# Supplementary material for: Structural screens identify candidate human homologs of insect chemoreceptors and cryptic Drosophila gustatory receptor-like proteins
Source: eLife. 2023 Feb 20;12:e85537. doi: 10.7554/eLife.85537 (PMC9998090; doi:10.7554/eLife.85537)
Supplement: Source data 2. — Individual text files represent the output of the Dali AF-DB search using A. bakeri Or co-receptor (Orco) chain A (PDB 6C70-A) as query and the structural proteome dataset of the indicated species (note the datasets are from version 1 of the AlphaFold Protein Structure Database; subsequent, improved models were used for the pairwise comparisons in Table 1). The four-letter codes in the file names and job titles are as described for Source data 1. [file elife-85537-data2.zip › Ttri_6C70A.txt]

# Job: Ttri_6C70A
# Query: 6c70A
# No:  Chain   Z    rmsd lali nres  %id PDB  Description
   1:  va43-A  8.8  4.3  202  1014    5   TRITR/AFDB:AF-A0A077Z606-F1 Nuclear pore complex protein Nup133 NUCLE
   2:  v8dv-A  6.3  3.6  126   637    7   TRITR/AFDB:AF-A0A077Z5W2-F1 Uncharacterized protein UNCHARACTERIZED P
   3:  v6j7-A  5.9  4.8  179   447    6   TRITR/AFDB:AF-A0A077Z3M9-F1 RING-type E3 ubiquitin transferase RING-T
   4:  v6pr-A  5.7  4.4  157   346    8   TRITR/AFDB:AF-A0A077ZBJ8-F1 Transmembrane protein 120B TRANSMEMBRANE 
   5:  v7m8-A  5.5  3.1   65   444    5   TRITR/AFDB:AF-A0A077ZF08-F1 Ion trans 2 domain containing protein ION
   6:  v8lg-A  5.5  3.7   66   503    5   TRITR/AFDB:AF-A0A077Z0V0-F1 Histone-lysine N-methyltransferase HISTON
   7:  v6q0-A  5.5  3.8  150   292    8   TRITR/AFDB:AF-A0A077Z889-F1 Beta 1 adrenergic receptor BETA 1 ADRENER
   8:  vbxo-A  5.4  5.7   97  1470   10   TRITR/AFDB:AF-A0A077ZJU2-F1 dTMP kinase DTMP KINASE;
   9:  vcd8-A  5.3  3.3   63   301    6   TRITR/AFDB:AF-A0A077ZET1-F1 Putative transcriptional regulator IlvY P
  10:  v5tg-A  5.3  5.5  103   749    9   TRITR/AFDB:AF-A0A077ZLN5-F1 DNA repair endonuclease XPF DNA REPAIR EN
  11:  vb58-A  5.3  6.6  123   312   11   TRITR/AFDB:AF-A0A077Z080-F1 Cytochrome c oxidase assembly protein COX
  12:  v8tx-A  5.2  9.0   88   277    2   TRITR/AFDB:AF-A0A077ZBR9-F1 Enkurin domain containing protein ENKURIN
  13:  vawe-A  5.1  4.3   71   934    4   TRITR/AFDB:AF-A0A077ZAL1-F1 Viral A-type inclusion protein VIRAL A-TY
  14:  vbmw-A  5.1  6.5  110  1045    3   TRITR/AFDB:AF-A0A077ZDJ8-F1 Protein kinase C PROTEIN KINASE C;
  15:  vaxa-A  5.1  3.5  106  1171    5   TRITR/AFDB:AF-A0A077ZHG4-F1 Protein MTO1 homolog, mitochondrial PROTE
  16:  vaiz-A  5.1  8.1   69   213    4   TRITR/AFDB:AF-A0A077ZAY0-F1 Enhancer of split mgamma protein ENHANCER
  17:  v87t-A  5.1  7.6  167   973    6   TRITR/AFDB:AF-A0A077YYD2-F1 NT-C2 and CH and DUF3585 domain containin
  18:  vbgw-A  5.0  8.5   91  1752    5   TRITR/AFDB:AF-A0A077YZ52-F1 DDENN and uDENN and DENN domain containin
  19:  v6uv-A  5.0  8.7  155   269   12   TRITR/AFDB:AF-A0A077ZGD6-F1 Diuretic hormone receptor DIURETIC HORMON
  20:  v6ia-A  4.9  4.7  146   650    5   TRITR/AFDB:AF-A0A077Z8C9-F1 Rho guanine nucleotide exchange factor 7 
  21:  vauw-A  4.9  4.4   65   339    8   TRITR/AFDB:AF-A0A077ZGU7-F1 Histidine kinase HISTIDINE KINASE;
  22:  vaqg-A  4.9 12.4  126   264    9   TRITR/AFDB:AF-A0A077ZA51-F1 Tetraspanin TETRASPANIN;
  23:  vbqx-A  4.9  8.4   74   384    7   TRITR/AFDB:AF-A0A077ZKX7-F1 Ubiquitin domain containing protein UBIQU
  24:  v5um-A  4.9  4.7   86   326    5   TRITR/AFDB:AF-A0A077YXI6-F1 Sorting nexin 6 SORTING NEXIN 6;
  25:  vap9-A  4.9 17.3   90  2034    8   TRITR/AFDB:AF-A0A077Z2I2-F1 DUF1086 and CHDNT and Chromo and PHD and 
  26:  v8b4-A  4.8 18.0  105   572   10   TRITR/AFDB:AF-A0A077ZK81-F1 Tape meas lam C domain containing protein
  27:  v73p-A  4.8  4.0   89  1077   10   TRITR/AFDB:AF-A0A077Z953-F1 OmpR-like protein OMPR-LIKE PROTEIN;
  28:  vbgf-A  4.8  7.5   89   340    9   TRITR/AFDB:AF-A0A077Z7V3-F1 Transmembrane protein 177 TRANSMEMBRANE P
  29:  v8f4-A  4.8  5.3   97  1898   11   TRITR/AFDB:AF-A0A077Z731-F1 DNA-directed RNA polymerase subunit DNA-D
  30:  vaui-A  4.8 12.6   84   128    6   TRITR/AFDB:AF-A0A077ZI74-F1 DUF4582 domain containing protein DUF4582
  31:  vaeu-A  4.8  6.2   92   543    8   TRITR/AFDB:AF-A0A077ZQY0-F1 Uncharacterized protein UNCHARACTERIZED P
  32:  vb8q-A  4.8  8.9   74   178    7   TRITR/AFDB:AF-A0A077Z6H6-F1 ER membrane protein complex subunit 4 ER 
  33:  v8v0-A  4.8  6.5   66   251    6   TRITR/AFDB:AF-A0A077Z4T3-F1 Dolichol kinase DOLICHOL KINASE;
  34:  vati-A  4.8  4.6   95   324    4   TRITR/AFDB:AF-A0A077Z745-F1 Cuticle collagen 14 CUTICLE COLLAGEN 14;
  35:  v7cf-A  4.8  3.6   65   233    5   TRITR/AFDB:AF-A0A077ZIM8-F1 Mediator of RNA polymerase II transcripti
  36:  v6gy-A  4.8 16.3   95   750    3   TRITR/AFDB:AF-A0A077Z7K2-F1 FoxP protein FOXP PROTEIN;
  37:  v9rp-A  4.8  7.0   95   825    4   TRITR/AFDB:AF-A0A077Z7V8-F1 Protein EFR3 A PROTEIN EFR3 A;
  38:  vcyo-A  4.7  7.2   85   904    8   TRITR/AFDB:AF-A0A077Z0K0-F1 PDZ 2 and C1 1 domain containing protein 
  39:  vaw1-A  4.7 12.9   71   239    3   TRITR/AFDB:AF-A0A077ZED3-F1 Survival of motor neuron splicing factor 
  40:  v95u-A  4.7  4.1   88   547    6   TRITR/AFDB:AF-A0A077Z2D4-F1 26S proteasome non-ATPase regulatory subu
  41:  v8qu-A  4.7  4.4   78   122    5   TRITR/AFDB:AF-A0A077YZM0-F1 Uncharacterized protein UNCHARACTERIZED P
  42:  v79n-A  4.7  4.8  160  1513    8   TRITR/AFDB:AF-A0A077YYN5-F1 Multidrug resistanceprotein k multidrug r
  43:  vci4-A  4.7  4.7   76   498    5   TRITR/AFDB:AF-A0A077YZ27-F1 Kinesin light chain KINESIN LIGHT CHAIN;
  44:  v7sx-A  4.7  8.0  126   594    5   TRITR/AFDB:AF-A0A077Z024-F1 G protein signaling modulator 1 G PROTEIN
  45:  v5sv-A  4.7  4.9  108   359   14   TRITR/AFDB:AF-A0A077YY27-F1 UDP galactose translocator UDP GALACTOSE 
  46:  vajt-A  4.6  4.6   94   363   10   TRITR/AFDB:AF-A0A077ZCI5-F1 Acyl-CoA:lysophosphatidylglycerol acyltra
  47:  vaqz-A  4.6 13.7   87   412    1   TRITR/AFDB:AF-A0A077ZF38-F1 Palmitoyltransferase PALMITOYLTRANSFERASE
  48:  v9kt-A  4.6  9.0  103  1256    7   TRITR/AFDB:AF-A0A077Z649-F1 Arginine glutamic acid dipeptide repeats 
  49:  v9xs-A  4.6  4.4   64   805    8   TRITR/AFDB:AF-A0A077Z3J7-F1 DNA polymerase DNA POLYMERASE;
  50:  v7zp-A  4.6  8.9   89   486    9   TRITR/AFDB:AF-A0A077ZFA5-F1 Serine:threonine protein kinase tousled S
  51:  vaa3-A  4.6  5.4  101   705    7   TRITR/AFDB:AF-A0A077ZK00-F1 Oxysterol-binding protein OXYSTEROL-BINDI
  52:  vcr8-A  4.6  3.5   82   551    6   TRITR/AFDB:AF-A0A077YZ92-F1 Uncharacterized protein UNCHARACTERIZED P
  53:  v7d3-A  4.6  2.2   59   357    8   TRITR/AFDB:AF-A0A077Z353-F1 UEV and Vps23 core domain containing prot
  54:  v6vc-A  4.5  9.2   87   196    3   TRITR/AFDB:AF-A0A077Z076-F1 Transmembrane protein 186 TRANSMEMBRANE P
  55:  vcsi-A  4.5 11.0   96   510   11   TRITR/AFDB:AF-A0A077Z467-F1 Acetylcholine receptor DEG 3 protein ACET
  56:  v8zp-A  4.5  9.6   71   369    3   TRITR/AFDB:AF-A0A077ZFG0-F1 Endoplasmic reticulum Golgi intermediate 
  57:  v8p3-A  4.5  5.8   70   302    3   TRITR/AFDB:AF-A0A077ZJK1-F1 Uncharacterized protein UNCHARACTERIZED P
  58:  v7d9-A  4.5  9.3  101   592    7   TRITR/AFDB:AF-A0A077Z688-F1 COBRA1 domain containing protein COBRA1 D
  59:  v5yp-A  4.5  4.4   89   131    4   TRITR/AFDB:AF-A0A077YZ67-F1 Uncharacterized protein UNCHARACTERIZED P
  60:  v6tq-A  4.5  5.0  110   305    6   TRITR/AFDB:AF-A0A077YWB2-F1 Uncharacterized protein UNCHARACTERIZED P
  61:  v9kp-A  4.5  3.0   57   804    5   TRITR/AFDB:AF-A0A077ZEI1-F1 DNA primase DNA PRIMASE;
  62:  v8sr-A  4.5 20.4   73   115    7   TRITR/AFDB:AF-A0A077Z258-F1 Membrane magnesium transporter MEMBRANE M
  63:  v94w-A  4.5  6.9   64   193    8   TRITR/AFDB:AF-A0A077ZNS0-F1 DUF775 domain containing protein DUF775 D
  64:  vahe-A  4.5  3.9   94   182    9   TRITR/AFDB:AF-A0A077Z7B6-F1 Uncharacterized protein UNCHARACTERIZED P
  65:  vc4t-A  4.4  2.4   54   115   11   TRITR/AFDB:AF-A0A077ZJW8-F1 NADH dehydrogenase subunit 3 NADH DEHYDRO
  66:  vat7-A  4.4 22.5  112   311    7   TRITR/AFDB:AF-A0A077ZPZ7-F1 Uncharacterized protein UNCHARACTERIZED P
  67:  vaix-A  4.4  6.6  147   277    8   TRITR/AFDB:AF-A0A077YYD5-F1 Myelin proteolipid protein MYELIN PROTEOL
  68:  vb4y-A  4.4  4.1   63   275    2   TRITR/AFDB:AF-A0A077YWZ9-F1 Hsp70 interacting protein HSP70 INTERACTI
  69:  v933-A  4.4 11.8   80   589    6   TRITR/AFDB:AF-A0A077ZG16-F1 DC STAMP domain containing protein DC STA
  70:  v7at-A  4.4  6.0  121   273    7   TRITR/AFDB:AF-A0A077ZC07-F1 Endophilin protein 1, b ENDOPHILIN PROTEI
  71:  vazy-A  4.4  5.3  100  1024    3   TRITR/AFDB:AF-A0A077YWI1-F1 Tetratricopeptide repeat protein 17 TETRA
  72:  v7nl-A  4.4 19.1   90   407    4   TRITR/AFDB:AF-A0A077ZC48-F1 Abl interactor 1 ABL INTERACTOR 1;
  73:  vatb-A  4.4  4.7  119   789    3   TRITR/AFDB:AF-A0A077Z3G4-F1 Tetratricopeptide repeat protein 27 TETRA
  74:  vamh-A  4.4 11.5  119  1130    3   TRITR/AFDB:AF-A0A077Z860-F1 VPS9 and MORN and RCC1 domain containing 
  75:  v87z-A  4.4  4.1   57   722    5   TRITR/AFDB:AF-A0A077ZJ91-F1 Uncharacterized protein UNCHARACTERIZED P
  76:  v5t5-A  4.4  5.6   88  2168    7   TRITR/AFDB:AF-A0A077ZLW7-F1 Peripheral plasma membrane protein CASK P
  77:  v9s3-A  4.4  7.3   91   569    4   TRITR/AFDB:AF-A0A077ZAT6-F1 DIRP family protein DIRP FAMILY PROTEIN;
  78:  v690-A  4.4  4.6   96   402    7   TRITR/AFDB:AF-A0A077Z1A7-F1 Nucleolar protein nola protein NUCLEOLAR 
  79:  v68w-A  4.4  8.4  133   616    5   TRITR/AFDB:AF-A0A077Z995-F1 I LWEQ and ANTH domain containing protein
  80:  v77u-A  4.4  6.5   66    87    5   TRITR/AFDB:AF-A0A077YZL6-F1 Enhancer of yellow 2 transcription factor
  81:  v7pt-A  4.3  7.1   86  1113    5   TRITR/AFDB:AF-A0A077ZDK5-F1 WD40 domain containing protein WD40 DOMAI
  82:  vcvs-A  4.3  4.2   74  1418    4   TRITR/AFDB:AF-A0A077ZDG3-F1 Rho guanine nucleotide exchange factor 17
  83:  vasy-A  4.3 12.5   76   836    9   TRITR/AFDB:AF-A0A077Z7H0-F1 Uncharacterized protein UNCHARACTERIZED P
  84:  vcs7-A  4.3 16.3  106   561    3   TRITR/AFDB:AF-A0A077YYP8-F1 FCH and SH3 1 domain containing protein F
  85:  v65i-A  4.3  3.7   96   485    5   TRITR/AFDB:AF-A0A077ZIP8-F1 Protein SCAI PROTEIN SCAI;
  86:  vaec-A  4.3  4.2   71   234    6   TRITR/AFDB:AF-A0A077ZC39-F1 RNA binding protein Luc7 2 like RNA BINDI
  87:  v5x1-A  4.3  4.3   70    89   10   TRITR/AFDB:AF-A0A077Z849-F1 Mediator of RNA polymerase II transcripti
  88:  v7q9-A  4.3  4.3   98   266    6   TRITR/AFDB:AF-A0A077Z0P6-F1 Calcium uniporter protein CALCIUM UNIPORT
  89:  v66p-A  4.3  5.5  130   597    5   TRITR/AFDB:AF-A0A077Z8E6-F1 t-SNARE coiled-coil homology domain-conta
  90:  v5n5-A  4.3  5.5  112   561    4   TRITR/AFDB:AF-A0A077YY33-F1 Uncharacterized protein UNCHARACTERIZED P
  91:  v62r-A  4.3  8.6   89   843    2   TRITR/AFDB:AF-A0A077ZDX9-F1 Non-specific serine/threonine protein kin
  92:  v9k4-A  4.3  7.2  149   635   12   TRITR/AFDB:AF-A0A077ZHG7-F1 Protein phosphatase 1D PROTEIN PHOSPHATAS
  93:  vac2-A  4.3  4.3  101   509    4   TRITR/AFDB:AF-A0A077Z7Q1-F1 Potassium channels protein 7, TWiK family
  94:  vcu4-A  4.2  4.9  153   709    9   TRITR/AFDB:AF-A0A077ZFB4-F1 Permease and Tol Tol Ttg2 and MCE and Bol
  95:  v8t0-A  4.2  7.8   90   427    6   TRITR/AFDB:AF-A0A077Z3X7-F1 Tmemb cc2 domain containing protein TMEMB
  96:  v67p-A  4.2  5.9  134   729    7   TRITR/AFDB:AF-A0A077ZEQ1-F1 AF4/FMR2 family member lilli AF4/FMR2 FAM
  97:  v6es-A  4.2  4.9  119   219    5   TRITR/AFDB:AF-A0A077YY24-F1 Protein toll PROTEIN TOLL;
  98:  v6yo-A  4.2 10.0   83   890   11   TRITR/AFDB:AF-A0A077ZGK4-F1 Protein MIS12 homolog PROTEIN MIS12 HOMOL
  99:  vc7z-A  4.2 13.9  107   378    5   TRITR/AFDB:AF-A0A077YZC2-F1 Palmitoyltransferase PALMITOYLTRANSFERASE
 100:  vaqn-A  4.2  3.9   74   217    5   TRITR/AFDB:AF-A0A077Z217-F1 Co chaperone protein HscB, mitochondrial 
 101:  v95n-A  4.2  5.7   83   225    6   TRITR/AFDB:AF-A0A077Z7D9-F1 Charged multivesicular body protein 4b CH
 102:  v5nk-A  4.2  9.7   98   620    2   TRITR/AFDB:AF-A0A077Z0F9-F1 FHA and dsrm domain containing protein FH
 103:  vac5-A  4.2 22.6  128  1485    2   TRITR/AFDB:AF-A0A077Z8D1-F1 General vesicular transport factor p115 G
 104:  v8q5-A  4.2  5.5   84   945    7   TRITR/AFDB:AF-A0A077ZL44-F1 RVT 1 and Peptidase A17 and DUF1759 and D
 105:  v85z-A  4.1  3.9   94   174   13   TRITR/AFDB:AF-A0A077ZD54-F1 Nuclear nucleic acid-binding protein C1D 
 106:  v6vj-A  4.1  7.8  141   361    6   TRITR/AFDB:AF-A0A077Z6D7-F1 7tm 1 domain containing protein 7TM 1 DOM
 107:  v8kt-A  4.1  8.7  107   282    7   TRITR/AFDB:AF-A0A077Z6V9-F1 40S ribosomal protein S27A, ubiquitin fus
 108:  v5x6-A  4.1  5.0  121  1335    2   TRITR/AFDB:AF-A0A077ZIG8-F1 Eukaryotic translation initiation factor 
 109:  vb9z-A  4.1 11.7  100   703    4   TRITR/AFDB:AF-A0A077Z2Y9-F1 Vacuolar protein sorting-associated prote
 110:  v7ig-A  4.1  4.9  153   519   12   TRITR/AFDB:AF-A0A077Z783-F1 Y phosphatase domain containing protein Y
 111:  v6ws-A  4.1  5.8   78   731    8   TRITR/AFDB:AF-A0A077Z648-F1 Transcription initiation factor TFIID sub
 112:  v9xt-A  4.1 13.8   85   399    7   TRITR/AFDB:AF-A0A077YXB7-F1 E3 ubiquitin-protein transferase MAEA E3 
 113:  v74f-A  4.1 18.5  114   955    6   TRITR/AFDB:AF-A0A077Z9W0-F1 FATC domain containing protein FATC DOMAI
 114:  v8t5-A  4.1  9.9   62   288    8   TRITR/AFDB:AF-A0A077ZI61-F1 Endoplasmic reticulum Golgi intermediate 
 115:  v8l8-A  4.1  4.6   84   285    7   TRITR/AFDB:AF-A0A077YX56-F1 Tetraspannin domain containing protein TE
 116:  vc5b-A  4.1 15.3  121   617   11   TRITR/AFDB:AF-A0A077Z2D7-F1 FCH and RhoGAP domain containing protein 
 117:  v6rg-A  4.1  8.4   84   426    5   TRITR/AFDB:AF-A0A077ZDI1-F1 PH domain-containing protein PH DOMAIN-CO
 118:  va8p-A  4.1  6.7   93   296    3   TRITR/AFDB:AF-A0A077Z5U5-F1 Tubulin-folding cofactor C TUBULIN-FOLDIN
 119:  v7a4-A  4.1  5.4   96   586    9   TRITR/AFDB:AF-A0A077ZI72-F1 Phage ASH and Phage pRha domain containin
 120:  v8j1-A  4.1  3.3   85  1238    6   TRITR/AFDB:AF-A0A077ZLH8-F1 DUF1759 and Peptidase A17 and DUF1758 and
 121:  vby1-A  4.1  3.5   56   122    5   TRITR/AFDB:AF-A0A077YXU7-F1 60S ribosomal protein L35 60S RIBOSOMAL P
 122:  v9u6-A  4.1  3.6   62   711    3   TRITR/AFDB:AF-A0A077ZAY8-F1 Oxysterol-binding protein OXYSTEROL-BINDI
 123:  v7y1-A  4.0  4.0   68   242    7   TRITR/AFDB:AF-A0A077Z0A0-F1 Mediator of RNA polymerase II transcripti
 124:  v7or-A  4.0 18.7  121  1627    7   TRITR/AFDB:AF-A0A077Z513-F1 Phospholipase A(2) PHOSPHOLIPASE A(2);
 125:  vbik-A  4.0  4.9   88   802    8   TRITR/AFDB:AF-A0A077ZLG8-F1 Helicase C and SNF2 N domain containing p
 126:  v5o0-A  4.0  7.1   88   177    8   TRITR/AFDB:AF-A0A077ZPM6-F1 GAPES4 domain-containing protein GAPES4 D
 127:  va17-A  4.0  4.9   75   347    3   TRITR/AFDB:AF-A0A077Z6L2-F1 COP9 signalosome complex subunit 5 COP9 S
 128:  vcft-A  4.0  5.4  118   639    4   TRITR/AFDB:AF-A0A077Z4C0-F1 Hepatocyte growth factor-regulated tyrosi
 129:  vae5-A  4.0  6.4   92   162    7   TRITR/AFDB:AF-A0A077Z5B0-F1 ASD2 domain containing protein ASD2 DOMAI
 130:  v8t9-A  4.0  5.3  100   825    8   TRITR/AFDB:AF-A0A077ZMT9-F1 DUF1758 and DUF1759 domain containing pro
 131:  v9q4-A  4.0  7.3   77  1087   13   TRITR/AFDB:AF-A0A077ZFU3-F1 Hexosyltransferase HEXOSYLTRANSFERASE;
 132:  vajo-A  4.0  4.1  110   238    5   TRITR/AFDB:AF-A0A077Z4B2-F1 Transmembrane protein 98 TRANSMEMBRANE PR
 133:  vbyj-A  4.0 17.6   94   336    6   TRITR/AFDB:AF-A0A077Z7S4-F1 Mediator of RNA polymerase II transcripti
 134:  vcaw-A  4.0 15.3  102  1833    5   TRITR/AFDB:AF-A0A077Z0L6-F1 Surface antigen repeat family protein SUR
 135:  vc8u-A  4.0  9.3   81   507    5   TRITR/AFDB:AF-A0A077ZND5-F1 Cyclic-guanylate-specific phosphodiestera
 136:  vcsy-A  4.0  3.9   85   144    7   TRITR/AFDB:AF-A0A077Z7K0-F1 Uncharacterized protein UNCHARACTERIZED P
 137:  v5w6-A  4.0  4.1   55   115   13   TRITR/AFDB:AF-A0A077ZQ52-F1 ARPC4 domain containing protein ARPC4 DOM
 138:  vc38-A  4.0  7.9   66   304   11   TRITR/AFDB:AF-A0A077ZK78-F1 205 kDa Pk1(B+)1+ SICAvar antigen 205 KDA
 139:  vasa-A  4.0  5.6   87   562   10   TRITR/AFDB:AF-A0A077Z3D0-F1 Tetraspannin domain containing protein TE
 140:  vciv-A  4.0  6.6   86   470    5   TRITR/AFDB:AF-A0A077ZNE8-F1 DUF3550 and rve domain containing protein
 141:  v5n8-A  4.0  9.1  101   370    3   TRITR/AFDB:AF-A0A077YVW1-F1 G-gamma and MAP65 ASE1 domain containing 
 142:  vcsc-A  4.0 13.9  117   241    9   TRITR/AFDB:AF-A0A077Z304-F1 Tetraspanin TETRASPANIN;
 143:  v796-A  4.0  2.8   50    63   12   TRITR/AFDB:AF-A0A077ZME9-F1 NADH-ubiquinone oxidoreductase chain 5 NA
 144:  vcre-A  4.0  4.5  142   580    7   TRITR/AFDB:AF-A0A077Z0L1-F1 Rho guanine nucleotide exchange factor pr
 145:  vc4g-A  4.0  6.0   92   449    8   TRITR/AFDB:AF-A0A077ZM48-F1 Mitogen-activated protein kinase kinase k
 146:  v70s-A  4.0  9.0   70   573    6   TRITR/AFDB:AF-A0A077Z083-F1 RabGAP-TBC domain containing protein RABG
 147:  v803-A  3.9  4.4  131  1062    5   TRITR/AFDB:AF-A0A077Z581-F1 SH3 9 and RhoGEF and SH3 2 and BAR and SH
 148:  v6ax-A  3.9  6.3   73   637    8   TRITR/AFDB:AF-A0A077ZNA1-F1 Phage tail N and DUF4376 domain containin
 149:  v5tx-A  3.9  8.1   78   155    6   TRITR/AFDB:AF-A0A077ZMZ5-F1 Protein SPP-10, isoform b PROTEIN SPP-10,
 150:  v7iy-A  3.9  5.9  111   208    3   TRITR/AFDB:AF-A0A077ZBK1-F1 Vacuolar protein sorting-associated prote
 151:  v9md-A  3.9  5.6   76   665    4   TRITR/AFDB:AF-A0A077Z3T0-F1 CTD bind domain containing protein CTD BI
 152:  v9c1-A  3.9  5.5   85  1080    2   TRITR/AFDB:AF-A0A077ZBW9-F1 Ion trans domain containing protein ION T
 153:  vbuw-A  3.9  7.7   62    98   11   TRITR/AFDB:AF-A0A077Z775-F1 LYR motif containing protein 5 LYR MOTIF 
 154:  v8tg-A  3.9  4.3   70   130    9   TRITR/AFDB:AF-A0A077ZAZ2-F1 Mediator of RNA polymerase II transcripti
 155:  v8kl-A  3.9  5.2  104  1267    9   TRITR/AFDB:AF-A0A077Z6I6-F1 Methionine synthase METHIONINE SYNTHASE;
 156:  v9hc-A  3.9  8.5   79   185   11   TRITR/AFDB:AF-A0A077YYL6-F1 Uncharacterized protein UNCHARACTERIZED P
 157:  v7rh-A  3.9  9.6   69   396    4   TRITR/AFDB:AF-A0A077ZEG9-F1 Uncharacterized protein UNCHARACTERIZED P
 158:  v6cc-A  3.9  4.9  120   143    5   TRITR/AFDB:AF-A0A077YZI8-F1 Coiled-coil domain-containing protein 58 
 159:  v745-A  3.9  5.0   58   193    5   TRITR/AFDB:AF-A0A077ZF57-F1 BAG family molecular chaperone regulator 
 160:  vbt5-A  3.9  6.2   99   229    4   TRITR/AFDB:AF-A0A077ZD65-F1 PHTB1 C domain containing protein PHTB1 C
 161:  vcet-A  3.9  9.2   72   412    4   TRITR/AFDB:AF-A0A077ZH59-F1 60S ribosomal protein L12 60S RIBOSOMAL P
 162:  v6l1-A  3.9  8.9  144   335    6   TRITR/AFDB:AF-A0A077Z0G4-F1 G_PROTEIN_RECEP_F1_2 domain-containing pr
 163:  v8pi-A  3.9 11.9   80   476    8   TRITR/AFDB:AF-A0A077ZGH6-F1 DUF945 domain containing protein DUF945 D
 164:  v7yl-A  3.9  4.0   81    89   10   TRITR/AFDB:AF-A0A077ZFK5-F1 30S ribosomal protein S15 30S RIBOSOMAL P
 165:  v5q4-A  3.9  5.9  115  1023    7   TRITR/AFDB:AF-A0A077ZGK2-F1 Brain protein 44 protein 2 like BRAIN PRO
 166:  vcou-A  3.9  6.4   95   218    6   TRITR/AFDB:AF-A0A077Z572-F1 Charged multivesicular body protein 2a CH
 167:  v9pk-A  3.9  7.7   61    77    5   TRITR/AFDB:AF-A0A077Z6A5-F1 Uncharacterized protein UNCHARACTERIZED P
 168:  vbdf-A  3.9  9.4   88   446    1   TRITR/AFDB:AF-A0A077YZ06-F1 Glutamate-gated chloride channel subunit 
 169:  vceu-A  3.8  4.8   76   289    5   TRITR/AFDB:AF-A0A077Z768-F1 Uncharacterized protein UNCHARACTERIZED P
 170:  va98-A  3.8 13.6   94   265    7   TRITR/AFDB:AF-A0A077ZG75-F1 Tetraspanin TETRASPANIN;
 171:  vcqx-A  3.8 12.2  114   276    4   TRITR/AFDB:AF-A0A077ZML0-F1 Zf-RING 2 domain containing protein ZF-RI
 172:  v7h0-A  3.8  5.2  146   677    8   TRITR/AFDB:AF-A0A077ZIZ4-F1 Guanylate cyc domain containing protein G
 173:  va5r-A  3.8  6.1  106   293    8   TRITR/AFDB:AF-A0A077Z7X0-F1 EI24 domain containing protein EI24 DOMAI
 174:  vcyc-A  3.8 10.2  101   531    6   TRITR/AFDB:AF-A0A077ZBD0-F1 Far upstream element-binding protein 1 FA
 175:  v7lb-A  3.8 12.7   86   357    6   TRITR/AFDB:AF-A0A077Z423-F1 Cuticle collagen 1 CUTICLE COLLAGEN 1;
 176:  vazc-A  3.8  5.2   65   170    8   TRITR/AFDB:AF-A0A077ZBI8-F1 Partner of Y14 and mago PARTNER OF Y14 AN
 177:  vcpe-A  3.8  4.0  118   884    7   TRITR/AFDB:AF-A0A077Z128-F1 Uncharacterized protein UNCHARACTERIZED P
 178:  v6te-A  3.8 16.6   85   473   14   TRITR/AFDB:AF-A0A077YX74-F1 Putative nucleoporin NDC1 PUTATIVE NUCLEO
 179:  ig8o-A  3.8 20.0   72   690   13   ONCVO/AFDB:AF-A0A044QJM6-F1 Uncharacterized protein UNCHARACTERIZED P
 180:  v91p-A  3.8 16.8  116  1201    4   TRITR/AFDB:AF-A0A077Z8K4-F1 Protein kibra PROTEIN KIBRA;
 181:  v748-A  3.8 17.2  121   346    5   TRITR/AFDB:AF-A0A077Z2Z1-F1 PHD domain containing protein PHD DOMAIN 
 182:  v9ct-A  3.8  4.8  110   419    6   TRITR/AFDB:AF-A0A077Z1C1-F1 cNMP binding domain containing protein CN
 183:  v8w2-A  3.8 13.0  107  1376    7   TRITR/AFDB:AF-A0A077YZ72-F1 Bromodomain and PHD and DDT and WAC Acf1 
 184:  vao2-A  3.8 10.3  110   656    7   TRITR/AFDB:AF-A0A077Z9F8-F1 Exocyst complex component 2 EXOCYST COMPL
 185:  v9oe-A  3.8  7.6   92   140    2   TRITR/AFDB:AF-A0A077ZB24-F1 Uncharacterized protein UNCHARACTERIZED P
 186:  v9pf-A  3.8  4.8   78   356    6   TRITR/AFDB:AF-A0A077Z862-F1 Inward rectifier potassium channel irk-1 
 187:  v6i0-A  3.8  8.6  117   627    7   TRITR/AFDB:AF-A0A077ZKM4-F1 Structural maintenance of chromosomes pro
 188:  vaxf-A  3.8  4.4   91  1481   13   TRITR/AFDB:AF-A0A077Z3C0-F1 Tuberin TUBERIN;
 189:  vcmk-A  3.8  3.9   98   436    5   TRITR/AFDB:AF-A0A077Z201-F1 Proteasome activator pa28 beta subunit fa
 190:  v60a-A  3.8 11.9  134   195    5   TRITR/AFDB:AF-A0A077YV18-F1 Uncharacterized protein UNCHARACTERIZED P
 191:  v6sw-A  3.8  9.7   94   732   10   TRITR/AFDB:AF-A0A077ZG65-F1 TrwB AAD bind and TraD N domain containin
 192:  vc6v-A  3.8  4.8   63  1177    6   TRITR/AFDB:AF-A0A077ZI10-F1 RNA helicase RNA HELICASE;
 193:  v9o6-A  3.8  6.7   72   223    7   TRITR/AFDB:AF-A0A077Z6P6-F1 Uncharacterized protein UNCHARACTERIZED P
 194:  v7wi-A  3.8  9.0   99  1443    7   TRITR/AFDB:AF-A0A077ZJ42-F1 Chromosome partition protein mukB CHROMOS
 195:  v9ai-A  3.8 18.6  101   516    6   TRITR/AFDB:AF-A0A077YXL1-F1 Sugar tr domain containing protein SUGAR 
 196:  v841-A  3.8  5.9  149  1580    4   TRITR/AFDB:AF-A0A077YZ78-F1 UPF0565 domain containing protein UPF0565
 197:  v94m-A  3.8 18.6  113   304    4   TRITR/AFDB:AF-A0A077Z1M3-F1 Unconventional prefoldin RPB5 interactor 
 198:  v73j-A  3.8  9.2   94   357    9   TRITR/AFDB:AF-A0A077Z0E4-F1 Transmembrane protein 129 TRANSMEMBRANE P
 199:  vb5c-A  3.8  6.4   98   847   10   TRITR/AFDB:AF-A0A077ZF34-F1 THO complex subunit 2 THO COMPLEX SUBUNIT
 200:  v5y4-A  3.8  4.8  110   195    6   TRITR/AFDB:AF-A0A077ZAA3-F1 MAP kinase activating protein C22orf5 MAP
 201:  v97d-A  3.8  9.4   58   173   14   TRITR/AFDB:AF-A0A077Z4P9-F1 Cwf21 domain containing protein CWF21 DOM
 202:  v75o-A  3.8  5.8  111   226   10   TRITR/AFDB:AF-A0A077ZJB1-F1 BPD transp 1 domain containing protein BP
 203:  v8dy-A  3.7 11.9   73   291    8   TRITR/AFDB:AF-A0A077YXJ9-F1 14-3-3 protein 14-3-3 PROTEIN;
 204:  v6bq-A  3.7 10.5   68   516    4   TRITR/AFDB:AF-A0A077YXR2-F1 Glutamyl-tRNA synthetase GLUTAMYL-TRNA SY
 205:  vbum-A  3.7 10.5   91   733    7   TRITR/AFDB:AF-A0A077Z3N5-F1 Tripartite motif containing protein 2 TRI
 206:  v6qa-A  3.7  8.1   70   972    7   TRITR/AFDB:AF-A0A077YWS5-F1 Anaphase-promoting complex subunit 2 ANAP
 207:  vazp-A  3.7  6.3  141   336   10   TRITR/AFDB:AF-A0A077Z7U1-F1 7TM GPCR Srw domain containing protein 7T
 208:  v9wk-A  3.7  4.6   71   369    3   TRITR/AFDB:AF-A0A077ZIW9-F1 HlyD domain containing protein HLYD DOMAI
 209:  v6fx-A  3.7  6.2   80   152    4   TRITR/AFDB:AF-A0A077ZED8-F1 DNA repair protein rad-5 DNA REPAIR PROTE
 210:  va4e-A  3.7  3.3   63   254    6   TRITR/AFDB:AF-A0A077Z828-F1 E ubiquitin protein ligase march E UBIQUI
 211:  vc4i-A  3.7 21.9   87   366    8   TRITR/AFDB:AF-A0A077ZHD9-F1 Uncharacterized protein UNCHARACTERIZED P
 212:  v776-A  3.7  4.4   82   537    5   TRITR/AFDB:AF-A0A077Z0N4-F1 Vacuolar protein sorting-associated prote
 213:  vc0r-A  3.7  4.3  115   432    9   TRITR/AFDB:AF-A0A077YVX4-F1 Zinc transporter 1 ZINC TRANSPORTER 1;
 214:  vbiv-A  3.7  7.1   69   424    9   TRITR/AFDB:AF-A0A077ZCD1-F1 Iron sulfur cluster assembly 1 IRON SULFU
 215:  vcei-A  3.7  3.9   88   139    7   TRITR/AFDB:AF-A0A077ZGA4-F1 Succinate dehydrogenase [ubiquinone] cyto
 216:  v8mq-A  3.7 11.9   96  2428    9   TRITR/AFDB:AF-A0A077Z8N2-F1 Zinc finger protein ZINC FINGER PROTEIN;
 217:  vb90-A  3.7  8.0  144   380   10   TRITR/AFDB:AF-A0A077ZC71-F1 Cation efflux family protein CATION EFFLU
 218:  v5xe-A  3.7  9.4  135   257    7   TRITR/AFDB:AF-A0A077YYX7-F1 Uncharacterized protein UNCHARACTERIZED P
 219:  v649-A  3.7  9.0   98  1597    6   TRITR/AFDB:AF-A0A077ZAJ4-F1 Uncharacterized protein UNCHARACTERIZED P
 220:  vcjt-A  3.7  6.3   59   203    5   TRITR/AFDB:AF-A0A077Z578-F1 Uncharacterized protein UNCHARACTERIZED P
 221:  vav2-A  3.7  3.4   58   295   14   TRITR/AFDB:AF-A0A077ZJN6-F1 ER membrane protein complex subunit 2 ER 
 222:  v6ek-A  3.7  6.4   72   316   10   TRITR/AFDB:AF-A0A077Z3Q9-F1 Probable complex I intermediate-associate
 223:  v6uj-A  3.7  7.5   96   925    4   TRITR/AFDB:AF-A0A077ZEA3-F1 DUF1758 and DUF1759 and RVT 1 and Peptida
 224:  vcqp-A  3.7  5.3  159  1475    7   TRITR/AFDB:AF-A0A077Z3X9-F1 1-phosphatidylinositol-3-phosphate 5-kina
 225:  v842-A  3.7  4.5   86   312    6   TRITR/AFDB:AF-A0A077ZKN3-F1 Uncharacterized protein UNCHARACTERIZED P
 226:  v5wv-A  3.7  6.1  131  1091    8   TRITR/AFDB:AF-A0A077Z035-F1 FancD2 domain containing protein FANCD2 D
 227:  v7ds-A  3.7  9.6   87   499    7   TRITR/AFDB:AF-A0A077Z1T7-F1 Aminotran 1 2 and zf-Tim10 DDP domain con
 228:  v6sp-A  3.7  2.8   61   158    5   TRITR/AFDB:AF-A0A077Z4X0-F1 Uncharacterized protein UNCHARACTERIZED P
 229:  v9ay-A  3.7  5.5   71   132   10   TRITR/AFDB:AF-A0A077Z2D6-F1 Rdx domain containing protein RDX DOMAIN 
 230:  v6a2-A  3.7 10.1  126   210    5   TRITR/AFDB:AF-A0A077ZHE5-F1 Synaptogyrin 2 SYNAPTOGYRIN 2;
 231:  va6e-A  3.7  4.2   75   843    5   TRITR/AFDB:AF-A0A077Z8V0-F1 Arf GAP with GTPase, ANK repeat and PH AR
 232:  v999-A  3.7 14.0   75   339    7   TRITR/AFDB:AF-A0A077Z914-F1 Protein held out wings PROTEIN HELD OUT W
 233:  v9ia-A  3.7  7.1   92  1689    4   TRITR/AFDB:AF-A0A077ZGM6-F1 Uncharacterized protein UNCHARACTERIZED P
 234:  v81d-A  3.7  6.4  108   409    5   TRITR/AFDB:AF-A0A077ZBB5-F1 TWiK family of potassium channels protein
 235:  v79x-A  3.7  6.2  117   294    9   TRITR/AFDB:AF-A0A077Z2U3-F1 Uncharacterized protein UNCHARACTERIZED P
 236:  v6e8-A  3.7  4.5   93   160    4   TRITR/AFDB:AF-A0A077Z0Y9-F1 Syntaxin-1A SYNTAXIN-1A;
 237:  v78k-A  3.7 10.6  133  1920    8   TRITR/AFDB:AF-A0A077Z5K1-F1 Myosin heavy chain, non muscle MYOSIN HEA
 238:  v6ta-A  3.7 12.0   66   611    5   TRITR/AFDB:AF-A0A077ZBU4-F1 Transcription factor IIIB 90 kDa subunit 
 239:  v797-A  3.7  4.9  104   645    7   TRITR/AFDB:AF-A0A077ZKW6-F1 Tetratricopeptide repeat protein 30 TETRA
 240:  v5sr-A  3.7  7.3   90   207    2   TRITR/AFDB:AF-A0A077Z9V1-F1 Uncharacterized protein UNCHARACTERIZED P
 241:  vck0-A  3.7  8.6   67    86   12   TRITR/AFDB:AF-A0A077ZKB9-F1 CoA binding 3 domain containing protein C
 242:  v9zm-A  3.7  3.1   55   184   11   TRITR/AFDB:AF-A0A077ZAS6-F1 Zinc finger protein zas1 ZINC FINGER PROT
 243:  vc9j-A  3.7  4.5   57   487    5   TRITR/AFDB:AF-A0A077ZCG8-F1 Amiloride sensitive sodium channel family
 244:  v6nh-A  3.7 10.1   86   549    7   TRITR/AFDB:AF-A0A077ZBF2-F1 Lig chan-Glu bd and Lig chan domain conta
 245:  vatw-A  3.6  3.7  122   328    7   TRITR/AFDB:AF-A0A077YYA9-F1 7TM GPCR Srsx domain containing protein 7
 246:  v5vn-A  3.6  8.1  143   746    6   TRITR/AFDB:AF-A0A077ZF72-F1 Exocyst complex component 3 EXOCYST COMPL
 247:  vawy-A  3.6  8.9  104   126    6   TRITR/AFDB:AF-A0A077ZCC0-F1 Prefoldin subunit 6 PREFOLDIN SUBUNIT 6;
 248:  v7v2-A  3.6  5.6   91   542    7   TRITR/AFDB:AF-A0A077Z4N5-F1 Shal 1 potassium channel SHAL 1 POTASSIUM
 249:  vahb-A  3.6  4.2   60   140    8   TRITR/AFDB:AF-A0A077ZJ49-F1 Uncharacterized protein UNCHARACTERIZED P
 250:  vae7-A  3.6 16.3   67  1195    4   TRITR/AFDB:AF-A0A077Z2I3-F1 Splicing factor 3B subunit 3 SPLICING FAC
 251:  v6m9-A  3.6  5.2   63  1343    5   TRITR/AFDB:AF-A0A077ZAX8-F1 Mediator of RNA polymerase II transcripti
 252:  v9u5-A  3.6  3.0   55   644    4   TRITR/AFDB:AF-A0A077Z6N2-F1 Tripartite motif containing protein 71 TR
 253:  v7h5-A  3.6  8.4  101   867    5   TRITR/AFDB:AF-A0A077ZHT5-F1 Uncharacterized protein UNCHARACTERIZED P
 254:  va6g-A  3.6  7.0  102   752    7   TRITR/AFDB:AF-A0A077Z332-F1 EST1 DNA bind domain containing protein E
 255:  v8zd-A  3.6 11.0   88   760    7   TRITR/AFDB:AF-A0A077YZQ7-F1 Glutamate receptor, ionotropic kainate 3 
 256:  v7ry-A  3.6 11.4   79   113    4   TRITR/AFDB:AF-A0A077ZLM6-F1 Uncharacterized protein UNCHARACTERIZED P
 257:  v764-A  3.6  9.5  141   497   10   TRITR/AFDB:AF-A0A077Z3E1-F1 Innexin INNEXIN;
 258:  vaeg-A  3.6  8.3  142   362    7   TRITR/AFDB:AF-A0A077ZIP7-F1 Cation efflux family protein CATION EFFLU
 259:  vce3-A  3.6  8.3   87  1388    2   TRITR/AFDB:AF-A0A077ZM23-F1 Zinc knuckle protein ZINC KNUCKLE PROTEIN
 260:  va0a-A  3.6  4.2   66   237   12   TRITR/AFDB:AF-A0A077Z987-F1 DNA replication complex GINS protein SLD5
 261:  v6i7-A  3.6  7.7   75   468    5   TRITR/AFDB:AF-A0A077ZCF8-F1 Vesicle-fusing ATPase VESICLE-FUSING ATPA
 262:  vbfx-A  3.6  7.0   66   102    6   TRITR/AFDB:AF-A0A077ZJV8-F1 Uncharacterized protein UNCHARACTERIZED P
 263:  vb94-A  3.6  4.0   86   496    6   TRITR/AFDB:AF-A0A077YZ25-F1 Uncharacterized protein UNCHARACTERIZED P
 264:  v7no-A  3.6 10.8  148   412   14   TRITR/AFDB:AF-A0A077ZBD9-F1 Innexin INNEXIN;
 265:  v7ht-A  3.6  9.1   92   225    5   TRITR/AFDB:AF-A0A077YZJ7-F1 Mediator of RNA polymerase II transcripti
 266:  v9lf-A  3.6  5.0   89   427    4   TRITR/AFDB:AF-A0A077YYN6-F1 DUF2362 domain containing protein DUF2362
 267:  v7l3-A  3.6  3.8   79   100    4   TRITR/AFDB:AF-A0A077ZGZ3-F1 DUF1507 domain containing protein DUF1507
 268:  vbhr-A  3.6 13.3   76   677    5   TRITR/AFDB:AF-A0A077Z1Q1-F1 Sec7 and PH 9 domain containing protein S
 269:  v7z1-A  3.6  5.0   69   248    4   TRITR/AFDB:AF-A0A077ZFY9-F1 Uncharacterized protein UNCHARACTERIZED P
 270:  vbwb-A  3.6  8.1  140  2421    6   TRITR/AFDB:AF-A0A077YWU8-F1 Spectrin alpha chain SPECTRIN ALPHA CHAIN
 271:  v7ec-A  3.6  6.5   69   147    9   TRITR/AFDB:AF-A0A077YZ79-F1 Uncharacterized protein UNCHARACTERIZED P
 272:  va7d-A  3.6  5.7   81   481    7   TRITR/AFDB:AF-A0A077ZEK3-F1 Uncharacterized protein UNCHARACTERIZED P
 273:  vbcq-A  3.6  4.2   61   128    7   TRITR/AFDB:AF-A0A077ZI01-F1 Cpn60 TCP1 domain containing protein CPN6
 274:  v5qk-A  3.6 15.3  144   688   10   TRITR/AFDB:AF-A0A077Z3P6-F1 Transporter TRANSPORTER;
 275:  vc8e-A  3.6  4.8   92   218    8   TRITR/AFDB:AF-A0A077Z245-F1 V-SNARE C and V-SNARE domain containing p
 276:  v92t-A  3.6  4.4  115  1622    7   TRITR/AFDB:AF-A0A077YYL0-F1 Viral A-type inclusion protein repeat con
 277:  vcaz-A  3.6  4.5   60   261    8   TRITR/AFDB:AF-A0A077ZHK3-F1 Patched domain containing protein PATCHED
 278:  v6ha-A  3.6  5.0  105   223    7   TRITR/AFDB:AF-A0A077ZID2-F1 BHLH transcription factor LjTT8 BHLH TRAN
 279:  v7pa-A  3.6  6.9   90   314    6   TRITR/AFDB:AF-A0A077Z3R7-F1 Arfaptin domain containing protein ARFAPT
 280:  v99n-A  3.6  4.7   78   373    4   TRITR/AFDB:AF-A0A077ZGY0-F1 Developmentally regulated GTP binding pro
 281:  vcsv-A  3.5 10.0  145   541   10   TRITR/AFDB:AF-A0A077Z4T1-F1 Innexin INNEXIN;
 282:  v7an-A  3.5  3.2   87   310    7   TRITR/AFDB:AF-A0A077Z014-F1 Alpha soluble NSF attachment protein ALPH
 283:  v94y-A  3.5 14.8   84   199    5   TRITR/AFDB:AF-A0A077Z067-F1 PRA1 family protein PRA1 FAMILY PROTEIN;
 284:  vce8-A  3.5  9.4  150   417    5   TRITR/AFDB:AF-A0A077ZG62-F1 Zinc transporter 9 ZINC TRANSPORTER 9;
 285:  v5xt-A  3.5  5.9  100  1206    7   TRITR/AFDB:AF-A0A077YZ43-F1 Slowpoke potassium channel family member 
 286:  vavm-A  3.5 12.1   72   556    7   TRITR/AFDB:AF-A0A077Z781-F1 Phosphodiesterase PHOSPHODIESTERASE;
 287:  vcjf-A  3.5  5.4   90   466    4   TRITR/AFDB:AF-A0A077ZCT7-F1 OST3 OST6 and DUF1325 domain containing p
 288:  v5y2-A  3.5  3.8   67   139    9   TRITR/AFDB:AF-A0A077Z302-F1 Protein CBG12493 PROTEIN CBG12493;
 289:  v97m-A  3.5  4.7   66  1433    5   TRITR/AFDB:AF-A0A077Z1Z3-F1 Apical junction molecule protein 1, d API
 290:  vaoi-A  3.5  9.6   69   304    9   TRITR/AFDB:AF-A0A077Z9E2-F1 General transcription factor TFIIB GENERA
 291:  va0z-A  3.5  4.8  101   155    6   TRITR/AFDB:AF-A0A077ZFI2-F1 Uncharacterized protein UNCHARACTERIZED P
 292:  v7ia-A  3.5  3.5   61   146   10   TRITR/AFDB:AF-A0A077YVU7-F1 Palmitoyltransferase PALMITOYLTRANSFERASE
 293:  vczr-A  3.5  2.9   57   211    5   TRITR/AFDB:AF-A0A077YV69-F1 DUF4588 domain containing protein DUF4588
 294:  v98o-A  3.5  8.3   74   560    8   TRITR/AFDB:AF-A0A077ZBY8-F1 Dolichyl phosphate beta glucosyltransfera
 295:  v715-A  3.5  4.7   89   799    4   TRITR/AFDB:AF-A0A077ZCT5-F1 Vacuolar protein sorting-associated prote
 296:  v7w2-A  3.5  4.7   69   105   12   TRITR/AFDB:AF-A0A077Z5T4-F1 Uncharacterized protein UNCHARACTERIZED P
 297:  vbm5-A  3.5  9.4   87   397    9   TRITR/AFDB:AF-A0A077Z7E9-F1 Acetylcholine receptor DEG 3 protein ACET
 298:  va7g-A  3.5  3.0   68   349    7   TRITR/AFDB:AF-A0A077ZEG6-F1 Two component histidine kinase TWO COMPON
 299:  vac0-A  3.5  3.4   54    58    4   TRITR/AFDB:AF-A0A077ZKH0-F1 ATPase protein 9 ATPASE PROTEIN 9;
 300:  v9lq-A  3.5  7.4   83   609    4   TRITR/AFDB:AF-A0A077ZEU5-F1 ABC1 and DUF441 domain containing protein
 301:  v74x-A  3.5 27.4   79   369    1   TRITR/AFDB:AF-A0A077YYR9-F1 Hsp90 chaperone protein kinase-targeting 
 302:  vahp-A  3.5  6.1   65    85    6   TRITR/AFDB:AF-A0A077ZQV6-F1 Zf-Tim10 DDP domain containing protein ZF
 303:  vc7v-A  3.5  4.0  121   364    5   TRITR/AFDB:AF-A0A077Z6M5-F1 Protein srx protein npr protein cbr srx-1
 304:  va9g-A  3.5  8.4   96   293    7   TRITR/AFDB:AF-A0A077Z886-F1 Uncharacterized protein UNCHARACTERIZED P
 305:  vai6-A  3.5  6.2  122   201    7   TRITR/AFDB:AF-A0A077ZEQ4-F1 BAG family molecular chaperone regulator 
 306:  v6n5-A  3.5  5.1   65   175    2   TRITR/AFDB:AF-A0A077Z959-F1 Uncharacterized protein UNCHARACTERIZED P
 307:  v9lw-A  3.5  3.8   71   505    7   TRITR/AFDB:AF-A0A077YX26-F1 Zf-MYND and CD20 domain containing protei
 308:  v7kv-A  3.5  4.6   73   280    7   TRITR/AFDB:AF-A0A077ZBE8-F1 Histidine kinase HISTIDINE KINASE;
 309:  v6yt-A  3.5  5.9   92   547    7   TRITR/AFDB:AF-A0A077ZGH4-F1 EzrA domain containing protein EZRA DOMAI
 310:  vau5-A  3.4  4.2  120   338    5   TRITR/AFDB:AF-A0A077YXH6-F1 7TM GPCR Srsx domain containing protein 7
 311:  v9ls-A  3.4  5.4   79   335    6   TRITR/AFDB:AF-A0A077Z357-F1 Hsp90 chaperone protein kinase-targeting 
 312:  v970-A  3.4  4.9   84   360    8   TRITR/AFDB:AF-A0A077ZFI7-F1 Tetraspannin domain containing protein TE
 313:  v8fz-A  3.4  8.8  141   220    9   TRITR/AFDB:AF-A0A077ZKE4-F1 Zf-RING 2 domain containing protein ZF-RI
 314:  vcxo-A  3.4  8.3  113  1628    4   TRITR/AFDB:AF-A0A077Z4D6-F1 Laminin protein lam 2 LAMININ PROTEIN LAM
 315:  vbje-A  3.4  7.5  123   625    3   TRITR/AFDB:AF-A0A077Z6P9-F1 Glypican domain containing protein GLYPIC
 316:  vait-A  3.4  7.7  130   962    9   TRITR/AFDB:AF-A0A077YZG0-F1 Cast domain containing protein CAST DOMAI
 317:  v8hn-A  3.4 10.5  115   240   10   TRITR/AFDB:AF-A0A077ZHB2-F1 NADH dehydrogenase subunit 3 NADH DEHYDRO
 318:  v6yk-A  3.4  4.8   68   288    4   TRITR/AFDB:AF-A0A077Z427-F1 Jnk-SapK ap N and RILP domain containing 
 319:  v6lr-A  3.4 14.1   63   169    3   TRITR/AFDB:AF-A0A077ZK97-F1 Uncharacterized protein UNCHARACTERIZED P
 320:  vaqw-A  3.4  5.5  103   766    6   TRITR/AFDB:AF-A0A077ZJ59-F1 Xenotropic and polytropic retrovirus rece
 321:  vb5e-A  3.4  4.5  118  1258    2   TRITR/AFDB:AF-A0A077Z025-F1 Protein unc h protein unc b protein unc a
 322:  v7dc-A  3.4  9.8   78   144    9   TRITR/AFDB:AF-A0A077ZID5-F1 Prefoldin domain containing protein PREFO
 323:  v6ns-A  3.4  4.6   62   695    3   TRITR/AFDB:AF-A0A077Z7C4-F1 Diadenosine tetraphosphate synthetase DIA
 324:  v8ls-A  3.4  4.3   78   315   10   TRITR/AFDB:AF-A0A077ZMN9-F1 IST1 homolog IST1 HOMOLOG;
 325:  v7do-A  3.4  4.8   76   195    8   TRITR/AFDB:AF-A0A077YZ47-F1 Charged multivesicular body protein 6 CHA
 326:  v7v7-A  3.4  4.8  121   249   11   TRITR/AFDB:AF-A0A077ZE03-F1 Proteasome activator pa28 beta subunit fa
 327:  va4g-A  3.4  4.8  161   935    8   TRITR/AFDB:AF-A0A077Z461-F1 Serine:threonine protein kinase TAO1 SERI
 328:  vcss-A  3.4  8.2  175   527    9   TRITR/AFDB:AF-A0A077Z2B7-F1 Uncharacterized protein UNCHARACTERIZED P
 329:  vamc-A  3.4  6.0  119   515    9   TRITR/AFDB:AF-A0A077ZE35-F1 Uncoordinated protein 58 UNCOORDINATED PR
 330:  vbi4-A  3.4  7.8   65   215    9   TRITR/AFDB:AF-A0A077ZJV2-F1 Uncharacterized protein UNCHARACTERIZED P
 331:  v6mo-A  3.4 20.4   91   386   10   TRITR/AFDB:AF-A0A077Z0N6-F1 GDP-D-glucose phosphorylase 1 GDP-D-GLUCO
 332:  v72f-A  3.4  4.8  100   634    6   TRITR/AFDB:AF-A0A077YWU2-F1 Ion trans and cNMP binding domain contain
 333:  vaf5-A  3.4  5.0   85   211    7   TRITR/AFDB:AF-A0A077Z3U7-F1 Charged multivesicular body protein 1b CH
 334:  v6zi-A  3.4  3.6   92   778    5   TRITR/AFDB:AF-A0A077Z5G0-F1 Protein suppressor of forked PROTEIN SUPP
 335:  v8rv-A  3.4 11.7   62   242    3   TRITR/AFDB:AF-A0A077ZL68-F1 Oxysterol-binding protein OXYSTEROL-BINDI
 336:  vbhv-A  3.4 16.6  107   447    5   TRITR/AFDB:AF-A0A077ZL06-F1 MAP65 ASE1 domain containing protein MAP6
 337:  v7c9-A  3.4  6.4  107   785    3   TRITR/AFDB:AF-A0A077ZA71-F1 Transmembrane GTPase Marf TRANSMEMBRANE G
 338:  v8p0-A  3.4  4.8   98   379   12   TRITR/AFDB:AF-A0A077Z0Z6-F1 Uncharacterized protein UNCHARACTERIZED P
 339:  vbit-A  3.4  3.7   78   177    4   TRITR/AFDB:AF-A0A077Z316-F1 Uncharacterized protein UNCHARACTERIZED P
 340:  v8f7-A  3.4 19.5  100  1139    7   TRITR/AFDB:AF-A0A077Z4R5-F1 Pkinase domain containing protein PKINASE
 341:  v60f-A  3.4  5.7  130   388   11   TRITR/AFDB:AF-A0A077Z9B9-F1 Neuropeptide f receptor 76f NEUROPEPTIDE 
 342:  vc05-A  3.4  4.7   86   719    3   TRITR/AFDB:AF-A0A077ZL02-F1 MobA MobL domain containing protein MOBA 
 343:  v6zo-A  3.4  6.2  117  1065    3   TRITR/AFDB:AF-A0A077Z1M4-F1 Ge1_WD40 domain-containing protein GE1_WD
 344:  v64n-A  3.4 12.0   79   288    8   TRITR/AFDB:AF-A0A077Z2T2-F1 WD40 domain containing protein WD40 DOMAI
 345:  v8q8-A  3.4 10.2   77   252    6   TRITR/AFDB:AF-A0A077ZPN6-F1 Uncharacterized protein UNCHARACTERIZED P
 346:  v8fy-A  3.4  8.5   99   778    6   TRITR/AFDB:AF-A0A077ZF75-F1 Related to histidine kinase RELATED TO HI
 347:  vajn-A  3.4  6.5   95   186    7   TRITR/AFDB:AF-A0A077ZKD9-F1 CDP-OH P transf domain containing protein
 348:  vaae-A  3.4  8.6  111   283    5   TRITR/AFDB:AF-A0A077ZIG1-F1 Oxidored q1 domain containing protein OXI
 349:  v9pq-A  3.3  9.7  121   319    4   TRITR/AFDB:AF-A0A077Z2A0-F1 Uncharacterized protein UNCHARACTERIZED P
 350:  v8hc-A  3.3  6.9   91  1055    9   TRITR/AFDB:AF-A0A077ZEZ1-F1 Superkiller viralicidic activity 2 2 like
 351:  v5w4-A  3.3  4.0   71   560    4   TRITR/AFDB:AF-A0A077ZII7-F1 Histidine kinase HISTIDINE KINASE;
 352:  v7hg-A  3.3 17.1   99  1351    2   TRITR/AFDB:AF-A0A077YZ62-F1 Separase SEPARASE;
 353:  v81e-A  3.3  5.3  133   377    8   TRITR/AFDB:AF-A0A077ZJF7-F1 Uncharacterized protein UNCHARACTERIZED P
 354:  v82j-A  3.3  8.3   93   181    9   TRITR/AFDB:AF-A0A077ZJ55-F1 Uncharacterized protein UNCHARACTERIZED P
 355:  v8lz-A  3.3  8.7   84   317    4   TRITR/AFDB:AF-A0A077ZBI3-F1 Uncharacterized protein UNCHARACTERIZED P
 356:  vc0h-A  3.3  5.9   92   238    5   TRITR/AFDB:AF-A0A077YZR0-F1 RalA-binding protein 1 RALA-BINDING PROTE
 357:  v9kv-A  3.3  8.5   73   440   12   TRITR/AFDB:AF-A0A077ZP85-F1 DUF1599 domain containing protein DUF1599
 358:  vbwj-A  3.3  8.0   99   502    7   TRITR/AFDB:AF-A0A077YX21-F1 COP9 signalosome complex subunit 2 COP9 S
 359:  v5og-A  3.3  5.2   67   127   13   TRITR/AFDB:AF-A0A077Z0A1-F1 Transmembrane protein 230 TRANSMEMBRANE P
 360:  vcpa-A  3.3 11.6  104   314   10   TRITR/AFDB:AF-A0A077Z7B0-F1 Sidoreflexin SIDOREFLEXIN;
 361:  vamq-A  3.3  4.7  126   591    6   TRITR/AFDB:AF-A0A077Z6Q2-F1 Sodium coupled neutral amino acid transpo
 362:  v9bn-A  3.3  6.2   54   217    9   TRITR/AFDB:AF-A0A077YZA1-F1 Calcyclin binding protein CALCYCLIN BINDI
 363:  v5vo-A  3.3 10.0  112   522    8   TRITR/AFDB:AF-A0A077ZKX1-F1 Y phosphatase domain containing protein Y
 364:  v9wi-A  3.3  8.1  109   133    4   TRITR/AFDB:AF-A0A077ZM38-F1 NADH:ubiquinone reductase (H(+)-transloca
 365:  v9w0-A  3.3  7.1   95   901    6   TRITR/AFDB:AF-A0A077ZIS8-F1 Protein translocase subunit SecA PROTEIN 
 366:  v5se-A  3.3  8.8  156  1106    6   TRITR/AFDB:AF-A0A077Z5T2-F1 Cohesin subunit SA 1 COHESIN SUBUNIT SA 1
 367:  v95g-A  3.3 12.1   85   380    5   TRITR/AFDB:AF-A0A077Z9W1-F1 Golgi associated PDZ and coiled coil moti
 368:  vb9y-A  3.3 11.0  107   761   13   TRITR/AFDB:AF-A0A077Z8M1-F1 Component of oligomeric Golgi complex 4 C
 369:  v7fj-A  3.3  6.3  101   522   14   TRITR/AFDB:AF-A0A077ZAX1-F1 Splicing factor 3A subunit 3 SPLICING FAC
 370:  v6zh-A  3.3  3.5   63   141   10   TRITR/AFDB:AF-A0A077Z1C8-F1 Uncharacterized protein UNCHARACTERIZED P
 371:  v6hu-A  3.3  8.9   84   199    7   TRITR/AFDB:AF-A0A077ZJ38-F1 Uncharacterized protein UNCHARACTERIZED P
 372:  v8sk-A  3.3 14.9  150   662    4   TRITR/AFDB:AF-A0A077Z0C9-F1 Transporter TRANSPORTER;
 373:  v7rl-A  3.3  4.4  102   749    6   TRITR/AFDB:AF-A0A077Z6X7-F1 Vacuolar protein sorting-associated prote
 374:  v7xi-A  3.3  8.4  109  1667    8   TRITR/AFDB:AF-A0A077Z714-F1 Tetratricopeptide repeat protein 28 TETRA
 375:  v9xn-A  3.3 10.4   79  2226   10   TRITR/AFDB:AF-A0A077YXE3-F1 Not1 and DUF3819 domain containing protei
 376:  vbsu-A  3.3 14.5   75   967    4   TRITR/AFDB:AF-A0A077ZDF6-F1 Homeobox protein MSH-B HOMEOBOX PROTEIN M
 377:  vc16-A  3.3  9.1  126   574    7   TRITR/AFDB:AF-A0A077ZBK0-F1 Exocyst complex component 8 EXOCYST COMPL
 378:  vana-A  3.3 10.3  124   591    6   TRITR/AFDB:AF-A0A077Z1E7-F1 RWD and DUF1115 domain containing protein
 379:  vajl-A  3.3  8.5  118   227   10   TRITR/AFDB:AF-A0A077YZX9-F1 Kinetochore protein SPC25 KINETOCHORE PRO
 380:  v997-A  3.3  5.7   69    77   10   TRITR/AFDB:AF-A0A077Z3V8-F1 Immediate early response 3-interacting pr
 381:  v6ir-A  3.3  9.4   95  1831    3   TRITR/AFDB:AF-A0A077ZAL9-F1 EF-hand 3 and Spectrin and ZZ and WW and 
 382:  v9d6-A  3.3  5.0   82   309    6   TRITR/AFDB:AF-A0A077Z729-F1 Uncharacterized protein UNCHARACTERIZED P
 383:  v6t4-A  3.3  7.8  133   580    3   TRITR/AFDB:AF-A0A077Z7C2-F1 Adenylyl cyclase-associated protein ADENY
 384:  vcv0-A  3.3  7.8   78   919    8   TRITR/AFDB:AF-A0A077Z2S0-F1 Synaptosomal-associated protein SYNAPTOSO
 385:  v87b-A  3.3  6.1  110  1863   10   TRITR/AFDB:AF-A0A077Z728-F1 Protein MON2-like protein PROTEIN MON2-LI
 386:  vbwy-A  3.3 15.6  143   622    8   TRITR/AFDB:AF-A0A077ZE56-F1 Zinc transporter 5 ZINC TRANSPORTER 5;
 387:  v9ee-A  3.3 10.2  135   301    5   TRITR/AFDB:AF-A0A077ZH57-F1 Uncharacterized protein UNCHARACTERIZED P
 388:  vapv-A  3.3  5.2   93   194    3   TRITR/AFDB:AF-A0A077YYQ7-F1 Putative tetratricopeptide protein PUTATI
 389:  vc86-A  3.3  8.1  107   265    7   TRITR/AFDB:AF-A0A077ZGA7-F1 DGCR6 domain containing protein DGCR6 DOM
 390:  v68q-A  3.2  7.3  104   809    7   TRITR/AFDB:AF-A0A077ZLC0-F1 Uncharacterized protein UNCHARACTERIZED P
 391:  v6c0-A  3.2  5.3  135   567   13   TRITR/AFDB:AF-A0A077Z8N1-F1 Uncharacterized protein UNCHARACTERIZED P
 392:  v8oy-A  3.2 11.6  103   617   10   TRITR/AFDB:AF-A0A077Z7P1-F1 Reticulon-like protein RETICULON-LIKE PRO
 393:  v6jg-A  3.2  3.7   60   153   10   TRITR/AFDB:AF-A0A077ZBH0-F1 Tumor protein p53-inducible protein 11 TU
 394:  v9fi-A  3.2  3.7   66   471   12   TRITR/AFDB:AF-A0A077ZDP1-F1 53 kDa excretory 53 KDA EXCRETORY;
 395:  v9ii-A  3.2  2.9   44   355    7   TRITR/AFDB:AF-A0A077Z3F2-F1 N_BRCA1_IG domain-containing protein N_BR
 396:  vc92-A  3.2  5.1  128   477    9   TRITR/AFDB:AF-A0A077ZHE4-F1 Uncharacterized protein UNCHARACTERIZED P
 397:  v9tn-A  3.2  8.5  122   537    2   TRITR/AFDB:AF-A0A077ZBY6-F1 Protein kcnl f protein kcnl d protein kcn
 398:  v6tt-A  3.2 10.0   84   156    7   TRITR/AFDB:AF-A0A077ZGL7-F1 Uncharacterized protein UNCHARACTERIZED P
 399:  v9cd-A  3.2 11.2   71   443    8   TRITR/AFDB:AF-A0A077ZM82-F1 Heat shock 70 kDa protein 9 (Mortalin) HE
 400:  vc58-A  3.2  7.3  140   518    9   TRITR/AFDB:AF-A0A077Z4K1-F1 Component of oligomeric Golgi complex 8 C
 401:  vaso-A  3.2  4.9   88   465    7   TRITR/AFDB:AF-A0A077Z895-F1 Shaker cognate isoform putative potassium
 402:  vcrk-A  3.2 11.2  104   543    4   TRITR/AFDB:AF-A0A077ZGR1-F1 Lateral signaling target protein 2 LATERA
 403:  vb78-A  3.2  9.2   90  1012    3   TRITR/AFDB:AF-A0A077ZEU1-F1 F-actin monooxygenase F-ACTIN MONOOXYGENA
 404:  v904-A  3.2 10.7  133   226   10   TRITR/AFDB:AF-A0A077ZKJ6-F1 MAP kinase activating protein C22orf5 MAP
 405:  vcc6-A  3.2  6.2   82   761   11   TRITR/AFDB:AF-A0A077ZGV0-F1 KH 1 domain containing protein KH 1 DOMAI
 406:  va35-A  3.2  4.0   81   148    2   TRITR/AFDB:AF-A0A077ZIR5-F1 YjgP YjgQ domain containing protein YJGP 
 407:  v82y-A  3.2  7.3  103   529    3   TRITR/AFDB:AF-A0A077YZA6-F1 Retinal dehydrogenase 2 RETINAL DEHYDROGE
 408:  v8bg-A  3.2  6.3  146  1256    9   TRITR/AFDB:AF-A0A077Z7A1-F1 Nipped-B protein NIPPED-B PROTEIN;
 409:  v6gz-A  3.2  3.7   55    69    5   TRITR/AFDB:AF-A0A077ZLS3-F1 Uncharacterized protein UNCHARACTERIZED P
 410:  vahs-A  3.2  4.0   62   195   10   TRITR/AFDB:AF-A0A077Z0K8-F1 Signal peptidase complex subunit 2 SIGNAL
 411:  v6in-A  3.2 12.7   73   408    8   TRITR/AFDB:AF-A0A077ZA90-F1 Differentially expressed in FDCP 8 DIFFER
 412:  vbkh-A  3.2 14.3   83   270    7   TRITR/AFDB:AF-A0A077ZMG8-F1 Y2 Tnp domain containing protein Y2 TNP D
 413:  v7ze-A  3.2  5.7  133   340    4   TRITR/AFDB:AF-A0A077YZ87-F1 7TM GPCR Srsx domain containing protein 7
 414:  v9q8-A  3.2  9.1   80   522    5   TRITR/AFDB:AF-A0A077ZAF5-F1 Endoplasmic reticulum-Golgi intermediate 
 415:  v741-A  3.2  7.3   80  1329    6   TRITR/AFDB:AF-A0A077YXQ4-F1 ATP-binding cassette transporter abc4 Sho
 416:  v7dd-A  3.2 12.8  142   301    8   TRITR/AFDB:AF-A0A077ZHV9-F1 Uncharacterized protein UNCHARACTERIZED P
 417:  v7po-A  3.2  6.6  135   272   10   TRITR/AFDB:AF-A0A077YZU6-F1 PQ loop repeat family protein PQ LOOP REP
 418:  v9i1-A  3.2  5.9  112   650    8   TRITR/AFDB:AF-A0A077ZCY7-F1 Sn1 specific diacylglycerol lipase beta S
 419:  v5t7-A  3.2 10.4   88   619   10   TRITR/AFDB:AF-A0A077YVR2-F1 Tyrosine-protein kinase TYROSINE-PROTEIN 
 420:  v8hg-A  3.2  3.9   96   264   11   TRITR/AFDB:AF-A0A077YW04-F1 Tetraspannin domain containing protein TE
 421:  v7kx-A  3.2 13.9  112   369    6   TRITR/AFDB:AF-A0A077YW75-F1 Zinc transporter 2 ZINC TRANSPORTER 2;
 422:  va5m-A  3.2  8.5   99   634   11   TRITR/AFDB:AF-A0A077ZHN8-F1 HAMP and MCPsignal and TarH and Cytochrom
 423:  vcwt-A  3.2  7.2   91   450    8   TRITR/AFDB:AF-A0A077ZJL0-F1 Guanine nucleotide exchange factor for Ra
 424:  v8gp-A  3.2 13.7   94   221    7   TRITR/AFDB:AF-A0A077ZDS2-F1 Eukaryotic translation initiation factor 
 425:  v6cp-A  3.2 10.6  105   659    7   TRITR/AFDB:AF-A0A077Z0U0-F1 Uncharacterized protein UNCHARACTERIZED P
 426:  vbp0-A  3.2  4.8   69   276    3   TRITR/AFDB:AF-A0A077Z5I0-F1 Mediator complex subunit 30 MEDIATOR COMP
 427:  va6c-A  3.2  8.0  148  1474    6   TRITR/AFDB:AF-A0A077ZI18-F1 Dynactin subunit 1 DYNACTIN SUBUNIT 1;
 428:  vcpw-A  3.2  4.9  104   237    7   TRITR/AFDB:AF-A0A077ZPX1-F1 NADH:ubiquinone reductase (H(+)-transloca
 429:  vb0n-A  3.2  4.6   72   168    3   TRITR/AFDB:AF-A0A077YX81-F1 Uncharacterized protein UNCHARACTERIZED P
 430:  v8pc-A  3.2  5.9  146   435    6   TRITR/AFDB:AF-A0A077ZD60-F1 RhoGEF domain containing protein RHOGEF D
 431:  v9xb-A  3.2  4.2   98   238    9   TRITR/AFDB:AF-A0A077Z295-F1 Tetraspanin family protein TETRASPANIN FA
 432:  v68u-A  3.2  5.4  131   595    5   TRITR/AFDB:AF-A0A077Z1K0-F1 Tetratricopeptide repeat protein 39B TETR
 433:  vbzq-A  3.2  6.1  102   357   11   TRITR/AFDB:AF-A0A077ZA30-F1 Acetylcholine receptor-like protein cup-4
 434:  v9wo-A  3.2 11.2   99   228    9   TRITR/AFDB:AF-A0A077Z0S7-F1 SNARE domain containing protein SNARE DOM
 435:  v88g-A  3.2 13.6   65  1195    5   TRITR/AFDB:AF-A0A077Z8A6-F1 Neuropathy target esterase NEUROPATHY TAR
 436:  vbn3-A  3.2  8.2  110  1194    5   TRITR/AFDB:AF-A0A077YYA2-F1 Exocyst complex component 5 EXOCYST COMPL
 437:  v8dn-A  3.2  5.3   73   822    8   TRITR/AFDB:AF-A0A077Z1Y2-F1 DNA topoisomerase I DNA TOPOISOMERASE I;
 438:  v9yx-A  3.2 12.5  112   764    4   TRITR/AFDB:AF-A0A077ZA89-F1 Uncharacterized protein UNCHARACTERIZED P
 439:  v9cl-A  3.2  3.0   72    96    8   TRITR/AFDB:AF-A0A077ZEA6-F1 Uncharacterized protein UNCHARACTERIZED P
 440:  vam1-A  3.2  6.1  139   698    7   TRITR/AFDB:AF-A0A077Z8U6-F1 Frizzled 5 FRIZZLED 5;
 441:  vbl5-A  3.2  7.2   93   429    6   TRITR/AFDB:AF-A0A077Z779-F1 26s proteasome non atpase regulatory subu
 442:  v6o7-A  3.2  7.6   75    97    8   TRITR/AFDB:AF-A0A077Z2V5-F1 Microsomal signal peptidase 12 kDa subuni
 443:  v7tj-A  3.1  6.1  129   384    4   TRITR/AFDB:AF-A0A077YWC6-F1 Melatonin receptor type 1a MELATONIN RECE
 444:  v90u-A  3.1 10.3   87   618    6   TRITR/AFDB:AF-A0A077Z3B8-F1 Pinin:SDK:memA: protein region PININ:SDK:
 445:  v97v-A  3.1  7.0  125   867    6   TRITR/AFDB:AF-A0A077ZIA2-F1 AAA 2 and Clp N and ClpB D2-small and AAA
 446:  v91u-A  3.1 13.2  123   198   12   TRITR/AFDB:AF-A0A077ZD39-F1 Mito carr domain containing protein MITO 
 447:  vb65-A  3.1 11.3   77  2054    9   TRITR/AFDB:AF-A0A077ZD56-F1 Poly [ADP-ribose] polymerase POLY  POLYME
 448:  vba4-A  3.1  7.7   79    98    1   TRITR/AFDB:AF-A0A077YUV9-F1 Uncharacterized protein UNCHARACTERIZED P
 449:  v8y5-A  3.1  6.3   87   276   10   TRITR/AFDB:AF-A0A077YY08-F1 Inhibitor of growth protein INHIBITOR OF 
 450:  vcnq-A  3.1  9.8   85  1099    7   TRITR/AFDB:AF-A0A077ZE81-F1 Inositol polyphosphate 5 phosphatase INOS
 451:  vccu-A  3.1  4.2  102   333    8   TRITR/AFDB:AF-A0A077ZDP6-F1 CCR4-NOT transcription complex, subunit 3
 452:  vaqo-A  3.1 13.2   60   295    2   TRITR/AFDB:AF-A0A077Z6J9-F1 Protein MAK16 homolog PROTEIN MAK16 HOMOL
 453:  v8qt-A  3.1  9.3   78   243    4   TRITR/AFDB:AF-A0A077ZIJ7-F1 ATPase protein 9 ATPASE PROTEIN 9;
 454:  v9v8-A  3.1  7.5   97   229    4   TRITR/AFDB:AF-A0A077Z4T9-F1 Syntaxin 16 SYNTAXIN 16;
 455:  vcco-A  3.1  6.5  133   533    7   TRITR/AFDB:AF-A0A077ZFH5-F1 Proteasome activator complex subunit 3 PR
 456:  v8o0-A  3.1  4.9  120   347    6   TRITR/AFDB:AF-A0A077Z8T5-F1 7TM GPCR Srx domain containing protein 7T
 457:  v6ml-A  3.1  6.7  117  1220    3   TRITR/AFDB:AF-A0A077ZLU0-F1 Methionine synthase METHIONINE SYNTHASE;
 458:  v76p-A  3.1  7.6  103   798    4   TRITR/AFDB:AF-A0A077ZLS4-F1 FSH1 domain containing protein FSH1 DOMAI
 459:  va72-A  3.1  5.2  129   343   10   TRITR/AFDB:AF-A0A077Z4G2-F1 Uncharacterized protein UNCHARACTERIZED P
 460:  vc7g-A  3.1  4.8   78   113    4   TRITR/AFDB:AF-A0A077ZLS9-F1 TOR signaling pathway regulator TapA TOR 
 461:  v981-A  3.1  5.0  127   252    5   TRITR/AFDB:AF-A0A077YYL1-F1 Uncharacterized protein UNCHARACTERIZED P
 462:  v751-A  3.1  9.8   81   204    7   TRITR/AFDB:AF-A0A077Z3C6-F1 TF AP-2 domain containing protein TF AP-2
 463:  vavl-A  3.1  7.0   80   308    8   TRITR/AFDB:AF-A0A077ZEP4-F1 Transmembrane protein 231 TRANSMEMBRANE P
 464:  vbcx-A  3.1 10.2  125   684    6   TRITR/AFDB:AF-A0A077Z2D0-F1 RINT1 TIP1 domain containing protein RINT
 465:  v6xs-A  3.1  4.7   69   171    9   TRITR/AFDB:AF-A0A077Z1R6-F1 MARVEL domain-containing protein MARVEL D
 466:  vaox-A  3.1  3.2   68   130    4   TRITR/AFDB:AF-A0A077Z4Q6-F1 Transmembrane protein 188 TRANSMEMBRANE P
 467:  v6zu-A  3.1  4.3   48    82    6   TRITR/AFDB:AF-A0A077Z676-F1 Protein MGR2 homolog PROTEIN MGR2 HOMOLOG
 468:  v7nv-A  3.1  6.8   77   412    9   TRITR/AFDB:AF-A0A077YWV1-F1 Protein DBF4 like protein B PROTEIN DBF4 
 469:  vawa-A  3.1  3.4   48  1561    0   TRITR/AFDB:AF-A0A077YZP6-F1 Disco interacting protein 2 DISCO INTERAC
 470:  vb3l-A  3.1  5.1  108   213    4   TRITR/AFDB:AF-A0A077ZJ17-F1 Uncharacterized protein UNCHARACTERIZED P
 471:  v707-A  3.1  6.8   80   569    5   TRITR/AFDB:AF-A0A077Z1H5-F1 DNA polymerase DNA POLYMERASE;
 472:  v8m5-A  3.1 12.0   86   821    6   TRITR/AFDB:AF-A0A077ZGV2-F1 Protein FAM91A1 PROTEIN FAM91A1;
 473:  v6yi-A  3.1  7.8   74   219    9   TRITR/AFDB:AF-A0A077Z1V5-F1 Protein lin-7 homolog PROTEIN LIN-7 HOMOL
 474:  v7tg-A  3.1  5.4  119  1072   10   TRITR/AFDB:AF-A0A077Z9N8-F1 AMPK1_CBM domain-containing protein AMPK1
 475:  va5y-A  3.1  9.9   94   248    6   TRITR/AFDB:AF-A0A077YYZ6-F1 Uncharacterized protein UNCHARACTERIZED P
 476:  vb4r-A  3.1 11.2   79   451    5   TRITR/AFDB:AF-A0A077ZBF4-F1 Uncharacterized protein UNCHARACTERIZED P
 477:  v7qe-A  3.1 10.9  104   884    7   TRITR/AFDB:AF-A0A077Z4Q8-F1 Ras gtpase activating protein gap gtpase 
 478:  va5f-A  3.1  5.3   83   396    5   TRITR/AFDB:AF-A0A077ZDD1-F1 MENTAL and START domain containing protei
 479:  v8u3-A  3.1  6.5  128   790    5   TRITR/AFDB:AF-A0A077ZG85-F1 MOR2-PAG1 N domain containing protein MOR
 480:  vbh5-A  3.1  4.7   85   244    6   TRITR/AFDB:AF-A0A077Z7J5-F1 Uncharacterized protein UNCHARACTERIZED P
 481:  vchk-A  3.1  6.2   97   230    0   TRITR/AFDB:AF-A0A077YYT3-F1 Uncharacterized protein UNCHARACTERIZED P
 482:  vadc-A  3.1  7.0   73  1437    5   TRITR/AFDB:AF-A0A077Z2L6-F1 Regulating synaptic membrane exocytosis 2
 483:  v8qs-A  3.1  6.6   95   666    5   TRITR/AFDB:AF-A0A077Z026-F1 Ion channel family protein ION CHANNEL FA
 484:  v60z-A  3.1  7.5  142   350    6   TRITR/AFDB:AF-A0A077Z8Y0-F1 DUF155 domain containing protein DUF155 D
 485:  vcom-A  3.0  7.3   63   148    3   TRITR/AFDB:AF-A0A077ZJK5-F1 Uncharacterized protein UNCHARACTERIZED P
 486:  v8su-A  3.0 15.0   89   677    7   TRITR/AFDB:AF-A0A077ZID9-F1 VWA 2 domain containing protein VWA 2 DOM
 487:  vb91-A  3.0  5.5   72   239   10   TRITR/AFDB:AF-A0A077YXC8-F1 Ribosome recycling factor RIBOSOME RECYCL
 488:  v93x-A  3.0 10.5   77   170    8   TRITR/AFDB:AF-A0A077ZLT4-F1 Uncharacterized protein UNCHARACTERIZED P
 489:  v6u4-A  3.0  3.1   59   285    5   TRITR/AFDB:AF-A0A077ZNG0-F1 Uncharacterized protein UNCHARACTERIZED P
 490:  v98j-A  3.0  7.2   82  1478    7   TRITR/AFDB:AF-A0A077ZFT4-F1 DNA gyrase subunit B DNA GYRASE SUBUNIT B
 491:  vbo6-A  3.0  8.3  106  1860    4   TRITR/AFDB:AF-A0A077Z523-F1 Disks large 5 DISKS LARGE 5;
 492:  v7ym-A  3.0  4.9   97   307    7   TRITR/AFDB:AF-A0A077ZJU4-F1 DUF218 domain containing protein DUF218 D
 493:  vafd-A  3.0  5.2  101   948   12   TRITR/AFDB:AF-A0A077ZC29-F1 Protein kcc PROTEIN KCC;
 494:  v8gy-A  3.0  9.1   72   345    7   TRITR/AFDB:AF-A0A077ZNU2-F1 Uncharacterized protein UNCHARACTERIZED P
 495:  v774-A  3.0  8.9   89   574    6   TRITR/AFDB:AF-A0A077ZGV9-F1 Uncharacterized protein UNCHARACTERIZED P
 496:  v726-A  3.0  6.8   79   375    5   TRITR/AFDB:AF-A0A077ZB75-F1 CDC50 domain containing protein CDC50 DOM
 497:  v71a-A  3.0  9.4   63   977    6   TRITR/AFDB:AF-A0A077ZFP3-F1 UPF0102 and LppC and SIS 2 and BON domain
 498:  vcir-A  3.0  6.0  102   481    7   TRITR/AFDB:AF-A0A077ZQG4-F1 FANCI HD2 domain containing protein FANCI
 499:  va2f-A  3.0  5.3   84   393    7   TRITR/AFDB:AF-A0A077Z3Q4-F1 V-type proton ATPase subunit C V-TYPE PRO
 500:  vc0m-A  3.0  6.2   58   333    5   TRITR/AFDB:AF-A0A077ZIF2-F1 Pantothenate kinase PANTOTHENATE KINASE;
 501:  v8rg-A  3.0  3.5   57   400    2   TRITR/AFDB:AF-A0A077Z4T7-F1 I-set domain containing protein I-SET DOM
 502:  v6sg-A  3.0 10.5   80   714    8   TRITR/AFDB:AF-A0A077ZA40-F1 Mediator complex subunit 24 MEDIATOR COMP
 503:  v6kk-A  3.0  8.8   99   615    7   TRITR/AFDB:AF-A0A077ZCT6-F1 Signal recognition particle subunit SRP72
 504:  vb0y-A  3.0  3.4   69   214    9   TRITR/AFDB:AF-A0A077ZKN2-F1 Integral membrane protein INTEGRAL MEMBRA
 505:  v7z2-A  3.0  5.0   57   105   12   TRITR/AFDB:AF-A0A077Z7W1-F1 Vesicle transport protein VESICLE TRANSPO
 506:  v972-A  3.0 10.1   88   420    9   TRITR/AFDB:AF-A0A077ZFJ2-F1 Protein lgc protein cbr lgc-49 protein cb
 507:  v8nu-A  3.0  6.9  148   659    5   TRITR/AFDB:AF-A0A077ZHP9-F1 FHIPEP domain containing protein FHIPEP D
 508:  vcd2-A  3.0 10.4   98   385    7   TRITR/AFDB:AF-A0A077YYW7-F1 Uncharacterized protein UNCHARACTERIZED P
 509:  vbp2-A  3.0  6.3  109   192    4   TRITR/AFDB:AF-A0A077ZH88-F1 BAR domain containing protein BAR DOMAIN 
 510:  vc75-A  3.0  4.0   67   109    4   TRITR/AFDB:AF-A0A077Z543-F1 Uncharacterized protein UNCHARACTERIZED P
 511:  vatq-A  3.0  3.8   54   123    4   TRITR/AFDB:AF-A0A077ZEF8-F1 DNA-directed RNA polymerase III subunit R
 512:  v7za-A  3.0  4.7   84   973    4   TRITR/AFDB:AF-A0A077ZFY8-F1 PmbA TldD and Mur ligase M and Mur ligase
 513:  v6tu-A  3.0 10.0   97   222    3   TRITR/AFDB:AF-A0A077ZCA1-F1 MRP-L47 domain containing protein MRP-L47
 514:  v9lg-A  3.0  9.4  105  1225    3   TRITR/AFDB:AF-A0A077Z2B4-F1 Protein TANC2 PROTEIN TANC2;
 515:  v851-A  3.0 11.1   98   181    3   TRITR/AFDB:AF-A0A077Z5M5-F1 Protein Mpv17 PROTEIN MPV17;
 516:  vb7t-A  3.0  8.0  123   692    7   TRITR/AFDB:AF-A0A077ZQE2-F1 Clp N and AAA 2 and AAA domain containing
 517:  vbom-A  3.0  5.8  129   390    9   TRITR/AFDB:AF-A0A077ZCW2-F1 BAR and SH3 9 domain containing protein B
 518:  v5o3-A  3.0  7.6  109   451    6   TRITR/AFDB:AF-A0A077Z6Y1-F1 RMD5 protein RMD5 PROTEIN;
 519:  vbgh-A  3.0 14.6  116   233    6   TRITR/AFDB:AF-A0A077Z5F0-F1 Tetraspanin TETRASPANIN;
 520:  v72l-A  3.0  4.3   59    78    3   TRITR/AFDB:AF-A0A077ZAB5-F1 Vacuolar ATP synthase subunit H VACUOLAR 
 521:  va7a-A  3.0  5.1   91  1119    7   TRITR/AFDB:AF-A0A077ZEB0-F1 Kinase suppressor of ras KINASE SUPPRESSO
 522:  v6ez-A  3.0 10.2   78   495   10   TRITR/AFDB:AF-A0A077Z820-F1 Serine:threonine protein kinase tricorner
 523:  v5tu-A  3.0  4.3   98   272    7   TRITR/AFDB:AF-A0A077ZER9-F1 26S proteasome non-ATPase regulatory subu
 524:  v6co-A  3.0  4.5   76  1044    9   TRITR/AFDB:AF-A0A077ZKM6-F1 MCE and PqiA and DUF330 domain containing
 525:  v6yy-A  3.0  5.8   95   216    4   TRITR/AFDB:AF-A0A077ZC33-F1 Uncharacterized protein UNCHARACTERIZED P
 526:  v8b5-A  3.0  5.7   68   918    6   TRITR/AFDB:AF-A0A077Z1N2-F1 PAS domain-containing protein PAS DOMAIN-
 527:  v7vm-A  3.0  5.4   77   192    6   TRITR/AFDB:AF-A0A077Z3P7-F1 Uncharacterized protein UNCHARACTERIZED P
 528:  v9ac-A  3.0 14.2   87   325    3   TRITR/AFDB:AF-A0A077YWP7-F1 Uncharacterized protein UNCHARACTERIZED P
 529:  v6zj-A  3.0  9.2   88   616    6   TRITR/AFDB:AF-A0A077ZBQ6-F1 SCP2 2 and Acetyltransf 9 and Nuc deoxyri
 530:  v6wz-A  2.9  6.6   98   225   10   TRITR/AFDB:AF-A0A077ZCJ3-F1 Protein YIPF PROTEIN YIPF;
 531:  v8oz-A  2.9  9.3   80   617   10   TRITR/AFDB:AF-A0A077ZAV7-F1 DNA polymerase DNA POLYMERASE;
 532:  v8wn-A  2.9  4.8   56   109    7   TRITR/AFDB:AF-A0A077ZKZ4-F1 ZapA domain containing protein ZAPA DOMAI
 533:  v75l-A  2.9 18.0  121   428    7   TRITR/AFDB:AF-A0A077ZA02-F1 Uncharacterized protein UNCHARACTERIZED P
 534:  v7ey-A  2.9  4.3  123   336    8   TRITR/AFDB:AF-A0A077ZDJ5-F1 7tm 1 domain containing protein 7TM 1 DOM
 535:  v7j9-A  2.9  5.5   90   541    6   TRITR/AFDB:AF-A0A077Z9I4-F1 G_PROTEIN_RECEP_F3_4 domain-containing pr
 536:  vblm-A  2.9  7.5   57   222    7   TRITR/AFDB:AF-A0A077ZB35-F1 Uncharacterized protein UNCHARACTERIZED P
 537:  vb93-A  2.9  7.6   70    84   10   TRITR/AFDB:AF-A0A077Z074-F1 Mito carr domain containing protein MITO 
 538:  v9x1-A  2.9  6.1   60    82    7   TRITR/AFDB:AF-A0A077ZLI8-F1 Uncharacterized protein UNCHARACTERIZED P
 539:  vc6s-A  2.9  4.4   74   226    5   TRITR/AFDB:AF-A0A077Z964-F1 Ribonuclease P protein subunit Rpr2 RIBON
 540:  v949-A  2.9  7.3  106   241    7   TRITR/AFDB:AF-A0A077ZH66-F1 RING-type domain-containing protein RING-
 541:  v9o0-A  2.9  4.0   55   124    2   TRITR/AFDB:AF-A0A077Z162-F1 DNA-directed RNA polymerase III subunit R
 542:  vco0-A  2.9  7.3  107   850    7   TRITR/AFDB:AF-A0A077Z7X1-F1 Uncharacterized protein UNCHARACTERIZED P
 543:  v5ra-A  2.9 11.5   96   929    9   TRITR/AFDB:AF-A0A077Z5N4-F1 Solute carrier family 12 SOLUTE CARRIER F
 544:  v8ic-A  2.9  6.6  128   546    4   TRITR/AFDB:AF-A0A077ZH34-F1 Protein kcnl f protein kcnl d protein kcn
 545:  vbv1-A  2.9  5.7  105   440    6   TRITR/AFDB:AF-A0A077ZHI1-F1 MFS 1 and Sugar tr domain containing prot
 546:  vcoo-A  2.9  5.1   96   171    9   TRITR/AFDB:AF-A0A077YUV1-F1 TspO MBR domain containing protein TSPO M
 547:  v9lx-A  2.9  7.9   70   458    7   TRITR/AFDB:AF-A0A077ZNS9-F1 SelA domain containing protein SELA DOMAI
 548:  v9hy-A  2.9 13.4  117   610    5   TRITR/AFDB:AF-A0A077Z592-F1 Phosphate carrier protein, mitochondrial 
 549:  v5v7-A  2.9 10.9  147   587    6   TRITR/AFDB:AF-A0A077ZH86-F1 ABC tran and ABC membrane domain containi
 550:  v84z-A  2.9  3.8   70   857    6   TRITR/AFDB:AF-A0A077Z250-F1 26S proteasome non-ATPase regulatory subu
 551:  v9r3-A  2.9  9.1   97  1397    6   TRITR/AFDB:AF-A0A077Z3S8-F1 GRIP domain-containing protein GRIP DOMAI
 552:  vb0h-A  2.9 11.9   79  2335    3   TRITR/AFDB:AF-A0A077ZF20-F1 Serine/threonine-protein kinase TOR SERIN
 553:  v5rj-A  2.9  4.8  112   249    5   TRITR/AFDB:AF-A0A077ZCE1-F1 Transmembrane protein 33 TRANSMEMBRANE PR
 554:  vaj2-A  2.9  3.6   96   153    8   TRITR/AFDB:AF-A0A077ZJG2-F1 Tetratricopeptide repeat protein 30 TETRA
 555:  v8oe-A  2.9  5.1   99   436   10   TRITR/AFDB:AF-A0A077ZKL8-F1 7tm 3 and ANF receptor domain containing 
 556:  v69c-A  2.9 12.7   84   202    4   TRITR/AFDB:AF-A0A077ZLL4-F1 Integrase_H2C2 domain-containing protein 
 557:  va12-A  2.9  5.9   60    90    8   TRITR/AFDB:AF-A0A077ZDN6-F1 Uncharacterized protein UNCHARACTERIZED P
 558:  v860-A  2.9  7.2  121   463    5   TRITR/AFDB:AF-A0A077Z8B1-F1 Protein-serine/threonine kinase PROTEIN-S
 559:  v83u-A  2.9  7.0  130   365    9   TRITR/AFDB:AF-A0A077ZK63-F1 FCH domain containing protein FCH DOMAIN 
 560:  v9rf-A  2.9  3.3   67   301    9   TRITR/AFDB:AF-A0A077ZA24-F1 Neur chan LBD domain containing protein N
 561:  v7oi-A  2.9  4.3   69   104    4   TRITR/AFDB:AF-A0A077Z4Z1-F1 Zf-U1 domain containing protein ZF-U1 DOM
 562:  v5xz-A  2.9  5.3  138   445   10   TRITR/AFDB:AF-A0A077Z4R1-F1 Uncharacterized protein UNCHARACTERIZED P
 563:  v94t-A  2.9 11.8  125  1432    6   TRITR/AFDB:AF-A0A077Z4L7-F1 FH2 domain containing protein FH2 DOMAIN 
 564:  vc2e-A  2.9  5.4   82   183    5   TRITR/AFDB:AF-A0A077Z3V1-F1 Uncharacterized protein UNCHARACTERIZED P
 565:  v8ss-A  2.9  8.5  110  1529    8   TRITR/AFDB:AF-A0A077Z0C3-F1 WWE and DUF4414 and HECT domain containin
 566:  vct4-A  2.9  8.4  103   296    6   TRITR/AFDB:AF-A0A077ZIA5-F1 CECR6 TMEM121 domain containing protein C
 567:  v93h-A  2.9  5.5   90   516    4   TRITR/AFDB:AF-A0A077ZDD2-F1 Protein CBG05122 PROTEIN CBG05122;
 568:  v7zg-A  2.9  4.0   90   999    3   TRITR/AFDB:AF-A0A077Z8R4-F1 Nuclear factor of kappa light polypeptide
 569:  v7nr-A  2.9 10.4  108  1041    4   TRITR/AFDB:AF-A0A077Z6P0-F1 Formin protein CG32138 like FORMIN PROTEI
 570:  v6b9-A  2.9  3.0   62    94   10   TRITR/AFDB:AF-A0A077Z5S9-F1 Uncharacterized protein UNCHARACTERIZED P
 571:  v92b-A  2.9  3.4   76   223    3   TRITR/AFDB:AF-A0A077ZA84-F1 Programmed cell death protein 10 PROGRAMM
 572:  vbbg-A  2.9  7.1   79   455    6   TRITR/AFDB:AF-A0A077YYT8-F1 Neur chan LBD domain containing protein N
 573:  v7u8-A  2.9 10.4  158   434    5   TRITR/AFDB:AF-A0A077Z0Z3-F1 Innexin INNEXIN;
 574:  vair-A  2.9  6.6   60   147    3   TRITR/AFDB:AF-A0A077Z3N9-F1 Uncharacterized protein UNCHARACTERIZED P
 575:  v6on-A  2.9  5.8   52   214    4   TRITR/AFDB:AF-A0A077Z2W7-F1 DUF1014 domain containing protein DUF1014
 576:  v8mu-A  2.9  3.6   98   959    8   TRITR/AFDB:AF-A0A077YYT4-F1 INTS5 N and INTS5 C domain containing pro
 577:  v5ma-A  2.9 10.6   63   457    8   TRITR/AFDB:AF-A0A077Z5J0-F1 NAD dependent deacetylase sirtuin 1 NAD D
 578:  vcw1-A  2.9  9.6  127   259    6   TRITR/AFDB:AF-A0A077YWP5-F1 Myelin PLP domain containing protein MYEL
 579:  v7p1-A  2.9  4.9   76   101    3   TRITR/AFDB:AF-A0A077Z4D0-F1 Uncharacterized protein UNCHARACTERIZED P
 580:  v8yi-A  2.9 10.6  115   652    3   TRITR/AFDB:AF-A0A077ZB89-F1 AAA 11 and AAA 12 domain containing prote
 581:  v6pj-A  2.9  8.3  140   346    8   TRITR/AFDB:AF-A0A077ZB07-F1 FMRFamide receptor FMRFAMIDE RECEPTOR;
 582:  vcp3-A  2.8  4.9  121   405    6   TRITR/AFDB:AF-A0A077ZKI2-F1 Serpentine receptor class alpha SERPENTIN
 583:  v7yp-A  2.8  5.5  100   221    4   TRITR/AFDB:AF-A0A077ZD18-F1 BAR domain containing protein BAR DOMAIN 
 584:  v8u6-A  2.8  5.7  124   430    6   TRITR/AFDB:AF-A0A077Z1G5-F1 Protein tag 52 PROTEIN TAG 52;
 585:  v9zp-A  2.8 10.1   83   684    5   TRITR/AFDB:AF-A0A077ZB09-F1 Uncharacterized protein UNCHARACTERIZED P
 586:  v7t9-A  2.8  6.9  150  1024    7   TRITR/AFDB:AF-A0A077ZCQ0-F1 Phospholipid-transporting ATPase PHOSPHOL
 587:  vaur-A  2.8  6.3   93   153   11   TRITR/AFDB:AF-A0A077Z123-F1 TPR 12 domain containing protein TPR 12 D
 588:  v80p-A  2.8  3.4   82  1149    2   TRITR/AFDB:AF-A0A077ZA39-F1 Mediator complex subunit 23 MEDIATOR COMP
 589:  v6ti-A  2.8  8.7   64  2034    5   TRITR/AFDB:AF-A0A077Z5C6-F1 Protein RRP5 PROTEIN RRP5;
 590:  v698-A  2.8  8.2   61   190    5   TRITR/AFDB:AF-A0A077Z8Q2-F1 Uncharacterized protein UNCHARACTERIZED P
 591:  vcld-A  2.8 16.7   89   309    8   TRITR/AFDB:AF-A0A077ZQD5-F1 Uncharacterized protein UNCHARACTERIZED P
 592:  vbun-A  2.8  4.7   73   344   18   TRITR/AFDB:AF-A0A077ZL49-F1 Fer4 11 domain containing protein FER4 11
 593:  va3i-A  2.8  2.8   45   498   16   TRITR/AFDB:AF-A0A077Z137-F1 Signal recognition particle 54 kDa protei
 594:  v6ks-A  2.8 22.9  142   977    7   TRITR/AFDB:AF-A0A077Z0J9-F1 Rho GTPase activating protein 29 RHO GTPA
 595:  vcng-A  2.8 12.9  135  1026   10   TRITR/AFDB:AF-A0A077ZMW9-F1 Adenomatous polyposis coli protein ADENOM
 596:  va80-A  2.8  5.5   97  2304    9   TRITR/AFDB:AF-A0A077ZAN1-F1 Doublecortin-like and CAM kinase-like pro
 597:  v5s8-A  2.8 10.5   77   700   10   TRITR/AFDB:AF-A0A077Z499-F1 Uncharacterized protein UNCHARACTERIZED P
 598:  vbra-A  2.8  5.5  139   558    5   TRITR/AFDB:AF-A0A077ZE72-F1 Amino acid permease AMINO ACID PERMEASE;
 599:  v6wc-A  2.8  8.8   76   178    7   TRITR/AFDB:AF-A0A077Z958-F1 Prefoldin subunit 3 PREFOLDIN SUBUNIT 3;
 600:  v6di-A  2.8  3.9   90   185   11   TRITR/AFDB:AF-A0A077Z9E0-F1 Protein CBG12556 PROTEIN CBG12556;
 601:  vb26-A  2.8  3.2   56   396    9   TRITR/AFDB:AF-A0A077Z2L7-F1 Zona pellucida domain containing protein 
 602:  vcsb-A  2.8  3.9   75   519    7   TRITR/AFDB:AF-A0A077Z560-F1 5 nucleotid domain containing protein 5 N
 603:  vc1n-A  2.8  6.1   74   588   14   TRITR/AFDB:AF-A0A077ZH40-F1 Succinate dehydrogenase [ubiquinone] flav
 604:  v6sl-A  2.8  5.3   98   336    8   TRITR/AFDB:AF-A0A077Z793-F1 Thiamine transport protein 1 THIAMINE TRA
 605:  v7py-A  2.8  3.8  121   180    7   TRITR/AFDB:AF-A0A077ZE92-F1 Golgi apparatus membrane protein TVP23 ho
 606:  vbs9-A  2.8  5.6   87   225    6   TRITR/AFDB:AF-A0A077ZH32-F1 Clc-like domain containing protein CLC-LI
 607:  vcvt-A  2.8  8.1   59   105    7   TRITR/AFDB:AF-A0A077ZEE4-F1 Protein FAM36A PROTEIN FAM36A;
 608:  v7u0-A  2.8  9.9  116   842    3   TRITR/AFDB:AF-A0A077Z180-F1 Splicing factor 1 SPLICING FACTOR 1;
 609:  v96c-A  2.8 11.7   84   249   11   TRITR/AFDB:AF-A0A077ZMA4-F1 RAM and Tetraspannin domain containing pr
 610:  v6xp-A  2.8  9.3  124   344    6   TRITR/AFDB:AF-A0A077YZ59-F1 Phosphatidate cytidylyltransferase PHOSPH
 611:  v6jb-A  2.8  4.2   71   320   10   TRITR/AFDB:AF-A0A077Z5K3-F1 Inward rectifier potassium channel irk 1 
 612:  v7wo-A  2.8  6.8   88   276   10   TRITR/AFDB:AF-A0A077YYU6-F1 Protein YIPF PROTEIN YIPF;
 613:  v986-A  2.8  4.2   81   567   10   TRITR/AFDB:AF-A0A077Z0V6-F1 RUN domain containing protein RUN DOMAIN 
 614:  vbgg-A  2.8  7.6  102  1748    9   TRITR/AFDB:AF-A0A077Z2G4-F1 ABC2 membrane 3 and ABC tran domain conta
 615:  v8g1-A  2.8  4.6  102   648    5   TRITR/AFDB:AF-A0A077ZIM9-F1 Uncharacterized protein UNCHARACTERIZED P
 616:  vao6-A  2.8  4.9  117   341    8   TRITR/AFDB:AF-A0A077Z695-F1 Palmitoyltransferase PALMITOYLTRANSFERASE
 617:  v9sl-A  2.8 10.8  106   516   11   TRITR/AFDB:AF-A0A077ZBS0-F1 Transporter TRANSPORTER;
 618:  vcrm-A  2.8  5.6   95  1311    9   TRITR/AFDB:AF-A0A077Z857-F1 Protein RIC1 homolog PROTEIN RIC1 HOMOLOG
 619:  vaa6-A  2.8  6.6   62   427    6   TRITR/AFDB:AF-A0A077Z338-F1 Zinc finger protein ZPR1 ZINC FINGER PROT
 620:  v8pw-A  2.8 17.1   95  1508    6   TRITR/AFDB:AF-A0A077Z6C8-F1 Pecanex-like protein PECANEX-LIKE PROTEIN
 621:  v6kb-A  2.8  6.8  132   656    8   TRITR/AFDB:AF-A0A077Z4S5-F1 Follicle stimulating hormone receptor FOL
 622:  v8sb-A  2.8  6.5   68   129   10   TRITR/AFDB:AF-A0A077YUT0-F1 Renin r domain containing protein RENIN R
 623:  va10-A  2.8 10.8  153   384    5   TRITR/AFDB:AF-A0A077Z931-F1 Innexin INNEXIN;
 624:  v9z6-A  2.8  6.0  129   339    9   TRITR/AFDB:AF-A0A077YZL1-F1 7tm 1 domain containing protein 7TM 1 DOM
 625:  v6gm-A  2.8  5.4   71   177   13   TRITR/AFDB:AF-A0A077ZFC9-F1 Transmembrane protein 17 TRANSMEMBRANE PR
 626:  vbj3-A  2.8 13.7  152   370    6   TRITR/AFDB:AF-A0A077ZKL0-F1 Protein spinster 1 PROTEIN SPINSTER 1;
 627:  v9vd-A  2.8  7.1  114   525    7   TRITR/AFDB:AF-A0A077ZF66-F1 RBR-type E3 ubiquitin transferase RBR-TYP
 628:  vaho-A  2.8  6.3   85   288   12   TRITR/AFDB:AF-A0A077Z204-F1 Uncharacterized protein UNCHARACTERIZED P
 629:  va5j-A  2.8  9.2  156  1060    6   TRITR/AFDB:AF-A0A077Z709-F1 Sodium/potassium-transporting ATPase subu
 630:  va83-A  2.8 14.7   66   137    8   TRITR/AFDB:AF-A0A077Z4W4-F1 NADH dehydrogenase (Ubiquinone) 1 subunit
 631:  v5yu-A  2.8  6.7  113   501   10   TRITR/AFDB:AF-A0A077Z0L2-F1 TTKRSYEDQ domain containing protein TTKRS
 632:  v6pm-A  2.8  5.5   87  1801    5   TRITR/AFDB:AF-A0A077Z8J1-F1 Fama protein variant FAMA PROTEIN VARIANT
 633:  v6sd-A  2.8 10.9   75   121    5   TRITR/AFDB:AF-A0A077ZIR7-F1 Uncharacterized protein UNCHARACTERIZED P
 634:  v8yy-A  2.8  6.9  142   385    6   TRITR/AFDB:AF-A0A077Z5N2-F1 7 transmembrane receptor 7 TRANSMEMBRANE 
 635:  v6qh-A  2.8  5.1  104   371    4   TRITR/AFDB:AF-A0A077ZC63-F1 Uncharacterized protein UNCHARACTERIZED P
 636:  v72g-A  2.8  8.1   99   556    6   TRITR/AFDB:AF-A0A077ZB97-F1 ABC protein, subfamily ABCD ABC PROTEIN, 
 637:  v870-A  2.8  7.3   63   125   10   TRITR/AFDB:AF-A0A077ZLR2-F1 Bax1-I domain containing protein BAX1-I D
 638:  vbfo-A  2.8  6.7  128   869    5   TRITR/AFDB:AF-A0A077Z005-F1 TPR 1 and NARP1 domain containing protein
 639:  vb6k-A  2.8  5.0   83   291   10   TRITR/AFDB:AF-A0A077Z6D1-F1 Pc21g21700 protein PC21G21700 PROTEIN;
 640:  v6l4-A  2.8  7.7   97   784    7   TRITR/AFDB:AF-A0A077Z5I5-F1 TWiK family of potassium channels protein
 641:  vami-A  2.8 11.4   71   204    7   TRITR/AFDB:AF-A0A077ZGU6-F1 NUDIX and Nudix N domain containing prote
 642:  v5yo-A  2.8  6.4   68    94    6   TRITR/AFDB:AF-A0A077Z064-F1 Mitochondrial import inner membrane trans
 643:  vaqs-A  2.8  9.0   84   662    4   TRITR/AFDB:AF-A0A077Z052-F1 Serine:threonine protein phosphatase 4 SE
 644:  v6ds-A  2.8  7.7   91  1127   10   TRITR/AFDB:AF-A0A077Z5P6-F1 Mitogen-activated protein kinase kinase k
 645:  v6jo-A  2.8 14.5   72   500    3   TRITR/AFDB:AF-A0A077YYS5-F1 Katanin p60 ATPase-containing subunit A1 
 646:  v5wm-A  2.7  5.2  133   460    8   TRITR/AFDB:AF-A0A077ZEW0-F1 Na Ala symp domain containing protein NA 
 647:  v5ye-A  2.7  3.6   92   202    7   TRITR/AFDB:AF-A0A077ZJU8-F1 DUF939 C domain containing protein DUF939
 648:  v77x-A  2.7  7.0   89   155    7   TRITR/AFDB:AF-A0A077YXT5-F1 GLTP domain containing protein GLTP DOMAI
 649:  vane-A  2.7  5.0  114  1695    7   TRITR/AFDB:AF-A0A077ZER3-F1 Complex I-49kD COMPLEX I-49KD;
 650:  v6zt-A  2.7 10.0   63   160    3   TRITR/AFDB:AF-A0A077ZL01-F1 Uncharacterized protein UNCHARACTERIZED P
 651:  v8qk-A  2.7  5.7   86   298    7   TRITR/AFDB:AF-A0A077Z377-F1 Repulsive guidance molecule A REPULSIVE G
 652:  va4n-A  2.7  4.7  129   271    6   TRITR/AFDB:AF-A0A077ZCM9-F1 Uncharacterized protein UNCHARACTERIZED P
 653:  v76h-A  2.7  4.7   91   214    5   TRITR/AFDB:AF-A0A077ZKD8-F1 Leukocyte receptor cluster member 8-like 
 654:  v7fa-A  2.7  4.5  136   366    4   TRITR/AFDB:AF-A0A077YX22-F1 Ribonucleoside diphosphate reductase subu
 655:  v74i-A  2.7  5.5   67   165    1   TRITR/AFDB:AF-A0A077Z8P4-F1 GINS complex subunit 1 GINS COMPLEX SUBUN
 656:  vb9r-A  2.7  4.9   84   593    7   TRITR/AFDB:AF-A0A077ZBL2-F1 Potassium voltage-gated channel subfamily
 657:  v7m4-A  2.7 10.4  106   379    7   TRITR/AFDB:AF-A0A077ZDH2-F1 Uncharacterized protein UNCHARACTERIZED P
 658:  v9zd-A  2.7  4.8   70   109    1   TRITR/AFDB:AF-A0A077YWP6-F1 Uncharacterized protein UNCHARACTERIZED P
 659:  vc5i-A  2.7  5.2   78   757    6   TRITR/AFDB:AF-A0A077Z500-F1 ARF GTPase activating protein GIT2 ARF GT
 660:  vbrp-A  2.7  5.6  131   696    5   TRITR/AFDB:AF-A0A077YY66-F1 Signal transducer and activator of transc
 661:  vbq0-A  2.7  5.0  119  2054    8   TRITR/AFDB:AF-A0A077YWK9-F1 HEAT repeat containing protein 5B HEAT RE
 662:  va1h-A  2.7 12.2  137   667   11   TRITR/AFDB:AF-A0A077ZI84-F1 K trans domain containing protein K TRANS
 663:  vc5f-A  2.7 10.3  114   272   10   TRITR/AFDB:AF-A0A077ZKA5-F1 eIF-2B GDP-GTP exchange factor subunit al
 664:  vcti-A  2.7 11.4  102   424    7   TRITR/AFDB:AF-A0A077Z785-F1 Sodium/potassium-transporting ATPase subu
 665:  v8du-A  2.7 10.1   72   260   11   TRITR/AFDB:AF-A0A077Z7M5-F1 Uncharacterized protein UNCHARACTERIZED P
 666:  vbld-A  2.7  8.6   92   415    8   TRITR/AFDB:AF-A0A077ZCS9-F1 Uncharacterized protein UNCHARACTERIZED P
 667:  v9gt-A  2.7  7.8   98   461    8   TRITR/AFDB:AF-A0A077Z0S2-F1 Acetylcholine receptor subunit alpha type
 668:  v7nc-A  2.7  9.4  122   247    9   TRITR/AFDB:AF-A0A077Z696-F1 V type proton ATPase subunit D V TYPE PRO
 669:  vac4-A  2.7 13.0   80   731    6   TRITR/AFDB:AF-A0A077YWR8-F1 LETM1 domain containing protein LETM1 DOM
 670:  vbpq-A  2.7 10.3  102   375    4   TRITR/AFDB:AF-A0A077Z2I7-F1 Uncharacterized protein UNCHARACTERIZED P
 671:  v74l-A  2.7  4.9   57    91    5   TRITR/AFDB:AF-A0A077ZCM5-F1 Cyclin dependent kinase 2 associated prot
 672:  v7mk-A  2.7  5.6   62   371    0   TRITR/AFDB:AF-A0A077ZC88-F1 Uncharacterized protein UNCHARACTERIZED P
 673:  vahj-A  2.7  4.5   80   413    9   TRITR/AFDB:AF-A0A077ZDV0-F1 Potassium voltage gated channel subfamily
 674:  v73w-A  2.7  4.7  140   768   11   TRITR/AFDB:AF-A0A077ZJH0-F1 Gasdermin-D GASDERMIN-D;
 675:  v5x0-A  2.7  8.1   77   467    6   TRITR/AFDB:AF-A0A077YY99-F1 Ribosomal RNA methyltransferase NOP2 RIBO
 676:  vbeo-A  2.7  5.0  103   199   14   TRITR/AFDB:AF-A0A077ZJG8-F1 BPD transp 1 domain containing protein BP
 677:  v6n2-A  2.7  7.0  115   463    8   TRITR/AFDB:AF-A0A077YW62-F1 Potassium channels protein 7, TWiK family
 678:  v8vt-A  2.7  4.8   89   622    7   TRITR/AFDB:AF-A0A077ZC67-F1 Nicotinic acetylcholine receptor alpha su
 679:  v82a-A  2.7 12.2  129   396    9   TRITR/AFDB:AF-A0A077ZJR4-F1 Flagellar biosynthetic protein FlhB FLAGE
 680:  vakn-A  2.7  7.1   68   168   10   TRITR/AFDB:AF-A0A077ZEG4-F1 DOCK_N domain-containing protein DOCK_N D
 681:  v8x6-A  2.7  3.4   79   466    9   TRITR/AFDB:AF-A0A077ZIT0-F1 Moesin/ezrin/radixin homolog 1 MOESIN/EZR
 682:  vce1-A  2.7 10.1  113   529    8   TRITR/AFDB:AF-A0A077Z7Y8-F1 Ion trans and BTB 2 domain containing pro
 683:  varr-A  2.7  4.2   80   602    6   TRITR/AFDB:AF-A0A077YWG8-F1 Intraflagellar transport protein 88 INTRA
 684:  v93l-A  2.7  3.4   79   313    8   TRITR/AFDB:AF-A0A077Z224-F1 Uncharacterized protein UNCHARACTERIZED P
 685:  vcs1-A  2.7  4.5   86   467    8   TRITR/AFDB:AF-A0A077ZKL5-F1 PCI domain containing protein PCI DOMAIN 
 686:  vbty-A  2.7  6.1  133   246    8   TRITR/AFDB:AF-A0A077Z015-F1 Uncharacterized protein UNCHARACTERIZED P
 687:  v6xn-A  2.7  3.5   67   139    7   TRITR/AFDB:AF-A0A077Z846-F1 Mediator of RNA polymerase II transcripti
 688:  vbow-A  2.7  7.7   66   525   11   TRITR/AFDB:AF-A0A077Z4F5-F1 Ectonucleoside triphosphate diphosphohydr
 689:  vbge-A  2.7  5.2   99   254    5   TRITR/AFDB:AF-A0A077YZA3-F1 Uncharacterized protein UNCHARACTERIZED P
 690:  v9wz-A  2.7  3.9   54   161    4   TRITR/AFDB:AF-A0A077Z3L1-F1 AlNc14C140G7234 protein ALNC14C140G7234 P
 691:  va2z-A  2.7  9.9   87   471    7   TRITR/AFDB:AF-A0A077ZDX4-F1 Protein-histidine N-methyltransferase PRO
 692:  v73e-A  2.7  4.5  104   179   12   TRITR/AFDB:AF-A0A077ZPB0-F1 Protein clc protein cbr clc-4 protein cbr
 693:  vbuk-A  2.7  4.1   91   121   12   TRITR/AFDB:AF-A0A077Z749-F1 Uncharacterized protein UNCHARACTERIZED P
 694:  v7yr-A  2.7  7.6  130   759    4   TRITR/AFDB:AF-A0A077ZE55-F1 40S ribosomal protein S29 40S RIBOSOMAL P
 695:  v8pk-A  2.7  4.6   89   205    3   TRITR/AFDB:AF-A0A077ZKN0-F1 G3P acyltransf domain containing protein 
 696:  vawm-A  2.7 11.7  124   316    5   TRITR/AFDB:AF-A0A077YXV5-F1 Uncharacterized protein UNCHARACTERIZED P
 697:  vczp-A  2.7  5.2   87   221    3   TRITR/AFDB:AF-A0A077Z992-F1 Charged multivesicular body protein 3 CHA
 698:  v7eb-A  2.7  4.1   95   186    6   TRITR/AFDB:AF-A0A077Z5G5-F1 Uncharacterized protein UNCHARACTERIZED P
 699:  v99l-A  2.7  6.3  116   262    4   TRITR/AFDB:AF-A0A077ZJK4-F1 Cullin domain containing protein CULLIN D
 700:  v8yj-A  2.7  4.2  128  1104    6   TRITR/AFDB:AF-A0A077ZE29-F1 UDENN and DENN domain containing protein 
 701:  vabk-A  2.7  4.8   94   543    4   TRITR/AFDB:AF-A0A077ZCL4-F1 1 acylglycerophosphocholine O acyltransfe
 702:  v5u1-A  2.7  9.7  132  1471    8   TRITR/AFDB:AF-A0A077ZEC6-F1 PrmA and DER1 domain containing protein P
 703:  v99v-A  2.7  8.7   96   177    8   TRITR/AFDB:AF-A0A077ZJ97-F1 BPD transp 1 domain containing protein BP
 704:  v98w-A  2.7  4.8   74  1327    0   TRITR/AFDB:AF-A0A077YWI8-F1 Uncharacterized protein UNCHARACTERIZED P
 705:  v5pi-A  2.7  5.9  108   394    5   TRITR/AFDB:AF-A0A077ZH94-F1 Uncharacterized protein UNCHARACTERIZED P
 706:  v727-A  2.7 11.1   92   513    4   TRITR/AFDB:AF-A0A077ZHZ6-F1 E3 SUMO-protein ligase NSE2 E3 SUMO-PROTE
 707:  vbiz-A  2.6  9.8  123   466    5   TRITR/AFDB:AF-A0A077Z6S3-F1 Transcriptional adapter b transcriptional
 708:  v8vn-A  2.6 11.5   77   345    5   TRITR/AFDB:AF-A0A077Z9A4-F1 Uncharacterized protein UNCHARACTERIZED P
 709:  v7dx-A  2.6  8.0   97   186    2   TRITR/AFDB:AF-A0A077Z9L3-F1 Ferritin FERRITIN;
 710:  v5wl-A  2.6  5.2  100  2045    7   TRITR/AFDB:AF-A0A077YZQ6-F1 Cytoskeleton-associated protein 5 isoform
 711:  v9va-A  2.6 24.3   87   399    6   TRITR/AFDB:AF-A0A077YX89-F1 ACBP and GOLD 2 domain containing protein
 712:  vc5k-A  2.6  6.1   95   168    3   TRITR/AFDB:AF-A0A077Z6I4-F1 Uncharacterized protein UNCHARACTERIZED P
 713:  vcny-A  2.6 17.9   82   463    7   TRITR/AFDB:AF-A0A077ZBG1-F1 Cullin Nedd8 and Cullin domain containing
 714:  v6pa-A  2.6  5.1   82   157    5   TRITR/AFDB:AF-A0A077Z4S2-F1 Uncharacterized protein UNCHARACTERIZED P
 715:  v696-A  2.6  5.9   93   331    6   TRITR/AFDB:AF-A0A077Z9K1-F1 RNA recognition motif protein RNA RECOGNI
 716:  va04-A  2.6  8.3   66    75    9   TRITR/AFDB:AF-A0A077Z1U2-F1 Protein kish PROTEIN KISH;
 717:  vave-A  2.6 14.7  127   290    7   TRITR/AFDB:AF-A0A077ZHP8-F1 Tetraspanin TETRASPANIN;
 718:  vb3q-A  2.6  7.0   83   435    6   TRITR/AFDB:AF-A0A077YWD5-F1 DnaJ and RRM 1 and Cornichon domain conta
 719:  vayp-A  2.6 10.0  126  1071    6   TRITR/AFDB:AF-A0A077Z1N6-F1 Gamma-tubulin complex component GAMMA-TUB
 720:  v6hy-A  2.6 10.7  106   785    8   TRITR/AFDB:AF-A0A077Z5M3-F1 TPR 4 and TPR 8 and TPR 19 and TPR 6 doma
 721:  vaii-A  2.6 10.3  110  1125    7   TRITR/AFDB:AF-A0A077ZLP8-F1 Fer4 20 and EKR and Pyr redox 2 and POR a
 722:  v9jz-A  2.6 10.2   59    75    8   TRITR/AFDB:AF-A0A077ZL26-F1 Uncharacterized protein UNCHARACTERIZED P
 723:  va11-A  2.6  8.3  136   769    8   TRITR/AFDB:AF-A0A077Z5K8-F1 Hydrolase like2 and E1-E2 ATPase and Cati
 724:  v73a-A  2.6  9.3  107   147    6   TRITR/AFDB:AF-A0A077Z6I5-F1 Transmembrane protein 60 TRANSMEMBRANE PR
 725:  va06-A  2.6  5.0  122   851    7   TRITR/AFDB:AF-A0A077ZJJ7-F1 DUF4130 and Cation efflux and HHH 3 domai
 726:  v8dx-A  2.6 13.6  138  1158    9   TRITR/AFDB:AF-A0A077Z799-F1 ABC tran domain containing protein ABC TR
 727:  v7qu-A  2.6  4.8  106  1348    6   TRITR/AFDB:AF-A0A077Z050-F1 Autophagy protein 2 protein B AUTOPHAGY P
 728:  vb45-A  2.6  7.5  145  1131    8   TRITR/AFDB:AF-A0A077YYV6-F1 Cation transporting ATPase 13A1 CATION TR
 729:  v9bf-A  2.6 10.9   62   292    8   TRITR/AFDB:AF-A0A077YZ32-F1 HLH domain containing protein HLH DOMAIN 
 730:  v88n-A  2.6  4.4   58    78    7   TRITR/AFDB:AF-A0A077ZN25-F1 Uncharacterized protein UNCHARACTERIZED P
 731:  va37-A  2.6  9.2  139   645    7   TRITR/AFDB:AF-A0A077ZM46-F1 Histidine kinase HISTIDINE KINASE;
 732:  vccb-A  2.6  9.7  115   248    7   TRITR/AFDB:AF-A0A077Z0Y2-F1 7TM GPCR Srsx domain containing protein 7
 733:  v9b2-A  2.6 12.1  117  1142    9   TRITR/AFDB:AF-A0A077ZAH2-F1 Nucleolar GTP-binding protein 1 NUCLEOLAR
 734:  vb2a-A  2.6  9.4   90   316    9   TRITR/AFDB:AF-A0A077ZEA1-F1 DUF4203 domain containing protein DUF4203
 735:  v6wb-A  2.6  7.6  129   865   10   TRITR/AFDB:AF-A0A077ZMS6-F1 Eukaryotic translation initiation factor 
 736:  va6t-A  2.6 13.4   95   833    4   TRITR/AFDB:AF-A0A077Z1S0-F1 Ubiquitin carboxyl-terminal hydrolase UBI
 737:  v6i1-A  2.6  8.4   91   867    4   TRITR/AFDB:AF-A0A077ZIN7-F1 Isy1 and Fringe and Rab5ip domain contain
 738:  vaek-A  2.6 34.1  113   445    5   TRITR/AFDB:AF-A0A077Z8E9-F1 PID domain containing protein PID DOMAIN 
 739:  vb9n-A  2.6 11.1  115   149    9   TRITR/AFDB:AF-A0A077Z5X4-F1 Zinc transporter zupt ZINC TRANSPORTER ZU
 740:  vbn1-A  2.6 15.6   98   868    9   TRITR/AFDB:AF-A0A077ZH30-F1 Leucyl-tRNA synthetase LEUCYL-TRNA SYNTHE
 741:  v6tm-A  2.6  5.0   58   244    5   TRITR/AFDB:AF-A0A077YXS5-F1 Eukaryotic translation initiation factor 
 742:  vb5s-A  2.6  6.1  132  1404    5   TRITR/AFDB:AF-A0A077ZDK0-F1 INTS2 domain containing protein INTS2 DOM
 743:  vcs4-A  2.6  9.4  106   307    4   TRITR/AFDB:AF-A0A077ZI70-F1 Uncharacterized protein UNCHARACTERIZED P
 744:  v8mf-A  2.6  7.1   65    79    3   TRITR/AFDB:AF-A0A077Z5B8-F1 Splicing factor 3B subunit 5 SPLICING FAC
 745:  vbg6-A  2.6  9.3  121   937    8   TRITR/AFDB:AF-A0A077ZD05-F1 Uncharacterized protein UNCHARACTERIZED P
 746:  v892-A  2.6 14.2  104   848    6   TRITR/AFDB:AF-A0A077YWR0-F1 EPL1 and zf-HC5HC2H 2 and PHD 2 and Bromo
 747:  v8jw-A  2.6  6.8   73   158   10   TRITR/AFDB:AF-A0A077Z5Z8-F1 Uncharacterized protein UNCHARACTERIZED P
 748:  vb9q-A  2.6  7.0  100   488    5   TRITR/AFDB:AF-A0A077Z3J3-F1 MBOAT family protein MBOAT FAMILY PROTEIN
 749:  vcit-A  2.6  4.9   60   441    5   TRITR/AFDB:AF-A0A077ZI94-F1 DnaJ (Hsp40), subfamily C, 1 DNAJ (HSP40)
 750:  vcva-A  2.6  3.2   41   228   12   TRITR/AFDB:AF-A0A077ZEV4-F1 SpoU methylase domain containing protein 
 751:  va6k-A  2.6  7.8   70   481    1   TRITR/AFDB:AF-A0A077ZF82-F1 Rab 3A interacting protein RAB 3A INTERAC
 752:  vat5-A  2.6  9.7  105   543    3   TRITR/AFDB:AF-A0A077ZHQ6-F1 Lipase maturation factor LIPASE MATURATIO
 753:  vb7i-A  2.6  5.4  128   805    8   TRITR/AFDB:AF-A0A077YWS1-F1 Rho GTPase activating protein 44 RHO GTPA
 754:  v6v7-A  2.6 13.3   95   820    6   TRITR/AFDB:AF-A0A077ZDZ4-F1 Aspartokinase ASPARTOKINASE;
 755:  vbc3-A  2.6  4.9   81   491    6   TRITR/AFDB:AF-A0A077YWQ0-F1 DUF3480 domain containing protein DUF3480
 756:  v7fm-A  2.6  5.0   85   516    5   TRITR/AFDB:AF-A0A077Z092-F1 Thyroglobulin type-1 domain-containing pr
 757:  v5me-A  2.6  6.2   75   153    8   TRITR/AFDB:AF-A0A077ZC85-F1 Sister chromatid cohesion protein DCC1 SI
 758:  v7yx-A  2.6  4.7   73   184    5   TRITR/AFDB:AF-A0A077ZHY7-F1 Uncharacterized protein UNCHARACTERIZED P
 759:  vc8j-A  2.6 15.2  123   900    6   TRITR/AFDB:AF-A0A077YWS8-F1 Aa trans domain containing protein AA TRA
 760:  v8fm-A  2.6 11.6   87  1078    5   TRITR/AFDB:AF-A0A077YZW7-F1 PHD and WAC Acf1 DNA bd domain containing
 761:  v8cv-A  2.6  8.9   81   411    6   TRITR/AFDB:AF-A0A077Z6R7-F1 SANT domain-containing protein SANT DOMAI
 762:  v9ew-A  2.6 11.6  113   299   13   TRITR/AFDB:AF-A0A077Z0G5-F1 Uncharacterized protein UNCHARACTERIZED P
 763:  vbzn-A  2.6  4.7   88   496   11   TRITR/AFDB:AF-A0A077Z3D5-F1 Nicotinic acetylcholine receptor alpha su
 764:  v8gj-A  2.6  5.1   85   277    7   TRITR/AFDB:AF-A0A077ZL48-F1 TWiK family of potassium channels protein
 765:  vcgo-A  2.6  7.2  128   376    5   TRITR/AFDB:AF-A0A077YYY4-F1 Protein SPRR 1 PROTEIN SPRR 1;
 766:  vc1e-A  2.6  9.1  102   946    9   TRITR/AFDB:AF-A0A077Z9A7-F1 Nicotinic acetylcholine receptor non alph
 767:  v6hv-A  2.6  6.8  118   275    5   TRITR/AFDB:AF-A0A077Z2C7-F1 Protein asteroid PROTEIN ASTEROID;
 768:  v8do-A  2.6  4.9  105  1392    7   TRITR/AFDB:AF-A0A077Z093-F1 DNA-directed RNA polymerase subunit DNA-D
 769:  vb0c-A  2.6  8.3  120   250    5   TRITR/AFDB:AF-A0A077ZAD5-F1 Cytochrome b561 CYTOCHROME B561;
 770:  v9gz-A  2.6  7.4  103   673    5   TRITR/AFDB:AF-A0A077Z0M8-F1 Ribosomal L7Ae domain containing protein 
 771:  vbab-A  2.6 11.9   82   709   11   TRITR/AFDB:AF-A0A077Z4W8-F1 Glycerol-3-phosphate dehydrogenase GLYCER
 772:  v7uq-A  2.6 22.1   75   652   11   TRITR/AFDB:AF-A0A077ZA43-F1 Uncharacterized protein UNCHARACTERIZED P
 773:  va9x-A  2.6  7.1   67   555    4   TRITR/AFDB:AF-A0A077ZBL6-F1 V type proton atpase catalytic subunit a 
 774:  vbf4-A  2.6 18.7   76   454    9   TRITR/AFDB:AF-A0A077Z3X8-F1 tRNA modification GTPase GTPBP3 TRNA MODI
 775:  v9a2-A  2.5  3.9   81   481    7   TRITR/AFDB:AF-A0A077YZP0-F1 Transcription initiation factor TFIID sub
 776:  v7ti-A  2.5  4.0   92   230    2   TRITR/AFDB:AF-A0A077Z9Z4-F1 Uncharacterized protein UNCHARACTERIZED P
 777:  v660-A  2.5  3.6  107   350    7   TRITR/AFDB:AF-A0A077ZEV6-F1 BRO1 domain containing protein BRO1 DOMAI
 778:  v7fs-A  2.5  7.5  124   493    8   TRITR/AFDB:AF-A0A077ZB60-F1 Cholecystokinin receptor CHOLECYSTOKININ 
 779:  v88f-A  2.5  5.1  106   652    6   TRITR/AFDB:AF-A0A077Z9Q0-F1 Sodium dependent acetylcholine transporte
 780:  vav3-A  2.5  4.3   64   173    6   TRITR/AFDB:AF-A0A077Z1J0-F1 Transmembrane protein 230 TRANSMEMBRANE P
 781:  vaa1-A  2.5  6.2   73   228    8   TRITR/AFDB:AF-A0A077ZDF7-F1 Corrinoid adenosyltransferase CORRINOID A
 782:  vcrp-A  2.5  5.4   97   280    3   TRITR/AFDB:AF-A0A077Z5R2-F1 Palmitoyltransferase PALMITOYLTRANSFERASE
 783:  v812-A  2.5 10.0   86   165    7   TRITR/AFDB:AF-A0A077YVP2-F1 Uncharacterized protein UNCHARACTERIZED P
 784:  v95j-A  2.5  8.6  128   356    6   TRITR/AFDB:AF-A0A077YZV3-F1 Translocating chain associating membrane 
 785:  v5xa-A  2.5 10.4   86   471    5   TRITR/AFDB:AF-A0A077ZLH9-F1 Uncharacterized protein UNCHARACTERIZED P
 786:  v7od-A  2.5  7.6   74   112    5   TRITR/AFDB:AF-A0A077YZ70-F1 CAAX prenyl protease 2 CAAX PRENYL PROTEA
 787:  v639-A  2.5  9.7  108   421    4   TRITR/AFDB:AF-A0A077ZA22-F1 Dynamin N domain containing protein DYNAM
 788:  v68x-A  2.5 11.4   66   644    3   TRITR/AFDB:AF-A0A077ZDW6-F1 DNA-directed RNA polymerase subunit DNA-D
 789:  v5r0-A  2.5  9.1  138   699    4   TRITR/AFDB:AF-A0A077ZIZ0-F1 Protein MAK10 homolog PROTEIN MAK10 HOMOL
 790:  v6lw-A  2.5 14.5   84   307    2   TRITR/AFDB:AF-A0A077Z7C1-F1 Uncharacterized protein UNCHARACTERIZED P
 791:  v8iv-A  2.5  4.5   66   125    9   TRITR/AFDB:AF-A0A077Z882-F1 Ga isoform GA ISOFORM;
 792:  v9j3-A  2.5  9.4   96  1923   11   TRITR/AFDB:AF-A0A077ZB36-F1 Plexin A4 PLEXIN A4;
 793:  v6kl-A  2.5  4.1   70   263    7   TRITR/AFDB:AF-A0A077ZDU7-F1 DNA topoisomerase 2 alpha DNA TOPOISOMERA
 794:  v6zn-A  2.5  4.2   74   281    5   TRITR/AFDB:AF-A0A077ZCA6-F1 XLF domain containing protein XLF DOMAIN 
 795:  v7tb-A  2.5  3.8   72   299    8   TRITR/AFDB:AF-A0A077Z0X9-F1 JNK1:MAPK8 associated membrane protein JN
 796:  v9xw-A  2.5  7.9   98   318   10   TRITR/AFDB:AF-A0A077YVW6-F1 Phosphatidylinositol PHOSPHATIDYLINOSITOL
 797:  v7xw-A  2.5  6.2  119   310    6   TRITR/AFDB:AF-A0A077Z6S0-F1 Tetraspannin domain containing protein TE
 798:  v8so-A  2.5  5.7  125   342    7   TRITR/AFDB:AF-A0A077YXP3-F1 7TM GPCR Srsx domain containing protein 7
 799:  v5qg-A  2.5  7.1  114   342    6   TRITR/AFDB:AF-A0A077ZA83-F1 Uncharacterized protein UNCHARACTERIZED P
 800:  vbel-A  2.5  4.2   58   179    9   TRITR/AFDB:AF-A0A077YWF1-F1 Uncharacterized protein UNCHARACTERIZED P
 801:  v5vm-A  2.5 14.0   69   364    9   TRITR/AFDB:AF-A0A077Z517-F1 Uncharacterized protein UNCHARACTERIZED P
 802:  v98l-A  2.5  5.7   63   125    2   TRITR/AFDB:AF-A0A077ZJE8-F1 C6 transcription factor (Mut3) C6 TRANSCR
 803:  v5w5-A  2.5  5.3  109   167    6   TRITR/AFDB:AF-A0A077Z0V9-F1 Uncharacterized protein UNCHARACTERIZED P
 804:  v7c2-A  2.5  3.9   49   218    4   TRITR/AFDB:AF-A0A077Z6D4-F1 60KD IMP and Haemolytic domain containing
 805:  v624-A  2.5  7.3  113   465    2   TRITR/AFDB:AF-A0A077YZK2-F1 Fumarate hydratase FUMARATE HYDRATASE;
 806:  v65r-A  2.5  3.1   51   124   10   TRITR/AFDB:AF-A0A077Z3W5-F1 ATP synthase subunit delta, mitochondrial
 807:  v9vt-A  2.5  6.1   79   167    8   TRITR/AFDB:AF-A0A077ZB94-F1 Mpv17 PMP22 domain containing protein MPV
 808:  v6uw-A  2.5  6.1   88   145    9   TRITR/AFDB:AF-A0A077YVE8-F1 Prefoldin subunit 1 PREFOLDIN SUBUNIT 1;
 809:  v5pd-A  2.5  6.0   83   441    5   TRITR/AFDB:AF-A0A077ZLN2-F1 Uncharacterized protein UNCHARACTERIZED P
 810:  v9yq-A  2.5  5.5   95   178    6   TRITR/AFDB:AF-A0A077ZMR4-F1 NADH dehydrogenase subunit 1 NADH DEHYDRO
 811:  vb47-A  2.5  6.2   78   523    8   TRITR/AFDB:AF-A0A077Z3C1-F1 Putative nudix hydrolase 6 PUTATIVE NUDIX
 812:  v79m-A  2.5  5.1   63   147    5   TRITR/AFDB:AF-A0A077YYK9-F1 Uncharacterized protein UNCHARACTERIZED P
 813:  v9b7-A  2.5  5.4  100   592    7   TRITR/AFDB:AF-A0A077ZJN4-F1 Uncharacterized protein UNCHARACTERIZED P
 814:  v7x9-A  2.5  2.4   44   164    2   TRITR/AFDB:AF-A0A077Z8I2-F1 ATP synthase, H+ transporting, mitochondr
 815:  v6np-A  2.5  7.9  102  1700    2   TRITR/AFDB:AF-A0A077Z6S4-F1 Cullin Nedd8 and Glyco transf 25 and Pkin
 816:  v6qu-A  2.5  5.4   96   189    5   TRITR/AFDB:AF-A0A077Z7N4-F1 Uncharacterized protein UNCHARACTERIZED P
 817:  v7nj-A  2.5  2.5   56   142    7   TRITR/AFDB:AF-A0A077ZJ25-F1 Tigger transposable element derived prote
 818:  va2y-A  2.5  6.4  131   379    6   TRITR/AFDB:AF-A0A077YZK8-F1 7 transmembrane receptor 7 TRANSMEMBRANE 
 819:  v6zs-A  2.5  4.4  114   300    6   TRITR/AFDB:AF-A0A077ZEN3-F1 Uncharacterized protein UNCHARACTERIZED P
 820:  vcmi-A  2.5  6.4  117   837    7   TRITR/AFDB:AF-A0A077YWB9-F1 Solute carrier organic anion transporter 
 821:  v7p5-A  2.5 10.1   70   144    6   TRITR/AFDB:AF-A0A077ZQZ1-F1 Uncharacterized protein UNCHARACTERIZED P
 822:  vb1n-A  2.5  5.1  152   489   10   TRITR/AFDB:AF-A0A077ZGX0-F1 POT family protein POT FAMILY PROTEIN;
 823:  v9z5-A  2.5  4.4   76   134   13   TRITR/AFDB:AF-A0A077Z9K6-F1 Leptin receptor protein LEPTIN RECEPTOR P
 824:  vaip-A  2.5  3.6  110  1086   10   TRITR/AFDB:AF-A0A077ZC79-F1 Phosphorylase b kinase regulatory subunit
 825:  v9cb-A  2.5 13.1  121   319    7   TRITR/AFDB:AF-A0A077Z9N6-F1 Zinc transporter 6 ZINC TRANSPORTER 6;
 826:  v8w6-A  2.5 12.9  101   654    8   TRITR/AFDB:AF-A0A077ZC10-F1 LMBR1 domain containing protein LMBR1 DOM
 827:  vby4-A  2.5  4.1  127   765    6   TRITR/AFDB:AF-A0A077YZ26-F1 RhoGEF and PH and PH 11 and FYVE domain c
 828:  v99x-A  2.5  5.8   85   326    5   TRITR/AFDB:AF-A0A077ZLC8-F1 Heat shock protein ssb1 HEAT SHOCK PROTEI
 829:  vc7e-A  2.5 12.4   78   541    5   TRITR/AFDB:AF-A0A077Z3Z7-F1 GDA1 CD39 domain containing protein GDA1 
 830:  vayl-A  2.5  8.0   85   286    5   TRITR/AFDB:AF-A0A077ZLX7-F1 NADH:ubiquinone reductase (H(+)-transloca
 831:  v5o5-A  2.5 10.1   95   626    8   TRITR/AFDB:AF-A0A077ZDL0-F1 Uncharacterized protein UNCHARACTERIZED P
 832:  v770-A  2.5  8.9  105   591   13   TRITR/AFDB:AF-A0A077ZFH8-F1 Dymeclin DYMECLIN;
 833:  v5nf-A  2.5  8.3  137   395    9   TRITR/AFDB:AF-A0A077ZEA0-F1 PAP2 superfamily protein PAP2 SUPERFAMILY
 834:  v67a-A  2.5  3.7   74   434    7   TRITR/AFDB:AF-A0A077ZH33-F1 Pyruvate dehydrogenase phosphatase regula
 835:  vccr-A  2.5 10.4   67   138    6   TRITR/AFDB:AF-A0A077ZKU1-F1 Mitochondrial pyruvate carrier MITOCHONDR
 836:  vc5w-A  2.5  9.1   84   251    4   TRITR/AFDB:AF-A0A077Z350-F1 KH 3 domain containing protein KH 3 DOMAI
 837:  v6s4-A  2.5 14.8   94   712    6   TRITR/AFDB:AF-A0A077ZNP9-F1 RNA helicase RNA HELICASE;
 838:  vcgn-A  2.5 11.0   96   323    5   TRITR/AFDB:AF-A0A077ZKE7-F1 Polyprenyl synt domain containing protein
 839:  v985-A  2.5  6.9  123   251    2   TRITR/AFDB:AF-A0A077ZA99-F1 Secreted from muscle stage larvae 1 SECRE
 840:  v7jl-A  2.5  5.0   63    77    5   TRITR/AFDB:AF-A0A077ZAG9-F1 Uncharacterized protein UNCHARACTERIZED P
 841:  v9v9-A  2.5  8.1   88   203    6   TRITR/AFDB:AF-A0A077Z2Q8-F1 N acetylgalactosamine kinase N ACETYLGALA
 842:  v5te-A  2.5 11.8   84   836    5   TRITR/AFDB:AF-A0A077ZHI7-F1 SEC63 protein SEC63 PROTEIN;
 843:  v7e8-A  2.5  3.3   64   125    5   TRITR/AFDB:AF-A0A077ZCM2-F1 DUF842 domain containing protein DUF842 D
 844:  va4c-A  2.5  4.4   47   210    4   TRITR/AFDB:AF-A0A077ZG15-F1 YihI domain containing protein YIHI DOMAI
 845:  v8iz-A  2.5  5.2   94   480   14   TRITR/AFDB:AF-A0A077ZK53-F1 Neuroendocrine convertase 2 NEUROENDOCRIN
 846:  v84d-A  2.5  8.1   86   161    7   TRITR/AFDB:AF-A0A077YW98-F1 Receptor expression-enhancing protein REC
 847:  v6ch-A  2.5  4.6   87   212    8   TRITR/AFDB:AF-A0A077ZLX0-F1 Uncharacterized protein UNCHARACTERIZED P
 848:  v7nf-A  2.5  9.5  100   201    5   TRITR/AFDB:AF-A0A077ZCX2-F1 Uncharacterized protein UNCHARACTERIZED P
 849:  vcg1-A  2.5  7.4   71   332   10   TRITR/AFDB:AF-A0A077Z678-F1 Replication factor C subunit 5 REPLICATIO
 850:  v9fm-A  2.5 11.6  107   752    8   TRITR/AFDB:AF-A0A077Z2E3-F1 DC STAMP domain containing protein DC STA
 851:  vcna-A  2.5  5.8  131   689    5   TRITR/AFDB:AF-A0A077Z1J1-F1 BAR 3 WASP bdg and PX and SH3 9 domain co
 852:  v82v-A  2.5  6.1   62   177    6   TRITR/AFDB:AF-A0A077ZN22-F1 Uncharacterized protein UNCHARACTERIZED P
 853:  vcnw-A  2.5  6.3   63   242    6   TRITR/AFDB:AF-A0A077ZDK9-F1 Serum response factor binding protein 1 S
 854:  v7vk-A  2.4 15.0   98   251    3   TRITR/AFDB:AF-A0A077ZMR9-F1 Golgi SNAP receptor complex member 1 GOLG
 855:  vc9n-A  2.4 17.9   93   842    5   TRITR/AFDB:AF-A0A077Z9N7-F1 Guanylate cyclase GUANYLATE CYCLASE;
 856:  v8gv-A  2.4  6.2  125   405    5   TRITR/AFDB:AF-A0A077ZA09-F1 Serpentine receptor class alpha SERPENTIN
 857:  v7j7-A  2.4  6.8   82   121    5   TRITR/AFDB:AF-A0A077YVJ9-F1 Uncharacterized protein UNCHARACTERIZED P
 858:  v821-A  2.4  8.4  105   795   10   TRITR/AFDB:AF-A0A077YWL8-F1 Ral guanine nucleotide exchange ral guani
 859:  vc0b-A  2.4  4.5   73   137    4   TRITR/AFDB:AF-A0A077ZID4-F1 Phospholipase A2 PHOSPHOLIPASE A2;
 860:  v8qz-A  2.4  4.3  122   415    8   TRITR/AFDB:AF-A0A077Z938-F1 Trp Tyr perm domain containing protein TR
 861:  v69d-A  2.4  7.9  134   661    5   TRITR/AFDB:AF-A0A077ZF40-F1 Non-structural maintenance of chromosomes
 862:  v6ut-A  2.4  7.1   60   144    3   TRITR/AFDB:AF-A0A077ZAA7-F1 OsmC domain containing protein OSMC DOMAI
 863:  v7nu-A  2.4 14.8   74   257    7   TRITR/AFDB:AF-A0A077Z9L4-F1 Uncharacterized protein UNCHARACTERIZED P
 864:  vcj6-A  2.4  3.9  110   231    8   TRITR/AFDB:AF-A0A077ZDC0-F1 60KD IMP domain containing protein 60KD I
 865:  vay8-A  2.4  8.4  115   215    3   TRITR/AFDB:AF-A0A077Z3R0-F1 Clc-like domain containing protein CLC-LI
 866:  v6h6-A  2.4  4.8  104   793    8   TRITR/AFDB:AF-A0A077YX85-F1 Solute carrier organic anion transporter 
 867:  vboi-A  2.4  7.5   83   422    6   TRITR/AFDB:AF-A0A077ZCP7-F1 Serine:threonine protein phosphatase 2A S
 868:  v9sa-A  2.4  3.9   66    91   11   TRITR/AFDB:AF-A0A077ZA61-F1 Uncharacterized protein UNCHARACTERIZED P
 869:  v7fl-A  2.4  7.4  114   325    8   TRITR/AFDB:AF-A0A077ZDV2-F1 Claudin 2 domain containing protein CLAUD
 870:  vb42-A  2.4  5.1   61    78    8   TRITR/AFDB:AF-A0A077ZMV1-F1 Uncharacterized protein UNCHARACTERIZED P
 871:  v5ze-A  2.4  7.2  109   229    8   TRITR/AFDB:AF-A0A077Z842-F1 Peptidase family M48 containing protein P
 872:  v7s8-A  2.4  8.5  141   910    6   TRITR/AFDB:AF-A0A077ZBZ1-F1 Multidrug resistance associated protein 4
 873:  v7fe-A  2.4  4.7   91   288   10   TRITR/AFDB:AF-A0A077Z6X1-F1 Chloride intracellular channel exc 4 CHLO
 874:  v7bt-A  2.4  6.3  115   495    9   TRITR/AFDB:AF-A0A077YXG8-F1 Zf-MYND domain containing protein ZF-MYND
 875:  v71e-A  2.4  4.8  120  1121    8   TRITR/AFDB:AF-A0A077ZAG4-F1 Solute carrier family 12 SOLUTE CARRIER F
 876:  v7x6-A  2.4 11.2   85   495    8   TRITR/AFDB:AF-A0A077ZKG5-F1 OEP domain containing protein OEP DOMAIN 
 877:  vb1b-A  2.4 14.9   71   326    3   TRITR/AFDB:AF-A0A077YX47-F1 HEGF domain containing protein HEGF DOMAI
 878:  v72k-A  2.4  4.1   61   181    3   TRITR/AFDB:AF-A0A077ZL36-F1 Uncharacterized protein UNCHARACTERIZED P
 879:  vap5-A  2.4 13.6  139   506    7   TRITR/AFDB:AF-A0A077Z4C3-F1 Potassium channel subfamily K 3 POTASSIUM
 880:  vaef-A  2.4  5.0  132   489   11   TRITR/AFDB:AF-A0A077ZQA7-F1 AA permease domain containing protein AA 
 881:  v6uh-A  2.4 12.2  129   305    9   TRITR/AFDB:AF-A0A077YXE9-F1 Putative tetraspanin family integral memb
 882:  vcsl-A  2.4 10.5  138   732    5   TRITR/AFDB:AF-A0A077Z8A2-F1 Uncharacterized protein UNCHARACTERIZED P
 883:  va7x-A  2.4  2.7   48   139    2   TRITR/AFDB:AF-A0A077ZBN0-F1 Uncharacterized protein UNCHARACTERIZED P
 884:  vb2m-A  2.4  4.7  129   823   10   TRITR/AFDB:AF-A0A077ZK02-F1 PrmA and Dus and SSF domain containing pr
 885:  v7fz-A  2.4  7.8   83   463    8   TRITR/AFDB:AF-A0A077ZC69-F1 SelA and Se-cys synth N domain containing
 886:  v7qf-A  2.4  5.1  120   395    4   TRITR/AFDB:AF-A0A077Z0E2-F1 26S proteasome non-ATPase regulatory subu
 887:  v72m-A  2.4 11.4   98   420    3   TRITR/AFDB:AF-A0A077YXF9-F1 T6PP_N domain-containing protein T6PP_N D
 888:  vbur-A  2.4  6.2   91   496   10   TRITR/AFDB:AF-A0A077ZFZ1-F1 E3 ubiquitin-protein ligase CBL E3 UBIQUI
 889:  v7kw-A  2.4  7.1  126   351    9   TRITR/AFDB:AF-A0A077ZBX6-F1 Class A rhodopsin-like G-protein coupled 
 890:  v92s-A  2.4  5.1   79   456    4   TRITR/AFDB:AF-A0A077ZL00-F1 COP9 signalosome complex subunit 1 COP9 S
 891:  vcsf-A  2.4  4.4   70   619    1   TRITR/AFDB:AF-A0A077ZAG0-F1 G protein coupled receptor, orphan G PROT
 892:  vako-A  2.4  9.5   94   634    2   TRITR/AFDB:AF-A0A077YXU6-F1 Integrator complex subunit 10 INTEGRATOR 
 893:  v9yd-A  2.4 13.7  124   449    4   TRITR/AFDB:AF-A0A077ZLP5-F1 E1-E2 ATPase and Cation ATPase N domain c
 894:  vcj1-A  2.4  8.3  128   511    7   TRITR/AFDB:AF-A0A077ZP06-F1 Limb region 1 LIMB REGION 1;
 895:  v6ly-A  2.4  6.6  113   268   12   TRITR/AFDB:AF-A0A077Z330-F1 Uncharacterized protein UNCHARACTERIZED P
 896:  v9l8-A  2.4  6.0  125   356    7   TRITR/AFDB:AF-A0A077ZJQ6-F1 Protein DMSR 8 PROTEIN DMSR 8;
 897:  v9mx-A  2.4  7.1  115   197    5   TRITR/AFDB:AF-A0A077Z832-F1 Very-long-chain (3R)-3-hydroxyacyl-CoA de
 898:  v9ya-A  2.4  8.6  115   299    3   TRITR/AFDB:AF-A0A077YZT1-F1 Capsular polysaccharide biosynthesis CAPS
 899:  vcpl-A  2.4  5.8   85   235    7   TRITR/AFDB:AF-A0A077Z3E6-F1 NSFL1 cofactor p47 NSFL1 COFACTOR P47;
 900:  v7hk-A  2.4  3.4   85   177    5   TRITR/AFDB:AF-A0A077ZAN3-F1 HLH domain containing protein HLH DOMAIN 
 901:  v7iu-A  2.4 10.5   89  1102    8   TRITR/AFDB:AF-A0A077Z8J7-F1 Amino acid permease AMINO ACID PERMEASE;
 902:  v9g0-A  2.4  9.0   74   187    9   TRITR/AFDB:AF-A0A077Z1W3-F1 Ubiquitin domain containing protein UBIQU
 903:  vcp2-A  2.4  6.9   99   575    6   TRITR/AFDB:AF-A0A077Z0W8-F1 Ubiquitinyl hydrolase 1 UBIQUITINYL HYDRO
 904:  v9vy-A  2.4 15.3   93   248    9   TRITR/AFDB:AF-A0A077ZJP5-F1 Serine/threonine-protein phosphatase 2A a
 905:  v70e-A  2.4 13.2   73   432    8   TRITR/AFDB:AF-A0A077ZPQ3-F1 Adenylosuccinate synthetase ADENYLOSUCCIN
 906:  vbpa-A  2.4 10.6  112   522    7   TRITR/AFDB:AF-A0A077ZBX2-F1 Rab5 GDP:GTP exchange factor RAB5 GDP:GTP
 907:  var0-A  2.4  2.6   44    59    2   TRITR/AFDB:AF-A0A077Z4F9-F1 Mitochondrial import inner membrane trans
 908:  v8z1-A  2.4  4.5  145  1134   10   TRITR/AFDB:AF-A0A077ZQJ3-F1 Ribonucleoside-diphosphate reductase RIBO
 909:  v7wj-A  2.4  4.0   78   959    6   TRITR/AFDB:AF-A0A077ZHB1-F1 MMS19 nucleotide excision repair protein 
 910:  v9nt-A  2.4 21.5   72   329    6   TRITR/AFDB:AF-A0A077ZMZ6-F1 DUF1387 domain containing protein DUF1387
 911:  vazq-A  2.4  9.0   85   568    8   TRITR/AFDB:AF-A0A077ZE19-F1 ATP dependent Clp protease ATP binding su
 912:  vcuk-A  2.4  6.1  113   332    4   TRITR/AFDB:AF-A0A077Z102-F1 Magnesium transporter NIPA2 MAGNESIUM TRA
 913:  v8dz-A  2.4  9.0   85   215    1   TRITR/AFDB:AF-A0A077ZCY2-F1 Uncharacterized protein UNCHARACTERIZED P
 914:  v8l6-A  2.4  9.1   64   230    3   TRITR/AFDB:AF-A0A077ZDD6-F1 ADP-ribose pyrophosphatase, mitochondrial
 915:  v9er-A  2.4  6.1  131  1186    3   TRITR/AFDB:AF-A0A077YZL0-F1 Cation-transporting ATPase CATION-TRANSPO
 916:  v8i5-A  2.4  5.0   98   390    7   TRITR/AFDB:AF-A0A077YXZ5-F1 Eukaryotic translation initiation factor 
 917:  v8of-A  2.4  8.9  108   710    6   TRITR/AFDB:AF-A0A077Z6H7-F1 MICOS complex subunit MIC60 MICOS COMPLEX
 918:  v8wg-A  2.4  6.9  111   478    6   TRITR/AFDB:AF-A0A077ZBR7-F1 Aspartate ammonia-lyase ASPARTATE AMMONIA
 919:  v9nf-A  2.3  5.2  131   456    7   TRITR/AFDB:AF-A0A077Z3U5-F1 Serotonin receptor protein SEROTONIN RECE
 920:  va21-A  2.3  5.1   71   151    4   TRITR/AFDB:AF-A0A077ZCU2-F1 Transient receptor potential cation chann
 921:  vcy3-A  2.3  6.2  115   268   13   TRITR/AFDB:AF-A0A077Z9G0-F1 Rhomboid protein 3 RHOMBOID PROTEIN 3;
 922:  v878-A  2.3  6.2  116  1420    4   TRITR/AFDB:AF-A0A077Z4Q4-F1 Putative cell cycle-associated protein PU
 923:  vagv-A  2.3  9.1  106  1756    3   TRITR/AFDB:AF-A0A077ZD10-F1 HMG box and BAH and Bromodomain domain co
 924:  vb4l-A  2.3 13.2   65   148    8   TRITR/AFDB:AF-A0A077ZC49-F1 Acyl carrier protein ACYL CARRIER PROTEIN
 925:  v91b-A  2.3  8.0  134   779    7   TRITR/AFDB:AF-A0A077ZDF1-F1 G protein linked acetylcholine receptor G
 926:  v9uv-A  2.3  4.7   55   217    5   TRITR/AFDB:AF-A0A077ZE62-F1 EMP24 GP25L domain containing protein EMP
 927:  vcd6-A  2.3 15.4   84   317    6   TRITR/AFDB:AF-A0A077ZCG7-F1 Hsp90 co-chaperone cdc37 HSP90 CO-CHAPERO
 928:  v9l5-A  2.3 14.4   93   548   12   TRITR/AFDB:AF-A0A077ZGT2-F1 HTH 5 and ArsB domain containing protein 
 929:  v7u1-A  2.3  7.8   71    95   13   TRITR/AFDB:AF-A0A077YZU5-F1 Uncharacterized protein UNCHARACTERIZED P
 930:  v8if-A  2.3  5.5   77   245    9   TRITR/AFDB:AF-A0A077Z5Q0-F1 Palmitoyltransferase PALMITOYLTRANSFERASE
 931:  vb5i-A  2.3 10.3  102   889   10   TRITR/AFDB:AF-A0A077Z020-F1 Sel1l protein, variant SEL1L PROTEIN, VAR
 932:  v8zv-A  2.3  7.2   76   223    9   TRITR/AFDB:AF-A0A077Z7N1-F1 NADH-ubiquinone oxidoreductase chain 3 NA
 933:  va7n-A  2.3  5.2   63   281    3   TRITR/AFDB:AF-A0A077Z6Q9-F1 Inositol monophosphatase 3 INOSITOL MONOP
 934:  v5sl-A  2.3 14.3   77   164    8   TRITR/AFDB:AF-A0A077Z1Q6-F1 Uncharacterized protein UNCHARACTERIZED P
 935:  v86c-A  2.3 11.7  100   660    8   TRITR/AFDB:AF-A0A077Z8G8-F1 78 kDa glucose regulated protein 78 KDA G
 936:  v6cx-A  2.3  8.0   88   208    6   TRITR/AFDB:AF-A0A077ZBE1-F1 V type proton ATPase 21 kDa proteolipid s
 937:  vb2o-A  2.3  9.0   82   281    2   TRITR/AFDB:AF-A0A077Z7Q2-F1 Uncharacterized protein UNCHARACTERIZED P
 938:  vbwg-A  2.3  9.2   58   297    7   TRITR/AFDB:AF-A0A077ZCN2-F1 Mediator of RNA polymerase II transcripti
 939:  v5xl-A  2.3  8.0  113   525    6   TRITR/AFDB:AF-A0A077ZCW7-F1 Neur chan memb and Neur chan LBD domain c
 940:  vadz-A  2.3  4.5   63   124    6   TRITR/AFDB:AF-A0A077YYK4-F1 Uncharacterized protein UNCHARACTERIZED P
 941:  v69m-A  2.3 10.4  101   383   13   TRITR/AFDB:AF-A0A077Z946-F1 MFS 2 domain containing protein MFS 2 DOM
 942:  v6q2-A  2.3  5.4  101   567    6   TRITR/AFDB:AF-A0A077Z502-F1 Uncharacterized protein UNCHARACTERIZED P
 943:  va5d-A  2.3  9.3  134   548   10   TRITR/AFDB:AF-A0A077Z2G8-F1 Sugar tr domain containing protein SUGAR 
 944:  v6ne-A  2.3 12.7  131   401    6   TRITR/AFDB:AF-A0A077YYX0-F1 Myc box dependent interacting protein 1 M
 945:  v7t3-A  2.3  5.0   80   313    6   TRITR/AFDB:AF-A0A077Z1J9-F1 PDZ domain-containing protein PDZ DOMAIN-
 946:  vbk0-A  2.3 10.3  108   586    8   TRITR/AFDB:AF-A0A077Z4P6-F1 Cohesin loading complex subunit SCC4 homo
 947:  v8qi-A  2.3  4.5   83   145    6   TRITR/AFDB:AF-A0A077ZJX8-F1 Uncharacterized protein UNCHARACTERIZED P
 948:  v8gn-A  2.3 13.0   96   328   10   TRITR/AFDB:AF-A0A077ZL17-F1 Cleft lip and palate transmembrane protei
 949:  vasw-A  2.3 13.4   83   395    8   TRITR/AFDB:AF-A0A077YZ91-F1 Transmembrane protein 208 TRANSMEMBRANE P
 950:  v8jh-A  2.3  5.7   66    76    9   TRITR/AFDB:AF-A0A077ZKE9-F1 DNA pol3 theta domain containing protein 
 951:  v9gs-A  2.3  9.1  105   414    7   TRITR/AFDB:AF-A0A077Z7N2-F1 Pleckstrin homology domain-containing fam
 952:  vc27-A  2.3 12.6  136   431    8   TRITR/AFDB:AF-A0A077Z5Y8-F1 Xan ur permease domain containing protein
 953:  v86p-A  2.3  7.4   83   165    7   TRITR/AFDB:AF-A0A077ZPK7-F1 Uncharacterized protein UNCHARACTERIZED P
 954:  vbe1-A  2.3 10.8  129   437    7   TRITR/AFDB:AF-A0A077Z0H5-F1 Innexin INNEXIN;
 955:  vbjl-A  2.3  8.2  105   449    6   TRITR/AFDB:AF-A0A077Z724-F1 Stress induced phosphoprotein 1 STRESS IN
 956:  v9tx-A  2.3  5.9   52   135    0   TRITR/AFDB:AF-A0A077ZQU9-F1 Uncharacterized protein UNCHARACTERIZED P
 957:  vaed-A  2.3 10.5   69   331   13   TRITR/AFDB:AF-A0A077ZJQ8-F1 GDPD and GPDPase memb domain containing p
 958:  vc5r-A  2.3  5.8   94   405    5   TRITR/AFDB:AF-A0A077ZL76-F1 SBP bac 3 and BPD transp 1 domain contain
 959:  vczi-A  2.3  8.1   97   601    4   TRITR/AFDB:AF-A0A077ZB01-F1 Patched domain containing protein PATCHED
 960:  v7ao-A  2.3  5.4   70   208    3   TRITR/AFDB:AF-A0A077Z3E0-F1 Zf-C4H2 domain containing protein ZF-C4H2
 961:  v9fl-A  2.3  5.5  125   448   10   TRITR/AFDB:AF-A0A077Z249-F1 Tachykinin peptides receptor 99D like TAC
 962:  v7g9-A  2.3  3.8   64   159    9   TRITR/AFDB:AF-A0A077ZQF4-F1 Uncharacterized protein UNCHARACTERIZED P
 963:  v9bu-A  2.3 10.6  135   457    8   TRITR/AFDB:AF-A0A077Z6U2-F1 Solute carrier family 41 SOLUTE CARRIER F
 964:  vaam-A  2.3  6.3  125   766    9   TRITR/AFDB:AF-A0A077Z2Z2-F1 tRNA dihydrouridine synthase 4 TRNA DIHYD
 965:  vc4d-A  2.3  5.0   57   105    5   TRITR/AFDB:AF-A0A077ZKX6-F1 Uncharacterized protein UNCHARACTERIZED P
 966:  vcn6-A  2.3  6.1   97   158    8   TRITR/AFDB:AF-A0A077Z5R0-F1 TAP42 domain containing protein TAP42 DOM
 967:  va2k-A  2.3 11.6   77   149    3   TRITR/AFDB:AF-A0A077ZDJ6-F1 Uncharacterized protein UNCHARACTERIZED P
 968:  vcb1-A  2.3  7.3  135   528    4   TRITR/AFDB:AF-A0A077ZDF9-F1 Neurotransmitter gated ion channel NEUROT
 969:  v87c-A  2.3  7.0   74   535   14   TRITR/AFDB:AF-A0A077Z924-F1 Histidine kinase HISTIDINE KINASE;
 970:  v6tc-A  2.3 10.6  106   229    5   TRITR/AFDB:AF-A0A077Z6L6-F1 Synaptoporin SYNAPTOPORIN;
 971:  vbln-A  2.3  8.2   71   122    6   TRITR/AFDB:AF-A0A077ZAH8-F1 Transmembrane protein 138 TRANSMEMBRANE P
 972:  vaez-A  2.3  5.8  129   245    6   TRITR/AFDB:AF-A0A077Z9V2-F1 PQ-loop domain containing protein PQ-LOOP
 973:  vc1d-A  2.3 12.9  101   346    9   TRITR/AFDB:AF-A0A077ZAC1-F1 Gamma-tubulin complex component GAMMA-TUB
 974:  vci1-A  2.3 30.4  144   603    4   TRITR/AFDB:AF-A0A077Z6U7-F1 Vezatin, adherens junctions transmembrane
 975:  vcq7-A  2.3  6.3   84   172    8   TRITR/AFDB:AF-A0A077ZFN4-F1 Cytochrome c oxidase polypeptide Va CYTOC
 976:  vceo-A  2.3  4.6   57   533    5   TRITR/AFDB:AF-A0A077YZ61-F1 WD40 domain containing protein WD40 DOMAI
 977:  vb1v-A  2.3  9.7  136   537    7   TRITR/AFDB:AF-A0A077Z8F8-F1 Innexin INNEXIN;
 978:  vbsn-A  2.3  3.8   68   778   12   TRITR/AFDB:AF-A0A077YW68-F1 RBR-type E3 ubiquitin transferase RBR-TYP
 979:  v7lq-A  2.3 11.8  102   250    8   TRITR/AFDB:AF-A0A077ZCE9-F1 Voltage gated hydrogen channel 1 VOLTAGE 
 980:  vbyv-A  2.3 14.1  137   380    7   TRITR/AFDB:AF-A0A077YX35-F1 Gonadotropin releasing hormone receptor t
 981:  v7cj-A  2.3  4.0   54   269    4   TRITR/AFDB:AF-A0A077Z0U7-F1 Nudix hydrolase 6 NUDIX HYDROLASE 6;
 982:  v5pj-A  2.3  7.4   61   167    8   TRITR/AFDB:AF-A0A077YWP0-F1 Uncharacterized protein UNCHARACTERIZED P
 983:  v5yr-A  2.3  6.4  122   378    4   TRITR/AFDB:AF-A0A077ZAG5-F1 DUF4507 domain containing protein DUF4507
 984:  v6tn-A  2.3  8.0   96   402    7   TRITR/AFDB:AF-A0A077ZFW2-F1 Glucosidase 2 subunit beta GLUCOSIDASE 2 
 985:  v9ah-A  2.3 13.4  110   607   11   TRITR/AFDB:AF-A0A077ZAM9-F1 Multi-sensor hybrid histidine kinase MULT
 986:  v5vh-A  2.3 11.0  111   454    5   TRITR/AFDB:AF-A0A077Z7G7-F1 Uncharacterized protein UNCHARACTERIZED P
 987:  v7vf-A  2.3  5.5  107  1077    7   TRITR/AFDB:AF-A0A077YVZ4-F1 Vesicular acetylcholine transporter unc 1
 988:  vagf-A  2.3 11.0  115   547    4   TRITR/AFDB:AF-A0A077ZE94-F1 Receptor protein serine/threonine kinase 
 989:  vc4w-A  2.3 18.0   76   231    3   TRITR/AFDB:AF-A0A077ZKS8-F1 Gag pol polyprotein GAG POL POLYPROTEIN;
 990:  vann-A  2.3  4.4   73   186   11   TRITR/AFDB:AF-A0A077Z4V9-F1 Uncharacterized protein UNCHARACTERIZED P
 991:  vbma-A  2.3  7.8  134   373    9   TRITR/AFDB:AF-A0A077ZBN2-F1 FMRFamide receptor FMRFAMIDE RECEPTOR;
 992:  v8tm-A  2.3  9.4   55    69    4   TRITR/AFDB:AF-A0A077ZAQ8-F1 Uncharacterized protein UNCHARACTERIZED P
 993:  v7n6-A  2.3 10.9   73    98   10   TRITR/AFDB:AF-A0A077Z5C8-F1 Uncharacterized protein UNCHARACTERIZED P
 994:  v6ce-A  2.3 11.9   83   505    6   TRITR/AFDB:AF-A0A077YWK3-F1 Uncharacterized protein UNCHARACTERIZED P
 995:  v9it-A  2.3  5.6   82   110   13   TRITR/AFDB:AF-A0A077ZI51-F1 Uncharacterized protein UNCHARACTERIZED P
 996:  v6xh-A  2.3  5.4  105  1731    6   TRITR/AFDB:AF-A0A077Z5Y2-F1 Activating signal cointegrator 1 complex 
 997:  vbj5-A  2.3  9.2   92   365    5   TRITR/AFDB:AF-A0A077ZAK2-F1 Uncharacterized protein UNCHARACTERIZED P
 998:  vcbr-A  2.3  7.3  104   733    5   TRITR/AFDB:AF-A0A077ZLH1-F1 DUF4176 and LXG domain containing protein
 999:  v8ph-A  2.2  7.3   63   313    3   TRITR/AFDB:AF-A0A077ZII1-F1 Gag pol polyprotein GAG POL POLYPROTEIN;
1000:  va5u-A  2.2  6.0   87   254    8   TRITR/AFDB:AF-A0A077YXM8-F1 Protein YIPF3 PROTEIN YIPF3;
1001:  v9tg-A  2.2 10.2   90   182   10   TRITR/AFDB:AF-A0A077Z5N5-F1 Uncharacterized protein UNCHARACTERIZED P
1002:  vchs-A  2.2  2.9   60    81    5   TRITR/AFDB:AF-A0A077YX38-F1 Uncharacterized protein UNCHARACTERIZED P
1003:  v9pn-A  2.2  8.3  149   559    5   TRITR/AFDB:AF-A0A077ZBX3-F1 Uncharacterized protein UNCHARACTERIZED P
1004:  vchl-A  2.2  4.1  106   459    7   TRITR/AFDB:AF-A0A077YYJ2-F1 O-acyltransferase O-ACYLTRANSFERASE;
1005:  vb2l-A  2.2  5.1   96   369    8   TRITR/AFDB:AF-A0A077YYE4-F1 Growth hormone inducible transmembrane pr
1006:  v90s-A  2.2  6.1  119   269    9   TRITR/AFDB:AF-A0A077YWI0-F1 FIT family protein CG10671 FIT FAMILY PRO
1007:  v7sr-A  2.2  8.5   96   231    7   TRITR/AFDB:AF-A0A077Z281-F1 Charged multivesicular body protein 5 CHA
1008:  vbm2-A  2.2  7.2  127   406    9   TRITR/AFDB:AF-A0A077YWH8-F1 Protein CBG05848 PROTEIN CBG05848;
1009:  v7lv-A  2.2  4.4   86   243    5   TRITR/AFDB:AF-A0A077Z4U0-F1 ER membrane protein complex subunit 3 ER 
1010:  vcsg-A  2.2  8.2   91   172    7   TRITR/AFDB:AF-A0A077Z939-F1 WD repeat-containing protein 19 WD REPEAT
1011:  vcl9-A  2.2  6.1   93   229    5   TRITR/AFDB:AF-A0A077Z8Y5-F1 Uncharacterized protein UNCHARACTERIZED P
1012:  v6gr-A  2.2 10.6   71   747    4   TRITR/AFDB:AF-A0A077ZLQ5-F1 AAA 2 and Clp N and ClpB D2-small and AAA
1013:  v74n-A  2.2  6.6   77   457    8   TRITR/AFDB:AF-A0A077YVY9-F1 Uncharacterized protein UNCHARACTERIZED P
1014:  v9xe-A  2.2  3.8  113   368    4   TRITR/AFDB:AF-A0A077YZY5-F1 7tm 1 domain containing protein 7TM 1 DOM
1015:  vah2-A  2.2  8.1   97   321    7   TRITR/AFDB:AF-A0A077ZHA5-F1 Uncharacterized protein UNCHARACTERIZED P
1016:  vcuj-A  2.2  4.5   53  1130    8   TRITR/AFDB:AF-A0A077Z211-F1 Intraflagellar transport protein 122 homo
1017:  vcv7-A  2.2  9.7   64   332    9   TRITR/AFDB:AF-A0A077Z159-F1 Uncharacterized protein UNCHARACTERIZED P
1018:  vasp-A  2.2  8.9  124   425    6   TRITR/AFDB:AF-A0A077Z654-F1 Innexin INNEXIN;
1019:  v5t2-A  2.2  6.1  145   777    3   TRITR/AFDB:AF-A0A077Z8P6-F1 Ank domain containing protein ANK DOMAIN 
1020:  v95c-A  2.2  7.0   92  1233   10   TRITR/AFDB:AF-A0A077ZH25-F1 Stromal 70 kDa heat shock-related protein
1021:  v8in-A  2.2  5.1   88   255    8   TRITR/AFDB:AF-A0A077ZB46-F1 ABC membrane domain containing protein AB
1022:  va6q-A  2.2  4.7  103   325    3   TRITR/AFDB:AF-A0A077ZCI1-F1 G_PROTEIN_RECEP_F1_2 domain-containing pr
1023:  v7vd-A  2.2  4.5   66   197    9   TRITR/AFDB:AF-A0A077Z744-F1 Uncharacterized protein UNCHARACTERIZED P
1024:  vbcf-A  2.2  7.2   91   882    7   TRITR/AFDB:AF-A0A077YYC7-F1 Uncharacterized protein UNCHARACTERIZED P
1025:  v8gl-A  2.2  6.9  129  1634    5   TRITR/AFDB:AF-A0A077ZFH2-F1 Uncharacterized protein UNCHARACTERIZED P
1026:  v9s0-A  2.2  8.8  117   481    5   TRITR/AFDB:AF-A0A077YVY5-F1 Neur chan LBD and Neur chan memb domain c
1027:  vcde-A  2.2  5.5   82   741    9   TRITR/AFDB:AF-A0A077YWV0-F1 Cullin 3 CULLIN 3;
1028:  vaoe-A  2.2  6.8  100   235   10   TRITR/AFDB:AF-A0A077ZEF4-F1 Uncharacterized protein UNCHARACTERIZED P
1029:  v8e2-A  2.2 10.0   70   248    9   TRITR/AFDB:AF-A0A077ZEI6-F1 ScpA ScpB domain containing protein SCPA 
1030:  vbue-A  2.2  5.1  120   828    7   TRITR/AFDB:AF-A0A077ZGQ5-F1 Protein ECT2 PROTEIN ECT2;
1031:  vbqp-A  2.2  5.7  117  1162    5   TRITR/AFDB:AF-A0A077ZHD0-F1 Protein polybromo 1 PROTEIN POLYBROMO 1;
1032:  vbr7-A  2.2  6.4   53   136   11   TRITR/AFDB:AF-A0A077ZGD4-F1 MBOAT domain containing protein MBOAT DOM
1033:  v8ce-A  2.2  7.4   57   200    9   TRITR/AFDB:AF-A0A077ZCI7-F1 DUF4539 domain containing protein DUF4539
1034:  v6s0-A  2.2  7.9  105  1208    6   TRITR/AFDB:AF-A0A077ZD48-F1 Timeless protein TIMELESS PROTEIN;
1035:  v82q-A  2.2  6.4   87   185   11   TRITR/AFDB:AF-A0A077YWM8-F1 7TM GPCR Srw domain containing protein 7T
1036:  v7b7-A  2.2 11.5  132   367    7   TRITR/AFDB:AF-A0A077ZKU2-F1 Solute carrier family 25 0 SOLUTE CARRIER
1037:  v7zy-A  2.2 20.4  129   333    5   TRITR/AFDB:AF-A0A077Z0G3-F1 Nuc sug transp domain containing protein 
1038:  v7ei-A  2.2 11.6  124   354    4   TRITR/AFDB:AF-A0A077Z041-F1 Uncharacterized protein UNCHARACTERIZED P
1039:  vc3h-A  2.2  4.6   77   616    0   TRITR/AFDB:AF-A0A077ZFM6-F1 Glycogen [starch] synthase GLYCOGEN  SYNT
1040:  v6vq-A  2.2  3.9   91   433    7   TRITR/AFDB:AF-A0A077Z3W7-F1 Peptidylprolyl isomerase PEPTIDYLPROLYL I
1041:  vbfb-A  2.2 10.4   84   993    7   TRITR/AFDB:AF-A0A077Z4A8-F1 ER membrane protein complex subunit 1 ER 
1042:  v6xr-A  2.2  7.7   77   451    5   TRITR/AFDB:AF-A0A077YZR4-F1 U3 small nucleolar RNA associated protein
1043:  vcrw-A  2.2 11.7  106   814    7   TRITR/AFDB:AF-A0A077YXH1-F1 Conserved oligomeric Golgi complex subuni
1044:  v7tz-A  2.2 11.7   72   592    6   TRITR/AFDB:AF-A0A077ZLS0-F1 Glycerol-3-phosphate dehydrogenase GLYCER
1045:  v5si-A  2.2  6.2  128   335    8   TRITR/AFDB:AF-A0A077Z1I7-F1 7tm 1 domain containing protein 7TM 1 DOM
1046:  v7oo-A  2.2  4.7  101   565    7   TRITR/AFDB:AF-A0A077ZD75-F1 Uncharacterized protein UNCHARACTERIZED P
1047:  v7mz-A  2.2  8.1  122   252    7   TRITR/AFDB:AF-A0A077Z288-F1 Arfaptin domain containing protein ARFAPT
1048:  v78y-A  2.2  7.0   75  1855    7   TRITR/AFDB:AF-A0A077ZK33-F1 Phosphatidate cytidylyltransferase PHOSPH
1049:  v7b5-A  2.2  6.8   81   544   10   TRITR/AFDB:AF-A0A077Z1I0-F1 CAP GLY domain containing protein CAP GLY
1050:  v7dp-A  2.2  5.9  122   241    4   TRITR/AFDB:AF-A0A077Z7I4-F1 Uncharacterized protein UNCHARACTERIZED P
1051:  v5q2-A  2.2  5.2  116   502    5   TRITR/AFDB:AF-A0A077Z1F1-F1 Eukaryotic initiation factor 4F subunit p
1052:  vbql-A  2.2 10.5  140  1260    8   TRITR/AFDB:AF-A0A077ZH20-F1 Cytoplasmic FMR1-interacting protein CYTO
1053:  vaz7-A  2.2 12.2  117   277    5   TRITR/AFDB:AF-A0A077ZEG7-F1 Uncharacterized protein UNCHARACTERIZED P
1054:  vct2-A  2.2  6.4   84   759    6   TRITR/AFDB:AF-A0A077ZJG0-F1 Putative heat shock binding protein PUTAT
1055:  v5t8-A  2.2  6.1  127   503    4   TRITR/AFDB:AF-A0A077ZGJ9-F1 Uncharacterized protein UNCHARACTERIZED P
1056:  v7g6-A  2.2  5.0   64    87    9   TRITR/AFDB:AF-A0A077ZE84-F1 Mediator of rna polymerase ii transcripti
1057:  v7tw-A  2.2  4.7   46   583    7   TRITR/AFDB:AF-A0A077ZGS4-F1 ATP-dependent DNA helicase ATP-DEPENDENT 
1058:  vadp-A  2.2  5.7   64   198    3   TRITR/AFDB:AF-A0A077Z1I4-F1 Globin domain containing protein GLOBIN D
1059:  v9su-A  2.2  7.5  121   248    3   TRITR/AFDB:AF-A0A077YVL0-F1 Uncharacterized protein UNCHARACTERIZED P
1060:  v6fw-A  2.2  6.6   89   545    3   TRITR/AFDB:AF-A0A077Z2L0-F1 T-complex protein 1 subunit gamma T-COMPL
1061:  va4b-A  2.2  7.2   94   356    7   TRITR/AFDB:AF-A0A077Z6V8-F1 Uncharacterized protein UNCHARACTERIZED P
1062:  vacq-A  2.2 12.0   85   242    7   TRITR/AFDB:AF-A0A077ZN70-F1 PDEase I domain containing protein PDEASE
1063:  vaug-A  2.2 12.8   82   732    5   TRITR/AFDB:AF-A0A077ZFX6-F1 Polynucleotide phosphorylase 1 POLYNUCLEO
1064:  v5sp-A  2.2  5.0  106   814    4   TRITR/AFDB:AF-A0A077Z4K9-F1 Mannosyl oligosaccharide glucosidase MANN
1065:  vb49-A  2.2  5.2   76   766    8   TRITR/AFDB:AF-A0A077ZJ69-F1 HSL N and Abhydrolase 3 domain containing
1066:  vb40-A  2.2 19.0   65   234    3   TRITR/AFDB:AF-A0A077ZQW5-F1 Uncharacterized protein UNCHARACTERIZED P
1067:  v6ah-A  2.2  3.4   55    86    0   TRITR/AFDB:AF-A0A077Z2G2-F1 Complex1 LYR domain containing protein CO
1068:  vcjq-A  2.2  8.2  107   625    7   TRITR/AFDB:AF-A0A077ZF96-F1 Mediator of RNA polymerase II transcripti
1069:  v7ty-A  2.2  6.1   67   766    4   TRITR/AFDB:AF-A0A077Z8S4-F1 Cnd3 domain containing protein CND3 DOMAI
1070:  v7ae-A  2.2  6.9   83   642    5   TRITR/AFDB:AF-A0A077Z1S1-F1 60 kDa SS A:Ro ribonucleoprotein 60 KDA S
1071:  v900-A  2.2 11.3   78   159    9   TRITR/AFDB:AF-A0A077YY46-F1 Transmembrane protein 50A TRANSMEMBRANE P
1072:  v95y-A  2.2  4.9   88   504   11   TRITR/AFDB:AF-A0A077ZFR1-F1 Bromodomain domain containing protein BRO
1073:  va9o-A  2.2  9.2   67   273    6   TRITR/AFDB:AF-A0A077YZS3-F1 KTI12 domain containing protein KTI12 DOM
1074:  vajm-A  2.2  9.4   80   454    4   TRITR/AFDB:AF-A0A077ZDZ3-F1 Protein kinase C and casein kinase substr
1075:  vcse-A  2.2 13.3   72   403    8   TRITR/AFDB:AF-A0A077YWP2-F1 DnaJ subfamily A DNAJ SUBFAMILY A;
1076:  v7bz-A  2.2  9.5   83   800    8   TRITR/AFDB:AF-A0A077ZM65-F1 DUF1312 and Hpre diP synt I and Pyr redox
1077:  vcxu-A  2.2  4.7  120  2062   10   TRITR/AFDB:AF-A0A077Z060-F1 Protein furry PROTEIN FURRY;
1078:  v7gc-A  2.1  7.7   86   351    5   TRITR/AFDB:AF-A0A077ZEC9-F1 HCO3 cotransp domain containing protein H
1079:  vasv-A  2.1  6.8  116   530    7   TRITR/AFDB:AF-A0A077Z2R2-F1 RBR-type E3 ubiquitin transferase RBR-TYP
1080:  va2o-A  2.1  6.0  110   516    9   TRITR/AFDB:AF-A0A077YWL1-F1 Uncharacterized protein UNCHARACTERIZED P
1081:  vbau-A  2.1  9.3  137   342   15   TRITR/AFDB:AF-A0A077ZL22-F1 Solute carrier family 35 member B1 SOLUTE
1082:  v9vm-A  2.1  7.9   80   190   10   TRITR/AFDB:AF-A0A077ZIC8-F1 DUF308 domain containing protein DUF308 D
1083:  vaju-A  2.1  5.0  121  1037   10   TRITR/AFDB:AF-A0A077ZKA2-F1 Nuc H symport and PfkB and ADP ribosyl GH
1084:  vcp8-A  2.1  9.1  107   248    6   TRITR/AFDB:AF-A0A077YZK7-F1 Uncharacterized protein UNCHARACTERIZED P
1085:  v8hi-A  2.1  6.2   94  1055    6   TRITR/AFDB:AF-A0A077ZDI3-F1 Cullin 4B CULLIN 4B;
1086:  vb1x-A  2.1  5.4  121   245   11   TRITR/AFDB:AF-A0A077YW71-F1 Proteasome activator pa28 beta subunit fa
1087:  v6rb-A  2.1  7.6   65   414    8   TRITR/AFDB:AF-A0A077Z8L6-F1 RNA exonuclease RNA EXONUCLEASE;
1088:  v5vs-A  2.1 11.0  119  1043    7   TRITR/AFDB:AF-A0A077Z3F9-F1 Glutamate dehydrogenase (NAD(P)(+)) GLUTA
1089:  v6ym-A  2.1 11.1  123   280   11   TRITR/AFDB:AF-A0A077ZAI6-F1 Protein-serine/threonine kinase PROTEIN-S
1090:  v94f-A  2.1  6.7   94   525    7   TRITR/AFDB:AF-A0A077Z2Q2-F1 MBOAT domain containing protein MBOAT DOM
1091:  vbu1-A  2.1  4.9  119   245   10   TRITR/AFDB:AF-A0A077Z378-F1 Proteasome activator complex subunit 3 PR
1092:  v75w-A  2.1  5.1   89   578   15   TRITR/AFDB:AF-A0A077Z6Z0-F1 Nicotinic acetylcholine receptor alpha su
1093:  v5yv-A  2.1  8.5  133   854    5   TRITR/AFDB:AF-A0A077Z3P0-F1 Monocarboxylate transporter 12 MONOCARBOX
1094:  vbz2-A  2.1  9.1   65   103    6   TRITR/AFDB:AF-A0A077YXZ6-F1 NADH dehydrogenase 1 alpha subcomplex sub
1095:  v9m2-A  2.1  9.4  112   245    4   TRITR/AFDB:AF-A0A077Z790-F1 Ion trans 2 domain containing protein ION
1096:  v6lf-A  2.1  4.1   93   203    4   TRITR/AFDB:AF-A0A077Z2H6-F1 Mannose-P-dolichol utilization defect 1 p
1097:  va7f-A  2.1  9.0   74   267    5   TRITR/AFDB:AF-A0A077Z7N8-F1 Mechanosensory protein 2 MECHANOSENSORY P
1098:  vc21-A  2.1  9.6   73   207    7   TRITR/AFDB:AF-A0A077YUS1-F1 Erythrocyte band 7 integral membrane prot
1099:  v7zc-A  2.1  5.0   81   235   11   TRITR/AFDB:AF-A0A077ZHL1-F1 Sugar transporter SWEET SUGAR TRANSPORTER
1100:  v9uu-A  2.1  8.4   62   165    8   TRITR/AFDB:AF-A0A077YXB6-F1 Uncharacterized protein UNCHARACTERIZED P
1101:  v8y7-A  2.1  4.1   74   186    3   TRITR/AFDB:AF-A0A077ZG61-F1 Conjugal transfer repressor CONJUGAL TRAN
1102:  v72t-A  2.1 11.1   92   238    7   TRITR/AFDB:AF-A0A077ZC02-F1 CPG4 domain containing protein CPG4 DOMAI
1103:  vaq8-A  2.1  8.2  125   384    7   TRITR/AFDB:AF-A0A077Z669-F1 G protein coupled receptor G PROTEIN COUP
1104:  v96d-A  2.1  5.1   94   975    5   TRITR/AFDB:AF-A0A077Z5V3-F1 Exportin-2 EXPORTIN-2;
1105:  vc6m-A  2.1  5.7  125   275    8   TRITR/AFDB:AF-A0A077Z2X4-F1 Protein rogdi protein PROTEIN ROGDI PROTE
1106:  vabb-A  2.1 10.2  136   501   10   TRITR/AFDB:AF-A0A077ZDP2-F1 Transporter, major facilitator family TRA
1107:  v6qr-A  2.1  8.2  118   886    4   TRITR/AFDB:AF-A0A077YW33-F1 Nuclear pore complex protein NUCLEAR PORE
1108:  vb9c-A  2.1 12.4   92   537    7   TRITR/AFDB:AF-A0A077YVK8-F1 Putative conserved plasma membrane protei
1109:  va0f-A  2.1 14.5  104   217   11   TRITR/AFDB:AF-A0A077ZIG2-F1 NADH:ubiquinone reductase (H(+)-transloca
1110:  va19-A  2.1  3.8   57   793    5   TRITR/AFDB:AF-A0A077Z018-F1 GTP1 OBG domain containing protein GTP1 O
1111:  v7qy-A  2.1  9.8  118   342    6   TRITR/AFDB:AF-A0A077Z2D2-F1 Transmembrane protein adipocyte associate
1112:  v6tj-A  2.1  4.1   87   108    6   TRITR/AFDB:AF-A0A077YXM5-F1 Uncharacterized protein UNCHARACTERIZED P
1113:  v5vu-A  2.1  7.9  104   604    4   TRITR/AFDB:AF-A0A077ZE85-F1 Bromodomain domain containing protein BRO
1114:  v7hy-A  2.1  8.3   89   460    9   TRITR/AFDB:AF-A0A077Z4H4-F1 Uncharacterized MFS type transporter C6or
1115:  v8a3-A  2.1  4.6   74   312    9   TRITR/AFDB:AF-A0A077ZHJ8-F1 Uncharacterized protein UNCHARACTERIZED P
1116:  vci5-A  2.1 10.9   74   224    4   TRITR/AFDB:AF-A0A077ZJT4-F1 Non-specific serine/threonine protein kin
1117:  vc5m-A  2.1  9.7  135   410    8   TRITR/AFDB:AF-A0A077Z0Y7-F1 Potassium channels protein 7, TWiK family
1118:  v8p4-A  2.1  4.3   87   460    6   TRITR/AFDB:AF-A0A077YX41-F1 Beclin 1-associated autophagy-related key
1119:  vc7t-A  2.1  8.7   89   266    4   TRITR/AFDB:AF-A0A077Z233-F1 Cisplatin resistance associated overexpre
1120:  v8yl-A  2.1 10.8   87   391    8   TRITR/AFDB:AF-A0A077ZE12-F1 DUF2215 domain containing protein DUF2215
1121:  vb6q-A  2.1  6.1   55    80   13   TRITR/AFDB:AF-A0A077ZFF0-F1 ATP synthase subunit d, mitochondrial ATP
1122:  v8l5-A  2.1  4.7   73   379   10   TRITR/AFDB:AF-A0A077Z004-F1 Sodium bicarbonate transporter-like prote
1123:  v5s6-A  2.1  8.4  124  1234    5   TRITR/AFDB:AF-A0A077Z1W2-F1 Multidrug resistance protein 1 MULTIDRUG 
1124:  vbxc-A  2.1  5.2   71   328    6   TRITR/AFDB:AF-A0A077Z223-F1 Regulator of nuclear mRNA REGULATOR OF NU
1125:  v7nd-A  2.1 14.0  118   768    5   TRITR/AFDB:AF-A0A077ZEM6-F1 SMC N and SMC hinge domain containing pro
1126:  v7oy-A  2.1  7.4   82   267    7   TRITR/AFDB:AF-A0A077ZCU4-F1 Prohibitin PROHIBITIN;
1127:  v8ns-A  2.1  7.5  139   461    6   TRITR/AFDB:AF-A0A077Z457-F1 Innexin INNEXIN;
1128:  vaoj-A  2.1  6.1   64   147    6   TRITR/AFDB:AF-A0A077ZKS4-F1 SecM domain containing protein SECM DOMAI
1129:  v5r8-A  2.1  4.3   77   299    9   TRITR/AFDB:AF-A0A077Z544-F1 Uncharacterized protein UNCHARACTERIZED P
1130:  vcgt-A  2.1 10.9   79   505    1   TRITR/AFDB:AF-A0A077Z5H2-F1 Uncharacterized protein UNCHARACTERIZED P
1131:  v88z-A  2.1  4.5  115   212   10   TRITR/AFDB:AF-A0A077Z6A3-F1 ER lumen protein-retaining receptor ER LU
1132:  v6wh-A  2.1  6.9  118   255    5   TRITR/AFDB:AF-A0A077Z385-F1 Uncharacterized protein UNCHARACTERIZED P
1133:  v93c-A  2.1  8.4  106   355    8   TRITR/AFDB:AF-A0A077YWU4-F1 Potassium channel subfamily k member POTA
1134:  vcyl-A  2.1  6.4   66   699    2   TRITR/AFDB:AF-A0A077Z0F6-F1 Cyclin N domain containing protein CYCLIN
1135:  va32-A  2.1  4.9  126  1057    7   TRITR/AFDB:AF-A0A077Z4B0-F1 Solute carrier family 12 SOLUTE CARRIER F
1136:  va3r-A  2.1 10.4   65   222   12   TRITR/AFDB:AF-A0A077Z4G5-F1 DUF2453 domain containing protein DUF2453
1137:  v6mr-A  2.1  4.3   90   137   10   TRITR/AFDB:AF-A0A077ZNJ3-F1 Protein tweety homolog PROTEIN TWEETY HOM
1138:  v702-A  2.1 12.0  134   368    9   TRITR/AFDB:AF-A0A077Z341-F1 Uncharacterized protein UNCHARACTERIZED P
1139:  v69q-A  2.1 12.1  133   446    8   TRITR/AFDB:AF-A0A077Z7C3-F1 CAAX prenyl protease CAAX PRENYL PROTEASE
1140:  v8br-A  2.1  5.9   75   176   12   TRITR/AFDB:AF-A0A077Z9F6-F1 JTB domain containing protein JTB DOMAIN 
1141:  v8pa-A  2.1  9.4   67   405   10   TRITR/AFDB:AF-A0A077YYX9-F1 Lig chan and SBP bac 3 domain containing 
1142:  v9ng-A  2.1  5.0   83   240   16   TRITR/AFDB:AF-A0A077ZI33-F1 Lipoma HMGIC fusion partner LIPOMA HMGIC 
1143:  v6w2-A  2.1  4.9   82   624    7   TRITR/AFDB:AF-A0A077Z2A6-F1 Peptidase M3 domain containing protein PE
1144:  vapc-A  2.1  9.7  103   518    5   TRITR/AFDB:AF-A0A077Z0V3-F1 Aldehyde dehydrogenase, mitochondrial ALD
1145:  v7i0-A  2.1  7.6   89   400   11   TRITR/AFDB:AF-A0A077ZFH9-F1 Uncharacterized protein UNCHARACTERIZED P
1146:  vbtt-A  2.1 14.9   83   267    8   TRITR/AFDB:AF-A0A077Z226-F1 PAP2 domain containing protein PAP2 DOMAI
1147:  v91j-A  2.1 10.8  149   520    7   TRITR/AFDB:AF-A0A077YXP8-F1 Inorganic phosphate cotransporter INORGAN
1148:  vc1r-A  2.1 14.8  124   336    6   TRITR/AFDB:AF-A0A077ZHM2-F1 Uncharacterized protein UNCHARACTERIZED P
1149:  v91q-A  2.1 15.0   77   609    4   TRITR/AFDB:AF-A0A077Z6B6-F1 Spliced leader 175 kDa protein SPLICED LE
1150:  v6gx-A  2.1  8.5   65   190    6   TRITR/AFDB:AF-A0A077ZKK7-F1 RRM 5 domain containing protein RRM 5 DOM
1151:  v8nv-A  2.1  6.4  118   630    8   TRITR/AFDB:AF-A0A077ZF01-F1 Heat shock protein 75 kDa, mitochondrial 
1152:  vcvf-A  2.1  4.3   46    64    4   TRITR/AFDB:AF-A0A077Z116-F1 Nuclear cohesin complex subunit Psc3 NUCL
1153:  vbix-A  2.1  3.8   62   517    6   TRITR/AFDB:AF-A0A077Z3B0-F1 Negative elongation factor D NEGATIVE ELO
1154:  v8aj-A  2.1  4.8  119   727    5   TRITR/AFDB:AF-A0A077Z0B5-F1 Uncharacterized protein UNCHARACTERIZED P
1155:  vaxl-A  2.1 14.9  142   376    6   TRITR/AFDB:AF-A0A077YYI1-F1 FYVE domain containing protein FYVE DOMAI
1156:  vaph-A  2.1  8.0  115  1121    3   TRITR/AFDB:AF-A0A077Z6W7-F1 GTPase activating protein pac 1 GTPASE AC
1157:  vbsp-A  2.1  6.1   53   116   11   TRITR/AFDB:AF-A0A077YVP1-F1 Ribosomal S14 domain containing protein R
1158:  v89o-A  2.1  4.3   70   159   10   TRITR/AFDB:AF-A0A077ZQA2-F1 Reverse transcriptase REVERSE TRANSCRIPTA
1159:  vblh-A  2.1  5.7   97   528    2   TRITR/AFDB:AF-A0A077Z182-F1 Sugar phosphate exchanger 3 SUGAR PHOSPHA
1160:  v7ux-A  2.1  8.9  110   632    5   TRITR/AFDB:AF-A0A077ZEL8-F1 Moesin/ezrin/radixin homolog 1 MOESIN/EZR
1161:  v88u-A  2.1 10.6  108   577   11   TRITR/AFDB:AF-A0A077Z9G9-F1 Proton myo inositol cotransporter PROTON 
1162:  v5n2-A  2.1  8.0   87   560    5   TRITR/AFDB:AF-A0A077Z2W3-F1 Serine/threonine-protein phosphatase SERI
1163:  v7g7-A  2.0  4.5   71   253    1   TRITR/AFDB:AF-A0A077ZN13-F1 Gag-Pol polyprotein GAG-POL POLYPROTEIN;
1164:  vbrq-A  2.0  4.7   93   213   11   TRITR/AFDB:AF-A0A077Z8T1-F1 Uncharacterized protein UNCHARACTERIZED P
1165:  v8wf-A  2.0 10.7  108   167    2   TRITR/AFDB:AF-A0A077ZGV1-F1 Mito carr domain containing protein MITO 
1166:  vbu9-A  2.0 10.1   95   965    5   TRITR/AFDB:AF-A0A077Z4K2-F1 Exosome complex exonuclease RRP44 EXOSOME
1167:  v6mx-A  2.0  5.3  112   884    7   TRITR/AFDB:AF-A0A077YY54-F1 Exocyst complex component Sec8 EXOCYST CO
1168:  vatc-A  2.0 12.8  121   290    7   TRITR/AFDB:AF-A0A077ZBP0-F1 Tetraspannin domain containing protein TE
1169:  v897-A  2.0  9.1  134   345   10   TRITR/AFDB:AF-A0A077ZFT9-F1 MFS 1 domain containing protein MFS 1 DOM
1170:  v8v4-A  2.0  4.0   89   332    6   TRITR/AFDB:AF-A0A077Z9M4-F1 PCI domain containing protein PCI DOMAIN 
1171:  vamd-A  2.0  6.2   57   497    7   TRITR/AFDB:AF-A0A077Z1B9-F1 RecQ-mediated genome instability protein 
1172:  v6am-A  2.0  6.5  107   535    8   TRITR/AFDB:AF-A0A077ZCG4-F1 Uncharacterized protein UNCHARACTERIZED P
1173:  v6hf-A  2.0  7.2   80   129   14   TRITR/AFDB:AF-A0A077ZCT4-F1 Uncharacterized protein UNCHARACTERIZED P
1174:  vbef-A  2.0  4.3   85   243    2   TRITR/AFDB:AF-A0A077ZH01-F1 Innexin INNEXIN;
1175:  v6ua-A  2.0  6.3  127   870    9   TRITR/AFDB:AF-A0A077YW39-F1 TPR 11 and TPR 8 and TPR 9 domain contain
1176:  vb9e-A  2.0 10.1   67   311   12   TRITR/AFDB:AF-A0A077ZLQ6-F1 Uncharacterized protein UNCHARACTERIZED P
1177:  v6q5-A  2.0  5.4   65   345    6   TRITR/AFDB:AF-A0A077Z5T5-F1 WW domain containing protein WW DOMAIN CO
1178:  vcfn-A  2.0 10.0   90  1257    6   TRITR/AFDB:AF-A0A077Z8D3-F1 Trehalose 6 phosphate synthase TREHALOSE 
1179:  vaic-A  2.0  7.6   53   321    4   TRITR/AFDB:AF-A0A077ZDH8-F1 Reverse transcriptase domain-containing p
1180:  v8kc-A  2.0  9.2   80   310   13   TRITR/AFDB:AF-A0A077ZKC9-F1 26S proteasome regulatory subunit RPN11 2
1181:  v6lt-A  2.0  9.8   49   217    4   TRITR/AFDB:AF-A0A077ZI50-F1 Uncharacterized protein UNCHARACTERIZED P
1182:  v7qj-A  2.0  5.9   86   594   12   TRITR/AFDB:AF-A0A077Z9D7-F1 Frizzled-4 FRIZZLED-4;
1183:  v7rv-A  2.0  9.5  105   189    5   TRITR/AFDB:AF-A0A077Z6R6-F1 Putative mitochondrial import inner membr
1184:  v636-A  2.0  6.1  129   371    9   TRITR/AFDB:AF-A0A077Z2T5-F1 ZIP Zinc transporter family protein ZIP Z
1185:  va2l-A  2.0  7.3   95   340    9   TRITR/AFDB:AF-A0A077ZEG2-F1 Uncharacterized protein UNCHARACTERIZED P
1186:  va9z-A  2.0  5.3   86   663    2   TRITR/AFDB:AF-A0A077Z5D4-F1 Uncharacterized protein UNCHARACTERIZED P
1187:  v60n-A  2.0  7.4   74   345    8   TRITR/AFDB:AF-A0A077ZH71-F1 Sodium bicarbonate transporter-like prote
1188:  vc9b-A  2.0  6.1  109   363    6   TRITR/AFDB:AF-A0A077Z8R2-F1 Neur chan LBD domain containing protein N
1189:  vbt3-A  2.0  5.9  129   828    5   TRITR/AFDB:AF-A0A077ZE63-F1 FtsX and MacB PCD domain containing prote
1190:  v7so-A  2.0  6.2   55    89    7   TRITR/AFDB:AF-A0A077ZLT7-F1 Uncharacterized protein UNCHARACTERIZED P
1191:  vade-A  2.0  8.0  116   878    7   TRITR/AFDB:AF-A0A077ZG55-F1 Pkinase and PKK domain containing protein
1192:  va8e-A  2.0  5.4   82   610    2   TRITR/AFDB:AF-A0A077Z6Z9-F1 Ubiquinol cytochrome c reductase UBIQUINO
1193:  v7hs-A  2.0  8.6   76   481    9   TRITR/AFDB:AF-A0A077YXA9-F1 NADH dehydrogenase [ubiquinone] flavoprot
1194:  vcpg-A  2.0 11.3   95   235    8   TRITR/AFDB:AF-A0A077ZA05-F1 Uncharacterized protein UNCHARACTERIZED P
1195:  vczu-A  2.0 14.6  106   444    7   TRITR/AFDB:AF-A0A077Z6I2-F1 DUF647 domain containing protein DUF647 D
1196:  v6bg-A  2.0  5.3  126  1728    6   TRITR/AFDB:AF-A0A077Z3V7-F1 Nucleolar pre ribosomal associated protei
1197:  v6mh-A  2.0  9.8  134   686    4   TRITR/AFDB:AF-A0A077ZFR8-F1 Receptor protein serine/threonine kinase 
1198:  v6z1-A  2.0  4.9  133   444    4   TRITR/AFDB:AF-A0A077ZBS4-F1 AA permease 2 domain containing protein A
1199:  vblb-A  2.0  6.6   75   162    8   TRITR/AFDB:AF-A0A077ZP50-F1 DUF2593 domain containing protein DUF2593
1200:  v92w-A  2.0  7.8  112   188    4   TRITR/AFDB:AF-A0A077YYM8-F1 Signal sequence receptor subunit gamma SI
1201:  vbcb-A  2.0  3.9   94   739    9   TRITR/AFDB:AF-A0A077ZE30-F1 ADP-ribosyl cyclase/cyclic ADP-ribose hyd
1202:  v90o-A  2.0 10.5  117  1835   13   TRITR/AFDB:AF-A0A077Z3S5-F1 OATP and Gal-bind lectin and Kazal 2 doma
1203:  v6m0-A  2.0 25.6  140  1112    6   TRITR/AFDB:AF-A0A077ZAS3-F1 Procollagen-proline 4-dioxygenase PROCOLL
1204:  va0b-A  2.0  4.6  137   461    8   TRITR/AFDB:AF-A0A077ZFZ5-F1 AA permease domain containing protein AA 
1205:  v83z-A  2.0 10.2   76   147    9   TRITR/AFDB:AF-A0A077Z2I4-F1 Uncharacterized protein UNCHARACTERIZED P

# Structural equivalences
   1: 6c70-A va43-A    33 -  36 <=>  506 - 509   (LYS   35  - HIS   38  <=> LEU  506  - ASP  509 )                          
   1: 6c70-A va43-A    38 -  63 <=>  510 - 535   (ILE   40  - ASP   65  <=> MET  510  - TRP  535 )                          
   1: 6c70-A va43-A    64 -  90 <=>  538 - 564   (ASP   66  - VAL   92  <=> LYS  538  - SER  564 )                          
   1: 6c70-A va43-A    92 - 100 <=>  565 - 573   (SER   94  - ALA  102  <=> ASN  565  - GLU  573 )                          
   1: 6c70-A va43-A   128 - 132 <=>  580 - 584   (ARG  130  - CYS  134  <=> ARG  580  - GLU  584 )                          
   1: 6c70-A va43-A   187 - 190 <=>  603 - 606   (ILE  204  - ALA  207  <=> GLU  603  - ASN  606 )                          
   1: 6c70-A va43-A   192 - 209 <=>  607 - 624   (SER  209  - GLN  226  <=> MET  607  - GLU  624 )                          
   1: 6c70-A va43-A   246 - 285 <=>  626 - 665   (ARG  332  - LYS  371  <=> LYS  626  - SER  665 )                          
   1: 6c70-A va43-A   292 - 326 <=>  666 - 700   (TYR  378  - GLU  412  <=> LEU  666  - ALA  700 )                          
   1: 6c70-A va43-A   347 - 352 <=>  701 - 706   (VAL  433  - GLN  438  <=> SER  701  - ALA  706 )                          
   1: 6c70-A va43-A   353 - 356 <=>  709 - 712   (LYS  439  - SER  442  <=> SER  709  - LEU  712 )                          
   1: 6c70-A va43-A   363 - 366 <=>  714 - 717   (PHE  449  - SER  452  <=> PRO  714  - HIS  717 )                          
   1: 6c70-A va43-A   367 - 386 <=>  719 - 738   (LEU  453  - GLN  472  <=> THR  719  - PRO  738 )                          
   2: 6c70-A v8dv-A    19 -  22 <=>   20 -  23   (GLY   21  - HIS   24  <=> SER   20  - LEU   23 )                          
   2: 6c70-A v8dv-A    44 -  63 <=>   24 -  43   (LEU   46  - ASP   65  <=> LYS   24  - PRO   43 )                          
   2: 6c70-A v8dv-A    64 -  89 <=>   52 -  77   (ASP   66  - PRO   91  <=> TRP   52  - GLN   77 )                          
   2: 6c70-A v8dv-A    91 -  94 <=>   78 -  81   (ARG   93  - ILE   96  <=> ALA   78  - ARG   81 )                          
   2: 6c70-A v8dv-A   257 - 282 <=>   82 - 107   (VAL  343  - GLN  368  <=> ALA   82  - LEU  107 )                          
   2: 6c70-A v8dv-A   284 - 314 <=>  108 - 138   (THR  370  - GLY  400  <=> LYS  108  - ARG  138 )                          
   2: 6c70-A v8dv-A   357 - 363 <=>  142 - 148   (ILE  443  - PHE  449  <=> GLU  142  - LEU  148 )                          
   2: 6c70-A v8dv-A   371 - 374 <=>  208 - 211   (ALA  457  - LEU  460  <=> THR  208  - ALA  211 )                          
   2: 6c70-A v8dv-A   375 - 378 <=>  213 - 216   (GLY  461  - VAL  464  <=> LYS  213  - VAL  216 )                          
   3: 6c70-A v6j7-A    28 -  38 <=>    4 -  14   (TYR   30  - ILE   40  <=> ARG    4  - PHE   14 )                          
   3: 6c70-A v6j7-A    41 -  46 <=>   46 -  51   (ILE   43  - LEU   48  <=> VAL   46  - ALA   51 )                          
   3: 6c70-A v6j7-A    95 - 100 <=>   59 -  64   (PHE   97  - ALA  102  <=> ALA   59  - VAL   64 )                          
   3: 6c70-A v6j7-A   101 - 104 <=>   66 -  69   (ILE  103  - ASN  106  <=> PHE   66  - SER   69 )                          
   3: 6c70-A v6j7-A   119 - 146 <=>   71 -  98   (HIS  121  - GLY  148  <=> ARG   71  - ASP   98 )                          
   3: 6c70-A v6j7-A   182 - 213 <=>  100 - 131   (PHE  199  - LEU  230  <=> PHE  100  - THR  131 )                          
   3: 6c70-A v6j7-A   243 - 246 <=>  132 - 135   (TRP  329  - ARG  332  <=> PRO  132  - THR  135 )                          
   3: 6c70-A v6j7-A   248 - 279 <=>  136 - 167   (LYS  334  - LEU  365  <=> ALA  136  - ARG  167 )                          
   3: 6c70-A v6j7-A   296 - 312 <=>  169 - 185   (VAL  382  - ILE  398  <=> ALA  169  - ILE  185 )                          
   3: 6c70-A v6j7-A   314 - 324 <=>  186 - 196   (GLY  400  - VAL  410  <=> ILE  186  - TYR  196 )                          
   3: 6c70-A v6j7-A   325 - 329 <=>  198 - 202   (MET  411  - TYR  415  <=> ILE  198  - HIS  202 )                          
   3: 6c70-A v6j7-A   344 - 347 <=>  203 - 206   (VAL  430  - VAL  433  <=> ALA  203  - TRP  206 )                          
   3: 6c70-A v6j7-A   366 - 380 <=>  220 - 234   (SER  452  - TYR  466  <=> ILE  220  - SER  234 )                          
   3: 6c70-A v6j7-A   385 - 388 <=>  294 - 297   (VAL  471  - LYS  474  <=> SER  294  - GLN  297 )                          
   4: 6c70-A v6pr-A    31 -  62 <=>   92 - 123   (GLY   33  - SER   64  <=> GLN   92  - GLN  123 )                          
   4: 6c70-A v6pr-A    64 -  96 <=>  202 - 234   (ASP   66  - TYR   98  <=> GLN  202  - ARG  234 )                          
   4: 6c70-A v6pr-A    99 - 102 <=>  236 - 239   (LEU  101  - TRP  104  <=> LEU  236  - ARG  239 )                          
   4: 6c70-A v6pr-A   190 - 193 <=>  245 - 248   (ALA  207  - ASN  210  <=> THR  245  - GLY  248 )                          
   4: 6c70-A v6pr-A   196 - 199 <=>  249 - 252   (ASP  213  - PHE  216  <=> PHE  249  - TRP  252 )                          
   4: 6c70-A v6pr-A   258 - 286 <=>  254 - 282   (GLY  344  - VAL  372  <=> PHE  254  - SER  282 )                          
   4: 6c70-A v6pr-A   287 - 333 <=>  287 - 333   (ASN  373  - TRP  419  <=> CYS  287  - SER  333 )                          
   4: 6c70-A v6pr-A   336 - 339 <=>  336 - 339   (GLY  422  - GLU  425  <=> GLN  336  - ARG  339 )                          
   5: 6c70-A v7m8-A    64 -  95 <=>   51 -  82   (ASP   66  - PHE   97  <=> PRO   51  - GLU   82 )                          
   5: 6c70-A v7m8-A   258 - 282 <=>   83 - 107   (GLY  344  - GLN  368  <=> ASP   83  - GLY  107 )                          
   5: 6c70-A v7m8-A   288 - 291 <=>  137 - 140   (GLY  374  - VAL  377  <=> TYR  137  - ILE  140 )                          
   5: 6c70-A v7m8-A   385 - 388 <=>  144 - 147   (VAL  471  - LYS  474  <=> THR  144  - GLY  147 )                          
   6: 6c70-A v8lg-A    45 -  48 <=>  239 - 242   (LEU   47  - LEU   50  <=> CYS  239  - MET  242 )                          
   6: 6c70-A v8lg-A    51 -  54 <=>  243 - 246   (TYR   53  - MET   56  <=> SER  243  - ILE  246 )                          
   6: 6c70-A v8lg-A    56 -  60 <=>  410 - 414   (VAL   58  - MET   62  <=> ASN  410  - LEU  414 )                          
   6: 6c70-A v8lg-A    63 -  88 <=>  451 - 476   (ASP   65  - PHE   90  <=> LYS  451  - GLY  476 )                          
   6: 6c70-A v8lg-A    90 -  95 <=>  477 - 482   (VAL   92  - PHE   97  <=> GLN  477  - PHE  482 )                          
   6: 6c70-A v8lg-A   258 - 278 <=>  483 - 503   (GLY  344  - LEU  364  <=> VAL  483  - CYS  503 )                          
   7: 6c70-A v6q0-A     1 -   4 <=>   55 -  58   (PHE    3  - GLN    6  <=> ARG   55  - ASN   58 )                          
   7: 6c70-A v6q0-A     8 -  21 <=>   62 -  75   (ALA   10  - GLY   23  <=> ARG   62  - ASP   75 )                          
   7: 6c70-A v6q0-A    43 -  54 <=>   78 -  89   (THR   45  - MET   56  <=> TYR   78  - ASN   89 )                          
   7: 6c70-A v6q0-A   162 - 165 <=>   90 -  93   (THR  179  - PRO  182  <=> GLN   90  - PRO   93 )                          
   7: 6c70-A v6q0-A   174 - 211 <=>   94 - 131   (HIS  191  - GLN  228  <=> ARG   94  - GLN  131 )                          
   7: 6c70-A v6q0-A   215 - 218 <=>  203 - 206   (ALA  232  - LYS  235  <=> MET  203  - LEU  206 )                          
   7: 6c70-A v6q0-A   242 - 290 <=>  209 - 257   (TYR  328  - ASN  376  <=> ASN  209  - ALA  257 )                          
   7: 6c70-A v6q0-A   292 - 316 <=>  258 - 282   (TYR  378  - ARG  402  <=> SER  258  - ALA  282 )                          
   8: 6c70-A vbxo-A    42 -  49 <=>  747 - 754   (VAL   44  - LEU   51  <=> PRO  747  - LEU  754 )                          
   8: 6c70-A vbxo-A    51 -  54 <=>  777 - 780   (TYR   53  - MET   56  <=> ARG  777  - VAL  780 )                          
   8: 6c70-A vbxo-A    57 -  61 <=>  801 - 805   (ASN   59  - GLU   63  <=> LYS  801  - THR  805 )                          
   8: 6c70-A vbxo-A    67 -  95 <=>  807 - 835   (ASP   69  - PHE   97  <=> LYS  807  - GLN  835 )                          
   8: 6c70-A vbxo-A   259 - 282 <=>  836 - 859   (ASP  345  - GLN  368  <=> ILE  836  - ARG  859 )                          
   8: 6c70-A vbxo-A   284 - 287 <=>  860 - 863   (THR  370  - ASN  373  <=> VAL  860  - THR  863 )                          
   8: 6c70-A vbxo-A   288 - 291 <=>  915 - 918   (GLY  374  - VAL  377  <=> GLU  915  - ASP  918 )                          
   8: 6c70-A vbxo-A   329 - 332 <=> 1208 -1211   (TYR  415  - HIS  418  <=> GLY 1208  - GLU 1211 )                          
   8: 6c70-A vbxo-A   339 - 344 <=> 1276 -1281   (GLU  425  - VAL  430  <=> VAL 1276  - MET 1281 )                          
   8: 6c70-A vbxo-A   346 - 354 <=> 1308 -1316   (ILE  432  - ALA  440  <=> ALA 1308  - ILE 1316 )                          
   9: 6c70-A vcd8-A    63 -  92 <=>  239 - 268   (ASP   65  - SER   94  <=> PHE  239  - ASN  268 )                          
   9: 6c70-A vcd8-A    95 -  98 <=>  269 - 272   (PHE   97  - THR  100  <=> SER  269  - THR  272 )                          
   9: 6c70-A vcd8-A   256 - 284 <=>  273 - 301   (ALA  342  - THR  370  <=> GLU  273  - ILE  301 )                          
  10: 6c70-A v5tg-A     8 -  11 <=>  160 - 163   (ALA   10  - LEU   13  <=> PHE  160  - GLY  163 )                          
  10: 6c70-A v5tg-A    66 -  95 <=>  207 - 236   (ASP   68  - PHE   97  <=> THR  207  - LEU  236 )                          
  10: 6c70-A v5tg-A   191 - 194 <=>  242 - 245   (VAL  208  - SER  211  <=> ASN  242  - LEU  245 )                          
  10: 6c70-A v5tg-A   199 - 203 <=>  255 - 259   (PHE  216  - LEU  220  <=> ILE  255  - LEU  259 )                          
  10: 6c70-A v5tg-A   254 - 260 <=>  261 - 267   (VAL  340  - ALA  346  <=> THR  261  - LEU  267 )                          
  10: 6c70-A v5tg-A   261 - 281 <=>  271 - 291   (TYR  347  - TYR  367  <=> ALA  271  - GLN  291 )                          
  10: 6c70-A v5tg-A   283 - 288 <=>  337 - 342   (ALA  369  - GLY  374  <=> PRO  337  - ALA  342 )                          
  10: 6c70-A v5tg-A   292 - 295 <=>  467 - 470   (TYR  378  - THR  381  <=> LEU  467  - THR  470 )                          
  10: 6c70-A v5tg-A   298 - 302 <=>  472 - 476   (GLY  384  - TYR  388  <=> SER  472  - GLU  476 )                          
  10: 6c70-A v5tg-A   337 - 340 <=>  520 - 523   (SER  423  - ALA  426  <=> SER  520  - ILE  523 )                          
  10: 6c70-A v5tg-A   343 - 350 <=>  524 - 531   (PHE  429  - GLN  436  <=> VAL  524  - SER  531 )                          
  10: 6c70-A v5tg-A   352 - 356 <=>  564 - 568   (GLN  438  - SER  442  <=> ARG  564  - ASN  568 )                          
  11: 6c70-A vb58-A    18 -  21 <=>    2 -   5   (GLN   20  - GLY   23  <=> VAL    2  - HIS    5 )                          
  11: 6c70-A vb58-A    29 -  37 <=>   18 -  26   (SER   31  - ARG   39  <=> ASP   18  - TYR   26 )                          
  11: 6c70-A vb58-A    51 -  62 <=>   64 -  75   (TYR   53  - SER   64  <=> GLY   64  - TRP   75 )                          
  11: 6c70-A vb58-A    63 -  93 <=>   81 - 111   (ASP   65  - LYS   95  <=> ARG   81  - ASP  111 )                          
  11: 6c70-A vb58-A    96 -  99 <=>  112 - 115   (TYR   98  - LEU  101  <=> THR  112  - SER  115 )                          
  11: 6c70-A vb58-A   259 - 285 <=>  118 - 144   (ASP  345  - LYS  371  <=> ARG  118  - ALA  144 )                          
  11: 6c70-A vb58-A   286 - 289 <=>  146 - 149   (VAL  372  - VAL  375  <=> LEU  146  - VAL  149 )                          
  11: 6c70-A vb58-A   307 - 310 <=>  176 - 179   (VAL  393  - PHE  396  <=> SER  176  - GLY  179 )                          
  11: 6c70-A vb58-A   357 - 361 <=>  182 - 186   (ILE  443  - LYS  447  <=> THR  182  - GLN  186 )                          
  11: 6c70-A vb58-A   366 - 388 <=>  285 - 307   (SER  452  - LYS  474  <=> ALA  285  - ARG  307 )                          
  12: 6c70-A v8tx-A    27 -  30 <=>   26 -  29   (TYR   29  - GLU   32  <=> ARG   26  - ARG   29 )                          
  12: 6c70-A v8tx-A    32 -  46 <=>   30 -  44   (LYS   34  - LEU   48  <=> VAL   30  - GLY   44 )                          
  12: 6c70-A v8tx-A    52 -  55 <=>  114 - 117   (GLY   54  - ALA   57  <=> VAL  114  - LEU  117 )                          
  12: 6c70-A v8tx-A    65 -  88 <=>  207 - 230   (VAL   67  - PHE   90  <=> PRO  207  - GLY  230 )                          
  12: 6c70-A v8tx-A    90 -  94 <=>  231 - 235   (VAL   92  - ILE   96  <=> HIS  231  - ARG  235 )                          
  12: 6c70-A v8tx-A   253 - 284 <=>  237 - 268   (LEU  339  - THR  370  <=> ASP  237  - TYR  268 )                          
  12: 6c70-A v8tx-A   287 - 290 <=>  270 - 273   (ASN  373  - ASN  376  <=> ARG  270  - ARG  273 )                          
  13: 6c70-A vawe-A    64 -  94 <=>  458 - 488   (ASP   66  - ILE   96  <=> SER  458  - GLN  488 )                          
  13: 6c70-A vawe-A    96 -  99 <=>  489 - 492   (TYR   98  - LEU  101  <=> GLN  489  - ALA  492 )                          
  13: 6c70-A vawe-A   255 - 286 <=>  493 - 524   (THR  341  - VAL  372  <=> GLY  493  - LYS  524 )                          
  13: 6c70-A vawe-A   287 - 290 <=>  527 - 530   (ASN  373  - ASN  376  <=> ILE  527  - LEU  530 )                          
  14: 6c70-A vbmw-A    64 - 105 <=>  125 - 166   (ASP   66  - PRO  107  <=> ILE  125  - LYS  166 )                          
  14: 6c70-A vbmw-A   255 - 284 <=>  172 - 201   (THR  341  - THR  370  <=> ASP  172  - LEU  201 )                          
  14: 6c70-A vbmw-A   285 - 290 <=>  203 - 208   (LYS  371  - ASN  376  <=> LEU  203  - GLU  208 )                          
  14: 6c70-A vbmw-A   299 - 302 <=>  221 - 224   (TYR  385  - TYR  388  <=> PRO  221  - LEU  224 )                          
  14: 6c70-A vbmw-A   339 - 342 <=>  349 - 352   (GLU  425  - THR  428  <=> PRO  349  - THR  352 )                          
  14: 6c70-A vbmw-A   345 - 355 <=>  353 - 363   (GLN  431  - MET  441  <=> SER  353  - LEU  363 )                          
  14: 6c70-A vbmw-A   361 - 365 <=>  367 - 371   (LYS  447  - VAL  451  <=> CYS  367  - SER  371 )                          
  14: 6c70-A vbmw-A   367 - 370 <=>  509 - 512   (LEU  453  - PHE  456  <=> LYS  509  - ASN  512 )                          
  14: 6c70-A vbmw-A   372 - 375 <=>  513 - 516   (SER  458  - GLY  461  <=> LEU  513  - SER  516 )                          
  15: 6c70-A vaxa-A    63 -  90 <=>  314 - 341   (ASP   65  - VAL   92  <=> ASP  314  - TYR  341 )                          
  15: 6c70-A vaxa-A    92 -  95 <=>  342 - 345   (SER   94  - PHE   97  <=> PRO  342  - ASP  345 )                          
  15: 6c70-A vaxa-A   259 - 287 <=>  346 - 374   (ASP  345  - ASN  373  <=> ASP  346  - LYS  374 )                          
  15: 6c70-A vaxa-A   288 - 312 <=>  554 - 578   (GLY  374  - ILE  398  <=> SER  554  - ALA  578 )                          
  15: 6c70-A vaxa-A   315 - 318 <=>  579 - 582   (ASN  401  - ILE  404  <=> ASP  579  - ALA  582 )                          
  15: 6c70-A vaxa-A   320 - 326 <=>  648 - 654   (GLU  406  - GLU  412  <=> LYS  648  - GLU  654 )                          
  15: 6c70-A vaxa-A   348 - 351 <=>  655 - 658   (CYS  434  - CYS  437  <=> GLU  655  - THR  658 )                          
  15: 6c70-A vaxa-A   354 - 358 <=>  659 - 663   (ALA  440  - SER  444  <=> LEU  659  - VAL  663 )                          
  16: 6c70-A vaiz-A    63 -  90 <=>   72 -  99   (ASP   65  - VAL   92  <=> VAL   72  - ALA   99 )                          
  16: 6c70-A vaiz-A    92 -  95 <=>  100 - 103   (SER   94  - PHE   97  <=> GLY  100  - GLN  103 )                          
  16: 6c70-A vaiz-A   258 - 290 <=>  104 - 136   (GLY  344  - ASN  376  <=> GLN  104  - PRO  136 )                          
  16: 6c70-A vaiz-A   319 - 322 <=>  159 - 162   (GLU  405  - SER  408  <=> PRO  159  - ALA  162 )                          
  17: 6c70-A v87t-A     7 -  11 <=>  528 - 532   (VAL    9  - LEU   13  <=> LEU  528  - SER  532 )                          
  17: 6c70-A v87t-A    18 -  21 <=>  534 - 537   (GLN   20  - GLY   23  <=> GLN  534  - VAL  537 )                          
  17: 6c70-A v87t-A    43 -  46 <=>  538 - 541   (THR   45  - LEU   48  <=> LEU  538  - ARG  541 )                          
  17: 6c70-A v87t-A    48 -  53 <=>  542 - 547   (LEU   50  - MET   55  <=> LYS  542  - PRO  547 )                          
  17: 6c70-A v87t-A    56 -  59 <=>  548 - 551   (VAL   58  - MET   61  <=> PHE  548  - ASP  551 )                          
  17: 6c70-A v87t-A   123 - 147 <=>  808 - 832   (ILE  125  - ILE  149  <=> LEU  808  - LYS  832 )                          
  17: 6c70-A v87t-A   164 - 167 <=>  840 - 843   (TYR  181  - ASN  184  <=> TRP  840  - VAL  843 )                          
  17: 6c70-A v87t-A   169 - 173 <=>  850 - 854   (MET  186  - GLY  190  <=> GLY  850  - GLU  854 )                          
  17: 6c70-A v87t-A   174 - 189 <=>  856 - 871   (HIS  191  - MET  206  <=> GLN  856  - LEU  871 )                          
  17: 6c70-A v87t-A   191 - 226 <=>  872 - 907   (VAL  208  - THR  243  <=> THR  872  - SER  907 )                          
  17: 6c70-A v87t-A   232 - 285 <=>  909 - 962   (GLN  318  - LYS  371  <=> LYS  909  - MET  962 )                          
  17: 6c70-A v87t-A   286 - 289 <=>  964 - 967   (VAL  372  - VAL  375  <=> SER  964  - HIS  967 )                          
  18: 6c70-A vbgw-A    31 -  35 <=>  120 - 124   (GLY   33  - PRO   37  <=> ARG  120  - ASP  124 )                          
  18: 6c70-A vbgw-A    51 -  54 <=>  415 - 418   (TYR   53  - MET   56  <=> LYS  415  - GLY  418 )                          
  18: 6c70-A vbgw-A    63 -  93 <=>  528 - 558   (ASP   65  - LYS   95  <=> ARG  528  - THR  558 )                          
  18: 6c70-A vbgw-A    95 -  98 <=>  559 - 562   (PHE   97  - THR  100  <=> GLN  559  - LEU  562 )                          
  18: 6c70-A vbgw-A   256 - 259 <=>  563 - 566   (ALA  342  - ASP  345  <=> PRO  563  - VAL  566 )                          
  18: 6c70-A vbgw-A   261 - 284 <=>  567 - 590   (TYR  347  - THR  370  <=> ASP  567  - ALA  590 )                          
  18: 6c70-A vbgw-A   285 - 290 <=>  592 - 597   (LYS  371  - ASN  376  <=> ILE  592  - HIS  597 )                          
  18: 6c70-A vbgw-A   312 - 315 <=>  693 - 696   (ILE  398  - ASN  401  <=> VAL  693  - ASP  696 )                          
  18: 6c70-A vbgw-A   317 - 320 <=>  697 - 700   (LEU  403  - GLU  406  <=> HIS  697  - ILE  700 )                          
  18: 6c70-A vbgw-A   337 - 341 <=>  722 - 726   (SER  423  - LYS  427  <=> GLN  722  - PHE  726 )                          
  19: 6c70-A v6uv-A     4 -  11 <=>   49 -  56   (GLN    6  - LEU   13  <=> CYS   49  - LEU   56 )                          
  19: 6c70-A v6uv-A    29 -  63 <=>   95 - 129   (SER   31  - ASP   65  <=> SER   95  - SER  129 )                          
  19: 6c70-A v6uv-A    64 -  78 <=>  131 - 145   (ASP   66  - PHE   80  <=> TRP  131  - PHE  145 )                          
  19: 6c70-A v6uv-A    79 -  98 <=>  147 - 166   (LEU   81  - THR  100  <=> CYS  147  - HIS  166 )                          
  19: 6c70-A v6uv-A   255 - 258 <=>  170 - 173   (THR  341  - GLY  344  <=> GLU  170  - ARG  173 )                          
  19: 6c70-A v6uv-A   260 - 272 <=>  174 - 186   (ALA  346  - THR  358  <=> HIS  174  - VAL  186 )                          
  19: 6c70-A v6uv-A   273 - 276 <=>  188 - 191   (THR  359  - LEU  362  <=> ALA  188  - PHE  191 )                          
  19: 6c70-A v6uv-A   277 - 282 <=>  194 - 199   (THR  363  - GLN  368  <=> PHE  194  - TYR  199 )                          
  19: 6c70-A v6uv-A   287 - 302 <=>  210 - 225   (ASN  373  - TYR  388  <=> ARG  210  - ILE  225 )                          
  19: 6c70-A v6uv-A   304 - 312 <=>  226 - 234   (LEU  390  - ILE  398  <=> PRO  226  - SER  234 )                          
  19: 6c70-A v6uv-A   314 - 320 <=>  235 - 241   (GLY  400  - GLU  406  <=> ALA  235  - ASP  241 )                          
  19: 6c70-A v6uv-A   366 - 383 <=>  252 - 269   (SER  452  - VAL  469  <=> LEU  252  - GLU  269 )                          
  20: 6c70-A v6ia-A     1 -  17 <=>   88 - 104   (PHE    3  - MET   19  <=> MET   88  - LEU  104 )                          
  20: 6c70-A v6ia-A    54 -  61 <=>  123 - 130   (MET   56  - GLU   63  <=> VAL  123  - ASP  130 )                          
  20: 6c70-A v6ia-A    63 -  94 <=>  133 - 164   (ASP   65  - ILE   96  <=> SER  133  - LYS  164 )                          
  20: 6c70-A v6ia-A    96 -  99 <=>  166 - 169   (TYR   98  - LEU  101  <=> SER  166  - GLN  169 )                          
  20: 6c70-A v6ia-A   256 - 284 <=>  170 - 198   (ALA  342  - THR  370  <=> ARG  170  - ASN  198 )                          
  20: 6c70-A v6ia-A   285 - 288 <=>  200 - 203   (LYS  371  - GLY  374  <=> ILE  200  - ASN  203 )                          
  20: 6c70-A v6ia-A   290 - 300 <=>  228 - 238   (ASN  376  - LEU  386  <=> SER  228  - SER  238 )                          
  20: 6c70-A v6ia-A   302 - 313 <=>  239 - 250   (TYR  388  - PHE  399  <=> GLN  239  - ALA  250 )                          
  20: 6c70-A v6ia-A   356 - 359 <=>  269 - 272   (SER  442  - GLY  445  <=> GLN  269  - VAL  272 )                          
  20: 6c70-A v6ia-A   364 - 388 <=>  273 - 297   (THR  450  - LYS  474  <=> ALA  273  - LYS  297 )                          
  21: 6c70-A vauw-A    63 -  91 <=>    1 -  29   (ASP   65  - ARG   93  <=> MET    1  - GLN   29 )                          
  21: 6c70-A vauw-A    95 -  98 <=>   32 -  35   (PHE   97  - THR  100  <=> ALA   32  - LYS   35 )                          
  21: 6c70-A vauw-A   259 - 286 <=>   36 -  63   (ASP  345  - VAL  372  <=> GLU   36  - ARG   63 )                          
  21: 6c70-A vauw-A   287 - 290 <=>   66 -  69   (ASN  373  - ASN  376  <=> LEU   66  - GLY   69 )                          
  22: 6c70-A vaqg-A    33 -  46 <=>   51 -  64   (LYS   35  - LEU   48  <=> ASN   51  - CYS   64 )                          
  22: 6c70-A vaqg-A    48 -  57 <=>   65 -  74   (LEU   50  - ASN   59  <=> VAL   65  - PHE   74 )                          
  22: 6c70-A vaqg-A    63 - 105 <=>   82 - 124   (ASP   65  - PRO  107  <=> ARG   82  - MET  124 )                          
  22: 6c70-A vaqg-A   107 - 111 <=>  162 - 166   (SER  109  - PHE  113  <=> ALA  162  - GLY  166 )                          
  22: 6c70-A vaqg-A   113 - 118 <=>  182 - 187   (GLU  115  - PHE  120  <=> ARG  182  - CYS  187 )                          
  22: 6c70-A vaqg-A   216 - 221 <=>  209 - 214   (ILE  233  - MET  238  <=> LEU  209  - LEU  214 )                          
  22: 6c70-A vaqg-A   247 - 260 <=>  220 - 233   (HIS  333  - ALA  346  <=> GLY  220  - TYR  233 )                          
  22: 6c70-A vaqg-A   261 - 288 <=>  237 - 264   (TYR  347  - GLY  374  <=> ILE  237  - GLY  264 )                          
  23: 6c70-A vbqx-A    28 -  39 <=>  124 - 135   (TYR   30  - TYR   41  <=> SER  124  - SER  135 )                          
  23: 6c70-A vbqx-A    57 -  65 <=>  145 - 153   (ASN   59  - VAL   67  <=> TYR  145  - GLY  153 )                          
  23: 6c70-A vbqx-A   170 - 175 <=>  201 - 206   (SER  187  - VAL  192  <=> GLN  201  - GLU  206 )                          
  23: 6c70-A vbqx-A   288 - 311 <=>  211 - 234   (GLY  374  - CYS  397  <=> ARG  211  - SER  234 )                          
  23: 6c70-A vbqx-A   366 - 388 <=>  235 - 257   (SER  452  - LYS  474  <=> THR  235  - PHE  257 )                          
  24: 6c70-A v5um-A    63 -  87 <=>  187 - 211   (ASP   65  - TYR   89  <=> LYS  187  - VAL  211 )                          
  24: 6c70-A v5um-A    89 -  92 <=>  212 - 215   (PRO   91  - SER   94  <=> ALA  212  - TYR  215 )                          
  24: 6c70-A v5um-A    93 - 101 <=>  217 - 225   (LYS   95  - ILE  103  <=> LEU  217  - TYR  225 )                          
  24: 6c70-A v5um-A   102 - 105 <=>  227 - 230   (TRP  104  - PRO  107  <=> VAL  227  - THR  230 )                          
  24: 6c70-A v5um-A   240 - 283 <=>  283 - 326   (ILE  326  - ALA  369  <=> GLN  283  - LYS  326 )                          
  25: 6c70-A vap9-A    32 -  35 <=> 1688 -1691   (LYS   34  - PRO   37  <=> THR 1688  - GLU 1691 )                          
  25: 6c70-A vap9-A    49 -  52 <=> 1715 -1718   (LEU   51  - GLY   54  <=> THR 1715  - GLY 1718 )                          
  25: 6c70-A vap9-A    60 -  67 <=> 1819 -1826   (MET   62  - ASP   69  <=> ASN 1819  - SER 1826 )                          
  25: 6c70-A vap9-A    69 -  98 <=> 1827 -1856   (THR   71  - THR  100  <=> PRO 1827  - ASN 1856 )                          
  25: 6c70-A vap9-A   256 - 285 <=> 1858 -1887   (ALA  342  - LYS  371  <=> PRO 1858  - THR 1887 )                          
  25: 6c70-A vap9-A   286 - 291 <=> 1889 -1894   (VAL  372  - VAL  377  <=> ALA 1889  - VAL 1894 )                          
  25: 6c70-A vap9-A   330 - 333 <=> 1914 -1917   (SER  416  - TRP  419  <=> ASN 1914  - ALA 1917 )                          
  25: 6c70-A vap9-A   336 - 339 <=> 1918 -1921   (GLY  422  - GLU  425  <=> ALA 1918  - SER 1921 )                          
  26: 6c70-A v8b4-A    28 -  31 <=>  198 - 201   (TYR   30  - GLY   33  <=> GLN  198  - GLY  201 )                          
  26: 6c70-A v8b4-A    33 -  63 <=>  265 - 295   (LYS   35  - ASP   65  <=> ASP  265  - ALA  295 )                          
  26: 6c70-A v8b4-A    64 -  91 <=>  299 - 326   (ASP   66  - ARG   93  <=> ASP  299  - SER  326 )                          
  26: 6c70-A v8b4-A    92 -  95 <=>  328 - 331   (SER   94  - PHE   97  <=> GLN  328  - THR  331 )                          
  26: 6c70-A v8b4-A   257 - 286 <=>  334 - 363   (VAL  343  - VAL  372  <=> THR  334  - GLU  363 )                          
  26: 6c70-A v8b4-A   287 - 290 <=>  366 - 369   (ASN  373  - ASN  376  <=> GLN  366  - TRP  369 )                          
  26: 6c70-A v8b4-A   333 - 336 <=>  407 - 410   (TRP  419  - GLY  422  <=> ALA  407  - CYS  410 )                          
  27: 6c70-A v73p-A    63 -  98 <=>  852 - 887   (ASP   65  - THR  100  <=> SER  852  - HIS  887 )                          
  27: 6c70-A v73p-A   256 - 259 <=>  889 - 892   (ALA  342  - ASP  345  <=> ASP  889  - PRO  892 )                          
  27: 6c70-A v73p-A   261 - 287 <=>  894 - 920   (TYR  347  - ASN  373  <=> VAL  894  - GLY  920 )                          
  27: 6c70-A v73p-A   315 - 321 <=>  942 - 948   (ASN  401  - SER  407  <=> MET  942  - GLN  948 )                          
  27: 6c70-A v73p-A   372 - 375 <=>  969 - 972   (SER  458  - GLY  461  <=> ARG  969  - LEU  972 )                          
  27: 6c70-A v73p-A   377 - 387 <=> 1038 -1048   (VAL  463  - LEU  473  <=> ILE 1038  - GLY 1048 )                          
  28: 6c70-A vbgf-A    18 -  22 <=>   14 -  18   (GLN   20  - HIS   24  <=> SER   14  - SER   18 )                          
  28: 6c70-A vbgf-A    54 -  62 <=>   32 -  40   (MET   56  - SER   64  <=> GLY   32  - GLY   40 )                          
  28: 6c70-A vbgf-A    64 -  91 <=>  190 - 217   (ASP   66  - ARG   93  <=> ASP  190  - PHE  217 )                          
  28: 6c70-A vbgf-A    92 -  95 <=>  219 - 222   (SER   94  - PHE   97  <=> LYS  219  - LEU  222 )                          
  28: 6c70-A vbgf-A   256 - 286 <=>  223 - 253   (ALA  342  - VAL  372  <=> ALA  223  - THR  253 )                          
  28: 6c70-A vbgf-A   287 - 290 <=>  256 - 259   (ASN  373  - ASN  376  <=> THR  256  - ARG  259 )                          
  28: 6c70-A vbgf-A   378 - 381 <=>  309 - 312   (VAL  464  - PHE  467  <=> TYR  309  - PRO  312 )                          
  28: 6c70-A vbgf-A   384 - 387 <=>  313 - 316   (LEU  470  - LEU  473  <=> GLY  313  - TYR  316 )                          
  29: 6c70-A v8f4-A    66 -  92 <=>  636 - 662   (ASP   68  - SER   94  <=> ASP  636  - HIS  662 )                          
  29: 6c70-A v8f4-A    93 -  96 <=>  664 - 667   (LYS   95  - TYR   98  <=> ASP  664  - GLU  667 )                          
  29: 6c70-A v8f4-A   252 - 282 <=>  670 - 700   (ARG  338  - GLN  368  <=> PRO  670  - SER  700 )                          
  29: 6c70-A v8f4-A   284 - 287 <=>  701 - 704   (THR  370  - ASN  373  <=> LEU  701  - TYR  704 )                          
  29: 6c70-A v8f4-A   288 - 291 <=>  709 - 712   (GLY  374  - VAL  377  <=> THR  709  - VAL  712 )                          
  29: 6c70-A v8f4-A   297 - 301 <=>  721 - 725   (ILE  383  - LEU  387  <=> ASN  721  - VAL  725 )                          
  29: 6c70-A v8f4-A   303 - 307 <=>  728 - 732   (THR  389  - VAL  393  <=> CYS  728  - GLN  732 )                          
  29: 6c70-A v8f4-A   311 - 314 <=>  733 - 736   (CYS  397  - GLY  400  <=> ASN  733  - GLY  736 )                          
  29: 6c70-A v8f4-A   317 - 320 <=> 1057 -1060   (LEU  403  - GLU  406  <=> ASN 1057  - LEU 1060 )                          
  29: 6c70-A v8f4-A   323 - 326 <=> 1076 -1079   (SER  409  - GLU  412  <=> LYS 1076  - SER 1079 )                          
  29: 6c70-A v8f4-A   335 - 339 <=> 1825 -1829   (ASP  421  - GLU  425  <=> ARG 1825  - THR 1829 )                          
  30: 6c70-A vaui-A    63 -  92 <=>   10 -  39   (ASP   65  - SER   94  <=> ASN   10  - PHE   39 )                          
  30: 6c70-A vaui-A    93 -  98 <=>   41 -  46   (LYS   95  - THR  100  <=> THR   41  - ARG   46 )                          
  30: 6c70-A vaui-A   256 - 259 <=>   49 -  52   (ALA  342  - ASP  345  <=> GLU   49  - GLY   52 )                          
  30: 6c70-A vaui-A   261 - 283 <=>   53 -  75   (TYR  347  - ALA  369  <=> MET   53  - ALA   75 )                          
  30: 6c70-A vaui-A   284 - 287 <=>   77 -  80   (THR  370  - ASN  373  <=> ALA   77  - LEU   80 )                          
  30: 6c70-A vaui-A   288 - 291 <=>   82 -  85   (GLY  374  - VAL  377  <=> ILE   82  - GLU   85 )                          
  30: 6c70-A vaui-A   322 - 325 <=>  116 - 119   (SER  408  - MET  411  <=> THR  116  - ASN  119 )                          
  30: 6c70-A vaui-A   329 - 332 <=>  120 - 123   (TYR  415  - HIS  418  <=> PRO  120  - GLY  123 )                          
  30: 6c70-A vaui-A   335 - 339 <=>  124 - 128   (ASP  421  - GLU  425  <=> GLU  124  - VAL  128 )                          
  31: 6c70-A vaeu-A    31 -  35 <=>    7 -  11   (GLY   33  - PRO   37  <=> VAL    7  - LYS   11 )                          
  31: 6c70-A vaeu-A    63 -  90 <=>   41 -  68   (ASP   65  - VAL   92  <=> ALA   41  - PHE   68 )                          
  31: 6c70-A vaeu-A    91 -  95 <=>   71 -  75   (ARG   93  - PHE   97  <=> TYR   71  - SER   75 )                          
  31: 6c70-A vaeu-A   259 - 280 <=>   76 -  97   (ASP  345  - ALA  366  <=> GLU   76  - ASP   97 )                          
  31: 6c70-A vaeu-A   282 - 290 <=>   98 - 106   (GLN  368  - ASN  376  <=> PRO   98  - ASN  106 )                          
  31: 6c70-A vaeu-A   305 - 317 <=>  231 - 243   (GLY  391  - LEU  403  <=> SER  231  - LYS  243 )                          
  31: 6c70-A vaeu-A   323 - 328 <=>  276 - 281   (SER  409  - ALA  414  <=> PHE  276  - LYS  281 )                          
  31: 6c70-A vaeu-A   344 - 347 <=>  284 - 287   (VAL  430  - VAL  433  <=> THR  284  - GLN  287 )                          
  32: 6c70-A vb8q-A     1 -  10 <=>   47 -  56   (PHE    3  - LEU   12  <=> GLY   47  - ASP   56 )                          
  32: 6c70-A vb8q-A    63 -  89 <=>   91 - 117   (ASP   65  - PRO   91  <=> ILE   91  - ALA  117 )                          
  32: 6c70-A vb8q-A    91 -  94 <=>  118 - 121   (ARG   93  - ILE   96  <=> VAL  118  - GLU  121 )                          
  32: 6c70-A vb8q-A   259 - 286 <=>  122 - 149   (ASP  345  - VAL  372  <=> ASN  122  - GLY  149 )                          
  32: 6c70-A vb8q-A   287 - 291 <=>  153 - 157   (ASN  373  - VAL  377  <=> THR  153  - ASP  157 )                          
  33: 6c70-A v8v0-A    63 -  92 <=>   40 -  69   (ASP   65  - SER   94  <=> ALA   40  - GLN   69 )                          
  33: 6c70-A v8v0-A   261 - 280 <=>   72 -  91   (TYR  347  - ALA  366  <=> THR   72  - PHE   91 )                          
  33: 6c70-A v8v0-A   281 - 285 <=>   93 -  97   (TYR  367  - LYS  371  <=> PHE   93  - PHE   97 )                          
  33: 6c70-A v8v0-A   295 - 298 <=>  100 - 103   (THR  381  - GLY  384  <=> ILE  100  - TRP  103 )                          
  33: 6c70-A v8v0-A   319 - 325 <=>  118 - 124   (GLU  405  - MET  411  <=> VAL  118  - ALA  124 )                          
  34: 6c70-A vati-A    63 -  94 <=>    4 -  35   (ASP   65  - ILE   96  <=> ALA    4  - ALA   35 )                          
  34: 6c70-A vati-A    96 - 101 <=>   36 -  41   (TYR   98  - ILE  103  <=> PHE   36  - LYS   41 )                          
  34: 6c70-A vati-A   252 - 255 <=>   42 -  45   (ARG  338  - THR  341  <=> LEU   42  - SER   45 )                          
  34: 6c70-A vati-A   257 - 278 <=>   46 -  67   (VAL  343  - LEU  364  <=> ALA   46  - VAL   67 )                          
  34: 6c70-A vati-A   280 - 283 <=>   68 -  71   (ALA  366  - ALA  369  <=> SER   68  - GLY   71 )                          
  34: 6c70-A vati-A   296 - 302 <=>   72 -  78   (VAL  382  - TYR  388  <=> PRO   72  - ASP   78 )                          
  34: 6c70-A vati-A   312 - 315 <=>  102 - 105   (ILE  398  - ASN  401  <=> PHE  102  - LYS  105 )                          
  34: 6c70-A vati-A   365 - 376 <=>  107 - 118   (VAL  451  - ALA  462  <=> VAL  107  - SER  118 )                          
  34: 6c70-A vati-A   383 - 386 <=>  168 - 171   (VAL  469  - GLN  472  <=> SER  168  - LEU  171 )                          
  35: 6c70-A v7cf-A    62 -  65 <=>   72 -  75   (SER   64  - VAL   67  <=> GLY   72  - PHE   75 )                          
  35: 6c70-A v7cf-A    68 -  95 <=>   76 - 103   (LEU   70  - PHE   97  <=> ASP   76  - PRO  103 )                          
  35: 6c70-A v7cf-A   256 - 259 <=>  104 - 107   (ALA  342  - ASP  345  <=> SER  104  - GLU  107 )                          
  35: 6c70-A v7cf-A   261 - 281 <=>  108 - 128   (TYR  347  - TYR  367  <=> ARG  108  - GLU  128 )                          
  35: 6c70-A v7cf-A   283 - 286 <=>  129 - 132   (ALA  369  - VAL  372  <=> TYR  129  - HIS  132 )                          
  35: 6c70-A v7cf-A   287 - 290 <=>  135 - 138   (ASN  373  - ASN  376  <=> ARG  135  - LEU  138 )                          
  36: 6c70-A v6gy-A     1 -   6 <=>   61 -  66   (PHE    3  - LEU    8  <=> PHE   61  - THR   66 )                          
  36: 6c70-A v6gy-A     9 -  12 <=>   67 -  70   (ASP   11  - PRO   14  <=> ALA   67  - ALA   70 )                          
  36: 6c70-A v6gy-A    63 -  88 <=>  212 - 237   (ASP   65  - PHE   90  <=> ARG  212  - SER  237 )                          
  36: 6c70-A v6gy-A    90 -  93 <=>  238 - 241   (VAL   92  - LYS   95  <=> GLN  238  - ASP  241 )                          
  36: 6c70-A v6gy-A   258 - 285 <=>  242 - 269   (GLY  344  - LYS  371  <=> LYS  242  - GLN  269 )                          
  36: 6c70-A v6gy-A   288 - 301 <=>  290 - 303   (GLY  374  - LEU  387  <=> VAL  290  - ALA  303 )                          
  36: 6c70-A v6gy-A   319 - 322 <=>  310 - 313   (GLU  405  - SER  408  <=> LEU  310  - THR  313 )                          
  36: 6c70-A v6gy-A   328 - 332 <=>  638 - 642   (ALA  414  - HIS  418  <=> HIS  638  - ILE  642 )                          
  36: 6c70-A v6gy-A   335 - 338 <=>  643 - 646   (ASP  421  - GLU  424  <=> ARG  643  - ASN  646 )                          
  37: 6c70-A v9rp-A    52 -  56 <=>  297 - 301   (GLY   54  - VAL   58  <=> MET  297  - HIS  301 )                          
  37: 6c70-A v9rp-A    65 -  89 <=>  332 - 356   (VAL   67  - PRO   91  <=> ILE  332  - SER  356 )                          
  37: 6c70-A v9rp-A    91 -  94 <=>  357 - 360   (ARG   93  - ILE   96  <=> ASP  357  - GLY  360 )                          
  37: 6c70-A v9rp-A   260 - 282 <=>  361 - 383   (ALA  346  - GLN  368  <=> THR  361  - LEU  383 )                          
  37: 6c70-A v9rp-A   292 - 301 <=>  384 - 393   (TYR  378  - LEU  387  <=> PRO  384  - VAL  393 )                          
  37: 6c70-A v9rp-A   303 - 306 <=>  419 - 422   (THR  389  - GLN  392  <=> THR  419  - LYS  422 )                          
  37: 6c70-A v9rp-A   311 - 314 <=>  454 - 457   (CYS  397  - GLY  400  <=> GLY  454  - LEU  457 )                          
  37: 6c70-A v9rp-A   317 - 320 <=>  526 - 529   (LEU  403  - GLU  406  <=> ASN  526  - SER  529 )                          
  37: 6c70-A v9rp-A   338 - 343 <=>  605 - 610   (GLU  424  - PHE  429  <=> LEU  605  - GLU  610 )                          
  37: 6c70-A v9rp-A   348 - 353 <=>  616 - 621   (CYS  434  - LYS  439  <=> LEU  616  - VAL  621 )                          
  37: 6c70-A v9rp-A   362 - 365 <=>  636 - 639   (PHE  448  - VAL  451  <=> PHE  636  - ASP  639 )                          
  38: 6c70-A vcyo-A     1 -   4 <=>  186 - 189   (PHE    3  - GLN    6  <=> LYS  186  - GLY  189 )                          
  38: 6c70-A vcyo-A    10 -  13 <=>  487 - 490   (LEU   12  - ASN   15  <=> CYS  487  - THR  490 )                          
  38: 6c70-A vcyo-A    53 -  56 <=>  742 - 745   (MET   55  - VAL   58  <=> ALA  742  - ALA  745 )                          
  38: 6c70-A vcyo-A    63 -  97 <=>  791 - 825   (ASP   65  - LYS   99  <=> ALA  791  - SER  825 )                          
  38: 6c70-A vcyo-A   253 - 286 <=>  828 - 861   (LEU  339  - VAL  372  <=> ARG  828  - GLU  861 )                          
  38: 6c70-A vcyo-A   287 - 290 <=>  864 - 867   (ASN  373  - ASN  376  <=> GLU  864  - GLU  867 )                          
  39: 6c70-A vaw1-A    66 -  91 <=>    1 -  26   (ASP   68  - ARG   93  <=> MET    1  - PRO   26 )                          
  39: 6c70-A vaw1-A   260 - 283 <=>   27 -  50   (ALA  346  - ALA  369  <=> GLY   27  - GLN   50 )                          
  39: 6c70-A vaw1-A   284 - 287 <=>   52 -  55   (THR  370  - ASN  373  <=> ASN   52  - ALA   55 )                          
  39: 6c70-A vaw1-A   288 - 291 <=>   58 -  61   (GLY  374  - VAL  377  <=> ALA   58  - PRO   61 )                          
  39: 6c70-A vaw1-A   328 - 333 <=>  134 - 139   (ALA  414  - TRP  419  <=> ILE  134  - PRO  139 )                          
  39: 6c70-A vaw1-A   336 - 342 <=>  140 - 146   (GLY  422  - THR  428  <=> LYS  140  - GLN  146 )                          
  40: 6c70-A v95u-A     6 -  11 <=>   40 -  45   (LEU    8  - LEU   13  <=> THR   40  - ASP   45 )                          
  40: 6c70-A v95u-A    62 -  91 <=>  377 - 406   (SER   64  - ARG   93  <=> ASP  377  - ARG  406 )                          
  40: 6c70-A v95u-A   260 - 279 <=>  408 - 427   (ALA  346  - LEU  365  <=> GLY  408  - GLY  427 )                          
  40: 6c70-A v95u-A   299 - 312 <=>  428 - 441   (TYR  385  - ILE  398  <=> LYS  428  - ASP  441 )                          
  40: 6c70-A v95u-A   363 - 366 <=>  447 - 450   (PHE  449  - SER  452  <=> SER  447  - MET  450 )                          
  40: 6c70-A v95u-A   368 - 377 <=>  451 - 460   (ASP  454  - VAL  463  <=> ASP  451  - CYS  460 )                          
  40: 6c70-A v95u-A   378 - 381 <=>  462 - 465   (VAL  464  - PHE  467  <=> PHE  462  - ASN  465 )                          
  41: 6c70-A v8qu-A    64 -  96 <=>   30 -  62   (ASP   66  - TYR   98  <=> GLY   30  - ARG   62 )                          
  41: 6c70-A v8qu-A    99 - 102 <=>   63 -  66   (LEU  101  - TRP  104  <=> SER   63  - GLN   66 )                          
  41: 6c70-A v8qu-A   255 - 258 <=>   68 -  71   (THR  341  - GLY  344  <=> THR   68  - SER   71 )                          
  41: 6c70-A v8qu-A   261 - 283 <=>   72 -  94   (TYR  347  - ALA  369  <=> SER   72  - ARG   94 )                          
  41: 6c70-A v8qu-A   284 - 287 <=>   96 -  99   (THR  370  - ASN  373  <=> CYS   96  - GLY   99 )                          
  41: 6c70-A v8qu-A   289 - 298 <=>  111 - 120   (VAL  375  - GLY  384  <=> TRP  111  - ARG  120 )                          
  42: 6c70-A v79n-A    52 -  55 <=>   16 -  19   (GLY   54  - ALA   57  <=> TYR   16  - LEU   19 )                          
  42: 6c70-A v79n-A    78 - 103 <=>   22 -  47   (PHE   80  - ASN  105  <=> THR   22  - LYS   47 )                          
  42: 6c70-A v79n-A   118 - 121 <=>   52 -  55   (PHE  120  - LEU  123  <=> PRO   52  - SER   55 )                          
  42: 6c70-A v79n-A   125 - 151 <=>   59 -  85   (LYS  127  - GLU  153  <=> SER   59  - ALA   85 )                          
  42: 6c70-A v79n-A   157 - 160 <=>   86 -  89   (ARG  174  - ILE  177  <=> VAL   86  - ASN   89 )                          
  42: 6c70-A v79n-A   180 - 205 <=>   90 - 115   (TYR  197  - PHE  222  <=> SER   90  - ARG  115 )                          
  42: 6c70-A v79n-A   252 - 255 <=>  117 - 120   (ARG  338  - THR  341  <=> GLY  117  - THR  120 )                          
  42: 6c70-A v79n-A   258 - 286 <=>  121 - 149   (GLY  344  - VAL  372  <=> SER  121  - GLY  149 )                          
  42: 6c70-A v79n-A   292 - 312 <=>  151 - 171   (TYR  378  - ILE  398  <=> TRP  151  - ILE  171 )                          
  42: 6c70-A v79n-A   314 - 317 <=>  172 - 175   (GLY  400  - LEU  403  <=> SER  172  - ALA  175 )                          
  42: 6c70-A v79n-A   321 - 324 <=>  177 - 180   (SER  407  - VAL  410  <=> GLN  177  - ALA  180 )                          
  42: 6c70-A v79n-A   326 - 332 <=>  181 - 187   (GLU  412  - HIS  418  <=> LYS  181  - VAL  187 )                          
  43: 6c70-A vci4-A    64 -  89 <=>    8 -  33   (ASP   66  - PRO   91  <=> GLU    8  - GLY   33 )                          
  43: 6c70-A vci4-A    91 -  97 <=>   34 -  40   (ARG   93  - LYS   99  <=> LEU   34  - ALA   40 )                          
  43: 6c70-A vci4-A    99 - 102 <=>   41 -  44   (LEU  101  - TRP  104  <=> VAL   41  - ARG   44 )                          
  43: 6c70-A vci4-A   252 - 286 <=>   46 -  80   (ARG  338  - VAL  372  <=> GLU   46  - LEU   80 )                          
  43: 6c70-A vci4-A   287 - 290 <=>   83 -  86   (ASN  373  - ASN  376  <=> HIS   83  - PHE   86 )                          
  44: 6c70-A v7sx-A    44 -  62 <=>   67 -  85   (LEU   46  - SER   64  <=> LEU   67  - GLN   85 )                          
  44: 6c70-A v7sx-A    63 -  91 <=>   88 - 116   (ASP   65  - ARG   93  <=> ASN   88  - ASP  116 )                          
  44: 6c70-A v7sx-A   195 - 198 <=>  118 - 121   (LEU  212  - LEU  215  <=> TYR  118  - ASP  121 )                          
  44: 6c70-A v7sx-A   261 - 286 <=>  123 - 148   (TYR  347  - VAL  372  <=> PRO  123  - GLY  148 )                          
  44: 6c70-A v7sx-A   292 - 308 <=>  149 - 165   (TYR  378  - PHE  394  <=> ASN  149  - TYR  165 )                          
  44: 6c70-A v7sx-A   309 - 312 <=>  168 - 171   (LEU  395  - ILE  398  <=> GLY  168  - ARG  171 )                          
  44: 6c70-A v7sx-A   314 - 318 <=>  206 - 210   (GLY  400  - ILE  404  <=> PHE  206  - VAL  210 )                          
  44: 6c70-A v7sx-A   320 - 323 <=>  242 - 245   (GLU  406  - SER  409  <=> HIS  242  - THR  245 )                          
  44: 6c70-A v7sx-A   324 - 327 <=>  247 - 250   (VAL  410  - ALA  413  <=> LEU  247  - TYR  250 )                          
  44: 6c70-A v7sx-A   330 - 335 <=>  286 - 291   (SER  416  - ASP  421  <=> HIS  286  - ARG  291 )                          
  44: 6c70-A v7sx-A   336 - 343 <=>  293 - 300   (GLY  422  - PHE  429  <=> ALA  293  - GLN  300 )                          
  45: 6c70-A v5sv-A    63 -  90 <=>   40 -  67   (ASP   65  - VAL   92  <=> THR   40  - ARG   67 )                          
  45: 6c70-A v5sv-A    92 -  95 <=>   68 -  71   (SER   94  - PHE   97  <=> VAL   68  - SER   71 )                          
  45: 6c70-A v5sv-A   129 - 132 <=>  133 - 136   (LEU  131  - CYS  134  <=> PHE  133  - MET  136 )                          
  45: 6c70-A v5sv-A   133 - 142 <=>  141 - 150   (VAL  135  - ILE  144  <=> PRO  141  - THR  150 )                          
  45: 6c70-A v5sv-A   144 - 150 <=>  151 - 157   (TRP  146  - ILE  152  <=> LYS  151  - GLY  157 )                          
  45: 6c70-A v5sv-A   179 - 184 <=>  180 - 185   (ILE  196  - TYR  201  <=> ILE  180  - VAL  185 )                          
  45: 6c70-A v5sv-A   204 - 210 <=>  268 - 274   (LEU  221  - LEU  227  <=> PHE  268  - HIS  274 )                          
  45: 6c70-A v5sv-A   250 - 255 <=>  276 - 281   (VAL  336  - THR  341  <=> LYS  276  - LEU  281 )                          
  45: 6c70-A v5sv-A   258 - 285 <=>  282 - 309   (GLY  344  - LYS  371  <=> PHE  282  - TYR  309 )                          
  45: 6c70-A v5sv-A   292 - 299 <=>  311 - 318   (TYR  378  - TYR  385  <=> ASP  311  - ALA  318 )                          
  46: 6c70-A vajt-A    63 -  78 <=>   11 -  26   (ASP   65  - PHE   80  <=> ALA   11  - VAL   26 )                          
  46: 6c70-A vajt-A    79 -  93 <=>   28 -  42   (LEU   81  - LYS   95  <=> SER   28  - PHE   42 )                          
  46: 6c70-A vajt-A    95 -  98 <=>   43 -  46   (PHE   97  - THR  100  <=> SER   43  - SER   46 )                          
  46: 6c70-A vajt-A   255 - 289 <=>   48 -  82   (THR  341  - VAL  375  <=> GLY   48  - PHE   82 )                          
  46: 6c70-A vajt-A   297 - 300 <=>  106 - 109   (ILE  383  - LEU  386  <=> ALA  106  - PRO  109 )                          
  46: 6c70-A vajt-A   307 - 310 <=>  126 - 129   (VAL  393  - PHE  396  <=> ARG  126  - PHE  129 )                          
  46: 6c70-A vajt-A   313 - 317 <=>  162 - 166   (PHE  399  - LEU  403  <=> ARG  162  - PRO  166 )                          
  46: 6c70-A vajt-A   320 - 324 <=>  228 - 232   (GLU  406  - VAL  410  <=> ILE  228  - TYR  232 )                          
  46: 6c70-A vajt-A   378 - 383 <=>  331 - 336   (VAL  464  - VAL  469  <=> LYS  331  - LYS  336 )                          
  47: 6c70-A vaqz-A    63 -  98 <=>   58 -  93   (ASP   65  - THR  100  <=> ARG   58  - ARG   93 )                          
  47: 6c70-A vaqz-A   255 - 259 <=>   95 -  99   (THR  341  - ASP  345  <=> ASP   95  - THR   99 )                          
  47: 6c70-A vaqz-A   261 - 281 <=>  102 - 122   (TYR  347  - TYR  367  <=> ASN  102  - LEU  122 )                          
  47: 6c70-A vaqz-A   282 - 286 <=>  124 - 128   (GLN  368  - VAL  372  <=> GLY  124  - THR  128 )                          
  47: 6c70-A vaqz-A   287 - 291 <=>  131 - 135   (ASN  373  - VAL  377  <=> SER  131  - THR  135 )                          
  47: 6c70-A vaqz-A   322 - 331 <=>  336 - 345   (SER  408  - CYS  417  <=> SER  336  - LYS  345 )                          
  47: 6c70-A vaqz-A   335 - 339 <=>  350 - 354   (ASP  421  - GLU  425  <=> GLY  350  - GLY  354 )                          
  48: 6c70-A v9kt-A     1 -   4 <=>  887 - 890   (PHE    3  - GLN    6  <=> LEU  887  - LEU  890 )                          
  48: 6c70-A v9kt-A     8 -  21 <=>  892 - 905   (ALA   10  - GLY   23  <=> GLY  892  - ASP  905 )                          
  48: 6c70-A v9kt-A    63 -  91 <=> 1002 -1030   (ASP   65  - ARG   93  <=> VAL 1002  - PRO 1030 )                          
  48: 6c70-A v9kt-A   260 - 282 <=> 1031 -1053   (ALA  346  - GLN  368  <=> SER 1031  - HIS 1053 )                          
  48: 6c70-A v9kt-A   285 - 290 <=> 1054 -1059   (LYS  371  - ASN  376  <=> HIS 1054  - THR 1059 )                          
  48: 6c70-A v9kt-A   337 - 352 <=> 1180 -1195   (SER  423  - GLN  438  <=> PHE 1180  - GLN 1195 )                          
  48: 6c70-A v9kt-A   353 - 356 <=> 1197 -1200   (LYS  439  - SER  442  <=> GLN 1197  - MET 1200 )                          
  48: 6c70-A v9kt-A   366 - 372 <=> 1204 -1210   (SER  452  - SER  458  <=> GLN 1204  - ALA 1210 )                          
  49: 6c70-A v9xs-A    56 -  63 <=>  188 - 195   (VAL   58  - ASP   65  <=> LEU  188  - GLY  195 )                          
  49: 6c70-A v9xs-A    67 -  91 <=>  277 - 301   (ASP   69  - ARG   93  <=> GLY  277  - CYS  301 )                          
  49: 6c70-A v9xs-A   257 - 283 <=>  302 - 328   (VAL  343  - ALA  369  <=> SER  302  - GLY  328 )                          
  49: 6c70-A v9xs-A   284 - 287 <=>  335 - 338   (THR  370  - ASN  373  <=> TYR  335  - PRO  338 )                          
  50: 6c70-A v7zp-A    63 -  94 <=>   56 -  87   (ASP   65  - ILE   96  <=> GLY   56  - LYS   87 )                          
  50: 6c70-A v7zp-A    96 - 100 <=>   88 -  92   (TYR   98  - ALA  102  <=> PRO   88  - GLY   92 )                          
  50: 6c70-A v7zp-A   102 - 111 <=>   93 - 102   (TRP  104  - PHE  113  <=> THR   93  - THR  102 )                          
  50: 6c70-A v7zp-A   219 - 222 <=>  104 - 107   (PRO  236  - GLU  239  <=> LYS  104  - ALA  107 )                          
  50: 6c70-A v7zp-A   255 - 284 <=>  127 - 156   (THR  341  - THR  370  <=> GLN  127  - ARG  156 )                          
  50: 6c70-A v7zp-A   285 - 288 <=>  158 - 161   (LYS  371  - GLY  374  <=> LYS  158  - GLN  161 )                          
  50: 6c70-A v7zp-A   385 - 388 <=>  280 - 283   (VAL  471  - LYS  474  <=> GLN  280  - VAL  283 )                          
  51: 6c70-A vaa3-A    63 -  96 <=>  117 - 150   (ASP   65  - TYR   98  <=> SER  117  - SER  150 )                          
  51: 6c70-A vaa3-A    99 - 102 <=>  151 - 154   (LEU  101  - TRP  104  <=> LEU  151  - SER  154 )                          
  51: 6c70-A vaa3-A   255 - 289 <=>  158 - 192   (THR  341  - VAL  375  <=> GLU  158  - THR  192 )                          
  51: 6c70-A vaa3-A   298 - 302 <=>  340 - 344   (GLY  384  - TYR  388  <=> HIS  340  - ILE  344 )                          
  51: 6c70-A vaa3-A   305 - 309 <=>  534 - 538   (GLY  391  - LEU  395  <=> ILE  534  - PRO  538 )                          
  51: 6c70-A vaa3-A   317 - 321 <=>  569 - 573   (LEU  403  - SER  407  <=> GLY  569  - CYS  573 )                          
  51: 6c70-A vaa3-A   329 - 332 <=>  576 - 579   (TYR  415  - HIS  418  <=> ALA  576  - TYR  579 )                          
  51: 6c70-A vaa3-A   336 - 340 <=>  602 - 606   (GLY  422  - ALA  426  <=> THR  602  - GLU  606 )                          
  51: 6c70-A vaa3-A   346 - 349 <=>  608 - 611   (ILE  432  - GLN  435  <=> VAL  608  - ASP  611 )                          
  52: 6c70-A vcr8-A    66 -  91 <=>  446 - 471   (ASP   68  - ARG   93  <=> THR  446  - LYS  471 )                          
  52: 6c70-A vcr8-A    92 - 105 <=>  473 - 486   (SER   94  - PRO  107  <=> ALA  473  - GLN  486 )                          
  52: 6c70-A vcr8-A   249 - 286 <=>  487 - 524   (HIS  335  - VAL  372  <=> LEU  487  - ILE  524 )                          
  52: 6c70-A vcr8-A   287 - 290 <=>  527 - 530   (ASN  373  - ASN  376  <=> HIS  527  - LYS  530 )                          
  53: 6c70-A v7d3-A    64 -  91 <=>  294 - 321   (ASP   66  - ARG   93  <=> ARG  294  - LEU  321 )                          
  53: 6c70-A v7d3-A   260 - 286 <=>  323 - 349   (ALA  346  - VAL  372  <=> GLY  323  - ARG  349 )                          
  53: 6c70-A v7d3-A   287 - 290 <=>  354 - 357   (ASN  373  - ASN  376  <=> LEU  354  - ASN  357 )                          
  54: 6c70-A v6vc-A     6 -  16 <=>    1 -  11   (LEU    8  - VAL   18  <=> MET    1  - ARG   11 )                          
  54: 6c70-A v6vc-A    55 -  61 <=>   17 -  23   (ALA   57  - GLU   63  <=> PHE   17  - ILE   23 )                          
  54: 6c70-A v6vc-A    64 -  95 <=>   52 -  83   (ASP   66  - PHE   97  <=> PHE   52  - LYS   83 )                          
  54: 6c70-A v6vc-A   257 - 285 <=>   85 - 113   (VAL  343  - LYS  371  <=> SER   85  - ILE  113 )                          
  54: 6c70-A v6vc-A   287 - 290 <=>  138 - 141   (ASN  373  - ASN  376  <=> ARG  138  - ILE  141 )                          
  54: 6c70-A v6vc-A   385 - 388 <=>  174 - 177   (VAL  471  - LYS  474  <=> LEU  174  - PRO  177 )                          
  55: 6c70-A vcsi-A     1 -   6 <=>  140 - 145   (PHE    3  - LEU    8  <=> LYS  140  - MET  145 )                          
  55: 6c70-A vcsi-A    14 -  21 <=>  225 - 232   (ILE   16  - GLY   23  <=> PRO  225  - LEU  232 )                          
  55: 6c70-A vcsi-A    62 -  65 <=>  252 - 255   (SER   64  - VAL   67  <=> THR  252  - GLY  255 )                          
  55: 6c70-A vcsi-A    68 -  93 <=>  256 - 281   (LEU   70  - LYS   95  <=> ASP  256  - GLU  281 )                          
  55: 6c70-A vcsi-A    95 -  98 <=>  282 - 285   (PHE   97  - THR  100  <=> MET  282  - THR  285 )                          
  55: 6c70-A vcsi-A   253 - 258 <=>  286 - 291   (LEU  339  - GLY  344  <=> SER  286  - PHE  291 )                          
  55: 6c70-A vcsi-A   261 - 286 <=>  293 - 318   (TYR  347  - VAL  372  <=> GLY  293  - LEU  318 )                          
  55: 6c70-A vcsi-A   287 - 290 <=>  320 - 323   (ASN  373  - ASN  376  <=> ALA  320  - ARG  323 )                          
  55: 6c70-A vcsi-A   305 - 312 <=>  480 - 487   (GLY  391  - ILE  398  <=> VAL  480  - ILE  487 )                          
  55: 6c70-A vcsi-A   327 - 330 <=>  507 - 510   (ALA  413  - SER  416  <=> ASP  507  - GLU  510 )                          
  56: 6c70-A v8zp-A    63 -  93 <=>   31 -  61   (ASP   65  - LYS   95  <=> GLU   31  - GLU   61 )                          
  56: 6c70-A v8zp-A   117 - 120 <=>  315 - 318   (ARG  119  - ALA  122  <=> LEU  315  - ILE  318 )                          
  56: 6c70-A v8zp-A   256 - 287 <=>  324 - 355   (ALA  342  - ASN  373  <=> SER  324  - GLY  355 )                          
  56: 6c70-A v8zp-A   385 - 388 <=>  358 - 361   (VAL  471  - LYS  474  <=> GLY  358  - GLY  361 )                          
  57: 6c70-A v8p3-A    63 -  88 <=>    2 -  27   (ASP   65  - PHE   90  <=> HIS    2  - ASN   27 )                          
  57: 6c70-A v8p3-A   260 - 280 <=>   31 -  51   (ALA  346  - ALA  366  <=> GLY   31  - GLY   51 )                          
  57: 6c70-A v8p3-A   297 - 303 <=>   53 -  59   (ILE  383  - THR  389  <=> ARG   53  - LEU   59 )                          
  57: 6c70-A v8p3-A   307 - 314 <=>   76 -  83   (VAL  393  - GLY  400  <=> LEU   76  - ARG   83 )                          
  57: 6c70-A v8p3-A   343 - 346 <=>  170 - 173   (PHE  429  - ILE  432  <=> LEU  170  - ARG  173 )                          
  57: 6c70-A v8p3-A   352 - 355 <=>  176 - 179   (GLN  438  - MET  441  <=> LEU  176  - SER  179 )                          
  58: 6c70-A v7d9-A    49 -  55 <=>  330 - 336   (LEU   51  - ALA   57  <=> GLN  330  - SER  336 )                          
  58: 6c70-A v7d9-A    57 -  61 <=>  337 - 341   (ASN   59  - GLU   63  <=> LEU  337  - LEU  341 )                          
  58: 6c70-A v7d9-A    64 -  91 <=>  373 - 400   (ASP   66  - ARG   93  <=> PRO  373  - GLU  400 )                          
  58: 6c70-A v7d9-A   259 - 286 <=>  402 - 429   (ASP  345  - VAL  372  <=> SER  402  - SER  429 )                          
  58: 6c70-A v7d9-A   290 - 299 <=>  430 - 439   (ASN  376  - TYR  385  <=> LYS  430  - PHE  439 )                          
  58: 6c70-A v7d9-A   302 - 305 <=>  454 - 457   (TYR  388  - GLY  391  <=> LYS  454  - GLU  457 )                          
  58: 6c70-A v7d9-A   316 - 319 <=>  486 - 489   (ARG  402  - GLU  405  <=> ALA  486  - ARG  489 )                          
  58: 6c70-A v7d9-A   322 - 328 <=>  525 - 531   (SER  408  - ALA  414  <=> LEU  525  - ALA  531 )                          
  58: 6c70-A v7d9-A   331 - 334 <=>  565 - 568   (CYS  417  - TYR  420  <=> LEU  565  - SER  568 )                          
  58: 6c70-A v7d9-A   336 - 339 <=>  569 - 572   (GLY  422  - GLU  425  <=> LYS  569  - GLU  572 )                          
  59: 6c70-A v5yp-A    66 - 106 <=>   25 -  65   (ASP   68  - ASN  108  <=> THR   25  - ASN   65 )                          
  59: 6c70-A v5yp-A   249 - 286 <=>   67 - 104   (HIS  335  - VAL  372  <=> ASP   67  - ASP  104 )                          
  59: 6c70-A v5yp-A   287 - 290 <=>  107 - 110   (ASN  373  - ASN  376  <=> VAL  107  - LEU  110 )                          
  59: 6c70-A v5yp-A   382 - 387 <=>  123 - 128   (MET  468  - LEU  473  <=> LEU  123  - SER  128 )                          
  60: 6c70-A v6tq-A     1 -   8 <=>   40 -  47   (PHE    3  - ALA   10  <=> VAL   40  - HIS   47 )                          
  60: 6c70-A v6tq-A     9 -  12 <=>   63 -  66   (ASP   11  - PRO   14  <=> ARG   63  - ILE   66 )                          
  60: 6c70-A v6tq-A    14 -  17 <=>   67 -  70   (ILE   16  - MET   19  <=> TYR   67  - TYR   70 )                          
  60: 6c70-A v6tq-A    46 -  50 <=>   78 -  82   (LEU   48  - GLN   52  <=> SER   78  - LYS   82 )                          
  60: 6c70-A v6tq-A    53 -  56 <=>   83 -  86   (MET   55  - VAL   58  <=> PRO   83  - ASN   86 )                          
  60: 6c70-A v6tq-A    66 -  93 <=>   96 - 123   (ASP   68  - LYS   95  <=> ASP   96  - THR  123 )                          
  60: 6c70-A v6tq-A    95 -  98 <=>  124 - 127   (PHE   97  - THR  100  <=> THR  124  - ILE  127 )                          
  60: 6c70-A v6tq-A   259 - 263 <=>  130 - 134   (ASP  345  - VAL  349  <=> PHE  130  - TYR  134 )                          
  60: 6c70-A v6tq-A   264 - 280 <=>  136 - 152   (ALA  350  - ALA  366  <=> ARG  136  - PRO  152 )                          
  60: 6c70-A v6tq-A   294 - 301 <=>  154 - 161   (ALA  380  - LEU  387  <=> GLY  154  - GLU  161 )                          
  60: 6c70-A v6tq-A   303 - 309 <=>  166 - 172   (THR  389  - LEU  395  <=> VAL  166  - ILE  172 )                          
  60: 6c70-A v6tq-A   316 - 323 <=>  240 - 247   (ARG  402  - SER  409  <=> PHE  240  - PRO  247 )                          
  60: 6c70-A v6tq-A   351 - 354 <=>  249 - 252   (CYS  437  - ALA  440  <=> VAL  249  - CYS  252 )                          
  60: 6c70-A v6tq-A   364 - 367 <=>  262 - 265   (THR  450  - LEU  453  <=> ASP  262  - VAL  265 )                          
  61: 6c70-A v9kp-A    53 -  56 <=>  695 - 698   (MET   55  - VAL   58  <=> PHE  695  - ASP  698 )                          
  61: 6c70-A v9kp-A    63 -  95 <=>  751 - 783   (ASP   65  - PHE   97  <=> GLU  751  - ASN  783 )                          
  61: 6c70-A v9kp-A   259 - 278 <=>  785 - 804   (ASP  345  - LEU  364  <=> GLN  785  - ALA  804 )                          
  62: 6c70-A v8sr-A    64 -  99 <=>    2 -  37   (ASP   66  - LEU  101  <=> ARG    2  - ARG   37 )                          
  62: 6c70-A v8sr-A   259 - 283 <=>   41 -  65   (ASP  345  - ALA  369  <=> PHE   41  - GLY   65 )                          
  62: 6c70-A v8sr-A   285 - 289 <=>   66 -  70   (LYS  371  - VAL  375  <=> GLY   66  - PRO   70 )                          
  62: 6c70-A v8sr-A   332 - 338 <=>  108 - 114   (HIS  418  - GLU  424  <=> ASN  108  - LEU  114 )                          
  63: 6c70-A v94w-A    63 -  87 <=>  129 - 153   (ASP   65  - TYR   89  <=> SER  129  - ALA  153 )                          
  63: 6c70-A v94w-A    90 -  96 <=>  154 - 160   (VAL   92  - TYR   98  <=> ALA  154  - LEU  160 )                          
  63: 6c70-A v94w-A   253 - 257 <=>  162 - 166   (LEU  339  - VAL  343  <=> SER  162  - THR  166 )                          
  63: 6c70-A v94w-A   261 - 287 <=>  167 - 193   (TYR  347  - ASN  373  <=> TYR  167  - GLU  193 )                          
  64: 6c70-A vahe-A    11 -  14 <=>   45 -  48   (LEU   13  - ILE   16  <=> ASP   45  - VAL   48 )                          
  64: 6c70-A vahe-A    36 -  63 <=>   59 -  86   (HIS   38  - ASP   65  <=> ALA   59  - VAL   86 )                          
  64: 6c70-A vahe-A    65 -  90 <=>  104 - 129   (VAL   67  - VAL   92  <=> HIS  104  - LEU  129 )                          
  64: 6c70-A vahe-A    92 -  95 <=>  130 - 133   (SER   94  - PHE   97  <=> HIS  130  - ASP  133 )                          
  64: 6c70-A vahe-A   260 - 287 <=>  136 - 163   (ALA  346  - ASN  373  <=> ARG  136  - PRO  163 )                          
  64: 6c70-A vahe-A   288 - 291 <=>  166 - 169   (GLY  374  - VAL  377  <=> ARG  166  - ALA  169 )                          
  65: 6c70-A vc4t-A    63 -  90 <=>   62 -  89   (ASP   65  - VAL   92  <=> PHE   62  - SER   89 )                          
  65: 6c70-A vc4t-A    92 -  95 <=>   90 -  93   (SER   94  - PHE   97  <=> PRO   90  - LEU   93 )                          
  65: 6c70-A vc4t-A   257 - 278 <=>   94 - 115   (VAL  343  - LEU  364  <=> GLN   94  - GLU  115 )                          
  66: 6c70-A vat7-A    51 -  58 <=>    1 -   8   (TYR   53  - LEU   60  <=> MET    1  - TYR    8 )                          
  66: 6c70-A vat7-A    64 -  89 <=>   24 -  49   (ASP   66  - PRO   91  <=> THR   24  - HIS   49 )                          
  66: 6c70-A vat7-A    91 -  94 <=>   50 -  53   (ARG   93  - ILE   96  <=> HIS   50  - THR   53 )                          
  66: 6c70-A vat7-A   100 - 104 <=>   54 -  58   (ALA  102  - ASN  106  <=> GLU   54  - LYS   58 )                          
  66: 6c70-A vat7-A   227 - 230 <=>   95 -  98   (GLY  313  - LYS  316  <=> TYR   95  - GLN   98 )                          
  66: 6c70-A vat7-A   232 - 286 <=>   99 - 153   (GLN  318  - VAL  372  <=> SER   99  - TYR  153 )                          
  66: 6c70-A vat7-A   287 - 290 <=>  155 - 158   (ASN  373  - ASN  376  <=> ASP  155  - LEU  158 )                          
  66: 6c70-A vat7-A   334 - 339 <=>  194 - 199   (TYR  420  - GLU  425  <=> LEU  194  - CYS  199 )                          
  67: 6c70-A vaix-A   136 - 149 <=>   23 -  36   (ALA  138  - PHE  151  <=> GLY   23  - ASP   36 )                          
  67: 6c70-A vaix-A   168 - 216 <=>   43 -  91   (ALA  185  - ILE  233  <=> SER   43  - GLY   91 )                          
  67: 6c70-A vaix-A   245 - 250 <=>   93 -  98   (GLU  331  - VAL  336  <=> PRO   93  - CYS   98 )                          
  67: 6c70-A vaix-A   259 - 287 <=>  108 - 136   (ASP  345  - ASN  373  <=> ALA  108  - LEU  136 )                          
  67: 6c70-A vaix-A   289 - 305 <=>  188 - 204   (VAL  375  - GLY  391  <=> THR  188  - ALA  204 )                          
  67: 6c70-A vaix-A   312 - 331 <=>  214 - 233   (ILE  398  - CYS  417  <=> GLY  214  - LEU  233 )                          
  67: 6c70-A vaix-A   332 - 335 <=>  236 - 239   (HIS  418  - ASP  421  <=> GLU  236  - THR  239 )                          
  67: 6c70-A vaix-A   341 - 344 <=>  256 - 259   (LYS  427  - VAL  430  <=> LYS  256  - MET  259 )                          
  67: 6c70-A vaix-A   347 - 350 <=>  260 - 263   (VAL  433  - GLN  436  <=> ILE  260  - PRO  263 )                          
  68: 6c70-A vb4y-A    63 -  87 <=>  133 - 157   (ASP   65  - TYR   89  <=> SER  133  - LEU  157 )                          
  68: 6c70-A vb4y-A    91 -  94 <=>  158 - 161   (ARG   93  - ILE   96  <=> LYS  158  - ASP  161 )                          
  68: 6c70-A vb4y-A   257 - 286 <=>  162 - 191   (VAL  343  - VAL  372  <=> GLU  162  - ASP  191 )                          
  68: 6c70-A vb4y-A   287 - 290 <=>  193 - 196   (ASN  373  - ASN  376  <=> ARG  193  - LYS  196 )                          
  69: 6c70-A v933-A    64 -  78 <=>   24 -  38   (ASP   66  - PHE   80  <=> ARG   24  - GLY   38 )                          
  69: 6c70-A v933-A    79 -  94 <=>   40 -  55   (LEU   81  - ILE   96  <=> MET   40  - ALA   55 )                          
  69: 6c70-A v933-A    96 -  99 <=>  237 - 240   (TYR   98  - LEU  101  <=> ASN  237  - GLN  240 )                          
  69: 6c70-A v933-A   261 - 286 <=>  246 - 271   (TYR  347  - VAL  372  <=> GLU  246  - CYS  271 )                          
  69: 6c70-A v933-A   287 - 290 <=>  274 - 277   (ASN  373  - ASN  376  <=> LEU  274  - GLY  277 )                          
  69: 6c70-A v933-A   328 - 332 <=>  392 - 396   (ALA  414  - HIS  418  <=> ALA  392  - GLY  396 )                          
  69: 6c70-A v933-A   334 - 337 <=>  397 - 400   (TYR  420  - SER  423  <=> THR  397  - VAL  400 )                          
  69: 6c70-A v933-A   341 - 346 <=>  402 - 407   (LYS  427  - ILE  432  <=> ASP  402  - ILE  407 )                          
  70: 6c70-A v7at-A     4 -  14 <=>   51 -  61   (GLN    6  - ILE   16  <=> GLU   51  - GLU   61 )                          
  70: 6c70-A v7at-A    17 -  20 <=>   65 -  68   (MET   19  - VAL   22  <=> GLN   65  - PRO   68 )                          
  70: 6c70-A v7at-A    32 -  37 <=>   79 -  84   (LYS   34  - ARG   39  <=> LYS   79  - LYS   84 )                          
  70: 6c70-A v7at-A    41 -  44 <=>   85 -  88   (ILE   43  - LEU   46  <=> GLU   85  - ALA   88 )                          
  70: 6c70-A v7at-A    49 -  62 <=>   93 - 106   (LEU   51  - SER   64  <=> ASN   93  - GLY  106 )                          
  70: 6c70-A v7at-A    63 -  99 <=>  108 - 144   (ASP   65  - LEU  101  <=> GLY  108  - LEU  144 )                          
  70: 6c70-A v7at-A   245 - 249 <=>  226 - 230   (GLU  331  - HIS  335  <=> SER  226  - ASN  230 )                          
  70: 6c70-A v7at-A   251 - 286 <=>  232 - 267   (VAL  337  - VAL  372  <=> LEU  232  - ALA  267 )                          
  70: 6c70-A v7at-A   287 - 290 <=>  270 - 273   (ASN  373  - ASN  376  <=> ALA  270  - PHE  273 )                          
  71: 6c70-A vazy-A    66 -  88 <=>    1 -  23   (ASP   68  - PHE   90  <=> MET    1  - ARG   23 )                          
  71: 6c70-A vazy-A    90 -  93 <=>   24 -  27   (VAL   92  - LYS   95  <=> SER   24  - ASP   27 )                          
  71: 6c70-A vazy-A    96 - 104 <=>   28 -  36   (TYR   98  - ASN  106  <=> PRO   28  - GLU   36 )                          
  71: 6c70-A vazy-A   108 - 112 <=>   47 -  51   (HIS  110  - ALA  114  <=> PHE   47  - PRO   51 )                          
  71: 6c70-A vazy-A   253 - 291 <=>  276 - 314   (LEU  339  - VAL  377  <=> VAL  276  - LEU  314 )                          
  71: 6c70-A vazy-A   309 - 312 <=>  403 - 406   (LEU  395  - ILE  398  <=> VAL  403  - ARG  406 )                          
  71: 6c70-A vazy-A   321 - 324 <=>  448 - 451   (SER  407  - VAL  410  <=> GLN  448  - ILE  451 )                          
  71: 6c70-A vazy-A   327 - 330 <=>  543 - 546   (ALA  413  - SER  416  <=> ASP  543  - LEU  546 )                          
  71: 6c70-A vazy-A   343 - 346 <=>  572 - 575   (PHE  429  - ILE  432  <=> VAL  572  - SER  575 )                          
  71: 6c70-A vazy-A   349 - 352 <=>  576 - 579   (GLN  435  - GLN  438  <=> GLU  576  - THR  579 )                          
  72: 6c70-A v7nl-A    64 -  70 <=>    2 -   8   (ASP   66  - ALA   72  <=> GLY    2  - ILE    8 )                          
  72: 6c70-A v7nl-A    71 -  89 <=>   10 -  28   (ASN   73  - PRO   91  <=> GLN   10  - ARG   28 )                          
  72: 6c70-A v7nl-A    91 - 103 <=>   29 -  41   (ARG   93  - ASN  105  <=> VAL   29  - ALA   41 )                          
  72: 6c70-A v7nl-A   249 - 286 <=>   42 -  79   (HIS  335  - VAL  372  <=> ASN   42  - GLU   79 )                          
  72: 6c70-A v7nl-A   287 - 290 <=>   82 -  85   (ASN  373  - ASN  376  <=> LYS   82  - GLN   85 )                          
  72: 6c70-A v7nl-A   334 - 338 <=>  221 - 225   (TYR  420  - GLU  424  <=> GLY  221  - CYS  225 )                          
  72: 6c70-A v7nl-A   371 - 374 <=>  285 - 288   (ALA  457  - LEU  460  <=> MET  285  - PHE  288 )                          
  73: 6c70-A vatb-A    45 -  48 <=>  660 - 663   (LEU   47  - LEU   50  <=> TYR  660  - ASP  663 )                          
  73: 6c70-A vatb-A    50 -  66 <=>  666 - 682   (GLN   52  - ASP   68  <=> LEU  666  - ASP  682 )                          
  73: 6c70-A vatb-A    67 -  88 <=>  684 - 705   (ASP   69  - PHE   90  <=> THR  684  - ARG  705 )                          
  73: 6c70-A vatb-A   260 - 284 <=>  708 - 732   (ALA  346  - THR  370  <=> LEU  708  - MET  732 )                          
  73: 6c70-A vatb-A   285 - 288 <=>  734 - 737   (LYS  371  - GLY  374  <=> LEU  734  - ARG  737 )                          
  73: 6c70-A vatb-A   293 - 318 <=>  738 - 763   (ALA  379  - ILE  404  <=> SER  738  - ALA  763 )                          
  73: 6c70-A vatb-A   355 - 358 <=>  766 - 769   (MET  441  - SER  444  <=> ASP  766  - LYS  769 )                          
  73: 6c70-A vatb-A   361 - 364 <=>  770 - 773   (LYS  447  - THR  450  <=> GLN  770  - LYS  773 )                          
  73: 6c70-A vatb-A   368 - 380 <=>  777 - 789   (ASP  454  - TYR  466  <=> LEU  777  - VAL  789 )                          
  74: 6c70-A vamh-A     1 -   6 <=>  446 - 451   (PHE    3  - LEU    8  <=> VAL  446  - SER  451 )                          
  74: 6c70-A vamh-A    14 -  21 <=>  487 - 494   (ILE   16  - GLY   23  <=> ALA  487  - GLN  494 )                          
  74: 6c70-A vamh-A    41 -  57 <=>  495 - 511   (ILE   43  - ASN   59  <=> ASN  495  - GLU  511 )                          
  74: 6c70-A vamh-A    58 -  61 <=>  514 - 517   (LEU   60  - GLU   63  <=> VAL  514  - SER  517 )                          
  74: 6c70-A vamh-A    65 -  78 <=>  585 - 598   (VAL   67  - PHE   80  <=> TYR  585  - GLU  598 )                          
  74: 6c70-A vamh-A    79 -  98 <=>  600 - 619   (LEU   81  - THR  100  <=> PHE  600  - LYS  619 )                          
  74: 6c70-A vamh-A   254 - 284 <=>  621 - 651   (VAL  340  - THR  370  <=> ASP  621  - LEU  651 )                          
  74: 6c70-A vamh-A   289 - 295 <=>  855 - 861   (VAL  375  - THR  381  <=> CYS  855  - LYS  861 )                          
  74: 6c70-A vamh-A   331 - 334 <=>  959 - 962   (CYS  417  - TYR  420  <=> THR  959  - VAL  962 )                          
  74: 6c70-A vamh-A   336 - 343 <=> 1091 -1098   (GLY  422  - PHE  429  <=> ALA 1091  - ASP 1098 )                          
  75: 6c70-A v87z-A    64 -  88 <=>  659 - 683   (ASP   66  - PHE   90  <=> GLY  659  - PHE  683 )                          
  75: 6c70-A v87z-A    90 -  93 <=>  684 - 687   (VAL   92  - LYS   95  <=> SER  684  - SER  687 )                          
  75: 6c70-A v87z-A   261 - 284 <=>  690 - 713   (TYR  347  - THR  370  <=> ILE  690  - ILE  713 )                          
  75: 6c70-A v87z-A   384 - 387 <=>  717 - 720   (LEU  470  - LEU  473  <=> ASP  717  - HIS  720 )                          
  76: 6c70-A v5t5-A    40 -  43 <=>    1 -   4   (CYS   42  - THR   45  <=> MET    1  - GLU    4 )                          
  76: 6c70-A v5t5-A    53 -  56 <=>   25 -  28   (MET   55  - VAL   58  <=> ASP   25  - GLU   28 )                          
  76: 6c70-A v5t5-A    60 -  64 <=>   69 -  73   (MET   62  - ASP   66  <=> VAL   69  - ALA   73 )                          
  76: 6c70-A v5t5-A    67 -  91 <=>   74 -  98   (ASP   69  - ARG   93  <=> ILE   74  - ASN   98 )                          
  76: 6c70-A v5t5-A   260 - 280 <=>  100 - 120   (ALA  346  - ALA  366  <=> GLU  100  - GLU  120 )                          
  76: 6c70-A v5t5-A   299 - 302 <=>  122 - 125   (TYR  385  - TYR  388  <=> GLU  122  - GLN  125 )                          
  76: 6c70-A v5t5-A   307 - 310 <=>  126 - 129   (VAL  393  - PHE  396  <=> LYS  126  - ARG  129 )                          
  76: 6c70-A v5t5-A   324 - 327 <=>  267 - 270   (VAL  410  - ALA  413  <=> LEU  267  - TYR  270 )                          
  76: 6c70-A v5t5-A   330 - 333 <=>  271 - 274   (SER  416  - TRP  419  <=> MET  271  - ASP  274 )                          
  76: 6c70-A v5t5-A   338 - 341 <=>  347 - 350   (GLU  424  - LYS  427  <=> GLU  347  - GLU  350 )                          
  76: 6c70-A v5t5-A   349 - 353 <=>  357 - 361   (GLN  435  - LYS  439  <=> SER  357  - THR  361 )                          
  76: 6c70-A v5t5-A   367 - 370 <=>  530 - 533   (LEU  453  - PHE  456  <=> SER  530  - PHE  533 )                          
  77: 6c70-A v9s3-A    39 -  43 <=>  331 - 335   (TYR   41  - THR   45  <=> GLU  331  - ALA  335 )                          
  77: 6c70-A v9s3-A    63 - 102 <=>  361 - 400   (ASP   65  - TRP  104  <=> PRO  361  - CYS  400 )                          
  77: 6c70-A v9s3-A   252 - 283 <=>  403 - 434   (ARG  338  - ALA  369  <=> PRO  403  - THR  434 )                          
  77: 6c70-A v9s3-A   284 - 287 <=>  436 - 439   (THR  370  - ASN  373  <=> HIS  436  - ASN  439 )                          
  77: 6c70-A v9s3-A   288 - 291 <=>  441 - 444   (GLY  374  - VAL  377  <=> LEU  441  - LEU  444 )                          
  77: 6c70-A v9s3-A   326 - 331 <=>  537 - 542   (GLU  412  - CYS  417  <=> LYS  537  - SER  542 )                          
  78: 6c70-A v690-A    63 - 101 <=>  160 - 198   (ASP   65  - ILE  103  <=> ALA  160  - GLU  198 )                          
  78: 6c70-A v690-A   194 - 210 <=>  205 - 221   (SER  211  - LEU  227  <=> ASP  205  - GLY  221 )                          
  78: 6c70-A v690-A   255 - 286 <=>  250 - 281   (THR  341  - VAL  372  <=> LEU  250  - ALA  281 )                          
  78: 6c70-A v690-A   291 - 294 <=>  283 - 286   (VAL  377  - ALA  380  <=> SER  283  - ALA  286 )                          
  78: 6c70-A v690-A   297 - 300 <=>  289 - 292   (ILE  383  - LEU  386  <=> GLY  289  - VAL  292 )                          
  79: 6c70-A v68w-A    28 -  33 <=>  357 - 362   (TYR   30  - LYS   35  <=> ILE  357  - LEU  362 )                          
  79: 6c70-A v68w-A    34 -  63 <=>  364 - 393   (PHE   36  - ASP   65  <=> ASP  364  - LYS  393 )                          
  79: 6c70-A v68w-A    64 -  78 <=>  400 - 414   (ASP   66  - PHE   80  <=> LEU  400  - ILE  414 )                          
  79: 6c70-A v68w-A    79 -  97 <=>  416 - 434   (LEU   81  - LYS   99  <=> VAL  416  - GLN  434 )                          
  79: 6c70-A v68w-A    99 - 103 <=>  435 - 439   (LEU  101  - ASN  105  <=> GLN  435  - VAL  439 )                          
  79: 6c70-A v68w-A   159 - 162 <=>  472 - 475   (MET  176  - THR  179  <=> ASP  472  - ASP  475 )                          
  79: 6c70-A v68w-A   188 - 202 <=>  494 - 508   (SER  205  - TRP  219  <=> ILE  494  - LYS  508 )                          
  79: 6c70-A v68w-A   256 - 260 <=>  510 - 514   (ALA  342  - ALA  346  <=> ASP  510  - ASP  514 )                          
  79: 6c70-A v68w-A   261 - 282 <=>  516 - 537   (TYR  347  - GLN  368  <=> LEU  516  - VAL  537 )                          
  79: 6c70-A v68w-A   283 - 286 <=>  539 - 542   (ALA  369  - VAL  372  <=> MET  539  - GLU  542 )                          
  79: 6c70-A v68w-A   287 - 290 <=>  545 - 548   (ASN  373  - ASN  376  <=> GLU  545  - GLU  548 )                          
  79: 6c70-A v68w-A   330 - 333 <=>  603 - 606   (SER  416  - TRP  419  <=> ALA  603  - HIS  606 )                          
  80: 6c70-A v77u-A    63 -  92 <=>    3 -  32   (ASP   65  - SER   94  <=> SER    3  - GLY   32 )                          
  80: 6c70-A v77u-A   115 - 118 <=>   49 -  52   (ASN  117  - PHE  120  <=> GLY   49  - LYS   52 )                          
  80: 6c70-A v77u-A   120 - 130 <=>   53 -  63   (ALA  122  - LEU  132  <=> ILE   53  - LYS   63 )                          
  80: 6c70-A v77u-A   197 - 200 <=>   66 -  69   (VAL  214  - CYS  217  <=> ALA   66  - LEU   69 )                          
  80: 6c70-A v77u-A   257 - 273 <=>   71 -  87   (VAL  343  - THR  359  <=> PRO   71  - ILE   87 )                          
  81: 6c70-A v7pt-A    64 - 100 <=>   18 -  54   (ASP   66  - ALA  102  <=> ALA   18  - LYS   54 )                          
  81: 6c70-A v7pt-A   225 - 228 <=>   65 -  68   (ALA  242  - LEU  314  <=> ASN   65  - SER   68 )                          
  81: 6c70-A v7pt-A   232 - 235 <=>   69 -  72   (GLN  318  - LEU  321  <=> GLY   69  - SER   72 )                          
  81: 6c70-A v7pt-A   241 - 244 <=>   74 -  77   (LYS  327  - VAL  330  <=> HIS   74  - PRO   77 )                          
  81: 6c70-A v7pt-A   247 - 250 <=>   78 -  81   (HIS  333  - VAL  336  <=> GLY   78  - PHE   81 )                          
  81: 6c70-A v7pt-A   258 - 286 <=>  122 - 150   (GLY  344  - VAL  372  <=> GLY  122  - GLU  150 )                          
  81: 6c70-A v7pt-A   287 - 290 <=>  153 - 156   (ASN  373  - ASN  376  <=> VAL  153  - LEU  156 )                          
  82: 6c70-A vcvs-A    47 -  50 <=>  407 - 410   (LEU   49  - GLN   52  <=> GLY  407  - SER  410 )                          
  82: 6c70-A vcvs-A    64 -  92 <=>  791 - 819   (ASP   66  - SER   94  <=> GLN  791  - LEU  819 )                          
  82: 6c70-A vcvs-A    95 -  98 <=>  820 - 823   (PHE   97  - THR  100  <=> LEU  820  - ASP  823 )                          
  82: 6c70-A vcvs-A   257 - 287 <=>  824 - 854   (VAL  343  - ASN  373  <=> HIS  824  - SER  854 )                          
  82: 6c70-A vcvs-A   289 - 294 <=>  874 - 879   (VAL  375  - ALA  380  <=> THR  874  - ASP  879 )                          
  83: 6c70-A vasy-A     4 -  11 <=>    6 -  13   (GLN    6  - LEU   13  <=> VAL    6  - GLU   13 )                          
  83: 6c70-A vasy-A    63 -  88 <=>  123 - 148   (ASP   65  - PHE   90  <=> GLU  123  - VAL  148 )                          
  83: 6c70-A vasy-A   258 - 261 <=>  149 - 152   (GLY  344  - TYR  347  <=> SER  149  - ASN  152 )                          
  83: 6c70-A vasy-A   263 - 287 <=>  153 - 177   (VAL  349  - ASN  373  <=> PRO  153  - GLY  177 )                          
  83: 6c70-A vasy-A   295 - 298 <=>  179 - 182   (THR  381  - GLY  384  <=> SER  179  - THR  182 )                          
  83: 6c70-A vasy-A   328 - 332 <=>  195 - 199   (ALA  414  - HIS  418  <=> SER  195  - GLU  199 )                          
  83: 6c70-A vasy-A   373 - 376 <=>  221 - 224   (VAL  459  - ALA  462  <=> SER  221  - ARG  224 )                          
  84: 6c70-A vcs7-A    64 -  77 <=>   58 -  71   (ASP   66  - PHE   79  <=> GLY   58  - VAL   71 )                          
  84: 6c70-A vcs7-A    78 -  89 <=>   73 -  84   (PHE   80  - PRO   91  <=> THR   73  - GLU   84 )                          
  84: 6c70-A vcs7-A    91 - 101 <=>   85 -  95   (ARG   93  - ILE  103  <=> GLN   85  - ARG   95 )                          
  84: 6c70-A vcs7-A   102 - 105 <=>   97 - 100   (TRP  104  - PRO  107  <=> GLU   97  - ARG  100 )                          
  84: 6c70-A vcs7-A   109 - 119 <=>  163 - 173   (PRO  111  - HIS  121  <=> TYR  163  - TYR  173 )                          
  84: 6c70-A vcs7-A   246 - 286 <=>  178 - 218   (ARG  332  - VAL  372  <=> TYR  178  - VAL  218 )                          
  84: 6c70-A vcs7-A   287 - 290 <=>  221 - 224   (ASN  373  - ASN  376  <=> CYS  221  - GLY  224 )                          
  84: 6c70-A vcs7-A   329 - 333 <=>  501 - 505   (TYR  415  - TRP  419  <=> ALA  501  - PHE  505 )                          
  84: 6c70-A vcs7-A   336 - 339 <=>  506 - 509   (GLY  422  - GLU  425  <=> ALA  506  - SER  509 )                          
  85: 6c70-A v65i-A    64 -  80 <=>   13 -  29   (ASP   66  - HIS   82  <=> SER   13  - ARG   29 )                          
  85: 6c70-A v65i-A    81 -  90 <=>   31 -  40   (PRO   83  - VAL   92  <=> ARG   31  - GLU   40 )                          
  85: 6c70-A v65i-A   260 - 283 <=>   41 -  64   (ALA  346  - ALA  369  <=> ASP   41  - LYS   64 )                          
  85: 6c70-A v65i-A   296 - 313 <=>   65 -  82   (VAL  382  - PHE  399  <=> LYS   65  - ASP   82 )                          
  85: 6c70-A v65i-A   361 - 364 <=>   89 -  92   (LYS  447  - THR  450  <=> SER   89  - ARG   92 )                          
  85: 6c70-A v65i-A   365 - 380 <=>   94 - 109   (VAL  451  - TYR  466  <=> ALA   94  - ASP  109 )                          
  85: 6c70-A v65i-A   382 - 388 <=>  167 - 173   (MET  468  - LYS  474  <=> ASP  167  - GLN  173 )                          
  86: 6c70-A vaec-A    64 -  99 <=>  113 - 148   (ASP   66  - LEU  101  <=> GLU  113  - LYS  148 )                          
  86: 6c70-A vaec-A   255 - 281 <=>  150 - 176   (THR  341  - TYR  367  <=> GLU  150  - SER  176 )                          
  86: 6c70-A vaec-A   283 - 286 <=>  177 - 180   (ALA  369  - VAL  372  <=> MET  177  - SER  180 )                          
  86: 6c70-A vaec-A   287 - 290 <=>  183 - 186   (ASN  373  - ASN  376  <=> GLN  183  - LYS  186 )                          
  87: 6c70-A v5x1-A    65 -  93 <=>   14 -  42   (VAL   67  - LYS   95  <=> ASP   14  - MET   42 )                          
  87: 6c70-A v5x1-A    96 -  99 <=>   43 -  46   (TYR   98  - LEU  101  <=> PRO   43  - GLN   46 )                          
  87: 6c70-A v5x1-A   255 - 284 <=>   49 -  78   (THR  341  - THR  370  <=> PHE   49  - THR   78 )                          
  87: 6c70-A v5x1-A   285 - 291 <=>   80 -  86   (LYS  371  - VAL  377  <=> PHE   80  - PHE   86 )                          
  88: 6c70-A v7q9-A    63 - 101 <=>  108 - 146   (ASP   65  - ILE  103  <=> HIS  108  - ALA  146 )                          
  88: 6c70-A v7q9-A   102 - 105 <=>  148 - 151   (TRP  104  - PRO  107  <=> ARG  148  - LYS  151 )                          
  88: 6c70-A v7q9-A   107 - 112 <=>  157 - 162   (SER  109  - ALA  114  <=> GLY  157  - GLY  162 )                          
  88: 6c70-A v7q9-A   229 - 237 <=>  184 - 192   (THR  315  - ARG  323  <=> VAL  184  - GLY  192 )                          
  88: 6c70-A v7q9-A   246 - 255 <=>  211 - 220   (ARG  332  - THR  341  <=> VAL  211  - TYR  220 )                          
  88: 6c70-A v7q9-A   261 - 286 <=>  235 - 260   (TYR  347  - VAL  372  <=> TYR  235  - SER  260 )                          
  88: 6c70-A v7q9-A   287 - 290 <=>  263 - 266   (ASN  373  - ASN  376  <=> ALA  263  - PRO  266 )                          
  89: 6c70-A v66p-A     9 -  12 <=>    9 -  12   (ASP   11  - PRO   14  <=> LEU    9  - LEU   12 )                          
  89: 6c70-A v66p-A    30 -  34 <=>   42 -  46   (GLU   32  - PHE   36  <=> ALA   42  - LYS   46 )                          
  89: 6c70-A v66p-A    36 -  39 <=>   47 -  50   (HIS   38  - TYR   41  <=> PRO   47  - TYR   50 )                          
  89: 6c70-A v66p-A    64 -  92 <=>  302 - 330   (ASP   66  - SER   94  <=> VAL  302  - THR  330 )                          
  89: 6c70-A v66p-A    96 -  99 <=>  337 - 340   (TYR   98  - LEU  101  <=> ASP  337  - ALA  340 )                          
  89: 6c70-A v66p-A   256 - 259 <=>  343 - 346   (ALA  342  - ASP  345  <=> THR  343  - GLU  346 )                          
  89: 6c70-A v66p-A   261 - 287 <=>  347 - 373   (TYR  347  - ASN  373  <=> ARG  347  - GLY  373 )                          
  89: 6c70-A v66p-A   289 - 312 <=>  383 - 406   (VAL  375  - ILE  398  <=> SER  383  - SER  406 )                          
  89: 6c70-A v66p-A   330 - 333 <=>  457 - 460   (SER  416  - TRP  419  <=> GLU  457  - HIS  460 )                          
  89: 6c70-A v66p-A   336 - 339 <=>  461 - 464   (GLY  422  - GLU  425  <=> SER  461  - PRO  464 )                          
  89: 6c70-A v66p-A   351 - 354 <=>  513 - 516   (CYS  437  - ALA  440  <=> ARG  513  - GLU  516 )                          
  89: 6c70-A v66p-A   355 - 358 <=>  519 - 522   (MET  441  - SER  444  <=> GLU  519  - LEU  522 )                          
  89: 6c70-A v66p-A   364 - 376 <=>  524 - 536   (THR  450  - ALA  462  <=> LYS  524  - VAL  536 )                          
  90: 6c70-A v5n5-A    32 -  37 <=>  236 - 241   (LYS   34  - ARG   39  <=> ASP  236  - SER  241 )                          
  90: 6c70-A v5n5-A    40 -  61 <=>  242 - 263   (CYS   42  - GLU   63  <=> LEU  242  - ARG  263 )                          
  90: 6c70-A v5n5-A    68 -  92 <=>  264 - 288   (LEU   70  - SER   94  <=> MET  264  - TYR  288 )                          
  90: 6c70-A v5n5-A    95 -  98 <=>  290 - 293   (PHE   97  - THR  100  <=> ASN  290  - ASP  293 )                          
  90: 6c70-A v5n5-A   257 - 284 <=>  294 - 321   (VAL  343  - THR  370  <=> SER  294  - ASP  321 )                          
  90: 6c70-A v5n5-A   293 - 314 <=>  322 - 343   (ALA  379  - GLY  400  <=> SER  322  - LYS  343 )                          
  90: 6c70-A v5n5-A   316 - 320 <=>  344 - 348   (ARG  402  - GLU  406  <=> SER  344  - ASN  348 )                          
  91: 6c70-A v62r-A    65 -  95 <=>    5 -  35   (VAL   67  - PHE   97  <=> SER    5  - ASP   35 )                          
  91: 6c70-A v62r-A   258 - 290 <=>   37 -  69   (GLY  344  - ASN  376  <=> TYR   37  - ALA   69 )                          
  91: 6c70-A v62r-A   308 - 311 <=>   83 -  86   (PHE  394  - CYS  397  <=> LEU   83  - MET   86 )                          
  91: 6c70-A v62r-A   314 - 317 <=>   87 -  90   (GLY  400  - LEU  403  <=> GLN   87  - PRO   90 )                          
  91: 6c70-A v62r-A   329 - 332 <=>  469 - 472   (TYR  415  - HIS  418  <=> LEU  469  - THR  472 )                          
  91: 6c70-A v62r-A   336 - 339 <=>  495 - 498   (GLY  422  - GLU  425  <=> LEU  495  - ASN  498 )                          
  91: 6c70-A v62r-A   341 - 345 <=>  520 - 524   (LYS  427  - GLN  431  <=> GLY  520  - HIS  524 )                          
  91: 6c70-A v62r-A   353 - 356 <=>  558 - 561   (LYS  439  - SER  442  <=> GLU  558  - ARG  561 )                          
  92: 6c70-A v9k4-A    28 -  31 <=>  158 - 161   (TYR   30  - GLY   33  <=> THR  158  - LYS  161 )                          
  92: 6c70-A v9k4-A    34 -  41 <=>  253 - 260   (PHE   36  - ILE   43  <=> SER  253  - LEU  260 )                          
  92: 6c70-A v9k4-A   143 - 146 <=>  279 - 282   (SER  145  - GLY  148  <=> ASN  279  - ASN  282 )                          
  92: 6c70-A v9k4-A   150 - 153 <=>  283 - 286   (ILE  152  - SER  155  <=> ALA  283  - SER  286 )                          
  92: 6c70-A v9k4-A   170 - 173 <=>  445 - 448   (SER  187  - GLY  190  <=> GLN  445  - ASP  448 )                          
  92: 6c70-A v9k4-A   174 - 224 <=>  450 - 500   (HIS  191  - SER  241  <=> TYR  450  - HIS  500 )                          
  92: 6c70-A v9k4-A   236 - 248 <=>  501 - 513   (VAL  322  - LYS  334  <=> SER  501  - SER  513 )                          
  92: 6c70-A v9k4-A   251 - 256 <=>  514 - 519   (VAL  337  - ALA  342  <=> VAL  514  - ASP  519 )                          
  92: 6c70-A v9k4-A   258 - 273 <=>  520 - 535   (GLY  344  - THR  359  <=> LYS  520  - VAL  535 )                          
  92: 6c70-A v9k4-A   293 - 322 <=>  553 - 582   (ALA  379  - SER  408  <=> THR  553  - GLY  582 )                          
  92: 6c70-A v9k4-A   350 - 353 <=>  583 - 586   (GLN  436  - LYS  439  <=> ARG  583  - SER  586 )                          
  92: 6c70-A v9k4-A   372 - 376 <=>  608 - 612   (SER  458  - ALA  462  <=> VAL  608  - ALA  612 )                          
  93: 6c70-A vac2-A    63 -  91 <=>   59 -  87   (ASP   65  - ARG   93  <=> ILE   59  - ASN   87 )                          
  93: 6c70-A vac2-A    95 - 101 <=>   88 -  94   (PHE   97  - ILE  103  <=> GLU   88  - LYS   94 )                          
  93: 6c70-A vac2-A   104 - 107 <=>  100 - 103   (ASN  106  - SER  109  <=> SER  100  - HIS  103 )                          
  93: 6c70-A vac2-A   108 - 111 <=>  127 - 130   (HIS  110  - PHE  113  <=> GLN  127  - ASP  130 )                          
  93: 6c70-A vac2-A   112 - 126 <=>  132 - 146   (ALA  114  - MET  128  <=> TYR  132  - ASP  146 )                          
  93: 6c70-A vac2-A   189 - 192 <=>  165 - 168   (MET  206  - SER  209  <=> PHE  165  - SER  168 )                          
  93: 6c70-A vac2-A   196 - 199 <=>  182 - 185   (ASP  213  - PHE  216  <=> GLY  182  - VAL  185 )                          
  93: 6c70-A vac2-A   260 - 285 <=>  187 - 212   (ALA  346  - LYS  371  <=> LYS  187  - ASP  212 )                          
  93: 6c70-A vac2-A   286 - 289 <=>  215 - 218   (VAL  372  - VAL  375  <=> LYS  215  - SER  218 )                          
  93: 6c70-A vac2-A   291 - 294 <=>  350 - 353   (VAL  377  - ALA  380  <=> GLY  350  - VAL  353 )                          
  94: 6c70-A vcu4-A   107 - 111 <=>   18 -  22   (SER  109  - PHE  113  <=> LEU   18  - GLN   22 )                          
  94: 6c70-A vcu4-A   112 - 145 <=>   24 -  57   (ALA  114  - THR  147  <=> TYR   24  - SER   57 )                          
  94: 6c70-A vcu4-A   185 - 198 <=>   58 -  71   (LEU  202  - LEU  215  <=> ALA   58  - LEU   71 )                          
  94: 6c70-A vcu4-A   199 - 214 <=>   73 -  88   (PHE  216  - LYS  231  <=> GLU   73  - GLY   88 )                          
  94: 6c70-A vcu4-A   215 - 226 <=>   90 - 101   (ALA  232  - THR  243  <=> ALA   90  - THR  101 )                          
  94: 6c70-A vcu4-A   228 - 231 <=>  105 - 108   (LEU  314  - LYS  317  <=> SER  105  - GLU  108 )                          
  94: 6c70-A vcu4-A   233 - 250 <=>  112 - 129   (GLU  319  - VAL  336  <=> VAL  112  - SER  129 )                          
  94: 6c70-A vcu4-A   256 - 259 <=>  176 - 179   (ALA  342  - ASP  345  <=> ASN  176  - ILE  179 )                          
  94: 6c70-A vcu4-A   322 - 331 <=>  187 - 196   (SER  408  - CYS  417  <=> THR  187  - GLY  196 )                          
  94: 6c70-A vcu4-A   332 - 336 <=>  198 - 202   (HIS  418  - GLY  422  <=> ASP  198  - THR  202 )                          
  94: 6c70-A vcu4-A   354 - 359 <=>  220 - 225   (ALA  440  - GLY  445  <=> ALA  220  - LYS  225 )                          
  94: 6c70-A vcu4-A   364 - 376 <=>  226 - 238   (THR  450  - ALA  462  <=> LYS  226  - ALA  238 )                          
  94: 6c70-A vcu4-A   377 - 388 <=>  240 - 251   (VAL  463  - LYS  474  <=> LEU  240  - ASN  251 )                          
  95: 6c70-A v8t0-A    64 -  94 <=>   38 -  68   (ASP   66  - ILE   96  <=> ARG   38  - LEU   68 )                          
  95: 6c70-A v8t0-A    96 -  99 <=>   69 -  72   (TYR   98  - LEU  101  <=> SER   69  - PRO   72 )                          
  95: 6c70-A v8t0-A   253 - 286 <=>   74 - 107   (LEU  339  - VAL  372  <=> HIS   74  - GLN  107 )                          
  95: 6c70-A v8t0-A   287 - 290 <=>  110 - 113   (ASN  373  - ASN  376  <=> LEU  110  - LEU  113 )                          
  95: 6c70-A v8t0-A   308 - 311 <=>  154 - 157   (PHE  394  - CYS  397  <=> SER  154  - ALA  157 )                          
  95: 6c70-A v8t0-A   314 - 317 <=>  158 - 161   (GLY  400  - LEU  403  <=> ASP  158  - PRO  161 )                          
  95: 6c70-A v8t0-A   325 - 333 <=>  268 - 276   (MET  411  - TRP  419  <=> CYS  268  - GLN  276 )                          
  96: 6c70-A v67p-A     2 -   5 <=>  190 - 193   (LYS    4  - GLY    7  <=> ASP  190  - SER  193 )                          
  96: 6c70-A v67p-A    19 -  24 <=>  430 - 435   (GLY   21  - MET   26  <=> ARG  430  - GLU  435 )                          
  96: 6c70-A v67p-A    47 -  51 <=>  444 - 448   (LEU   49  - TYR   53  <=> LYS  444  - VAL  448 )                          
  96: 6c70-A v67p-A    53 -  59 <=>  450 - 456   (MET   55  - MET   61  <=> HIS  450  - THR  456 )                          
  96: 6c70-A v67p-A    67 -  94 <=>  457 - 484   (ASP   69  - ILE   96  <=> ALA  457  - LEU  484 )                          
  96: 6c70-A v67p-A   255 - 258 <=>  486 - 489   (THR  341  - GLY  344  <=> ALA  486  - SER  489 )                          
  96: 6c70-A v67p-A   260 - 288 <=>  490 - 518   (ALA  346  - GLY  374  <=> ARG  490  - ASP  518 )                          
  96: 6c70-A v67p-A   290 - 309 <=>  519 - 538   (ASN  376  - LEU  395  <=> SER  519  - LEU  538 )                          
  96: 6c70-A v67p-A   310 - 314 <=>  540 - 544   (PHE  396  - GLY  400  <=> CYS  540  - TYR  544 )                          
  96: 6c70-A v67p-A   317 - 331 <=>  549 - 563   (LEU  403  - CYS  417  <=> SER  549  - LEU  563 )                          
  96: 6c70-A v67p-A   364 - 367 <=>  657 - 660   (THR  450  - LEU  453  <=> HIS  657  - MET  660 )                          
  96: 6c70-A v67p-A   369 - 375 <=>  661 - 667   (LEU  455  - GLY  461  <=> TRP  661  - ASN  667 )                          
  97: 6c70-A v6es-A    64 -  90 <=>   16 -  42   (ASP   66  - VAL   92  <=> ARG   16  - SER   42 )                          
  97: 6c70-A v6es-A    95 - 102 <=>   44 -  51   (PHE   97  - TRP  104  <=> ILE   44  - SER   51 )                          
  97: 6c70-A v6es-A   104 - 109 <=>   55 -  60   (ASN  106  - PRO  111  <=> LYS   55  - GLN   60 )                          
  97: 6c70-A v6es-A   239 - 287 <=>   61 - 109   (ALA  325  - ASN  373  <=> SER   61  - ASN  109 )                          
  97: 6c70-A v6es-A   289 - 317 <=>  142 - 170   (VAL  375  - LEU  403  <=> CYS  142  - ARG  170 )                          
  98: 6c70-A v6yo-A    63 -  78 <=>   29 -  44   (ASP   65  - PHE   80  <=> PHE   29  - GLU   44 )                          
  98: 6c70-A v6yo-A    79 -  93 <=>   46 -  60   (LEU   81  - LYS   95  <=> ALA   46  - GLU   60 )                          
  98: 6c70-A v6yo-A    95 -  98 <=>   61 -  64   (PHE   97  - THR  100  <=> ALA   61  - GLU   64 )                          
  98: 6c70-A v6yo-A   255 - 284 <=>   65 -  94   (THR  341  - THR  370  <=> ASP   65  - ASN   94 )                          
  98: 6c70-A v6yo-A   285 - 288 <=>   96 -  99   (LYS  371  - GLY  374  <=> SER   96  - LYS   99 )                          
  98: 6c70-A v6yo-A   327 - 336 <=>  716 - 725   (ALA  413  - GLY  422  <=> SER  716  - ALA  725 )                          
  98: 6c70-A v6yo-A   337 - 340 <=>  728 - 731   (SER  423  - ALA  426  <=> ALA  728  - ALA  731 )                          
  99: 6c70-A vc7z-A    39 -  64 <=>    7 -  32   (TYR   41  - ASP   66  <=> GLN    7  - ALA   32 )                          
  99: 6c70-A vc7z-A    65 -  97 <=>  102 - 134   (VAL   67  - LYS   99  <=> PHE  102  - TYR  134 )                          
  99: 6c70-A vc7z-A   100 - 103 <=>  135 - 138   (ALA  102  - ASN  105  <=> ASP  135  - SER  138 )                          
  99: 6c70-A vc7z-A   197 - 200 <=>  144 - 147   (VAL  214  - CYS  217  <=> PRO  144  - PHE  147 )                          
  99: 6c70-A vc7z-A   261 - 283 <=>  150 - 172   (TYR  347  - ALA  369  <=> LEU  150  - ILE  172 )                          
  99: 6c70-A vc7z-A   284 - 287 <=>  174 - 177   (THR  370  - ASN  373  <=> GLN  174  - LEU  177 )                          
  99: 6c70-A vc7z-A   288 - 291 <=>  180 - 183   (GLY  374  - VAL  377  <=> LYS  180  - THR  183 )                          
  99: 6c70-A vc7z-A   322 - 326 <=>  292 - 296   (SER  408  - GLU  412  <=> CYS  292  - GLY  296 )                          
  99: 6c70-A vc7z-A   333 - 336 <=>  315 - 318   (TRP  419  - GLY  422  <=> LYS  315  - GLU  318 )                          
 100: 6c70-A vaqn-A     4 -   7 <=>   46 -  49   (GLN    6  - VAL    9  <=> CYS   46  - TYR   49 )                          
 100: 6c70-A vaqn-A     8 -  14 <=>   51 -  57   (ALA   10  - ILE   16  <=> ALA   51  - LYS   57 )                          
 100: 6c70-A vaqn-A    17 -  20 <=>   61 -  64   (MET   19  - VAL   22  <=> ILE   61  - GLU   64 )                          
 100: 6c70-A vaqn-A    63 -  94 <=>  158 - 189   (ASP   65  - ILE   96  <=> SER  158  - ASP  189 )                          
 100: 6c70-A vaqn-A   258 - 284 <=>  191 - 217   (GLY  344  - THR  370  <=> LEU  191  - SER  217 )                          
 101: 6c70-A v95n-A    63 - 103 <=>   20 -  60   (ASP   65  - ASN  105  <=> VAL   20  - THR   60 )                          
 101: 6c70-A v95n-A   249 - 260 <=>   62 -  73   (HIS  335  - ALA  346  <=> ASN   62  - LYS   73 )                          
 101: 6c70-A v95n-A   261 - 286 <=>   77 - 102   (TYR  347  - VAL  372  <=> GLU   77  - THR  102 )                          
 101: 6c70-A v95n-A   287 - 290 <=>  105 - 108   (ASN  373  - ASN  376  <=> GLU  105  - ASN  108 )                          
 102: 6c70-A v5nk-A    63 -  66 <=>  388 - 391   (ASP   65  - ASP   68  <=> THR  388  - ASN  391 )                          
 102: 6c70-A v5nk-A    67 -  89 <=>  393 - 415   (ASP   69  - PRO   91  <=> ASP  393  - LEU  415 )                          
 102: 6c70-A v5nk-A    91 - 108 <=>  416 - 433   (ARG   93  - HIS  110  <=> LEU  416  - GLY  433 )                          
 102: 6c70-A v5nk-A   241 - 260 <=>  434 - 453   (LYS  327  - ALA  346  <=> ARG  434  - ARG  453 )                          
 102: 6c70-A v5nk-A   261 - 284 <=>  456 - 479   (TYR  347  - THR  370  <=> GLN  456  - VAL  479 )                          
 102: 6c70-A v5nk-A   285 - 289 <=>  481 - 485   (LYS  371  - VAL  375  <=> ARG  481  - MET  485 )                          
 102: 6c70-A v5nk-A   335 - 338 <=>  552 - 555   (ASP  421  - GLU  424  <=> THR  552  - ALA  555 )                          
 103: 6c70-A vac5-A    34 -  39 <=>  359 - 364   (PHE   36  - TYR   41  <=> GLY  359  - GLN  364 )                          
 103: 6c70-A vac5-A    64 - 105 <=>  720 - 761   (ASP   66  - PRO  107  <=> GLN  720  - GLN  761 )                          
 103: 6c70-A vac5-A   111 - 114 <=>  767 - 770   (PHE  113  - SER  116  <=> ALA  767  - GLY  770 )                          
 103: 6c70-A vac5-A   228 - 231 <=>  772 - 775   (LEU  314  - LYS  317  <=> GLY  772  - GLY  775 )                          
 103: 6c70-A vac5-A   234 - 260 <=>  776 - 802   (MET  320  - ALA  346  <=> ALA  776  - SER  802 )                          
 103: 6c70-A vac5-A   261 - 284 <=>  805 - 828   (TYR  347  - THR  370  <=> LEU  805  - LEU  828 )                          
 103: 6c70-A vac5-A   285 - 290 <=>  830 - 835   (LYS  371  - ASN  376  <=> GLU  830  - PRO  835 )                          
 103: 6c70-A vac5-A   331 - 337 <=>  929 - 935   (CYS  417  - SER  423  <=> ALA  929  - GLY  935 )                          
 103: 6c70-A vac5-A   338 - 341 <=>  957 - 960   (GLU  424  - LYS  427  <=> CYS  957  - ARG  960 )                          
 103: 6c70-A vac5-A   346 - 349 <=> 1089 -1092   (ILE  432  - GLN  435  <=> ALA 1089  - THR 1092 )                          
 104: 6c70-A v8q5-A    64 -  93 <=>   14 -  43   (ASP   66  - LYS   95  <=> GLY   14  - TYR   43 )                          
 104: 6c70-A v8q5-A    95 -  98 <=>   44 -  47   (PHE   97  - THR  100  <=> VAL   44  - GLU   47 )                          
 104: 6c70-A v8q5-A   255 - 284 <=>   48 -  77   (THR  341  - THR  370  <=> GLY   48  - GLY   77 )                          
 104: 6c70-A v8q5-A   286 - 289 <=>   78 -  81   (VAL  372  - VAL  375  <=> SER   78  - THR   81 )                          
 104: 6c70-A v8q5-A   319 - 322 <=>  361 - 364   (GLU  405  - SER  408  <=> ALA  361  - SER  364 )                          
 104: 6c70-A v8q5-A   324 - 327 <=>  365 - 368   (VAL  410  - ALA  413  <=> ARG  365  - VAL  368 )                          
 104: 6c70-A v8q5-A   334 - 337 <=>  398 - 401   (TYR  420  - SER  423  <=> ILE  398  - LEU  401 )                          
 104: 6c70-A v8q5-A   345 - 348 <=>  466 - 469   (GLN  431  - CYS  434  <=> CYS  466  - HIS  469 )                          
 105: 6c70-A v85z-A    28 -  53 <=>    4 -  29   (TYR   30  - MET   55  <=> ASN    4  - GLU   29 )                          
 105: 6c70-A v85z-A    55 -  62 <=>   32 -  39   (ALA   57  - SER   64  <=> PHE   32  - GLN   39 )                          
 105: 6c70-A v85z-A    67 -  91 <=>   40 -  64   (ASP   69  - ARG   93  <=> SER   40  - ARG   64 )                          
 105: 6c70-A v85z-A    92 -  95 <=>   66 -  69   (SER   94  - PHE   97  <=> GLN   66  - ASP   69 )                          
 105: 6c70-A v85z-A   260 - 286 <=>   71 -  97   (ALA  346  - VAL  372  <=> ALA   71  - LYS   97 )                          
 105: 6c70-A v85z-A   385 - 388 <=>   98 - 101   (VAL  471  - LYS  474  <=> GLY   98  - ILE  101 )                          
 106: 6c70-A v6vj-A     5 -  11 <=>    6 -  12   (GLY    7  - LEU   13  <=> VAL    6  - ALA   12 )                          
 106: 6c70-A v6vj-A    27 -  30 <=>   17 -  20   (TYR   29  - GLU   32  <=> LEU   17  - LEU   20 )                          
 106: 6c70-A v6vj-A    32 -  62 <=>   21 -  51   (LYS   34  - SER   64  <=> GLY   21  - PHE   51 )                          
 106: 6c70-A v6vj-A    63 -  84 <=>   57 -  78   (ASP   65  - LYS   86  <=> GLN   57  - ALA   78 )                          
 106: 6c70-A v6vj-A    85 -  90 <=>   80 -  85   (MET   87  - VAL   92  <=> PRO   80  - ALA   85 )                          
 106: 6c70-A v6vj-A    92 -  95 <=>   90 -  93   (SER   94  - PHE   97  <=> ARG   90  - LEU   93 )                          
 106: 6c70-A v6vj-A   258 - 286 <=>   95 - 123   (GLY  344  - VAL  372  <=> ALA   95  - ARG  123 )                          
 106: 6c70-A v6vj-A   301 - 310 <=>  149 - 158   (LEU  387  - PHE  396  <=> THR  149  - TYR  158 )                          
 106: 6c70-A v6vj-A   313 - 316 <=>  188 - 191   (PHE  399  - ARG  402  <=> TRP  188  - ALA  191 )                          
 106: 6c70-A v6vj-A   365 - 388 <=>  192 - 215   (VAL  451  - LYS  474  <=> TYR  192  - ILE  215 )                          
 107: 6c70-A v8kt-A     1 -   6 <=>   35 -  40   (PHE    3  - LEU    8  <=> ALA   35  - LEU   40 )                          
 107: 6c70-A v8kt-A    43 -  46 <=>   78 -  81   (THR   45  - LEU   48  <=> VAL   78  - HIS   81 )                          
 107: 6c70-A v8kt-A    49 -  54 <=>  109 - 114   (LEU   51  - MET   56  <=> GLU  109  - LEU  114 )                          
 107: 6c70-A v8kt-A    63 -  91 <=>  183 - 211   (ASP   65  - ARG   93  <=> GLN  183  - GLY  211 )                          
 107: 6c70-A v8kt-A   263 - 286 <=>  213 - 236   (VAL  349  - VAL  372  <=> SER  213  - CYS  236 )                          
 107: 6c70-A v8kt-A   287 - 311 <=>  240 - 264   (ASN  373  - CYS  397  <=> GLY  240  - ASP  264 )                          
 107: 6c70-A v8kt-A   368 - 380 <=>  265 - 277   (ASP  454  - TYR  466  <=> VAL  265  - ALA  277 )                          
 108: 6c70-A v5x6-A    29 -  32 <=>   97 - 100   (SER   31  - LYS   34  <=> PRO   97  - PRO  100 )                          
 108: 6c70-A v5x6-A    59 -  62 <=>  517 - 520   (MET   61  - SER   64  <=> THR  517  - VAL  520 )                          
 108: 6c70-A v5x6-A    64 -  94 <=>  558 - 588   (ASP   66  - ILE   96  <=> THR  558  - ALA  588 )                          
 108: 6c70-A v5x6-A    96 -  99 <=>  589 - 592   (TYR   98  - LEU  101  <=> THR  589  - GLU  592 )                          
 108: 6c70-A v5x6-A   259 - 287 <=>  596 - 624   (ASP  345  - ASN  373  <=> ARG  596  - LYS  624 )                          
 108: 6c70-A v5x6-A   289 - 300 <=>  629 - 640   (VAL  375  - LEU  386  <=> SER  629  - LEU  640 )                          
 108: 6c70-A v5x6-A   302 - 305 <=>  647 - 650   (TYR  388  - GLY  391  <=> GLU  647  - GLU  650 )                          
 108: 6c70-A v5x6-A   309 - 312 <=>  693 - 696   (LEU  395  - ILE  398  <=> THR  693  - ARG  696 )                          
 108: 6c70-A v5x6-A   322 - 330 <=>  940 - 948   (SER  408  - SER  416  <=> ILE  940  - ASN  948 )                          
 108: 6c70-A v5x6-A   337 - 352 <=> 1012 -1027   (SER  423  - GLN  438  <=> ILE 1012  - TYR 1027 )                          
 108: 6c70-A v5x6-A   353 - 356 <=> 1029 -1032   (LYS  439  - SER  442  <=> MET 1029  - ASN 1032 )                          
 109: 6c70-A vb9z-A     1 -   4 <=>  263 - 266   (PHE    3  - GLN    6  <=> ILE  263  - LYS  266 )                          
 109: 6c70-A vb9z-A     5 -  16 <=>  302 - 313   (GLY    7  - VAL   18  <=> MET  302  - LEU  313 )                          
 109: 6c70-A vb9z-A    49 -  52 <=>  342 - 345   (LEU   51  - GLY   54  <=> PRO  342  - SER  345 )                          
 109: 6c70-A vb9z-A    64 -  94 <=>  421 - 451   (ASP   66  - ILE   96  <=> GLU  421  - ALA  451 )                          
 109: 6c70-A vb9z-A   259 - 262 <=>  453 - 456   (ASP  345  - GLY  348  <=> SER  453  - ASP  456 )                          
 109: 6c70-A vb9z-A   264 - 286 <=>  457 - 479   (ALA  350  - VAL  372  <=> PHE  457  - LEU  479 )                          
 109: 6c70-A vb9z-A   287 - 290 <=>  514 - 517   (ASN  373  - ASN  376  <=> GLN  514  - THR  517 )                          
 109: 6c70-A vb9z-A   291 - 294 <=>  520 - 523   (VAL  377  - ALA  380  <=> ALA  520  - ARG  523 )                          
 109: 6c70-A vb9z-A   297 - 302 <=>  530 - 535   (ILE  383  - TYR  388  <=> ARG  530  - GLN  535 )                          
 109: 6c70-A vb9z-A   312 - 319 <=>  687 - 694   (ILE  398  - GLU  405  <=> ASN  687  - LYS  694 )                          
 110: 6c70-A v7ig-A    56 -  60 <=>    3 -   7   (VAL   58  - MET   62  <=> GLU    3  - PRO    7 )                          
 110: 6c70-A v7ig-A    61 -  68 <=>    9 -  16   (GLU   63  - LEU   70  <=> VAL    9  - TYR   16 )                          
 110: 6c70-A v7ig-A    69 -  75 <=>   21 -  27   (THR   71  - MET   77  <=> SER   21  - THR   27 )                          
 110: 6c70-A v7ig-A    76 - 103 <=>   29 -  56   (LEU   78  - ASN  105  <=> ILE   29  - ASP   56 )                          
 110: 6c70-A v7ig-A   119 - 122 <=>   61 -  64   (HIS  121  - ALA  124  <=> GLY   61  - PRO   64 )                          
 110: 6c70-A v7ig-A   124 - 150 <=>   65 -  91   (THR  126  - ILE  152  <=> PRO   65  - VAL   91 )                          
 110: 6c70-A v7ig-A   177 - 205 <=>   95 - 123   (ALA  194  - PHE  222  <=> PRO   95  - HIS  123 )                          
 110: 6c70-A v7ig-A   253 - 256 <=>  125 - 128   (LEU  339  - ALA  342  <=> ASP  125  - SER  128 )                          
 110: 6c70-A v7ig-A   262 - 268 <=>  135 - 141   (GLY  348  - HIS  354  <=> SER  135  - PHE  141 )                          
 110: 6c70-A v7ig-A   273 - 276 <=>  147 - 150   (THR  359  - LEU  362  <=> ALA  147  - SER  150 )                          
 110: 6c70-A v7ig-A   278 - 285 <=>  151 - 158   (LEU  364  - LYS  371  <=> LEU  151  - GLY  158 )                          
 110: 6c70-A v7ig-A   307 - 314 <=>  182 - 189   (VAL  393  - GLY  400  <=> PHE  182  - PRO  189 )                          
 110: 6c70-A v7ig-A   320 - 323 <=>  193 - 196   (GLU  406  - SER  409  <=> SER  193  - ALA  196 )                          
 110: 6c70-A v7ig-A   328 - 331 <=>  419 - 422   (ALA  414  - CYS  417  <=> GLU  419  - SER  422 )                          
 110: 6c70-A v7ig-A   335 - 340 <=>  466 - 471   (ASP  421  - ALA  426  <=> MET  466  - ALA  471 )                          
 111: 6c70-A v6ws-A    45 -  57 <=>  108 - 120   (LEU   47  - ASN   59  <=> LEU  108  - VAL  120 )                          
 111: 6c70-A v6ws-A    59 -  62 <=>  121 - 124   (MET   61  - SER   64  <=> PRO  121  - ALA  124 )                          
 111: 6c70-A v6ws-A    64 -  90 <=>  129 - 155   (ASP   66  - VAL   92  <=> PRO  129  - LEU  155 )                          
 111: 6c70-A v6ws-A    92 -  95 <=>  156 - 159   (SER   94  - PHE   97  <=> PRO  156  - GLU  159 )                          
 111: 6c70-A v6ws-A   260 - 278 <=>  161 - 179   (ALA  346  - LEU  364  <=> GLU  161  - PHE  179 )                          
 111: 6c70-A v6ws-A   283 - 286 <=>  185 - 188   (ALA  369  - VAL  372  <=> THR  185  - MET  188 )                          
 111: 6c70-A v6ws-A   382 - 388 <=>  190 - 196   (MET  468  - LYS  474  <=> GLU  190  - ALA  196 )                          
 112: 6c70-A v9xt-A    63 -  96 <=>    9 -  42   (ASP   65  - TYR   98  <=> HIS    9  - ARG   42 )                          
 112: 6c70-A v9xt-A   248 - 283 <=>   56 -  91   (LYS  334  - ALA  369  <=> ASN   56  - LYS   91 )                          
 112: 6c70-A v9xt-A   284 - 287 <=>   93 -  96   (THR  370  - ASN  373  <=> LYS   93  - HIS   96 )                          
 112: 6c70-A v9xt-A   289 - 292 <=>  139 - 142   (VAL  375  - TYR  378  <=> GLY  139  - GLN  142 )                          
 112: 6c70-A v9xt-A   330 - 336 <=>  199 - 205   (SER  416  - GLY  422  <=> ARG  199  - LEU  205 )                          
 113: 6c70-A v74f-A     8 -  11 <=>  619 - 622   (ALA   10  - LEU   13  <=> ALA  619  - LEU  622 )                          
 113: 6c70-A v74f-A    45 -  61 <=>  636 - 652   (LEU   47  - GLU   63  <=> VAL  636  - VAL  652 )                          
 113: 6c70-A v74f-A    64 - 102 <=>  677 - 715   (ASP   66  - TRP  104  <=> GLU  677  - ASN  715 )                          
 113: 6c70-A v74f-A   103 - 106 <=>  717 - 720   (ASN  105  - ASN  108  <=> ALA  717  - ALA  720 )                          
 113: 6c70-A v74f-A   246 - 260 <=>  722 - 736   (ARG  332  - ALA  346  <=> LYS  722  - ILE  736 )                          
 113: 6c70-A v74f-A   261 - 284 <=>  739 - 762   (TYR  347  - THR  370  <=> LYS  739  - MET  762 )                          
 113: 6c70-A v74f-A   285 - 289 <=>  764 - 768   (LYS  371  - VAL  375  <=> THR  764  - GLU  768 )                          
 113: 6c70-A v74f-A   332 - 337 <=>  948 - 953   (HIS  418  - SER  423  <=> TYR  948  - ALA  953 )                          
 114: 6c70-A v8t5-A    64 -  78 <=>   21 -  35   (ASP   66  - PHE   80  <=> VAL   21  - ALA   35 )                          
 114: 6c70-A v8t5-A    79 -  90 <=>   37 -  48   (LEU   81  - VAL   92  <=> LEU   37  - GLY   48 )                          
 114: 6c70-A v8t5-A   117 - 120 <=>  235 - 238   (ARG  119  - ALA  122  <=> PRO  235  - VAL  238 )                          
 114: 6c70-A v8t5-A   260 - 286 <=>  246 - 272   (ALA  346  - VAL  372  <=> PRO  246  - VAL  272 )                          
 114: 6c70-A v8t5-A   287 - 290 <=>  275 - 278   (ASN  373  - ASN  376  <=> THR  275  - PHE  278 )                          
 115: 6c70-A v8l8-A    64 - 103 <=>   28 -  67   (ASP   66  - ASN  105  <=> ILE   28  - SER   67 )                          
 115: 6c70-A v8l8-A   249 - 283 <=>   69 - 103   (HIS  335  - ALA  369  <=> ASP   69  - PHE  103 )                          
 115: 6c70-A v8l8-A   284 - 287 <=>  105 - 108   (THR  370  - ASN  373  <=> ALA  105  - GLU  108 )                          
 115: 6c70-A v8l8-A   375 - 379 <=>  118 - 122   (GLY  461  - THR  465  <=> LEU  118  - THR  122 )                          
 116: 6c70-A vc5b-A    28 -  35 <=>  229 - 236   (TYR   30  - PRO   37  <=> LEU  229  - GLN  236 )                          
 116: 6c70-A vc5b-A    64 -  88 <=>  277 - 301   (ASP   66  - PHE   90  <=> GLN  277  - GLU  301 )                          
 116: 6c70-A vc5b-A    90 - 100 <=>  302 - 312   (VAL   92  - ALA  102  <=> THR  302  - GLN  312 )                          
 116: 6c70-A vc5b-A   102 - 107 <=>  313 - 318   (TRP  104  - SER  109  <=> GLN  313  - ILE  318 )                          
 116: 6c70-A vc5b-A   108 - 112 <=>  321 - 325   (HIS  110  - ALA  114  <=> ARG  321  - ALA  325 )                          
 116: 6c70-A vc5b-A   116 - 119 <=>  333 - 336   (ALA  118  - HIS  121  <=> SER  333  - ARG  336 )                          
 116: 6c70-A vc5b-A   247 - 260 <=>  340 - 353   (HIS  333  - ALA  346  <=> ALA  340  - GLU  353 )                          
 116: 6c70-A vc5b-A   261 - 285 <=>  356 - 380   (TYR  347  - LYS  371  <=> TYR  356  - ILE  380 )                          
 116: 6c70-A vc5b-A   286 - 291 <=>  383 - 388   (VAL  372  - VAL  377  <=> ALA  383  - PRO  388 )                          
 116: 6c70-A vc5b-A   325 - 331 <=>  549 - 555   (MET  411  - CYS  417  <=> PRO  549  - GLN  555 )                          
 116: 6c70-A vc5b-A   332 - 335 <=>  558 - 561   (HIS  418  - ASP  421  <=> GLU  558  - CYS  561 )                          
 116: 6c70-A vc5b-A   337 - 342 <=>  576 - 581   (SER  423  - THR  428  <=> PHE  576  - ARG  581 )                          
 117: 6c70-A v6rg-A    63 -  66 <=>  243 - 246   (ASP   65  - ASP   68  <=> VAL  243  - GLY  246 )                          
 117: 6c70-A v6rg-A    68 -  96 <=>  247 - 275   (LEU   70  - TYR   98  <=> LYS  247  - ARG  275 )                          
 117: 6c70-A v6rg-A   101 - 104 <=>  294 - 297   (ILE  103  - ASN  106  <=> VAL  294  - GLU  297 )                          
 117: 6c70-A v6rg-A   257 - 286 <=>  302 - 331   (VAL  343  - VAL  372  <=> PRO  302  - LEU  331 )                          
 117: 6c70-A v6rg-A   287 - 290 <=>  334 - 337   (ASN  373  - ASN  376  <=> VAL  334  - GLU  337 )                          
 117: 6c70-A v6rg-A   322 - 325 <=>  414 - 417   (SER  408  - MET  411  <=> ASN  414  - ASN  417 )                          
 117: 6c70-A v6rg-A   329 - 332 <=>  418 - 421   (TYR  415  - HIS  418  <=> GLY  418  - GLY  421 )                          
 117: 6c70-A v6rg-A   335 - 339 <=>  422 - 426   (ASP  421  - GLU  425  <=> VAL  422  - SER  426 )                          
 118: 6c70-A va8p-A    63 -  95 <=>    5 -  37   (ASP   65  - PHE   97  <=> GLN    5  - ILE   37 )                          
 118: 6c70-A va8p-A    96 -  99 <=>   40 -  43   (TYR   98  - LEU  101  <=> LYS   40  - GLN   43 )                          
 118: 6c70-A va8p-A   255 - 279 <=>   45 -  69   (THR  341  - LEU  365  <=> GLU   45  - ILE   69 )                          
 118: 6c70-A va8p-A   299 - 312 <=>   70 -  83   (TYR  385  - ILE  398  <=> PRO   70  - ASP   83 )                          
 118: 6c70-A va8p-A   326 - 329 <=>  228 - 231   (GLU  412  - TYR  415  <=> ALA  228  - THR  231 )                          
 118: 6c70-A va8p-A   337 - 341 <=>  253 - 257   (SER  423  - LYS  427  <=> GLU  253  - LEU  257 )                          
 118: 6c70-A va8p-A   348 - 351 <=>  263 - 266   (CYS  434  - CYS  437  <=> ASN  263  - ASP  266 )                          
 118: 6c70-A va8p-A   353 - 356 <=>  267 - 270   (LYS  439  - SER  442  <=> VAL  267  - PHE  270 )                          
 119: 6c70-A v7a4-A     8 -  12 <=>   16 -  20   (ALA   10  - PRO   14  <=> ARG   16  - SER   20 )                          
 119: 6c70-A v7a4-A    29 -  32 <=>  223 - 226   (SER   31  - LYS   34  <=> PRO  223  - PHE  226 )                          
 119: 6c70-A v7a4-A    35 -  38 <=>  227 - 230   (PRO   37  - ILE   40  <=> LEU  227  - THR  230 )                          
 119: 6c70-A v7a4-A    45 -  48 <=>  289 - 292   (LEU   47  - LEU   50  <=> SER  289  - LEU  292 )                          
 119: 6c70-A v7a4-A    52 -  55 <=>  293 - 296   (GLY   54  - ALA   57  <=> LYS  293  - VAL  296 )                          
 119: 6c70-A v7a4-A    59 -  62 <=>  297 - 300   (MET   61  - SER   64  <=> VAL  297  - LYS  300 )                          
 119: 6c70-A v7a4-A    64 -  97 <=>  513 - 546   (ASP   66  - LYS   99  <=> THR  513  - THR  546 )                          
 119: 6c70-A v7a4-A   252 - 288 <=>  550 - 586   (ARG  338  - GLY  374  <=> TYR  550  - PRO  586 )                          
 120: 6c70-A v8j1-A    66 -  95 <=>    1 -  30   (ASP   68  - PHE   97  <=> MET    1  - LYS   30 )                          
 120: 6c70-A v8j1-A   257 - 288 <=>   31 -  62   (VAL  343  - GLY  374  <=> LYS   31  - ASN   62 )                          
 120: 6c70-A v8j1-A   290 - 312 <=>   63 -  85   (ASN  376  - ILE  398  <=> GLU   63  - VAL   85 )                          
 121: 6c70-A vby1-A    65 -  90 <=>   12 -  37   (VAL   67  - VAL   92  <=> ARG   12  - GLY   37 )                          
 121: 6c70-A vby1-A   261 - 286 <=>   39 -  64   (TYR  347  - VAL  372  <=> ALA   39  - GLN   64 )                          
 121: 6c70-A vby1-A   287 - 290 <=>   67 -  70   (ASN  373  - ASN  376  <=> ASN   67  - MET   70 )                          
 122: 6c70-A v9u6-A    64 -  92 <=>  149 - 177   (ASP   66  - SER   94  <=> GLU  149  - THR  177 )                          
 122: 6c70-A v9u6-A   259 - 283 <=>  178 - 202   (ASP  345  - ALA  369  <=> ALA  178  - ILE  202 )                          
 122: 6c70-A v9u6-A   284 - 287 <=>  204 - 207   (THR  370  - ASN  373  <=> VAL  204  - LEU  207 )                          
 122: 6c70-A v9u6-A   288 - 291 <=>  210 - 213   (GLY  374  - VAL  377  <=> LEU  210  - THR  213 )                          
 123: 6c70-A v7y1-A    63 -  93 <=>  106 - 136   (ASP   65  - LYS   95  <=> SER  106  - ASP  136 )                          
 123: 6c70-A v7y1-A    95 -  98 <=>  137 - 140   (PHE   97  - THR  100  <=> PHE  137  - SER  140 )                          
 123: 6c70-A v7y1-A   257 - 282 <=>  141 - 166   (VAL  343  - GLN  368  <=> SER  141  - PHE  166 )                          
 123: 6c70-A v7y1-A   284 - 290 <=>  167 - 173   (THR  370  - ASN  376  <=> HIS  167  - ILE  173 )                          
 124: 6c70-A v7or-A    29 -  44 <=>   26 -  41   (SER   31  - LEU   46  <=> PRO   26  - ILE   41 )                          
 124: 6c70-A v7or-A    90 -  95 <=>  766 - 771   (VAL   92  - PHE   97  <=> ILE  766  - SER  771 )                          
 124: 6c70-A v7or-A   108 - 112 <=>  988 - 992   (HIS  110  - ALA  114  <=> HIS  988  - GLU  992 )                          
 124: 6c70-A v7or-A   114 - 117 <=> 1026 -1029   (SER  116  - ARG  119  <=> GLY 1026  - PRO 1029 )                          
 124: 6c70-A v7or-A   118 - 121 <=> 1062 -1065   (PHE  120  - LEU  123  <=> SER 1062  - PRO 1065 )                          
 124: 6c70-A v7or-A   125 - 128 <=> 1106 -1109   (LYS  127  - ARG  130  <=> GLN 1106  - SER 1109 )                          
 124: 6c70-A v7or-A   130 - 136 <=> 1146 -1152   (LEU  132  - ALA  138  <=> SER 1146  - SER 1152 )                          
 124: 6c70-A v7or-A   160 - 166 <=> 1189 -1195   (ILE  177  - PHE  183  <=> PRO 1189  - ASN 1195 )                          
 124: 6c70-A v7or-A   168 - 172 <=> 1226 -1230   (ALA  185  - ALA  189  <=> ASN 1226  - ASP 1230 )                          
 124: 6c70-A v7or-A   270 - 273 <=> 1298 -1301   (LEU  356  - THR  359  <=> GLY 1298  - ARG 1301 )                          
 124: 6c70-A v7or-A   275 - 286 <=> 1302 -1313   (THR  361  - VAL  372  <=> GLY 1302  - GLU 1313 )                          
 124: 6c70-A v7or-A   287 - 292 <=> 1315 -1320   (ASN  373  - TYR  378  <=> PHE 1315  - LEU 1320 )                          
 124: 6c70-A v7or-A   294 - 314 <=> 1344 -1364   (ALA  380  - GLY  400  <=> LYS 1344  - ARG 1364 )                          
 124: 6c70-A v7or-A   369 - 388 <=> 1592 -1611   (LEU  455  - LYS  474  <=> THR 1592  - LYS 1611 )                          
 125: 6c70-A vbik-A    43 -  52 <=>  258 - 267   (THR   45  - GLY   54  <=> GLY  258  - PHE  267 )                          
 125: 6c70-A vbik-A    55 -  61 <=>  290 - 296   (ALA   57  - GLU   63  <=> ARG  290  - LYS  296 )                          
 125: 6c70-A vbik-A    64 -  89 <=>  722 - 747   (ASP   66  - PRO   91  <=> ASP  722  - ILE  747 )                          
 125: 6c70-A vbik-A    91 -  99 <=>  748 - 756   (ARG   93  - LEU  101  <=> LEU  748  - MET  756 )                          
 125: 6c70-A vbik-A   255 - 286 <=>  759 - 790   (THR  341  - VAL  372  <=> THR  759  - THR  790 )                          
 125: 6c70-A vbik-A   287 - 290 <=>  792 - 795   (ASN  373  - ASN  376  <=> ASN  792  - PRO  795 )                          
 126: 6c70-A v5o0-A    64 - 101 <=>    1 -  38   (ASP   66  - ILE  103  <=> MET    1  - PHE   38 )                          
 126: 6c70-A v5o0-A   102 - 105 <=>   40 -  43   (TRP  104  - PRO  107  <=> HIS   40  - GLN   43 )                          
 126: 6c70-A v5o0-A   106 - 114 <=>  108 - 116   (ASN  108  - SER  116  <=> SER  108  - GLY  116 )                          
 126: 6c70-A v5o0-A   245 - 248 <=>  120 - 123   (GLU  331  - LYS  334  <=> ARG  120  - TYR  123 )                          
 126: 6c70-A v5o0-A   258 - 261 <=>  136 - 139   (GLY  344  - TYR  347  <=> THR  136  - PRO  139 )                          
 126: 6c70-A v5o0-A   262 - 286 <=>  141 - 165   (GLY  348  - VAL  372  <=> THR  141  - GLN  165 )                          
 126: 6c70-A v5o0-A   287 - 290 <=>  168 - 171   (ASN  373  - ASN  376  <=> LEU  168  - ARG  171 )                          
 127: 6c70-A va17-A    57 -  60 <=>  137 - 140   (ASN   59  - MET   62  <=> PRO  137  - GLY  140 )                          
 127: 6c70-A va17-A    61 -  65 <=>  169 - 173   (GLU   63  - VAL   67  <=> ILE  169  - ALA  173 )                          
 127: 6c70-A va17-A    66 -  93 <=>  255 - 282   (ASP   68  - LYS   95  <=> GLN  255  - LYS  282 )                          
 127: 6c70-A va17-A    95 -  98 <=>  283 - 286   (PHE   97  - THR  100  <=> GLN  283  - ARG  286 )                          
 127: 6c70-A va17-A   255 - 258 <=>  287 - 290   (THR  341  - GLY  344  <=> SER  287  - PHE  290 )                          
 127: 6c70-A va17-A   261 - 286 <=>  291 - 316   (TYR  347  - VAL  372  <=> ASP  291  - ILE  316 )                          
 127: 6c70-A va17-A   385 - 388 <=>  318 - 321   (VAL  471  - LYS  474  <=> ALA  318  - VAL  321 )                          
 128: 6c70-A vcft-A    59 -  63 <=>  137 - 141   (MET   61  - ASP   65  <=> VAL  137  - LEU  141 )                          
 128: 6c70-A vcft-A   152 - 155 <=>  291 - 294   (ASP  154  - ILE  172  <=> PRO  291  - SER  294 )                          
 128: 6c70-A vcft-A   169 - 172 <=>  295 - 298   (MET  186  - ALA  189  <=> ALA  295  - ALA  298 )                          
 128: 6c70-A vcft-A   174 - 224 <=>  299 - 349   (HIS  191  - SER  241  <=> VAL  299  - GLY  349 )                          
 128: 6c70-A vcft-A   236 - 259 <=>  351 - 374   (VAL  322  - ASP  345  <=> SER  351  - LYS  374 )                          
 128: 6c70-A vcft-A   261 - 286 <=>  375 - 400   (TYR  347  - VAL  372  <=> HIS  375  - ARG  400 )                          
 128: 6c70-A vcft-A   287 - 290 <=>  403 - 406   (ASN  373  - ASN  376  <=> VAL  403  - LEU  406 )                          
 129: 6c70-A vae5-A    33 -  36 <=>    1 -   4   (LYS   35  - HIS   38  <=> MET    1  - LEU    4 )                          
 129: 6c70-A vae5-A    64 -  88 <=>   40 -  64   (ASP   66  - PHE   90  <=> GLN   40  - LYS   64 )                          
 129: 6c70-A vae5-A    90 -  97 <=>   65 -  72   (VAL   92  - LYS   99  <=> ARG   65  - ARG   72 )                          
 129: 6c70-A vae5-A    99 - 102 <=>   73 -  76   (LEU  101  - TRP  104  <=> THR   73  - GLU   76 )                          
 129: 6c70-A vae5-A   251 - 254 <=>   77 -  80   (VAL  337  - VAL  340  <=> GLN   77  - ASP   80 )                          
 129: 6c70-A vae5-A   255 - 287 <=>   82 - 114   (THR  341  - ASN  373  <=> GLN   82  - LYS  114 )                          
 129: 6c70-A vae5-A   289 - 302 <=>  125 - 138   (VAL  375  - TYR  388  <=> MET  125  - LEU  138 )                          
 130: 6c70-A v8t9-A    64 -  95 <=>    1 -  32   (ASP   66  - PHE   97  <=> MET    1  - GLN   32 )                          
 130: 6c70-A v8t9-A   259 - 287 <=>   34 -  62   (ASP  345  - ASN  373  <=> ALA   34  - GLN   62 )                          
 130: 6c70-A v8t9-A   290 - 310 <=>   63 -  83   (ASN  376  - PHE  396  <=> PRO   63  - ALA   83 )                          
 130: 6c70-A v8t9-A   320 - 327 <=>  133 - 140   (GLU  406  - ALA  413  <=> ALA  133  - ALA  140 )                          
 130: 6c70-A v8t9-A   328 - 333 <=>  142 - 147   (ALA  414  - TRP  419  <=> VAL  142  - GLU  147 )                          
 130: 6c70-A v8t9-A   341 - 344 <=>  150 - 153   (LYS  427  - VAL  430  <=> ASP  150  - LYS  153 )                          
 131: 6c70-A v9q4-A   269 - 282 <=>    1 -  14   (MET  355  - GLN  368  <=> MET    1  - SER   14 )                          
 131: 6c70-A v9q4-A   284 - 287 <=>   15 -  18   (THR  370  - ASN  373  <=> ALA   15  - PHE   18 )                          
 131: 6c70-A v9q4-A   288 - 313 <=>   24 -  49   (GLY  374  - PHE  399  <=> ASN   24  - GLU   49 )                          
 131: 6c70-A v9q4-A   314 - 317 <=>   51 -  54   (GLY  400  - LEU  403  <=> ASN   51  - THR   54 )                          
 131: 6c70-A v9q4-A   353 - 358 <=>   70 -  75   (LYS  439  - SER  444  <=> ASP   70  - VAL   75 )                          
 131: 6c70-A v9q4-A   366 - 388 <=>   78 - 100   (SER  452  - LYS  474  <=> ILE   78  - ALA  100 )                          
 132: 6c70-A vajo-A    29 -  33 <=>   59 -  63   (SER   31  - LYS   35  <=> GLN   59  - ASN   63 )                          
 132: 6c70-A vajo-A    35 -  45 <=>   64 -  74   (PRO   37  - LEU   47  <=> ALA   64  - GLN   74 )                          
 132: 6c70-A vajo-A    47 -  57 <=>   75 -  85   (LEU   49  - ASN   59  <=> LEU   75  - GLU   85 )                          
 132: 6c70-A vajo-A    59 -  64 <=>   86 -  91   (MET   61  - ASP   66  <=> ARG   86  - ASP   91 )                          
 132: 6c70-A vajo-A    65 -  89 <=>   94 - 118   (VAL   67  - PRO   91  <=> GLY   94  - PHE  118 )                          
 132: 6c70-A vajo-A    96 -  99 <=>  121 - 124   (TYR   98  - LEU  101  <=> VAL  121  - ASN  124 )                          
 132: 6c70-A vajo-A   158 - 161 <=>  143 - 146   (LEU  175  - ARG  178  <=> ASP  143  - VAL  146 )                          
 132: 6c70-A vajo-A   188 - 200 <=>  173 - 185   (SER  205  - CYS  217  <=> THR  173  - PRO  185 )                          
 132: 6c70-A vajo-A   259 - 263 <=>  186 - 190   (ASP  345  - VAL  349  <=> THR  186  - ASN  190 )                          
 132: 6c70-A vajo-A   265 - 286 <=>  191 - 212   (LEU  351  - VAL  372  <=> VAL  191  - ALA  212 )                          
 132: 6c70-A vajo-A   287 - 290 <=>  215 - 218   (ASN  373  - ASN  376  <=> GLU  215  - GLN  218 )                          
 133: 6c70-A vbyj-A    63 -  96 <=>   20 -  53   (ASP   65  - TYR   98  <=> GLY   20  - GLY   53 )                          
 133: 6c70-A vbyj-A    99 - 102 <=>   54 -  57   (LEU  101  - TRP  104  <=> GLY   54  - ASP   57 )                          
 133: 6c70-A vbyj-A   250 - 291 <=>   58 -  99   (VAL  336  - VAL  377  <=> GLY   58  - HIS   99 )                          
 133: 6c70-A vbyj-A   325 - 331 <=>  127 - 133   (MET  411  - CYS  417  <=> ILE  127  - HIS  133 )                          
 133: 6c70-A vbyj-A   332 - 338 <=>  136 - 142   (HIS  418  - GLU  424  <=> TRP  136  - ASN  142 )                          
 134: 6c70-A vcaw-A    63 -  94 <=> 1402 -1433   (ASP   65  - ILE   96  <=> LYS 1402  - VAL 1433 )                          
 134: 6c70-A vcaw-A    96 - 100 <=> 1434 -1438   (TYR   98  - ALA  102  <=> ALA 1434  - LYS 1438 )                          
 134: 6c70-A vcaw-A   101 - 104 <=> 1440 -1443   (ILE  103  - ASN  106  <=> LEU 1440  - LYS 1443 )                          
 134: 6c70-A vcaw-A   105 - 108 <=> 1446 -1449   (PRO  107  - HIS  110  <=> ASN 1446  - SER 1449 )                          
 134: 6c70-A vcaw-A   242 - 260 <=> 1450 -1468   (TYR  328  - ALA  346  <=> MET 1450  - ILE 1468 )                          
 134: 6c70-A vcaw-A   261 - 286 <=> 1471 -1496   (TYR  347  - VAL  372  <=> VAL 1471  - GLU 1496 )                          
 134: 6c70-A vcaw-A   287 - 290 <=> 1498 -1501   (ASN  373  - ASN  376  <=> MET 1498  - GLY 1501 )                          
 134: 6c70-A vcaw-A   329 - 332 <=> 1600 -1603   (TYR  415  - HIS  418  <=> SER 1600  - PRO 1603 )                          
 134: 6c70-A vcaw-A   335 - 338 <=> 1604 -1607   (ASP  421  - GLU  424  <=> MET 1604  - LEU 1607 )                          
 135: 6c70-A vc8u-A    63 -  79 <=>    1 -  17   (ASP   65  - LEU   81  <=> MET    1  - THR   17 )                          
 135: 6c70-A vc8u-A    80 -  94 <=>   19 -  33   (HIS   82  - ILE   96  <=> VAL   19  - GLU   33 )                          
 135: 6c70-A vc8u-A    97 - 101 <=>  162 - 166   (LYS   99  - ILE  103  <=> LEU  162  - ARG  166 )                          
 135: 6c70-A vc8u-A   103 - 108 <=>  167 - 172   (ASN  105  - HIS  110  <=> TYR  167  - ALA  172 )                          
 135: 6c70-A vc8u-A   115 - 119 <=>  185 - 189   (ASN  117  - HIS  121  <=> LEU  185  - TYR  189 )                          
 135: 6c70-A vc8u-A   194 - 197 <=>  212 - 215   (SER  211  - VAL  214  <=> PHE  212  - TYR  215 )                          
 135: 6c70-A vc8u-A   262 - 285 <=>  219 - 242   (GLY  348  - LYS  371  <=> ASP  219  - TYR  242 )                          
 135: 6c70-A vc8u-A   286 - 290 <=>  244 - 248   (VAL  372  - ASN  376  <=> ASN  244  - THR  248 )                          
 136: 6c70-A vcsy-A    64 -  89 <=>   17 -  42   (ASP   66  - PRO   91  <=> LEU   17  - TYR   42 )                          
 136: 6c70-A vcsy-A    91 - 102 <=>   43 -  54   (ARG   93  - TRP  104  <=> GLN   43  - THR   54 )                          
 136: 6c70-A vcsy-A   205 - 211 <=>   57 -  63   (PHE  222  - GLN  228  <=> VAL   57  - ASP   63 )                          
 136: 6c70-A vcsy-A   248 - 251 <=>   99 - 102   (LYS  334  - VAL  337  <=> LYS   99  - GLY  102 )                          
 136: 6c70-A vcsy-A   254 - 257 <=>  104 - 107   (VAL  340  - VAL  343  <=> LEU  104  - LYS  107 )                          
 136: 6c70-A vcsy-A   259 - 284 <=>  110 - 135   (ASP  345  - THR  370  <=> LYS  110  - ALA  135 )                          
 136: 6c70-A vcsy-A   285 - 290 <=>  137 - 142   (LYS  371  - ASN  376  <=> MET  137  - PRO  142 )                          
 137: 6c70-A v5w6-A    63 -  93 <=>   53 -  83   (ASP   65  - LYS   95  <=> LYS   53  - GLN   83 )                          
 137: 6c70-A v5w6-A    96 -  99 <=>   84 -  87   (TYR   98  - LEU  101  <=> ARG   84  - ALA   87 )                          
 137: 6c70-A v5w6-A   262 - 281 <=>   95 - 114   (GLY  348  - TYR  367  <=> ASP   95  - GLY  114 )                          
 138: 6c70-A vc38-A    63 -  80 <=>  225 - 242   (ASP   65  - HIS   82  <=> ARG  225  - LEU  242 )                          
 138: 6c70-A vc38-A    81 -  92 <=>  244 - 255   (PRO   83  - SER   94  <=> ASN  244  - LYS  255 )                          
 138: 6c70-A vc38-A    93 -  96 <=>  258 - 261   (LYS   95  - TYR   98  <=> GLY  258  - GLY  261 )                          
 138: 6c70-A vc38-A   259 - 262 <=>  264 - 267   (ASP  345  - GLY  348  <=> ASP  264  - ARG  267 )                          
 138: 6c70-A vc38-A   263 - 286 <=>  269 - 292   (VAL  349  - VAL  372  <=> ALA  269  - LEU  292 )                          
 138: 6c70-A vc38-A   287 - 290 <=>  294 - 297   (ASN  373  - ASN  376  <=> LEU  294  - ASN  297 )                          
 139: 6c70-A vasa-A    63 -  88 <=>   60 -  85   (ASP   65  - PHE   90  <=> TYR   60  - ASN   85 )                          
 139: 6c70-A vasa-A    90 - 105 <=>   86 - 101   (VAL   92  - PRO  107  <=> THR   86  - GLU  101 )                          
 139: 6c70-A vasa-A   249 - 259 <=>  102 - 112   (HIS  335  - ASP  345  <=> ASN  102  - ILE  112 )                          
 139: 6c70-A vasa-A   261 - 284 <=>  113 - 136   (TYR  347  - THR  370  <=> LYS  113  - GLY  136 )                          
 139: 6c70-A vasa-A   285 - 288 <=>  138 - 141   (LYS  371  - GLY  374  <=> ALA  138  - GLN  141 )                          
 139: 6c70-A vasa-A   382 - 387 <=>  146 - 151   (MET  468  - LEU  473  <=> LYS  146  - LEU  151 )                          
 140: 6c70-A vciv-A     1 -   5 <=>  104 - 108   (PHE    3  - GLY    7  <=> MET  104  - VAL  108 )                          
 140: 6c70-A vciv-A    29 -  32 <=>  211 - 214   (SER   31  - LYS   34  <=> GLN  211  - LEU  214 )                          
 140: 6c70-A vciv-A    63 -  88 <=>  320 - 345   (ASP   65  - PHE   90  <=> THR  320  - ARG  345 )                          
 140: 6c70-A vciv-A    90 -  94 <=>  346 - 350   (VAL   92  - ILE   96  <=> ASP  346  - CYS  350 )                          
 140: 6c70-A vciv-A   255 - 258 <=>  351 - 354   (THR  341  - GLY  344  <=> SER  351  - THR  354 )                          
 140: 6c70-A vciv-A   260 - 278 <=>  355 - 373   (ALA  346  - LEU  364  <=> TRP  355  - GLN  373 )                          
 140: 6c70-A vciv-A   284 - 287 <=>  378 - 381   (THR  370  - ASN  373  <=> TRP  378  - PRO  381 )                          
 140: 6c70-A vciv-A   289 - 292 <=>  411 - 414   (VAL  375  - TYR  378  <=> ALA  411  - ARG  414 )                          
 140: 6c70-A vciv-A   294 - 297 <=>  415 - 418   (ALA  380  - ILE  383  <=> SER  415  - ALA  418 )                          
 140: 6c70-A vciv-A   304 - 310 <=>  437 - 443   (LEU  390  - PHE  396  <=> ALA  437  - GLU  443 )                          
 140: 6c70-A vciv-A   324 - 327 <=>  466 - 469   (VAL  410  - ALA  413  <=> PHE  466  - HIS  469 )                          
 141: 6c70-A v5n8-A     2 -   5 <=>   29 -  32   (LYS    4  - GLY    7  <=> MET   29  - SER   32 )                          
 141: 6c70-A v5n8-A    28 -  37 <=>   41 -  50   (TYR   30  - ARG   39  <=> LEU   41  - LEU   50 )                          
 141: 6c70-A v5n8-A    59 -  62 <=>  175 - 178   (MET   61  - SER   64  <=> TRP  175  - CYS  178 )                          
 141: 6c70-A v5n8-A    64 -  91 <=>  219 - 246   (ASP   66  - ARG   93  <=> LYS  219  - HIS  246 )                          
 141: 6c70-A v5n8-A   260 - 286 <=>  248 - 274   (ALA  346  - VAL  372  <=> GLU  248  - VAL  274 )                          
 141: 6c70-A v5n8-A   290 - 298 <=>  289 - 297   (ASN  376  - GLY  384  <=> GLU  289  - PRO  297 )                          
 141: 6c70-A v5n8-A   319 - 333 <=>  309 - 323   (GLU  405  - TRP  419  <=> PHE  309  - LYS  323 )                          
 141: 6c70-A v5n8-A   336 - 339 <=>  324 - 327   (GLY  422  - GLU  425  <=> ARG  324  - VAL  327 )                          
 142: 6c70-A vcsc-A    49 -  60 <=>   28 -  39   (LEU   51  - MET   62  <=> LEU   28  - PHE   39 )                          
 142: 6c70-A vcsc-A    65 - 105 <=>   49 -  89   (VAL   67  - PRO  107  <=> SER   49  - MET   89 )                          
 142: 6c70-A vcsc-A   107 - 110 <=>   96 -  99   (SER  109  - LEU  112  <=> ARG   96  - VAL   99 )                          
 142: 6c70-A vcsc-A   112 - 121 <=>  104 - 113   (ALA  114  - LEU  123  <=> THR  104  - GLY  113 )                          
 142: 6c70-A vcsc-A   208 - 211 <=>  114 - 117   (GLU  225  - GLN  228  <=> LEU  114  - CYS  117 )                          
 142: 6c70-A vcsc-A   218 - 221 <=>  167 - 170   (LYS  235  - MET  238  <=> CYS  167  - THR  170 )                          
 142: 6c70-A vcsc-A   223 - 226 <=>  171 - 174   (LEU  240  - THR  243  <=> TYR  171  - MET  174 )                          
 142: 6c70-A vcsc-A   249 - 256 <=>  190 - 197   (HIS  335  - ALA  342  <=> ASN  190  - TYR  197 )                          
 142: 6c70-A vcsc-A   261 - 286 <=>  204 - 229   (TYR  347  - VAL  372  <=> ILE  204  - ASP  229 )                          
 142: 6c70-A vcsc-A   287 - 290 <=>  232 - 235   (ASN  373  - ASN  376  <=> LYS  232  - ASP  235 )                          
 143: 6c70-A v796-A    63 -  91 <=>   10 -  38   (ASP   65  - ARG   93  <=> TYR   10  - LEU   38 )                          
 143: 6c70-A v796-A   261 - 281 <=>   41 -  61   (TYR  347  - TYR  367  <=> HIS   41  - ASP   61 )                          
 144: 6c70-A vcre-A     1 -   7 <=>  131 - 137   (PHE    3  - VAL    9  <=> THR  131  - LYS  137 )                          
 144: 6c70-A vcre-A    37 -  41 <=>  144 - 148   (ARG   39  - ILE   43  <=> GLU  144  - ASN  148 )                          
 144: 6c70-A vcre-A    43 -  49 <=>  149 - 155   (THR   45  - LEU   51  <=> ASP  149  - THR  155 )                          
 144: 6c70-A vcre-A    54 -  57 <=>  207 - 210   (MET   56  - ASN   59  <=> TRP  207  - GLU  210 )                          
 144: 6c70-A vcre-A    63 -  68 <=>  219 - 224   (ASP   65  - LEU   70  <=> PHE  219  - ARG  224 )                          
 144: 6c70-A vcre-A    70 -  93 <=>  225 - 248   (ALA   72  - LYS   95  <=> PRO  225  - MET  248 )                          
 144: 6c70-A vcre-A   259 - 285 <=>  250 - 276   (ASP  345  - LYS  371  <=> ASP  250  - TYR  276 )                          
 144: 6c70-A vcre-A   286 - 289 <=>  278 - 281   (VAL  372  - VAL  375  <=> GLN  278  - LEU  281 )                          
 144: 6c70-A vcre-A   291 - 318 <=>  306 - 333   (VAL  377  - ILE  404  <=> SER  306  - ASP  333 )                          
 144: 6c70-A vcre-A   354 - 358 <=>  334 - 338   (ALA  440  - SER  444  <=> GLU  334  - ARG  338 )                          
 144: 6c70-A vcre-A   364 - 388 <=>  339 - 363   (THR  450  - LYS  474  <=> ILE  339  - GLU  363 )                          
 145: 6c70-A vc4g-A    34 -  39 <=>   72 -  77   (PHE   36  - TYR   41  <=> VAL   72  - PRO   77 )                          
 145: 6c70-A vc4g-A    49 -  53 <=>  337 - 341   (LEU   51  - MET   55  <=> TYR  337  - GLU  341 )                          
 145: 6c70-A vc4g-A    56 -  59 <=>  342 - 345   (VAL   58  - MET   61  <=> ASP  342  - VAL  345 )                          
 145: 6c70-A vc4g-A    64 -  89 <=>  372 - 397   (ASP   66  - PRO   91  <=> GLU  372  - ILE  397 )                          
 145: 6c70-A vc4g-A    91 -  96 <=>  398 - 403   (ARG   93  - TYR   98  <=> THR  398  - SER  403 )                          
 145: 6c70-A vc4g-A    99 - 102 <=>  404 - 407   (LEU  101  - TRP  104  <=> LEU  404  - ALA  407 )                          
 145: 6c70-A vc4g-A   250 - 284 <=>  408 - 442   (VAL  336  - THR  370  <=> ASP  408  - GLN  442 )                          
 145: 6c70-A vc4g-A   285 - 290 <=>  444 - 449   (LYS  371  - ASN  376  <=> ARG  444  - SER  449 )                          
 146: 6c70-A v70s-A     8 -  12 <=>   49 -  53   (ALA   10  - PRO   14  <=> ASN   49  - ILE   53 )                          
 146: 6c70-A v70s-A    29 -  32 <=>  146 - 149   (SER   31  - LYS   34  <=> PHE  146  - ILE  149 )                          
 146: 6c70-A v70s-A    64 -  91 <=>  461 - 488   (ASP   66  - ARG   93  <=> CYS  461  - ASP  488 )                          
 146: 6c70-A v70s-A   259 - 282 <=>  490 - 513   (ASP  345  - GLN  368  <=> ASN  490  - LYS  513 )                          
 146: 6c70-A v70s-A   285 - 289 <=>  514 - 518   (LYS  371  - VAL  375  <=> CYS  514  - SER  518 )                          
 146: 6c70-A v70s-A   385 - 388 <=>  526 - 529   (VAL  471  - LYS  474  <=> PRO  526  - ARG  529 )                          
 147: 6c70-A v803-A     3 -  11 <=>  460 - 468   (HIS    5  - LEU   13  <=> MET  460  - CYS  468 )                          
 147: 6c70-A v803-A    56 -  63 <=>  493 - 500   (VAL   58  - ASP   65  <=> ARG  493  - GLU  500 )                          
 147: 6c70-A v803-A    64 -  67 <=>  502 - 505   (ASP   66  - ASP   69  <=> LEU  502  - ALA  505 )                          
 147: 6c70-A v803-A    69 -  79 <=>  506 - 516   (THR   71  - LEU   81  <=> GLN  506  - ASP  516 )                          
 147: 6c70-A v803-A    80 -  88 <=>  518 - 526   (HIS   82  - PHE   90  <=> SER  518  - GLU  526 )                          
 147: 6c70-A v803-A    95 -  98 <=>  529 - 532   (PHE   97  - THR  100  <=> GLN  529  - PRO  532 )                          
 147: 6c70-A v803-A   256 - 259 <=>  533 - 536   (ALA  342  - ASP  345  <=> ASN  533  - LEU  536 )                          
 147: 6c70-A v803-A   262 - 285 <=>  538 - 561   (GLY  348  - LYS  371  <=> GLY  538  - GLU  561 )                          
 147: 6c70-A v803-A   286 - 289 <=>  563 - 566   (VAL  372  - VAL  375  <=> LEU  563  - LEU  566 )                          
 147: 6c70-A v803-A   291 - 305 <=>  597 - 611   (VAL  377  - GLY  391  <=> ASP  597  - LYS  611 )                          
 147: 6c70-A v803-A   307 - 316 <=>  612 - 621   (VAL  393  - ARG  402  <=> TYR  612  - LYS  621 )                          
 147: 6c70-A v803-A   356 - 359 <=>  628 - 631   (SER  442  - GLY  445  <=> GLU  628  - LEU  631 )                          
 147: 6c70-A v803-A   363 - 366 <=>  632 - 635   (PHE  449  - SER  452  <=> LYS  632  - LEU  635 )                          
 147: 6c70-A v803-A   368 - 388 <=>  636 - 656   (ASP  454  - LYS  474  <=> CYS  636  - LYS  656 )                          
 148: 6c70-A v6ax-A    64 -  88 <=>  513 - 537   (ASP   66  - PHE   90  <=> VAL  513  - GLU  537 )                          
 148: 6c70-A v6ax-A    90 -  93 <=>  538 - 541   (VAL   92  - LYS   95  <=> ALA  538  - PHE  541 )                          
 148: 6c70-A v6ax-A    95 -  99 <=>  553 - 557   (PHE   97  - LEU  101  <=> GLY  553  - LEU  557 )                          
 148: 6c70-A v6ax-A   245 - 249 <=>  592 - 596   (GLU  331  - HIS  335  <=> GLU  592  - LEU  596 )                          
 148: 6c70-A v6ax-A   252 - 277 <=>  599 - 624   (ARG  338  - THR  363  <=> ALA  599  - GLY  624 )                          
 148: 6c70-A v6ax-A   279 - 282 <=>  625 - 628   (LEU  365  - GLN  368  <=> LEU  625  - LEU  628 )                          
 148: 6c70-A v6ax-A   300 - 303 <=>  632 - 635   (LEU  386  - THR  389  <=> ARG  632  - ASP  635 )                          
 149: 6c70-A v5tx-A    63 -  78 <=>   44 -  59   (ASP   65  - PHE   80  <=> GLU   44  - ASP   59 )                          
 149: 6c70-A v5tx-A    79 -  93 <=>   62 -  76   (LEU   81  - LYS   95  <=> TYR   62  - MET   76 )                          
 149: 6c70-A v5tx-A    95 -  98 <=>   77 -  80   (PHE   97  - THR  100  <=> ILE   77  - ILE   80 )                          
 149: 6c70-A v5tx-A   257 - 285 <=>   82 - 110   (VAL  343  - LYS  371  <=> SER   82  - ASN  110 )                          
 149: 6c70-A v5tx-A   286 - 290 <=>  114 - 118   (VAL  372  - ASN  376  <=> PRO  114  - ILE  118 )                          
 149: 6c70-A v5tx-A   315 - 319 <=>  147 - 151   (ASN  401  - GLU  405  <=> ALA  147  - ILE  151 )                          
 149: 6c70-A v5tx-A   321 - 324 <=>  152 - 155   (SER  407  - VAL  410  <=> GLU  152  - VAL  155 )                          
 150: 6c70-A v7iy-A    63 -  91 <=>   19 -  47   (ASP   65  - ARG   93  <=> GLU   19  - ALA   47 )                          
 150: 6c70-A v7iy-A   260 - 285 <=>   49 -  74   (ALA  346  - LYS  371  <=> GLN   49  - GLU   74 )                          
 150: 6c70-A v7iy-A   296 - 300 <=>   75 -  79   (VAL  382  - LEU  386  <=> PHE   75  - PRO   79 )                          
 150: 6c70-A v7iy-A   304 - 308 <=>   96 - 100   (LEU  390  - PHE  394  <=> ILE   96  - ARG  100 )                          
 150: 6c70-A v7iy-A   310 - 313 <=>  104 - 107   (PHE  396  - PHE  399  <=> ILE  104  - ASP  107 )                          
 150: 6c70-A v7iy-A   315 - 330 <=>  108 - 123   (ASN  401  - SER  416  <=> LYS  108  - ILE  123 )                          
 150: 6c70-A v7iy-A   331 - 334 <=>  126 - 129   (CYS  417  - TYR  420  <=> MET  126  - LEU  129 )                          
 150: 6c70-A v7iy-A   335 - 352 <=>  133 - 150   (ASP  421  - GLN  438  <=> ILE  133  - MET  150 )                          
 150: 6c70-A v7iy-A   353 - 356 <=>  152 - 155   (LYS  439  - SER  442  <=> ARG  152  - SER  155 )                          
 151: 6c70-A v9md-A    38 -  41 <=>  507 - 510   (ILE   40  - ILE   43  <=> SER  507  - GLN  510 )                          
 151: 6c70-A v9md-A    45 -  48 <=>  511 - 514   (LEU   47  - LEU   50  <=> GLN  511  - ASP  514 )                          
 151: 6c70-A v9md-A    50 -  53 <=>  517 - 520   (GLN   52  - MET   55  <=> ALA  517  - ARG  520 )                          
 151: 6c70-A v9md-A    54 -  63 <=>  522 - 531   (MET   56  - ASP   65  <=> PHE  522  - ARG  531 )                          
 151: 6c70-A v9md-A    64 -  82 <=>  534 - 552   (ASP   66  - ILE   84  <=> LYS  534  - LYS  552 )                          
 151: 6c70-A v9md-A   192 - 196 <=>  553 - 557   (SER  209  - ASP  213  <=> PHE  553  - ASP  557 )                          
 151: 6c70-A v9md-A   261 - 286 <=>  560 - 585   (TYR  347  - VAL  372  <=> SER  560  - ALA  585 )                          
 151: 6c70-A v9md-A   287 - 290 <=>  588 - 591   (ASN  373  - ASN  376  <=> ARG  588  - GLU  591 )                          
 152: 6c70-A v9c1-A    63 -  90 <=>  842 - 869   (ASP   65  - VAL   92  <=> VAL  842  - PRO  869 )                          
 152: 6c70-A v9c1-A   181 - 190 <=>  874 - 883   (GLN  198  - ALA  207  <=> ASN  874  - TYR  883 )                          
 152: 6c70-A v9c1-A   195 - 200 <=>  894 - 899   (LEU  212  - CYS  217  <=> TYR  894  - ASP  899 )                          
 152: 6c70-A v9c1-A   202 - 206 <=>  900 - 904   (TRP  219  - ALA  223  <=> ILE  900  - THR  904 )                          
 152: 6c70-A v9c1-A   251 - 254 <=>  905 - 908   (VAL  337  - VAL  340  <=> THR  905  - CYS  908 )                          
 152: 6c70-A v9c1-A   259 - 290 <=>  910 - 941   (ASP  345  - ASN  376  <=> THR  910  - TRP  941 )                          
 153: 6c70-A vbuw-A   270 - 288 <=>    7 -  25   (LEU  356  - GLY  374  <=> TYR    7  - SER   25 )                          
 153: 6c70-A vbuw-A   292 - 306 <=>   26 -  40   (TYR  378  - GLN  392  <=> GLY   26  - ASN   40 )                          
 153: 6c70-A vbuw-A   308 - 311 <=>   41 -  44   (PHE  394  - CYS  397  <=> LYS   41  - ILE   44 )                          
 153: 6c70-A vbuw-A   365 - 388 <=>   45 -  68   (VAL  451  - LYS  474  <=> THR   45  - TYR   68 )                          
 154: 6c70-A v8tg-A    66 -  94 <=>    1 -  29   (ASP   68  - ILE   96  <=> MET    1  - SER   29 )                          
 154: 6c70-A v8tg-A    99 - 102 <=>   31 -  34   (LEU  101  - TRP  104  <=> LEU   31  - LYS   34 )                          
 154: 6c70-A v8tg-A   253 - 282 <=>   35 -  64   (LEU  339  - GLN  368  <=> VAL   35  - LEU   64 )                          
 154: 6c70-A v8tg-A   284 - 290 <=>   65 -  71   (THR  370  - ASN  376  <=> PRO   65  - ARG   71 )                          
 155: 6c70-A v8kl-A     1 -   4 <=>  217 - 220   (PHE    3  - GLN    6  <=> ILE  217  - LYS  220 )                          
 155: 6c70-A v8kl-A    27 -  30 <=>  226 - 229   (TYR   29  - GLU   32  <=> SER  226  - SER  229 )                          
 155: 6c70-A v8kl-A    31 -  35 <=>  348 - 352   (GLY   33  - PRO   37  <=> GLY  348  - MET  352 )                          
 155: 6c70-A v8kl-A    39 -  42 <=>  395 - 398   (TYR   41  - VAL   44  <=> VAL  395  - GLY  398 )                          
 155: 6c70-A v8kl-A    52 -  55 <=>  659 - 662   (GLY   54  - ALA   57  <=> LEU  659  - GLU  662 )                          
 155: 6c70-A v8kl-A    61 -  67 <=>  687 - 693   (GLU   63  - ASP   69  <=> MET  687  - LYS  693 )                          
 155: 6c70-A v8kl-A    69 -  74 <=>  694 - 699   (THR   71  - THR   76  <=> ALA  694  - GLU  699 )                          
 155: 6c70-A v8kl-A    75 -  91 <=>  701 - 717   (MET   77  - ARG   93  <=> PRO  701  - LYS  717 )                          
 155: 6c70-A v8kl-A   260 - 282 <=>  719 - 741   (ALA  346  - GLN  368  <=> PHE  719  - LEU  741 )                          
 155: 6c70-A v8kl-A   284 - 290 <=>  742 - 748   (THR  370  - ASN  376  <=> SER  742  - ASN  748 )                          
 155: 6c70-A v8kl-A   293 - 299 <=>  749 - 755   (ALA  379  - TYR  385  <=> ASP  749  - SER  755 )                          
 155: 6c70-A v8kl-A   311 - 314 <=>  772 - 775   (CYS  397  - GLY  400  <=> ILE  772  - ASN  775 )                          
 155: 6c70-A v8kl-A   344 - 347 <=> 1081 -1084   (VAL  430  - VAL  433  <=> MET 1081  - VAL 1084 )                          
 155: 6c70-A v8kl-A   351 - 354 <=> 1085 -1088   (CYS  437  - ALA  440  <=> THR 1085  - LEU 1088 )                          
 155: 6c70-A v8kl-A   362 - 365 <=> 1104 -1107   (PHE  448  - VAL  451  <=> TYR 1104  - ILE 1107 )                          
 156: 6c70-A v9hc-A    33 -  39 <=>   46 -  52   (LYS   35  - TYR   41  <=> SER   46  - GLY   52 )                          
 156: 6c70-A v9hc-A    49 -  53 <=>   69 -  73   (LEU   51  - MET   55  <=> GLU   69  - LYS   73 )                          
 156: 6c70-A v9hc-A    68 -  93 <=>  107 - 132   (LEU   70  - LYS   95  <=> ASP  107  - HIS  132 )                          
 156: 6c70-A v9hc-A    96 -  99 <=>  133 - 136   (TYR   98  - LEU  101  <=> GLU  133  - ILE  136 )                          
 156: 6c70-A v9hc-A   258 - 286 <=>  139 - 167   (GLY  344  - VAL  372  <=> GLU  139  - LYS  167 )                          
 156: 6c70-A v9hc-A   292 - 295 <=>  169 - 172   (TYR  378  - THR  381  <=> GLY  169  - GLY  172 )                          
 156: 6c70-A v9hc-A   375 - 378 <=>  181 - 184   (GLY  461  - VAL  464  <=> THR  181  - SER  184 )                          
 157: 6c70-A v7rh-A    63 -  95 <=>   32 -  64   (ASP   65  - PHE   97  <=> VAL   32  - THR   64 )                          
 157: 6c70-A v7rh-A   257 - 277 <=>   65 -  85   (VAL  343  - THR  363  <=> PRO   65  - GLU   85 )                          
 157: 6c70-A v7rh-A   279 - 285 <=>   86 -  92   (LEU  365  - LYS  371  <=> PHE   86  - ALA   92 )                          
 157: 6c70-A v7rh-A   286 - 289 <=>   94 -  97   (VAL  372  - VAL  375  <=> GLN   94  - PRO   97 )                          
 157: 6c70-A v7rh-A   325 - 328 <=>  231 - 234   (MET  411  - ALA  414  <=> SER  231  - MET  234 )                          
 158: 6c70-A v6cc-A   179 - 182 <=>    1 -   4   (ILE  196  - PHE  199  <=> MET    1  - LYS    4 )                          
 158: 6c70-A v6cc-A   187 - 190 <=>    5 -   8   (ILE  204  - ALA  207  <=> GLN    5  - SER    8 )                          
 158: 6c70-A v6cc-A   196 - 199 <=>   10 -  13   (ASP  213  - PHE  216  <=> PRO   10  - SER   13 )                          
 158: 6c70-A v6cc-A   261 - 284 <=>   16 -  39   (TYR  347  - THR  370  <=> ASP   16  - ASN   39 )                          
 158: 6c70-A v6cc-A   285 - 288 <=>   41 -  44   (LYS  371  - GLY  374  <=> THR   41  - THR   44 )                          
 158: 6c70-A v6cc-A   289 - 331 <=>   53 -  95   (VAL  375  - CYS  417  <=> VAL   53  - ALA   95 )                          
 158: 6c70-A v6cc-A   343 - 357 <=>   98 - 112   (PHE  429  - ILE  443  <=> ASP   98  - LYS  112 )                          
 158: 6c70-A v6cc-A   363 - 366 <=>  114 - 117   (PHE  449  - SER  452  <=> LYS  114  - GLN  117 )                          
 158: 6c70-A v6cc-A   368 - 385 <=>  118 - 135   (ASP  454  - VAL  471  <=> THR  118  - GLU  135 )                          
 159: 6c70-A v745-A    63 -  86 <=>   43 -  66   (ASP   65  - ILE   88  <=> ARG   43  - ASN   66 )                          
 159: 6c70-A v745-A    89 -  95 <=>   67 -  73   (PRO   91  - PHE   97  <=> LYS   67  - ASN   73 )                          
 159: 6c70-A v745-A   257 - 278 <=>   74 -  95   (VAL  343  - LEU  364  <=> GLN   74  - GLN   95 )                          
 159: 6c70-A v745-A   290 - 294 <=>  170 - 174   (ASN  376  - ALA  380  <=> ILE  170  - LEU  174 )                          
 160: 6c70-A vbt5-A    63 - 106 <=>   32 -  75   (ASP   65  - ASN  108  <=> PRO   32  - LYS   75 )                          
 160: 6c70-A vbt5-A   245 - 260 <=>   77 -  92   (GLU  331  - ALA  346  <=> SER   77  - ASN   92 )                          
 160: 6c70-A vbt5-A   261 - 284 <=>   95 - 118   (TYR  347  - THR  370  <=> LEU   95  - ALA  118 )                          
 160: 6c70-A vbt5-A   285 - 288 <=>  120 - 123   (LYS  371  - GLY  374  <=> ASN  120  - LEU  123 )                          
 160: 6c70-A vbt5-A   289 - 295 <=>  142 - 148   (VAL  375  - THR  381  <=> ARG  142  - ASP  148 )                          
 160: 6c70-A vbt5-A   300 - 303 <=>  149 - 152   (LEU  386  - THR  389  <=> GLU  149  - ILE  152 )                          
 161: 6c70-A vcet-A    63 -  89 <=>   12 -  38   (ASP   65  - PRO   91  <=> ARG   12  - ASP   38 )                          
 161: 6c70-A vcet-A   260 - 282 <=>   40 -  62   (ALA  346  - GLN  368  <=> MET   40  - THR   62 )                          
 161: 6c70-A vcet-A   283 - 286 <=>   65 -  68   (ALA  369  - VAL  372  <=> GLY   65  - THR   68 )                          
 161: 6c70-A vcet-A   287 - 290 <=>   71 -  74   (ASN  373  - ASN  376  <=> PHE   71  - GLU   74 )                          
 161: 6c70-A vcet-A   326 - 331 <=>   94 -  99   (GLU  412  - CYS  417  <=> THR   94  - ALA   99 )                          
 161: 6c70-A vcet-A   332 - 339 <=>  102 - 109   (HIS  418  - GLU  425  <=> ALA  102  - TRP  109 )                          
 162: 6c70-A v6l1-A    24 -  29 <=>   21 -  26   (MET   26  - SER   31  <=> SER   21  - TYR   26 )                          
 162: 6c70-A v6l1-A    33 -  61 <=>   30 -  58   (LYS   35  - GLU   63  <=> ASN   30  - VAL   58 )                          
 162: 6c70-A v6l1-A    63 -  94 <=>   60 -  91   (ASP   65  - ILE   96  <=> ALA   60  - TYR   91 )                          
 162: 6c70-A v6l1-A    99 - 103 <=>   96 - 100   (LEU  101  - ASN  105  <=> TYR   96  - GLN  100 )                          
 162: 6c70-A v6l1-A   252 - 255 <=>  101 - 104   (ARG  338  - THR  341  <=> MET  101  - PRO  104 )                          
 162: 6c70-A v6l1-A   256 - 261 <=>  106 - 111   (ALA  342  - TYR  347  <=> GLY  106  - LYS  111 )                          
 162: 6c70-A v6l1-A   263 - 277 <=>  112 - 126   (VAL  349  - THR  363  <=> PRO  112  - LEU  126 )                          
 162: 6c70-A v6l1-A   294 - 317 <=>  156 - 179   (ALA  380  - LEU  403  <=> MET  156  - SER  179 )                          
 162: 6c70-A v6l1-A   366 - 388 <=>  198 - 220   (SER  452  - LYS  474  <=> MET  198  - PHE  220 )                          
 163: 6c70-A v8pi-A     7 -  10 <=>    1 -   4   (VAL    9  - LEU   12  <=> MET    1  - LYS    4 )                          
 163: 6c70-A v8pi-A    12 -  15 <=>   79 -  82   (PRO   14  - ARG   17  <=> PRO   79  - ASN   82 )                          
 163: 6c70-A v8pi-A    28 -  31 <=>   87 -  90   (TYR   30  - GLY   33  <=> GLN   87  - VAL   90 )                          
 163: 6c70-A v8pi-A    65 -  88 <=>  295 - 318   (VAL   67  - PHE   90  <=> ASP  295  - PRO  318 )                          
 163: 6c70-A v8pi-A   259 - 281 <=>  322 - 344   (ASP  345  - TYR  367  <=> ASN  322  - LYS  344 )                          
 163: 6c70-A v8pi-A   283 - 289 <=>  345 - 351   (ALA  369  - VAL  375  <=> SER  345  - GLN  351 )                          
 163: 6c70-A v8pi-A   333 - 338 <=>  357 - 362   (TRP  419  - GLU  424  <=> ASN  357  - LEU  362 )                          
 163: 6c70-A v8pi-A   380 - 383 <=>  373 - 376   (TYR  466  - VAL  469  <=> PRO  373  - SER  376 )                          
 163: 6c70-A v8pi-A   384 - 387 <=>  383 - 386   (LEU  470  - LEU  473  <=> ASP  383  - SER  386 )                          
 164: 6c70-A v7yl-A    47 -  58 <=>    4 -  15   (LEU   49  - LEU   60  <=> SER    4  - PHE   15 )                          
 164: 6c70-A v7yl-A    61 -  64 <=>   18 -  21   (GLU   63  - ASP   66  <=> ASP   18  - ASP   21 )                          
 164: 6c70-A v7yl-A    67 -  91 <=>   23 -  47   (ASP   69  - ARG   93  <=> GLY   23  - LYS   47 )                          
 164: 6c70-A v7yl-A   260 - 286 <=>   48 -  74   (ALA  346  - VAL  372  <=> LYS   48  - ASP   74 )                          
 164: 6c70-A v7yl-A   293 - 301 <=>   75 -  83   (ALA  379  - LEU  387  <=> VAL   75  - GLU   83 )                          
 164: 6c70-A v7yl-A   302 - 305 <=>   86 -  89   (TYR  388  - GLY  391  <=> GLY   86  - ARG   89 )                          
 165: 6c70-A v5q4-A    12 -  16 <=>   92 -  96   (PRO   14  - VAL   18  <=> VAL   92  - TRP   96 )                          
 165: 6c70-A v5q4-A    28 -  31 <=>  100 - 103   (TYR   30  - GLY   33  <=> ALA  100  - GLY  103 )                          
 165: 6c70-A v5q4-A    39 -  49 <=>  459 - 469   (TYR   41  - LEU   51  <=> VAL  459  - ALA  469 )                          
 165: 6c70-A v5q4-A    67 - 105 <=>  484 - 522   (ASP   69  - PRO  107  <=> GLN  484  - PRO  522 )                          
 165: 6c70-A v5q4-A   249 - 260 <=>  524 - 535   (HIS  335  - ALA  346  <=> ASN  524  - SER  535 )                          
 165: 6c70-A v5q4-A   261 - 290 <=>  538 - 567   (TYR  347  - ASN  376  <=> VAL  538  - LEU  567 )                          
 165: 6c70-A v5q4-A   308 - 311 <=>  653 - 656   (PHE  394  - CYS  397  <=> PHE  653  - PRO  656 )                          
 165: 6c70-A v5q4-A   313 - 318 <=>  657 - 662   (PHE  399  - ILE  404  <=> CYS  657  - LYS  662 )                          
 165: 6c70-A v5q4-A   320 - 323 <=>  663 - 666   (GLU  406  - SER  409  <=> GLY  663  - HIS  666 )                          
 166: 6c70-A vcou-A    63 -  89 <=>    9 -  35   (ASP   65  - PRO   91  <=> LYS    9  - GLN   35 )                          
 166: 6c70-A vcou-A    91 - 101 <=>   36 -  46   (ARG   93  - ILE  103  <=> LEU   36  - ASP   46 )                          
 166: 6c70-A vcou-A   102 - 107 <=>   48 -  53   (TRP  104  - SER  109  <=> LYS   48  - MET   53 )                          
 166: 6c70-A vcou-A   245 - 260 <=>   55 -  70   (GLU  331  - ALA  346  <=> GLN   55  - ARG   70 )                          
 166: 6c70-A vcou-A   261 - 286 <=>   73 -  98   (TYR  347  - VAL  372  <=> VAL   73  - ALA   98 )                          
 166: 6c70-A vcou-A   287 - 290 <=>  101 - 104   (ASN  373  - ASN  376  <=> GLN  101  - ARG  104 )                          
 166: 6c70-A vcou-A   313 - 317 <=>  155 - 159   (PHE  399  - LEU  403  <=> GLY  155  - GLU  159 )                          
 167: 6c70-A v9pk-A    64 -  78 <=>    3 -  17   (ASP   66  - PHE   80  <=> LEU    3  - LYS   17 )                          
 167: 6c70-A v9pk-A    79 -  91 <=>   19 -  31   (LEU   81  - ARG   93  <=> SER   19  - ASP   31 )                          
 167: 6c70-A v9pk-A   260 - 279 <=>   33 -  52   (ALA  346  - LEU  365  <=> SER   33  - LEU   52 )                          
 167: 6c70-A v9pk-A   281 - 288 <=>   53 -  60   (TYR  367  - GLY  374  <=> PRO   53  - GLU   60 )                          
 167: 6c70-A v9pk-A   290 - 294 <=>   64 -  68   (ASN  376  - ALA  380  <=> SER   64  - ARG   68 )                          
 168: 6c70-A vbdf-A     1 -   5 <=>  103 - 107   (PHE    3  - GLY    7  <=> ILE  103  - ASP  107 )                          
 168: 6c70-A vbdf-A     8 -  11 <=>  241 - 244   (ALA   10  - LEU   13  <=> LEU  241  - MET  244 )                          
 168: 6c70-A vbdf-A    12 -  17 <=>  274 - 279   (PRO   14  - MET   19  <=> ARG  274  - PHE  279 )                          
 168: 6c70-A vbdf-A    19 -  22 <=>  280 - 283   (GLY   21  - HIS   24  <=> LEU  280  - LEU  283 )                          
 168: 6c70-A vbdf-A    65 -  93 <=>  301 - 329   (VAL   67  - LYS   95  <=> ASP  301  - ASN  329 )                          
 168: 6c70-A vbdf-A    95 -  98 <=>  330 - 333   (PHE   97  - THR  100  <=> LEU  330  - VAL  333 )                          
 168: 6c70-A vbdf-A   255 - 286 <=>  334 - 365   (THR  341  - VAL  372  <=> SER  334  - LEU  365 )                          
 168: 6c70-A vbdf-A   287 - 290 <=>  368 - 371   (ASN  373  - ASN  376  <=> GLU  368  - GLY  371 )                          
 169: 6c70-A vceu-A    64 -  88 <=>   13 -  37   (ASP   66  - PHE   90  <=> SER   13  - ARG   37 )                          
 169: 6c70-A vceu-A    90 -  97 <=>   38 -  45   (VAL   92  - LYS   99  <=> GLU   38  - ARG   45 )                          
 169: 6c70-A vceu-A    99 - 102 <=>   46 -  49   (LEU  101  - TRP  104  <=> THR   46  - THR   49 )                          
 169: 6c70-A vceu-A   252 - 281 <=>   51 -  80   (ARG  338  - TYR  367  <=> ASP   51  - CYS   80 )                          
 169: 6c70-A vceu-A   282 - 286 <=>   82 -  86   (GLN  368  - VAL  372  <=> ARG   82  - SER   86 )                          
 169: 6c70-A vceu-A   287 - 290 <=>   89 -  92   (ASN  373  - ASN  376  <=> SER   89  - LEU   92 )                          
 170: 6c70-A va98-A    27 -  30 <=>   44 -  47   (TYR   29  - GLU   32  <=> HIS   44  - ASP   47 )                          
 170: 6c70-A va98-A    35 -  62 <=>   48 -  75   (PRO   37  - SER   64  <=> PRO   48  - THR   75 )                          
 170: 6c70-A va98-A    63 - 102 <=>   78 - 117   (ASP   65  - TRP  104  <=> ASN   78  - GLY  117 )                          
 170: 6c70-A va98-A   104 - 108 <=>  149 - 153   (ASN  106  - HIS  110  <=> SER  149  - ARG  153 )                          
 170: 6c70-A va98-A   110 - 114 <=>  199 - 203   (LEU  112  - SER  116  <=> PHE  199  - LYS  203 )                          
 170: 6c70-A va98-A   190 - 193 <=>  232 - 235   (ALA  207  - ASN  210  <=> LEU  232  - ALA  235 )                          
 170: 6c70-A va98-A   284 - 287 <=>  255 - 258   (THR  370  - ASN  373  <=> PHE  255  - PRO  258 )                          
 170: 6c70-A va98-A   383 - 386 <=>  262 - 265   (VAL  469  - GLN  472  <=> ALA  262  - ALA  265 )                          
 171: 6c70-A vcqx-A    29 -  34 <=>    3 -   8   (SER   31  - PHE   36  <=> ALA    3  - ILE    8 )                          
 171: 6c70-A vcqx-A    91 -  94 <=>   48 -  51   (ARG   93  - ILE   96  <=> VAL   48  - GLY   51 )                          
 171: 6c70-A vcqx-A   259 - 281 <=>   52 -  74   (ASP  345  - TYR  367  <=> TRP   52  - SER   74 )                          
 171: 6c70-A vcqx-A   283 - 286 <=>   75 -  78   (ALA  369  - VAL  372  <=> GLN   75  - ILE   78 )                          
 171: 6c70-A vcqx-A   293 - 329 <=>   79 - 115   (ALA  379  - TYR  415  <=> SER   79  - LEU  115 )                          
 171: 6c70-A vcqx-A   343 - 353 <=>  118 - 128   (PHE  429  - LYS  439  <=> LEU  118  - ASP  128 )                          
 171: 6c70-A vcqx-A   354 - 357 <=>  130 - 133   (ALA  440  - ILE  443  <=> GLY  130  - LEU  133 )                          
 171: 6c70-A vcqx-A   364 - 388 <=>  135 - 159   (THR  450  - LYS  474  <=> PHE  135  - ILE  159 )                          
 172: 6c70-A v7h0-A    65 -  93 <=>  184 - 212   (VAL   67  - LYS   95  <=> ALA  184  - GLY  212 )                          
 172: 6c70-A v7h0-A   157 - 160 <=>  230 - 233   (ARG  174  - ILE  177  <=> VAL  230  - LEU  233 )                          
 172: 6c70-A v7h0-A   161 - 164 <=>  235 - 238   (ARG  178  - TYR  181  <=> LEU  235  - PHE  238 )                          
 172: 6c70-A v7h0-A   165 - 168 <=>  241 - 244   (PRO  182  - ALA  185  <=> LYS  241  - GLY  244 )                          
 172: 6c70-A v7h0-A   191 - 198 <=>  266 - 273   (VAL  208  - LEU  215  <=> LEU  266  - THR  273 )                          
 172: 6c70-A v7h0-A   250 - 273 <=>  287 - 310   (VAL  336  - THR  359  <=> THR  287  - VAL  310 )                          
 172: 6c70-A v7h0-A   275 - 280 <=>  311 - 316   (THR  361  - ALA  366  <=> ASN  311  - ARG  316 )                          
 172: 6c70-A v7h0-A   301 - 320 <=>  318 - 337   (LEU  387  - GLU  406  <=> TRP  318  - PHE  337 )                          
 172: 6c70-A v7h0-A   335 - 355 <=>  374 - 394   (ASP  421  - MET  441  <=> LEU  374  - GLN  394 )                          
 172: 6c70-A v7h0-A   362 - 365 <=>  398 - 401   (PHE  448  - VAL  451  <=> TYR  398  - VAL  401 )                          
 172: 6c70-A v7h0-A   367 - 388 <=>  402 - 423   (LEU  453  - LYS  474  <=> PHE  402  - PHE  423 )                          
 173: 6c70-A va5r-A    63 - 100 <=>   52 -  89   (ASP   65  - ALA  102  <=> ARG   52  - ASN   89 )                          
 173: 6c70-A va5r-A   103 - 106 <=>   93 -  96   (ASN  105  - ASN  108  <=> HIS   93  - VAL   96 )                          
 173: 6c70-A va5r-A   255 - 284 <=>  104 - 133   (THR  341  - THR  370  <=> THR  104  - ARG  133 )                          
 173: 6c70-A va5r-A   312 - 326 <=>  156 - 170   (ILE  398  - GLU  412  <=> VAL  156  - LEU  170 )                          
 173: 6c70-A va5r-A   328 - 331 <=>  171 - 174   (ALA  414  - CYS  417  <=> PRO  171  - VAL  174 )                          
 173: 6c70-A va5r-A   366 - 370 <=>  187 - 191   (SER  452  - PHE  456  <=> LEU  187  - TYR  191 )                          
 173: 6c70-A va5r-A   371 - 380 <=>  193 - 202   (ALA  457  - TYR  466  <=> PHE  193  - VAL  202 )                          
 174: 6c70-A vcyc-A     1 -   5 <=>   82 -  86   (PHE    3  - GLY    7  <=> GLN   82  - THR   86 )                          
 174: 6c70-A vcyc-A    31 -  35 <=>  116 - 120   (GLY   33  - PRO   37  <=> SER  116  - SER  120 )                          
 174: 6c70-A vcyc-A    38 -  41 <=>  152 - 155   (ILE   40  - ILE   43  <=> LYS  152  - HIS  155 )                          
 174: 6c70-A vcyc-A    45 -  48 <=>  171 - 174   (LEU   47  - LEU   50  <=> PRO  171  - ASP  174 )                          
 174: 6c70-A vcyc-A    51 -  54 <=>  175 - 178   (TYR   53  - MET   56  <=> GLY  175  - GLU  178 )                          
 174: 6c70-A vcyc-A    61 -  64 <=>  195 - 198   (GLU   63  - ASP   66  <=> PHE  195  - ASN  198 )                          
 174: 6c70-A vcyc-A    67 -  90 <=>  199 - 222   (ASP   69  - VAL   92  <=> GLU  199  - ALA  222 )                          
 174: 6c70-A vcyc-A    92 -  95 <=>  223 - 226   (SER   94  - PHE   97  <=> ASP  223  - GLY  226 )                          
 174: 6c70-A vcyc-A   259 - 285 <=>  227 - 253   (ASP  345  - LYS  371  <=> ARG  227  - SER  253 )                          
 174: 6c70-A vcyc-A   314 - 317 <=>  269 - 272   (GLY  400  - LEU  403  <=> LYS  269  - VAL  272 )                          
 174: 6c70-A vcyc-A   364 - 367 <=>  273 - 276   (THR  450  - LEU  453  <=> CYS  273  - VAL  276 )                          
 174: 6c70-A vcyc-A   373 - 379 <=>  280 - 286   (VAL  459  - THR  465  <=> PRO  280  - LEU  286 )                          
 174: 6c70-A vcyc-A   383 - 387 <=>  298 - 302   (VAL  469  - LEU  473  <=> GLU  298  - MET  302 )                          
 175: 6c70-A v7lb-A    63 -  93 <=>   10 -  40   (ASP   65  - LYS   95  <=> TRP   10  - LYS   40 )                          
 175: 6c70-A v7lb-A    95 - 100 <=>   41 -  46   (PHE   97  - ALA  102  <=> ASN   41  - ASN   46 )                          
 175: 6c70-A v7lb-A   253 - 286 <=>   47 -  80   (LEU  339  - VAL  372  <=> GLY   47  - TYR   80 )                          
 175: 6c70-A v7lb-A   287 - 290 <=>   82 -  85   (ASN  373  - ASN  376  <=> ASN   82  - ALA   85 )                          
 175: 6c70-A v7lb-A   328 - 331 <=>  139 - 142   (ALA  414  - CYS  417  <=> LEU  139  - LEU  142 )                          
 175: 6c70-A v7lb-A   333 - 339 <=>  308 - 314   (TRP  419  - GLU  425  <=> PRO  308  - SER  314 )                          
 176: 6c70-A vazc-A    63 -  91 <=>  103 - 131   (ASP   65  - ARG   93  <=> SER  103  - GLU  131 )                          
 176: 6c70-A vazc-A    92 -  95 <=>  133 - 136   (SER   94  - PHE   97  <=> ASN  133  - LEU  136 )                          
 176: 6c70-A vazc-A   256 - 259 <=>  137 - 140   (ALA  342  - ASP  345  <=> VAL  137  - LYS  140 )                          
 176: 6c70-A vazc-A   261 - 284 <=>  142 - 165   (TYR  347  - THR  370  <=> GLN  142  - ARG  165 )                          
 176: 6c70-A vazc-A   285 - 288 <=>  167 - 170   (LYS  371  - GLY  374  <=> LYS  167  - SER  170 )                          
 177: 6c70-A vcpe-A   170 - 173 <=>  229 - 232   (SER  187  - GLY  190  <=> ARG  229  - THR  232 )                          
 177: 6c70-A vcpe-A   174 - 224 <=>  234 - 284   (HIS  191  - SER  241  <=> ARG  234  - ARG  284 )                          
 177: 6c70-A vcpe-A   225 - 228 <=>  287 - 290   (ALA  242  - LEU  314  <=> ASN  287  - CYS  290 )                          
 177: 6c70-A vcpe-A   229 - 282 <=>  315 - 368   (THR  315  - GLN  368  <=> CYS  315  - ALA  368 )                          
 177: 6c70-A vcpe-A   291 - 295 <=>  730 - 734   (VAL  377  - THR  381  <=> SER  730  - LYS  734 )                          
 178: 6c70-A v6te-A    63 -  94 <=>   60 -  91   (ASP   65  - ILE   96  <=> TRP   60  - PRO   91 )                          
 178: 6c70-A v6te-A   183 - 186 <=>  108 - 111   (TYR  200  - VAL  203  <=> ILE  108  - VAL  111 )                          
 178: 6c70-A v6te-A   194 - 203 <=>  159 - 168   (SER  211  - LEU  220  <=> LEU  159  - THR  168 )                          
 178: 6c70-A v6te-A   259 - 262 <=>  173 - 176   (ASP  345  - GLY  348  <=> PRO  173  - THR  176 )                          
 178: 6c70-A v6te-A   263 - 289 <=>  178 - 204   (VAL  349  - VAL  375  <=> VAL  178  - PHE  204 )                          
 178: 6c70-A v6te-A   331 - 338 <=>  336 - 343   (CYS  417  - GLU  424  <=> LYS  336  - ASP  343 )                          
 179: 6c70-A ig8o-A    63 -  88 <=>   10 -  35   (ASP   65  - PHE   90  <=> GLU   10  - HIS   35 )                          
 179: 6c70-A ig8o-A   261 - 282 <=>   37 -  58   (TYR  347  - GLN  368  <=> VAL   37  - LYS   58 )                          
 179: 6c70-A ig8o-A   284 - 288 <=>   59 -  63   (THR  370  - GLY  374  <=> ASN   59  - ASN   63 )                          
 179: 6c70-A ig8o-A   312 - 315 <=>  118 - 121   (ILE  398  - ASN  401  <=> VAL  118  - VAL  121 )                          
 179: 6c70-A ig8o-A   322 - 325 <=>  178 - 181   (SER  408  - MET  411  <=> LEU  178  - LYS  181 )                          
 179: 6c70-A ig8o-A   329 - 334 <=>  209 - 214   (TYR  415  - TYR  420  <=> TYR  209  - ILE  214 )                          
 179: 6c70-A ig8o-A   335 - 339 <=>  523 - 527   (ASP  421  - GLU  425  <=> ASP  523  - ASP  527 )                          
 180: 6c70-A v91p-A    64 -  88 <=>  151 - 175   (ASP   66  - PHE   90  <=> GLU  151  - ILE  175 )                          
 180: 6c70-A v91p-A    90 - 101 <=>  176 - 187   (VAL   92  - ILE  103  <=> LEU  176  - VAL  187 )                          
 180: 6c70-A v91p-A   102 - 106 <=>  189 - 193   (TRP  104  - ASN  108  <=> ASN  189  - ASP  193 )                          
 180: 6c70-A v91p-A   107 - 111 <=>  198 - 202   (SER  109  - PHE  113  <=> THR  198  - ARG  202 )                          
 180: 6c70-A v91p-A   221 - 224 <=>  206 - 209   (MET  238  - SER  241  <=> SER  206  - ARG  209 )                          
 180: 6c70-A v91p-A   228 - 231 <=>  211 - 214   (LEU  314  - LYS  317  <=> ASN  211  - SER  214 )                          
 180: 6c70-A v91p-A   248 - 260 <=>  225 - 237   (LYS  334  - ALA  346  <=> ASP  225  - ARG  237 )                          
 180: 6c70-A v91p-A   261 - 286 <=>  240 - 265   (TYR  347  - VAL  372  <=> LEU  240  - ALA  265 )                          
 180: 6c70-A v91p-A   287 - 290 <=>  268 - 271   (ASN  373  - ASN  376  <=> LYS  268  - VAL  271 )                          
 180: 6c70-A v91p-A   319 - 322 <=>  606 - 609   (GLU  405  - SER  408  <=> SER  606  - ASN  609 )                          
 180: 6c70-A v91p-A   334 - 338 <=>  880 - 884   (TYR  420  - GLU  424  <=> GLY  880  - GLY  884 )                          
 180: 6c70-A v91p-A   375 - 379 <=> 1009 -1013   (GLY  461  - THR  465  <=> ARG 1009  - PRO 1013 )                          
 180: 6c70-A v91p-A   385 - 388 <=> 1059 -1062   (VAL  471  - LYS  474  <=> VAL 1059  - GLN 1062 )                          
 181: 6c70-A v748-A     8 -  20 <=>    5 -  17   (ALA   10  - VAL   22  <=> ASP    5  - SER   17 )                          
 181: 6c70-A v748-A    44 -  47 <=>   18 -  21   (LEU   46  - LEU   49  <=> SER   18  - VAL   21 )                          
 181: 6c70-A v748-A    50 -  53 <=>   22 -  25   (GLN   52  - MET   55  <=> ILE   22  - ASP   25 )                          
 181: 6c70-A v748-A    63 -  89 <=>   50 -  76   (ASP   65  - PRO   91  <=> GLN   50  - SER   76 )                          
 181: 6c70-A v748-A    91 - 104 <=>   77 -  90   (ARG   93  - ASN  106  <=> ILE   77  - SER   90 )                          
 181: 6c70-A v748-A   105 - 108 <=>   92 -  95   (PRO  107  - HIS  110  <=> THR   92  - SER   95 )                          
 181: 6c70-A v748-A   241 - 244 <=>   96 -  99   (LYS  327  - VAL  330  <=> GLU   96  - ASP   99 )                          
 181: 6c70-A v748-A   246 - 260 <=>  100 - 114   (ARG  332  - ALA  346  <=> GLY  100  - ALA  114 )                          
 181: 6c70-A v748-A   261 - 286 <=>  117 - 142   (TYR  347  - VAL  372  <=> ALA  117  - LEU  142 )                          
 181: 6c70-A v748-A   287 - 290 <=>  145 - 148   (ASN  373  - ASN  376  <=> LEU  145  - GLU  148 )                          
 181: 6c70-A v748-A   329 - 334 <=>  332 - 337   (TYR  415  - TYR  420  <=> CYS  332  - ALA  337 )                          
 182: 6c70-A v9ct-A    20 -  23 <=>   33 -  36   (VAL   22  - PHE   25  <=> VAL   33  - LEU   36 )                          
 182: 6c70-A v9ct-A    24 -  27 <=>   39 -  42   (MET   26  - TYR   29  <=> SER   39  - VAL   42 )                          
 182: 6c70-A v9ct-A    29 -  33 <=>   44 -  48   (SER   31  - LYS   35  <=> LYS   44  - LEU   48 )                          
 182: 6c70-A v9ct-A    51 -  62 <=>  131 - 142   (TYR   53  - SER   64  <=> PHE  131  - ASP  142 )                          
 182: 6c70-A v9ct-A    63 -  67 <=>  144 - 148   (ASP   65  - ASP   69  <=> ALA  144  - PRO  148 )                          
 182: 6c70-A v9ct-A    69 -  97 <=>  149 - 177   (THR   71  - LYS   99  <=> PHE  149  - TRP  177 )                          
 182: 6c70-A v9ct-A    99 - 102 <=>  179 - 182   (LEU  101  - TRP  104  <=> GLY  179  - SER  182 )                          
 182: 6c70-A v9ct-A   193 - 196 <=>  198 - 201   (ASN  210  - ASP  213  <=> PHE  198  - ALA  201 )                          
 182: 6c70-A v9ct-A   200 - 203 <=>  211 - 214   (CYS  217  - LEU  220  <=> ASN  211  - PRO  214 )                          
 182: 6c70-A v9ct-A   253 - 285 <=>  215 - 247   (LEU  339  - LYS  371  <=> THR  215  - VAL  247 )                          
 182: 6c70-A v9ct-A   382 - 387 <=>  250 - 255   (MET  468  - LEU  473  <=> GLU  250  - VAL  255 )                          
 183: 6c70-A v8w2-A    31 -  35 <=>  286 - 290   (GLY   33  - PRO   37  <=> LYS  286  - ILE  290 )                          
 183: 6c70-A v8w2-A    64 -  89 <=>  631 - 656   (ASP   66  - PRO   91  <=> GLU  631  - THR  656 )                          
 183: 6c70-A v8w2-A    91 - 107 <=>  657 - 673   (ARG   93  - SER  109  <=> ALA  657  - THR  673 )                          
 183: 6c70-A v8w2-A   126 - 133 <=>  680 - 687   (MET  128  - VAL  135  <=> TYR  680  - ALA  687 )                          
 183: 6c70-A v8w2-A   192 - 195 <=>  722 - 725   (SER  209  - LEU  212  <=> ASN  722  - LEU  725 )                          
 183: 6c70-A v8w2-A   256 - 259 <=>  730 - 733   (ALA  342  - ASP  345  <=> GLU  730  - GLU  733 )                          
 183: 6c70-A v8w2-A   261 - 286 <=>  735 - 760   (TYR  347  - VAL  372  <=> ASP  735  - MET  760 )                          
 183: 6c70-A v8w2-A   287 - 290 <=>  765 - 768   (ASN  373  - ASN  376  <=> ILE  765  - GLY  768 )                          
 183: 6c70-A v8w2-A   293 - 297 <=>  874 - 878   (ALA  379  - ILE  383  <=> ILE  874  - PHE  878 )                          
 183: 6c70-A v8w2-A   380 - 387 <=>  880 - 887   (TYR  466  - LEU  473  <=> SER  880  - GLN  887 )                          
 184: 6c70-A vao2-A     1 -   4 <=>  399 - 402   (PHE    3  - GLN    6  <=> THR  399  - PRO  402 )                          
 184: 6c70-A vao2-A     9 -  19 <=>  452 - 462   (ASP   11  - GLY   21  <=> PHE  452  - PHE  462 )                          
 184: 6c70-A vao2-A    36 -  40 <=>  464 - 468   (HIS   38  - CYS   42  <=> PRO  464  - PRO  468 )                          
 184: 6c70-A vao2-A    54 -  58 <=>  529 - 533   (MET   56  - LEU   60  <=> GLU  529  - VAL  533 )                          
 184: 6c70-A vao2-A    67 -  88 <=>  534 - 555   (ASP   69  - PHE   90  <=> LYS  534  - PHE  555 )                          
 184: 6c70-A vao2-A    89 -  92 <=>  557 - 560   (PRO   91  - SER   94  <=> VAL  557  - VAL  560 )                          
 184: 6c70-A vao2-A   261 - 286 <=>  563 - 588   (TYR  347  - VAL  372  <=> HIS  563  - MET  588 )                          
 184: 6c70-A vao2-A   290 - 297 <=>  590 - 597   (ASN  376  - ILE  383  <=> SER  590  - ILE  597 )                          
 184: 6c70-A vao2-A   299 - 308 <=>  598 - 607   (TYR  385  - PHE  394  <=> LEU  598  - SER  607 )                          
 184: 6c70-A vao2-A   368 - 382 <=>  608 - 622   (ASP  454  - MET  468  <=> ALA  608  - GLY  622 )                          
 185: 6c70-A v9oe-A    64 -  89 <=>   13 -  38   (ASP   66  - PRO   91  <=> HIS   13  - ASP   38 )                          
 185: 6c70-A v9oe-A    91 - 103 <=>   39 -  51   (ARG   93  - ASN  105  <=> GLY   39  - GLN   51 )                          
 185: 6c70-A v9oe-A   104 - 108 <=>   53 -  57   (ASN  106  - HIS  110  <=> SER   53  - SER   57 )                          
 185: 6c70-A v9oe-A   257 - 260 <=>   82 -  85   (VAL  343  - ALA  346  <=> ASP   82  - ARG   85 )                          
 185: 6c70-A v9oe-A   261 - 287 <=>   88 - 114   (TYR  347  - ASN  373  <=> MET   88  - GLY  114 )                          
 185: 6c70-A v9oe-A   292 - 295 <=>  116 - 119   (TYR  378  - THR  381  <=> SER  116  - VAL  119 )                          
 185: 6c70-A v9oe-A   315 - 327 <=>  128 - 140   (ASN  401  - ALA  413  <=> ASP  128  - LYS  140 )                          
 186: 6c70-A v9pf-A    63 -  92 <=>   11 -  40   (ASP   65  - SER   94  <=> ARG   11  - GLY   40 )                          
 186: 6c70-A v9pf-A    99 - 102 <=>   46 -  49   (LEU  101  - TRP  104  <=> ASP   46  - GLU   49 )                          
 186: 6c70-A v9pf-A   187 - 194 <=>   59 -  66   (ILE  204  - SER  211  <=> ASP   59  - PHE   66 )                          
 186: 6c70-A v9pf-A   197 - 200 <=>   79 -  82   (VAL  214  - CYS  217  <=> ARG   79  - THR   82 )                          
 186: 6c70-A v9pf-A   259 - 286 <=>   83 - 110   (ASP  345  - VAL  372  <=> THR   83  - VAL  110 )                          
 186: 6c70-A v9pf-A   287 - 290 <=>  113 - 116   (ASN  373  - ASN  376  <=> LYS  113  - ARG  116 )                          
 187: 6c70-A v6i0-A    64 -  94 <=>  389 - 419   (ASP   66  - ILE   96  <=> SER  389  - GLN  419 )                          
 187: 6c70-A v6i0-A    96 - 105 <=>  420 - 429   (TYR   98  - PRO  107  <=> GLU  420  - VAL  429 )                          
 187: 6c70-A v6i0-A   212 - 226 <=>  432 - 446   (HIS  229  - THR  243  <=> GLU  432  - ALA  446 )                          
 187: 6c70-A v6i0-A   229 - 235 <=>  469 - 475   (THR  315  - LEU  321  <=> ASP  469  - VAL  475 )                          
 187: 6c70-A v6i0-A   237 - 255 <=>  476 - 494   (ARG  323  - THR  341  <=> ASN  476  - ASN  494 )                          
 187: 6c70-A v6i0-A   256 - 260 <=>  496 - 500   (ALA  342  - ALA  346  <=> LEU  496  - THR  500 )                          
 187: 6c70-A v6i0-A   261 - 286 <=>  503 - 528   (TYR  347  - VAL  372  <=> ARG  503  - GLN  528 )                          
 187: 6c70-A v6i0-A   287 - 290 <=>  531 - 534   (ASN  373  - ASN  376  <=> LEU  531  - LEU  534 )                          
 188: 6c70-A vaxf-A    52 -  56 <=>  524 - 528   (GLY   54  - VAL   58  <=> SER  524  - SER  528 )                          
 188: 6c70-A vaxf-A    65 -  95 <=>  554 - 584   (VAL   67  - PHE   97  <=> ASP  554  - LEU  584 )                          
 188: 6c70-A vaxf-A   259 - 286 <=>  585 - 612   (ASP  345  - VAL  372  <=> GLU  585  - GLY  612 )                          
 188: 6c70-A vaxf-A   292 - 307 <=>  613 - 628   (TYR  378  - VAL  393  <=> GLU  613  - LEU  628 )                          
 188: 6c70-A vaxf-A   312 - 318 <=>  726 - 732   (ILE  398  - ILE  404  <=> VAL  726  - GLU  732 )                          
 188: 6c70-A vaxf-A   366 - 369 <=>  737 - 740   (SER  452  - LEU  455  <=> ALA  737  - ARG  740 )                          
 189: 6c70-A vcmk-A     6 -   9 <=>   27 -  30   (LEU    8  - ASP   11  <=> SER   27  - PRO   30 )                          
 189: 6c70-A vcmk-A    28 -  33 <=>   43 -  48   (TYR   30  - LYS   35  <=> VAL   43  - THR   48 )                          
 189: 6c70-A vcmk-A    34 -  63 <=>   50 -  79   (PHE   36  - ASP   65  <=> LYS   50  - ASN   79 )                          
 189: 6c70-A vcmk-A    64 -  90 <=>  303 - 329   (ASP   66  - VAL   92  <=> LEU  303  - LEU  329 )                          
 189: 6c70-A vcmk-A    92 -  95 <=>  330 - 333   (SER   94  - PHE   97  <=> ASN  330  - ALA  333 )                          
 189: 6c70-A vcmk-A   261 - 287 <=>  336 - 362   (TYR  347  - ASN  373  <=> CYS  336  - GLU  362 )                          
 190: 6c70-A v60a-A    32 -  39 <=>   19 -  26   (LYS   34  - TYR   41  <=> THR   19  - VAL   26 )                          
 190: 6c70-A v60a-A   111 - 133 <=>   61 -  83   (PHE  113  - VAL  135  <=> ASP   61  - PHE   83 )                          
 190: 6c70-A v60a-A   135 - 148 <=>   84 -  97   (GLY  137  - THR  150  <=> ALA   84  - LYS   97 )                          
 190: 6c70-A v60a-A   171 - 214 <=>  100 - 143   (GLY  188  - LYS  231  <=> SER  100  - GLY  143 )                          
 190: 6c70-A v60a-A   246 - 273 <=>  144 - 171   (ARG  332  - THR  359  <=> MET  144  - ASN  171 )                          
 190: 6c70-A v60a-A   372 - 388 <=>  174 - 190   (SER  458  - LYS  474  <=> LEU  174  - GLY  190 )                          
 191: 6c70-A v6sw-A   170 - 175 <=>    1 -   6   (SER  187  - VAL  192  <=> MET    1  - LYS    6 )                          
 191: 6c70-A v6sw-A   288 - 324 <=>   14 -  50   (GLY  374  - VAL  410  <=> ILE   14  - SER   50 )                          
 191: 6c70-A v6sw-A   325 - 328 <=>   53 -  56   (MET  411  - ALA  414  <=> THR   53  - ASN   56 )                          
 191: 6c70-A v6sw-A   334 - 338 <=>   90 -  94   (TYR  420  - GLU  424  <=> MET   90  - GLN   94 )                          
 191: 6c70-A v6sw-A   340 - 356 <=>   97 - 113   (ALA  426  - SER  442  <=> HIS   97  - VAL  113 )                          
 191: 6c70-A v6sw-A   364 - 388 <=>  117 - 141   (THR  450  - LYS  474  <=> VAL  117  - GLN  141 )                          
 192: 6c70-A vc6v-A    65 -  89 <=>    1 -  25   (VAL   67  - PRO   91  <=> MET    1  - GLY   25 )                          
 192: 6c70-A vc6v-A   188 - 192 <=>   28 -  32   (SER  205  - SER  209  <=> ASP   28  - ALA   32 )                          
 192: 6c70-A vc6v-A   197 - 203 <=>   50 -  56   (VAL  214  - LEU  220  <=> ASN   50  - GLY   56 )                          
 192: 6c70-A vc6v-A   261 - 277 <=>   60 -  76   (TYR  347  - THR  363  <=> ASP   60  - ASN   76 )                          
 192: 6c70-A vc6v-A   280 - 284 <=>   77 -  81   (ALA  366  - THR  370  <=> LEU   77  - SER   81 )                          
 192: 6c70-A vc6v-A   368 - 371 <=>   91 -  94   (ASP  454  - ALA  457  <=> ALA   91  - ALA   94 )                          
 193: 6c70-A v9o6-A    58 -  62 <=>   17 -  21   (LEU   60  - SER   64  <=> LEU   17  - MET   21 )                          
 193: 6c70-A v9o6-A    64 -  78 <=>  151 - 165   (ASP   66  - PHE   80  <=> VAL  151  - LYS  165 )                          
 193: 6c70-A v9o6-A    79 -  93 <=>  168 - 182   (LEU   81  - LYS   95  <=> PHE  168  - PHE  182 )                          
 193: 6c70-A v9o6-A    96 -  99 <=>  183 - 186   (TYR   98  - LEU  101  <=> PHE  183  - ASP  186 )                          
 193: 6c70-A v9o6-A   257 - 279 <=>  189 - 211   (VAL  343  - LEU  365  <=> GLU  189  - SER  211 )                          
 193: 6c70-A v9o6-A   280 - 283 <=>  213 - 216   (ALA  366  - ALA  369  <=> ASP  213  - CYS  216 )                          
 193: 6c70-A v9o6-A   285 - 290 <=>  217 - 222   (LYS  371  - ASN  376  <=> PRO  217  - ALA  222 )                          
 194: 6c70-A v7wi-A    64 -  88 <=>  194 - 218   (ASP   66  - PHE   90  <=> ALA  194  - HIS  218 )                          
 194: 6c70-A v7wi-A    97 - 100 <=>  569 - 572   (LYS   99  - ALA  102  <=> ASN  569  - SER  572 )                          
 194: 6c70-A v7wi-A   102 - 106 <=>  578 - 582   (TRP  104  - ASN  108  <=> GLU  578  - SER  582 )                          
 194: 6c70-A v7wi-A   121 - 140 <=>  590 - 609   (LEU  123  - SER  142  <=> GLN  590  - ARG  609 )                          
 194: 6c70-A v7wi-A   202 - 210 <=>  772 - 780   (TRP  219  - LEU  227  <=> HIS  772  - GLY  780 )                          
 194: 6c70-A v7wi-A   246 - 249 <=>  783 - 786   (ARG  332  - HIS  335  <=> LEU  783  - ALA  786 )                          
 194: 6c70-A v7wi-A   261 - 288 <=> 1166 -1193   (TYR  347  - GLY  374  <=> VAL 1166  - SER 1193 )                          
 194: 6c70-A v7wi-A   289 - 292 <=> 1258 -1261   (VAL  375  - TYR  378  <=> PHE 1258  - ASN 1261 )                          
 195: 6c70-A v9ai-A    63 -  93 <=>   21 -  51   (ASP   65  - LYS   95  <=> CYS   21  - LEU   51 )                          
 195: 6c70-A v9ai-A    94 - 104 <=>   94 - 104   (ILE   96  - ASN  106  <=> PRO   94  - SER  104 )                          
 195: 6c70-A v9ai-A   130 - 144 <=>  117 - 131   (LEU  132  - TRP  146  <=> MET  117  - SER  131 )                          
 195: 6c70-A v9ai-A   159 - 162 <=>  174 - 177   (MET  176  - THR  179  <=> VAL  174  - VAL  177 )                          
 195: 6c70-A v9ai-A   259 - 283 <=>  209 - 233   (ASP  345  - ALA  369  <=> GLN  209  - LYS  233 )                          
 195: 6c70-A v9ai-A   287 - 290 <=>  247 - 250   (ASN  373  - ASN  376  <=> GLN  247  - LYS  250 )                          
 195: 6c70-A v9ai-A   323 - 328 <=>  380 - 385   (SER  409  - ALA  414  <=> CYS  380  - VAL  385 )                          
 195: 6c70-A v9ai-A   332 - 336 <=>  503 - 507   (HIS  418  - GLY  422  <=> ILE  503  - GLU  507 )                          
 196: 6c70-A v841-A    31 -  34 <=>  651 - 654   (GLY   33  - PHE   36  <=> GLU  651  - GLU  654 )                          
 196: 6c70-A v841-A    41 -  46 <=>  854 - 859   (ILE   43  - LEU   48  <=> ARG  854  - ILE  859 )                          
 196: 6c70-A v841-A    54 -  61 <=>  889 - 896   (MET   56  - GLU   63  <=> VAL  889  - ILE  896 )                          
 196: 6c70-A v841-A    63 - 104 <=>  901 - 942   (ASP   65  - ASN  106  <=> ALA  901  - HIS  942 )                          
 196: 6c70-A v841-A   118 - 121 <=>  943 - 946   (PHE  120  - LEU  123  <=> LYS  943  - TYR  946 )                          
 196: 6c70-A v841-A   127 - 132 <=>  956 - 961   (ARG  129  - CYS  134  <=> VAL  956  - LYS  961 )                          
 196: 6c70-A v841-A   134 - 138 <=>  962 - 966   (ALA  136  - ILE  140  <=> PHE  962  - LEU  966 )                          
 196: 6c70-A v841-A   183 - 206 <=>  993 -1016   (TYR  200  - ALA  223  <=> LEU  993  - CYS 1016 )                          
 196: 6c70-A v841-A   249 - 272 <=> 1017 -1040   (HIS  335  - THR  358  <=> GLU 1017  - THR 1040 )                          
 196: 6c70-A v841-A   303 - 312 <=> 1041 -1050   (THR  389  - ILE  398  <=> ASP 1041  - TYR 1050 )                          
 196: 6c70-A v841-A   318 - 321 <=> 1214 -1217   (ILE  404  - SER  407  <=> VAL 1214  - ALA 1217 )                          
 196: 6c70-A v841-A   354 - 357 <=> 1219 -1222   (ALA  440  - ILE  443  <=> LYS 1219  - VAL 1222 )                          
 196: 6c70-A v841-A   363 - 366 <=> 1224 -1227   (PHE  449  - SER  452  <=> ASP 1224  - PRO 1227 )                          
 196: 6c70-A v841-A   369 - 372 <=> 1228 -1231   (LEU  455  - SER  458  <=> GLU 1228  - TYR 1231 )                          
 197: 6c70-A v94m-A    63 -  89 <=>    1 -  27   (ASP   65  - PRO   91  <=> MET    1  - ASN   27 )                          
 197: 6c70-A v94m-A    91 - 105 <=>   28 -  42   (ARG   93  - PRO  107  <=> TRP   28  - LEU   42 )                          
 197: 6c70-A v94m-A   106 - 109 <=>   45 -  48   (ASN  108  - PRO  111  <=> LEU   45  - LYS   48 )                          
 197: 6c70-A v94m-A   111 - 114 <=>   50 -  53   (PHE  113  - SER  116  <=> CYS   50  - ALA   53 )                          
 197: 6c70-A v94m-A   121 - 124 <=>   55 -  58   (LEU  123  - THR  126  <=> VAL   55  - SER   58 )                          
 197: 6c70-A v94m-A   240 - 244 <=>   69 -  73   (ILE  326  - VAL  330  <=> ARG   69  - VAL   73 )                          
 197: 6c70-A v94m-A   245 - 262 <=>   86 - 103   (GLU  331  - GLY  348  <=> THR   86  - LYS  103 )                          
 197: 6c70-A v94m-A   263 - 289 <=>  107 - 133   (VAL  349  - VAL  375  <=> GLN  107  - ILE  133 )                          
 197: 6c70-A v94m-A   334 - 338 <=>  156 - 160   (TYR  420  - GLU  424  <=> GLN  156  - GLY  160 )                          
 197: 6c70-A v94m-A   385 - 388 <=>  192 - 195   (VAL  471  - LYS  474  <=> ASN  192  - ARG  195 )                          
 198: 6c70-A v73j-A    13 -  21 <=>    1 -   9   (ASN   15  - GLY   23  <=> MET    1  - PHE    9 )                          
 198: 6c70-A v73j-A    43 -  53 <=>   11 -  21   (THR   45  - MET   55  <=> LEU   11  - ARG   21 )                          
 198: 6c70-A v73j-A    56 -  60 <=>   31 -  35   (VAL   58  - MET   62  <=> PHE   31  - ALA   35 )                          
 198: 6c70-A v73j-A    61 -  65 <=>   37 -  41   (GLU   63  - VAL   67  <=> LEU   37  - LEU   41 )                          
 198: 6c70-A v73j-A    66 -  95 <=>   54 -  83   (ASP   68  - PHE   97  <=> TRP   54  - PRO   83 )                          
 198: 6c70-A v73j-A   259 - 284 <=>   84 - 109   (ASP  345  - THR  370  <=> ASP   84  - LEU  109 )                          
 198: 6c70-A v73j-A   285 - 288 <=>  111 - 114   (LYS  371  - GLY  374  <=> HIS  111  - ASP  114 )                          
 198: 6c70-A v73j-A   290 - 293 <=>  116 - 119   (ASN  376  - ALA  379  <=> GLY  116  - PRO  119 )                          
 199: 6c70-A vb5c-A    56 -  60 <=>  351 - 355   (VAL   58  - MET   62  <=> CYS  351  - TYR  355 )                          
 199: 6c70-A vb5c-A    63 -  66 <=>  419 - 422   (ASP   65  - ASP   68  <=> GLN  419  - MET  422 )                          
 199: 6c70-A vb5c-A    67 -  90 <=>  425 - 448   (ASP   69  - VAL   92  <=> ASP  425  - MET  448 )                          
 199: 6c70-A vb5c-A   260 - 287 <=>  449 - 476   (ALA  346  - ASN  373  <=> ASP  449  - GLU  476 )                          
 199: 6c70-A vb5c-A   290 - 293 <=>  478 - 481   (ASN  376  - ALA  379  <=> GLU  478  - VAL  481 )                          
 199: 6c70-A vb5c-A   298 - 301 <=>  502 - 505   (GLY  384  - LEU  387  <=> MET  502  - ALA  505 )                          
 199: 6c70-A vb5c-A   307 - 315 <=>  681 - 689   (VAL  393  - ASN  401  <=> PHE  681  - PHE  689 )                          
 199: 6c70-A vb5c-A   320 - 323 <=>  745 - 748   (GLU  406  - SER  409  <=> SER  745  - THR  748 )                          
 199: 6c70-A vb5c-A   335 - 350 <=>  800 - 815   (ASP  421  - GLN  436  <=> ILE  800  - PRO  815 )                          
 200: 6c70-A v5y4-A     4 -   9 <=>   14 -  19   (GLN    6  - ASP   11  <=> PRO   14  - ALA   19 )                          
 200: 6c70-A v5y4-A    27 -  30 <=>   22 -  25   (TYR   29  - GLU   32  <=> PRO   22  - PHE   25 )                          
 200: 6c70-A v5y4-A    33 -  63 <=>   28 -  58   (LYS   35  - ASP   65  <=> THR   28  - THR   58 )                          
 200: 6c70-A v5y4-A    64 -  75 <=>   60 -  71   (ASP   66  - MET   77  <=> PRO   60  - PHE   71 )                          
 200: 6c70-A v5y4-A    77 -  94 <=>   72 -  89   (PHE   79  - ILE   96  <=> ILE   72  - ASN   89 )                          
 200: 6c70-A v5y4-A   259 - 283 <=>   90 - 114   (ASP  345  - ALA  369  <=> ASN   90  - CYS  114 )                          
 200: 6c70-A v5y4-A   284 - 287 <=>  116 - 119   (THR  370  - ASN  373  <=> GLU  116  - GLY  119 )                          
 200: 6c70-A v5y4-A   288 - 291 <=>  122 - 125   (GLY  374  - VAL  377  <=> SER  122  - MET  125 )                          
 200: 6c70-A v5y4-A   371 - 376 <=>  155 - 160   (ALA  457  - ALA  462  <=> ARG  155  - THR  160 )                          
 201: 6c70-A v97d-A    63 -  91 <=>   52 -  80   (ASP   65  - ARG   93  <=> PRO   52  - GLY   80 )                          
 201: 6c70-A v97d-A   260 - 279 <=>   82 - 101   (ALA  346  - LEU  365  <=> PRO   82  - LEU  101 )                          
 201: 6c70-A v97d-A   280 - 283 <=>  103 - 106   (ALA  366  - ALA  369  <=> GLU  103  - ALA  106 )                          
 201: 6c70-A v97d-A   288 - 292 <=>  116 - 120   (GLY  374  - TYR  378  <=> GLY  116  - TYR  120 )                          
 202: 6c70-A v75o-A    18 -  21 <=>   48 -  51   (GLN   20  - GLY   23  <=> ILE   48  - VAL   51 )                          
 202: 6c70-A v75o-A    32 -  35 <=>   56 -  59   (LYS   34  - PRO   37  <=> PHE   56  - SER   59 )                          
 202: 6c70-A v75o-A    38 -  53 <=>   93 - 108   (ILE   40  - MET   55  <=> LEU   93  - SER  108 )                          
 202: 6c70-A v75o-A    54 -  62 <=>  110 - 118   (MET   56  - SER   64  <=> THR  110  - VAL  118 )                          
 202: 6c70-A v75o-A    63 -  89 <=>  141 - 167   (ASP   65  - PRO   91  <=> VAL  141  - VAL  167 )                          
 202: 6c70-A v75o-A    90 - 102 <=>  174 - 186   (VAL   92  - TRP  104  <=> ASP  174  - THR  186 )                          
 202: 6c70-A v75o-A   252 - 285 <=>  188 - 221   (ARG  338  - LYS  371  <=> GLU  188  - PHE  221 )                          
 202: 6c70-A v75o-A   286 - 289 <=>  223 - 226   (VAL  372  - VAL  375  <=> ARG  223  - SER  226 )                          
 203: 6c70-A v8dy-A     4 -  11 <=>   37 -  44   (GLN    6  - LEU   13  <=> LEU   37  - LEU   44 )                          
 203: 6c70-A v8dy-A    45 -  49 <=>  196 - 200   (LEU   47  - LEU   51  <=> ASP  196  - SER  200 )                          
 203: 6c70-A v8dy-A    62 -  65 <=>  222 - 225   (SER   64  - VAL   67  <=> GLU  222  - ASN  225 )                          
 203: 6c70-A v8dy-A    68 -  87 <=>  226 - 245   (LEU   70  - TYR   89  <=> SER  226  - LEU  245 )                          
 203: 6c70-A v8dy-A    89 -  92 <=>  246 - 249   (PRO   91  - SER   94  <=> ASP  246  - ASN  249 )                          
 203: 6c70-A v8dy-A   258 - 289 <=>  250 - 281   (GLY  344  - VAL  375  <=> GLU  250  - GLY  281 )                          
 204: 6c70-A v6bq-A     1 -  11 <=>  355 - 365   (PHE    3  - LEU   13  <=> ALA  355  - HIS  365 )                          
 204: 6c70-A v6bq-A    62 -  65 <=>  423 - 426   (SER   64  - VAL   67  <=> ALA  423  - GLN  426 )                          
 204: 6c70-A v6bq-A    68 -  92 <=>  427 - 451   (LEU   70  - SER   94  <=> PRO  427  - GLN  451 )                          
 204: 6c70-A v6bq-A   159 - 164 <=>  465 - 470   (MET  176  - TYR  181  <=> ASP  465  - THR  470 )                          
 204: 6c70-A v6bq-A   260 - 281 <=>  495 - 516   (ALA  346  - TYR  367  <=> GLU  495  - LYS  516 )                          
 205: 6c70-A vbum-A    64 -  88 <=>  157 - 181   (ASP   66  - PHE   90  <=> ILE  157  - LYS  181 )                          
 205: 6c70-A vbum-A    90 - 102 <=>  182 - 194   (VAL   92  - TRP  104  <=> LEU  182  - ILE  194 )                          
 205: 6c70-A vbum-A   103 - 106 <=>  196 - 199   (ASN  105  - ASN  108  <=> ASN  196  - SER  199 )                          
 205: 6c70-A vbum-A   108 - 111 <=>  205 - 208   (HIS  110  - PHE  113  <=> VAL  205  - ARG  208 )                          
 205: 6c70-A vbum-A   120 - 123 <=>  237 - 240   (ALA  122  - ILE  125  <=> ALA  237  - LEU  240 )                          
 205: 6c70-A vbum-A   254 - 259 <=>  243 - 248   (VAL  340  - ASP  345  <=> LEU  243  - ILE  248 )                          
 205: 6c70-A vbum-A   261 - 286 <=>  249 - 274   (TYR  347  - VAL  372  <=> THR  249  - GLN  274 )                          
 205: 6c70-A vbum-A   287 - 291 <=>  276 - 280   (ASN  373  - VAL  377  <=> GLU  276  - ARG  280 )                          
 205: 6c70-A vbum-A   334 - 337 <=>  621 - 624   (TYR  420  - SER  423  <=> ASN  621  - ILE  624 )                          
 206: 6c70-A v6qa-A    63 -  86 <=>  843 - 866   (ASP   65  - ILE   88  <=> GLU  843  - LEU  866 )                          
 206: 6c70-A v6qa-A    88 -  91 <=>  867 - 870   (PHE   90  - ARG   93  <=> HIS  867  - THR  870 )                          
 206: 6c70-A v6qa-A   258 - 288 <=>  871 - 901   (GLY  344  - GLY  374  <=> ASP  871  - GLN  901 )                          
 206: 6c70-A v6qa-A   289 - 292 <=>  904 - 907   (VAL  375  - TYR  378  <=> ASP  904  - ARG  907 )                          
 206: 6c70-A v6qa-A   303 - 309 <=>  922 - 928   (THR  389  - LEU  395  <=> LEU  922  - SER  928 )                          
 207: 6c70-A vazp-A     1 -   4 <=>   46 -  49   (PHE    3  - GLN    6  <=> SER   46  - LYS   49 )                          
 207: 6c70-A vazp-A     5 -  21 <=>   51 -  67   (GLY    7  - GLY   23  <=> CYS   51  - VAL   67 )                          
 207: 6c70-A vazp-A    44 -  57 <=>   68 -  81   (LEU   46  - ASN   59  <=> MET   68  - ASP   81 )                          
 207: 6c70-A vazp-A   163 - 169 <=>   82 -  88   (PHE  180  - MET  186  <=> PHE   82  - THR   88 )                          
 207: 6c70-A vazp-A   174 - 216 <=>   90 - 132   (HIS  191  - ILE  233  <=> MET   90  - ARG  132 )                          
 207: 6c70-A vazp-A   246 - 249 <=>  133 - 136   (ARG  332  - HIS  335  <=> SER  133  - HIS  136 )                          
 207: 6c70-A vazp-A   289 - 305 <=>  196 - 212   (VAL  375  - GLY  391  <=> GLN  196  - LEU  212 )                          
 207: 6c70-A vazp-A   306 - 331 <=>  214 - 239   (GLN  392  - CYS  417  <=> LYS  214  - ARG  239 )                          
 207: 6c70-A vazp-A   332 - 335 <=>  241 - 244   (HIS  418  - ASP  421  <=> ARG  241  - SER  244 )                          
 207: 6c70-A vazp-A   377 - 381 <=>  284 - 288   (VAL  463  - PHE  467  <=> LEU  284  - PHE  288 )                          
 208: 6c70-A v9wk-A    63 -  88 <=>   79 - 104   (ASP   65  - PHE   90  <=> ALA   79  - ILE  104 )                          
 208: 6c70-A v9wk-A    90 - 102 <=>  105 - 117   (VAL   92  - TRP  104  <=> THR  105  - TYR  117 )                          
 208: 6c70-A v9wk-A   253 - 256 <=>  119 - 122   (LEU  339  - ALA  342  <=> SER  119  - ASP  122 )                          
 208: 6c70-A v9wk-A   261 - 284 <=>  127 - 150   (TYR  347  - THR  370  <=> ARG  127  - ASN  150 )                          
 208: 6c70-A v9wk-A   285 - 288 <=>  152 - 155   (LYS  371  - GLY  374  <=> GLN  152  - ASN  155 )                          
 209: 6c70-A v6fx-A    64 -  96 <=>    1 -  33   (ASP   66  - TYR   98  <=> MET    1  - ARG   33 )                          
 209: 6c70-A v6fx-A   249 - 286 <=>   47 -  84   (HIS  335  - VAL  372  <=> GLY   47  - LYS   84 )                          
 209: 6c70-A v6fx-A   287 - 290 <=>   86 -  89   (ASN  373  - ASN  376  <=> LYS   86  - PRO   89 )                          
 209: 6c70-A v6fx-A   371 - 375 <=>  100 - 104   (ALA  457  - GLY  461  <=> MET  100  - PHE  104 )                          
 210: 6c70-A va4e-A    64 -  89 <=>  161 - 186   (ASP   66  - PRO   91  <=> LEU  161  - ASN  186 )                          
 210: 6c70-A va4e-A    91 -  94 <=>  187 - 190   (ARG   93  - ILE   96  <=> THR  187  - ARG  190 )                          
 210: 6c70-A va4e-A   259 - 283 <=>  191 - 215   (ASP  345  - ALA  369  <=> ASN  191  - LEU  215 )                          
 210: 6c70-A va4e-A   284 - 287 <=>  217 - 220   (THR  370  - ASN  373  <=> THR  217  - ARG  220 )                          
 210: 6c70-A va4e-A   288 - 291 <=>  222 - 225   (GLY  374  - VAL  377  <=> ASP  222  - LEU  225 )                          
 211: 6c70-A vc4i-A    69 -  96 <=>    1 -  28   (THR   71  - TYR   98  <=> MET    1  - SER   28 )                          
 211: 6c70-A vc4i-A    98 - 101 <=>   29 -  32   (THR  100  - ILE  103  <=> GLY   29  - HIS   32 )                          
 211: 6c70-A vc4i-A   103 - 107 <=>   33 -  37   (ASN  105  - SER  109  <=> ALA   33  - SER   37 )                          
 211: 6c70-A vc4i-A   121 - 126 <=>   41 -  46   (LEU  123  - MET  128  <=> VAL   41  - GLY   46 )                          
 211: 6c70-A vc4i-A   261 - 286 <=>   54 -  79   (TYR  347  - VAL  372  <=> LEU   54  - GLU   79 )                          
 211: 6c70-A vc4i-A   287 - 290 <=>   82 -  85   (ASN  373  - ASN  376  <=> LEU   82  - ASN   85 )                          
 211: 6c70-A vc4i-A   326 - 332 <=>  294 - 300   (GLU  412  - HIS  418  <=> SER  294  - MET  300 )                          
 211: 6c70-A vc4i-A   333 - 339 <=>  302 - 308   (TRP  419  - GLU  425  <=> ASP  302  - GLN  308 )                          
 212: 6c70-A v776-A    20 -  23 <=>  166 - 169   (VAL   22  - PHE   25  <=> ASN  166  - SER  169 )                          
 212: 6c70-A v776-A    24 -  29 <=>  172 - 177   (MET   26  - SER   31  <=> THR  172  - ALA  177 )                          
 212: 6c70-A v776-A    64 -  67 <=>  309 - 312   (ASP   66  - ASP   69  <=> GLN  309  - ALA  312 )                          
 212: 6c70-A v776-A    70 -  91 <=>  319 - 340   (ALA   72  - ARG   93  <=> LEU  319  - PRO  340 )                          
 212: 6c70-A v776-A   261 - 302 <=>  341 - 382   (TYR  347  - TYR  388  <=> ASP  341  - ILE  382 )                          
 212: 6c70-A v776-A   306 - 309 <=>  391 - 394   (GLN  392  - LEU  395  <=> GLU  391  - GLU  394 )                          
 213: 6c70-A vc0r-A    30 -  61 <=>    1 -  32   (GLU   32  - GLU   63  <=> MET    1  - THR   32 )                          
 213: 6c70-A vc0r-A    67 -  92 <=>   33 -  58   (ASP   69  - SER   94  <=> ASN   33  - MET   58 )                          
 213: 6c70-A vc0r-A    96 -  99 <=>   73 -  76   (TYR   98  - LEU  101  <=> TRP   73  - ALA   76 )                          
 213: 6c70-A vc0r-A   261 - 284 <=>   81 - 104   (TYR  347  - THR  370  <=> ALA   81  - VAL  104 )                          
 213: 6c70-A vc0r-A   289 - 293 <=>  249 - 253   (VAL  375  - ALA  379  <=> THR  249  - TYR  253 )                          
 213: 6c70-A vc0r-A   295 - 307 <=>  258 - 270   (THR  381  - VAL  393  <=> LEU  258  - THR  270 )                          
 213: 6c70-A vc0r-A   309 - 313 <=>  271 - 275   (LEU  395  - PHE  399  <=> VAL  271  - MET  275 )                          
 213: 6c70-A vc0r-A   368 - 373 <=>  282 - 287   (ASP  454  - VAL  459  <=> LEU  282  - CYS  287 )                          
 214: 6c70-A vbiv-A    63 -  67 <=>    3 -   7   (ASP   65  - ASP   69  <=> ALA    3  - SER    7 )                          
 214: 6c70-A vbiv-A    70 -  95 <=>    8 -  33   (ALA   72  - PHE   97  <=> ASN    8  - GLY   33 )                          
 214: 6c70-A vbiv-A   260 - 276 <=>   35 -  51   (ALA  346  - LEU  362  <=> ASP   35  - LEU   51 )                          
 214: 6c70-A vbiv-A   277 - 280 <=>   54 -  57   (THR  363  - ALA  366  <=> LYS   54  - ASP   57 )                          
 214: 6c70-A vbiv-A   299 - 302 <=>   58 -  61   (TYR  385  - TYR  388  <=> SER   58  - GLU   61 )                          
 214: 6c70-A vbiv-A   316 - 319 <=>  105 - 108   (ARG  402  - GLU  405  <=> PRO  105  - LEU  108 )                          
 214: 6c70-A vbiv-A   352 - 356 <=>  110 - 114   (GLN  438  - SER  442  <=> ALA  110  - SER  114 )                          
 214: 6c70-A vbiv-A   385 - 388 <=>  309 - 312   (VAL  471  - LYS  474  <=> VAL  309  - VAL  312 )                          
 215: 6c70-A vcei-A    40 -  62 <=>   37 -  59   (CYS   42  - SER   64  <=> SER   37  - ALA   59 )                          
 215: 6c70-A vcei-A    63 -  78 <=>   62 -  77   (ASP   65  - PHE   80  <=> VAL   62  - LEU   77 )                          
 215: 6c70-A vcei-A    79 -  91 <=>   79 -  91   (LEU   81  - ARG   93  <=> VAL   79  - ALA   91 )                          
 215: 6c70-A vcei-A    94 -  98 <=>   92 -  96   (ILE   96  - THR  100  <=> ARG   92  - VAL   96 )                          
 215: 6c70-A vcei-A   256 - 286 <=>   97 - 127   (ALA  342  - VAL  372  <=> GLY   97  - VAL  127 )                          
 216: 6c70-A v8mq-A     1 -   4 <=> 1317 -1320   (PHE    3  - GLN    6  <=> THR 1317  - HIS 1320 )                          
 216: 6c70-A v8mq-A    19 -  22 <=> 1472 -1475   (GLY   21  - HIS   24  <=> GLY 1472  - LEU 1475 )                          
 216: 6c70-A v8mq-A    40 -  43 <=> 1484 -1487   (CYS   42  - THR   45  <=> LEU 1484  - ARG 1487 )                          
 216: 6c70-A v8mq-A    45 -  49 <=> 1488 -1492   (LEU   47  - LEU   51  <=> SER 1488  - ILE 1492 )                          
 216: 6c70-A v8mq-A    63 -  67 <=> 1534 -1538   (ASP   65  - ASP   69  <=> ASN 1534  - ASP 1538 )                          
 216: 6c70-A v8mq-A    69 -  86 <=> 1539 -1556   (THR   71  - ILE   88  <=> TYR 1539  - PRO 1556 )                          
 216: 6c70-A v8mq-A    89 -  94 <=> 1557 -1562   (PRO   91  - ILE   96  <=> VAL 1557  - GLU 1562 )                          
 216: 6c70-A v8mq-A   259 - 291 <=> 1563 -1595   (ASP  345  - VAL  377  <=> GLU 1563  - PRO 1595 )                          
 216: 6c70-A v8mq-A   314 - 318 <=> 1605 -1609   (GLY  400  - ILE  404  <=> LYS 1605  - ASN 1609 )                          
 216: 6c70-A v8mq-A   324 - 327 <=> 2030 -2033   (VAL  410  - ALA  413  <=> LEU 2030  - ALA 2033 )                          
 216: 6c70-A v8mq-A   330 - 333 <=> 2034 -2037   (SER  416  - TRP  419  <=> ASP 2034  - GLU 2037 )                          
 216: 6c70-A v8mq-A   336 - 339 <=> 2038 -2041   (GLY  422  - GLU  425  <=> ASP 2038  - ASP 2041 )                          
 217: 6c70-A vb90-A    28 -  33 <=>   83 -  88   (TYR   30  - LYS   35  <=> LEU   83  - GLN   88 )                          
 217: 6c70-A vb90-A    34 -  61 <=>   90 - 117   (PHE   36  - GLU   63  <=> ARG   90  - SER  117 )                          
 217: 6c70-A vb90-A    67 -  97 <=>  118 - 148   (ASP   69  - LYS   99  <=> GLY  118  - LYS  148 )                          
 217: 6c70-A vb90-A   102 - 105 <=>  153 - 156   (TRP  104  - PRO  107  <=> VAL  153  - ARG  156 )                          
 217: 6c70-A vb90-A   261 - 284 <=>  166 - 189   (TYR  347  - THR  370  <=> LEU  166  - MET  189 )                          
 217: 6c70-A vb90-A   289 - 293 <=>  254 - 258   (VAL  375  - ALA  379  <=> TYR  254  - LEU  258 )                          
 217: 6c70-A vb90-A   295 - 311 <=>  260 - 276   (THR  381  - CYS  397  <=> PRO  260  - SER  276 )                          
 217: 6c70-A vb90-A   313 - 317 <=>  279 - 283   (PHE  399  - LEU  403  <=> ILE  279  - SER  283 )                          
 217: 6c70-A vb90-A   321 - 330 <=>  288 - 297   (SER  407  - SER  416  <=> LYS  288  - ARG  297 )                          
 217: 6c70-A vb90-A   331 - 336 <=>  300 - 305   (CYS  417  - GLY  422  <=> LYS  300  - HIS  305 )                          
 217: 6c70-A vb90-A   338 - 341 <=>  309 - 312   (GLU  424  - LYS  427  <=> LEU  309  - VAL  312 )                          
 217: 6c70-A vb90-A   345 - 348 <=>  313 - 316   (GLN  431  - CYS  434  <=> GLU  313  - LEU  316 )                          
 218: 6c70-A v5xe-A     4 -  16 <=>   43 -  55   (GLN    6  - VAL   18  <=> ARG   43  - LEU   55 )                          
 218: 6c70-A v5xe-A    18 -  21 <=>   57 -  60   (GLN   20  - GLY   23  <=> ASP   57  - HIS   60 )                          
 218: 6c70-A v5xe-A    43 -  47 <=>   62 -  66   (THR   45  - LEU   49  <=> LEU   62  - PHE   66 )                          
 218: 6c70-A v5xe-A   160 - 163 <=>   68 -  71   (ILE  177  - PHE  180  <=> THR   68  - ASN   71 )                          
 218: 6c70-A v5xe-A   164 - 167 <=>   73 -  76   (TYR  181  - ASN  184  <=> GLN   73  - GLU   76 )                          
 218: 6c70-A v5xe-A   170 - 173 <=>   95 -  98   (SER  187  - GLY  190  <=> VAL   95  - SER   98 )                          
 218: 6c70-A v5xe-A   174 - 220 <=>  100 - 146   (HIS  191  - LEU  237  <=> ARG  100  - THR  146 )                          
 218: 6c70-A v5xe-A   221 - 224 <=>  148 - 151   (MET  238  - SER  241  <=> ILE  148  - GLY  151 )                          
 218: 6c70-A v5xe-A   225 - 228 <=>  154 - 157   (ALA  242  - LEU  314  <=> ILE  154  - VAL  157 )                          
 218: 6c70-A v5xe-A   229 - 270 <=>  167 - 208   (THR  315  - LEU  356  <=> VAL  167  - ARG  208 )                          
 218: 6c70-A v5xe-A   385 - 388 <=>  238 - 241   (VAL  471  - LYS  474  <=> TYR  238  - ALA  241 )                          
 219: 6c70-A v649-A    59 -  62 <=>  931 - 934   (MET   61  - SER   64  <=> ASP  931  - GLU  934 )                          
 219: 6c70-A v649-A    65 -  90 <=> 1081 -1106   (VAL   67  - VAL   92  <=> ASN 1081  - ASN 1106 )                          
 219: 6c70-A v649-A    92 -  95 <=> 1107 -1110   (SER   94  - PHE   97  <=> PRO 1107  - GLU 1110 )                          
 219: 6c70-A v649-A   259 - 283 <=> 1112 -1136   (ASP  345  - ALA  369  <=> CYS 1112  - ILE 1136 )                          
 219: 6c70-A v649-A   284 - 287 <=> 1138 -1141   (THR  370  - ASN  373  <=> ILE 1138  - SER 1141 )                          
 219: 6c70-A v649-A   290 - 309 <=> 1145 -1164   (ASN  376  - LEU  395  <=> SER 1145  - ILE 1164 )                          
 219: 6c70-A v649-A   315 - 319 <=> 1222 -1226   (ASN  401  - GLU  405  <=> GLY 1222  - ASN 1226 )                          
 219: 6c70-A v649-A   323 - 326 <=> 1295 -1298   (SER  409  - GLU  412  <=> SER 1295  - LEU 1298 )                          
 219: 6c70-A v649-A   334 - 339 <=> 1568 -1573   (TYR  420  - GLU  425  <=> HIS 1568  - SER 1573 )                          
 220: 6c70-A vcjt-A    64 -  87 <=>    1 -  24   (ASP   66  - TYR   89  <=> MET    1  - ASN   24 )                          
 220: 6c70-A vcjt-A   261 - 281 <=>   25 -  45   (TYR  347  - TYR  367  <=> SER   25  - HIS   45 )                          
 220: 6c70-A vcjt-A   311 - 314 <=>   53 -  56   (CYS  397  - GLY  400  <=> PHE   53  - PRO   56 )                          
 220: 6c70-A vcjt-A   320 - 323 <=>   58 -  61   (GLU  406  - SER  409  <=> LEU   58  - LEU   61 )                          
 220: 6c70-A vcjt-A   382 - 387 <=>  135 - 140   (MET  468  - LEU  473  <=> LEU  135  - MET  140 )                          
 221: 6c70-A vav2-A    45 -  49 <=>  216 - 220   (LEU   47  - LEU   51  <=> GLN  216  - LEU  220 )                          
 221: 6c70-A vav2-A    65 -  88 <=>  243 - 266   (VAL   67  - PHE   90  <=> SER  243  - SER  266 )                          
 221: 6c70-A vav2-A    90 -  93 <=>  267 - 270   (VAL   92  - LYS   95  <=> SER  267  - ASP  270 )                          
 221: 6c70-A vav2-A    96 -  99 <=>  271 - 274   (TYR   98  - LEU  101  <=> TRP  271  - LYS  274 )                          
 221: 6c70-A vav2-A   256 - 270 <=>  275 - 289   (ALA  342  - LEU  356  <=> LYS  275  - GLY  289 )                          
 221: 6c70-A vav2-A   272 - 277 <=>  290 - 295   (THR  358  - THR  363  <=> THR  290  - SER  295 )                          
 222: 6c70-A v6ek-A    64 -  88 <=>    1 -  25   (ASP   66  - PHE   90  <=> MET    1  - SER   25 )                          
 222: 6c70-A v6ek-A    91 -  97 <=>   26 -  32   (ARG   93  - LYS   99  <=> VAL   26  - LEU   32 )                          
 222: 6c70-A v6ek-A    99 - 102 <=>   33 -  36   (LEU  101  - TRP  104  <=> GLN   33  - LYS   36 )                          
 222: 6c70-A v6ek-A   201 - 204 <=>   38 -  41   (SER  218  - LEU  221  <=> GLN   38  - SER   41 )                          
 222: 6c70-A v6ek-A   258 - 284 <=>   60 -  86   (GLY  344  - THR  370  <=> PRO   60  - THR   86 )                          
 222: 6c70-A v6ek-A   285 - 289 <=>   88 -  92   (LYS  371  - VAL  375  <=> TRP   88  - ARG   92 )                          
 223: 6c70-A v6uj-A    63 -  95 <=>    1 -  33   (ASP   65  - PHE   97  <=> MET    1  - GLN   33 )                          
 223: 6c70-A v6uj-A   257 - 287 <=>   34 -  64   (VAL  343  - ASN  373  <=> ASP   34  - SER   64 )                          
 223: 6c70-A v6uj-A   290 - 307 <=>   65 -  82   (ASN  376  - VAL  393  <=> GLU   65  - ILE   82 )                          
 223: 6c70-A v6uj-A   323 - 326 <=>  707 - 710   (SER  409  - GLU  412  <=> ILE  707  - GLY  710 )                          
 223: 6c70-A v6uj-A   329 - 332 <=>  711 - 714   (TYR  415  - HIS  418  <=> ILE  711  - PHE  714 )                          
 223: 6c70-A v6uj-A   334 - 339 <=>  716 - 721   (TYR  420  - GLU  425  <=> ARG  716  - LEU  721 )                          
 224: 6c70-A vcqp-A    39 -  44 <=>  926 - 931   (TYR   41  - LEU   46  <=> THR  926  - LEU  931 )                          
 224: 6c70-A vcqp-A    93 - 103 <=>  939 - 949   (LYS   95  - ASN  105  <=> GLN  939  - LEU  949 )                          
 224: 6c70-A vcqp-A   104 - 107 <=>  953 - 956   (ASN  106  - SER  109  <=> ALA  953  - VAL  956 )                          
 224: 6c70-A vcqp-A   108 - 137 <=>  964 - 993   (HIS  110  - THR  139  <=> CYS  964  - LEU  993 )                          
 224: 6c70-A vcqp-A   174 - 177 <=> 1003 -1006   (HIS  191  - ALA  194  <=> ASP 1003  - GLY 1006 )                          
 224: 6c70-A vcqp-A   179 - 215 <=> 1009 -1045   (ILE  196  - ALA  232  <=> ARG 1009  - CYS 1045 )                          
 224: 6c70-A vcqp-A   219 - 222 <=> 1046 -1049   (PRO  236  - GLU  239  <=> PRO 1046  - SER 1049 )                          
 224: 6c70-A vcqp-A   227 - 250 <=> 1082 -1105   (GLY  313  - VAL  336  <=> GLU 1082  - GLN 1105 )                          
 224: 6c70-A vcqp-A   254 - 257 <=> 1106 -1109   (VAL  340  - VAL  343  <=> LEU 1106  - PRO 1109 )                          
 224: 6c70-A vcqp-A   261 - 265 <=> 1110 -1114   (TYR  347  - LEU  351  <=> PHE 1110  - GLN 1114 )                          
 224: 6c70-A vcqp-A   267 - 271 <=> 1127 -1131   (LEU  353  - THR  357  <=> VAL 1127  - GLN 1131 )                          
 224: 6c70-A vcqp-A   272 - 275 <=> 1134 -1137   (THR  358  - THR  361  <=> THR 1134  - ALA 1137 )                          
 224: 6c70-A vcqp-A   298 - 301 <=> 1140 -1143   (GLY  384  - LEU  387  <=> LEU 1140  - ASN 1143 )                          
 224: 6c70-A vcqp-A   363 - 366 <=> 1192 -1195   (PHE  449  - SER  452  <=> SER 1192  - ALA 1195 )                          
 224: 6c70-A vcqp-A   369 - 372 <=> 1196 -1199   (LEU  455  - SER  458  <=> ALA 1196  - TYR 1199 )                          
 224: 6c70-A vcqp-A   376 - 379 <=> 1200 -1203   (ALA  462  - THR  465  <=> CYS 1200  - TYR 1203 )                          
 224: 6c70-A vcqp-A   384 - 388 <=> 1261 -1265   (LEU  470  - LYS  474  <=> GLU 1261  - PHE 1265 )                          
 225: 6c70-A v842-A    10 -  20 <=>   64 -  74   (LEU   12  - VAL   22  <=> LYS   64  - PRO   74 )                          
 225: 6c70-A v842-A    29 -  32 <=>  122 - 125   (SER   31  - LYS   34  <=> VAL  122  - VAL  125 )                          
 225: 6c70-A v842-A    65 -  97 <=>  213 - 245   (VAL   67  - LYS   99  <=> ASP  213  - SER  245 )                          
 225: 6c70-A v842-A   253 - 286 <=>  248 - 281   (LEU  339  - VAL  372  <=> GLU  248  - ARG  281 )                          
 225: 6c70-A v842-A   287 - 290 <=>  284 - 287   (ASN  373  - ASN  376  <=> GLN  284  - ARG  287 )                          
 226: 6c70-A v5wv-A     1 -   4 <=>  826 - 829   (PHE    3  - GLN    6  <=> LYS  826  - TRP  829 )                          
 226: 6c70-A v5wv-A    12 -  19 <=>  869 - 876   (PRO   14  - GLY   21  <=> SER  869  - SER  876 )                          
 226: 6c70-A v5wv-A    22 -  28 <=>  877 - 883   (HIS   24  - TYR   30  <=> ASP  877  - THR  883 )                          
 226: 6c70-A v5wv-A    60 -  80 <=>  913 - 933   (MET   62  - HIS   82  <=> ARG  913  - PHE  933 )                          
 226: 6c70-A v5wv-A   193 - 199 <=>  938 - 944   (ASN  210  - PHE  216  <=> CYS  938  - VAL  944 )                          
 226: 6c70-A v5wv-A   257 - 265 <=>  945 - 953   (VAL  343  - LEU  351  <=> HIS  945  - ALA  953 )                          
 226: 6c70-A v5wv-A   267 - 276 <=>  956 - 965   (LEU  353  - LEU  362  <=> VAL  956  - THR  965 )                          
 226: 6c70-A v5wv-A   277 - 288 <=>  967 - 978   (THR  363  - GLY  374  <=> SER  967  - GLU  978 )                          
 226: 6c70-A v5wv-A   292 - 321 <=>  979 -1008   (TYR  378  - SER  407  <=> LEU  979  - LYS 1008 )                          
 226: 6c70-A v5wv-A   353 - 356 <=> 1010 -1013   (LYS  439  - SER  442  <=> LYS 1010  - ILE 1013 )                          
 226: 6c70-A v5wv-A   367 - 385 <=> 1020 -1038   (LEU  453  - VAL  471  <=> LYS 1020  - LYS 1038 )                          
 227: 6c70-A v7ds-A    14 -  17 <=>  150 - 153   (ILE   16  - MET   19  <=> ASN  150  - ASN  153 )                          
 227: 6c70-A v7ds-A    39 -  42 <=>  158 - 161   (TYR   41  - VAL   44  <=> SER  158  - ILE  161 )                          
 227: 6c70-A v7ds-A    48 -  51 <=>  184 - 187   (LEU   50  - TYR   53  <=> MET  184  - THR  187 )                          
 227: 6c70-A v7ds-A   138 - 142 <=>  321 - 325   (ILE  140  - ILE  144  <=> ALA  321  - LEU  325 )                          
 227: 6c70-A v7ds-A   148 - 155 <=>  405 - 412   (THR  150  - ILE  172  <=> LYS  405  - VAL  412 )                          
 227: 6c70-A v7ds-A   289 - 293 <=>  417 - 421   (VAL  375  - ALA  379  <=> GLY  417  - THR  421 )                          
 227: 6c70-A v7ds-A   294 - 315 <=>  423 - 444   (ALA  380  - ASN  401  <=> VAL  423  - CYS  444 )                          
 227: 6c70-A v7ds-A   318 - 321 <=>  445 - 448   (ILE  404  - SER  407  <=> VAL  445  - PHE  448 )                          
 227: 6c70-A v7ds-A   351 - 356 <=>  449 - 454   (CYS  437  - SER  442  <=> THR  449  - SER  454 )                          
 227: 6c70-A v7ds-A   364 - 388 <=>  459 - 483   (THR  450  - LYS  474  <=> GLN  459  - GLN  483 )                          
 228: 6c70-A v6sp-A    49 -  53 <=>   16 -  20   (LEU   51  - MET   55  <=> TYR   16  - GLY   20 )                          
 228: 6c70-A v6sp-A    63 -  86 <=>  103 - 126   (ASP   65  - ILE   88  <=> CYS  103  - ARG  126 )                          
 228: 6c70-A v6sp-A    88 -  91 <=>  127 - 130   (PHE   90  - ARG   93  <=> PRO  127  - SER  130 )                          
 228: 6c70-A v6sp-A   259 - 286 <=>  131 - 158   (ASP  345  - VAL  372  <=> ASN  131  - CYS  158 )                          
 229: 6c70-A v9ay-A    63 -  90 <=>   12 -  39   (ASP   65  - VAL   92  <=> ASN   12  - ALA   39 )                          
 229: 6c70-A v9ay-A    97 - 101 <=>   52 -  56   (LYS   99  - ILE  103  <=> ARG   52  - ASN   56 )                          
 229: 6c70-A v9ay-A   252 - 289 <=>   57 -  94   (ARG  338  - VAL  375  <=> LYS   57  - GLU   94 )                          
 230: 6c70-A v6a2-A   107 - 110 <=>    9 -  12   (SER  109  - LEU  112  <=> THR    9  - SER   12 )                          
 230: 6c70-A v6a2-A   121 - 133 <=>   42 -  54   (LEU  123  - VAL  135  <=> VAL   42  - SER   54 )                          
 230: 6c70-A v6a2-A   175 - 224 <=>   62 - 111   (VAL  192  - SER  241  <=> SER   62  - VAL  111 )                          
 230: 6c70-A v6a2-A   228 - 232 <=>  113 - 117   (LEU  314  - GLN  318  <=> ASP  113  - GLY  117 )                          
 230: 6c70-A v6a2-A   234 - 258 <=>  118 - 142   (MET  320  - GLY  344  <=> PHE  118  - TYR  142 )                          
 230: 6c70-A v6a2-A   260 - 274 <=>  143 - 157   (ALA  346  - ILE  360  <=> LEU  143  - ALA  157 )                          
 230: 6c70-A v6a2-A   277 - 290 <=>  158 - 171   (THR  363  - ASN  376  <=> PRO  158  - TYR  171 )                          
 231: 6c70-A va6e-A    63 -  89 <=>   14 -  40   (ASP   65  - PRO   91  <=> SER   14  - LEU   40 )                          
 231: 6c70-A va6e-A    92 -  95 <=>   41 -  44   (SER   94  - PHE   97  <=> ILE   41  - ALA   44 )                          
 231: 6c70-A va6e-A   259 - 277 <=>   46 -  64   (ASP  345  - THR  363  <=> ILE   46  - SER   64 )                          
 231: 6c70-A va6e-A   285 - 288 <=>  115 - 118   (LYS  371  - GLY  374  <=> ILE  115  - ASP  118 )                          
 231: 6c70-A va6e-A   299 - 302 <=>  125 - 128   (TYR  385  - TYR  388  <=> LEU  125  - GLU  128 )                          
 231: 6c70-A va6e-A   309 - 312 <=>  129 - 132   (LEU  395  - ILE  398  <=> GLU  129  - PRO  132 )                          
 231: 6c70-A va6e-A   370 - 378 <=>  134 - 142   (PHE  456  - VAL  464  <=> GLU  134  - ASP  142 )                          
 231: 6c70-A va6e-A   385 - 388 <=>  234 - 237   (VAL  471  - LYS  474  <=> ILE  234  - ARG  237 )                          
 232: 6c70-A v999-A    62 -  65 <=>   40 -  43   (SER   64  - VAL   67  <=> GLY   40  - PRO   43 )                          
 232: 6c70-A v999-A    69 -  86 <=>   46 -  63   (THR   71  - ILE   88  <=> THR   46  - PHE   63 )                          
 232: 6c70-A v999-A    88 -  91 <=>   64 -  67   (PHE   90  - ARG   93  <=> PRO   64  - ALA   67 )                          
 232: 6c70-A v999-A   261 - 285 <=>   69 -  93   (TYR  347  - LYS  371  <=> ASN   69  - ILE   93 )                          
 232: 6c70-A v999-A   288 - 302 <=>  218 - 232   (GLY  374  - TYR  388  <=> GLU  218  - GLY  232 )                          
 232: 6c70-A v999-A   329 - 333 <=>  254 - 258   (TYR  415  - TRP  419  <=> LEU  254  - LEU  258 )                          
 232: 6c70-A v999-A   336 - 339 <=>  259 - 262   (GLY  422  - GLU  425  <=> THR  259  - LEU  262 )                          
 233: 6c70-A v9ia-A     1 -   5 <=>  104 - 108   (PHE    3  - GLY    7  <=> ASN  104  - LEU  108 )                          
 233: 6c70-A v9ia-A    56 -  62 <=>  273 - 279   (VAL   58  - SER   64  <=> GLU  273  - LEU  279 )                          
 233: 6c70-A v9ia-A    64 -  93 <=>  356 - 385   (ASP   66  - LYS   95  <=> PRO  356  - SER  385 )                          
 233: 6c70-A v9ia-A    95 -  99 <=>  386 - 390   (PHE   97  - LEU  101  <=> ASN  386  - SER  390 )                          
 233: 6c70-A v9ia-A   238 - 241 <=>  410 - 413   (SER  324  - LYS  327  <=> GLY  410  - SER  413 )                          
 233: 6c70-A v9ia-A   247 - 250 <=>  415 - 418   (HIS  333  - VAL  336  <=> GLY  415  - GLY  418 )                          
 233: 6c70-A v9ia-A   254 - 284 <=>  419 - 449   (VAL  340  - THR  370  <=> GLY  419  - ALA  449 )                          
 233: 6c70-A v9ia-A   285 - 290 <=>  451 - 456   (LYS  371  - ASN  376  <=> LYS  451  - ALA  456 )                          
 234: 6c70-A v81d-A    63 - 102 <=>    1 -  40   (ASP   65  - TRP  104  <=> MET    1  - ASP   40 )                          
 234: 6c70-A v81d-A   104 - 107 <=>   45 -  48   (ASN  106  - SER  109  <=> MET   45  - LEU   48 )                          
 234: 6c70-A v81d-A   109 - 112 <=>   63 -  66   (PRO  111  - ALA  114  <=> TRP   63  - LEU   66 )                          
 234: 6c70-A v81d-A   113 - 129 <=>   68 -  84   (GLU  115  - LEU  131  <=> ASP   68  - PHE   84 )                          
 234: 6c70-A v81d-A   187 - 191 <=>   99 - 103   (ILE  204  - VAL  208  <=> THR   99  - ALA  103 )                          
 234: 6c70-A v81d-A   193 - 196 <=>  117 - 120   (ASN  210  - ASP  213  <=> GLY  117  - CYS  120 )                          
 234: 6c70-A v81d-A   261 - 285 <=>  123 - 147   (TYR  347  - LYS  371  <=> THR  123  - ASN  147 )                          
 234: 6c70-A v81d-A   286 - 289 <=>  150 - 153   (VAL  372  - VAL  375  <=> ASP  150  - VAL  153 )                          
 234: 6c70-A v81d-A   294 - 298 <=>  305 - 309   (ALA  380  - GLY  384  <=> LEU  305  - MET  309 )                          
 235: 6c70-A v79x-A     3 -  21 <=>   28 -  46   (HIS    5  - GLY   23  <=> LYS   28  - LEU   46 )                          
 235: 6c70-A v79x-A    39 -  52 <=>   48 -  61   (TYR   41  - GLY   54  <=> ASN   48  - GLU   61 )                          
 235: 6c70-A v79x-A    54 -  62 <=>  196 - 204   (MET   56  - SER   64  <=> LEU  196  - PHE  204 )                          
 235: 6c70-A v79x-A    63 -  66 <=>  206 - 209   (ASP   65  - ASP   68  <=> GLY  206  - MET  209 )                          
 235: 6c70-A v79x-A    67 -  76 <=>  211 - 220   (ASP   69  - LEU   78  <=> GLN  211  - SER  220 )                          
 235: 6c70-A v79x-A    77 -  92 <=>  222 - 237   (PHE   79  - SER   94  <=> LEU  222  - VAL  237 )                          
 235: 6c70-A v79x-A   260 - 284 <=>  239 - 263   (ALA  346  - THR  370  <=> SER  239  - PHE  263 )                          
 235: 6c70-A v79x-A   285 - 291 <=>  265 - 271   (LYS  371  - VAL  377  <=> ARG  265  - SER  271 )                          
 235: 6c70-A v79x-A   305 - 317 <=>  282 - 294   (GLY  391  - LEU  403  <=> VAL  282  - ALA  294 )                          
 236: 6c70-A v6e8-A    64 -  89 <=>   33 -  58   (ASP   66  - PRO   91  <=> GLU   33  - LYS   58 )                          
 236: 6c70-A v6e8-A    91 -  97 <=>   59 -  65   (ARG   93  - LYS   99  <=> LYS   59  - SER   65 )                          
 236: 6c70-A v6e8-A    99 - 102 <=>   66 -  69   (LEU  101  - TRP  104  <=> ASN   66  - ASN   69 )                          
 236: 6c70-A v6e8-A   255 - 287 <=>   71 - 103   (THR  341  - ASN  373  <=> PRO   71  - GLU  103 )                          
 236: 6c70-A v6e8-A   289 - 311 <=>  115 - 137   (VAL  375  - CYS  397  <=> ILE  115  - ASN  137 )                          
 237: 6c70-A v78k-A    32 -  40 <=>  955 - 963   (LYS   34  - CYS   42  <=> ILE  955  - GLU  963 )                          
 237: 6c70-A v78k-A    61 -  64 <=> 1356 -1359   (GLU   63  - ASP   66  <=> GLN 1356  - GLN 1359 )                          
 237: 6c70-A v78k-A   169 - 173 <=> 1638 -1642   (MET  186  - GLY  190  <=> THR 1638  - LYS 1642 )                          
 237: 6c70-A v78k-A   174 - 224 <=> 1644 -1694   (HIS  191  - SER  241  <=> LEU 1644  - GLU 1694 )                          
 237: 6c70-A v78k-A   225 - 228 <=> 1697 -1700   (ALA  242  - LEU  314  <=> ARG 1697  - LEU 1700 )                          
 237: 6c70-A v78k-A   230 - 259 <=> 1726 -1755   (LYS  316  - ASP  345  <=> ARG 1726  - GLN 1755 )                          
 237: 6c70-A v78k-A   261 - 271 <=> 1756 -1766   (TYR  347  - THR  357  <=> LEU 1756  - ASN 1766 )                          
 237: 6c70-A v78k-A   272 - 277 <=> 1768 -1773   (THR  358  - THR  363  <=> GLN 1768  - GLU 1773 )                          
 237: 6c70-A v78k-A   278 - 282 <=> 1775 -1779   (LEU  364  - GLN  368  <=> GLU 1775  - ARG 1779 )                          
 237: 6c70-A v78k-A   283 - 286 <=> 1781 -1784   (ALA  369  - VAL  372  <=> ILE 1781  - LEU 1784 )                          
 237: 6c70-A v78k-A   287 - 290 <=> 1787 -1790   (ASN  373  - ASN  376  <=> LYS 1787  - GLU 1790 )                          
 238: 6c70-A v6ta-A    59 -  65 <=>   56 -  62   (MET   61  - VAL   67  <=> TYR   56  - GLN   62 )                          
 238: 6c70-A v6ta-A    69 -  91 <=>   69 -  91   (THR   71  - ARG   93  <=> GLN   69  - ASN   91 )                          
 238: 6c70-A v6ta-A   260 - 277 <=>   93 - 110   (ALA  346  - THR  363  <=> ASN   93  - LEU  110 )                          
 238: 6c70-A v6ta-A   299 - 302 <=>  113 - 116   (TYR  385  - TYR  388  <=> THR  113  - ARG  116 )                          
 238: 6c70-A v6ta-A   315 - 319 <=>  168 - 172   (ASN  401  - GLU  405  <=> LEU  168  - ASP  172 )                          
 238: 6c70-A v6ta-A   335 - 339 <=>  595 - 599   (ASP  421  - GLU  425  <=> PHE  595  - VAL  599 )                          
 238: 6c70-A v6ta-A   343 - 346 <=>  600 - 603   (PHE  429  - ILE  432  <=> LYS  600  - ILE  603 )                          
 239: 6c70-A v797-A    58 -  62 <=>  424 - 428   (LEU   60  - SER   64  <=> ALA  424  - GLN  428 )                          
 239: 6c70-A v797-A    63 -  69 <=>  430 - 436   (ASP   65  - THR   71  <=> GLN  430  - LEU  436 )                          
 239: 6c70-A v797-A    71 -  97 <=>  437 - 463   (ASN   73  - LYS   99  <=> SER  437  - ALA  463 )                          
 239: 6c70-A v797-A   253 - 286 <=>  465 - 498   (LEU  339  - VAL  372  <=> ASP  465  - LYS  498 )                          
 239: 6c70-A v797-A   292 - 308 <=>  499 - 515   (TYR  378  - PHE  394  <=> ASN  499  - GLY  515 )                          
 239: 6c70-A v797-A   370 - 379 <=>  516 - 525   (PHE  456  - THR  465  <=> ASN  516  - GLY  525 )                          
 239: 6c70-A v797-A   385 - 388 <=>  634 - 637   (VAL  471  - LYS  474  <=> ALA  634  - GLU  637 )                          
 240: 6c70-A v5sr-A    34 -  37 <=>   30 -  33   (PHE   36  - ARG   39  <=> ASP   30  - CYS   33 )                          
 240: 6c70-A v5sr-A    39 -  61 <=>   76 -  98   (TYR   41  - GLU   63  <=> SER   76  - CYS   98 )                          
 240: 6c70-A v5sr-A    63 -  92 <=>  103 - 132   (ASP   65  - SER   94  <=> GLN  103  - ILE  132 )                          
 240: 6c70-A v5sr-A    94 -  97 <=>  134 - 137   (ILE   96  - LYS   99  <=> PRO  134  - SER  137 )                          
 240: 6c70-A v5sr-A   251 - 254 <=>  138 - 141   (VAL  337  - VAL  340  <=> ASN  138  - ASN  141 )                          
 240: 6c70-A v5sr-A   257 - 277 <=>  142 - 162   (VAL  343  - THR  363  <=> ASP  142  - LYS  162 )                          
 240: 6c70-A v5sr-A   280 - 283 <=>  163 - 166   (ALA  366  - ALA  369  <=> ARG  163  - THR  166 )                          
 241: 6c70-A vck0-A    58 -  63 <=>    1 -   6   (LEU   60  - ASP   65  <=> MET    1  - TRP    6 )                          
 241: 6c70-A vck0-A    64 -  78 <=>   18 -  32   (ASP   66  - PHE   80  <=> TYR   18  - GLN   32 )                          
 241: 6c70-A vck0-A    79 -  91 <=>   34 -  46   (LEU   81  - ARG   93  <=> LEU   34  - GLY   46 )                          
 241: 6c70-A vck0-A   260 - 275 <=>   48 -  63   (ALA  346  - THR  361  <=> ARG   48  - SER   63 )                          
 241: 6c70-A vck0-A   276 - 287 <=>   65 -  76   (LEU  362  - ASN  373  <=> ILE   65  - ASP   76 )                          
 241: 6c70-A vck0-A   384 - 388 <=>   80 -  84   (LEU  470  - LYS  474  <=> GLN   80  - TRP   84 )                          
 242: 6c70-A v9zm-A    45 -  49 <=>   47 -  51   (LEU   47  - LEU   51  <=> SER   47  - PRO   51 )                          
 242: 6c70-A v9zm-A    65 -  92 <=>  134 - 161   (VAL   67  - SER   94  <=> SER  134  - ASP  161 )                          
 242: 6c70-A v9zm-A   260 - 281 <=>  162 - 183   (ALA  346  - TYR  367  <=> LEU  162  - ILE  183 )                          
 243: 6c70-A vc9j-A   292 - 311 <=>    1 -  20   (TYR  378  - CYS  397  <=> MET    1  - SER   20 )                          
 243: 6c70-A vc9j-A   313 - 316 <=>   21 -  24   (PHE  399  - ARG  402  <=> THR   21  - GLY   24 )                          
 243: 6c70-A vc9j-A   348 - 353 <=>  418 - 423   (CYS  434  - LYS  439  <=> ILE  418  - GLY  423 )                          
 243: 6c70-A vc9j-A   354 - 357 <=>  427 - 430   (ALA  440  - ILE  443  <=> LEU  427  - GLY  430 )                          
 243: 6c70-A vc9j-A   366 - 388 <=>  435 - 457   (SER  452  - LYS  474  <=> THR  435  - PRO  457 )                          
 244: 6c70-A v6nh-A    65 -  93 <=>  194 - 222   (VAL   67  - LYS   95  <=> LEU  194  - TYR  222 )                          
 244: 6c70-A v6nh-A    94 - 103 <=>  224 - 233   (ILE   96  - ASN  105  <=> TYR  224  - ASN  233 )                          
 244: 6c70-A v6nh-A   190 - 194 <=>  243 - 247   (ALA  207  - SER  211  <=> LYS  243  - TRP  247 )                          
 244: 6c70-A v6nh-A   260 - 286 <=>  263 - 289   (ALA  346  - VAL  372  <=> LYS  263  - LEU  289 )                          
 244: 6c70-A v6nh-A   287 - 290 <=>  292 - 295   (ASN  373  - ASN  376  <=> PHE  292  - VAL  295 )                          
 244: 6c70-A v6nh-A   333 - 339 <=>  521 - 527   (TRP  419  - GLU  425  <=> HIS  521  - ILE  527 )                          
 244: 6c70-A v6nh-A   349 - 352 <=>  545 - 548   (GLN  435  - GLN  438  <=> ILE  545  - ARG  548 )                          
 245: 6c70-A vatw-A     2 -   5 <=>   98 - 101   (LYS    4  - GLY    7  <=> CYS   98  - GLU  101 )                          
 245: 6c70-A vatw-A     7 -  22 <=>  102 - 117   (VAL    9  - HIS   24  <=> TRP  102  - PHE  117 )                          
 245: 6c70-A vatw-A    29 -  62 <=>  183 - 216   (SER   31  - SER   64  <=> PHE  183  - ALA  216 )                          
 245: 6c70-A vatw-A    63 -  92 <=>  219 - 248   (ASP   65  - SER   94  <=> GLU  219  - MET  248 )                          
 245: 6c70-A vatw-A    93 -  96 <=>  275 - 278   (LYS   95  - TYR   98  <=> GLU  275  - HIS  278 )                          
 245: 6c70-A vatw-A   261 - 272 <=>  281 - 292   (TYR  347  - THR  358  <=> GLY  281  - MET  292 )                          
 245: 6c70-A vatw-A   304 - 312 <=>  293 - 301   (LEU  390  - ILE  398  <=> GLY  293  - ARG  301 )                          
 245: 6c70-A vatw-A   366 - 369 <=>  302 - 305   (SER  452  - LEU  455  <=> LEU  302  - ARG  305 )                          
 245: 6c70-A vatw-A   379 - 382 <=>  311 - 314   (THR  465  - MET  468  <=> GLN  311  - GLU  314 )                          
 245: 6c70-A vatw-A   384 - 388 <=>  315 - 319   (LEU  470  - LYS  474  <=> GLY  315  - ASP  319 )                          
 246: 6c70-A v5vn-A    29 -  32 <=>  273 - 276   (SER   31  - LYS   34  <=> ARG  273  - HIS  276 )                          
 246: 6c70-A v5vn-A   108 - 111 <=>  385 - 388   (HIS  110  - PHE  113  <=> ILE  385  - PHE  388 )                          
 246: 6c70-A v5vn-A   112 - 133 <=>  390 - 411   (ALA  114  - VAL  135  <=> SER  390  - TRP  411 )                          
 246: 6c70-A v5vn-A   200 - 210 <=>  427 - 437   (CYS  217  - LEU  227  <=> SER  427  - ILE  437 )                          
 246: 6c70-A v5vn-A   213 - 216 <=>  438 - 441   (LEU  230  - ILE  233  <=> ASP  438  - MET  441 )                          
 246: 6c70-A v5vn-A   242 - 245 <=>  445 - 448   (TYR  328  - GLU  331  <=> LYS  445  - SER  448 )                          
 246: 6c70-A v5vn-A   262 - 269 <=>  458 - 465   (GLY  348  - MET  355  <=> ILE  458  - HIS  465 )                          
 246: 6c70-A v5vn-A   296 - 335 <=>  471 - 510   (VAL  382  - ASP  421  <=> ASP  471  - GLU  510 )                          
 246: 6c70-A v5vn-A   337 - 353 <=>  519 - 535   (SER  423  - LYS  439  <=> GLY  519  - GLN  535 )                          
 246: 6c70-A v5vn-A   354 - 357 <=>  537 - 540   (ALA  440  - ILE  443  <=> LYS  537  - TRP  540 )                          
 246: 6c70-A v5vn-A   364 - 388 <=>  542 - 566   (THR  450  - LYS  474  <=> LEU  542  - ILE  566 )                          
 247: 6c70-A vawy-A    65 - 102 <=>    1 -  38   (VAL   67  - TRP  104  <=> MET    1  - ALA   38 )                          
 247: 6c70-A vawy-A   103 - 106 <=>   41 -  44   (ASN  105  - ASN  108  <=> LYS   41  - ARG   44 )                          
 247: 6c70-A vawy-A   107 - 111 <=>   47 -  51   (SER  109  - PHE  113  <=> LEU   47  - LYS   51 )                          
 247: 6c70-A vawy-A   234 - 260 <=>   65 -  91   (MET  320  - ALA  346  <=> VAL   65  - GLU   91 )                          
 247: 6c70-A vawy-A   261 - 290 <=>   94 - 123   (TYR  347  - ASN  376  <=> LEU   94  - SER  123 )                          
 248: 6c70-A v7v2-A    63 -  97 <=>  311 - 345   (ASP   65  - LYS   99  <=> LEU  311  - TYR  345 )                          
 248: 6c70-A v7v2-A   100 - 105 <=>  347 - 352   (ALA  102  - PRO  107  <=> GLU  347  - GLY  352 )                          
 248: 6c70-A v7v2-A   196 - 199 <=>  365 - 368   (ASP  213  - PHE  216  <=> THR  365  - THR  368 )                          
 248: 6c70-A v7v2-A   202 - 205 <=>  373 - 376   (TRP  219  - PHE  222  <=> GLY  373  - ASP  376 )                          
 248: 6c70-A v7v2-A   249 - 286 <=>  380 - 417   (HIS  335  - VAL  372  <=> SER  380  - ASN  417 )                          
 248: 6c70-A v7v2-A   287 - 290 <=>  420 - 423   (ASN  373  - ASN  376  <=> ALA  420  - ARG  423 )                          
 249: 6c70-A vahb-A    64 -  86 <=>   12 -  34   (ASP   66  - ILE   88  <=> LEU   12  - GLY   34 )                          
 249: 6c70-A vahb-A    89 -  95 <=>   44 -  50   (PRO   91  - PHE   97  <=> GLN   44  - GLY   50 )                          
 249: 6c70-A vahb-A   260 - 284 <=>   52 -  76   (ALA  346  - THR  370  <=> SER   52  - ASP   76 )                          
 249: 6c70-A vahb-A   285 - 289 <=>   79 -  83   (LYS  371  - VAL  375  <=> SER   79  - PRO   83 )                          
 250: 6c70-A vae7-A     2 -   6 <=>  378 - 382   (LYS    4  - LEU    8  <=> PHE  378  - MET  382 )                          
 250: 6c70-A vae7-A     9 -  14 <=>  383 - 388   (ASP   11  - ILE   16  <=> PRO  383  - GLU  388 )                          
 250: 6c70-A vae7-A    59 -  62 <=>  782 - 785   (MET   61  - SER   64  <=> ASP  782  - ALA  785 )                          
 250: 6c70-A vae7-A    67 -  92 <=>  786 - 811   (ASP   69  - SER   94  <=> PHE  786  - THR  811 )                          
 250: 6c70-A vae7-A   263 - 273 <=>  813 - 823   (VAL  349  - THR  359  <=> ASP  813  - LYS  823 )                          
 250: 6c70-A vae7-A   276 - 279 <=>  824 - 827   (LEU  362  - LEU  365  <=> GLU  824  - PRO  827 )                          
 250: 6c70-A vae7-A   287 - 291 <=>  853 - 857   (ASN  373  - VAL  377  <=> ARG  853  - LEU  857 )                          
 250: 6c70-A vae7-A   333 - 338 <=> 1133 -1138   (TRP  419  - GLU  424  <=> LEU 1133  - HIS 1138 )                          
 251: 6c70-A v6m9-A    64 -  91 <=>   31 -  58   (ASP   66  - ARG   93  <=> ILE   31  - LYS   58 )                          
 251: 6c70-A v6m9-A   257 - 283 <=>   59 -  85   (VAL  343  - ALA  369  <=> SER   59  - LEU   85 )                          
 251: 6c70-A v6m9-A   284 - 287 <=>   87 -  90   (THR  370  - ASN  373  <=> TRP   87  - CYS   90 )                          
 251: 6c70-A v6m9-A   288 - 291 <=>   92 -  95   (GLY  374  - VAL  377  <=> ALA   92  - ASP   95 )                          
 252: 6c70-A v9u5-A    63 -  92 <=>  162 - 191   (ASP   65  - SER   94  <=> GLU  162  - VAL  191 )                          
 252: 6c70-A v9u5-A   260 - 263 <=>  192 - 195   (ALA  346  - VAL  349  <=> GLY  192  - ASP  195 )                          
 252: 6c70-A v9u5-A   265 - 285 <=>  196 - 216   (LEU  351  - LYS  371  <=> SER  196  - ASP  216 )                          
 253: 6c70-A v7h5-A    43 -  56 <=>    2 -  15   (THR   45  - VAL   58  <=> GLY    2  - ARG   15 )                          
 253: 6c70-A v7h5-A    66 -  69 <=>   30 -  33   (ASP   68  - THR   71  <=> LEU   30  - ALA   33 )                          
 253: 6c70-A v7h5-A    70 -  88 <=>   35 -  53   (ALA   72  - PHE   90  <=> SER   35  - GLU   53 )                          
 253: 6c70-A v7h5-A    90 -  95 <=>   54 -  59   (VAL   92  - PHE   97  <=> GLN   54  - ASP   59 )                          
 253: 6c70-A v7h5-A   261 - 283 <=>   62 -  84   (TYR  347  - ALA  369  <=> VAL   62  - ARG   84 )                          
 253: 6c70-A v7h5-A   296 - 302 <=>   87 -  93   (VAL  382  - TYR  388  <=> ILE   87  - TYR   93 )                          
 253: 6c70-A v7h5-A   304 - 309 <=>   94 -  99   (LEU  390  - LEU  395  <=> LYS   94  - ASP   99 )                          
 253: 6c70-A v7h5-A   311 - 314 <=>  137 - 140   (CYS  397  - GLY  400  <=> GLU  137  - ASP  140 )                          
 253: 6c70-A v7h5-A   318 - 321 <=>  179 - 182   (ILE  404  - SER  407  <=> ASN  179  - GLN  182 )                          
 253: 6c70-A v7h5-A   322 - 328 <=>  184 - 190   (SER  408  - ALA  414  <=> ASN  184  - ALA  190 )                          
 253: 6c70-A v7h5-A   332 - 338 <=>  232 - 238   (HIS  418  - GLU  424  <=> LYS  232  - LYS  238 )                          
 254: 6c70-A va6g-A    37 -  43 <=>    6 -  12   (ARG   39  - THR   45  <=> ASP    6  - ALA   12 )                          
 254: 6c70-A va6g-A    63 -  93 <=>   34 -  64   (ASP   65  - LYS   95  <=> SER   34  - LYS   64 )                          
 254: 6c70-A va6g-A    96 -  99 <=>   65 -  68   (TYR   98  - LEU  101  <=> ALA   65  - GLU   68 )                          
 254: 6c70-A va6g-A   198 - 201 <=>   74 -  77   (LEU  215  - SER  218  <=> LEU   74  - PRO   77 )                          
 254: 6c70-A va6g-A   203 - 208 <=>   78 -  83   (LEU  220  - GLU  225  <=> VAL   78  - ASN   83 )                          
 254: 6c70-A va6g-A   262 - 280 <=>  102 - 120   (GLY  348  - ALA  366  <=> HIS  102  - THR  120 )                          
 254: 6c70-A va6g-A   299 - 311 <=>  122 - 134   (TYR  385  - CYS  397  <=> SER  122  - TYR  134 )                          
 254: 6c70-A va6g-A   324 - 329 <=>  461 - 466   (VAL  410  - TYR  415  <=> GLU  461  - PHE  466 )                          
 254: 6c70-A va6g-A   340 - 343 <=>  469 - 472   (ALA  426  - PHE  429  <=> PRO  469  - ASN  472 )                          
 254: 6c70-A va6g-A   345 - 348 <=>  473 - 476   (GLN  431  - CYS  434  <=> TRP  473  - THR  476 )                          
 254: 6c70-A va6g-A   352 - 355 <=>  477 - 480   (GLN  438  - MET  441  <=> VAL  477  - PRO  480 )                          
 255: 6c70-A v8zd-A    65 -  96 <=>  453 - 484   (VAL   67  - TYR   98  <=> LEU  453  - GLN  484 )                          
 255: 6c70-A v8zd-A    99 - 103 <=>  485 - 489   (LEU  101  - ASN  105  <=> PRO  485  - ASP  489 )                          
 255: 6c70-A v8zd-A   190 - 194 <=>  501 - 505   (ALA  207  - SER  211  <=> GLY  501  - TRP  505 )                          
 255: 6c70-A v8zd-A   196 - 199 <=>  516 - 519   (ASP  213  - PHE  216  <=> CYS  516  - ALA  519 )                          
 255: 6c70-A v8zd-A   260 - 286 <=>  521 - 547   (ALA  346  - VAL  372  <=> ARG  521  - LEU  547 )                          
 255: 6c70-A v8zd-A   287 - 290 <=>  550 - 553   (ASN  373  - ASN  376  <=> PHE  550  - VAL  553 )                          
 255: 6c70-A v8zd-A   328 - 331 <=>  745 - 748   (ALA  414  - CYS  417  <=> PHE  745  - ARG  748 )                          
 255: 6c70-A v8zd-A   332 - 338 <=>  751 - 757   (HIS  418  - GLU  424  <=> LYS  751  - ILE  757 )                          
 256: 6c70-A v7ry-A    65 -  94 <=>    1 -  30   (VAL   67  - ILE   96  <=> MET    1  - SER   30 )                          
 256: 6c70-A v7ry-A    96 -  99 <=>   31 -  34   (TYR   98  - LEU  101  <=> PRO   31  - ILE   34 )                          
 256: 6c70-A v7ry-A   256 - 259 <=>   35 -  38   (ALA  342  - ASP  345  <=> SER   35  - ALA   38 )                          
 256: 6c70-A v7ry-A   261 - 281 <=>   39 -  59   (TYR  347  - TYR  367  <=> PRO   39  - ILE   59 )                          
 256: 6c70-A v7ry-A   285 - 288 <=>   60 -  63   (LYS  371  - GLY  374  <=> PRO   60  - LYS   63 )                          
 256: 6c70-A v7ry-A   290 - 296 <=>   65 -  71   (ASN  376  - VAL  382  <=> THR   65  - LEU   71 )                          
 256: 6c70-A v7ry-A   322 - 325 <=>  105 - 108   (SER  408  - MET  411  <=> LEU  105  - VAL  108 )                          
 256: 6c70-A v7ry-A   328 - 332 <=>  109 - 113   (ALA  414  - HIS  418  <=> PRO  109  - SER  113 )                          
 257: 6c70-A v764-A     1 -   4 <=>   13 -  16   (PHE    3  - GLN    6  <=> LEU   13  - THR   16 )                          
 257: 6c70-A v764-A     7 -  25 <=>  117 - 135   (VAL    9  - PHE   27  <=> GLN  117  - ARG  135 )                          
 257: 6c70-A v764-A    32 -  35 <=>  138 - 141   (LYS   34  - PRO   37  <=> ILE  138  - VAL  141 )                          
 257: 6c70-A v764-A    41 -  54 <=>  164 - 177   (ILE   43  - MET   56  <=> GLU  164  - LYS  177 )                          
 257: 6c70-A v764-A   136 - 139 <=>  185 - 188   (ALA  138  - PHE  141  <=> ARG  185  - ASN  188 )                          
 257: 6c70-A v764-A   186 - 218 <=>  191 - 223   (VAL  203  - LYS  235  <=> TYR  191  - GLU  223 )                          
 257: 6c70-A v764-A   221 - 227 <=>  251 - 257   (MET  238  - GLY  313  <=> PHE  251  - LEU  257 )                          
 257: 6c70-A v764-A   233 - 270 <=>  287 - 324   (GLU  319  - LEU  356  <=> LEU  287  - CYS  324 )                          
 257: 6c70-A v764-A   271 - 283 <=>  327 - 339   (THR  357  - ALA  369  <=> PHE  327  - ALA  339 )                          
 257: 6c70-A v764-A   380 - 384 <=>  344 - 348   (TYR  466  - LEU  470  <=> ASP  344  - SER  348 )                          
 258: 6c70-A vaeg-A    29 -  63 <=>   60 -  94   (SER   31  - ASP   65  <=> GLU   60  - THR   94 )                          
 258: 6c70-A vaeg-A    64 -  89 <=>  104 - 129   (ASP   66  - PRO   91  <=> VAL  104  - ARG  129 )                          
 258: 6c70-A vaeg-A    91 -  94 <=>  130 - 133   (ARG   93  - ILE   96  <=> LYS  130  - LEU  133 )                          
 258: 6c70-A vaeg-A    96 -  99 <=>  136 - 139   (TYR   98  - LEU  101  <=> TYR  136  - GLY  139 )                          
 258: 6c70-A vaeg-A   194 - 197 <=>  142 - 145   (SER  211  - VAL  214  <=> ARG  142  - PRO  145 )                          
 258: 6c70-A vaeg-A   267 - 287 <=>  147 - 167   (LEU  353  - ASN  373  <=> SER  147  - VAL  167 )                          
 258: 6c70-A vaeg-A   291 - 314 <=>  247 - 270   (VAL  377  - GLY  400  <=> LEU  247  - LYS  270 )                          
 258: 6c70-A vaeg-A   316 - 319 <=>  271 - 274   (ARG  402  - GLU  405  <=> ALA  271  - PRO  274 )                          
 258: 6c70-A vaeg-A   320 - 326 <=>  276 - 282   (GLU  406  - GLU  412  <=> ILE  276  - LYS  282 )                          
 258: 6c70-A vaeg-A   340 - 343 <=>  288 - 291   (ALA  426  - PHE  429  <=> GLU  288  - PHE  291 )                          
 258: 6c70-A vaeg-A   347 - 350 <=>  293 - 296   (VAL  433  - GLN  436  <=> ARG  293  - THR  296 )                          
 258: 6c70-A vaeg-A   353 - 357 <=>  297 - 301   (LYS  439  - ILE  443  <=> VAL  297  - HIS  301 )                          
 259: 6c70-A vce3-A    25 -  28 <=>    2 -   5   (PHE   27  - TYR   30  <=> THR    2  - VAL    5 )                          
 259: 6c70-A vce3-A    64 -  93 <=>   36 -  65   (ASP   66  - LYS   95  <=> ALA   36  - LEU   65 )                          
 259: 6c70-A vce3-A    95 -  98 <=>   66 -  69   (PHE   97  - THR  100  <=> LEU   66  - GLY   69 )                          
 259: 6c70-A vce3-A   255 - 289 <=>   70 - 104   (THR  341  - VAL  375  <=> GLU   70  - GLU  104 )                          
 259: 6c70-A vce3-A   325 - 331 <=>  281 - 287   (MET  411  - CYS  417  <=> HIS  281  - PHE  287 )                          
 259: 6c70-A vce3-A   332 - 338 <=>  290 - 296   (HIS  418  - GLU  424  <=> LEU  290  - ILE  296 )                          
 260: 6c70-A va0a-A    53 -  59 <=>   37 -  43   (MET   55  - MET   61  <=> SER   37  - LYS   43 )                          
 260: 6c70-A va0a-A    60 -  63 <=>   46 -  49   (MET   62  - ASP   65  <=> MET   46  - ASN   49 )                          
 260: 6c70-A va0a-A    65 -  87 <=>   66 -  88   (VAL   67  - TYR   89  <=> GLN   66  - LYS   88 )                          
 260: 6c70-A va0a-A   260 - 282 <=>   90 - 112   (ALA  346  - GLN  368  <=> PRO   90  - LEU  112 )                          
 260: 6c70-A va0a-A   284 - 288 <=>  113 - 117   (THR  370  - GLY  374  <=> ARG  113  - HIS  117 )                          
 260: 6c70-A va0a-A   291 - 294 <=>  136 - 139   (VAL  377  - ALA  380  <=> ALA  136  - MET  139 )                          
 261: 6c70-A v6i7-A    19 -  22 <=>    1 -   4   (GLY   21  - HIS   24  <=> MET    1  - SER    4 )                          
 261: 6c70-A v6i7-A    65 -  92 <=>   21 -  48   (VAL   67  - SER   94  <=> LYS   21  - GLN   48 )                          
 261: 6c70-A v6i7-A   257 - 287 <=>   49 -  79   (VAL  343  - ASN  373  <=> GLY   49  - HIS   79 )                          
 261: 6c70-A v6i7-A   309 - 312 <=>  110 - 113   (LEU  395  - ILE  398  <=> MET  110  - ILE  113 )                          
 261: 6c70-A v6i7-A   320 - 323 <=>  373 - 376   (GLU  406  - SER  409  <=> LEU  373  - PRO  376 )                          
 261: 6c70-A v6i7-A   347 - 350 <=>  439 - 442   (VAL  433  - GLN  436  <=> LEU  439  - VAL  442 )                          
 262: 6c70-A vbfx-A     3 -   6 <=>    1 -   4   (HIS    5  - LEU    8  <=> MET    1  - LYS    4 )                          
 262: 6c70-A vbfx-A    65 -  93 <=>   41 -  69   (VAL   67  - LYS   95  <=> LYS   41  - PHE   69 )                          
 262: 6c70-A vbfx-A    95 -  98 <=>   70 -  73   (PHE   97  - THR  100  <=> GLY   70  - ASP   73 )                          
 262: 6c70-A vbfx-A   254 - 259 <=>   74 -  79   (VAL  340  - ASP  345  <=> ASP   74  - GLY   79 )                          
 262: 6c70-A vbfx-A   261 - 264 <=>   80 -  83   (TYR  347  - ALA  350  <=> MET   80  - ASN   83 )                          
 262: 6c70-A vbfx-A   266 - 284 <=>   84 - 102   (LEU  352  - THR  370  <=> PHE   84  - PHE  102 )                          
 263: 6c70-A vb94-A    65 -  91 <=>   76 - 102   (VAL   67  - ARG   93  <=> PRO   76  - ILE  102 )                          
 263: 6c70-A vb94-A    92 - 103 <=>  104 - 115   (SER   94  - ASN  105  <=> LYS  104  - LYS  115 )                          
 263: 6c70-A vb94-A   248 - 286 <=>  117 - 155   (LYS  334  - VAL  372  <=> GLN  117  - SER  155 )                          
 263: 6c70-A vb94-A   287 - 290 <=>  158 - 161   (ASN  373  - ASN  376  <=> LYS  158  - LYS  161 )                          
 263: 6c70-A vb94-A   378 - 381 <=>  177 - 180   (VAL  464  - PHE  467  <=> GLU  177  - LEU  180 )                          
 264: 6c70-A v7no-A     1 -   4 <=>    9 -  12   (PHE    3  - GLN    6  <=> ASN    9  - ARG   12 )                          
 264: 6c70-A v7no-A     7 -  25 <=>  113 - 131   (VAL    9  - PHE   27  <=> CYS  113  - ASP  131 )                          
 264: 6c70-A v7no-A    32 -  35 <=>  134 - 137   (LYS   34  - PRO   37  <=> VAL  134  - ALA  137 )                          
 264: 6c70-A v7no-A    41 -  50 <=>  161 - 170   (ILE   43  - GLN   52  <=> LYS  161  - ALA  170 )                          
 264: 6c70-A v7no-A   176 - 179 <=>  174 - 177   (PHE  193  - ILE  196  <=> ALA  174  - SER  177 )                          
 264: 6c70-A v7no-A   183 - 186 <=>  181 - 184   (TYR  200  - VAL  203  <=> SER  181  - VAL  184 )                          
 264: 6c70-A v7no-A   187 - 219 <=>  186 - 218   (ILE  204  - PRO  236  <=> SER  186  - THR  218 )                          
 264: 6c70-A v7no-A   221 - 224 <=>  240 - 243   (MET  238  - SER  241  <=> GLY  240  - PRO  243 )                          
 264: 6c70-A v7no-A   225 - 228 <=>  245 - 248   (ALA  242  - LEU  314  <=> VAL  245  - CYS  248 )                          
 264: 6c70-A v7no-A   233 - 270 <=>  267 - 304   (GLU  319  - LEU  356  <=> LEU  267  - ILE  304 )                          
 264: 6c70-A v7no-A   271 - 286 <=>  307 - 322   (THR  357  - VAL  372  <=> TRP  307  - CYS  322 )                          
 264: 6c70-A v7no-A   377 - 380 <=>  328 - 331   (VAL  463  - TYR  466  <=> LYS  328  - VAL  331 )                          
 264: 6c70-A v7no-A   385 - 388 <=>  409 - 412   (VAL  471  - LYS  474  <=> VAL  409  - VAL  412 )                          
 265: 6c70-A v7ht-A    63 -  94 <=>    1 -  32   (ASP   65  - ILE   96  <=> MET    1  - MET   32 )                          
 265: 6c70-A v7ht-A    99 - 102 <=>   35 -  38   (LEU  101  - TRP  104  <=> LEU   35  - GLU   38 )                          
 265: 6c70-A v7ht-A   253 - 277 <=>   40 -  64   (LEU  339  - THR  363  <=> ASP   40  - SER   64 )                          
 265: 6c70-A v7ht-A   278 - 283 <=>   66 -  71   (LEU  364  - ALA  369  <=> ARG   66  - ARG   71 )                          
 265: 6c70-A v7ht-A   292 - 295 <=>   72 -  75   (TYR  378  - THR  381  <=> ASN   72  - LEU   75 )                          
 265: 6c70-A v7ht-A   318 - 333 <=>  155 - 170   (ILE  404  - TRP  419  <=> LEU  155  - LYS  170 )                          
 265: 6c70-A v7ht-A   335 - 339 <=>  171 - 175   (ASP  421  - GLU  425  <=> VAL  171  - CYS  175 )                          
 266: 6c70-A v9lf-A    63 -  94 <=>   36 -  67   (ASP   65  - ILE   96  <=> ASP   36  - PHE   67 )                          
 266: 6c70-A v9lf-A    96 -  99 <=>   69 -  72   (TYR   98  - LEU  101  <=> LYS   69  - LYS   72 )                          
 266: 6c70-A v9lf-A   102 - 105 <=>   74 -  77   (TRP  104  - PRO  107  <=> GLN   74  - PHE   77 )                          
 266: 6c70-A v9lf-A   249 - 285 <=>   78 - 114   (HIS  335  - LYS  371  <=> ARG   78  - ASP  114 )                          
 266: 6c70-A v9lf-A   290 - 293 <=>  192 - 195   (ASN  376  - ALA  379  <=> LEU  192  - TYR  195 )                          
 266: 6c70-A v9lf-A   299 - 302 <=>  247 - 250   (TYR  385  - TYR  388  <=> LEU  247  - ALA  250 )                          
 266: 6c70-A v9lf-A   369 - 372 <=>  253 - 256   (LEU  455  - SER  458  <=> GLN  253  - LEU  256 )                          
 267: 6c70-A v7l3-A    63 -  87 <=>    3 -  27   (ASP   65  - TYR   89  <=> ASN    3  - GLN   27 )                          
 267: 6c70-A v7l3-A    90 -  95 <=>   28 -  33   (VAL   92  - PHE   97  <=> THR   28  - ILE   33 )                          
 267: 6c70-A v7l3-A   259 - 286 <=>   34 -  61   (ASP  345  - VAL  372  <=> SER   34  - GLY   61 )                          
 267: 6c70-A v7l3-A   292 - 311 <=>   64 -  83   (TYR  378  - CYS  397  <=> LYS   64  - TYR   83 )                          
 268: 6c70-A vbhr-A    57 -  60 <=>  535 - 538   (ASN   59  - MET   62  <=> PRO  535  - ILE  538 )                          
 268: 6c70-A vbhr-A    64 -  87 <=>  566 - 589   (ASP   66  - TYR   89  <=> ASP  566  - PRO  589 )                          
 268: 6c70-A vbhr-A    91 -  95 <=>  590 - 594   (ARG   93  - PHE   97  <=> PRO  590  - CYS  594 )                          
 268: 6c70-A vbhr-A   257 - 287 <=>  595 - 625   (VAL  343  - ASN  373  <=> LYS  595  - GLY  625 )                          
 268: 6c70-A vbhr-A   288 - 291 <=>  628 - 631   (GLY  374  - VAL  377  <=> VAL  628  - GLU  631 )                          
 268: 6c70-A vbhr-A   332 - 339 <=>  670 - 677   (HIS  418  - GLU  425  <=> ASN  670  - PRO  677 )                          
 269: 6c70-A v7z1-A    64 -  93 <=>   61 -  90   (ASP   66  - LYS   95  <=> SER   61  - VAL   90 )                          
 269: 6c70-A v7z1-A    96 -  99 <=>   91 -  94   (TYR   98  - LEU  101  <=> PRO   91  - ARG   94 )                          
 269: 6c70-A v7z1-A   256 - 259 <=>   95 -  98   (ALA  342  - ASP  345  <=> SER   95  - VAL   98 )                          
 269: 6c70-A v7z1-A   261 - 283 <=>   99 - 121   (TYR  347  - ALA  369  <=> VAL   99  - GLU  121 )                          
 269: 6c70-A v7z1-A   284 - 287 <=>  123 - 126   (THR  370  - ASN  373  <=> LYS  123  - SER  126 )                          
 269: 6c70-A v7z1-A   288 - 291 <=>  129 - 132   (GLY  374  - VAL  377  <=> HIS  129  - LEU  132 )                          
 270: 6c70-A vbwb-A    12 -  21 <=> 1326 -1335   (PRO   14  - GLY   23  <=> ASP 1326  - GLU 1335 )                          
 270: 6c70-A vbwb-A   146 - 151 <=> 1345 -1350   (GLY  148  - GLU  153  <=> ASP 1345  - THR 1350 )                          
 270: 6c70-A vbwb-A   152 - 155 <=> 1352 -1355   (ASP  154  - ILE  172  <=> GLN 1352  - GLU 1355 )                          
 270: 6c70-A vbwb-A   169 - 172 <=> 1375 -1378   (MET  186  - ALA  189  <=> LYS 1375  - LYS 1378 )                          
 270: 6c70-A vbwb-A   173 - 218 <=> 1380 -1425   (GLY  190  - LYS  235  <=> ALA 1380  - ASN 1425 )                          
 270: 6c70-A vbwb-A   221 - 224 <=> 1426 -1429   (MET  238  - SER  241  <=> GLN 1426  - VAL 1429 )                          
 270: 6c70-A vbwb-A   232 - 235 <=> 1430 -1433   (GLN  318  - LEU  321  <=> SER 1430  - ASN 1433 )                          
 270: 6c70-A vbwb-A   237 - 272 <=> 1434 -1469   (ARG  323  - THR  358  <=> VAL 1434  - ASP 1469 )                          
 270: 6c70-A vbwb-A   306 - 327 <=> 1472 -1493   (GLN  392  - ALA  413  <=> ALA 1472  - ALA 1493 )                          
 270: 6c70-A vbwb-A   343 - 346 <=> 1497 -1500   (PHE  429  - ILE  432  <=> ARG 1497  - ARG 1500 )                          
 271: 6c70-A v7ec-A    63 -  92 <=>    1 -  30   (ASP   65  - SER   94  <=> MET    1  - ASN   30 )                          
 271: 6c70-A v7ec-A   259 - 283 <=>   32 -  56   (ASP  345  - ALA  369  <=> LYS   32  - ASP   56 )                          
 271: 6c70-A v7ec-A   284 - 287 <=>   58 -  61   (THR  370  - ASN  373  <=> GLU   58  - THR   61 )                          
 271: 6c70-A v7ec-A   289 - 292 <=>   75 -  78   (VAL  375  - TYR  378  <=> LYS   75  - TYR   78 )                          
 271: 6c70-A v7ec-A   371 - 376 <=>   88 -  93   (ALA  457  - ALA  462  <=> LEU   88  - GLN   93 )                          
 272: 6c70-A va7d-A    64 -  89 <=>  361 - 386   (ASP   66  - PRO   91  <=> ASP  361  - ASN  386 )                          
 272: 6c70-A va7d-A    91 - 100 <=>  387 - 396   (ARG   93  - ALA  102  <=> ILE  387  - SER  396 )                          
 272: 6c70-A va7d-A   102 - 105 <=>  397 - 400   (TRP  104  - PRO  107  <=> LEU  397  - GLU  400 )                          
 272: 6c70-A va7d-A   249 - 255 <=>  406 - 412   (HIS  335  - THR  341  <=> THR  406  - ARG  412 )                          
 272: 6c70-A va7d-A   257 - 260 <=>  414 - 417   (VAL  343  - ALA  346  <=> GLU  414  - TYR  417 )                          
 272: 6c70-A va7d-A   261 - 286 <=>  421 - 446   (TYR  347  - VAL  372  <=> VAL  421  - ASN  446 )                          
 272: 6c70-A va7d-A   287 - 290 <=>  449 - 452   (ASN  373  - ASN  376  <=> ASN  449  - VAL  452 )                          
 273: 6c70-A vbcq-A    65 -  93 <=>   25 -  53   (VAL   67  - LYS   95  <=> PRO   25  - VAL   53 )                          
 273: 6c70-A vbcq-A   247 - 250 <=>   77 -  80   (HIS  333  - VAL  336  <=> ASN   77  - ASN   80 )                          
 273: 6c70-A vbcq-A   253 - 280 <=>   81 - 108   (LEU  339  - ALA  366  <=> MET   81  - VAL  108 )                          
 274: 6c70-A v5qk-A     3 -   6 <=>  132 - 135   (HIS    5  - LEU    8  <=> GLN  132  - SER  135 )                          
 274: 6c70-A v5qk-A     9 -  12 <=>  136 - 139   (ASP   11  - PRO   14  <=> LEU  136  - HIS  139 )                          
 274: 6c70-A v5qk-A    50 -  56 <=>  192 - 198   (GLN   52  - VAL   58  <=> ALA  192  - ALA  198 )                          
 274: 6c70-A v5qk-A    60 -  64 <=>  266 - 270   (MET   62  - ASP   66  <=> TYR  266  - ARG  270 )                          
 274: 6c70-A v5qk-A    69 -  88 <=>  285 - 304   (THR   71  - PHE   90  <=> SER  285  - ILE  304 )                          
 274: 6c70-A v5qk-A    90 -  93 <=>  305 - 308   (VAL   92  - LYS   95  <=> LYS  305  - LYS  308 )                          
 274: 6c70-A v5qk-A   128 - 131 <=>  374 - 377   (ARG  130  - PHE  133  <=> ALA  374  - LEU  377 )                          
 274: 6c70-A v5qk-A   150 - 153 <=>  430 - 433   (ILE  152  - SER  155  <=> ILE  430  - SER  433 )                          
 274: 6c70-A v5qk-A   166 - 172 <=>  444 - 450   (PHE  183  - ALA  189  <=> TYR  444  - PRO  450 )                          
 274: 6c70-A v5qk-A   173 - 176 <=>  452 - 455   (GLY  190  - PHE  193  <=> ALA  452  - TRP  455 )                          
 274: 6c70-A v5qk-A   177 - 203 <=>  457 - 483   (ALA  194  - LEU  220  <=> CYS  457  - LYS  483 )                          
 274: 6c70-A v5qk-A   253 - 258 <=>  486 - 491   (LEU  339  - GLY  344  <=> TRP  486  - GLN  491 )                          
 274: 6c70-A v5qk-A   259 - 263 <=>  494 - 498   (ASP  345  - VAL  349  <=> TRP  494  - THR  498 )                          
 274: 6c70-A v5qk-A   264 - 279 <=>  500 - 515   (ALA  350  - LEU  365  <=> VAL  500  - THR  515 )                          
 274: 6c70-A v5qk-A   281 - 284 <=>  517 - 520   (TYR  367  - THR  370  <=> ALA  517  - TYR  520 )                          
 274: 6c70-A v5qk-A   287 - 290 <=>  609 - 612   (ASN  373  - ASN  376  <=> TYR  609  - PRO  612 )                          
 274: 6c70-A v5qk-A   322 - 330 <=>  628 - 636   (SER  408  - SER  416  <=> LEU  628  - PHE  636 )                          
 274: 6c70-A v5qk-A   331 - 334 <=>  639 - 642   (CYS  417  - TYR  420  <=> LEU  639  - LEU  642 )                          
 274: 6c70-A v5qk-A   335 - 340 <=>  644 - 649   (ASP  421  - ALA  426  <=> SER  644  - GLN  649 )                          
 275: 6c70-A vc8e-A    63 -  89 <=>    1 -  27   (ASP   65  - PRO   91  <=> MET    1  - ARG   27 )                          
 275: 6c70-A vc8e-A   257 - 287 <=>   29 -  59   (VAL  343  - ASN  373  <=> SER   29  - HIS   59 )                          
 275: 6c70-A vc8e-A   289 - 309 <=>   67 -  87   (VAL  375  - LEU  395  <=> ARG   67  - GLU   87 )                          
 275: 6c70-A vc8e-A   310 - 313 <=>   89 -  92   (PHE  396  - PHE  399  <=> SER   89  - ARG   92 )                          
 275: 6c70-A vc8e-A   319 - 327 <=>  100 - 108   (GLU  405  - ALA  413  <=> ASP  100  - GLU  108 )                          
 276: 6c70-A v92t-A   150 - 153 <=>  114 - 117   (ILE  152  - SER  155  <=> SER  114  - ARG  117 )                          
 276: 6c70-A v92t-A   169 - 172 <=>  790 - 793   (MET  186  - ALA  189  <=> PHE  790  - LEU  793 )                          
 276: 6c70-A v92t-A   173 - 219 <=>  795 - 841   (GLY  190  - PRO  236  <=> ALA  795  - CYS  841 )                          
 276: 6c70-A v92t-A   222 - 225 <=>  842 - 845   (GLU  239  - ALA  242  <=> PRO  842  - GLU  845 )                          
 276: 6c70-A v92t-A   233 - 259 <=>  846 - 872   (GLU  319  - ASP  345  <=> ASP  846  - SER  872 )                          
 276: 6c70-A v92t-A   261 - 284 <=>  873 - 896   (TYR  347  - THR  370  <=> THR  873  - THR  896 )                          
 276: 6c70-A v92t-A   285 - 289 <=>  898 - 902   (LYS  371  - VAL  375  <=> LEU  898  - GLN  902 )                          
 277: 6c70-A vcaz-A    63 -  88 <=>   22 -  47   (ASP   65  - PHE   90  <=> ASP   22  - LEU   47 )                          
 277: 6c70-A vcaz-A    91 -  94 <=>   48 -  51   (ARG   93  - ILE   96  <=> THR   48  - LEU   51 )                          
 277: 6c70-A vcaz-A   259 - 280 <=>   52 -  73   (ASP  345  - ALA  366  <=> ALA   52  - THR   73 )                          
 277: 6c70-A vcaz-A   281 - 284 <=>   75 -  78   (TYR  367  - THR  370  <=> MET   75  - VAL   78 )                          
 277: 6c70-A vcaz-A   285 - 288 <=>   80 -  83   (LYS  371  - GLY  374  <=> ALA   80  - LEU   83 )                          
 278: 6c70-A v6ha-A     3 -  19 <=>   33 -  49   (HIS    5  - GLY   21  <=> LEU   33  - ALA   49 )                          
 278: 6c70-A v6ha-A    47 -  62 <=>   56 -  71   (LEU   49  - SER   64  <=> ALA   56  - LEU   71 )                          
 278: 6c70-A v6ha-A    63 -  87 <=>   87 - 111   (ASP   65  - TYR   89  <=> ALA   87  - ASN  111 )                          
 278: 6c70-A v6ha-A    88 -  93 <=>  113 - 118   (PHE   90  - LYS   95  <=> LEU  113  - ASN  118 )                          
 278: 6c70-A v6ha-A    96 -  99 <=>  121 - 124   (TYR   98  - LEU  101  <=> ARG  121  - TYR  124 )                          
 278: 6c70-A v6ha-A   252 - 284 <=>  186 - 218   (ARG  338  - THR  370  <=> PRO  186  - LEU  218 )                          
 278: 6c70-A v6ha-A   285 - 288 <=>  220 - 223   (LYS  371  - GLY  374  <=> THR  220  - GLU  223 )                          
 279: 6c70-A v7pa-A    31 -  35 <=>   21 -  25   (GLY   33  - PRO   37  <=> THR   21  - THR   25 )                          
 279: 6c70-A v7pa-A    64 -  89 <=>  110 - 135   (ASP   66  - PRO   91  <=> GLU  110  - THR  135 )                          
 279: 6c70-A v7pa-A    91 - 101 <=>  136 - 146   (ARG   93  - ILE  103  <=> GLN  136  - LEU  146 )                          
 279: 6c70-A v7pa-A   102 - 106 <=>  148 - 152   (TRP  104  - ASN  108  <=> VAL  148  - ASP  152 )                          
 279: 6c70-A v7pa-A   249 - 253 <=>  154 - 158   (HIS  335  - LEU  339  <=> GLN  154  - LEU  158 )                          
 279: 6c70-A v7pa-A   257 - 260 <=>  162 - 165   (VAL  343  - ALA  346  <=> GLN  162  - LYS  165 )                          
 279: 6c70-A v7pa-A   261 - 282 <=>  168 - 189   (TYR  347  - GLN  368  <=> SER  168  - CYS  189 )                          
 279: 6c70-A v7pa-A   283 - 286 <=>  191 - 194   (ALA  369  - VAL  372  <=> THR  191  - GLU  194 )                          
 279: 6c70-A v7pa-A   287 - 290 <=>  197 - 200   (ASN  373  - ASN  376  <=> MET  197  - VAL  200 )                          
 279: 6c70-A v7pa-A   385 - 388 <=>  262 - 265   (VAL  471  - LYS  474  <=> LEU  262  - ASN  265 )                          
 280: 6c70-A v99n-A    67 -  84 <=>    1 -  18   (ASP   69  - LYS   86  <=> MET    1  - GLN   18 )                          
 280: 6c70-A v99n-A   261 - 287 <=>   20 -  46   (TYR  347  - ASN  373  <=> ASN   20  - SER   46 )                          
 280: 6c70-A v99n-A   290 - 293 <=>  128 - 131   (ASN  376  - ALA  379  <=> GLY  128  - ARG  131 )                          
 280: 6c70-A v99n-A   297 - 301 <=>  162 - 166   (ILE  383  - LEU  387  <=> GLU  162  - PHE  166 )                          
 280: 6c70-A v99n-A   316 - 319 <=>  190 - 193   (ARG  402  - GLU  405  <=> THR  190  - VAL  193 )                          
 280: 6c70-A v99n-A   361 - 365 <=>  196 - 200   (LYS  447  - VAL  451  <=> SER  196  - LEU  200 )                          
 280: 6c70-A v99n-A   366 - 369 <=>  221 - 224   (SER  452  - LEU  455  <=> VAL  221  - THR  224 )                          
 280: 6c70-A v99n-A   370 - 380 <=>  226 - 236   (PHE  456  - TYR  466  <=> GLU  226  - ARG  236 )                          
 281: 6c70-A vcsv-A     1 -   4 <=>   65 -  68   (PHE    3  - GLN    6  <=> GLU   65  - SER   68 )                          
 281: 6c70-A vcsv-A     7 -  25 <=>  169 - 187   (VAL    9  - PHE   27  <=> ARG  169  - HIS  187 )                          
 281: 6c70-A vcsv-A    32 -  35 <=>  190 - 193   (LYS   34  - PRO   37  <=> VAL  190  - SER  193 )                          
 281: 6c70-A vcsv-A    41 -  54 <=>  215 - 228   (ILE   43  - MET   56  <=> ILE  215  - ARG  228 )                          
 281: 6c70-A vcsv-A   135 - 138 <=>  237 - 240   (GLY  137  - ILE  140  <=> ARG  237  - ASN  240 )                          
 281: 6c70-A vcsv-A   186 - 219 <=>  243 - 276   (VAL  203  - PRO  236  <=> TYR  243  - THR  276 )                          
 281: 6c70-A vcsv-A   221 - 224 <=>  300 - 303   (MET  238  - SER  241  <=> GLY  300  - PRO  303 )                          
 281: 6c70-A vcsv-A   225 - 228 <=>  305 - 308   (ALA  242  - LEU  314  <=> VAL  305  - CYS  308 )                          
 281: 6c70-A vcsv-A   233 - 268 <=>  327 - 362   (GLU  319  - HIS  354  <=> LEU  327  - ILE  362 )                          
 281: 6c70-A vcsv-A   269 - 286 <=>  365 - 382   (MET  355  - VAL  372  <=> PRO  365  - PRO  382 )                          
 281: 6c70-A vcsv-A   377 - 380 <=>  385 - 388   (VAL  463  - TYR  466  <=> PRO  385  - SER  388 )                          
 282: 6c70-A v7an-A    66 -  88 <=>    1 -  23   (ASP   68  - PHE   90  <=> MET    1  - SER   23 )                          
 282: 6c70-A v7an-A    92 -  95 <=>   24 -  27   (SER   94  - PHE   97  <=> SER   24  - GLY   27 )                          
 282: 6c70-A v7an-A   259 - 283 <=>   28 -  52   (ASP  345  - ALA  369  <=> LEU   28  - LYS   52 )                          
 282: 6c70-A v7an-A   296 - 315 <=>   53 -  72   (VAL  382  - ASN  401  <=> LYS   53  - CYS   72 )                          
 282: 6c70-A v7an-A   365 - 379 <=>   73 -  87   (VAL  451  - THR  465  <=> GLU   73  - ASN   87 )                          
 283: 6c70-A v94y-A    31 -  34 <=>    1 -   4   (GLY   33  - PHE   36  <=> MET    1  - SER    4 )                          
 283: 6c70-A v94y-A    36 -  39 <=>    5 -   8   (HIS   38  - TYR   41  <=> TYR    5  - LEU    8 )                          
 283: 6c70-A v94y-A    60 -  63 <=>   59 -  62   (MET   62  - ASP   65  <=> PHE   59  - LEU   62 )
[truncated: 1,271,820 more chars]
