# Supplementary material for: Structural screens identify candidate human homologs of insect chemoreceptors and cryptic Drosophila gustatory receptor-like proteins
Source: eLife. 2023 Feb 20;12:e85537. doi: 10.7554/eLife.85537 (PMC9998090; doi:10.7554/eLife.85537)
Supplement: Source data 2. — Individual text files represent the output of the Dali AF-DB search using A. bakeri Or co-receptor (Orco) chain A (PDB 6C70-A) as query and the structural proteome dataset of the indicated species (note the datasets are from version 1 of the AlphaFold Protein Structure Database; subsequent, improved models were used for the pairwise comparisons in Table 1). The four-letter codes in the file names and job titles are as described for Source data 1. [file elife-85537-data2.zip › Wban_6C70A.txt]

# Job: Wban_6C70A
# Query: 6c70A
# No:  Chain   Z    rmsd lali nres  %id PDB  Description
   1:  uxgr-A  4.1  3.7  113   264   10   WUCBA/AFDB:AF-A0A3P7DS32-F1 Uncharacterized protein UNCHARACTERIZED P
   2:  uw33-A  4.1  4.4  139   329   12   WUCBA/AFDB:AF-A0A3P7E2Y5-F1 G_PROTEIN_RECEP_F1_2 domain-containing pr
   3:  uzlg-A  3.5  6.1  138   312   10   WUCBA/AFDB:AF-A0A3P7E4T0-F1 G_PROTEIN_RECEP_F1_2 domain-containing pr
   4:  uzuw-A  3.5  4.1  131   458    8   WUCBA/AFDB:AF-A0A3P7DDG0-F1 G_PROTEIN_RECEP_F1_2 domain-containing pr
   5:  uwqh-A  3.3  6.7  124   749    7   WUCBA/AFDB:AF-A0A3P7E8T4-F1 RICTOR_N domain-containing protein RICTOR
   6:  uxtg-A  2.6  6.8   72   129    6   WUCBA/AFDB:AF-J9EHG2-F1 Uncharacterized protein UNCHARACTERIZED PROTE
   7:  v3im-A  2.4 10.7  103   238    7   WUCBA/AFDB:AF-A0A3P7FYA4-F1 t-SNARE coiled-coil homology domain-conta

# Structural equivalences
   1: 6c70-A uxgr-A     4 -  21 <=>   17 -  34   (GLN    6  - GLY   23  <=> SER   17  - PHE   34 )                          
   1: 6c70-A uxgr-A    28 -  62 <=>  100 - 134   (TYR   30  - SER   64  <=> ILE  100  - MET  134 )                          
   1: 6c70-A uxgr-A    63 -  91 <=>  139 - 167   (ASP   65  - ARG   93  <=> ASP  139  - SER  167 )                          
   1: 6c70-A uxgr-A    93 -  96 <=>  198 - 201   (LYS   95  - TYR   98  <=> PHE  198  - ILE  201 )                          
   1: 6c70-A uxgr-A   261 - 272 <=>  204 - 215   (TYR  347  - THR  358  <=> ILE  204  - VAL  215 )                          
   1: 6c70-A uxgr-A   303 - 308 <=>  216 - 221   (THR  389  - PHE  394  <=> GLU  216  - LYS  221 )                          
   1: 6c70-A uxgr-A   369 - 372 <=>  223 - 226   (LEU  455  - SER  458  <=> ILE  223  - LEU  226 )                          
   1: 6c70-A uxgr-A   382 - 386 <=>  242 - 246   (MET  468  - GLN  472  <=> ASN  242  - SER  246 )                          
   2: 6c70-A uw33-A     1 -   4 <=>    5 -   8   (PHE    3  - GLN    6  <=> VAL    5  - ILE    8 )                          
   2: 6c70-A uw33-A     5 -  18 <=>   10 -  23   (GLY    7  - GLN   20  <=> LEU   10  - ILE   23 )                          
   2: 6c70-A uw33-A    20 -  23 <=>   24 -  27   (VAL   22  - PHE   25  <=> LEU   24  - PHE   27 )                          
   2: 6c70-A uw33-A    46 -  53 <=>   31 -  38   (LEU   48  - MET   55  <=> LEU   31  - GLN   38 )                          
   2: 6c70-A uw33-A    55 -  58 <=>   39 -  42   (ALA   57  - LEU   60  <=> ILE   39  - ARG   42 )                          
   2: 6c70-A uw33-A    71 - 101 <=>   43 -  73   (ASN   73  - ILE  103  <=> SER   43  - MET   73 )                          
   2: 6c70-A uw33-A   102 - 105 <=>   75 -  78   (TRP  104  - PRO  107  <=> VAL   75  - GLY   78 )                          
   2: 6c70-A uw33-A   255 - 282 <=>   88 - 115   (THR  341  - GLN  368  <=> LEU   88  - SER  115 )                          
   2: 6c70-A uw33-A   283 - 287 <=>  197 - 201   (ALA  369  - ASN  373  <=> LEU  197  - ASN  201 )                          
   2: 6c70-A uw33-A   289 - 321 <=>  210 - 242   (VAL  375  - SER  407  <=> THR  210  - ALA  242 )                          
   2: 6c70-A uw33-A   322 - 325 <=>  247 - 250   (SER  408  - MET  411  <=> LEU  247  - VAL  250 )                          
   3: 6c70-A uzlg-A     1 -   4 <=>   23 -  26   (PHE    3  - GLN    6  <=> LEU   23  - ILE   26 )                          
   3: 6c70-A uzlg-A     5 -  21 <=>   33 -  49   (GLY    7  - GLY   23  <=> CYS   33  - LEU   49 )                          
   3: 6c70-A uzlg-A    40 -  50 <=>   50 -  60   (CYS   42  - GLN   52  <=> THR   50  - ILE   60 )                          
   3: 6c70-A uzlg-A    52 -  56 <=>   61 -  65   (GLY   54  - VAL   58  <=> ASP   61  - ILE   65 )                          
   3: 6c70-A uzlg-A   176 - 213 <=>   69 - 106   (PHE  193  - LEU  230  <=> PHE   69  - PRO  106 )                          
   3: 6c70-A uzlg-A   216 - 225 <=>  192 - 201   (ILE  233  - ALA  242  <=> HIS  192  - LYS  201 )                          
   3: 6c70-A uzlg-A   232 - 235 <=>  204 - 207   (GLN  318  - LEU  321  <=> THR  204  - GLY  207 )                          
   3: 6c70-A uzlg-A   238 - 241 <=>  208 - 211   (SER  324  - LYS  327  <=> ILE  208  - LYS  211 )                          
   3: 6c70-A uzlg-A   244 - 279 <=>  212 - 247   (VAL  330  - LEU  365  <=> ASN  212  - THR  247 )                          
   3: 6c70-A uzlg-A   280 - 288 <=>  249 - 257   (ALA  366  - GLY  374  <=> ILE  249  - THR  257 )                          
   4: 6c70-A uzuw-A     1 -  22 <=>   44 -  65   (PHE    3  - HIS   24  <=> ARG   44  - SER   65 )                          
   4: 6c70-A uzuw-A    43 -  49 <=>   68 -  74   (THR   45  - LEU   51  <=> CYS   68  - MET   74 )                          
   4: 6c70-A uzuw-A    51 -  56 <=>   75 -  80   (TYR   53  - VAL   58  <=> SER   75  - CYS   80 )                          
   4: 6c70-A uzuw-A   177 - 212 <=>   84 - 119   (ALA  194  - HIS  229  <=> GLY   84  - ARG  119 )                          
   4: 6c70-A uzuw-A   217 - 222 <=>  210 - 215   (MET  234  - GLU  239  <=> LEU  210  - GLU  215 )                          
   4: 6c70-A uzuw-A   232 - 235 <=>  306 - 309   (GLN  318  - LEU  321  <=> LYS  306  - TYR  309 )                          
   4: 6c70-A uzuw-A   237 - 286 <=>  310 - 359   (ARG  323  - VAL  372  <=> MET  310  - ILE  359 )                          
   5: 6c70-A uwqh-A    28 -  32 <=>    4 -   8   (TYR   30  - LYS   34  <=> LEU    4  - VAL    8 )                          
   5: 6c70-A uwqh-A    34 -  42 <=>    9 -  17   (PHE   36  - VAL   44  <=> THR    9  - SER   17 )                          
   5: 6c70-A uwqh-A    49 -  53 <=>   44 -  48   (LEU   51  - MET   55  <=> THR   44  - ASN   48 )                          
   5: 6c70-A uwqh-A    68 -  77 <=>   73 -  82   (LEU   70  - PHE   79  <=> LYS   73  - LEU   82 )                          
   5: 6c70-A uwqh-A    78 -  82 <=>   85 -  89   (PHE   80  - ILE   84  <=> HIS   85  - PHE   89 )                          
   5: 6c70-A uwqh-A   258 - 287 <=>   97 - 126   (GLY  344  - ASN  373  <=> ASP   97  - ASP  126 )                          
   5: 6c70-A uwqh-A   288 - 295 <=>  128 - 135   (GLY  374  - THR  381  <=> GLY  128  - SER  135 )                          
   5: 6c70-A uwqh-A   297 - 313 <=>  136 - 152   (ILE  383  - PHE  399  <=> ALA  136  - CYS  152 )                          
   5: 6c70-A uwqh-A   315 - 319 <=>  153 - 157   (ASN  401  - GLU  405  <=> PHE  153  - GLY  157 )                          
   5: 6c70-A uwqh-A   322 - 325 <=>  158 - 161   (SER  408  - MET  411  <=> GLN  158  - ALA  161 )                          
   5: 6c70-A uwqh-A   351 - 357 <=>  162 - 168   (CYS  437  - ILE  443  <=> LYS  162  - ASP  168 )                          
   5: 6c70-A uwqh-A   364 - 367 <=>  169 - 172   (THR  450  - LEU  453  <=> GLU  169  - PHE  172 )                          
   5: 6c70-A uwqh-A   369 - 383 <=>  173 - 187   (LEU  455  - VAL  469  <=> SER  173  - ASP  187 )                          
   6: 6c70-A uxtg-A     1 -   4 <=>   21 -  24   (PHE    3  - GLN    6  <=> LEU   21  - LYS   24 )                          
   6: 6c70-A uxtg-A    28 -  64 <=>   30 -  66   (TYR   30  - ASP   66  <=> ALA   30  - GLU   66 )                          
   6: 6c70-A uxtg-A    66 -  92 <=>   76 - 102   (ASP   68  - SER   94  <=> TYR   76  - ILE  102 )                          
   6: 6c70-A uxtg-A   179 - 182 <=>  124 - 127   (ILE  196  - PHE  199  <=> LYS  124  - LEU  127 )                          
   7: 6c70-A v3im-A    28 -  63 <=>    4 -  39   (TYR   30  - ASP   65  <=> ILE    4  - GLU   39 )                          
   7: 6c70-A v3im-A    65 - 101 <=>   56 -  92   (VAL   67  - ILE  103  <=> ARG   56  - GLN   92 )                          
   7: 6c70-A v3im-A   102 - 105 <=>   94 -  97   (TRP  104  - PRO  107  <=> TYR   94  - ILE   97 )                          
   7: 6c70-A v3im-A   113 - 116 <=>  121 - 124   (GLU  115  - ALA  118  <=> LYS  121  - MET  124 )                          
   7: 6c70-A v3im-A   119 - 123 <=>  125 - 129   (HIS  121  - ILE  125  <=> LEU  125  - ASP  129 )                          
   7: 6c70-A v3im-A   187 - 190 <=>  153 - 156   (ILE  204  - ALA  207  <=> GLU  153  - GLY  156 )                          
   7: 6c70-A v3im-A   277 - 285 <=>  167 - 175   (THR  363  - LYS  371  <=> ASN  167  - ILE  175 )                          
   7: 6c70-A v3im-A   286 - 289 <=>  179 - 182   (VAL  372  - VAL  375  <=> VAL  179  - ALA  182 )                          

# Translation-rotation matrices
-matrix  "6c70-A uxgr-A  U(1,.)   0.486095  0.852765  0.191059          227.675064"
-matrix  "6c70-A uxgr-A  U(2,.)   0.638281 -0.495775  0.588901          196.838913"
-matrix  "6c70-A uxgr-A  U(3,.)   0.596916 -0.164312 -0.785298          186.171356"
-matrix  "6c70-A uw33-A  U(1,.)  -0.062501  0.984358  0.164720          216.769821"
-matrix  "6c70-A uw33-A  U(2,.)  -0.837008  0.038198 -0.545856          191.630417"
-matrix  "6c70-A uw33-A  U(3,.)  -0.543610 -0.171989  0.821528          182.959839"
-matrix  "6c70-A uzlg-A  U(1,.)  -0.510624 -0.333461 -0.792507          222.945526"
-matrix  "6c70-A uzlg-A  U(2,.)   0.462907 -0.883360  0.073432          187.606415"
-matrix  "6c70-A uzlg-A  U(3,.)  -0.724555 -0.329361  0.605426          185.520126"
-matrix  "6c70-A uzuw-A  U(1,.)   0.763523 -0.232807  0.602357          228.678131"
-matrix  "6c70-A uzuw-A  U(2,.)   0.156138  0.971634  0.177617          189.181030"
-matrix  "6c70-A uzuw-A  U(3,.)  -0.626621 -0.041563  0.778215          182.375076"
-matrix  "6c70-A uwqh-A  U(1,.)  -0.948239 -0.190889  0.253779          170.026199"
-matrix  "6c70-A uwqh-A  U(2,.)  -0.270017  0.064069 -0.960722          194.363281"
-matrix  "6c70-A uwqh-A  U(3,.)   0.167132 -0.979518 -0.112296          184.424210"
-matrix  "6c70-A uxtg-A  U(1,.)   0.227013  0.233395  0.945511          227.831482"
-matrix  "6c70-A uxtg-A  U(2,.)  -0.537817  0.839438 -0.078084          195.166122"
-matrix  "6c70-A uxtg-A  U(3,.)  -0.811923 -0.490786  0.316087          169.747025"
-matrix  "6c70-A v3im-A  U(1,.)  -0.577429  0.052512 -0.814750          216.387207"
-matrix  "6c70-A v3im-A  U(2,.)   0.063477  0.997796  0.019323          189.827805"
-matrix  "6c70-A v3im-A  U(3,.)   0.813969 -0.040560 -0.579490          176.187027"
