# Supplementary material for: Structural screens identify candidate human homologs of insect chemoreceptors and cryptic Drosophila gustatory receptor-like proteins
Source: eLife. 2023 Feb 20;12:e85537. doi: 10.7554/eLife.85537 (PMC9998090; doi:10.7554/eLife.85537)
Supplement: Source data 2. — Individual text files represent the output of the Dali AF-DB search using A. bakeri Or co-receptor (Orco) chain A (PDB 6C70-A) as query and the structural proteome dataset of the indicated species (note the datasets are from version 1 of the AlphaFold Protein Structure Database; subsequent, improved models were used for the pairwise comparisons in Table 1). The four-letter codes in the file names and job titles are as described for Source data 1. [file elife-85537-data2.zip › Zmay_6C70A.txt]

# Job: Zmay_6C70A
# Query: 6c70A
# No:  Chain   Z    rmsd lali nres  %id PDB  Description
   1:  ax8h-A 24.3  3.6  331   445    9   MAIZE:AF-B4FJ88-F1 F11F12.5 PROTEIN;
   2:  a2fk-A 22.9  3.3  327   442    9   MAIZE:AF-A0A1D6E9M6-F1 F11F12.5 PROTEIN;
   3:  bjj8-A 22.5  3.5  325   441    8   MAIZE:AF-A0A1D6HAZ9-F1 F11F12.5 PROTEIN;
   4:  beu1-A 22.2  3.6  323   441    8   MAIZE:AF-B6SZ58-F1 F11F12.5 PROTEIN;
   5:  a05b-A 21.5  3.8  326   449   11   MAIZE:AF-B6SUZ0-F1 RAS GUANINE NUCLEOTIDE EXCHANGE FACTOR K;
   6:  a371-A 18.1  3.9  319   490    8   MAIZE:AF-A0A1D6LEW8-F1 EXTRACELLULAR LIGAND-GATED ION CHANNEL PROTEIN
   7:  a606-A  6.9  4.0  136   976   10   MAIZE:AF-A0A1D6HBL0-F1 GPI ETHANOLAMINE PHOSPHATE TRANSFERASE 1;
   8:  axoy-A  6.5  4.3  175   605    7   MAIZE:AF-A0A1D6EI24-F1 ERAD-ASSOCIATED E3 UBIQUITIN-PROTEIN LIGASE HR
   9:  bjvk-A  6.2  4.3  173   412    6   MAIZE:AF-A0A1D6QHT2-F1 ERAD-ASSOCIATED E3 UBIQUITIN-PROTEIN LIGASE HR
  10:  bad7-A  6.2  4.9  163   302    6   MAIZE:AF-C4JAF2-F1 CASP-LIKE PROTEIN 4A2;
  11:  azeo-A  5.8 11.0  172  1131    8   MAIZE:AF-A0A1D6F5Y4-F1 NO EXINE FORMATION 1;
  12:  axan-A  5.7  6.0   78  1005    5   MAIZE:AF-A0A1D6F7H3-F1 DISEASE RESISTANCE RPP13-LIKE PROTEIN 4;
  13:  a9j1-A  5.6  4.1   79   986   11   MAIZE:AF-K7V2K9-F1 ARM REPEAT SUPERFAMILY PROTEIN;
  14:  bkek-A  5.6  4.4  150   287    9   MAIZE:AF-A0A1D6NRV9-F1 SYNTAXIN-22;
  15:  a405-A  5.5  4.8   72   207   10   MAIZE:AF-A0A1D6EPL3-F1 UNCHARACTERIZED PROTEIN;
  16:  bgx4-A  5.5  6.3  190   650    7   MAIZE:AF-A0A1D6MUI8-F1 EXOCYST COMPLEX COMPONENT SEC10;
  17:  a5gy-A  5.4  7.5   75   382    8   MAIZE:AF-A0A096PRE6-F1 FIBRILLIN1;
  18:  bh0w-A  5.3  6.0   91   215    9   MAIZE:AF-A0A1D6LHQ3-F1 REGULATOR OF VPS4 ACTIVITY IN THE MVB PATHWAY 
  19:  a3sn-A  5.3  6.1  148   332   11   MAIZE:AF-C0P856-F1 SPX DOMAIN-CONTAINING PROTEIN 4;
  20:  a2mm-A  5.3  8.6   98  1401   10   MAIZE:AF-A0A1D6JFJ4-F1 ATP-DEPENDENT DNA HELICASE;
  21:  a74d-A  5.2 11.9   84   555    4   MAIZE:AF-A0A1D6G817-F1 LIGULELESS RELATED SEQUENCE1;
  22:  beyv-A  5.2  5.6  192   552    8   MAIZE:AF-A0A1D6MMV3-F1 UNCHARACTERIZED PROTEIN;
  23:  bohm-A  5.2  4.5  162   474    9   MAIZE:AF-K7VNA8-F1 NEMATODE RESISTANCE PROTEIN-LIKE HSPRO2;
  24:  a513-A  5.2 12.2  117   252    9   MAIZE:AF-A0A1D6P921-F1 DUF241 DOMAIN PROTEIN;
  25:  bdtg-A  5.1  4.8  167   271   12   MAIZE:AF-Q6R993-F1 UNCHARACTERIZED PROTEIN ORFX;
  26:  bfse-A  5.1  4.6   84   914    6   MAIZE:AF-A0A1D6PBP5-F1 GLUCOSE-6-PHOSPHATE 1-DEHYDROGENASE;
  27:  a178-A  5.1 10.1   99   671    6   MAIZE:AF-A0A1D6PDB5-F1 UNCHARACTERIZED PROTEIN;
  28:  bnaj-A  5.1 12.8   95   199    4   MAIZE:AF-A0A1D6HLL5-F1 PEPTIDYLPROLYL ISOMERASE;
  29:  bg46-A  5.1  4.4   80   161    6   MAIZE:AF-A0A1D6FWR3-F1 UNCHARACTERIZED PROTEIN;
  30:  blrf-A  5.1  5.5   85   333    5   MAIZE:AF-A0A060D485-F1 WRKY TRANSCRIPTION FACTOR;
  31:  bio4-A  5.1  6.3  118   833    5   MAIZE:AF-A0A1D6FGY5-F1 TOPOISOMERASE II-ASSOCIATED PROTEIN PAT1;
  32:  biwj-A  5.1  4.3  177   728    8   MAIZE:AF-B6SVL4-F1 PUTATIVE DUF594 DOMAIN CONTAINING FAMILY PROTEIN;
  33:  ayp2-A  5.1  5.1  194   538    7   MAIZE:AF-A0A1D6LQP2-F1 UNCHARACTERIZED PROTEIN;
  34:  bfdj-A  5.0  3.9   59   559    5   MAIZE:AF-A0A1R3M0K8-F1 PATATIN-LIKE PROTEIN 6;
  35:  a246-A  5.0  6.9   86   499   12   MAIZE:AF-B4FAY0-F1 ZINC FINGER CCCH DOMAIN-CONTAINING PROTEIN 22;
  36:  blbh-A  5.0  3.6   92  1041    5   MAIZE:AF-K7V5Z1-F1 APOPTOTIC PROTEASE-ACTIVATING FACTOR 1;
  37:  a1gt-A  5.0  5.1   91   291    7   MAIZE:AF-B8A0Q7-F1 DUF3755 FAMILY PROTEIN;
  38:  bjlr-A  5.0  2.6   62    67    5   MAIZE:AF-A0A1D6L2Q5-F1 UNCHARACTERIZED PROTEIN;
  39:  bdjw-A  5.0  6.1  102  1166    5   MAIZE:AF-A0A1D6J0F2-F1 ARM REPEAT SUPERFAMILY PROTEIN;
  40:  bf2j-A  5.0  9.5  106   699    6   MAIZE:AF-A0A1D6MST0-F1 EXOCYST SUBUNIT EXO70 FAMILY PROTEIN;
  41:  av4m-A  5.0  5.4  160  1519   11   MAIZE:AF-A0A1D6PJA7-F1 ABC TRANSPORTER C FAMILY MEMBER 3;
  42:  bh1g-A  5.0  7.4   96   668    7   MAIZE:AF-B4FBI0-F1 HB TRANSCRIPTION FACTOR;
  43:  a1b3-A  5.0 11.8  132   270    8   MAIZE:AF-A0A1D6LW98-F1 TETRASPANIN-11;
  44:  a1mv-A  5.0  4.5  146   372   10   MAIZE:AF-K7US11-F1 TMPIT-LIKE PROTEIN;
  45:  awkw-A  5.0  6.2  158   663    8   MAIZE:AF-A0A1D6J0U9-F1 OSJNBA0089E12.13-LIKE PROTEIN;
  46:  azun-A  5.0  4.6   73  1066    3   MAIZE:AF-A0A1D6N5N0-F1 MITOTIC SPINDLE CHECKPOINT PROTEIN MAD1;
  47:  a5a2-A  4.9  7.4  158   774   12   MAIZE:AF-K7U1F2-F1 OSJNBB0045P24.5-LIKE PROTEIN;
  48:  bf6b-A  4.9  4.7   73   302    8   MAIZE:AF-B6U244-F1 WRKY74-SUPERFAMILY OF TFS HAVING WRKY AND ZINC FI
  49:  a79q-A  4.9 16.9  106   683    4   MAIZE:AF-A0A1D6ML56-F1 UNCHARACTERIZED PROTEIN;
  50:  bbjk-A  4.9  4.6   74   339    9   MAIZE:AF-A0A1D6PXC7-F1 NUCLEIC ACID BINDING;
  51:  a023-A  4.9  3.7   70  1009    7   MAIZE:AF-A0A1D6FDN1-F1 ARM REPEAT SUPERFAMILY PROTEIN;
  52:  bnh4-A  4.9 16.5   78   319    8   MAIZE:AF-A0A1D6FM46-F1 PROTEIN APAG;
  53:  bpqg-A  4.9  4.3   80   350    4   MAIZE:AF-A0A1D6EIZ9-F1 PUTATIVE WRKY TRANSCRIPTION FACTOR 30;
  54:  bbpl-A  4.9 13.1  130   267    8   MAIZE:AF-A0A1D6HJ48-F1 TETRASPANIN-11;
  55:  ayh8-A  4.9  7.7  170  1524    5   MAIZE:AF-A0A1D6J4B8-F1 ABC TRANSPORTER C FAMILY MEMBER 4;
  56:  bnt6-A  4.9  5.6   87   135    5   MAIZE:AF-A0A1D6P4U7-F1 VACUOLAR PROTEIN SORTING-ASSOCIATED PROTEIN 52
  57:  aysv-A  4.9  6.4  109   128   12   MAIZE:AF-K7VGL8-F1 UNCHARACTERIZED PROTEIN;
  58:  bm6o-A  4.9  6.1   65    71    6   MAIZE:AF-A0A1D6G6Q2-F1 UNCHARACTERIZED PROTEIN;
  59:  awfc-A  4.9  5.1   90   368    7   MAIZE:AF-A0A1D6N753-F1 BEL1-LIKE HOMEODOMAIN PROTEIN 9;
  60:  bbdt-A  4.9  3.9  112   322    7   MAIZE:AF-A0A1D6LMS0-F1 GOLGI SNAP RECEPTOR COMPLEX MEMBER 1-2;
  61:  a7ux-A  4.9  3.6   66   278    6   MAIZE:AF-K7UGQ0-F1 UNCHARACTERIZED CONSERVED PROTEIN UCP022280;
  62:  bbqp-A  4.9  5.0   86   138    8   MAIZE:AF-B4FN16-F1 UNCHARACTERIZED PROTEIN;
  63:  a3c5-A  4.9 11.9   84   229    6   MAIZE:AF-B4FJ73-F1 VACUOLAR PROTEIN SORTING-ASSOCIATED PROTEIN 20 HO
  64:  aw46-A  4.9  4.6   82   335    6   MAIZE:AF-A0A1D6NGZ4-F1 PUTATIVE WRKY TRANSCRIPTION FACTOR 30;
  65:  a7wd-A  4.8  8.5  139   403    6   MAIZE:AF-A0A1D6HNL1-F1 UNCHARACTERIZED PROTEIN;
  66:  ayd1-A  4.8  3.8   67   548   10   MAIZE:AF-A0A1X7YIP0-F1 UNCHARACTERIZED PROTEIN;
  67:  a9qc-A  4.8  8.7  141   888    9   MAIZE:AF-A0A1D6K3V4-F1 ARM REPEAT SUPERFAMILY PROTEIN;
  68:  a004-A  4.8  4.4   76   230    7   MAIZE:AF-B4FU00-F1 SNF7 FAMILY PROTEIN;
  69:  awwr-A  4.8  4.9   86   366    7   MAIZE:AF-A0A1D6LLC5-F1 PUTATIVE WRKY TRANSCRIPTION FACTOR 30;
  70:  azs0-A  4.8  3.9   76   534    1   MAIZE:AF-A0A1D6P6J2-F1 PLANT INTRACELLULAR RAS-GROUP-RELATED LRR PROT
  71:  a3do-A  4.8  5.2  103   242    8   MAIZE:AF-A0A1D6NEE8-F1 VESICLE TRANSPORT V-SNARE 12;
  72:  azhm-A  4.8 14.2   84   973    4   MAIZE:AF-A0A1D6JX61-F1 P-LOOP CONTAINING NUCLEOSIDE TRIPHOSPHATE HYDR
  73:  bn4c-A  4.8  5.9   87   201    5   MAIZE:AF-A0A1D6LEU1-F1 ACID PHOSPHATASE/VANADIUM-DEPENDENT HALOPEROXI
  74:  a71z-A  4.8 13.2   96  1153    8   MAIZE:AF-A0A1D6EAD7-F1 KINESIN-LIKE PROTEIN KIN-7C MITOCHONDRIAL;
  75:  biar-A  4.8  4.8  141   579    6   MAIZE:AF-A0A1D6NYN7-F1 TRANSMEMBRANE AMINO ACID TRANSPORTER FAMILY PR
  76:  bjya-A  4.8  5.2   96   155    5   MAIZE:AF-A0A1D6QHK4-F1 UNCHARACTERIZED PROTEIN;
  77:  a208-A  4.8  3.4   58   189    5   MAIZE:AF-A0A096QKK3-F1 PHOSPHATIDYLINOSITOLGLYCAN-RELATED;
  78:  bc8u-A  4.8  8.2   96   535    7   MAIZE:AF-A0A1D6E9H4-F1 UNCHARACTERIZED PROTEIN;
  79:  a3m4-A  4.8  6.4  101   836    6   MAIZE:AF-A0A1D6MQ33-F1 P-LOOP CONTAINING NUCLEOSIDE TRIPHOSPHATE HYDR
  80:  bca5-A  4.8 16.2  106   531    5   MAIZE:AF-A0A1D6KQU9-F1 CYTOCHROME P450 FAMILY 87 SUBFAMILY A POLYPEPT
  81:  a335-A  4.7 13.9   92   301   10   MAIZE:AF-A0A1D6EIZ8-F1 PUTATIVE WRKY TRANSCRIPTION FACTOR 38;
  82:  bjxy-A  4.7  6.4  111   566    5   MAIZE:AF-A0A1D6IP48-F1 PECTINESTERASE;
  83:  bclr-A  4.7  4.1   57   587    9   MAIZE:AF-A0A1D6PYC9-F1 PLANT-SPECIFIC TFIIB-RELATED PROTEIN PTF2;
  84:  ay5f-A  4.7 12.8  104   624    4   MAIZE:AF-K7VI05-F1 PUTATIVE DUF827 DOMAIN CONTAINING FAMILY PROTEIN;
  85:  bal4-A  4.7  6.7  132   139    8   MAIZE:AF-A0A1D6L2Q7-F1 LATE EMBRYOGENESIS ABUNDANT PROTEIN GROUP 3;
  86:  a1gv-A  4.7  2.8   63   297    2   MAIZE:AF-A0A1D6FKT4-F1 PUTATIVE WRKY DNA-BINDING DOMAIN SUPERFAMILY P
  87:  a7a6-A  4.7 10.4  115   438    7   MAIZE:AF-A0A1D6GJW7-F1 PROTEIN-PROTEIN INTERACTION REGULATOR FAMILY P
  88:  bo40-A  4.7 15.6   90   498    3   MAIZE:AF-B4FS21-F1 HOMEOBOX PROTEIN BEL1-LIKE PROTEIN;
  89:  bgus-A  4.7  5.0   90   485    1   MAIZE:AF-B4FF75-F1 RNA-BINDING CRS1 / YHBY (CRM) DOMAIN PROTEIN;
  90:  bkdo-A  4.7  8.2  126   639    9   MAIZE:AF-B4FW52-F1 TETRATRICOPEPTIDE REPEAT (TPR)-LIKE SUPERFAMILY P
  91:  biys-A  4.7  7.0  118   674    4   MAIZE:AF-A0A1D6MDH9-F1 TETRATRICOPEPTIDE REPEAT (TPR)-LIKE SUPERFAMIL
  92:  bndc-A  4.7  5.9   85  1029    6   MAIZE:AF-A0A1D6ML90-F1 LRR RECEPTOR-LIKE SERINE/THREONINE-PROTEIN KIN
  93:  bdef-A  4.7  3.8   67   286   10   MAIZE:AF-A0A1D6N883-F1 PUTATIVE WRKY TRANSCRIPTION FACTOR 30;
  94:  bfvn-A  4.7 15.9   89  1427    3   MAIZE:AF-A0A096TC93-F1 HEAT SHOCK PROTEIN DNAJ WITH TETRATRICOPEPTIDE
  95:  bg9t-A  4.7  7.2  105   191    7   MAIZE:AF-A0A1D6MIN9-F1 UNCHARACTERIZED PROTEIN;
  96:  beus-A  4.7  5.3   86   229    3   MAIZE:AF-A0A1X7YGK1-F1 UNCHARACTERIZED PROTEIN;
  97:  ayry-A  4.6  4.5  135   226    8   MAIZE:AF-A0A1D6L268-F1 CYTOCHROME B561;
  98:  bpnq-A  4.6  4.0  129   160    8   MAIZE:AF-A0A1D6K7T4-F1 GLUTATHIONE S-TRANSFERASE F9;
  99:  bhbt-A  4.6 11.8   86   264    9   MAIZE:AF-A0A1D6G950-F1 PUTATIVE WRKY DNA-BINDING DOMAIN SUPERFAMILY P
 100:  bnni-A  4.6  7.5  135   527    8   MAIZE:AF-A0A1D6E680-F1 UNCHARACTERIZED PROTEIN;
 101:  bo7j-A  4.6  8.2  112   287    7   MAIZE:AF-A0A1D6NP09-F1 UNCHARACTERIZED PROTEIN;
 102:  awgr-A  4.6  8.9  103   250    5   MAIZE:AF-B4FWG9-F1 TPR_REGION DOMAIN-CONTAINING PROTEIN;
 103:  bfkn-A  4.6  3.9   88   221    5   MAIZE:AF-B6TUE7-F1 VESICLE TRANSPORT V-SNARE 12;
 104:  bd27-A  4.6 15.5   87  1005    6   MAIZE:AF-A0A1D6KGW7-F1 NB-ARC DOMAIN CONTAINING PROTEIN EXPRESSED;
 105:  a0lb-A  4.6  5.0   85   217   15   MAIZE:AF-A0A1D6HQA2-F1 UNCHARACTERIZED PROTEIN;
 106:  bfuh-A  4.6  4.2   73   204   15   MAIZE:AF-A0A1D6H5L8-F1 E3 UBIQUITIN-PROTEIN LIGASE ATL41;
 107:  ay8b-A  4.6 12.9  116   270    9   MAIZE:AF-K7VJL9-F1 SENESCENCE-ASSOCIATED PROTEIN DH;
 108:  bdab-A  4.6  7.8  103   755    8   MAIZE:AF-A0A1D6L365-F1 BEL1-LIKE HOMEODOMAIN PROTEIN 4;
 109:  biqv-A  4.6  7.4  117   804    9   MAIZE:AF-A0A1D6M804-F1 TOPOISOMERASE II-ASSOCIATED PROTEIN PAT1;
 110:  a2j2-A  4.6  4.2  136   722   10   MAIZE:AF-A0A1D6EG02-F1 OSJNBA0089E12.13-LIKE PROTEIN;
 111:  bc91-A  4.6  5.3  161  1470    6   MAIZE:AF-A0A1D6GSZ0-F1 ARM REPEAT SUPERFAMILY PROTEIN;
 112:  bedz-A  4.6  6.1   79   198    5   MAIZE:AF-K7UER8-F1 UNCHARACTERIZED PROTEIN;
 113:  bms9-A  4.6  7.0   68   147    0   MAIZE:AF-A0A1D6K480-F1 PUTATIVE POLYAMINE TRANSPORTER;
 114:  baj3-A  4.6  8.6  125  1175   11   MAIZE:AF-A0A1D6HJR7-F1 DEXH-BOX ATP-DEPENDENT RNA HELICASE DEXH15 CHL
 115:  bdir-A  4.6  9.0   70   912    7   MAIZE:AF-K7UPI2-F1 OS12G0638500-LIKE PROTEIN;
 116:  bhiu-A  4.6  8.8   94   517    9   MAIZE:AF-A0A1D6GDC2-F1 HYALURONAN / MRNA BINDING FAMILY;
 117:  a94w-A  4.6  5.7  166  1032    8   MAIZE:AF-A0A1D6HZM1-F1 KINESIN-LIKE PROTEIN KIN-4A;
 118:  bou1-A  4.6  3.9   72   217    3   MAIZE:AF-A0A1D6JH90-F1 SERINE--TRNA LIGASE CYTOPLASMIC;
 119:  bh2b-A  4.6  8.8  121  1126    3   MAIZE:AF-A0A1D6MSJ2-F1 BINDING;
 120:  a5t6-A  4.6  4.0   71   185    7   MAIZE:AF-A0A1D6F567-F1 DUF1664 DOMAIN-CONTAINING PROTEIN;
 121:  a8j8-A  4.6  6.6  107   512    8   MAIZE:AF-A0A1D6FPF7-F1 UNCHARACTERIZED PROTEIN;
 122:  bolg-A  4.6 14.4   83   325   11   MAIZE:AF-A0A1D6PAX6-F1 PUTATIVE WRKY TRANSCRIPTION FACTOR 30;
 123:  bov3-A  4.6  8.9  113   979    5   MAIZE:AF-A0A1D6I0K1-F1 TRANSDUCIN FAMILY PROTEIN / WD-40 REPEAT FAMIL
 124:  axbn-A  4.6 12.7   79   804    5   MAIZE:AF-A0A1D6P4C3-F1 INTRON MATURASE TYPE II FAMILY PROTEIN;
 125:  bf0n-A  4.6  4.1   68   190   10   MAIZE:AF-B6T6M5-F1 MEDIATOR OF RNA POLYMERASE II TRANSCRIPTION SUBUN
 126:  ay9t-A  4.6 10.2   86   539    6   MAIZE:AF-A0A1D6GXW0-F1 RIBOSOMAL PROTEIN S5 FAMILY PROTEIN;
 127:  a5y7-A  4.6  5.2   80   270    6   MAIZE:AF-A0A1D6L8F6-F1 VACUOLAR PROTEIN SORTING-ASSOCIATED PROTEIN 32
 128:  a6g8-A  4.6  9.5   86   969    7   MAIZE:AF-A0A1D6K8Z4-F1 DISEASE RESISTANCE PROTEIN RPM1;
 129:  bkc3-A  4.6 16.0   91   728    5   MAIZE:AF-A0A1D6EEQ2-F1 PUTATIVE DISEASE RESISTANCE RPP13-LIKE PROTEIN
 130:  bejs-A  4.6  3.9   98   322    9   MAIZE:AF-A0A1D6IZ13-F1 UNCHARACTERIZED PROTEIN;
 131:  bmz7-A  4.6 12.5   96   491    7   MAIZE:AF-C4IYV8-F1 HOMEOBOX PROTEIN ATH1;
 132:  bcia-A  4.6  8.5   96   651    7   MAIZE:AF-A0A096PXB1-F1 BEL1-LIKE HOMEODOMAIN PROTEIN 3;
 133:  banx-A  4.6  4.5  162   760    9   MAIZE:AF-A0A1D6HRP5-F1 DUF4220 DOMAIN-CONTAINING PROTEIN;
 134:  a7xy-A  4.6  8.9  103  1334    6   MAIZE:AF-A0A1D6NTP5-F1 PUTATIVE HOMEODOMAIN-LIKE TRANSCRIPTION FACTOR
 135:  bgze-A  4.6 12.8   85   607   12   MAIZE:AF-B6SWF9-F1 CHITIN-INDUCIBLE GIBBERELLIN-RESPONSIVE PROTEIN 2
 136:  bfv5-A  4.6  4.2   67   795    3   MAIZE:AF-A0A1D6HLB0-F1 THO COMPLEX SUBUNIT 5B;
 137:  bph3-A  4.6  5.6   81   637    7   MAIZE:AF-A0A1D6G9X7-F1 DUF4220 DOMAIN-CONTAINING PROTEIN;
 138:  bh4k-A  4.6  3.2   57   477   12   MAIZE:AF-A0A1D6I8X8-F1 3-KETOACYL-COA SYNTHASE;
 139:  bd9s-A  4.6  5.9   78   229    9   MAIZE:AF-A0A1D6Q0M4-F1 UNCHARACTERIZED PROTEIN;
 140:  azb1-A  4.5  5.1   68   230    7   MAIZE:AF-B6TKL5-F1 MITOCHONDRIAL GLYCOPROTEIN;
 141:  a7dw-A  4.5  5.4  104   228    4   MAIZE:AF-B6SM80-F1 CASP-LIKE PROTEIN;
 142:  bkry-A  4.5  7.1   95   258   11   MAIZE:AF-K7UBG8-F1 PROTEIN COFACTOR ASSEMBLY OF COMPLEX C SUBUNIT B
 143:  ax34-A  4.5  2.8   52    54    4   MAIZE:AF-A0A1D6KE67-F1 UNCHARACTERIZED PROTEIN;
 144:  bnik-A  4.5 12.5   96   657    6   MAIZE:AF-A0A1D6LEZ1-F1 WPP DOMAIN-ASSOCIATED PROTEIN;
 145:  bnf6-A  4.5  4.4   63   325    5   MAIZE:AF-B4FWT4-F1 OS12G0638500-LIKE PROTEIN;
 146:  a2za-A  4.5  4.3   74   223    7   MAIZE:AF-A0A1D6QGS9-F1 VACUOLAR PROTEIN SORTING-ASSOCIATED PROTEIN 32
 147:  bbae-A  4.5  7.8  133   586    6   MAIZE:AF-A0A1D6PXN4-F1 TERNARY COMPLEX FACTOR-LIKE;
 148:  bos0-A  4.5 16.5  121   644    6   MAIZE:AF-A0A1D6I2K3-F1 PROTON PUMP-INTERACTOR 1;
 149:  bfnf-A  4.5  4.9   69   113    6   MAIZE:AF-B4FAY5-F1 MEMBRANE PROTEIN LEM1;
 150:  bjkq-A  4.5  3.4   65   416    6   MAIZE:AF-B4G0P4-F1 PEPTIDE CHAIN RELEASE FACTOR 1;
 151:  a5sj-A  4.5  3.8   91   420    8   MAIZE:AF-A0A1D6FB04-F1 TRANSCRIPTION FACTOR TGA6;
 152:  ax5e-A  4.5  3.7   57   436    0   MAIZE:AF-A0A1D6KDY3-F1 UNCHARACTERIZED PROTEIN;
 153:  axm2-A  4.5  4.5   78   419    9   MAIZE:AF-A0A1D6KM37-F1 C2H2 AND C2HC ZINC FINGERS SUPERFAMILY PROTEIN
 154:  bgwr-A  4.5  6.6   93   587    4   MAIZE:AF-A0A1D6IAK4-F1 MEDIATOR OF RNA POLYMERASE II TRANSCRIPTION SU
 155:  a3gd-A  4.5 12.1   94   975    3   MAIZE:AF-A0A1D6J3B0-F1 NBS-LRR CLASS DISEASE RESISTANCE PROTEIN;
 156:  bfmd-A  4.5 11.9   92   884   10   MAIZE:AF-A0A1D6HYC6-F1 COP1-INTERACTING PROTEIN-RELATED;
 157:  a55r-A  4.5  8.7   79   218    5   MAIZE:AF-C0P8A3-F1 PROTEIN COFACTOR ASSEMBLY OF COMPLEX C SUBUNIT B
 158:  bmeo-A  4.5  5.7   94   467    6   MAIZE:AF-B6T9Q0-F1 C2H2 TRANSCRIPTION FACTOR;
 159:  ba2e-A  4.5  9.0   91   297    5   MAIZE:AF-A0A1D6P1N7-F1 SOLUTE CARRIER FAMILY 40 PROTEIN;
 160:  a1a1-A  4.5  4.7  101   244    6   MAIZE:AF-A0A1D6FDZ2-F1 UNCHARACTERIZED PROTEIN;
 161:  a36j-A  4.5  5.6  112   257    8   MAIZE:AF-A0A1D6K6F0-F1 RNA POLYMERASE II TRANSCRIPTION MEDIATORS;
 162:  bivg-A  4.5 13.5  165   859    5   MAIZE:AF-A0A1D6KRI8-F1 FORMIN-LIKE PROTEIN;
 163:  a6ce-A  4.5  6.7   78   171    9   MAIZE:AF-A0A1D6LZ47-F1 UNCHARACTERIZED PROTEIN;
 164:  a6ik-A  4.5 11.3  128   548    5   MAIZE:AF-A0A1D6H6M1-F1 HOMEOBOX PROTEIN ATH1;
 165:  a9n3-A  4.5 15.1   83   692    4   MAIZE:AF-C0PGQ1-F1 DIADENOSINE TETRAPHOSPHATE SYNTHETASE;
 166:  blh4-A  4.5  3.7   68   692    9   MAIZE:AF-C4J8Y6-F1 UNCHARACTERIZED PROTEIN;
 167:  a81k-A  4.5  9.6  100   654    8   MAIZE:AF-A0A1D6J243-F1 CRM-DOMAIN CONTAINING FACTOR CFM3A
 168:  bfod-A  4.4  6.9  133   351    8   MAIZE:AF-A0A1D6ICF7-F1 LAZ1-1;
 169:  bhn2-A  4.4 17.5   84   564    5   MAIZE:AF-A0A060CZR1-F1 GRAS TRANSCRIPTION FACTOR;
 170:  bgev-A  4.4  8.3   85   117   12   MAIZE:AF-A0A1D6I0D3-F1 ATPASE 2 PLASMA MEMBRANE-TYPE;
 171:  bim9-A  4.4  4.0   63   578    3   MAIZE:AF-B4FZZ5-F1 ARM REPEAT SUPERFAMILY PROTEIN;
 172:  bk08-A  4.4 14.0   89   904    8   MAIZE:AF-A0A1D6QGU4-F1 DISEASE RESISTANCE PROTEIN RPM1;
 173:  bmiu-A  4.4  6.2   91   475    5   MAIZE:AF-C0PBW1-F1 S-ADENOSYL-L-METHIONINE-DEPENDENT METHYLTRANSFERA
 174:  a89r-A  4.4 22.9   78   726    4   MAIZE:AF-A0A1D6KKI8-F1 DIADENOSINE TETRAPHOSPHATE SYNTHETASE;
 175:  a2t3-A  4.4  6.8  101   715    7   MAIZE:AF-Q9FYT6-F1 CHLOROPLASTIC GROUP IIA INTRON SPLICING FACILITAT
 176:  a6mk-A  4.4 13.4   89   533    6   MAIZE:AF-A0A1D6PQL3-F1 SERYL-TRNA SYNTHETASE;
 177:  az1d-A  4.4  3.7   73   333   12   MAIZE:AF-B6SUS2-F1 PUTATIVE WRKY TRANSCRIPTION FACTOR 30;
 178:  a2co-A  4.4  9.8   77  1304    5   MAIZE:AF-A0A1D6H5B1-F1 PHOSPHATE REGULATORY HOMOLOG1;
 179:  bmf3-A  4.4 12.9   78   387    6   MAIZE:AF-A0A1D6P1I8-F1 MULTIDRUG RESISTANCE PROTEIN ABC TRANSPORTER F
 180:  blc6-A  4.4  3.1   65   448    9   MAIZE:AF-A0A1D6PCY3-F1 UNCHARACTERIZED PROTEIN;
 181:  bcr3-A  4.4 11.6   93   360    6   MAIZE:AF-A0A1D6QNJ5-F1 SERINC-DOMAIN CONTAINING SERINE AND SPHINGOLIP
 182:  bjz3-A  4.4  6.1   76   966   11   MAIZE:AF-A0A1D6F9V3-F1 VALYL-TRNA SYNTHETASE;
 183:  bf90-A  4.4  6.5   87  1334    6   MAIZE:AF-A0A1D6GR09-F1 UNCHARACTERIZED PROTEIN;
 184:  a922-A  4.4  5.7  158   392    9   MAIZE:AF-A0A1D6GWG1-F1 UPF0496 PROTEIN;
 185:  a0p8-A  4.4  7.6   65  1052    3   MAIZE:AF-Q67BC7-F1 CELLULOSE SYNTHASE;
 186:  azwm-A  4.4 10.2  110   671    7   MAIZE:AF-K7UPH8-F1 PUTATIVE POX DOMAIN/HOMEOBOX DNA-BINDING DOMAIN F
 187:  ay2l-A  4.4 13.5   80   534    9   MAIZE:AF-A0A1D6I0R6-F1 FRIGIDA-LIKE PROTEIN;
 188:  bd2p-A  4.4  6.1  149   713   11   MAIZE:AF-K7VBZ1-F1 OSJNBA0089E12.13-LIKE PROTEIN;
 189:  a2cu-A  4.4 18.4   92   421   10   MAIZE:AF-A0A1D6I0F0-F1 SYNTAXIN/T-SNARE FAMILY PROTEIN;
 190:  awj5-A  4.4  7.4   80   848    4   MAIZE:AF-A0A1D6L2P8-F1 CHROMATIN COMPLEX SUBUNIT A 106;
 191:  bf1v-A  4.4 12.3   79   897    6   MAIZE:AF-A0A1D6PSE9-F1 DISEASE RESISTANCE PROTEIN RPM1;
 192:  az6q-A  4.4  9.0  145   388    7   MAIZE:AF-A0A1D6MQB1-F1 UNCHARACTERIZED PROTEIN;
 193:  ba71-A  4.4  8.1   90  1100    4   MAIZE:AF-A0A1D6MNI0-F1 REVERSE TRANSCRIPTASE DOMAIN-CONTAINING PROTEI
 194:  ayfz-A  4.4  7.2   70   341    6   MAIZE:AF-A0A1D6FBK4-F1 ELECTRON TRANSFER FLAVOPROTEIN SUBUNIT ALPHA M
 195:  bmf5-A  4.4 12.8  114   835   10   MAIZE:AF-A0A1D6F9A3-F1 DUF4220 DOMAIN-CONTAINING PROTEIN;
 196:  bcvd-A  4.4  7.8  135   952    9   MAIZE:AF-A0A1D6KLY4-F1 EXOCYST COMPLEX COMPONENT EXO84C;
 197:  ay1o-A  4.4  3.7   77   582    8   MAIZE:AF-A0A1D6FVX7-F1 LEUKOTRIENE A-4 HYDROLASE-LIKE PROTEIN;
 198:  bf18-A  4.4 13.0   89   688    6   MAIZE:AF-A0A1D6K7I1-F1 BELL-LIKE HOMEODOMAIN PROTEIN 3;
 199:  bb7g-A  4.4  4.9   66    69    9   MAIZE:AF-A0A1D6KM05-F1 UNCHARACTERIZED PROTEIN;
 200:  av44-A  4.4 11.7  142  1621    4   MAIZE:AF-A0A1D6F098-F1 FORMIN-LIKE PROTEIN;
 201:  bgcd-A  4.4  6.9  108   673    6   MAIZE:AF-A0A1D6PFR7-F1 ELECTRON TRANSPORTER;
 202:  be1z-A  4.4  3.1   63   235    3   MAIZE:AF-A0A1D6NFY7-F1 UNCHARACTERIZED PROTEIN;
 203:  bjy7-A  4.4  2.9   65   264   11   MAIZE:AF-A0A1D6JR08-F1 VACUOLAR PROTEIN-SORTING-ASSOCIATED PROTEIN 37
 204:  a1gs-A  4.4  3.1   77   224    4   MAIZE:AF-B6U2T4-F1 DUF1992 DOMAIN-CONTAINING PROTEIN;
 205:  a2mg-A  4.3  5.6  141   639    9   MAIZE:AF-B7ZYW2-F1 PUTATIVE CLATHRIN ASSEMBLY PROTEIN;
 206:  bdq8-A  4.3  8.5  116   605    5   MAIZE:AF-A0A1D6HQG1-F1 EXOCYST SUBUNIT EXO70 FAMILY PROTEIN;
 207:  bjy9-A  4.3  2.7   56    62   11   MAIZE:AF-Q33300-F1 PHOTOSYSTEM II REACTION CENTER PROTEIN Z;
 208:  bnwl-A  4.3  4.4  169   707    7   MAIZE:AF-A0A1D6N9I0-F1 UNCHARACTERIZED PROTEIN;
 209:  axqp-A  4.3 14.9   87   322    5   MAIZE:AF-B4FK62-F1 PLASTID DIVISION PROTEIN PDV2;
 210:  az13-A  4.3  5.7  132  1178    5   MAIZE:AF-A0A1D6E6T6-F1 TRAFFICKING PROTEIN PARTICLE COMPLEX II-SPECIF
 211:  a2j5-A  4.3  7.8   98   261    7   MAIZE:AF-B4FPF7-F1 UNCHARACTERIZED PROTEIN;
 212:  a5vs-A  4.3 10.6   70   378    6   MAIZE:AF-A0A1D6G935-F1 ENDOPLASMIC RETICULUM VESICLE TRANSPORTER PROT
 213:  a2ks-A  4.3  6.0   77  2268    9   MAIZE:AF-A0A1D6NXU7-F1 HELICASE PROTEIN MOM1;
 214:  bkcp-A  4.3  8.5   72    85    4   MAIZE:AF-A0A1D6HYT2-F1 PREFOLDIN CHAPERONE SUBUNIT FAMILY PROTEIN;
 215:  a0no-A  4.3  3.9   77   804    6   MAIZE:AF-A0A1D6J4G3-F1 ETHYLENE RECEPTOR;
 216:  a5i7-A  4.3  5.6   87   303    9   MAIZE:AF-C4JBP0-F1 SKP1_POZ DOMAIN-CONTAINING PROTEIN;
 217:  bn0t-A  4.3  8.7  110  1484    5   MAIZE:AF-A0A1D6KU17-F1 ATP-DEPENDENT HELICASE ATRX;
 218:  a36v-A  4.3  3.9   65   458    2   MAIZE:AF-B4FRC4-F1 SERYL-TRNA SYNTHETASE;
 219:  bo1j-A  4.3  6.2   94   804   11   MAIZE:AF-A0A1D6QG28-F1 SEC1/MUNC18-LIKE (SM) PROTEINS SUPERFAMILY;
 220:  a86z-A  4.3 16.6   73   705   11   MAIZE:AF-B6SP43-F1 ABC FAMILY1;
 221:  bgxv-A  4.3  6.8   88  1111    7   MAIZE:AF-K7VFM5-F1 PUTATIVE DISEASE RESISTANCE RPP13-LIKE PROTEIN 1;
 222:  a2ae-A  4.3 10.1   70   384    1   MAIZE:AF-B4FFY7-F1 ENDOPLASMIC RETICULUM VESICLE TRANSPORTER PROTEIN
 223:  bley-A  4.3  8.5   96   971    4   MAIZE:AF-A0A1D6Q9G7-F1 RING-TYPE E3 UBIQUITIN TRANSFERASE;
 224:  awab-A  4.3  4.0   68   125    9   MAIZE:AF-A0A1D6KH08-F1 UNCHARACTERIZED PROTEIN;
 225:  bb43-A  4.3 10.3  118   579    5   MAIZE:AF-A0A1D6Q9M2-F1 ALDEHYDE DEHYDROGENASE2;
 226:  azqg-A  4.3  4.0  111   149    9   MAIZE:AF-A0A1D6EWR8-F1 14-3-3-LIKE PROTEIN GF14 OMEGA;
 227:  bn9w-A  4.3 15.0  102   906    6   MAIZE:AF-A0A1D6JII9-F1 PENTATRICOPEPTIDE REPEAT-CONTAINING PROTEIN CH
 228:  bmqh-A  4.3  3.5   59   162   10   MAIZE:AF-A0A1D6MLY6-F1 MYOSIN MOTOR DOMAIN-CONTAINING PROTEIN;
 229:  a5r7-A  4.3  6.1   89   580    4   MAIZE:AF-A0A1D6NH00-F1 PUTATIVE PLASTID-LIPID-ASSOCIATED PROTEIN 14 C
 230:  bdgj-A  4.3  4.7   73   275    4   MAIZE:AF-A0A1D6LF01-F1 UNCHARACTERIZED PROTEIN;
 231:  bche-A  4.2  5.4  115  2140   13   MAIZE:AF-A0A1D6MWQ7-F1 FORMIN-LIKE PROTEIN;
 232:  av0p-A  4.2  3.7  148   295   11   MAIZE:AF-A0A1D6QR44-F1 SPX DOMAIN-CONTAINING PROTEIN 1;
 233:  bd7a-A  4.2  9.3   98   576    8   MAIZE:AF-C4J9N0-F1 BEL1-LIKE HOMEODOMAIN PROTEIN 9;
 234:  awnx-A  4.2  5.9  126   183    5   MAIZE:AF-A0A1D6E8G1-F1 OSJNBA0044K18.5-LIKE PROTEIN;
 235:  a2ti-A  4.2  5.1   95   964    8   MAIZE:AF-A0A1D6I348-F1 CRS1 / YHBY (CRM) DOMAIN-CONTAINING PROTEIN;
 236:  bm2d-A  4.2  4.4   88   509    9   MAIZE:AF-C0P3F7-F1 BTB/POZ DOMAIN-CONTAINING PROTEIN;
 237:  az6y-A  4.2  5.6  110  1308   10   MAIZE:AF-A0A1D6PE79-F1 P-LOOP CONTAINING NUCLEOSIDE TRIPHOSPHATE HYDR
 238:  bj9l-A  4.2  6.0  152  1498    7   MAIZE:AF-A0A1D6FF20-F1 ABC TRANSPORTER C FAMILY MEMBER 3;
 239:  bdh8-A  4.2  9.6   79   157    5   MAIZE:AF-A0A1D6H7X6-F1 PREFOLDIN 1;
 240:  bac3-A  4.2 10.2  104  1039    4   MAIZE:AF-K7U423-F1 CRM FAMILY MEMBER2;
 241:  a55z-A  4.2  3.0   61   636    5   MAIZE:AF-A0A1D6NLJ8-F1 PROTEIN GAMETE EXPRESSED 3;
 242:  a49s-A  4.2  6.1  161   358    8   MAIZE:AF-A0A1D6JMU2-F1 DUF241 DOMAIN PROTEIN;
 243:  bk6s-A  4.2  6.5   69   465    3   MAIZE:AF-B6TTC2-F1 RING-TYPE E3 UBIQUITIN TRANSFERASE;
 244:  bguo-A  4.2  8.8   75   976    9   MAIZE:AF-A0A1D6F9B4-F1 UNCHARACTERIZED PROTEIN;
 245:  begb-A  4.2  8.5   75   173    9   MAIZE:AF-A0A096RG90-F1 YLMG HOMOLOG PROTEIN 1-2 CHLOROPLASTIC;
 246:  a32d-A  4.2  4.2   71   214    7   MAIZE:AF-B4FUW7-F1 UNCHARACTERIZED CONSERVED PROTEIN UCP022280;
 247:  blv3-A  4.2  5.8  104   270   10   MAIZE:AF-A0A1D6MBX4-F1 SYNTAXIN-72;
 248:  azsf-A  4.2  4.4  136   823    8   MAIZE:AF-A0A1D6JAK5-F1 DUF4220 DOMAIN-CONTAINING PROTEIN;
 249:  a5go-A  4.2  6.4   65   159    8   MAIZE:AF-A0A1D6FN36-F1 DIMER_TNP_HAT DOMAIN-CONTAINING PROTEIN;
 250:  bmqv-A  4.2  4.1   67   183    7   MAIZE:AF-A0A1D6H5M5-F1 E3 UBIQUITIN-PROTEIN LIGASE ATL41;
 251:  ble2-A  4.2  4.7   70    97    6   MAIZE:AF-A0A1D6H9I0-F1 UNCHARACTERIZED PROTEIN;
 252:  a0dz-A  4.2 13.1  119   294    7   MAIZE:AF-C0PDV0-F1 TETRASPANIN-3;
 253:  blo5-A  4.2  5.2  110   394    8   MAIZE:AF-A0A1D6NFR3-F1 CYTOCHROME B561 AND DOMON DOMAIN-CONTAINING PR
 254:  a53n-A  4.2  8.8  124   344    3   MAIZE:AF-B6THW9-F1 SYNTAXIN-32;
 255:  bk28-A  4.2  6.1   73   187   12   MAIZE:AF-B6SNF5-F1 OLE-5;
 256:  aya5-A  4.2 11.0  141   839   11   MAIZE:AF-A0A1D6GC10-F1 DYNAMIN-RELATED PROTEIN 5A;
 257:  bb8h-A  4.2  3.1   89   122    6   MAIZE:AF-A0A1D6LKX4-F1 UNCHARACTERIZED PROTEIN;
 258:  ayk5-A  4.2  9.7   77   143    5   MAIZE:AF-A0A1D6FLE8-F1 TUBULIN BETA-2 CHAIN;
 259:  a81d-A  4.2 10.1  100  1267    3   MAIZE:AF-A0A1D6PS32-F1 PUTATIVE PHOSPHATIDYLINOSITOL KINASE;
 260:  a60d-A  4.2  1.9   44    46    5   MAIZE:AF-A0A1D6L301-F1 UNCHARACTERIZED PROTEIN;
 261:  bc98-A  4.2  5.4   76   809    4   MAIZE:AF-A0A1D6KJ41-F1 UVRB/UVRC MOTIF FAMILY PROTEIN;
 262:  bawk-A  4.2  5.5   99   539    6   MAIZE:AF-A0A1D6NQE5-F1 S-ACYLTRANSFERASE;
 263:  a3rm-A  4.2  5.1   80   213    8   MAIZE:AF-B6TN44-F1 26S PROTEASOME NON-ATPASE REGULATORY SUBUNIT 9;
 264:  bjgc-A  4.2  6.5   67  1609    4   MAIZE:AF-A0A1D6PXJ6-F1 1-PHOSPHATIDYLINOSITOL-3-PHOSPHATE 5-KINASE;
 265:  a0j6-A  4.2  9.0  172  1130    9   MAIZE:AF-A0A1D6J6X2-F1 EXOCYST COMPLEX COMPONENT SEC5;
 266:  bg3q-A  4.2  4.0   58   166    5   MAIZE:AF-A0A1D6EMM3-F1 UNCHARACTERIZED PROTEIN;
 267:  a7tq-A  4.2  6.5   71  1484    7   MAIZE:AF-A0A1D6K3N5-F1 PROTEIN HUA2-LIKE 3;
 268:  blrj-A  4.2  7.0  101   365    5   MAIZE:AF-K7V4E4-F1 ATP SYNTHASE PROTEIN I-RELATED;
 269:  bl7l-A  4.2  4.4   77    94    5   MAIZE:AF-B6U8I2-F1 RETROTRANSPOSON PROTEIN;
 270:  aybs-A  4.2 13.2   88  1444    6   MAIZE:AF-A0A1D6GVA8-F1 L-ZIP+NBS+LRR-LIKE PROTEIN;
 271:  bkbq-A  4.2  6.9   94   284    7   MAIZE:AF-C0P8U7-F1 SGF29 TUDOR-LIKE DOMAIN;
 272:  aw3c-A  4.2  3.3   47    57    9   MAIZE:AF-A0A1D6H506-F1 UNCHARACTERIZED PROTEIN;
 273:  bgri-A  4.2  6.0   84   290    6   MAIZE:AF-A0A1D6F5P2-F1 BAG DOMAIN CONTAINING PROTEIN EXPRESSED;
 274:  bcj4-A  4.2  7.1   99   445   13   MAIZE:AF-A0A1D6KQ97-F1 CDC48_N DOMAIN-CONTAINING PROTEIN;
 275:  bgen-A  4.2  8.3  132   235    4   MAIZE:AF-B4FTT1-F1 PUTATIVE TRANSMEMBRANE ASCORBATE FERRIREDUCTASE 2
 276:  a44m-A  4.2  5.0   64   496    6   MAIZE:AF-C4J2V6-F1 FATTY ACYL-COA REDUCTASE;
 277:  a4on-A  4.1  6.0  148   805    6   MAIZE:AF-K7VL89-F1 PROTEIN NETWORKED 2D;
 278:  a93c-A  4.1  7.1  104   446    4   MAIZE:AF-A0A1D6Q6T4-F1 PROTEIN S-ACYLTRANSFERASE 10;
 279:  beoh-A  4.1  7.4  129   313    5   MAIZE:AF-A0A1D6QQM6-F1 SYNTAXIN-123;
 280:  a9ip-A  4.1  4.4   94   690   10   MAIZE:AF-A0A1D6LEY9-F1 TETRATRICOPEPTIDE REPEAT (TPR)-LIKE SUPERFAMIL
 281:  bde6-A  4.1  9.3   78   803    8   MAIZE:AF-K7V5J0-F1 CWF21;
 282:  a8lg-A  4.1 12.3   75   575    4   MAIZE:AF-A0A1D6DWZ8-F1 ENTH/VHS FAMILY PROTEIN;
 283:  bdkq-A  4.1  6.9   66   528    3   MAIZE:AF-A0A1D6KTT2-F1 LEUNIG-RELATED4;
 284:  bpqk-A  4.1  5.0   72   457    7   MAIZE:AF-A0A1D6MT12-F1 PROTEIN LOW PSII ACCUMULATION 1 CHLOROPLASTIC;
 285:  bbvm-A  4.1  7.3  122   430    4   MAIZE:AF-A0A1D6PCR1-F1 TETRATRICOPEPTIDE REPEAT (TPR)-LIKE SUPERFAMIL
 286:  a8w6-A  4.1  4.4   72   864    6   MAIZE:AF-A0A1D6JSH7-F1 PLANT MOBILE DOMAIN PROTEIN FAMILY;
 287:  bhr9-A  4.1  5.5   80   141   10   MAIZE:AF-A0A1D6GXX4-F1 PLANT INVERTASE/PECTIN METHYLESTERASE INHIBITO
 288:  awc0-A  4.1  4.5   67  1118    7   MAIZE:AF-A0A1D6QRP9-F1 REVERSE TRANSCRIPTASE DOMAIN-CONTAINING PROTEI
 289:  a8yx-A  4.1  3.7   66   535    3   MAIZE:AF-B4FF46-F1 GLUTAMYL-TRNA REDUCTASE;
 290:  bkmx-A  4.1  5.0  142   801    7   MAIZE:AF-A0A1D6F4P1-F1 RINT1-LIKE PROTEIN MAG2L;
 291:  bmw7-A  4.1  4.0   71   334    4   MAIZE:AF-K7V8I9-F1 UVRB/UVRC MOTIF-CONTAINING PROTEIN;
 292:  bn5t-A  4.1  7.7   98   312   10   MAIZE:AF-C0P6Z7-F1 UNCHARACTERIZED PROTEIN;
 293:  axs1-A  4.1  9.1   87   647    7   MAIZE:AF-A0A1D6EY39-F1 ARM REPEAT SUPERFAMILY PROTEIN;
 294:  axuq-A  4.1 19.1   89  1006    7   MAIZE:AF-A0A1D6HLU3-F1 KINESIN HEAVY CHAIN-LIKE PROTEIN;
 295:  bn0q-A  4.1  4.1   86   118    8   MAIZE:AF-B6TGI4-F1 UNCHARACTERIZED PROTEIN;
 296:  aviq-A  4.1 14.3   92   945    4   MAIZE:AF-A0A1D6F2I3-F1 UNCHARACTERIZED PROTEIN;
 297:  bivw-A  4.1  4.2   71   373    6   MAIZE:AF-A0A1D6IP13-F1 SH3 DOMAIN-CONTAINING PROTEIN 3;
 298:  awfg-A  4.1  4.2   90   705    6   MAIZE:AF-A0A1D6FT42-F1 DUF4220 DOMAIN-CONTAINING PROTEIN;
 299:  a0ws-A  4.1  4.6   84   552   11   MAIZE:AF-A0A1D6KF74-F1 BTB/POZ DOMAIN-CONTAINING PROTEIN;
 300:  be22-A  4.1 10.9   94   623   10   MAIZE:AF-A0A1D6EVN7-F1 E3 UBIQUITIN PROTEIN LIGASE RIN2;
 301:  a9vb-A  4.1  4.0   90   534    8   MAIZE:AF-A0A1D6L651-F1 BTB/POZ DOMAIN-CONTAINING PROTEIN;
 302:  a50s-A  4.1 10.6   66   513    9   MAIZE:AF-A0A1D6NER7-F1 PUTATIVE PHOSPHOETHANOLAMINE N-METHYLTRANSFERA
 303:  bbbw-A  4.1  4.9   87   148    7   MAIZE:AF-A0A1D6HBI0-F1 SEC20 FAMILY PROTEIN;
 304:  bowv-A  4.1  6.8   87   352    5   MAIZE:AF-A0A1D6G952-F1 PUTATIVE WRKY DNA-BINDING DOMAIN SUPERFAMILY P
 305:  bnkw-A  4.1  8.3  133   688    3   MAIZE:AF-A0A1D6PPD9-F1 P-LOOP CONTAINING NUCLEOSIDE TRIPHOSPHATE HYDR
 306:  av4r-A  4.1  7.3   87   176    9   MAIZE:AF-C0PKS2-F1 MEDIATOR OF RNA POLYMERASE II TRANSCRIPTION SUBUN
 307:  bah3-A  4.1  6.2  128   161   13   MAIZE:AF-A0A1D6FUL2-F1 POST-GPI ATTACHMENT TO PROTEINS FACTOR 3;
 308:  bcti-A  4.1  6.1   78   225   10   MAIZE:AF-K7VRT0-F1 RESPONSE TO ABA AND SALT 1;
 309:  bgnu-A  4.1  8.0   96   980    5   MAIZE:AF-Q9ZSV1-F1 POLY  POLYMERASE 1;
 310:  a4gc-A  4.1 11.6   87   327    6   MAIZE:AF-A0A1D6NMW0-F1 ABELSON INTERACTOR1-LIKE PROTEIN1;
 311:  bevm-A  4.1 10.3   71   426    1   MAIZE:AF-A0A1D6K138-F1 ENDOPLASMIC RETICULUM VESICLE TRANSPORTER PROT
 312:  be3e-A  4.1  4.1   79   180    5   MAIZE:AF-A0A1D6HA44-F1 PMEI DOMAIN-CONTAINING PROTEIN;
 313:  bihz-A  4.1  4.9   90   795   10   MAIZE:AF-A0A1D6MBV0-F1 CRS1/YHBY (CRM) DOMAIN-CONTAINING PROTEIN;
 314:  a62l-A  4.1 13.2  107  1105    5   MAIZE:AF-A0A1D6KTX7-F1 CELLULOSE SYNTHASE;
 315:  bpe7-A  4.1  7.3   93   275   10   MAIZE:AF-C4J0U6-F1 PLASTID DIVISION PROTEIN PDV1;
 316:  bhe5-A  4.1  3.3   66    74    2   MAIZE:AF-Q71QT0-F1 ATP SYNTHASE SUBUNIT 9, MITOCHONDRIAL;
 317:  bets-A  4.1  6.7   78   167    6   MAIZE:AF-A0A1D6EWJ9-F1 LAZ1-2;
 318:  a9tx-A  4.1 14.9  112   496    4   MAIZE:AF-A0A1D6I6S4-F1 SODIUM/HYDROGEN EXCHANGER 6;
 319:  bbe7-A  4.1 11.7  110   685    6   MAIZE:AF-A0A1D6J573-F1 DNAJ PROTEIN ERDJ2A;
 320:  bfn2-A  4.1  6.4   78   405    8   MAIZE:AF-C0HE93-F1 PROTEIN ELC-LIKE;
 321:  a1rm-A  4.1  3.8   75    80    7   MAIZE:AF-A0A1D6NHL0-F1 UNCHARACTERIZED PROTEIN;
 322:  axmn-A  4.0  6.2  106   676   13   MAIZE:AF-A0A1D6KKN2-F1 EXOCYST SUBUNIT EXO70 FAMILY PROTEIN;
 323:  a4up-A  4.0 12.9   92   929    4   MAIZE:AF-K7W1W7-F1 UNCHARACTERIZED PROTEIN;
 324:  a7nv-A  4.0  3.9   58   377    7   MAIZE:AF-C0PPD7-F1 PROTEIN ARGININE N-METHYLTRANSFERASE PRMT10;
 325:  baau-A  4.0  5.2  130   464    5   MAIZE:AF-A0A1D6FB18-F1 COP9 SIGNALOSOME COMPLEX SUBUNIT 2;
 326:  bewn-A  4.0  4.2   71   297    6   MAIZE:AF-A0A1D6E1X1-F1 GOLGIN CANDIDATE 2;
 327:  bkt7-A  4.0  5.7   76   253   11   MAIZE:AF-A0A1D6NMZ2-F1 AQUAPORIN SIP1-1;
 328:  bl93-A  4.0  5.2   96   181   11   MAIZE:AF-A0A1D6MR22-F1 ERGOSTEROL BIOSYNTHETIC PROTEIN 28;
 329:  a3u6-A  4.0  4.4   74   499    4   MAIZE:AF-A0A1D6Q5U4-F1 PUTATIVE NUCLEAR RNA EXPORT FACTOR SDE5;
 330:  a4xq-A  4.0  7.7   73   227   12   MAIZE:AF-A0A1D6MHC8-F1 EARLY NODULIN 20;
 331:  bi8o-A  4.0 10.4   95  1378    7   MAIZE:AF-A0A1D6NAK8-F1 MATERNAL EFFECT EMBRYO ARREST 22;
 332:  a7wy-A  4.0 15.1   75   688    5   MAIZE:AF-A0A1D6HRK5-F1 UNCHARACTERIZED PROTEIN;
 333:  bhjf-A  4.0  4.9   93   785    5   MAIZE:AF-K7THR6-F1 COPALYL DIPHOSPHATE SYNTHASE3;
 334:  a1ir-A  4.0 28.6   89   247    8   MAIZE:AF-C0P750-F1 PLASTID DIVISION PROTEIN PDV1;
 335:  bb98-A  4.0 12.4   71   232    1   MAIZE:AF-A0A096RAV0-F1 PSI-F;
 336:  bacv-A  4.0 10.9   82   914    7   MAIZE:AF-A0A1D6NRP6-F1 PENTATRICOPEPTIDE REPEAT-CONTAINING PROTEIN MI
 337:  bg7v-A  4.0 15.0   99   360    9   MAIZE:AF-A0A1D6JPR8-F1 BEL1-LIKE HOMEODOMAIN PROTEIN 3;
 338:  bddv-A  4.0  3.4   63    88    6   MAIZE:AF-A0A1D6H8P9-F1 UNCHARACTERIZED PROTEIN;
 339:  bizu-A  4.0  4.5   98   198    8   MAIZE:AF-A0A1D6EKY4-F1 MATERNAL EFFECT EMBRYO ARREST 60;
 340:  bbjg-A  4.0  5.4  117   397    8   MAIZE:AF-K7TUB1-F1 CYTOCHROME B561 AND DOMON DOMAIN-CONTAINING PROTE
 341:  bixh-A  4.0 10.2   90   706    7   MAIZE:AF-A0A1D6LN43-F1 NF-E2 INDUCIBLE PROTEIN-LIKE;
 342:  a36h-A  4.0  8.0   74   316    5   MAIZE:AF-K7TNB0-F1 PUTATIVE WRKY TRANSCRIPTION FACTOR 11;
 343:  bg2r-A  4.0  4.4   71   259    3   MAIZE:AF-A0A1D6NLJ6-F1 DNAJ HEAT SHOCK N-TERMINAL DOMAIN-CONTAINING P
 344:  a6aj-A  4.0  9.8   99   686   10   MAIZE:AF-A0A1D6P0G2-F1 PUTATIVE VHS/GAT DOMAIN CONTAINING FAMILY PROT
 345:  a7b5-A  4.0  5.1   72   506    6   MAIZE:AF-K7UL29-F1 ALUMINUM-ACTIVATED MALATE TRANSPORTER 10;
 346:  bhbu-A  4.0  2.9   49   238    2   MAIZE:AF-A0A1D6GBB7-F1 CALCYCLIN-BINDING PROTEIN;
 347:  bpfp-A  4.0  6.1  113   765    7   MAIZE:AF-A0A1D6IWK2-F1 GALACTOSE OXIDASE/KELCH REPEAT SUPERFAMILY PRO
 348:  a2r6-A  4.0  4.5  100   231    9   MAIZE:AF-B6UI06-F1 LATE EMBRYOGENESIS ABUNDANT PROTEIN, GROUP 3;
 349:  bnk9-A  4.0 15.6   89   219    7   MAIZE:AF-A0A1D6QAA7-F1 UNCHARACTERIZED PROTEIN;
 350:  bchn-A  4.0  4.9   75  1296    5   MAIZE:AF-A0A1D6I437-F1 DNA MISMATCH REPAIR PROTEIN;
 351:  bep0-A  4.0  8.4   85   130    8   MAIZE:AF-A0A1D6P632-F1 MITOCHONDRIAL IMPORT INNER MEMBRANE TRANSLOCAS
 352:  a2mx-A  4.0  3.8   79  1192    3   MAIZE:AF-A0A1D6IRQ2-F1 OS01G0112866-LIKE PROTEIN;
 353:  azhx-A  4.0  6.1   67   151    4   MAIZE:AF-A0A1D6EU63-F1 SNARE-LIKE SUPERFAMILY PROTEIN;
 354:  a6le-A  4.0  7.0   86   241    3   MAIZE:AF-A0A1D6ER74-F1 SAPOSIN B DOMAIN-CONTAINING PROTEIN;
 355:  bixs-A  4.0 22.9   72   683    6   MAIZE:AF-P16024-F1 DNA-DIRECTED RNA POLYMERASE SUBUNIT BETA';
 356:  a4w3-A  4.0  9.0   85   581    6   MAIZE:AF-A0A1D6F505-F1 UNCHARACTERIZED PROTEIN;
 357:  bhm6-A  4.0  7.6  163   514    6   MAIZE:AF-B4FPL6-F1 MLO-LIKE PROTEIN;
 358:  a4bo-A  4.0  4.1   88   257    7   MAIZE:AF-K7U682-F1 F10K1.23;
 359:  bjcg-A  4.0  6.4   81   513    6   MAIZE:AF-Q8L819-F1 HISTONE-LYSINE N-METHYLTRANSFERASE ASHH1;
 360:  a101-A  4.0  4.7   84   777    4   MAIZE:AF-A0A1D6KQA2-F1 CHLOROPLAST RNA SPLICING1;
 361:  a1mh-A  4.0  7.5  100   441    5   MAIZE:AF-A0A1D6KA46-F1 26S PROTEASOME NON-ATPASE REGULATORY SUBUNIT 1
 362:  a589-A  4.0  3.0   81   219    6   MAIZE:AF-A0A1D6GNR8-F1 TETRATRICOPEPTIDE REPEAT (TPR)-LIKE SUPERFAMIL
 363:  bcnc-A  4.0  4.7   76   161    4   MAIZE:AF-K7VUY1-F1 NADH DEHYDROGENASE 1A;
 364:  a03n-A  4.0 18.3   80   899    8   MAIZE:AF-A0A1D6LXL2-F1 WW DOMAIN-CONTAINING PROTEIN;
 365:  bl2r-A  4.0  4.6   85   890    5   MAIZE:AF-A0A1D6LQK9-F1 CYTOCHROME B561 DM13 AND DOMON DOMAIN-CONTAINI
 366:  azzp-A  4.0  5.0   97  1274    8   MAIZE:AF-A0A1D6HMA3-F1 ARM REPEAT SUPERFAMILY PROTEIN;
 367:  az3f-A  4.0  5.9  156   395    6   MAIZE:AF-A0A1D6JXF7-F1 CLATHRIN BINDING PROTEIN;
 368:  a1jt-A  4.0  3.1   83   116   10   MAIZE:AF-A0A1D6GJ76-F1 14-3-3-LIKE PROTEIN GF14 OMEGA;
 369:  barh-A  4.0 11.2   84   324    5   MAIZE:AF-A0A1D6N6M7-F1 UNCHARACTERIZED PROTEIN;
 370:  beka-A  4.0  7.2   95   530    8   MAIZE:AF-A0A1D6M6G4-F1 PUTATIVE VHS/GAT DOMAIN CONTAINING FAMILY PROT
 371:  awip-A  4.0 12.4   92   539   10   MAIZE:AF-A0A1D6F790-F1 HEXOSYLTRANSFERASE;
 372:  bhpr-A  4.0  4.5   69   891    7   MAIZE:AF-A0A1D6NE29-F1 1,4-ALPHA-D-GLUCAN GLUCANOHYDROLASE;
 373:  aztc-A  4.0  9.1  101   978    6   MAIZE:AF-A0A1D6IY07-F1 ZINC ION BINDING;
 374:  bjkg-A  4.0  2.7   60   109   13   MAIZE:AF-B6U618-F1 UNCHARACTERIZED PROTEIN;
 375:  bjtw-A  4.0  7.5   72   720    3   MAIZE:AF-A0A1D6HPY6-F1 ABC TRANSPORTER F FAMILY MEMBER 3;
 376:  a9bp-A  4.0  4.1   67   536    3   MAIZE:AF-A0A1D6MJX4-F1 MYB FAMILY TRANSCRIPTION FACTOR EFM;
 377:  beyd-A  3.9  7.3  134   484    7   MAIZE:AF-K7WDL4-F1 LAZ1-7;
 378:  be7t-A  3.9 13.1  157   842    4   MAIZE:AF-A0A1D6ET41-F1 FORMIN-LIKE PROTEIN;
 379:  aywe-A  3.9  6.3   90   204   12   MAIZE:AF-Q84LS4-F1 SUPERAL1;
 380:  a8zi-A  3.9 10.9   81   263    5   MAIZE:AF-K7TTB2-F1 CO-CHAPERONE GRPE FAMILY PROTEIN;
 381:  boez-A  3.9  7.8   74   543    8   MAIZE:AF-A0A1D6NWD6-F1 LIMR FAMILY PROTEIN;
 382:  a89s-A  3.9  6.4  100   824    7   MAIZE:AF-A0A1D6N0P0-F1 PENTATRICOPEPTIDE REPEAT-CONTAINING PROTEIN MI
 383:  bmse-A  3.9  7.3   85  1634   13   MAIZE:AF-A0A1D6N5V0-F1 1-PHOSPHATIDYLINOSITOL-3-PHOSPHATE 5-KINASE;
 384:  bmk6-A  3.9  5.5   91   558    4   MAIZE:AF-A0A1D6EN98-F1 BTB/POZ DOMAIN-CONTAINING PROTEIN;
 385:  a0lg-A  3.9  5.6  106   356    4   MAIZE:AF-A0A1D6JNB8-F1 TETRATRICOPEPTIDE REPEAT (TPR)-LIKE SUPERFAMIL
 386:  a58v-A  3.9  5.3   83   317    7   MAIZE:AF-K7UWT7-F1 PUTATIVE WRKY DNA-BINDING DOMAIN SUPERFAMILY PROT
 387:  a7h4-A  3.9 22.8  101   560    5   MAIZE:AF-A0A1D6LBR9-F1 HYALURONAN / MRNA BINDING FAMILY;
 388:  bj8o-A  3.9  7.9   79   577    1   MAIZE:AF-A0A1D6KJ04-F1 PLANT INTRACELLULAR RAS-GROUP-RELATED LRR PROT
 389:  a9pq-A  3.9  7.8   98   353    7   MAIZE:AF-A0A1D6JQ44-F1 PUTATIVE LRR RECEPTOR-LIKE SERINE/THREONINE-PR
 390:  a24b-A  3.9  4.3   67   332    9   MAIZE:AF-K7U372-F1 GRPE PROTEIN HOMOLOG;
 391:  a5dp-A  3.9  6.9   95   504    6   MAIZE:AF-B4FL42-F1 SPLICING FACTOR SF3A60-LIKE PROTEIN;
 392:  a2b1-A  3.9  3.8   73   253   11   MAIZE:AF-A0A1X7YHY9-F1 POST-GPI ATTACHMENT TO PROTEINS FACTOR 3;
 393:  azr3-A  3.9  8.1  171   754    7   MAIZE:AF-A0A1D6M6E0-F1 SORTING NEXIN 2B;
 394:  aw6n-A  3.9 14.2   87   903    8   MAIZE:AF-K7TNW0-F1 DISEASE RESISTANCE PROTEIN RPM1;
 395:  a39q-A  3.9 15.4  162   956    2   MAIZE:AF-A0A1D6N4N1-F1 FORMIN-LIKE PROTEIN;
 396:  bft7-A  3.9  7.9  114   373    7   MAIZE:AF-C0PEE2-F1 SMALL G PROTEIN FAMILY PROTEIN / RHOGAP FAMILY PR
 397:  bns1-A  3.9  5.5   63   515   10   MAIZE:AF-A0A1D6EPK6-F1 MALONYL-COA DECARBOXYLASE FAMILY PROTEIN;
 398:  a51k-A  3.9  6.0   66   107    5   MAIZE:AF-B6TFU9-F1 VACUOLAR ATPASE ASSEMBLY INTEGRAL MEMBRANE PROTEI
 399:  bfl9-A  3.9  6.3  108   253   11   MAIZE:AF-A0A1D6N1W8-F1 UNCHARACTERIZED PROTEIN;
 400:  a4w9-A  3.9  5.3  128   941    5   MAIZE:AF-A0A1D6IB58-F1 BZIP TRANSCRIPTION FACTOR;
 401:  bprc-A  3.9  3.3   79   127    5   MAIZE:AF-A0A1D6EFQ3-F1 TRANSMEMBRANE-LIKE PROTEIN;
 402:  bdms-A  3.9 10.8  106   420    6   MAIZE:AF-A0A1D6LN85-F1 P53 AND DNA DAMAGE-REGULATED PROTEIN 1;
 403:  a30q-A  3.9  4.7   99  1376    6   MAIZE:AF-A0A1D6QD57-F1 PROTEIN TONSOKU;
 404:  a0wr-A  3.9  9.9   69  1023    6   MAIZE:AF-K7VKG7-F1 TRANSLOCASE OF CHLOROPLAST 120 CHLOROPLASTIC;
 405:  bbe4-A  3.9  8.1   76   609    8   MAIZE:AF-B6U266-F1 ENTH/VHS/GAT FAMILY PROTEIN;
 406:  aw2q-A  3.9  4.4   93   406    8   MAIZE:AF-A0A1D6GYW0-F1 UNCHARACTERIZED PROTEIN;
 407:  a0uw-A  3.9  5.0   88  1060   14   MAIZE:AF-A0A1D6KQF6-F1 CELLULOSE SYNTHASE-LIKE PROTEIN D4;
 408:  a5jl-A  3.9 11.8   76   131   14   MAIZE:AF-A0A1D6PZK4-F1 PROTEIN-S-ISOPRENYLCYSTEINE O-METHYLTRANSFERAS
 409:  bj9x-A  3.9  8.9  102  1234    8   MAIZE:AF-A0A1D6LI53-F1 UNCHARACTERIZED PROTEIN;
 410:  bg5e-A  3.9  2.9   53   164    4   MAIZE:AF-A0A1D6JXU9-F1 UNCHARACTERIZED PROTEIN;
 411:  a1m0-A  3.9  7.7   90   144   11   MAIZE:AF-K7UBR8-F1 UNCHARACTERIZED PROTEIN;
 412:  bavu-A  3.9  5.7   85   512    6   MAIZE:AF-B7ZYB8-F1 FRIGIDA-LIKE PROTEIN;
 413:  bh44-A  3.9  4.3   67   330    9   MAIZE:AF-A0A1D6E915-F1 ZINC FINGER (C2H2 TYPE) FAMILY PROTEIN;
 414:  a7hd-A  3.9  3.6  115   200    5   MAIZE:AF-B4FCD3-F1 MATERNAL EFFECT EMBRYO ARREST 60;
 415:  axwa-A  3.9  8.7  105   132    5   MAIZE:AF-C4JBF9-F1 PREFOLDIN 6;
 416:  a5v9-A  3.9  3.3   86   107    6   MAIZE:AF-A0A1D6QK78-F1 UNCHARACTERIZED PROTEIN;
 417:  a2i5-A  3.9  5.1  131   319    6   MAIZE:AF-A0A1D6MAB8-F1 ER LUMEN PROTEIN-RETAINING RECEPTOR;
 418:  bbtx-A  3.9 14.3  118  1294    5   MAIZE:AF-A0A1D6NS45-F1 KINESIN-LIKE PROTEIN KCA2;
 419:  azmv-A  3.9 18.5   79  1025    4   MAIZE:AF-A0A1D6ICC2-F1 DISEASE RESISTANCE PROTEIN RPM1;
 420:  bd89-A  3.9  6.8   77   909    3   MAIZE:AF-A0A1D6ESV1-F1 CYCLOPROPANE FATTY ACID SYNTHASE;
 421:  azu6-A  3.9  5.6   85   227    9   MAIZE:AF-B4FNZ6-F1 TRANSMEMBRANE PROTEIN 147;
 422:  a77q-A  3.9  7.8   86   325    6   MAIZE:AF-A0A1D6F5P1-F1 BAG DOMAIN CONTAINING PROTEIN EXPRESSED;
 423:  azg2-A  3.9  5.1   57   130   14   MAIZE:AF-C0P9F4-F1 UNCHARACTERIZED PROTEIN;
 424:  av29-A  3.9  3.9   72   562    4   MAIZE:AF-C4J6Y8-F1 ZINC-FINGER DOMAIN OF MONOAMINE-OXIDASE A REPRESS
 425:  bgfn-A  3.9 16.6   96  1211    8   MAIZE:AF-A0A1D6FW23-F1 UNCHARACTERIZED PROTEIN;
 426:  bcyn-A  3.9  4.4   88   995   11   MAIZE:AF-A0A1D6P0F4-F1 PUTATIVE CELLULOSE SYNTHASE-LIKE FAMILY PROTEI
 427:  bfih-A  3.9  9.0   83   753    4   MAIZE:AF-A0A1D6HT45-F1 PUTATIVE TRANSCRIPTIONAL REGULATOR SLK2;
 428:  bf6k-A  3.9  6.2   94   188    9   MAIZE:AF-A0A1D6FYP0-F1 UNCHARACTERIZED PROTEIN;
 429:  bl6h-A  3.9  6.6   82  1257    6   MAIZE:AF-A0A1D6MP29-F1 PROTEIN CHROMATIN REMODELING 8;
 430:  axkm-A  3.9 18.6   99   401    6   MAIZE:AF-A0A1D6MQX8-F1 S-ACYLTRANSFERASE;
 431:  a0xx-A  3.9 12.1  153  1699    7   MAIZE:AF-A0A1D6IIS0-F1 FORMIN-LIKE PROTEIN;
 432:  bisz-A  3.9 14.9   75   405    7   MAIZE:AF-A0A1D6PP97-F1 PEPTIDE CHAIN RELEASE FACTOR APG3 CHLOROPLASTI
 433:  a337-A  3.9  4.1  147   438    8   MAIZE:AF-A0A1D6JN66-F1 MAGNESIUM TRANSPORTER;
 434:  bdwt-A  3.9  5.6   75   306    4   MAIZE:AF-A0A1D6HIT1-F1 KH DOMAIN-CONTAINING PROTEIN;
 435:  bgas-A  3.9  7.5   68   108    3   MAIZE:AF-K7V3A3-F1 CWF21;
 436:  a42t-A  3.9 13.4  113   729    4   MAIZE:AF-A0A1D6M5N6-F1 DELTA-1-PYRROLINE-5-CARBOXYLATE SYNTHASE;
 437:  a8md-A  3.9 10.5   80   287    5   MAIZE:AF-A0A1D6FP36-F1 UNCHARACTERIZED PROTEIN;
 438:  bbyx-A  3.9  4.5  101   157    7   MAIZE:AF-C0P6B1-F1 DUF4149 DOMAIN-CONTAINING PROTEIN;
 439:  bdnb-A  3.9  4.8   68   118    6   MAIZE:AF-A0A3B6UD43-F1 NADH DEHYDROGENASE SUBUNIT 3;
 440:  a5sd-A  3.9  8.5  125   189   12   MAIZE:AF-A0A1D6M2P8-F1 CASP-LIKE PROTEIN;
 441:  a379-A  3.8  3.9  151   350   11   MAIZE:AF-A0A1D6KN70-F1 ER LUMEN PROTEIN RETAINING RECEPTOR FAMILY PRO
 442:  a043-A  3.8  4.3  118   434   11   MAIZE:AF-B4F8C5-F1 TRAF TRANSCRIPTION FACTOR;
 443:  avnl-A  3.8  5.9  141  1011    7   MAIZE:AF-A0A1D6JNH2-F1 UNCHARACTERIZED PROTEIN;
 444:  bimn-A  3.8  5.6   73   274    5   MAIZE:AF-A0A1D6FGG9-F1 THIOREDOXIN SUPERFAMILY PROTEIN;
 445:  bh1l-A  3.8  7.1  103   137    6   MAIZE:AF-A0A1D6N4R5-F1 SEC20 FAMILY PROTEIN;
 446:  bm52-A  3.8  7.5   92   329    4   MAIZE:AF-A0A1D6PML3-F1 UNCHARACTERIZED PROTEIN;
 447:  a71y-A  3.8  5.8   65   163    3   MAIZE:AF-B4FBV9-F1 TRANSMEMBRANE PROTEIN 18;
 448:  a0jo-A  3.8 16.4   87   705    5   MAIZE:AF-A0A1D6E5X7-F1 UNCHARACTERIZED PROTEIN;
 449:  awz5-A  3.8  6.5  114   460    8   MAIZE:AF-A0A1D6GTK8-F1 EAMA-LIKE TRANSPORTER FAMILY;
 450:  bixf-A  3.8 16.8   78  1261    5   MAIZE:AF-A0A1D6LIT0-F1 PAIRED AMPHIPATHIC HELIX PROTEIN SIN3-LIKE 3;
 451:  a7pm-A  3.8 14.9   74   556    3   MAIZE:AF-K7TIJ3-F1 UNCHARACTERIZED PROTEIN;
 452:  bbqb-A  3.8 10.9   85  1097   11   MAIZE:AF-A0A1D6N2E4-F1 RETROVIRUS-RELATED POL POLYPROTEIN LINE-1;
 453:  be9q-A  3.8  2.6   56    56    7   MAIZE:AF-A0A1D6MDJ2-F1 UNCHARACTERIZED PROTEIN;
 454:  a87v-A  3.8  7.1   73   239   10   MAIZE:AF-B4FVJ2-F1 SAPOSIN B DOMAIN-CONTAINING PROTEIN;
 455:  bkwt-A  3.8  8.7   67   286    6   MAIZE:AF-K7UBH1-F1 PUTATIVE WRKY DNA-BINDING DOMAIN SUPERFAMILY PROT
 456:  blfi-A  3.8  5.1   98   694    8   MAIZE:AF-A0A1D6HRZ2-F1 DUF4220 DOMAIN-CONTAINING PROTEIN;
 457:  bd0s-A  3.8  7.7   98   846    5   MAIZE:AF-A0A1D6E625-F1 DEAD-BOX ATP-DEPENDENT RNA HELICASE 13;
 458:  bej5-A  3.8  3.9  154   430    8   MAIZE:AF-C0PNW3-F1 MAGNESIUM TRANSPORTER;
 459:  bfry-A  3.8  6.8  108   578    7   MAIZE:AF-A0A1D6LAE7-F1 GALACTOKINASE;
 460:  bdd3-A  3.8  5.5   92   394    2   MAIZE:AF-B6TW67-F1 CFM6;
 461:  ba84-A  3.8  4.5  115   354    8   MAIZE:AF-B4FE31-F1 UNCHARACTERIZED PROTEIN;
 462:  ax1p-A  3.8  7.5  102   742   10   MAIZE:AF-A0A1D6QE75-F1 TETRATRICOPEPTIDE REPEAT (TPR)-LIKE SUPERFAMIL
 463:  bc74-A  3.8  6.1   94   551    9   MAIZE:AF-A0A1D6MRY9-F1 PECTINESTERASE;
 464:  aw5t-A  3.8  2.7   57   450    7   MAIZE:AF-A0A1D6NVQ5-F1 PUTATIVE D-MANNOSE BINDING LECTIN RECEPTOR-LIK
 465:  a51t-A  3.8  4.6  101   522    2   MAIZE:AF-A0A1D6QM59-F1 PROTEIN KINASE SUPERFAMILY PROTEIN;
 466:  bh26-A  3.8  7.4   94   763   10   MAIZE:AF-K7VD57-F1 RING-TYPE E3 UBIQUITIN TRANSFERASE;
 467:  be2d-A  3.8  6.1  101  1048    8   MAIZE:AF-K7W7V3-F1 ARM REPEAT SUPERFAMILY PROTEIN;
 468:  ax80-A  3.8  4.2   66  1268    8   MAIZE:AF-A0A1D6E7D5-F1 EIF-2-ALPHA KINASE GCN2;
 469:  bity-A  3.8  4.2   85   249    5   MAIZE:AF-B4F7T6-F1 SELT-LIKE PROTEIN;
 470:  bjuw-A  3.8  4.6  156   677    6   MAIZE:AF-A0A1D6I4I8-F1 UNCHARACTERIZED PROTEIN;
 471:  a07p-A  3.8 10.0  106   421    6   MAIZE:AF-B4FV21-F1 TETRATRICOPEPTIDE REPEAT (TPR)-LIKE SUPERFAMILY P
 472:  bbod-A  3.8  8.3   82   829    6   MAIZE:AF-A0A1D6PDQ1-F1 GRAS DOMAIN-CONTAINING PROTEIN;
 473:  a87p-A  3.8  4.3   67   135    6   MAIZE:AF-A0A1D6NWY2-F1 DOLICHYL-DIPHOSPHOOLIGOSACCHARIDE--PROTEIN
 474:  axz4-A  3.8  9.9   73   338   10   MAIZE:AF-A0A1D6IMW0-F1 PUTATIVE WRKY TRANSCRIPTION FACTOR 30;
 475:  a4ap-A  3.8  8.0  122   848    6   MAIZE:AF-A0A1D6P5R4-F1 COMPONENT OF OLIGOMERIC GOLGI COMPLEX 7;
 476:  a47j-A  3.8  3.7   58   243   19   MAIZE:AF-A0A1D6H6J3-F1 E3 UBIQUITIN-PROTEIN LIGASE ATL41;
 477:  beuz-A  3.8 10.6   77   343    5   MAIZE:AF-A0A1D6E5W7-F1 ECA1 (ER-TYPE CA2+-ATPASE 1);
 478:  bfs9-A  3.8  7.0   86   920    5   MAIZE:AF-A0A1D6PW39-F1 DNA TOPOISOMERASE I;
 479:  baxi-A  3.8  3.7   69   420    6   MAIZE:AF-A0A1D6LYW8-F1 LISH/CRA/RING-U-BOX DOMAINS-CONTAINING PROTEIN
 480:  azr4-A  3.8  4.3   73  1021    5   MAIZE:AF-A0A1D6E656-F1 PENTATRICOPEPTIDE REPEAT-CONTAINING PROTEIN MI
 481:  aywf-A  3.8  5.4   66   135    9   MAIZE:AF-A0A1D6KR52-F1 UNCHARACTERIZED PROTEIN;
 482:  bjad-A  3.8  3.9   66   266    6   MAIZE:AF-A0A1D6N0J7-F1 SYNTAXIN-61;
 483:  axv0-A  3.8  6.6  119   237    8   MAIZE:AF-B6TMP4-F1 MEMBRIN;
 484:  bhzx-A  3.8  3.3   59   443    8   MAIZE:AF-A0A1D6I867-F1 CLATHRIN HEAVY CHAIN 2;
 485:  a8ni-A  3.8 11.3   82   776   10   MAIZE:AF-A0A1D6NYP1-F1 SMAD/FHA DOMAIN-CONTAINING PROTEIN;
 486:  bmjv-A  3.8  6.4   84   526   10   MAIZE:AF-A0A1D6LG96-F1 OSJNBB0004G23.8-LIKE PROTEIN;
 487:  a6bo-A  3.8  7.3  113   371   11   MAIZE:AF-B6TH76-F1 CYTOCHROME B561 AND DOMON DOMAIN-CONTAINING PROTE
 488:  avr8-A  3.8  6.7  103   726    4   MAIZE:AF-A0A1D6MAV2-F1 HOMEOBOX2;
 489:  bmcq-A  3.8  7.1   97   208    7   MAIZE:AF-A0A1D6H6J0-F1 NUCLEOTIDE/SUGAR TRANSPORTER FAMILY PROTEIN;
 490:  axo7-A  3.8  4.9   64   355    3   MAIZE:AF-K7WAS9-F1 UBIQUITIN-SPECIFIC PROTEASE FAMILY C19-RELATED PR
 491:  a4m5-A  3.8  7.6   97   292    6   MAIZE:AF-A0A1D6GG21-F1 SYNTAXIN-121;
 492:  a8s4-A  3.8  7.3  155   430   10   MAIZE:AF-B4FB51-F1 METAL TOLERANCE PROTEIN A2;
 493:  bnmq-A  3.8  3.6   82   529    4   MAIZE:AF-B4FPI2-F1 PUTATIVE ABC1 PROTEIN;
 494:  bh3x-A  3.8  8.7   80   325    9   MAIZE:AF-B6TV98-F1 CYSTEINE PROTEINASES SUPERFAMILY PROTEIN;
 495:  a7u7-A  3.8  7.4  127   502    3   MAIZE:AF-A0A1D6L2Q1-F1 ADENYLYL CYCLASE-ASSOCIATED PROTEIN;
 496:  a29g-A  3.8 11.2  119   391    3   MAIZE:AF-A0A1D6KR14-F1 SH3 DOMAIN-CONTAINING PROTEIN 2;
 497:  bon9-A  3.8 13.3  113   614    4   MAIZE:AF-A0A1D6HUZ1-F1 UNCHARACTERIZED PROTEIN;
 498:  beba-A  3.8  9.0   80   786    5   MAIZE:AF-A0A1D6GSU3-F1 GERANYLGERANYL TRANSFERASE TYPE-2 SUBUNIT ALPH
 499:  a066-A  3.8  5.9  111  1223    5   MAIZE:AF-A0A1D6I4I6-F1 ZINC FINGER PROTEIN 346;
 500:  avju-A  3.8  6.9   57   319   14   MAIZE:AF-A0A1D6E4D0-F1 ELMO/CED-12 FAMILY PROTEIN;
 501:  bcx5-A  3.8 11.4   77   217    3   MAIZE:AF-B4FQZ0-F1 AAI DOMAIN-CONTAINING PROTEIN;
 502:  bpkq-A  3.8 10.5   73  1301    3   MAIZE:AF-A0A1D6LIW1-F1 TRANSLOCASE OF CHLOROPLAST 159 CHLOROPLASTIC;
 503:  boml-A  3.8 13.9   70   562    6   MAIZE:AF-A0A1D6FII0-F1 ASPARAGINE--TRNA LIGASE;
 504:  bklx-A  3.8  3.9   84   256   11   MAIZE:AF-A0A1D6G7I5-F1 DUF679 DOMAIN MEMBRANE PROTEIN 2;
 505:  bokj-A  3.8  7.3   82   238    5   MAIZE:AF-A0A1D6G9Q3-F1 U3 SMALL NUCLEOLAR RNA-ASSOCIATED PROTEIN 11;
 506:  a41c-A  3.8  4.5   82   745    6   MAIZE:AF-K7VSI1-F1 GLYCOSYLTRANSFERASE FAMILY PROTEIN 64 PROTEIN C5;
 507:  aw5n-A  3.7  4.6   78   368    5   MAIZE:AF-B6TI04-F1 DEVELOPMENTALLY-REGULATED GTP-BINDING PROTEIN 1;
 508:  bn4s-A  3.7  7.4   76   306    4   MAIZE:AF-A0A1D6KX37-F1 UNCHARACTERIZED PROTEIN;
 509:  bgea-A  3.7  5.2  104   653    8   MAIZE:AF-C0P4P9-F1 WPP DOMAIN-INTERACTING TAIL-ANCHORED PROTEIN 1;
 510:  a0ab-A  3.7  7.1   85   275   15   MAIZE:AF-A0A1D6PZ15-F1 FLZ-TYPE DOMAIN-CONTAINING PROTEIN;
 511:  bbow-A  3.7  9.4  166  1323   12   MAIZE:AF-A0A1D6NNC0-F1 ABC TRANSPORTER B FAMILY MEMBER 9;
 512:  a9dp-A  3.7  5.8  106   708    2   MAIZE:AF-A0A1D6KWK9-F1 FACTOR OF DNA METHYLATION 1;
 513:  a6k1-A  3.7  4.4   68   661    9   MAIZE:AF-A0A1D6KD36-F1 ABERRANT LATERAL ROOT FORMATION 4;
 514:  bjqa-A  3.7  3.5   60   567    5   MAIZE:AF-A0A1D6LIZ6-F1 CALLOSE SYNTHASE 5;
 515:  bid9-A  3.7  8.2  103   638    5   MAIZE:AF-A0A1D6GW55-F1 KRR1 FAMILY PROTEIN;
 516:  be4e-A  3.7  8.6  114  1013    5   MAIZE:AF-A0A1D6J9M9-F1 TRAFFICKING PROTEIN PARTICLE COMPLEX II-SPECIF
 517:  a42o-A  3.7  5.8  123   624    9   MAIZE:AF-A0A1D6H2Z8-F1 EXOCYST SUBUNIT EXO70 FAMILY PROTEIN;
 518:  a7oq-A  3.7 15.3  162   793    2   MAIZE:AF-A0A1D6IIA5-F1 FORMIN-LIKE PROTEIN;
 519:  ayy2-A  3.7  5.3  111   516    9   MAIZE:AF-B4FM09-F1 PROTEIN POLLENLESS 3-LIKE 2;
 520:  a1qk-A  3.7  3.6   56    61    7   MAIZE:AF-A0A1D6HDQ0-F1 UNCHARACTERIZED PROTEIN;
 521:  bllg-A  3.7  3.2   62   520    5   MAIZE:AF-A0A1D6JNJ8-F1 LETHAL LEAF-SPOT 1;
 522:  a85k-A  3.7 12.3   78   542    1   MAIZE:AF-B6TZB6-F1 CHLOROPHYLLIDE A OXYGENASE;
 523:  a8fi-A  3.7  3.7   77   339    4   MAIZE:AF-A0A1D6FBI0-F1 TRANSLIN FAMILY PROTEIN;
 524:  aw2z-A  3.7  3.3   62   226   10   MAIZE:AF-C0HJ93-F1 COLD-REGULATED 413 INNER MEMBRANE PROTEIN 2 CHLOR
 525:  azwz-A  3.7 10.8   66   243    3   MAIZE:AF-A0A1D6EG19-F1 PEPTIDASE S24/S26A/S26B/S26C FAMILY PROTEIN;
 526:  bi1l-A  3.7  6.2   69   252   14   MAIZE:AF-A0A1D6M3H3-F1 RIBOSOMAL PROTEIN L34E SUPERFAMILY PROTEIN;
 527:  a9k6-A  3.7 10.7  100   574   10   MAIZE:AF-A0A1D6MWD8-F1 WPP DOMAIN-ASSOCIATED PROTEIN;
 528:  a8b1-A  3.7  6.1   84   549    5   MAIZE:AF-K7VFV4-F1 UNCHARACTERIZED PROTEIN;
 529:  bfzs-A  3.7  6.8   87  1065   10   MAIZE:AF-A0A1D6MVB8-F1 PUTATIVE SERINE/THREONINE PROTEIN KINASE IRE;
 530:  boe6-A  3.7  9.6  106   833    7   MAIZE:AF-A0A1D6F7M1-F1 DUF4220 DOMAIN-CONTAINING PROTEIN;
 531:  a38r-A  3.7 13.6   64   254    8   MAIZE:AF-A0A1D6KYW2-F1 ADP-RIBOSYLATION FACTOR-LIKE PROTEIN 2;
 532:  a1y6-A  3.7  9.2   80  1529    6   MAIZE:AF-A0A1D6QV04-F1 PROTEIN TRANSPORT PROTEIN SEC16;
 533:  bhld-A  3.7  4.8  130   201    5   MAIZE:AF-A0A1D6F6H3-F1 CENTROMERE/KINETOCHORE PROTEIN ZW10-LIKE PROTE
 534:  bcl6-A  3.7  6.1   89   277   10   MAIZE:AF-A0A1D6DVZ0-F1 UNCHARACTERIZED PROTEIN;
 535:  bkpz-A  3.7  4.8   94   703    9   MAIZE:AF-A0A1D6HRY9-F1 DUF4220 DOMAIN-CONTAINING PROTEIN;
 536:  a03b-A  3.7 12.4  128  1012    5   MAIZE:AF-A0A1D6H1A8-F1 FORMIN-LIKE PROTEIN;
 537:  bfrr-A  3.7 12.3   71   162   10   MAIZE:AF-A0A1D6M5J8-F1 OSJNBB0008G24.13-LIKE PROTEIN;
 538:  a32i-A  3.7 11.1   84   454    8   MAIZE:AF-A0A1D6PRL6-F1 HEPARAN-ALPHA-GLUCOSAMINIDE N-ACETYLTRANSFERAS
 539:  bjby-A  3.7  5.1   72   208    1   MAIZE:AF-K7TLN2-F1 GLYCOPROTEIN;
 540:  bn1l-A  3.7 13.7   85   620    5   MAIZE:AF-B6SZ15-F1 BEL1-RELATED HOMEOTIC PROTEIN 14;
 541:  a404-A  3.7  6.0   46   355    4   MAIZE:AF-A0A1D6NAM7-F1 UNCHARACTERIZED PROTEIN;
 542:  a5ef-A  3.7  7.5   79   215    9   MAIZE:AF-K7VQ39-F1 PROTEIN PAM68 CHLOROPLASTIC;
 543:  bpo1-A  3.7 10.6   85   691    5   MAIZE:AF-A0A1D6H6U6-F1 ABC TRANSMEMBRANE TYPE-1 DOMAIN-CONTAINING PRO
 544:  ayaa-A  3.7  4.3   72   111    7   MAIZE:AF-A0A1D6P107-F1 UNCHARACTERIZED PROTEIN;
 545:  ayzj-A  3.7 20.5  144  1683    3   MAIZE:AF-A0A1D6LIJ2-F1 FORMIN-LIKE PROTEIN;
 546:  bmof-A  3.7  3.0   57   495    9   MAIZE:AF-B6TDL6-F1 CYSTEINE-TYPE ENDOPEPTIDASE/ UBIQUITIN THIOLESTER
 547:  a2uk-A  3.7  5.0   76   350    5   MAIZE:AF-K7TNF7-F1 UBIQUITIN-CONJUGATING ENZYME/RWD-LIKE PROTEIN;
 548:  aws5-A  3.7  4.2   86   110    3   MAIZE:AF-A0A1D6PPX5-F1 UNCHARACTERIZED PROTEIN;
 549:  bhfa-A  3.7  5.0   91   532    9   MAIZE:AF-A0A1D6GVJ9-F1 MYB FAMILY TRANSCRIPTION FACTOR PHL6;
 550:  bm7v-A  3.7  6.1  132   510    7   MAIZE:AF-A0A1D6G566-F1 ENTH/VHS FAMILY PROTEIN;
 551:  blwl-A  3.7  4.3  130  1881    4   MAIZE:AF-A0A1D6GXC6-F1 TRANSCRIPTION FACTOR JUMONJI (JMJC) DOMAIN-CON
 552:  a982-A  3.7 10.7   93   147    4   MAIZE:AF-A0A1D6INF9-F1 V-TYPE PROTON ATPASE SUBUNIT F;
 553:  bjrw-A  3.7  4.6   87  1088    5   MAIZE:AF-A0A1D6KIY2-F1 DNA-DIRECTED RNA POLYMERASE;
 554:  a6f8-A  3.7  8.5   90   755    8   MAIZE:AF-A0A1D6G8E7-F1 DELTA-1-PYRROLINE-5-CARBOXYLATE SYNTHASE;
 555:  bdc8-A  3.7 10.9   88   292   10   MAIZE:AF-B4FZ09-F1 PRA1 FAMILY PROTEIN;
 556:  a728-A  3.7  8.9  103   160    7   MAIZE:AF-A0A1D6KND0-F1 UNCHARACTERIZED PROTEIN;
 557:  a52a-A  3.7  5.9   89   596    3   MAIZE:AF-A0A1D6FN47-F1 OXIDOREDUCTASE 2OG-FE(II) OXYGENASE FAMILY PRO
 558:  ayu6-A  3.7 11.0   71   350    6   MAIZE:AF-A0A1D6N866-F1 ENDOPLASMIC RETICULUM VESICLE TRANSPORTER PROT
 559:  a9y9-A  3.7  8.2  111   339    7   MAIZE:AF-B6UH66-F1 ORGANIC ANION TRANSPORTER;
 560:  az07-A  3.7  6.7  138   394    6   MAIZE:AF-A0A1D6MM34-F1 METAL TOLERANCE PROTEIN 10;
 561:  a96m-A  3.7  8.2   86   111   10   MAIZE:AF-A0A1D6JQC5-F1 UNCHARACTERIZED PROTEIN;
 562:  bkx7-A  3.7  4.5   79   220    9   MAIZE:AF-A0A1D6JI67-F1 TETRASPANIN-19;
 563:  bkcf-A  3.7  6.2   86   902    5   MAIZE:AF-A0A1D6HS45-F1 DISEASE RESISTANCE RPP13-LIKE PROTEIN 4;
 564:  a43p-A  3.7  5.1   92   322    8   MAIZE:AF-A0A1D6JY39-F1 S-ACYLTRANSFERASE;
 565:  a1pq-A  3.7 10.9   85   412    4   MAIZE:AF-B6TKK9-F1 IQ CALMODULIN-BINDING MOTIF FAMILY PROTEIN;
 566:  azr0-A  3.7  4.6  126   791    5   MAIZE:AF-C0PDG9-F1 TOPOISOMERASE II-ASSOCIATED PROTEIN PAT1;
 567:  azar-A  3.7  7.3  147   500    8   MAIZE:AF-A0A1D6MKP1-F1 ZINC FINGER, C3HC4 TYPE FAMILY PROTEIN;
 568:  beri-A  3.7  7.7  100   311    4   MAIZE:AF-A0A1D6PR24-F1 HVA22-LIKE PROTEIN;
 569:  bgia-A  3.7  4.5   63   519    3   MAIZE:AF-A0A1D6NJX1-F1 DNA-DIRECTED RNA POLYMERASE III SUBUNIT RPC3;
 570:  bjwk-A  3.7  3.1   57   502    9   MAIZE:AF-A0A1D6M494-F1 UNCHARACTERIZED PROTEIN;
 571:  bimh-A  3.7  6.5  151   727   12   MAIZE:AF-C0PCY6-F1 CELLULOSE SYNTHASE-LIKE PROTEIN E1;
 572:  a3oj-A  3.7  3.5   91   773    7   MAIZE:AF-B6SV52-F1 RING-TYPE E3 UBIQUITIN TRANSFERASE;
 573:  a81r-A  3.7  7.0   93  1724    4   MAIZE:AF-A0A1D6IMC7-F1 PROTEIN CHROMATIN REMODELING 5;
 574:  bglc-A  3.7 10.5   70   483    4   MAIZE:AF-Q5EUD1-F1 PROTEIN DISULFIDE ISOMERASE;
 575:  bola-A  3.7  6.1  156   354    8   MAIZE:AF-B4FGM9-F1 UNCHARACTERIZED PROTEIN;
 576:  bpiq-A  3.7 11.0   81   670   12   MAIZE:AF-K7VR37-F1 NUCLEOLAR GTP-BINDING PROTEIN 1;
 577:  basg-A  3.7  9.0  112   586    5   MAIZE:AF-A0A1D6NYE7-F1 RESTORER OF FERTILITY2;
 578:  balu-A  3.7 11.9   88   619    7   MAIZE:AF-B6SY20-F1 ATP BINDING PROTEIN;
 579:  bbto-A  3.7  7.5   79   538    6   MAIZE:AF-A0A1D6M815-F1 S-ADENOSYL-L-METHIONINE-DEPENDENT METHYLTRANSF
 580:  a4l0-A  3.7  8.9  120   408    5   MAIZE:AF-A0A1D6IP12-F1 SH3 DOMAIN-CONTAINING PROTEIN 3;
 581:  bpon-A  3.7  4.6  116   376    8   MAIZE:AF-B4FHI1-F1 UNCHARACTERIZED PROTEIN;
 582:  bmid-A  3.7  8.0   89   440    8   MAIZE:AF-A0A1D6EE38-F1 ARM REPEAT SUPERFAMILY PROTEIN;
 583:  a0vf-A  3.7 10.1  105   615    8   MAIZE:AF-A0A1D6EU89-F1 SERINE/THREONINE-PROTEIN KINASE STY46;
 584:  a3wo-A  3.7  4.0  106   276    7   MAIZE:AF-A0A1D6F6I4-F1 14-3-3-LIKE PROTEIN;
 585:  bfbj-A  3.7  4.7  125   213   10   MAIZE:AF-B4FBQ7-F1 CASP-LIKE PROTEIN 2A1;
 586:  blma-A  3.6  3.6   60   397    7   MAIZE:AF-Q32SG4-F1 PROTEIN WRKY1;
 587:  a3nl-A  3.6  4.0  147   443    5   MAIZE:AF-B4FZW1-F1 MAGNESIUM TRANSPORTER;
 588:  avw8-A  3.6  4.9   97   181    8   MAIZE:AF-K7W872-F1 DUF679 DOMAIN MEMBRANE PROTEIN 7;
 589:  bigk-A  3.6  9.8   89   228    7   MAIZE:AF-K7V4I1-F1 PUTATIVE WRKY DNA-BINDING DOMAIN SUPERFAMILY PROT
 590:  a93i-A  3.6  6.9   69   916   10   MAIZE:AF-A0A096TDW4-F1 TRANSCRIPTIONAL COREPRESSOR SEUSS;
 591:  bbcr-A  3.6  7.8   75   663    5   MAIZE:AF-B4FWJ8-F1 BINDING PROTEIN HOMOLOG2;
 592:  bo3v-A  3.6  4.2   57    73    7   MAIZE:AF-A0A1D6ETQ6-F1 UNCHARACTERIZED PROTEIN;
 593:  avj4-A  3.6  6.4  145   841    7   MAIZE:AF-A0A1D6J908-F1 LIPASE_3 DOMAIN-CONTAINING PROTEIN;
 594:  avsq-A  3.6  4.3   72   138    7   MAIZE:AF-A0A1D6J1Q9-F1 PCRF DOMAIN-CONTAINING PROTEIN;
 595:  bosb-A  3.6  7.2   81   354   14   MAIZE:AF-A0A1D6KYQ9-F1 KNOTTED1-INTERACTING PROTEIN;
 596:  a7j6-A  3.6 10.2   77   707    5   MAIZE:AF-A0A1D6JKV6-F1 DNA (CYTOSINE-5)-METHYLTRANSFERASE DRM2;
 597:  awcd-A  3.6 13.2  105   388    6   MAIZE:AF-A0A1D6JRL7-F1 SYNTAXIN/T-SNARE FAMILY PROTEIN;
 598:  bez2-A  3.6 11.2  175   799    9   MAIZE:AF-A0A1D6FI90-F1 H(+)-EXPORTING DIPHOSPHATASE;
 599:  a0ui-A  3.6  5.8   71   277    6   MAIZE:AF-A0A1D6FXJ8-F1 UNCHARACTERIZED PROTEIN;
 600:  babd-A  3.6  7.8  115   651    8   MAIZE:AF-A0A096Q8A7-F1 MECHANOSENSITIVE ION CHANNEL PROTEIN 3 CHLOROP
 601:  bktb-A  3.6  6.7  142   681    5   MAIZE:AF-A0A1D6DSQ6-F1 L-TYPE LECTIN-DOMAIN CONTAINING RECEPTOR KINAS
 602:  bl9e-A  3.6  4.2  115   301    5   MAIZE:AF-A0A1D6QMS9-F1 ER LUMEN PROTEIN RETAINING RECEPTOR FAMILY PRO
 603:  a4be-A  3.6  7.4   90   182    8   MAIZE:AF-A0A1D6PV45-F1 SERINE/THREONINE PROTEIN PHOSPHATASE 2A 55 KDA
 604:  blxh-A  3.6  3.6   56   136    7   MAIZE:AF-A0A1D6L8C5-F1 MITOCHONDRIAL PYRUVATE CARRIER;
 605:  bg34-A  3.6  3.6   52   106    4   MAIZE:AF-B6SGK5-F1 UNCHARACTERIZED PROTEIN;
 606:  bh3t-A  3.6  4.6   95   591    8   MAIZE:AF-A0A1D6KFZ4-F1 PUTATIVE NUCLEOLAR PROTEIN 5-1;
 607:  bacm-A  3.6  4.1   65   509    6   MAIZE:AF-A0A1D6LMP2-F1 TRANSDUCIN/WD40 REPEAT-LIKE SUPERFAMILY PROTEI
 608:  beq8-A  3.6 23.0   92   344    7   MAIZE:AF-A0A1D6F6R3-F1 PUTATIVE PREFOLDIN SUBUNIT 2;
 609:  a87j-A  3.6  6.3  112   656    6   MAIZE:AF-A0A1D6M236-F1 SERINE/THREONINE-PROTEIN KINASE TOR;
 610:  aw11-A  3.6  5.3   99   466    8   MAIZE:AF-A0A1D6ETZ5-F1 LUNG SEVEN TRANSMEMBRANE RECEPTOR FAMILY PROTE
 611:  bfz6-A  3.6  5.9  153  1536    8   MAIZE:AF-A0A1D6EEY6-F1 ABC TRANSPORTER C FAMILY MEMBER 4;
 612:  avy4-A  3.6  5.0  113   379    7   MAIZE:AF-K7UKL4-F1 SH3 DOMAIN-CONTAINING PROTEIN 2;
 613:  bgbc-A  3.6  8.0  114   224    7   MAIZE:AF-A0A1D6GRI4-F1 UNCHARACTERIZED PROTEIN;
 614:  awuy-A  3.6  6.9  120   303    6   MAIZE:AF-Q2N2K4-F1 PROBABLE PHYTOL KINASE, CHLOROPLASTIC;
 615:  bc9j-A  3.6 11.3   98  1084    6   MAIZE:AF-A0A1D6PB21-F1 UNCHARACTERIZED PROTEIN;
 616:  bmhr-A  3.6 11.4   82   479    4   MAIZE:AF-A0A1D6IXW4-F1 EXOCYST COMPLEX COMPONENT SEC15A;
 617:  a4c4-A  3.6  7.7  123   231    3   MAIZE:AF-B4FLD1-F1 SYNTAXIN-51;
 618:  a8c7-A  3.6  9.2   83   523    5   MAIZE:AF-A0A1D6HD80-F1 RAN GTPASE-ACTIVATING PROTEIN 2;
 619:  bloi-A  3.6  7.1  126   752    6   MAIZE:AF-A0A1D6NHT9-F1 UNCHARACTERIZED PROTEIN;
 620:  bf3g-A  3.6  6.8  154   270    6   MAIZE:AF-A0A1D6FDT1-F1 PROTEIN ABA DEFICIENT 4 CHLOROPLASTIC;
 621:  bhjv-A  3.6  6.1  122   797    5   MAIZE:AF-A0A1D6LEX8-F1 TETRATRICOPEPTIDE REPEAT (TPR)-LIKE SUPERFAMIL
 622:  a6j9-A  3.6 12.9  104   785    5   MAIZE:AF-A0A1D6HD40-F1 FILAMENT-LIKE PLANT PROTEIN 7;
 623:  bhta-A  3.6 17.4   85   864    5   MAIZE:AF-A0A1D6QLB1-F1 DISEASE RESISTANCE PROTEIN RPM1;
 624:  bfbz-A  3.6  7.6   66   118    9   MAIZE:AF-K7VY97-F1 GRAS TRANSCRIPTION FACTOR;
 625:  bdcy-A  3.6  7.3   73   259    3   MAIZE:AF-B6TAV8-F1 RIBOSOME-RECYCLING FACTOR, CHLOROPLASTIC;
 626:  bhww-A  3.6  7.5   84   598    7   MAIZE:AF-A0A1D6E202-F1 MECHANOSENSITIVE ION CHANNEL PROTEIN 1 MITOCHO
 627:  a7mz-A  3.6 15.1  104   761    9   MAIZE:AF-A0A1D6PJ91-F1 COMPONENT OF OLIGOMERIC GOLGI COMPLEX 4;
 628:  ayzc-A  3.6  4.8   69    92   14   MAIZE:AF-A0A1D6M016-F1 UNCHARACTERIZED PROTEIN;
 629:  bbqx-A  3.6 15.0   89  1065    8   MAIZE:AF-A0A1D6E2B4-F1 PROTEIN CTR9-LIKE PROTEIN;
 630:  bm10-A  3.6 27.1  140   301    8   MAIZE:AF-C0PDW0-F1 UNCHARACTERIZED PROTEIN;
 631:  a9ch-A  3.6  8.4   76   806    7   MAIZE:AF-K7U0A7-F1 PUTATIVE RING ZINC FINGER DOMAIN SUPERFAMILY PROT
 632:  bcwq-A  3.6  3.7   61   374    7   MAIZE:AF-B4FJE7-F1 PUTATIVE WRKY TRANSCRIPTION FACTOR 74;
 633:  axrc-A  3.6  3.7   83   309    8   MAIZE:AF-A0A1D6G5P2-F1 PUTATIVE NUCLEOLAR PROTEIN 5-1;
 634:  biky-A  3.6  9.8  129   933    9   MAIZE:AF-A0A1D6FIV5-F1 HEAT REPEAT-CONTAINING PROTEIN;
 635:  bec1-A  3.6  8.5   88   569   13   MAIZE:AF-K7VIA0-F1 NUCLEOLAR PROTEIN NOP56-LIKE PROTEIN;
 636:  ay9c-A  3.6  5.4  152  1250    9   MAIZE:AF-A0A1D6MNT0-F1 ARM REPEAT SUPERFAMILY PROTEIN;
 637:  bljs-A  3.6  4.6   66   220    6   MAIZE:AF-A5HEH5-F1 GIF2;
 638:  bcle-A  3.6 11.3  118   531   11   MAIZE:AF-A0A1D6HIK5-F1 S-ACYLTRANSFERASE;
 639:  bhxz-A  3.6  3.1   49   161    2   MAIZE:AF-A0A1D6KZK4-F1 COX19-LIKE CHCH FAMILY PROTEIN;
 640:  bk8w-A  3.6  8.9   89  1609   11   MAIZE:AF-A0A1D6JA16-F1 DICER-LIKE 103;
 641:  bddo-A  3.6 10.6  117   641    5   MAIZE:AF-A0A1D6DSN3-F1 EXOCYST SUBUNIT EXO70 FAMILY PROTEIN;
 642:  a4x9-A  3.6  4.4   93   141    4   MAIZE:AF-B6SZ92-F1 TRANSMEMBRANE PROTEIN 50A;
 643:  bmh2-A  3.6  4.3  106   193    8   MAIZE:AF-A0A1D6L6L5-F1 UNCHARACTERIZED PROTEIN;
 644:  bhsi-A  3.6 12.4   73   156   10   MAIZE:AF-A0A1D6FER0-F1 GLUTATHIONE SYNTHETASE CHLOROPLASTIC;
 645:  bc7t-A  3.6  4.3   71   496    6   MAIZE:AF-A0A1D6NK38-F1 DENN DOMAIN AND WD REPEAT-CONTAINING PROTEIN S
 646:  a61b-A  3.6  6.0   87   548   13   MAIZE:AF-A0A1D6IZ65-F1 SET DOMAIN-CONTAINING PROTEIN;
 647:  behj-A  3.6 15.2   74   303    9   MAIZE:AF-B4FN51-F1 GRPE PROTEIN HOMOLOG;
 648:  awkr-A  3.6  6.0   77   279    9   MAIZE:AF-C0P4J3-F1 TOBAMOVIRUS MULTIPLICATION PROTEIN 2A;
 649:  bk33-A  3.6  4.2   89   180   11   MAIZE:AF-A0A1D6P8M1-F1 UNCHARACTERIZED PROTEIN;
 650:  bct7-A  3.6 10.1   63   716    3   MAIZE:AF-A0A1D6K5X0-F1 DIACYLGLYCEROL KINASE;
 651:  bl4a-A  3.6  3.3   60   143    5   MAIZE:AF-A0A1D6J6J4-F1 HISTONE H2A;
 652:  begk-A  3.6 10.0  138  1903   12   MAIZE:AF-A0A1D6EIE2-F1 E3 UBIQUITIN-PROTEIN LIGASE LISTERIN;
 653:  bjwg-A  3.6  4.6   89   206    7   MAIZE:AF-A0A1D6MT70-F1 EUKARYOTIC TRANSLATION INITIATION FACTOR 3 SUB
 654:  besm-A  3.6 11.4   79   541    5   MAIZE:AF-A0A1D6M0J8-F1 TRANSCRIPTION FACTOR IIA ALPHA/BETA SUBUNIT;
 655:  bkpq-A  3.6  9.2  116   266    4   MAIZE:AF-K7TLG8-F1 V-TYPE PROTON ATPASE SUBUNIT D;
 656:  az2u-A  3.5  9.3   76    82    5   MAIZE:AF-K7UXZ9-F1 LYR FAMILY OF FE/S CLUSTER BIOGENESIS PROTEIN;
 657:  avyx-A  3.5  5.7   82  1497    9   MAIZE:AF-A0A1D6GZU7-F1 DNA POLYMERASE V FAMILY;
 658:  a058-A  3.5  9.8   82   372    5   MAIZE:AF-A0A1D6I4D9-F1 UNCHARACTERIZED PROTEIN;
 659:  ba54-A  3.5  5.3   73   365    4   MAIZE:AF-A0A1D6HPV4-F1 UBIQUITIN CARBOXYL-TERMINAL HYDROLASE;
 660:  be0h-A  3.5 14.7   99   234   10   MAIZE:AF-A0A1D6FQR4-F1 SAPOSIN B DOMAIN-CONTAINING PROTEIN;
 661:  bg8g-A  3.5  4.5  124   837    6   MAIZE:AF-A0A1D6NAK5-F1 TOPOISOMERASE II-ASSOCIATED PROTEIN PAT1;
 662:  bpgm-A  3.5  4.7   99   659    5   MAIZE:AF-A0A1D6QMC3-F1 LIPASE-LIKE PAD4;
 663:  a8hw-A  3.5 17.6   80   396    5   MAIZE:AF-B4FDX3-F1 NON-STRUCTURAL MAINTENANCE OF CHROMOSOMES ELEMENT
 664:  a694-A  3.5  4.5   96   578    8   MAIZE:AF-B4G0Z0-F1 TETRATRICOPEPTIDE REPEAT (TPR)-LIKE SUPERFAMILY P
 665:  awhf-A  3.5 11.0  120   371    6   MAIZE:AF-B4FE85-F1 RING-TYPE E3 UBIQUITIN TRANSFERASE;
 666:  a0mk-A  3.5 11.0  123   542    4   MAIZE:AF-A0A1D6GIP8-F1 ADENYLYL CYCLASE-ASSOCIATED PROTEIN;
 667:  bdwf-A  3.5 12.0   79   726    8   MAIZE:AF-A0A1D6J391-F1 GLYCEROL-3-PHOSPHATE DEHYDROGENASE;
 668:  bcd4-A  3.5 10.8  143   277    7   MAIZE:AF-A0A1D6K809-F1 PLANT/K24M7-17 PROTEIN;
 669:  a4oy-A  3.5  7.6  101  1044   10   MAIZE:AF-A0A1D6F7H4-F1 NB-ARC DOMAIN CONTAINING PROTEIN;
 670:  a2o4-A  3.5  4.4   79   224    5   MAIZE:AF-A0A1D6PN30-F1 VACUOLAR PROTEIN SORTING-ASSOCIATED PROTEIN 2 
 671:  bcbz-A  3.5  8.2   76   824    4   MAIZE:AF-A0A1D6IL17-F1 DNA/RNA HELICASE PROTEIN;
 672:  a0aw-A  3.5 10.7  131   869    8   MAIZE:AF-A0A1D6K3V3-F1 ARM REPEAT SUPERFAMILY PROTEIN;
 673:  bfo6-A  3.5 11.5  108   285    7   MAIZE:AF-K7V199-F1 TETRASPANIN-6;
 674:  blg6-A  3.5  4.2   82   592   11   MAIZE:AF-A0A1D6N1S4-F1 1-PHOSPHATIDYLINOSITOL-4-PHOSPHATE 5-KINASE;
 675:  a613-A  3.5  7.8   67   334    7   MAIZE:AF-A0A1D6EXL6-F1 UNCHARACTERIZED PROTEIN;
 676:  bord-A  3.5  9.5   84   818    8   MAIZE:AF-A0A1D6KL40-F1 NAC DOMAIN-CONTAINING PROTEIN 73;
 677:  a5yk-A  3.5  6.1   92   335    3   MAIZE:AF-A0A1D6MYM4-F1 AMINO ACID PERMEASE 6;
 678:  biou-A  3.5  5.6   67   837   13   MAIZE:AF-A0A1D6KJH7-F1 YPT/RAB-GAP DOMAIN OF GYP1P SUPERFAMILY PROTEI
 679:  a5ju-A  3.5  4.6   71   400    7   MAIZE:AF-A0A1D6MTF4-F1 HAT TRANSPOSON SUPERFAMILY PROTEIN;
 680:  biyy-A  3.5 10.6   98   652    5   MAIZE:AF-A0A1D6JKU5-F1 THO COMPLEX SUBUNIT 1;
 681:  bkwg-A  3.5  7.6   84   457    6   MAIZE:AF-A0A1X7YHY8-F1 DNA_MISMATCH_REPAIR_2 DOMAIN-CONTAINING PROTEI
 682:  bh1q-A  3.5  8.5  141   807    7   MAIZE:AF-A0A1D6MW00-F1 H(+)-EXPORTING DIPHOSPHATASE;
 683:  axkl-A  3.5  6.9   83   111    4   MAIZE:AF-A0A1D6J4L2-F1 UNCHARACTERIZED PROTEIN;
 684:  bnan-A  3.5  9.1   60   226    8   MAIZE:AF-B6TLX6-F1 PYM PROTEIN;
 685:  bl1p-A  3.5  3.5   68   111    4   MAIZE:AF-A0A1D6L1V4-F1 NUCLEOLAR COMPLEX PROTEIN 2-LIKE PROTEIN;
 686:  bb0s-A  3.5  9.3   75   260    4   MAIZE:AF-B6TD72-F1 UNCHARACTERIZED PROTEIN;
 687:  bm50-A  3.5 10.3   76   739    7   MAIZE:AF-A0A1D6HNV0-F1 ZINC FINGER (C3HC4-TYPE RING FINGER) FAMILY PR
 688:  axtj-A  3.5  3.6   52    58   12   MAIZE:AF-A0A1D6IJP3-F1 UNCHARACTERIZED PROTEIN;
 689:  a0l4-A  3.5 10.6   73   170    8   MAIZE:AF-K7V3Y3-F1 COPPER TRANSPORTER;
 690:  bf4w-A  3.5  3.9   79   262    6   MAIZE:AF-A0A1D6K088-F1 TUBULIN BETA CHAIN;
 691:  bk68-A  3.5  4.2   77    90   10   MAIZE:AF-P17703-F1 30S RIBOSOMAL PROTEIN S15, CHLOROPLASTIC;
 692:  blff-A  3.5  5.2   70    79    3   MAIZE:AF-A0A1D6I3K7-F1 UNCHARACTERIZED PROTEIN;
 693:  bncf-A  3.5  8.5  118   523    4   MAIZE:AF-A0A1D6M2T4-F1 SAG20;
 694:  ba80-A  3.5  8.9   90   243    6   MAIZE:AF-A0A1D6QNU5-F1 NUCLEOLAR COMPLEX PROTEIN 2-LIKE PROTEIN;
 695:  bn7c-A  3.5  5.4  143   468    6   MAIZE:AF-A0A1D6N6K4-F1 SORTING NEXIN 1;
 696:  bl3y-A  3.5  3.4   65   328    5   MAIZE:AF-A0A1D6FQ96-F1 CTLH DOMAIN-CONTAINING PROTEIN;
 697:  a68h-A  3.5  7.8   88   780    3   MAIZE:AF-A0A1D6LK41-F1 PUTATIVE TRANSCRIPTIONAL REGULATOR SLK2;
 698:  a3vm-A  3.5  4.3   68   433    6   MAIZE:AF-K7TWQ5-F1 SEC1/MUNC18-LIKE (SM) PROTEINS SUPERFAMILY;
 699:  a0s0-A  3.5 11.8   89   426    2   MAIZE:AF-B6U5I1-F1 PEPTIDYLPROLYL ISOMERASE;
 700:  a4j6-A  3.5  9.4  154  1509   10   MAIZE:AF-K7VCA6-F1 ABC TRANSPORTER C FAMILY MEMBER 4;
 701:  a44l-A  3.5  7.2   80   538    5   MAIZE:AF-C4J0J8-F1 UNCHARACTERIZED PROTEIN;
 702:  bhoc-A  3.5 10.1   82   184    5   MAIZE:AF-A0A1D6H4G8-F1 UNCHARACTERIZED PROTEIN;
 703:  bcyh-A  3.5  9.6   73   672   12   MAIZE:AF-A0A1D6MWU2-F1 RING-TYPE E3 UBIQUITIN TRANSFERASE;
 704:  bfe2-A  3.5 14.3   72   288   14   MAIZE:AF-A0A1D6P7U7-F1 UNCHARACTERIZED PROTEIN;
 705:  biai-A  3.5  3.8   72   969    0   MAIZE:AF-A0A1D6E3X5-F1 EUKARYOTIC TRANSLATION INITIATION FACTOR 3 SUB
 706:  bh21-A  3.5  6.1   81   908    9   MAIZE:AF-A0A1D6N9M6-F1 DISEASE RESISTANCE GENE ANALOG PIC21;
 707:  a9a7-A  3.5  8.9   98   207   15   MAIZE:AF-A0A1D6HZ26-F1 CAAX AMINO TERMINAL PROTEASE FAMILY PROTEIN;
 708:  bkhv-A  3.5 10.7   73   476    5   MAIZE:AF-K7W7I7-F1 HEAT SHOCK PROTEIN BINDING PROTEIN;
 709:  bhsu-A  3.5  4.2   60    86    5   MAIZE:AF-A0A1D6JLG7-F1 NADH UBIQUINONE OXIDOREDUCTASE B14 SUBUNIT5;
 710:  ay31-A  3.5  4.7   66   307    8   MAIZE:AF-B4FLQ8-F1 26S PROTEASOME REGULATORY SUBUNIT RPN11;
 711:  a7ug-A  3.5  4.7   61   127    8   MAIZE:AF-A0A1D6PUU9-F1 UNCHARACTERIZED PROTEIN;
 712:  axnc-A  3.5  7.0  126   813    6   MAIZE:AF-A0A1D6JAK8-F1 DUF4220 DOMAIN-CONTAINING PROTEIN;
 713:  a1go-A  3.5  8.1   95   234    6   MAIZE:AF-A0A1D6KMY8-F1 UNCHARACTERIZED PROTEIN;
 714:  bbkw-A  3.5  4.7  127   666    8   MAIZE:AF-A0A1D6G914-F1 TRANSMEMBRANE AMINO ACID TRANSPORTER FAMILY PR
 715:  bnwf-A  3.5 12.3   91   761    4   MAIZE:AF-A0A1D6IM76-F1 UNCHARACTERIZED PROTEIN;
 716:  a25m-A  3.5 13.9   85   283   11   MAIZE:AF-A0A1D6PSA9-F1 SAPOSIN B DOMAIN-CONTAINING PROTEIN;
 717:  a6di-A  3.5 14.9  101   213   10   MAIZE:AF-A0A1D6LMZ0-F1 UNCHARACTERIZED PROTEIN;
 718:  a8z9-A  3.5 19.8  104   605    7   MAIZE:AF-A0A1D6JU63-F1 TERNARY COMPLEX FACTOR MIP1;
 719:  bblu-A  3.5  6.2   72   294    6   MAIZE:AF-A0A1D6HW71-F1 KH DOMAIN-CONTAINING PROTEIN SPIN1;
 720:  a38u-A  3.5  4.2   68   186    6   MAIZE:AF-A0A1D6F5S2-F1 UNCHARACTERIZED PROTEIN;
 721:  a1cm-A  3.5  3.1   47    49    6   MAIZE:AF-Q7GER9-F1 UNCHARACTERIZED PROTEIN;
 722:  a7m9-A  3.5  5.0   91  1090    4   MAIZE:AF-A0A1D6KFG2-F1 LEUCINE-RICH REPEAT PROTEIN KINASE FAMILY PROT
 723:  bdoo-A  3.5  9.1   91   358    8   MAIZE:AF-C0PL18-F1 3-PHOSPHOINOSITIDE-DEPENDENT PROTEIN KINASE-1;
 724:  bpo2-A  3.5 13.5   87  1443    3   MAIZE:AF-A0A1D6FCT5-F1 PAIRED AMPHIPATHIC HELIX PROTEIN SIN3-LIKE 3;
 725:  axqd-A  3.5  5.9   77   639    9   MAIZE:AF-A0A1D6HHH7-F1 NINE-CIS-EPOXYCAROTENOID DIOXYGENASE8;
 726:  ayt9-A  3.5  5.2  159   525    6   MAIZE:AF-A0A1D6HBI6-F1 PLASMA-MEMBRANE CHOLINE TRANSPORTER FAMILY PRO
 727:  a8b8-A  3.5  7.3   84   771    5   MAIZE:AF-C0PER5-F1 RNA-BINDING KH DOMAIN-CONTAINING PROTEIN;
 728:  av51-A  3.5  8.6  137   277    8   MAIZE:AF-A0A1D6FJ40-F1 E3 UBIQUITIN-PROTEIN LIGASE SIS3;
 729:  bgop-A  3.5  5.4   77   318    8   MAIZE:AF-A0A1D6JAU4-F1 E3 UBIQUITIN-PROTEIN LIGASE RMA1;
 730:  ayle-A  3.5 10.4  104   852    7   MAIZE:AF-W5U5X2-F1 POTASSIUM TRANSPORTER;
 731:  ayx1-A  3.5  4.3   91   577    5   MAIZE:AF-P29185-F1 CHAPERONIN CPN60-1, MITOCHONDRIAL;
 732:  a9je-A  3.5  6.1  105   664    7   MAIZE:AF-A0A1D6GJA0-F1 PUTATIVE SERINE/THREONINE PROTEIN KINASE IREH1
 733:  bpjg-A  3.5  7.2  104   336    8   MAIZE:AF-A0A1D6KZ32-F1 RNA BINDING (RRM/RBD/RNP MOTIFS) FAMILY PROTEI
 734:  aycq-A  3.5  5.0  104   554    9   MAIZE:AF-Q5CC71-F1 H(+)/PI COTRANSPORTER;
 735:  bh7z-A  3.5  4.3  104   257    6   MAIZE:AF-A0A1D6F5N4-F1 ENDOSOMAL TARGETING BRO1-LIKE DOMAIN-CONTAININ
 736:  a7q6-A  3.5  4.7   77   114   10   MAIZE:AF-A0A1D6E3T8-F1 ANKYRIN REPEAT FAMILY PROTEIN;
 737:  bapi-A  3.5 16.6   69  1183   10   MAIZE:AF-A0A1D6F3S5-F1 UBIQUITIN CARBOXYL-TERMINAL HYDROLASE;
 738:  bhtd-A  3.5  7.9  176  1716    8   MAIZE:AF-A0A1D6P4N4-F1 BREFELDIN A-INHIBITED GUANINE NUCLEOTIDE-EXCHA
 739:  bj88-A  3.4  4.7  126   420    9   MAIZE:AF-K7V0A9-F1 UNCHARACTERIZED PROTEIN;
 740:  a3b0-A  3.4  4.5   89   435    4   MAIZE:AF-B8A2W9-F1 PROTEIN SUPPRESSOR OF K(+) TRANSPORT GROWTH DEFEC
 741:  bk3n-A  3.4 13.7  100   332    7   MAIZE:AF-A0A1D6FIR2-F1 TETRATRICOPEPTIDE REPEAT PROTEIN 5;
 742:  bnoy-A  3.4  4.0   83   327    4   MAIZE:AF-A0A1D6L2K3-F1 HISTONE-LYSINE N-METHYLTRANSFERASE ATXR3;
 743:  ber9-A  3.4  3.2   58   395    3   MAIZE:AF-A0A1D6FQN1-F1 PUTATIVE CELLULOSE SYNTHASE A CATALYTIC SUBUNI
 744:  ayit-A  3.4  3.3   59    76    7   MAIZE:AF-A0A1D6LSQ7-F1 DOLICHYL-DIPHOSPHOOLIGOSACCHARIDE-PROTEIN
 745:  bm6d-A  3.4  4.7   58   173    5   MAIZE:AF-Q36907-F1 UNCHARACTERIZED PROTEIN YCF73;
 746:  ba4i-A  3.4  4.3   52   101   10   MAIZE:AF-Q6R9J7-F1 UNCHARACTERIZED PROTEIN ORF101-B;
 747:  a5hg-A  3.4 17.6  104   909    3   MAIZE:AF-K7V1M1-F1 STARCH SYNTHASE, CHLOROPLASTIC/AMYLOPLASTIC;
 748:  awzn-A  3.4  4.7   73   146    8   MAIZE:AF-A0A1D6H6R2-F1 UNCHARACTERIZED PROTEIN;
 749:  bkva-A  3.4  6.0  101   871    5   MAIZE:AF-A0A1D6KET2-F1 PUTATIVE DISEASE RESISTANCE PROTEIN;
 750:  az2x-A  3.4  6.3   73   650    7   MAIZE:AF-B4FBK7-F1 ZINC FINGER (C3HC4-TYPE RING FINGER) FAMILY PROTE
 751:  bb1n-A  3.4  4.4   88   121   10   MAIZE:AF-B6SJ34-F1 DOLICHYL-DIPHOSPHOOLIGOSACCHARIDE--PROTEIN
 752:  a4uj-A  3.4  7.1   92   311    5   MAIZE:AF-A0A1D6FGE3-F1 UNCHARACTERIZED PROTEIN;
 753:  a00c-A  3.4  4.2   63   183    3   MAIZE:AF-A0A1D6HFB8-F1 L-ASPARTASE-LIKE FAMILY PROTEIN;
 754:  bgki-A  3.4  3.4   86   140    7   MAIZE:AF-Q6R9A1-F1 UNCHARACTERIZED PROTEIN ORF140-C;
 755:  a1pn-A  3.4  4.0  109  1695    8   MAIZE:AF-A0A1D6NFT5-F1 THO COMPLEX SUBUNIT 2;
 756:  a029-A  3.4  4.8  103   396   13   MAIZE:AF-A0A1D6Q9Z6-F1 METAL TOLERANCE PROTEIN C2;
 757:  a4fc-A  3.4  7.7   94   105    5   MAIZE:AF-A0A1D6E0V0-F1 UNCHARACTERIZED PROTEIN;
 758:  a21z-A  3.4  5.1   91   237   11   MAIZE:AF-K7VLB0-F1 YLMG HOMOLOG PROTEIN 2 CHLOROPLASTIC;
 759:  bdc9-A  3.4  7.8   60   369   10   MAIZE:AF-B4FD07-F1 PUTATIVE WRKY TRANSCRIPTION FACTOR 74;
 760:  a1vn-A  3.4  4.2   80   177   10   MAIZE:AF-A0A1D6KIK6-F1 EUKARYOTIC TRANSLATION INITIATION FACTOR 3 SUB
 761:  bns4-A  3.4 11.4   88   232    8   MAIZE:AF-A0A1D6JQ03-F1 UNCHARACTERIZED PROTEIN;
 762:  bjtk-A  3.4  4.6   92  1265    8   MAIZE:AF-A0A1D6L1R5-F1 PUTATIVE SERINE/THREONINE PROTEIN KINASE IREH1
 763:  bh6c-A  3.4  5.5   72   667    7   MAIZE:AF-A0A1D6G7U3-F1 UNCHARACTERIZED PROTEIN;
 764:  aw96-A  3.4  7.1  152  2159    9   MAIZE:AF-Q8RVL1-F1 CALPAIN-TYPE CYSTEINE PROTEASE DEK1;
 765:  awk0-A  3.4  9.7   78  1520    4   MAIZE:AF-A0A1D6MDN5-F1 AUXIN-LIKE 1 PROTEIN;
 766:  befa-A  3.4 10.2   78   303    5   MAIZE:AF-A0A1D6ETC9-F1 TESTIS INTRACELLULAR MEDIATOR PROTEIN;
 767:  bf0q-A  3.4  4.6   96   214    6   MAIZE:AF-B6UIE5-F1 C/VIF2;
 768:  a7d3-A  3.4  3.3   55    84   11   MAIZE:AF-A0A1D6IAI2-F1 UNCHARACTERIZED PROTEIN;
 769:  a3dr-A  3.4 11.0   71   605    3   MAIZE:AF-A0A1D6IRC9-F1 ENTH/VHS FAMILY PROTEIN;
 770:  a9w8-A  3.4  4.7   78    97    8   MAIZE:AF-A0A1D6GBA4-F1 ACETAMIDASE/FORMAMIDASE FAMILY PROTEIN;
 771:  a3m7-A  3.4  4.2   86   173   10   MAIZE:AF-A0A1D6ML88-F1 V-TYPE PROTON ATPASE PROTEOLIPID SUBUNIT;
 772:  a8xl-A  3.4 10.7   88   302    9   MAIZE:AF-A0A1D6MPA7-F1 CYTOCHROME P450 FAMILY 72 SUBFAMILY A POLYPEPT
 773:  a1lb-A  3.4  3.6   57   270    7   MAIZE:AF-B4FT56-F1 PROTEIN CHAPERONE-LIKE PROTEIN OF POR1 CHLOROPLAS
 774:  bh0c-A  3.4  7.9   86   483    2   MAIZE:AF-A0A1D6FPU5-F1 MEDIATOR OF RNA POLYMERASE II TRANSCRIPTION SU
 775:  a3lv-A  3.4 20.5  101   642    2   MAIZE:AF-A0A1D6LP69-F1 TERNARY COMPLEX FACTOR MIP1-LIKE;
 776:  a7hg-A  3.4  6.3   92   285   11   MAIZE:AF-B6T671-F1 UNCHARACTERIZED PROTEIN;
 777:  bebc-A  3.4  6.0   72   382    8   MAIZE:AF-A0A1D6JJB4-F1 OSJNBA0093O08.6-LIKE PROTEIN;
 778:  bhbq-A  3.4  5.8  119   722    6   MAIZE:AF-A0A1D6LPN8-F1 GERANYLGERANYL TRANSFERASE TYPE-2 SUBUNIT ALPH
 779:  aznr-A  3.4  9.7   94   268    4   MAIZE:AF-A0A1D6DZ72-F1 BAG FAMILY MOLECULAR CHAPERONE REGULATOR 1;
 780:  bfd1-A  3.4  6.8   61   157    8   MAIZE:AF-A0A1D6M2P3-F1 UNCHARACTERIZED PROTEIN;
 781:  bdje-A  3.4  6.6   78   300    6   MAIZE:AF-A0A1D6NLS5-F1 UNCHARACTERIZED PROTEIN;
 782:  bl02-A  3.4  3.8   68   183    6   MAIZE:AF-A0A1D6PE55-F1 KINASE FAMILY PROTEIN;
 783:  azbk-A  3.4  6.6   82   312    5   MAIZE:AF-A0A1D6GI64-F1 FOLATE TRANSPORTER 1 CHLOROPLASTIC;
 784:  bgm4-A  3.4  4.9  101   289    4   MAIZE:AF-A0A1D6LMY8-F1 PUTATIVE PLANT SNARE 11;
 785:  a0gy-A  3.4 13.7   92  1073   11   MAIZE:AF-A0A1D6ENN1-F1 ASPARTOKINASE;
 786:  a66z-A  3.4  6.3  146   663    6   MAIZE:AF-A0A1D6LYT5-F1 UNCHARACTERIZED PROTEIN;
 787:  bi7a-A  3.4  6.5  142   796   11   MAIZE:AF-A0A1D6EAS4-F1 CELLULOSE SYNTHASE-LIKE PROTEIN B3;
 788:  bang-A  3.4  4.3   78   396   13   MAIZE:AF-K7VAJ9-F1 PUTATIVE WRKY DNA-BINDING DOMAIN SUPERFAMILY PROT
 789:  bkfn-A  3.4  8.6  111   366    9   MAIZE:AF-A0A1D6M546-F1 SYNTAXIN/T-SNARE FAMILY PROTEIN;
 790:  bkhs-A  3.4  6.3   64   123    6   MAIZE:AF-A0A1D6PDR1-F1 UNCHARACTERIZED PROTEIN;
 791:  belr-A  3.4 13.5   69   411    6   MAIZE:AF-A0A1D6NZT3-F1 UNCHARACTERIZED CONSERVED PROTEIN (UCP030210);
 792:  axe0-A  3.4  8.4   94   554   10   MAIZE:AF-A0A1D6QRQ2-F1 NUCLEAR PORE COMPLEX PROTEIN NUP96;
 793:  bbv5-A  3.4  4.9  127   391    4   MAIZE:AF-A0A1D6HSW4-F1 SYNTAXIN 132;
 794:  bdsy-A  3.4  4.5   74   191    3   MAIZE:AF-A0A1D6KIZ3-F1 ADP-RIBOSYLATION FACTOR GTPASE-ACTIVATING PROT
 795:  bplp-A  3.4  4.9   91   129   13   MAIZE:AF-K7U3N5-F1 P0041A24.7 PROTEIN;
 796:  a38p-A  3.4  4.1   89   182    8   MAIZE:AF-B4FMP9-F1 PMEI DOMAIN-CONTAINING PROTEIN;
 797:  a4ky-A  3.4 11.1   97   562    6   MAIZE:AF-A0A1D6EZ98-F1 O-FUCOSYLTRANSFERASE FAMILY PROTEIN;
 798:  a0nv-A  3.4  8.6   76   180    5   MAIZE:AF-A0A1D6P9I3-F1 ER MEMBRANE PROTEIN COMPLEX SUBUNIT 4;
 799:  bccu-A  3.4  6.0  125   292   10   MAIZE:AF-A0A1D6H5C2-F1 SEC20 FAMILY PROTEIN;
 800:  bmcn-A  3.4  6.2  107   243    3   MAIZE:AF-C0PCF2-F1 GOLGI SNAP RECEPTOR COMPLEX MEMBER 1;
 801:  ax0k-A  3.4 13.3  147   724    5   MAIZE:AF-K7UUZ2-F1 OSJNBA0089E12.13-LIKE PROTEIN;
 802:  bpgx-A  3.4  6.7   92   120    3   MAIZE:AF-A0A1D6J6U8-F1 UNCHARACTERIZED PROTEIN;
 803:  binc-A  3.4 15.7  119   682    8   MAIZE:AF-C0PDP7-F1 S-ACYLTRANSFERASE;
 804:  bc34-A  3.4  8.0   75   493   11   MAIZE:AF-A0A1D6HI77-F1 NAD(P)-BINDING ROSSMANN-FOLD SUPERFAMILY PROTE
 805:  a2ly-A  3.4 16.9   83   406    2   MAIZE:AF-B4FTL0-F1 BAG FAMILY MOLECULAR CHAPERONE REGULATOR 7;
 806:  bc2y-A  3.4 13.1  137   316    3   MAIZE:AF-A0A1D6K7K1-F1 TOBAMOVIRUS MULTIPLICATION PROTEIN 3;
 807:  a8lc-A  3.4  8.4  101   183    7   MAIZE:AF-B6TSI5-F1 OS05G0181800-LIKE PROTEIN;
 808:  bpap-A  3.4  8.6  123   471    7   MAIZE:AF-A0A1D6JEQ3-F1 BROMODOMAIN CONTAINING PROTEIN;
 809:  a67r-A  3.4  9.3   72   218    4   MAIZE:AF-C0P544-F1 NEP1-INTERACTING PROTEIN-LIKE 2;
 810:  bayn-A  3.4  6.6   92   538    5   MAIZE:AF-B4FLM8-F1 SERINE/THREONINE-PROTEIN KINASE ATG1A;
 811:  bok9-A  3.4  5.5   92   121    8   MAIZE:AF-B6U466-F1 UNCHARACTERIZED PROTEIN;
 812:  bd5l-A  3.4  7.8   61   131   18   MAIZE:AF-A0A1D6LTQ6-F1 PHD FINGER FAMILY PROTEIN;
 813:  a7a8-A  3.4  6.4   92   140    7   MAIZE:AF-K7W6M5-F1 UNCHARACTERIZED PROTEIN;
 814:  bl1b-A  3.4  7.8   69   688   12   MAIZE:AF-A0A1D6MP48-F1 UNCHARACTERIZED PROTEIN;
 815:  bir7-A  3.4  9.5   79   597    6   MAIZE:AF-A0A1D6K5Y2-F1 DNA BINDING PROTEIN;
 816:  bin3-A  3.4  3.3   55    69    5   MAIZE:AF-A0A1D6N9T4-F1 UNCHARACTERIZED PROTEIN;
 817:  bhbm-A  3.4  6.0  105   345    7   MAIZE:AF-A0A1D6L5R2-F1 BTB/POZ DOMAIN-CONTAINING PROTEIN;
 818:  a6w4-A  3.4 10.7   76   198    9   MAIZE:AF-B6THS4-F1 RETICULON-LIKE PROTEIN;
 819:  a5rl-A  3.4  5.9   65    69   12   MAIZE:AF-A0A1D6L8E7-F1 26S PROTEASOME NON-ATPASE REGULATORY SUBUNIT 3
 820:  a7ag-A  3.4  8.4  121   297    8   MAIZE:AF-A0A1D6PKY2-F1 TOBAMOVIRUS MULTIPLICATION PROTEIN 3;
 821:  be43-A  3.4  6.0   91   139    7   MAIZE:AF-A0A1D6NKR6-F1 UNCHARACTERIZED PROTEIN;
 822:  axbx-A  3.4  7.7  123   285    9   MAIZE:AF-B4FL94-F1 PROTEIN TIC 21 CHLOROPLASTIC;
 823:  bakm-A  3.4  4.7   81   404    4   MAIZE:AF-A0A1D6PLR6-F1 DEVELOPMENTALLY-REGULATED GTP-BINDING PROTEIN 
 824:  berf-A  3.4  9.7   93   695   11   MAIZE:AF-A0A1D6N584-F1 SIGNAL RECOGNITION PARTICLE SUBUNIT SRP72;
 825:  be5x-A  3.4  7.5  125   585    4   MAIZE:AF-K7UNX4-F1 PUTATIVE RING ZINC FINGER DOMAIN SUPERFAMILY PROT
 826:  bivu-A  3.4  8.3  103   726    4   MAIZE:AF-C0HDX4-F1 NO POLLEN GERMINATION RELATED 1;
 827:  bmiy-A  3.4 16.6   92   375    3   MAIZE:AF-A0A1D6MTH3-F1 UNCHARACTERIZED PROTEIN;
 828:  a58t-A  3.4  6.0   85   376    4   MAIZE:AF-A0A1D6GWD6-F1 RECEPTOR-LIKE PROTEIN KINASE-LIKE;
 829:  a9gk-A  3.4  6.5   68    80    3   MAIZE:AF-B6SLJ2-F1 MITOCHONDRIAL IMPORT INNER MEMBRANE TRANSLOCASE S
 830:  bjyo-A  3.4  4.0   66   129    5   MAIZE:AF-B7ZZS3-F1 PROTEIN ELF4-LIKE 4;
 831:  a92s-A  3.4 10.4   91   653   10   MAIZE:AF-B7ZX44-F1 HYDROXYPROLINE-RICH GLYCOPROTEIN FAMILY PROTEIN;
 832:  bijl-A  3.4  5.3  158   926    6   MAIZE:AF-K7V195-F1 UNCHARACTERIZED PROTEIN;
 833:  ba1x-A  3.3  5.0  100   803    7   MAIZE:AF-K7UAH9-F1 ETHYLENE RECEPTOR;
 834:  bkul-A  3.3  5.7  109   979    4   MAIZE:AF-A0A1D6EH53-F1 NAD KINASE 2 CHLOROPLASTIC;
 835:  ay4k-A  3.3  7.3   80   299   10   MAIZE:AF-A0A1D6LE43-F1 RIBOSOME-RECYCLING FACTOR, CHLOROPLASTIC;
 836:  a6vc-A  3.3  4.1   71   374    3   MAIZE:AF-K7ULR5-F1 PUTATIVE WRKY DNA-BINDING DOMAIN SUPERFAMILY PROT
 837:  a0an-A  3.3  5.2   85   275    6   MAIZE:AF-B4FSW7-F1 PUTATIVE PLANT SNARE 13;
 838:  be4w-A  3.3  4.7  122   347    4   MAIZE:AF-B6UHT1-F1 UNCHARACTERIZED PROTEIN;
 839:  balj-A  3.3 18.8   98   287    6   MAIZE:AF-A0A1D6GB37-F1 ROP GUANINE NUCLEOTIDE EXCHANGE FACTOR 9;
 840:  ayq6-A  3.3  5.2  134   683    9   MAIZE:AF-K7UGQ9-F1 OSJNBB0040D15.7-LIKE PROTEIN;
 841:  blpl-A  3.3  5.2   60    93    8   MAIZE:AF-A0A1D6LLW7-F1 14_3_3 DOMAIN-CONTAINING PROTEIN;
 842:  ayvs-A  3.3  5.5   66   692   11   MAIZE:AF-A0A1D6HAI0-F1 PHOSPHOINOSITIDE PHOSPHATASE SAC6;
 843:  a3uv-A  3.3  6.3  117   673    9   MAIZE:AF-A0A1D6LVG9-F1 LMBR1-LIKE MEMBRANE PROTEIN;
 844:  biz8-A  3.3  7.9  111   145   10   MAIZE:AF-A0A1D6JVL3-F1 ENDOPLASMIC RETICULUM TRANSMEMBRANE PROTEIN;
 845:  a9v5-A  3.3  9.0  139   988    4   MAIZE:AF-A0A1D6H2L6-F1 CHAPERONE PROTEIN CLPB4 MITOCHONDRIAL;
 846:  bb0d-A  3.3  9.6   80   267    4   MAIZE:AF-A0A1D6M4I3-F1 UNCHARACTERIZED PROTEIN;
 847:  bdb7-A  3.3  9.8   79   328    9   MAIZE:AF-A0A1D6KGF2-F1 UNCHARACTERIZED PROTEIN;
 848:  a9ay-A  3.3  8.9  111   331    5   MAIZE:AF-B6T8N6-F1 UNCHARACTERIZED PROTEIN;
 849:  a99v-A  3.3  5.1  134   635    6   MAIZE:AF-C0HEZ5-F1 CATIONIC AMINO ACID TRANSPORTER 4 VACUOLAR;
 850:  bmuv-A  3.3  6.5   77   287    4   MAIZE:AF-A0A1D6L1G6-F1 PUTATIVE PLASTID-LIPID-ASSOCIATED PROTEIN 4 CH
 851:  ba6n-A  3.3  6.0   88   263    5   MAIZE:AF-A0A1D6MI23-F1 SYNTAXIN-22;
 852:  bnqa-A  3.3  9.0  120   490    8   MAIZE:AF-C4J5V7-F1 PENTATRICOPEPTIDE REPEAT-CONTAINING PROTEIN CHLOR
 853:  baks-A  3.3  6.5   88   612    5   MAIZE:AF-A0A1D6NUM3-F1 E4 SUMO-PROTEIN LIGASE PIAL2;
 854:  bnip-A  3.3  3.9  107   894   15   MAIZE:AF-A0A1D6P9X8-F1 ALPHA-N-ACETYLGLUCOSAMINIDASE;
 855:  bbzf-A  3.3  4.2   65   225    9   MAIZE:AF-A0A1D6EGE2-F1 NUCLEOLAR COMPLEX PROTEIN 2-LIKE PROTEIN;
 856:  a6cd-A  3.3  6.4   90   494    4   MAIZE:AF-A0A1D6LT12-F1 O-ACYLTRANSFERASE;
 857:  bnf3-A  3.3  8.1   69   401    3   MAIZE:AF-A0A1D6FT99-F1 MITOCHONDRIAL IMPORT INNER MEMBRANE TRANSLOCAS
 858:  bave-A  3.3 10.0  130   245    8   MAIZE:AF-A0A1D6PCH1-F1 CASP-LIKE PROTEIN;
 859:  birp-A  3.3  4.1   68   245    4   MAIZE:AF-B4FDU4-F1 E3 SUMO-PROTEIN LIGASE MMS21;
 860:  a6v2-A  3.3 14.3   91   960    2   MAIZE:AF-A0A1D6GUU5-F1 DISEASE RESISTANCE PROTEIN RPM1;
 861:  bdbr-A  3.3  4.9  118   357    3   MAIZE:AF-A0A1D6NHN2-F1 UNCHARACTERIZED PROTEIN;
 862:  a0qg-A  3.3 18.4   92   499    4   MAIZE:AF-A0A1D6P6P4-F1 RAS-RELATED PROTEIN RAB5;
 863:  ax57-A  3.3  7.6   72   122    1   MAIZE:AF-A0A1D6MXX0-F1 UNCHARACTERIZED PROTEIN;
 864:  blax-A  3.3 13.9   93   951    6   MAIZE:AF-A0A1D6PY37-F1 UNCHARACTERIZED PROTEIN;
 865:  bj14-A  3.3  7.6   59   512    8   MAIZE:AF-B6TJR4-F1 U3 SNORNP-ASSOCIATED PROTEIN-LIKE EMB2271;
 866:  bcc4-A  3.3  3.9   91   187    5   MAIZE:AF-A0A1D6H5A3-F1 UNCHARACTERIZED PROTEIN;
 867:  azjm-A  3.3  9.8  112   748    3   MAIZE:AF-A0A1D6MSI4-F1 DUF4220 DOMAIN-CONTAINING PROTEIN;
 868:  bofw-A  3.3 10.3   88   123   13   MAIZE:AF-A0A1D6I3A4-F1 PUTATIVE ANION TRANSPORTER 3 CHLOROPLASTIC;
 869:  ax5j-A  3.3  9.9   61   121    5   MAIZE:AF-A0A1D6MAK4-F1 HELICASE PROTEIN MOM1;
 870:  bm4b-A  3.3  5.0   87   635    9   MAIZE:AF-A0A1D6I463-F1 PENTATRICOPEPTIDE REPEAT-CONTAINING PROTEIN;
 871:  az00-A  3.3 13.3   67   155    7   MAIZE:AF-A0A1D6ED46-F1 60S RIBOSOMAL PROTEIN L35;
 872:  a4ez-A  3.3 22.6   88   700    2   MAIZE:AF-A0A1D6GJK5-F1 PROTEIN CASP;
 873:  azzi-A  3.3 11.7  133   287    7   MAIZE:AF-A0A1D6F929-F1 PROTEIN DETOXIFICATION 42;
 874:  bcyq-A  3.3 10.3  111   180    5   MAIZE:AF-A0A1D6K089-F1 OUTER ENVELOPE PORE PROTEIN 16-2 CHLOROPLASTIC
 875:  baa3-A  3.3  7.2   82   147    4   MAIZE:AF-B6SJ12-F1 P8MTCP1;
 876:  bobh-A  3.3  7.2   69   133    4   MAIZE:AF-B6SX51-F1 UNCHARACTERIZED PROTEIN;
 877:  axaw-A  3.3  4.6  105   706    9   MAIZE:AF-A0A1D6LW29-F1 F12M16.11;
 878:  awxv-A  3.3 15.2   91  1359    8   MAIZE:AF-A0A1D6IQQ9-F1 REGULATORY-ASSOCIATED PROTEIN OF TOR 1;
 879:  bdol-A  3.3  7.9   93  1105   10   MAIZE:AF-A0A1D6EGS2-F1 PROTEIN TRANSPORT PROTEIN SEC24-LIKE CEF;
 880:  a7lt-A  3.3 15.4   96  1123    9   MAIZE:AF-A0A1D6QKX7-F1 BLIGHT RESISTANCE PROTEIN RGA1-LIKE PROTEIN;
 881:  bpey-A  3.3  3.8   86   101    7   MAIZE:AF-P11646-F1 NAD(P)H-QUINONE OXIDOREDUCTASE SUBUNIT 4L, CHLORO
 882:  bbm0-A  3.3  8.3   69   654    1   MAIZE:AF-A0A1D6HAB0-F1 OSJNBA0088K19.7-LIKE PROTEIN;
 883:  bg20-A  3.3  4.5   74   161   11   MAIZE:AF-A0A1D6E524-F1 CHAPERONE DNAJ-DOMAIN SUPERFAMILY PROTEIN;
 884:  a4qt-A  3.3  3.7   66   487    3   MAIZE:AF-A0A1D6GNK4-F1 GLUTAMYL-TRNA REDUCTASE;
 885:  bm7i-A  3.3 12.2   78   238    5   MAIZE:AF-A0A1D6H312-F1 BTB DOMAIN-CONTAINING PROTEIN;
 886:  bl63-A  3.3  4.5   92   138    8   MAIZE:AF-A0A1D6M788-F1 SEC20 FAMILY PROTEIN;
 887:  av2b-A  3.3  4.9   85   837    4   MAIZE:AF-A0A1D6KGR1-F1 UNCHARACTERIZED PROTEIN;
 888:  bpe1-A  3.3  4.6   92   338    3   MAIZE:AF-Q208U9-F1 CFM6;
 889:  bkv0-A  3.3  8.3  104   904    5   MAIZE:AF-A0A1D6PMM2-F1 PUTATIVE HELICASE CHR10;
 890:  a0yu-A  3.3  3.9   70   519    0   MAIZE:AF-C0HEH2-F1 PROTEIN SENSITIVE TO PROTON RHIZOTOXICITY 1;
 891:  a57p-A  3.3  7.5  148   602   11   MAIZE:AF-A0A1D6MNE5-F1 UNCHARACTERIZED PROTEIN;
 892:  a3t6-A  3.3  9.8  108   641   14   MAIZE:AF-A0A1D6QRE9-F1 TUBULIN BINDING COFACTOR C DOMAIN-CONTAINING P
 893:  az26-A  3.3  6.1   93   984    3   MAIZE:AF-A0A1D6HK91-F1 PROTEIN TYROSINE KINASE FAMILY PROTEIN;
 894:  a8yg-A  3.3  5.8  126   592    7   MAIZE:AF-A0A1D6N1M4-F1 PROTEIN-SERINE/THREONINE PHOSPHATASE;
 895:  ba8x-A  3.3  4.8   98   304    8   MAIZE:AF-A0A1D6PR55-F1 MATH DOMAIN-CONTAINING PROTEIN;
 896:  axx9-A  3.3 10.2   73   964    3   MAIZE:AF-A0A1D6E1T3-F1 RING-TYPE E3 UBIQUITIN TRANSFERASE;
 897:  booi-A  3.3  4.1   82   181    7   MAIZE:AF-A0A1D6HA45-F1 PMEI DOMAIN-CONTAINING PROTEIN;
 898:  a8rp-A  3.3  7.4   92   391    8   MAIZE:AF-A0A1D6K103-F1 TRANSCRIPTION FACTOR TGA6;
 899:  azmo-A  3.3  4.5   81    85    7   MAIZE:AF-A0A1D6H2G4-F1 UNCHARACTERIZED PROTEIN;
 900:  a2rt-A  3.3 13.8   91   302    7   MAIZE:AF-A0A1D6QMC5-F1 UNCHARACTERIZED PROTEIN;
 901:  a72h-A  3.3  5.2  130   270    6   MAIZE:AF-A0A1D6KQ03-F1 TRANSMEMBRANE AMINO ACID TRANSPORTER FAMILY PR
 902:  bfgo-A  3.3  6.8   77   197   10   MAIZE:AF-A0A1D6GNS1-F1 TETRATRICOPEPTIDE REPEAT (TPR)-LIKE SUPERFAMIL
 903:  axlm-A  3.3  9.0  123   239    2   MAIZE:AF-A0A1D6GDI0-F1 UNCHARACTERIZED PROTEIN;
 904:  bbc7-A  3.3 12.8  142   861    7   MAIZE:AF-A0A1D6PI14-F1 FORMIN-LIKE PROTEIN;
 905:  bjcy-A  3.3  5.4  108   156    8   MAIZE:AF-B6T6K6-F1 PROTEIN FAM33A;
 906:  bnl9-A  3.3  5.4   68   311    1   MAIZE:AF-B6U600-F1 PUTATIVE WRKY DNA-BINDING DOMAIN SUPERFAMILY PROT
 907:  bjx1-A  3.3  6.1  107   668    9   MAIZE:AF-A0A1D6GZS8-F1 L-ASPARTATE OXIDASE;
 908:  bh19-A  3.3  5.2  142   510    8   MAIZE:AF-A0A1I7Q5G1-F1 NAD(P)H-QUINONE OXIDOREDUCTASE SUBUNIT 2, CHLO
 909:  bmbt-A  3.3  4.1  130   589   11   MAIZE:AF-C0PDK2-F1 CATION/CALCIUM EXCHANGER 2;
 910:  azl3-A  3.3  7.1  121   573    4   MAIZE:AF-A0A1D6I8N5-F1 ANKYRIN REPEAT FAMILY PROTEIN;
 911:  bnhs-A  3.3  4.2  107  1006    7   MAIZE:AF-A0A1D6PJ52-F1 PUTATIVE THAUMATIN DOMAIN FAMILY PROTEIN;
 912:  bf5w-A  3.3  4.8  142   408    8   MAIZE:AF-K7USR3-F1 MAGNESIUM-PROTOPORPHYRIN IX MONOMETHYL ESTER (OXI
 913:  bgaq-A  3.3 11.1  102   736    8   MAIZE:AF-A0A1D6I9R6-F1 IMIDAZOLE GLYCEROL PHOSPHATE SYNTHASE HISHF CH
 914:  a7jc-A  3.3  9.2  126   218    6   MAIZE:AF-B4FSS1-F1 GOLGI SNAP RECEPTOR COMPLEX MEMBER 1;
 915:  bcmi-A  3.3  4.6  133  1400    5   MAIZE:AF-A0A1D6M2K7-F1 ANAPHASE-PROMOTING COMPLEX SUBUNIT 1;
 916:  a6dq-A  3.3 14.2  118   472    6   MAIZE:AF-A0A1D6KXF7-F1 VAN3-BINDING PROTEIN;
 917:  bcwd-A  3.3  4.5  130   347   12   MAIZE:AF-A0A1D6QU75-F1 CASP-LIKE PROTEIN;
 918:  a06t-A  3.3  9.2  122   184   10   MAIZE:AF-A0A1D6GEP9-F1 CASP-LIKE PROTEIN;
 919:  a6hb-A  3.2  4.3  107   901    9   MAIZE:AF-A0A1D6PG40-F1 CENTROMERE PROTEIN-LIKE;
 920:  a1wx-A  3.2  5.0  145   907    8   MAIZE:AF-A0A1D6E8V3-F1 ARM REPEAT SUPERFAMILY PROTEIN;
 921:  a0c8-A  3.2 10.3  116   285    7   MAIZE:AF-A0A1D6IFQ6-F1 UNCHARACTERIZED PROTEIN;
 922:  baao-A  3.2  7.4  106   489    4   MAIZE:AF-A0A1D6KDY1-F1 OSJNBB0004G23.8-LIKE PROTEIN;
 923:  bkad-A  3.2  7.1  114   474   10   MAIZE:AF-A0A1D6GCT6-F1 DUF3475 DOMAIN PROTEIN;
 924:  bcw9-A  3.2  5.0  113   564    6   MAIZE:AF-A0A1D6PXR6-F1 BED-TYPE DOMAIN-CONTAINING PROTEIN;
 925:  bmx9-A  3.2  8.7   70  1163   10   MAIZE:AF-A0A1D6MDV8-F1 PHOX-ASSOCIATED DOMAIN;
 926:  a821-A  3.2  4.9  110  1008    5   MAIZE:AF-A0A1D6MEX0-F1 4-COUMARATE--COA LIGASE-LIKE 1;
 927:  azuf-A  3.2  4.3   69  1006   13   MAIZE:AF-A0A1D6FFF1-F1 DEXH-BOX ATP-DEPENDENT RNA HELICASE DEXH10;
 928:  bjbz-A  3.2  4.0   83  1090    7   MAIZE:AF-A0A1D6HD42-F1 LRR RECEPTOR-LIKE SERINE/THREONINE-PROTEIN KIN
 929:  biwh-A  3.2  3.0   55    86    9   MAIZE:AF-A0A1D6Q1Y8-F1 UNCHARACTERIZED PROTEIN;
 930:  bmlq-A  3.2  9.9   91   570    7   MAIZE:AF-B6SSD8-F1 NA+/H+ ANTIPORTER, PROBABLE CP0838;
 931:  bkep-A  3.2  4.2   92   222    9   MAIZE:AF-A0A1D6M1N0-F1 SUCCINATE DEHYDROGENASE SUBUNIT 4 MITOCHONDRIA
 932:  bi3r-A  3.2  9.9   81   156    7   MAIZE:AF-A0A1D6G525-F1 NODULIN-LIKE DOMAIN-CONTAINING PROTEIN;
 933:  avux-A  3.2  9.9   96   267    8   MAIZE:AF-A0A1D6K5Y4-F1 EUKARYOTIC TRANSLATION INITIATION FACTOR 3 SUB
 934:  a6lt-A  3.2  5.8  123   413    9   MAIZE:AF-B4FWK7-F1 ENDOSOMAL TARGETING BRO1-LIKE DOMAIN-CONTAINING P
 935:  a0cy-A  3.2 14.7   77   271    6   MAIZE:AF-A0A1D6FIF3-F1 DEPHOSPHO-COA KINASE;
 936:  a7ep-A  3.2  2.4   60   161    3   MAIZE:AF-Q9SWI6-F1 50S RIBOSOMAL PROTEIN L29, CHLOROPLASTIC;
 937:  axty-A  3.2  5.0  109   841    5   MAIZE:AF-C0PF49-F1 ARM REPEAT SUPERFAMILY PROTEIN;
 938:  be4m-A  3.2  9.4   86   211    5   MAIZE:AF-K7UIX5-F1 PUTATIVE IQ CALMODULIN-BINDING AND BAG DOMAIN CON
 939:  befw-A  3.2  7.6   67   122    7   MAIZE:AF-A0A1D6KDW3-F1 UNC93-LIKE PROTEIN 3;
 940:  a05c-A  3.2  5.5   82   279   15   MAIZE:AF-A0A1R3P7B6-F1 HOMOGENTISATE PHYTYLTRANSFERASE 1 CHLOROPLASTI
 941:  bajh-A  3.2  5.9  120  1025    8   MAIZE:AF-A0A1D6GG94-F1 AUXIN-RESPONSIVE PROTEIN;
 942:  bmic-A  3.2  8.3   71   147    1   MAIZE:AF-B6T4I1-F1 MEDIATOR OF RNA POLYMERASE II TRANSCRIPTION SUBUN
 943:  bajm-A  3.2  7.5   83   413    5   MAIZE:AF-K7TYY8-F1 LOB TRANSCRIPTION FACTOR;
 944:  bauy-A  3.2  6.7   97   349    8   MAIZE:AF-A0A1D6HAM1-F1 TUBULIN-FOLDING COFACTOR C;
 945:  az96-A  3.2  3.8  128   570    9   MAIZE:AF-C0PGQ0-F1 TRANSMEMBRANE AMINO ACID TRANSPORTER FAMILY PROTE
 946:  axkp-A  3.2  4.7   62   174    5   MAIZE:AF-B6T5U8-F1 MEDIATOR OF RNA POLYMERASE II TRANSCRIPTION SUBUN
 947:  bctl-A  3.2  7.6   86   157    7   MAIZE:AF-A0A1D6GA98-F1 UNCHARACTERIZED PROTEIN;
 948:  bad1-A  3.2  4.4   89   640    6   MAIZE:AF-A0A1D6G3C8-F1 POTASSIUM CHANNEL KAT3;
 949:  a037-A  3.2  9.9   90   156    6   MAIZE:AF-A0A1D6MXX6-F1 PEROXISOMAL MEMBRANE 22 KDA (MPV17/PMP22) FAMI
 950:  bl06-A  3.2  7.2   68   639   12   MAIZE:AF-K7VAL9-F1 SUN4;
 951:  bhm7-A  3.2  7.8   62    73   10   MAIZE:AF-A0A1D6EX54-F1 UNCHARACTERIZED PROTEIN;
 952:  baps-A  3.2  5.1  104   607    8   MAIZE:AF-A0A1D6HT97-F1 FRIGIDA-LIKE PROTEIN;
 953:  bafk-A  3.2  4.6  114   301    8   MAIZE:AF-A0A1D6H5F8-F1 UNCHARACTERIZED PROTEIN;
 954:  bhnf-A  3.2  6.1   75   254    7   MAIZE:AF-A0A1D6IFQ4-F1 H(+)-EXPORTING DIPHOSPHATASE;
 955:  az78-A  3.2  7.9   92   379    5   MAIZE:AF-A0A1D6NAW9-F1 DUF155 FAMILY PROTEIN;
 956:  bf6t-A  3.2  5.4   65   138    5   MAIZE:AF-K7U557-F1 DCTP PYROPHOSPHATASE 1;
 957:  bpe5-A  3.2  5.8   97   652    4   MAIZE:AF-A0A1D6QQ13-F1 T-COMPLEX PROTEIN 1 SUBUNIT GAMMA;
 958:  bmft-A  3.2  8.4   75   216   12   MAIZE:AF-A0A1D6N8X2-F1 RIBOSOMAL PROTEIN L34E SUPERFAMILY PROTEIN;
 959:  bdxj-A  3.2  8.2   99   133    6   MAIZE:AF-A0A1D6MXM4-F1 MITOCHONDRIAL FISSION PROTEIN ELM1;
 960:  bhfw-A  3.2  2.9   62   538    8   MAIZE:AF-C0P472-F1 PROTEIN TIC 55 CHLOROPLASTIC;
 961:  bo19-A  3.2  5.8   61   262    3   MAIZE:AF-B6TCK1-F1 DNAJ DOMAIN CONTAINING PROTEIN;
 962:  bngi-A  3.2  9.1   83   214   13   MAIZE:AF-B6U434-F1 ABC-TYPE CO2+ TRANSPORT SYSTEM, PERMEASE COMPONEN
 963:  bgfm-A  3.2  2.3   43   121    7   MAIZE:AF-A0A1D6K0Z5-F1 UNCHARACTERIZED PROTEIN;
 964:  a0yw-A  3.2  4.7   61    68    8   MAIZE:AF-A0A1D6NSE8-F1 SEVEN TRANSMEMBRANE DOMAIN PROTEIN;
 965:  awca-A  3.2  3.7   58   249    3   MAIZE:AF-B4FCK8-F1 PROTEIN LOW PSII ACCUMULATION 1 CHLOROPLASTIC;
 966:  a40u-A  3.2  4.3   75   103    3   MAIZE:AF-A0A1D6HWZ9-F1 SPLICING FACTOR SF3A60-LIKE PROTEIN;
 967:  bb7w-A  3.2  9.1  107   968    6   MAIZE:AF-A0A1D6N4Z5-F1 CHROMATIN ASSEMBLY FACTOR 1 SUBUNIT FAS1;
 968:  aw1w-A  3.2 10.3   97  1915    6   MAIZE:AF-A0A1D6JIP7-F1 DDB1-AND CUL4-ASSOCIATED FACTOR HOMOLOG 1;
 969:  azek-A  3.2  4.8   69   263   12   MAIZE:AF-B6TFV4-F1 MITOCHONDRIAL GLYCOPROTEIN;
 970:  a9bf-A  3.2  8.9  108   861    6   MAIZE:AF-A0A1D6MW22-F1 PROTEIN ROOT HAIR DEFECTIVE 3 HOMOLOG;
 971:  bamr-A  3.2  5.5   87   418    9   MAIZE:AF-A0A1D6NQJ8-F1 CELL DIVISION CYCLE 45;
 972:  bbhj-A  3.2 11.0  126   485    7   MAIZE:AF-B4FHA5-F1 PRE-MRNA PROCESSING RIBONUCLEOPROTEIN BINDING REG
 973:  be07-A  3.2 22.0   66   435   12   MAIZE:AF-A0A1D6MKN5-F1 UNCHARACTERIZED PROTEIN;
 974:  axvp-A  3.2 11.7   58    96    9   MAIZE:AF-B6SIK6-F1 PUTATIVE SIGNAL PEPTIDASE COMPLEX SUBUNIT 1;
 975:  a805-A  3.2  4.2  142   947    8   MAIZE:AF-A0A1D6NFU8-F1 UNCHARACTERIZED PROTEIN;
 976:  a453-A  3.2  5.8   75    87    4   MAIZE:AF-A0A1D6N7J4-F1 UNCHARACTERIZED PROTEIN;
 977:  bhsf-A  3.2  9.9  134   319    5   MAIZE:AF-A0A1D6NS64-F1 POTASSIUM TRANSPORTER 24;
 978:  a7nr-A  3.2 11.5  105   274    8   MAIZE:AF-B4FDE7-F1 SENESCENCE-ASSOCIATED PROTEIN 5;
 979:  bh8g-A  3.2  9.0   80   328    9   MAIZE:AF-Q94G01-F1 AUGMIN SUBUNIT 7;
 980:  bn9j-A  3.2 11.5   89   568    9   MAIZE:AF-B6SW95-F1 ALKALINE/NEUTRAL INVERTASE;
 981:  bk8z-A  3.2  5.3  103   941    7   MAIZE:AF-A0A1D6GRV4-F1 HISTIDINE KINASE;
 982:  bi27-A  3.2  4.5   61   182    7   MAIZE:AF-A0A1D6HJB6-F1 UNCHARACTERIZED PROTEIN;
 983:  bavr-A  3.2  6.8  125   251    8   MAIZE:AF-B4FTW2-F1 UNCHARACTERIZED PROTEIN FAMILY (UPF0114);
 984:  a9g1-A  3.2 11.1  107  1169    6   MAIZE:AF-A0A1D6M1A2-F1 UNCHARACTERIZED PROTEIN;
 985:  bnqh-A  3.2 12.9   94   696    6   MAIZE:AF-A0A1D6H5P9-F1 POTASSIUM CHANNEL KAT1;
 986:  a3tm-A  3.2  5.2   89   308    4   MAIZE:AF-A0A1D6H2Q0-F1 PROTEIN S-ACYLTRANSFERASE 24;
 987:  ay69-A  3.2  9.8   77   704    5   MAIZE:AF-K7TUS1-F1 PUTATIVE RING ZINC FINGER AND VWF DOMAIN FAMILY P
 988:  bhjj-A  3.2  3.7   77   153    8   MAIZE:AF-B6THF0-F1 UNCHARACTERIZED PROTEIN;
 989:  azxc-A  3.2  9.1  113   600    5   MAIZE:AF-A0A1D6E9J9-F1 STEROID NUCLEAR RECEPTOR LIGAND-BINDING;
 990:  ay0w-A  3.2  5.1   79   162    4   MAIZE:AF-A0A1D6LGE7-F1 J DOMAIN-CONTAINING PROTEIN;
 991:  bf23-A  3.2  5.6   56   325   13   MAIZE:AF-A0A1D6NLY3-F1 UNCHARACTERIZED PROTEIN;
 992:  awgq-A  3.2 10.1   93   388    6   MAIZE:AF-A0A1D6ER37-F1 GUANINE NUCLEOTIDE-BINDING PROTEIN SUBUNIT GAM
 993:  bchh-A  3.2  8.1   71   234    7   MAIZE:AF-A0A1D6JQC0-F1 OS03G0176600-LIKE PROTEIN;
 994:  axph-A  3.2 15.5  102   724    9   MAIZE:AF-A0A1D6FB31-F1 GLUCOSIDASE 2 SUBUNIT BETA;
 995:  a49t-A  3.2  5.4   66   175    8   MAIZE:AF-A0A1D6NXR3-F1 NODULIN-LIKE DOMAIN-CONTAINING PROTEIN;
 996:  a7mw-A  3.2  8.4   82   930    2   MAIZE:AF-K7TRZ5-F1 TRANSCRIPTIONAL COREPRESSOR SEUSS;
 997:  azz9-A  3.2  4.9  123   407    4   MAIZE:AF-A0A1D6NLI9-F1 UNCHARACTERIZED PROTEIN;
 998:  a4h7-A  3.2  5.2   82   327    5   MAIZE:AF-A0A1D6NGL4-F1 UNCHARACTERIZED PROTEIN;
 999:  bmpb-A  3.2  7.4  123   540    6   MAIZE:AF-A0A1D6N835-F1 PLAC8 FAMILY PROTEIN;
1000:  a7i1-A  3.2 15.0   56   269   13   MAIZE:AF-A0A1X7YIU4-F1 TRNA-SYNT_1 DOMAIN-CONTAINING PROTEIN;
1001:  biak-A  3.2  3.3   69   496    6   MAIZE:AF-A0A1D6L7M5-F1 HISTONE ACETYLTRANSFERASE TYPE B CATALYTIC SUB
1002:  a7fk-A  3.2  5.0   62   780    3   MAIZE:AF-A0A1D6N6V8-F1 PROTEIN-SERINE/THREONINE PHOSPHATASE;
1003:  awm9-A  3.2  4.5   81   412    9   MAIZE:AF-A0A1D6P9H8-F1 UNCHARACTERIZED PROTEIN;
1004:  bbd6-A  3.2  6.0   65   139    6   MAIZE:AF-A0A1D6N537-F1 UNCHARACTERIZED PROTEIN;
1005:  a9t9-A  3.2  5.7   88   170    5   MAIZE:AF-B6TRK0-F1 MITOCHONDRIAL FISSION 1 PROTEIN;
1006:  a9tt-A  3.2 14.8  106   524    6   MAIZE:AF-A0A1D6HRK8-F1 UNCHARACTERIZED PROTEIN;
1007:  a92h-A  3.2  4.4   74  1026   12   MAIZE:AF-A0A1D6JL91-F1 BIFUNCTIONAL FUCOKINASE/FUCOSE PYROPHOSPHORYLA
1008:  axq0-A  3.2  7.0  136   952    6   MAIZE:AF-A0A1D6NWX7-F1 KINESIN-RELATED PROTEIN2;
1009:  a0sc-A  3.2  6.2  133   502    5   MAIZE:AF-A0A1D6JL93-F1 UNCHARACTERIZED PROTEIN;
1010:  a7k8-A  3.2  7.8   88   414    7   MAIZE:AF-A0A1D6IPJ0-F1 KETOL-ACID REDUCTOISOMERASE CHLOROPLASTIC;
1011:  a4db-A  3.2  6.0   75   337    8   MAIZE:AF-B4F8J9-F1 UNCHARACTERIZED PROTEIN;
1012:  a4m0-A  3.2 10.6  115   617   10   MAIZE:AF-A0A1D6EBI5-F1 ABC TRANSPORTER B FAMILY MEMBER 29 CHLOROPLAST
1013:  bkjs-A  3.2 15.0   97   516    8   MAIZE:AF-A0A1D6FAJ1-F1 TETRATRICOPEPTIDE REPEAT (TPR)-LIKE SUPERFAMIL
1014:  a508-A  3.2  3.7   78   214    8   MAIZE:AF-A0A1D6JQC7-F1 PUTATIVE MEMBRANE LIPOPROTEIN;
1015:  bhae-A  3.2  5.4   94   208    3   MAIZE:AF-K7V4B4-F1 DUF679 DOMAIN MEMBRANE PROTEIN 7;
1016:  a36y-A  3.2 19.1  113   549    5   MAIZE:AF-A0A1D6PYH0-F1 ADP-RIBOSYLATION FACTOR GTPASE-ACTIVATING PROT
1017:  a669-A  3.1  7.7  120   401   14   MAIZE:AF-B6TEI2-F1 MALTOSE EXCESS PROTEIN 1-LIKE;
1018:  a7ma-A  3.1  9.5   91   200    5   MAIZE:AF-B6U577-F1 GLUTATHIONE S-TRANSFERASE GSTU6;
1019:  a86j-A  3.1  7.9   95   732    6   MAIZE:AF-A0A1D6M0J2-F1 GENERAL TRANSCRIPTION FACTOR 2-RELATED ZINC FI
1020:  baqr-A  3.1 13.9   76   450    7   MAIZE:AF-A0A1D6QNJ0-F1 RETICULON-LIKE PROTEIN;
1021:  boer-A  3.1 10.7   96  1000    8   MAIZE:AF-K7W7N9-F1 DEXH-BOX ATP-DEPENDENT RNA HELICASE DEXH9;
1022:  a45m-A  3.1  2.9   61    62   10   MAIZE:AF-A0A1D6NEF1-F1 ARABINOGALACTAN PEPTIDE 3;
1023:  a8fh-A  3.1 13.6   95   253   12   MAIZE:AF-B6TC68-F1 PEROXISOMAL BIOGENESIS FACTOR 19;
1024:  azt2-A  3.1 13.7  101   600    4   MAIZE:AF-A0A1D6P3E6-F1 DUF659 DOMAIN-CONTAINING PROTEIN;
1025:  bc73-A  3.1  4.5   73  1018    7   MAIZE:AF-A0A1D6LPU4-F1 BTB/POZ DOMAIN-CONTAINING PROTEIN;
1026:  a4dq-A  3.1  6.3   74   193    4   MAIZE:AF-A0A1D6LAI1-F1 PMEI DOMAIN-CONTAINING PROTEIN;
1027:  a9sp-A  3.1  3.9  126   464    6   MAIZE:AF-B4FGJ5-F1 TRANSMEMBRANE AMINO ACID TRANSPORTER FAMILY PROTE
1028:  bo8y-A  3.1 13.2   72   257    3   MAIZE:AF-A0A1D6KMZ1-F1 NEP1-INTERACTING PROTEIN-LIKE 1;
1029:  ay5b-A  3.1  5.0   77   314    8   MAIZE:AF-B4FS30-F1 CHAPERONE PROTEIN DNAJ-RELATED;
1030:  bj99-A  3.1  6.0  134   265    6   MAIZE:AF-Q6R9A2-F1 CYTOCHROME C OXIDASE SUBUNIT 3;
1031:  aylr-A  3.1  4.1   69   113    6   MAIZE:AF-A0A1D6EDD3-F1 UNCHARACTERIZED PROTEIN;
1032:  a4ka-A  3.1  4.9  136   488   10   MAIZE:AF-Q6R9J9-F1 NADH DEHYDROGENASE SUBUNIT 2;
1033:  bnjd-A  3.1  4.6  131   632    8   MAIZE:AF-A0A1D6KE64-F1 TRANSMEMBRANE AMINO ACID TRANSPORTER FAMILY PR
1034:  ay1d-A  3.1  7.4  115  1415    5   MAIZE:AF-A0A1D6GKQ2-F1 ARF GUANINE-NUCLEOTIDE EXCHANGE FACTOR GNOM;
1035:  a9y4-A  3.1 10.2   68   394    3   MAIZE:AF-A0A1D6MNR8-F1 ZINC ION BINDING;
1036:  awuk-A  3.1  7.1  137   403    9   MAIZE:AF-A0A1D6EAQ3-F1 MAGNESIUM TRANSPORTER;
1037:  bgt6-A  3.1  6.0   90   270   10   MAIZE:AF-B4F9T2-F1 SENESCENCE-ASSOCIATED PROTEIN 5;
1038:  ba6o-A  3.1  5.1   99   694    3   MAIZE:AF-A0A1D6Q0X7-F1 RING-TYPE E3 UBIQUITIN TRANSFERASE;
1039:  a19h-A  3.1  8.0  111   921    8   MAIZE:AF-A0A1D6K2V6-F1 NUCLEAR CAP-BINDING PROTEIN SUBUNIT 1;
1040:  ax38-A  3.1  9.1   83   299    8   MAIZE:AF-A0A1D6P1W6-F1 UNCHARACTERIZED PROTEIN;
1041:  bmi1-A  3.1  5.2   84  1120   10   MAIZE:AF-A0A1D6FM72-F1 PUTATIVE LEUCINE-RICH REPEAT RECEPTOR-LIKE PRO
1042:  az7u-A  3.1  5.0   78   206    5   MAIZE:AF-Q6R9C7-F1 CYTOCHROME C BIOGENESIS B;
1043:  bm35-A  3.1  8.2  102   904    4   MAIZE:AF-A0A1D6EIA5-F1 GALACTONO LACTONE DEHYDROGENASE1;
1044:  bkxr-A  3.1  8.0  104   762    4   MAIZE:AF-A0A1D6H0A5-F1 TERPENE CYCLASE/MUTASE FAMILY MEMBER;
1045:  bmko-A  3.1 12.3   74   889    4   MAIZE:AF-A0A1D6I6C6-F1 S-ADENOSYL-L-METHIONINE-DEPENDENT METHYLTRANSF
1046:  boks-A  3.1 10.6  102   148    5   MAIZE:AF-K7VTQ3-F1 UNCHARACTERIZED PROTEIN;
1047:  bacw-A  3.1  4.3   88   185    3   MAIZE:AF-A0A1D6LPM6-F1 UNCHARACTERIZED PROTEIN;
1048:  bdm5-A  3.1  4.5   93   591    9   MAIZE:AF-A0A1D6L6B8-F1 CYTOSOLIC PURINE 5-NUCLEOTIDASE;
1049:  a3me-A  3.1  3.7   74   130    5   MAIZE:AF-C0P7U1-F1 RAB5-INTERACTING FAMILY PROTEIN;
1050:  bpng-A  3.1  9.7   75   503    5   MAIZE:AF-A0A1D6KXJ5-F1 PROTEIN DA1-RELATED 1;
1051:  avj1-A  3.1  6.8   89   164    4   MAIZE:AF-A0A096ST30-F1 YCF49-LIKE PROTEIN;
1052:  a222-A  3.1  3.5   59   140    7   MAIZE:AF-A0A1D6P6M8-F1 TOBAMOVIRUS MULTIPLICATION PROTEIN 2B;
1053:  ba7j-A  3.1 13.2  132   306    6   MAIZE:AF-B4F8D5-F1 MITOCHONDRIAL ARGININE TRANSPORTER BAC1;
1054:  a39u-A  3.1 12.1   83   311    5   MAIZE:AF-A0A1D6NMV9-F1 PROTEIN RKD4;
1055:  bfql-A  3.1  5.1   52    69    8   MAIZE:AF-B6SJ90-F1 UNCHARACTERIZED PROTEIN;
1056:  bb2j-A  3.1  4.8  134   787   10   MAIZE:AF-A0A1D6HKI2-F1 RINT1-LIKE PROTEIN MAG2;
1057:  bdxm-A  3.1  4.3   72  1690    6   MAIZE:AF-A0A1D6K232-F1 DNA-DIRECTED RNA POLYMERASE SUBUNIT;
1058:  bcuq-A  3.1  5.4   81  1260    5   MAIZE:AF-A0A1D6IBW3-F1 LRR RECEPTOR-LIKE SERINE/THREONINE-PROTEIN KIN
1059:  bcs6-A  3.1 10.9  159   321    5   MAIZE:AF-C0PKR7-F1 UNCHARACTERIZED PROTEIN;
1060:  a92i-A  3.1  8.3   83   487    8   MAIZE:AF-B4FAB8-F1 DUF2431 DOMAIN PROTEIN;
1061:  a7ml-A  3.1  8.1   80   168    9   MAIZE:AF-A0A1D6LF38-F1 PROTEIN CORNICHON HOMOLOG 1;
1062:  av2a-A  3.1 10.3  101   172   11   MAIZE:AF-A0A1D6P922-F1 UNCHARACTERIZED PROTEIN;
1063:  bpn7-A  3.1  5.6  109   194    5   MAIZE:AF-B6SQG5-F1 PENTATRICOPEPTIDE REPEAT (PPR) SUPERFAMILY PROTEI
1064:  a8m4-A  3.1  3.3   73   615    5   MAIZE:AF-A0A1D6LR32-F1 PUTATIVE NUCLEOLAR PROTEIN 5-1;
1065:  bbcc-A  3.1  2.5   39    40    0   MAIZE:AF-A0A1D6KEL5-F1 UNCHARACTERIZED PROTEIN;
1066:  bd6e-A  3.1  8.0   79   281    9   MAIZE:AF-B6TKC3-F1 PROTEIN CHAPERONE-LIKE PROTEIN OF POR1 CHLOROPLAS
1067:  bcnr-A  3.1  5.7   69   316   10   MAIZE:AF-A0A1D6M5L3-F1 TTF-TYPE ZINC FINGER PROTEIN WITH HAT DIMERIZA
1068:  a279-A  3.1  5.6  149   566    4   MAIZE:AF-A0A1D6KEM9-F1 METAL TRANSPORTER NRAMP3;
1069:  a5ah-A  3.1  4.6   96   310    8   MAIZE:AF-A0A1D6NFA5-F1 RNA POLYMERASE II TRANSCRIPTION MEDIATORS;
1070:  bhkz-A  3.1  9.8   76   696    4   MAIZE:AF-A0A1D6HD96-F1 PROTEIN BINDING PROTEIN;
1071:  a04v-A  3.1  5.7   56   160    4   MAIZE:AF-A0A1D6DZL8-F1 PUTATIVE INACTIVE PURPLE ACID PHOSPHATASE 16;
1072:  azsm-A  3.1  4.4   72   118    4   MAIZE:AF-B6SH35-F1 EARLY FLOWERING 4 PROTEIN;
1073:  bihm-A  3.1  3.6   57   140    2   MAIZE:AF-A0A1D6MR72-F1 PUTATIVE PEPTIDE/NITRATE TRANSPORTER;
1074:  bbhi-A  3.1 11.6   86   421    3   MAIZE:AF-A0A1D6G506-F1 PREFOLDIN CHAPERONE SUBUNIT FAMILY PROTEIN;
1075:  awox-A  3.1  4.0   66   143    3   MAIZE:AF-B4FX35-F1 ELF4-LIKE PROTEIN;
1076:  bkwj-A  3.1  4.0  134   926    6   MAIZE:AF-A0A1D6NFU7-F1 UNCHARACTERIZED PROTEIN;
1077:  bine-A  3.1  5.6   68   126    9   MAIZE:AF-A0A1D6JRT7-F1 UNCHARACTERIZED PROTEIN;
1078:  az4b-A  3.1 10.7   71   141    4   MAIZE:AF-A0A1D6KW67-F1 UNCHARACTERIZED PROTEIN;
1079:  azzw-A  3.1 15.0  148   679    7   MAIZE:AF-A0A1D6EP32-F1 OSJNBA0089E12.13-LIKE PROTEIN;
1080:  bf5q-A  3.1  6.7  113   469    8   MAIZE:AF-A0A1D6IVE7-F1 UNCHARACTERIZED PROTEIN;
1081:  bfox-A  3.1  3.6   95   194    3   MAIZE:AF-A0A1D6ML49-F1 UNCHARACTERIZED PROTEIN;
1082:  boon-A  3.1 11.3  157   362    5   MAIZE:AF-A0A1D6FNM6-F1 NICOTINAMIDE ADENINE DINUCLEOTIDE TRANSPORTER 
1083:  a974-A  3.1 10.1   75   450    8   MAIZE:AF-A0A1D6Q1T3-F1 UNCHARACTERIZED PROTEIN;
1084:  a4gg-A  3.1  5.6  139   317    6   MAIZE:AF-A0A1D6MXV0-F1 SYNTAXIN-132;
1085:  a73z-A  3.1  6.9   75   431    7   MAIZE:AF-A0A1D6KKP4-F1 PTI1-LIKE TYROSINE-PROTEIN KINASE 3;
1086:  bcz1-A  3.1  3.9   67   110    7   MAIZE:AF-Q6R9J3-F1 UNCHARACTERIZED PROTEIN;
1087:  bgz3-A  3.1  4.9   62   212    3   MAIZE:AF-A0A1D6NRU1-F1 MEMBRANE-ANCHORED UBIQUITIN-FOLD PROTEIN 6;
1088:  bhua-A  3.1  7.0   90  1376    9   MAIZE:AF-A0A1D6F1J0-F1 UNCHARACTERIZED PROTEIN;
1089:  bpbc-A  3.1  3.8   85  1736    8   MAIZE:AF-A0A1D6IMF4-F1 DNA BINDING;
1090:  bbkb-A  3.1  6.9   73   890    3   MAIZE:AF-A0A1D6PN80-F1 CYCLOPROPANE-FATTY-ACYL-PHOSPHOLIPID SYNTHASE;
1091:  bh1a-A  3.1  7.9  112   854    9   MAIZE:AF-A0A1D6N421-F1 VACUOLAR PROTEIN SORTING-ASSOCIATED PROTEIN 53
1092:  bf6n-A  3.1  5.5   90   423    7   MAIZE:AF-B4G0A9-F1 UV-B-INDUCED PROTEIN CHLOROPLASTIC;
1093:  be38-A  3.1 11.9  112   905    4   MAIZE:AF-A0A1D6N715-F1 PUTATIVE ANION TRANSPORTER 4 CHLOROPLASTIC;
1094:  a2ys-A  3.1  9.0   90   928    6   MAIZE:AF-A0A1D6LDN9-F1 PHOSPHOINOSITIDE PHOSPHATASE SAC1;
1095:  a5na-A  3.1  4.0  115   183   10   MAIZE:AF-C0P2G3-F1 GOLGI APPARATUS MEMBRANE PROTEIN TVP23;
1096:  awpk-A  3.1 19.6   96   500    3   MAIZE:AF-A0A1D6GNF6-F1 OSJNBB0004G23.8-LIKE PROTEIN;
1097:  beg2-A  3.1  6.7  123  1144    5   MAIZE:AF-A0A1D6NAQ4-F1 NUCLEIC ACID BINDING;
1098:  bc5l-A  3.1  4.4   71   454    6   MAIZE:AF-A0A1D6NEK0-F1 RING/U-BOX SUPERFAMILY PROTEIN;
1099:  a20t-A  3.1  5.4   98   512    5   MAIZE:AF-C0PBZ4-F1 PHOSPHOMEVALONATE KINASE;
1100:  azgi-A  3.1  6.9  109  1497   13   MAIZE:AF-A0A1D6FFI8-F1 UNCHARACTERIZED PROTEIN;
1101:  a9wa-A  3.1 14.8  101  1029    5   MAIZE:AF-A0A1D6NYN3-F1 RING-TYPE E3 UBIQUITIN TRANSFERASE;
1102:  avlw-A  3.1 12.5  110   775   10   MAIZE:AF-K7VBA9-F1 CALCIUM-DEPENDENT LIPID-BINDING (CALB DOMAIN) PLA
1103:  bkr6-A  3.1  6.3   90   169    9   MAIZE:AF-A0A1D6MLY0-F1 EXOCYST COMPLEX COMPONENT SEC5;
1104:  a3mc-A  3.1  4.6  130   399   11   MAIZE:AF-A0A1D6LVR9-F1 TRANSMEMBRANE AMINO ACID TRANSPORTER FAMILY PR
1105:  bjrj-A  3.1 13.5  125   174    6   MAIZE:AF-A0A1D6FHR8-F1 UNCHARACTERIZED PROTEIN;
1106:  bepi-A  3.1  9.2  135  1921    4   MAIZE:AF-A0A1D6NYB7-F1 AUTOPHAGY 2;
1107:  aytq-A  3.1  4.1   69  1596   10   MAIZE:AF-A0A1D6LWM4-F1 1-PHOSPHATIDYLINOSITOL-3-PHOSPHATE 5-KINASE;
1108:  a7ss-A  3.1  7.5   73   203    3   MAIZE:AF-A0A1D6QHR3-F1 UNCHARACTERIZED PROTEIN;
1109:  a5sw-A  3.1 14.1   81   386    6   MAIZE:AF-A0A1D6JW43-F1 CALCIUM-BINDING EF-HAND FAMILY PROTEIN;
1110:  a6ev-A  3.1  7.1   66   645    6   MAIZE:AF-B7FF20-F1 ARO1-LIKE PROTEIN 2;
1111:  bce7-A  3.1  3.3   58    81   10   MAIZE:AF-P69449-F1 ATP SYNTHASE SUBUNIT C, CHLOROPLASTIC;
1112:  a44n-A  3.1  4.0   56   290    2   MAIZE:AF-A0A1D6JMJ6-F1 TRANSCRIPTION FACTOR BHLH52;
1113:  bjuh-A  3.1  5.4   49    49    2   MAIZE:AF-A0A1D6Q133-F1 UNCHARACTERIZED PROTEIN;
1114:  axtx-A  3.1 19.0  102   552    6   MAIZE:AF-A0A1D6IHY3-F1 UNCHARACTERIZED PROTEIN;
1115:  axjs-A  3.1  3.6   64   106    8   MAIZE:AF-B6THC9-F1 MEMBRANE MAGNESIUM TRANSPORTER;
1116:  bdaw-A  3.1 11.3  116   589   12   MAIZE:AF-A0A1D6JR89-F1 CONSERVED OLIGOMERIC GOLGI COMPLEX SUBUNIT 8;
1117:  a1bn-A  3.1 12.3   77   344    5   MAIZE:AF-A0A1D6E5P4-F1 UNCHARACTERIZED PROTEIN;
1118:  bnno-A  3.1  8.1   82   212   10   MAIZE:AF-B6STG2-F1 PSI SUBUNIT V;
1119:  awnt-A  3.1  6.4   97   405    6   MAIZE:AF-B6TCP0-F1 PROTEIN TRANSPORTER;
1120:  a2h9-A  3.0  6.1   87   544    7   MAIZE:AF-A0A1D6I1P2-F1 CYCLIN-B1-4;
1121:  bhui-A  3.0 18.5   86   461    8   MAIZE:AF-B6U243-F1 CYSTEINE-RICH RECEPTOR-LIKE PROTEIN KINASE 8;
1122:  bash-A  3.0  9.2  124   264    7   MAIZE:AF-A0A1D6NGD1-F1 CYTOCHROME B561 DOMAIN-CONTAINING PROTEIN;
1123:  blda-A  3.0 20.0   99   390    4   MAIZE:AF-C4IZE2-F1 LISH/CRA/RING-U-BOX DOMAINS-CONTAINING PROTEIN;
1124:  bg4f-A  3.0 23.2   92   423    5   MAIZE:AF-A0A1D6N2D7-F1 PREFOLDIN CHAPERONE SUBUNIT FAMILY PROTEIN;
1125:  blxg-A  3.0  3.5   58    58   12   MAIZE:AF-A0A1D6ELJ7-F1 UNCHARACTERIZED PROTEIN;
1126:  blim-A  3.0  3.9   72   232   11   MAIZE:AF-B6SLI0-F1 TPR DOMAIN CONTAINING PROTEIN;
1127:  bjka-A  3.0 11.6   75   225   11   MAIZE:AF-A0A1D6LKM3-F1 TERPENOID SYNTHASES SUPERFAMILY PROTEIN;
1128:  bb2f-A  3.0  6.0   99   294    5   MAIZE:AF-A0A1D6LGD7-F1 MEDIATOR OF RNA POLYMERASE II TRANSCRIPTION SU
1129:  a6ri-A  3.0 24.2   84   404   10   MAIZE:AF-A0A1D6DTS1-F1 ZINC_RIBBON_10 DOMAIN-CONTAINING PROTEIN;
1130:  bgk3-A  3.0 11.5  101   625    8   MAIZE:AF-A0A1D6IZQ3-F1 ENT-KAUR-16-ENE SYNTHASE CHLOROPLASTIC;
1131:  boes-A  3.0 14.7   75   501    4   MAIZE:AF-A0A1D6NHE4-F1 UDP-GLYCOSYLTRANSFERASE SUPERFAMILY PROTEIN;
1132:  bg1l-A  3.0  3.6   79   605    8   MAIZE:AF-A0A1D6PCD0-F1 PENTATRICOPEPTIDE REPEAT-CONTAINING PROTEIN;
1133:  a0ev-A  3.0  6.1  152   511    8   MAIZE:AF-B4FAI4-F1 PX DOMAIN CONTAINING PROTEIN;
1134:  a0m4-A  3.0  9.6  115   152    8   MAIZE:AF-C0P6P6-F1 UNCHARACTERIZED PROTEIN;
1135:  bjgy-A  3.0  6.1  104   199    4   MAIZE:AF-A0A1D6PRK5-F1 PROTEIN FATTY ACID EXPORT 1 CHLOROPLASTIC;
1136:  blt4-A  3.0 14.4   89   318    8   MAIZE:AF-C0PGJ5-F1 TETRASPANIN-6;
1137:  be66-A  3.0  6.5  123  1088   12   MAIZE:AF-A0A1D6JC75-F1 GAMMA-TUBULIN COMPLEX COMPONENT;
1138:  bbu8-A  3.0 12.0   82   361   10   MAIZE:AF-Q1W5S8-F1 TREHALOSE 6-PHOSPHATE PHOSPHATASE RA3;
1139:  bort-A  3.0  7.8   82   771    6   MAIZE:AF-A0A1D6GTZ6-F1 REGULATOR OF VPS4 ACTIVITY IN THE MVB PATHWAY 
1140:  bdv0-A  3.0  4.5   59   918    5   MAIZE:AF-A0A1D6NGB6-F1 P-LOOP CONTAINING NUCLEOSIDE TRIPHOSPHATE HYDR
1141:  a0g7-A  3.0  7.1   89   457   10   MAIZE:AF-A0A1D6HFV2-F1 LYSOPHOSPHOLIPID ACYLTRANSFERASE 1;
1142:  a4cq-A  3.0 11.7   76   633   12   MAIZE:AF-A0A1D6NMX3-F1 DUF724 DOMAIN-CONTAINING PROTEIN 2;
1143:  a2gv-A  3.0  7.7  100   615    5   MAIZE:AF-K7UHW7-F1 HYDROXYPROLINE-RICH GLYCOPROTEIN FAMILY PROTEIN;
1144:  bbe1-A  3.0  4.9  144   275    8   MAIZE:AF-B4FX59-F1 CYSTINOSIN;
1145:  av5u-A  3.0  6.2  108   339    5   MAIZE:AF-A0A1D6LWH6-F1 TRANSCRIPTION FACTOR PERIANTHIA;
1146:  beq6-A  3.0  9.0   67   515    9   MAIZE:AF-A0A1D6HC36-F1 EUKARYOTIC TRANSLATION INITIATION FACTOR 4B;
1147:  a3cb-A  3.0  9.1  105   189    7   MAIZE:AF-B4FQ18-F1 PREFOLDIN SUBUNIT 3;
1148:  bh49-A  3.0 10.9   83   470    4   MAIZE:AF-A0A1D6P2J7-F1 UNCHARACTERIZED PROTEIN;
1149:  bdw3-A  3.0  7.5   80   932    9   MAIZE:AF-A0A1D6GET3-F1 DNA TOPOISOMERASE (ATP-HYDROLYZING);
1150:  bdnd-A  3.0  4.2   70   419   10   MAIZE:AF-A0A1D6F7Z1-F1 DISEASE RESISTANCE PROTEIN RPM1;
1151:  bath-A  3.0  3.8   59   114    3   MAIZE:AF-A0A1D6QHM0-F1 V-TYPE PROTON ATPASE SUBUNIT C4;
1152:  a5hh-A  3.0  5.3   82   622    7   MAIZE:AF-A0A1D6N836-F1 ENTH/VHS/GAT FAMILY PROTEIN;
1153:  a4gb-A  3.0  4.0   67   391    9   MAIZE:AF-K7UF18-F1 MULTIPOLAR SPINDLE 1;
1154:  bocd-A  3.0 13.3  131  1057    6   MAIZE:AF-A0A1D6E8T9-F1 KINESIN KP1;
1155:  a85u-A  3.0  4.7  133  1333   11   MAIZE:AF-A0A1D6H6G7-F1 P-LOOP NUCLEOSIDE TRIPHOSPHATE HYDROLASE SUPER
1156:  a69d-A  3.0  4.2   95   432   12   MAIZE:AF-A0A1D6E9U1-F1 26S PROTEASOME NON-ATPASE REGULATORY SUBUNIT 1
1157:  bmj9-A  3.0  6.3   90   164   16   MAIZE:AF-A0A1D6IVG9-F1 ERG28 LIKE PROTEIN;
1158:  aw7g-A  3.0  4.0   74   320    4   MAIZE:AF-A0A1D6JBA9-F1 CYSTEINE-TYPE ENDOPEPTIDASE/ UBIQUITIN THIOLES
1159:  bhkp-A  3.0 15.5   96   650    6   MAIZE:AF-A0A1D6GWM9-F1 HAT DIMERIZATION DOMAIN-CONTAINING PROTEIN / T
1160:  bibv-A  3.0  5.1   68   321    9   MAIZE:AF-C0PA21-F1 UNCHARACTERIZED PROTEIN;
1161:  bmxa-A  3.0  5.1  102   401    7   MAIZE:AF-A0A1D6N6L5-F1 HEMERYTHRIN HHE CATION-BINDING DOMAIN PROTEIN;
1162:  a6df-A  3.0  4.1   53   198    6   MAIZE:AF-A0A1D6H288-F1 SM PROTEIN F;
1163:  aw69-A  3.0  7.3   82   265   15   MAIZE:AF-A0A1D6F9Z7-F1 UNCHARACTERIZED PROTEIN;
1164:  bhv2-A  3.0 15.2  118   422   11   MAIZE:AF-A0A1D6P8G0-F1 GLYCEROL KINASE;
1165:  bn38-A  3.0  4.8   91   234    5   MAIZE:AF-A0A1D6KI50-F1 RNA POLYMERASE II ELONGATION FACTOR ELL3 ISOFO
1166:  a9ax-A  3.0  6.5   95  1656    5   MAIZE:AF-A0A1D6KYA6-F1 TRANSDUCIN/WD40 REPEAT-LIKE SUPERFAMILY PROTEI
1167:  bitr-A  3.0  7.5  127   313   10   MAIZE:AF-A0A1D6JN95-F1 UNCHARACTERIZED PROTEIN;
1168:  a2c9-A  3.0  8.7  110   228    9   MAIZE:AF-A0A1D6JKN6-F1 VACUOLAR PROTEIN SORTING-ASSOCIATED PROTEIN 24
1169:  bpbw-A  3.0  6.3  105   242    7   MAIZE:AF-A0A1D6GM36-F1 SECRETORY CARRIER-ASSOCIATED MEMBRANE PROTEIN;
1170:  a053-A  3.0  7.7  100   424    4   MAIZE:AF-C0PG17-F1 PENTATRICOPEPTIDE REPEAT-CONTAINING PROTEIN;
1171:  awyi-A  3.0  4.4   66   106    8   MAIZE:AF-A0A1D6G907-F1 UNCHARACTERIZED PROTEIN;
1172:  a7e4-A  3.0  4.0   57   104    7   MAIZE:AF-A0A1D6HMV7-F1 UNCHARACTERIZED PROTEIN;
1173:  bb0z-A  3.0  5.9   94   875    2   MAIZE:AF-A0A1D6GM06-F1 UNCHARACTERIZED PROTEIN;
1174:  a7nh-A  3.0  3.6   55   424    7   MAIZE:AF-A0A1D6QTZ2-F1 DNAJ HEAT SHOCK FAMILY PROTEIN;
1175:  avo0-A  3.0  4.2  152  1261    9   MAIZE:AF-A0A1D6HK71-F1 P-LOOP CONTAINING NUCLEOSIDE TRIPHOSPHATE HYDR
1176:  bamc-A  3.0  7.1  108   258    9   MAIZE:AF-K7V0V8-F1 DUF1230 FAMILY PROTEIN;
1177:  ay3f-A  3.0  7.5  128   698   10   MAIZE:AF-K7W7A4-F1 UV-STIMULATED SCAFFOLD PROTEIN A-LIKE PROTEIN;
1178:  bnd8-A  3.0 16.0  110   472    8   MAIZE:AF-A0A1D6GJP0-F1 TRANSMEMBRANE FRAGILE-X-F-ASSOCIATED PROTEIN;
1179:  a6tv-A  3.0  6.2  102   137   10   MAIZE:AF-A0A1D6ENT7-F1 TRIACYLGLYCEROL LIPASE SDP1;
1180:  a0y9-A  3.0  5.7   72   121    8   MAIZE:AF-B6U3H7-F1 UNCHARACTERIZED PROTEIN;
1181:  biyp-A  3.0  6.0   71   899   10   MAIZE:AF-A0A1D6F0R0-F1 UNCHARACTERIZED PROTEIN;
1182:  bamp-A  3.0  3.9   63    93    2   MAIZE:AF-A0A1D6JZR1-F1 40S RIBOSOMAL PROTEIN S28;
1183:  biy5-A  3.0 18.5   88   620    3   MAIZE:AF-B4FBC9-F1 PATELLIN-1;
1184:  a1ot-A  3.0  7.9   77   122    6   MAIZE:AF-A0A1D6JUD2-F1 UNCHARACTERIZED PROTEIN;
1185:  bd2e-A  3.0 13.2  136   946    4   MAIZE:AF-A0A1D6EG54-F1 FORMIN-LIKE PROTEIN;
1186:  bnq1-A  3.0 13.1  147   882   10   MAIZE:AF-A0A1D6JRX3-F1 FORMIN-LIKE PROTEIN;
1187:  a7k5-A  3.0  5.1   75   719    7   MAIZE:AF-A0A1D6FCH3-F1 PUTATIVE ALDEHYDE DEHYDROGENASE FAMILY PROTEIN
1188:  bh39-A  3.0 15.1   80   138    9   MAIZE:AF-Q6R9G9-F1 UNCHARACTERIZED PROTEIN;
1189:  a14u-A  3.0  8.5   88   879    5   MAIZE:AF-A0A1D6LG92-F1 BED-TYPE DOMAIN-CONTAINING PROTEIN;
1190:  a0tg-A  3.0 12.7   82   404    7   MAIZE:AF-A0A1D6LKM5-F1 STEROID NUCLEAR RECEPTOR LIGAND-BINDING;
1191:  bjcm-A  3.0  3.7   61   101    8   MAIZE:AF-A0A1D6HZQ6-F1 UNCHARACTERIZED PROTEIN;
1192:  beab-A  3.0  6.0  119   668    5   MAIZE:AF-A0A1D6MN28-F1 G-TYPE LECTIN S-RECEPTOR-LIKE SERINE/THREONINE
1193:  a9ij-A  3.0 12.0   86   210    3   MAIZE:AF-A0A1D6N725-F1 RETICULON-LIKE PROTEIN;
1194:  a6wm-A  3.0  5.6   67   264    6   MAIZE:AF-A0A1D6LI37-F1 DNAJ DOMAIN CONTAINING PROTEIN;
1195:  a51w-A  3.0  4.4   97   112    4   MAIZE:AF-A0A1D6EPY6-F1 UNCHARACTERIZED PROTEIN;
1196:  axdj-A  3.0  7.5  121   430    6   MAIZE:AF-B6TTP9-F1 PHOSPHATIDATE CYTIDYLYLTRANSFERASE;
1197:  bbkg-A  3.0  5.4   84   417    2   MAIZE:AF-A0A1D6M2W7-F1 PEPTIDE CHAIN RELEASE FACTOR PRFB3 CHLOROPLAST
1198:  bi52-A  3.0  9.3   78   243    5   MAIZE:AF-A0A1D6L641-F1 COLD-REGULATED 413 PLASMA MEMBRANE PROTEIN 2;
1199:  a3sg-A  3.0  5.5  126   445    4   MAIZE:AF-A0A1D6ESV8-F1 S-ACYLTRANSFERASE;
1200:  a91q-A  3.0 10.8  112  1371    4   MAIZE:AF-A0A1D6GGX9-F1 TOPOISOMERASE-LIKE ENZYME1;
1201:  bg11-A  3.0  8.7  101   714    6   MAIZE:AF-A0A1D6EQT6-F1 PECTINESTERASE;
1202:  bit7-A  3.0  3.3   78   124    6   MAIZE:AF-A0A1D6LMS7-F1 DUF241 DOMAIN PROTEIN;
1203:  a36o-A  3.0  6.0   91   331    2   MAIZE:AF-A0A1D6IIP2-F1 UNCHARACTERIZED PROTEIN;
1204:  bbxl-A  3.0  7.8   68   831    3   MAIZE:AF-A0A1D6H7X9-F1 PROTEIN SMAX1-LIKE 4;
1205:  bgvq-A  3.0  4.7  102   515    8   MAIZE:AF-K7USQ8-F1 SIALIN;
1206:  a4cp-A  3.0  4.3  117   541    6   MAIZE:AF-A0A1D6DZW1-F1 KAURENE SYNTHASE2;
1207:  bnsc-A  3.0  6.1   72   705    8   MAIZE:AF-A0A1D6HTK0-F1 PEPTIDYLPROLYL ISOMERASE;
1208:  boan-A  3.0  5.7  148   598    9   MAIZE:AF-A0A1D6K5D8-F1 LAZ1-6;
1209:  avu2-A  3.0  4.7   58   190    7   MAIZE:AF-K7TJ92-F1 PUTATIVE MEMBRANE LIPOPROTEIN;
1210:  blg8-A  3.0  4.9   84   250    4   MAIZE:AF-A0A1D6KTI5-F1 VACUOLAR PROTEIN SORTING-ASSOCIATED PROTEIN 2 
1211:  bdzb-A  3.0  3.5   48   158    6   MAIZE:AF-A0A1D6L6L3-F1 NUCLEAR PORE PROTEIN;
1212:  awlc-A  3.0  4.4   61    74    8   MAIZE:AF-B6SJA5-F1 LITTLE PROTEIN 1;
1213:  bdvw-A  3.0  7.3  113   597    5   MAIZE:AF-A0A1D6NG98-F1 PEPTIDASE FAMILY M48 FAMILY PROTEIN;
1214:  azaq-A  3.0  6.9   71   230    3   MAIZE:AF-A0A1D6QEN3-F1 NEP1-INTERACTING PROTEIN-LIKE 2;
1215:  a4kp-A  3.0  6.0   96   544    7   MAIZE:AF-B4F9T1-F1 SET DOMAIN PROTEIN 35;
1216:  a45s-A  3.0  3.9   66   586    9   MAIZE:AF-A0A1D6J5J3-F1 MYOSIN HEAVY CHAIN-RELATED;
1217:  a96h-A  3.0  9.5   92   745    3   MAIZE:AF-A0A1D6PF48-F1 PUTATIVE MYB DNA-BINDING DOMAIN SUPERFAMILY PR
1218:  av70-A  3.0  3.3   52   104    4   MAIZE:AF-A0A1D6Q9H8-F1 UNCHARACTERIZED PROTEIN;
1219:  bkrk-A  3.0 12.3  108   830    9   MAIZE:AF-K7U1J8-F1 CATION/H(+) ANTIPORTER 14;
1220:  avxe-A  3.0  7.9   98   268    1   MAIZE:AF-A0A1D6P121-F1 PROTEIN ROOT HAIR DEFECTIVE 3 HOMOLOG 2;
1221:  a5pl-A  3.0 19.1  101   959    7   MAIZE:AF-A0A1D6HX39-F1 PUTATIVE DISEASE RESISTANCE RPP13-LIKE PROTEIN
1222:  aw5v-A  3.0  5.4   78   813    6   MAIZE:AF-A0A1D6KUT7-F1 CELLULOSE SYNTHASE-LIKE PROTEIN D3;
1223:  a28v-A  3.0  5.2   51    70    6   MAIZE:AF-B6SR92-F1 UNCHARACTERIZED PROTEIN;
1224:  a39v-A  3.0  6.8  121   452    6   MAIZE:AF-A0A1D6QLY6-F1 EXOCYST COMPLEX COMPONENT SEC5;
1225:  a8vb-A  3.0  7.8  110   760    3   MAIZE:AF-A0A1D6JXN5-F1 SERINE/THREONINE-PROTEIN KINASE ATG1C;
1226:  ayu2-A  3.0  7.8   75   523    5   MAIZE:AF-A0A1D6HDM1-F1 UNCHARACTERIZED PROTEIN;
1227:  bfv1-A  3.0  7.8  110   630    5   MAIZE:AF-A0A1D6KNK0-F1 PECTINESTERASE;
1228:  bk0k-A  3.0  5.9   90   160    7   MAIZE:AF-A0A1D6MV05-F1 H(+)-EXPORTING DIPHOSPHATASE;
1229:  a6yx-A  3.0 14.3   57   383    5   MAIZE:AF-A0A1D6EEQ6-F1 PROTEIN RTF1-LIKE PROTEIN;
1230:  bgv7-A  3.0  4.9   74   235   12   MAIZE:AF-B6TQM3-F1 DUF679 DOMAIN MEMBRANE PROTEIN 7;
1231:  bkwa-A  3.0  8.4   97   823    9   MAIZE:AF-A0A1D6GU98-F1 PUTATIVE CADMIUM/ZINC-TRANSPORTING ATPASE HMA1
1232:  bnhv-A  3.0  4.4  133   561    4   MAIZE:AF-A0A1D6LQ49-F1 ALUMINUM-ACTIVATED MALATE TRANSPORTER 12;
1233:  bj8y-A  3.0  3.3   68    94    9   MAIZE:AF-A0A1D6E4Z6-F1 UNCHARACTERIZED PROTEIN;
1234:  a664-A  3.0  7.1   80  1265    6   MAIZE:AF-A0A1D6LEL6-F1 DISEASE RESISTANCE RPP13-LIKE PROTEIN 4;
1235:  bkcr-A  3.0  5.7   74   126    9   MAIZE:AF-A0A1D6EWS1-F1 UNCHARACTERIZED PROTEIN;
1236:  a83o-A  3.0 10.6  143   359    5   MAIZE:AF-A0A1D6JX88-F1 PEROXISOMAL NICOTINAMIDE ADENINE DINUCLEOTIDE 
1237:  bjvw-A  3.0  6.2   66   154    3   MAIZE:AF-B6TM36-F1 UNCHARACTERIZED PROTEIN;
1238:  a3bs-A  3.0  8.5   96   176    1   MAIZE:AF-A0A1D6N3K2-F1 UNCHARACTERIZED PROTEIN;
1239:  a748-A  3.0  8.7  147   445    8   MAIZE:AF-A0A1D6LEP7-F1 HAT TRANSPOSON SUPERFAMILY PROTEIN;
1240:  azbo-A  3.0  5.0   60   145    3   MAIZE:AF-B6TGT2-F1 MEDIATOR OF RNA POLYMERASE II TRANSCRIPTION SUBUN
1241:  avom-A  3.0  5.0   53   103    0   MAIZE:AF-P08527-F1 30S RIBOSOMAL PROTEIN S14, CHLOROPLASTIC;
1242:  blcb-A  3.0 10.9   97   225    9   MAIZE:AF-A0A1D6F1C5-F1 D8ERTD354E PROTEIN;
1243:  bc0i-A  3.0 12.4   69  1496   10   MAIZE:AF-A0A1D6GXY1-F1 PROTEIN TRANSPORT PROTEIN SEC16;
1244:  bk4n-A  3.0 11.7  110   907    2   MAIZE:AF-A0A1D6J8K3-F1 PUTATIVE MYB DNA-BINDING DOMAIN SUPERFAMILY PR
1245:  a5uc-A  3.0  3.9   65   119    8   MAIZE:AF-A0A1D6HZR5-F1 UNCHARACTERIZED PROTEIN;
1246:  a4d1-A  2.9  7.3  103   259    8   MAIZE:AF-K7VHL4-F1 ACID PHOSPHATASE/VANADIUM-DEPENDENT HALOPEROXIDAS
1247:  bpph-A  2.9  6.0   72   242    1   MAIZE:AF-B6U144-F1 SELT-LIKE PROTEIN;
1248:  axdm-A  2.9 11.9   68   505    6   MAIZE:AF-A0A1D6GQJ7-F1 3-KETOACYL-COA SYNTHASE;
1249:  azxx-A  2.9  8.2   87   737   10   MAIZE:AF-A0A1X7YEU9-F1 UNCHARACTERIZED PROTEIN;
1250:  bn80-A  2.9  6.8   70   248    3   MAIZE:AF-B6TJH8-F1 MITOCHONDRIAL GLYCOPROTEIN;
1251:  a314-A  2.9 10.4   68   113    9   MAIZE:AF-B4FHW9-F1 DOLICHOL-PHOSPHATE MANNOSYLTRANSFERASE SUBUNIT 3;
1252:  bl21-A  2.9  5.6   84   159    8   MAIZE:AF-B6U300-F1 CASP-LIKE PROTEIN 5C1;
1253:  a6j1-A  2.9 10.8   84   713    8   MAIZE:AF-A0A1D6L709-F1 PROBABLE GLUTAMATE CARBOXYPEPTIDASE VP8;
1254:  a590-A  2.9 10.6   87   872    8   MAIZE:AF-A0A1D6K314-F1 NUCLEAR PORE PROTEIN;
1255:  bmo1-A  2.9 10.6   73   516    7   MAIZE:AF-C4J5Y0-F1 ZINC FINGER (C3HC4-TYPE RING FINGER) FAMILY PROTE
1256:  a4to-A  2.9 12.9   87   619    7   MAIZE:AF-A0A1D6PYJ4-F1 THIAMINASE1;
1257:  bkkt-A  2.9 10.1  128   841    4   MAIZE:AF-C0PF54-F1 FORMIN-LIKE PROTEIN;
1258:  bcrl-A  2.9  5.4   93   252    9   MAIZE:AF-A0A1D6NLS3-F1 DUF679 DOMAIN MEMBRANE PROTEIN 7;
1259:  bomt-A  2.9 10.3   95   260    8   MAIZE:AF-C4IYE0-F1 PEROXISOMAL MEMBRANE 22 KDA (MPV17/PMP22) FAMILY
1260:  binl-A  2.9 14.5  113   394    7   MAIZE:AF-B4FJJ6-F1 PROTEIN ABCI12 CHLOROPLASTIC;
1261:  bdbk-A  2.9  4.9   80   138    5   MAIZE:AF-B8A1J9-F1 RIBOSOMAL PROTEIN L29 FAMILY PROTEIN;
1262:  awji-A  2.9 16.5   90   870    6   MAIZE:AF-A0A1D6KZL8-F1 GLYCOSYLTRANSFERASE FAMILY PROTEIN 64 PROTEIN 
1263:  a0fu-A  2.9  4.8   96   514    6   MAIZE:AF-A0A1D6N5W7-F1 P-LOOP CONTAINING NUCLEOSIDE TRIPHOSPHATE HYDR
1264:  bl2l-A  2.9  7.1   97   792    8   MAIZE:AF-A0A1D6PT34-F1 PENTATRICOPEPTIDE REPEAT-CONTAINING PROTEIN CH
1265:  bl4g-A  2.9  5.4   98   639    4   MAIZE:AF-A0A1D6FM59-F1 PROTEIN NETWORKED 4A;
1266:  bmkr-A  2.9  6.5  167   549    7   MAIZE:AF-A0A1D6J967-F1 PROTEIN NRT1/ PTR FAMILY 4.2;
1267:  bh8v-A  2.9  5.1  150   586    7   MAIZE:AF-A0A1D6EN96-F1 METAL TRANSPORTER NRAMP6;
1268:  az69-A  2.9  5.1  108   235    9   MAIZE:AF-A0A1D6H5F2-F1 UNCHARACTERIZED PROTEIN;
1269:  bcn3-A  2.9  8.7  142  1036    9   MAIZE:AF-A0A1D6IJB3-F1 GAMMA-TUBULIN COMPLEX COMPONENT;
1270:  awqn-A  2.9  5.3   90   272    8   MAIZE:AF-A0A1D6PMN5-F1 PROTEIN TORNADO 2;
1271:  axxx-A  2.9  7.0   92   411    7   MAIZE:AF-A0A1D6L6D3-F1 DNA MISMATCH REPAIR PROTEIN MLH1;
1272:  ayts-A  2.9  3.9   75  1615   12   MAIZE:AF-A0A1D6I415-F1 1-PHOSPHATIDYLINOSITOL-3-PHOSPHATE 5-KINASE;
1273:  a8sy-A  2.9  4.4   63    68    6   MAIZE:AF-C4J8B9-F1 UNCHARACTERIZED PROTEIN;
1274:  bi5j-A  2.9  6.4   72   754   13   MAIZE:AF-A0A1D6N3I2-F1 DOLICHYL-DIPHOSPHOOLIGOSACCHARIDE--PROTEIN
1275:  bc45-A  2.9  3.6   52   219    4   MAIZE:AF-B4G1K3-F1 CALCYCLIN-BINDING PROTEIN;
1276:  a7rq-A  2.9  7.9  110   220   10   MAIZE:AF-A0A1D6MP14-F1 PUTATIVE 3-BETA-HYDROXYSTEROID-DELTA(8)DELTA(7
1277:  bbzw-A  2.9 13.3   98   345    5   MAIZE:AF-A0A1D6HJB0-F1 S-ADENOSYLMETHIONINE CARRIER 1 CHLOROPLASTIC/M
1278:  a8k8-A  2.9  5.7  116  1593    4   MAIZE:AF-A0A1D6IND9-F1 CW-TYPE ZINC FINGER;
1279:  bpp4-A  2.9  7.9   71   277    8   MAIZE:AF-A0A1D6M409-F1 RESISTANCE TO PHYTOPHTHORA 1;
1280:  a29m-A  2.9  7.9   81   149    1   MAIZE:AF-A0A1D6ETW3-F1 HVA22-LIKE PROTEIN;
1281:  bh1c-A  2.9  6.2   73   126   16   MAIZE:AF-Q01900-F1 MFS14 PROTEIN;
1282:  bjwe-A  2.9  4.8   76   318    7   MAIZE:AF-A0A1D6EAJ4-F1 PROTEIN EI24-LIKE PROTEIN;
1283:  batf-A  2.9  4.5   52   195    4   MAIZE:AF-A0A1D6PVS3-F1 UNCHARACTERIZED PROTEIN;
1284:  aw23-A  2.9 11.7  112   199    8   MAIZE:AF-B6T5L9-F1 FIBER PROTEIN FB34;
1285:  a3u2-A  2.9  4.6  108   266    4   MAIZE:AF-B4FCT5-F1 UNCHARACTERIZED PROTEIN FAMILY (UPF0114);
1286:  bpm8-A  2.9  9.2  130   781    9   MAIZE:AF-A0A096PY84-F1 OCTICOSAPEPTIDE/PHOX/BEM1P (PB1) DOMAIN-CONTAI
1287:  a2a9-A  2.9 11.1  106   654    4   MAIZE:AF-A0A1D6KKQ6-F1 RBR-TYPE E3 UBIQUITIN TRANSFERASE;
1288:  a655-A  2.9  9.7   98   325   10   MAIZE:AF-A0A1D6IZD1-F1 GENERAL TRANSCRIPTION FACTOR 2-RELATED ZINC FI
1289:  bjrn-A  2.9 12.1  120   223    5   MAIZE:AF-A0A1D6Q4D5-F1 PHOSPHOENOLPYRUVATE/PHOSPHATE TRANSLOCATOR 2 C
1290:  a4jo-A  2.9  9.1  139   353    6   MAIZE:AF-A0A1X7YHF7-F1 PHOTOSYSTEM II D2 PROTEIN;
1291:  axjz-A  2.9  8.4   69   171   10   MAIZE:AF-A0A1D6JWR8-F1 ABC1 DOMAIN-CONTAINING PROTEIN;
1292:  bly2-A  2.9  6.8  107   151    8   MAIZE:AF-A0A1D6FDW9-F1 SURFEIT LOCUS PROTEIN 5;
1293:  a22f-A  2.9  8.0   97   390    9   MAIZE:AF-K7VIM4-F1 HOMOGENTISATE GERANYLGERANYL TRANSFERASE1;
1294:  a47u-A  2.9  9.4   97   740   11   MAIZE:AF-A0A1D6J6M5-F1 SEC23/SEC24 TRANSPORT FAMILY PROTEIN;
1295:  bed2-A  2.9  3.4   57   212   11   MAIZE:AF-A0A1D6JGZ1-F1 MEDIATOR OF RNA POLYMERASE II TRANSCRIPTION SU
1296:  bfmg-A  2.9  4.6  124   856    9   MAIZE:AF-A0A1D6NLC0-F1 TRANSMEMBRANE AMINO ACID TRANSPORTER FAMILY PR
1297:  axpe-A  2.9  3.9   82   690    6   MAIZE:AF-A0A1D6Q419-F1 BED-TYPE DOMAIN-CONTAINING PROTEIN;
1298:  bbzs-A  2.9 10.3  113   462   11   MAIZE:AF-A0A1D6I9X6-F1 SEIPIN-2;
1299:  bae2-A  2.9  4.7  102   860   10   MAIZE:AF-A0A1D6F5K7-F1 DUF4220 DOMAIN-CONTAINING PROTEIN;
1300:  awgs-A  2.9  6.9   84   557    6   MAIZE:AF-A0A1D6IMH5-F1 COATOMER SUBUNIT BETA'-3;
1301:  a5oy-A  2.9  7.5   80   153    9   MAIZE:AF-K7U2V8-F1 ZINC TRANSPORTER 3;
1302:  bhpp-A  2.9  4.0  101   536    2   MAIZE:AF-A0A1D6GE30-F1 E3 UBIQUITIN-PROTEIN LIGASE HOS1;
1303:  biks-A  2.9 13.6   77   684    6   MAIZE:AF-A0A1D6FJ28-F1 BROMO-ADJACENT HOMOLOGY (BAH) DOMAIN-CONTAININ
1304:  a905-A  2.9  7.6   87   202    7   MAIZE:AF-A0A1D6FL25-F1 POTASSIUM TRANSPORTER 10;
1305:  bj8j-A  2.9  3.5   57    86   14   MAIZE:AF-A0A1D6L614-F1 UNCHARACTERIZED PROTEIN;
1306:  bgqf-A  2.9 10.2  143   654    8   MAIZE:AF-A0A1D6PYC4-F1 NODULIN-LIKE PROTEIN;
1307:  ayjl-A  2.9  6.4   94   551    6   MAIZE:AF-A0A1D6PI18-F1  KI
1308:  bnl8-A  2.9  5.0  134   487   10   MAIZE:AF-B4FAT9-F1 TRANSMEMBRANE AMINO ACID TRANSPORTER FAMILY PROTE
1309:  bbps-A  2.9 18.5   97   423    7   MAIZE:AF-B4FNW9-F1 S-ACYLTRANSFERASE;
1310:  bohx-A  2.9  5.4   75   355    8   MAIZE:AF-A0A1D6KM35-F1 UBIQUITIN CARBOXYL-TERMINAL HYDROLASE;
1311:  bh7t-A  2.9  8.8   60   139   15   MAIZE:AF-A0A1D6KXN9-F1 UNCHARACTERIZED PROTEIN;
1312:  a907-A  2.9  7.0   97   164    6   MAIZE:AF-A0A1D6H720-F1 UNCHARACTERIZED PROTEIN;
1313:  a4wi-A  2.9 12.9  145   836    9   MAIZE:AF-W5UB93-F1 POTASSIUM TRANSPORTER;
1314:  bi8i-A  2.9  6.1  127   250    9   MAIZE:AF-B6TC58-F1 IDS4-LIKE PROTEIN;
1315:  bcp7-A  2.9  3.5   57    75   14   MAIZE:AF-B6TBP2-F1 HYDROPHOBIC PROTEIN LTI6B;
1316:  azgu-A  2.9  6.6  144   401    6   MAIZE:AF-A0A1D6FPW5-F1 PROBABLE MAGNESIUM TRANSPORTER;
1317:  boz8-A  2.9  4.5   90    97    9   MAIZE:AF-A0A1D6LQG7-F1 PROTEIN FATTY ACID EXPORT 1 CHLOROPLASTIC;
1318:  bpie-A  2.9  8.6   94   282    2   MAIZE:AF-A0A1D6HXK2-F1 BTB DOMAIN-CONTAINING PROTEIN;
1319:  a0a0-A  2.9  9.8   82   286    2   MAIZE:AF-C0PIK4-F1 KH DOMAIN-CONTAINING PROTEIN;
1320:  az5w-A  2.9 16.6   86  1016   10   MAIZE:AF-A0A1D6IRJ7-F1 UNCHARACTERIZED PROTEIN;
1321:  a96l-A  2.9  8.7   69   176    4   MAIZE:AF-A0A1D6JRX5-F1 14-3-3-LIKE PROTEIN GF14 OMEGA;
1322:  bkmd-A  2.9  7.4   81   334   14   MAIZE:AF-B6TJD1-F1 PROTEIN BINDING PROTEIN;
1323:  a51d-A  2.9  8.8  118   614    3   MAIZE:AF-A0A1D6HSN9-F1 LOB DOMAIN-CONTAINING PROTEIN;
1324:  a4rt-A  2.9 14.8   75   458    5   MAIZE:AF-A0A1D6ESP6-F1 B-BLOCK BINDING SUBUNIT OF TFIIIC;
1325:  a3cs-A  2.9 13.1   88   658    7   MAIZE:AF-A7YF68-F1 SULFATE PERMEASE1;
1326:  bbgf-A  2.9  7.2  105  1112    4   MAIZE:AF-K7UCC7-F1 SQUAMOSA PROMOTER-BINDING PROTEIN-LIKE (SBP DOMAI
1327:  bd61-A  2.9 10.9   91   340    7   MAIZE:AF-A0A1D6JLQ8-F1 ALA-INTERACTING SUBUNIT;
1328:  a1fz-A  2.9  5.3   89  1134    8   MAIZE:AF-A0A1D6P5B6-F1 RNA-DEPENDENT RNA POLYMERASE;
1329:  bbs1-A  2.9  9.4   91   602    7   MAIZE:AF-A0A1D6J4S8-F1 REVERSE TRANSCRIPTASE DOMAIN-CONTAINING PROTEI
1330:  a5w7-A  2.9  6.5   99   325   12   MAIZE:AF-A0A1D6NWI9-F1 DUF4220 DOMAIN-CONTAINING PROTEIN;
1331:  bkiu-A  2.9 16.9   78   661    8   MAIZE:AF-A0A1D6M3U4-F1 OXIDOREDUCTASE, 2OG-FE OXYGENASE FAMILY PROTEI
1332:  bdht-A  2.9  3.9   87   645    9   MAIZE:AF-A0A1D6KHR4-F1 RING-TYPE E3 UBIQUITIN TRANSFERASE;
1333:  blw2-A  2.9  4.4   91   325    5   MAIZE:AF-A0A1D6NDD0-F1 DNAJ HEAT SHOCK N-TERMINAL DOMAIN-CONTAINING P
1334:  axe6-A  2.9  3.4   69   228    9   MAIZE:AF-B6T2U1-F1 PECTINESTERASE INHIBITOR DOMAIN CONTAINING PROTEI
1335:  awb8-A  2.9  4.9   97   254    7   MAIZE:AF-B6UCG7-F1 DUF679 DOMAIN MEMBRANE PROTEIN 7;
1336:  a22z-A  2.9  6.0  118   296    4   MAIZE:AF-B6TL61-F1 STELLACYANIN;
1337:  a9qj-A  2.9  8.1  142   480   13   MAIZE:AF-A0A1Q1CV78-F1 65-KDA MICROTUBULE-ASSOCIATED PROTEIN 3;
1338:  a2cq-A  2.9  7.3   59   172    5   MAIZE:AF-C0P5A9-F1 OPTIC ATROPHY 3 PROTEIN (OPA3);
1339:  bl6k-A  2.9 10.8   84   117    6   MAIZE:AF-A0A1D6MMW8-F1 UPF0451 C17ORF61-LIKE PROTEIN;
1340:  a0lx-A  2.9  7.0  106  1459    7   MAIZE:AF-A0A1D6J468-F1 UNCHARACTERIZED PROTEIN;
1341:  bmoc-A  2.9  5.5   79   146    8   MAIZE:AF-A0A1D6HPC3-F1 TUBULIN-SPECIFIC CHAPERONE A;
1342:  avk4-A  2.9  3.6   50   132    4   MAIZE:AF-K7V549-F1 PUTATIVE MITOCHONDRIAL IMPORT INNER MEMBRANE TRAN
1343:  a3ya-A  2.9  6.7   72  1758    3   MAIZE:AF-A0A1D6ENJ2-F1 MEDIATOR OF RNA POLYMERASE II TRANSCRIPTION SU
1344:  a1j8-A  2.9 10.4   75  1028    5   MAIZE:AF-K7UUD1-F1 PROTEIN SUPPRESSOR OF MAX2 1;
1345:  a8tq-A  2.9  5.5  114   781    7   MAIZE:AF-A0A1D6N4E4-F1 SN1-SPECIFIC DIACYLGLYCEROL LIPASE ALPHA;
1346:  a9fh-A  2.9  7.9   63    92    5   MAIZE:AF-B6UIM5-F1 UNCHARACTERIZED PROTEIN;
1347:  a5t9-A  2.9  5.2   85   293    8   MAIZE:AF-A0A1D6PY38-F1 STE24 ENDOPEPTIDASE;
1348:  a6e8-A  2.9  6.1   91   281    9   MAIZE:AF-A0A1D6LXF0-F1 DUF679 DOMAIN MEMBRANE PROTEIN 7;
1349:  az9g-A  2.9 12.0  145  1139    5   MAIZE:AF-A0A1D6EB29-F1 EXOCYST COMPLEX COMPONENT SEC5;
1350:  baas-A  2.9  6.8   87   243    8   MAIZE:AF-K7TJK1-F1 UNCHARACTERIZED PROTEIN;
1351:  a4mj-A  2.9  7.0  122   741    7   MAIZE:AF-K7TQE3-F1 HSP-INTERACTING PROTEIN;
1352:  bh3e-A  2.9 13.5  132   401    6   MAIZE:AF-C0PD20-F1 RING/U-BOX SUPERFAMILY PROTEIN;
1353:  bojy-A  2.9  9.6   67   640    4   MAIZE:AF-A0A1D6EQQ8-F1 PENTATRICOPEPTIDE REPEAT-CONTAINING PROTEIN;
1354:  av5s-A  2.9  9.9  113  1024    8   MAIZE:AF-A0A1D6F181-F1 EXPORTIN-T;
1355:  bnp5-A  2.9  2.4   57   523    7   MAIZE:AF-A0A1D6E098-F1 UBIQUITIN-SPECIFIC PROTEASE FAMILY C19-RELATED
1356:  bntr-A  2.9  5.1  121   593    6   MAIZE:AF-A0A1D6N363-F1 PROTEIN ROOT UVB SENSITIVE 1 CHLOROPLASTIC;
1357:  a9xs-A  2.9  3.5   65    83    6   MAIZE:AF-A0A1D6KW28-F1 UNCHARACTERIZED PROTEIN;
1358:  bae7-A  2.9  7.1  104   367    7   MAIZE:AF-A0A1D6EPP5-F1 TRANSCRIPTION INITIATION FACTOR TFIID SUBUNIT 
1359:  a119-A  2.9  5.6  100   700    6   MAIZE:AF-A0A1D6IRJ3-F1 PUTATIVE PENTATRICOPEPTIDE REPEAT-CONTAINING P
1360:  a7nz-A  2.9  3.2   65   363   11   MAIZE:AF-B6TKU0-F1 GROWTH INHIBITION AND DIFFERENTIATION-RELATED PRO
1361:  beia-A  2.9  5.2  134   525    9   MAIZE:AF-K7TTC8-F1 AMINO ACID PERMEASE;
1362:  a5xl-A  2.9  7.5   96   534    3   MAIZE:AF-A0A1D6MAU6-F1 PUTATIVE HOMEODOMAIN-LIKE TRANSCRIPTION FACTOR
1363:  blnp-A  2.9  3.3   63    69   10   MAIZE:AF-Q33301-F1 UNCHARACTERIZED PROTEIN YCF70;
1364:  bmtt-A  2.9  5.6   77   398    8   MAIZE:AF-A0A1D6I274-F1 LA-RELATED PROTEIN 6B;
1365:  bkdk-A  2.9  3.5   49    50    8   MAIZE:AF-A0A1D6PN87-F1 UNCHARACTERIZED PROTEIN;
1366:  a5n0-A  2.9  3.5   71   987    8   MAIZE:AF-A0A1D6LNK1-F1 ABC1 FAMILY PROTEIN;
1367:  aw5k-A  2.9  5.4   66    92   15   MAIZE:AF-A0A1D6GDQ9-F1 UNCHARACTERIZED PROTEIN;
1368:  bgw4-A  2.9  6.8  154   553    7   MAIZE:AF-A0A1D6M2Q6-F1 SORTING NEXIN 2B;
1369:  bes6-A  2.9  4.9   75   186   12   MAIZE:AF-A0A1D6FIR4-F1 V-TYPE PROTON ATPASE PROTEOLIPID SUBUNIT;
1370:  bgdk-A  2.9  8.2  130  1069    5   MAIZE:AF-A0A1D6INK8-F1 EXOCYST COMPLEX COMPONENT SEC8;
1371:  avr9-A  2.8  9.0  103  1539    6   MAIZE:AF-A0A1D6F9E1-F1 UNCHARACTERIZED PROTEIN;
1372:  ayso-A  2.8 12.3  106   715    7   MAIZE:AF-A0A1D6J9L1-F1 GAMMA-TUBULIN COMPLEX COMPONENT;
1373:  a3vn-A  2.8  7.5  120  1135    8   MAIZE:AF-A0A1D6HWT7-F1 CELLULOSE SYNTHASE;
1374:  a0mo-A  2.8  4.6   93   545    6   MAIZE:AF-C0HIX2-F1 BTB/POZ DOMAIN-CONTAINING PROTEIN;
1375:  bokg-A  2.8  9.6  130   807    9   MAIZE:AF-B6SY07-F1 PUTATIVE DUF594 DOMAIN CONTAINING FAMILY PROTEIN;
1376:  bgk6-A  2.8  7.3   63   987    3   MAIZE:AF-A0A1D6L6E9-F1 PENTATRICOPEPTIDE REPEAT-CONTAINING PROTEIN;
1377:  bjg7-A  2.8  8.4   66   457    2   MAIZE:AF-A0A1D6QQH8-F1 MALE GAMETOPHYTE-SPECIFIC2;
1378:  bizw-A  2.8  4.1   56   335    5   MAIZE:AF-B6SZU1-F1 DNAJ PROTEIN;
1379:  a28i-A  2.8  5.0  113   221    8   MAIZE:AF-B6TIR9-F1 3-BETA-HYDROXYSTEROID-DELTA-ISOMERASE;
1380:  a2oq-A  2.8  6.2   58   308   10   MAIZE:AF-B4FYY4-F1 MYB TRANSCRIPTION FACTOR TAMYB1;
1381:  a968-A  2.8  3.1   75   478    5   MAIZE:AF-B4FPS2-F1 PROTEIN KINASE SUPERFAMILY PROTEIN;
1382:  a00n-A  2.8 14.6   93  1153    6   MAIZE:AF-A0A1D6IZT1-F1 RAMOSA 1 ENHANCER LOCUS 2;
1383:  bil3-A  2.8 13.6  115   341    5   MAIZE:AF-B6TU83-F1 UNCHARACTERIZED PROTEIN;
1384:  bacp-A  2.8  5.0  133   748    8   MAIZE:AF-A0A1D6M4Q2-F1 CSC1-LIKE PROTEIN;
1385:  bij5-A  2.8  3.4   77   338    6   MAIZE:AF-A0A1D6MVN2-F1 BIFUNCTIONAL NUCLEASE 1;
1386:  bmmy-A  2.8 18.2   84   428    6   MAIZE:AF-A0A1D6EID3-F1 PP2A REGULATORY SUBUNIT TAP46;
1387:  a2k4-A  2.8  5.4   95   698    4   MAIZE:AF-B6SWJ0-F1 RING-TYPE E3 UBIQUITIN TRANSFERASE;
1388:  a14e-A  2.8  6.3   77   182    4   MAIZE:AF-B7ZY36-F1 PMEI DOMAIN-CONTAINING PROTEIN;
1389:  ay30-A  2.8  7.3  108   605    6   MAIZE:AF-A0A1D6IN03-F1 PECTINESTERASE;
1390:  aytl-A  2.8  8.0  128   231    6   MAIZE:AF-K7V2X3-F1 TRANSMEMBRANE ASCORBATE FERRIREDUCTASE 1;
1391:  awh0-A  2.8  5.3   96   696    4   MAIZE:AF-A0A1D6KJE5-F1 EXOCYST SUBUNIT EXO70 FAMILY PROTEIN;
1392:  bhgn-A  2.8  6.1  102  1577    8   MAIZE:AF-A0A1D6NC34-F1 HOMEOBOX3;
1393:  blfe-A  2.8  8.8   99   570    7   MAIZE:AF-A0A1D6N677-F1 ARM REPEAT SUPERFAMILY PROTEIN;
1394:  a9b4-A  2.8  6.0   69   189    7   MAIZE:AF-C0P6X5-F1 UNCHARACTERIZED PROTEIN;
1395:  a6os-A  2.8  9.8  101   187    3   MAIZE:AF-B6SRR1-F1 PEROXISOMAL MEMBRANE PROTEIN PMP22;
1396:  bllp-A  2.8 11.0   81   270    9   MAIZE:AF-A0A1D6PID5-F1 SULFATE TRANSPORTER 1.2;
1397:  bmwl-A  2.8  3.6   57    96    7   MAIZE:AF-K7VTI1-F1 UNCHARACTERIZED PROTEIN;
1398:  a4av-A  2.8  4.7  157   711    4   MAIZE:AF-K7VZI5-F1 PUTATIVE DUF1221-DOMAIN CONTAINING PROTEIN KINASE
1399:  bgw8-A  2.8  7.6  142   340    6   MAIZE:AF-A0A1D6EB46-F1 UPF0496 PROTEIN;
1400:  bemk-A  2.8 19.8  102  1044    7   MAIZE:AF-A0A1D6IRN4-F1 UNCHARACTERIZED PROTEIN;
1401:  bnv9-A  2.8  7.1  112  1459    5   MAIZE:AF-A0A1D6IM47-F1 CONDENSIN COMPLEX SUBUNIT 1;
1402:  bbwe-A  2.8  6.8   48    63   13   MAIZE:AF-A0A1D6DWQ6-F1 UNCHARACTERIZED PROTEIN;
1403:  av6m-A  2.8  5.3   82   624    6   MAIZE:AF-A0A1D6QTC0-F1 TRANSCRIPTION REGULATOR;
1404:  bh1v-A  2.8 12.2   89   781    7   MAIZE:AF-A0A1D6FJU5-F1 RIBOSOMAL PROTEIN L1P/L10E FAMILY;
1405:  a4t1-A  2.8  8.5   97   610    5   MAIZE:AF-C4J723-F1 TETRATRICOPEPTIDE REPEAT (TPR)-CONTAINING PROTEIN
1406:  a0fp-A  2.8 11.6   68   134   12   MAIZE:AF-A0A1D6HQB5-F1 UNCHARACTERIZED PROTEIN;
1407:  a9u9-A  2.8 15.0  155   387    3   MAIZE:AF-A0A1D6ET04-F1 ANTHOCYANIN-RELATED MEMBRANE PROTEIN 1 (ANM1)-
1408:  a01f-A  2.8 13.8   89   232    6   MAIZE:AF-A0A1D6MR49-F1 PUTATIVE MEDIATOR OF RNA POLYMERASE II TRANSCR
1409:  a143-A  2.8  5.3   78   325    5   MAIZE:AF-A0A1D6G789-F1 MEMBRANE-ASSOCIATED PROTEIN VIPP1 CHLOROPLASTI
1410:  bnol-A  2.8  7.3  139   674    4   MAIZE:AF-A0A1D6JWT4-F1 PUTATIVE DYNAMIN-RELATED PROTEIN 4A;
1411:  awbm-A  2.8  3.4   87   858    5   MAIZE:AF-A0A1D6LE72-F1 EMBRYO DEFECTIVE 140;
1412:  bjbv-A  2.8  7.4   81   349   15   MAIZE:AF-A0A1D6ETC8-F1 BAG FAMILY MOLECULAR CHAPERONE REGULATOR 1;
1413:  a1bm-A  2.8  6.6  127   982    5   MAIZE:AF-A0A1D6I2L1-F1 RETINOL DEHYDROGENASE 13;
1414:  bget-A  2.8 11.7   82   302    6   MAIZE:AF-B4FIY3-F1 AP2-EREBP TRANSCRIPTION FACTOR;
1415:  a3ip-A  2.8  4.6  119  1097    4   MAIZE:AF-A0A1D6MJX3-F1 UNCHARACTERIZED PROTEIN;
1416:  a2cb-A  2.8  6.0   92   384    8   MAIZE:AF-A0A1D6EPL5-F1 VACUOLAR IRON TRANSPORTER 1;
1417:  bfvk-A  2.8  5.8  103   324    7   MAIZE:AF-B4F896-F1 PUTATIVE SUGAR PHOSPHATE/PHOSPHATE TRANSLOCATOR;
1418:  bec6-A  2.8  6.4   75   651    1   MAIZE:AF-C0P4E2-F1 WALL-ASSOCIATED RECEPTOR KINASE-LIKE 20;
1419:  blih-A  2.8  4.1   49   233    8   MAIZE:AF-A0A1D6P380-F1 RETROVIRUS-RELATED POL POLYPROTEIN LINE-1;
1420:  a12l-A  2.8  6.9   93   174   12   MAIZE:AF-B4FPU6-F1 TRANSMEMBRANE PROTEIN;
1421:  a1w8-A  2.8  5.8   79   565    5   MAIZE:AF-B4G0W3-F1 PLAC8 FAMILY PROTEIN;
1422:  a0xn-A  2.8  5.1   90   590    6   MAIZE:AF-A0A1D6HWZ6-F1 BTB/POZ DOMAIN-CONTAINING PROTEIN;
1423:  a0mv-A  2.8  4.3   55   260    9   MAIZE:AF-C4J6V7-F1 MOVEMENT PROTEIN BINDING PROTEIN 2C;
1424:  bk79-A  2.8  3.6   65   613    5   MAIZE:AF-A0A1D6FHV2-F1 UNCHARACTERIZED PROTEIN;
1425:  bigs-A  2.8  4.9  103   348    8   MAIZE:AF-A0A1D6LEZ0-F1 GLCNAC KINASE;
1426:  bb03-A  2.8  4.7  103   336    5   MAIZE:AF-K7VFK6-F1 UNCHARACTERIZED PROTEIN;
1427:  a8od-A  2.8 12.8   74   572    8   MAIZE:AF-A0A1D6ET31-F1 RETICULON-LIKE PROTEIN;
1428:  bd37-A  2.8  6.7   72   116   10   MAIZE:AF-A0A1D6KKF1-F1 UNCHARACTERIZED PROTEIN;
1429:  a9fq-A  2.8  6.3  108   531    8   MAIZE:AF-A0A1D6JMD4-F1 CALLOSE SYNTHASE 3;
1430:  bm9u-A  2.8  4.4   96   502    6   MAIZE:AF-A0A1D6I3B0-F1 CARBOHYDRATE TRANSPORTER/ SUGAR PORTER/ TRANSP
1431:  bmh5-A  2.8  8.6  109   817    9   MAIZE:AF-K7U4T9-F1 DISEASE RESISTANCE PROTEIN (TIR-NBS CLASS);
1432:  bi7w-A  2.8  7.0  139  1418    6   MAIZE:AF-A0A1D6HFC5-F1 TRIPEPTIDYL-PEPTIDASE II;
1433:  a7h3-A  2.8 11.0   82   456    2   MAIZE:AF-A0A1D6Q1R3-F1 EXOCYST SUBUNIT EXO70 FAMILY PROTEIN;
1434:  a76a-A  2.8  6.6   70   205    3   MAIZE:AF-A0A1D6H9C1-F1 UNCHARACTERIZED PROTEIN;
1435:  a1ip-A  2.8  6.1   92   703    5   MAIZE:AF-A0A1D6P2Z9-F1 LEUCINE-RICH REPEAT PROTEIN KINASE FAMILY PROT
1436:  axpu-A  2.8  6.9  103   273    7   MAIZE:AF-A0A1D6QIZ8-F1 GENERAL TRANSCRIPTION FACTOR 2-RELATED ZINC FI
1437:  bgdo-A  2.8  7.5   90   123   14   MAIZE:AF-K7VS78-F1 UNCHARACTERIZED PROTEIN;
1438:  baon-A  2.8  4.0   63   189   10   MAIZE:AF-A0A1D6NKR8-F1 UNCHARACTERIZED PROTEIN;
1439:  ayg8-A  2.8 14.1   87  1125    5   MAIZE:AF-A0A1D6MPR3-F1 RELK1;
1440:  a22x-A  2.8  5.1   52    70   13   MAIZE:AF-B6T6C0-F1 UNCHARACTERIZED PROTEIN;
1441:  bf25-A  2.8  7.5  149   537    8   MAIZE:AF-A0A1D6F2R1-F1 PLASMA-MEMBRANE CHOLINE TRANSPORTER FAMILY PRO
1442:  av66-A  2.8  6.9   92   506    3   MAIZE:AF-B4G044-F1 BETAINE ALDEHYDE DEHYDROGENASE 2 MITOCHONDRIAL;
1443:  bfua-A  2.8  4.4   99   489    7   MAIZE:AF-K7TK04-F1 CARBOHYDRATE TRANSPORTER/ SUGAR PORTER;
1444:  babf-A  2.8 18.4  116   412    4   MAIZE:AF-A0A1D6N2M8-F1 S-ACYLTRANSFERASE;
1445:  bc17-A  2.8  3.9  117   695    8   MAIZE:AF-A0A1D6N499-F1 PUTATIVE THIMET OLIGOPEPTIDASE;
1446:  awd3-A  2.8  7.5  112   151   13   MAIZE:AF-A0A1D6H8P7-F1 UNCHARACTERIZED PROTEIN;
1447:  bhmz-A  2.8  9.7  118  1101    9   MAIZE:AF-A0A1D6J485-F1 ABC TRANSPORTER G FAMILY MEMBER 24;
1448:  bi4y-A  2.8  8.0   84   444    5   MAIZE:AF-Q6R975-F1 UNCHARACTERIZED PROTEIN ORF444;
1449:  azw3-A  2.8  7.4   77  1211    9   MAIZE:AF-A0A1D6PZK5-F1 PUTATIVE SWI/SNF-RELATED MATRIX-ASSOCIATED ACT
1450:  bj15-A  2.8 12.0   91   242    5   MAIZE:AF-A0A1D6G840-F1 CDP-DIACYLGLYCEROL--SERINE O-PHOSPHATIDYLTRANS
1451:  a3s0-A  2.8  5.8   83   173   12   MAIZE:AF-K7V8S0-F1 HVA22-LIKE PROTEIN;
1452:  bhj4-A  2.8 10.8   75  1174    5   MAIZE:AF-A0A1D6IU36-F1 DISEASE RESISTANCE PROTEIN RPM1;
1453:  azop-A  2.8  9.9   85   169   11   MAIZE:AF-A0A1D6PCB7-F1 GENERAL TRANSCRIPTION FACTOR 2-RELATED ZINC FI
1454:  a8ed-A  2.8  7.3   73   146    4   MAIZE:AF-A0A1D6L9V2-F1 L-ASPARTASE-LIKE FAMILY PROTEIN;
1455:  a6ps-A  2.8  6.9   99   253    5   MAIZE:AF-A0A1D6NGC2-F1 CAULI_VI DOMAIN-CONTAINING PROTEIN;
1456:  bn5i-A  2.8  5.2   84   181    7   MAIZE:AF-C4J3Q4-F1 YCF37-LIKE PROTEIN;
1457:  a4er-A  2.8  4.1  143   450    8   MAIZE:AF-A0A1D6E6V7-F1 MAGNESIUM TRANSPORTER;
1458:  bj4k-A  2.8  8.5  104   888   11   MAIZE:AF-B6SVJ8-F1 ETHYLENE-OVERPRODUCTION PROTEIN 1;
1459:  a77k-A  2.8 18.9   85   663    4   MAIZE:AF-A0A1D6FPQ6-F1 UNCHARACTERIZED PROTEIN;
1460:  a1bw-A  2.8  4.1   94   644    4   MAIZE:AF-A0A1D6K417-F1 PEPTIDYLPROLYL ISOMERASE;
1461:  a2ke-A  2.8  5.1  112   446    7   MAIZE:AF-A0A1D6N0V7-F1 P-LOOP CONTAINING NUCLEOSIDE TRIPHOSPHATE HYDR
1462:  ayse-A  2.8  4.9   92   744    8   MAIZE:AF-A0A1D6MVG1-F1 PUTATIVE CYCLIC NUCLEOTIDE-GATED ION CHANNEL 5
1463:  azm1-A  2.8  7.6   73    97    5   MAIZE:AF-B4FNN2-F1 EARLY NODULIN 93;
1464:  aywo-A  2.8  4.9  102   126   14   MAIZE:AF-A0A1D6LL34-F1 PROTEIN VAC14-LIKE PROTEIN;
1465:  a0cx-A  2.8  5.4   93   213    5   MAIZE:AF-A0A1D6K543-F1 UNCHARACTERIZED PROTEIN;
1466:  ba4o-A  2.8 11.2   74  1039   11   MAIZE:AF-A0A1D6JVW9-F1 FILAMENT-LIKE PLANT PROTEIN 4;
1467:  aw1j-A  2.8  6.4  130  1172    7   MAIZE:AF-A0A1D6EPZ6-F1 UNCHARACTERIZED PROTEIN;
1468:  biqc-A  2.8  6.8  120   795    6   MAIZE:AF-A0A1D6IGV2-F1 EXOCYST COMPLEX COMPONENT EXO84C;
1469:  a4ri-A  2.8  2.9   57    60    5   MAIZE:AF-B6UBP3-F1 UNCHARACTERIZED PROTEIN;
1470:  bgah-A  2.8  6.7   69   230    1   MAIZE:AF-C4J6T0-F1 NEP1-INTERACTING PROTEIN-LIKE 1;
1471:  bagy-A  2.8  8.3   80   517   11   MAIZE:AF-A0A1D6E9U9-F1 LATE EMBRYOGENESIS ABUNDANT PROTEIN;
1472:  a286-A  2.8 13.5  130   390   11   MAIZE:AF-B6TAW2-F1 CHAPERONE PROTEIN DNAJ 10;
1473:  a070-A  2.8  8.1   70   108   11   MAIZE:AF-A0A1D6M7T0-F1 UNCHARACTERIZED PROTEIN;
1474:  a1mz-A  2.8  8.9  119   476    4   MAIZE:AF-A0A1D6LC47-F1 RIBONUCLEASE P PROTEIN SUBUNIT P38-RELATED;
1475:  a7g1-A  2.8  6.4  129   222    5   MAIZE:AF-A0A1D6FFQ3-F1 ALDEHYDE DEHYDROGENASE FAMILY 7 MEMBER A1;
1476:  a4x7-A  2.8  7.3  132  1203    8   MAIZE:AF-A0A1D6ENM1-F1 ABC TRANSPORTER B FAMILY MEMBER 9;
1477:  bf69-A  2.8  4.6   48   236   10   MAIZE:AF-P16037-F1 30S RIBOSOMAL PROTEIN S2, CHLOROPLASTIC;
1478:  bk2d-A  2.8  8.7  102   156    7   MAIZE:AF-B4FAF2-F1 UNCHARACTERIZED PROTEIN;
1479:  a6ct-A  2.8  4.6   89   455    7   MAIZE:AF-A0A1D6FE31-F1 VACUOLAR SORTING PROTEIN 4B;
1480:  a2kd-A  2.8  8.2  131   209    8   MAIZE:AF-K7TUH2-F1 CASP-LIKE PROTEIN;
1481:  bkvy-A  2.8  4.7  100   824    3   MAIZE:AF-A0A1X7YHS4-F1 UNCHARACTERIZED PROTEIN;
1482:  bj9w-A  2.8 12.8  123   777    4   MAIZE:AF-A0A1D6J2H3-F1 DUF4220 DOMAIN-CONTAINING PROTEIN;
1483:  aw07-A  2.8  7.3  131   397    9   MAIZE:AF-B6SZI8-F1 ZIP ZINC/IRON TRANSPORT FAMILY PROTEIN;
1484:  bdfl-A  2.8  7.1  131   574    8   MAIZE:AF-K7UUE2-F1 PECTINESTERASE;
1485:  bdoa-A  2.8  6.3  103   189    7   MAIZE:AF-A0A1D6KEA5-F1 DNA-BINDING STOREKEEPER PROTEIN-RELATED;
1486:  aw68-A  2.8 12.8  100  1256    2   MAIZE:AF-A0A1D6IS57-F1 UNCHARACTERIZED PROTEIN;
1487:  a8q6-A  2.8  5.0   81   619   12   MAIZE:AF-B8A2T5-F1 ALDEHYDE OXYGENASE (DEFORMYLATING);
1488:  a9e3-A  2.8  7.8  101   729    8   MAIZE:AF-A0A1D6LQY9-F1 PHOX (PX) DOMAIN-CONTAINING PROTEIN;
1489:  bmj0-A  2.8  5.6   86   162    9   MAIZE:AF-A0A1D6KL84-F1 HVA22-LIKE PROTEIN;
1490:  biah-A  2.8  9.6   79  1084    4   MAIZE:AF-A0A1D6E5M7-F1 PROTEIN CHROMATIN REMODELING 24;
1491:  a00v-A  2.8 10.9   98  2084    8   MAIZE:AF-A0A1D6PH86-F1 DEXH-BOX ATP-DEPENDENT RNA HELICASE DEXH14;
1492:  bf0c-A  2.7  3.3   81   193    4   MAIZE:AF-A0A1D6LIV7-F1 TRANSLOCATOR PROTEIN-LIKE PROTEIN;
1493:  a9qq-A  2.7  4.7   80   375    6   MAIZE:AF-A0A1D6I0Z4-F1 CASP-LIKE PROTEIN;
1494:  bpc7-A  2.7  4.7  107   602   12   MAIZE:AF-A0A1D6KX53-F1 CATIONIC AMINO ACID TRANSPORTER 1;
1495:  a91r-A  2.7  5.9   90   100    4   MAIZE:AF-A0A1D6NLB5-F1 UNCHARACTERIZED PROTEIN;
1496:  bc1e-A  2.7  4.2   87   512   11   MAIZE:AF-B6SWH5-F1 ARM REPEAT SUPERFAMILY PROTEIN;
1497:  bds1-A  2.7 16.1  100   229    8   MAIZE:AF-A0A1D6LHR0-F1 PUTATIVE AMINO ACID SELECTIVE CHANNEL FAMILY P
1498:  bkbf-A  2.7 11.8   91   472    4   MAIZE:AF-A0A1D6MXL1-F1 UNCHARACTERIZED PROTEIN;
1499:  be31-A  2.7  4.4  127   528    9   MAIZE:AF-C0PIL2-F1 TRANSMEMBRANE AMINO ACID TRANSPORTER FAMILY PROTE
1500:  ayfq-A  2.7  3.7   47    51    4   MAIZE:AF-A0A1D6NWQ1-F1 UNCHARACTERIZED PROTEIN;
1501:  a2s2-A  2.7 10.0   97   762    9   MAIZE:AF-A0A1D6Q384-F1 DDT DOMAIN-CONTAINING PROTEIN;
1502:  bmx8-A  2.7  5.7   84   303   11   MAIZE:AF-A0A1D6EL56-F1 CALCIUM DEPENDENT PROTEIN KINASE 13;
1503:  bm4j-A  2.7 11.7   81   236    9   MAIZE:AF-B6TT89-F1 YGGT FAMILY PROTEIN;
1504:  azmn-A  2.7 10.6   98   420    7   MAIZE:AF-A0A1D6P5L2-F1 CELL DIVISION CONTROL PROTEIN 50;
1505:  a08t-A  2.7  4.4   68   103    9   MAIZE:AF-A0A1D6PSY3-F1 UNCHARACTERIZED PROTEIN;
1506:  a5yq-A  2.7  6.3   92   411    2   MAIZE:AF-A0A1D6MF20-F1 UNCHARACTERIZED PROTEIN;
1507:  a5bh-A  2.7  8.6   91   502    3   MAIZE:AF-C0P7D1-F1 PLANT INTRACELLULAR RAS-GROUP-RELATED LRR PROTEIN
1508:  becg-A  2.7 13.7   80   993    5   MAIZE:AF-A0A1D6EFX2-F1 UNCHARACTERIZED PROTEIN;
1509:  bffa-A  2.7 19.4   72   431   10   MAIZE:AF-A0A1D6MES0-F1 DNAJ HEAT SHOCK FAMILY PROTEIN;
1510:  bgo6-A  2.7  5.5   58   139    5   MAIZE:AF-A0A1D6GBF3-F1 PROTEIN NUCLEAR FUSION DEFECTIVE 6
1511:  a8x9-A  2.7  7.0   84   165   10   MAIZE:AF-A0A1D6FI18-F1 FOLATE-BIOPTERIN TRANSPORTER 1 CHLOROPLASTIC;
1512:  bdte-A  2.7  4.9  143   458    8   MAIZE:AF-C0P434-F1 PUTATIVE AMINO ACID PERMEASE 7;
1513:  bl5n-A  2.7  9.0   96   947    6   MAIZE:AF-A0A1D6GTI6-F1 GLUTAMATE RECEPTOR;
1514:  bfpy-A  2.7  6.0  108   181    5   MAIZE:AF-A0A1D6EFW7-F1 MATERNAL EFFECT EMBRYO ARREST 60;
1515:  bihu-A  2.7 16.2   91  1073    5   MAIZE:AF-K7TH97-F1 DISEASE RESISTANCE RPP13-LIKE PROTEIN 4;
1516:  bh4l-A  2.7  8.5  136   927    7   MAIZE:AF-A0A1D6HZL1-F1 OCTICOSAPEPTIDE/PHOX/BEM1P (PB1) DOMAIN-CONTAI
1517:  ay6j-A  2.7  4.5   43   151   19   MAIZE:AF-A0A1D6J5V7-F1 CHAPERONE PROTEIN DNAJ 6;
1518:  bem7-A  2.7  5.3   80  1265    8   MAIZE:AF-A0A1D6HL06-F1 UNCHARACTERIZED PROTEIN;
1519:  bbpz-A  2.7  8.8   69   212    6   MAIZE:AF-A0A1D6K174-F1 BED-TYPE DOMAIN-CONTAINING PROTEIN;
1520:  bdtv-A  2.7 20.0   97  1493    5   MAIZE:AF-A0A1D6KTL1-F1 DISEASE RESISTANCE RPP13-LIKE PROTEIN 4;
1521:  a54i-A  2.7  5.1   77   102   10   MAIZE:AF-A0A1D6NYE1-F1 UNCHARACTERIZED PROTEIN;
1522:  bccf-A  2.7 11.7  131   735    9   MAIZE:AF-A0A1D6JNI3-F1 ARM REPEAT SUPERFAMILY PROTEIN;
1523:  bcxh-A  2.7  4.4  126   547   12   MAIZE:AF-A0A1D6HMV1-F1 TRANSMEMBRANE AMINO ACID TRANSPORTER FAMILY PR
1524:  a4dv-A  2.7  3.2   68    96    4   MAIZE:AF-A0A1D6KJL4-F1 MFS DOMAIN-CONTAINING PROTEIN;
1525:  a7mx-A  2.7 17.4   85   252   15   MAIZE:AF-C0PMF5-F1 RETICULON-LIKE PROTEIN;
1526:  av3a-A  2.7  3.4   68   150    4   MAIZE:AF-A0A1D6KGV2-F1 ERGOSTEROL BIOSYNTHETIC PROTEIN 28;
1527:  bmk7-A  2.7 20.8   69   304    4   MAIZE:AF-B6TSX7-F1 3FE-4S FERREDOXIN;
1528:  bdvz-A  2.7  5.3  140   438    6   MAIZE:AF-A0A1D6FBF6-F1 PQ-LOOP REPEAT FAMILY PROTEIN / TRANSMEMBRANE 
1529:  ax3q-A  2.7 12.0   68   573    7   MAIZE:AF-K7W6L5-F1 CDT1-LIKE PROTEIN A CHLOROPLASTIC;
1530:  a84i-A  2.7 10.3  110   247    6   MAIZE:AF-A0A1D6H859-F1 PROTEIN NUCLEAR FUSION DEFECTIVE 4;
1531:  bpo3-A  2.7  5.4  118   279    5   MAIZE:AF-A0A1D6M5Q5-F1 PROTEIN YIP;
1532:  a707-A  2.7  5.4  143   457    8   MAIZE:AF-C4J4N6-F1 LUNG SEVEN TRANSMEMBRANE RECEPTOR FAMILY PROTEIN;
1533:  a4km-A  2.7  8.3  101   500    5   MAIZE:AF-A0A1D6J2E1-F1 DISCORDIA 1;
1534:  ba8n-A  2.7  8.8   83   115    5   MAIZE:AF-A0A1D6F7M7-F1 UNCHARACTERIZED PROTEIN;
1535:  bhmq-A  2.7  5.7   55   110    9   MAIZE:AF-A0A1D6LL51-F1 D8ERTD354E PROTEIN;
1536:  bpjd-A  2.7  7.7   93   536   10   MAIZE:AF-B7ZZ35-F1 HEXOSYLTRANSFERASE;
1537:  ay4j-A  2.7  4.7   64   259    8   MAIZE:AF-A0A1D6PRY3-F1 HEAT SHOCK PROTEIN BINDING PROTEIN;
1538:  a9us-A  2.7 19.5  116   567   11   MAIZE:AF-A0A1D6IZ80-F1 REGULATOR OF VPS4 ACTIVITY IN THE MVB PATHWAY 
1539:  a6k7-A  2.7  7.1   62   258    6   MAIZE:AF-B8A0G6-F1 ADENINE NUCLEOTIDE ALPHA HYDROLASE-LIKE SUPERFAMI
1540:  bmm3-A  2.7  6.5  110   235    8   MAIZE:AF-K7VL73-F1 UNCHARACTERIZED PROTEIN;
1541:  be1y-A  2.7  5.1   70   293    6   MAIZE:AF-A0A1D6N5B6-F1 KH DOMAIN-CONTAINING PROTEIN;
1542:  axpr-A  2.7  6.2   65   552    8   MAIZE:AF-A0A1D6F5N3-F1 ARM REPEAT SUPERFAMILY PROTEIN;
1543:  a6tn-A  2.7  5.9   87   423    5   MAIZE:AF-A0A1D6QQZ2-F1 PHENYLALANINE AMMONIA-LYASE 1;
1544:  a8ob-A  2.7  5.3   83   450    5   MAIZE:AF-B4FE65-F1 PUTATIVE SERINE/THREONINE-PROTEIN KINASE-LIKE PRO
1545:  bnhb-A  2.7  4.1   93   237    5   MAIZE:AF-B6UD14-F1 PEROXISOMAL MEMBRANE PROTEIN PEX11-1;
1546:  aytv-A  2.7  6.9   95   611    7   MAIZE:AF-A0A1D6GZA5-F1 65-KDA MICROTUBULE-ASSOCIATED PROTEIN 3;
1547:  bowg-A  2.7 13.4   77   173    6   MAIZE:AF-K7UF59-F1 PUTATIVE U3 SMALL NUCLEOLAR RNA-ASSOCIATED PROTEI
1548:  bcf9-A  2.7  3.7  101   345    5   MAIZE:AF-B4FJT6-F1 TRANSCRIPTION FACTOR TGA6;
1549:  avho-A  2.7  6.6   80   274    9   MAIZE:AF-A0A1D6M3K1-F1 CHAPERONE DNAJ-DOMAIN SUPERFAMILY PROTEIN;
1550:  axm3-A  2.7 11.8  103  1241    8   MAIZE:AF-A0A1D6LCL9-F1 COP1-INTERACTING PROTEIN-RELATED;
1551:  a434-A  2.7  6.2   75   219    7   MAIZE:AF-A0A1D6GER7-F1 CALCIUM-BINDING ALLERGEN OLE E 8;
1552:  a7x5-A  2.7 17.2   99  1365    2   MAIZE:AF-A0A1D6MVM5-F1 RESISTANCE TO PUCCINIA SORGHI3;
1553:  a5jo-A  2.7  8.8   69   975    1   MAIZE:AF-K7U4B4-F1 HISTIDINE KINASE;
1554:  biey-A  2.7  4.8   91   203    5   MAIZE:AF-A0A1D6J2Q2-F1 PECTIN METHYLESTERASE INHIBITOR 1;
1555:  bjzm-A  2.7 13.9   73   406    7   MAIZE:AF-A0A1D6HGQ8-F1 TARGET OF MYB PROTEIN 1;
1556:  awmd-A  2.7  5.6  127   761    9   MAIZE:AF-A0A1D6ET32-F1 UNCHARACTERIZED PROTEIN;
1557:  axch-A  2.7 20.1  129   414    9   MAIZE:AF-A0A1D6FZT2-F1 ABC TRANSPORTER B FAMILY MEMBER 27;
1558:  a12a-A  2.7  8.3   95   374    7   MAIZE:AF-B4FDQ2-F1 PEPTIDYLPROLYL ISOMERASE;
1559:  a69u-A  2.7  6.9  131   429    6   MAIZE:AF-A0A1D6PQP0-F1 14-3-3-LIKE PROTEIN GF14 EPSILON;
1560:  a345-A  2.7  6.1   80   898    6   MAIZE:AF-A0A1D6IEQ9-F1 CELLULOSE SYNTHASE-LIKE PROTEIN D3;
1561:  bdzi-A  2.7  5.8   52   142    4   MAIZE:AF-A0A1D6LQH5-F1 UNCHARACTERIZED PROTEIN;
1562:  bjj4-A  2.7 13.1   94   354    6   MAIZE:AF-A0A1X7YEV7-F1 UNCHARACTERIZED PROTEIN;
1563:  av8w-A  2.7 14.3   83   950    7   MAIZE:AF-A0A1D6I273-F1 PI15;
1564:  a4rj-A  2.7  9.4  122   269    9   MAIZE:AF-B4FDN9-F1 V-TYPE PROTON ATPASE SUBUNIT D;
1565:  a56d-A  2.7  4.4  148   896    7   MAIZE:AF-A0A1D6QPS9-F1 PHOSPHOENOLPYRUVATE CARBOXYLASE;
1566:  bpcb-A  2.7  5.6   85   314    5   MAIZE:AF-A0A1D6Q7Z1-F1 LIPID PHOSPHATE PHOSPHATASE EPSILON 2 CHLOROPL
1567:  bis9-A  2.7  5.0   75   163    9   MAIZE:AF-A0A1D6MP43-F1 MITOCHONDRIAL IMPORT RECEPTOR SUBUNIT TOM20-4;
1568:  bnhz-A  2.7 10.8   96   549    7   MAIZE:AF-A0A1D6PKV1-F1 HEMOLYSIN;
1569:  ay4p-A  2.7  4.9  114   362    4   MAIZE:AF-C0HG52-F1 2-CARBOXY-14-NAPHTHOQUINONE PHYTYLTRANSFERASE
1570:  bnbk-A  2.7 13.5   81  1343   11   MAIZE:AF-K7TM79-F1 DISEASE RESISTANCE PROTEIN RPM1;
1571:  aykv-A  2.7  4.1   64   424    6   MAIZE:AF-A0A1D6MBH7-F1 MOV34/MPN/PAD-1 FAMILY PROTEIN;
1572:  borw-A  2.7  8.4   90  1553   10   MAIZE:AF-A0A1D6HX33-F1 WRKY DOMAIN-CONTAINING PROTEIN;
1573:  awis-A  2.7  5.9   81   531   11   MAIZE:AF-B4FQS3-F1 REGULATOR OF VPS4 ACTIVITY IN THE MVB PATHWAY PRO
1574:  a4ix-A  2.7 10.5   71   203    8   MAIZE:AF-B6SZD1-F1 MITOCHONDRIAL IMPORT RECEPTOR SUBUNIT TOM20;
1575:  bajr-A  2.7  8.5  143   837    5   MAIZE:AF-A0A1D6LZ80-F1 GAMMA-TUBULIN COMPLEX COMPONENT;
1576:  a7ne-A  2.7 13.3  148   970    8   MAIZE:AF-A0A1D6KPM2-F1 ABC2 HOMOLOG 15;
1577:  azk1-A  2.7  4.7  106   629   10   MAIZE:AF-A0A1D6IBL8-F1 E3 UBIQUITIN PROTEIN LIGASE RIN2;
1578:  a6z0-A  2.7  4.7   91   407    3   MAIZE:AF-B4FJS3-F1 PROTEIN NETWORKED 4A;
1579:  a2mu-A  2.7  4.8  105   579    7   MAIZE:AF-K7UIK0-F1 LATE EMBRYOGENESIS ABUNDANT DOMAIN-CONTAINING PRO
1580:  axae-A  2.7  5.5   59   253    2   MAIZE:AF-A0A1D6DTP6-F1 TPR DOMAIN CONTAINING PROTEIN;
1581:  a77b-A  2.7  3.9   74   178    7   MAIZE:AF-A0A1D6H3X1-F1 14-3-3-LIKE PROTEIN GF14 OMEGA;
1582:  bm8f-A  2.7  7.3   83   352    7   MAIZE:AF-A0A1D6I9D5-F1 HAT DIMERIZATION DOMAIN-CONTAINING PROTEIN / T
1583:  bmxx-A  2.7  8.6   74   564    8   MAIZE:AF-A0A1X7YHE3-F1 H(+)-TRANSPORTING TWO-SECTOR ATPASE;
1584:  a2mb-A  2.7  3.3   58   103   12   MAIZE:AF-A0A1D6JJC9-F1 OLEOSIN;
1585:  a5pp-A  2.7 15.1   89   438    8   MAIZE:AF-A0A1D6N849-F1 SEC1/MUNC18-LIKE (SM) PROTEINS SUPERFAMILY;
1586:  bnhi-A  2.7 10.1   89   263    6   MAIZE:AF-A0A1D6I0Z2-F1 PUTATIVE SERINE/THREONINE-PROTEIN PHOSPHATASE 
1587:  azv3-A  2.7  9.5  109   539    8   MAIZE:AF-C0PFM2-F1 TONOPLAST DICARBOXYLATE TRANSPORTER;
1588:  blyu-A  2.7  6.3   85   209   13   MAIZE:AF-B6TUH4-F1 CASP-LIKE PROTEIN 1B1;
1589:  a3pb-A  2.7  4.6   79   331    4   MAIZE:AF-A0A1D6EP52-F1 WRKY74-SUPERFAMILY OF TFS HAVING WRKY AND ZINC
1590:  axjg-A  2.7  9.7   75   244    4   MAIZE:AF-B6T5H5-F1 MIS12 PROTEIN;
1591:  bbzq-A  2.7  6.5  118   583    5   MAIZE:AF-A0A1D6K209-F1 LUNG SEVEN TRANSMEMBRANE RECEPTOR FAMILY PROTE
1592:  blwx-A  2.7  6.0   84   422    8   MAIZE:AF-A0A1D6KYT6-F1 CBS DOMAIN CONTAINING PROTEIN;
1593:  a26f-A  2.7  3.0   53    55    6   MAIZE:AF-A0A1D6E952-F1 UNCHARACTERIZED PROTEIN;
1594:  aymw-A  2.7  7.0  105   682    5   MAIZE:AF-A0A1D6HEP0-F1 HSP70-HSP90 ORGANIZING PROTEIN 3;
1595:  a9l7-A  2.7  7.1  130   675    8   MAIZE:AF-A0A1D6KWM4-F1 DUF21 DOMAIN-CONTAINING PROTEIN CHLOROPLASTIC;
1596:  bgeg-A  2.7  3.3   57   178    7   MAIZE:AF-A0A1D6Q3H5-F1 PROTEIN REDUCED WALL ACETYLATION 3;
1597:  ay7w-A  2.7  8.4  104   347    5   MAIZE:AF-K7VHB5-F1 ORMDL FAMILY PROTEIN;
1598:  a3q9-A  2.7  5.4   96   222    4   MAIZE:AF-K7U1T1-F1 CELL WALL / VACUOLAR INHIBITOR OF FRUCTOSIDASE 2;
1599:  bmnm-A  2.7  6.0  100   340    8   MAIZE:AF-A0A1D6MKX1-F1 UNCHARACTERIZED PROTEIN;
1600:  bcg4-A  2.7  6.7  106   802    7   MAIZE:AF-A0A1D6M361-F1 PUTATIVE TRANSMEMBRANE GTPASE FZO-LIKE CHLOROP
1601:  bcgg-A  2.7  7.4   62    69    5   MAIZE:AF-B6SQV1-F1 V-TYPE PROTON ATPASE SUBUNIT E1;
1602:  a0kd-A  2.7  4.9   79   163    8   MAIZE:AF-B6SZU6-F1 CASP-LIKE PROTEIN 1C2;
1603:  bo1n-A  2.7  4.1   67   110    1   MAIZE:AF-A0A1D6L1Y1-F1 UNCHARACTERIZED PROTEIN;
1604:  baoj-A  2.7  6.4  146   595    8   MAIZE:AF-B4F9U3-F1 PECTINESTERASE;
1605:  bjw0-A  2.7 11.4  100   504    5   MAIZE:AF-A0A1D6HRK7-F1 UNCHARACTERIZED PROTEIN;
1606:  bog2-A  2.7  7.0   82   740   10   MAIZE:AF-P15718-F1 PUTATIVE POL POLYPROTEIN FROM TRANSPOSON ELEMENT
1607:  bo5x-A  2.7  5.9   71   691    7   MAIZE:AF-B8A0P7-F1 DOLICHYL-DIPHOSPHOOLIGOSACCHARIDE--PROTEIN
1608:  bkgo-A  2.7  4.0   66    92    6   MAIZE:AF-A0A1D6G8V6-F1 UNCHARACTERIZED PROTEIN;
1609:  axh5-A  2.7  2.5   51   116    4   MAIZE:AF-B6UGA4-F1 MITOCHONDRIAL IMPORT INNER MEMBRANE TRANSLOCASE S
1610:  bgo3-A  2.7 14.1   98   244    6   MAIZE:AF-A0A1D6KAA3-F1 UPF0451 C17ORF61-LIKE PROTEIN;
1611:  bewl-A  2.7  5.9  104   327    4   MAIZE:AF-K7VJ71-F1 UNCHARACTERIZED PROTEIN;
1612:  azkb-A  2.7 13.0   85   727    8   MAIZE:AF-A0A1D6E963-F1 RNA HELICASE;
1613:  avl0-A  2.7  4.3   73   203   10   MAIZE:AF-B6TGE0-F1 PECTINESTERASE INHIBITOR DOMAIN CONTAINING PROTEI
1614:  avj9-A  2.7  5.8   67   120    9   MAIZE:AF-A0A1D6PBX6-F1 UNCHARACTERIZED PROTEIN;
1615:  bfy5-A  2.7  4.3   68   246    6   MAIZE:AF-A0A1D6HWN4-F1 PMEI DOMAIN-CONTAINING PROTEIN;
1616:  bj1c-A  2.7  4.1   69   775    6   MAIZE:AF-A0A1D6IJH6-F1 INTER-ALPHA-TRYPSIN INHIBITOR HEAVY CHAIN-RELA
1617:  bi91-A  2.7  6.4   77   273    8   MAIZE:AF-A0A1D6JZ42-F1 CHAPERONE PROTEIN DNAJ 10;
1618:  axsc-A  2.7  8.6   70   119   10   MAIZE:AF-A0A1D6I0L9-F1 UNCHARACTERIZED PROTEIN;
1619:  bi4m-A  2.7  2.8   45   500   16   MAIZE:AF-A0A1D6GAK2-F1 SIGNAL RECOGNITION PARTICLE 54 KDA PROTEIN;
1620:  bezv-A  2.7  6.7   98   275    5   MAIZE:AF-A0A1D6MMW4-F1 UNCHARACTERIZED PROTEIN;
1621:  a6sr-A  2.7  4.6  124  1150    6   MAIZE:AF-A0A1D6H403-F1 UNCHARACTERIZED PROTEIN;
1622:  axpc-A  2.7  8.3  160   510    8   MAIZE:AF-A0A1D6QLT3-F1 MLO-LIKE PROTEIN;
1623:  bno6-A  2.7  7.1   66   227   11   MAIZE:AF-A0A1D6JYL8-F1 UNCHARACTERIZED PROTEIN;
1624:  be6q-A  2.7  7.0   72   243    6   MAIZE:AF-A0A1D6EXU9-F1 UNCHARACTERIZED PROTEIN;
1625:  boul-A  2.7  7.1   93   217    5   MAIZE:AF-A0A1D6NPH5-F1 UNCHARACTERIZED PROTEIN;
1626:  a8tw-A  2.7 10.7   74   750    1   MAIZE:AF-A0A1D6ECT3-F1 SPLICING FACTOR-RELATED;
1627:  bk85-A  2.7  4.7  123   602   11   MAIZE:AF-C0P3V4-F1 CATIONIC AMINO ACID TRANSPORTER 9 CHLOROPLASTIC;
1628:  bevj-A  2.7 11.5   89   213    7   MAIZE:AF-A0A1D6GYV8-F1 UNCHARACTERIZED PROTEIN;
1629:  bol8-A  2.7  3.7   69   123    4   MAIZE:AF-A0A1D6H7Z7-F1 UNCHARACTERIZED PROTEIN;
1630:  a8ar-A  2.7 11.4  134   910    7   MAIZE:AF-A0A1D6J0U7-F1 OSJNBA0089E12.13-LIKE PROTEIN;
1631:  bldp-A  2.7  5.5  104   205    4   MAIZE:AF-K7VCZ4-F1 DUF679 DOMAIN MEMBRANE PROTEIN 7;
1632:  bcqa-A  2.7  4.6   79   821    9   MAIZE:AF-A0A1D6HX25-F1 CHROMATIN ASSEMBLY FACTOR 1 SUBUNIT FAS1;
1633:  bgor-A  2.7  4.5  100   897    6   MAIZE:AF-A0A1D6KZB5-F1 TRANSCRIPTION REGULATOR NOT2/NOT3/NOT5 FAMILY 
1634:  ayqr-A  2.7  6.6  123   494   11   MAIZE:AF-B4FQD4-F1 CATION/CALCIUM EXCHANGER 5;
1635:  a0yz-A  2.7  3.9  100   360    6   MAIZE:AF-A0A1D6HP76-F1 LEUKOTRIENE A-4 HYDROLASE-LIKE PROTEIN;
1636:  azkf-A  2.7  6.1  107   665    6   MAIZE:AF-A0A1D6IBA7-F1 UNCHARACTERIZED PROTEIN;
1637:  bdey-A  2.7 15.7  102   739    3   MAIZE:AF-A0A1D6GD83-F1 COMPONENT OF OLIGOMERIC GOLGI COMPLEX 2;
1638:  axg6-A  2.7 10.0   89   319    6   MAIZE:AF-A0A1D6HXD8-F1 S-ADENOSYLMETHIONINE CARRIER 1 CHLOROPLASTIC/M
1639:  a868-A  2.7  3.0   51    99   22   MAIZE:AF-A0A1D6P9F1-F1 PUTATIVE CYCLIN-DEPENDENT PROTEIN KINASE FAMIL
1640:  bkdv-A  2.7 12.0   94   665    6   MAIZE:AF-A0A1D6LKK8-F1 ZINC FINGER (C3HC4-TYPE RING FINGER) FAMILY PR
1641:  bol7-A  2.7  8.9  118   211    9   MAIZE:AF-A0A1D6L6P0-F1 UNCHARACTERIZED PROTEIN;
1642:  a4ad-A  2.7 12.8   86   134   10   MAIZE:AF-A0A1D6ERC6-F1 HVA22-LIKE PROTEIN;
1643:  be3t-A  2.7  5.5  107   611    7   MAIZE:AF-A0A1D6JVG5-F1 65-KDA MICROTUBULE-ASSOCIATED PROTEIN 6;
1644:  a7hi-A  2.7  8.0  113   328   12   MAIZE:AF-K7VDA2-F1 UNCHARACTERIZED PROTEIN;
1645:  a229-A  2.7  6.1   53    68   13   MAIZE:AF-A0A1D6E4W3-F1 UNCHARACTERIZED PROTEIN;
1646:  blu9-A  2.7  5.3   88   326    5   MAIZE:AF-A0A1D6NL91-F1 PROTEIN SYS1;
1647:  bcpw-A  2.7  5.1  130  1350    5   MAIZE:AF-A0A1D6K2K2-F1 UNCHARACTERIZED PROTEIN;
1648:  bfef-A  2.7  6.4  102   503   12   MAIZE:AF-A0A1D6MR48-F1 PUTATIVE PEPTIDE/NITRATE TRANSPORTER;
1649:  a9do-A  2.7  4.4   87   284    7   MAIZE:AF-B4F9B6-F1 BINDING;
1650:  a1jc-A  2.7 12.0  116   739    6   MAIZE:AF-A0A1D6ICN2-F1 RAB3 GTPASE-ACTIVATING PROTEIN CATALYTIC SUBUN
1651:  bnz5-A  2.7  5.5  109   913    8   MAIZE:AF-K7V3Z4-F1 POTASSIUM CHANNEL AKT1;
1652:  bkam-A  2.7 10.5   74   975    7   MAIZE:AF-A0A1D6EQP9-F1 GLUTAMATE RECEPTOR;
1653:  bjbp-A  2.7 10.8  127   344    6   MAIZE:AF-A0A1D6NF81-F1 UNCHARACTERIZED PROTEIN;
1654:  bfgc-A  2.7  6.4  100   663    6   MAIZE:AF-A0A1D6NHW3-F1 PUTATIVE TRANSCRIPTION FACTOR;
1655:  bfud-A  2.7  4.8  146   476    7   MAIZE:AF-A0A1D6L0N4-F1 ETHYLENE-INSENSITIVE PROTEIN 2;
1656:  a0o7-A  2.7  4.4   80   353    9   MAIZE:AF-A0A1D6FC88-F1 5-NUCLEOTIDASE;
1657:  a0vc-A  2.7 16.7   81  1822    5   MAIZE:AF-A0A1D6M217-F1 SERINE/THREONINE-PROTEIN KINASE TOR;
1658:  a3b1-A  2.7  5.0  131   382   11   MAIZE:AF-K7VSV5-F1 UNCHARACTERIZED PROTEIN;
1659:  bosg-A  2.7 11.6   84   179   11   MAIZE:AF-A0A1D6KAV9-F1 F10K1.23;
1660:  bgbq-A  2.6  6.9   82  1161   10   MAIZE:AF-A0A1D6ELY1-F1 ENTH/VHS FAMILY PROTEIN;
1661:  a06h-A  2.6  9.2  107   510    7   MAIZE:AF-C4J4T0-F1 SERINE/THREONINE PROTEIN PHOSPHATASE 2A REGULATOR
1662:  awon-A  2.6  7.6  100   203    6   MAIZE:AF-A0A1D6EKR6-F1 CASP-LIKE PROTEIN;
1663:  bb4x-A  2.6  9.0   69   105   12   MAIZE:AF-A0A1D6QQ27-F1 UNCHARACTERIZED PROTEIN;
1664:  a0ff-A  2.6  7.5   56   122    5   MAIZE:AF-A0A1D6KL67-F1 UNCHARACTERIZED PROTEIN;
1665:  bn7y-A  2.6  6.7  120  1080    6   MAIZE:AF-K7UAL3-F1 PUTATIVE SPOC DOMAIN / TRANSCRIPTION ELONGATION F
1666:  a9cd-A  2.6  4.9   88   240    9   MAIZE:AF-Q6R9H6-F1 PUTATIVE CYTOCHROME C BIOSYNTHESIS CCMC-LIKE MITO
1667:  bg0r-A  2.6  9.9   86   193    6   MAIZE:AF-B4FV96-F1 UNCHARACTERIZED PROTEIN;
1668:  bljp-A  2.6  7.1   94   563    6   MAIZE:AF-B4FCY2-F1 PECTINESTERASE;
1669:  a2qz-A  2.6  7.9   93   251    6   MAIZE:AF-B6SS47-F1 PROTEIN CCC1;
1670:  azz8-A  2.6  8.2   90   366    7   MAIZE:AF-A0A1D6LBB4-F1 PROTEIN SENSITIVE TO PROTON RHIZOTOXICITY 1;
1671:  a1iv-A  2.6  4.9   80  1081    4   MAIZE:AF-A0A1D6IBJ9-F1 DISEASE RESISTANCE RPP13-LIKE PROTEIN 4;
1672:  a4dl-A  2.6 10.7  107   238   10   MAIZE:AF-A0A1D6KMY6-F1 UNCHARACTERIZED PROTEIN;
1673:  bjwl-A  2.6  8.0   67   424   10   MAIZE:AF-B4FYR9-F1 MEMBRANE METALLOPROTEASE ARASP CHLOROPLASTIC;
1674:  bb9r-A  2.6  7.8   81   153   11   MAIZE:AF-B6TKU2-F1 PROTEIN KINASE;
1675:  a1tf-A  2.6  7.5   97   643    3   MAIZE:AF-A0A1D6I5M5-F1 65-KDA MICROTUBULE-ASSOCIATED PROTEIN 6;
1676:  a61r-A  2.6  4.0   78   312    9   MAIZE:AF-A0A1D6EGZ0-F1 ARM REPEAT SUPERFAMILY PROTEIN;
1677:  bklw-A  2.6  3.7   67   276    4   MAIZE:AF-A0A1D6M2N3-F1 RAN-BINDING PROTEIN 1 HOMOLOG A;
1678:  blvk-A  2.6  5.3   79   139    6   MAIZE:AF-A0A1D6J1A0-F1 NON-SPECIFIC LIPID-TRANSFER PROTEIN;
1679:  bf5r-A  2.6  3.9  114   338    7   MAIZE:AF-A0A1D6EB47-F1 UPF0496 PROTEIN;
1680:  a4g2-A  2.6 14.3   98   552    8   MAIZE:AF-A0A1D6K5C6-F1 RETICULON-LIKE PROTEIN;
1681:  bd7z-A  2.6  8.8  100  2219    2   MAIZE:AF-A0A1D6GMG7-F1 EMBRYO DEFECTIVE 2016;
1682:  awr6-A  2.6  6.5   70   887    4   MAIZE:AF-A0A1D6F7Z5-F1 AUXILIN-RELATED PROTEIN 1;
1683:  bb1u-A  2.6  6.9   73   547    3   MAIZE:AF-A0A1D6NV24-F1 SQUAMOSA PROMOTER-BINDING-LIKE PROTEIN 14;
1684:  bcn5-A  2.6  7.2  102   514    4   MAIZE:AF-A0A1D6GR59-F1 PROTEIN WEAK CHLOROPLAST MOVEMENT UNDER BLUE L
1685:  bcsc-A  2.6  6.5  117   848    4   MAIZE:AF-A0A1D6KWH6-F1 FRIGIDA-LIKE PROTEIN;
1686:  bgjk-A  2.6  5.4   95   639    5   MAIZE:AF-B4FTE5-F1 FRIGIDA-LIKE PROTEIN;
1687:  a6fq-A  2.6  6.1  105   316    6   MAIZE:AF-B4FNS6-F1 S-ACYLTRANSFERASE;
1688:  axhd-A  2.6  5.3   56   226    4   MAIZE:AF-A0A1D6KF09-F1 UNCHARACTERIZED PROTEIN;
1689:  avwf-A  2.6  4.3  137   339    6   MAIZE:AF-B4FEF8-F1 RIBONUCLEOSIDE-DIPHOSPHATE REDUCTASE SMALL CHAIN;
1690:  a49e-A  2.6  9.9   93   962    6   MAIZE:AF-A0A1D6NM62-F1 ARM REPEAT SUPERFAMILY PROTEIN;
1691:  bm4s-A  2.6  9.6   73   144    4   MAIZE:AF-A0A1D6HKZ3-F1 CHAPERONE PROTEIN DNAJ;
1692:  a3et-A  2.6  5.2  106  1192    8   MAIZE:AF-Q8H6B2-F1 BROMODOMAIN PROTEIN 103;
1693:  az3t-A  2.6  9.5  101   282    7   MAIZE:AF-A0A1D6QG81-F1 FERRITIN;
1694:  bmh0-A  2.6  4.5   81   550    7   MAIZE:AF-B4FBA4-F1 9,10-9,10 CAROTENOID CLEAVAGE DIOXYGENASE 1;
1695:  a8ou-A  2.6  8.2   89   150    6   MAIZE:AF-A0A1D6P127-F1 UNCHARACTERIZED PROTEIN;
1696:  a169-A  2.6  6.1   70   126    6   MAIZE:AF-A0A1D6GZC0-F1 UNCHARACTERIZED PROTEIN;
1697:  bngu-A  2.6 10.7   97   562    7   MAIZE:AF-B6SZ72-F1 ATP BINDING PROTEIN;
1698:  bnv4-A  2.6  6.2  139   544    9   MAIZE:AF-A0A1D6KBV6-F1 AUXIN IMPORT CARRIER1;
1699:  bofa-A  2.6  8.3   84  2081    5   MAIZE:AF-A0A1D6NRU4-F1 BINDING;
1700:  a05w-A  2.6  7.3  105   584    4   MAIZE:AF-A0A1D6MKP9-F1 PROTEIN NETWORKED 4A;
1701:  bnnh-A  2.6  8.8   99   254    6   MAIZE:AF-P29036-F1 FERRITIN-1, CHLOROPLASTIC;
1702:  bdf5-A  2.6  7.0   85  1028    7   MAIZE:AF-A0A1D6K0E0-F1 ARM REPEAT SUPERFAMILY PROTEIN;
1703:  a7wx-A  2.6  5.9   94   291    4   MAIZE:AF-A0A1D6M5S9-F1 S-ACYLTRANSFERASE;
1704:  bjja-A  2.6  7.0   86   207    8   MAIZE:AF-A0A1D6HBZ1-F1 UNCHARACTERIZED PROTEIN;
1705:  bafm-A  2.6  3.9   79   266    8   MAIZE:AF-A0A1D6PRK3-F1 UNCHARACTERIZED PROTEIN;
1706:  bkro-A  2.6 10.6   71   101   11   MAIZE:AF-A0A1D6GBL2-F1 UBIQUINOL-CYTOCHROME C CHAPERONE FAMILY PROTEI
1707:  bncg-A  2.6  5.4   85   190    5   MAIZE:AF-B4FNS3-F1 CASP-LIKE PROTEIN 5A3;
1708:  a2of-A  2.6  6.1  123   345    7   MAIZE:AF-A0A1D6LG89-F1 UNCHARACTERIZED PROTEIN;
1709:  a6re-A  2.6  4.8  111   958    5   MAIZE:AF-C4JBA5-F1 PROTEIN ZIP4 HOMOLOG;
1710:  ayam-A  2.6  5.2   96   367   10   MAIZE:AF-C5G5X3-F1 GERANYLGERANYL PYROPHOSPHATE SYNTHASE1;
1711:  bj6i-A  2.6  8.5   77   173    8   MAIZE:AF-B6T319-F1 RS21-C6 PROTEIN;
1712:  a00a-A  2.6 10.5  129   687    8   MAIZE:AF-A0A1D6IAN8-F1 OCTICOSAPEPTIDE/PHOX/BEM1P (PB1) DOMAIN-CONTAI
1713:  a59w-A  2.6  7.2  126   382    9   MAIZE:AF-A0A1D6FUW4-F1 PEROXISOMAL NICOTINAMIDE ADENINE DINUCLEOTIDE 
1714:  az0n-A  2.6  7.0  141  2527    9   MAIZE:AF-A0A1D6H3M4-F1 NUCLEAR PORE COMPLEX PROTEIN NUP205;
1715:  bdhk-A  2.6  8.2  107   673    8   MAIZE:AF-A0A1D6JBX5-F1 PUTATIVE PURINE PERMEASE 11;
1716:  a9vv-A  2.6 18.9  112   514    6   MAIZE:AF-A0A1D6JXK9-F1 PROTEIN DA1-RELATED 2;
1717:  awt0-A  2.6  6.6  128   334    5   MAIZE:AF-A0A1D6MSA0-F1 TETRATRICOPEPTIDE REPEAT (TPR)-LIKE SUPERFAMIL
1718:  bkel-A  2.6  7.1  127   436    7   MAIZE:AF-B8A016-F1 BTB/POZ DOMAIN-CONTAINING PROTEIN;
1719:  a8aq-A  2.6  6.4   70   135    4   MAIZE:AF-A0A1D6F282-F1 CHAPERONE DNAJ-DOMAIN SUPERFAMILY PROTEIN;
1720:  ay35-A  2.6 18.1  105  1802    5   MAIZE:AF-A0A1D6PZP9-F1 1-PHOSPHATIDYLINOSITOL-3-PHOSPHATE 5-KINASE;
1721:  bjtl-A  2.6 11.2   89   508    6   MAIZE:AF-B4FAN8-F1 LIM TRANSCRIPTION FACTOR;
1722:  bkkh-A  2.6  4.4   99   524    7   MAIZE:AF-A0A1D6I3B4-F1 MAJOR FACILITATOR SUPERFAMILY PROTEIN;
1723:  bir3-A  2.6  4.6  112   562    7   MAIZE:AF-A0A1D6NKX3-F1 OSJNBA0089E12.13-LIKE PROTEIN;
1724:  bl66-A  2.6  7.7   99   509    7   MAIZE:AF-C4J0H7-F1 PROTEIN POLLENLESS 3-LIKE 2;
1725:  bjbc-A  2.6 10.1   82   648    1   MAIZE:AF-A0A1D6LAF5-F1 NUCLEIC ACID-BINDING PROTEINS SUPERFAMILY;
1726:  bc1m-A  2.6  7.4   84   471    6   MAIZE:AF-A0A1D6PU44-F1 GTP-BINDING PROTEIN ERG;
1727:  a955-A  2.6  5.2   71   360    1   MAIZE:AF-A0A1D6HZ25-F1 UNCHARACTERIZED PROTEIN;
1728:  bbn9-A  2.6  4.8   71    91    6   MAIZE:AF-A0A1D6GMK6-F1 SAP30_SIN3_BDG DOMAIN-CONTAINING PROTEIN;
1729:  bmkj-A  2.6  9.0  136   261    4   MAIZE:AF-A0A1D6EHV5-F1 UNCHARACTERIZED PROTEIN;
1730:  a1rh-A  2.6  5.6   97   196    8   MAIZE:AF-A0A1D6E523-F1 UNCHARACTERIZED PROTEIN;
1731:  av23-A  2.6  7.0   64   108    8   MAIZE:AF-A0A1D6HP47-F1 PROTEASOME SUBUNIT BETA TYPE-1;
1732:  a7h5-A  2.6  9.7   71   567    4   MAIZE:AF-A0A1D6K989-F1 REPLICATION FACTOR C SUBUNIT 3;
1733:  bf2d-A  2.6  7.0  104   929    8   MAIZE:AF-A0A1D6HTC3-F1 POTASSIUM CHANNEL AKT1;
1734:  bo56-A  2.6  4.6   69   552    7   MAIZE:AF-A0A1D6IKG6-F1 PENTATRICOPEPTIDE REPEAT-CONTAINING PROTEIN MI
1735:  bloc-A  2.6  4.5   66   331    9   MAIZE:AF-A0A1D6GZV9-F1 5'-AMP-ACTIVATED PROTEIN KINASE-RELATED;
1736:  a5xc-A  2.6 15.3   78   258   13   MAIZE:AF-A0A1D6HM94-F1 MADS BOX INTERACTOR-LIKE;
1737:  bkgk-A  2.6 14.7   86   363    2   MAIZE:AF-A0A1D6GNK7-F1 TETRATRICOPEPTIDE REPEAT (TPR)-LIKE SUPERFAMIL
1738:  bnk5-A  2.6 10.4  109   174    6   MAIZE:AF-B6TTP4-F1 STRESS-INDUCIBLE MEMBRANE PORE PROTEIN;
1739:  bfv2-A  2.6 11.3   78   167    8   MAIZE:AF-A0A1D6EBF7-F1 COPPER TRANSPORTER;
1740:  a2ex-A  2.6  5.1   59   212    5   MAIZE:AF-A0A1D6QKX4-F1 UNCHARACTERIZED PROTEIN;
1741:  a2zx-A  2.6  7.6   59   314    8   MAIZE:AF-A0A1X7YIC0-F1 UNCHARACTERIZED PROTEIN;
1742:  a8bc-A  2.6  6.2   87   489    7   MAIZE:AF-A0A1D6K6C8-F1 UNCHARACTERIZED PROTEIN;
1743:  a1ig-A  2.6  5.1   93  1465    4   MAIZE:AF-A0A1D6GM50-F1 DICER-LIKE 105;
1744:  bn4l-A  2.6  8.6   83   286    6   MAIZE:AF-A0A1D6PPV7-F1 LRRNT_2 DOMAIN-CONTAINING PROTEIN;
1745:  bmns-A  2.6  3.7   90   130    4   MAIZE:AF-A0A1D6P504-F1 UNCHARACTERIZED PROTEIN;
1746:  be7h-A  2.6 23.6  124  2608    2   MAIZE:AF-A0A1D6PA39-F1 ABERRANT POLLEN TRANSMISSION1;
1747:  bbaq-A  2.6  9.4  116   347    4   MAIZE:AF-B4FJW7-F1 TWO-PORE POTASSIUM CHANNEL 1;
1748:  a9yi-A  2.6  4.1  134   596    7   MAIZE:AF-A0A096TLT9-F1 CATIONIC AMINO ACID TRANSPORTER 5;
1749:  a2a4-A  2.6 12.3   88   822    6   MAIZE:AF-A0A1D6KNN8-F1 TREHALOSE-PHOSPHATASE;
1750:  a182-A  2.6  6.5  118   271    3   MAIZE:AF-C4JB61-F1 SNARE ASSOCIATED GOLGI PROTEIN FAMILY;
1751:  bix3-A  2.6  6.4   55   393    4   MAIZE:AF-B6SLF6-F1 ANTIMICROBIAL PEPTIDE MBP-1;
1752:  bmln-A  2.6  7.0   63   271    6   MAIZE:AF-A0A1D6QAX0-F1 UNCHARACTERIZED PROTEIN;
1753:  a0hs-A  2.6  4.8  111   441   10   MAIZE:AF-A0A1D6M2K4-F1 ANAPHASE-PROMOTING COMPLEX SUBUNIT 1;
1754:  a9sb-A  2.6  5.1  108   816    6   MAIZE:AF-A0A096UDL3-F1 PUTATIVE INACTIVE LEUCINE-RICH REPEAT RECEPTOR
1755:  a4hu-A  2.6  8.7  131   782    5   MAIZE:AF-A0A1D6QCR7-F1 ANAPHASE-PROMOTING COMPLEX SUBUNIT 4;
1756:  bck8-A  2.6  5.2  121   302    7   MAIZE:AF-B4FTL9-F1 BIDIRECTIONAL SUGAR TRANSPORTER SWEET;
1757:  a31m-A  2.6  7.6   77   192    6   MAIZE:AF-A0A1D6GQJ9-F1 PUTATIVE MITOCHONDRIAL ADENINE NUCLEOTIDE TRAN
1758:  bc3u-A  2.6 10.1  135   356    7   MAIZE:AF-C4IZX0-F1 SEC-INDEPENDENT PROTEIN TRANSLOCASE PROTEIN TATC,
1759:  bh2p-A  2.6  3.6  110   841    9   MAIZE:AF-A0A1D6KCY5-F1 PUMILIO HOMOLOG 23;
1760:  biti-A  2.6 10.9  107   565    4   MAIZE:AF-C0PCY3-F1 RNA POLYMERASE SIGMA FACTOR;
1761:  a4pd-A  2.6  9.2   62   136    3   MAIZE:AF-A0A1D6Q9J1-F1 UNCHARACTERIZED PROTEIN;
1762:  azrn-A  2.6  7.0  108   351    7   MAIZE:AF-B4FXK5-F1 REGULATOR OF VPS4 ACTIVITY IN THE MVB PATHWAY PRO
1763:  bnuf-A  2.6  4.9  135  1795    9   MAIZE:AF-G3K3T2-F1 GUANINE-NUCLEOTIDE-EXCHANGE PROTEIN;
1764:  a5tl-A  2.6  4.9   85   298    7   MAIZE:AF-A0A1D6LFH1-F1 SYNTAXIN-132;
1765:  a9kl-A  2.6  8.2  126   487    6   MAIZE:AF-K7TPV5-F1 TRANSCRIPTION FACTOR GTE7;
1766:  a5bg-A  2.6  6.2   82   199   10   MAIZE:AF-A0A1D6MVU8-F1 PMEI DOMAIN-CONTAINING PROTEIN;
1767:  bd3q-A  2.6  5.5   97   189    8   MAIZE:AF-A0A1D6HXF8-F1 UNCHARACTERIZED PROTEIN;
1768:  a9ds-A  2.6  6.0   77   334    8   MAIZE:AF-A0A1D6N5J3-F1 PECTINESTERASE;
1769:  bha8-A  2.6  4.6  152  1721   10   MAIZE:AF-A0A1D6IFV8-F1 HOPM INTERACTOR 7;
1770:  bmlr-A  2.6 16.9  105   458    4   MAIZE:AF-A0A1D6KNK7-F1 ADENYLYL CYCLASE-ASSOCIATED PROTEIN;
1771:  a7xb-A  2.6 15.1   63   366   10   MAIZE:AF-A0A1D6KET4-F1 HOMEODOMAIN-LIKE SUPERFAMILY PROTEIN;
1772:  bomp-A  2.6 20.1   97  1161    4   MAIZE:AF-A0A1D6I276-F1 PI15;
1773:  a5ff-A  2.6  4.8   94   227   11   MAIZE:AF-B6STH8-F1 PRA1 FAMILY PROTEIN;
1774:  ax76-A  2.6  7.3  122   362    7   MAIZE:AF-A0A1D6K5L1-F1 ZINC TRANSPORTER 2;
1775:  bg40-A  2.6  6.6   64    97    5   MAIZE:AF-A0A1D6NY75-F1 UNCHARACTERIZED PROTEIN;
1776:  bjyk-A  2.6 12.3   84   989    7   MAIZE:AF-A0A1D6MV65-F1 LEUCINE-RICH RECEPTOR-LIKE PROTEIN KINASE FAMI
1777:  a4ag-A  2.6 12.3   93   411   10   MAIZE:AF-A0A1D6IV51-F1 DNAJ PROTEIN JJJ1-LIKE PROTEIN;
1778:  ays5-A  2.6  8.3   94   192    7   MAIZE:AF-A0A1D6I3X1-F1 AQUAPORIN PIP1-6;
1779:  bb1y-A  2.6  7.2   67   147    1   MAIZE:AF-A0A1D6G8M2-F1 PROTEIN KINASE DOMAIN-CONTAINING PROTEIN;
1780:  a5s6-A  2.6  7.9   97   132   12   MAIZE:AF-B6SIK5-F1 ENDOPLASMIC RETICULUM TRANSMEMBRANE PROTEIN;
1781:  awa0-A  2.6  4.6   99   487    8   MAIZE:AF-A0A1D6HVY9-F1 OLIGOSACCHARIDE TRANSFERASE1;
1782:  a6qg-A  2.6 11.4  131   416    8   MAIZE:AF-A0A1D6FT87-F1 BAG FAMILY MOLECULAR CHAPERONE REGULATOR 8 CHL
1783:  a4xg-A  2.6  6.6   92   440    4   MAIZE:AF-K7UAL2-F1 PUTATIVE MYB DNA-BINDING DOMAIN SUPERFAMILY PROTE
1784:  aw5h-A  2.6 10.1   95   381    4   MAIZE:AF-A0A1D6I8G3-F1 ALPHA-(14)-FUCOSYLTRANSFERASE;
1785:  a03p-A  2.6  7.9  109   228   11   MAIZE:AF-A0A1D6MBN8-F1 ACID PHOSPHATASE/VANADIUM-DEPENDENT HALOPEROXI
1786:  a7yn-A  2.6  4.7   94   220    9   MAIZE:AF-B4FAP1-F1 CASP-LIKE PROTEIN 1E1;
1787:  a321-A  2.6  9.8  101   476    4   MAIZE:AF-A0A1D6FEB4-F1 VERY-LONG-CHAIN (3R)-3-HYDROXYACYL-COA DEHYDRA
1788:  bafq-A  2.6  9.1   73   341    5   MAIZE:AF-A0A1D6NEM2-F1 SWAP (SUPPRESSOR-OF-WHITE-APRICOT)/SURP DOMAIN
1789:  bnjz-A  2.6  6.1  131   717   10   MAIZE:AF-A0A1D6PEB4-F1 PUTATIVE METALLOPHOSPHOESTERASE;
1790:  a8ki-A  2.6  6.8  110   374    8   MAIZE:AF-A0A1D6I823-F1 CALCIUM-DEPENDENT PROTEIN KINASE 14;
1791:  awa5-A  2.6  5.1   74   193   14   MAIZE:AF-A0A1D6E950-F1 CASP-LIKE PROTEIN;
1792:  a7iq-A  2.6  8.4   86   659    2   MAIZE:AF-A0A1D6L7P3-F1 GUANYLATE-BINDING FAMILY PROTEIN;
1793:  bm0w-A  2.6  9.4  130   390    6   MAIZE:AF-B4FL28-F1 ISOVALERYL-COA DEHYDROGENASE MITOCHONDRIAL;
1794:  bbg0-A  2.6  4.5  142   681    5   MAIZE:AF-A0A1D6KUR2-F1 PROTEIN EMSY-LIKE 1;
1795:  avii-A  2.6  5.1  100   285    7   MAIZE:AF-A0A1D6M758-F1 DOG1 DOMAIN-CONTAINING PROTEIN;
1796:  a0yp-A  2.6  5.7   61   139   11   MAIZE:AF-K7UZ44-F1 UNCHARACTERIZED PROTEIN;
1797:  bo43-A  2.6 11.6  124   306    9   MAIZE:AF-A0A1D6IB54-F1 UNCHARACTERIZED PROTEIN;
1798:  bkxt-A  2.6 12.0  132   307    5   MAIZE:AF-A0A1D6LK73-F1 PEROXISOMAL MEMBRANE PROTEIN 11C;
1799:  a1pe-A  2.6  9.2   89   848    7   MAIZE:AF-A0A1D6KUI6-F1 DOLABRADIENE SYNTHASE KSL4, CHLOROPLASTIC;
1800:  a2x1-A  2.6  3.8   44    83    9   MAIZE:AF-A0A1D6I0H4-F1 UNCHARACTERIZED PROTEIN;
1801:  a522-A  2.6  4.9   83   258    4   MAIZE:AF-A0A1D6DZE5-F1 TETRATRICOPEPTIDE REPEAT (TPR)-LIKE SUPERFAMIL
1802:  aye3-A  2.6  2.6   44    56   11   MAIZE:AF-A0A1D6EFG4-F1 UNCHARACTERIZED PROTEIN;
1803:  a2dn-A  2.6  8.4   91  1044    9   MAIZE:AF-A0A1D6G5R1-F1 HISTIDINE KINASE;
1804:  biku-A  2.6  4.2   63   605    5   MAIZE:AF-A0A1D6MDQ0-F1 O-FUCOSYLTRANSFERASE FAMILY PROTEIN;
1805:  a8r0-A  2.6  7.2   83   685    8   MAIZE:AF-K7U807-F1 REGULATOR OF VPS4 ACTIVITY IN THE MVB PATHWAY PRO
1806:  a1bi-A  2.6  7.7   96   959    6   MAIZE:AF-A0A1D6J5J5-F1 VACUOLAR PROTEIN SORTING-ASSOCIATED PROTEIN 11
1807:  bb0q-A  2.6  5.7  126  1207    8   MAIZE:AF-A0A1D6MZT3-F1 ARM REPEAT SUPERFAMILY PROTEIN;
1808:  axg7-A  2.6  6.2  126   362   10   MAIZE:AF-A0A1D6NE27-F1 AUXIN EFFLUX CARRIER COMPONENT;
1809:  av0b-A  2.6 10.0   78   481    6   MAIZE:AF-K7UYC3-F1 PROTEIN ABCI7 CHLOROPLASTIC;
1810:  a1rb-A  2.6  5.1  131  1289    5   MAIZE:AF-A0A1D6PFS8-F1 NUCLEAR PORE COMPLEX PROTEIN NUP133;
1811:  axhc-A  2.6  5.5   66   214   12   MAIZE:AF-A0A1D6Q068-F1 NUCLEAR NUCLEIC ACID-BINDING PROTEIN C1D;
1812:  ax4j-A  2.6  7.8  101   186    6   MAIZE:AF-B6TUW9-F1 CASP-LIKE PROTEIN 2D1;
1813:  bnc4-A  2.6 13.3   71   903    8   MAIZE:AF-A0A1D6I9S9-F1 PANTOTHENATE KINASE 2;
1814:  bg3h-A  2.5  8.2   87  1581    5   MAIZE:AF-A0A1D6KFQ1-F1 PROTEIN NETWORKED 1A;
1815:  a52u-A  2.5  5.5  113   155   10   MAIZE:AF-A0A1D6KEN1-F1 UNCHARACTERIZED PROTEIN;
1816:  bmyy-A  2.5  8.5   98  2062    9   MAIZE:AF-A0A1D6HGB9-F1 PROTEIN PHOTOPERIOD-INDEPENDENT EARLY FLOWERIN
1817:  axf4-A  2.5  5.3  131   569    8   MAIZE:AF-A0A1D6F612-F1 METAL TRANSPORTER NRAMP6;
1818:  azcr-A  2.5  7.2   67    87    7   MAIZE:AF-A0A1D6JPZ9-F1 MAJOR FACILITATOR SUPERFAMILY PROTEIN;
1819:  a6zr-A  2.5  4.8  100   536   11   MAIZE:AF-A0A1D6M098-F1 O-ACYLTRANSFERASE;
1820:  a0bd-A  2.5  9.7   71   207    1   MAIZE:AF-A0A1D6EVV0-F1 MMS19 NUCLEOTIDE EXCISION REPAIR PROTEIN;
1821:  av0a-A  2.5  6.3   91   240    5   MAIZE:AF-A0A1D6JN65-F1 GATA ZINC FINGER DOMAIN-CONTAINING PROTEIN 10;
1822:  bkxj-A  2.5  8.5   88   476    6   MAIZE:AF-A0A1D6QAD2-F1 HAT TRANSPOSON SUPERFAMILY PROTEIN;
1823:  bi8k-A  2.5  4.7   96   167    9   MAIZE:AF-B4FUV0-F1 UNCHARACTERIZED PROTEIN;
1824:  bgsf-A  2.5  6.3  107   583    7   MAIZE:AF-A0A1D6FKV6-F1 KETOL-ACID REDUCTOISOMERASE;
1825:  a2ms-A  2.5  2.5   49   102    8   MAIZE:AF-A0A1D6HF32-F1 UNCHARACTERIZED PROTEIN;
1826:  bej1-A  2.5  9.2   72   194    7   MAIZE:AF-B6TKF3-F1 UNCHARACTERIZED PROTEIN;
1827:  azp9-A  2.5  4.6  105   484    9   MAIZE:AF-A0A1D6JU23-F1 MAJOR FACILITATOR SUPERFAMILY PROTEIN;
1828:  bk5l-A  2.5  3.6   71   512   10   MAIZE:AF-A0A1D6GUW3-F1 UNCHARACTERIZED PROTEIN;
1829:  ba76-A  2.5  9.4   77   593    5   MAIZE:AF-A0A1D6EZG2-F1 ARM REPEAT SUPERFAMILY PROTEIN;
1830:  a5uv-A  2.5  4.5   59   157    5   MAIZE:AF-B6UIA7-F1 OLEOSIN BN-V;
1831:  a12j-A  2.5  8.8  127  1504   12   MAIZE:AF-A0A1D6QC47-F1 NON-SPECIFIC SERINE/THREONINE PROTEIN KINASE;
1832:  a3mo-A  2.5 12.9  120   306    3   MAIZE:AF-A0A1D6P3C0-F1 CHARGED MULTIVESICULAR BODY PROTEIN 4B;
1833:  bhpd-A  2.5 10.1   84   231    5   MAIZE:AF-A0A1D6M6N9-F1 V-TYPE PROTON ATPASE SUBUNIT E2;
1834:  boic-A  2.5  5.6   99   268    7   MAIZE:AF-A0A1D6IXP1-F1 FBD DOMAIN-CONTAINING PROTEIN;
1835:  aw2d-A  2.5  6.1  114   912    7   MAIZE:AF-C0PDC7-F1 CHAPERONE PROTEIN CLPB1;
1836:  a1eu-A  2.5  6.0   99   565    7   MAIZE:AF-C0PHV7-F1 ALPHA-1,2-MANNOSIDASE;
1837:  a5rc-A  2.5  4.2  100   439    6   MAIZE:AF-A0A1D6J6S6-F1 ALUMINUM-ACTIVATED MALATE TRANSPORTER 8;
1838:  a85w-A  2.5  5.9  122   389    7   MAIZE:AF-B6U6I8-F1 ETHANOLAMINEPHOSPHOTRANSFERASE;
1839:  a9cv-A  2.5  4.3   56   118    7   MAIZE:AF-A0A1D6ERG5-F1 UNCHARACTERIZED PROTEIN;
1840:  box3-A  2.5  7.3   77   316   13   MAIZE:AF-A0A1D6DW14-F1 PHOTOSYNTHETIC ELECTRON TRANSPORT3;
1841:  be2w-A  2.5  9.0   60    71    7   MAIZE:AF-A0A1D6MXT7-F1 UNCHARACTERIZED PROTEIN;
1842:  a38e-A  2.5  5.4  111   421    7   MAIZE:AF-A0A1D6NEJ1-F1 UNCHARACTERIZED PROTEIN;
1843:  bld8-A  2.5  5.1   93   369    3   MAIZE:AF-A0A1D6H571-F1 ISOAMYLASE 1 CHLOROPLASTIC;
1844:  biym-A  2.5  7.8   96  1579    4   MAIZE:AF-A0A1D6GBR6-F1 PUTATIVE HOMEODOMAIN-LIKE TRANSCRIPTION FACTOR
1845:  awzp-A  2.5  8.7   97   881    8   MAIZE:AF-A0A1D6G106-F1 PROTEIN VACUOLELESS1;
1846:  avnu-A  2.5  4.4   82   108    9   MAIZE:AF-A0A1D6K812-F1 UNCHARACTERIZED PROTEIN;
1847:  bmhh-A  2.5  6.8   82   222    6   MAIZE:AF-A0A1D6MI04-F1 UNCHARACTERIZED PROTEIN;
1848:  bl1w-A  2.5  4.0   77   236   13   MAIZE:AF-K7UXD3-F1 DUF679 DOMAIN MEMBRANE PROTEIN 7;
1849:  be50-A  2.5  4.5  115   402    3   MAIZE:AF-Q6EI12-F1 PHYTOENE SYNTHASE 2, CHLOROPLASTIC;
1850:  ayj3-A  2.5  6.1   69   111   10   MAIZE:AF-A0A1D6FR62-F1 UNCHARACTERIZED PROTEIN;
1851:  a6jh-A  2.5  7.8   63   125   10   MAIZE:AF-B6UHT6-F1 DNA-DIRECTED RNA POLYMERASE SUBUNIT BETA;
1852:  a7u1-A  2.5  6.3   88   349    8   MAIZE:AF-A0A1D6IWM1-F1 PUTATIVE HLH DNA-BINDING DOMAIN SUPERFAMILY PR
1853:  bmng-A  2.5  3.9   63   104    5   MAIZE:AF-B6TJK3-F1 NADH DEHYDROGENASE  1 BETA SUBCOMPLEX
1854:  a7yi-A  2.5 24.0   81   504    6   MAIZE:AF-A0A1D6Q0S6-F1 TRNA MODIFICATION GTPASE TRME;
1855:  bocy-A  2.5  9.5   81   303    5   MAIZE:AF-A0A1D6J0E5-F1 UNCHARACTERIZED PROTEIN;
1856:  a64k-A  2.5 17.4  108   538   12   MAIZE:AF-A0A1D6FKM5-F1 SOLUTE CARRIER FAMILY 2, FACILITATED GLUCOSE T
1857:  bory-A  2.5 12.4   75   933    5   MAIZE:AF-K7TI69-F1 DISEASE RESISTANCE PROTEIN-LIKE;
1858:  boad-A  2.5  4.5   97   355    6   MAIZE:AF-C0P608-F1 MED26 TRANSCRIPTION FACTOR;
1859:  av3f-A  2.5  7.3  117  1003    7   MAIZE:AF-A0A1D6J2Z5-F1 FORMIN-LIKE PROTEIN;
1860:  azha-A  2.5  6.6   90   994    6   MAIZE:AF-A0A1D6JKT2-F1 CEMA-LIKE PROTON EXTRUSION PROTEIN-RELATED;
1861:  a5lr-A  2.5  9.6   96   508    5   MAIZE:AF-A0A1D6JB94-F1 ALDEHYDE DEHYDROGENASE;
1862:  boy3-A  2.5  7.7   91   839    7   MAIZE:AF-A0A1D6Q0R8-F1 SULFATE TRANSPORTER 1.2;
1863:  bfs3-A  2.5  5.1   85   229    7   MAIZE:AF-A0A1D6L541-F1 REGULATOR OF VPS4 ACTIVITY IN THE MVB PATHWAY 
1864:  a8l9-A  2.5  7.7   94   698    3   MAIZE:AF-A0A1D6PZ80-F1 PUTATIVE RNA HELICASE FAMILY PROTEIN;
1865:  bbjd-A  2.5 10.8  121   382    8   MAIZE:AF-A0A1D6JS91-F1 UPF0496 PROTEIN;
1866:  bg5y-A  2.5  5.8   78   615    5   MAIZE:AF-K7UZU3-F1 TETRATRICOPEPTIDE REPEAT (TPR)-LIKE SUPERFAMILY P
1867:  a859-A  2.5  9.0   94   733    4   MAIZE:AF-C0P2V4-F1 NUCLEAR PORE COMPLEX PROTEIN NUP85;
1868:  ayvc-A  2.5  8.3   99   144    3   MAIZE:AF-A0A1D6LKY7-F1 UNCHARACTERIZED PROTEIN;
1869:  a3om-A  2.5 14.4   65   568    8   MAIZE:AF-A0A1D6DWJ6-F1 UBIQUITIN-ASSOCIATED (UBA)/TS-N DOMAIN-CONTAIN
1870:  a2r3-A  2.5  7.3  103   516    8   MAIZE:AF-A0A1X7YH41-F1 ATP-DEPENDENT DNA HELICASE;
1871:  ax98-A  2.5  6.4   58    71    7   MAIZE:AF-K7V4J0-F1 CYTOCHROME B-C1 COMPLEX SUBUNIT 6;
1872:  bfbx-A  2.5  4.5   85   194   15   MAIZE:AF-A0A1D6KW33-F1 PROTEIN FATTY ACID EXPORT 5;
1873:  a8d9-A  2.5  5.5  112   749    4   MAIZE:AF-A0A1D6HBA0-F1 ATATH13;
1874:  a472-A  2.5  5.0  121   526    9   MAIZE:AF-A0A1D6LTK4-F1 TRANSMEMBRANE AMINO ACID TRANSPORTER FAMILY PR
1875:  a346-A  2.5  5.1   57   337    5   MAIZE:AF-A0A1D6GFK9-F1 PLANT TUDOR-LIKE RNA-BINDING PROTEIN;
1876:  a65f-A  2.5  8.9  119   708    8   MAIZE:AF-A0A1X7YHN2-F1 EXOCYST SUBUNIT EXO70 FAMILY PROTEIN;
1877:  banw-A  2.5 10.1   76   322   11   MAIZE:AF-C0HF22-F1 BAG FAMILY MOLECULAR CHAPERONE REGULATOR 1;
1878:  a2l5-A  2.5  4.5  124   440    5   MAIZE:AF-K7UVL6-F1 ACYL- DESATURASE;
1879:  bi5c-A  2.5  8.4  129   658    9   MAIZE:AF-A0A1D6NAV6-F1 ZINC FINGER BED DOMAIN-CONTAINING PROTEIN DAYS
1880:  bc1v-A  2.5  6.7  132   417    7   MAIZE:AF-A0A1D6LGE3-F1 ENDOGLUCANASE;
1881:  a4yu-A  2.5  9.1  146   807   10   MAIZE:AF-P08770-F1 PUTATIVE AC TRANSPOSASE;
1882:  bbck-A  2.5  5.5  124   432    7   MAIZE:AF-B4FA66-F1 S-ACYLTRANSFERASE;
1883:  bluk-A  2.5  4.2  104   407    6   MAIZE:AF-B4FWR0-F1 LAZ1-5;
1884:  bdwu-A  2.5  5.6  145   413   11   MAIZE:AF-A0A1D6LES3-F1 LYSINE HISTIDINE TRANSPORTER 2;
1885:  bj34-A  2.5  5.2   99   371   10   MAIZE:AF-A0A1D6EIM3-F1 NUCLEOTIDE SUGAR TRANSPORTER-KT 1;
1886:  blqe-A  2.5  5.3   63    87    3   MAIZE:AF-A0A1D6DUP4-F1 COX19 FAMILY PROTEIN (CHCH MOTIF);
1887:  ay6m-A  2.5 15.1  125   776    7   MAIZE:AF-K7U2V6-F1 PHOSPHORIBOSYLANTHRANILATE TRANSFERASE;
1888:  bj9r-A  2.5  3.6   95   444    3   MAIZE:AF-A0A1D6J5F7-F1 E3 UBIQUITIN-PROTEIN LIGASE HOS1;
1889:  azo5-A  2.5 13.2   71   124    6   MAIZE:AF-A0A1D6JMA4-F1 UNCHARACTERIZED PROTEIN;
1890:  bd07-A  2.5 11.5  146   738    8   MAIZE:AF-A0A1D6NEI9-F1 ABC TRANSPORTER G FAMILY MEMBER 6;
1891:  a03r-A  2.5 10.3   90  1308    9   MAIZE:AF-K7UT64-F1 MEDIATOR OF RNA POLYMERASE II TRANSCRIPTION SUBUN
1892:  a9qr-A  2.5  5.5   80   606    4   MAIZE:AF-A0A1D6KZI1-F1 TETRATRICOPEPTIDE REPEAT (TPR)-LIKE SUPERFAMIL
1893:  a9ft-A  2.5  4.3   85   544    1   MAIZE:AF-A0A1D6N3L4-F1 PRE-MRNA-SPLICING FACTOR ISY-1;
1894:  bi3u-A  2.5  7.0  108   519    6   MAIZE:AF-K7W0U9-F1 NB-ARC DOMAIN-CONTAINING PROTEIN;
1895:  a441-A  2.5  5.5   66   107    3   MAIZE:AF-A0A1D6FRB7-F1 MITOCHONDRIAL FISSION PROTEIN ELM1;
1896:  bfwk-A  2.5  5.6   84   189    5   MAIZE:AF-C0P5E5-F1 CASP-LIKE PROTEIN;
1897:  a92u-A  2.5  3.8   72   183    6   MAIZE:AF-A0A1D6H8D8-F1 PMEI DOMAIN-CONTAINING PROTEIN;
1898:  bd1e-A  2.5  9.4   88   897    8   MAIZE:AF-A0A1D6HD47-F1 PHOSPHATIDYLINOSITOL N-ACETYGLUCOSAMINLYTRANSF
1899:  bm5r-A  2.5  6.4   86   742    8   MAIZE:AF-A0A1D6HW11-F1 GOLGIN SUBFAMILY A MEMBER 4;
1900:  a4fo-A  2.5  4.8  131  1797    5   MAIZE:AF-A0A1D6KC18-F1 UNCHARACTERIZED PROTEIN;
1901:  a065-A  2.5  1.6   44   203    9   MAIZE:AF-A0A1D6EWI1-F1 ATP SYNTHASE3;
1902:  bnsi-A  2.5  7.5  105   428    5   MAIZE:AF-A0A1D6I3Q8-F1 ENHANCED ETHYLENE RESPONSE PROTEIN 5;
1903:  bahw-A  2.5 10.9   80   539    8   MAIZE:AF-A0A1D6F4L0-F1 T-COMPLEX PROTEIN 1 SUBUNIT ZETA;
1904:  a7r9-A  2.5  4.4   56   181    5   MAIZE:AF-C0PCL6-F1 COPPER ION BINDING;
1905:  a4ff-A  2.5  4.1   85   169    7   MAIZE:AF-B6UGF3-F1 PLASMA MEMBRANE ASSOCIATED PROTEIN;
1906:  bgkt-A  2.5  6.3   94   187    9   MAIZE:AF-A0A1D6HWK4-F1 PECTINESTERASE INHIBITOR;
1907:  bl3u-A  2.5  9.9   89   130    1   MAIZE:AF-A0A1D6NSS3-F1 RIBOSOMAL PROTEIN L29 FAMILY PROTEIN;
1908:  a0gn-A  2.5  8.8  102   213    9   MAIZE:AF-A0A096S8J7-F1 VACUOLAR PROTEIN SORTING-ASSOCIATED PROTEIN 28
1909:  axdd-A  2.5 11.5   96   665   11   MAIZE:AF-A0A1D6LNP8-F1 PENTATRICOPEPTIDE REPEAT-CONTAINING PROTEIN;
1910:  azij-A  2.5  5.5   77   507    4   MAIZE:AF-A0A1D6ED90-F1 CYTOCHROME OXIDASE 2;
1911:  a9a3-A  2.5  5.2  132   684    8   MAIZE:AF-A0A1D6EHS2-F1 EXOCYST SUBUNIT EXO70 FAMILY PROTEIN;
1912:  blqt-A  2.5  7.1   99   190    7   MAIZE:AF-B6TGJ8-F1 CASP-LIKE PROTEIN 2U1;
1913:  bb12-A  2.5 10.8   70   362   10   MAIZE:AF-B4FJC2-F1 REPLICATION FACTOR C SUBUNIT 5;
1914:  boqt-A  2.5  6.0  113   613    9   MAIZE:AF-A0A1D6MBW9-F1 UNCHARACTERIZED PROTEIN;
1915:  a0s5-A  2.5  4.6  147  1693    3   MAIZE:AF-K7U7E1-F1 BREFELDIN A-INHIBITED GUANINE NUCLEOTIDE-EXCHANGE
1916:  bahf-A  2.5  3.6   56   242    7   MAIZE:AF-B6TNG8-F1 NGG1 INTERACTING FACTOR 3 LIKE 1 BINDING PROTEIN
1917:  bi37-A  2.5 24.9  104   279   10   MAIZE:AF-B6U345-F1 UNCHARACTERIZED PROTEIN;
1918:  bf6f-A  2.5 10.9   78   584    5   MAIZE:AF-C4JC43-F1 TARGET OF MYB PROTEIN 1;
1919:  a50z-A  2.5  6.5  129   801    9   MAIZE:AF-K7V4U9-F1 UNCHARACTERIZED PROTEIN;
1920:  bkkk-A  2.5  5.1  124  1131    7   MAIZE:AF-A0A1D6MIM0-F1 ARM REPEAT SUPERFAMILY PROTEIN;
1921:  a8wj-A  2.5 12.2  108   511    2   MAIZE:AF-A0A1D6ER22-F1 ALDEHYDE DEHYDROGENASE FAMILY 7 MEMBER B4;
1922:  bi9h-A  2.5 10.6   82   853    5   MAIZE:AF-A0A1D6G3N4-F1 TREHALOSE-PHOSPHATASE;
1923:  bi32-A  2.5  5.9  101   389    5   MAIZE:AF-C0PH06-F1 PEPTIDYLPROLYL ISOMERASE;
1924:  av3p-A  2.5 16.5   71  1404    7   MAIZE:AF-A0A1D6E563-F1 AP-4 COMPLEX SUBUNIT MU;
1925:  a0n1-A  2.5  8.5  117   222    2   MAIZE:AF-A0A1D6LEL9-F1 PROTEIN SIEL;
1926:  bdcw-A  2.5  7.9   78   832    6   MAIZE:AF-A0A1D6F7C9-F1 UNCHARACTERIZED PROTEIN;
1927:  a5oe-A  2.5  5.4   94   211    7   MAIZE:AF-A0A1D6EFY1-F1 UNCHARACTERIZED PROTEIN;
1928:  a44o-A  2.5  5.6   95   670    5   MAIZE:AF-A0A1D6M6J3-F1 RING-TYPE E3 UBIQUITIN TRANSFERASE;
1929:  a74x-A  2.5  8.0  109  1701    6   MAIZE:AF-A0A1D6KDK3-F1 ZF-C3H1 DOMAIN-CONTAINING PROTEIN;
1930:  a2p9-A  2.5  5.5   88   298    6   MAIZE:AF-B4FYX3-F1 POLLENLESS3;
1931:  a4yp-A  2.5  7.3  144   516    6   MAIZE:AF-B8A0P9-F1 METAL TRANSPORTER NRAMP3;
1932:  a1mi-A  2.5  4.7  143   805    6   MAIZE:AF-A0A1D6HP11-F1 PHO1-2B;
1933:  a7zi-A  2.5 12.0   89   718    3   MAIZE:AF-A0A1D6MPB2-F1 YPT/RAB-GAP DOMAIN OF GYP1P SUPERFAMILY PROTEI
1934:  bbl6-A  2.5  3.8   57   141    9   MAIZE:AF-K7TZU6-F1 UNCHARACTERIZED PROTEIN;
1935:  bog1-A  2.5  8.3   66   598    5   MAIZE:AF-K7TTR8-F1 LEUNIG-RELATED7;
1936:  bowk-A  2.5  9.1   81   573    2   MAIZE:AF-A0A1D6F6Y9-F1 CCT-THETA;
1937:  bb80-A  2.5  8.2   70   603    7   MAIZE:AF-A0A1D6H8T8-F1 GLYCOSYLTRANSFERASE FAMILY 61 PROTEIN;
1938:  bdto-A  2.5  5.2  103   299   11   MAIZE:AF-A0A1D6K2Y8-F1 BIDIRECTIONAL SUGAR TRANSPORTER SWEET;
1939:  a2i9-A  2.5 11.1   67   155   12   MAIZE:AF-B4FAC4-F1 OJ991113_30.19 PROTEIN;
1940:  ayig-A  2.5  6.6  115   222    6   MAIZE:AF-A0A1D6LPZ9-F1 CDP-DIACYLGLYCEROL--INOSITOL 3-PHOSPHATIDYLTRA
1941:  ax9e-A  2.5 12.0   81   398    6   MAIZE:AF-A0A1D6HKN6-F1 TREHALOSE 6-PHOSPHATE PHOSPHATASE;
1942:  bpf2-A  2.5  6.9   81   538    7   MAIZE:AF-C4J2T0-F1 UNCHARACTERIZED PROTEIN;
1943:  bh4z-A  2.5  7.0   94   563    7   MAIZE:AF-B8A2X5-F1 PECTINESTERASE;
1944:  awuu-A  2.5  4.9   86   417    6   MAIZE:AF-A0A1D6DU81-F1 UBIQUINOL OXIDASE;
1945:  bdhy-A  2.5 18.6   83   920    7   MAIZE:AF-P49079-F1 BIFUNCTIONAL ASPARTOKINASE/HOMOSERINE DEHYDROGENA
1946:  a59c-A  2.5  6.1   98   414    5   MAIZE:AF-B4FDG5-F1 TETRATRICOPEPTIDE REPEAT (TPR)-LIKE SUPERFAMILY P
1947:  botz-A  2.5  6.1   89   860    9   MAIZE:AF-A0A1D6GG24-F1 CULLIN-4;
1948:  avmp-A  2.5  6.6   86   264    9   MAIZE:AF-A0A1D6LG62-F1 UNCHARACTERIZED PROTEIN;
1949:  a8kk-A  2.5  9.5   75   110    8   MAIZE:AF-A0A1D6P4E3-F1 UNCHARACTERIZED PROTEIN;
1950:  bkg9-A  2.5  4.1   76   133   11   MAIZE:AF-A0A1D6J3C2-F1 UNCHARACTERIZED PROTEIN;
1951:  bg6n-A  2.5 17.5   89   904    8   MAIZE:AF-A0A1D6NFE4-F1 KATANIN P60 ATPASE-CONTAINING SUBUNIT A1;
1952:  be87-A  2.5  6.0  141   551    6   MAIZE:AF-A0A1D6N1M5-F1 AMINO-ACID PERMEASE BAT1;
1953:  bd75-A  2.5 13.9  100   489    5   MAIZE:AF-A0A1D6FCA5-F1 SUGAR TRANSPORTER ERD6-LIKE 3;
1954:  bbao-A  2.5 18.9  119   322    6   MAIZE:AF-B4FZ94-F1 CMP-SIALIC ACID TRANSPORTER 1;
1955:  bobt-A  2.5 12.1  135   563   10   MAIZE:AF-A0A1D6HLB9-F1 MAJOR FACILITATOR SUPERFAMILY PROTEIN;
1956:  a9t4-A  2.5  5.7   94   203    6   MAIZE:AF-A0A1D6FHL3-F1 26S PROTEASOME NON-ATPASE REGULATORY SUBUNIT 1
1957:  a8m9-A  2.5  4.7  141  2008   10   MAIZE:AF-A0A1D6MLE3-F1 E3 UBIQUITIN-PROTEIN LIGASE;
1958:  a9sm-A  2.5  6.8  115   564    9   MAIZE:AF-A0A1D6GPH4-F1 TRANSPORTIN MOS14;
1959:  blsi-A  2.5  3.1   59   379    7   MAIZE:AF-A0A1D6PZI6-F1 PUTATIVE WOUND RESPONSIVE PROTEIN;
1960:  axnm-A  2.5  7.4   78   212    8   MAIZE:AF-K7TE51-F1 UNCHARACTERIZED PROTEIN;
1961:  a5uk-A  2.5  6.9   86   804    7   MAIZE:AF-A0A1D6J3A7-F1 DISEASE RESISTANCE PROTEIN RPM1;
1962:  ay64-A  2.5  6.1   50   225   14   MAIZE:AF-A0A1D6LYS4-F1 ASPARTIC PROTEINASE A1;
1963:  a9lj-A  2.5  9.3  101   730    6   MAIZE:AF-K7TQM2-F1 PUTATIVE DUF869 DOMAIN CONTAINING FAMILY PROTEIN;
1964:  avg1-A  2.5  5.7   70   168   10   MAIZE:AF-B6SQW7-F1 UNCHARACTERIZED PROTEIN;
1965:  a8r9-A  2.5 11.1   82   423    9   MAIZE:AF-A0A1D6HJ21-F1 AQUAPORIN SIP1-1;
1966:  bhcj-A  2.5 11.7   57   704    4   MAIZE:AF-A0A1D6F7Q3-F1 SPLICING FACTOR U2AF LARGE SUBUNIT B;
1967:  bkph-A  2.5 22.3   87   820   13   MAIZE:AF-A0A1D6IWT6-F1 RING/FYVE/PHD-TYPE ZINC FINGER FAMILY PROTEIN;
1968:  bamn-A  2.5 17.3   72   447    4   MAIZE:AF-A0A1D6L9Z9-F1 MTERF FAMILY PROTEIN;
1969:  a5aq-A  2.5 14.9  128   429    8   MAIZE:AF-K7UXW2-F1 PH DOMAIN-CONTAINING PROTEIN;
1970:  bnl3-A  2.5  7.4   60   281    8   MAIZE:AF-A0A1D6J7D3-F1 UNCHARACTERIZED PROTEIN;
1971:  bihl-A  2.5  4.7  126   904    9   MAIZE:AF-A0A1D6DVH5-F1 LIPOXYGENASE;
1972:  a7qu-A  2.5 11.1  107   254    4   MAIZE:AF-A0A1D6FR55-F1 NON-SPECIFIC SERINE/THREONINE PROTEIN KINASE;
1973:  a7dv-A  2.5  4.1   77   586    6   MAIZE:AF-A0A1D6HJW5-F1 ALPHA-1,2-MANNOSIDASE;
1974:  bg3m-A  2.5  7.7  137   740    9   MAIZE:AF-A0A1D6HJ04-F1 CELLULOSE SYNTHASE-LIKE PROTEIN E1;
1975:  a3r5-A  2.5  8.8  172   625    6   MAIZE:AF-K7U7L2-F1 LEUCINE ZIPPER PROTEIN-LIKE;
1976:  ba2f-A  2.5  7.1   73   806    1   MAIZE:AF-A0A1D6EA41-F1 SERINE/THREONINE-PROTEIN KINASE-LIKE PROTEIN C
1977:  a495-A  2.5  5.8  118   513    8   MAIZE:AF-A0A1D6MLD0-F1 VERY-LONG-CHAIN (3R)-3-HYDROXYACYL-COA DEHYDRA
1978:  a9it-A  2.5  7.3  102   750    7   MAIZE:AF-A0A1D6EG40-F1 ZINC FINGER (C3HC4-TYPE RING FINGER) FAMILY PR
1979:  a18g-A  2.5  6.8   76   298   11   MAIZE:AF-A0A1D6KUJ9-F1 DNA-DIRECTED RNA POLYMERASE;
1980:  baj7-A  2.5  7.2  101  1578    6   MAIZE:AF-A0A1D6ESC2-F1 PROTON PUMP-INTERACTOR 1;
1981:  bkzh-A  2.5  6.2   91   935   10   MAIZE:AF-A0A1D6HJL8-F1 RNA-DEPENDENT RNA POLYMERASE;
1982:  a55a-A  2.5 11.4  163   452    8   MAIZE:AF-B4FC10-F1 PROTEIN BPS1 CHLOROPLASTIC;
1983:  bj7r-A  2.5  7.6   74   542    3   MAIZE:AF-A0A1D6H4H6-F1 26S PROTEASE REGULATORY SUBUNIT 6B-LIKE PROTEI
1984:  bewo-A  2.5  8.0  140   318    9   MAIZE:AF-B4FR59-F1 PUTATIVE 2-OXOGLUTARATE-DEPENDENT DIOXYGENASE AOP
1985:  bhbd-A  2.5 10.6  130   313   10   MAIZE:AF-B4FH42-F1 UNCHARACTERIZED PROTEIN;
1986:  az1t-A  2.5  4.5  102   305    8   MAIZE:AF-A0A1D6KI48-F1 CYTOCHROME C OXIDASE ASSEMBLY PROTEIN COX15;
1987:  bcqh-A  2.5 13.5   70   304    7   MAIZE:AF-A0A1D6NVV5-F1 ASPARTIC PROTEINASE A1;
1988:  bbq4-A  2.5  8.1  124   829    6   MAIZE:AF-A0A1D6NK28-F1 PROTEIN ROOT HAIR DEFECTIVE 3 HOMOLOG;
1989:  a5dh-A  2.5 11.6   70   229   10   MAIZE:AF-A0A1D6L2X4-F1 UNCHARACTERIZED PROTEIN;
1990:  ax5y-A  2.5 10.8   92   328   10   MAIZE:AF-A0A1D6HA75-F1 TETRATRICOPEPTIDE REPEAT (TPR)-LIKE SUPERFAMIL
1991:  awt5-A  2.5  5.3   94   201    9   MAIZE:AF-A0A1D6IX04-F1 UNCHARACTERIZED PROTEIN;
1992:  a0ot-A  2.5  6.2  104   163   13   MAIZE:AF-A0A1D6MSB7-F1 MITOCHONDRIAL IMPORT INNER MEMBRANE TRANSLOCAS
1993:  bgtg-A  2.5 15.0   87   592    7   MAIZE:AF-A0A1D6MKM9-F1 S-ADENOSYL-L-METHIONINE-DEPENDENT METHYLTRANSF
1994:  ay20-A  2.5  5.1   69   142    7   MAIZE:AF-A0A1D6EDC5-F1 UNCHARACTERIZED PROTEIN;
1995:  bdj2-A  2.5  6.7   63   277    3   MAIZE:AF-A0A1D6QHJ2-F1 R3H-ASSOC DOMAIN-CONTAINING PROTEIN;
1996:  a2da-A  2.5 13.7  103   412    6   MAIZE:AF-B6TV66-F1 PROTEIN BINDING PROTEIN;
1997:  bofh-A  2.5  4.2   75   177    7   MAIZE:AF-K7TZY1-F1 DC2 PROTEIN;
1998:  bm7t-A  2.5  4.7   80   719    8   MAIZE:AF-A0A1D6JHV0-F1 PUTATIVE PENTATRICOPEPTIDE REPEAT FAMILY PROTE
1999:  a0nl-A  2.4  5.6   62   114    5   MAIZE:AF-B6SHX4-F1 COMPLEX I-B22;
2000:  ay52-A  2.4  8.7   97   229    5   MAIZE:AF-A0A1D6MRS2-F1 PIT1;
2001:  bfgz-A  2.4  2.6   42    50    5   MAIZE:AF-A0A1D6IBE1-F1 UNCHARACTERIZED PROTEIN;
2002:  a7aa-A  2.4  7.1  155  1342    8   MAIZE:AF-A0A1D6PAY7-F1 PHOSPHOLIPID-TRANSPORTING ATPASE;
2003:  ay95-A  2.4  8.2  130   851    6   MAIZE:AF-A0A1D6I5G9-F1 GAMMA-TUBULIN COMPLEX COMPONENT;
2004:  bmn6-A  2.4  5.2   67   209    7   MAIZE:AF-A0A1D6J5J4-F1 UNCHARACTERIZED PROTEIN;
2005:  a10v-A  2.4  4.6   98   161   11   MAIZE:AF-A0A1D6LKK7-F1 UNCHARACTERIZED PROTEIN;
2006:  bpra-A  2.4  4.9   55   534    5   MAIZE:AF-K7U741-F1 PUTATIVE SERINE PEPTIDASE S28 FAMILY PROTEIN;
2007:  a8ol-A  2.4 11.3   65   469   11   MAIZE:AF-A0A1D6L2X8-F1 UNCHARACTERIZED PROTEIN;
2008:  bhs2-A  2.4  6.0   80   216    4   MAIZE:AF-A0A1D6FC44-F1 PECTINESTERASE INHIBITOR DOMAIN CONTAINING PRO
2009:  a8k4-A  2.4  5.6   63  1209    6   MAIZE:AF-A0A1D6E090-F1 DNA LIGASE;
2010:  bns5-A  2.4  9.8   81   558    1   MAIZE:AF-C0PLA4-F1 GRAS DOMAIN-CONTAINING PROTEIN;
2011:  a17y-A  2.4  8.1   97   175    5   MAIZE:AF-A0A1D6EUR9-F1 MITOCHONDRIAL PHOSPHATE CARRIER PROTEIN 1 MITO
2012:  a06e-A  2.4  5.0   96   241    6   MAIZE:AF-A0A1D6KW24-F1 SPX DOMAIN-CONTAINING PROTEIN 3;
2013:  bde9-A  2.4  7.5  129   480    5   MAIZE:AF-A0A1D6LMQ4-F1 LAZ1-8;
2014:  beud-A  2.4  8.3   72   367    8   MAIZE:AF-A0A1D6LZ70-F1 DNAJ PROTEIN ERDJ3B;
2015:  bepz-A  2.4 12.6   91   302   10   MAIZE:AF-B4FSP7-F1 PHOSPHATIDYLINOSITOLGLYCAN SYNTHASE FAMILY PROTEI
2016:  bank-A  2.4  8.3   59   388    2   MAIZE:AF-B4G0L6-F1 MITOCHONDRIAL TRANSCRIPTION TERMINATION FACTOR FA
2017:  a8ys-A  2.4  4.2  114   333   16   MAIZE:AF-A0A1D6G3M9-F1 PROTEIN VTE6 CHLOROPLASTIC;
2018:  bmdn-A  2.4  9.0   86    94   13   MAIZE:AF-A0A1D6PYE6-F1 UNCHARACTERIZED PROTEIN;
2019:  bbus-A  2.4  3.4   58   302    9   MAIZE:AF-A0A1D6NT05-F1 CHAPERONE DNAJ-DOMAIN SUPERFAMILY PROTEIN;
2020:  a2qv-A  2.4  4.9  105  1394    2   MAIZE:AF-A0A1D6E7H3-F1 DNA-DIRECTED RNA POLYMERASE SUBUNIT;
2021:  bku3-A  2.4  5.0   66   140   11   MAIZE:AF-A0A1D6JJ76-F1 PENTATRICOPEPTIDE REPEAT-CONTAINING PROTEIN;
2022:  a6dw-A  2.4  4.4   56   173    5   MAIZE:AF-A0A1D6K0T8-F1 NADH UBIQUINONE OXIDOREDUCTASE1;
2023:  ay53-A  2.4  9.0  104   282    5   MAIZE:AF-B6TCE5-F1 ASC1-LIKE PROTEIN;
2024:  a1dd-A  2.4  8.8   64   107   11   MAIZE:AF-B6UEL2-F1 MITOCHONDRIAL PYRUVATE CARRIER;
2025:  a3gt-A  2.4  3.8   82   520    4   MAIZE:AF-A0A1D6ICK3-F1 HAT TRANSPOSON SUPERFAMILY PROTEIN;
2026:  a338-A  2.4  7.6  115   230    7   MAIZE:AF-P46641-F1 CHLOROPLAST ENVELOPE MEMBRANE PROTEIN;
2027:  a0jn-A  2.4 11.9  140   474   10   MAIZE:AF-A0A1D6EDE4-F1 METAL TOLERANCE PROTEIN C4;
2028:  azpo-A  2.4  6.9  154   608    6   MAIZE:AF-K7THW9-F1 PROTEIN NRT1/ PTR FAMILY 6.3;
2029:  bhdd-A  2.4  9.4   77    94   10   MAIZE:AF-A0A1D6K1U0-F1 YOS1-LIKE PROTEIN;
2030:  a6e0-A  2.4  7.3  116   182    6   MAIZE:AF-A0A1D6MSU6-F1 GENERAL TRANSCRIPTION FACTOR 2-RELATED ZINC FI
2031:  axwb-A  2.4  9.0   87   322    3   MAIZE:AF-A0A1D6LF14-F1 EXOCYST COMPLEX COMPONENT EXO84B;
2032:  a011-A  2.4  7.1  101   253    6   MAIZE:AF-A0A1D6MCX1-F1 CYTOCHROME B561 DOMAIN-CONTAINING PROTEIN;
2033:  a1oe-A  2.4  5.7   76   321    5   MAIZE:AF-A0A1D6HZ95-F1 CYTOCHROME P450 FAMILY 96 SUBFAMILY A POLYPEPT
2034:  bnr0-A  2.4  6.0   64   420    9   MAIZE:AF-A0A1D6DW26-F1 DUF1308 DOMAIN-CONTAINING PROTEIN;
2035:  bliy-A  2.4 10.2  100  1046    5   MAIZE:AF-A0A1D6JN77-F1 UNCHARACTERIZED PROTEIN;
2036:  a618-A  2.4 12.9  130   465    4   MAIZE:AF-B7ZY40-F1 TRANSMEMBRANE FRAGILE-X-F-ASSOCIATED PROTEIN;
2037:  bimx-A  2.4  4.9   91   141    5   MAIZE:AF-A0A1D6KNG8-F1 MALTOSE EXCESS PROTEIN 1 CHLOROPLASTIC;
2038:  bf6o-A  2.4  5.9  127   472    6   MAIZE:AF-B4FYY6-F1 LUNG SEVEN TRANSMEMBRANE RECEPTOR FAMILY PROTEIN;
2039:  bctm-A  2.4  6.9  122   534    3   MAIZE:AF-B8A106-F1 PUTATIVE E3 UBIQUITIN-PROTEIN LIGASE ARI2;
2040:  bdxy-A  2.4  3.7   48   177    4   MAIZE:AF-A0A1D6LYJ7-F1 CHAPERONIN 60 SUBUNIT BETA 2 CHLOROPLASTIC;
2041:  bbmp-A  2.4  5.5   69   649   12   MAIZE:AF-A0A1D6KJH6-F1 MTERF FAMILY PROTEIN;
2042:  bihb-A  2.4  3.8   96   629    8   MAIZE:AF-A0A1D6H919-F1 HYDROXYPROLINE-RICH GLYCOPROTEIN FAMILY PROTEI
2043:  ba0r-A  2.4 11.8   88   477    7   MAIZE:AF-C7G3B4-F1 SILICON TRANSPORTER;
2044:  a9iq-A  2.4  4.2  106   532    8   MAIZE:AF-A0A1D6N5B0-F1 PROTEIN ROOT UVB SENSITIVE 6;
2045:  avzg-A  2.4  3.7   58   264    7   MAIZE:AF-B4FA64-F1 CHAPERONE DNAJ-DOMAIN SUPERFAMILY PROTEIN;
2046:  bgmq-A  2.4  8.2   56   367    2   MAIZE:AF-B4FG43-F1 PROTEIN-SERINE/THREONINE PHOSPHATASE;
2047:  azff-A  2.4 18.9   93   526    3   MAIZE:AF-A0A1D6FAI9-F1 OSJNBB0004G23.8-LIKE PROTEIN;
2048:  bd2i-A  2.4  9.1   95   846    5   MAIZE:AF-A0A1D6MPA3-F1 PUTATIVE PENTATRICOPEPTIDE REPEAT-CONTAINING P
2049:  bmv6-A  2.4  5.3   70   108    4   MAIZE:AF-A0A1D6E242-F1 UNCHARACTERIZED PROTEIN;
2050:  a2ba-A  2.4  7.3  111   835   10   MAIZE:AF-A0A1D6LJ72-F1 MEMBRANE PROTEIN OF ER BODY-LIKE PROTEIN;
2051:  a2bq-A  2.4 10.4   76   301    9   MAIZE:AF-B4FNN7-F1 PROTEIN KTI12-LIKE PROTEIN;
2052:  bmka-A  2.4  4.7   54   193    2   MAIZE:AF-A0A1D6IYF2-F1 UNCHARACTERIZED PROTEIN;
2053:  bc0d-A  2.4 10.4  140   309    8   MAIZE:AF-B6SZB6-F1 UNCHARACTERIZED PROTEIN;
2054:  biln-A  2.4  3.2   56   166    7   MAIZE:AF-A0A1D6EZ95-F1 PRE-MRNA-SPLICING FACTOR 18;
2055:  a6mb-A  2.4 11.8  153   773    3   MAIZE:AF-W5U4T4-F1 POTASSIUM TRANSPORTER;
2056:  bjht-A  2.4 12.6  119   379    7   MAIZE:AF-A0A1D6JS55-F1 SURF1-LIKE PROTEIN;
2057:  bpaf-A  2.4  5.9   80   902    6   MAIZE:AF-A0A1D6GDC8-F1 PUTATIVE ION CHANNEL PROTEIN CASTOR;
2058:  a49q-A  2.4  9.1  116   724    5   MAIZE:AF-A0A1D6KVU4-F1 COLON CANCER-ASSOCIATED PROTEIN MIC1-LIKE CONT
2059:  bb7f-A  2.4  8.7  122   484    7   MAIZE:AF-K7V3K7-F1 UNCHARACTERIZED PROTEIN;
2060:  biis-A  2.4 13.3  109   300    9   MAIZE:AF-A0A1D6DXM0-F1 TESTIS INTRACELLULAR MEDIATOR PROTEIN;
2061:  a1m1-A  2.4  4.9  134   494    4   MAIZE:AF-B4G1L3-F1 AMINO ACID PERMEASE 2;
2062:  a9md-A  2.4 15.6  115   371    4   MAIZE:AF-A0A1D6KYU8-F1 HOMEOBOX PROTEIN KNOTTED-1-LIKE 1;
2063:  bfh7-A  2.4  3.7   98   256    9   MAIZE:AF-B4G0X2-F1 DNA-BINDING STOREKEEPER PROTEIN-RELATED;
2064:  bnof-A  2.4  5.0   97  1407    6   MAIZE:AF-A0A1D6MMZ3-F1 DEXH-BOX ATP-DEPENDENT RNA HELICASE DEXH3;
2065:  bpbo-A  2.4  8.5   85   505    4   MAIZE:AF-B4FA57-F1 ALLANTOATE DEIMINASE;
2066:  azhh-A  2.4 18.2   97   560    5   MAIZE:AF-A0A1D6HRP2-F1 OSJNBB0004G23.8-LIKE PROTEIN;
2067:  a2sj-A  2.4  6.4   80   121    5   MAIZE:AF-A0A1D6HAS2-F1 UNCHARACTERIZED PROTEIN;
2068:  a3ht-A  2.4  5.2  105   143    8   MAIZE:AF-A0A1D6KXG0-F1 AGG2;
2069:  bf4a-A  2.4  3.2   46    72   11   MAIZE:AF-B6SPH2-F1 HYDROPHOBIC PROTEIN RCI2B;
2070:  bfn7-A  2.4 14.1   78   289    5   MAIZE:AF-B4FG27-F1 KH DOMAIN-CONTAINING PROTEIN;
2071:  bl5u-A  2.4  4.6   86   120    6   MAIZE:AF-A0A1D6LKX5-F1 UNCHARACTERIZED PROTEIN;
2072:  aw0k-A  2.4  7.4   77   979    5   MAIZE:AF-A0A1D6E342-F1 PROTEIN CHROMATIN REMODELING 19;
2073:  bltm-A  2.4  6.4   99   257    3   MAIZE:AF-B6T9I8-F1 UNCHARACTERIZED PROTEIN;
2074:  a5we-A  2.4  6.1   83   183    5   MAIZE:AF-K7TW58-F1 CASP-LIKE PROTEIN;
2075:  bcld-A  2.4  9.2   62   386   10   MAIZE:AF-B4FKC8-F1 ENDOPLASMIC RETICULUM VESICLE TRANSPORTER PROTEIN
2076:  bbww-A  2.4  8.0  105   362    3   MAIZE:AF-A0A1D6ENM3-F1 UNCHARACTERIZED PROTEIN;
2077:  bosz-A  2.4 14.2   83   230   11   MAIZE:AF-A0A1D6Q763-F1 F3H9.20 PROTEIN;
2078:  az8i-A  2.4 12.3   88   597    5   MAIZE:AF-A0A1D6N9K8-F1 POLYPHENOL OXIDASE CHLOROPLASTIC;
2079:  a87w-A  2.4  4.9   63    99    3   MAIZE:AF-A0A1D6NJK4-F1 MYB_DNA-BIND_3 DOMAIN-CONTAINING PROTEIN;
2080:  bpev-A  2.4  3.4   69   211    6   MAIZE:AF-A0A1D6FNG9-F1 PMEI DOMAIN-CONTAINING PROTEIN;
2081:  a8e6-A  2.4  3.9   68   291    7   MAIZE:AF-K7W823-F1 EMBRYOGENEIS TRANSMEMBRANE PROTEIN;
2082:  bagz-A  2.4 11.1   60   146    8   MAIZE:AF-A0A1D6PR20-F1 UNCHARACTERIZED PROTEIN;
2083:  a3ns-A  2.4 20.3  124   332   10   MAIZE:AF-A0A1D6PQZ7-F1 LEA_2 DOMAIN-CONTAINING PROTEIN;
2084:  a76t-A  2.4  5.4   77   227    1   MAIZE:AF-A0A1D6NQJ7-F1 UNCHARACTERIZED PROTEIN;
2085:  bg8l-A  2.4 11.7   80   488   10   MAIZE:AF-A0A1D6GTA0-F1 GLYCEROL-3-PHOSPHATE 1-O-ACYLTRANSFERASE;
2086:  bhmd-A  2.4 11.1  147   892    9   MAIZE:AF-A0A1D6KPB4-F1 FORMIN-LIKE PROTEIN;
2087:  aznw-A  2.4  5.7   63   220   10   MAIZE:AF-P92799-F1 NADH-UBIQUINONE OXIDOREDUCTASE CHAIN 6;
2088:  bpaa-A  2.4  7.0   69   156    6   MAIZE:AF-A0A1D6IJJ6-F1 LUNG SEVEN TRANSMEMBRANE RECEPTOR FAMILY PROTE
2089:  a7zu-A  2.4  8.1  105   187    6   MAIZE:AF-A0A1D6F6J3-F1 CASP-LIKE PROTEIN;
2090:  bnvp-A  2.4  4.6  132   741    8   MAIZE:AF-A0A1D6DYY5-F1 POTASSIUM TRANSPORTER;
2091:  bb6x-A  2.4 11.3   73   370    7   MAIZE:AF-B4F7U4-F1 UNCHARACTERIZED PROTEIN;
2092:  a1wi-A  2.4  3.7   61   284    2   MAIZE:AF-Q9M588-F1 PROHIBITIN;
2093:  a53w-A  2.4  7.0  112   498    3   MAIZE:AF-C0PDA6-F1 FUMARATE HYDRATASE;
2094:  az4a-A  2.4  5.3  105   277    6   MAIZE:AF-B6U6K4-F1 UNCHARACTERIZED PROTEIN;
2095:  bj31-A  2.4 11.2  104   995    9   MAIZE:AF-A0A1D6MRP3-F1 FAM91A1-LIKE PROTEIN;
2096:  bojo-A  2.4  7.8   82   119    5   MAIZE:AF-A0A1D6E0P7-F1 GPCR-TYPE G PROTEIN 2;
2097:  bopq-A  2.4  8.6  137  1930    6   MAIZE:AF-A0A1D6JQT1-F1 PENTATRICOPEPTIDE REPEAT-CONTAINING PROTEIN;
2098:  ba2h-A  2.4  5.2  100   415   14   MAIZE:AF-A0A1D6E7A2-F1 CYTOCHROME B561 AND DOMON DOMAIN-CONTAINING PR
2099:  a3s8-A  2.4 10.4   73   406    5   MAIZE:AF-A0A1D6FI63-F1 DNAJ PROTEIN ERDJ3B;
2100:  bbvf-A  2.4  7.8   95   439    9   MAIZE:AF-A0A1D6NXR5-F1 PROTEIN FATTY ACID EXPORT 1 CHLOROPLASTIC;
2101:  bl7k-A  2.4 14.4   88   457    8   MAIZE:AF-C0P680-F1 UNCHARACTERIZED PROTEIN;
2102:  aym9-A  2.4  7.1   88   173    7   MAIZE:AF-A0A1D6KR72-F1 TETRATRICOPEPTIDE REPEAT (TPR)-LIKE SUPERFAMIL
2103:  blkt-A  2.4  6.3  143   849    8   MAIZE:AF-A0A1D6M2X9-F1 CONSERVED OLIGOMERIC GOLGI COMPLEX SUBUNIT 5;
2104:  a6rj-A  2.4  6.0   81   188    6   MAIZE:AF-A0A1D6Q4D3-F1 CELL DIVISION CONTROL PROTEIN 48 HOMOLOG D;
2105:  a4b1-A  2.4  5.9   91   559    3   MAIZE:AF-A0A1D6ITH7-F1 RING-TYPE E3 UBIQUITIN TRANSFERASE;
2106:  a8k9-A  2.4  4.7   63   530    5   MAIZE:AF-A0A1D6KMQ9-F1 FATTY ACYL-COA REDUCTASE;
2107:  ban2-A  2.4  4.7  147   978    9   MAIZE:AF-A0A1D6I1V4-F1 PHOSPHOENOLPYRUVATE CARBOXYLASE;
2108:  bi1h-A  2.4  5.2   66   154   11   MAIZE:AF-C0P6J7-F1 UNCHARACTERIZED PROTEIN;
2109:  a0am-A  2.4  4.4   85   612    8   MAIZE:AF-A0A1D6H0V1-F1 PATHOGENESIS-RELATED HOMEODOMAIN PROTEIN;
2110:  a0xo-A  2.4  7.7  106   905    8   MAIZE:AF-A0A1D6QJ59-F1 UBIQUITIN FAMILY PROTEIN;
2111:  a647-A  2.4  5.1   61   258    7   MAIZE:AF-C0HGB5-F1 CHAPERONE DNAJ-DOMAIN SUPERFAMILY PROTEIN;
2112:  a7el-A  2.4  8.6   82   199    9   MAIZE:AF-A0A1X8GMZ6-F1 UNCHARACTERIZED PROTEIN;
2113:  axb2-A  2.4  7.1   80   416    8   MAIZE:AF-A0A1D6GLD3-F1 5'-NUCLEOTIDASE;
2114:  bbzi-A  2.4  6.8   87   394    9   MAIZE:AF-A0A1D6HKA8-F1 ARSENICAL PUMP-DRIVING ATPASE;
2115:  bi8e-A  2.4  4.7   77   516    3   MAIZE:AF-B8A0Q3-F1 CARBOXYPEPTIDASE;
2116:  bku9-A  2.4  4.8  148   790    8   MAIZE:AF-A0A1D6FLX9-F1 CALCIUM PERMEABLE STRESS-GATED CATION CHANNEL 
2117:  a2gc-A  2.4  5.1   62   373    0   MAIZE:AF-A0A1D6GB26-F1 MITOCHONDRIAL IMPORT INNER MEMBRANE TRANSLOCAS
2118:  a5zy-A  2.4 12.9  102   525   10   MAIZE:AF-C0PNP7-F1 AMINOPEPTIDASE;
2119:  bge2-A  2.4  3.7   57   244    9   MAIZE:AF-B6U2P5-F1 CHAPERONE DNAJ-DOMAIN SUPERFAMILY PROTEIN;
2120:  aybn-A  2.4  4.8   83   176    4   MAIZE:AF-A0A1D6E1Q3-F1 OSJNBA0013K16.21-LIKE PROTEIN;
2121:  bk90-A  2.4  5.9   82   872   11   MAIZE:AF-K7UJ99-F1 PUTATIVE INACTIVE LEUCINE-RICH REPEAT RECEPTOR-LI
2122:  bman-A  2.4  5.5  144  1997    9   MAIZE:AF-A0A1D6JRY6-F1 URB2 DOMAIN-CONTAINING PROTEIN;
2123:  bad2-A  2.4  6.9   65   345    6   MAIZE:AF-K7V854-F1 UNCHARACTERIZED PROTEIN;
2124:  bns7-A  2.4  5.6  131   412    6   MAIZE:AF-A0A1D6N317-F1 STEAROYL-ACYL-CARRIER-PROTEIN DESATURASE1;
2125:  axsz-A  2.4 32.1  119   248    8   MAIZE:AF-A0A1D6HHG5-F1 SYNTAXIN-22;
2126:  a7ns-A  2.4  7.3  123   663    7   MAIZE:AF-C0PG79-F1 BTB/POZ DOMAIN-CONTAINING PROTEIN;
2127:  bk8q-A  2.4  7.9   88   270   10   MAIZE:AF-A0A1D6GQC2-F1 UNCHARACTERIZED PROTEIN;
2128:  blzt-A  2.4  3.2   58   361    0   MAIZE:AF-A0A1D6EXG5-F1 UNCHARACTERIZED PROTEIN;
2129:  a0tq-A  2.4  6.2   76   797    7   MAIZE:AF-C0PDM6-F1 UNCHARACTERIZED PROTEIN;
2130:  bodc-A  2.4  6.6  101  1209    5   MAIZE:AF-A0A1D6LW38-F1 ALPHA-MANNOSIDASE;
2131:  a2u6-A  2.4 10.0   72   213    6   MAIZE:AF-A0A1D6MPF3-F1 UNCHARACTERIZED PROTEIN;
2132:  a5mm-A  2.4  7.0   74   379    7   MAIZE:AF-A0A1D6QHS5-F1 KINESIN-LIKE PROTEIN KCA2;
2133:  bokk-A  2.4  7.9   99  1103    6   MAIZE:AF-A0A1D6ITF5-F1 PUTATIVE LEUCINE-RICH REPEAT RECEPTOR-LIKE PRO
2134:  bbb3-A  2.4 11.1  133   356    7   MAIZE:AF-A0A1R3QVV0-F1 SYNTAXIN-132;
2135:  bmq4-A  2.4  4.6  128   314    4   MAIZE:AF-A0A1D6GI53-F1 SYNTAXIN-RELATED PROTEIN KNOLLE;
2136:  a7ui-A  2.4 13.1  100  1143    2   MAIZE:AF-A0A1D6M756-F1 UNCHARACTERIZED PROTEIN;
2137:  bll5-A  2.4  9.8  119   626    7   MAIZE:AF-C0P4G4-F1 FACTOR OF DNA METHYLATION 1;
2138:  axc4-A  2.4  4.9  119   605    3   MAIZE:AF-A0A1D6NFW3-F1 ROP GUANINE NUCLEOTIDE EXCHANGE FACTOR 9;
2139:  bemg-A  2.4  5.6   67   658   10   MAIZE:AF-B6ST20-F1 ARMADILLO/BETA-CATENIN-LIKE REPEAT FAMILY PROTEIN
2140:  axug-A  2.4  4.5   59   569    5   MAIZE:AF-A0A1D6HNM7-F1 MOLECULAR CHAPERONE HSP40/DNAJ FAMILY PROTEIN;
2141:  bf24-A  2.4  7.0  101   463    7   MAIZE:AF-A0A1D6DWT9-F1 PECTINESTERASE;
2142:  a29c-A  2.4 10.8  140   479   11   MAIZE:AF-A0A1D6JDI3-F1 GPCR-TYPE G PROTEIN 2;
2143:  boin-A  2.4 12.5  111   472    5   MAIZE:AF-A0A1D6LA51-F1 GIL1 (GRAVITROPIC IN THE LIGHT);
2144:  a12m-A  2.4  5.0  117  1156    9   MAIZE:AF-A0A1D6QLL1-F1 PROTEIN TPLATE;
2145:  avv7-A  2.4  8.7   90   637    9   MAIZE:AF-A0A1D6HSV6-F1 PENTATRICOPEPTIDE REPEAT-CONTAINING PROTEIN
2146:  bdep-A  2.4  4.8   76   347    3   MAIZE:AF-A0A1D6GSX5-F1 SQUAMOSA PROMOTER-BINDING-LIKE PROTEIN 14;
2147:  a39a-A  2.4  3.5   53    81    6   MAIZE:AF-B6TP54-F1 UNCHARACTERIZED PROTEIN;
2148:  a0el-A  2.4  6.8   87   222    9   MAIZE:AF-K7V2Y9-F1 CASP-LIKE PROTEIN;
2149:  bnbf-A  2.4  6.0   63    93   11   MAIZE:AF-A0A1D6J8X9-F1 UNCHARACTERIZED PROTEIN;
2150:  bcvf-A  2.4  4.6   94   630   10   MAIZE:AF-K7W7S8-F1 RING-TYPE E3 UBIQUITIN TRANSFERASE;
2151:  bpma-A  2.4 11.5   88   306    5   MAIZE:AF-A0A1D6MF82-F1 RETICULON-LIKE PROTEIN;
2152:  bau7-A  2.4  3.4   49   165    8   MAIZE:AF-A0A1D6JR56-F1 ZINC FINGER (C3HC4-TYPE RING FINGER) FAMILY PR
2153:  bgx0-A  2.4 10.4   90   290    9   MAIZE:AF-A0A1D6JMC1-F1 IMPORTIN BETA-LIKE SAD2-LIKE PROTEIN;
2154:  a97h-A  2.4 10.3  101   628   10   MAIZE:AF-A0A1D6JRL4-F1 PROTEIN UNC-45 HOMOLOG B;
2155:  bfci-A  2.4  5.8  110   691    5   MAIZE:AF-B4F988-F1 ATP-DEPENDENT ZINC METALLOPROTEASE FTSH 6 CHLOROP
2156:  belb-A  2.4 11.6   86   558    2   MAIZE:AF-A0A1D6JLD0-F1 CYCLIN-T1-5;
2157:  awfa-A  2.4  4.4   56   131   13   MAIZE:AF-A0A1D6ESU8-F1 UNCHARACTERIZED PROTEIN;
2158:  bcsr-A  2.4 14.1   89  2597    3   MAIZE:AF-A0A1D6MTE2-F1 PIEZO-TYPE MECHANOSENSITIVE ION CHANNEL-LIKE P
2159:  bjqk-A  2.4  9.8   92   349    5   MAIZE:AF-A0A1D6H1M6-F1 ALA-INTERACTING SUBUNIT;
2160:  a32f-A  2.4  5.7   76   340    5   MAIZE:AF-B4FSV8-F1 OLIGOSACCHARIDE TRANSPORTER;
2161:  bm7c-A  2.4  5.3   77   678    5   MAIZE:AF-A0A1D6F293-F1 DNAJ HEAT SHOCK N-TERMINAL DOMAIN-CONTAINING P
2162:  bd1n-A  2.4  5.1   80   323    4   MAIZE:AF-B4FBQ6-F1 SYNTAXIN 43;
2163:  bb1w-A  2.4  5.0   93   211    6   MAIZE:AF-A0A1D6H878-F1 DUF679 DOMAIN MEMBRANE PROTEIN 7;
2164:  bc41-A  2.4 27.8   75   347    9   MAIZE:AF-A0A1D6JW61-F1 HVA22-LIKE PROTEIN;
2165:  a7pe-A  2.4 10.6  105   487    3   MAIZE:AF-K7UPD5-F1 PUTATIVE POLYOL TRANSPORTER 1;
2166:  a7s1-A  2.4 12.4  132   248    9   MAIZE:AF-K7W999-F1 PUTATIVE RING ZINC FINGER DOMAIN SUPERFAMILY PROT
2167:  bbyr-A  2.4 17.0   65   293    9   MAIZE:AF-A0A1D6NFS4-F1 UROPORPHYRINOGEN_DECOASE DOMAIN-CONTAINING PRO
2168:  a2q7-A  2.4  8.8   88   643    9   MAIZE:AF-A0A1D6ESW8-F1 HYDROXYPROLINE-RICH GLYCOPROTEIN FAMILY PROTEI
2169:  bjse-A  2.4 15.7   90   317   12   MAIZE:AF-A0A1D6PZP0-F1 PECTINESTERASE;
2170:  bj20-A  2.3 17.2   93  1531    5   MAIZE:AF-A0A1D6KXE9-F1 PROTEIN NETWORKED 1A;
2171:  a14w-A  2.3 11.1   94   442    7   MAIZE:AF-Q5GAN9-F1 AT HOOK-CONTAINING MAR BINDING 1-LIKE PROTEIN;
2172:  bam7-A  2.3  8.4   81  1056    2   MAIZE:AF-A0A1D6LEM1-F1 DISEASE RESISTANCE RPP13-LIKE PROTEIN 4;
2173:  a41x-A  2.3  4.7   94   301    7   MAIZE:AF-B6UBT3-F1 TMV RESPONSE PROTEIN;
2174:  bnio-A  2.3 11.1  123  1540    7   MAIZE:AF-A0A1D6P1W9-F1 ABC TRANSPORTER G FAMILY MEMBER 29;
2175:  bnsh-A  2.3  5.4   49   197    8   MAIZE:AF-A0A1D6MLX6-F1 DIGALACTOSYLDIACYLGLYCEROL SYNTHASE 1 CHLOROPL
2176:  bifg-A  2.3  6.8   57   619    5   MAIZE:AF-A0A1D6Q168-F1 METHYLCROTONOYL-COA CARBOXYLASE BETA CHAIN MIT
2177:  bak1-A  2.3  5.6   68   596    3   MAIZE:AF-A0A1D6M2U8-F1 PUTATIVE VHS/GAT DOMAIN CONTAINING FAMILY PROT
2178:  blew-A  2.3  8.9   71   281    4   MAIZE:AF-A0A1D6LAI2-F1 DNAJ DOMAIN CONTAINING PROTEIN;
2179:  bmlf-A  2.3  4.3   63   106    3   MAIZE:AF-A0A1D6EER0-F1 UNCHARACTERIZED PROTEIN;
2180:  a6dg-A  2.3  6.6   85   580    7   MAIZE:AF-K7V4N2-F1 PENTATRICOPEPTIDE REPEAT-CONTAINING PROTEIN MITOC
2181:  azo1-A  2.3  5.0  111  1148    5   MAIZE:AF-A0A1D6E8W9-F1 RNA-DEPENDENT RNA POLYMERASE;
2182:  avmt-A  2.3 10.2  117   630    4   MAIZE:AF-A0A1D6FUA4-F1 FACTOR OF DNA METHYLATION 1;
2183:  awxl-A  2.3 13.2  119   273    9   MAIZE:AF-A0A1D6KGU6-F1 UNCHARACTERIZED PROTEIN;
2184:  benq-A  2.3 16.1   79   278    5   MAIZE:AF-A0A1D6HCJ8-F1 DIMER_TNP_HAT DOMAIN-CONTAINING PROTEIN;
2185:  a301-A  2.3  9.5   85   232    6   MAIZE:AF-A0A1D6LY54-F1 RIBOSOMAL PROTEIN-LIKE;
2186:  blab-A  2.3  9.1  140   735    8   MAIZE:AF-K7U8F1-F1 OSJNBB0045P24.5-LIKE PROTEIN;
2187:  be4x-A  2.3 15.6   92   496    2   MAIZE:AF-A0A1D6M028-F1 UNE1;
2188:  bj9t-A  2.3  8.0   65   240    8   MAIZE:AF-A0A1D6HA23-F1 ARGONAUTE 1A-LIKE PROTEIN;
2189:  bdkn-A  2.3  4.2   86   249    2   MAIZE:AF-B6T7N2-F1 PHD FINGER PROTEIN ING;
2190:  bezu-A  2.3 10.6   67   278    9   MAIZE:AF-A0A1D6I0Z0-F1 RETROVIRUS-RELATED POL POLYPROTEIN LINE-1;
2191:  bgvc-A  2.3  5.1   79   282    6   MAIZE:AF-A0A1D6MTF5-F1 UNCHARACTERIZED PROTEIN;
2192:  bmz0-A  2.3  9.5   58   146    2   MAIZE:AF-A0A1D6KQ45-F1 TETRATRICOPEPTIDE REPEAT (TPR)-LIKE SUPERFAMIL
2193:  binf-A  2.3 10.2   83   167    5   MAIZE:AF-A0A1D6K473-F1 UNCHARACTERIZED PROTEIN;
2194:  blq9-A  2.3 10.2   68   646    4   MAIZE:AF-A0A1D6INX5-F1 PENTATRICOPEPTIDE REPEAT-CONTAINING PROTEIN MI
2195:  a7sp-A  2.3  4.4  106   641    6   MAIZE:AF-C0P9J3-F1 SWAP (SUPPRESSOR-OF-WHITE-APRICOT)/SURP RNA-BINDI
2196:  baxp-A  2.3  5.1  111   597    8   MAIZE:AF-A0A1D6F6K6-F1 S-ACYLTRANSFERASE;
2197:  a80b-A  2.3  4.4  125   484    9   MAIZE:AF-B4FKV5-F1 AMINO ACID PERMEASE 6;
2198:  bjhz-A  2.3  3.2   64    94    9   MAIZE:AF-A0A1D6QRE0-F1 UNCHARACTERIZED PROTEIN;
2199:  axc2-A  2.3  9.5   72   348    6   MAIZE:AF-A0A1D6NU78-F1 UNCHARACTERIZED PROTEIN;
2200:  ax7z-A  2.3 10.6  110   777    5   MAIZE:AF-A0A1D6PWP4-F1 TRANSCRIPTION FACTOR GTE8;
2201:  awm4-A  2.3  9.3  108   522    5   MAIZE:AF-A0A1D6NDN5-F1 NB-ARC DOMAIN-CONTAINING PROTEIN;
2202:  bfay-A  2.3 15.3   61   245   16   MAIZE:AF-B4FU98-F1 THYLAKOID LUMENAL 16.5 KDA PROTEIN CHLOROPLASTIC;
2203:  blzz-A  2.3  4.7  101   438    8   MAIZE:AF-A0A1D6LAB5-F1 LAZ1-3;
2204:  axh8-A  2.3  8.8  119   555   10   MAIZE:AF-K7VMV9-F1 PUTATIVE ENTH/ANTH/VHS SUPERFAMILY PROTEIN;
2205:  a0na-A  2.3  3.3   58   158   12   MAIZE:AF-A0A1D6KNE9-F1 CHAPERONE DNAJ-DOMAIN SUPERFAMILY PROTEIN;
2206:  a841-A  2.3  3.6   69   179    4   MAIZE:AF-A0A1D6LQL3-F1 WD_REPEATS_REGION DOMAIN-CONTAINING PROTEIN;
2207:  bd4f-A  2.3  8.9   87   413    3   MAIZE:AF-A0A1D6MAN9-F1 PUTATIVE TRANSCRIPTIONAL REGULATORY PROTEIN;
2208:  a43l-A  2.3  4.6   63   606    8   MAIZE:AF-B4F908-F1 PENTATRICOPEPTIDE REPEAT-CONTAINING PROTEIN CHLOR
2209:  bo5e-A  2.3  8.5  127   513    7   MAIZE:AF-C0P6P2-F1 MED26 TRANSCRIPTION FACTOR;
2210:  aybp-A  2.3 10.5   86   272    9   MAIZE:AF-A0A1D6JRX6-F1 CYCLIN-D5-1;
2211:  awvq-A  2.3  5.2  114   581    4   MAIZE:AF-I3RWW1-F1 AUXIN EFFLUX CARRIER COMPONENT;
2212:  av2g-A  2.3 12.0   97   343    5   MAIZE:AF-B4FLU2-F1 DNAJ HEAT SHOCK N-TERMINAL DOMAIN-CONTAINING PROT
2213:  a0bv-A  2.3  4.7   68    95    1   MAIZE:AF-A0A1D6KXK5-F1 UNCHARACTERIZED PROTEIN;
2214:  be4h-A  2.3  6.8  169  1014    6   MAIZE:AF-A0A1D6GQJ5-F1 CALCIUM-TRANSPORTING ATPASE;
2215:  bon4-A  2.3  9.5   55   272    7   MAIZE:AF-C4JA92-F1 UBIQUITIN SYSTEM COMPONENT CUE PROTEIN;
2216:  a7pa-A  2.3  4.0   87   235    5   MAIZE:AF-A0A1D6HRX3-F1 USTILAGO MAYDIS INDUCED11;
2217:  bc1n-A  2.3  4.4   85   309    6   MAIZE:AF-A0A1D6M7L4-F1 SECRETORY CARRIER-ASSOCIATED MEMBRANE PROTEIN;
2218:  a9w0-A  2.3  6.4  140   438    7   MAIZE:AF-A0A1D6H6N9-F1 PUTATIVE F-BOX PROTEIN;
2219:  bkjz-A  2.3  5.7   81   512    5   MAIZE:AF-K7VI25-F1 AAA-ATPASE ASD MITOCHONDRIAL;
2220:  bbt8-A  2.3 11.3   61   163    3   MAIZE:AF-A0A1D6MN19-F1 UNCHARACTERIZED PROTEIN;
2221:  bbol-A  2.3  5.2   78   950    5   MAIZE:AF-A0A1D6LEP9-F1 PUTATIVE LEUCINE-RICH REPEAT RECEPTOR-LIKE PRO
2222:  baaa-A  2.3 10.3   88   693    5   MAIZE:AF-A0A1D6NKB8-F1 CHROMATIN MODIFICATION-RELATED PROTEIN EAF1 B;
2223:  a0ub-A  2.3 11.8  100   602    4   MAIZE:AF-A0A1D6NW03-F1 ZINC FINGER (C3HC4-TYPE RING FINGER) FAMILY PR
2224:  bap0-A  2.3  4.3   81   157    7   MAIZE:AF-B6TD76-F1 PLASMA MEMBRANE ASSOCIATED PROTEIN;
2225:  bhde-A  2.3  8.0   72   171    4   MAIZE:AF-A0A1D6FU17-F1 HISTIDINE-CONTAINING PHOSPHOTRANSFER PROTEIN 4
2226:  baco-A  2.3  6.1   80   185    9   MAIZE:AF-A0A1D6GG62-F1 ZINC TRANSPORTER ZTP29;
2227:  a1rj-A  2.3  7.7   59   144    3   MAIZE:AF-B6SLK8-F1 DNA-DIRECTED RNA POLYMERASE II 16 KDA POLYPEPTIDE
2228:  a58h-A  2.3  8.7   67   822    6   MAIZE:AF-A0A1D6DTL6-F1 MAGNESIUM CHELATASE;
2229:  avr2-A  2.3  5.4  120   696    3   MAIZE:AF-A0A1D6HCG5-F1 TRANSCRIPTION FACTOR GTE8;
2230:  a85i-A  2.3  5.9   95   681    5   MAIZE:AF-A0A1D6FA14-F1 U3 SMALL NUCLEOLAR RNA-ASSOCIATED PROTEIN 6;
2231:  bjnt-A  2.3  6.3   67   145    7   MAIZE:AF-Q9SLX1-F1 HISTIDINE-CONTAINING PHOSPHOTRANSFER PROTEIN;
2232:  boep-A  2.3  4.3   54   115   13   MAIZE:AF-A0A1D6NMD6-F1 UNCHARACTERIZED PROTEIN;
2233:  bdo2-A  2.3  7.8  123   302    8   MAIZE:AF-A0A1D6NZF3-F1 BZIP TRANSCRIPTION FACTOR FAMILY PROTEIN;
2234:  big5-A  2.3  5.0  105   719    6   MAIZE:AF-A0A1D6LBZ6-F1 FRIGIDA-LIKE PROTEIN;
2235:  azlf-A  2.3  3.2   57   100    9   MAIZE:AF-K7VC13-F1 UNCHARACTERIZED PROTEIN;
2236:  axep-A  2.3 13.1  113   533    4   MAIZE:AF-K7WFT1-F1 MYOSIN-RELATED;
2237:  bgzn-A  2.3  6.5   58   549    7   MAIZE:AF-A0A1D6NCN8-F1 TRANSCRIPTION FACTOR VOZ1;
2238:  a05i-A  2.3  4.2   60   103    3   MAIZE:AF-B6TQQ7-F1 TRANSMEMBRANE PROTEIN 230;
2239:  a3vu-A  2.3  9.6   76   159   11   MAIZE:AF-A0A1D6NAI3-F1 COPPER TRANSPORTER;
2240:  bavm-A  2.3  5.9   79   634   11   MAIZE:AF-A0A1D6GJW9-F1 ETHYLENE RECEPTOR1-14;
2241:  bjyh-A  2.3  4.1   66   802    6   MAIZE:AF-A0A1D6IIA1-F1 PENTATRICOPEPTIDE REPEAT-CONTAINING PROTEIN;
2242:  bjhq-A  2.3  7.4  116   462    9   MAIZE:AF-B4FVK4-F1 LUNG SEVEN TRANSMEMBRANE RECEPTOR FAMILY PROTEIN;
2243:  bgjw-A  2.3 23.5   81   616    6   MAIZE:AF-A0A1D6NWE2-F1 SCARECROW-LIKE PROTEIN 28;
2244:  a52z-A  2.3 12.9   78   257    3   MAIZE:AF-B6TGL5-F1 RETICULON-LIKE PROTEIN;
2245:  bn3l-A  2.3 13.3  137   374    5   MAIZE:AF-A0A1D6E509-F1 WAT1-RELATED PROTEIN;
2246:  bf9m-A  2.3 13.6   72   163    4   MAIZE:AF-A0A1D6LFG5-F1 UNCHARACTERIZED PROTEIN;
2247:  bbvy-A  2.3  8.9  115  1574    6   MAIZE:AF-A0A1D6KUJ7-F1 ATP-DEPENDENT DNA HELICASE;
2248:  a65y-A  2.3  7.0   78   556    8   MAIZE:AF-A0A1D6KG68-F1 CHAPERONE DNAJ-DOMAIN SUPERFAMILY PROTEIN;
2249:  bgu2-A  2.3 12.0   81   610    5   MAIZE:AF-A0A1D6KEB0-F1 RNA-BINDING (RRM/RBD/RNP MOTIFS) FAMILY PROTEI
2250:  bomj-A  2.3  6.4   82   183    4   MAIZE:AF-K7U0X5-F1 PMEI DOMAIN-CONTAINING PROTEIN;
2251:  a62u-A  2.3 12.7   63   230    6   MAIZE:AF-A0A1D6P500-F1 PUTATIVE SERINE PEPTIDASE S28 FAMILY PROTEIN;
2252:  bfo1-A  2.3  8.8   66   273    6   MAIZE:AF-P10290-F1 ANTHOCYANIN REGULATORY C1 PROTEIN;
2253:  a1rl-A  2.3  8.3   88   107   10   MAIZE:AF-Q6R9H5-F1 UNCHARACTERIZED PROTEIN;
2254:  axoc-A  2.3  5.3   68   122    4   MAIZE:AF-A0A1D6HA62-F1 UNCHARACTERIZED PROTEIN;
2255:  bek8-A  2.3 11.1   91   561    2   MAIZE:AF-A0A1D6KF85-F1 ZINC ION BINDING PROTEIN;
2256:  bmtm-A  2.3  8.4   80   595    8   MAIZE:AF-A0A1D6HJ81-F1 ALUMINUM-ACTIVATED MALATE TRANSPORTER 9;
2257:  a1h3-A  2.3 10.2  150  1488    8   MAIZE:AF-A0A1D6NDI4-F1 ABC TRANSPORTER G FAMILY MEMBER 29;
2258:  az5d-A  2.3 14.8  145   735    8   MAIZE:AF-A0A1D6J8G2-F1 PUTATIVE AMINO ACID PERMEASE 7;
2259:  baax-A  2.3  8.9   71   249    4   MAIZE:AF-C0PFE9-F1 NEP1-INTERACTING PROTEIN-LIKE 1;
2260:  bbbe-A  2.3  7.8   68   154    4   MAIZE:AF-A0A1D6MXC4-F1 CMP-SIALIC ACID TRANSPORTER 4;
2261:  a8yi-A  2.3  5.9  138   420   10   MAIZE:AF-A0A1D6QML2-F1 UNCHARACTERIZED PROTEIN;
2262:  bo3b-A  2.3  3.2   48   226    4   MAIZE:AF-B4FUI1-F1 UNCHARACTERIZED PROTEIN;
2263:  a6hj-A  2.3  6.2  108   419    5   MAIZE:AF-A0A1D6NMB1-F1 VACUOLAR PROTEIN SORTING-ASSOCIATED PROTEIN 32
2264:  bnap-A  2.3 11.8  111   631    6   MAIZE:AF-A0A1D6JK26-F1 SIGNAL RECOGNITION PARTICLE PROTEIN SUBUNIT 9;
2265:  a7o9-A  2.3  3.7   72   200    4   MAIZE:AF-B4FIK3-F1 ANTHER-SPECIFIC PROTEIN;
2266:  bpqn-A  2.3  7.1   83   116    8   MAIZE:AF-C0PP50-F1 UNCHARACTERIZED PROTEIN;
2267:  a63c-A  2.3  4.7   82   352   10   MAIZE:AF-A0A1D6GTH6-F1 PROTEIN KINASE SUPERFAMILY PROTEIN;
2268:  bj7s-A  2.3  4.5   75   197    3   MAIZE:AF-C0HEA1-F1 RETROTRANSPOSON PROTEIN;
2269:  a8lo-A  2.3  3.4   56    82    4   MAIZE:AF-C0HHJ7-F1 COX ASSEMBLY MITOCHONDRIAL PROTEIN;
2270:  a9r4-A  2.3  9.8  117   316    6   MAIZE:AF-A0A1D6Q3S4-F1 AGAMOUS-LIKE MADS-BOX PROTEIN AGL16;
2271:  bmin-A  2.3 11.2   76   287    9   MAIZE:AF-A0A1D6P085-F1 UNCHARACTERIZED PROTEIN;
2272:  a059-A  2.3  7.6  103   507    8   MAIZE:AF-A0A1D6FAT9-F1 PUTATIVE WRKY TRANSCRIPTION FACTOR 47;
2273:  baop-A  2.3  7.7  122   503    7   MAIZE:AF-A0A1D6L3D7-F1 UNCHARACTERIZED PROTEIN;
2274:  a8va-A  2.3  6.1  103   192    8   MAIZE:AF-B6TLK6-F1 HVA22-LIKE PROTEIN;
2275:  a1tx-A  2.3 13.3   82   550    2   MAIZE:AF-A0A1D6GPX1-F1 DIVALENT ION SYMPORTER;
2276:  bdfp-A  2.3  4.9   78   530    4   MAIZE:AF-A0A1D6HDA1-F1 PENTATRICOPEPTIDE REPEAT-CONTAINING PROTEIN;
2277:  aygd-A  2.3 10.8   69   487    6   MAIZE:AF-K7V297-F1 SCARECROW-LIKE PROTEIN 3;
2278:  a9nw-A  2.3  9.3   76   526    5   MAIZE:AF-C0PBU6-F1 IMPORTIN SUBUNIT ALPHA;
2279:  bjm4-A  2.3  7.5  148  2015    9   MAIZE:AF-A0A1D6P6V0-F1 G2484-1 PROTEIN;
2280:  a64p-A  2.3  7.3  103   976    3   MAIZE:AF-A0A1D6GEK2-F1 PENTATRICOPEPTIDE REPEAT-CONTAINING PROTEIN MI
2281:  a975-A  2.3  5.8  123   768    8   MAIZE:AF-A0A1D6KW53-F1 POTASSIUM TRANSPORTER 5;
2282:  bo5y-A  2.3 10.4   81   649   11   MAIZE:AF-A0A1D6GCT5-F1 PENTATRICOPEPTIDE REPEAT-CONTAINING PROTEIN;
2283:  bh8i-A  2.3 12.7   76   621    9   MAIZE:AF-A0A1D6FXM5-F1 VACUOLAR PROTEIN-SORTING PROTEIN 33;
2284:  bfjc-A  2.3  5.1  103   432    5   MAIZE:AF-A0A1D6LWH9-F1 TRANSCRIPTION FACTOR PERIANTHIA;
2285:  bnfa-A  2.3  4.7  107   291    7   MAIZE:AF-B4FNY2-F1 TRANSLIN FAMILY PROTEIN;
2286:  bbvc-A  2.3  6.6   96   215    3   MAIZE:AF-A0A1D6NWY5-F1 MEMBRANE PROTEIN;
2287:  bf4g-A  2.3 12.0  122   477    6   MAIZE:AF-A0A1D6HMT7-F1 PEPTIDE CHAIN RELEASE FACTOR PRFB2 CHLOROPLAST
2288:  a0k7-A  2.3 13.0  149   491    7   MAIZE:AF-A0A1D6QJ03-F1 PUTATIVE RING ZINC FINGER DOMAIN SUPERFAMILY P
2289:  a8gx-A  2.3 10.3   78   444    6   MAIZE:AF-A0A1D6EIQ1-F1 ENTH/VHS FAMILY PROTEIN;
2290:  bees-A  2.3  8.3   70   300    6   MAIZE:AF-A0A1D6MXY8-F1 UNCHARACTERIZED PROTEIN;
2291:  bcev-A  2.3  5.3  122  1273    7   MAIZE:AF-A0A1D6NEN5-F1 ABC TRANSPORTER B FAMILY MEMBER 9;
2292:  bfrm-A  2.3  6.5  118   685    7   MAIZE:AF-A0A1D6MM37-F1 UNCHARACTERIZED PROTEIN;
2293:  be33-A  2.3  5.4   92   201    9   MAIZE:AF-A0A1D6PPC6-F1 CASP-LIKE PROTEIN;
2294:  a9g0-A  2.3  7.7  137   558    6   MAIZE:AF-A0A1D6MS01-F1 PROTEIN DETOXIFICATION;
2295:  a92q-A  2.3  6.0  108   566    5   MAIZE:AF-A0A1D6JZZ9-F1 PECTINESTERASE;
2296:  bghd-A  2.3  2.3   58   114    7   MAIZE:AF-B6SQ79-F1 CELL GROWTH DEFECT FACTOR 2;
2297:  a94x-A  2.3 11.6   77   145    9   MAIZE:AF-K7UCS1-F1 PHOTOSYSTEM I REACTION CENTER SUBUNIT N;
2298:  bhok-A  2.3 19.1   94   512    5   MAIZE:AF-C0P4M2-F1 AAA-ATPASE ASD MITOCHONDRIAL;
2299:  a76r-A  2.3  6.6  114   319    4   MAIZE:AF-A0A1D6JHV2-F1 PUTATIVE HOMEODOMAIN-LIKE TRANSCRIPTION FACTOR
2300:  bg5h-A  2.3  6.5   92  1249    9   MAIZE:AF-A0A1D6GA59-F1 SNF2 DOMAIN-CONTAINING PROTEIN / HELICASE DOMA
2301:  bkbd-A  2.3 11.6  152   892   10   MAIZE:AF-K7TKH5-F1 ABC TRANSPORTER G FAMILY MEMBER 6;
2302:  ben2-A  2.3  5.1   84   329    8   MAIZE:AF-A0A1D6QRJ8-F1 INTEGRAL MEMBRANE HRF1 FAMILY PROTEIN;
2303:  bejd-A  2.3  5.3   98   173    9   MAIZE:AF-A0A1D6PII9-F1 PROTEIN PGR;
2304:  bokr-A  2.3  9.2  122   582   10   MAIZE:AF-A0A1D6FJI7-F1 PUTATIVE CLATHRIN ASSEMBLY PROTEIN;
2305:  bim5-A  2.3  6.7  122   256    7   MAIZE:AF-A0A1D6ML48-F1 UNCHARACTERIZED PROTEIN;
2306:  az33-A  2.3  4.3  117  1049    9   MAIZE:AF-A0A1D6ENF9-F1 PROTEIN SMG7;
2307:  bbqg-A  2.3 13.8   72   344    6   MAIZE:AF-A0A1D6E914-F1 ACYL-COA--STEROL O-ACYLTRANSFERASE 1;
2308:  a3zt-A  2.3 14.6   92   911    5   MAIZE:AF-A0A1D6LF77-F1 RETROVIRUS-RELATED POL POLYPROTEIN LINE-1;
2309:  a6u3-A  2.3  5.2  109   346    7   MAIZE:AF-C0PFP8-F1 POST-GPI ATTACHMENT TO PROTEINS FACTOR 3;
2310:  a8go-A  2.3  7.3   81   599    9   MAIZE:AF-A0A1D6N0E8-F1 RIBONUCLEASE P;
2311:  ay90-A  2.3  5.8   63   446    3   MAIZE:AF-K7U7M4-F1 PUTATIVE HOMEOBOX DNA-BINDING DOMAIN SUPERFAMILY
2312:  bnti-A  2.3  6.1   57    93    0   MAIZE:AF-A0A1D6F710-F1 AAI DOMAIN-CONTAINING PROTEIN;
2313:  biik-A  2.3  6.9  116  1683    6   MAIZE:AF-A0A1D6IMT5-F1 ZINC ION BINDING;
2314:  blhz-A  2.3  9.6  109   913   10   MAIZE:AF-A0A1D6M2L4-F1 AMP DEAMINASE;
2315:  bbo3-A  2.3 10.6   89   185    3   MAIZE:AF-B6SIW3-F1 PME/INVERTASE INHIBITOR-LIKE PROTEIN;
2316:  bf2e-A  2.3  3.7   43    67    5   MAIZE:AF-A0A1D6HYC9-F1 UNCHARACTERIZED PROTEIN;
2317:  a764-A  2.3  4.5  132   454    8   MAIZE:AF-A0A1D6EH27-F1 AMINO ACID PERMEASE 2;
2318:  aw6s-A  2.3  3.5   73   516    4   MAIZE:AF-A0A1D6KW81-F1 COATOMER SUBUNIT BETA-1;
2319:  bkyc-A  2.3 10.9   89  1290    6   MAIZE:AF-A0A1D6IKD5-F1 E3 UBIQUITIN-PROTEIN LIGASE RKP;
2320:  bodb-A  2.3  4.6   89   151    8   MAIZE:AF-A0A1D6M9R0-F1 UNCHARACTERIZED PROTEIN;
2321:  a6ot-A  2.3  6.4  119   807    5   MAIZE:AF-A0A1D6JRQ6-F1 BTB/POZ DOMAIN-CONTAINING PROTEIN NPY2;
2322:  bb3p-A  2.3  8.6  114  1677    2   MAIZE:AF-A0A1X7YDJ4-F1 UNCHARACTERIZED PROTEIN;
2323:  a1rt-A  2.3  8.5   87   464   11   MAIZE:AF-A0A1D6EBE3-F1 ALUMINUM-ACTIVATED MALATE TRANSPORTER 8;
2324:  boek-A  2.3  7.8  116   978    8   MAIZE:AF-A0A1D6K5Y7-F1 CHAPERONE PROTEIN CLPB3 CHLOROPLASTIC;
2325:  bpmq-A  2.3  5.5  112   550    6   MAIZE:AF-A0A1D6FQ21-F1 PROTEIN ROOT UVB SENSITIVE 6;
2326:  bgkq-A  2.3  4.7  130   755    7   MAIZE:AF-A0A1D6HKJ1-F1 EXOCYST COMPLEX COMPONENT SEC6;
2327:  bbxr-A  2.3  5.4  117   948    9   MAIZE:AF-K7VAA3-F1 FACIATA 1-LIKE PROTEIN;
2328:  blqi-A  2.3 11.1  134  2404    6   MAIZE:AF-A0A1D6LWI6-F1 RETROVIRUS-RELATED POL POLYPROTEIN LINE-1;
2329:  bh34-A  2.3  3.4   57    76   16   MAIZE:AF-B6U6N7-F1 LOW TEMPERATURE AND SALT RESPONSIVE PROTEIN;
2330:  ayvh-A  2.3  5.2   90   241    7   MAIZE:AF-B4FB11-F1 MYB-LIKE DNA-BINDING DOMAIN CONTAINING PROTEIN;
2331:  bhmm-A  2.3 13.9  143   384    3   MAIZE:AF-A0A1D6IDP9-F1 WAT1-RELATED PROTEIN;
2332:  bnpu-A  2.3 17.5   86   944    8   MAIZE:AF-A0A1D6FLN2-F1 ATP-DEPENDENT ZINC METALLOPROTEASE FTSH 4 MITO
2333:  a0y4-A  2.3  4.9   95   228    4   MAIZE:AF-Q9FQA1-F1 GLUTATHIONE S-TRANSFERASE GST 38;
2334:  a7gw-A  2.3  7.4   99  1465    0   MAIZE:AF-A0A1D6HRL4-F1 UNCHARACTERIZED PROTEIN;
2335:  bo88-A  2.3  9.7  135   356    9   MAIZE:AF-C0PJA9-F1 HIGH-AFFINITY NICKEL-TRANSPORT FAMILY PROTEIN;
2336:  bdk3-A  2.3  7.2   95   512    5   MAIZE:AF-A0A1D6FYF4-F1 ALDEHYDE DEHYDROGENASE FAMILY 2 MEMBER C4;
2337:  a6zv-A  2.3  6.9   86   352    2   MAIZE:AF-B4FSE7-F1 NON-STRUCTURAL MAINTENANCE OF CHROMOSOMES ELEMENT
2338:  a5nv-A  2.3 17.1   99   210    9   MAIZE:AF-A0A1D6FDB0-F1 RING/U-BOX SUPERFAMILY PROTEIN;
2339:  a6bj-A  2.3 15.3   96   221    3   MAIZE:AF-A0A1D6E5X6-F1 OSJNBA0019D11.18-LIKE PROTEIN;
2340:  a1tr-A  2.3 11.7   86   548    2   MAIZE:AF-Q5GJ59-F1 TAU-CADINOL SYNTHASE;
2341:  awdd-A  2.3  5.4  104   589    9   MAIZE:AF-A0A1D6QH47-F1 PUTATIVE PEPTIDE/NITRATE TRANSPORTER;
2342:  a51s-A  2.3  9.4   88   174    6   MAIZE:AF-C0P3Z2-F1 WPP DOMAIN-CONTAINING PROTEIN 2;
2343:  bf6c-A  2.3  6.7   65    99    5   MAIZE:AF-A0A1D6NTT4-F1 UNCHARACTERIZED PROTEIN;
2344:  bh9z-A  2.3  3.7   66   275    5   MAIZE:AF-B4FV28-F1 EMBRYOGENEIS TRANSMEMBRANE PROTEIN;
2345:  bpgr-A  2.3 12.9   79   503    5   MAIZE:AF-A0A1D6EGL7-F1 PROTEIN TRANSPORT PROTEIN SEC23;
2346:  bo1i-A  2.3  9.1  105   631    6   MAIZE:AF-A0A1D6LXR0-F1 65-KDA MICROTUBULE-ASSOCIATED PROTEIN 1;
2347:  a7e9-A  2.3 12.0   89   494    6   MAIZE:AF-C4J123-F1 NON-SPECIFIC SERINE/THREONINE PROTEIN KINASE;
2348:  bl8f-A  2.3  5.8   98   390    6   MAIZE:AF-A0A1D6FVF9-F1 THYLAKOID MEMBRANE PROTEIN TERC CHLOROPLASTIC;
2349:  a4ho-A  2.3 10.5   71   158    6   MAIZE:AF-A0A1D6ELY9-F1 GENERAL TRANSCRIPTION FACTOR 2-RELATED ZINC FI
2350:  bbyy-A  2.3  4.8   72   883    6   MAIZE:AF-A0A1D6E6U5-F1 UNCHARACTERIZED PROTEIN;
2351:  a9p5-A  2.3 14.2   67  1223    3   MAIZE:AF-A0A1D6ELZ1-F1 NUCLEAR PORE COMPLEX PROTEIN GP210;
2352:  bl53-A  2.3  7.1   82   854    5   MAIZE:AF-A0A1D6MM43-F1 C2 DOMAIN-CONTAINING PROTEIN;
2353:  a5f8-A  2.3  6.8   68   122    6   MAIZE:AF-A0A1D6NAX3-F1 UNCHARACTERIZED PROTEIN;
2354:  bmrq-A  2.3  3.7   75   202   11   MAIZE:AF-A0A1D6HK94-F1 CASP-LIKE PROTEIN;
2355:  a755-A  2.3 10.3  104   312    6   MAIZE:AF-B6TYK3-F1 POLLENLESS3;
2356:  a12v-A  2.3  7.3  104   393    5   MAIZE:AF-A0A1D6J149-F1 CATIONIC AMINO ACID TRANSPORTER 5;
2357:  bhdr-A  2.3 14.8   92   678    5   MAIZE:AF-A0A1D6NK39-F1 DENN DOMAIN AND WD REPEAT-CONTAINING PROTEIN S
2358:  bksj-A  2.3 10.6   85   688    4   MAIZE:AF-B4FZB1-F1 PENTATRICOPEPTIDE REPEAT-CONTAINING PROTEIN CHLOR
2359:  bcmy-A  2.3  5.2   84   164    7   MAIZE:AF-K7VET8-F1 MITOCHONDRIAL FISSION 1 PROTEIN;
2360:  bjnj-A  2.3  5.6  126   464    7   MAIZE:AF-A0A1D6HQJ6-F1 PROLINE TRANSPORTER 2;
2361:  a47z-A  2.3 10.4   59   132    8   MAIZE:AF-A0A1D6PBF8-F1 UNCHARACTERIZED PROTEIN;
2362:  a503-A  2.2 14.1   78   301    4   MAIZE:AF-A0A1D6NS16-F1 MEDIATOR OF RNA POLYMERASE II TRANSCRIPTION SU
2363:  a5sr-A  2.2  7.6  117   808    5   MAIZE:AF-A0A1D6Q055-F1 GC-RICH SEQUENCE DNA-BINDING FACTOR-LIKE PROTE
2364:  bn13-A  2.2  8.2   72   215    6   MAIZE:AF-A0A1D6Q3D2-F1 MLO-LIKE PROTEIN 1;
2365:  bo7d-A  2.2  3.0   57   528    4   MAIZE:AF-A0A1D6MS66-F1 SEQUENCE-SPECIFIC DNA BINDING TRANSCRIPTION FA
2366:  a9bv-A  2.2  4.3   77   693    8   MAIZE:AF-A0A1D6LAI6-F1 PUMILIO HOMOLOG 24;
2367:  bbk5-A  2.2 10.5  111   814    6   MAIZE:AF-A0A1D6JE42-F1 POTASSIUM TRANSPORTER;
2368:  bi0a-A  2.2  5.2   87   594   10   MAIZE:AF-A0A1D6JWB5-F1 L-TYPE LECTIN-DOMAIN CONTAINING RECEPTOR KINAS
2369:  a1c1-A  2.2  6.1   91   245    4   MAIZE:AF-A0A1D6J3B2-F1 PHOSPHOENOLPYRUVATE CARBOXYLASE 3;
2370:  bedu-A  2.2  4.8   57   226    7   MAIZE:AF-A0A1D6K8L0-F1 10A19I.15;
2371:  baca-A  2.2  8.4  127   461    7   MAIZE:AF-A0A1D6QM41-F1 UNCHARACTERIZED PROTEIN;
2372:  aw2m-A  2.2  9.2  105   486    7   MAIZE:AF-A0A1D6I4U1-F1 PECTINESTERASE;
2373:  a6lp-A  2.2  4.3   96   502    5   MAIZE:AF-A0A1D6LJP0-F1 6-PHOSPHOGLUCONATE DEHYDROGENASE, DECARBOXYLAT
2374:  bmf1-A  2.2  8.1   80   260    8   MAIZE:AF-A0A1D6LF73-F1 MITOCHONDRIAL IMPORT INNER MEMBRANE TRANSLOCAS
2375:  a2cc-A  2.2 11.5   94   523    7   MAIZE:AF-A0A1D6IB82-F1 REGULATOR OF VPS4 ACTIVITY IN THE MVB PATHWAY 
2376:  a8zn-A  2.2 10.4   80   521    9   MAIZE:AF-B6SXQ2-F1 MITOCHONDRIAL PROTEIN;
2377:  a5wm-A  2.2  5.1   66   432    9   MAIZE:AF-A0A1D6ED91-F1 MITOCHONDRIAL RIBOSOMAL PROTEIN S4;
2378:  a4cy-A  2.2  5.8   81   328    2   MAIZE:AF-A0A1D6MTJ2-F1 CYCLIN-T1-2;
2379:  a2rh-A  2.2 12.8   66   513    8   MAIZE:AF-A0A1D6PF78-F1 PUTATIVE INOSITOL POLYPHOSPHATE PHOSPHATASE (S
2380:  bnad-A  2.2  9.3   75   807    5   MAIZE:AF-A0A1D6H1F1-F1 PENTATRICOPEPTIDE REPEAT-CONTAINING PROTEIN;
2381:  awhx-A  2.2  6.4  116   641    4   MAIZE:AF-A0A1D6GWR9-F1 RING-TYPE E3 UBIQUITIN TRANSFERASE;
2382:  a2si-A  2.2  7.1  123   502    5   MAIZE:AF-A0A1D6GY32-F1 PROTEIN PRENYLYLTRANSFERASE SUPERFAMILY PROTEI
2383:  awm0-A  2.2  4.5  104   433    6   MAIZE:AF-I3RWW3-F1 PIN-FORMED PROTEIN14;
2384:  becv-A  2.2  8.5  127   317    6   MAIZE:AF-B4FF30-F1 SYNTAXIN-81;
2385:  blui-A  2.2  6.6   62    90   11   MAIZE:AF-K7TEG6-F1 METHYLTRANSFERASE-RELATED PROTEIN;
2386:  bfx0-A  2.2  6.0   49   153    4   MAIZE:AF-A0A060D7S7-F1 DUPLICATED HOMEODOMAIN-LIKE SUPERFAMILY PROTEI
2387:  bmpl-A  2.2  3.9   60   135    5   MAIZE:AF-A0A1D6G327-F1 UNCHARACTERIZED PROTEIN;
2388:  ay8d-A  2.2 16.7   81  1079    6   MAIZE:AF-A0A1D6HSY5-F1 ANKYRIN REPEAT FAMILY PROTEIN / REGULATOR OF C
2389:  bcyr-A  2.2  3.1   51    71    6   MAIZE:AF-A0A1D6IN48-F1 UNCHARACTERIZED PROTEIN;
2390:  awfn-A  2.2  5.5  105   358   10   MAIZE:AF-K7TUR7-F1 TRAF TRANSCRIPTION FACTOR;
2391:  a0h6-A  2.2  3.0   57   205    9   MAIZE:AF-A0A1D6Q5V6-F1 CHAPERONIN 60 SUBUNIT ALPHA 2 CHLOROPLASTIC;
2392:  bew1-A  2.2 13.6   89   939    4   MAIZE:AF-A0A1D6MX08-F1 NB-ARC DOMAIN CONTAINING PROTEIN EXPRESSED;
2393:  bkhw-A  2.2  7.2   67   179    7   MAIZE:AF-K7TU64-F1 TRANSMEMBRANE PROTEIN 18;
2394:  bc3m-A  2.2 10.7   96   674   11   MAIZE:AF-K7VD86-F1 ALUMINUM-ACTIVATED MALATE TRANSPORTER 10;
2395:  bprv-A  2.2  7.7   62   215   10   MAIZE:AF-A0A1D6GQ63-F1 TRANSCRIPTION FACTOR-LIKE PROTEIN DPB;
2396:  a1gx-A  2.2  7.0   72   524   11   MAIZE:AF-A0A1D6QBP0-F1 STARCH SYNTHASE5;
2397:  a4ys-A  2.2  8.7   75   156    9   MAIZE:AF-P13436-F1 OLEOSIN ZM-I;
2398:  bgq6-A  2.2 12.3  130  1222    5   MAIZE:AF-A0A1D6PIM5-F1 DENTIN SIALOPHOSPHOPROTEIN-RELATED;
2399:  a96n-A  2.2  3.8   56   237    9   MAIZE:AF-K7TFI4-F1 NAD(P)H-QUINONE OXIDOREDUCTASE SUBUNIT U CHLOROPL
2400:  a0b9-A  2.2  5.4  106   470    4   MAIZE:AF-A0A1D6G9R8-F1 OCTOPINE SYNTHASE BINDING FACTOR4;
2401:  a6m1-A  2.2  4.8   79   118    5   MAIZE:AF-A0A1D6Q8K1-F1 MOB KINASE ACTIVATOR-LIKE 2A;
2402:  bhxj-A  2.2 11.5  155   694    8   MAIZE:AF-A0A1D6M2Z1-F1 ATPASE, COUPLED TO TRANSMEMBRANE MOVEMENT OF S
2403:  bjyv-A  2.2 15.8   91   555    4   MAIZE:AF-A0A1D6M5J9-F1 UNCHARACTERIZED PROTEIN;
2404:  a0kz-A  2.2  5.2  135   501    7   MAIZE:AF-A0A1D6G7L5-F1 AMINO ACID PERMEASE 6;
2405:  bmer-A  2.2  6.4  112   537    6   MAIZE:AF-A0A1D6HXP9-F1 H(+)/PI COTRANSPORTER;
2406:  avy8-A  2.2  5.2   89   127    9   MAIZE:AF-K7VT34-F1 UNCHARACTERIZED PROTEIN;
2407:  bg28-A  2.2  4.0   95   956    3   MAIZE:AF-A0A1D6KIW6-F1 LIPOXYGENASE;
2408:  a9up-A  2.2 14.1  113   795    6   MAIZE:AF-A0A1D6LBW5-F1 COMPONENT OF OLIGOMERIC GOLGI COMPLEX 2;
2409:  bl2p-A  2.2  8.3   58    94    7   MAIZE:AF-A0A1D6QTD2-F1 UNCHARACTERIZED PROTEIN;
2410:  a89m-A  2.2  8.6   72   124    6   MAIZE:AF-A0A1D6H674-F1 CYSTEINE-RICH RECEPTOR-LIKE PROTEIN KINASE 36;
2411:  bjpk-A  2.2  5.1  130   450    8   MAIZE:AF-K7TQN5-F1 PUTATIVE LUNG SEVEN TRANSMEMBRANE RECEPTOR FAMILY
2412:  ba31-A  2.2  8.6  129   534    4   MAIZE:AF-C0PC10-F1 PROTEIN RFT1 HOMOLOG;
2413:  bht1-A  2.2  8.0  120   373    8   MAIZE:AF-B4FTQ7-F1 PROTEIN PHLOEM PROTEIN 2-LIKE A10;
2414:  bkao-A  2.2  5.9  104   600    4   MAIZE:AF-A0A1D6JK18-F1 PROTEIN NRT1/ PTR FAMILY 6.3;
2415:  av4w-A  2.2  4.9  125   411    6   MAIZE:AF-A0A1D6DUL5-F1 TRANSPORT PROTEIN PARTICLE (TRAPP) COMPONENT;
2416:  bbok-A  2.2  6.1   83   226    7   MAIZE:AF-B4FXE6-F1 UNCHARACTERIZED PROTEIN;
2417:  axr0-A  2.2  5.2  132   556    5   MAIZE:AF-A0A1D6GZH1-F1 METAL TRANSPORTER NRAMP6;
2418:  bph5-A  2.2  4.4   61   255    7   MAIZE:AF-B4FL68-F1 TETRATRICOPEPTIDE REPEAT (TPR)-LIKE SUPERFAMILY P
2419:  bdo0-A  2.2  5.7  110   454    5   MAIZE:AF-A0A1D6KCC9-F1 MASPARDIN;
2420:  aynl-A  2.2  8.9   79   296    6   MAIZE:AF-A0A1D6LTE3-F1 RRNA PROCESSING PROTEIN-RELATED;
2421:  bd2o-A  2.2  5.2   85   635    5   MAIZE:AF-A0A1D6LI49-F1 9-CIS-EPOXYCAROTENOID DIOXYGENASE NCED3 CHLORO
2422:  bpkj-A  2.2  7.4  131   859    7   MAIZE:AF-A0A1D6DZR3-F1 POTASSIUM TRANSPORTER 10;
2423:  bd0r-A  2.2  3.4   54   170    6   MAIZE:AF-C0P7G8-F1 PHOTOSYSTEM II REPAIR PROTEIN PSB27-H1 CHLOROPLAS
2424:  bd2k-A  2.2 17.1   91   255   11   MAIZE:AF-K7VCW6-F1 DUF679 DOMAIN MEMBRANE PROTEIN 7;
2425:  bib5-A  2.2 10.7  123   479    4   MAIZE:AF-K7VJI6-F1 UNCHARACTERIZED PROTEIN;
2426:  blqs-A  2.2  6.2   74  1037    1   MAIZE:AF-A0A1D6HW24-F1 PENTATRICOPEPTIDE REPEAT-CONTAINING PROTEIN MI
2427:  a4ty-A  2.2  9.2   91   675    5   MAIZE:AF-A0A1D6GUT5-F1 EXOCYST SUBUNIT EXO70 FAMILY PROTEIN;
2428:  ayjh-A  2.2  4.9   90   146    3   MAIZE:AF-K7V2D2-F1 PUTATIVE MITOCHONDRIAL IMPORT INNER MEMBRANE TRAN
2429:  a80c-A  2.2  7.9  135  1526    4   MAIZE:AF-A0A1D6PKI7-F1 UBIQUITIN CARBOXYL-TERMINAL HYDROLASE-RELATED 
2430:  azrq-A  2.2  4.6   59    90    3   MAIZE:AF-A0A1D6N3K1-F1 DUF241 DOMAIN PROTEIN;
2431:  a5fg-A  2.2  5.8   88   314    6   MAIZE:AF-B4FXQ9-F1 COILED-COIL DOMAIN-CONTAINING PROTEIN 55 (DUF2040
2432:  ax2y-A  2.2 11.5   89   371    4   MAIZE:AF-B4FDK7-F1 TETRATRICOPEPTIDE REPEAT (TPR)-LIKE SUPERFAMILY P
2433:  ayqy-A  2.2 12.8  130   250    5   MAIZE:AF-A0A1D6H6C6-F1 ADP/ATP TRANSLOCASE;
2434:  a55j-A  2.2  4.8  135   664    5   MAIZE:AF-A0A1D6KZ93-F1 CATIONIC AMINO ACID TRANSPORTER 4 VACUOLAR;
2435:  bgx5-A  2.2  7.2  100   653    8   MAIZE:AF-A0A1D6HHN9-F1 PHOSPHORIBULOKINASE / URIDINE KINASE FAMILY;
2436:  bgwn-A  2.2 14.5   93   708    2   MAIZE:AF-A0A1D6GMK8-F1 RETROVIRUS-RELATED POL POLYPROTEIN LINE-1;
2437:  bcfx-A  2.2  7.4   67   259   12   MAIZE:AF-B4FV61-F1 BAG FAMILY MOLECULAR CHAPERONE REGULATOR 4;
2438:  av3j-A  2.2  5.2   61   126   11   MAIZE:AF-B4FSA9-F1 ARGOS9;
2439:  aw5m-A  2.2  8.1  113   767    5   MAIZE:AF-A0A1D6EI76-F1 LEUCINE-RICH REPEAT RECEPTOR-LIKE PROTEIN KINA
2440:  boqs-A  2.2 11.8   61   755    8   MAIZE:AF-A0A1D6EFA3-F1 RNA-DEPENDENT RNA POLYMERASE;
2441:  a688-A  2.2  9.5   86   208    8   MAIZE:AF-A0A1D6I4A1-F1 BTB/POZ DOMAIN-CONTAINING PROTEIN;
2442:  bjlw-A  2.2  5.2  145   600    3   MAIZE:AF-A0A1D6GQB5-F1 CATIONIC AMINO ACID TRANSPORTER 4 VACUOLAR;
2443:  a26r-A  2.2  4.8   47    52    9   MAIZE:AF-A0A1D6MTP2-F1 UNCHARACTERIZED PROTEIN;
2444:  a4ee-A  2.2  4.1   69   258    6   MAIZE:AF-A0A1D6HFL9-F1 DUF241 DOMAIN PROTEIN;
2445:  av7q-A  2.2 13.7  109   250    6   MAIZE:AF-C0HH61-F1 TRAM LAG1 AND CLN8 (TLC) LIPID-SENSING DOMAIN CON
2446:  a6oi-A  2.2  9.1  142  1243    5   MAIZE:AF-A0A1D6GQV3-F1 PHOSPHOLIPID-TRANSPORTING ATPASE;
2447:  awbs-A  2.2  5.6  123   773    7   MAIZE:AF-W5U4R8-F1 POTASSIUM TRANSPORTER;
2448:  behx-A  2.2  5.9   72   227   11   MAIZE:AF-K7UST2-F1 DUF679 DOMAIN MEMBRANE PROTEIN 7;
2449:  bekx-A  2.2  4.9   90   901   11   MAIZE:AF-A0A1D6DT05-F1 DNA MISMATCH REPAIR PROTEIN MUTS TYPE 2;
2450:  a8ep-A  2.2  4.8   98   388    7   MAIZE:AF-A0A1D6LA83-F1 GDP-MANNOSE TRANSPORTER GONST2;
2451:  a9df-A  2.2  4.8   94   332   10   MAIZE:AF-A0A1D6QPB0-F1 CYCLIC NUCLEOTIDE-GATED ION CHANNEL 1;
2452:  bhqf-A  2.2  8.0   79   213    5   MAIZE:AF-A0A1D6PAZ9-F1 SIGNAL RECOGNITION PARTICLE-RELATED / SRP-RELA
2453:  bpi3-A  2.2  5.1   60    90    8   MAIZE:AF-A0A1D6EKX1-F1 UNCHARACTERIZED PROTEIN;
2454:  axim-A  2.2 10.2   90   162    6   MAIZE:AF-A0A1D6M1T6-F1 OCTICOSAPEPTIDE/PHOX/BEM1P (PB1) DOMAIN-CONTAI
2455:  a03l-A  2.2  8.8  125   376    4   MAIZE:AF-B6TWA3-F1 ATPUP5;
2456:  a5yg-A  2.2  7.9   99   636    4   MAIZE:AF-A0A1D6DU63-F1 EH DOMAIN-CONTAINING PROTEIN 1;
2457:  az2k-A  2.2  7.7  101   369    8   MAIZE:AF-K7TQD4-F1 SYNTAXIN/T-SNARE FAMILY PROTEIN;
2458:  bnnp-A  2.2 11.9   88   195    6   MAIZE:AF-A0A1D6QLS7-F1 UNCHARACTERIZED PROTEIN;
2459:  ayst-A  2.2 11.0  121   340   12   MAIZE:AF-K7U8L4-F1 PLANT VIRAL-RESPONSE FAMILY PROTEIN;
2460:  bc0o-A  2.2  7.9  101   402    8   MAIZE:AF-A0A1D6G109-F1 PROTOCHLOROPHYLLIDE-DEPENDENT TRANSLOCON COMPO
2461:  bah0-A  2.2  9.8   82   495    2   MAIZE:AF-B4G0D8-F1 TPR DOMAIN CONTAINING PROTEIN;
2462:  a9yl-A  2.2  5.5  101   201    8   MAIZE:AF-A0A1D6PHT9-F1 GOT1/SFT2-LIKE VESCICLE TRANSPORT PROTEIN FAMI
2463:  a6b3-A  2.2 21.3   76   266    3   MAIZE:AF-B6SQN7-F1 PHOSPHOLIPASE A2 FAMILY PROTEIN;
2464:  bl5g-A  2.2  8.2   98   865    5   MAIZE:AF-A0A1D6QPW8-F1 BED-TYPE DOMAIN-CONTAINING PROTEIN;
2465:  azji-A  2.2 14.6  115  1231    7   MAIZE:AF-A0A1D6NDJ1-F1 ABC TRANSPORTER B FAMILY MEMBER 15;
2466:  bmcf-A  2.2 10.1  136   325    9   MAIZE:AF-A0A1D6HAD8-F1 UNCHARACTERIZED PROTEIN;
2467:  bmsy-A  2.2  4.8   81   186    6   MAIZE:AF-A0A1D6E5W5-F1 OXYGEN-EVOLVING ENHANCER PROTEIN 3;
2468:  bijs-A  2.2  5.2  135   524    6   MAIZE:AF-B4FAC8-F1 AMINO-ACID PERMEASE BAT1;
2469:  a6x9-A  2.2 18.4  133   683    8   MAIZE:AF-A0A1D6F9Z0-F1 LOB DOMAIN-CONTAINING PROTEIN;
2470:  bfo8-A  2.2  6.9  117   182   10   MAIZE:AF-A0A1D6E7W3-F1 ACID PHOSPHATASE/VANADIUM-DEPENDENT HALOPEROXI
2471:  a73g-A  2.2  8.6   77   101    9   MAIZE:AF-A0A1D6MN45-F1 UNCHARACTERIZED PROTEIN;
2472:  a9e2-A  2.2  6.2  119   774    8   MAIZE:AF-A0A1D6EEA5-F1 UNCHARACTERIZED PROTEIN;
2473:  a73a-A  2.2  8.5  104  1168    6   MAIZE:AF-A0A1D6F526-F1 PROTEIN NETWORKED 2D;
2474:  bln6-A  2.2  6.3  119   850    3   MAIZE:AF-A1XCI7-F1 LIPOXYGENASE;
2475:  a97a-A  2.2 10.7   65   182    2   MAIZE:AF-K7U209-F1 UNCHARACTERIZED PROTEIN;
2476:  a0l8-A  2.2  7.1   76   128    7   MAIZE:AF-A0A1D6K4N4-F1 UNCHARACTERIZED PROTEIN;
2477:  bgi3-A  2.2  5.5  151  1779    9   MAIZE:AF-A0A1D6HRA3-F1 SISTER CHROMATID COHESION PROTEIN;
2478:  a7by-A  2.2  9.3   73   307    5   MAIZE:AF-A0A1D6MP94-F1 ENOLASE-PHOSPHATASE E1;
2479:  bixk-A  2.2  6.4  132   689    9   MAIZE:AF-A0A1D6NAC1-F1 ARM REPEAT SUPERFAMILY PROTEIN;
2480:  awit-A  2.2  6.6   60   459    8   MAIZE:AF-A0A1D6KAB0-F1 METHYLTRANSFERASE;
2481:  be1s-A  2.2  3.9   82   344    7   MAIZE:AF-A0A1D6FST2-F1 SECRETORY CARRIER-ASSOCIATED MEMBRANE PROTEIN;
2482:  a2by-A  2.2  5.2  126   434    4   MAIZE:AF-A0A1D6KBW9-F1 STEAROYL-ACYL-CARRIER-PROTEIN DESATURASE4;
2483:  bks7-A  2.2 20.6  113   275    8   MAIZE:AF-A0A1D6QKK7-F1 TESTIS INTRACELLULAR MEDIATOR PROTEIN;
2484:  axyi-A  2.2 12.6   81   356    5   MAIZE:AF-A0A1D6FZF9-F1 PUTATIVE OXIDOREDUCTASE, ALDO/KETO REDUCTASE F
2485:  bmd1-A  2.2  2.6   39   217   15   MAIZE:AF-A0A1D6HA59-F1 NF-180;
2486:  bdmx-A  2.2 18.6  107   701    7   MAIZE:AF-A0A1D6NKS2-F1 DUF630 FAMILY PROTEIN;
2487:  bkef-A  2.2 15.7  113   918   10   MAIZE:AF-A0A1D6GI41-F1 E3 UBIQUITIN-PROTEIN LIGASE HOS1;
2488:  a8fz-A  2.2  9.6   80   134    3   MAIZE:AF-A0A1D6GCN6-F1 PROTEIN SIEL;
2489:  a976-A  2.2  6.3   77   256    3   MAIZE:AF-B4FBR7-F1 UNCHARACTERIZED PROTEIN;
2490:  a610-A  2.2  8.7   78   433   10   MAIZE:AF-A0A1D6P6H4-F1 CHAPERONE DNAJ-DOMAIN SUPERFAMILY PROTEIN;
2491:  bdxr-A  2.2  6.1  125   827    6   MAIZE:AF-A0A1D6JT86-F1 METHIONYL-TRNA SYNTHETASE;
2492:  bejc-A  2.2  6.9  127  1047    6   MAIZE:AF-A0A1D6G4Q8-F1 CALCIUM-TRANSPORTING ATPASE;
2493:  bjk9-A  2.2 10.7   67  1112   12   MAIZE:AF-A0A1D6NDB8-F1 PROTEIN STICHEL-LIKE 3;
2494:  bcjf-A  2.2  7.3  111   557    7   MAIZE:AF-A0A1D6GQK6-F1 HISTONE ACETYLTRANSFERASE;
2495:  beqm-A  2.2  5.1   95   553   11   MAIZE:AF-A0A1D6MHG8-F1 DEAD-BOX ATP-DEPENDENT RNA HELICASE 20;
2496:  bdf4-A  2.2  5.0  139  1046    9   MAIZE:AF-A0A1D6IQZ9-F1 CALCIUM-TRANSPORTING ATPASE;
2497:  bouo-A  2.2  4.4   59   181    8   MAIZE:AF-A0A1D6Q3G9-F1 VESICLE TRANSPORT PROTEIN;
2498:  a1v7-A  2.2 10.0  113   574    8   MAIZE:AF-A0A1D6H1G7-F1 UNCHARACTERIZED PROTEIN;
2499:  beqh-A  2.2  9.4   79   629    8   MAIZE:AF-A0A1D6KUU8-F1 UNCHARACTERIZED PROTEIN;
2500:  bb25-A  2.2  5.8   85   188    1   MAIZE:AF-K7U412-F1 PECTINESTERASE INHIBITOR DOMAIN CONTAINING PROTEI
2501:  aw0w-A  2.2 19.7   76   307    8   MAIZE:AF-Q84N17-F1 HOMEOTIC PROTEIN KNOTTED-1;
2502:  a8o5-A  2.2  4.8  112   382   10   MAIZE:AF-B7ZX02-F1 E3 UBIQUITIN-PROTEIN LIGASE;
2503:  blrx-A  2.2  4.2   70   209    9   MAIZE:AF-A0A1D6KD45-F1 UNCHARACTERIZED PROTEIN;
2504:  a2o1-A  2.2  6.3   80   186   10   MAIZE:AF-Q6R988-F1 UNCHARACTERIZED PROTEIN ORF186;
2505:  bpka-A  2.2  7.1  100   928    6   MAIZE:AF-A0A1D6GCM2-F1 TRF-LIKE 10;
2506:  bl0r-A  2.2 10.2  138  1031    7   MAIZE:AF-A0A1D6GBD0-F1 POTASSIUM CHANNEL KAT1;
2507:  bm6y-A  2.2  7.4   92   525    3   MAIZE:AF-K7VA98-F1 PUTATIVE CYTOCHROME P450 SUPERFAMILY PROTEIN;
2508:  az6f-A  2.2  8.3  101   800    5   MAIZE:AF-A0A1D6GPG7-F1 PENTATRICOPEPTIDE REPEAT-CONTAINING PROTEIN;
2509:  bigv-A  2.2  6.0  123   354    7   MAIZE:AF-A0A1D6IFV5-F1 SECRETORY CARRIER-ASSOCIATED MEMBRANE PROTEIN;
2510:  ayjw-A  2.2 12.0  118   711    6   MAIZE:AF-K7U7K9-F1 PLASMA-MEMBRANE CHOLINE TRANSPORTER FAMILY PROTEI
2511:  az0s-A  2.2  6.4   78   327    3   MAIZE:AF-A0A1D6HXI5-F1 UNCHARACTERIZED PROTEIN;
2512:  bbce-A  2.2  8.1  128  1426    9   MAIZE:AF-A0A1D6K8I6-F1 ARF GUANINE-NUCLEOTIDE EXCHANGE FACTOR GNOM;
2513:  bf13-A  2.2  7.8  109   180    9   MAIZE:AF-A0A1D6KJX9-F1 TRANSMEMBRANE AMINO ACID TRANSPORTER FAMILY PR
2514:  bkkq-A  2.2 14.0  120   355    6   MAIZE:AF-A0A1D6G2W8-F1 DNAJ HEAT SHOCK N-TERMINAL DOMAIN-CONTAINING P
2515:  a61t-A  2.2 11.2   58   104    2   MAIZE:AF-B6UGW2-F1 UNCHARACTERIZED PROTEIN;
2516:  bcwx-A  2.2  9.1  121   338    6   MAIZE:AF-A0A1D6FE20-F1 PUTATIVE LIPID PHOSPHATE PHOSPHATASE 3 CHLOROP
2517:  a70d-A  2.2  4.6   80   201    8   MAIZE:AF-B6TGS2-F1 CALCIUM LOAD-ACTIVATED CALCIUM CHANNEL;
2518:  a99f-A  2.2  5.2  104   296    5   MAIZE:AF-A0A1D6H2K7-F1 NUCLEOID-ASSOCIATED PROTEIN CHLOROPLASTIC;
2519:  bom0-A  2.2  5.4  122   475    7   MAIZE:AF-A0A1D6LUN4-F1 CHOLINE/ETHANOLAMINEPHOSPHOTRANSFERASE 1;
2520:  a96e-A  2.2  9.2  127   510    7   MAIZE:AF-A0A1D6F6H5-F1 LUNG SEVEN TRANSMEMBRANE RECEPTOR FAMILY PROTE
2521:  az7b-A  2.2  8.6  110  1132    1   MAIZE:AF-A0A1D6L0X5-F1 ARM REPEAT SUPERFAMILY PROTEIN;
2522:  bjq5-A  2.2  6.2   94   369    5   MAIZE:AF-A0A1D6IF21-F1 EQUILIBRATIVE NUCLEOTIDE TRANSPORTER 2;
2523:  bgjq-A  2.2 12.0   91   499    7   MAIZE:AF-A0A1D6K828-F1 DIVALENT ION SYMPORTER;
2524:  a76h-A  2.2 11.0  126   683    6   MAIZE:AF-A0A1D6LG81-F1 PROTEIN DETOXIFICATION;
2525:  a16u-A  2.2  6.7   86   787    6   MAIZE:AF-K7VA15-F1 PENTATRICOPEPTIDE REPEAT PROTEIN2263;
2526:  bnhg-A  2.2 11.2  114   366    7   MAIZE:AF-A0A1D6NAY9-F1 GENERAL TRANSCRIPTION FACTOR 2-RELATED ZINC FI
2527:  a5lo-A  2.2  3.5   66   653    6   MAIZE:AF-A0A1D6ED23-F1 DNAJ DOMAIN;
2528:  bhv4-A  2.2 10.3  106   662    8   MAIZE:AF-A0A1D6EFB4-F1 DUF4220 DOMAIN-CONTAINING PROTEIN;
2529:  bdj4-A  2.2  3.7   63   122   11   MAIZE:AF-A0A1D6EM25-F1 E3 UBIQUITIN-PROTEIN LIGASE RGLG1;
2530:  bocs-A  2.2  4.8   73   383    7   MAIZE:AF-A0A1D6JK19-F1 FLAVIN-CONTAINING MONOOXYGENASE;
2531:  a0ve-A  2.2 12.0  115   254    6   MAIZE:AF-B4FBU1-F1 POLLEN ALLERGEN CYN D 23;
2532:  bdk4-A  2.2  7.8  109   321    5   MAIZE:AF-B4FY70-F1 REGULATOR OF VPS4 ACTIVITY IN THE MVB PATHWAY PRO
2533:  a806-A  2.2  5.0   66   121    5   MAIZE:AF-A0A1D6Q664-F1 UNCHARACTERIZED PROTEIN;
2534:  azxp-A  2.2  3.9   64   161    6   MAIZE:AF-A0A1D6MW13-F1 NUCLEAR PORE COMPLEX PROTEIN NUP214;
2535:  bg1j-A  2.2  8.2   47    98    9   MAIZE:AF-A0A1D6IUR8-F1 UNCHARACTERIZED PROTEIN;
2536:  av1v-A  2.2  4.6   56   136    5   MAIZE:AF-A0A1D6HAZ6-F1 UNCHARACTERIZED PROTEIN;
2537:  bnw1-A  2.2 12.9   79  1693    5   MAIZE:AF-K7U5J1-F1 L-ZIP+NBS+LRR-LIKE PROTEIN;
2538:  bczf-A  2.2 15.1   84   843    2   MAIZE:AF-A0A1D6LJU6-F1 REVERSE TRANSCRIPTASE DOMAIN-CONTAINING PROTEI
2539:  a6a7-A  2.2  6.8   95   275    7   MAIZE:AF-B6SNX0-F1 DUF241 DOMAIN PROTEIN;
2540:  a4fq-A  2.2  5.0   81   368    6   MAIZE:AF-A0A1D6E5R1-F1 PUTATIVE SPHINGOLIPID TRANSPORTER SPINSTER HOM
2541:  bc1z-A  2.2  4.9   72   122    1   MAIZE:AF-A0A1D6NLF9-F1 DNA-DIRECTED RNA POLYMERASE;
2542:  bo48-A  2.2  4.3   73   472    5   MAIZE:AF-A0A1D6PDV0-F1 MYOSIN HEAVY CHAIN-RELATED;
2543:  a9x0-A  2.2 10.4  128   652    7   MAIZE:AF-C0P7Z1-F1 ALPHA/BETA-HYDROLASES SUPERFAMILY PROTEIN;
2544:  bpp9-A  2.2  7.2   61    89   13   MAIZE:AF-A0A1D6N7D0-F1 UNCHARACTERIZED PROTEIN;
2545:  bfn6-A  2.2 11.2   94   704    7   MAIZE:AF-A0A1X7YGK6-F1 STAS DOMAIN-CONTAINING PROTEIN;
2546:  bl2v-A  2.2  4.9   96   175   13   MAIZE:AF-B4FAA5-F1 UNCHARACTERIZED PROTEIN;
2547:  a1jz-A  2.2  4.8   98   400    4   MAIZE:AF-A0A1D6PIE2-F1 CYTOCHROME B561 AND DOMON DOMAIN-CONTAINING PR
2548:  a37w-A  2.2  6.1   84   539    4   MAIZE:AF-A0A1D6NJK2-F1 PUTATIVE UDP-N-ACETYLGLUCOSAMINE--PEPTIDE
2549:  bl77-A  2.2  9.2  116   504    4   MAIZE:AF-K7UB44-F1 SIGMA FACTOR 1B;
2550:  bnav-A  2.2 13.4   90   189    6   MAIZE:AF-A0A1D6JD12-F1 UNCHARACTERIZED PROTEIN;
2551:  bo1b-A  2.2  5.9   78   514    5   MAIZE:AF-A0A1D6N3C8-F1 SIGNAL PEPTIDE PEPTIDASE-LIKE 3;
2552:  bi6w-A  2.2  8.0   85  1259    6   MAIZE:AF-K7TLH8-F1 DNA-DIRECTED RNA POLYMERASE SUBUNIT BETA;
2553:  a1sx-A  2.2  5.7   62   120    6   MAIZE:AF-P19044-F1 NAD(P)H-QUINONE OXIDOREDUCTASE SUBUNIT 3, CHLOROP
2554:  azqe-A  2.2  5.4   86   537    3   MAIZE:AF-A0A1D6HCI9-F1 WPP DOMAIN-ASSOCIATED PROTEIN;
2555:  ayql-A  2.2  5.6   90   418    9   MAIZE:AF-A0A1D6HB46-F1 C2H2 AND C2HC ZINC FINGERS SUPERFAMILY PROTEIN
2556:  aw2b-A  2.2 11.5  128   382    8   MAIZE:AF-B4FKL4-F1 UPF0496 PROTEIN;
2557:  a6oj-A  2.2  3.9   71   183    4   MAIZE:AF-K7UBP8-F1 PMEI DOMAIN-CONTAINING PROTEIN;
2558:  bk20-A  2.2  6.2  110   884    8   MAIZE:AF-A0A1D6IAM4-F1 CYTOCHROME B561 DM13 AND DOMON DOMAIN-CONTAINI
2559:  blnm-A  2.2  4.5  128   925    6   MAIZE:AF-A0A1D6N5E0-F1 RING-TYPE E3 UBIQUITIN TRANSFERASE;
2560:  avic-A  2.2  6.1   52   538    8   MAIZE:AF-A0A1D6JTM6-F1 MOLECULAR CHAPERONE HSP40/DNAJ FAMILY PROTEIN;
2561:  bd9n-A  2.2  8.4  100   252    5   MAIZE:AF-A0A1D6H419-F1 UNCHARACTERIZED PROTEIN;
2562:  bfop-A  2.2 11.1   73   479    5   MAIZE:AF-A0A1D6E286-F1 PLECKSTRIN HOMOLOGY (PH) DOMAIN SUPERFAMILY PR
2563:  a5mr-A  2.2  7.3   67   117    7   MAIZE:AF-A0A1D6HZB0-F1 UNCHARACTERIZED PROTEIN;
2564:  bncl-A  2.2  5.7   95   184   12   MAIZE:AF-A0A1D6F5L3-F1 HVA22-LIKE PROTEIN;
2565:  bbqa-A  2.2  5.7   91   196    8   MAIZE:AF-B4FBB3-F1 UNCHARACTERIZED PROTEIN;
2566:  axyf-A  2.2  3.2   42   102    2   MAIZE:AF-A0A1D6I582-F1 UNCHARACTERIZED PROTEIN;
2567:  babg-A  2.2  5.4   77   220    5   MAIZE:AF-B6TG43-F1 ENDOPLASMIC RETICULUM TRANSMEMBRANE PROTEIN;
2568:  azx3-A  2.2  3.5   59   174    8   MAIZE:AF-B4FZ77-F1 DNAJ HEAT SHOCK N-TERMINAL DOMAIN-CONTAINING PROT
2569:  avzy-A  2.2  4.8   68   157    9   MAIZE:AF-A0A1D6NG89-F1 PEPTIDYLPROLYL ISOMERASE;
2570:  a6un-A  2.2 21.6  105   666    8   MAIZE:AF-A0A1D6DXS2-F1 UNCHARACTERIZED PROTEIN;
2571:  bg58-A  2.2  4.7   81   802    6   MAIZE:AF-K7UJ45-F1 METHIONYL-TRNA SYNTHETASE;
2572:  bg10-A  2.2  7.1  151   692    9   MAIZE:AF-K7UJL3-F1 PROTEIN DETOXIFICATION;
2573:  bflp-A  2.2  4.8   99   838    5   MAIZE:AF-A0A1D6E8G5-F1 C2 AND GRAM DOMAIN-CONTAINING PROTEIN;
2574:  aydf-A  2.2  6.5   96   200    5   MAIZE:AF-A0A1D6QEQ3-F1 PROTEIN KINASE SUPERFAMILY PROTEIN;
2575:  a8je-A  2.2  8.3   83   176    7   MAIZE:AF-A0A1D6HAZ7-F1 CASP-LIKE PROTEIN;
2576:  baw5-A  2.2  5.4  146  1001    9   MAIZE:AF-A0A1D6KTP9-F1 UNCHARACTERIZED PROTEIN;
2577:  a0gh-A  2.2  5.1  130   521    8   MAIZE:AF-A0A1D6HWW3-F1 METAL TRANSPORTER NRAMP6;
2578:  axa4-A  2.2  7.6   89  1211   10   MAIZE:AF-A0A1D6G2Y6-F1 REGULATOR OF VPS4 ACTIVITY IN THE MVB PATHWAY 
2579:  avqi-A  2.1  5.0   89   193    7   MAIZE:AF-B4FGI3-F1 MITOCHONDRIAL IMPORT INNER MEMBRANE TRANSLOCASE S
2580:  bdz6-A  2.1 12.9   83   863    4   MAIZE:AF-C0PCM4-F1 FT-INTERACTING PROTEIN 1;
2581:  av10-A  2.1 12.3   80   875    8   MAIZE:AF-A0A1D6FH83-F1 RX_N DOMAIN-CONTAINING PROTEIN;
2582:  a2pv-A  2.1  3.8   60    68   12   MAIZE:AF-B6U056-F1 UNCHARACTERIZED PROTEIN;
2583:  avs6-A  2.1  7.6  100  1721    3   MAIZE:AF-A0A1D6GY91-F1 HELICASE PROTEIN MOM1;
2584:  a3qw-A  2.1 11.7  108   705   10   MAIZE:AF-A0A1D6Q5I5-F1 ADP-RIBOSYLATION FACTOR GTPASE-ACTIVATING PROT
2585:  ayp7-A  2.1  5.3  102   766    6   MAIZE:AF-A0A1D6NWA4-F1 SPX DOMAIN-CONTAINING MEMBRANE PROTEIN;
2586:  a15b-A  2.1  4.8   93   220   11   MAIZE:AF-B4FTH3-F1 UNCHARACTERIZED PROTEIN;
2587:  a7cg-A  2.1  4.3   97   162    3   MAIZE:AF-A0A1D6ENN7-F1 UNCHARACTERIZED PROTEIN;
2588:  a3px-A  2.1  5.0   77   156    8   MAIZE:AF-P12339-F1 30S RIBOSOMAL PROTEIN S7, CHLOROPLASTIC;
2589:  bgsu-A  2.1  5.7  101   193    5   MAIZE:AF-A0A1D6E788-F1 UNCHARACTERIZED PROTEIN;
2590:  beuq-A  2.1  5.5   87   332    6   MAIZE:AF-A0A1D6NMX8-F1 WAT1-RELATED PROTEIN;
2591:  bjaq-A  2.1  6.2  112   243    5   MAIZE:AF-K7UNN8-F1 PLANT INVERTASE/PECTIN METHYLESTERASE INHIBITOR S
2592:  a6so-A  2.1  5.4  125   297   10   MAIZE:AF-A0A1D6FKW1-F1 ANOCTAMIN-LIKE PROTEIN;
2593:  bl6b-A  2.1 16.8   84   607   12   MAIZE:AF-A0A1D6FYJ8-F1 SUN DOMAIN PROTEIN5;
2594:  axgr-A  2.1  7.1   69   265    9   MAIZE:AF-A0A1D6PXQ8-F1 WAPL (WINGS APART-LIKE PROTEIN REGULATION OF
2595:  bi8l-A  2.1  6.9  114   384    8   MAIZE:AF-K7UYA0-F1 PUTATIVE PURINE PERMEASE 11;
2596:  bbco-A  2.1  9.7  110   677    8   MAIZE:AF-A0A1D6DUU8-F1 UBIQUITIN-LIKE SUPERFAMILY PROTEIN;
2597:  a2rx-A  2.1  8.3  120   488   11   MAIZE:AF-K7V706-F1 AMMONIUM TRANSPORTER;
2598:  bap5-A  2.1  6.8   68   323    6   MAIZE:AF-B4F8G1-F1 OSJNBA0065B15.1-LIKE PROTEIN;
2599:  bibz-A  2.1  5.6   59   415    0   MAIZE:AF-B4FT35-F1 GTP BINDING;
2600:  a6fr-A  2.1 14.6   97  1019    8   MAIZE:AF-A0A1D6FCM0-F1 DNAJ HEAT SHOCK N-TERMINAL DOMAIN-CONTAINING P
2601:  bglg-A  2.1  8.0  102   462    6   MAIZE:AF-B4G236-F1 P-LOOP CONTAINING NUCLEOSIDE TRIPHOSPHATE HYDROLA
2602:  baqa-A  2.1  4.8  115   840    7   MAIZE:AF-A0A1D6GYZ5-F1 UNCHARACTERIZED PROTEIN;
2603:  a3ev-A  2.1  6.8  100   239    8   MAIZE:AF-A0A1D6ECB0-F1 UNCHARACTERIZED PROTEIN;
2604:  a2gj-A  2.1  7.3   55   636    9   MAIZE:AF-A0A1D6QLD8-F1 DISEASE RESISTANCE PROTEIN RPM1;
2605:  bk5h-A  2.1  8.5  119   664    8   MAIZE:AF-A0A1D6NEF8-F1 ANOCTAMIN-LIKE PROTEIN;
2606:  a3z4-A  2.1  4.1   52   382    4   MAIZE:AF-A0A1D6MKP3-F1 UNCHARACTERIZED PROTEIN;
2607:  bo7v-A  2.1 10.9   83  1501    2   MAIZE:AF-A0A1D6P9K0-F1 PROTEIN HUA2-LIKE 3;
2608:  bi9k-A  2.1  4.0  111   165    7   MAIZE:AF-A0A1D6Q782-F1 INVERTASE INHIBITOR;
2609:  avje-A  2.1  5.7   81   336    5   MAIZE:AF-C0P797-F1 PUTATIVE MO25-LIKE PROTEIN;
2610:  awni-A  2.1  6.1   90   330    9   MAIZE:AF-A0A1D6N9M0-F1 CARDIOLIPIN SYNTHETASE;
2611:  bhwk-A  2.1  4.5  123   458    8   MAIZE:AF-A0A1D6E953-F1 AMINO ACID/POLYAMINE TRANSPORTER II;
2612:  bksm-A  2.1 12.9  107   554    5   MAIZE:AF-C0PHG6-F1 DICARBOXYLIC ACID TRANSPORTER1;
2613:  bl5j-A  2.1  9.8   98   579    6   MAIZE:AF-O24594-F1 3-HYDROXY-3-METHYLGLUTARYL-COENZYME A REDUCTASE;
2614:  awg2-A  2.1  4.7  130   486    8   MAIZE:AF-K7VE32-F1 AMINO ACID PERMEASE 6;
2615:  bjib-A  2.1  6.0  132   428    6   MAIZE:AF-B6TA22-F1 DECAPRENYL-DIPHOSPHATE SYNTHASE SUBUNIT 1;
2616:  a97s-A  2.1  7.0   98   682    4   MAIZE:AF-K7VIN2-F1 NUCLEAR PORE COMPLEX PROTEIN NUP96;
2617:  a6zg-A  2.1  9.2   64   299    8   MAIZE:AF-K7V902-F1 PHOSPHORIBOSYL-AMP CYCLOHYDROLASE;
2618:  av8f-A  2.1  4.1   90   713    4   MAIZE:AF-A0A1D6QP96-F1 CYCLIC NUCLEOTIDE-GATED ION CHANNEL 1 ISOFORM 
2619:  bpbm-A  2.1 13.5  143   378    8   MAIZE:AF-B4FAE0-F1 WAT1-RELATED PROTEIN;
2620:  befh-A  2.1 10.1  145   325    5   MAIZE:AF-A0A1D6M6P4-F1 UNCHARACTERIZED PROTEIN;
2621:  a7t9-A  2.1  4.9   65   108    8   MAIZE:AF-A0A1D6QHL1-F1 UNCHARACTERIZED PROTEIN;
2622:  baia-A  2.1 12.2   98   611    8   MAIZE:AF-A0A096QRT2-F1 ARM-REPEAT/TETRATRICOPEPTIDE REPEAT (TPR)-LIKE
2623:  awaf-A  2.1  8.0  119   476    7   MAIZE:AF-A0A1D6P940-F1 MAGNESIUM TRANSPORTER;
2624:  a7zc-A  2.1  6.9   98   188    9   MAIZE:AF-A0A1D6J8C0-F1 PROTEIN DETOXIFICATION 42;
2625:  bg1w-A  2.1  5.2   94   511    3   MAIZE:AF-K7VD92-F1 SOLUTE CARRIER FAMILY 40 PROTEIN;
2626:  bleq-A  2.1  5.7   67   113   12   MAIZE:AF-A0A1D6F9E9-F1 CMP-SIALIC ACID TRANSPORTER 4;
2627:  biu8-A  2.1  8.0   69   674    1   MAIZE:AF-A0A1D6J6U0-F1 PENTATRICOPEPTIDE REPEAT-CONTAINING PROTEIN;
2628:  bc9z-A  2.1  4.0   83   242    7   MAIZE:AF-B6TV18-F1 PEROXISOMAL BIOGENESIS FACTOR 11 FAMILY PROTEIN;
2629:  bce2-A  2.1 10.4  127   405    8   MAIZE:AF-A0A1D6JIM8-F1 UNCHARACTERIZED PROTEIN;
2630:  bim3-A  2.1  4.6   70   231    4   MAIZE:AF-A0A1D6LXS6-F1 UNCHARACTERIZED PROTEIN;
2631:  bphs-A  2.1 14.2   81   306    5   MAIZE:AF-A0A1D6QLM0-F1 3BETA-HYDROXYSTEROID-DEHYDROGENASE/DECARBOXYLA
2632:  bf80-A  2.1  4.1   71   681   11   MAIZE:AF-A0A1D6LC75-F1 ATP-DEPENDENT DNA HELICASE 2 SUBUNIT KU80;
2633:  a9ou-A  2.1  5.5  106   543    6   MAIZE:AF-A0A1D6QUM7-F1 SIGNAL PEPTIDE PEPTIDASE;
2634:  bbhl-A  2.1  5.2  128  1540    6   MAIZE:AF-A0A1D6E1K6-F1 ABC TRANSPORTER C FAMILY MEMBER 9;
2635:  aw0s-A  2.1  7.7  146   503    4   MAIZE:AF-A0A1D6H4R6-F1 PROTEIN DETOXIFICATION;
2636:  ayup-A  2.1  7.7  126   468    8   MAIZE:AF-A0A1D6IKM0-F1 SNARE ASSOCIATED GOLGI PROTEIN FAMILY;
2637:  bgtv-A  2.1  9.4   58   197    9   MAIZE:AF-A0A1D6K120-F1 CALMODULIN-7;
2638:  bd3j-A  2.1  7.0  120   267   12   MAIZE:AF-A0A1D6F1V2-F1 65-KDA MICROTUBULE-ASSOCIATED PROTEIN 3;
2639:  bdzo-A  2.1  9.3   71   271   11   MAIZE:AF-B6SSB7-F1 PROTEIN KINASE;
2640:  a9rc-A  2.1  8.8  105  1136    9   MAIZE:AF-A0A1D6ISR3-F1 PUTATIVE SET-DOMAIN CONTAINING PROTEIN FAMILY;
2641:  befv-A  2.1  5.9   66   133    8   MAIZE:AF-A0A1D6JZ51-F1 UNCHARACTERIZED PROTEIN;
2642:  a4x6-A  2.1  4.9  102   305    7   MAIZE:AF-A0A1D6P316-F1 SPX DOMAIN-CONTAINING PROTEIN 1;
2643:  bi7g-A  2.1  6.8  122  1104   10   MAIZE:AF-A0A1D6I180-F1 GPI INOSITOL-DEACYLASE;
2644:  a7j2-A  2.1 10.1   78   174    8   MAIZE:AF-A0A1D6PQ42-F1 UNCHARACTERIZED PROTEIN;
2645:  az67-A  2.1  4.2   88   217    6   MAIZE:AF-B4FJ95-F1 ENDOPLASMIC RETICULUM TRANSMEMBRANE PROTEIN;
2646:  bazg-A  2.1 15.4   80   526    4   MAIZE:AF-A0A1D6HQQ8-F1 PEROXIDASE;
2647:  a04n-A  2.1 10.0  110   503   16   MAIZE:AF-A0A1D6J9N5-F1 CALCIUM-BINDING EF HAND FAMILY PROTEIN;
2648:  bf7s-A  2.1  5.2   48    70    8   MAIZE:AF-B6TB28-F1 UNCHARACTERIZED PROTEIN;
2649:  bfeh-A  2.1  9.8  128   309    8   MAIZE:AF-K7UBM2-F1 UNCHARACTERIZED PROTEIN;
2650:  bnwv-A  2.1 16.7  117   395    3   MAIZE:AF-C0PAM9-F1 ZINC_RIBBON_10 DOMAIN-CONTAINING PROTEIN;
2651:  bidd-A  2.1 10.3   93   529    8   MAIZE:AF-C0PHF6-F1 AAA-ATPASE ASD MITOCHONDRIAL;
2652:  a678-A  2.1  6.2   63   105   11   MAIZE:AF-A0A1D6I8G2-F1 UNCHARACTERIZED PROTEIN;
2653:  bjws-A  2.1 22.6   86   625    5   MAIZE:AF-A0A1D6GKM2-F1 CYSTEINE-RICH RECEPTOR-LIKE PROTEIN KINASE 10;
2654:  be4y-A  2.1  7.3   82   226   12   MAIZE:AF-A0A1D6JD87-F1 PHYTOENE SYNTHASE CHLOROPLASTIC;
2655:  bi1b-A  2.1  7.3   85   108   11   MAIZE:AF-A0A1D6LE67-F1 UNCHARACTERIZED PROTEIN;
2656:  avqf-A  2.1  4.8   86   490    3   MAIZE:AF-Q84VG9-F1 LYCOPENE BETA CYCLASE CHLOROPLASTIC;
2657:  a0ha-A  2.1  9.1   91   145   10   MAIZE:AF-B6U534-F1 PSI-G;
2658:  bic2-A  2.1  4.5   98   285    6   MAIZE:AF-A0A1D6E689-F1 PROTEIN ROOT UVB SENSITIVE 2 CHLOROPLASTIC;
2659:  bdju-A  2.1  5.3   72   148    4   MAIZE:AF-A0A1D6N682-F1 UNCHARACTERIZED PROTEIN;
2660:  bjxv-A  2.1  7.5   59   535    7   MAIZE:AF-C0P2H1-F1 VIOLAXANTHIN DE-EPOXIDASE3;
2661:  boxz-A  2.1  8.5   92  1025    9   MAIZE:AF-K7VF09-F1 PHOSPHATIDYLINOSITOL N-ACETYGLUCOSAMINLYTRANSFERA
2662:  bk2q-A  2.1 10.1  102   508    8   MAIZE:AF-P05641-F1 PHOTOSYSTEM II CP47 REACTION CENTER PROTEIN;
2663:  blu3-A  2.1  5.4  108   182    9   MAIZE:AF-K7VQZ1-F1 UNCHARACTERIZED PROTEIN;
2664:  a2g9-A  2.1  6.3   77   217   12   MAIZE:AF-A0A1D6G3Q5-F1 COATOMER SUBUNIT BETA'-3;
2665:  bbtg-A  2.1  9.3  121   467    7   MAIZE:AF-A0A1D6JLA0-F1 MITOCHONDRIAL INNER MEMBRANE PROTEIN OXA1;
2666:  aykq-A  2.1  8.0  100   133    7   MAIZE:AF-A0A1D6M0A9-F1 ABC TRANSMEMBRANE TYPE-1 DOMAIN-CONTAINING PRO
2667:  bhqn-A  2.1 10.1   93   633    3   MAIZE:AF-A0A1D6L4B1-F1 SER/ARG-RICH PROTEIN KINASE 4;
2668:  a3qm-A  2.1  6.8   89   148    8   MAIZE:AF-B4FLH3-F1 MICROSOMAL GLUTATHIONE S-TRANSFERASE 3;
2669:  a9bx-A  2.1  9.4   70   107    7   MAIZE:AF-B6T0D7-F1 CATALYTIC/ OXIDOREDUCTASE, ACTING ON NADH OR NADP
2670:  bju7-A  2.1  9.6   86   706    7   MAIZE:AF-A0A1D6LGA1-F1 PUTATIVE DUF26-DOMAIN RECEPTOR-LIKE PROTEIN KI
2671:  aw4k-A  2.1  5.7   84   258   13   MAIZE:AF-B6T5J1-F1 PROTEIN YIP;
2672:  a1id-A  2.1  7.3   85  1072    8   MAIZE:AF-A0A1D6MAA1-F1 PROTEIN STICHEL-LIKE 3;
2673:  bh69-A  2.1  8.3  125   464    9   MAIZE:AF-A0A096TZE2-F1 AMMONIUM TRANSPORTER;
2674:  bc5v-A  2.1  8.3   93   178    6   MAIZE:AF-A0A1D6LZR5-F1 HISTIDINE-CONTAINING PHOSPHOTRANSFER PROTEIN 4
2675:  bngr-A  2.1  4.2   57   258   11   MAIZE:AF-B4FPI6-F1 PENTATRICOPEPTIDE REPEAT-CONTAINING PROTEIN CHLOR
2676:  a9ao-A  2.1 10.2  110   591    4   MAIZE:AF-A0A1D6P829-F1 PECTINESTERASE;
2677:  a0a4-A  2.1  8.7   68    88    6   MAIZE:AF-B6T6R0-F1 UNCHARACTERIZED PROTEIN;
2678:  av7o-A  2.1 11.6   97   559    3   MAIZE:AF-A0A1D6K2Z5-F1 ALPHA-HUMULENE/(-)-(E)-BETA-CARYOPHYLLENE SYNT
2679:  bhvt-A  2.1  9.4  135   407    9   MAIZE:AF-A0A1D6HCJ5-F1 GDSL ESTERASE/LIPASE;
2680:  bhz1-A  2.1 14.9  119   624    7   MAIZE:AF-C0PGB3-F1 AMINOTRAN_5 DOMAIN-CONTAINING PROTEIN;
2681:  a776-A  2.1 11.6   91   263    7   MAIZE:AF-B4FYT6-F1 MPV17 / PMP22 FAMILY PROTEIN;
2682:  axyv-A  2.1  4.8  106   296    4   MAIZE:AF-A0A1D6MY31-F1 GLUTATHIONE TRANSFERASE18;
2683:  bfx7-A  2.1  5.9  104   227    7   MAIZE:AF-B6SGC2-F1 PEROXISOMAL BIOGENESIS FACTOR 11 FAMILY PROTEIN;
2684:  a1eb-A  2.1  6.2   76   492    4   MAIZE:AF-A0A060D570-F1 GRAS TRANSCRIPTION FACTOR;
2685:  bfnz-A  2.1  4.5   70   787    3   MAIZE:AF-A0A096TBR6-F1 PENTATRICOPEPTIDE REPEAT-CONTAINING PROTEIN MI
2686:  bomr-A  2.1  5.3  131   607    4   MAIZE:AF-A0A1D6ITD3-F1 CATIONIC AMINO ACID TRANSPORTER 6 CHLOROPLASTI
2687:  a4of-A  2.1  4.3   65   300    8   MAIZE:AF-A0A1D6HRP0-F1 OSJNBB0004G23.8-LIKE PROTEIN;
2688:  a7to-A  2.1  3.8   61   432    7   MAIZE:AF-A0A1D6NV20-F1 PUTATIVE DUF947 DOMAIN CONTAINING FAMILY PROTE
2689:  bj3y-A  2.1  8.0   81   360   11   MAIZE:AF-K7UL05-F1 CYCLIN-D2-1;
2690:  bc5w-A  2.1  5.4  114   446   10   MAIZE:AF-A0A1D6KJH2-F1 UNCHARACTERIZED PROTEIN;
2691:  bl51-A  2.1 10.6   92   526   10   MAIZE:AF-A0A1D6P4F7-F1 GLUCOMANNAN 4-BETA-MANNOSYLTRANSFERASE 2;
2692:  bnrw-A  2.1 11.4   82   849    7   MAIZE:AF-A0A1D6HKR7-F1 SWIRM DOMAIN-CONTAINING PROTEIN;
2693:  a0qk-A  2.1  4.7   92   153    7   MAIZE:AF-A0A1D6EGP3-F1 ER LUMEN PROTEIN RETAINING RECEPTOR;
2694:  av95-A  2.1  5.1   75   128    4   MAIZE:AF-A0A1D6MN38-F1 UNCHARACTERIZED PROTEIN;
2695:  a8qx-A  2.1  8.0   85   153    8   MAIZE:AF-A0A1D6JT12-F1 UNCHARACTERIZED PROTEIN;
2696:  a6j5-A  2.1  7.0  115   421   10   MAIZE:AF-A0A1D6MR75-F1 SNF7 FAMILY PROTEIN;
2697:  a5oz-A  2.1  7.8   99   291    4   MAIZE:AF-K7US81-F1 CHLOROPLAST J-LIKE DOMAIN 1;
2698:  bek2-A  2.1  6.8  142   703   15   MAIZE:AF-A0A1D6G4L0-F1 CSC1-LIKE PROTEIN;
2699:  axkb-A  2.1  8.8   58   172   10   MAIZE:AF-A0A1D6I6Q2-F1 LORELEI-LIKE-GPI ANCHORED PROTEIN 3;
2700:  bllc-A  2.1  4.8   59   523    0   MAIZE:AF-A0A1D6QHE2-F1 SCARECROW-LIKE PROTEIN 3;
2701:  a0bh-A  2.1  6.0  110   247    9   MAIZE:AF-B6T7P0-F1 UNC-50 FAMILY PROTEIN;
2702:  bpol-A  2.1  6.2   84   527    7   MAIZE:AF-A0A1D6JM77-F1 DUF21 DOMAIN-CONTAINING PROTEIN;
2703:  bkyf-A  2.1 10.0   77   508    4   MAIZE:AF-A0A1D6NQ55-F1 ALPHA/BETA-HYDROLASES SUPERFAMILY PROTEIN;
2704:  a1ou-A  2.1  5.1   80   948    6   MAIZE:AF-A0A1D6KQK1-F1 PUTATIVE REPLICATION PROTEIN;
2705:  bb2k-A  2.1  4.2  109   624   10   MAIZE:AF-A0A1D6ERJ3-F1 TERNARY COMPLEX FACTOR MIP1-LIKE PROTEIN;
2706:  bk47-A  2.1  6.2   65   147   11   MAIZE:AF-A0A096SC10-F1 ERG28 LIKE PROTEIN;
2707:  bak6-A  2.1  5.2  119   486    5   MAIZE:AF-C0PCW0-F1 BZIP TRANSCRIPTION FACTOR FAMILY PROTEIN;
2708:  bh6n-A  2.1  6.7  128   523    3   MAIZE:AF-A0A1D6NB08-F1 ROP GUANINE NUCLEOTIDE EXCHANGE FACTOR 9;
2709:  a906-A  2.1  7.2  130   342    5   MAIZE:AF-K7U9K1-F1 UNCHARACTERIZED PROTEIN;
2710:  a07f-A  2.1 12.5   85   352    5   MAIZE:AF-K7UFY7-F1 HVA22-LIKE PROTEIN;
2711:  bdja-A  2.1  8.0   90   315    9   MAIZE:AF-A0A1D6IWB8-F1 HISTONE-LYSINE N-METHYLTRANSFERASE ATXR3;
2712:  bnda-A  2.1  5.0   49   201   12   MAIZE:AF-K7UBJ2-F1 UNCHARACTERIZED PROTEIN;
2713:  a4w8-A  2.1  6.4   79   677    5   MAIZE:AF-A0A1D6N6A3-F1 UNCHARACTERIZED PROTEIN;
2714:  ba6t-A  2.1  7.1  130   516    5   MAIZE:AF-A0A1D6H920-F1 UNCHARACTERIZED PROTEIN;
2715:  avuo-A  2.1  7.8  116   257    4   MAIZE:AF-A0A1D6F308-F1 UNCHARACTERIZED PROTEIN;
2716:  a19k-A  2.1  7.4   76   779    7   MAIZE:AF-A0A1D6N963-F1 HISTONE-LYSINE N-METHYLTRANSFERASE H3 LYSINE-9
2717:  bj5a-A  2.1  8.4  118   483   12   MAIZE:AF-B7ZXF9-F1 AMMONIUM TRANSPORTER;
2718:  a8sn-A  2.1 14.1   99   498    6   MAIZE:AF-A0A1D6NW80-F1 AAA-TYPE ATPASE FAMILY PROTEIN;
2719:  a6gd-A  2.1  5.2  114   230    7   MAIZE:AF-B4FNJ0-F1 BIDIRECTIONAL SUGAR TRANSPORTER SWEET;
2720:  a1om-A  2.1 11.2   58   114    3   MAIZE:AF-K7TX05-F1 UNCHARACTERIZED PROTEIN;
2721:  a2g8-A  2.1 11.0  176   859   11   MAIZE:AF-A0A1D6QRV4-F1 H(+)-EXPORTING DIPHOSPHATASE;
2722:  a5fx-A  2.1  5.9  103   200    7   MAIZE:AF-A0A1D6E001-F1 CDP-DIACYLGLYCEROL--GLYCEROL-3-PHOSPHATE
2723:  avm6-A  2.1 12.0  109   287    6   MAIZE:AF-A0A1D6G7C6-F1 PHD FINGER PROTEIN ALFIN-LIKE 6;
2724:  bgu3-A  2.1  5.4  103   324   11   MAIZE:AF-A0A1D6H929-F1 BIDIRECTIONAL SUGAR TRANSPORTER SWEET;
2725:  a9rn-A  2.1  5.1  134   409    8   MAIZE:AF-A0A1D6I857-F1 STEAROYL-ACYL-CARRIER-PROTEIN DESATURASE8;
2726:  ba9p-A  2.1  7.9   86   500    2   MAIZE:AF-A0A1D6LFH8-F1 OSJNBA0016N04.12-LIKE PROTEIN;
2727:  a01q-A  2.1  4.7   64   156    9   MAIZE:AF-B6TVX5-F1 SECE/SEC61-GAMMA SUBUNIT OF PROTEIN TRANSLOCATION
2728:  a6n0-A  2.1  3.8   77    86    9   MAIZE:AF-A0A1D6MN34-F1 UNCHARACTERIZED PROTEIN;
2729:  babe-A  2.1  7.0  101   356   10   MAIZE:AF-A0A1D6JSH4-F1 UNCHARACTERIZED PROTEIN;
2730:  blgl-A  2.1  6.7   64   563    3   MAIZE:AF-A0A1D6FPJ8-F1 HISTONE DEACETYLASE;
2731:  bipo-A  2.1  9.1  101   882   11   MAIZE:AF-A0A1D6E8D2-F1 SWI/SNF COMPLEX SUBUNIT SWI3A;
2732:  a5eh-A  2.1  9.1  142   577    6   MAIZE:AF-A0A1D6FP25-F1 ROP GUANINE NUCLEOTIDE EXCHANGE FACTOR 7;
2733:  bagf-A  2.1  7.3  110   190   12   MAIZE:AF-B6TVV5-F1 DUF679 DOMAIN MEMBRANE PROTEIN 2;
2734:  a1ud-A  2.1  5.4  120   883    6   MAIZE:AF-A0A1D6K139-F1 UNCHARACTERIZED PROTEIN;
2735:  bgxc-A  2.1  7.5   70   489    6   MAIZE:AF-A0A1D6IAB0-F1 PROTEIN SET DOMAIN GROUP 40;
2736:  bc63-A  2.1  8.2  112   308    9   MAIZE:AF-A0A1D6MPP1-F1 UNCHARACTERIZED PROTEIN;
2737:  a4nf-A  2.1  7.6   68   734    7   MAIZE:AF-A0A1D6HIY0-F1 S-ADENOSYL-L-METHIONINE-DEPENDENT METHYLTRANSF
2738:  awz7-A  2.1  5.8  104   247   11   MAIZE:AF-C0PAE0-F1 UNCHARACTERIZED PROTEIN;
2739:  bbaf-A  2.1  5.1   94   234    7   MAIZE:AF-Q9FQC4-F1 GLUTATHIONE TRANSFERASE;
2740:  bpnp-A  2.1 11.0   59   597    2   MAIZE:AF-A0A1D6MF59-F1 DNA-DIRECTED RNA POLYMERASE;
2741:  bjl2-A  2.1 11.5   88   447   10   MAIZE:AF-A0A1D6KA29-F1 GLYCEROL-3-PHOSPHATE ACYLTRANSFERASE, CHLOROPL
2742:  bf3y-A  2.1  9.7   85   519    1   MAIZE:AF-A0A1D6MST6-F1 AMSH-LIKE UBIQUITIN THIOESTERASE 3;
2743:  a697-A  2.1  7.7   64   125    8   MAIZE:AF-A0A1D6GDM3-F1 UNCHARACTERIZED PROTEIN;
2744:  baek-A  2.1  8.7   57    81    4   MAIZE:AF-A0A1D6IB57-F1 UNCHARACTERIZED PROTEIN;
2745:  blwe-A  2.1  5.4  106   347    9   MAIZE:AF-B4FNA8-F1 SNARE ASSOCIATED GOLGI PROTEIN FAMILY;
2746:  be9u-A  2.1  4.9   68   269   13   MAIZE:AF-A0A1D6QD86-F1 CHAPERONE DNAJ-DOMAIN SUPERFAMILY PROTEIN;
2747:  a6gz-A  2.1 12.0   78   401    3   MAIZE:AF-A0A1D6MQU0-F1 RETROVIRUS-RELATED POL POLYPROTEIN LINE-1;
2748:  bo4c-A  2.1 12.2   88  1395    2   MAIZE:AF-A0A1D6FGL9-F1 PROTEIN SCAR;
2749:  avkj-A  2.1  7.3   87   653    5   MAIZE:AF-O50017-F1 POLY  POLYMERASE 2;
2750:  a2s3-A  2.1  4.3   58   116    9   MAIZE:AF-Q6R9K9-F1 UNCHARACTERIZED PROTEIN ORF116-B;
2751:  blnz-A  2.1  3.5   46    56    9   MAIZE:AF-B6TAU5-F1 UNCHARACTERIZED PROTEIN;
2752:  bgai-A  2.1 10.4   74   439    8   MAIZE:AF-A0A1D6EZ36-F1 PEPTIDYLPROLYL ISOMERASE;
2753:  av24-A  2.1  9.5  103   512   10   MAIZE:AF-C0PH68-F1 PROTEIN KINASE SUPERFAMILY PROTEIN;
2754:  awdb-A  2.1  7.1   83   390    6   MAIZE:AF-A0A1D6LIQ1-F1 JASMONATE O-METHYLTRANSFERASE;
2755:  a6a5-A  2.1 13.9   79   532   10   MAIZE:AF-A0A1D6Q7X7-F1 SELENIUM-BINDING PROTEIN 3;
2756:  a5ep-A  2.1  5.9   77   837    4   MAIZE:AF-A0A1D6QMR8-F1 PENTATRICOPEPTIDE REPEAT-CONTAINING PROTEIN;
2757:  bazy-A  2.1  4.7   52   103   13   MAIZE:AF-A0A1D6LZI6-F1 UNCHARACTERIZED PROTEIN;
2758:  bg6k-A  2.1  5.9   66  1127    6   MAIZE:AF-A0A1D6H7H9-F1 SPOC DOMAIN / TRANSCRIPTION ELONGATION FACTOR 
2759:  bb0p-A  2.1 16.0   81   418    9   MAIZE:AF-A0A1D6GZY7-F1 PHEOPHYTINASE CHLOROPLASTIC;
2760:  a8q4-A  2.1 11.0   92   176    8   MAIZE:AF-A0A1D6HJ36-F1 BASIC LEUCINE-ZIPPER 58;
2761:  ax23-A  2.1  3.8   56   154    5   MAIZE:AF-K7VBI4-F1 CHAPERONE PROTEIN DNAJ 8 CHLOROPLASTIC;
2762:  bnll-A  2.1  4.6   56   697    4   MAIZE:AF-B8A148-F1 CLEAVAGE AND POLYADENYLATION SPECIFICITY FACTOR S
2763:  ax9g-A  2.1  6.6   66   380    6   MAIZE:AF-C0HE73-F1 E3 UBIQUITIN-PROTEIN LIGASE ATL6;
2764:  a3ro-A  2.1  7.5  110   379    7   MAIZE:AF-A0A1D6HM14-F1 UNCHARACTERIZED PROTEIN;
2765:  bb1b-A  2.1  8.0   66   305    8   MAIZE:AF-A0A1D6JP10-F1 NOPRA1 DOMAIN-CONTAINING PROTEIN;
2766:  bes3-A  2.1  7.4   86   481    7   MAIZE:AF-A0A1D6GU51-F1 IAA-AMINO ACID HYDROLASE ILR1-LIKE 6;
2767:  bnnv-A  2.1  6.7   84   243    6   MAIZE:AF-A0A1D6NFV3-F1 POTASSIUM/SODIUM HYPERPOLARIZATION-ACTIVATED C
2768:  bke3-A  2.1  5.9  108  1345    5   MAIZE:AF-A0A1D6FW36-F1 ABC TRANSPORTER D FAMILY MEMBER 1;
2769:  bcos-A  2.1 13.9   94  1131    6   MAIZE:AF-A0A1D6PEK8-F1 PROTEIN TOPLESS;
2770:  a25p-A  2.1 10.8  101   579    4   MAIZE:AF-A0A1D6Q6V2-F1 NON-SPECIFIC SERINE/THREONINE PROTEIN KINASE;
2771:  bfrl-A  2.1 10.5  115   256    9   MAIZE:AF-A0A1D6KMY9-F1 UNCHARACTERIZED PROTEIN;
2772:  bltd-A  2.1 14.1   95   200   13   MAIZE:AF-A0A1D6IP07-F1 TRANSCRIPTION FACTOR BHLH148;
2773:  blbn-A  2.1  5.4   72   173    6   MAIZE:AF-A0A1D6LT55-F1 PROTEIN LIGHT-DEPENDENT SHORT HYPOCOTYLS 5;
2774:  blbk-A  2.1  5.4   66   426    2   MAIZE:AF-A0A1D6M7J8-F1 SCARECROW-LIKE PROTEIN 32;
2775:  a4zy-A  2.1  5.5   84   172    5   MAIZE:AF-A0A1D6MYY4-F1 V-TYPE PROTON ATPASE PROTEOLIPID SUBUNIT;
2776:  a7zn-A  2.1  6.0   61   280   13   MAIZE:AF-A0A1D6Q5U6-F1 UNCHARACTERIZED PROTEIN;
2777:  bgsw-A  2.1  9.2   77   530    9   MAIZE:AF-A0A1D6I4T7-F1 AAA-ATPASE;
2778:  a8kj-A  2.1  9.3   92   267    4   MAIZE:AF-A0A1D6MQW5-F1 PLANT/T10F18-100 PROTEIN;
2779:  bdby-A  2.1 10.0  117   839    6   MAIZE:AF-A0A1D6IMY7-F1 POTASSIUM TRANSPORTER;
2780:  awvd-A  2.1  6.1   90   138    7   MAIZE:AF-B4G034-F1 VACUOLAR PROTEIN SORTING 55 CONTAINING PROTEIN;
2781:  a0jx-A  2.1  5.9   80   329    4   MAIZE:AF-A0A1D6L1Y3-F1 CR-TYPE DOMAIN-CONTAINING PROTEIN;
2782:  bnex-A  2.1 11.0  145   721    9   MAIZE:AF-B6SVU3-F1 ABC TRANSPORTER C05D10.3 IN CHROMOSOME III;
2783:  a8cs-A  2.1  4.5  122   327    5   MAIZE:AF-A0A1D6DUF9-F1 FLAVONOL SYNTHASE/FLAVANONE 3-HYDROXYLASE;
2784:  a315-A  2.1  5.5  118   626    8   MAIZE:AF-K7TQH7-F1 ENDOGLUCANASE;
2785:  bn71-A  2.1  3.1   49   135    4   MAIZE:AF-A0A1D6MX11-F1 MADS-BOX DOMAIN-CONTAINING PROTEIN;
2786:  boo8-A  2.1  7.4   73   446    7   MAIZE:AF-A0A1D6GR68-F1 NAGB/RPIA/COA TRANSFERASE-LIKE SUPERFAMILY PRO
2787:  a260-A  2.1  5.5  119  1217    9   MAIZE:AF-A0A1D6I2T6-F1 HOMEODOMAIN-LIKE SUPERFAMILY PROTEIN;
2788:  a1vk-A  2.1  8.7  132   577    7   MAIZE:AF-A0A1D6IB97-F1 ROP GUANINE NUCLEOTIDE EXCHANGE FACTOR 1;
2789:  a4hl-A  2.1  3.4   50   200    4   MAIZE:AF-K7UE56-F1 PUTATIVE HLH DNA-BINDING DOMAIN SUPERFAMILY PROTE
2790:  bcog-A  2.1  8.6   83   220    7   MAIZE:AF-A0A1D6H395-F1 PUTATIVE CHLORIDE CHANNEL-LIKE PROTEIN CLC-G;
2791:  bkkm-A  2.1  3.7   61   506    8   MAIZE:AF-A0A1D6I462-F1 PENTATRICOPEPTIDE REPEAT-CONTAINING PROTEIN CH
2792:  blp0-A  2.1  7.3  135   464    4   MAIZE:AF-A0A1D6IEH3-F1 V-TYPE PROTON ATPASE SUBUNIT H;
2793:  a5vy-A  2.1 13.4   89   244    7   MAIZE:AF-A0A1D6IBE8-F1 VACUOLAR PROTEIN SORTING-ASSOCIATED PROTEIN 24
2794:  bjag-A  2.1  6.3   93   180    5   MAIZE:AF-A0A1D6JHQ7-F1 UNCHARACTERIZED PROTEIN;
2795:  a2kh-A  2.1  2.7   76   217    4   MAIZE:AF-Q41048-F1 OXYGEN-EVOLVING ENHANCER PROTEIN 3-1, CHLOROPLAST
2796:  ba0b-A  2.1  5.4  126  1166    7   MAIZE:AF-A0A1D6KTE5-F1 EXPORTIN-4;
2797:  a53o-A  2.1  3.9   68    86   10   MAIZE:AF-A0A1D6PBG5-F1 UNCHARACTERIZED PROTEIN;
2798:  bef2-A  2.1  7.2   80   216    8   MAIZE:AF-A0A1D6IYW5-F1 RETICULON-LIKE PROTEIN B22;
2799:  bo0z-A  2.1 10.8   87   463    8   MAIZE:AF-A0A1D6NLJ5-F1 PROTEIN HYPER-SENSITIVITY-RELATED 4;
2800:  bdwv-A  2.1  6.2  118  1209    9   MAIZE:AF-A0A1D6M3W3-F1 PUTATIVE MANGANESE-TRANSPORTING ATPASE PDR2;
2801:  beym-A  2.1  7.8   73  1013    8   MAIZE:AF-A0A1D6KSB0-F1 PROTEIN TIC110 CHLOROPLASTIC;
2802:  bkqq-A  2.1  4.7   74   438    5   MAIZE:AF-C0PEL6-F1 PLANT/F7F23-4 PROTEIN;
2803:  a20i-A  2.1  2.8   61   274    5   MAIZE:AF-A0A1D6H197-F1 PEPTIDYLPROLYL ISOMERASE;
2804:  avnm-A  2.1  7.0  128  1111    7   MAIZE:AF-A0A1D6KJJ2-F1 CALCIUM-TRANSPORTING ATPASE;
2805:  a6az-A  2.1 15.9  138   282    6   MAIZE:AF-A0A1D6F124-F1 UNCHARACTERIZED PROTEIN;
2806:  bftn-A  2.1  7.9  138  1034    6   MAIZE:AF-A0A1D6KXS4-F1 CALCIUM-TRANSPORTING ATPASE;
2807:  bb4m-A  2.1  7.9  125   498    7   MAIZE:AF-B4FRK2-F1 AMMONIUM TRANSPORTER;
2808:  a75w-A  2.0  6.9   97  1066    6   MAIZE:AF-A0A1D6IN33-F1 PUTATIVE HISTONE-ARGININE METHYLTRANSFERASE 1.
2809:  bgxh-A  2.0  9.2   64   355   16   MAIZE:AF-A0A1D6K5T7-F1 F-BOX PROTEIN;
2810:  azgk-A  2.0  4.1   55   323    4   MAIZE:AF-B4F7V8-F1 PANTOATE--BETA-ALANINE LIGASE;
2811:  a72z-A  2.0  5.9  102   273   13   MAIZE:AF-B6TJT4-F1 RHOMBOID FAMILY PROTEIN;
2812:  baw7-A  2.0  9.4  151  1224    3   MAIZE:AF-A0A1D6I198-F1 ABC TRANSPORTER G FAMILY MEMBER 34;
2813:  bczh-A  2.0  4.7  110  1036    7   MAIZE:AF-A0A1D6LJ19-F1 HISTIDINE KINASE CKI1;
2814:  az9h-A  2.0  7.3  150   596   11   MAIZE:AF-C0PGF2-F1 PROTEIN NRT1/ PTR FAMILY 6.4;
2815:  bksy-A  2.0 17.3   98   410   11   MAIZE:AF-C0PL69-F1 RING/U-BOX SUPERFAMILY PROTEIN;
2816:  bc6t-A  2.0 10.5   95   125    5   MAIZE:AF-A0A1D6E7U3-F1 UNCHARACTERIZED PROTEIN;
2817:  bdvt-A  2.0  7.9  104   183    4   MAIZE:AF-A0A1D6MY08-F1 SSXT PROTEIN;
2818:  axgv-A  2.0  5.2   66   388    6   MAIZE:AF-A0A1D6E9I1-F1 E3 UBIQUITIN-PROTEIN LIGASE ATL6;
2819:  bnlx-A  2.0 15.0  112   755    6   MAIZE:AF-A0A1D6HRK2-F1 DUF4220 DOMAIN-CONTAINING PROTEIN;
2820:  bnt0-A  2.0 10.4  115   638    8   MAIZE:AF-A0A1X7YII5-F1 RING-TYPE E3 UBIQUITIN TRANSFERASE;
2821:  az8c-A  2.0  8.0  104   547    9   MAIZE:AF-A0A1D6FCC4-F1 MONOCOPPER OXIDASE-LIKE PROTEIN SKU5;
2822:  bnj8-A  2.0  6.2   90   172    7   MAIZE:AF-B6T381-F1 EF HAND FAMILY PROTEIN;
2823:  bg9u-A  2.0  9.9  112   693   12   MAIZE:AF-K7WFS6-F1 PUTATIVE LEUCINE-RICH REPEAT PROTEIN KINASE FAMIL
2824:  bgq4-A  2.0  9.8   75   574    4   MAIZE:AF-B6SSI8-F1 CITRATE TRANSPORTER FAMILY PROTEIN;
2825:  blym-A  2.0  4.1   63   315   11   MAIZE:AF-B4FRV8-F1 UNCHARACTERIZED PROTEIN;
2826:  axd3-A  2.0  6.6   97   549    5   MAIZE:AF-A0A1D6PS58-F1 UNCHARACTERIZED PROTEIN;
2827:  ax0c-A  2.0  7.2   84   161    8   MAIZE:AF-A0A1D6IV90-F1 NITRILASE-ASSOCIATED PROTEIN;
2828:  bjdg-A  2.0  4.5   84   577    6   MAIZE:AF-B4FAI0-F1 NUMOD3 MOTIF FAMILY PROTEIN EXPRESSED;
2829:  a83j-A  2.0  4.8  100   898    4   MAIZE:AF-K7VLF9-F1 BZIP TRANSCRIPTION FACTOR-LIKE;
2830:  a696-A  2.0  9.0  124   270    8   MAIZE:AF-A0A1D6ETJ4-F1 UNCHARACTERIZED PROTEIN;
2831:  a5ie-A  2.0  6.2   76   491    8   MAIZE:AF-A0A1D6Q042-F1 TRANSCRIPTION REGULATOR;
2832:  bhkj-A  2.0 10.9  110   960    7   MAIZE:AF-A0A1D6NSM0-F1 KINESIN-LIKE PROTEIN;
2833:  bnd0-A  2.0  4.0   88   439    6   MAIZE:AF-A0A1D6DX23-F1 TRANSCRIPTION FACTOR TGA4;
2834:  a9u2-A  2.0  8.6   53    72   13   MAIZE:AF-A0A1D6Q2Q7-F1 UNCHARACTERIZED PROTEIN;
2835:  a7ts-A  2.0  5.8  135   534    7   MAIZE:AF-K7VKB3-F1 SQUALENE MONOOXYGENASE;
2836:  a19z-A  2.0 16.4   73   224    7   MAIZE:AF-A0A1D6HX87-F1 PEROXIDASE;
2837:  a83b-A  2.0 11.9   78  1822    6   MAIZE:AF-A0A1D6LJE6-F1 PROTEIN TRANSPORT PROTEIN SEC16;
2838:  bgov-A  2.0  7.0  109   337    7   MAIZE:AF-A0A1D6ERL9-F1 PUP1;
2839:  a9l0-A  2.0  5.8   72   506    4   MAIZE:AF-A0A1D6HJY5-F1 RHO-RELATED PROTEIN FROM PLANTS 1;
2840:  ba5v-A  2.0  6.1   82   398    6   MAIZE:AF-A0A1D6K1R9-F1 PHENYLALANINE AMMONIA-LYASE 1;
2841:  bhvf-A  2.0  3.9   89   464    7   MAIZE:AF-B4F9Y5-F1 DELTA(8)-FATTY-ACID DESATURASE 2;
2842:  bc19-A  2.0  6.0   62    76    5   MAIZE:AF-A0A1D6KH05-F1 UNCHARACTERIZED PROTEIN;
2843:  bhbj-A  2.0  4.2  120  1143    4   MAIZE:AF-A0A1D6H2C7-F1 AUTOPHAGY-RELATED PROTEIN 11;
2844:  bbed-A  2.0  4.1   66   277    5   MAIZE:AF-A0A1D6H2S4-F1 UBIQUITIN SYSTEM COMPONENT CUE PROTEIN;
2845:  bo14-A  2.0  8.0   96   591    4   MAIZE:AF-A0A1D6KJW2-F1 65-KDA MICROTUBULE-ASSOCIATED PROTEIN 8;
2846:  bb86-A  2.0  5.5   98   519    7   MAIZE:AF-A0A1D6HG79-F1 ALPHA-1,3-GLUCOSYLTRANSFERASE;
2847:  a48e-A  2.0  4.6  108   570    5   MAIZE:AF-A0A1D6EX11-F1 PROTEIN DETOXIFICATION;
2848:  blld-A  2.0 10.4  109   395    5   MAIZE:AF-A0A1D6LHH6-F1 CBL-INTERACTING PROTEIN KINASE 26;
2849:  a3nc-A  2.0 14.2  113   632    5   MAIZE:AF-A0A1D6JMQ5-F1 DNA-BINDING BROMODOMAIN-CONTAINING PROTEIN;
2850:  az9e-A  2.0  6.9  128   653   10   MAIZE:AF-A0A1D6HNH2-F1 NEUROCHONDRIN FAMILY PROTEIN;
2851:  bn9u-A  2.0  4.3   85   554   11   MAIZE:AF-A0A1D6JGE5-F1 UNCHARACTERIZED PROTEIN;
2852:  bd7t-A  2.0  6.8   80   264   11   MAIZE:AF-A0A1D6LEM9-F1 UNCHARACTERIZED PROTEIN;
2853:  ba59-A  2.0 10.0   77   378    8   MAIZE:AF-A0A1D6MN42-F1 UNCHARACTERIZED PROTEIN;
2854:  a3dq-A  2.0  5.5   76   493   13   MAIZE:AF-A0A1D6ESJ0-F1 MYOSIN HEAVY CHAIN-RELATED;
2855:  bceb-A  2.0  5.1  135   534    4   MAIZE:AF-A0A1D6H4Z9-F1 ROP GUANINE NUCLEOTIDE EXCHANGE FACTOR 9;
2856:  aw84-A  2.0  9.4   96   470    7   MAIZE:AF-A0A1D6QNM8-F1 APOPTOSIS INHIBITORY PROTEIN 5 (API5);
2857:  bgaa-A  2.0  4.1   73   254    3   MAIZE:AF-A0A1D6MTH6-F1 BZIP PROTEIN;
2858:  bato-A  2.0 13.8  102   647    9   MAIZE:AF-A0A1D6GQN6-F1 FLOWERING LOCUS K HOMOLOGY DOMAIN;
2859:  bam2-A  2.0  3.8   82   176    5   MAIZE:AF-B4FZS8-F1 V-TYPE PROTON ATPASE SUBUNIT C''2;
2860:  az63-A  2.0 15.1  136   367    7   MAIZE:AF-B6THV3-F1 PROTEIN BINDING PROTEIN;
2861:  bku2-A  2.0 10.3   78   246    4   MAIZE:AF-A0A1D6I8M9-F1 NUCLEOBASE-ASCORBATE TRANSPORTER 12;
2862:  bnaa-A  2.0  6.4  106   212    6   MAIZE:AF-K7UJZ6-F1 BROMO DOMAIN-CONTAINING PROTEIN;
2863:  azio-A  2.0  7.1   55   606    4   MAIZE:AF-A0A1D6KR63-F1 MONOCOPPER OXIDASE-LIKE PROTEIN SKU5;
2864:  bjep-A  2.0  8.7  112   424    8   MAIZE:AF-A0A1D6FRJ9-F1 TETRATRICOPEPTIDE REPEAT (TPR)-LIKE SUPERFAMIL
2865:  a8uq-A  2.0  5.1   56    86    2   MAIZE:AF-A0A1D6ET60-F1 N-TERMINAL;
2866:  a68d-A  2.0  3.0   49   148   12   MAIZE:AF-A0A1D6IXL5-F1 UNCHARACTERIZED PROTEIN;
2867:  bo3u-A  2.0  4.6  116  1830    7   MAIZE:AF-A0A1D6NGA0-F1 P-LOOP CONTAINING NUCLEOSIDE TRIPHOSPHATE HYDR
2868:  bpnc-A  2.0 10.8   78   542    5   MAIZE:AF-C4J9P5-F1 GRAS DOMAIN-CONTAINING PROTEIN;
2869:  bdqy-A  2.0  8.3   94   191    5   MAIZE:AF-A0A1D6LAX0-F1 UNCHARACTERIZED PROTEIN;
2870:  bdd5-A  2.0 10.8   63   225    3   MAIZE:AF-A0A1D6QK89-F1 ULP_PROTEASE DOMAIN-CONTAINING PROTEIN;
2871:  ay17-A  2.0 10.7   76   895    7   MAIZE:AF-A0A1D6GUU7-F1 DISEASE RESISTANCE GENE ANALOG PIC11-1;
2872:  a8tf-A  2.0 10.4   86   369    6   MAIZE:AF-A0A1D6JQ64-F1 CALCIUM-BINDING PROTEIN 39;
2873:  boaq-A  2.0  6.3   90   456    8   MAIZE:AF-A0A1D6F6X5-F1 MYOSIN-BINDING PROTEIN 7;
2874:  bckp-A  2.0  8.2   95   164    7   MAIZE:AF-A0A1D6JNS5-F1 HR-LIKE LESION-INDUCING PROTEIN-RELATED;
2875:  a28f-A  2.0  7.2  105   270    6   MAIZE:AF-A0A1D6K630-F1 CYTOCHROME P450 FAMILY 96 SUBFAMILY A POLYPEPT
2876:  a5ym-A  2.0  8.9  105   353    7   MAIZE:AF-B6U032-F1 MPV17 / PMP22 FAMILY PROTEIN;
2877:  a4mv-A  2.0  8.7   85   681   12   MAIZE:AF-A0A1D6PMV2-F1 MYOSIN HEAVY CHAIN-RELATED;
2878:  bcij-A  2.0  7.0  104   297    9   MAIZE:AF-B6THZ2-F1 DELAY OF GERMINATION 1;
2879:  bka8-A  2.0  4.4   85   391    6   MAIZE:AF-A0A1D6K5G2-F1 MOB KINASE ACTIVATOR-LIKE 2A;
2880:  aygp-A  2.0 18.7   74   288    4   MAIZE:AF-A0A1D6KE32-F1 UNCHARACTERIZED PROTEIN;
2881:  baiu-A  2.0  4.9  117   306    7   MAIZE:AF-A0A1D6L6W5-F1 SYNTAXIN 121;
2882:  bop1-A  2.0  5.1   57   247    5   MAIZE:AF-A0A1D6GUL4-F1 UNCHARACTERIZED PROTEIN;
2883:  a261-A  2.0  4.6  100   278   11   MAIZE:AF-C0PA08-F1 TRAM LAG1 AND CLN8 (TLC) LIPID-SENSING DOMAIN CON
2884:  a73d-A  2.0  9.7   99   181    7   MAIZE:AF-A0A1D6LXK8-F1 PROTEIN TRANSPARENT TESTA 12;
2885:  bc9f-A  2.0  7.5  114   264    8   MAIZE:AF-A0A1D6HPN8-F1 S-ACYLTRANSFERASE;
2886:  bm1q-A  2.0  9.0   82  1054    7   MAIZE:AF-A0A1D6ML78-F1 PUTATIVE PENTATRICOPEPTIDE REPEAT-CONTAINING P
2887:  a3iw-A  2.0  8.7  113   456    6   MAIZE:AF-A0A1D6I912-F1 MLO-LIKE PROTEIN;
2888:  azsg-A  2.0  4.5   80   238    6   MAIZE:AF-A0A1D6E7B4-F1 PEPTIDYL-PROLYL CIS-TRANS ISOMERASE;
2889:  a7vb-A  2.0 10.9   92   929    9   MAIZE:AF-A0A1D6EX60-F1 MICROTUBULE-ASSOCIATED PROTEIN TORTIFOLIA1;
2890:  a27k-A  2.0  7.9   95   336    7   MAIZE:AF-A0A1D6LIY3-F1 UNCHARACTERIZED PROTEIN;
2891:  bg8m-A  2.0  4.7  114   528   11   MAIZE:AF-K7WGT4-F1 SUCROSE TRANSPORT PROTEIN SUC3;
2892:  bhg8-A  2.0  4.5  111   344   10   MAIZE:AF-B4FIA5-F1 SUGARS WILL EVENTUALLY BE EXPORTED TRANSPORTER14A
2893:  awzc-A  2.0  5.1  123   782    8   MAIZE:AF-A0A1D6KNJ4-F1 COMPONENT OF OLIGOMERIC GOLGI COMPLEX 3;
2894:  bcqv-A  2.0 14.6   90   374    7   MAIZE:AF-A0A1D6ELM0-F1 DELTA-1-PYRROLINE-5-CARBOXYLATE SYNTHASE B;
2895:  baum-A  2.0  4.3   78   252   12   MAIZE:AF-A0A1D6KJ97-F1 UNCHARACTERIZED PROTEIN;
2896:  bodg-A  2.0 14.9   93   691    6   MAIZE:AF-A0A1D6F0W2-F1 CYSTEINE-RICH RECEPTOR-LIKE PROTEIN KINASE 10;
2897:  bko6-A  2.0 20.9   71   817    4   MAIZE:AF-A0A1D6DTV9-F1 AUXIN RESPONSE FACTOR;
2898:  bhj6-A  2.0  6.3  124   889    7   MAIZE:AF-Q5YLM3-F1 ROOTHAIRLESS 1;
2899:  ax6z-A  2.0  5.9  139   474    8   MAIZE:AF-A0A1X7YGE7-F1 PROTEIN DETOXIFICATION;
2900:  bl8u-A  2.0  7.1   63   640    8   MAIZE:AF-A0A1D6FXF6-F1 PUTATIVE DUF26-DOMAIN RECEPTOR-LIKE PROTEIN KI
2901:  a4j2-A  2.0 11.2  119   892    5   MAIZE:AF-A0A1D6M671-F1 PROTEIN NETWORKED 2D;
2902:  bhxb-A  2.0  9.0   94   259    7   MAIZE:AF-A0A1D6N3L2-F1 PROTEIN DETOXIFICATION 42;
2903:  baml-A  2.0 13.0  121   384    8   MAIZE:AF-K7UQ03-F1 PROTEIN REDUCED WALL ACETYLATION 3;
2904:  a799-A  2.0 11.5   98   701   10   MAIZE:AF-C0HEJ9-F1 PUTATIVE INACTIVE RECEPTOR KINASE;
2905:  bm42-A  2.0 14.4   77   473    6   MAIZE:AF-K7UPJ5-F1 SCARECROW-LIKE PROTEIN 26;
2906:  bbtn-A  2.0  6.7  125   354    6   MAIZE:AF-A0A1D6HQQ6-F1 GIBBERELLIN 2-OXIDASE12;
2907:  bdd7-A  2.0 11.2  159   822    4   MAIZE:AF-A0A1D6P4F3-F1 POTASSIUM TRANSPORTER;
2908:  aw7m-A  2.0  5.5  119  2185    8   MAIZE:AF-A0A1D6QA12-F1 ARM REPEAT SUPERFAMILY PROTEIN;
2909:  bkxb-A  2.0  7.3  106   573    5   MAIZE:AF-B4FD20-F1 CYSTEINYL-TRNA SYNTHETASE;
2910:  bnoj-A  2.0  4.0  116   504    7   MAIZE:AF-K7U7A6-F1 UNCHARACTERIZED PROTEIN;
2911:  a4q1-A  2.0  4.4   51   117    8   MAIZE:AF-Q6R9B7-F1 UNCHARACTERIZED PROTEIN;
2912:  avs3-A  2.0  6.4   67   616    7   MAIZE:AF-A0A1D6ERU1-F1 REVERSE TRANSCRIPTASE DOMAIN-CONTAINING PROTEI
2913:  baxk-A  2.0 10.4   65    91    3   MAIZE:AF-A0A1D6QMZ2-F1 UNCHARACTERIZED PROTEIN;
2914:  aw70-A  2.0  4.5  107   524    8   MAIZE:AF-B4FSV9-F1 NITRATE TRANSPORT1;
2915:  ax6t-A  2.0  4.8   72   171    7   MAIZE:AF-A0A1D6IYU1-F1 MITOCHONDRIAL PYRUVATE CARRIER;
2916:  a3sh-A  2.0  9.0  112  2044    7   MAIZE:AF-A0A1D6ME19-F1 TATA-BINDING PROTEIN-ASSOCIATED FACTOR BTAF1;
2917:  ay21-A  2.0  5.1  119  1178    4   MAIZE:AF-A0A1D6HI70-F1 TRAFFICKING PROTEIN PARTICLE COMPLEX SUBUNIT 1
2918:  a7ki-A  2.0  6.6   95   218    4   MAIZE:AF-A0A1D6FRQ9-F1 VERY-LONG-CHAIN (3R)-3-HYDROXYACYL-COA DEHYDRA
2919:  a0uy-A  2.0 12.1  101   553   11   MAIZE:AF-A0A1D6QBX5-F1 PUTATIVE CLATHRIN ASSEMBLY PROTEIN;
2920:  a90p-A  2.0  4.6   59   714    7   MAIZE:AF-A0A1D6FF74-F1 CALCIUM-DEPENDENT LIPID-BINDING (CALB DOMAIN) 
2921:  bkz4-A  2.0 11.1   84   591    1   MAIZE:AF-A0A1D6KUZ6-F1 TYPE IV INOSITOL POLYPHOSPHATE 5-PHOSPHATASE 7
2922:  a8h5-A  2.0  5.3  136   964    8   MAIZE:AF-A0A1D6EKZ4-F1 CADMIUM/ZINC-TRANSPORTING ATPASE HMA2;
2923:  a7y4-A  2.0  6.1  102   948   13   MAIZE:AF-A0A1D6MAD7-F1 RESPIRATORY BURST OXIDASE3;
2924:  bb2t-A  2.0  8.0   57   107    4   MAIZE:AF-Q6R9B6-F1 UNCHARACTERIZED PROTEIN ORF107-B;
2925:  bl7y-A  2.0 17.8   83   351   11   MAIZE:AF-B4G1L6-F1 DNA-REPAIR PROTEIN XRCC1;
2926:  a7dt-A  2.0 12.0   83   139    6   MAIZE:AF-A0A1D6NWF2-F1 UNCHARACTERIZED PROTEIN;
2927:  bkeu-A  2.0 13.4  127  1285    8   MAIZE:AF-A0A1D6G2R6-F1 ABC TRANSPORTER B FAMILY MEMBER 9;
2928:  bovx-A  2.0  5.9  125   321    9   MAIZE:AF-P46659-F1 CYTOCHROME C BIOGENESIS PROTEIN CCSA;
2929:  ayyu-A  2.0 15.0   91   918    7   MAIZE:AF-A0A1D6GMP5-F1 GAMMA-GLUTAMYLCYCLOTRANSFERASE;
2930:  a6br-A  2.0  7.7  144   579    9   MAIZE:AF-C0P2K1-F1 UNCHARACTERIZED PROTEIN;
2931:  a5qt-A  2.0  7.8   88   250    2   MAIZE:AF-B4FJQ6-F1 REGULATOR OF VPS4 ACTIVITY IN THE MVB PATHWAY PRO
2932:  bmtr-A  2.0 10.0  136   573    4   MAIZE:AF-A0A1D6ER19-F1 LUNG SEVEN TRANSMEMBRANE RECEPTOR FAMILY PROTE
2933:  bjqz-A  2.0 13.2  100   376    5   MAIZE:AF-A0A1D6GJX7-F1 PRE-MRNA-SPLICING FACTOR 18;
2934:  bhfv-A  2.0  9.4   70   341    9   MAIZE:AF-B4FDJ5-F1 DNAJ HEAT SHOCK FAMILY PROTEIN;

# Structural equivalences
   1: 6c70-A ax8h-A     8 -  25 <=>   39 -  56   (ALA   10  - PHE   27  <=> ASP   39  - SER   56 )                          
   1: 6c70-A ax8h-A    33 -  47 <=>   57 -  71   (LYS   35  - LEU   49  <=> GLY   57  - LEU   71 )                          
   1: 6c70-A ax8h-A    48 -  53 <=>   73 -  78   (LEU   50  - MET   55  <=> ALA   73  - ALA   78 )                          
   1: 6c70-A ax8h-A    54 -  58 <=>   80 -  84   (MET   56  - LEU   60  <=> HIS   80  - ALA   84 )                          
   1: 6c70-A ax8h-A    60 -  63 <=>   85 -  88   (MET   62  - ASP   65  <=> PHE   85  - SER   88 )                          
   1: 6c70-A ax8h-A    67 -  77 <=>   89 -  99   (ASP   69  - PHE   79  <=> ARG   89  - SER   99 )                          
   1: 6c70-A ax8h-A    78 -  92 <=>  101 - 115   (PHE   80  - SER   94  <=> SER  101  - PHE  115 )                          
   1: 6c70-A ax8h-A    93 -  96 <=>  117 - 120   (LYS   95  - TYR   98  <=> ARG  117  - LEU  120 )                          
   1: 6c70-A ax8h-A    97 - 100 <=>  122 - 125   (LYS   99  - ALA  102  <=> ARG  122  - HIS  125 )                          
   1: 6c70-A ax8h-A   102 - 105 <=>  126 - 129   (TRP  104  - PRO  107  <=> LEU  126  - LEU  129 )                          
   1: 6c70-A ax8h-A   116 - 151 <=>  134 - 169   (ALA  118  - GLU  153  <=> ASP  134  - TRP  169 )                          
   1: 6c70-A ax8h-A   152 - 156 <=>  172 - 176   (ASP  154  - PRO  173  <=> THR  172  - ARG  176 )                          
   1: 6c70-A ax8h-A   164 - 167 <=>  177 - 180   (TYR  181  - ASN  184  <=> VAL  177  - PHE  180 )                          
   1: 6c70-A ax8h-A   170 - 174 <=>  182 - 186   (SER  187  - HIS  191  <=> ASN  182  - SER  186 )                          
   1: 6c70-A ax8h-A   175 - 215 <=>  188 - 228   (VAL  192  - ALA  232  <=> VAL  188  - GLY  228 )                          
   1: 6c70-A ax8h-A   216 - 223 <=>  230 - 237   (ILE  233  - LEU  240  <=> LEU  230  - GLY  237 )                          
   1: 6c70-A ax8h-A   238 - 285 <=>  239 - 286   (SER  324  - LYS  371  <=> ALA  239  - ARG  286 )                          
   1: 6c70-A ax8h-A   286 - 331 <=>  289 - 334   (VAL  372  - CYS  417  <=> SER  289  - TRP  334 )                          
   1: 6c70-A ax8h-A   332 - 335 <=>  336 - 339   (HIS  418  - ASP  421  <=> ALA  336  - THR  339 )                          
   1: 6c70-A ax8h-A   337 - 350 <=>  394 - 407   (SER  423  - GLN  436  <=> PHE  394  - ASN  407 )                          
   1: 6c70-A ax8h-A   353 - 358 <=>  408 - 413   (LYS  439  - SER  444  <=> ARG  408  - VAL  413 )                          
   1: 6c70-A ax8h-A   361 - 367 <=>  414 - 420   (LYS  447  - LEU  453  <=> PHE  414  - ARG  420 )                          
   1: 6c70-A ax8h-A   368 - 388 <=>  422 - 442   (ASP  454  - LYS  474  <=> TYR  422  - ILE  442 )                          
   2: 6c70-A a2fk-A     1 -   4 <=>   36 -  39   (PHE    3  - GLN    6  <=> SER   36  - ARG   39 )                          
   2: 6c70-A a2fk-A     8 -  21 <=>   40 -  53   (ALA   10  - GLY   23  <=> ASP   40  - CYS   53 )                          
   2: 6c70-A a2fk-A    23 -  26 <=>   54 -  57   (PHE   25  - ASN   28  <=> VAL   54  - SER   57 )                          
   2: 6c70-A a2fk-A    33 -  47 <=>   58 -  72   (LYS   35  - LEU   49  <=> ASP   58  - LEU   72 )                          
   2: 6c70-A a2fk-A    48 -  57 <=>   74 -  83   (LEU   50  - ASN   59  <=> VAL   74  - ALA   83 )                          
   2: 6c70-A a2fk-A    69 -  92 <=>   90 - 113   (THR   71  - SER   94  <=> TYR   90  - VAL  113 )                          
   2: 6c70-A a2fk-A    93 -  96 <=>  115 - 118   (LYS   95  - TYR   98  <=> ARG  115  - LEU  118 )                          
   2: 6c70-A a2fk-A    97 - 100 <=>  120 - 123   (LYS   99  - ALA  102  <=> ARG  120  - TYR  123 )                          
   2: 6c70-A a2fk-A   101 - 105 <=>  125 - 129   (ILE  103  - PRO  107  <=> ASP  125  - HIS  129 )                          
   2: 6c70-A a2fk-A   115 - 151 <=>  131 - 167   (ASN  117  - GLU  153  <=> SER  131  - TRP  167 )                          
   2: 6c70-A a2fk-A   152 - 156 <=>  169 - 173   (ASP  154  - PRO  173  <=> CYS  169  - PRO  173 )                          
   2: 6c70-A a2fk-A   169 - 221 <=>  174 - 226   (MET  186  - MET  238  <=> PHE  174  - ALA  226 )                          
   2: 6c70-A a2fk-A   239 - 285 <=>  227 - 273   (ALA  325  - LYS  371  <=> ASP  227  - ARG  273 )                          
   2: 6c70-A a2fk-A   286 - 331 <=>  276 - 321   (VAL  372  - CYS  417  <=> ALA  276  - TRP  321 )                          
   2: 6c70-A a2fk-A   332 - 335 <=>  324 - 327   (HIS  418  - ASP  421  <=> ASP  324  - ILE  327 )                          
   2: 6c70-A a2fk-A   337 - 352 <=>  387 - 402   (SER  423  - GLN  438  <=> THR  387  - GLU  402 )                          
   2: 6c70-A a2fk-A   353 - 359 <=>  404 - 410   (LYS  439  - GLY  445  <=> ASN  404  - VAL  410 )                          
   2: 6c70-A a2fk-A   361 - 388 <=>  411 - 438   (LYS  447  - LYS  474  <=> PHE  411  - THR  438 )                          
   3: 6c70-A bjj8-A     7 -  21 <=>   28 -  42   (VAL    9  - GLY   23  <=> ASN   28  - CYS   42 )                          
   3: 6c70-A bjj8-A    23 -  26 <=>   43 -  46   (PHE   25  - ASN   28  <=> VAL   43  - SER   46 )                          
   3: 6c70-A bjj8-A    32 -  47 <=>   48 -  63   (LYS   34  - LEU   49  <=> SER   48  - LEU   63 )                          
   3: 6c70-A bjj8-A    48 -  57 <=>   65 -  74   (LEU   50  - ASN   59  <=> VAL   65  - LEU   74 )                          
   3: 6c70-A bjj8-A    67 -  92 <=>   80 - 105   (ASP   69  - SER   94  <=> ARG   80  - LEU  105 )                          
   3: 6c70-A bjj8-A    93 -  96 <=>  107 - 110   (LYS   95  - TYR   98  <=> ARG  107  - GLY  110 )                          
   3: 6c70-A bjj8-A    97 - 100 <=>  113 - 116   (LYS   99  - ALA  102  <=> ARG  113  - HIS  116 )                          
   3: 6c70-A bjj8-A   102 - 105 <=>  117 - 120   (TRP  104  - PRO  107  <=> LEU  117  - LEU  120 )                          
   3: 6c70-A bjj8-A   115 - 151 <=>  124 - 160   (ASN  117  - GLU  153  <=> SER  124  - TRP  160 )                          
   3: 6c70-A bjj8-A   152 - 155 <=>  163 - 166   (ASP  154  - ILE  172  <=> ALA  163  - ALA  166 )                          
   3: 6c70-A bjj8-A   169 - 174 <=>  169 - 174   (MET  186  - HIS  191  <=> GLY  169  - TRP  174 )                          
   3: 6c70-A bjj8-A   175 - 220 <=>  176 - 221   (VAL  192  - LEU  237  <=> ALA  176  - PHE  221 )                          
   3: 6c70-A bjj8-A   238 - 285 <=>  222 - 269   (SER  324  - LYS  371  <=> ALA  222  - ARG  269 )                          
   3: 6c70-A bjj8-A   286 - 331 <=>  272 - 317   (VAL  372  - CYS  417  <=> ALA  272  - TRP  317 )                          
   3: 6c70-A bjj8-A   332 - 335 <=>  320 - 323   (HIS  418  - ASP  421  <=> ASP  320  - VAL  323 )                          
   3: 6c70-A bjj8-A   337 - 352 <=>  386 - 401   (SER  423  - GLN  438  <=> ASN  386  - GLU  401 )                          
   3: 6c70-A bjj8-A   353 - 359 <=>  403 - 409   (LYS  439  - GLY  445  <=> ASN  403  - VAL  409 )                          
   3: 6c70-A bjj8-A   361 - 388 <=>  410 - 437   (LYS  447  - LYS  474  <=> TYR  410  - THR  437 )                          
   4: 6c70-A beu1-A     8 -  21 <=>   29 -  42   (ALA   10  - GLY   23  <=> ASP   29  - CYS   42 )                          
   4: 6c70-A beu1-A    23 -  26 <=>   43 -  46   (PHE   25  - ASN   28  <=> VAL   43  - TYR   46 )                          
   4: 6c70-A beu1-A    31 -  47 <=>   47 -  63   (GLY   33  - LEU   49  <=> SER   47  - LEU   63 )                          
   4: 6c70-A beu1-A    48 -  57 <=>   65 -  74   (LEU   50  - ASN   59  <=> VAL   65  - LEU   74 )                          
   4: 6c70-A beu1-A    68 -  92 <=>   81 - 105   (LEU   70  - SER   94  <=> PRO   81  - LEU  105 )                          
   4: 6c70-A beu1-A    93 -  96 <=>  107 - 110   (LYS   95  - TYR   98  <=> ARG  107  - GLY  110 )                          
   4: 6c70-A beu1-A    97 - 100 <=>  113 - 116   (LYS   99  - ALA  102  <=> ARG  113  - HIS  116 )                          
   4: 6c70-A beu1-A   102 - 105 <=>  117 - 120   (TRP  104  - PRO  107  <=> LEU  117  - LEU  120 )                          
   4: 6c70-A beu1-A   115 - 151 <=>  124 - 160   (ASN  117  - GLU  153  <=> SER  124  - TRP  160 )                          
   4: 6c70-A beu1-A   152 - 155 <=>  163 - 166   (ASP  154  - ILE  172  <=> ALA  163  - ALA  166 )                          
   4: 6c70-A beu1-A   169 - 174 <=>  169 - 174   (MET  186  - HIS  191  <=> GLY  169  - TRP  174 )                          
   4: 6c70-A beu1-A   175 - 220 <=>  176 - 221   (VAL  192  - LEU  237  <=> ALA  176  - PHE  221 )                          
   4: 6c70-A beu1-A   239 - 285 <=>  223 - 269   (ALA  325  - LYS  371  <=> ASP  223  - ARG  269 )                          
   4: 6c70-A beu1-A   286 - 331 <=>  272 - 317   (VAL  372  - CYS  417  <=> ALA  272  - TRP  317 )                          
   4: 6c70-A beu1-A   332 - 335 <=>  320 - 323   (HIS  418  - ASP  421  <=> ASP  320  - VAL  323 )                          
   4: 6c70-A beu1-A   337 - 352 <=>  386 - 401   (SER  423  - GLN  438  <=> ASN  386  - GLU  401 )                          
   4: 6c70-A beu1-A   353 - 359 <=>  403 - 409   (LYS  439  - GLY  445  <=> ASN  403  - VAL  409 )                          
   4: 6c70-A beu1-A   361 - 388 <=>  410 - 437   (LYS  447  - LYS  474  <=> TYR  410  - THR  437 )                          
   5: 6c70-A a05b-A     2 -   5 <=>   37 -  40   (LYS    4  - GLY    7  <=> LYS   37  - VAL   40 )                          
   5: 6c70-A a05b-A     7 -  25 <=>   41 -  59   (VAL    9  - PHE   27  <=> HIS   41  - SER   59 )                          
   5: 6c70-A a05b-A    33 -  47 <=>   60 -  74   (LYS   35  - LEU   49  <=> THR   60  - LEU   74 )                          
   5: 6c70-A a05b-A    48 -  57 <=>   76 -  85   (LEU   50  - ASN   59  <=> LEU   76  - SER   85 )                          
   5: 6c70-A a05b-A    64 -  90 <=>   97 - 123   (ASP   66  - VAL   92  <=> ALA   97  - ALA  123 )                          
   5: 6c70-A a05b-A    91 -  94 <=>  125 - 128   (ARG   93  - ILE   96  <=> PHE  125  - PHE  128 )                          
   5: 6c70-A a05b-A    95 -  99 <=>  131 - 135   (PHE   97  - LEU  101  <=> LEU  131  - LEU  135 )                          
   5: 6c70-A a05b-A   101 - 105 <=>  136 - 140   (ILE  103  - PRO  107  <=> PHE  136  - ALA  140 )                          
   5: 6c70-A a05b-A   114 - 150 <=>  144 - 180   (SER  116  - ILE  152  <=> ASP  144  - VAL  180 )                          
   5: 6c70-A a05b-A   151 - 156 <=>  184 - 189   (GLU  153  - PRO  173  <=> CYS  184  - GLU  189 )                          
   5: 6c70-A a05b-A   163 - 166 <=>  191 - 194   (PHE  180  - PHE  183  <=> PRO  191  - VAL  194 )                          
   5: 6c70-A a05b-A   170 - 174 <=>  203 - 207   (SER  187  - HIS  191  <=> LEU  203  - TRP  207 )                          
   5: 6c70-A a05b-A   175 - 219 <=>  209 - 253   (VAL  192  - PRO  236  <=> ALA  209  - VAL  253 )                          
   5: 6c70-A a05b-A   238 - 286 <=>  257 - 305   (SER  324  - VAL  372  <=> PRO  257  - SER  305 )                          
   5: 6c70-A a05b-A   287 - 290 <=>  307 - 310   (ASN  373  - ASN  376  <=> ASP  307  - SER  310 )                          
   5: 6c70-A a05b-A   291 - 331 <=>  312 - 352   (VAL  377  - CYS  417  <=> SER  312  - TRP  352 )                          
   5: 6c70-A a05b-A   332 - 335 <=>  354 - 357   (HIS  418  - ASP  421  <=> MET  354  - GLU  357 )                          
   5: 6c70-A a05b-A   337 - 351 <=>  399 - 413   (SER  423  - CYS  437  <=> TYR  399  - GLY  413 )                          
   5: 6c70-A a05b-A   354 - 358 <=>  414 - 418   (ALA  440  - SER  444  <=> GLY  414  - LEU  418 )                          
   5: 6c70-A a05b-A   361 - 364 <=>  420 - 423   (LYS  447  - THR  450  <=> GLY  420  - LEU  423 )                          
   5: 6c70-A a05b-A   366 - 383 <=>  428 - 445   (SER  452  - VAL  469  <=> LEU  428  - LYS  445 )                          
   6: 6c70-A a371-A     1 -   4 <=>   60 -  63   (PHE    3  - GLN    6  <=> ALA   60  - SER   63 )                          
   6: 6c70-A a371-A     8 -  25 <=>   64 -  81   (ALA   10  - PHE   27  <=> ARG   64  - SER   81 )                          
   6: 6c70-A a371-A    36 -  50 <=>   82 -  96   (HIS   38  - GLN   52  <=> THR   82  - VAL   96 )                          
   6: 6c70-A a371-A    51 -  59 <=>   98 - 106   (TYR   53  - MET   61  <=> LEU   98  - ALA  106 )                          
   6: 6c70-A a371-A    66 -  92 <=>  122 - 148   (ASP   68  - SER   94  <=> VAL  122  - VAL  148 )                          
   6: 6c70-A a371-A    93 -  96 <=>  150 - 153   (LYS   95  - TYR   98  <=> VAL  150  - LEU  153 )                          
   6: 6c70-A a371-A    97 - 107 <=>  155 - 165   (LYS   99  - SER  109  <=> ARG  155  - MET  165 )                          
   6: 6c70-A a371-A   116 - 127 <=>  167 - 178   (ALA  118  - ARG  129  <=> ILE  167  - GLN  178 )                          
   6: 6c70-A a371-A   128 - 151 <=>  181 - 204   (ARG  130  - GLU  153  <=> ASP  181  - ARG  204 )                          
   6: 6c70-A a371-A   152 - 155 <=>  207 - 210   (ASP  154  - ILE  172  <=> HIS  207  - GLN  210 )                          
   6: 6c70-A a371-A   170 - 174 <=>  216 - 220   (SER  187  - HIS  191  <=> ALA  216  - ARG  220 )                          
   6: 6c70-A a371-A   175 - 220 <=>  222 - 267   (VAL  192  - LEU  237  <=> CYS  222  - ASP  267 )                          
   6: 6c70-A a371-A   239 - 286 <=>  269 - 316   (ALA  325  - VAL  372  <=> ASP  269  - TYR  316 )                          
   6: 6c70-A a371-A   287 - 291 <=>  318 - 322   (ASN  373  - VAL  377  <=> GLY  318  - PHE  322 )                          
   6: 6c70-A a371-A   292 - 331 <=>  324 - 363   (TYR  378  - CYS  417  <=> ASN  324  - TRP  363 )                          
   6: 6c70-A a371-A   332 - 335 <=>  366 - 369   (HIS  418  - ASP  421  <=> LEU  366  - CYS  369 )                          
   6: 6c70-A a371-A   337 - 352 <=>  423 - 438   (SER  423  - GLN  438  <=> TYR  423  - LEU  438 )                          
   6: 6c70-A a371-A   353 - 359 <=>  440 - 446   (LYS  439  - GLY  445  <=> ASN  440  - ILE  446 )                          
   6: 6c70-A a371-A   361 - 380 <=>  447 - 466   (LYS  447  - TYR  466  <=> PHE  447  - LEU  466 )                          
   7: 6c70-A a606-A    29 -  32 <=>   14 -  17   (SER   31  - LYS   34  <=> SER   14  - ALA   17 )                          
   7: 6c70-A a606-A    33 -  61 <=>   19 -  47   (LYS   35  - GLU   63  <=> THR   19  - LYS   47 )                          
   7: 6c70-A a606-A    63 -  92 <=>  463 - 492   (ASP   65  - SER   94  <=> PHE  463  - GLN  492 )                          
   7: 6c70-A a606-A    93 - 103 <=>  495 - 505   (LYS   95  - ASN  105  <=> THR  495  - ALA  505 )                          
   7: 6c70-A a606-A   126 - 152 <=>  509 - 535   (MET  128  - ASP  154  <=> PRO  509  - LYS  535 )                          
   7: 6c70-A a606-A   157 - 161 <=>  536 - 540   (ARG  174  - ARG  178  <=> SER  536  - TYR  540 )                          
   7: 6c70-A a606-A   182 - 203 <=>  541 - 562   (PHE  199  - LEU  220  <=> HIS  541  - LYS  562 )                          
   7: 6c70-A a606-A   253 - 256 <=>  566 - 569   (LEU  339  - ALA  342  <=> ARG  566  - ALA  569 )                          
   7: 6c70-A a606-A   360 - 363 <=>  579 - 582   (ALA  446  - PHE  449  <=> LEU  579  - SER  582 )                          
   8: 6c70-A axoy-A    11 -  15 <=>   90 -  94   (LEU   13  - ARG   17  <=> GLU   90  - TRP   94 )                          
   8: 6c70-A axoy-A    27 -  30 <=>  104 - 107   (TYR   29  - GLU   32  <=> LEU  104  - TYR  107 )                          
   8: 6c70-A axoy-A    31 -  37 <=>  109 - 115   (GLY   33  - ARG   39  <=> ALA  109  - THR  115 )                          
   8: 6c70-A axoy-A    38 -  43 <=>  142 - 147   (ILE   40  - THR   45  <=> CYS  142  - LEU  147 )                          
   8: 6c70-A axoy-A    93 - 101 <=>  156 - 164   (LYS   95  - ILE  103  <=> VAL  156  - LEU  164 )                          
   8: 6c70-A axoy-A   102 - 105 <=>  166 - 169   (TRP  104  - PRO  107  <=> LEU  166  - LEU  169 )                          
   8: 6c70-A axoy-A   119 - 145 <=>  170 - 196   (HIS  121  - THR  147  <=> ARG  170  - ARG  196 )                          
   8: 6c70-A axoy-A   185 - 217 <=>  199 - 231   (LEU  202  - MET  234  <=> PHE  199  - PRO  231 )                          
   8: 6c70-A axoy-A   241 - 259 <=>  232 - 250   (LYS  327  - ASP  345  <=> SER  232  - THR  250 )                          
   8: 6c70-A axoy-A   261 - 279 <=>  251 - 269   (TYR  347  - LEU  365  <=> VAL  251  - ALA  269 )                          
   8: 6c70-A axoy-A   303 - 329 <=>  272 - 298   (THR  389  - TYR  415  <=> ALA  272  - SER  298 )                          
   8: 6c70-A axoy-A   343 - 346 <=>  300 - 303   (PHE  429  - ILE  432  <=> MET  300  - GLU  303 )                          
   8: 6c70-A axoy-A   367 - 377 <=>  324 - 334   (LEU  453  - VAL  463  <=> HIS  324  - ALA  334 )                          
   9: 6c70-A bjvk-A    26 -  29 <=>    3 -   6   (ASN   28  - SER   31  <=> ARG    3  - THR    6 )                          
   9: 6c70-A bjvk-A    30 -  36 <=>    9 -  15   (GLU   32  - HIS   38  <=> ALA    9  - THR   15 )                          
   9: 6c70-A bjvk-A    38 -  44 <=>   42 -  48   (ILE   40  - LEU   46  <=> CYS   42  - ASN   48 )                          
   9: 6c70-A bjvk-A    93 - 101 <=>   56 -  64   (LYS   95  - ILE  103  <=> VAL   56  - LEU   64 )                          
   9: 6c70-A bjvk-A   102 - 105 <=>   66 -  69   (TRP  104  - PRO  107  <=> LEU   66  - LEU   69 )                          
   9: 6c70-A bjvk-A   119 - 145 <=>   70 -  96   (HIS  121  - THR  147  <=> ARG   70  - ARG   96 )                          
   9: 6c70-A bjvk-A   185 - 217 <=>   99 - 131   (LEU  202  - MET  234  <=> PHE   99  - PRO  131 )                          
   9: 6c70-A bjvk-A   241 - 277 <=>  132 - 168   (LYS  327  - THR  363  <=> SER  132  - GLU  168 )                          
   9: 6c70-A bjvk-A   302 - 330 <=>  171 - 199   (TYR  388  - SER  416  <=> VAL  171  - ASP  199 )                          
   9: 6c70-A bjvk-A   343 - 346 <=>  200 - 203   (PHE  429  - ILE  432  <=> MET  200  - GLU  203 )                          
   9: 6c70-A bjvk-A   366 - 377 <=>  223 - 234   (SER  452  - VAL  463  <=> VAL  223  - ALA  234 )                          
  10: 6c70-A bad7-A    25 -  29 <=>   83 -  87   (PHE   27  - SER   31  <=> ARG   83  - HIS   87 )                          
  10: 6c70-A bad7-A   109 - 112 <=>  137 - 140   (PRO  111  - ALA  114  <=> ARG  137  - PRO  140 )                          
  10: 6c70-A bad7-A   113 - 153 <=>  142 - 182   (GLU  115  - SER  155  <=> ILE  142  - TRP  182 )                          
  10: 6c70-A bad7-A   154 - 157 <=>  184 - 187   (PRO  171  - ARG  174  <=> ARG  184  - TYR  187 )                          
  10: 6c70-A bad7-A   158 - 161 <=>  189 - 192   (LEU  175  - ARG  178  <=> ASN  189  - GLN  192 )                          
  10: 6c70-A bad7-A   184 - 210 <=>  196 - 222   (TYR  201  - LEU  227  <=> SER  196  - LYS  222 )                          
  10: 6c70-A bad7-A   246 - 249 <=>  223 - 226   (ARG  332  - HIS  335  <=> HIS  223  - PRO  226 )                          
  10: 6c70-A bad7-A   251 - 284 <=>  227 - 260   (VAL  337  - THR  370  <=> HIS  227  - ILE  260 )                          
  10: 6c70-A bad7-A   285 - 288 <=>  262 - 265   (LYS  371  - GLY  374  <=> ASN  262  - SER  265 )                          
  10: 6c70-A bad7-A   289 - 324 <=>  267 - 302   (VAL  375  - VAL  410  <=> SER  267  - MET  302 )                          
  11: 6c70-A azeo-A    29 -  35 <=>  671 - 677   (SER   31  - PRO   37  <=> GLY  671  - THR  677 )                          
  11: 6c70-A azeo-A    59 -  62 <=>  740 - 743   (MET   61  - SER   64  <=> TYR  740  - VAL  743 )                          
  11: 6c70-A azeo-A   112 - 135 <=>  772 - 795   (ALA  114  - GLY  137  <=> LYS  772  - VAL  795 )                          
  11: 6c70-A azeo-A   136 - 139 <=>  797 - 800   (ALA  138  - PHE  141  <=> TYR  797  - GLN  800 )                          
  11: 6c70-A azeo-A   189 - 213 <=>  801 - 825   (MET  206  - LEU  230  <=> ALA  801  - PRO  825 )                          
  11: 6c70-A azeo-A   248 - 271 <=>  827 - 850   (LYS  334  - THR  357  <=> GLU  827  - LEU  850 )                          
  11: 6c70-A azeo-A   288 - 331 <=>  863 - 906   (GLY  374  - CYS  417  <=> ASP  863  - GLU  906 )                          
  11: 6c70-A azeo-A   332 - 335 <=>  909 - 912   (HIS  418  - ASP  421  <=> ALA  909  - GLY  912 )                          
  11: 6c70-A azeo-A   339 - 350 <=>  938 - 949   (GLU  425  - GLN  436  <=> ALA  938  - GLU  949 )                          
  11: 6c70-A azeo-A   351 - 355 <=>  953 - 957   (CYS  437  - MET  441  <=> MET  953  - GLY  957 )                          
  11: 6c70-A azeo-A   366 - 380 <=>  963 - 977   (SER  452  - TYR  466  <=> LEU  963  - GLY  977 )                          
  11: 6c70-A azeo-A   385 - 388 <=> 1026 -1029   (VAL  471  - LYS  474  <=> TYR 1026  - TRP 1029 )                          
  12: 6c70-A axan-A    65 -  95 <=>    1 -  31   (VAL   67  - PHE   97  <=> MET    1  - GLY   31 )                          
  12: 6c70-A axan-A   259 - 286 <=>   32 -  59   (ASP  345  - VAL  372  <=> GLY   32  - LYS   59 )                          
  12: 6c70-A axan-A   360 - 363 <=>  122 - 125   (ALA  446  - PHE  449  <=> LEU  122  - LEU  125 )                          
  12: 6c70-A axan-A   370 - 376 <=>  130 - 136   (PHE  456  - ALA  462  <=> GLN  130  - ARG  136 )                          
  12: 6c70-A axan-A   379 - 382 <=>  141 - 144   (THR  465  - MET  468  <=> VAL  141  - LEU  144 )                          
  12: 6c70-A axan-A   385 - 388 <=>  145 - 148   (VAL  471  - LYS  474  <=> GLY  145  - PRO  148 )                          
  13: 6c70-A a9j1-A    66 -  89 <=>  370 - 393   (ASP   68  - PRO   91  <=> SER  370  - GLU  393 )                          
  13: 6c70-A a9j1-A    91 -  95 <=>  394 - 398   (ARG   93  - PHE   97  <=> ALA  394  - ASN  398 )                          
  13: 6c70-A a9j1-A   259 - 283 <=>  400 - 424   (ASP  345  - ALA  369  <=> ASP  400  - GLY  424 )                          
  13: 6c70-A a9j1-A   292 - 297 <=>  425 - 430   (TYR  378  - ILE  383  <=> ASP  425  - LEU  430 )                          
  13: 6c70-A a9j1-A   300 - 303 <=>  457 - 460   (LEU  386  - THR  389  <=> THR  457  - ILE  460 )                          
  13: 6c70-A a9j1-A   312 - 315 <=>  525 - 528   (ILE  398  - ASN  401  <=> ASP  525  - HIS  528 )                          
  13: 6c70-A a9j1-A   365 - 375 <=>  529 - 539   (VAL  451  - GLY  461  <=> ASN  529  - SER  539 )                          
  14: 6c70-A bkek-A    63 -  66 <=>    9 -  12   (ASP   65  - ASP   68  <=> PRO    9  - PRO   12 )                          
  14: 6c70-A bkek-A    69 -  81 <=>   13 -  25   (THR   71  - PRO   83  <=> PRO   13  - ASN   25 )                          
  14: 6c70-A bkek-A   192 - 207 <=>   27 -  42   (SER  209  - CYS  224  <=> LYS   27  - ALA   42 )                          
  14: 6c70-A bkek-A   250 - 281 <=>   43 -  74   (VAL  336  - TYR  367  <=> VAL   43  - ASP   74 )                          
  14: 6c70-A bkek-A   292 - 332 <=>   82 - 122   (TYR  378  - HIS  418  <=> MET   82  - PHE  122 )                          
  14: 6c70-A bkek-A   337 - 352 <=>  175 - 190   (SER  423  - GLN  438  <=> LEU  175  - GLU  190 )                          
  14: 6c70-A bkek-A   353 - 356 <=>  193 - 196   (LYS  439  - SER  442  <=> LYS  193  - ILE  196 )                          
  14: 6c70-A bkek-A   363 - 366 <=>  198 - 201   (PHE  449  - SER  452  <=> LYS  198  - ARG  201 )                          
  14: 6c70-A bkek-A   369 - 388 <=>  203 - 222   (LEU  455  - LYS  474  <=> MET  203  - GLN  222 )                          
  15: 6c70-A a405-A    63 -  94 <=>  102 - 133   (ASP   65  - ILE   96  <=> VAL  102  - LEU  133 )                          
  15: 6c70-A a405-A    96 -  99 <=>  134 - 137   (TYR   98  - LEU  101  <=> ALA  134  - GLY  137 )                          
  15: 6c70-A a405-A   256 - 283 <=>  138 - 165   (ALA  342  - ALA  369  <=> GLY  138  - THR  165 )                          
  15: 6c70-A a405-A   284 - 287 <=>  167 - 170   (THR  370  - ASN  373  <=> ILE  167  - VAL  170 )                          
  15: 6c70-A a405-A   288 - 291 <=>  173 - 176   (GLY  374  - VAL  377  <=> ILE  173  - ALA  176 )                          
  16: 6c70-A bgx4-A   108 - 111 <=>  265 - 268   (HIS  110  - PHE  113  <=> GLN  265  - LEU  268 )                          
  16: 6c70-A bgx4-A   112 - 132 <=>  270 - 290   (ALA  114  - CYS  134  <=> GLN  270  - THR  290 )                          
  16: 6c70-A bgx4-A   186 - 189 <=>  294 - 297   (VAL  203  - MET  206  <=> GLY  294  - LYS  297 )                          
  16: 6c70-A bgx4-A   192 - 195 <=>  298 - 301   (SER  209  - LEU  212  <=> GLY  298  - LEU  301 )                          
  16: 6c70-A bgx4-A   199 - 202 <=>  302 - 305   (PHE  216  - TRP  219  <=> THR  302  - PRO  305 )                          
  16: 6c70-A bgx4-A   204 - 208 <=>  306 - 310   (LEU  221  - GLU  225  <=> GLN  306  - SER  310 )                          
  16: 6c70-A bgx4-A   210 - 225 <=>  311 - 326   (LEU  227  - ALA  242  <=> VAL  311  - THR  326 )                          
  16: 6c70-A bgx4-A   226 - 229 <=>  329 - 332   (THR  243  - THR  315  <=> THR  329  - PHE  332 )                          
  16: 6c70-A bgx4-A   230 - 256 <=>  336 - 362   (LYS  316  - ALA  342  <=> THR  336  - ASP  362 )                          
  16: 6c70-A bgx4-A   266 - 276 <=>  369 - 379   (LEU  352  - LEU  362  <=> ASN  369  - VAL  379 )                          
  16: 6c70-A bgx4-A   286 - 331 <=>  382 - 427   (VAL  372  - CYS  417  <=> THR  382  - TYR  427 )                          
  16: 6c70-A bgx4-A   339 - 342 <=>  431 - 434   (GLU  425  - THR  428  <=> THR  431  - ARG  434 )                          
  16: 6c70-A bgx4-A   343 - 354 <=>  446 - 457   (PHE  429  - ALA  440  <=> ALA  446  - VAL  457 )                          
  16: 6c70-A bgx4-A   355 - 358 <=>  460 - 463   (MET  441  - SER  444  <=> ALA  460  - LYS  463 )                          
  16: 6c70-A bgx4-A   364 - 383 <=>  465 - 484   (THR  450  - VAL  469  <=> LEU  465  - GLN  484 )                          
  16: 6c70-A bgx4-A   385 - 388 <=>  485 - 488   (VAL  471  - LYS  474  <=> LYS  485  - ASP  488 )                          
  17: 6c70-A a5gy-A    28 -  31 <=>   12 -  15   (TYR   30  - GLY   33  <=> SER   12  - PRO   15 )                          
  17: 6c70-A a5gy-A    63 -  85 <=>  144 - 166   (ASP   65  - MET   87  <=> ALA  144  - TYR  166 )                          
  17: 6c70-A a5gy-A   194 - 198 <=>  169 - 173   (SER  211  - LEU  215  <=> ASP  169  - ARG  173 )                          
  17: 6c70-A a5gy-A   261 - 279 <=>  175 - 193   (TYR  347  - LEU  365  <=> SER  175  - ASN  193 )                          
  17: 6c70-A a5gy-A   282 - 293 <=>  194 - 205   (GLN  368  - ALA  379  <=> PRO  194  - LEU  205 )                          
  17: 6c70-A a5gy-A   296 - 299 <=>  356 - 359   (VAL  382  - TYR  385  <=> ASP  356  - LEU  359 )                          
  17: 6c70-A a5gy-A   302 - 305 <=>  360 - 363   (TYR  388  - GLY  391  <=> ARG  360  - ARG  363 )                          
  17: 6c70-A a5gy-A   367 - 370 <=>  364 - 367   (LEU  453  - PHE  456  <=> GLY  364  - GLY  367 )                          
  18: 6c70-A bh0w-A     2 -   6 <=>   74 -  78   (LYS    4  - LEU    8  <=> GLU   74  - LEU   78 )                          
  18: 6c70-A bh0w-A     9 -  12 <=>   92 -  95   (ASP   11  - PRO   14  <=> LEU   92  - SER   95 )                          
  18: 6c70-A bh0w-A    15 -  18 <=>   96 -  99   (ARG   17  - GLN   20  <=> GLY   96  - PRO   99 )                          
  18: 6c70-A bh0w-A    63 - 101 <=>  134 - 172   (ASP   65  - ILE  103  <=> PHE  134  - ASN  172 )                          
  18: 6c70-A bh0w-A   252 - 260 <=>  173 - 181   (ARG  338  - ALA  346  <=> GLN  173  - VAL  181 )                          
  18: 6c70-A bh0w-A   261 - 286 <=>  184 - 209   (TYR  347  - VAL  372  <=> VAL  184  - SER  209 )                          
  18: 6c70-A bh0w-A   287 - 290 <=>  212 - 215   (ASN  373  - ASN  376  <=> ASP  212  - LYS  215 )                          
  19: 6c70-A a3sn-A    86 -  92 <=>    5 -  11   (ILE   88  - SER   94  <=> LYS    5  - LEU   11 )                          
  19: 6c70-A a3sn-A    93 -  98 <=>   13 -  18   (LYS   95  - THR  100  <=> GLU   13  - TRP   18 )                          
  19: 6c70-A a3sn-A   148 - 153 <=>   36 -  41   (THR  150  - SER  155  <=> VAL   36  - ALA   41 )                          
  19: 6c70-A a3sn-A   170 - 226 <=>   61 - 117   (SER  187  - THR  243  <=> ALA   61  - ASP  117 )                          
  19: 6c70-A a3sn-A   231 - 259 <=>  120 - 148   (LYS  317  - ASP  345  <=> THR  120  - THR  148 )                          
  19: 6c70-A a3sn-A   261 - 268 <=>  149 - 156   (TYR  347  - HIS  354  <=> TYR  149  - GLY  156 )                          
  19: 6c70-A a3sn-A   301 - 306 <=>  178 - 183   (LEU  387  - GLN  392  <=> GLN  178  - GLN  183 )                          
  19: 6c70-A a3sn-A   309 - 325 <=>  186 - 202   (LEU  395  - MET  411  <=> PHE  186  - LEU  202 )                          
  19: 6c70-A a3sn-A   346 - 349 <=>  204 - 207   (ILE  432  - GLN  435  <=> LEU  204  - PRO  207 )                          
  19: 6c70-A a3sn-A   361 - 364 <=>  269 - 272   (LYS  447  - THR  450  <=> SER  269  - PHE  272 )                          
  19: 6c70-A a3sn-A   369 - 372 <=>  273 - 276   (LEU  455  - SER  458  <=> HIS  273  - ASP  276 )                          
  20: 6c70-A a2mm-A    56 -  62 <=>   57 -  63   (VAL   58  - SER   64  <=> GLN   57  - VAL   63 )                          
  20: 6c70-A a2mm-A    64 -  88 <=>   72 -  96   (ASP   66  - PHE   90  <=> VAL   72  - LYS   96 )                          
  20: 6c70-A a2mm-A    90 -  93 <=>   97 - 100   (VAL   92  - LYS   95  <=> ASP   97  - ASP  100 )                          
  20: 6c70-A a2mm-A   258 - 285 <=>  101 - 128   (GLY  344  - LYS  371  <=> LYS  101  - LYS  128 )                          
  20: 6c70-A a2mm-A   286 - 294 <=>  132 - 140   (VAL  372  - ALA  380  <=> VAL  132  - ARG  140 )                          
  20: 6c70-A a2mm-A   321 - 324 <=>  485 - 488   (SER  407  - VAL  410  <=> ALA  485  - PHE  488 )                          
  20: 6c70-A a2mm-A   326 - 332 <=>  489 - 495   (GLU  412  - HIS  418  <=> ALA  489  - THR  495 )                          
  20: 6c70-A a2mm-A   334 - 337 <=>  496 - 499   (TYR  420  - SER  423  <=> PHE  496  - ALA  499 )                          
  20: 6c70-A a2mm-A   340 - 343 <=>  500 - 503   (ALA  426  - PHE  429  <=> GLU  500  - GLY  503 )                          
  20: 6c70-A a2mm-A   383 - 388 <=>  639 - 644   (VAL  469  - LYS  474  <=> THR  639  - SER  644 )                          
  21: 6c70-A a74d-A     8 -  12 <=>  191 - 195   (ALA   10  - PRO   14  <=> GLY  191  - PRO  195 )                          
  21: 6c70-A a74d-A    27 -  31 <=>  196 - 200   (TYR   29  - GLY   33  <=> SER  196  - GLN  200 )                          
  21: 6c70-A a74d-A    63 -  90 <=>  423 - 450   (ASP   65  - VAL   92  <=> GLU  423  - ASN  450 )                          
  21: 6c70-A a74d-A    92 -  95 <=>  451 - 454   (SER   94  - PHE   97  <=> GLU  451  - ALA  454 )                          
  21: 6c70-A a74d-A   258 - 286 <=>  455 - 483   (GLY  344  - VAL  372  <=> ALA  455  - ARG  483 )                          
  21: 6c70-A a74d-A   287 - 290 <=>  486 - 489   (ASN  373  - ASN  376  <=> THR  486  - GLN  489 )                          
  21: 6c70-A a74d-A   329 - 333 <=>  526 - 530   (TYR  415  - TRP  419  <=> ASP  526  - ARG  530 )                          
  21: 6c70-A a74d-A   336 - 339 <=>  531 - 534   (GLY  422  - GLU  425  <=> SER  531  - LEU  534 )                          
  22: 6c70-A beyv-A     5 -  17 <=>   15 -  27   (GLY    7  - MET   19  <=> ALA   15  - ALA   27 )                          
  22: 6c70-A beyv-A    42 -  57 <=>   31 -  46   (VAL   44  - ASN   59  <=> ASP   31  - ALA   46 )                          
  22: 6c70-A beyv-A    63 -  66 <=>   79 -  82   (ASP   65  - ASP   68  <=> TYR   79  - VAL   82 )                          
  22: 6c70-A beyv-A   131 - 150 <=>  188 - 207   (PHE  133  - ILE  152  <=> SER  188  - PHE  207 )                          
  22: 6c70-A beyv-A   170 - 173 <=>  246 - 249   (SER  187  - GLY  190  <=> ASP  246  - LYS  249 )                          
  22: 6c70-A beyv-A   174 - 219 <=>  251 - 296   (HIS  191  - PRO  236  <=> ALA  251  - TYR  296 )                          
  22: 6c70-A beyv-A   239 - 258 <=>  298 - 317   (ALA  325  - GLY  344  <=> PRO  298  - PHE  317 )                          
  22: 6c70-A beyv-A   260 - 286 <=>  318 - 344   (ALA  346  - VAL  372  <=> ILE  318  - PRO  344 )                          
  22: 6c70-A beyv-A   289 - 298 <=>  482 - 491   (VAL  375  - GLY  384  <=> LYS  482  - ILE  491 )                          
  22: 6c70-A beyv-A   299 - 304 <=>  495 - 500   (TYR  385  - LEU  390  <=> TYR  495  - GLY  500 )                          
  22: 6c70-A beyv-A   305 - 326 <=>  502 - 523   (GLY  391  - GLU  412  <=> ASP  502  - TRP  523 )                          
  22: 6c70-A beyv-A   347 - 350 <=>  524 - 527   (VAL  433  - GLN  436  <=> MET  524  - ALA  527 )                          
  23: 6c70-A bohm-A     1 -   5 <=>   58 -  62   (PHE    3  - GLY    7  <=> PHE   58  - ALA   62 )                          
  23: 6c70-A bohm-A     7 -  21 <=>   63 -  77   (VAL    9  - GLY   23  <=> GLY   63  - THR   77 )                          
  23: 6c70-A bohm-A    43 -  50 <=>   80 -  87   (THR   45  - GLN   52  <=> LEU   80  - ASP   87 )                          
  23: 6c70-A bohm-A    52 -  56 <=>   88 -  92   (GLY   54  - VAL   58  <=> PRO   88  - ALA   92 )                          
  23: 6c70-A bohm-A    85 - 104 <=>  101 - 120   (MET   87  - ASN  106  <=> LEU  101  - GLY  120 )                          
  23: 6c70-A bohm-A   171 - 175 <=>  232 - 236   (GLY  188  - VAL  192  <=> PRO  232  - TYR  236 )                          
  23: 6c70-A bohm-A   178 - 213 <=>  237 - 272   (LEU  195  - LEU  230  <=> ARG  237  - LYS  272 )                          
  23: 6c70-A bohm-A   246 - 259 <=>  273 - 286   (ARG  332  - ASP  345  <=> CYS  273  - ARG  286 )                          
  23: 6c70-A bohm-A   261 - 267 <=>  287 - 293   (TYR  347  - LEU  353  <=> VAL  287  - ASP  293 )                          
  23: 6c70-A bohm-A   291 - 296 <=>  318 - 323   (VAL  377  - VAL  382  <=> ALA  318  - SER  323 )                          
  23: 6c70-A bohm-A   300 - 306 <=>  324 - 330   (LEU  386  - GLN  392  <=> ALA  324  - SER  330 )                          
  23: 6c70-A bohm-A   307 - 316 <=>  333 - 342   (VAL  393  - ARG  402  <=> LEU  333  - ASP  342 )                          
  23: 6c70-A bohm-A   318 - 322 <=>  343 - 347   (ILE  404  - SER  408  <=> LEU  343  - VAL  347 )                          
  23: 6c70-A bohm-A   323 - 329 <=>  349 - 355   (SER  409  - TYR  415  <=> TRP  349  - ALA  355 )                          
  23: 6c70-A bohm-A   355 - 358 <=>  391 - 394   (MET  441  - SER  444  <=> PHE  391  - VAL  394 )                          
  23: 6c70-A bohm-A   359 - 362 <=>  397 - 400   (GLY  445  - PHE  448  <=> ALA  397  - ALA  400 )                          
  23: 6c70-A bohm-A   373 - 376 <=>  433 - 436   (VAL  459  - ALA  462  <=> PRO  433  - GLN  436 )                          
  24: 6c70-A a513-A    11 -  14 <=>   67 -  70   (LEU   13  - ILE   16  <=> ALA   67  - ARG   70 )                          
  24: 6c70-A a513-A    60 -  89 <=>  105 - 134   (MET   62  - PRO   91  <=> ARG  105  - SER  134 )                          
  24: 6c70-A a513-A    91 - 105 <=>  135 - 149   (ARG   93  - PRO  107  <=> LEU  135  - LEU  149 )                          
  24: 6c70-A a513-A   174 - 177 <=>  172 - 175   (HIS  191  - ALA  194  <=> THR  172  - SER  175 )                          
  24: 6c70-A a513-A   180 - 183 <=>  176 - 179   (TYR  197  - TYR  200  <=> PRO  176  - PRO  179 )                          
  24: 6c70-A a513-A   211 - 214 <=>  193 - 196   (GLN  228  - LYS  231  <=> VAL  193  - ASP  196 )                          
  24: 6c70-A a513-A   217 - 220 <=>  197 - 200   (MET  234  - LEU  237  <=> ASP  197  - CYS  200 )                          
  24: 6c70-A a513-A   235 - 282 <=>  201 - 248   (LEU  321  - GLN  368  <=> GLY  201  - LEU  248 )                          
  24: 6c70-A a513-A   284 - 287 <=>  249 - 252   (THR  370  - ASN  373  <=> THR  249  - PHE  252 )                          
  25: 6c70-A bdtg-A     1 -   4 <=>   29 -  32   (PHE    3  - GLN    6  <=> SER   29  - ILE   32 )                          
  25: 6c70-A bdtg-A    27 -  30 <=>   35 -  38   (TYR   29  - GLU   32  <=> GLY   35  - LEU   38 )                          
  25: 6c70-A bdtg-A    32 -  39 <=>   40 -  47   (LYS   34  - TYR   41  <=> TRP   40  - PRO   47 )                          
  25: 6c70-A bdtg-A    41 -  45 <=>   76 -  80   (ILE   43  - LEU   47  <=> PRO   76  - VAL   80 )                          
  25: 6c70-A bdtg-A   100 - 107 <=>   98 - 105   (ALA  102  - SER  109  <=> GLN   98  - PRO  105 )                          
  25: 6c70-A bdtg-A   108 - 153 <=>  108 - 153   (HIS  110  - SER  155  <=> TYR  108  - THR  153 )                          
  25: 6c70-A bdtg-A   154 - 159 <=>  155 - 160   (PRO  171  - MET  176  <=> SER  155  - LEU  160 )                          
  25: 6c70-A bdtg-A   178 - 181 <=>  161 - 164   (LEU  195  - GLN  198  <=> GLN  161  - ILE  164 )                          
  25: 6c70-A bdtg-A   183 - 198 <=>  165 - 180   (TYR  200  - LEU  215  <=> TYR  165  - VAL  180 )                          
  25: 6c70-A bdtg-A   200 - 210 <=>  181 - 191   (CYS  217  - LEU  227  <=> CYS  181  - LEU  191 )                          
  25: 6c70-A bdtg-A   246 - 249 <=>  192 - 195   (ARG  332  - HIS  335  <=> PRO  192  - ARG  195 )                          
  25: 6c70-A bdtg-A   262 - 271 <=>  210 - 219   (GLY  348  - THR  357  <=> MET  210  - LEU  219 )                          
  25: 6c70-A bdtg-A   298 - 331 <=>  223 - 256   (GLY  384  - CYS  417  <=> PRO  223  - TRP  256 )                          
  25: 6c70-A bdtg-A   332 - 338 <=>  258 - 264   (HIS  418  - GLU  424  <=> SER  258  - GLY  264 )                          
  26: 6c70-A bfse-A    64 -  95 <=>  142 - 173   (ASP   66  - PHE   97  <=> ASN  142  - ALA  173 )                          
  26: 6c70-A bfse-A   259 - 286 <=>  176 - 203   (ASP  345  - VAL  372  <=> SER  176  - ASP  203 )                          
  26: 6c70-A bfse-A   293 - 296 <=>  208 - 211   (ALA  379  - VAL  382  <=> LEU  208  - MET  211 )                          
  26: 6c70-A bfse-A   311 - 321 <=>  229 - 239   (CYS  397  - SER  407  <=> SER  229  - LEU  239 )                          
  26: 6c70-A bfse-A   350 - 354 <=>  243 - 247   (GLN  436  - ALA  440  <=> THR  243  - LEU  247 )                          
  26: 6c70-A bfse-A   361 - 364 <=>  324 - 327   (LYS  447  - THR  450  <=> ARG  324  - ALA  327 )                          
  27: 6c70-A a178-A    64 - 104 <=>  325 - 365   (ASP   66  - ASN  106  <=> ASN  325  - ILE  365 )                          
  27: 6c70-A a178-A   108 - 123 <=>  375 - 390   (HIS  110  - ILE  125  <=> PHE  375  - LEU  390 )                          
  27: 6c70-A a178-A   248 - 259 <=>  395 - 406   (LYS  334  - ASP  345  <=> VAL  395  - GLN  406 )                          
  27: 6c70-A a178-A   261 - 284 <=>  408 - 431   (TYR  347  - THR  370  <=> ASP  408  - SER  431 )                          
  27: 6c70-A a178-A   285 - 290 <=>  433 - 438   (LYS  371  - ASN  376  <=> LYS  433  - THR  438 )                          
  28: 6c70-A bnaj-A     1 -   4 <=>   41 -  44   (PHE    3  - GLN    6  <=> HIS   41  - ASP   44 )                          
  28: 6c70-A bnaj-A    11 -  14 <=>   46 -  49   (LEU   13  - ILE   16  <=> PRO   46  - ARG   49 )                          
  28: 6c70-A bnaj-A    17 -  20 <=>   50 -  53   (MET   19  - VAL   22  <=> PRO   50  - ARG   53 )                          
  28: 6c70-A bnaj-A    50 -  56 <=>   63 -  69   (GLN   52  - VAL   58  <=> ARG   63  - PRO   69 )                          
  28: 6c70-A bnaj-A    59 -  67 <=>   70 -  78   (MET   61  - ASP   69  <=> TRP   70  - PRO   78 )                          
  28: 6c70-A bnaj-A    69 -  90 <=>   79 - 100   (THR   71  - VAL   92  <=> LYS   79  - ASP  100 )                          
  28: 6c70-A bnaj-A    91 -  95 <=>  102 - 106   (ARG   93  - PHE   97  <=> CYS  102  - GLY  106 )                          
  28: 6c70-A bnaj-A   260 - 281 <=>  107 - 128   (ALA  346  - TYR  367  <=> ILE  107  - ASP  128 )                          
  28: 6c70-A bnaj-A   283 - 286 <=>  129 - 132   (ALA  369  - VAL  372  <=> SER  129  - ARG  132 )                          
  28: 6c70-A bnaj-A   308 - 311 <=>  138 - 141   (PHE  394  - CYS  397  <=> SER  138  - ILE  141 )                          
  28: 6c70-A bnaj-A   316 - 321 <=>  158 - 163   (ARG  402  - SER  407  <=> HIS  158  - PHE  163 )                          
  28: 6c70-A bnaj-A   349 - 352 <=>  182 - 185   (GLN  435  - GLN  438  <=> GLY  182  - ALA  185 )                          
  29: 6c70-A bg46-A    43 -  62 <=>    1 -  20   (THR   45  - SER   64  <=> MET    1  - ASP   20 )                          
  29: 6c70-A bg46-A    63 -  91 <=>   25 -  53   (ASP   65  - ARG   93  <=> LYS   25  - SER   53 )                          
  29: 6c70-A bg46-A   260 - 286 <=>   55 -  81   (ALA  346  - VAL  372  <=> SER   55  - GLU   81 )                          
  29: 6c70-A bg46-A   287 - 290 <=>   84 -  87   (ASN  373  - ASN  376  <=> ASP   84  - ARG   87 )                          
  30: 6c70-A blrf-A    63 -  93 <=>    4 -  34   (ASP   65  - LYS   95  <=> ALA    4  - ALA   34 )                          
  30: 6c70-A blrf-A    95 -  98 <=>   35 -  38   (PHE   97  - THR  100  <=> PRO   35  - ALA   38 )                          
  30: 6c70-A blrf-A   259 - 291 <=>   42 -  74   (ASP  345  - VAL  377  <=> ASP   42  - ALA   74 )                          
  30: 6c70-A blrf-A   312 - 315 <=>  118 - 121   (ILE  398  - ASN  401  <=> SER  118  - GLY  121 )                          
  30: 6c70-A blrf-A   337 - 340 <=>  267 - 270   (SER  423  - ALA  426  <=> ASP  267  - PRO  270 )                          
  30: 6c70-A blrf-A   345 - 348 <=>  271 - 274   (GLN  431  - CYS  434  <=> CYS  271  - PRO  274 )                          
  30: 6c70-A blrf-A   351 - 355 <=>  275 - 279   (CYS  437  - MET  441  <=> GLY  275  - TRP  279 )                          
  31: 6c70-A bio4-A    11 -  14 <=>   58 -  61   (LEU   13  - ILE   16  <=> ASN   58  - PHE   61 )                          
  31: 6c70-A bio4-A    28 -  31 <=>  380 - 383   (TYR   30  - GLY   33  <=> GLN  380  - PRO  383 )                          
  31: 6c70-A bio4-A    39 -  46 <=>  457 - 464   (TYR   41  - LEU   48  <=> ILE  457  - ASP  464 )                          
  31: 6c70-A bio4-A    51 -  56 <=>  492 - 497   (TYR   53  - VAL   58  <=> PRO  492  - ARG  497 )                          
  31: 6c70-A bio4-A    60 -  63 <=>  518 - 521   (MET   62  - ASP   65  <=> SER  518  - ARG  521 )                          
  31: 6c70-A bio4-A    64 -  89 <=>  550 - 575   (ASP   66  - PRO   91  <=> LEU  550  - PHE  575 )                          
  31: 6c70-A bio4-A    91 -  94 <=>  576 - 579   (ARG   93  - ILE   96  <=> SER  576  - GLN  579 )                          
  31: 6c70-A bio4-A   259 - 280 <=>  580 - 601   (ASP  345  - ALA  366  <=> ASP  580  - GLN  601 )                          
  31: 6c70-A bio4-A   282 - 285 <=>  621 - 624   (GLN  368  - LYS  371  <=> VAL  621  - ARG  624 )                          
  31: 6c70-A bio4-A   292 - 308 <=>  627 - 643   (TYR  378  - PHE  394  <=> SER  627  - VAL  643 )                          
  31: 6c70-A bio4-A   369 - 383 <=>  644 - 658   (LEU  455  - VAL  469  <=> PRO  644  - ARG  658 )                          
  31: 6c70-A bio4-A   385 - 388 <=>  659 - 662   (VAL  471  - LYS  474  <=> HIS  659  - PHE  662 )                          
  32: 6c70-A biwj-A    16 -  19 <=>   92 -  95   (VAL   18  - GLY   21  <=> SER   92  - SER   95 )                          
  32: 6c70-A biwj-A    25 -  28 <=>   96 -  99   (PHE   27  - TYR   30  <=> THR   96  - SER   99 )                          
  32: 6c70-A biwj-A    32 -  35 <=>  100 - 103   (LYS   34  - PRO   37  <=> SER  100  - ASN  103 )                          
  32: 6c70-A biwj-A    38 -  63 <=>  104 - 129   (ILE   40  - ASP   65  <=> GLY  104  - GLY  129 )                          
  32: 6c70-A biwj-A    64 -  94 <=>  134 - 164   (ASP   66  - ILE   96  <=> PRO  134  - SER  164 )                          
  32: 6c70-A biwj-A    95 - 104 <=>  167 - 176   (PHE   97  - ASN  106  <=> VAL  167  - ASP  176 )                          
  32: 6c70-A biwj-A   107 - 113 <=>  292 - 298   (SER  109  - GLU  115  <=> PHE  292  - LEU  298 )                          
  32: 6c70-A biwj-A   115 - 130 <=>  306 - 321   (ASN  117  - LEU  132  <=> ARG  306  - PHE  321 )                          
  32: 6c70-A biwj-A   194 - 199 <=>  324 - 329   (SER  211  - PHE  216  <=> SER  324  - PHE  329 )                          
  32: 6c70-A biwj-A   260 - 284 <=>  332 - 356   (ALA  346  - THR  370  <=> SER  332  - GLY  356 )                          
  32: 6c70-A biwj-A   287 - 313 <=>  393 - 419   (ASN  373  - PHE  399  <=> LEU  393  - SER  419 )                          
  32: 6c70-A biwj-A   314 - 325 <=>  422 - 433   (GLY  400  - MET  411  <=> ILE  422  - ARG  433 )                          
  32: 6c70-A biwj-A   349 - 353 <=>  434 - 438   (GLN  435  - LYS  439  <=> PRO  434  - LYS  438 )                          
  33: 6c70-A ayp2-A     1 -   5 <=>    3 -   7   (PHE    3  - GLY    7  <=> PRO    3  - GLY    7 )                          
  33: 6c70-A ayp2-A     7 -  10 <=>    8 -  11   (VAL    9  - LEU   12  <=> ARG    8  - LEU   11 )                          
  33: 6c70-A ayp2-A    51 -  54 <=>   26 -  29   (TYR   53  - MET   56  <=> SER   26  - ALA   29 )                          
  33: 6c70-A ayp2-A    59 -  62 <=>   30 -  33   (MET   61  - SER   64  <=> SER   30  - THR   33 )                          
  33: 6c70-A ayp2-A    66 -  69 <=>   34 -  37   (ASP   68  - THR   71  <=> THR   34  - LEU   37 )                          
  33: 6c70-A ayp2-A    72 -  75 <=>   57 -  60   (THR   74  - MET   77  <=> GLY   57  - ILE   60 )                          
  33: 6c70-A ayp2-A   128 - 149 <=>  139 - 160   (ARG  130  - PHE  151  <=> ASP  139  - ASP  160 )                          
  33: 6c70-A ayp2-A   169 - 172 <=>  198 - 201   (MET  186  - ALA  189  <=> ALA  198  - VAL  201 )                          
  33: 6c70-A ayp2-A   173 - 216 <=>  203 - 246   (GLY  190  - ILE  233  <=> ALA  203  - ALA  246 )                          
  33: 6c70-A ayp2-A   217 - 220 <=>  248 - 251   (MET  234  - LEU  237  <=> SER  248  - GLY  251 )                          
  33: 6c70-A ayp2-A   239 - 259 <=>  252 - 272   (ALA  325  - ASP  345  <=> LYS  252  - ILE  272 )                          
  33: 6c70-A ayp2-A   261 - 285 <=>  273 - 297   (TYR  347  - LYS  371  <=> LEU  273  - GLN  297 )                          
  33: 6c70-A ayp2-A   290 - 324 <=>  459 - 493   (ASN  376  - VAL  410  <=> ARG  459  - ALA  493 )                          
  33: 6c70-A ayp2-A   325 - 331 <=>  495 - 501   (MET  411  - CYS  417  <=> ALA  495  - SER  501 )                          
  33: 6c70-A ayp2-A   332 - 338 <=>  504 - 510   (HIS  418  - GLU  424  <=> ARG  504  - SER  510 )                          
  34: 6c70-A bfdj-A    56 -  60 <=>  499 - 503   (VAL   58  - MET   62  <=> LYS  499  - VAL  503 )                          
  34: 6c70-A bfdj-A    63 -  86 <=>  506 - 529   (ASP   65  - ILE   88  <=> TRP  506  - CYS  529 )                          
  34: 6c70-A bfdj-A    88 -  91 <=>  530 - 533   (PHE   90  - ARG   93  <=> VAL  530  - LYS  533 )                          
  34: 6c70-A bfdj-A   260 - 285 <=>  534 - 559   (ALA  346  - LYS  371  <=> GLY  534  - ASN  559 )                          
  35: 6c70-A a246-A    63 -  99 <=>    3 -  39   (ASP   65  - LEU  101  <=> GLY    3  - SER   39 )                          
  35: 6c70-A a246-A   255 - 286 <=>   41 -  72   (THR  341  - VAL  372  <=> ALA   41  - GLN   72 )                          
  35: 6c70-A a246-A   287 - 290 <=>   75 -  78   (ASN  373  - ASN  376  <=> GLU   75  - PRO   78 )                          
  35: 6c70-A a246-A   328 - 336 <=>  450 - 458   (ALA  414  - GLY  422  <=> ASN  450  - PHE  458 )                          
  35: 6c70-A a246-A   340 - 343 <=>  461 - 464   (ALA  426  - PHE  429  <=> ALA  461  - ARG  464 )                          
  36: 6c70-A blbh-A    64 -  92 <=>    1 -  29   (ASP   66  - SER   94  <=> MET    1  - SER   29 )                          
  36: 6c70-A blbh-A   257 - 283 <=>   30 -  56   (VAL  343  - ALA  369  <=> ASP   30  - ARG   56 )                          
  36: 6c70-A blbh-A   284 - 287 <=>   58 -  61   (THR  370  - ASN  373  <=> ARG   58  - HIS   61 )                          
  36: 6c70-A blbh-A   288 - 315 <=>   64 -  91   (GLY  374  - ASN  401  <=> HIS   64  - LYS   91 )                          
  36: 6c70-A blbh-A   350 - 353 <=>   98 - 101   (GLN  436  - LYS  439  <=> LYS   98  - GLY  101 )                          
  37: 6c70-A a1gt-A    32 -  37 <=>   86 -  91   (LYS   34  - ARG   39  <=> THR   86  - GLU   91 )                          
  37: 6c70-A a1gt-A    47 -  50 <=>  134 - 137   (LEU   49  - GLN   52  <=> LYS  134  - THR  137 )                          
  37: 6c70-A a1gt-A    63 -  95 <=>  190 - 222   (ASP   65  - PHE   97  <=> ILE  190  - GLN  222 )                          
  37: 6c70-A a1gt-A   259 - 284 <=>  224 - 249   (ASP  345  - THR  370  <=> HIS  224  - GLY  249 )                          
  37: 6c70-A a1gt-A   296 - 299 <=>  250 - 253   (VAL  382  - TYR  385  <=> LEU  250  - LYS  253 )                          
  37: 6c70-A a1gt-A   312 - 315 <=>  260 - 263   (ILE  398  - ASN  401  <=> ALA  260  - GLU  263 )                          
  37: 6c70-A a1gt-A   356 - 359 <=>  267 - 270   (SER  442  - GLY  445  <=> SER  267  - LEU  270 )                          
  37: 6c70-A a1gt-A   361 - 364 <=>  271 - 274   (LYS  447  - THR  450  <=> PRO  271  - THR  274 )                          
  37: 6c70-A a1gt-A   370 - 375 <=>  275 - 280   (PHE  456  - GLY  461  <=> MET  275  - GLY  280 )                          
  38: 6c70-A bjlr-A    63 -  94 <=>    5 -  36   (ASP   65  - ILE   96  <=> TYR    5  - SER   36 )                          
  38: 6c70-A bjlr-A   256 - 285 <=>   38 -  67   (ALA  342  - LYS  371  <=> TYR   38  - CYS   67 )                          
  39: 6c70-A bdjw-A    49 -  53 <=>  119 - 123   (LEU   51  - MET   55  <=> LYS  119  - CYS  123 )                          
  39: 6c70-A bdjw-A    65 -  93 <=>  162 - 190   (VAL   67  - LYS   95  <=> SER  162  - PRO  190 )                          
  39: 6c70-A bdjw-A   100 - 103 <=>  196 - 199   (ALA  102  - ASN  105  <=> ILE  196  - ARG  199 )                          
  39: 6c70-A bdjw-A   259 - 285 <=>  206 - 232   (ASP  345  - LYS  371  <=> SER  206  - ASN  232 )                          
  39: 6c70-A bdjw-A   292 - 306 <=>  234 - 248   (TYR  378  - GLN  392  <=> THR  234  - VAL  248 )                          
  39: 6c70-A bdjw-A   311 - 316 <=>  296 - 301   (CYS  397  - ARG  402  <=> ASN  296  - PHE  301 )                          
  39: 6c70-A bdjw-A   318 - 322 <=>  302 - 306   (ILE  404  - SER  408  <=> VAL  302  - ARG  306 )                          
  39: 6c70-A bdjw-A   324 - 329 <=>  307 - 312   (VAL  410  - TYR  415  <=> SER  307  - THR  312 )                          
  39: 6c70-A bdjw-A   367 - 371 <=>  390 - 394   (LEU  453  - ALA  457  <=> ALA  390  - ILE  394 )                          
  40: 6c70-A bf2j-A     1 -   5 <=>  199 - 203   (PHE    3  - GLY    7  <=> TRP  199  - ASP  203 )                          
  40: 6c70-A bf2j-A     8 -  12 <=>  206 - 210   (ALA   10  - PRO   14  <=> MET  206  - SER  210 )                          
  40: 6c70-A bf2j-A    36 -  40 <=>  266 - 270   (HIS   38  - CYS   42  <=> SER  266  - HIS  270 )                          
  40: 6c70-A bf2j-A    49 -  52 <=>  338 - 341   (LEU   51  - GLY   54  <=> VAL  338  - GLU  341 )                          
  40: 6c70-A bf2j-A    57 -  60 <=>  399 - 402   (ASN   59  - MET   62  <=> VAL  399  - PRO  402 )                          
  40: 6c70-A bf2j-A    64 -  94 <=>  413 - 443   (ASP   66  - ILE   96  <=> GLY  413  - LEU  443 )                          
  40: 6c70-A bf2j-A   254 - 286 <=>  445 - 477   (VAL  340  - VAL  372  <=> GLY  445  - VAL  477 )                          
  40: 6c70-A bf2j-A   289 - 299 <=>  493 - 503   (VAL  375  - TYR  385  <=> THR  493  - LEU  503 )                          
  40: 6c70-A bf2j-A   304 - 307 <=>  510 - 513   (LEU  390  - VAL  393  <=> VAL  510  - MET  513 )                          
  40: 6c70-A bf2j-A   369 - 372 <=>  517 - 520   (LEU  455  - SER  458  <=> ASP  517  - ARG  520 )                          
  41: 6c70-A av4m-A    60 -  64 <=>    8 -  12   (MET   62  - ASP   66  <=> ASP    8  - SER   12 )                          
  41: 6c70-A av4m-A    67 -  97 <=>   13 -  43   (ASP   69  - LYS   99  <=> LEU   13  - PHE   43 )                          
  41: 6c70-A av4m-A   100 - 103 <=>   45 -  48   (ALA  102  - ASN  105  <=> ARG   45  - ALA   48 )                          
  41: 6c70-A av4m-A   107 - 111 <=>   54 -  58   (SER  109  - PHE  113  <=> GLY   54  - GLY   58 )                          
  41: 6c70-A av4m-A   128 - 143 <=>   81 -  96   (ARG  130  - SER  145  <=> ALA   81  - ALA   96 )                          
  41: 6c70-A av4m-A   145 - 149 <=>   97 - 101   (THR  147  - PHE  151  <=> ASN   97  - GLY  101 )                          
  41: 6c70-A av4m-A   178 - 210 <=>  102 - 134   (LEU  195  - LEU  227  <=> TRP  102  - ARG  134 )                          
  41: 6c70-A av4m-A   246 - 249 <=>  135 - 138   (ARG  332  - HIS  335  <=> ARG  135  - GLN  138 )                          
  41: 6c70-A av4m-A   255 - 259 <=>  140 - 144   (THR  341  - ASP  345  <=> ARG  140  - ALA  144 )                          
  41: 6c70-A av4m-A   261 - 286 <=>  145 - 170   (TYR  347  - VAL  372  <=> LEU  145  - GLY  170 )                          
  41: 6c70-A av4m-A   295 - 298 <=>  172 - 175   (THR  381  - GLY  384  <=> LEU  172  - GLY  175 )                          
  41: 6c70-A av4m-A   299 - 316 <=>  177 - 194   (TYR  385  - ARG  402  <=> SER  177  - VAL  194 )                          
  41: 6c70-A av4m-A   334 - 337 <=>  210 - 213   (TYR  420  - SER  423  <=> ALA  210  - ALA  213 )                          
  42: 6c70-A bh1g-A    28 -  31 <=>  154 - 157   (TYR   30  - GLY   33  <=> LEU  154  - ASN  157 )                          
  42: 6c70-A bh1g-A    63 -  89 <=>  265 - 291   (ASP   65  - PRO   91  <=> THR  265  - HIS  291 )                          
  42: 6c70-A bh1g-A    91 - 102 <=>  292 - 303   (ARG   93  - TRP  104  <=> TYR  292  - PHE  303 )                          
  42: 6c70-A bh1g-A   103 - 106 <=>  305 - 308   (ASN  105  - ASN  108  <=> MET  305  - GLY  308 )                          
  42: 6c70-A bh1g-A   249 - 289 <=>  312 - 352   (HIS  335  - VAL  375  <=> ALA  312  - SER  352 )                          
  42: 6c70-A bh1g-A   335 - 338 <=>  526 - 529   (ASP  421  - GLU  424  <=> PRO  526  - LEU  529 )                          
  42: 6c70-A bh1g-A   346 - 349 <=>  557 - 560   (ILE  432  - GLN  435  <=> GLY  557  - GLY  560 )                          
  43: 6c70-A a1b3-A     2 -   5 <=>   35 -  38   (LYS    4  - GLY    7  <=> THR   35  - CYS   38 )                          
  43: 6c70-A a1b3-A     7 -  15 <=>   39 -  47   (VAL    9  - ARG   17  <=> GLU   39  - VAL   47 )                          
  43: 6c70-A a1b3-A    53 -  59 <=>   55 -  61   (MET   55  - MET   61  <=> LEU   55  - LEU   61 )                          
  43: 6c70-A a1b3-A    64 -  93 <=>   70 -  99   (ASP   66  - LYS   95  <=> ALA   70  - VAL   99 )                          
  43: 6c70-A a1b3-A   102 - 105 <=>  136 - 139   (TRP  104  - PRO  107  <=> ARG  136  - GLU  139 )                          
  43: 6c70-A a1b3-A   114 - 117 <=>  147 - 150   (SER  116  - ARG  119  <=> VAL  147  - GLY  150 )                          
  43: 6c70-A a1b3-A   208 - 212 <=>  159 - 163   (GLU  225  - HIS  229  <=> SER  159  - SER  163 )                          
  43: 6c70-A a1b3-A   213 - 223 <=>  165 - 175   (LEU  230  - LEU  240  <=> CYS  165  - ARG  175 )                          
  43: 6c70-A a1b3-A   224 - 228 <=>  184 - 188   (SER  241  - LEU  314  <=> ALA  184  - GLY  188 )                          
  43: 6c70-A a1b3-A   236 - 239 <=>  199 - 202   (VAL  322  - ALA  325  <=> CYS  199  - TRP  202 )                          
  43: 6c70-A a1b3-A   242 - 252 <=>  212 - 222   (TYR  328  - ARG  338  <=> GLU  212  - GLU  222 )                          
  43: 6c70-A a1b3-A   253 - 290 <=>  224 - 261   (LEU  339  - ASN  376  <=> ALA  224  - TYR  261 )                          
  44: 6c70-A a1mv-A    29 -  61 <=>  118 - 150   (SER   31  - GLU   63  <=> LYS  118  - ARG  150 )                          
  44: 6c70-A a1mv-A    62 -  65 <=>  154 - 157   (SER   64  - VAL   67  <=> TRP  154  - CYS  157 )                          
  44: 6c70-A a1mv-A    69 - 102 <=>  226 - 259   (THR   71  - TRP  104  <=> GLY  226  - GLY  259 )                          
  44: 6c70-A a1mv-A   195 - 199 <=>  268 - 272   (LEU  212  - PHE  216  <=> TRP  268  - ALA  272 )                          
  44: 6c70-A a1mv-A   257 - 286 <=>  274 - 303   (VAL  343  - VAL  372  <=> VAL  274  - ALA  303 )                          
  44: 6c70-A a1mv-A   287 - 326 <=>  308 - 347   (ASN  373  - GLU  412  <=> VAL  308  - LYS  347 )                          
  45: 6c70-A awkw-A    16 -  19 <=>   85 -  88   (VAL   18  - GLY   21  <=> ILE   85  - PHE   88 )                          
  45: 6c70-A awkw-A    39 -  63 <=>   95 - 119   (TYR   41  - ASP   65  <=> LEU   95  - ASP  119 )                          
  45: 6c70-A awkw-A    64 -  91 <=>  122 - 149   (ASP   66  - ARG   93  <=> SER  122  - SER  149 )                          
  45: 6c70-A awkw-A    96 - 100 <=>  159 - 163   (TYR   98  - ALA  102  <=> SER  159  - TYR  163 )                          
  45: 6c70-A awkw-A   101 - 104 <=>  165 - 168   (ILE  103  - ASN  106  <=> SER  165  - ASP  168 )                          
  45: 6c70-A awkw-A   111 - 127 <=>  216 - 232   (PHE  113  - ARG  129  <=> GLN  216  - MET  232 )                          
  45: 6c70-A awkw-A   195 - 198 <=>  238 - 241   (LEU  212  - LEU  215  <=> THR  238  - ASN  241 )                          
  45: 6c70-A awkw-A   260 - 285 <=>  244 - 269   (ALA  346  - LYS  371  <=> GLN  244  - LEU  269 )                          
  45: 6c70-A awkw-A   287 - 316 <=>  272 - 301   (ASN  373  - ARG  402  <=> ALA  272  - ALA  301 )                          
  45: 6c70-A awkw-A   317 - 323 <=>  322 - 328   (LEU  403  - SER  409  <=> ALA  322  - ALA  328 )                          
  45: 6c70-A awkw-A   324 - 331 <=>  330 - 337   (VAL  410  - CYS  417  <=> HIS  330  - ARG  337 )                          
  46: 6c70-A azun-A    64 -  94 <=>  418 - 448   (ASP   66  - ILE   96  <=> GLU  418  - HIS  448 )                          
  46: 6c70-A azun-A    96 -  99 <=>  449 - 452   (TYR   98  - LEU  101  <=> ALA  449  - SER  452 )                          
  46: 6c70-A azun-A   253 - 286 <=>  453 - 486   (LEU  339  - VAL  372  <=> ASP  453  - ASN  486 )                          
  46: 6c70-A azun-A   287 - 290 <=>  489 - 492   (ASN  373  - ASN  376  <=> LEU  489  - GLU  492 )                          
  47: 6c70-A a5a2-A    24 -  28 <=>  110 - 114   (MET   26  - TYR   30  <=> THR  110  - ILE  114 )                          
  47: 6c70-A a5a2-A    32 -  53 <=>  115 - 136   (LYS   34  - MET   55  <=> GLU  115  - TYR  136 )                          
  47: 6c70-A a5a2-A    54 -  57 <=>  138 - 141   (MET   56  - ASN   59  <=> PHE  138  - SER  141 )                          
  47: 6c70-A a5a2-A    59 -  62 <=>  142 - 145   (MET   61  - SER   64  <=> TRP  142  - PRO  145 )                          
  47: 6c70-A a5a2-A    66 -  90 <=>  146 - 170   (ASP   68  - VAL   92  <=> SER  146  - TRP  170 )                          
  47: 6c70-A a5a2-A    97 - 103 <=>  199 - 205   (LYS   99  - ASN  105  <=> TYR  199  - PHE  205 )                          
  47: 6c70-A a5a2-A   205 - 210 <=>  207 - 212   (PHE  222  - LEU  227  <=> ASP  207  - SER  212 )                          
  47: 6c70-A a5a2-A   213 - 218 <=>  213 - 218   (LEU  230  - LYS  235  <=> ARG  213  - SER  218 )                          
  47: 6c70-A a5a2-A   221 - 224 <=>  219 - 222   (MET  238  - SER  241  <=> SER  219  - GLY  222 )                          
  47: 6c70-A a5a2-A   235 - 238 <=>  223 - 226   (LEU  321  - SER  324  <=> SER  223  - PRO  226 )                          
  47: 6c70-A a5a2-A   248 - 252 <=>  237 - 241   (LYS  334  - ARG  338  <=> HIS  237  - SER  241 )                          
  47: 6c70-A a5a2-A   257 - 265 <=>  321 - 329   (VAL  343  - LEU  351  <=> PHE  321  - HIS  329 )                          
  47: 6c70-A a5a2-A   266 - 282 <=>  331 - 347   (LEU  352  - GLN  368  <=> LEU  331  - SER  347 )                          
  47: 6c70-A a5a2-A   284 - 287 <=>  348 - 351   (THR  370  - ASN  373  <=> ASP  348  - GLY  351 )                          
  47: 6c70-A a5a2-A   291 - 309 <=>  352 - 370   (VAL  377  - LEU  395  <=> TYR  352  - LEU  370 )                          
  47: 6c70-A a5a2-A   310 - 322 <=>  372 - 384   (PHE  396  - SER  408  <=> VAL  372  - ALA  384 )                          
  47: 6c70-A a5a2-A   350 - 353 <=>  387 - 390   (GLN  436  - LYS  439  <=> ALA  387  - VAL  390 )                          
  48: 6c70-A bf6b-A    63 -  66 <=>    5 -   8   (ASP   65  - ASP   68  <=> ILE    5  - ASN    8 )                          
  48: 6c70-A bf6b-A    68 -  88 <=>    9 -  29   (LEU   70  - PHE   90  <=> GLY    9  - GLU   29 )                          
  48: 6c70-A bf6b-A    90 -  95 <=>   30 -  35   (VAL   92  - PHE   97  <=> GLY   30  - SER   35 )                          
  48: 6c70-A bf6b-A   258 - 289 <=>   37 -  68   (GLY  344  - VAL  375  <=> PRO   37  - GLY   68 )                          
  48: 6c70-A bf6b-A   319 - 322 <=>   94 -  97   (GLU  405  - SER  408  <=> VAL   94  - GLY   97 )                          
  48: 6c70-A bf6b-A   325 - 330 <=>   98 - 103   (MET  411  - SER  416  <=> SER   98  - GLY  103 )                          
  49: 6c70-A a79q-A    64 -  89 <=>  315 - 340   (ASP   66  - PRO   91  <=> ASN  315  - LYS  340 )                          
  49: 6c70-A a79q-A    91 - 101 <=>  341 - 351   (ARG   93  - ILE  103  <=> LYS  341  - ASP  351 )                          
  49: 6c70-A a79q-A   102 - 105 <=>  353 - 356   (TRP  104  - PRO  107  <=> THR  353  - ILE  356 )                          
  49: 6c70-A a79q-A   109 - 113 <=>  361 - 365   (PRO  111  - GLU  115  <=> LYS  361  - GLU  365 )                          
  49: 6c70-A a79q-A   235 - 286 <=>  369 - 420   (LEU  321  - VAL  372  <=> GLN  369  - ASN  420 )                          
  49: 6c70-A a79q-A   287 - 290 <=>  423 - 426   (ASN  373  - ASN  376  <=> ALA  423  - VAL  426 )                          
  49: 6c70-A a79q-A   335 - 338 <=>  623 - 626   (ASP  421  - GLU  424  <=> PRO  623  - SER  626 )                          
  50: 6c70-A bbjk-A    63 -  92 <=>    3 -  32   (ASP   65  - SER   94  <=> ASP    3  - ASP   32 )                          
  50: 6c70-A bbjk-A   259 - 287 <=>   34 -  62   (ASP  345  - ASN  373  <=> ALA   34  - HIS   62 )                          
  50: 6c70-A bbjk-A   292 - 295 <=>   64 -  67   (TYR  378  - THR  381  <=> ARG   64  - THR   67 )                          
  50: 6c70-A bbjk-A   313 - 323 <=>   94 - 104   (PHE  399  - SER  409  <=> LEU   94  - GLN  104 )                          
  51: 6c70-A a023-A    66 -  89 <=>  393 - 416   (ASP   68  - PRO   91  <=> SER  393  - SER  416 )                          
  51: 6c70-A a023-A    92 -  95 <=>  417 - 420   (SER   94  - PHE   97  <=> ASP  417  - PRO  420 )                          
  51: 6c70-A a023-A   257 - 284 <=>  421 - 448   (VAL  343  - THR  370  <=> GLY  421  - ASP  448 )                          
  51: 6c70-A a023-A   293 - 298 <=>  449 - 454   (ALA  379  - GLY  384  <=> ALA  449  - ASP  454 )                          
  51: 6c70-A a023-A   302 - 305 <=>  479 - 482   (TYR  388  - GLY  391  <=> ARG  479  - GLN  482 )                          
  51: 6c70-A a023-A   369 - 372 <=>  535 - 538   (LEU  455  - SER  458  <=> PRO  535  - PHE  538 )                          
  52: 6c70-A bnh4-A    64 -  89 <=>   82 - 107   (ASP   66  - PRO   91  <=> GLN   82  - ASN  107 )                          
  52: 6c70-A bnh4-A    91 -  94 <=>  108 - 111   (ARG   93  - ILE   96  <=> ILE  108  - GLY  111 )                          
  52: 6c70-A bnh4-A   256 - 283 <=>  113 - 140   (ALA  342  - ALA  369  <=> ASN  113  - ARG  140 )                          
  52: 6c70-A bnh4-A   284 - 287 <=>  142 - 145   (THR  370  - ASN  373  <=> PHE  142  - LYS  145 )                          
  52: 6c70-A bnh4-A   288 - 291 <=>  150 - 153   (GLY  374  - VAL  377  <=> CYS  150  - ARG  153 )                          
  52: 6c70-A bnh4-A   328 - 335 <=>  223 - 230   (ALA  414  - ASP  421  <=> THR  223  - VAL  230 )                          
  52: 6c70-A bnh4-A   336 - 339 <=>  290 - 293   (GLY  422  - GLU  425  <=> HIS  290  - LYS  293 )                          
  53: 6c70-A bpqg-A    63 -  88 <=>    1 -  26   (ASP   65  - PHE   90  <=> MET    1  - PRO   26 )                          
  53: 6c70-A bpqg-A    90 -  93 <=>   27 -  30   (VAL   92  - LYS   95  <=> LEU   27  - LEU   30 )                          
  53: 6c70-A bpqg-A    95 -  98 <=>   31 -  34   (PHE   97  - THR  100  <=> HIS   31  - SER   34 )                          
  53: 6c70-A bpqg-A   258 - 282 <=>   36 -  60   (GLY  344  - GLN  368  <=> HIS   36  - GLN   60 )                          
  53: 6c70-A bpqg-A   285 - 289 <=>   61 -  65   (LYS  371  - VAL  375  <=> PRO   61  - PRO   65 )                          
  53: 6c70-A bpqg-A   306 - 309 <=>  123 - 126   (GLN  392  - LEU  395  <=> ALA  123  - THR  126 )                          
  53: 6c70-A bpqg-A   317 - 320 <=>  134 - 137   (LEU  403  - GLU  406  <=> TYR  134  - ARG  137 )                          
  53: 6c70-A bpqg-A   350 - 353 <=>  160 - 163   (GLN  436  - LYS  439  <=> ASP  160  - GLY  163 )                          
  53: 6c70-A bpqg-A   369 - 372 <=>  187 - 190   (LEU  455  - SER  458  <=> THR  187  - ASN  190 )                          
  54: 6c70-A bbpl-A    11 -  14 <=>   39 -  42   (LEU   13  - ILE   16  <=> GLN   39  - VAL   42 )                          
  54: 6c70-A bbpl-A    46 -  58 <=>   47 -  59   (LEU   48  - LEU   60  <=> MET   47  - LEU   59 )                          
  54: 6c70-A bbpl-A    63 -  94 <=>   66 -  97   (ASP   65  - ILE   96  <=> CYS   66  - THR   97 )                          
  54: 6c70-A bbpl-A   100 - 104 <=>  124 - 128   (ALA  102  - ASN  106  <=> ASP  124  - ASP  128 )                          
  54: 6c70-A bbpl-A   122 - 125 <=>  139 - 142   (ALA  124  - LYS  127  <=> ILE  139  - ALA  142 )                          
  54: 6c70-A bbpl-A   206 - 219 <=>  166 - 179   (ALA  223  - PRO  236  <=> VAL  166  - LEU  179 )                          
  54: 6c70-A bbpl-A   221 - 225 <=>  189 - 193   (MET  238  - ALA  242  <=> PRO  189  - GLY  193 )                          
  54: 6c70-A bbpl-A   237 - 243 <=>  196 - 202   (ARG  323  - TRP  329  <=> THR  196  - ASP  202 )                          
  54: 6c70-A bbpl-A   245 - 260 <=>  217 - 232   (GLU  331  - ALA  346  <=> CYS  217  - TRP  232 )                          
  54: 6c70-A bbpl-A   261 - 284 <=>  236 - 259   (TYR  347  - THR  370  <=> ALA  236  - ASN  259 )                          
  54: 6c70-A bbpl-A   285 - 290 <=>  261 - 266   (LYS  371  - ASN  376  <=> HIS  261  - TYR  266 )                          
  55: 6c70-A ayh8-A    53 -  57 <=>   11 -  15   (MET   55  - ASN   59  <=> ALA   11  - PRO   15 )                          
  55: 6c70-A ayh8-A    62 -  74 <=>   20 -  32   (SER   64  - THR   76  <=> GLY   20  - SER   32 )                          
  55: 6c70-A ayh8-A    75 -  97 <=>   35 -  57   (MET   77  - LYS   99  <=> PRO   35  - ARG   57 )                          
  55: 6c70-A ayh8-A   103 - 107 <=>   62 -  66   (ASN  105  - SER  109  <=> GLY   62  - PRO   66 )                          
  55: 6c70-A ayh8-A   133 - 145 <=>  105 - 117   (VAL  135  - THR  147  <=> SER  105  - PRO  117 )                          
  55: 6c70-A ayh8-A   178 - 205 <=>  118 - 145   (LEU  195  - PHE  222  <=> ALA  118  - SER  145 )                          
  55: 6c70-A ayh8-A   251 - 254 <=>  149 - 152   (VAL  337  - VAL  340  <=> ALA  149  - ALA  152 )                          
  55: 6c70-A ayh8-A   257 - 286 <=>  153 - 182   (VAL  343  - VAL  372  <=> PRO  153  - ALA  182 )                          
  55: 6c70-A ayh8-A   292 - 295 <=>  183 - 186   (TYR  378  - THR  381  <=> SER  183  - PHE  186 )                          
  55: 6c70-A ayh8-A   298 - 311 <=>  187 - 200   (GLY  384  - CYS  397  <=> PRO  187  - LEU  200 )                          
  55: 6c70-A ayh8-A   318 - 323 <=>  238 - 243   (ILE  404  - SER  409  <=> SER  238  - ALA  243 )                          
  55: 6c70-A ayh8-A   327 - 330 <=>  367 - 370   (ALA  413  - SER  416  <=> SER  367  - GLY  370 )                          
  55: 6c70-A ayh8-A   331 - 335 <=>  373 - 377   (CYS  417  - ASP  421  <=> LEU  373  - ILE  377 )                          
  55: 6c70-A ayh8-A   337 - 352 <=> 1166 -1181   (SER  423  - GLN  438  <=> ASN 1166  - TRP 1181 )                          
  56: 6c70-A bnt6-A    52 -  60 <=>   32 -  40   (GLY   54  - MET   62  <=> LYS   32  - LEU   40 )                          
  56: 6c70-A bnt6-A    63 -  93 <=>   57 -  87   (ASP   65  - LYS   95  <=> TYR   57  - SER   87 )                          
  56: 6c70-A bnt6-A    95 - 108 <=>   88 - 101   (PHE   97  - HIS  110  <=> THR   88  - ILE  101 )                          
  56: 6c70-A bnt6-A   242 - 245 <=>  102 - 105   (TYR  328  - GLU  331  <=> PHE  102  - GLY  105 )                          
  56: 6c70-A bnt6-A   251 - 255 <=>  107 - 111   (VAL  337  - THR  341  <=> GLU  107  - THR  111 )                          
  56: 6c70-A bnt6-A   258 - 281 <=>  112 - 135   (GLY  344  - TYR  367  <=> ARG  112  - ARG  135 )                          
  57: 6c70-A aysv-A    29 -  63 <=>    1 -  35   (SER   31  - ASP   65  <=> MET    1  - ASP   35 )                          
  57: 6c70-A aysv-A    67 -  93 <=>   36 -  62   (ASP   69  - LYS   95  <=> LYS   36  - ARG   62 )                          
  57: 6c70-A aysv-A    95 -  99 <=>   63 -  67   (PHE   97  - LEU  101  <=> ALA   63  - SER   67 )                          
  57: 6c70-A aysv-A   259 - 290 <=>   68 -  99   (ASP  345  - ASN  376  <=> PRO   68  - ASP   99 )                          
  57: 6c70-A aysv-A   307 - 310 <=>  112 - 115   (VAL  393  - PHE  396  <=> ILE  112  - THR  115 )                          
  57: 6c70-A aysv-A   312 - 317 <=>  121 - 126   (ILE  398  - LEU  403  <=> ALA  121  - ALA  126 )                          
  58: 6c70-A bm6o-A    63 -  96 <=>    2 -  35   (ASP   65  - TYR   98  <=> GLN    2  - ASN   35 )                          
  58: 6c70-A bm6o-A   260 - 282 <=>   38 -  60   (ALA  346  - GLN  368  <=> SER   38  - TYR   60 )                          
  58: 6c70-A bm6o-A   283 - 290 <=>   62 -  69   (ALA  369  - ASN  376  <=> LEU   62  - MET   69 )                          
  59: 6c70-A awfc-A    31 -  36 <=>   33 -  38   (GLY   33  - HIS   38  <=> GLN   33  - GLN   38 )                          
  59: 6c70-A awfc-A    63 -  89 <=>  224 - 250   (ASP   65  - PRO   91  <=> PRO  224  - LEU  250 )                          
  59: 6c70-A awfc-A    91 - 106 <=>  251 - 266   (ARG   93  - ASN  108  <=> TYR  251  - ALA  266 )                          
  59: 6c70-A awfc-A   246 - 282 <=>  268 - 304   (ARG  332  - GLN  368  <=> PHE  268  - PRO  304 )                          
  59: 6c70-A awfc-A   384 - 387 <=>  306 - 309   (LEU  470  - LEU  473  <=> GLY  306  - GLY  309 )                          
  60: 6c70-A bbdt-A     8 -  14 <=>   90 -  96   (ALA   10  - ILE   16  <=> SER   90  - LEU   96 )                          
  60: 6c70-A bbdt-A    16 -  19 <=>   97 - 100   (VAL   18  - GLY   21  <=> VAL   97  - GLU  100 )                          
  60: 6c70-A bbdt-A    29 -  32 <=>  119 - 122   (SER   31  - LYS   34  <=> GLN  119  - LEU  122 )                          
  60: 6c70-A bbdt-A    63 -  93 <=>  156 - 186   (ASP   65  - LYS   95  <=> SER  156  - LEU  186 )                          
  60: 6c70-A bbdt-A    95 -  98 <=>  187 - 190   (PHE   97  - THR  100  <=> THR  187  - THR  190 )                          
  60: 6c70-A bbdt-A   256 - 259 <=>  192 - 195   (ALA  342  - ASP  345  <=> ASP  192  - SER  195 )                          
  60: 6c70-A bbdt-A   261 - 287 <=>  196 - 222   (TYR  347  - ASN  373  <=> HIS  196  - ALA  222 )                          
  60: 6c70-A bbdt-A   289 - 319 <=>  292 - 322   (VAL  375  - GLU  405  <=> LEU  292  - ILE  322 )                          
  61: 6c70-A a7ux-A    64 -  92 <=>  209 - 237   (ASP   66  - SER   94  <=> GLU  209  - GLN  237 )                          
  61: 6c70-A a7ux-A    95 -  98 <=>  238 - 241   (PHE   97  - THR  100  <=> LEU  238  - ALA  241 )                          
  61: 6c70-A a7ux-A   256 - 284 <=>  242 - 270   (ALA  342  - THR  370  <=> HIS  242  - LYS  270 )                          
  61: 6c70-A a7ux-A   285 - 288 <=>  272 - 275   (LYS  371  - GLY  374  <=> VAL  272  - GLY  275 )                          
  62: 6c70-A bbqp-A    39 -  50 <=>    1 -  12   (TYR   41  - GLN   52  <=> MET    1  - PHE   12 )                          
  62: 6c70-A bbqp-A    52 -  56 <=>   13 -  17   (GLY   54  - VAL   58  <=> LEU   13  - PHE   17 )                          
  62: 6c70-A bbqp-A    60 -  63 <=>   22 -  25   (MET   62  - ASP   65  <=> ALA   22  - ARG   25 )                          
  62: 6c70-A bbqp-A    64 -  89 <=>   30 -  55   (ASP   66  - PRO   91  <=> ALA   30  - GLN   55 )                          
  62: 6c70-A bbqp-A    91 -  95 <=>   56 -  60   (ARG   93  - PHE   97  <=> LEU   56  - HIS   60 )                          
  62: 6c70-A bbqp-A   258 - 287 <=>   61 -  90   (GLY  344  - ASN  373  <=> SER   61  - MET   90 )                          
  62: 6c70-A bbqp-A   383 - 386 <=>   94 -  97   (VAL  469  - GLN  472  <=> VAL   94  - VAL   97 )                          
  63: 6c70-A a3c5-A    63 - 102 <=>   15 -  54   (ASP   65  - TRP  104  <=> ASP   15  - LYS   54 )                          
  63: 6c70-A a3c5-A   252 - 286 <=>   56 -  90   (ARG  338  - VAL  372  <=> ASP   56  - GLU   90 )                          
  63: 6c70-A a3c5-A   287 - 290 <=>   93 -  96   (ASN  373  - ASN  376  <=> SER   93  - LYS   96 )                          
  63: 6c70-A a3c5-A   334 - 338 <=>  172 - 176   (TYR  420  - GLU  424  <=> ASP  172  - THR  176 )                          
  64: 6c70-A aw46-A    63 -  93 <=>    2 -  32   (ASP   65  - LYS   95  <=> GLU    2  - LEU   32 )                          
  64: 6c70-A aw46-A    95 -  99 <=>   33 -  37   (PHE   97  - LEU  101  <=> GLN   33  - GLY   37 )                          
  64: 6c70-A aw46-A   256 - 289 <=>   39 -  72   (ALA  342  - VAL  375  <=> GLU   39  - GLU   72 )                          
  64: 6c70-A aw46-A   304 - 307 <=>  126 - 129   (LEU  390  - VAL  393  <=> GLN  126  - VAL  129 )                          
  64: 6c70-A aw46-A   365 - 368 <=>  134 - 137   (VAL  451  - ASP  454  <=> ASP  134  - PRO  137 )                          
  64: 6c70-A aw46-A   370 - 373 <=>  138 - 141   (PHE  456  - VAL  459  <=> LEU  138  - GLY  141 )                          
  65: 6c70-A a7wd-A     4 -  21 <=>    2 -  19   (GLN    6  - GLY   23  <=> GLU    2  - ARG   19 )                          
  65: 6c70-A a7wd-A    43 -  46 <=>   23 -  26   (THR   45  - LEU   48  <=> ALA   23  - THR   26 )                          
  65: 6c70-A a7wd-A   131 - 148 <=>   50 -  67   (PHE  133  - THR  150  <=> ASP   50  - SER   67 )                          
  65: 6c70-A a7wd-A   170 - 213 <=>   73 - 116   (SER  187  - LEU  230  <=> SER   73  - HIS  116 )                          
  65: 6c70-A a7wd-A   246 - 259 <=>  117 - 130   (ARG  332  - ASP  345  <=> GLY  117  - ALA  130 )                          
  65: 6c70-A a7wd-A   261 - 269 <=>  131 - 139   (TYR  347  - MET  355  <=> ARG  131  - PHE  139 )                          
  65: 6c70-A a7wd-A   307 - 315 <=>  140 - 148   (VAL  393  - ASN  401  <=> ASP  140  - LEU  148 )                          
  65: 6c70-A a7wd-A   316 - 325 <=>  151 - 160   (ARG  402  - MET  411  <=> GLY  151  - LEU  160 )                          
  65: 6c70-A a7wd-A   347 - 350 <=>  161 - 164   (VAL  433  - GLN  436  <=> GLY  161  - ALA  164 )                          
  65: 6c70-A a7wd-A   361 - 364 <=>  177 - 180   (LYS  447  - THR  450  <=> VAL  177  - ASN  180 )                          
  65: 6c70-A a7wd-A   383 - 387 <=>  357 - 361   (VAL  469  - LEU  473  <=> GLN  357  - GLY  361 )                          
  66: 6c70-A ayd1-A    63 -  95 <=>  123 - 155   (ASP   65  - PHE   97  <=> ASP  123  - ALA  155 )                          
  66: 6c70-A ayd1-A   257 - 286 <=>  157 - 186   (VAL  343  - VAL  372  <=> ASN  157  - VAL  186 )                          
  66: 6c70-A ayd1-A   287 - 290 <=>  189 - 192   (ASN  373  - ASN  376  <=> GLU  189  - LEU  192 )                          
  67: 6c70-A a9qc-A    64 -  97 <=>  113 - 146   (ASP   66  - LYS   99  <=> ILE  113  - THR  146 )                          
  67: 6c70-A a9qc-A    99 - 103 <=>  147 - 151   (LEU  101  - ASN  105  <=> SER  147  - GLY  151 )                          
  67: 6c70-A a9qc-A   163 - 170 <=>  168 - 175   (PHE  180  - SER  187  <=> PHE  168  - GLY  175 )                          
  67: 6c70-A a9qc-A   232 - 235 <=>  226 - 229   (GLN  318  - LEU  321  <=> GLY  226  - ALA  229 )                          
  67: 6c70-A a9qc-A   237 - 245 <=>  230 - 238   (ARG  323  - GLU  331  <=> ILE  230  - ASN  238 )                          
  67: 6c70-A a9qc-A   257 - 288 <=>  267 - 298   (VAL  343  - GLY  374  <=> TYR  267  - PHE  298 )                          
  67: 6c70-A a9qc-A   289 - 318 <=>  305 - 334   (VAL  375  - ILE  404  <=> ARG  305  - SER  334 )                          
  67: 6c70-A a9qc-A   319 - 322 <=>  336 - 339   (GLU  405  - SER  408  <=> CYS  336  - LEU  339 )                          
  67: 6c70-A a9qc-A   323 - 329 <=>  341 - 347   (SER  409  - TYR  415  <=> HIS  341  - GLN  347 )                          
  67: 6c70-A a9qc-A   345 - 348 <=>  349 - 352   (GLN  431  - CYS  434  <=> GLY  349  - GLY  352 )                          
  67: 6c70-A a9qc-A   350 - 353 <=>  353 - 356   (GLN  436  - LYS  439  <=> HIS  353  - LEU  356 )                          
  68: 6c70-A a004-A    64 -  89 <=>   19 -  44   (ASP   66  - PRO   91  <=> ASP   19  - ARG   44 )                          
  68: 6c70-A a004-A    91 -  97 <=>   45 -  51   (ARG   93  - LYS   99  <=> TYR   45  - LYS   51 )                          
  68: 6c70-A a004-A    99 - 102 <=>   52 -  55   (LEU  101  - TRP  104  <=> THR   52  - GLY   55 )                          
  68: 6c70-A a004-A   252 - 286 <=>   56 -  90   (ARG  338  - VAL  372  <=> PRO   56  - ASP   90 )                          
  68: 6c70-A a004-A   287 - 290 <=>   93 -  96   (ASN  373  - ASN  376  <=> GLY   93  - ALA   96 )                          
  69: 6c70-A awwr-A    63 -  67 <=>    5 -   9   (ASP   65  - ASP   69  <=> ALA    5  - ALA    9 )                          
  69: 6c70-A awwr-A    69 -  88 <=>   10 -  29   (THR   71  - PHE   90  <=> GLU   10  - GLY   29 )                          
  69: 6c70-A awwr-A    90 -  93 <=>   30 -  33   (VAL   92  - LYS   95  <=> GLU   30  - ALA   33 )                          
  69: 6c70-A awwr-A    96 -  99 <=>   34 -  37   (TYR   98  - LEU  101  <=> ASP   34  - PRO   37 )                          
  69: 6c70-A awwr-A   255 - 290 <=>   38 -  73   (THR  341  - ASN  376  <=> TRP   38  - SER   73 )                          
  69: 6c70-A awwr-A   317 - 320 <=>  113 - 116   (LEU  403  - GLU  406  <=> LYS  113  - VAL  116 )                          
  69: 6c70-A awwr-A   345 - 348 <=>  142 - 145   (GLN  431  - CYS  434  <=> ALA  142  - PRO  145 )                          
  69: 6c70-A awwr-A   350 - 353 <=>  165 - 168   (GLN  436  - LYS  439  <=> VAL  165  - SER  168 )                          
  69: 6c70-A awwr-A   364 - 368 <=>  301 - 305   (THR  450  - ASP  454  <=> VAL  301  - GLU  305 )                          
  70: 6c70-A azs0-A    64 -  93 <=>   33 -  62   (ASP   66  - LYS   95  <=> GLU   33  - LEU   62 )                          
  70: 6c70-A azs0-A    99 - 102 <=>   65 -  68   (LEU  101  - TRP  104  <=> GLY   65  - PRO   68 )                          
  70: 6c70-A azs0-A   253 - 284 <=>   69 - 100   (LEU  339  - THR  370  <=> PRO   69  - LEU  100 )                          
  70: 6c70-A azs0-A   285 - 290 <=>  102 - 107   (LYS  371  - ASN  376  <=> ARG  102  - PHE  107 )                          
  70: 6c70-A azs0-A   369 - 372 <=>  142 - 145   (LEU  455  - SER  458  <=> GLU  142  - ALA  145 )                          
  71: 6c70-A a3do-A    64 -  87 <=>    3 -  26   (ASP   66  - TYR   89  <=> GLU    3  - ALA   26 )                          
  71: 6c70-A a3do-A   257 - 287 <=>   30 -  60   (VAL  343  - ASN  373  <=> ASP   30  - ARG   60 )                          
  71: 6c70-A a3do-A   288 - 312 <=>   66 -  90   (GLY  374  - ILE  398  <=> ILE   66  - ARG   90 )                          
  71: 6c70-A a3do-A   314 - 317 <=>   92 -  95   (GLY  400  - LEU  403  <=> SER   92  - ASN   95 )                          
  71: 6c70-A a3do-A   319 - 333 <=>   96 - 110   (GLU  405  - TRP  419  <=> ALA   96  - ALA  110 )                          
  71: 6c70-A a3do-A   340 - 343 <=>  113 - 116   (ALA  426  - PHE  429  <=> LEU  113  - SER  116 )                          
  72: 6c70-A azhm-A     8 -  20 <=>    8 -  20   (ALA   10  - VAL   22  <=> PRO    8  - GLY   20 )                          
  72: 6c70-A azhm-A    36 -  39 <=>   21 -  24   (HIS   38  - TYR   41  <=> LEU   21  - GLU   24 )                          
  72: 6c70-A azhm-A    61 -  64 <=>  615 - 618   (GLU   63  - ASP   66  <=> HIS  615  - MET  618 )                          
  72: 6c70-A azhm-A    67 -  91 <=>  619 - 643   (ASP   69  - ARG   93  <=> LEU  619  - GLN  643 )                          
  72: 6c70-A azhm-A   261 - 265 <=>  645 - 649   (TYR  347  - LEU  351  <=> MET  645  - ALA  649 )                          
  72: 6c70-A azhm-A   267 - 280 <=>  650 - 663   (LEU  353  - ALA  366  <=> TYR  650  - ALA  663 )                          
  72: 6c70-A azhm-A   283 - 291 <=>  664 - 672   (ALA  369  - VAL  377  <=> GLN  664  - TRP  672 )                          
  72: 6c70-A azhm-A   328 - 332 <=>  720 - 724   (ALA  414  - HIS  418  <=> HIS  720  - PRO  724 )                          
  72: 6c70-A azhm-A   334 - 338 <=>  725 - 729   (TYR  420  - GLU  424  <=> LEU  725  - PRO  729 )                          
  73: 6c70-A bn4c-A    59 -  66 <=>   20 -  27   (MET   61  - ASP   68  <=> SER   20  - ASN   27 )                          
  73: 6c70-A bn4c-A   252 - 257 <=>   52 -  57   (ARG  338  - VAL  343  <=> GLU   52  - ALA   57 )                          
  73: 6c70-A bn4c-A   259 - 266 <=>   58 -  65   (ASP  345  - LEU  352  <=> LYS   58  - GLY   65 )                          
  73: 6c70-A bn4c-A   269 - 309 <=>   68 - 108   (MET  355  - LEU  395  <=> SER   68  - HIS  108 )                          
  73: 6c70-A bn4c-A   365 - 388 <=>  174 - 197   (VAL  451  - LYS  474  <=> HIS  174  - ALA  197 )                          
  74: 6c70-A a71z-A     1 -   5 <=>  590 - 594   (PHE    3  - GLY    7  <=> GLU  590  - PHE  594 )                          
  74: 6c70-A a71z-A    30 -  33 <=>  598 - 601   (GLU   32  - LYS   35  <=> ASN  598  - ARG  601 )                          
  74: 6c70-A a71z-A    36 -  39 <=>  602 - 605   (HIS   38  - TYR   41  <=> GLY  602  - GLY  605 )                          
  74: 6c70-A a71z-A    42 -  45 <=>  606 - 609   (VAL   44  - LEU   47  <=> TRP  606  - LEU  609 )                          
  74: 6c70-A a71z-A    64 -  98 <=>  696 - 730   (ASP   66  - THR  100  <=> ASP  696  - PRO  730 )                          
  74: 6c70-A a71z-A   253 - 286 <=>  731 - 764   (LEU  339  - VAL  372  <=> ASP  731  - LEU  764 )                          
  74: 6c70-A a71z-A   288 - 291 <=>  780 - 783   (GLY  374  - VAL  377  <=> PHE  780  - LEU  783 )                          
  74: 6c70-A a71z-A   332 - 337 <=>  834 - 839   (HIS  418  - SER  423  <=> LYS  834  - GLU  839 )                          
  75: 6c70-A biar-A    10 -  17 <=>   69 -  76   (LEU   12  - MET   19  <=> VAL   69  - LEU   76 )                          
  75: 6c70-A biar-A    64 -  92 <=>  192 - 220   (ASP   66  - SER   94  <=> ASP  192  - LEU  220 )                          
  75: 6c70-A biar-A    93 -  96 <=>  223 - 226   (LYS   95  - TYR   98  <=> GLY  223  - PRO  226 )                          
  75: 6c70-A biar-A   118 - 121 <=>  233 - 236   (PHE  120  - LEU  123  <=> THR  233  - ASP  236 )                          
  75: 6c70-A biar-A   135 - 143 <=>  247 - 255   (GLY  137  - SER  145  <=> VAL  247  - VAL  255 )                          
  75: 6c70-A biar-A   145 - 151 <=>  256 - 262   (THR  147  - GLU  153  <=> CYS  256  - PRO  262 )                          
  75: 6c70-A biar-A   152 - 156 <=>  264 - 268   (ASP  154  - PRO  173  <=> HIS  264  - LYS  268 )                          
  75: 6c70-A biar-A   178 - 204 <=>  277 - 303   (LEU  195  - LEU  221  <=> VAL  277  - THR  303 )                          
  75: 6c70-A biar-A   258 - 261 <=>  312 - 315   (GLY  344  - TYR  347  <=> ASP  312  - LEU  315 )                          
  75: 6c70-A biar-A   262 - 285 <=>  321 - 344   (GLY  348  - LYS  371  <=> SER  321  - HIS  344 )                          
  75: 6c70-A biar-A   286 - 289 <=>  346 - 349   (VAL  372  - VAL  375  <=> LEU  346  - ASN  349 )                          
  75: 6c70-A biar-A   327 - 333 <=>  473 - 479   (ALA  413  - TRP  419  <=> TRP  473  - TYR  479 )                          
  75: 6c70-A biar-A   338 - 346 <=>  534 - 542   (GLU  424  - ILE  432  <=> ALA  534  - VAL  542 )                          
  76: 6c70-A bjya-A    30 -  56 <=>    4 -  30   (GLU   32  - VAL   58  <=> ILE    4  - LYS   30 )                          
  76: 6c70-A bjya-A    63 -  98 <=>   42 -  77   (ASP   65  - THR  100  <=> GLN   42  - ASN   77 )                          
  76: 6c70-A bjya-A   255 - 258 <=>   78 -  81   (THR  341  - GLY  344  <=> ILE   78  - GLU   81 )                          
  76: 6c70-A bjya-A   261 - 280 <=>   82 - 101   (TYR  347  - ALA  366  <=> THR   82  - ARG  101 )                          
  76: 6c70-A bjya-A   296 - 304 <=>  121 - 129   (VAL  382  - LEU  390  <=> ALA  121  - LEU  129 )                          
  77: 6c70-A a208-A    65 -  88 <=>   36 -  59   (VAL   67  - PHE   90  <=> LYS   36  - LEU   59 )                          
  77: 6c70-A a208-A    90 -  93 <=>   60 -  63   (VAL   92  - LYS   95  <=> LEU   60  - ASP   63 )                          
  77: 6c70-A a208-A   260 - 281 <=>   64 -  85   (ALA  346  - TYR  367  <=> GLY   64  - CYS   85 )                          
  77: 6c70-A a208-A   283 - 286 <=>   86 -  89   (ALA  369  - VAL  372  <=> ASP   86  - LYS   89 )                          
  77: 6c70-A a208-A   287 - 290 <=>  110 - 113   (ASN  373  - ASN  376  <=> GLY  110  - HIS  113 )                          
  78: 6c70-A bc8u-A     8 -  11 <=>  435 - 438   (ALA   10  - LEU   13  <=> GLY  435  - PRO  438 )                          
  78: 6c70-A bc8u-A    31 -  34 <=>  441 - 444   (GLY   33  - PHE   36  <=> ASN  441  - PRO  444 )                          
  78: 6c70-A bc8u-A    36 -  63 <=>  445 - 472   (HIS   38  - ASP   65  <=> TRP  445  - GLU  472 )                          
  78: 6c70-A bc8u-A    64 -  90 <=>  474 - 500   (ASP   66  - VAL   92  <=> THR  474  - PHE  500 )                          
  78: 6c70-A bc8u-A    92 -  95 <=>  501 - 504   (SER   94  - PHE   97  <=> PRO  501  - GLU  504 )                          
  78: 6c70-A bc8u-A   261 - 289 <=>  507 - 535   (TYR  347  - VAL  375  <=> ARG  507  - SER  535 )                          
  79: 6c70-A a3m4-A    64 - 104 <=>   69 - 109   (ASP   66  - ASN  106  <=> ALA   69  - PHE  109 )                          
  79: 6c70-A a3m4-A   109 - 114 <=>  303 - 308   (PRO  111  - SER  116  <=> SER  303  - CYS  308 )                          
  79: 6c70-A a3m4-A   121 - 124 <=>  310 - 313   (LEU  123  - THR  126  <=> ILE  310  - SER  313 )                          
  79: 6c70-A a3m4-A   130 - 134 <=>  315 - 319   (LEU  132  - ALA  136  <=> THR  315  - ALA  319 )                          
  79: 6c70-A a3m4-A   230 - 233 <=>  341 - 344   (LYS  316  - GLU  319  <=> VAL  341  - LYS  344 )                          
  79: 6c70-A a3m4-A   243 - 246 <=>  360 - 363   (TRP  329  - ARG  332  <=> LEU  360  - LEU  363 )                          
  79: 6c70-A a3m4-A   256 - 259 <=>  446 - 449   (ALA  342  - ASP  345  <=> MET  446  - GLU  449 )                          
  79: 6c70-A a3m4-A   261 - 289 <=>  452 - 480   (TYR  347  - VAL  375  <=> ILE  452  - GLN  480 )                          
  79: 6c70-A a3m4-A   333 - 336 <=>  525 - 528   (TRP  419  - GLY  422  <=> THR  525  - SER  528 )                          
  80: 6c70-A bca5-A     1 -   5 <=>   42 -  46   (PHE    3  - GLY    7  <=> PRO   42  - PHE   46 )                          
  80: 6c70-A bca5-A    26 -  29 <=>   49 -  52   (ASN   28  - SER   31  <=> ASN   49  - LEU   52 )                          
  80: 6c70-A bca5-A    36 -  39 <=>   59 -  62   (HIS   38  - TYR   41  <=> ASP   59  - ALA   62 )                          
  80: 6c70-A bca5-A    52 -  60 <=>  186 - 194   (GLY   54  - MET   62  <=> ALA  186  - LEU  194 )                          
  80: 6c70-A bca5-A    64 -  94 <=>  203 - 233   (ASP   66  - ILE   96  <=> ARG  203  - TRP  233 )                          
  80: 6c70-A bca5-A   255 - 286 <=>  235 - 266   (THR  341  - VAL  372  <=> ALA  235  - ARG  266 )                          
  80: 6c70-A bca5-A   287 - 290 <=>  269 - 272   (ASN  373  - ASN  376  <=> LEU  269  - ARG  272 )                          
  80: 6c70-A bca5-A   298 - 306 <=>  314 - 322   (GLY  384  - GLN  392  <=> THR  314  - CYS  322 )                          
  80: 6c70-A bca5-A   326 - 333 <=>  440 - 447   (GLU  412  - TRP  419  <=> VAL  440  - GLY  447 )                          
  81: 6c70-A a335-A    63 -  66 <=>    6 -   9   (ASP   65  - ASP   68  <=> PRO    6  - GLY    9 )                          
  81: 6c70-A a335-A    68 -  97 <=>   10 -  39   (LEU   70  - LYS   99  <=> HIS   10  - GLY   39 )                          
  81: 6c70-A a335-A    99 - 102 <=>   40 -  43   (LEU  101  - TRP  104  <=> ALA   40  - GLY   43 )                          
  81: 6c70-A a335-A   248 - 251 <=>   45 -  48   (LYS  334  - VAL  337  <=> GLY   45  - ALA   48 )                          
  81: 6c70-A a335-A   254 - 286 <=>   49 -  81   (VAL  340  - VAL  372  <=> PRO   49  - GLY   81 )                          
  81: 6c70-A a335-A   291 - 294 <=>   83 -  86   (VAL  377  - ALA  380  <=> GLY   83  - SER   86 )                          
  81: 6c70-A a335-A   304 - 307 <=>  142 - 145   (LEU  390  - VAL  393  <=> ARG  142  - VAL  145 )                          
  81: 6c70-A a335-A   312 - 316 <=>  220 - 224   (ILE  398  - ARG  402  <=> GLY  220  - CYS  224 )                          
  81: 6c70-A a335-A   335 - 338 <=>  248 - 251   (ASP  421  - GLU  424  <=> GLN  248  - GLU  251 )                          
  82: 6c70-A bjxy-A    51 -  89 <=>   59 -  97   (TYR   53  - PRO   91  <=> CYS   59  - THR   97 )                          
  82: 6c70-A bjxy-A    92 -  98 <=>   98 - 104   (SER   94  - THR  100  <=> LEU   98  - ASP  104 )                          
  82: 6c70-A bjxy-A   255 - 282 <=>  106 - 133   (THR  341  - GLN  368  <=> ARG  106  - GLY  133 )                          
  82: 6c70-A bjxy-A   284 - 291 <=>  134 - 141   (THR  370  - VAL  377  <=> GLY  134  - ASN  141 )                          
  82: 6c70-A bjxy-A   300 - 308 <=>  148 - 156   (LEU  386  - PHE  394  <=> LYS  148  - THR  156 )                          
  82: 6c70-A bjxy-A   314 - 319 <=>  319 - 324   (GLY  400  - GLU  405  <=> THR  319  - THR  324 )                          
  82: 6c70-A bjxy-A   322 - 325 <=>  341 - 344   (SER  408  - MET  411  <=> ASN  341  - GLY  344 )                          
  82: 6c70-A bjxy-A   349 - 354 <=>  345 - 350   (GLN  435  - ALA  440  <=> PRO  345  - ALA  350 )                          
  82: 6c70-A bjxy-A   367 - 370 <=>  354 - 357   (LEU  453  - PHE  456  <=> ARG  354  - SER  357 )                          
  83: 6c70-A bclr-A    60 -  95 <=>  529 - 564   (MET   62  - PHE   97  <=> MET  529  - ARG  564 )                          
  83: 6c70-A bclr-A   261 - 281 <=>  566 - 586   (TYR  347  - TYR  367  <=> ALA  566  - ILE  586 )                          
  84: 6c70-A ay5f-A    62 - 102 <=>  322 - 362   (SER   64  - TRP  104  <=> VAL  322  - ARG  362 )                          
  84: 6c70-A ay5f-A   103 - 106 <=>  364 - 367   (ASN  105  - ASN  108  <=> GLY  364  - PRO  367 )                          
  84: 6c70-A ay5f-A   108 - 111 <=>  374 - 377   (HIS  110  - PHE  113  <=> GLU  374  - LEU  377 )                          
  84: 6c70-A ay5f-A   112 - 119 <=>  415 - 422   (ALA  114  - HIS  121  <=> LYS  415  - ARG  422 )                          
  84: 6c70-A ay5f-A   248 - 281 <=>  426 - 459   (LYS  334  - TYR  367  <=> ALA  426  - SER  459 )                          
  84: 6c70-A ay5f-A   284 - 288 <=>  460 - 464   (THR  370  - GLY  374  <=> GLU  460  - THR  464 )                          
  84: 6c70-A ay5f-A   330 - 333 <=>  617 - 620   (SER  416  - TRP  419  <=> LEU  617  - LYS  620 )                          
  84: 6c70-A ay5f-A   335 - 338 <=>  621 - 624   (ASP  421  - GLU  424  <=> ARG  621  - THR  624 )                          
  85: 6c70-A bal4-A   227 - 231 <=>    1 -   5   (GLY  313  - LYS  317  <=> MET    1  - GLN    5 )                          
  85: 6c70-A bal4-A   235 - 238 <=>    6 -   9   (LEU  321  - SER  324  <=> GLN    6  - THR    9 )                          
  85: 6c70-A bal4-A   241 - 258 <=>   10 -  27   (LYS  327  - GLY  344  <=> SER   10  - VAL   27 )                          
  85: 6c70-A bal4-A   264 - 289 <=>   30 -  55   (ALA  350  - VAL  375  <=> ALA   30  - ASP   55 )                          
  85: 6c70-A bal4-A   292 - 331 <=>   56 -  95   (TYR  378  - CYS  417  <=> ALA   56  - ASP   95 )                          
  85: 6c70-A bal4-A   342 - 356 <=>   98 - 112   (THR  428  - SER  442  <=> GLN   98  - ARG  112 )                          
  85: 6c70-A bal4-A   364 - 383 <=>  116 - 135   (THR  450  - VAL  469  <=> ALA  116  - ALA  135 )                          
  85: 6c70-A bal4-A   385 - 388 <=>  136 - 139   (VAL  471  - LYS  474  <=> LEU  136  - GLN  139 )                          
  86: 6c70-A a1gv-A    65 -  94 <=>    2 -  31   (VAL   67  - ILE   96  <=> ASP    2  - ASP   31 )                          
  86: 6c70-A a1gv-A   257 - 289 <=>   33 -  65   (VAL  343  - VAL  375  <=> LEU   33  - GLY   65 )                          
  87: 6c70-A a7a6-A    80 -  83 <=>   31 -  34   (HIS   82  - VAL   85  <=> CYS   31  - HIS   34 )                          
  87: 6c70-A a7a6-A    86 -  89 <=>   35 -  38   (ILE   88  - PRO   91  <=> LEU   35  - PRO   38 )                          
  87: 6c70-A a7a6-A    92 -  95 <=>   39 -  42   (SER   94  - PHE   97  <=> SER   39  - ALA   42 )                          
  87: 6c70-A a7a6-A   124 - 127 <=>   46 -  49   (THR  126  - ARG  129  <=> ASP   46  - VAL   49 )                          
  87: 6c70-A a7a6-A   167 - 171 <=>  218 - 222   (ASN  184  - GLY  188  <=> GLU  218  - LYS  222 )                          
  87: 6c70-A a7a6-A   288 - 331 <=>  231 - 274   (GLY  374  - CYS  417  <=> SER  231  - GLU  274 )                          
  87: 6c70-A a7a6-A   332 - 336 <=>  276 - 280   (HIS  418  - GLY  422  <=> HIS  276  - SER  280 )                          
  87: 6c70-A a7a6-A   337 - 352 <=>  311 - 326   (SER  423  - GLN  438  <=> GLU  311  - THR  326 )                          
  87: 6c70-A a7a6-A   353 - 356 <=>  328 - 331   (LYS  439  - SER  442  <=> PHE  328  - GLN  331 )                          
  87: 6c70-A a7a6-A   364 - 388 <=>  334 - 358   (THR  450  - LYS  474  <=> GLU  334  - GLY  358 )                          
  88: 6c70-A bo40-A     9 -  12 <=>   62 -  65   (ASP   11  - PRO   14  <=> SER   62  - LEU   65 )                          
  88: 6c70-A bo40-A    31 -  35 <=>   91 -  95   (GLY   33  - PRO   37  <=> VAL   91  - ALA   95 )                          
  88: 6c70-A bo40-A    64 -  93 <=>  197 - 226   (ASP   66  - LYS   95  <=> ARG  197  - SER  226 )                          
  88: 6c70-A bo40-A    96 -  99 <=>  232 - 235   (TYR   98  - LEU  101  <=> GLY  232  - ALA  235 )                          
  88: 6c70-A bo40-A   257 - 286 <=>  237 - 266   (VAL  343  - VAL  372  <=> GLN  237  - ARG  266 )                          
  88: 6c70-A bo40-A   287 - 291 <=>  271 - 275   (ASN  373  - VAL  377  <=> GLU  271  - GLY  275 )                          
  88: 6c70-A bo40-A   324 - 327 <=>  484 - 487   (VAL  410  - ALA  413  <=> TYR  484  - LEU  487 )                          
  88: 6c70-A bo40-A   330 - 333 <=>  488 - 491   (SER  416  - TRP  419  <=> MET  488  - GLN  491 )                          
  88: 6c70-A bo40-A   335 - 338 <=>  492 - 495   (ASP  421  - GLU  424  <=> LEU  492  - HIS  495 )                          
  89: 6c70-A bgus-A    59 -  62 <=>  141 - 144   (MET   61  - SER   64  <=> PHE  141  - MET  144 )                          
  89: 6c70-A bgus-A    64 -  91 <=>  145 - 172   (ASP   66  - ARG   93  <=> THR  145  - GLU  172 )                          
  89: 6c70-A bgus-A    94 -  97 <=>  173 - 176   (ILE   96  - LYS   99  <=> PRO  173  - PRO  176 )                          
  89: 6c70-A bgus-A   100 - 106 <=>  177 - 183   (ALA  102  - ASN  108  <=> SER  177  - PRO  183 )                          
  89: 6c70-A bgus-A   213 - 222 <=>  187 - 196   (LEU  230  - GLU  239  <=> THR  187  - LYS  196 )                          
  89: 6c70-A bgus-A   251 - 254 <=>  249 - 252   (VAL  337  - VAL  340  <=> LEU  249  - LEU  252 )                          
  89: 6c70-A bgus-A   261 - 286 <=>  296 - 321   (TYR  347  - VAL  372  <=> LYS  296  - HIS  321 )                          
  89: 6c70-A bgus-A   289 - 295 <=>  361 - 367   (VAL  375  - THR  381  <=> ASN  361  - LEU  367 )                          
  90: 6c70-A bkdo-A     1 -   4 <=>  427 - 430   (PHE    3  - GLN    6  <=> GLY  427  - PHE  430 )                          
  90: 6c70-A bkdo-A     8 -  20 <=>  467 - 479   (ALA   10  - VAL   22  <=> ALA  467  - ASP  479 )                          
  90: 6c70-A bkdo-A    65 -  93 <=>  494 - 522   (VAL   67  - LYS   95  <=> ALA  494  - VAL  522 )                          
  90: 6c70-A bkdo-A    95 - 104 <=>  523 - 532   (PHE   97  - ASN  106  <=> ARG  523  - ARG  532 )                          
  90: 6c70-A bkdo-A   256 - 260 <=>  541 - 545   (ALA  342  - ALA  346  <=> LYS  541  - GLY  545 )                          
  90: 6c70-A bkdo-A   261 - 286 <=>  547 - 572   (TYR  347  - VAL  372  <=> VAL  547  - ILE  572 )                          
  90: 6c70-A bkdo-A   287 - 312 <=>  574 - 599   (ASN  373  - ILE  398  <=> GLY  574  - GLY  599 )                          
  90: 6c70-A bkdo-A   369 - 381 <=>  601 - 613   (LEU  455  - PHE  467  <=> PHE  601  - LYS  613 )                          
  91: 6c70-A biys-A     1 -   4 <=>  502 - 505   (PHE    3  - GLN    6  <=> PRO  502  - LYS  505 )                          
  91: 6c70-A biys-A     7 -  10 <=>  508 - 511   (VAL    9  - LEU   12  <=> ALA  508  - GLU  511 )                          
  91: 6c70-A biys-A    65 - 105 <=>  533 - 573   (VAL   67  - PRO  107  <=> PRO  533  - GLN  573 )                          
  91: 6c70-A biys-A   252 - 260 <=>  575 - 583   (ARG  338  - ALA  346  <=> PRO  575  - GLY  583 )                          
  91: 6c70-A biys-A   261 - 288 <=>  585 - 612   (TYR  347  - GLY  374  <=> VAL  585  - VAL  612 )                          
  91: 6c70-A biys-A   290 - 310 <=>  613 - 633   (ASN  376  - PHE  396  <=> GLY  613  - PHE  633 )                          
  91: 6c70-A biys-A   370 - 380 <=>  638 - 648   (PHE  456  - TYR  466  <=> ASP  638  - LEU  648 )                          
  92: 6c70-A bndc-A     3 -   6 <=>  897 - 900   (HIS    5  - LEU    8  <=> THR  897  - ILE  900 )                          
  92: 6c70-A bndc-A     9 -  15 <=>  901 - 907   (ASP   11  - ARG   17  <=> ARG  901  - VAL  907 )                          
  92: 6c70-A bndc-A    34 -  38 <=>  945 - 949   (PHE   36  - ILE   40  <=> GLY  945  - ASP  949 )                          
  92: 6c70-A bndc-A    41 -  53 <=>  952 - 964   (ILE   43  - MET   55  <=> ASN  952  - ASP  964 )                          
  92: 6c70-A bndc-A    59 -  89 <=>  971 -1001   (MET   61  - PRO   91  <=> TRP  971  - LYS 1001 )                          
  92: 6c70-A bndc-A    92 -  95 <=> 1003 -1006   (SER   94  - PHE   97  <=> ARG 1003  - ASP 1006 )                          
  92: 6c70-A bndc-A   260 - 280 <=> 1009 -1029   (ALA  346  - ALA  366  <=> VAL 1009  - CYS 1029 )                          
  93: 6c70-A bdef-A    59 -  62 <=>    1 -   4   (MET   61  - SER   64  <=> MET    1  - ASP    4 )                          
  93: 6c70-A bdef-A    67 -  93 <=>    5 -  31   (ASP   69  - LYS   95  <=> THR    5  - ALA   31 )                          
  93: 6c70-A bdef-A    95 -  98 <=>   32 -  35   (PHE   97  - THR  100  <=> SER   32  - ALA   35 )                          
  93: 6c70-A bdef-A   257 - 283 <=>   36 -  62   (VAL  343  - ALA  369  <=> ALA   36  - ARG   62 )                          
  93: 6c70-A bdef-A   285 - 289 <=>   63 -  67   (LYS  371  - VAL  375  <=> LYS   63  - ALA   67 )                          
  94: 6c70-A bfvn-A     2 -   6 <=>  765 - 769   (LYS    4  - LEU    8  <=> ARG  765  - ASP  769 )                          
  94: 6c70-A bfvn-A     9 -  12 <=>  770 - 773   (ASP   11  - PRO   14  <=> PHE  770  - ALA  773 )                          
  94: 6c70-A bfvn-A    32 -  36 <=> 1052 -1056   (LYS   34  - HIS   38  <=> TYR 1052  - ILE 1056 )                          
  94: 6c70-A bfvn-A    45 -  48 <=> 1215 -1218   (LEU   47  - LEU   50  <=> LEU 1215  - ASN 1218 )                          
  94: 6c70-A bfvn-A    64 -  67 <=> 1232 -1235   (ASP   66  - ASP   69  <=> MET 1232  - ASP 1235 )                          
  94: 6c70-A bfvn-A    69 -  89 <=> 1236 -1256   (THR   71  - PRO   91  <=> TYR 1236  - VAL 1256 )                          
  94: 6c70-A bfvn-A    91 -  94 <=> 1257 -1260   (ARG   93  - ILE   96  <=> SER 1257  - SER 1260 )                          
  94: 6c70-A bfvn-A   259 - 286 <=> 1261 -1288   (ASP  345  - VAL  372  <=> PRO 1261  - THR 1288 )                          
  94: 6c70-A bfvn-A   288 - 291 <=> 1379 -1382   (GLY  374  - VAL  377  <=> ARG 1379  - ARG 1382 )                          
  94: 6c70-A bfvn-A   328 - 332 <=> 1396 -1400   (ALA  414  - HIS  418  <=> GLU 1396  - SER 1400 )                          
  94: 6c70-A bfvn-A   335 - 339 <=> 1401 -1405   (ASP  421  - GLU  425  <=> ASN 1401  - ASN 1405 )                          
  95: 6c70-A bg9t-A    16 -  19 <=>   46 -  49   (VAL   18  - GLY   21  <=> ALA   46  - ILE   49 )                          
  95: 6c70-A bg9t-A    29 -  33 <=>   53 -  57   (SER   31  - LYS   35  <=> CYS   53  - ASN   57 )                          
  95: 6c70-A bg9t-A    35 -  62 <=>   58 -  85   (PRO   37  - SER   64  <=> LYS   58  - ARG   85 )                          
  95: 6c70-A bg9t-A    63 -  95 <=>   90 - 122   (ASP   65  - PHE   97  <=> ALA   90  - HIS  122 )                          
  95: 6c70-A bg9t-A   256 - 286 <=>  123 - 153   (ALA  342  - VAL  372  <=> GLY  123  - THR  153 )                          
  95: 6c70-A bg9t-A   287 - 290 <=>  156 - 159   (ASN  373  - ASN  376  <=> ALA  156  - SER  159 )                          
  96: 6c70-A beus-A    64 - 102 <=>   16 -  54   (ASP   66  - TRP  104  <=> THR   16  - ASN   54 )                          
  96: 6c70-A beus-A   252 - 286 <=>   56 -  90   (ARG  338  - VAL  372  <=> ALA   56  - GLN   90 )                          
  96: 6c70-A beus-A   287 - 290 <=>   93 -  96   (ASN  373  - ASN  376  <=> TYR   93  - THR   96 )                          
  96: 6c70-A beus-A   315 - 318 <=>  154 - 157   (ASN  401  - ILE  404  <=> GLU  154  - GLU  157 )                          
  96: 6c70-A beus-A   355 - 358 <=>  160 - 163   (MET  441  - SER  444  <=> GLU  160  - THR  163 )                          
  97: 6c70-A ayry-A    28 -  61 <=>    3 -  36   (TYR   30  - GLU   63  <=> HIS    3  - TRP   36 )                          
  97: 6c70-A ayry-A    62 -  65 <=>   41 -  44   (SER   64  - VAL   67  <=> ARG   41  - ILE   44 )                          
  97: 6c70-A ayry-A    66 -  69 <=>   54 -  57   (ASP   68  - THR   71  <=> ILE   54  - VAL   57 )                          
  97: 6c70-A ayry-A    70 -  78 <=>   59 -  67   (ALA   72  - PHE   80  <=> PRO   59  - ILE   67 )                          
  97: 6c70-A ayry-A    79 -  95 <=>   69 -  85   (LEU   81  - PHE   97  <=> LEU   69  - ASP   85 )                          
  97: 6c70-A ayry-A   258 - 286 <=>   87 - 115   (GLY  344  - VAL  372  <=> ARG   87  - HIS  115 )                          
  97: 6c70-A ayry-A   287 - 291 <=>  120 - 124   (ASN  373  - VAL  377  <=> ALA  120  - THR  124 )                          
  97: 6c70-A ayry-A   293 - 316 <=>  125 - 148   (ALA  379  - ARG  402  <=> SER  125  - THR  148 )                          
  97: 6c70-A ayry-A   317 - 321 <=>  151 - 155   (LEU  403  - SER  407  <=> LEU  151  - HIS  155 )                          
  97: 6c70-A ayry-A   352 - 355 <=>  156 - 159   (GLN  438  - MET  441  <=> ALA  156  - ARG  159 )                          
  98: 6c70-A bpnq-A   109 - 113 <=>   10 -  14   (PRO  111  - GLU  115  <=> ARG   10  - ARG   14 )                          
  98: 6c70-A bpnq-A   116 - 144 <=>   15 -  43   (ALA  118  - TRP  146  <=> GLN   15  - GLY   43 )                          
  98: 6c70-A bpnq-A   185 - 201 <=>   50 -  66   (LEU  202  - SER  218  <=> PRO   50  - ALA   66 )                          
  98: 6c70-A bpnq-A   202 - 213 <=>   68 -  79   (TRP  219  - LEU  230  <=> SER   68  - SER   79 )                          
  98: 6c70-A bpnq-A   214 - 217 <=>   81 -  84   (LYS  231  - MET  234  <=> ALA   81  - TYR   84 )                          
  98: 6c70-A bpnq-A   243 - 269 <=>   85 - 111   (TRP  329  - MET  355  <=> CYS   85  - ALA  111 )                          
  98: 6c70-A bpnq-A   303 - 306 <=>  117 - 120   (THR  389  - GLN  392  <=> LYS  117  - LEU  120 )                          
  98: 6c70-A bpnq-A   307 - 320 <=>  122 - 135   (VAL  393  - GLU  406  <=> ASP  122  - ASP  135 )                          
  98: 6c70-A bpnq-A   354 - 357 <=>  139 - 142   (ALA  440  - ILE  443  <=> ALA  139  - ILE  142 )                          
  98: 6c70-A bpnq-A   360 - 364 <=>  145 - 149   (ALA  446  - THR  450  <=> ARG  145  - SER  149 )                          
  98: 6c70-A bpnq-A   367 - 374 <=>  152 - 159   (LEU  453  - LEU  460  <=> TRP  152  - ASP  159 )                          
  99: 6c70-A bhbt-A    59 -  62 <=>    1 -   4   (MET   61  - SER   64  <=> MET    1  - ASP    4 )                          
  99: 6c70-A bhbt-A    67 -  96 <=>    5 -  34   (ASP   69  - TYR   98  <=> THR    5  - ALA   34 )                          
  99: 6c70-A bhbt-A   257 - 286 <=>   36 -  65   (VAL  343  - VAL  372  <=> ALA   36  - GLY   65 )                          
  99: 6c70-A bhbt-A   287 - 290 <=>   67 -  70   (ASN  373  - ASN  376  <=> LYS   67  - ALA   70 )                          
  99: 6c70-A bhbt-A   312 - 317 <=>  232 - 237   (ILE  398  - LEU  403  <=> ASP  232  - PHE  237 )                          
  99: 6c70-A bhbt-A   324 - 327 <=>  248 - 251   (VAL  410  - ALA  413  <=> LEU  248  - ARG  251 )                          
  99: 6c70-A bhbt-A   330 - 333 <=>  252 - 255   (SER  416  - TRP  419  <=> PHE  252  - GLY  255 )                          
  99: 6c70-A bhbt-A   336 - 339 <=>  256 - 259   (GLY  422  - GLU  425  <=> GLY  256  - GLY  259 )                          
 100: 6c70-A bnni-A    27 -  30 <=>   31 -  34   (TYR   29  - GLU   32  <=> ALA   31  - CYS   34 )                          
 100: 6c70-A bnni-A    37 -  46 <=>   55 -  64   (ARG   39  - LEU   48  <=> LEU   55  - PRO   64 )                          
 100: 6c70-A bnni-A    63 -  89 <=>  278 - 304   (ASP   65  - PRO   91  <=> ASP  278  - ILE  304 )                          
 100: 6c70-A bnni-A    91 -  98 <=>  305 - 312   (ARG   93  - THR  100  <=> THR  305  - LEU  312 )                          
 100: 6c70-A bnni-A   103 - 106 <=>  318 - 321   (ASN  105  - ASN  108  <=> GLY  318  - PRO  321 )                          
 100: 6c70-A bnni-A   134 - 139 <=>  339 - 344   (ALA  136  - PHE  141  <=> SER  339  - THR  344 )                          
 100: 6c70-A bnni-A   143 - 146 <=>  345 - 348   (SER  145  - GLY  148  <=> PRO  345  - GLY  348 )                          
 100: 6c70-A bnni-A   157 - 160 <=>  349 - 352   (ARG  174  - ILE  177  <=> GLU  349  - ALA  352 )                          
 100: 6c70-A bnni-A   185 - 205 <=>  356 - 376   (LEU  202  - PHE  222  <=> VAL  356  - VAL  376 )                          
 100: 6c70-A bnni-A   250 - 253 <=>  380 - 383   (VAL  336  - LEU  339  <=> VAL  380  - CYS  383 )                          
 100: 6c70-A bnni-A   255 - 282 <=>  384 - 411   (THR  341  - GLN  368  <=> TYR  384  - ASP  411 )                          
 100: 6c70-A bnni-A   284 - 289 <=>  412 - 417   (THR  370  - VAL  375  <=> THR  412  - GLU  417 )                          
 100: 6c70-A bnni-A   329 - 332 <=>  461 - 464   (TYR  415  - HIS  418  <=> LEU  461  - SER  464 )                          
 100: 6c70-A bnni-A   335 - 339 <=>  465 - 469   (ASP  421  - GLU  425  <=> LYS  465  - ASN  469 )                          
 101: 6c70-A bo7j-A    34 -  43 <=>    1 -  10   (PHE   36  - THR   45  <=> MET    1  - ALA   10 )                          
 101: 6c70-A bo7j-A    45 -  57 <=>  172 - 184   (LEU   47  - ASN   59  <=> GLU  172  - ALA  184 )                          
 101: 6c70-A bo7j-A    59 -  62 <=>  188 - 191   (MET   61  - SER   64  <=> GLY  188  - LYS  191 )                          
 101: 6c70-A bo7j-A    67 -  93 <=>  193 - 219   (ASP   69  - LYS   95  <=> ARG  193  - ASP  219 )                          
 101: 6c70-A bo7j-A    96 -  99 <=>  220 - 223   (TYR   98  - LEU  101  <=> LYS  220  - SER  223 )                          
 101: 6c70-A bo7j-A   255 - 290 <=>  225 - 260   (THR  341  - ASN  376  <=> THR  225  - ALA  260 )                          
 101: 6c70-A bo7j-A   307 - 324 <=>  269 - 286   (VAL  393  - VAL  410  <=> LEU  269  - ALA  286 )                          
 102: 6c70-A awgr-A    63 -  88 <=>    1 -  26   (ASP   65  - PHE   90  <=> MET    1  - SER   26 )                          
 102: 6c70-A awgr-A    90 -  93 <=>   27 -  30   (VAL   92  - LYS   95  <=> LYS   27  - PRO   30 )                          
 102: 6c70-A awgr-A    96 -  99 <=>   32 -  35   (TYR   98  - LEU  101  <=> GLY   32  - PRO   35 )                          
 102: 6c70-A awgr-A   259 - 281 <=>   36 -  58   (ASP  345  - TYR  367  <=> PRO   36  - ARG   58 )                          
 102: 6c70-A awgr-A   317 - 330 <=>  141 - 154   (LEU  403  - SER  416  <=> LEU  141  - ALA  154 )                          
 102: 6c70-A awgr-A   331 - 334 <=>  157 - 160   (CYS  417  - TYR  420  <=> ARG  157  - PRO  160 )                          
 102: 6c70-A awgr-A   340 - 343 <=>  161 - 164   (ALA  426  - PHE  429  <=> GLY  161  - GLN  164 )                          
 102: 6c70-A awgr-A   355 - 358 <=>  190 - 193   (MET  441  - SER  444  <=> ASN  190  - LEU  193 )                          
 102: 6c70-A awgr-A   364 - 371 <=>  196 - 203   (THR  450  - ALA  457  <=> GLU  196  - VAL  203 )                          
 102: 6c70-A awgr-A   372 - 379 <=>  206 - 213   (SER  458  - THR  465  <=> LYS  206  - VAL  213 )                          
 102: 6c70-A awgr-A   382 - 385 <=>  216 - 219   (MET  468  - VAL  471  <=> LEU  216  - LYS  219 )                          
 103: 6c70-A bfkn-A    64 -  89 <=>    3 -  28   (ASP   66  - PRO   91  <=> LYS    3  - ALA   28 )                          
 103: 6c70-A bfkn-A   257 - 287 <=>   30 -  60   (VAL  343  - ASN  373  <=> GLN   30  - ARG   60 )                          
 103: 6c70-A bfkn-A   288 - 312 <=>   66 -  90   (GLY  374  - ILE  398  <=> ILE   66  - ARG   90 )                          
 103: 6c70-A bfkn-A   322 - 327 <=>  131 - 136   (SER  408  - ALA  413  <=> ASN  131  - ARG  136 )                          
 104: 6c70-A bd27-A    15 -  20 <=>   14 -  19   (ARG   17  - VAL   22  <=> GLY   14  - GLU   19 )                          
 104: 6c70-A bd27-A    64 -  94 <=>   58 -  88   (ASP   66  - ILE   96  <=> GLU   58  - CYS   88 )                          
 104: 6c70-A bd27-A   245 - 286 <=>  106 - 147   (GLU  331  - VAL  372  <=> ARG  106  - GLN  147 )                          
 104: 6c70-A bd27-A   291 - 294 <=>  149 - 152   (VAL  377  - ALA  380  <=> GLU  149  - PRO  152 )                          
 104: 6c70-A bd27-A   334 - 337 <=>  587 - 590   (TYR  420  - SER  423  <=> PRO  587  - LEU  590 )                          
 105: 6c70-A a0lb-A    63 - 100 <=>   33 -  70   (ASP   65  - ALA  102  <=> ALA   33  - ALA   70 )                          
 105: 6c70-A a0lb-A   102 - 105 <=>   71 -  74   (TRP  104  - PRO  107  <=> SER   71  - GLY   74 )                          
 105: 6c70-A a0lb-A   248 - 286 <=>   76 - 114   (LYS  334  - VAL  372  <=> ASP   76  - SER  114 )                          
 105: 6c70-A a0lb-A   287 - 290 <=>  117 - 120   (ASN  373  - ASN  376  <=> ARG  117  - ARG  120 )                          
 106: 6c70-A bfuh-A    63 -  93 <=>    3 -  33   (ASP   65  - LYS   95  <=> TRP    3  - ARG   33 )                          
 106: 6c70-A bfuh-A    95 -  98 <=>   34 -  37   (PHE   97  - THR  100  <=> SER   34  - ARG   37 )                          
 106: 6c70-A bfuh-A   254 - 286 <=>   38 -  70   (VAL  340  - VAL  372  <=> THR   38  - TRP   70 )                          
 106: 6c70-A bfuh-A   287 - 291 <=>   72 -  76   (ASN  373  - VAL  377  <=> ALA   72  - ALA   76 )                          
 107: 6c70-A ay8b-A     1 -   5 <=>   35 -  39   (PHE    3  - GLY    7  <=> SER   35  - CYS   39 )                          
 107: 6c70-A ay8b-A     7 -  15 <=>   40 -  48   (VAL    9  - ARG   17  <=> GLU   40  - ILE   48 )                          
 107: 6c70-A ay8b-A    51 -  58 <=>   53 -  60   (TYR   53  - LEU   60  <=> LEU   53  - ALA   60 )                          
 107: 6c70-A ay8b-A    65 -  94 <=>   69 -  98   (VAL   67  - ILE   96  <=> ALA   69  - THR   98 )                          
 107: 6c70-A ay8b-A   102 - 105 <=>  138 - 141   (TRP  104  - PRO  107  <=> SER  138  - GLN  141 )                          
 107: 6c70-A ay8b-A   106 - 109 <=>  145 - 148   (ASN  108  - PRO  111  <=> VAL  145  - LYS  148 )                          
 107: 6c70-A ay8b-A   111 - 114 <=>  149 - 152   (PHE  113  - SER  116  <=> LEU  149  - ARG  152 )                          
 107: 6c70-A ay8b-A   218 - 221 <=>  158 - 161   (LYS  235  - MET  238  <=> GLN  158  - ASN  161 )                          
 107: 6c70-A ay8b-A   242 - 245 <=>  168 - 171   (TYR  328  - GLU  331  <=> GLN  168  - CYS  171 )                          
 107: 6c70-A ay8b-A   247 - 260 <=>  219 - 232   (HIS  333  - ALA  346  <=> ALA  219  - TRP  232 )                          
 107: 6c70-A ay8b-A   261 - 285 <=>  236 - 260   (TYR  347  - LYS  371  <=> ALA  236  - ASN  260 )                          
 107: 6c70-A ay8b-A   286 - 290 <=>  263 - 267   (VAL  372  - ASN  376  <=> ASP  263  - PRO  267 )                          
 108: 6c70-A bdab-A     1 -   4 <=>  120 - 123   (PHE    3  - GLN    6  <=> ALA  120  - ALA  123 )                          
 108: 6c70-A bdab-A     7 -  16 <=>  126 - 135   (VAL    9  - VAL   18  <=> ALA  126  - ASN  135 )
[truncated: 3,654,028 more chars]
