# Supplementary material for: Structural screens identify candidate human homologs of insect chemoreceptors and cryptic Drosophila gustatory receptor-like proteins
Source: eLife. 2023 Feb 20;12:e85537. doi: 10.7554/eLife.85537 (PMC9998090; doi:10.7554/eLife.85537)
Supplement: Source data 3. — Individual text files represent the output of the Dali AF-DB search using the indicated query candidate seven transmembrane domain ion channels (7TMICs) from Trypanosoma (GRL1), D. melanogaster (Grls), or H. sapiens (PHTF1/2) and the structural proteomic dataset of D. melanogaster. [file elife-85537-data3.zip]

Archive with 15 entries (15 files):
- Dmel_DmelGrl36a.txt
- Dmel_DmelGrl36b.txt
- Dmel_DmelGrl40a.txt
- Dmel_DmelGrl43a.txt
- Dmel_DmelGrl58a.txt
- Dmel_DmelGrl62a.txt
- Dmel_DmelGrl62b.txt
- Dmel_DmelGrl62c.txt
- Dmel_DmelGrl65a.txt
- Dmel_DmelGrlHz.txt
- Dmel_DmelPhtf.txt
- Dmel_HsapPHTF1.txt
- Dmel_HsapPHTF2.txt
- Dmel_LinfGRL1.txt
- Dmel_TbruGRL1.txt
