# Supplementary material for: Structural screens identify candidate human homologs of insect chemoreceptors and cryptic Drosophila gustatory receptor-like proteins
Source: eLife. 2023 Feb 20;12:e85537. doi: 10.7554/eLife.85537 (PMC9998090; doi:10.7554/eLife.85537)
Supplement: Source data 3. — Individual text files represent the output of the Dali AF-DB search using the indicated query candidate seven transmembrane domain ion channels (7TMICs) from Trypanosoma (GRL1), D. melanogaster (Grls), or H. sapiens (PHTF1/2) and the structural proteomic dataset of D. melanogaster. [file elife-85537-data3.zip › Dmel_DmelGrl36a.txt]

# Job: Dmel_DmelGrl36a_CG31750_AF-Q8INZ1-F1-model_v3
# Query: s001A
# No:  Chain   Z    rmsd lali nres  %id PDB  Description
   1:  ejv8-A 60.1  0.0  410   410  100   DROME:AF-Q8INZ1-F1 UNCHARACTERIZED PROTEIN CG31750;
   2:  efqn-A 35.8  3.0  385   430   19   DROME:AF-Q9V4Q0-F1 UNCHARACTERIZED PROTEIN CG1339;
   3:  eidg-A 28.5  3.4  354   386   11   DROME:AF-P84180-F1 PUTATIVE GUSTATORY RECEPTOR 22B;
   4:  ehhh-A 28.4  3.5  353   381   12   DROME:AF-Q8IN22-F1 GUSTATORY RECEPTOR;
   5:  edup-A 28.3  3.4  357   394    8   DROME:AF-P58951-F1 PUTATIVE GUSTATORY RECEPTOR 22A;
   6:  el78-A 28.2  3.4  345   378   11   DROME:AF-P58954-F1 PUTATIVE GUSTATORY RECEPTOR 22F;
   7:  eku8-A 28.0  3.3  345   383   11   DROME:AF-P58952-F1 PUTATIVE GUSTATORY RECEPTOR 22C;
   8:  egvr-A 27.6  3.5  356   390   11   DROME:AF-P58985-F1 PUTATIVE GUSTATORY RECEPTOR 59D;
   9:  edbe-A 27.1  3.4  349   387   11   DROME:AF-P84181-F1 PUTATIVE GUSTATORY RECEPTOR 22D;
  10:  ehwi-A 27.0  3.6  351   389    9   DROME:AF-P58953-F1 GUSTATORY RECEPTOR FOR BITTER TASTE 22E;
  11:  em4m-A 26.8  4.0  371   419    9   DROME:AF-Q9VD76-F1 GUSTATORY RECEPTOR FOR BITTER TASTE 93A;
  12:  eer4-A 26.8  3.6  339   395   13   DROME:AF-Q8IN23-F1 PUTATIVE GUSTATORY RECEPTOR 93B;
  13:  edo9-A 26.6  3.6  342   397   11   DROME:AF-Q9VD74-F1 PUTATIVE GUSTATORY RECEPTOR 93C;
  14:  ele6-A 26.6  3.7  350   390    9   DROME:AF-Q8INZ2-F1 PUTATIVE GUSTATORY RECEPTOR 36C;
  15:  edyb-A 26.5  3.6  355   397   12   DROME:AF-Q9W1U5-F1 PUTATIVE GUSTATORY RECEPTOR 59C;
  16:  eiw1-A 26.5  3.8  349   373   10   DROME:AF-Q9VYZ2-F1 PUTATIVE GUSTATORY RECEPTOR 10B;
  17:  emn9-A 26.4  3.7  350   391    9   DROME:AF-P58955-F1 PUTATIVE GUSTATORY RECEPTOR 36A;
  18:  ekah-A 26.3  3.7  334   389   11   DROME:AF-Q9VTN0-F1 GUSTATORY RECEPTOR 68A;
  19:  edkk-A 26.3  3.4  344   386   13   DROME:AF-Q8IN58-F1 PUTATIVE GUSTATORY RECEPTOR 92A;
  20:  ekkf-A 26.3  3.9  352   391   11   DROME:AF-Q9VJF2-F1 PUTATIVE GUSTATORY RECEPTOR 36B;
  21:  emga-A 26.2  4.0  347   391   10   DROME:AF-Q9VB30-F1 PUTATIVE GUSTATORY RECEPTOR 98A;
  22:  ehm4-A 25.9  4.3  362   397    8   DROME:AF-Q8INM9-F1 PUTATIVE GUSTATORY RECEPTOR 85A;
  23:  el2r-A 25.7  4.3  359   423   12   DROME:AF-Q8IMQ6-F1 PUTATIVE GUSTATORY RECEPTOR 97A;
  24:  eevn-A 25.6  3.5  360   412    8   DROME:AF-Q9W2B2-F1 PUTATIVE GUSTATORY RECEPTOR 58C;
  25:  emve-A 25.6  3.7  359   408    7   DROME:AF-P58950-F1 GUSTATORY RECEPTOR 10A;
  26:  edm9-A 25.6  3.3  334   395    8   DROME:AF-P58962-F1 PUTATIVE GUSTATORY RECEPTOR 58A;
  27:  emt3-A 25.5  3.8  344   381    9   DROME:AF-P58957-F1 GUSTATORY AND PHEROMONE RECEPTOR 39A, ISOFORM C;
  28:  ems3-A 25.4  3.0  325   361   12   DROME:AF-A1Z881-F1 GUSTATORY RECEPTOR;
  29:  emw6-A 25.4  4.1  359   404   11   DROME:AF-Q8IMZ5-F1 PUTATIVE GUSTATORY RECEPTOR 94A;
  30:  eknq-A 25.4  3.7  338   366   10   DROME:AF-Q8MLS6-F1 GUSTATORY RECEPTOR;
  31:  ejh0-A 25.3  3.7  329   371    8   DROME:AF-Q8IQ72-F1 UNCHARACTERIZED PROTEIN CG32395;
  32:  eepd-A 25.1  3.6  320   369    6   DROME:AF-P58960-F1 PUTATIVE GUSTATORY RECEPTOR 39B;
  33:  elra-A 25.1  3.5  338   367    9   DROME:AF-Q9W1V0-F1 GUSTATORY RECEPTOR;
  34:  ei8b-A 24.9  3.3  335   408   10   DROME:AF-Q9W2B1-F1 PUTATIVE GUSTATORY RECEPTOR 58B;
  35:  embr-A 24.3  4.0  341   450    9   DROME:AF-Q9VM09-F1 PUTATIVE GUSTATORY RECEPTOR 28A;
  36:  eg6r-A 24.2  4.1  355   428   10   DROME:AF-Q9W594-F1 PUTATIVE GUSTATORY RECEPTOR 2A;
  37:  eh0n-A 24.0  3.9  346   414    7   DROME:AF-P58961-F1 PUTATIVE GUSTATORY RECEPTOR 47B;
  38:  eh6u-A 23.7  3.6  334   384    8   DROME:AF-Q9V3N2-F1 ODORANT RECEPTOR 46A, ISOFORM B;
  39:  ek22-A 23.7  3.8  329   390    6   DROME:AF-Q9VHQ7-F1 ODORANT RECEPTOR 85B;
  40:  ekyd-A 23.7  3.9  330   392    6   DROME:AF-Q9VHE6-F1 ODORANT RECEPTOR 85F;
  41:  efru-A 23.6  4.0  342   527    9   DROME:AF-Q9VSH2-F1 GUSTATORY RECEPTOR FOR BITTER TASTE 66A;
  42:  eliv-A 23.6  6.5  347   512    7   DROME:AF-Q9VZL7-F1 GUSTATORY AND ODORANT RECEPTOR 63A;
  43:  ee2c-A 23.6  3.8  344   416   10   DROME:AF-Q9V969-F1 PUTATIVE GUSTATORY RECEPTOR 57A;
  44:  ekmp-A 23.5  4.3  337   403   11   DROME:AF-Q9VB26-F1 PUTATIVE GUSTATORY RECEPTOR 98B;
  45:  el7o-A 23.5  3.6  333   409    8   DROME:AF-Q9V3Q2-F1 ODORANT RECEPTOR 35A;
  46:  efmx-A 23.5  3.8  329   389    5   DROME:AF-Q9VHQ6-F1 ODORANT RECEPTOR 85C;
  47:  ehy8-A 23.4  3.7  335   407   10   DROME:AF-Q9VT08-F1 ODORANT RECEPTOR 67A;
  48:  ee0h-A 23.4  3.5  318   384    7   DROME:AF-Q9VAW0-F1 PUTATIVE ODORANT RECEPTOR 98B;
  49:  el65-A 23.4  4.7  340   454    9   DROME:AF-Q9VPT1-F1 GUSTATORY AND ODORANT RECEPTOR 21A;
  50:  ejek-A 23.3  3.6  325   374   10   DROME:AF-P83292-F1 GUSTATORY RECEPTOR 23A;
  51:  ehao-A 23.2  3.8  331   396    7   DROME:AF-Q9V6A9-F1 ODORANT RECEPTOR 49A;
  52:  effz-A 22.9  4.1  336   408   10   DROME:AF-Q8IMN6-F1 PUTATIVE GUSTATORY RECEPTOR 98C;
  53:  ec06-A 22.9  3.7  326   392    8   DROME:AF-Q9W2U9-F1 ODORANT RECEPTOR 9A;
  54:  el2g-A 22.9  4.1  335   393    8   DROME:AF-P82985-F1 PUTATIVE ODORANT RECEPTOR 69A, ISOFORM B;
  55:  eiql-A 22.9  4.5  316   362   12   DROME:AF-Q9VEU0-F1 PUTATIVE GUSTATORY RECEPTOR 89A;
  56:  ego8-A 22.8  3.8  331   418    8   DROME:AF-Q9VXL0-F1 ODORANT RECEPTOR 13A;
  57:  ell6-A 22.7  4.2  333   412   11   DROME:AF-Q8IMN5-F1 PUTATIVE GUSTATORY RECEPTOR 98D;
  58:  elft-A 22.7  4.0  334   385    8   DROME:AF-P81921-F1 ODORANT RECEPTOR 47A;
  59:  em1q-A 22.7  3.8  330   396    8   DROME:AF-Q9V589-F1 ODORANT RECEPTOR 45B;
  60:  egn9-A 22.6  3.7  327   404   13   DROME:AF-Q9VVF3-F1 ODORANT RECEPTOR 74A;
  61:  efj3-A 22.5  3.6  329   387    5   DROME:AF-Q9VCS9-F1 ODORANT RECEPTOR 94A;
  62:  emow-A 22.5  4.0  344   475   10   DROME:AF-Q9VKA5-F1 GUSTATORY AND PHEROMONE RECEPTOR 33A;
  63:  efkv-A 22.4  4.1  335   399   11   DROME:AF-Q9W1N6-F1 PUTATIVE GUSTATORY RECEPTOR 59E;
  64:  eeha-A 22.2  4.1  338   412    8   DROME:AF-Q9VHQ2-F1 PUTATIVE ODORANT RECEPTOR 85D;
  65:  emye-A 22.2  4.1  359   461    9   DROME:AF-Q9VKJ7-F1 GUSTATORY AND PHEROMONE RECEPTOR 32A;
  66:  efb7-A 22.2  4.2  339   404    9   DROME:AF-Q9VT90-F1 ODORANT RECEPTOR 67C;
  67:  el1v-A 22.1  3.8  330   384    9   DROME:AF-P81916-F1 ODORANT RECEPTOR 33C;
  68:  ednc-A 22.1  4.1  321   422   11   DROME:AF-B7Z0I1-F1 UNCHARACTERIZED PROTEIN;
  69:  egq9-A 21.9  3.7  326   383    8   DROME:AF-Q9VCS8-F1 ODORANT RECEPTOR 94B;
  70:  elct-A 21.9  4.3  336   406    7   DROME:AF-Q9W1N5-F1 PUTATIVE GUSTATORY RECEPTOR 59F;
  71:  eeqs-A 21.9  4.0  334   408   10   DROME:AF-Q9VDM1-F1 PUTATIVE ODORANT RECEPTOR 92A;
  72:  ehto-A 21.8  3.8  337   449   10   DROME:AF-Q8IPU5-F1 PUTATIVE GUSTATORY RECEPTOR 77A;
  73:  ec7p-A 21.7  3.8  318   385   13   DROME:AF-Q9W367-F1 GUSTATORY RECEPTOR 8A;
  74:  ekwq-A 21.7  4.0  326   378    8   DROME:AF-P81914-F1 ODORANT RECEPTOR 33A;
  75:  eh7m-A 21.7  4.4  325   379    7   DROME:AF-P81915-F1 ODORANT RECEPTOR 33B;
  76:  elep-A 21.7  3.7  326   398    8   DROME:AF-P81913-F1 ODORANT RECEPTOR 24A;
  77:  ei7y-A 21.5  4.0  340   406    9   DROME:AF-P82983-F1 PUTATIVE ODORANT RECEPTOR 65B;
  78:  ejsu-A 21.4  4.3  325   397    8   DROME:AF-P81923-F1 ODORANT RECEPTOR 59A;
  79:  ed4v-A 21.4  3.7  317   406    8   DROME:AF-Q9VYZ1-F1 ODORANT RECEPTOR 10A;
  80:  ejdt-A 21.3  3.8  315   377    8   DROME:AF-Q9VLE5-F1 ODORANT RECEPTOR 30A;
  81:  ec6g-A 21.3  4.0  338   417   10   DROME:AF-P82982-F1 ODORANT RECEPTOR 65A;
  82:  efrd-A 21.3  3.9  333   421   11   DROME:AF-Q9VT20-F1 ODORANT RECEPTOR 67B;
  83:  ehc8-A 21.3  4.1  328   385    5   DROME:AF-P82986-F1 ODORANT RECEPTOR 82A;
  84:  eiid-A 21.2  3.9  325   378    6   DROME:AF-Q9VUK5-F1 PUTATIVE ODORANT RECEPTOR 71A;
  85:  eln0-A 21.1  4.0  327   379    8   DROME:AF-P81912-F1 ODORANT RECEPTOR 23A;
  86:  elmc-A 21.1  4.2  338   397    9   DROME:AF-Q9VHS4-F1 ODORANT RECEPTOR 85A;
  87:  elpf-A 21.1  3.9  345   470    8   DROME:AF-Q9VM08-F1 PUTATIVE GUSTATORY RECEPTOR 28B;
  88:  em2e-A 20.9  4.4  339   403   10   DROME:AF-P81918-F1 ODORANT RECEPTOR 43B;
  89:  eeje-A 20.9  4.1  336   399    7   DROME:AF-Q9V9I4-F1 ODORANT RECEPTOR 42B;
  90:  ef7l-A 20.9  3.7  324   427   10   DROME:AF-Q9V4K2-F1 GUSTATORY RECEPTOR FOR SUGAR TASTE 43A;
  91:  ec2h-A 20.8  4.2  335   406    6   DROME:AF-P83294-F1 GUSTATORY RECEPTOR FOR SUGAR TASTE 64B;
  92:  eh83-A 20.7  4.0  321   402    9   DROME:AF-P81911-F1 ODORANT RECEPTOR 22C;
  93:  elxa-A 20.7  4.1  340   410    9   DROME:AF-P82984-F1 PUTATIVE ODORANT RECEPTOR 65C;
  94:  ehji-A 20.7  3.9  326   392    8   DROME:AF-Q9W5G6-F1 ODORANT RECEPTOR 1A;
  95:  emyi-A 20.6  4.3  333   397    8   DROME:AF-Q9VAZ3-F1 ODORANT RECEPTOR 98A;
  96:  egeg-A 20.6  4.1  320   376    6   DROME:AF-P81917-F1 ODORANT RECEPTOR 43A;
  97:  edeq-A 20.5  4.8  334   449   11   DROME:AF-B7Z0I0-F1 UNCHARACTERIZED PROTEIN;
  98:  ec6b-A 20.5  3.8  301   341    9   DROME:AF-Q8IRL8-F1 PUTATIVE GUSTATORY RECEPTOR 9A;
  99:  ehif-A 20.4  3.9  314   378    5   DROME:AF-Q9V568-F1 ODORANT RECEPTOR 45A;
 100:  ehyu-A 20.4  4.1  330   397    8   DROME:AF-P81910-F1 ODORANT RECEPTOR 22B;
 101:  ejx9-A 20.3  4.0  326   397    8   DROME:AF-O46077-F1 ODORANT RECEPTOR 2A;
 102:  embs-A 20.3  4.2  330   397    5   DROME:AF-P81909-F1 ODORANT RECEPTOR 22A;
 103:  ejwi-A 20.3  4.4  334   398    6   DROME:AF-Q9W1P8-F1 ODORANT RECEPTOR 59B;
 104:  efj8-A 20.3  4.2  336   420    7   DROME:AF-Q9VZW8-F1 ODORANT RECEPTOR 63A;
 105:  ec13-A 20.2  4.0  329   391    9   DROME:AF-Q9VT92-F1 ODORANT RECEPTOR 67D;
 106:  edua-A 20.2  4.0  315   375   10   DROME:AF-Q9V6H2-F1 ODORANT RECEPTOR 49B;
 107:  egvu-A 20.1  4.6  331   426   12   DROME:AF-Q6ILZ2-F1 HDC08032;
 108:  emik-A 19.9  4.2  334   406    9   DROME:AF-Q9V9I2-F1 ODORANT RECEPTOR 42A;
 109:  edgo-A 19.9  4.4  329   387    7   DROME:AF-Q9I816-F1 ODORANT RECEPTOR 19A;
 110:  eioz-A 19.7  3.8  320   417    6   DROME:AF-Q9VZJ6-F1 GUSTATORY RECEPTOR FOR SUGAR TASTE 64D;
 111:  edxo-A 19.7  4.4  340   412    5   DROME:AF-P81922-F1 ODORANT RECEPTOR 47B;
 112:  egpc-A 19.7  4.6  331   387    7   DROME:AF-Q8IRZ5-F1 PUTATIVE ODORANT RECEPTOR 19B;
 113:  emlt-A 19.4  4.0  328   397    8   DROME:AF-Q9VNK9-F1 PUTATIVE ODORANT RECEPTOR 83C;
 114:  ehu2-A 19.4  3.7  316   419    7   DROME:AF-P83295-F1 GUSTATORY RECEPTOR FOR SUGAR TASTE 64C;
 115:  ee8p-A 19.4  3.9  323   456    8   DROME:AF-P83293-F1 GUSTATORY RECEPTOR FOR SUGAR TASTE 64A;
 116:  ef4x-A 19.3  4.1  343   467    8   DROME:AF-A0A0B4KGT9-F1 ODORANT RECEPTOR 85E;
 117:  egjp-A 19.1  4.4  323   380    9   DROME:AF-Q8INY2-F1 UNCHARACTERIZED PROTEIN;
 118:  ei0r-A 18.7  4.4  315   401   10   DROME:AF-Q9VFN2-F1 ODORANT RECEPTOR 88A;
 119:  elfw-A 18.6  4.8  330   411    8   DROME:AF-M9PDY1-F1 UNCHARACTERIZED PROTEIN, ISOFORM C;
 120:  eeps-A 18.4  4.2  323   413    7   DROME:AF-Q9W3I5-F1 ODORANT RECEPTOR 7A;
 121:  edln-A 18.3  4.4  321   436    7   DROME:AF-Q9W0M2-F1 GUSTATORY RECEPTOR FOR SUGAR TASTE 61A;
 122:  elkk-A 18.2  4.0  290   404   11   DROME:AF-Q9W2A4-F1 UNCHARACTERIZED PROTEIN;
 123:  eiwv-A 18.2  4.1  321   469    9   DROME:AF-P83297-F1 GUSTATORY RECEPTOR FOR SUGAR TASTE 64F;
 124:  ed3z-A 18.1  4.1  307   419    7   DROME:AF-Q9V8Y7-F1 ODORANT RECEPTOR 56A;
 125:  ejc1-A 18.1  4.1  315   444    9   DROME:AF-Q9W497-F1 GUSTATORY RECEPTOR 5A FOR TREHALOSE;
 126:  ek3z-A 17.9  6.2  319   451    5   DROME:AF-P83296-F1 GUSTATORY RECEPTOR FOR SUGAR TASTE 64E;
 127:  ejx2-A 17.7  4.6  339   453    7   DROME:AF-Q9VNB3-F1 ODORANT RECEPTOR 83A;
 128:  emx7-A 17.5  5.1  330   411    8   DROME:AF-Q9W1P7-F1 PUTATIVE ODORANT RECEPTOR 59C;
 129:  ej04-A 14.4  5.3  301   451    7   DROME:AF-A0A0B4KFG3-F1 UNCHARACTERIZED PROTEIN, ISOFORM C;
 130:  ejfj-A 13.3  4.5  321   486    5   DROME:AF-Q9VNB5-F1 ODORANT RECEPTOR CORECEPTOR;
 131:  egqi-A 11.3  3.9  128  2298    6   DROME:AF-M9PCG3-F1 ZIZIMIN, ISOFORM K;
 132:  edja-A 10.4 15.3  142  2096    9   DROME:AF-Q9VM75-F1 HEAT REPEAT-CONTAINING PROTEIN 1 HOMOLOG;
 133:  eduw-A 10.3  8.2  206   467    6   DROME:AF-Q24509-F1 SYNTAXIN-5;
 134:  ehlv-A 10.1  7.4  150   264    7   DROME:AF-Q9VPW6-F1 UNCHARACTERIZED PROTEIN;
 135:  eg2u-A  9.9 10.6  154  1478    6   DROME:AF-Q8MYL1-F1 FANCD2;
 136:  eh1t-A  9.8 13.6  135  1377    7   DROME:AF-Q9I7Z8-F1 LD21943P;
 137:  efj6-A  9.3  3.7  152   282    3   DROME:AF-Q7K0X9-F1 LD23667P;
 138:  emzi-A  9.2  6.8  122   801    7   DROME:AF-Q9W3K6-F1 LD35927P;
 139:  eh4y-A  8.8  7.3  171   333    8   DROME:AF-Q7KVY7-F1 SYNTAXIN-4;
 140:  ee49-A  8.8  6.7  182   284    7   DROME:AF-Q9VU45-F1 LD27581P;
 141:  eh5v-A  8.8  6.4  185   291   10   DROME:AF-Q24547-F1 SYNTAXIN-1A;
 142:  ef5e-A  8.8 14.6  131  1728    7   DROME:AF-X2JEC6-F1 UNCHARACTERIZED PROTEIN, ISOFORM H;
 143:  ej46-A  8.8 16.2  144  2008    7   DROME:AF-A0A0B4K7Q6-F1 MYOBLAST CITY, ISOFORM B;
 144:  emwk-A  8.8  5.4  181   352    7   DROME:AF-Q9VR90-F1 SYNTAXIN 16;
 145:  edni-A  8.7 19.0  159   959    3   DROME:AF-Q95U54-F1 MMS19 NUCLEOTIDE EXCISION REPAIR PROTEIN;
 146:  efke-A  8.4  5.9  130   703    9   DROME:AF-Q9VRJ7-F1 RE45108P;
 147:  elab-A  8.3  3.8  123  1041    7   DROME:AF-Q9VQK0-F1 UPF0518 PROTEIN CG3558;
 148:  ejld-A  8.3  9.4  202  1571    6   DROME:AF-Q8MSQ4-F1 MEKK1, ISOFORM B;
 149:  ekpt-A  8.3  9.4  117   772    9   DROME:AF-Q9VCV8-F1 UNCHARACTERIZED PROTEIN;
 150:  eh5r-A  8.0  3.9  165   227    3   DROME:AF-Q9VNI9-F1 IP18173P;
 151:  ekns-A  7.9 15.8  145  2059   12   DROME:AF-Q9VD07-F1 UNCHARACTERIZED PROTEIN;
 152:  eix1-A  7.8 20.1  133  1573    9   DROME:AF-Q9VMF3-F1 DIZZY ISOFORM AII;
 153:  eehu-A  7.8 14.5  156  2172    6   DROME:AF-A0A0B4KGF6-F1 UNCHARACTERIZED PROTEIN, ISOFORM F;
 154:  ek9y-A  7.8 11.9  120  1330    5   DROME:AF-Q9VJ87-F1 PRE-MRNA-SPLICING FACTOR CWC22 HOMOLOG;
 155:  ekwp-A  7.7  8.9  126  2072    6   DROME:AF-Q9VCH1-F1 EUKARYOTIC TRANSLATION INITIATION FACTOR 4G2, ISO
 156:  efqt-A  7.7  4.9  157   232    9   DROME:AF-Q9VV76-F1 SYNTAXIN 8;
 157:  eh87-A  7.7  8.2  156   846    8   DROME:AF-Q9VVN4-F1 ATR-INTERACTING PROTEIN MUS304;
 158:  efni-A  7.6 10.2  139  2517    9   DROME:AF-Q9VXG8-F1 SERINE/THREONINE-PROTEIN KINASE ATR;
 159:  egsp-A  7.5 13.6  153  1063    5   DROME:AF-Q9TVM2-F1 EXPORTIN-1;
 160:  eds3-A  7.4 17.7  106  1136    5   DROME:AF-Q9VD22-F1 LP02352P;
 161:  ekgm-A  7.4 17.3  121   800    7   DROME:AF-Q7K4N3-F1 NUCLEAR CAP-BINDING PROTEIN SUBUNIT 1;
 162:  ejip-A  7.4  7.4  104   655    5   DROME:AF-Q9VK41-F1 TETRATRICOPEPTIDE REPEAT PROTEIN 30 HOMOLOG;
 163:  eg1o-A  7.4  6.6  146   940    5   DROME:AF-P91926-F1 AP-2 COMPLEX SUBUNIT ALPHA;
 164:  ek27-A  7.4  6.0   95  1483    6   DROME:AF-Q9V4F9-F1 MEDIATOR OF RNA POLYMERASE II TRANSCRIPTION SUBUN
 165:  ec2b-A  7.4  9.3  127   443   10   DROME:AF-Q9VHG8-F1 UNCHARACTERIZED PROTEIN;
 166:  ef39-A  7.3 13.5  118   867   11   DROME:AF-Q7JYM7-F1 GH11924P;
 167:  edoz-A  7.3 10.4  134  2470   11   DROME:AF-Q9VK45-F1 SERINE/THREONINE-PROTEIN KINASE TOR;
 168:  efzw-A  7.3 21.0  119  1488    4   DROME:AF-A1Z968-F1 NAT1, ISOFORM D;
 169:  efst-A  7.2 13.8  139   570    9   DROME:AF-Q7KTG0-F1 LD45607P;
 170:  efma-A  7.2  6.5  174   761    9   DROME:AF-Q24151-F1 SIGNAL TRANSDUCER AND TRANSCRIPTION ACTIVATOR;
 171:  eel6-A  7.2 10.8  133   702    6   DROME:AF-Q9I7J2-F1 FI19351P1;
 172:  ee5t-A  7.1 10.1  128  1415    6   DROME:AF-Q8IN05-F1 TELOMERE LENGTH REGULATION PROTEIN TEL2 HOMOLOG;
 173:  edh1-A  7.0  5.0  139  2077    7   DROME:AF-Q7PLI2-F1 NIPPED-B PROTEIN;
 174:  ejnt-A  7.0 15.0  115   717   11   DROME:AF-Q9VPT4-F1 LD32410P;
 175:  em5u-A  7.0 21.2  126   910    3   DROME:AF-A1ZAX1-F1 EUKARYOTIC TRANSLATION INITIATION FACTOR 3 SUBUNI
 176:  ek5d-A  6.9  3.3  108   146    8   DROME:AF-A0A0B4KED5-F1 UNCHARACTERIZED PROTEIN;
 177:  ej6n-A  6.9  5.3  159   475    4   DROME:AF-Q9VAA9-F1 JIL-1 ANCHORING AND STABILIZING PROTEIN, ISOFORM
 178:  ela3-A  6.9  6.4  127   879    3   DROME:AF-Q9VEP2-F1 UNCHARACTERIZED PROTEIN, ISOFORM B;
 179:  ec0j-A  6.9  8.9  131  2511    7   DROME:AF-A0A0B4LEZ3-F1 NOT1, ISOFORM H;
 180:  eguf-A  6.9 10.3  121  1100    5   DROME:AF-Q9VCC9-F1 LD23779P;
 181:  elox-A  6.9 14.4  165  1741   10   DROME:AF-Q9W517-F1 PROTEIN WINGS APART-LIKE;
 182:  eijn-A  6.9 14.9  137  2417    9   DROME:AF-Q9VAS9-F1 APC-LIKE, ISOFORM A;
 183:  el7j-A  6.8  3.3  165   379    7   DROME:AF-P20351-F1 TRYPTOPHAN 2,3-DIOXYGENASE;
 184:  el2k-A  6.8  7.9  131  1174   10   DROME:AF-Q9VTE6-F1 IP14658P;
 185:  eefi-A  6.8  6.3  106   429    8   DROME:AF-Q9VBV5-F1 NUCLEOTIDE EXCHANGE FACTOR SIL1;
 186:  efq0-A  6.8  9.2  123   573    8   DROME:AF-Q9W358-F1 SYNEMBRYN;
 187:  efzl-A  6.7  7.6  158   966   11   DROME:AF-A1ZAY8-F1 FI23003P1;
 188:  egr0-A  6.7  4.0  136  1746    6   DROME:AF-Q9VWB9-F1 THYROID ADENOMA-ASSOCIATED PROTEIN HOMOLOG;
 189:  efqc-A  6.6 13.2  122   699    6   DROME:AF-Q7KNA0-F1 DYMECLIN;
 190:  emad-A  6.6  8.6  115   298   10   DROME:AF-Q9V9S3-F1 IP11148P;
 191:  efy6-A  6.6 18.7  151  1824    7   DROME:AF-Q9VX91-F1 E3 UBIQUITIN-PROTEIN LIGASE UBR1;
 192:  eexp-A  6.6  7.8  113   999    4   DROME:AF-Q23972-F1 PROTEIN SMAUG;
 193:  eeej-A  6.6  6.9  137  1067    9   DROME:AF-Q9Y1T2-F1 ADENOMATOUS POLYPOSIS COLI 2;
 194:  ec7n-A  6.6 14.1  135   304   13   DROME:AF-Q7JVP2-F1 CCR4-NOT TRANSCRIPTION COMPLEX SUBUNIT 9;
 195:  efm9-A  6.6  4.5  159  2272    6   DROME:AF-M9PGK7-F1 KLARSICHT, ISOFORM E;
 196:  ed0y-A  6.5  9.8  164  1904    5   DROME:AF-Q7KU89-F1 PURATROPHIN-1-LIKE, ISOFORM A;
 197:  ejds-A  6.5 15.8  128   980   10   DROME:AF-Q9VFS5-F1 SERINE/THREONINE-PROTEIN PHOSPHATASE 4 REGULATORY
 198:  eh33-A  6.5  5.5  167  1252    6   DROME:AF-Q9VGK7-F1 PUTATIVE ELONGATOR COMPLEX PROTEIN 1;
 199:  egp8-A  6.5  4.2  145  2263    6   DROME:AF-Q7KVD1-F1 TRIO, ISOFORM A;
 200:  eidz-A  6.4  6.4  153   739    8   DROME:AF-P91928-F1 MICOS COMPLEX SUBUNIT MIC60;
 201:  eme6-A  6.4  6.4  147   324    3   DROME:AF-Q7K1H0-F1 GH09096P;
 202:  efi2-A  6.4  6.6  139  2313    4   DROME:AF-Q9VYD1-F1 PROBABLE HISTONE-LYSINE N-METHYLTRANSFERASE CG171
 203:  ekvx-A  6.3  4.8  115   521   12   DROME:AF-Q7K4H1-F1 LD40680P;
 204:  ej93-A  6.3  6.9  155   647    5   DROME:AF-Q9VS45-F1 LD03170P;
 205:  egz9-A  6.3  5.4  155   517    6   DROME:AF-Q9V817-F1 PROBABLE G-PROTEIN COUPLED RECEPTOR MTH-LIKE 4;
 206:  eh9v-A  6.3 21.7  103   653    6   DROME:AF-Q9VR35-F1 EUKARYOTIC TRANSLATION INITIATION FACTOR 4E-BINDI
 207:  ehqk-A  6.3 16.2  138   974    7   DROME:AF-Q9VDE8-F1 FI02071P;
 208:  edko-A  6.3  9.4  130   650    8   DROME:AF-A1ZBY1-F1 PROTEIN FEM-1 HOMOLOG B;
 209:  ee2y-A  6.3 12.9  126   982    8   DROME:AF-Q7KVR8-F1 AP-1 COMPLEX SUBUNIT GAMMA;
 210:  emij-A  6.2  5.0  105   247    3   DROME:AF-Q8MLP8-F1 CCR4-NOT TRANSCRIPTION COMPLEX SUBUNIT 11;
 211:  egkk-A  6.2  4.0  131  1079    7   DROME:AF-Q9VN30-F1 DHC_N2 DOMAIN-CONTAINING PROTEIN;
 212:  ehjd-A  6.2 16.7  128   870    9   DROME:AF-Q9VWC7-F1 FI02109P;
 213:  ejh8-A  6.2 18.6   96   643    6   DROME:AF-Q9VCP0-F1 TRANSCRIPTION ELONGATION FACTOR B POLYPEPTIDE 3;
 214:  ehuv-A  6.2  4.6  152   233    9   DROME:AF-Q8IMF1-F1 IP08088P;
 215:  ekng-A  6.2 12.7  121   994    7   DROME:AF-Q9VS24-F1 PROTEIN MELTED;
 216:  ei0b-A  6.2  7.7  161   465    7   DROME:AF-Q9W4J6-F1 LD19190P;
 217:  eej8-A  6.2  5.8  144   924    7   DROME:AF-P18091-F1 ALPHA-ACTININ, SARCOMERIC;
 218:  ec43-A  6.2 17.1  150  1140    7   DROME:AF-Q9VN25-F1 EUKARYOTIC TRANSLATION INITIATION FACTOR 3 SUBUNI
 219:  ee6z-A  6.2  4.2  120  1105    5   DROME:AF-Q9VX31-F1 INTEGRATOR COMPLEX SUBUNIT 2;
 220:  ei7i-A  6.2 14.4  127   589   11   DROME:AF-Q9VND0-F1 MEIOSIS I ARREST, ISOFORM A;
 221:  emb3-A  6.2 19.8  133  1919    8   DROME:AF-A8DZ29-F1 EUKARYOTIC TRANSLATION INITIATION FACTOR 4G1, ISO
 222:  el9w-A  6.1 10.8  101   712   12   DROME:AF-Q7KKH3-F1 PROTEIN SDA1 HOMOLOG;
 223:  eet6-A  6.1  7.6  164  1481    4   DROME:AF-A1Z7L1-F1 FANCONI ANEMIA COMPLEMENTATION GROUP I;
 224:  ej81-A  6.1  4.9  123   249    7   DROME:AF-P41043-F1 GLUTATHIONE S-TRANSFERASE S1;
 225:  eezd-A  6.1  3.5  134  2291    7   DROME:AF-Q00963-F1 SPECTRIN BETA CHAIN;
 226:  edza-A  6.1 14.4  137   625   10   DROME:AF-Q9VI15-F1 GH12023P;
 227:  elpn-A  6.1 11.8  125   672   10   DROME:AF-Q7KRZ3-F1 EXOCYST COMPLEX COMPONENT 8;
 228:  eczz-A  6.1  9.0  109   290    9   DROME:AF-Q9VLF2-F1 CCR4-NOT TRANSCRIPTION COMPLEX SUBUNIT 9;
 229:  eetn-A  6.1 16.5  102  1342    3   DROME:AF-Q9VHH2-F1 VACUOLAR PROTEIN SORTING 15, ISOFORM A;
 230:  eidt-A  6.0 14.9  152   682    8   DROME:AF-A1ZAQ3-F1 UNCHARACTERIZED PROTEIN, ISOFORM B;
 231:  efzx-A  6.0  4.9  142   858    6   DROME:AF-Q9V4Z9-F1 PROTEIN LINES;
 232:  eles-A  6.0  8.3  148  1125    9   DROME:AF-A1Z8Z0-F1 UNCHARACTERIZED PROTEIN, ISOFORM C;
 233:  ed9x-A  6.0  6.5  136  1983   10   DROME:AF-A1Z8W8-F1 GARTENZWERG, ISOFORM B;
 234:  egyq-A  6.0 12.5  140  1486   11   DROME:AF-Q7KSN8-F1 UNCHARACTERIZED PROTEIN, ISOFORM D;
 235:  ekll-A  6.0  5.1  144  2415    6   DROME:AF-P13395-F1 SPECTRIN ALPHA CHAIN;
 236:  efhi-A  6.0  9.8  116   805    6   DROME:AF-P23647-F1 SERINE/THREONINE-PROTEIN KINASE FUSED;
 237:  elwf-A  5.9  4.9  152  1062    9   DROME:AF-Q9VWP9-F1 GH01369P;
 238:  eium-A  5.9  7.1  141  1621    6   DROME:AF-Q9W437-F1 RAPTOR, ISOFORM B;
 239:  edq2-A  5.9 11.3  122   707   11   DROME:AF-Q7KSU3-F1 LD33793P;
 240:  ehyd-A  5.9  9.9  116   442   10   DROME:AF-P22745-F1 PROTEIN BAG-OF-MARBLES;
 241:  emd1-A  5.9  8.3  123   585    9   DROME:AF-Q960E8-F1 GENERAL TRANSCRIPTION FACTOR IIH SUBUNIT 1;
 242:  eh14-A  5.9 11.9  146   723    8   DROME:AF-Q9VI25-F1 NEUROCHONDRIN HOMOLOG;
 243:  eikd-A  5.9  5.0  169  1013    8   DROME:AF-P82295-F1 PROMININ-LIKE PROTEIN;
 244:  elfy-A  5.9  4.8  145   896    7   DROME:AF-Q9VDD8-F1 UBIQUITIN CARBOXYL-TERMINAL HYDROLASE;
 245:  efff-A  5.9  4.3  109   664    6   DROME:AF-Q9VFD5-F1 PROTEIN FEM-1 HOMOLOG CG6966;
 246:  ec2a-A  5.8  8.5  131   964    8   DROME:AF-P45437-F1 COATOMER SUBUNIT BETA;
 247:  eg1d-A  5.8  4.5  156   948    7   DROME:AF-Q9VDQ7-F1 PHAGOCYTE SIGNALING-IMPAIRED PROTEIN;
 248:  ekyi-A  5.8  5.9  111   810    6   DROME:AF-Q9VJ08-F1 LD29741P;
 249:  efx0-A  5.8  5.7  134   227   10   DROME:AF-Q7K3Z2-F1 GH01773P;
 250:  ehwr-A  5.8 10.9  125  1049    7   DROME:AF-Q9VSD6-F1 D-IMPORTIN 7/RANBP7;
 251:  edm8-A  5.8 16.7  108  1491    6   DROME:AF-Q9NBD7-F1 CLIP-ASSOCIATING PROTEIN;
 252:  ef86-A  5.8  4.9  128   911    9   DROME:AF-Q8IRS9-F1 GEMIN 4C;
 253:  ekcz-A  5.8  9.6  101  1034    6   DROME:AF-P54362-F1 AP-3 COMPLEX SUBUNIT DELTA;
 254:  ee4z-A  5.7  6.8   87   922    9   DROME:AF-Q9VFV8-F1 WD REPEAT-CONTAINING PROTEIN 55 HOMOLOG;
 255:  ee90-A  5.7 10.5  114   248    5   DROME:AF-P29310-F1 14-3-3 PROTEIN ZETA;
 256:  eh6n-A  5.7  6.5  131  1188   11   DROME:AF-Q9VUL6-F1 GH22749P;
 257:  elet-A  5.7 12.4  109   468    4   DROME:AF-Q9V3J1-F1 V-TYPE PROTON ATPASE SUBUNIT H;
 258:  efj5-A  5.7 16.4  117  1961    7   DROME:AF-Q9VAG5-F1 CLARET, ISOFORM A;
 259:  eljo-A  5.7  8.4  165   542    5   DROME:AF-Q9VRM0-F1 LEUCOKININ RECEPTOR;
 260:  eki0-A  5.7  5.8  118  2053    8   DROME:AF-Q9W1C5-F1 INTEGRATOR COMPLEX SUBUNIT 1;
 261:  eery-A  5.7 14.9  127   701    5   DROME:AF-Q9VNI8-F1 HPR1;
 262:  ekh9-A  5.7 16.9  144   606    9   DROME:AF-P49847-F1 TRANSCRIPTION INITIATION FACTOR TFIID SUBUNIT 6;
 263:  eh9i-A  5.7 13.6  121   395    4   DROME:AF-Q9VTL1-F1 PCI DOMAIN-CONTAINING PROTEIN 2 HOMOLOG;
 264:  ee6i-A  5.7  6.6  146   735    8   DROME:AF-O76912-F1 EG:95B7.9 PROTEIN;
 265:  ehgq-A  5.7 17.0  120   753    7   DROME:AF-Q4V551-F1 80 KDA NUCLEAR CAP-BINDING PROTEIN;
 266:  ehau-A  5.7  8.4  105   245    8   DROME:AF-Q9VVX0-F1 PROTEIN GEMIN2;
 267:  eitn-A  5.7  3.4  109   395    9   DROME:AF-Q9VC58-F1 LD37002P;
 268:  edmt-A  5.7 27.3  103  1412   10   DROME:AF-Q9VJ86-F1 BICOID STABILITY FACTOR;
 269:  edfb-A  5.6  4.6  139   802    6   DROME:AF-Q8SZ78-F1 RE14222P;
 270:  elsp-A  5.6  7.0   94   138    4   DROME:AF-Q6IGU9-F1 HDC05165;
 271:  eeop-A  5.6 12.7  132   932    9   DROME:AF-Q9VQG0-F1 LD21546P;
 272:  eh3v-A  5.6  3.6  110   134    6   DROME:AF-Q9W5U9-F1 UNCHARACTERIZED PROTEIN;
 273:  ekvf-A  5.6  4.5  146  2064    5   DROME:AF-Q9VPI9-F1 LD20667P;
 274:  ejyz-A  5.6  4.7  176   694    8   DROME:AF-Q9VVX3-F1 FRIZZLED-2;
 275:  edkp-A  5.6 12.0  134   543    9   DROME:AF-Q9VSZ1-F1 GH05942P;
 276:  ef4e-A  5.6  6.7  169   468    7   DROME:AF-Q9VI75-F1 PHOSPHATIDYLINOSITOL-BINDING CLATHRIN ASSEMBLY PR
 277:  eeuv-A  5.6  9.4  112   375    4   DROME:AF-Q9W039-F1 UNCHARACTERIZED PROTEIN, ISOFORM A;
 278:  ekrt-A  5.6  6.8   94   334   10   DROME:AF-Q9VUR3-F1 PROBABLE AMINOACYL TRNA SYNTHASE COMPLEX-INTERACT
 279:  ehgx-A  5.6  5.2  110   818    5   DROME:AF-Q9W278-F1 MEDIATOR OF RNA POLYMERASE II TRANSCRIPTION SUBUN
 280:  eg7h-A  5.6 18.2  155  1384    8   DROME:AF-Q9VYA7-F1 RRP12-LIKE PROTEIN;
 281:  egjg-A  5.6  6.2   93   313    9   DROME:AF-P20232-F1 TRANSCRIPTION ELONGATION FACTOR S-II;
 282:  ele3-A  5.6  5.8   90   387    7   DROME:AF-Q9U1M2-F1 TRANSMEMBRANE PROTEIN 120 HOMOLOG;
 283:  em19-A  5.6  8.0  179   742   11   DROME:AF-Q9VAD6-F1 CONSERVED OLIGOMERIC GOLGI COMPLEX SUBUNIT 7;
 284:  eerw-A  5.6 19.3  139  1363    8   DROME:AF-Q9VDS9-F1 APOPTOTIC SIGNAL-REGULATING KINASE 1, ISOFORM C;
 285:  ehjw-A  5.6 10.5  127  1596    6   DROME:AF-P26675-F1 PROTEIN SON OF SEVENLESS;
 286:  em55-A  5.5  8.7   99   246    7   DROME:AF-Q9VII2-F1 IP07785P;
 287:  ehiz-A  5.5  8.7  133  1953    9   DROME:AF-Q9VKD0-F1 GH12955P;
 288:  ekv5-A  5.5  6.4  104   652    7   DROME:AF-A1Z9A8-F1 PROTEIN PTCD3 HOMOLOG, MITOCHONDRIAL;
 289:  ekcf-A  5.5  4.6  125   947    5   DROME:AF-Q9VHW4-F1 FI21225P1;
 290:  ek5c-A  5.5 13.3  125   425    8   DROME:AF-Q9VQI5-F1 LP04564P;
 291:  ecxl-A  5.5  6.2  124   578   13   DROME:AF-Q24134-F1 NEGATIVE ELONGATION FACTOR D;
 292:  ehx9-A  5.5  9.1  181   809   10   DROME:AF-Q7KRW1-F1 PROTEIN TRC8 HOMOLOG;
 293:  emgh-A  5.5 11.7  133   837    7   DROME:AF-Q0E9B5-F1 UNCHARACTERIZED PROTEIN, ISOFORM A;
 294:  ef41-A  5.5 14.9  159  1075    6   DROME:AF-Q7K0Q2-F1 IMPORTIN BETA11;
 295:  efsb-A  5.4  7.8  157   940   11   DROME:AF-Q9VLC0-F1 VACUOLAR PROTEIN SORTING-ASSOCIATED PROTEIN 54;
 296:  efiw-A  5.4 10.5   94   374    0   DROME:AF-Q9VPJ0-F1 RE58433P;
 297:  ec80-A  5.4  4.8  140  1439   10   DROME:AF-Q9W1X7-F1 MEDIATOR OF RNA POLYMERASE II TRANSCRIPTION SUBUN
 298:  ed6s-A  5.4  5.5  101   222    5   DROME:AF-A1ZB69-F1 GLUTATHIONE S TRANSFERASE E4;
 299:  ek1q-A  5.4  7.4  182   420    5   DROME:AF-Q9VXQ8-F1 GM02445P;
 300:  effm-A  5.4 10.4  134   890    5   DROME:AF-Q9VWI2-F1 N(ALPHA)-ACETYLTRANSFERASE 15/16, ISOFORM A;
 301:  ei7a-A  5.4  5.2  160   606    7   DROME:AF-M9PC61-F1 UNCHARACTERIZED PROTEIN, ISOFORM E;
 302:  eebp-A  5.4 17.4  125   325   12   DROME:AF-Q9VXB7-F1 UNCHARACTERIZED PROTEIN, ISOFORM B;
 303:  ekpl-A  5.4 10.3  111   262    7   DROME:AF-Q95RY2-F1 LD01461P;
 304:  emln-A  5.3  8.2  140   941   10   DROME:AF-Q9VIU5-F1 GH24474P;
 305:  emrc-A  5.3  6.3  132   852    6   DROME:AF-Q7JQI1-F1 DEUBIQUITINATING APOPTOTIC INHIBITOR, ISOFORM A;
 306:  ed87-A  5.3  3.8  121   183    9   DROME:AF-Q8IRN4-F1 UNCHARACTERIZED PROTEIN;
 307:  ejcr-A  5.3  5.4  139   298   10   DROME:AF-Q9VYK9-F1 LP16520P;
 308:  edrj-A  5.3  7.4  128   820    5   DROME:AF-A8JV07-F1 UNCHARACTERIZED PROTEIN, ISOFORM B;
 309:  eimv-A  5.3 12.9  111   599    6   DROME:AF-M9PER3-F1 UNCHARACTERIZED PROTEIN, ISOFORM D;
 310:  eh5a-A  5.2 14.7  168  1010    5   DROME:AF-Q9VU34-F1 LD45758P;
 311:  em25-A  5.2  6.2  149  1380    7   DROME:AF-Q9VAJ1-F1 CONDENSIN COMPLEX SUBUNIT 1;
 312:  eh6q-A  5.2 13.0  150   899    6   DROME:AF-Q960W0-F1 LD32258P;
 313:  efi8-A  5.2 20.4  133  1037    8   DROME:AF-Q8MQJ9-F1 BRAIN TUMOR PROTEIN;
 314:  ec3c-A  5.2  8.2  223  1254    7   DROME:AF-Q9VYT4-F1 P-TYPE CU(+) TRANSPORTER;
 315:  ed7e-A  5.2  7.9  127  1078   10   DROME:AF-Q9VSS9-F1 RE40614P;
 316:  emix-A  5.2  4.7   81   108    7   DROME:AF-Q9VRJ8-F1 PROTEIN ASTERIX;
 317:  ekqm-A  5.2  5.2  169   435    8   DROME:AF-Q8SWR3-F1 SEX PEPTIDE RECEPTOR;
 318:  el20-A  5.2  5.8  158   758    6   DROME:AF-Q8IN35-F1 NEUROPEPTIDE SIFAMIDE RECEPTOR;
 319:  emnr-A  5.2  5.9   77   206    6   DROME:AF-Q8MLQ8-F1 LP05237P;
 320:  eltl-A  5.2  7.3  126   975    4   DROME:AF-Q8IRA1-F1 GAMMA-TUBULIN COMPLEX COMPONENT;
 321:  eg7d-A  5.2 13.5  171   566    8   DROME:AF-Q9VL65-F1 TBCMF46;
 322:  efyz-A  5.2 17.3  131   635   11   DROME:AF-Q7JRC9-F1 RE73310P;
 323:  eevr-A  5.2  6.4  157   655    9   DROME:AF-Q9W5A5-F1 PROTEIN TWEETY-2;
 324:  edzm-A  5.2 10.4  103   831    7   DROME:AF-Q9VS85-F1 FI19443P1;
 325:  ehhx-A  5.2  4.9  116   224    6   DROME:AF-Q7KK90-F1 GH14654P;
 326:  ek8q-A  5.2  9.1  147   814    6   DROME:AF-Q9VSW5-F1 KINESIN-LIKE PROTEIN AT 67A, ISOFORM A;
 327:  ecv2-A  5.2  6.1  179  1141    6   DROME:AF-A4UZL3-F1 EPS15 HOMOLOGY DOMAIN CONTAINING PROTEIN-BINDING
 328:  ekmz-A  5.2  4.0  119  1012    5   DROME:AF-Q9VRJ1-F1 ALANINE--TRNA LIGASE, MITOCHONDRIAL;
 329:  ee23-A  5.2  5.1  174  2263    9   DROME:AF-M9PHU0-F1 UNCHARACTERIZED PROTEIN, ISOFORM C;
 330:  eecc-A  5.1 18.0  103   497   11   DROME:AF-Q9W4R1-F1 LD21615P;
 331:  ec9h-A  5.1 15.1  116   444    4   DROME:AF-Q94899-F1 COP9 SIGNALOSOME COMPLEX SUBUNIT 2;
 332:  efos-A  5.1  7.0   76   332   11   DROME:AF-Q9VWS9-F1 UNCHARACTERIZED PROTEIN;
 333:  eh66-A  5.1  8.1  179   626    7   DROME:AF-Q95SP2-F1 E3 UBIQUITIN-PROTEIN LIGASE HRD1;
 334:  eepl-A  5.1  7.4  186   853    8   DROME:AF-Q8IMZ9-F1 WOLFRAMIN;
 335:  eiim-A  5.1 10.0  159  1098    6   DROME:AF-Q9GQN0-F1 RAN-BINDING PROTEIN 16;
 336:  ec8t-A  5.1 10.9  124   782    7   DROME:AF-P16568-F1 PROTEIN BICAUDAL D;
 337:  ee2k-A  5.1  5.0  151   670    5   DROME:AF-Q9VU33-F1 CULLIN 6;
 338:  eekn-A  5.1  9.5  119  1122    8   DROME:AF-Q9W196-F1 LP03102P;
 339:  eecn-A  5.1  5.6  138   223    3   DROME:AF-Q8IQC1-F1 UNCHARACTERIZED GOLGI APPARATUS MEMBRANE PROTEIN-
 340:  ejv6-A  5.1  4.4  128   183    5   DROME:AF-Q9VXV0-F1 IP07051P;
 341:  ej4p-A  5.1 14.6  110   966    7   DROME:AF-Q24171-F1 AT08303P;
 342:  edvf-A  5.1  7.7  163   894    6   DROME:AF-Q9VQQ9-F1 EXOCYST COMPLEX COMPONENT 2;
 343:  edp9-A  5.0  8.8  122   957   10   DROME:AF-Q9W2N6-F1 UNCHARACTERIZED PROTEIN;
 344:  ed1x-A  5.0 17.4  110  1647    8   DROME:AF-B7Z0E5-F1 MISFIRE, ISOFORM F;
 345:  eem0-A  5.0  9.3  168  1054    6   DROME:AF-X2J9Y4-F1 ELLIPSOID BODY OPEN, ISOFORM C;
 346:  eko6-A  5.0  3.2  119   724    9   DROME:AF-Q9VS46-F1 RINT1-LIKE PROTEIN;
 347:  ehqp-A  5.0  3.5   93   570    6   DROME:AF-Q9VKH0-F1 CONSERVED OLIGOMERIC GOLGI COMPLEX SUBUNIT 8;
 348:  ekpv-A  5.0  5.5  146   296    8   DROME:AF-Q9VFL9-F1 FI07901P;
 349:  ehxi-A  5.0 16.2  138  1218    8   DROME:AF-A1Z8S6-F1 PRECOCIOUS DISSOCIATION OF SISTERS 5, ISOFORM A;
 350:  ekun-A  5.0  4.7  123   755    7   DROME:AF-Q9VA10-F1 FI21270P1;
 351:  ee4t-A  5.0  6.0  118  1847   12   DROME:AF-Q9VW83-F1 GIGAS, ISOFORM A;
 352:  ef1q-A  5.0 15.0  125   845    7   DROME:AF-Q8INF7-F1 DYNEIN ASSEMBLY FACTOR 5, AXONEMAL;
 353:  eedq-A  5.0  4.7   98   798    7   DROME:AF-Q9VVM8-F1 FI02004P;
 354:  ehja-A  5.0 11.3  190   887    6   DROME:AF-P14599-F1 AMYLOID-BETA-LIKE PROTEIN;
 355:  eesq-A  5.0  9.7  117  1204    7   DROME:AF-Q9W1Q5-F1 FI21439P1;
 356:  eizo-A  5.0  9.4  166  1449    7   DROME:AF-Q9VQZ1-F1 LETHAL (2) K05819, ISOFORM A;
 357:  efsl-A  5.0 11.5  165  1105    5   DROME:AF-Q9VN44-F1 FI07923P;
 358:  ehm8-A  5.0  5.6  124  1655    5   DROME:AF-Q9VPK5-F1 UNCHARACTERIZED PROTEIN, ISOFORM B;
 359:  ehex-A  4.9  5.2  106   149   13   DROME:AF-Q9VXY1-F1 TUBULIN-SPECIFIC CHAPERONE A;
 360:  elhm-A  4.9 23.7  125  1416    7   DROME:AF-Q9XZ34-F1 TELOMERE-ASSOCIATED PROTEIN RIF1;
 361:  ekgo-A  4.9 11.1  126   422    8   DROME:AF-Q7KLV9-F1 26S PROTEASOME NON-ATPASE REGULATORY SUBUNIT 11;
 362:  ed61-A  4.9  6.3  119   844    5   DROME:AF-Q7K126-F1 CCR4-NOT TRANSCRIPTION COMPLEX SUBUNIT 3, ISOFORM
 363:  el47-A  4.9 15.1  161  1241    7   DROME:AF-Q9VWE7-F1 LD26789P;
 364:  efwy-A  4.9  6.7  133   232    5   DROME:AF-Q9VE50-F1 GOLGI SNAP RECEPTOR COMPLEX MEMBER 1;
 365:  ekrl-A  4.9  9.0  151  1288    9   DROME:AF-Q9VFG8-F1 PROTEIN KIBRA;
 366:  effs-A  4.9  5.8  173   585    4   DROME:AF-Q9W0R5-F1 PROBABLE G-PROTEIN COUPLED RECEPTOR MTH-LIKE 10;
 367:  el8w-A  4.9  4.5  109   199    6   DROME:AF-Q9VG97-F1 INACTIVE GLUTATHIONE S-TRANSFERASE D3;
 368:  ejau-A  4.9  8.1  157   355    6   DROME:AF-Q9VAF0-F1 ZINC TRANSPORTER ZIP13 HOMOLOG;
 369:  elb3-A  4.9 24.6   98  1714    6   DROME:AF-P28668-F1 BIFUNCTIONAL GLUTAMATE/PROLINE--TRNA LIGASE;
 370:  ec8k-A  4.9 13.2  100  1954   12   DROME:AF-Q9VC45-F1 PROTEIN ABNORMAL SPINDLE;
 371:  ei6b-A  4.9 11.0  143   863    7   DROME:AF-Q8IR94-F1 UNCHARACTERIZED PROTEIN;
 372:  ejz8-A  4.9  8.8  174   351    5   DROME:AF-Q9U6B8-F1 CALCIUM RELEASE-ACTIVATED CALCIUM CHANNEL PROTEIN
 373:  egbb-A  4.9  5.5  131   366    8   DROME:AF-Q9VFA2-F1 FI24038P1;
 374:  elwz-A  4.9 11.7  139  1069    5   DROME:AF-M9PE53-F1 MULTIPLE WING HAIRS, ISOFORM C;
 375:  eiw9-A  4.8  4.5  161   368   10   DROME:AF-Q9W5C2-F1 TRANSLOCATING CHAIN-ASSOCIATED MEMBRANE PROTEIN;
 376:  ej3i-A  4.8  5.3   75   159    3   DROME:AF-Q9VXL4-F1 NUCLEAR NUCLEIC ACID-BINDING PROTEIN C1D;
 377:  eimu-A  4.8 23.9  134  1960    5   DROME:AF-Q9VCH5-F1 NUCLEAR PORE COMPLEX PROTEIN NUP98-NUP96;
 378:  ehw6-A  4.8  3.9  117   993    6   DROME:AF-Q9VSF2-F1 MEDIATOR OF RNA POLYMERASE II TRANSCRIPTION SUBUN
 379:  ef3o-A  4.8  5.2  149   753    7   DROME:AF-Q9V9R2-F1 CULLIN 2, ISOFORM A;
 380:  eenn-A  4.8 20.3  148   972   10   DROME:AF-A1Z9N0-F1 DYNAMIN-LIKE 120 KDA PROTEIN, FORM S1;
 381:  eft6-A  4.8 12.2  144  1333    6   DROME:AF-Q9VUG6-F1 UNCHARACTERIZED PROTEIN, ISOFORM A;
 382:  eijq-A  4.8  7.7  127  1189    4   DROME:AF-Q9VQ78-F1 LD16031P;
 383:  eg59-A  4.8  5.3  151  1717    6   DROME:AF-A8JNM1-F1 FORMIN 3, ISOFORM B;
 384:  edw2-A  4.8  4.5  108   186    8   DROME:AF-Q8IQX3-F1 UNCHARACTERIZED PROTEIN, ISOFORM A;
 385:  ehd8-A  4.8  4.2  130   180    7   DROME:AF-Q9VA85-F1 GH09039P;
 386:  el31-A  4.8  8.6  114   242    6   DROME:AF-M9PIQ9-F1 UNCHARACTERIZED PROTEIN, ISOFORM C;
 387:  ekj1-A  4.8 11.8  135  1977    7   DROME:AF-A1Z8X3-F1 ANASTRAL SPINDLE 3;
 388:  efdt-A  4.8  6.8  161  1311    8   DROME:AF-Q8IQ97-F1 PEBBLE, ISOFORM B;
 389:  ehi2-A  4.7  8.7  168  1057    6   DROME:AF-Q7K4E0-F1 LD43457P;
 390:  ekzp-A  4.7  5.6  257   880   10   DROME:AF-Q9V9A8-F1 PROTEIN PHTF;
 391:  eg3l-A  4.7 11.5  125   835    9   DROME:AF-Q9VAR0-F1 LD39455P;
 392:  ek2z-A  4.7  7.9  165  1059    5   DROME:AF-Q24120-F1 PROTEIN CAPPUCCINO;
 393:  eixp-A  4.7  4.9  149   362    5   DROME:AF-Q9VCX6-F1 AT09144P;
 394:  ehdw-A  4.7  6.2  177  1036    5   DROME:AF-P91682-F1 PROTEIN SMOOTHENED;
 395:  ed1g-A  4.7 15.8  106  1105    6   DROME:AF-Q9VA38-F1 SERINE/THREONINE-PROTEIN KINASE WARTS;
 396:  ehxk-A  4.7  6.6  172   664    3   DROME:AF-Q9W3M4-F1 LD24308P;
 397:  edrc-A  4.7  5.0  138   649   12   DROME:AF-Q9W4P9-F1 UNCHARACTERIZED PROTEIN;
 398:  eimc-A  4.7  6.6  130   359    4   DROME:AF-Q9VX12-F1 LD38742P;
 399:  efko-A  4.7  4.7  103   204    5   DROME:AF-Q8T8T9-F1 AT30094P;
 400:  ek0n-A  4.7  3.6   89   122   12   DROME:AF-A0A0B4K6B2-F1 UNCHARACTERIZED PROTEIN;
 401:  eksl-A  4.7  5.1  123   975    6   DROME:AF-Q9VAH2-F1 LD33331P;
 402:  efvu-A  4.7 15.1  120   740    9   DROME:AF-M9MRI4-F1 E3 UBIQUITIN-PROTEIN LIGASE TRIM9;
 403:  eem1-A  4.7  5.7   91   853    2   DROME:AF-Q9VRV9-F1 IMPORTIN N-TERMINAL DOMAIN-CONTAINING PROTEIN;
 404:  emwp-A  4.7 10.4  148  1653    5   DROME:AF-Q9VJW1-F1 LD29171P;
 405:  elwk-A  4.7  9.6  134   996    7   DROME:AF-M9PEH8-F1 FIERY MOUNTAIN, ISOFORM D;
 406:  eeyj-A  4.7  5.7  136   738    7   DROME:AF-Q9V8K2-F1 EXOCYST COMPLEX COMPONENT 3;
 407:  ec5b-A  4.7  7.3   97   970    4   DROME:AF-P31007-F1 DISKS LARGE 1 TUMOR SUPPRESSOR PROTEIN;
 408:  edsy-A  4.7  5.4  129   888    9   DROME:AF-A1Z7Y7-F1 SPAGHETTI-SQUASH ACTIVATOR, ISOFORM C;
 409:  ee0i-A  4.6  4.6  156   414    7   DROME:AF-Q7JVS8-F1 AT19640P;
 410:  ejnw-A  4.6 24.1  108   393    5   DROME:AF-Q24537-F1 HIGH MOBILITY GROUP PROTEIN DSP1;
 411:  ed3u-A  4.6 14.6  151  2219   10   DROME:AF-Q9W3M3-F1 E3 UBIQUITIN-PROTEIN LIGASE UBR3;
 412:  elz4-A  4.6  9.2  145  1177    6   DROME:AF-Q9V414-F1 LD36341P;
 413:  edmc-A  4.6 15.7  124   903    5   DROME:AF-Q9VCB7-F1 UNCHARACTERIZED PROTEIN;
 414:  ec83-A  4.6  9.3  117  1318    6   DROME:AF-B7Z150-F1 INACTIVATION NO AFTERPOTENTIAL E, ISOFORM E;
 415:  efq9-A  4.6 26.3  114  1135    8   DROME:AF-Q7KU01-F1 PHOSPHATASE 1 NUCLEAR TARGETING SUBUNIT, ISOFORM
 416:  ekx5-A  4.6  4.6  164  1270    2   DROME:AF-Q9VRV2-F1 UNCHARACTERIZED PROTEIN, ISOFORM A;
 417:  ele4-A  4.6  3.6   84   264   12   DROME:AF-Q9V436-F1 26S PROTEASOME NON-ATPASE REGULATORY SUBUNIT 8;
 418:  emvv-A  4.6  5.6  135   276    9   DROME:AF-Q9VBM6-F1 PALMITOYLTRANSFERASE;
 419:  eeqn-A  4.6  3.2  111   141    7   DROME:AF-F0JAT1-F1 MIP06308P;
 420:  eluy-A  4.6 13.4  130   660    7   DROME:AF-A1Z935-F1 SOLUTE CARRIER FAMILY 30 MEMBER 9;
 421:  ej9k-A  4.6 16.0  104   204    6   DROME:AF-Q059A4-F1 TRANSMEMBRANE PROTEIN 186;
 422:  eefw-A  4.6  6.6  103   275   10   DROME:AF-Q9VKG2-F1 SPERM-ASSOCIATED ANTIGEN 4;
 423:  ehvb-A  4.6  9.6  116   515    3   DROME:AF-Q9VN77-F1 GERANYLGERANYL TRANSFERASE TYPE-2 SUBUNIT ALPHA;
 424:  ej6a-A  4.6  7.3  121   819    7   DROME:AF-Q0KHS0-F1 KATANIN P80 WD40 REPEAT-CONTAINING SUBUNIT B1;
 425:  emo8-A  4.6  5.5  159   545    9   DROME:AF-Q9W4H3-F1 PROCTOLIN RECEPTOR, ISOFORM A;
 426:  ejxp-A  4.6 17.1  146  1215    7   DROME:AF-Q9VTX1-F1 FI19811P1;
 427:  egss-A  4.6  8.0  143   887    4   DROME:AF-Q9VQY8-F1 VACUOLAR PROTEIN SORTING-ASSOCIATED PROTEIN 53 HO
 428:  eidf-A  4.6  7.3  145  1018    8   DROME:AF-Q9VGP4-F1 LP08082P;
 429:  efxt-A  4.6 17.5  127   766    6   DROME:AF-Q9VIF0-F1 NUCLEOLAR COMPLEX PROTEIN 2 HOMOLOG;
 430:  eeyz-A  4.6  5.1  150   798    8   DROME:AF-Q9VBG4-F1 GH12381P;
 431:  emz0-A  4.6  4.5  102  1517    7   DROME:AF-B7YZK8-F1 THIN, ISOFORM C;
 432:  emv6-A  4.6 14.4  127   429    6   DROME:AF-Q7K2X0-F1 GH04007P;
 433:  ehyo-A  4.6  7.2  148  1192    4   DROME:AF-Q8IMA8-F1 PROTEIN PANGOLIN, ISOFORM J;
 434:  edpc-A  4.6 11.3  109  1639    5   DROME:AF-P15215-F1 LAMININ SUBUNIT GAMMA-1;
 435:  edtj-A  4.6 12.3  111   598    5   DROME:AF-Q9VWA6-F1 CILIA- AND FLAGELLA-ASSOCIATED PROTEIN 157;
 436:  emsl-A  4.6 15.5  102   306    8   DROME:AF-Q95RI2-F1 LD28549P;
 437:  elks-A  4.6  4.5  143   338    9   DROME:AF-Q9W2J0-F1 UNCHARACTERIZED PROTEIN;
 438:  eie1-A  4.6 14.5  106   454    8   DROME:AF-Q9VBK9-F1 UNCHARACTERIZED PROTEIN;
 439:  edf8-A  4.5 17.2  114   506   11   DROME:AF-Q9VYG1-F1 26S PROTEASOME NON-ATPASE REGULATORY SUBUNIT 5;
 440:  eioc-A  4.5  4.9  141   671    4   DROME:AF-Q9VRR2-F1 GH26628P;
 441:  ekha-A  4.5  5.4  105  1122    3   DROME:AF-Q9VCB8-F1 JAVA NO JIVE;
 442:  eilw-A  4.5 10.0  116   351   12   DROME:AF-Q9VTM4-F1 LD30288P;
 443:  ek8v-A  4.5 14.7  103   205    3   DROME:AF-Q01070-F1 ENHANCER OF SPLIT MGAMMA PROTEIN;
 444:  ejhy-A  4.5  9.6  119   163    4   DROME:AF-Q9W0Q8-F1 UNCHARACTERIZED PROTEIN;
 445:  edqv-A  4.5 13.9  104   689    9   DROME:AF-Q9XTL2-F1 JAK PATHWAY SIGNAL TRANSDUCTION ADAPTOR MOLECULE;
 446:  ej80-A  4.5 10.4  142   729    7   DROME:AF-A0A0B4KEF7-F1 UNCHARACTERIZED PROTEIN, ISOFORM C;
 447:  efao-A  4.5  7.5   83   463    7   DROME:AF-Q9NBK5-F1 SERINE/THREONINE-PROTEIN KINASE TRICORNERED;
 448:  emss-A  4.5 10.0  120   565    8   DROME:AF-Q960U8-F1 O-ACYLTRANSFERASE;
 449:  eiea-A  4.5  5.5  164   970   10   DROME:AF-Q9U6L4-F1 PROTEIN TWEETY;
 450:  ei0l-A  4.5  7.5  136   203    8   DROME:AF-Q95SH2-F1 CHARGED MULTIVESICULAR BODY PROTEIN 1, ISOFORM A;
 451:  eiwh-A  4.5  5.7  171   581    7   DROME:AF-P18537-F1 FRIZZLED;
 452:  ek4r-A  4.5  8.0  122   310    7   DROME:AF-A1Z6P0-F1 ZINC/IRON REGULATED TRANSPORTER-RELATED PROTEIN 4
 453:  eg18-A  4.5  8.2  124   639    5   DROME:AF-Q24179-F1 PROTEIN SLY1 HOMOLOG;
 454:  elpq-A  4.5  6.9  152   545    9   DROME:AF-Q9VMI4-F1 ORPHAN G PROTEIN-COUPLED RECEPTOR;
 455:  el5z-A  4.5  5.2  171   705    7   DROME:AF-Q9NBW1-F1 FRIZZLED-4;
 456:  ehvd-A  4.5 12.4   90   312    8   DROME:AF-Q9VUN9-F1 FI09629P;
 457:  ef1a-A  4.5 13.4  102   595    8   DROME:AF-A1ZAC7-F1 COILED-COIL DOMAIN-CONTAINING PROTEIN 93;
 458:  eiuk-A  4.5 14.6  111   388   10   DROME:AF-Q6NMT8-F1 AT01712P;
 459:  ekww-A  4.5 17.0   98   678    3   DROME:AF-Q9I7L8-F1 CELL DIVISION CYCLE 23, ISOFORM A;
 460:  ed0l-A  4.5  5.6  105   122    5   DROME:AF-M9PFD1-F1 UNCHARACTERIZED PROTEIN;
 461:  ed4r-A  4.4  8.6  113   507    4   DROME:AF-Q8IMI4-F1 UNCHARACTERIZED PROTEIN, ISOFORM B;
 462:  ekrq-A  4.4 14.3  110   363    8   DROME:AF-Q9VF25-F1 PSEA-BINDING PROTEIN 45KD;
 463:  edh4-A  4.4 13.5  173   569    9   DROME:AF-Q95V50-F1 PPR-Y;
 464:  egbt-A  4.4 10.2  140   559    7   DROME:AF-Q8MYW9-F1 O-ACYLTRANSFERASE;
 465:  ejr9-A  4.4  4.7  156  1447   10   DROME:AF-Q9NHE5-F1 CALCIUM-DEPENDENT SECRETION ACTIVATOR;
 466:  eg6n-A  4.4  7.1  130  1360   13   DROME:AF-Q6IDD9-F1 NAD(+) HYDROLASE SARM1;
 467:  eixx-A  4.4  6.7  156   371    6   DROME:AF-Q9W3V5-F1 LP14436P;
 468:  ehzo-A  4.4 12.5  107   178    4   DROME:AF-P13096-F1 ENHANCER OF SPLIT M5 PROTEIN;
 469:  ec1p-A  4.4  5.8  135  1341   10   DROME:AF-Q9VKB9-F1 RAB3 GTPASE-ACTIVATING PROTEIN REGULATORY SUBUNIT
 470:  eift-A  4.4  5.6  106   289    5   DROME:AF-Q9VP30-F1 UNCHARACTERIZED PROTEIN;
 471:  ej18-A  4.4  4.7  167   488    7   DROME:AF-P83119-F1 PROBABLE G-PROTEIN COUPLED RECEPTOR MTH-LIKE 12;
 472:  eg97-A  4.4  4.4  153   930    4   DROME:AF-Q8IPN2-F1 5-HYDROXYTRYPTAMINE (SEROTONIN) RECEPTOR 2A, ISOF
 473:  ei65-A  4.4  5.6  168   455    8   DROME:AF-Q9VWX4-F1 CG5936;
 474:  efkz-A  4.4  8.6  122   961    6   DROME:AF-Q8SWX4-F1 AMINOPEPTIDASE;
 475:  egfr-A  4.4  5.7  159  1153    4   DROME:AF-Q9VBY8-F1 PROTEIN UNC-13 HOMOLOG 4B;
 476:  ek80-A  4.4 12.8  104   199    9   DROME:AF-Q9VYY2-F1 SIGNAL PEPTIDASE COMPLEX SUBUNIT 2;
 477:  egtz-A  4.4  5.9  145   896    8   DROME:AF-P22815-F1 PROTEIN BRIDE OF SEVENLESS;
 478:  eggi-A  4.4  6.5  146   905    6   DROME:AF-Q9VI54-F1 LD29489P;
 479:  egp3-A  4.4  4.9  125  1487   12   DROME:AF-Q9VGI8-F1 BLOOM SYNDROME PROTEIN HOMOLOG;
 480:  ekzh-A  4.4  5.6  172   508    5   DROME:AF-A1ZAQ4-F1 UNCHARACTERIZED PROTEIN, ISOFORM A;
 481:  ehjt-A  4.3  4.1  133  1310    9   DROME:AF-A8DZ19-F1 RHO-TYPE GUANINE NUCLEOTIDE EXCHANGE FACTOR, ISOF
 482:  ejir-A  4.3 16.2  124   586   13   DROME:AF-A1ZAR6-F1 XPO1 DOMAIN-CONTAINING PROTEIN;
 483:  eii2-A  4.3  7.4  154   889    5   DROME:AF-Q9VVG4-F1 EXOCYST COMPLEX COMPONENT 1;
 484:  ege1-A  4.3 10.9   99   289    7   DROME:AF-Q9XYW6-F1 CARBOXY TERMINUS OF HSP70-INTERACTING PROTEIN;
 485:  eluu-A  4.3  7.8  140   766    8   DROME:AF-Q9VUI7-F1 UNCHARACTERIZED PROTEIN;
 486:  eif4-A  4.3  7.0  139   790    7   DROME:AF-Q9VXN5-F1 PROTEIN KINASE DOMAIN-CONTAINING PROTEIN;
 487:  eda6-A  4.3 22.7  120  1045    8   DROME:AF-Q9W5D3-F1 HEAT REPEAT-CONTAINING PROTEIN 6;
 488:  elqk-A  4.3 11.2   99   587    8   DROME:AF-Q9VAJ6-F1 PICKPOCKET 20, ISOFORM A;
 489:  em6e-A  4.3  6.7  154  2188   10   DROME:AF-Q9VMD9-F1 TIGGRIN;
 490:  emrf-A  4.3 11.9  139   637    8   DROME:AF-Q9W3K4-F1 LD45266P;
 491:  edho-A  4.3  6.1  117   917    4   DROME:AF-P43248-F1 DNA MISMATCH REPAIR PROTEIN SPELLCHECKER 1;
 492:  ef0p-A  4.3 11.2  114   286    7   DROME:AF-Q9VEV6-F1 UNCHARACTERIZED PROTEIN, ISOFORM A;
 493:  eeor-A  4.3  4.6  164   511    5   DROME:AF-P41596-F1 DOPAMINE RECEPTOR 1;
 494:  emid-A  4.3  3.2   59   115    7   DROME:AF-Q4V477-F1 IP03610P;
 495:  eeqw-A  4.3 10.9  137  1067   12   DROME:AF-Q9VEV4-F1 PROTEIN CLEC16A HOMOLOG;
 496:  ecy5-A  4.3  5.2  140  1022    6   DROME:AF-Q9W3E1-F1 INTEGRATOR COMPLEX SUBUNIT 4;
 497:  ehi6-A  4.3 13.8  173  1120    6   DROME:AF-Q9VB48-F1 DUF2428 DOMAIN-CONTAINING PROTEIN;
 498:  ei2n-A  4.3 11.8  152  1371    5   DROME:AF-Q9VS41-F1 UNC-13-4A, ISOFORM B;
 499:  egwt-A  4.3  7.9  166  1984    7   DROME:AF-Q9VZ85-F1 RHO GUANINE NUCLEOTIDE EXCHANGE FACTOR AT 64C, IS
 500:  eivl-A  4.3 23.8  113   558    2   DROME:AF-Q9VLK8-F1 FI01024P;
 501:  eikg-A  4.3  3.8   82   110    6   DROME:AF-Q9V9U7-F1 TUBULIN-SPECIFIC CHAPERONE A;
 502:  el3f-A  4.3 16.3  128   828    5   DROME:AF-X2JD14-F1 UNCHARACTERIZED PROTEIN, ISOFORM B;
 503:  een3-A  4.3 15.5  111   773    8   DROME:AF-P50534-F1 E3 UBIQUITIN-PROTEIN LIGASE MSL-2;
 504:  ehci-A  4.3  5.5  154   526    8   DROME:AF-Q9VUM6-F1 BESTROPHIN HOMOLOG;
 505:  ehfe-A  4.3 24.8  121   544    7   DROME:AF-Q7K1C5-F1 GH21176P;
 506:  eloz-A  4.3 10.5  145  1102    9   DROME:AF-Q9VXH9-F1 WASH COMPLEX SUBUNIT 4;
 507:  ecx5-A  4.3  6.4  153   617    6   DROME:AF-P28286-F1 5-HYDROXYTRYPTAMINE RECEPTOR 2B;
 508:  eekj-A  4.3  4.1  121   298    5   DROME:AF-Q9VF77-F1 FI16517P1;
 509:  ehbf-A  4.3  5.9  125   971    7   DROME:AF-Q9VEC5-F1 IMPORTIN-13;
 510:  ejfe-A  4.3 18.9   90   648   12   DROME:AF-A1Z6D6-F1 IONOTROPIC RECEPTOR 41A;
 511:  el8h-A  4.3  5.7  140   740    5   DROME:AF-Q8MSY4-F1 VACUOLAR PROTEIN SORTING-ASSOCIATED PROTEIN 51 HO
 512:  edj7-A  4.3  5.0  147   674    5   DROME:AF-Q9VWZ2-F1 LD30826P;
 513:  ee97-A  4.3  4.5  168   532    5   DROME:AF-P83118-F1 PROBABLE G-PROTEIN COUPLED RECEPTOR MTH-LIKE 11;
 514:  egp6-A  4.3  5.6  160   562    9   DROME:AF-Q9VQI2-F1 LD08641P;
 515:  ei2i-A  4.3  3.7  125   231    6   DROME:AF-A1Z6T8-F1 TETRASPANIN;
 516:  elsl-A  4.3  4.7  166  1019    8   DROME:AF-Q9VHW1-F1 MUSCARINIC ACETYLCHOLINE RECEPTOR, B-TYPE, ISOFOR
 517:  ejbw-A  4.3 11.1   95  1642    5   DROME:AF-Q9W2I0-F1 UNCHARACTERIZED PROTEIN, ISOFORM P;
 518:  egei-A  4.3 12.6  134  1045    5   DROME:AF-Q6NP69-F1 GST-CONTAINING FLYWCH ZINC-FINGER PROTEIN;
 519:  ee9f-A  4.3  5.2  139   237    9   DROME:AF-Q1ECC3-F1 IP01956P;
 520:  eky5-A  4.3  5.1  155   373    7   DROME:AF-P06002-F1 OPSIN RH1;
 521:  ei5o-A  4.3  9.0  126   339    8   DROME:AF-Q9VN19-F1 GOLGI TO ER TRAFFIC PROTEIN 4 HOMOLOG;
 522:  ei1i-A  4.3 11.7   81   173    7   DROME:AF-Q01071-F1 ENHANCER OF SPLIT MDELTA PROTEIN;
 523:  een8-A  4.3  8.2  175   536    8   DROME:AF-Q4LBB9-F1 OCTOPAMINE RECEPTOR BETA-2R;
 524:  efi3-A  4.3  4.3  111   212    6   DROME:AF-P36975-F1 SYNAPTOSOMAL-ASSOCIATED PROTEIN 25;
 525:  ehdm-A  4.3  5.4  171  1459    6   DROME:AF-Q9V4B6-F1 UNCHARACTERIZED PROTEIN, ISOFORM A;
 526:  efpf-A  4.2  5.8  157   535    9   DROME:AF-Q9VUM7-F1 BESTROPHIN HOMOLOG;
 527:  eh5h-A  4.2  3.8  118   823    9   DROME:AF-Q9XZ06-F1 NUCLEAR PORE COMPLEX PROTEIN NUP93-1;
 528:  eib8-A  4.2  4.0   59   101    5   DROME:AF-Q0KI97-F1 PROTEIN FMC1 HOMOLOG;
 529:  ej91-A  4.2  5.0   93   665   13   DROME:AF-Q7JX95-F1 RH42110P;
 530:  ek6q-A  4.2  4.8  156   518    7   DROME:AF-Q9VRN2-F1 PROBABLE G-PROTEIN COUPLED RECEPTOR MTH-LIKE 2;
 531:  em67-A  4.2  8.6  104   122    9   DROME:AF-Q9VTT1-F1 IP04456P;
 532:  ej08-A  4.2  5.3  163   383    4   DROME:AF-P04950-F1 OPSIN RH3;
 533:  ekde-A  4.2  4.0  140   669    8   DROME:AF-Q9W4Y2-F1 PDF RECEPTOR;
 534:  eh6m-A  4.2  4.7  152   514    8   DROME:AF-O97148-F1 G-PROTEIN COUPLED RECEPTOR MTH;
 535:  eecx-A  4.2  4.7  162   485    6   DROME:AF-Q9VNM1-F1 NEUROPEPTIDE F RECEPTOR;
 536:  ehdv-A  4.2  5.3  124   147    9   DROME:AF-A0A0B4KEF0-F1 UNCHARACTERIZED PROTEIN;
 537:  ejmw-A  4.2  5.2   97   123    7   DROME:AF-Q5LJU1-F1 TRANSMEMBRANE PROTEIN 188;
 538:  eh7n-A  4.2 13.7  114   320    9   DROME:AF-A1Z9W2-F1 RH47216P;
 539:  ekwo-A  4.2  7.7  121   660    7   DROME:AF-Q9W329-F1 GOLGI-LOCALIZED, GAMMA-ADAPTIN EAR CONTAINING, AR
 540:  eg2v-A  4.2 11.9  134  1200   10   DROME:AF-Q9VCW3-F1 NUCLEAR PORE COMPLEX PROTEIN NUP133;
 541:  ej6r-A  4.2  4.1  124   193    6   DROME:AF-Q9W333-F1 IP06839P;
 542:  edl6-A  4.2  5.2  160   381    9   DROME:AF-P08099-F1 OPSIN RH2;
 543:  ejgo-A  4.2 11.8  101   107    4   DROME:AF-Q9W286-F1 FI15737P1;
 544:  egts-A  4.2  7.5  131   581    5   DROME:AF-Q9VWE5-F1 IP19862P;
 545:  ej4w-A  4.2  5.0  108   212   15   DROME:AF-Q9W236-F1 VACUOLAR PROTEIN SORTING 20, ISOFORM A;
 546:  edlj-A  4.2 16.8  112   249    8   DROME:AF-Q9VJ59-F1 PRA1 FAMILY PROTEIN;
 547:  ej82-A  4.2 12.9  107   429    7   DROME:AF-O96880-F1 TRANSCRIPTION INITIATION FACTOR IIE SUBUNIT ALPHA
 548:  elyk-A  4.2  6.9  134   692    4   DROME:AF-Q8SWW9-F1 LD18126P;
 549:  em36-A  4.2 20.0   98   674    8   DROME:AF-Q4V5A7-F1 IP14655P;
 550:  egtv-A  4.2  4.4  113   212    7   DROME:AF-Q9VH76-F1 SYNAPTOSOMAL-ASSOCIATED PROTEIN;
 551:  egtq-A  4.2 10.9   97   617    4   DROME:AF-Q9VSX7-F1 LD02310P;
 552:  egx0-A  4.2 19.3  153  1398    5   DROME:AF-P49021-F1 PROTEIN TIMELESS;
 553:  eczn-A  4.2  9.0  115   951    7   DROME:AF-Q9VQ36-F1 WD REPEAT-CONTAINING AND PLANAR CELL POLARITY EFF
 554:  ecu7-A  4.2 11.6  107   690    6   DROME:AF-Q2MGK5-F1 DUF4201 DOMAIN-CONTAINING PROTEIN;
 555:  em48-A  4.2 18.5   84   392    7   DROME:AF-Q8IR43-F1 FI08446P;
 556:  egp4-A  4.2  5.7  160   508    8   DROME:AF-Q9VCZ3-F1 OCTOPAMINE RECEPTOR BETA-1R;
 557:  ei62-A  4.2  9.5  112  1058    8   DROME:AF-Q9VKG0-F1 GH18077P;
 558:  efs6-A  4.2  4.6  152   586    7   DROME:AF-Q9VEG2-F1 IP13425P;
 559:  eg3m-A  4.2 12.4  125  1958   10   DROME:AF-Q9VB98-F1 PROBABLE RHO GTPASE-ACTIVATING PROTEIN CG5521;
 560:  efr0-A  4.2  5.0  160   600    8   DROME:AF-Q9VW75-F1 GH23382P;
 561:  eewq-A  4.1  5.5  148   476    5   DROME:AF-E2QCM9-F1 DIURETIC HORMONE 44 RECEPTOR 2, ISOFORM B;
 562:  eec3-A  4.1  6.0  109  1071   11   DROME:AF-Q9VIG1-F1 FI12406P;
 563:  eldy-A  4.1  4.4  120   195    8   DROME:AF-Q9VP89-F1 UNCHARACTERIZED PROTEIN, ISOFORM A;
 564:  elfv-A  4.1  4.8  159   382    4   DROME:AF-P91657-F1 OPSIN RH5;
 565:  ekjx-A  4.1 16.8  125   585    6   DROME:AF-Q9VJ34-F1 GLUTATHIONE S-TRANSFERASE C-TERMINAL DOMAIN-CONTA
 566:  ekrj-A  4.1  4.5  157   845    7   DROME:AF-Q9V466-F1 NUCLEAR PORE COMPLEX PROTEIN NUP107;
 567:  effk-A  4.1  9.2   76   231    5   DROME:AF-Q9VU04-F1 RE60105P;
 568:  ekz8-A  4.1  4.1  123   565    9   DROME:AF-Q8IRA7-F1 UNCHARACTERIZED PROTEIN;
 569:  ek4w-A  4.1 14.6   83   590    6   DROME:AF-A1Z7N3-F1 CONCENTRATIVE NUCLEOSIDE TRANSPORTER 1;
 570:  ef8h-A  4.1  5.7  154   477    3   DROME:AF-Q8ITC7-F1 NEUROPEPTIDES CAPA RECEPTOR;
 571:  ek31-A  4.1  3.5   96   132   10   DROME:AF-Q4QQ01-F1 IP05962P;
 572:  elrv-A  4.1  9.5   85   399    4   DROME:AF-Q9VU87-F1 VACUOLAR PROTEIN-SORTING-ASSOCIATED PROTEIN 36;
 573:  ejew-A  4.1  9.0  171   917    8   DROME:AF-Q9XYP8-F1 GAMMA-TUBULIN COMPLEX COMPONENT 3;
 574:  emy4-A  4.1  5.9  162   539    7   DROME:AF-Q24563-F1 DOPAMINE RECEPTOR 2;
 575:  emqf-A  4.1  6.8  131   699    5   DROME:AF-A1Z6H6-F1 PEPTIDASE_M3 DOMAIN-CONTAINING PROTEIN;
 576:  ems4-A  4.1  7.2   92   453    8   DROME:AF-Q8IMH8-F1 P4HA_N DOMAIN-CONTAINING PROTEIN;
 577:  ef9z-A  4.1 10.7  113  1055    4   DROME:AF-A0A0B4KF06-F1 VALYL-TRNA SYNTHETASE;
 578:  eese-A  4.1 10.8  154   669   10   DROME:AF-Q9VCD3-F1 LP20373P;
 579:  efbn-A  4.1 24.0  117   873    7   DROME:AF-Q9VAH7-F1 RE62393P;
 580:  emdo-A  4.1 11.9  161   774    4   DROME:AF-Q9VAA2-F1 ADENOSINE RECEPTOR, ISOFORM A;
 581:  ek1m-A  4.1 10.1  137  2019    9   DROME:AF-Q9W0D3-F1 GH15728P;
 582:  ee4q-A  4.1  5.6  177   483    3   DROME:AF-Q9VVQ1-F1 ALLATOSTATIN C RECEPTOR 1;
 583:  em04-A  4.1  7.0  110   564    6   DROME:AF-Q9VTS7-F1 UNCHARACTERIZED PROTEIN;
 584:  eedo-A  4.1 21.8  125   698   12   DROME:AF-Q9VGZ5-F1 TRANSCRIPTION FACTOR CWO;
 585:  efto-A  4.1 16.3  108   728    6   DROME:AF-A0A0B4KFE4-F1 ACYL-COA SYNTHETASE LONG-CHAIN, ISOFORM J;
 586:  ek9r-A  4.1 11.3  141   994    2   DROME:AF-Q9VFS6-F1 INTEGRATOR COMPLEX SUBUNIT 5;
 587:  emfl-A  4.1 21.8   97   405    6   DROME:AF-O01367-F1 PROTEIN HELD OUT WINGS;
 588:  ei70-A  4.1 21.2   99   638    5   DROME:AF-Q9VNX8-F1 EUKARYOTIC TRANSLATION INITIATION FACTOR 2A;
 589:  ec68-A  4.1  5.5  168   469    5   DROME:AF-A1ZAL6-F1 G_PROTEIN_RECEP_F1_2 DOMAIN-CONTAINING PROTEIN;
 590:  edpu-A  4.1  6.8  124  1304   11   DROME:AF-Q9VNC9-F1 LD36006P;
 591:  eh04-A  4.1 10.7  136  1332    7   DROME:AF-Q9VFC4-F1 AT01875P;
 592:  ej0u-A  4.1  6.7  164   511    5   DROME:AF-P00399-F1 CYTOCHROME C OXIDASE SUBUNIT 1;
 593:  eiaq-A  4.1  3.2   73   379   10   DROME:AF-Q9VI32-F1 DYNEIN REGULATORY COMPLEX PROTEIN 10;
 594:  ejff-A  4.1 10.0  170   359    6   DROME:AF-Q7PLK1-F1 MIP30541P;
 595:  ekcj-A  4.1 15.3   95   814    8   DROME:AF-Q9VA23-F1 FI22211P1;
 596:  efh3-A  4.1  5.9  174   831    8   DROME:AF-Q9VEG4-F1 LP13728P;
 597:  ei3o-A  4.1  9.2  108  1500    7   DROME:AF-B7YZL9-F1 FOCAL ADHESION KINASE, ISOFORM D;
 598:  ehcf-A  4.0  4.9  150   400    9   DROME:AF-Q9W423-F1 LD18904P;
 599:  egqs-A  4.0  5.6  164  1091    9   DROME:AF-P48608-F1 PROTEIN DIAPHANOUS;
 600:  ei52-A  4.0  5.3  102   264    6   DROME:AF-Q7KTJ2-F1 CMP/DCMP-TYPE DEAMINASE DOMAIN-CONTAINING PROTEIN
 601:  ehv3-A  4.0  7.7  174   834    5   DROME:AF-P28285-F1 5-HYDROXYTRYPTAMINE RECEPTOR 2A;
 602:  ed24-A  4.0 10.0  134   836    7   DROME:AF-Q9W3N6-F1 GENERAL VESICULAR TRANSPORT FACTOR P115;
 603:  ekkv-A  4.0 12.6  171   455    7   DROME:AF-M9NDI3-F1 SORTING NEXIN 6, ISOFORM B;
 604:  elxk-A  4.0  4.5  114   635   11   DROME:AF-A1Z6S7-F1 FI02061P;
 605:  emxf-A  4.0  4.7   87   871    5   DROME:AF-Q9NB04-F1 PATJ HOMOLOG;
 606:  ejbh-A  4.0  4.9  155   599    6   DROME:AF-Q9VFW6-F1 PYROKININ 2 RECEPTOR 2, ISOFORM A;
 607:  ec87-A  4.0  6.5   91    99    9   DROME:AF-Q9VZ91-F1 UNCHARACTERIZED PROTEIN;
 608:  ehen-A  4.0  4.9  165   440    6   DROME:AF-V9H0I1-F1 METHUSELAH-LIKE 13;
 609:  eli2-A  4.0  3.2  105   142    4   DROME:AF-E0R7Q3-F1 MIP06256P;
 610:  ekur-A  4.0  5.5  162   581    7   DROME:AF-O77438-F1 FRIZZLED-3;
 611:  emin-A  4.0 11.6  164   341    9   DROME:AF-Q9VK00-F1 UNCHARACTERIZED PROTEIN, ISOFORM A;
 612:  ef9u-A  4.0 16.5   92   233    7   DROME:AF-Q9VNM9-F1 FI01546P;
 613:  egmf-A  4.0  6.6  123   611    9   DROME:AF-Q9VXR5-F1 LD02975P;
 614:  edyq-A  4.0  5.7  104   536    6   DROME:AF-Q8IMI2-F1 PROCOLLAGEN-PROLINE 4-DIOXYGENASE;
 615:  ejgi-A  4.0 10.3   90   341    9   DROME:AF-Q9VGQ6-F1 LD25880P;
 616:  ehrj-A  4.0 14.4   98   182    4   DROME:AF-M9NDZ8-F1 UNCHARACTERIZED PROTEIN;
 617:  emks-A  4.0  7.2  151   601    8   DROME:AF-P22270-F1 TYRAMINE/OCTOPAMINE RECEPTOR;
 618:  eia1-A  4.0  3.6  112   126    7   DROME:AF-Q9VGY3-F1 GEO12082P1;
 619:  eigf-A  4.0 14.8  130  2243    3   DROME:AF-Q9VGP1-F1 ZINC FINGER FYVE DOMAIN-CONTAINING PROTEIN 26 HOM
 620:  efxp-A  4.0  6.5  121   612    3   DROME:AF-Q9VXL9-F1 IP12579P;
 621:  emku-A  4.0  5.3  148   809   11   DROME:AF-Q9VRW4-F1 BESTROPHIN 2;
 622:  ehut-A  4.0  9.2  172   553    6   DROME:AF-Q9VN45-F1 PROTEIN SPARTIN;
 623:  efdi-A  4.0  4.1   79   615    6   DROME:AF-Q10714-F1 ANGIOTENSIN-CONVERTING ENZYME;
 624:  ef89-A  4.0  7.7  137   927   10   DROME:AF-A1Z705-F1 GPI ETHANOLAMINE PHOSPHATE TRANSFERASE 2;
 625:  eezv-A  4.0  4.6  163   584    6   DROME:AF-Q7M3J6-F1 CHOLECYSTOKININ-2 RECEPTOR;
 626:  el4d-A  4.0  3.7  111   262    6   DROME:AF-P92177-F1 14-3-3 PROTEIN EPSILON;
 627:  ef1s-A  4.0  5.7  110   524    8   DROME:AF-Q9W4G1-F1 LD07278P;
 628:  egcn-A  4.0 25.3  113   528    4   DROME:AF-Q9W0N5-F1 FI18166P1;
 629:  ee9e-A  4.0  4.6  148  2528    7   DROME:AF-E1JI78-F1 FORMIN HOMOLOGY 2 DOMAIN CONTAINING, ISOFORM I;
 630:  eeud-A  4.0  4.8  147   347   10   DROME:AF-Q9VT39-F1 DUF4477 DOMAIN-CONTAINING PROTEIN;
 631:  edci-A  4.0  6.2  115   968   14   DROME:AF-Q9VEN9-F1 PROTEIN ASSOCIATED WITH TOPO II RELATED-1, ISOFOR
 632:  elq7-A  4.0 14.3  142   783    7   DROME:AF-A1Z847-F1 UNCHARACTERIZED PROTEIN, ISOFORM B;
 633:  egk7-A  4.0  4.4   99   515   10   DROME:AF-Q9VCH2-F1 SHOOTIN-1;
 634:  ekpr-A  4.0  5.5  153   784   10   DROME:AF-A0A0B4K651-F1 BESTROPHIN 1, ISOFORM C;
 635:  ej0z-A  4.0 23.4  122   952    7   DROME:AF-Q9VPC0-F1 SERINE/THREONINE-PROTEIN KINASE PITSLRE;
 636:  ei4z-A  4.0  9.9  126   212    6   DROME:AF-Q9VRJ5-F1 CHARGED MULTIVESICULAR BODY PROTEIN 2B;
 637:  ehfr-A  4.0 12.2  103   266    8   DROME:AF-Q9VIX9-F1 GH16267P;
 638:  efmb-A  4.0 10.6  113   564    6   DROME:AF-Q9VD14-F1 GH07286P;
 639:  eltb-A  4.0  4.7  102   334    8   DROME:AF-Q9VYS5-F1 NADH DEHYDROGENASE (UBIQUINONE) COMPLEX I, ASSEMB
 640:  ekzf-A  4.0 11.5  119   734    6   DROME:AF-A1ZAH1-F1 ATP SYNTHASE SUBUNIT D, MITOCHONDRIAL;
 641:  ef0a-A  4.0 12.2  130   893    5   DROME:AF-Q9VRV8-F1 FI21453P1;
 642:  eg74-A  4.0 12.5  135   973    6   DROME:AF-Q9W0F4-F1 STROMALIN-2;
 643:  eipm-A  4.0  4.9  116   268   11   DROME:AF-E1JJS1-F1 GLUTATHIONE S TRANSFERASE T3, ISOFORM B;
 644:  eg15-A  4.0  5.2  132   241    5   DROME:AF-Q7JYV2-F1 SYNAPTOGYRIN;
 645:  edvl-A  4.0  7.8   99   152   14   DROME:AF-O96067-F1 DJTB-LIKE PROTEIN;
 646:  ee5m-A  4.0  6.2  136   881    5   DROME:AF-Q7JR83-F1 HORMONE-SENSITIVE LIPASE, ISOFORM A;
 647:  ehfd-A  4.0  5.9  160   511    7   DROME:AF-Q9V818-F1 PROBABLE G-PROTEIN COUPLED RECEPTOR MTH-LIKE 3;
 648:  edgk-A  4.0  7.9  143   491    8   DROME:AF-Q9VSE7-F1 PROBABLE G-PROTEIN COUPLED RECEPTOR MTH-LIKE 7;
 649:  eib1-A  3.9  5.9  169   631    9   DROME:AF-Q9VEG1-F1 TYRAMINE RECEPTOR;
 650:  efv2-A  3.9 11.6  113   413    8   DROME:AF-Q9W2A3-F1 IP10558P;
 651:  emxx-A  3.9  5.5  107   297    3   DROME:AF-A0A0B4KFZ1-F1 ENTOMOGLYCEROPORIN 4, ISOFORM F;
 652:  ed73-A  3.9  5.1  156  1256    6   DROME:AF-Q4LBB6-F1 OCTOPAMINE RECEPTOR BETA-3R;
 653:  ejqm-A  3.9  6.8  160   519    7   DROME:AF-P30975-F1 TACHYKININ-LIKE PEPTIDES RECEPTOR 99D;
 654:  egc7-A  3.9 12.7   94   224    4   DROME:AF-P00850-F1 ATP SYNTHASE SUBUNIT A;
 655:  ed78-A  3.9 19.0  127   751    6   DROME:AF-Q8IMN9-F1 MIP03684P;
 656:  el7f-A  3.9  4.6  157   660    8   DROME:AF-Q9VFW5-F1 PYROKININ 2 RECEPTOR 1;
 657:  egh6-A  3.9  5.2   81   511    9   DROME:AF-Q9VXG4-F1 ANNEXIN B11;
 658:  ef07-A  3.9  9.5  155  1220    8   DROME:AF-Q6AWD5-F1 AT02057P;
 659:  egat-A  3.9  4.7  159   464    5   DROME:AF-P25931-F1 RYAMIDE RECEPTOR;
 660:  ei19-A  3.9  3.2  107   174   10   DROME:AF-M9NF55-F1 UNCHARACTERIZED PROTEIN;
 661:  ejvp-A  3.9  5.5   92   198    4   DROME:AF-A1Z875-F1 ODORANT-BINDING PROTEIN 46A;
 662:  egb1-A  3.9  6.5  107   189    9   DROME:AF-Q9VNT6-F1 GH11730P;
 663:  eecz-A  3.9  5.7  159   369    5   DROME:AF-O01668-F1 OPSIN RH6;
 664:  ehev-A  3.9  7.2  150  1167    3   DROME:AF-Q9V9R3-F1 ADENYLATE CYCLASE TYPE 3;
 665:  ehnx-A  3.9 10.9   85   505    8   DROME:AF-Q9W2N4-F1 RIC3 ACETYLCHOLINE RECEPTOR CHAPERONE, ISOFORM C;
 666:  egr4-A  3.9  5.3  159   905    7   DROME:AF-Q8IS44-F1 DOPAMINE D2-LIKE RECEPTOR;
 667:  ekuo-A  3.9 13.6  136   750    7   DROME:AF-Q7KSK2-F1 KINESIN FAMILY MEMBER 19A;
 668:  ekou-A  3.9 17.4  103  1953   12   DROME:AF-A1Z9W4-F1 LD11480P;
 669:  eftn-A  3.9  6.4  126  1409    4   DROME:AF-Q9V3A7-F1 STRUCTURAL MAINTENANCE OF CHROMOSOMES PROTEIN;
 670:  em4n-A  3.9  7.2  118  1260    8   DROME:AF-Q9V468-F1 ZINC FINGER MATRIN-TYPE PROTEIN CG9776;
 671:  ecup-A  3.9  8.0  144  1154    4   DROME:AF-A1Z9G8-F1 UNCHARACTERIZED PROTEIN;
 672:  efra-A  3.9 13.0  137   448    9   DROME:AF-Q9Y124-F1 BCDNA.GH08385;
 673:  eh1w-A  3.9  5.5  161   805    7   DROME:AF-P16395-F1 MUSCARINIC ACETYLCHOLINE RECEPTOR DM1;
 674:  ei0s-A  3.9  4.9   96   737    4   DROME:AF-O61345-F1 PROTEIN PENGUIN;
 675:  el3z-A  3.9  7.8   93   217    3   DROME:AF-M9NGJ4-F1 UNCHARACTERIZED PROTEIN, ISOFORM D;
 676:  ejx5-A  3.9  4.0  137   413    5   DROME:AF-P91622-F1  KI
 677:  ed7f-A  3.9  4.7  120   228    8   DROME:AF-A1Z7X7-F1 GLUTATHIONE S TRANSFERASE T2;
 678:  emxr-A  3.9  5.5  109   525    3   DROME:AF-Q8T5S8-F1 PROCOLLAGEN-PROLINE 4-DIOXYGENASE;
 679:  edwr-A  3.9  6.5  160  2519   10   DROME:AF-A0A0B4K6L3-F1 UNCHARACTERIZED PROTEIN, ISOFORM C;
 680:  ef5l-A  3.9 14.7   80   416    9   DROME:AF-Q9W254-F1 QUAKING RELATED 58E-2, ISOFORM A;
 681:  eiuz-A  3.9  7.6  129  1026    5   DROME:AF-M9PIM3-F1 UNCHARACTERIZED PROTEIN;
 682:  ehrb-A  3.9  6.6   80   109   10   DROME:AF-B7YZU6-F1 HALO;
 683:  ekiq-A  3.9  7.4  123   305    3   DROME:AF-Q9U599-F1 AT01821P;
 684:  ef6j-A  3.9  5.0  126  1190    9   DROME:AF-A1Z7T0-F1 SERINE/THREONINE-PROTEIN KINASE N;
 685:  eh2s-A  3.9  5.5   94  1489   12   DROME:AF-B7Z126-F1 TOUSLED-LIKE KINASE, ISOFORM G;
 686:  ej4t-A  3.9 26.7  118  2051    3   DROME:AF-Q9VN82-F1 CANOE, ISOFORM E;
 687:  eg1v-A  3.8 16.8   72   293    3   DROME:AF-Q9VNG0-F1 MEDIATOR OF RNA POLYMERASE II TRANSCRIPTION SUBUN
 688:  ego9-A  3.8  3.5  139   578   12   DROME:AF-Q9VCG4-F1 NUCLEOPORIN NDC1;
 689:  ei8g-A  3.8  5.9   78   321    8   DROME:AF-P22465-F1 ANNEXIN B10;
 690:  eeci-A  3.8  5.2   97   513    6   DROME:AF-Q9VL59-F1 ZINC FINGER CCCH-TYPE WITH G PATCH DOMAIN-CONTAIN
 691:  ee5v-A  3.8 16.4  109  2021    5   DROME:AF-M9PC26-F1 UNCHARACTERIZED PROTEIN, ISOFORM E;
 692:  eezj-A  3.8  6.6  115   183    7   DROME:AF-Q9VJ11-F1 CALCIUM LOAD-ACTIVATED CALCIUM CHANNEL;
 693:  emd6-A  3.8  6.7  104   136    4   DROME:AF-Q9VKN5-F1 IP04277P;
 694:  ehd7-A  3.8  6.3  134   220    4   DROME:AF-Q7K010-F1 TETRASPANIN;
 695:  eeh8-A  3.8 11.5  116   601    9   DROME:AF-P31368-F1 PROTEIN NUBBIN;
 696:  ee85-A  3.8 13.3  124   666    8   DROME:AF-Q2PDW6-F1 CENTRIOLAR COILED COIL PROTEIN 110KDA, ISOFORM B;
 697:  ejlv-A  3.8 10.8  106   207    8   DROME:AF-Q9VE78-F1 CORONA;
 698:  ejcj-A  3.8  7.2  141  1576    7   DROME:AF-A1Z9P3-F1 PROTEIN SHROOM;
 699:  el97-A  3.8  6.3  126   679    5   DROME:AF-E1JJ71-F1 DEMENTIN, ISOFORM H;
 700:  ej65-A  3.8  9.2  114   787   11   DROME:AF-Q9VPY2-F1 PHOSPHOLIPASE A2 ACTIVATOR PROTEIN, ISOFORM A;
 701:  ehp7-A  3.8 13.3   86   642    5   DROME:AF-Q9VYN4-F1 IONOTROPIC RECEPTOR 11A;
 702:  ejzu-A  3.8  4.9  148   392    3   DROME:AF-Q9NDM2-F1 PROTEIN TRAPPED IN ENDODERM-1;
 703:  ekxn-A  3.8  9.9   85   350    5   DROME:AF-Q9VWL0-F1 MEC2;
 704:  elcc-A  3.8 11.4   88   504    8   DROME:AF-Q9VME8-F1 PICKPOCKET 14;
 705:  ed30-A  3.8 12.9  108   407   10   DROME:AF-Q9V345-F1 COP9 SIGNALOSOME COMPLEX SUBUNIT 4;
 706:  eh9l-A  3.8  8.4  128   694    3   DROME:AF-Q9VZZ7-F1 FI03949P;
 707:  em4t-A  3.8  5.0  103  1076    4   DROME:AF-Q8IQE6-F1 INSULIN RECEPTOR SUBSTRATE 53 KDA, ISOFORM A;
 708:  efe7-A  3.8  6.9  102  1580    7   DROME:AF-Q8T498-F1 RAS GTPASE-ACTIVATING PROTEIN RASKOL;
 709:  eeg3-A  3.8  3.1   74   146   12   DROME:AF-Q9W398-F1 UNCHARACTERIZED PROTEIN, ISOFORM A;
 710:  ei40-A  3.8  9.5   94   706    5   DROME:AF-Q9VD15-F1 UNCHARACTERIZED PROTEIN;
 711:  el4n-A  3.8 13.1   80   558    8   DROME:AF-Q8IMY8-F1 IONOTROPIC RECEPTOR 94F;
 712:  egee-A  3.8 15.3  192  1225    9   DROME:AF-Q9VKJ6-F1 FI03653P;
 713:  edkn-A  3.8  7.9  135   245    4   DROME:AF-Q9VKD2-F1 VERY-LONG-CHAIN (3R)-3-HYDROXYACYL-COA DEHYDRATAS
 714:  ejlb-A  3.8 22.4  106  1379    6   DROME:AF-P42286-F1 PROTEIN THREE ROWS;
 715:  ehwl-A  3.8  3.8   83   331    6   DROME:AF-Q9VR31-F1 FARNESYL TRANSFERASE ALPHA, ISOFORM A;
 716:  eiix-A  3.8  8.9  133   986   11   DROME:AF-Q9W542-F1 LD07342P;
 717:  em63-A  3.8 11.0  137   894    4   DROME:AF-Q8T043-F1 CHASKI, ISOFORM A;
 718:  ehae-A  3.8  5.4  115   373   10   DROME:AF-Q9VPF9-F1 SD10847P;
 719:  ejoe-A  3.8  9.6   99  1117    1   DROME:AF-Q9W3N0-F1 FI21262P1;
 720:  efkm-A  3.8  7.2  133   527   13   DROME:AF-Q9VC35-F1 PROTEIN LILIPOD;
 721:  elv4-A  3.8 13.3  110   327    7   DROME:AF-Q9XZ58-F1 COP9 SIGNALOSOME COMPLEX SUBUNIT 5;
 722:  ej64-A  3.8  4.1  139   251    4   DROME:AF-Q7JZY1-F1 RE06389P;
 723:  egai-A  3.8 10.5  114   743    6   DROME:AF-Q9VCN9-F1 WD REPEAT-CONTAINING PROTEIN 55 HOMOLOG;
 724:  edn1-A  3.8  9.9   98   224    6   DROME:AF-Q01068-F1 ENHANCER OF SPLIT M3 PROTEIN;
 725:  efwq-A  3.8  7.7  121   510    7   DROME:AF-Q9VL73-F1 LP20791P;
 726:  efbz-A  3.8  4.7  126   957    7   DROME:AF-B7YZM8-F1 BARDET-BIEDL SYNDROME 9;
 727:  ej8c-A  3.8  6.2  104  1253    4   DROME:AF-Q01989-F1 MYOSIN HEAVY CHAIN 95F;
 728:  emov-A  3.8  5.7  125  1890   11   DROME:AF-Q9V677-F1 PROTEASOME-ASSOCIATED PROTEIN ECM29 HOMOLOG;
 729:  edk2-A  3.8  5.0  122   966    7   DROME:AF-Q9VLM8-F1 ALANINE--TRNA LIGASE, CYTOPLASMIC;
 730:  egf8-A  3.8 16.0  105   327    9   DROME:AF-Q9VHB6-F1 METAXIN-1 HOMOLOG;
 731:  eflf-A  3.8 12.7  148  1006    8   DROME:AF-A1Z6P8-F1 EXCHANGE PROTEIN DIRECTLY ACTIVATED BY CAMP, ISOF
 732:  efc2-A  3.8 14.6  138  1199    4   DROME:AF-A1Z8R2-F1 DNA HELICASE;
 733:  ee3p-A  3.8  4.7   97   132    7   DROME:AF-Q9VFU3-F1 IP05608P;
 734:  ej8z-A  3.8  4.9  136  2111    8   DROME:AF-Q9VWE6-F1 PROTEIN ELYS HOMOLOG;
 735:  ehvc-A  3.8 13.0   83   545    7   DROME:AF-Q9VCM1-F1 IONOTROPIC RECEPTOR 94G;
 736:  eggk-A  3.8  4.1  147   394    4   DROME:AF-Q9U721-F1 ALLATOSTATIN A RECEPTOR 1, ISOFORM B;
 737:  ekx4-A  3.8  7.2  134   884    7   DROME:AF-O18388-F1 IMPORTIN SUBUNIT BETA;
 738:  elk8-A  3.8  4.7  168   669    7   DROME:AF-Q9VML9-F1 TRISSIN RECEPTOR;
 739:  ecy0-A  3.8  5.8  135   822    5   DROME:AF-Q9VI82-F1 NUCLEOLAR COMPLEX PROTEIN 3 HOMOLOG;
 740:  eheo-A  3.8  5.5  100   230    8   DROME:AF-Q9W0N6-F1 LD27967P;
 741:  ek9g-A  3.8  7.9  122   720    8   DROME:AF-Q9V3Y8-F1 FI05319P;
 742:  ejqa-A  3.8  5.0  130   751    7   DROME:AF-Q9VEZ5-F1 INHIBITOR OF NUCLEAR FACTOR KAPPA-B KINASE SUBUNI
 743:  em6w-A  3.7  6.2  109   897    6   DROME:AF-Q4V516-F1 COILED-COIL DOMAIN-CONTAINING PROTEIN LOBO;
 744:  eg3j-A  3.7  6.6   97   458    6   DROME:AF-Q9VAR7-F1 P4HC DOMAIN-CONTAINING PROTEIN;
 745:  ed6c-A  3.7  7.2  168   504    7   DROME:AF-P30974-F1 TACHYKININ-LIKE PEPTIDES RECEPTOR 86C;
 746:  ej75-A  3.7 23.1   96   646    5   DROME:AF-A8JNV9-F1 IONOTROPIC RECEPTOR 76A, ISOFORM E;
 747:  eh18-A  3.7  7.6  129   509    2   DROME:AF-Q95SK3-F1 CDK5RAP3-LIKE PROTEIN;
 748:  ee08-A  3.7  9.5   77   605   10   DROME:AF-Q9VHL4-F1 IONOTROPIC RECEPTOR 85A;
 749:  emqp-A  3.7 11.0  114   232    8   DROME:AF-Q8INR2-F1 UNCHARACTERIZED PROTEIN;
 750:  ei6r-A  3.7 14.4  124  1499    7   DROME:AF-M9PGQ5-F1 UNCHARACTERIZED PROTEIN, ISOFORM C;
 751:  emwt-A  3.7  5.5   99   162    4   DROME:AF-Q9VJP9-F1 GEO12025P1;
 752:  eljt-A  3.7  6.8  100   143   13   DROME:AF-Q9VTE5-F1 PROBABLE PREFOLDIN SUBUNIT 2;
 753:  el0r-A  3.7 11.7   77   220    6   DROME:AF-Q9VI40-F1 AT31060P;
 754:  ekc0-A  3.7  5.2  159   486    6   DROME:AF-Q9VYH9-F1 HECTOR, ISOFORM A;
 755:  emhz-A  3.7  7.7  104   807    7   DROME:AF-Q9VYY9-F1 ECOTROPIC VIRAL INTEGRATION SITE 5 ORTHOLOG;
 756:  ehy1-A  3.7  5.9  126   219    6   DROME:AF-Q9W377-F1 LP05863P;
 757:  eipp-A  3.7  3.2  105   142    8   DROME:AF-M9NFP0-F1 UNCHARACTERIZED PROTEIN;
 758:  ehlb-A  3.7 15.8  125  1275    2   DROME:AF-P19334-F1 TRANSIENT RECEPTOR POTENTIAL PROTEIN;
 759:  ejok-A  3.7  4.0  118   985    8   DROME:AF-Q9VNH6-F1 EXOCYST COMPLEX COMPONENT 4;
 760:  eeie-A  3.7 15.5  136  1476   13   DROME:AF-Q9V9T4-F1 ATP-DEPENDENT CHROMATIN ASSEMBLY FACTOR LARGE SUB
 761:  ec8f-A  3.7  9.2  178  1062    4   DROME:AF-M9PG15-F1 SECRETORY PATHWAY CALCIUM ATPASE, ISOFORM G;
 762:  edbd-A  3.7  4.1  114   349    5   DROME:AF-Q9VSZ4-F1 UNCHARACTERIZED PROTEIN;
 763:  ekni-A  3.7  3.7   97   493    6   DROME:AF-Q9VC87-F1 RE57978P;
 764:  eexn-A  3.7  4.4  131   262    5   DROME:AF-Q8T421-F1 AT21561P;
 765:  ef49-A  3.7  7.1  163  1247    4   DROME:AF-A8QI68-F1 POLYCYSTIN-RELATED Y PROTEIN;
 766:  ejyf-A  3.7  8.9  117  1330    8   DROME:AF-Q9VDE9-F1 FI04035P;
 767:  ee95-A  3.7  7.1  166  1112    4   DROME:AF-Q9VK51-F1 ADENYLYL CYCLASE X A, ISOFORM A;
 768:  emdj-A  3.7  5.7   79   114    5   DROME:AF-A8DYK8-F1 GEO11023P1;
 769:  ekl8-A  3.7  6.4  142   455    3   DROME:AF-Q3ZAN1-F1 GOLGI PH REGULATOR;
 770:  ee24-A  3.7 18.3  116   700    8   DROME:AF-A1Z971-F1 UNCHARACTERIZED PROTEIN, ISOFORM A;
 771:  ejg5-A  3.7  5.0  119  2171   10   DROME:AF-Q9VL32-F1 ATP-BINDING CASSETTE SUB-FAMILY C MEMBER SUR;
 772:  ehup-A  3.7  6.8  182   776    8   DROME:AF-Q95TN4-F1 CONSERVED OLIGOMERIC GOLGI COMPLEX SUBUNIT 4;
 773:  efc8-A  3.7 11.9  126   855    6   DROME:AF-Q8MQJ7-F1 NON-SPECIFIC SERINE/THREONINE PROTEIN KINASE;
 774:  emoo-A  3.7  6.3  132  1201    5   DROME:AF-O16844-F1 KINESIN-LIKE PROTEIN COSTA;
 775:  em1i-A  3.7 12.8  137  1459   10   DROME:AF-Q9VVK6-F1 UNCHARACTERIZED PROTEIN;
 776:  ehcb-A  3.7 10.7  155  2036    8   DROME:AF-A0A0U1QT59-F1 TRANSMEMBRANE CHANNEL-LIKE, ISOFORM C;
 777:  el22-A  3.7  5.0  111   147    8   DROME:AF-Q8INU9-F1 UNCHARACTERIZED PROTEIN;
 778:  ekvm-A  3.7  6.2   77   207    4   DROME:AF-P82804-F1 PARTNER OF Y14 AND MAGO;
 779:  ek9x-A  3.7  8.1  104   355    4   DROME:AF-Q95TP0-F1 TUBULIN-FOLDING COFACTOR C;
 780:  edfv-A  3.7  5.4  164   710    9   DROME:AF-Q9XTM1-F1 EXOCYST COMPLEX COMPONENT 5;
 781:  ekyu-A  3.7  7.5  176  1360   10   DROME:AF-Q7KTA0-F1 RICKETS;
 782:  edmb-A  3.7 11.0  113   359    7   DROME:AF-Q7JW48-F1 RE12410P;
 783:  ecu3-A  3.7  5.2   69    77    4   DROME:AF-Q6IKC0-F1 HDC12925;
 784:  edic-A  3.7 11.4  155   624    5   DROME:AF-M9PBX3-F1 UNCHARACTERIZED PROTEIN, ISOFORM H;
 785:  ehni-A  3.7  6.6  147  1238    5   DROME:AF-Q9VCD8-F1 STRUCTURAL MAINTENANCE OF CHROMOSOMES PROTEIN;
 786:  ee9c-A  3.7 10.5  137   680    6   DROME:AF-A1Z9G7-F1 UNCHARACTERIZED PROTEIN, ISOFORM A;
 787:  eezu-A  3.7 21.6   74   200    3   DROME:AF-Q8IRF1-F1 IP08610P;
 788:  ee8y-A  3.7  9.7  143   836    8   DROME:AF-Q9VB05-F1 ALG-2 INTERACTING PROTEIN X;
 789:  egzn-A  3.7 16.5   99   960   11   DROME:AF-Q8INL2-F1 CHROMOSOME ASSOCIATED PROTEIN H2, ISOFORM E;
 790:  eewy-A  3.7 15.4   99   949    6   DROME:AF-Q5U0X8-F1 LD10780P;
 791:  emmm-A  3.7  3.5   96   270    4   DROME:AF-D3DMU9-F1 MIP17260P;
 792:  egsd-A  3.7  4.2  106   170    4   DROME:AF-Q8T8R7-F1 AT31812P;
 793:  ekn1-A  3.7  4.3  135  1544    5   DROME:AF-Q9W2F2-F1 PROTEIN MAHJONG;
 794:  ejwv-A  3.7  6.7   99   949    6   DROME:AF-Q9VWZ7-F1 FI21454P1;
 795:  ej21-A  3.7  5.2  116   426    6   DROME:AF-Q9VGI0-F1 HISTAMINE-GATED CHLORIDE CHANNEL SUBUNIT 1;
 796:  eekd-A  3.7  4.3  120   218    8   DROME:AF-Q9VGA0-F1 GLUTATHIONE S TRANSFERASE D9, ISOFORM A;
 797:  ee6h-A  3.7 14.1  113   179    4   DROME:AF-P13098-F1 ENHANCER OF SPLIT M8 PROTEIN;
 798:  eger-A  3.7  4.4  103   285    8   DROME:AF-Q9VJY8-F1 INHIBITOR OF GROWTH PROTEIN;
 799:  edso-A  3.7 10.0   95   718   11   DROME:AF-E2QCS3-F1 METHUSELAH-LIKE 15, ISOFORM C;
 800:  egzs-A  3.7  4.9  136  1404   10   DROME:AF-X2JC00-F1 RHO GTPASE ACTIVATING PROTEIN AT 1A, ISOFORM E;
 801:  emit-A  3.6 21.0   72   631   10   DROME:AF-Q23976-F1 ATP-DEPENDENT DNA HELICASE 2 SUBUNIT 1;
 802:  eiwj-A  3.6  7.9  117   318    8   DROME:AF-Q9W0P3-F1 MEDIATOR OF RNA POLYMERASE II TRANSCRIPTION SUBUN
 803:  eft0-A  3.6  6.2  104   509    9   DROME:AF-Q0KHY7-F1 PROCOLLAGEN-PROLINE 4-DIOXYGENASE;
 804:  egyh-A  3.6  3.9   88   159    6   DROME:AF-Q9VQR2-F1 NADH DEHYDROGENASE  1 BETA SUBCOMPLEX
 805:  ei9q-A  3.6 12.3   84   593    6   DROME:AF-B7Z0P2-F1 IONOTROPIC RECEPTOR 94D;
 806:  efg6-A  3.6 11.7  104   966   10   DROME:AF-Q9VE79-F1 UNCHARACTERIZED PROTEIN;
 807:  emhx-A  3.6 15.2   72   559    6   DROME:AF-Q9VDF4-F1 CORTACTIN, ISOFORM A;
 808:  eim8-A  3.6 17.5  131   498    5   DROME:AF-Q9VPD3-F1 PHOSPHATIDYLSERINE SYNTHASE;
 809:  ek54-A  3.6 14.8  149  1487    6   DROME:AF-Q9VLP5-F1 LD42916P;
 810:  efzh-A  3.6 17.6  116   746    5   DROME:AF-P16376-F1 STEROID RECEPTOR SEVEN-UP, ISOFORM A;
 811:  edyg-A  3.6 11.6  120   935    8   DROME:AF-Q9VGN4-F1 SARCOMERE LENGTH SHORT, ISOFORM B;
 812:  ee81-A  3.6 11.1   94   581   10   DROME:AF-Q08605-F1 TRANSCRIPTION FACTOR GAGA;
 813:  ekfi-A  3.6  4.3   53   391    4   DROME:AF-Q9VTT2-F1 LD20590P;
 814:  eea3-A  3.6  3.2   81   152    4   DROME:AF-A1ZAJ5-F1 VITAMIN-K-EPOXIDE REDUCTASE (WARFARIN-SENSITIVE);
 815:  ec41-A  3.6 14.5  131   698   10   DROME:AF-Q8SXX4-F1 CAPON-LIKE PROTEIN;
 816:  eil3-A  3.6  6.2  124   617    6   DROME:AF-Q8SZV0-F1 GH07338P;
 817:  el2n-A  3.6 16.5  103  1959    2   DROME:AF-Q9VXG1-F1 ZINC FINGER PROTEIN HANGOVER;
 818:  el1c-A  3.6  4.0   66   606    8   DROME:AF-Q86LG1-F1 PICKPOCKET PROTEIN 28;
 819:  eh63-A  3.6  3.8  126   273    5   DROME:AF-A0A0B4LHK8-F1 UNCHARACTERIZED PROTEIN, ISOFORM D;
 820:  eg7z-A  3.6  5.9  160  1463    7   DROME:AF-M9MSM5-F1 DISHEVELLED ASSOCIATED ACTIVATOR OF MORPHOGENESIS
 821:  efe0-A  3.6 10.5  180  1931    8   DROME:AF-Q4LDP4-F1 GCP_N_TERMINAL DOMAIN-CONTAINING PROTEIN;
 822:  ehpu-A  3.6  4.6  133   504    4   DROME:AF-A1Z9Q8-F1 DIURETIC HORMONE 44 RECEPTOR 1;
 823:  ek0x-A  3.6 14.1   79   563   10   DROME:AF-Q9VRI8-F1 IONOTROPIC RECEPTOR 20A;
 824:  ei1l-A  3.6 11.9   82   240    4   DROME:AF-Q9VYX3-F1 RECEPTOR EXPRESSION-ENHANCING PROTEIN;
 825:  eg64-A  3.6  5.4  156   707    7   DROME:AF-Q8IQ80-F1 GH06117P;
 826:  ejhd-A  3.6  4.9  176  2029    6   DROME:AF-Q9VVC6-F1 EPHEXIN, ISOFORM D;
 827:  ekgz-A  3.6  4.4  107   535    4   DROME:AF-Q9VA65-F1 PROCOLLAGEN-PROLINE 4-DIOXYGENASE;
 828:  em4b-A  3.6 13.6   93   491    5   DROME:AF-Q8MSK0-F1 PROCOLLAGEN-PROLINE 4-DIOXYGENASE;
 829:  einh-A  3.6  5.3  112   154    7   DROME:AF-Q9VP04-F1 ORM1-LIKE PROTEIN;
 830:  ecuv-A  3.6  5.0  158   513    8   DROME:AF-Q9W0R6-F1 PROBABLE G-PROTEIN COUPLED RECEPTOR MTH-LIKE 9;
 831:  ed3y-A  3.6  9.8  118  2139    8   DROME:AF-Q9VUQ9-F1 NON-SPECIFIC SERINE/THREONINE PROTEIN KINASE;
 832:  ej5c-A  3.6  5.6  120   852    8   DROME:AF-Q9VAQ0-F1 CULLIN 5;
 833:  el5b-A  3.6  7.1  118   520    6   DROME:AF-Q9VHF6-F1 SERINE/THREONINE-PROTEIN KINASE ULK3;
 834:  efne-A  3.6 14.1  117   387    9   DROME:AF-Q7JVI3-F1 EUKARYOTIC TRANSLATION INITIATION FACTOR 3 SUBUNI
 835:  elwj-A  3.6 15.1  104  1386    9   DROME:AF-Q9VRF2-F1 UNCOORDINATED;
 836:  eja5-A  3.6  4.6  139  1797    9   DROME:AF-Q7KV24-F1 UNCHARACTERIZED PROTEIN;
 837:  ej3h-A  3.6  5.6  119   550    7   DROME:AF-Q9VA69-F1 PROCOLLAGEN-PROLINE 4-DIOXYGENASE;
 838:  ehaa-A  3.6  3.5  102   628    9   DROME:AF-Q9W0Z1-F1 ANGIOTENSIN-CONVERTING ENZYME;
 839:  ely6-A  3.6  6.9  169   881    5   DROME:AF-A0A1L4AAC2-F1 UNCHARACTERIZED PROTEIN;
 840:  ejec-A  3.6  6.1  169  1291    7   DROME:AF-Q9VF87-F1 CYTOPLASMIC FMR1-INTERACTING PROTEIN;
 841:  elf9-A  3.6  7.9   79   559    9   DROME:AF-Q9VCM0-F1 IONOTROPIC RECEPTOR 94H;
 842:  eku6-A  3.6 17.1  109   804    3   DROME:AF-Q9VU18-F1 UNCHARACTERIZED PROTEIN, ISOFORM C;
 843:  ei0x-A  3.6 16.3   87   634    5   DROME:AF-Q7K110-F1 DOLICHYL-DIPHOSPHOOLIGOSACCHARIDE--PROTEIN
 844:  egju-A  3.6  3.1   54   131    7   DROME:AF-C9QP99-F1 GEO10385P1;
 845:  ehc3-A  3.6  5.8  134   810    9   DROME:AF-Q7YU24-F1 TRANSMEMBRANE GTPASE MARF;
 846:  eet2-A  3.6 14.1  104   314    4   DROME:AF-A1ZA86-F1 UNCHARACTERIZED PROTEIN;
 847:  el74-A  3.6  9.8  104   418   13   DROME:AF-Q9W3S4-F1 LD46272P;
 848:  ells-A  3.6  4.0  104  1760    5   DROME:AF-Q9VLT3-F1 LD23292P;
 849:  elps-A  3.6 20.7  132   436   11   DROME:AF-P51406-F1 BYSTIN;
 850:  emxg-A  3.6  8.1  125   968   10   DROME:AF-Q9VPM2-F1 UNCHARACTERIZED PROTEIN, ISOFORM A;
 851:  embh-A  3.6  6.5  102  1688   12   DROME:AF-A1Z6M0-F1 BRAHMA ASSOCIATED PROTEIN 170KD;
 852:  emeb-A  3.6  8.6  146  1191    5   DROME:AF-Q9VUY8-F1 WASH COMPLEX SUBUNIT HOMOLOG 5;
 853:  ef6z-A  3.6  2.3   42    42    7   DROME:AF-A0A1W5Q0T5-F1 UNCHARACTERIZED PROTEIN;
 854:  ehs4-A  3.6  4.0  108   379    7   DROME:AF-Q9VH64-F1 LD29322P;
 855:  ekcy-A  3.6  4.8  172   765   11   DROME:AF-Q9VBP0-F1 FI21465P1;
 856:  eiwz-A  3.6  8.7  103   338    7   DROME:AF-Q9VZJ9-F1 MITOCHONDRIAL E3 UBIQUITIN PROTEIN LIGASE 1;
 857:  ei0t-A  3.6  6.6   78   324    9   DROME:AF-P22464-F1 ANNEXIN B9;
 858:  elxt-A  3.6 10.8   87   199    5   DROME:AF-Q9VVF2-F1 UNCHARACTERIZED PROTEIN;
 859:  ekeq-A  3.6  8.2  139  1747    6   DROME:AF-Q9VW09-F1 E3 UBIQUITIN-PROTEIN LIGASE LISTERIN;
 860:  em3z-A  3.6 11.5  141   190    6   DROME:AF-Q9VL69-F1 SIGNAL SEQUENCE RECEPTOR SUBUNIT GAMMA;
 861:  ecwb-A  3.6  5.1  163  2248    8   DROME:AF-P32870-F1 CA(2+)/CALMODULIN-RESPONSIVE ADENYLATE CYCLASE;
 862:  eiss-A  3.6 12.7  158   676    6   DROME:AF-Q9VXD9-F1 PROBABLE G-PROTEIN COUPLED RECEPTOR MTH-LIKE 1;
 863:  edyo-A  3.5 28.8  108   774    5   DROME:AF-Q24311-F1 CULLIN HOMOLOG 1;
 864:  edhg-A  3.5 26.4   84   266    8   DROME:AF-Q9VI06-F1 OSIRIS 19, ISOFORM A;
 865:  eizg-A  3.5 10.5   71   140    3   DROME:AF-Q9VWF8-F1 COILED-COIL DOMAIN-CONTAINING PROTEIN 86;
 866:  eier-A  3.5  8.3  100   143    6   DROME:AF-Q9V439-F1 MEDIATOR OF RNA POLYMERASE II TRANSCRIPTION SUBUN
 867:  elub-A  3.5  6.1   59   218    7   DROME:AF-M9PD03-F1 COILED-COIL DOMAIN-CONTAINING PROTEIN 43;
 868:  ec97-A  3.5 15.0  121   601   10   DROME:AF-Q9Y128-F1 CERAMIDE TRANSFER PROTEIN;
 869:  ehwk-A  3.5  9.8  145  1095    2   DROME:AF-P13217-F1 1-PHOSPHATIDYLINOSITOL 4,5-BISPHOSPHATE PHOSPHODI
 870:  ed2b-A  3.5  5.2  116   537    6   DROME:AF-Q9VA64-F1 PROCOLLAGEN-PROLINE 4-DIOXYGENASE;
 871:  eibh-A  3.5  3.0   97   138    9   DROME:AF-Q9VRL3-F1 PROBABLE PREFOLDIN SUBUNIT 4;
 872:  ehej-A  3.5 14.6  102   625    7   DROME:AF-Q9W3P2-F1 IONOTROPIC RECEPTOR 7C, ISOFORM A;
 873:  ei8d-A  3.5  8.0  121  2042    7   DROME:AF-Q9VEZ3-F1 PROTEIN MINI SPINDLES;
 874:  efu4-A  3.5  6.8   63  1470    6   DROME:AF-Q9VYK6-F1 TOMOSYN, ISOFORM C;
 875:  edap-A  3.5  5.0   51    54    6   DROME:AF-A0A1L4AAF3-F1 UNCHARACTERIZED PROTEIN, ISOFORM A;
 876:  eeb6-A  3.5  7.4   80   324    8   DROME:AF-Q9VQI6-F1 LD25952P;
 877:  emls-A  3.5  8.7   72   555    1   DROME:AF-Q9W3Q2-F1 SD08447P;
 878:  elxv-A  3.5 21.6  103  1513    7   DROME:AF-Q9VWK5-F1 GH15225P;
 879:  ei1c-A  3.5  4.8  137  1697    5   DROME:AF-A1Z7G7-F1 LATROPHILIN CIRL;
 880:  eggv-A  3.5  7.4  112  2148    8   DROME:AF-M9NFI9-F1 SPINOPHILIN, ISOFORM J;
 881:  ehl9-A  3.5  5.6   79  1122    5   DROME:AF-Q960V3-F1 TRAFFICKING KINESIN-BINDING PROTEIN MILT;
 882:  ej2m-A  3.5 15.4   79   355    8   DROME:AF-Q2PE08-F1 UNCHARACTERIZED PROTEIN, ISOFORM A;
 883:  ektz-A  3.5  8.9  125   535   10   DROME:AF-Q9VJB3-F1 UNCHARACTERIZED PROTEIN;
 884:  eefx-A  3.5 11.6  162   924    7   DROME:AF-Q9VD85-F1 AMINOPEPTIDASE;
 885:  ed4a-A  3.5 16.1  117   619    5   DROME:AF-Q29R14-F1 LP01683P;
 886:  elzu-A  3.5 10.9   87   614   10   DROME:AF-Q9W3P8-F1 IONOTROPIC RECEPTOR 7A;
 887:  eijm-A  3.5 10.5   92   434    9   DROME:AF-Q9VMC0-F1 INTRAFLAGELLAR TRANSPORT 52;
 888:  ejxk-A  3.5  5.4  117   834    3   DROME:AF-M9PI57-F1 NANCHUNG, ISOFORM B;
 889:  em3e-A  3.5 14.9   74   192    8   DROME:AF-Q9W1V8-F1 CG9893 PROTEIN;
 890:  eig4-A  3.5  7.4  101   503   10   DROME:AF-Q9VSF7-F1 GH28769P;
 891:  eexs-A  3.5 10.8  144  1084    8   DROME:AF-Q9VXD4-F1 MAB-21 DOMAIN-CONTAINING PROTEIN;
 892:  eh6y-A  3.5 11.5  150   669   11   DROME:AF-Q9VM21-F1 ARMADILLO REPEAT-CONTAINING PROTEIN GUDU;
 893:  eh8q-A  3.5  5.8   57   174    9   DROME:AF-Q9VFI4-F1 UNCHARACTERIZED PROTEIN;
 894:  eely-A  3.5 23.3   91   623    4   DROME:AF-Q94918-F1 PROTEIN VEIN;
 895:  edpi-A  3.5  9.1  104   883    6   DROME:AF-Q8I0G5-F1 COATOMER SUBUNIT GAMMA;
 896:  ehes-A  3.5  5.8  172   673    8   DROME:AF-A8JUP8-F1 CHOLECYSTOKININ-LIKE RECEPTOR AT 17D1;
 897:  eifj-A  3.5  9.5  106   226   10   DROME:AF-Q8T0Q4-F1 GH13992P;
 898:  ej5d-A  3.5 11.6  118  1833    5   DROME:AF-Q9VUH6-F1 MYOPIC;
 899:  ek2b-A  3.5  4.5  104   382   10   DROME:AF-Q9VF34-F1 FIBRINOGEN C-TERMINAL DOMAIN-CONTAINING PROTEIN;
 900:  ela8-A  3.5 23.0  101  2020    7   DROME:AF-E2QD98-F1 STARDUST, ISOFORM G;
 901:  ehbi-A  3.5  7.4  135  1357    7   DROME:AF-Q7KTS2-F1 AUTOPHAGY-RELATED 17, ISOFORM B;
 902:  edj5-A  3.5  6.8  115   843    3   DROME:AF-P18824-F1 ARMADILLO SEGMENT POLARITY PROTEIN;
 903:  ed0w-A  3.5 14.6  118   425   11   DROME:AF-Q7KM13-F1 HAIRY/ENHANCER-OF-SPLIT RELATED WITH YRPW MOTIF P
 904:  eiga-A  3.5  7.8   60   128    5   DROME:AF-Q9VZ39-F1 UNCHARACTERIZED PROTEIN;
 905:  eeii-A  3.5  5.9  151   412   12   DROME:AF-Q9VVJ1-F1 UNCHARACTERIZED PROTEIN, ISOFORM B;
 906:  em23-A  3.5  6.4  165   710   10   DROME:AF-Q9VF78-F1 CONSERVED OLIGOMERIC GOLGI COMPLEX SUBUNIT 2;
 907:  em4i-A  3.5 11.6   90   291    7   DROME:AF-Q9VCY2-F1 GH01248P;
 908:  elyu-A  3.5  6.4  124   635    5   DROME:AF-A8JNS4-F1 STARVIN, ISOFORM E;
 909:  eh8g-A  3.5 14.0   75   281    4   DROME:AF-A1Z6E8-F1 UNCHARACTERIZED PROTEIN, ISOFORM D;
 910:  egy2-A  3.5 26.0   81   604    6   DROME:AF-Q9VE87-F1 PROTEIN HEMINGWAY;
 911:  eex1-A  3.5  4.7  107   394    5   DROME:AF-Q8MSB1-F1 E3 UBIQUITIN-PROTEIN TRANSFERASE MAEA;
 912:  egw9-A  3.5  5.0  154   521    5   DROME:AF-Q9W189-F1 FI22604P1;
 913:  efpd-A  3.5 12.1  116   201    5   DROME:AF-Q9V3A3-F1 CG11379-PA;
 914:  efip-A  3.5 21.6   88  1234    7   DROME:AF-Q9W0B8-F1 COATOMER SUBUNIT ALPHA;
 915:  edk8-A  3.5  3.8   65    86    5   DROME:AF-Q95TA8-F1 AT05092P1;
 916:  elyi-A  3.5 22.4  110   345    5   DROME:AF-Q9VDQ6-F1 UNCHARACTERIZED PROTEIN;
 917:  efnf-A  3.5  8.8  159   794    4   DROME:AF-A0A0B4LG94-F1 UNCHARACTERIZED PROTEIN, ISOFORM A;
 918:  efce-A  3.5 21.4   97   570    6   DROME:AF-Q8MR37-F1 KRUEPPEL-LIKE FACTOR LUNA;
 919:  egl5-A  3.5  5.0  112   176    6   DROME:AF-Q9VXD1-F1 PROTEIN SINGLES BAR;
 920:  ehbo-A  3.5 14.1  118   628    8   DROME:AF-Q9VSB3-F1 UNCHARACTERIZED PROTEIN, ISOFORM A;
 921:  eiws-A  3.5 12.4  128  1075    7   DROME:AF-X2JAU8-F1 PROTEIN NERVOUS WRECK;
 922:  emhu-A  3.5 20.4  130  2531    8   DROME:AF-Q9VW47-F1 MEDIATOR OF RNA POLYMERASE II TRANSCRIPTION SUBUN
 923:  eki6-A  3.5 14.6   89   732    7   DROME:AF-Q9V9N1-F1 IONOTROPIC RECEPTOR 40A;
 924:  eiy8-A  3.5  4.8  153   455    9   DROME:AF-Q7KTL9-F1 ADIPOKINETIC HORMONE RECEPTOR, ISOFORM C;
 925:  eiob-A  3.5  7.8  118  1197    8   DROME:AF-Q7Z020-F1 TRANSIENT RECEPTOR POTENTIAL CATION CHANNEL SUBFA
 926:  ei35-A  3.5  6.8  169   533    7   DROME:AF-Q8SYV9-F1 PROBABLE G-PROTEIN COUPLED RECEPTOR MTH-LIKE 14;
 927:  elga-A  3.5 14.5  113  1597    8   DROME:AF-A0A0B4KHA8-F1 UNCHARACTERIZED PROTEIN, ISOFORM B;
 928:  ef6p-A  3.5 15.8  114   320    7   DROME:AF-Q7KPG8-F1 CDK-ACTIVATING KINASE ASSEMBLY FACTOR MAT1;
 929:  em7d-A  3.5 19.1   95   574   11   DROME:AF-Q9VYY4-F1 CYTOCHROME P450 4G15;
 930:  emtx-A  3.5  8.5  124   810    8   DROME:AF-Q8IP90-F1 BRUNO 1, ISOFORM B;
 931:  edwn-A  3.5  7.0  139   592    1   DROME:AF-E2QCZ3-F1 DIAMOND;
 932:  ecvd-A  3.5  5.0   94   746    9   DROME:AF-A1ZAC4-F1 FI20010P1;
 933:  eju7-A  3.5  4.1  126   496    9   DROME:AF-Q9VGG8-F1 PROBABLE G-PROTEIN COUPLED RECEPTOR MTH-LIKE 5;
 934:  efdg-A  3.4 19.0   81   405    2   DROME:AF-O18413-F1 26S PROTEASOME REGULATORY SUBUNIT 8;
 935:  ejmp-A  3.4 10.2   69   288   10   DROME:AF-Q9VH00-F1 RH64960P;
 936:  ekg6-A  3.4 12.5  105   368   13   DROME:AF-P32234-F1 GTP-BINDING PROTEIN 128UP;
 937:  ej1s-A  3.4  7.5  113   194    4   DROME:AF-Q9VGP6-F1 PREFOLDIN SUBUNIT 3;
 938:  ec94-A  3.4 13.9  185  1402    7   DROME:AF-Q9VC63-F1 FI20190P1;
 939:  ecy6-A  3.4  6.0  155   357    6   DROME:AF-Q9NBC8-F1 ALLATOSTATIN A RECEPTOR 2, ISOFORM A;
 940:  ei3p-A  3.4 26.2   87   680    3   DROME:AF-Q9VVI2-F1 ENHANCER OF MRNA-DECAPPING PROTEIN 3;
 941:  ee0z-A  3.4  4.7  111   336   13   DROME:AF-Q7JWD3-F1 ATPASE ASNA1 HOMOLOG;
 942:  edif-A  3.4  2.6   44    46    5   DROME:AF-P83869-F1 DAISHO2;
 943:  eizj-A  3.4 10.9  121   591   11   DROME:AF-P36179-F1 SERINE/THREONINE-PROTEIN PHOSPHATASE PP2A 65 KDA
 944:  edky-A  3.4 19.2   99   952    9   DROME:AF-Q9VTM9-F1 SISTERS UNBOUND;
 945:  efpb-A  3.4 11.2   73   340   11   DROME:AF-D2A6L3-F1 CHITIN-BINDING TYPE-4 DOMAIN-CONTAINING PROTEIN;
 946:  ecvg-A  3.4 10.7  139  1248    4   DROME:AF-Q9VKY2-F1 CULLIN-ASSOCIATED NEDD8-DISSOCIATED PROTEIN 1;
 947:  ekmd-A  3.4  3.7   61   385   10   DROME:AF-P20354-F1 G PROTEIN ALPHA S SUBUNIT;
 948:  ej6l-A  3.4  4.4  121   222   10   DROME:AF-A1ZB71-F1 GLUTATHIONE S TRANSFERASE E6;
 949:  ej59-A  3.4 16.8  115   999   10   DROME:AF-P15330-F1 EMBRYONIC POLARITY PROTEIN DORSAL;
 950:  ec0o-A  3.4  6.5  156   805    6   DROME:AF-Q8IPW1-F1 AROUSER, ISOFORM A;
 951:  efa7-A  3.4 10.7   85   550    6   DROME:AF-Q9VAJ7-F1 PICKPOCKET 21, ISOFORM A;
 952:  einn-A  3.4  8.3   94   784    7   DROME:AF-A1Z814-F1 OXYSTEROL-BINDING PROTEIN;
 953:  eg0m-A  3.4 17.2  102  1693    8   DROME:AF-B7YZU2-F1 SERINE PROTEASE FILZIG;
 954:  efyp-A  3.4 14.1   84   261    5   DROME:AF-Q9VGT9-F1 SUCCINATE DEHYDROGENASE CYTOCHROME B560 SUBUNIT,
 955:  ehcm-A  3.4  7.5  193  1235    6   DROME:AF-B7YZQ3-F1 PROMININ, ISOFORM D;
 956:  efey-A  3.4  9.5  109   256    5   DROME:AF-Q9VBI3-F1 RH72336P;
 957:  eczb-A  3.4  8.1  125   284    5   DROME:AF-Q9W1I8-F1 LD03592P;
 958:  emp9-A  3.4  5.9  125   919    6   DROME:AF-Q9VW54-F1 26S PROTEASOME NON-ATPASE REGULATORY SUBUNIT 2;
 959:  ei3k-A  3.4  7.0  105   196    9   DROME:AF-Q9VTA1-F1 UNCHARACTERIZED PROTEIN;
 960:  ejdz-A  3.4  5.5  149   541    7   DROME:AF-Q9W533-F1 UNCHARACTERIZED PROTEIN, ISOFORM D;
 961:  ehn4-A  3.4  7.6  151  2090    8   DROME:AF-Q8IQV9-F1 NUCLEAR PORE COMPLEX PROTEIN NUP205;
 962:  ehdy-A  3.4 16.4   96   592    7   DROME:AF-Q8IN09-F1 IONOTROPIC RECEPTOR 94B;
 963:  eeoe-A  3.4 12.2  144   411    7   DROME:AF-Q9VP78-F1 GH23156P;
 964:  ecx2-A  3.4  8.8   95   221    8   DROME:AF-Q9VHX6-F1 IP07787P;
 965:  ejxo-A  3.4 10.5  140   432    5   DROME:AF-Q7KGU6-F1 LYSOSOMAL-ASSOCIATED TRANSMEMBRANE PROTEIN;
 966:  eemg-A  3.4  6.9  136   290    7   DROME:AF-Q9VBM7-F1 PALMITOYLTRANSFERASE;
 967:  ej7q-A  3.4 14.5  180   458    6   DROME:AF-Q9VQQ6-F1 FI18122P1;
 968:  eie7-A  3.4  7.6   85   206    6   DROME:AF-Q9VJC8-F1 UNCHARACTERIZED PROTEIN;
 969:  eeel-A  3.4 16.3  105   686   11   DROME:AF-Q9W3Y7-F1 GH10889P;
 970:  emz4-A  3.4 14.7   71    95    7   DROME:AF-Q6IKI1-F1 HDC12388;
 971:  efgg-A  3.4  3.8   65    79    5   DROME:AF-Q9V3L0-F1 BC10;
 972:  eejc-A  3.4 13.5  105   148    9   DROME:AF-Q9VUG5-F1 GEO02333P1;
 973:  ej8a-A  3.4 15.8   91   577    7   DROME:AF-B7YZQ4-F1 IONOTROPIC RECEPTOR 60B;
 974:  ee9m-A  3.4  6.6  133   469   10   DROME:AF-Q9VZP2-F1 FI19868P1;
 975:  ei7k-A  3.4  6.7  153   549    6   DROME:AF-Q9VZW5-F1 FMRFAMIDE RECEPTOR;
 976:  eh8y-A  3.4  6.0  161   693    6   DROME:AF-Q9VSJ8-F1 EXOCYST COMPLEX COMPONENT 7;
 977:  eftv-A  3.4 18.6  164   743    9   DROME:AF-Q9W0C5-F1 ATP BINDING CASSETTE SUBFAMILY B MEMBER 7, ISOFOR
 978:  ekdr-A  3.4  6.0   58    61    7   DROME:AF-A0A0B4K7I1-F1 UNCHARACTERIZED PROTEIN;
 979:  edh3-A  3.4  4.8  119   217    8   DROME:AF-Q6IHY4-F1 HDC00336;
 980:  ejtl-A  3.4 18.7   92   360    4   DROME:AF-Q8INF6-F1 HEXAMETHYLENE BISACETAMIDE INDUCIBLE, ISOFORM B;
 981:  ed57-A  3.4 10.1  139  1212    4   DROME:AF-Q9XZ29-F1 EG:BACR25B3.9 PROTEIN;
 982:  egi1-A  3.4  5.1  109   481    5   DROME:AF-Q961I8-F1 PROCOLLAGEN-PROLINE 4-DIOXYGENASE;
 983:  eiv5-A  3.4  3.2   44    45    9   DROME:AF-A8DZ22-F1 MIP29362P;
 984:  elsd-A  3.4  3.3   54    70    2   DROME:AF-B8A3Y3-F1 MIP01424P;
 985:  efwz-A  3.4  3.6   44    45   14   DROME:AF-X2JA25-F1 UNCHARACTERIZED PROTEIN;
 986:  eda7-A  3.4  5.6   99   126    6   DROME:AF-Q9VMH8-F1 GEO07746P1;
 987:  ecxk-A  3.4  8.9  158  1307    9   DROME:AF-Q9VW60-F1 ADENYLATE CYCLASE TYPE 2;
 988:  eig7-A  3.4  5.4   85   160   12   DROME:AF-F7VJS7-F1 MIP31873P;
 989:  eeuu-A  3.4  5.3  114   266   11   DROME:AF-Q9W3Y8-F1 UNCHARACTERIZED PROTEIN, ISOFORM A;
 990:  efl1-A  3.4 15.4   98   474    6   DROME:AF-P21521-F1 SYNAPTOTAGMIN 1;
 991:  ejzn-A  3.4 22.7  151  1533    4   DROME:AF-P25822-F1 MATERNAL PROTEIN PUMILIO;
 992:  ejkd-A  3.4  6.0  170   499   10   DROME:AF-A1ZAX0-F1 NEUROPEPTIDE CCHAMIDE-1 RECEPTOR;
 993:  ehnl-A  3.4 10.7  130   602    7   DROME:AF-Q7KLE5-F1 ENDOPHILIN-A;
 994:  ei9a-A  3.4  4.4  122   223   10   DROME:AF-A1ZB72-F1 GLUTATHIONE S TRANSFERASE E7;
 995:  eiom-A  3.4  9.2   66   417    5   DROME:AF-P09077-F1 HOMEOTIC PROTEIN SEX COMBS REDUCED;
 996:  ej0p-A  3.4  9.3  153  2599   10   DROME:AF-A1ZBE8-F1 PROTEIN DOPEY-1 HOMOLOG;
 997:  efu0-A  3.4  3.2   41    42    2   DROME:AF-A0A1W5PW68-F1 UNCHARACTERIZED PROTEIN;
 998:  emfx-A  3.4  9.8  108   420    4   DROME:AF-Q9VVI1-F1 LD04387P;
 999:  eh06-A  3.4 14.6  111   428    4   DROME:AF-Q9I7W5-F1 SOMETHING ABOUT SILENCING PROTEIN 10;
1000:  edys-A  3.4 13.6   96  1231    9   DROME:AF-Q9XZ21-F1 SOMETHING THAT STICKS LIKE GLUE, ISOFORM A;
1001:  eiay-A  3.4 21.2   78  1817    8   DROME:AF-Q0KHN6-F1 UNCHARACTERIZED PROTEIN, ISOFORM C;
1002:  eh4k-A  3.4 11.5  106   270    9   DROME:AF-Q9VNB1-F1 AT23701P;
1003:  eh7r-A  3.4 13.8  103   730    7   DROME:AF-P16371-F1 PROTEIN GROUCHO;
1004:  eg30-A  3.4  3.6  110   210    7   DROME:AF-Q9VGA1-F1 GLUTATHIONE S TRANSFERASE D10, ISOFORM A;
1005:  em14-A  3.4 25.3   99  1141    3   DROME:AF-A8JUX3-F1 UNCHARACTERIZED PROTEIN, ISOFORM B;
1006:  ecyz-A  3.4 12.4   97   134    4   DROME:AF-Q8IRF2-F1 GEO11850P1;
1007:  ehq7-A  3.4 14.9   97   596    5   DROME:AF-Q7K3N1-F1 GH27401P;
1008:  em1v-A  3.4  3.5  112   216    8   DROME:AF-Q9VG95-F1 GLUTATHIONE S-TRANSFERASE D5;
1009:  emht-A  3.4 17.6  103   449    4   DROME:AF-Q9VSG2-F1 UNCHARACTERIZED PROTEIN;
1010:  elmz-A  3.4  5.9   58   183    2   DROME:AF-Q9VYX4-F1 CG1558-RA PROTEIN;
1011:  ejz3-A  3.3  8.2  109   680    8   DROME:AF-A1ZBL2-F1 FI17509P1;
1012:  el6h-A  3.3 11.7   65   564    2   DROME:AF-M9MSI4-F1 UNCHARACTERIZED PROTEIN, ISOFORM B;
1013:  ej2u-A  3.3  7.5  126  1346    6   DROME:AF-B7Z0D3-F1 BCL2-ASSOCIATED ATHANOGENE 6;
1014:  eh7j-A  3.3  3.9   96   136   11   DROME:AF-Q9VW41-F1 COILED-COIL DOMAIN-CONTAINING PROTEIN 58;
1015:  edmw-A  3.3 10.5   86   161    7   DROME:AF-P91664-F1 PROTEIN MAX;
1016:  emco-A  3.3 11.0   82  2462    6   DROME:AF-M9PGC5-F1 NON-SPECIFIC SERINE/THREONINE PROTEIN KINASE;
1017:  efap-A  3.3  9.2  112   828    4   DROME:AF-Q9VCQ6-F1 CENTAURIN BETA 1A;
1018:  eflt-A  3.3  3.5  118   662    5   DROME:AF-Q9VMQ8-F1 VACUOLAR PROTEIN SORTING-ASSOCIATED PROTEIN 52 HO
1019:  eic8-A  3.3  2.0   43    48    7   DROME:AF-D6W4Q3-F1 MIP22907P;
1020:  ejt8-A  3.3  3.5  109   212    6   DROME:AF-Q9VG92-F1 GLUTATHIONE S TRANSFERASE D8;
1021:  emum-A  3.3  6.6  107   387    7   DROME:AF-Q7K2N0-F1 ENDOPLASMIC RETICULUM JUNCTION FORMATION PROTEIN
1022:  emox-A  3.3  3.5   99   442    9   DROME:AF-Q9VRS0-F1 IMPORTIN SUBUNIT ALPHA;
1023:  ekq7-A  3.3  5.2  122   224    7   DROME:AF-Q8SX37-F1 CDP-DIACYLGLYCEROL--INOSITOL 3-PHOSPHATIDYLTRANSF
1024:  eeby-A  3.3 15.7   95   675    7   DROME:AF-Q9VVU7-F1 IONOTROPIC RECEPTOR 75D;
1025:  edsx-A  3.3  5.4  154   396    8   DROME:AF-A1Z7X3-F1 G_PROTEIN_RECEP_F1_2 DOMAIN-CONTAINING PROTEIN;
1026:  ejqh-A  3.3  5.7  123   263    8   DROME:AF-Q9I7W3-F1 UNCHARACTERIZED PROTEIN;
1027:  egq5-A  3.3  8.4   91   244    7   DROME:AF-Q9VFJ1-F1 LD29276P;
1028:  eiuf-A  3.3  5.0   52   213   12   DROME:AF-M9PGI6-F1 SECRETORY 22, ISOFORM B;
1029:  ejl7-A  3.3 17.1   82  1054    5   DROME:AF-Q59DZ7-F1 DISCOIDIN DOMAIN RECEPTOR, ISOFORM F;
1030:  eidy-A  3.3  6.5  111   271    9   DROME:AF-Q7JW12-F1 THIOREDOXIN-RELATED TRANSMEMBRANE PROTEIN 2 HOMOL
1031:  ei9f-A  3.3 13.8  185  1355    5   DROME:AF-Q9VLN6-F1 FI20146P1;
1032:  eg3w-A  3.3  9.6   67   160    7   DROME:AF-Q9VKA2-F1 GEO12039P1;
1033:  emqo-A  3.3  6.2   87   244    5   DROME:AF-Q9W139-F1 GH14476P;
1034:  eie8-A  3.3  5.4  118   521    8   DROME:AF-Q9VA06-F1 ANKYRIN REPEAT AND SOCS BOX PROTEIN 17;
1035:  ec7j-A  3.3 10.8  146   665    8   DROME:AF-A8JNK4-F1 CDC42-INTERACTING PROTEIN 4, ISOFORM B;
1036:  ehyr-A  3.3  4.7  157  1114   10   DROME:AF-Q9VK52-F1 ADENYLYL CYCLASE X B;
1037:  ee0v-A  3.3 16.6  114   317    7   DROME:AF-M9PB06-F1 UNCHARACTERIZED PROTEIN, ISOFORM D;
1038:  ejzc-A  3.3  6.5  121   580   10   DROME:AF-A1ZBP5-F1 FI19322P1;
1039:  ec32-A  3.3 17.3   85   283    8   DROME:AF-Q9VM16-F1 LP02603P;
1040:  ecxe-A  3.3  5.6  169   809    9   DROME:AF-X2JJX6-F1 LEUCINE-RICH REPEAT-CONTAINING G PROTEIN-COUPLED
1041:  eiuv-A  3.3  5.3   44   383    2   DROME:AF-Q8SY13-F1 BEATEN PATH IIIC, ISOFORM A;
1042:  ekcx-A  3.3  5.4  135   284    5   DROME:AF-Q0IGS7-F1 PALMITOYLTRANSFERASE;
1043:  ejne-A  3.3  8.6   65   152    5   DROME:AF-P13095-F1 ENHANCER OF SPLIT M4 PROTEIN;
1044:  eekq-A  3.3 12.0  180  1292    8   DROME:AF-Q7KT22-F1 UNCHARACTERIZED PROTEIN;
1045:  emm3-A  3.3 13.1   80   336    4   DROME:AF-Q9VE80-F1 UNCHARACTERIZED PROTEIN, ISOFORM B;
1046:  ema7-A  3.3  4.9  147   480    8   DROME:AF-Q9VS77-F1 PROBABLE G-PROTEIN COUPLED RECEPTOR MTH-LIKE 6;
1047:  ekka-A  3.3 10.2   74    81   14   DROME:AF-Q8IQC4-F1 GHIBERTI;
1048:  ejtm-A  3.3  7.7   88   377    5   DROME:AF-Q9VUN5-F1 FI08508P;
1049:  empi-A  3.3 14.7  102   154    5   DROME:AF-Q9VY41-F1 UNCHARACTERIZED PROTEIN;
1050:  emuy-A  3.3 14.5  110   707    6   DROME:AF-Q95RQ7-F1 LD15658P;
1051:  egme-A  3.3 10.6   99   380    5   DROME:AF-Q7K2D2-F1 DYNACTIN SUBUNIT 2;
1052:  ed0c-A  3.3  9.4  131   305    8   DROME:AF-Q9VNT8-F1 GH04282P;
1053:  ejd5-A  3.3  6.2  155   471    9   DROME:AF-Q9VDC4-F1 THYROLIBERIN RECEPTOR;
1054:  ei4b-A  3.3  7.1  113  1075    9   DROME:AF-Q8IRH1-F1 FI19310P1;
1055:  eir0-A  3.3  4.2  121   796   10   DROME:AF-Q9VFE7-F1 NUCLEAR PORE PROTEIN;
1056:  eifx-A  3.3  5.1  154   483    7   DROME:AF-Q9VTU7-F1 GH14208P;
1057:  em5f-A  3.3  8.7  110   832   10   DROME:AF-Q9V4M2-F1 PROTEIN WECH;
1058:  ehp2-A  3.3  8.2  109   859    8   DROME:AF-A0A0B4LFF4-F1 UNCHARACTERIZED PROTEIN, ISOFORM D;
1059:  ee96-A  3.3  5.3   61   530    2   DROME:AF-Q9VTK6-F1 IP08855P;
1060:  el83-A  3.3  9.7   78   594    8   DROME:AF-A1ZA17-F1 IONOTROPIC RECEPTOR 52D;
1061:  ej8k-A  3.3 19.7  138  1066    4   DROME:AF-P46863-F1 KINESIN-LIKE PROTEIN KLP61F;
1062:  ekpe-A  3.3 16.3  142   537    7   DROME:AF-Q9W457-F1 SERINE HYDROXYMETHYLTRANSFERASE;
1063:  eg5x-A  3.3  5.0  108   729    8   DROME:AF-Q9W0J0-F1 FI03418P;
1064:  efka-A  3.3  7.4  121   535    7   DROME:AF-Q9VAU6-F1 LD27564P;
1065:  eh6v-A  3.3  2.9   76   138    8   DROME:AF-A8JQY7-F1 NINJURIN C, ISOFORM D;
1066:  ekj2-A  3.3  4.7  123   665    8   DROME:AF-Q9VWC8-F1 LD11581P;
1067:  egf4-A  3.3  3.4  115   235    7   DROME:AF-Q7JVK6-F1 COMPONENT 3 OF PROMOTER OF RISC;
1068:  ed64-A  3.3  9.3  140  1126    9   DROME:AF-P55162-F1 MEMBRANE-ASSOCIATED PROTEIN HEM;
1069:  ejn1-A  3.3 10.2   96  1017    5   DROME:AF-Q9VPW5-F1 FI19356P1;
1070:  emwy-A  3.3  5.1  135   288    4   DROME:AF-Q8IQN9-F1 PALMITOYLTRANSFERASE;
1071:  ejuy-A  3.3 19.9   77   492    5   DROME:AF-Q9VTT9-F1 DIFFERENTIALLY EXPRESSED IN FDCP 8 HOMOLOG;
1072:  ednb-A  3.3 27.3   86   461    7   DROME:AF-Q7K5K0-F1 GH09064P;
1073:  ee0c-A  3.3  6.9  104   226    7   DROME:AF-Q9VVI9-F1 CHARGED MULTIVESICULAR BODY PROTEIN 5;
1074:  eggn-A  3.3  3.8   51   243    2   DROME:AF-A0A0B4KFV4-F1 REGULATORY PROTEIN ZESTE;
1075:  edmq-A  3.3 18.9   96   913   13   DROME:AF-Q9VMP3-F1 GLUTAMATE RECEPTOR IIB;
1076:  egq8-A  3.3  6.5   73  1007   10   DROME:AF-A1ZAK1-F1 INTEGRATOR COMPLEX SUBUNIT 8;
1077:  ed7o-A  3.3  4.9   92   977    7   DROME:AF-Q9W0K7-F1 PROTEIN BRIC-A-BRAC 1;
1078:  egkj-A  3.3  3.7  102   609    6   DROME:AF-A1Z7M8-F1 ANGIOTENSIN-CONVERTING ENZYME;
1079:  el7x-A  3.3 13.3  104  1292    4   DROME:AF-A0A0B4JD55-F1 POU DOMAIN MOTIF 3, ISOFORM F;
1080:  efov-A  3.3  9.8   64    66    5   DROME:AF-A0A0B4KGR8-F1 UNCHARACTERIZED PROTEIN;
1081:  efm0-A  3.3  7.8  125   421    4   DROME:AF-Q8T3Z0-F1 TEKTIN;
1082:  emty-A  3.3  1.7   43   361    2   DROME:AF-P42207-F1 SEPTIN-1;
1083:  ej8b-A  3.3 17.4   96   518    8   DROME:AF-Q9W133-F1 AARF DOMAIN-CONTAINING KINASE 1;
1084:  ed84-A  3.3 14.7  112   538    2   DROME:AF-Q9VNU3-F1 TPH DOMAIN-CONTAINING PROTEIN;
1085:  eien-A  3.3  7.2   72    87    8   DROME:AF-A1A6N4-F1 GEO11018P1;
1086:  emuj-A  3.3  8.1   55  1653   11   DROME:AF-A8JUV0-F1 PROTEIN STRAWBERRY NOTCH;
1087:  ekge-A  3.3  6.6  131   761    8   DROME:AF-Q9VYL5-F1 GH19726P;
1088:  ecty-A  3.3 14.4  110   709    8   DROME:AF-Q9VWV5-F1 UNCHARACTERIZED PROTEIN, ISOFORM G;
1089:  edfr-A  3.3 17.1   70   589    9   DROME:AF-Q9VCA5-F1 PHENYLALANINE--TRNA LIGASE BETA SUBUNIT;
1090:  elec-A  3.3  5.0   80   140    8   DROME:AF-Q8INZ7-F1 MITOCHONDRIAL PYRUVATE CARRIER;
1091:  eecg-A  3.3  4.5  128   443    6   DROME:AF-A1Z9L5-F1 FI21814P1;
1092:  emjt-A  3.3 11.5  125   629    5   DROME:AF-Q9W2T3-F1 CG2124;
1093:  ei3z-A  3.3  8.4  149   436    5   DROME:AF-Q9VRE4-F1 LD23009P;
1094:  ehrn-A  3.3  3.4  114   152    4   DROME:AF-Q9VIR7-F1 UNCHARACTERIZED PROTEIN, ISOFORM A;
1095:  eket-A  3.3  3.7  114   211    6   DROME:AF-Q1EC46-F1 TETRASPANIN;
1096:  elcn-A  3.3  8.7  124   852    8   DROME:AF-Q9XYP7-F1 GAMMA-TUBULIN COMPLEX COMPONENT 2 HOMOLOG;
1097:  em5l-A  3.3  7.3  101   473    3   DROME:AF-Q9VVQ4-F1 UNCHARACTERIZED PROTEIN, ISOFORM D;
1098:  elem-A  3.3 19.1   92   308    7   DROME:AF-Q9V3H2-F1 26S PROTEASOME NON-ATPASE REGULATORY SUBUNIT 14;
1099:  efz1-A  3.3  4.7   72   314    6   DROME:AF-A0A0B4K6G0-F1 UNCHARACTERIZED PROTEIN, ISOFORM B;
1100:  efpy-A  3.3 29.7   89   545    7   DROME:AF-A0A0B4KGD9-F1 UNCHARACTERIZED PROTEIN, ISOFORM C;
1101:  egvs-A  3.3 11.9   98   358   10   DROME:AF-Q9VT59-F1 AT16804P;
1102:  eez7-A  3.3  5.1   78   149    3   DROME:AF-Q94514-F1 CYTOCHROME C OXIDASE SUBUNIT 5A, MITOCHONDRIAL;
1103:  em4k-A  3.3  4.5   96   125    6   DROME:AF-Q9VW56-F1 PROBABLE PREFOLDIN SUBUNIT 6;
1104:  egbd-A  3.3  5.9   54    57    2   DROME:AF-A0A0B4K6K5-F1 UNCHARACTERIZED PROTEIN;
1105:  egmk-A  3.3 12.5   66   374    5   DROME:AF-E1JII1-F1 UNCHARACTERIZED PROTEIN;
1106:  ed6n-A  3.3  5.9   86   121    3   DROME:AF-M9ND94-F1 UNCHARACTERIZED PROTEIN, ISOFORM A;
1107:  efml-A  3.3 25.1  102   971    3   DROME:AF-Q94527-F1 NUCLEAR FACTOR NF-KAPPA-B P110 SUBUNIT;
1108:  eke6-A  3.3 15.1  106   608    6   DROME:AF-A1ZAL4-F1 FI02064P;
1109:  ekml-A  3.3  7.8  135  1486    8   DROME:AF-A0A0B4KEE7-F1 LEUCINE-RICH REPEAT, ISOFORM F;
1110:  eeux-A  3.3 19.0   95   644    9   DROME:AF-Q9VIA5-F1 IONOTROPIC RECEPTOR 84A;
1111:  ej23-A  3.3  7.1  144   991    7   DROME:AF-E1JJE6-F1 OTOPETRIN-LIKE A, ISOFORM C;
1112:  edj1-A  3.3 18.6   92   597    4   DROME:AF-A1Z9Y5-F1 IONOTROPIC RECEPTOR 51B;
1113:  ef6i-A  3.3 16.3  137  1325    6   DROME:AF-P18106-F1 TYROSINE-PROTEIN KINASE FER;
1114:  eib6-A  3.2 21.7   86   228    6   DROME:AF-Q9VBI1-F1 DNA REPLICATION COMPLEX GINS PROTEIN SLD5;
1115:  ek88-A  3.2  8.3  124   463    7   DROME:AF-Q9VA86-F1 RE19971P;
1116:  ed4k-A  3.2 23.0   87   385   10   DROME:AF-Q9VQH6-F1 N-ACETYLGALACTOSAMINIDE BETA-1,3-GALACTOSYLTRANSF
1117:  ej4r-A  3.2 11.9  101   658    4   DROME:AF-Q9VB22-F1 LD33695P;
1118:  ek14-A  3.2 10.6   72   308   17   DROME:AF-Q9VNL8-F1 OSIRIS 1;
1119:  efpt-A  3.2  3.6   88   322    7   DROME:AF-Q8MZC4-F1 PROBABLE CARDIOLIPIN SYNTHASE (CMP-FORMING);
1120:  eej3-A  3.2  2.4   42    43    7   DROME:AF-M9MRI7-F1 UNCHARACTERIZED PROTEIN;
1121:  ejk5-A  3.2  4.7  120  1866   15   DROME:AF-A0A0B4K859-F1 NUCLEOPORIN NUP188;
1122:  egui-A  3.2  9.8  120   994    3   DROME:AF-Q9VFX0-F1 AMINOPEPTIDASE;
1123:  eg4o-A  3.2  8.7  123   448    5   DROME:AF-B7Z078-F1 E3 UBIQUITIN-PROTEIN LIGASE;
1124:  edo8-A  3.2 14.8  139   379    4   DROME:AF-Q9V576-F1 PUTATIVE PHOSPHATIDATE PHOSPHATASE;
1125:  ehyz-A  3.2 10.8  108   731    7   DROME:AF-Q9W148-F1 UNCONVENTIONAL PREFOLDIN RPB5 INTERACTOR-LIKE PRO
1126:  efrm-A  3.2 10.5   80   254    6   DROME:AF-Q9VB47-F1 BIGMAX;
1127:  eeoz-A  3.2  8.5  164  1374    8   DROME:AF-P91660-F1 PROBABLE MULTIDRUG RESISTANCE-ASSOCIATED PROTEIN
1128:  ecw5-A  3.2  6.0   94   302    1   DROME:AF-Q8SXS0-F1 RE40914P;
1129:  el7e-A  3.2  6.7  134   776    8   DROME:AF-Q9XZ25-F1 GATOR COMPLEX PROTEIN WDR24;
1130:  ee8c-A  3.2  8.5   74   608   14   DROME:AF-Q961U0-F1 ALPHA-1,6-MANNOSYL-GLYCOPROTEIN 2-BETA-N-
1131:  eegk-A  3.2  6.9   70   408    3   DROME:AF-Q9W4G9-F1 UNCHARACTERIZED PROTEIN;
1132:  el9z-A  3.2 17.0   81   118    5   DROME:AF-Q9VL14-F1 REPTOR-BINDING PARTNER;
1133:  ejko-A  3.2 10.4  102   783    5   DROME:AF-Q9VPX6-F1 ADENYLYL CYCLASE-ASSOCIATED PROTEIN;
1134:  efbh-A  3.2 15.3  109   500    9   DROME:AF-Q9W373-F1 SET AND MYND DOMAIN CONTAINING, ARTHROPOD-SPECIFI
1135:  ei92-A  3.2  6.7  130  1124   10   DROME:AF-P48994-F1 TRANSIENT-RECEPTOR-POTENTIAL-LIKE PROTEIN;
1136:  el2o-A  3.2  4.7   62   841   13   DROME:AF-Q7PL76-F1 VACUOLAR PROTEIN SORTING-ASSOCIATED PROTEIN 41 HO
1137:  ehhl-A  3.2 21.3   94   971   12   DROME:AF-Q9VQB6-F1 ATAXIN 7, ISOFORM A;
1138:  ekp6-A  3.2  4.3   54   941    6   DROME:AF-A0A0B4KI34-F1 CIN85 AND CD2AP RELATED, ISOFORM J;
1139:  ejol-A  3.2  4.5   93   339   10   DROME:AF-Q7JY00-F1 HL02043P;
1140:  em65-A  3.2 16.1  102   726   11   DROME:AF-E2QCZ5-F1 FHA DOMAIN-CONTAINING PROTEIN;
1141:  eiua-A  3.2 16.7   72   337    4   DROME:AF-Q8T0D1-F1 LD10183P;
1142:  ei72-A  3.2 11.3  132   390    2   DROME:AF-Q8SYD9-F1 ENDOPHILIN-A;
1143:  eghv-A  3.2  5.6  126   721   10   DROME:AF-Q9W4X9-F1 CENTROMERE/KINETOCHORE PROTEIN ZW10;
1144:  ee29-A  3.2 11.0  132   491    7   DROME:AF-Q8IMG8-F1 FI22218P1;
1145:  ef50-A  3.2 10.4  156  1307    5   DROME:AF-Q8MT77-F1 LD28489P;
1146:  emw5-A  3.2  6.2  130   890    5   DROME:AF-Q9VW97-F1 POSSIBLE LYSINE-SPECIFIC HISTONE DEMETHYLASE 1;
1147:  egb6-A  3.2 11.4  134   559    8   DROME:AF-Q7K581-F1 SD01637P;
1148:  ehl3-A  3.2  9.6   66   499    8   DROME:AF-A0A0B4KGD0-F1 REGULATORY PROTEIN ZESTE;
1149:  ecyl-A  3.2 17.6   73   304    4   DROME:AF-O97365-F1 BM-40;
1150:  elme-A  3.2  4.3   99   384    4   DROME:AF-P40809-F1 GTPASE-ACTIVATING PROTEIN RACGAP84C;
1151:  eeju-A  3.2 34.6   83   556    2   DROME:AF-Q7K204-F1 BARRICADE, ISOFORM A;
1152:  ee8h-A  3.2 11.9  118   307    5   DROME:AF-A8JQW3-F1 PININ, ISOFORM B;
1153:  emm5-A  3.2  9.6  136   831    5   DROME:AF-Q8SY25-F1 RE05944P;
1154:  ejj5-A  3.2 14.1  116  1013    9   DROME:AF-P91927-F1 MITOCHONDRIAL PROTON/CALCIUM EXCHANGER PROTEIN;
1155:  ed8w-A  3.2  6.7   98   162    2   DROME:AF-B7Z085-F1 GEO02576P1;
1156:  elq0-A  3.2 15.8  115   713    7   DROME:AF-Q9VRE0-F1 DOLICHYL-DIPHOSPHOOLIGOSACCHARIDE--PROTEIN
1157:  eiw4-A  3.2  9.5  144   728    9   DROME:AF-Q9VS91-F1 GAMMA-TUBULIN COMPLEX COMPONENT;
1158:  eg5d-A  3.2  6.0   83   127   11   DROME:AF-Q8IPI2-F1 GEO12034P1;
1159:  ec1n-A  3.2 11.8   84   143    5   DROME:AF-Q9VA24-F1 UNCHARACTERIZED PROTEIN;
1160:  eh9y-A  3.2  3.8  115   501    4   DROME:AF-Q9VUM1-F1 PRE-MRNA-PROCESSING FACTOR 31;
1161:  ee0q-A  3.2  6.0  161  1162    9   DROME:AF-Q9W038-F1 ADENYLATE CYCLASE;
1162:  ed9d-A  3.2 14.0   91   894   15   DROME:AF-Q9VIZ3-F1 LD25692P;
1163:  ec8i-A  3.2 16.4   88   413    5   DROME:AF-O61734-F1 PROTEIN CYCLE;
1164:  ekk8-A  3.2  7.7   57    59    5   DROME:AF-A0A384TLR6-F1 UNCHARACTERIZED PROTEIN, ISOFORM A;
1165:  eekz-A  3.2 18.8  120   907    8   DROME:AF-Q8MQS4-F1 GH06923P;
1166:  ehil-A  3.2  2.2   40    44    5   DROME:AF-X2JAK7-F1 UNCHARACTERIZED PROTEIN, ISOFORM A;
1167:  elha-A  3.2 10.9   77   112    6   DROME:AF-Q9VLM5-F1 DOLICHYL-DIPHOSPHOOLIGOSACCHARIDE--PROTEIN
1168:  eeja-A  3.2  4.9   68   720    3   DROME:AF-Q9VR99-F1 CACTIN;
1169:  eh7p-A  3.2  9.7  143   948    8   DROME:AF-Q9VBZ6-F1 GH14566P;
1170:  egjk-A  3.2 13.7   72   485    8   DROME:AF-A1Z830-F1 UNCHARACTERIZED PROTEIN, ISOFORM A;
1171:  em6o-A  3.2 12.3   92   361    3   DROME:AF-Q9VCR9-F1 RH48101P;
1172:  egyi-A  3.2  5.8  114   243   13   DROME:AF-Q9VSL3-F1 PYRIMIDODIAZEPINE SYNTHASE;
1173:  ekjw-A  3.2 16.8  113   709    5   DROME:AF-Q9VFC8-F1 GLYCOGEN  SYNTHASE;
1174:  elqm-A  3.2 12.2  110   393    5   DROME:AF-Q9VAY9-F1 GH07821P;
1175:  ecui-A  3.2 10.3  108   425    8   DROME:AF-A1ZBY4-F1 FI20425P1;
1176:  emmy-A  3.2 13.3  162  2559    5   DROME:AF-A1ZAN6-F1 RHO GUANINE NUCLEOTIDE EXCHANGE FACTOR 2, ISOFORM
1177:  emev-A  3.2  7.6   80   682    9   DROME:AF-M9PBM5-F1 UNCHARACTERIZED PROTEIN, ISOFORM B;
1178:  eipo-A  3.2  8.6   57   611    2   DROME:AF-Q9W568-F1 PROTEIN HALFWAY;
1179:  eg0r-A  3.2 14.6  122   451    4   DROME:AF-M9PET2-F1 TARGET OF WINGLESS, ISOFORM E;
1180:  ef3h-A  3.2  6.0  135   557    4   DROME:AF-Q8IPJ9-F1 ZZ-TYPE DOMAIN-CONTAINING PROTEIN;
1181:  eezp-A  3.2 11.8  118   249    9   DROME:AF-Q9VWX9-F1 ANDORRA;
1182:  ekts-A  3.2  8.5  157  1323    6   DROME:AF-Q9VJ21-F1 UNCHARACTERIZED PROTEIN, ISOFORM B;
1183:  emxw-A  3.2 21.9   71   396    6   DROME:AF-A1Z6M6-F1 DNA POLYMERASE INTERACTING TETRATRICOPEPTIDE REPE
1184:  efns-A  3.2  5.3   55   527    9   DROME:AF-Q9VGT2-F1 UDP-GLUCURONOSYLTRANSFERASE;
1185:  emu1-A  3.2  5.1  161  1008    9   DROME:AF-Q59E37-F1 UNCHARACTERIZED PROTEIN, ISOFORM C;
1186:  egrj-A  3.2 24.8  106   257    7   DROME:AF-Q9VD50-F1 IP09356P;
1187:  ehxl-A  3.2 15.2   81   358    6   DROME:AF-Q9VX04-F1 LP06940P;
1188:  emj5-A  3.2  4.5  123   232   10   DROME:AF-Q7JYX0-F1 GLUTATHIONE S-TRANSFERASE E14;
1189:  em4j-A  3.2 13.0  136  1246    7   DROME:AF-Q9VXK9-F1 RH04127P;
1190:  egyx-A  3.2 16.7  189  1451    7   DROME:AF-A8DZ26-F1 CATION-TRANSPORTING ATPASE;
1191:  elwt-A  3.2  7.4  139   391    6   DROME:AF-Q8IRI7-F1 CKII-ALPHA SUBUNIT INTERACTOR-3, ISOFORM B;
1192:  ejyq-A  3.2  4.2  123   237    5   DROME:AF-Q8MRM0-F1 GH16740P;
1193:  eiot-A  3.2  6.3  110   634    5   DROME:AF-Q961J0-F1 GH21160P;
1194:  eiqe-A  3.2  8.2   96   591    2   DROME:AF-X2JAL0-F1 UNCHARACTERIZED PROTEIN;
1195:  efal-A  3.2  9.2  100   179    6   DROME:AF-Q9VPZ0-F1 IP07356P;
1196:  eeu5-A  3.2  1.7   39   302    5   DROME:AF-Q9VND7-F1 RNA-BINDING MOTIF PROTEIN 42;
1197:  ec9p-A  3.2  6.0  107  1168    6   DROME:AF-Q9VZE8-F1 RE03558P;
1198:  ei8x-A  3.2 13.7  119  1430    3   DROME:AF-Q9VC94-F1 LD41803P;
1199:  ed7y-A  3.2  9.9  142   609    1   DROME:AF-Q0E8U2-F1 UNCHARACTERIZED PROTEIN, ISOFORM A;
1200:  emp2-A  3.2 16.2  114   535    6   DROME:AF-Q9V8M2-F1 PROBABLE CYTOCHROME P450 12B2, MITOCHONDRIAL;
1201:  eeti-A  3.2  6.6   59   277   10   DROME:AF-Q961C9-F1 TRANSPORT AND GOLGI ORGANIZATION PROTEIN 11;
1202:  efnm-A  3.2  5.5  127   262    6   DROME:AF-P00417-F1 CYTOCHROME C OXIDASE SUBUNIT 3;
1203:  elnh-A  3.2 18.3   91   940    7   DROME:AF-Q9VPV3-F1 GLUTAMATE RECEPTOR IIC;
1204:  emc0-A  3.2  1.9   40    40    8   DROME:AF-A0A1Z1CGY8-F1 UNCHARACTERIZED PROTEIN;
1205:  ekd3-A  3.2 15.9   84   609    8   DROME:AF-A8JUR3-F1 IONOTROPIC RECEPTOR 10A;
1206:  eilq-A  3.2 10.4  132  1234    6   DROME:AF-Q7KW14-F1 COILED-COIL DOMAIN-CONTAINING PROTEIN CG32809;
1207:  efx2-A  3.2 12.4  113   451    8   DROME:AF-Q7K172-F1 CAAX PRENYL PROTEASE;
1208:  ejg1-A  3.2 20.0   95  1734    2   DROME:AF-Q9VVA9-F1 ZINC FINGER CCHC-TYPE CONTAINING 7;
1209:  emkr-A  3.2  8.8  152  1227   10   DROME:AF-A1ZAD3-F1 DHC_N1 DOMAIN-CONTAINING PROTEIN;
1210:  eefm-A  3.2  8.8  149   672    5   DROME:AF-Q9W0V0-F1 UNCHARACTERIZED PROTEIN, ISOFORM C;
1211:  eewo-A  3.2 10.7  133  1029    8   DROME:AF-Q76NS2-F1 ANOCTAMIN;
1212:  ec2z-A  3.2  3.8  117   228    7   DROME:AF-Q7K0B6-F1 GLUTATHIONE S TRANSFERASE T1;
1213:  eg5z-A  3.1 19.2   80   213   10   DROME:AF-M9NFK6-F1 UNCHARACTERIZED PROTEIN, ISOFORM A;
1214:  efzm-A  3.1  5.1   98   477    1   DROME:AF-Q9V785-F1 SH3 DOMAIN-BINDING PROTEIN 5 HOMOLOG;
1215:  ee2e-A  3.1  7.0  118   536    8   DROME:AF-Q9VA52-F1 PROCOLLAGEN-PROLINE 4-DIOXYGENASE;
1216:  eega-A  3.1 17.8  132  1025    5   DROME:AF-X2JDY8-F1 GTPASE REGULATOR ASSOCIATED WITH FAK, ISOFORM G;
1217:  eeft-A  3.1 11.0  141   460    6   DROME:AF-Q9VF39-F1 FI01459P;
1218:  egh1-A  3.1  9.6   81   269    9   DROME:AF-P36188-F1 TROPONIN I;
1219:  edds-A  3.1 13.1  153  1247    8   DROME:AF-Q9VX80-F1 KINESIN-LIKE PROTEIN UNC-104;
1220:  egh3-A  3.1 14.1  103   878    3   DROME:AF-Q9VSK2-F1 E3 UBIQUITIN-PROTEIN LIGASE CBL;
1221:  emno-A  3.1  5.0   49    51    2   DROME:AF-Q7JWE4-F1 GEO09629P1;
1222:  efjm-A  3.1  5.3  109  1498    7   DROME:AF-M9PDR0-F1 THIOESTER-CONTAINING PROTEIN 4, ISOFORM C;
1223:  eizd-A  3.1 15.9  104  2630    8   DROME:AF-Q7PLL6-F1 LETHAL (3) 80FJ, ISOFORM A;
1224:  eh9j-A  3.1  7.1  113  1844    7   DROME:AF-A0A0B4JDC9-F1 RIM-BINDING PROTEIN, ISOFORM F;
1225:  ei8o-A  3.1 14.6   96   626    2   DROME:AF-Q9W1U4-F1 KINESIN-LIKE PROTEIN KLP59C;
1226:  eijb-A  3.1  2.9   40    42    8   DROME:AF-A0A0B4KI42-F1 UNCHARACTERIZED PROTEIN;
1227:  ek6b-A  3.1 11.4   68   107    6   DROME:AF-Q8INC7-F1 UNCHARACTERIZED PROTEIN, ISOFORM A;
1228:  edd4-A  3.1 12.9   91   599    9   DROME:AF-A1ZA16-F1 IONOTROPIC RECEPTOR 52C;
1229:  empg-A  3.1 11.4   84   891    8   DROME:AF-A0A6M3Q9L5-F1 PHOSPHATIDYLINOSITOL 4-PHOSPHATE 5-KINASE 59B,
1230:  egcq-A  3.1  8.1  103   817    1   DROME:AF-Q9VXK5-F1 PUTATIVE RRNA METHYLTRANSFERASE;
1231:  emob-A  3.1 19.5   83   584    6   DROME:AF-Q9VCB5-F1 RE01338P;
1232:  egxw-A  3.1 11.6   86   338    7   DROME:AF-Q8IRM2-F1 UNCHARACTERIZED PROTEIN, ISOFORM D;
1233:  ejma-A  3.1 13.0  169   767    7   DROME:AF-Q9VGH0-F1 LD28817P;
1234:  emtm-A  3.1 11.0  137   355    9   DROME:AF-Q9VGQ8-F1 ARFAPTIN;
1235:  eiuc-A  3.1  6.9  117   601    5   DROME:AF-Q8I0K9-F1 LD08455P;
1236:  eeds-A  3.1  3.9   82   454   15   DROME:AF-Q9VT57-F1 CYCLIN-DEPENDENT KINASE 8;
1237:  edp7-A  3.1 10.3   77   488    4   DROME:AF-Q9VFF6-F1 FI21290P1;
1238:  emzk-A  3.1 17.6  102   568    8   DROME:AF-Q9VZW3-F1 ALWAYS EARLY, ISOFORM A;
1239:  ekhf-A  3.1 11.9   65   465    3   DROME:AF-Q9VEK5-F1 PEPTIDASE A1 DOMAIN-CONTAINING PROTEIN;
1240:  ej89-A  3.1 11.2   78   280    4   DROME:AF-Q9VI07-F1 OSIRIS 20;
1241:  ei8c-A  3.1  9.2  138  1241    9   DROME:AF-Q9W3L1-F1 RE04053P;
1242:  ej7n-A  3.1 11.6  127   632    6   DROME:AF-Q9VFC0-F1 MAU2 CHROMATID COHESION FACTOR HOMOLOG;
1243:  ej7e-A  3.1 19.9  101   735    6   DROME:AF-Q9VTN4-F1 MIP04801P;
1244:  egm9-A  3.1  5.0  143   430    8   DROME:AF-Q8ITC9-F1 PYROKININ-1 RECEPTOR;
1245:  ek6p-A  3.1 12.4  124   572    8   DROME:AF-Q7KT81-F1 UNCHARACTERIZED PROTEIN;
1246:  egan-A  3.1 11.7   74   606    7   DROME:AF-Q01617-F1 PROTEIN COUCH POTATO;
1247:  emp6-A  3.1 21.2  104   950    9   DROME:AF-A1Z9E2-F1 PROTEIN LIN-54 HOMOLOG;
1248:  egnh-A  3.1  9.1   80   425    6   DROME:AF-Q9VJZ2-F1 LD05321P;
1249:  egdz-A  3.1 19.4   70   416    4   DROME:AF-Q9VJ72-F1 INTRAFLAGELLAR TRANSPORT PROTEIN 46 HOMOLOG;
1250:  el4u-A  3.1 19.6   72  1262    7   DROME:AF-A0A0C4DHF6-F1 ALPHA-DYSTROGLYCAN;
1251:  ec7z-A  3.1  8.0  106   476    8   DROME:AF-Q9VTU3-F1 RHO GTPASE-ACTIVATING PROTEIN 68F;
1252:  ejw8-A  3.1  7.2  114   677    5   DROME:AF-Q9V4W1-F1 NUCLEOPORIN GLE1;
1253:  ed10-A  3.1 12.1   82   634    1   DROME:AF-Q8IMS8-F1 FI20028P1;
1254:  efah-A  3.1  6.6  132  1320    7   DROME:AF-Q8IRE3-F1 TRAFFICKING PROTEIN PARTICLE COMPLEX SUBUNIT 11;
1255:  ejxy-A  3.1 11.7  156   699    3   DROME:AF-Q8IPV3-F1 UNCHARACTERIZED PROTEIN, ISOFORM A;
1256:  ejcz-A  3.1 23.7   74   193    8   DROME:AF-Q9VVN9-F1 RE22290P;
1257:  ege3-A  3.1  4.0   98   296    3   DROME:AF-A0A126GV06-F1 UNCHARACTERIZED PROTEIN, ISOFORM B;
1258:  ekw8-A  3.1 12.1  104   604    8   DROME:AF-Q9VVD0-F1 GH21622P;
1259:  eh8e-A  3.1 23.4  116   375    7   DROME:AF-Q8MRK8-F1 GH26280P;
1260:  ec1q-A  3.1  2.4   39    39    5   DROME:AF-D6W4T1-F1 MIP22495P;
1261:  ej5x-A  3.1 10.3  127   250    7   DROME:AF-Q9VZL8-F1 FIRE EXIT, ISOFORM A;
1262:  efls-A  3.1 14.4  128  2408    5   DROME:AF-A1Z7S0-F1 RECEPTOR MEDIATED ENDOCYTOSIS 8, ISOFORM A;
1263:  efwe-A  3.1 19.9   79   516    9   DROME:AF-Q7JQL2-F1 LD20463P;
1264:  egyj-A  3.1 10.5  123   149    8   DROME:AF-Q7JY26-F1 AT24188P;
1265:  ejwb-A  3.1 23.5   89   253    6   DROME:AF-Q7K1V1-F1 LD38910P;
1266:  ejno-A  3.1 13.0   95   621   13   DROME:AF-B7Z0X6-F1 IONOTROPIC RECEPTOR 7F;
1267:  eiam-A  3.1 24.4   91   428    7   DROME:AF-Q9VL49-F1 TRANSLOCATION PROTEIN SEC62;
1268:  ek5l-A  3.1  5.8  107   185    5   DROME:AF-Q6IG80-F1 HDC07063;
1269:  ecv8-A  3.1 10.9   91  1365    5   DROME:AF-P39770-F1 HOMEOTIC PROTEIN SPALT-MAJOR;
1270:  efgb-A  3.1  3.2   55   293    4   DROME:AF-Q8T4B6-F1 AT06885P;
1271:  eiri-A  3.1  8.7   82  1129   10   DROME:AF-Q9I7U7-F1 RE23320P;
1272:  ei59-A  3.1  3.4   92   176    5   DROME:AF-Q9VUE3-F1 IP04153P;
1273:  ec51-A  3.1  6.0   58   166    9   DROME:AF-Q0KI22-F1 UNCHARACTERIZED PROTEIN, ISOFORM B;
1274:  ekac-A  3.1 16.2  106   934    7   DROME:AF-Q8IP45-F1 CULLIN 3, ISOFORM F;
1275:  eeoy-A  3.1 15.6  104   734    6   DROME:AF-Q9VL47-F1 UNCHARACTERIZED PROTEIN;
1276:  ekvr-A  3.1 10.4  113  1673    6   DROME:AF-Q9VAW5-F1 LA-RELATED PROTEIN 1;
1277:  eeyd-A  3.1 12.3   92   216    7   DROME:AF-Q9VLD7-F1 AUSTRALIN, ISOFORM A;
1278:  ekad-A  3.1  2.9   45    48   13   DROME:AF-Q7KUV4-F1 UNCHARACTERIZED PROTEIN, ISOFORM A;
1279:  eg3g-A  3.1 11.9  100   359    4   DROME:AF-A1Z9G9-F1 FI06213P;
1280:  eeoq-A  3.1 16.6  122   253    7   DROME:AF-A1ZB21-F1 DUF725 DOMAIN-CONTAINING PROTEIN;
1281:  ej5q-A  3.1  7.0  149   495    4   DROME:AF-Q868T3-F1 CARDIOACCELERATORY PEPTIDE RECEPTOR;
1282:  ekpn-A  3.1  6.7  108   293    7   DROME:AF-Q9VDZ2-F1 IP09474P;
1283:  efyk-A  3.1  6.3  110   918    8   DROME:AF-Q7KMM5-F1 BCDNA.GH04802;
1284:  ejog-A  3.1 14.9  165  1256    7   DROME:AF-Q9VK06-F1 PHOSPHOLIPID-TRANSPORTING ATPASE;
1285:  efq5-A  3.1  4.5  116   223   11   DROME:AF-Q9XYZ9-F1 GLUTATHIONE S TRANSFERASE E12, ISOFORM A;
1286:  emlo-A  3.1 16.6  127   605    7   DROME:AF-Q8MRE7-F1 GH20068P;
1287:  egcl-A  3.1  4.1  109   326    8   DROME:AF-Q7K0P4-F1 POST-GPI ATTACHMENT TO PROTEINS FACTOR 3;
1288:  eeyw-A  3.1 11.9   94   117    7   DROME:AF-Q9VZ99-F1 UNCHARACTERIZED PROTEIN;
1289:  emkc-A  3.1 10.6   89   369   11   DROME:AF-A1Z8H6-F1 CUTICULAR PROTEIN 47EE;
1290:  ejah-A  3.1  2.9   39    40   10   DROME:AF-M9NE78-F1 UNCHARACTERIZED PROTEIN;
1291:  ekd7-A  3.1  8.5   98   190   11   DROME:AF-Q9W0V5-F1 AT11049P;
1292:  edwa-A  3.1  5.6   53   107    2   DROME:AF-Q9V3U7-F1 GEO12036P1;
1293:  em2w-A  3.1 20.2   74   226    8   DROME:AF-Q9VPA5-F1 IP08534P;
1294:  elcj-A  3.1  6.1   59   120    3   DROME:AF-Q9VNS7-F1 RE01153P;
1295:  eltx-A  3.1 10.5   96   435    8   DROME:AF-Q26263-F1 PROTEIN DEADPAN;
1296:  ehre-A  3.1  8.2   76   204    4   DROME:AF-Q9W2F5-F1 UNCHARACTERIZED PROTEIN;
1297:  emed-A  3.1  7.7   86   258    3   DROME:AF-A1ZBG2-F1 UNCHARACTERIZED PROTEIN;
1298:  em53-A  3.1  6.3   92   260   11   DROME:AF-Q9VEH2-F1 TRANSMEMBRANE PROTEIN 192;
1299:  edxd-A  3.1 17.8   76   449    3   DROME:AF-Q7JRM5-F1 GH12965P;
1300:  ejqj-A  3.1 12.9  112   535    8   DROME:AF-Q9VDZ3-F1 ZINC FINGER PROTEIN SQUEEZE;
1301:  ek4s-A  3.1 14.5  121   760    7   DROME:AF-Q960X8-F1 HEPATOCYTE GROWTH FACTOR-REGULATED TYROSINE KINAS
1302:  ei5w-A  3.1  6.3   79   338    6   DROME:AF-A8DYI6-F1 PROHIBITIN;
1303:  egru-A  3.1  3.7  101   359    4   DROME:AF-Q9V3V9-F1 ENDONUCLEASE G INHIBITOR, ISOFORM A;
1304:  eirt-A  3.1 16.8   84   476    5   DROME:AF-Q7JVA5-F1 PROTEIN CEP89 HOMOLOG;
1305:  ec34-A  3.1 12.6  107   194    7   DROME:AF-P22468-F1 GONADAL PROTEIN GDL;
1306:  ec4x-A  3.1  8.4  124  1370    4   DROME:AF-Q9U3V9-F1 PROTEIN XMAS-2;
1307:  ekjj-A  3.1 18.7   93  1698    6   DROME:AF-Q9V8R9-F1 PROTEIN 4.1 HOMOLOG;
1308:  eh48-A  3.1 17.2   82   483    5   DROME:AF-P16914-F1 PROTEIN ELAV;
1309:  eh6z-A  3.1 13.1   78   199   10   DROME:AF-Q9VJY0-F1 UNCHARACTERIZED PROTEIN;
1310:  eefy-A  3.1  2.3   37    40   11   DROME:AF-Q8SY68-F1 RH62830P;
1311:  efv3-A  3.1  7.5   70   174    4   DROME:AF-A8DYC7-F1 UNCHARACTERIZED PROTEIN;
1312:  edis-A  3.1 14.1  115   651    3   DROME:AF-P11147-F1 HEAT SHOCK 70 KDA PROTEIN COGNATE 4;
1313:  eenu-A  3.1 16.5  110   842   11   DROME:AF-Q9W2G5-F1 LD41005P;
1314:  emhk-A  3.1  5.0  132   442    9   DROME:AF-Q9VZS6-F1 PUTATIVE NEUTRAL SPHINGOMYELINASE;
1315:  eftl-A  3.1 10.8  132   338    7   DROME:AF-Q9U9Q4-F1 EUKARYOTIC TRANSLATION INITIATION FACTOR 3 SUBUNI
1316:  ekau-A  3.1 18.1  117  1754    8   DROME:AF-Q9W040-F1 INTRAFLAGELLAR TRANSPORT PROTEIN 172 HOMOLOG;
1317:  ec9e-A  3.1 14.8   82   603    7   DROME:AF-Q9V9T2-F1 IONOTROPIC RECEPTOR 100A;
1318:  ecwk-A  3.1 12.8   80   585    4   DROME:AF-M9PC80-F1 DYNEIN, AXONEMAL, INTERMEDIATE CHAIN 2, ISOFORM C
1319:  emok-A  3.1  6.9   70   162    9   DROME:AF-Q9W0K3-F1 RE20371P;
1320:  el1w-A  3.1 10.2  118  1788    6   DROME:AF-P11046-F1 LAMININ SUBUNIT BETA-1;
1321:  ej2r-A  3.1  4.6  105   686    7   DROME:AF-Q9VWS0-F1 INHIBITOR OF GROWTH PROTEIN;
1322:  ejfo-A  3.1  5.7   57   217    7   DROME:AF-Q9VJ26-F1 EF-HAND DOMAIN-CONTAINING PROTEIN D2 HOMOLOG;
1323:  elsa-A  3.1 15.2   93   363    6   DROME:AF-Q9VR17-F1 EARLY BOUNDARY ACTIVITY PROTEIN 1;
1324:  eez0-A  3.1  5.0   58   198    9   DROME:AF-Q9Y0A7-F1 BASIC HELIX-LOOP-HELIX TRANSCRIPTION FACTOR AMOS;
1325:  eh7s-A  3.1  7.4  123   358    2   DROME:AF-Q9VWK7-F1 SD22372P;
1326:  ekim-A  3.1  9.5  105   671    7   DROME:AF-Q9VZ62-F1 FASCETTO;
1327:  ek38-A  3.1 10.1   66   246    2   DROME:AF-Q8IMT8-F1 PROTEIN LIN-7 HOMOLOG;
1328:  efk6-A  3.1  5.4   69   642    1   DROME:AF-Q9VEN3-F1 FI20177P1;
1329:  eldb-A  3.0  4.0   85   572    6   DROME:AF-P18932-F1 NADH-UBIQUINONE OXIDOREDUCTASE CHAIN 5;
1330:  ed7x-A  3.0 13.5   89   201    8   DROME:AF-A1Z891-F1 FI14123P;
1331:  ed6u-A  3.0 14.2  127   819    9   DROME:AF-Q9VV48-F1 RING-TYPE E3 UBIQUITIN TRANSFERASE;
1332:  ehjp-A  3.0 10.6   61    95   11   DROME:AF-A0A0B4K6X1-F1 UNCHARACTERIZED PROTEIN, ISOFORM A;
1333:  eeez-A  3.0  6.0  132   300    8   DROME:AF-Q9I7L7-F1 PALMITOYLTRANSFERASE;
1334:  egdv-A  3.0 10.4  124   193    7   DROME:AF-A1ZB23-F1 IP19117P;
1335:  emle-A  3.0 20.3   82   631    7   DROME:AF-Q9V406-F1 ACTIVATOR PROTEIN 4;
1336:  emer-A  3.0 17.6   99   271    5   DROME:AF-Q8T3V6-F1 AT29239P;
1337:  emsk-A  3.0  4.4   71   490   13   DROME:AF-P10627-F1 PROTEIN TWIST;
1338:  eim4-A  3.0  5.6  111  2206    6   DROME:AF-X2JEI9-F1 RHO GTPASE ACTIVATING PROTEIN AT 19D, ISOFORM D;
1339:  ec4a-A  3.0  9.5   91   266    5   DROME:AF-Q9VI83-F1 COILED-COIL DOMAIN-CONTAINING PROTEIN 75;
1340:  eleg-A  3.0 21.5   89   429    8   DROME:AF-Q9VV46-F1 CUTICULAR PROTEIN 72EC;
1341:  eeiq-A  3.0 14.5  138  2482   11   DROME:AF-A1Z784-F1 ACETYL-COA CARBOXYLASE;
1342:  ej8m-A  3.0  6.3  120   580    8   DROME:AF-Q9VIA6-F1 LP11585P;
1343:  edvk-A  3.0 14.1  100   166    6   DROME:AF-Q86BB7-F1 FI06435P;
1344:  eeun-A  3.0 10.0  132   600   10   DROME:AF-Q9VMX1-F1 KIF-BINDING PROTEIN;
1345:  ec4e-A  3.0  4.6  121   221    5   DROME:AF-Q7K8X7-F1 GLUTATHIONE S TRANSFERASE E9;
1346:  eetg-A  3.0  6.1  109   208    5   DROME:AF-Q24188-F1 PROTEIN LATE BLOOMER;
1347:  ec6t-A  3.0 17.8   87   169    6   DROME:AF-Q9VTC2-F1 BIOGENESIS OF LYSOSOME-RELATED ORGANELLES COMPLEX
1348:  ee0d-A  3.0 17.7  107  1265    3   DROME:AF-Q9VB25-F1 KINESIN-LIKE PROTEIN KLP98A;
1349:  ehdj-A  3.0 13.6  119   737    8   DROME:AF-Q9VC70-F1 UNCHARACTERIZED PROTEIN, ISOFORM A;
1350:  eeys-A  3.0  2.5   51   648    2   DROME:AF-Q7KTJ7-F1 BASIGIN, ISOFORM G;
1351:  egdu-A  3.0 14.0  100   443    8   DROME:AF-Q9VPL8-F1 DUF4201 DOMAIN-CONTAINING PROTEIN;
1352:  elv5-A  3.0 18.8   83   327    7   DROME:AF-Q9VJD8-F1 AT13217P1;
1353:  ej1i-A  3.0 15.7  113   604    5   DROME:AF-Q9VSS2-F1 SIGNAL RECOGNITION PARTICLE SUBUNIT SRP68;
1354:  eja1-A  3.0 20.6   86   331    5   DROME:AF-Q9VJD4-F1 LD24721P;
1355:  eg7y-A  3.0  9.3  119   464    9   DROME:AF-Q95T19-F1 SERINE--TRNA SYNTHETASE-LIKE PROTEIN SLIMP;
1356:  eem4-A  3.0  9.0  130   359    9   DROME:AF-Q9V3R8-F1 UBIA PRENYLTRANSFERASE DOMAIN-CONTAINING PROTEIN
1357:  eet9-A  3.0  3.0   43   516    5   DROME:AF-Q9VGT0-F1 UDP-GLUCURONOSYLTRANSFERASE;
1358:  edkf-A  3.0  6.4  137   279    5   DROME:AF-Q95TS8-F1 DAEDALUS, ISOFORM A;
1359:  ee78-A  3.0 15.0  138   494    7   DROME:AF-P25161-F1 PROBABLE 26S PROTEASOME NON-ATPASE REGULATORY SUB
1360:  edp2-A  3.0  7.4  108   783    7   DROME:AF-Q7KTT0-F1 XE7, ISOFORM A;
1361:  elrt-A  3.0  8.5  169   975    7   DROME:AF-Q9VYT7-F1 UNCHARACTERIZED PROTEIN;
1362:  eda4-A  3.0 11.7  116   366    5   DROME:AF-A0A0B4LF50-F1 METALLOPHOSPHOESTERASE, ISOFORM E;
1363:  ejsj-A  3.0  3.1   59    88    3   DROME:AF-Q8IQ94-F1 FI09328P;
1364:  em2i-A  3.0 13.5  103   385    6   DROME:AF-Q9VWU6-F1 RE70879P;
1365:  ecya-A  3.0  6.0  120   718    5   DROME:AF-O18412-F1 TRANSMEMBRANE GTPASE FZO;
1366:  ehdi-A  3.0 15.2  127   676    6   DROME:AF-Q9VQS0-F1 FI13205P;
1367:  eh8t-A  3.0  2.4   46   527    4   DROME:AF-Q9VGT1-F1 RE70280P;
1368:  eio5-A  3.0 31.2   76   181    5   DROME:AF-Q9VG76-F1 C-MYC-BINDING PROTEIN HOMOLOG;
1369:  ee4c-A  3.0  6.4   53   717    9   DROME:AF-Q9W4S7-F1 MYC PROTEIN;
1370:  ej8u-A  3.0 18.7   93   556   10   DROME:AF-Q9V3S0-F1 CYTOCHROME P450 4G1;
1371:  efuz-A  3.0 12.3   96  1248    9   DROME:AF-Q9NGK5-F1 FI21425P1;
1372:  egog-A  3.0 17.8   84   240    7   DROME:AF-Q9VKJ5-F1 DYNEIN ASSEMBLY FACTOR 4, AXONEMAL;
1373:  edo0-A  3.0 17.8  114   524    4   DROME:AF-A1Z913-F1 VISMAY, ISOFORM B;
1374:  efif-A  3.0 16.1   83  1279   10   DROME:AF-O46099-F1 EG:8D8.2 PROTEIN;
1375:  el5w-A  3.0  8.9   71   116    4   DROME:AF-Q9VLK4-F1 DIURETIC HORMONE CLASS 2;
1376:  el0j-A  3.0  9.5  107   271    3   DROME:AF-Q7K1H9-F1 GH07575P;
1377:  ejlp-A  3.0 17.9   92   508    7   DROME:AF-Q9V3W1-F1 TETRATRICOPEPTIDE REPEAT PROTEIN 2;
1378:  ehah-A  3.0 10.5  138  1857    7   DROME:AF-Q9VE55-F1 QIN;
1379:  eim3-A  3.0 16.7   70   629   10   DROME:AF-Q9VCR3-F1 PROTEOGLYCAN COW;
1380:  el6r-A  3.0  6.8   56   324    4   DROME:AF-Q9VDS6-F1 SURFEIT LOCUS PROTEIN 6 HOMOLOG;
1381:  elql-A  3.0 11.8   80   145    8   DROME:AF-Q8I0L0-F1 GH04494P;
1382:  el64-A  3.0  4.3   55    88    4   DROME:AF-Q9Y1A3-F1 MITOCHONDRIAL IMPORT INNER MEMBRANE TRANSLOCASE S
1383:  ekqe-A  3.0  7.0   55    56    5   DROME:AF-G4LU19-F1 MIP32906P1;
1384:  egt9-A  3.0  5.2  141   351    4   DROME:AF-Q9VFG7-F1 LD44720P;
1385:  eg2q-A  3.0  5.7   96  1318   10   DROME:AF-P25455-F1 1-PHOSPHATIDYLINOSITOL 4,5-BISPHOSPHATE PHOSPHODI
1386:  egza-A  3.0 18.4   79   985    3   DROME:AF-Q9W0D6-F1 FI22004P1;
1387:  ehs0-A  3.0 14.5  102  1150    5   DROME:AF-Q7K0X3-F1 CTR9, ISOFORM A;
1388:  edvq-A  3.0  7.7  140   603    7   DROME:AF-M9PJS6-F1 UNCHARACTERIZED PROTEIN, ISOFORM D;
1389:  ed63-A  3.0 13.2  134   382    7   DROME:AF-Q9VPF1-F1 FI02826P;
1390:  eiu3-A  3.0 15.5  103  1912    4   DROME:AF-M9NE38-F1 PROTEIN JAVELIN;
1391:  edq7-A  3.0 21.3   96   888    5   DROME:AF-Q9W0A2-F1 MIP23106P;
1392:  el8p-A  3.0  4.2   53   108    6   DROME:AF-Q4V645-F1 TRISSIN;
1393:  elkh-A  3.0 14.1   78   105    9   DROME:AF-A1ZBV5-F1 BLOC-1-RELATED COMPLEX SUBUNIT 7;
1394:  ecx9-A  3.0  6.1  118   579    7   DROME:AF-Q8T4A3-F1 AT08308P;
1395:  efhs-A  3.0 10.8   87   288    8   DROME:AF-Q8IRJ8-F1 THO COMPLEX PROTEIN 7;
1396:  eda3-A  3.0  6.1   53   449    9   DROME:AF-Q02637-F1 CCAAT/ENHANCER-BINDING PROTEIN;
1397:  eitk-A  3.0  9.8  123  1025    5   DROME:AF-Q8INH6-F1 FI18373P1;
1398:  efdf-A  3.0 15.5   86   836    3   DROME:AF-Q9W0V1-F1 3-PHOSPHOINOSITIDE-DEPENDENT PROTEIN KINASE 1;
1399:  ed3s-A  3.0  4.6  125   225    5   DROME:AF-Q7JVZ8-F1 GLUTATHIONE S TRANSFERASE E11, ISOFORM A;
1400:  edjc-A  3.0  6.9  100   220    9   DROME:AF-Q9VFS8-F1 26S PROTEASOME NON-ATPASE REGULATORY SUBUNIT 9;
1401:  ec8j-A  3.0  7.8   67   170    6   DROME:AF-A2VEV0-F1 IP18415P;
1402:  eg55-A  3.0  0.7   34    34    3   DROME:AF-A0A6M3Q933-F1 UNCHARACTERIZED PROTEIN;
1403:  ec89-A  3.0 10.7  128   498    5   DROME:AF-Q8T0G1-F1 LD05335P;
1404:  eg53-A  3.0 19.5  104   678    9   DROME:AF-Q9VDN3-F1 IONOTROPIC RECEPTOR 92A;
1405:  ehjv-A  3.0  0.6   35    35    3   DROME:AF-B4ZJA5-F1 GEO11741P1;
1406:  ejud-A  3.0  5.0  112   241   11   DROME:AF-Q9VSL2-F1 GLUTATHIONE S TRANSFERASE O3;
1407:  eg09-A  3.0 13.4  109  1885    2   DROME:AF-M9NGY4-F1 ZAP3, ISOFORM E;
1408:  ek3b-A  3.0 13.4   89   834   11   DROME:AF-Q8IGJ0-F1 PROTEIN EFR3 HOMOLOG CMP44E;
1409:  eh1b-A  3.0  8.2  118   536    6   DROME:AF-A1Z6W1-F1 FI21641P1;
1410:  ekrh-A  3.0  7.6   89   431   10   DROME:AF-Q9VJI4-F1 PICKPOCKET 17, ISOFORM A;
1411:  ejii-A  3.0  8.8   92   149    8   DROME:AF-Q9VWX7-F1 HES-RELATED;
1412:  ec98-A  3.0  6.4  123   745    8   DROME:AF-Q9W164-F1 CALDESMON-RELATED PROTEIN;
1413:  eea0-A  3.0 17.6   88   876   14   DROME:AF-Q9VQL0-F1 UNCHARACTERIZED PROTEIN, ISOFORM B;
1414:  ec3k-A  3.0 25.4   90   915    6   DROME:AF-Q7JWP9-F1 RE09008P;
1415:  eglq-A  3.0  7.0   62    73    8   DROME:AF-A0A0B4K675-F1 UNCHARACTERIZED PROTEIN;
1416:  eg1i-A  3.0  7.0  124  1004    7   DROME:AF-A1ZAW3-F1 FI17823P1;
1417:  em0f-A  3.0  6.3  161   693    4   DROME:AF-A2VEY9-F1 PALMITOYLTRANSFERASE APP;
1418:  edpb-A  3.0 14.7   81   381    9   DROME:AF-Q9VTP5-F1 RE41410P;
1419:  ef5k-A  3.0  6.6   70   266    4   DROME:AF-Q9VUH0-F1 AT01878P;
1420:  ejft-A  3.0  3.5  116   203    9   DROME:AF-Q9VLW3-F1 FI08020P;
1421:  ec8l-A  3.0 17.8   64  1383    3   DROME:AF-P20482-F1 SEGMENTATION PROTEIN CAP'N'COLLAR;
1422:  ek8k-A  3.0 18.6   88   646    8   DROME:AF-Q9VJ57-F1 GRIP71;
1423:  ekz4-A  3.0 11.9   92   415    8   DROME:AF-Q8MUJ1-F1 PROTEIN EIGER;
1424:  ehuf-A  3.0  4.2   48   409    8   DROME:AF-Q9VX08-F1 LD10434P;
1425:  ek3j-A  3.0 17.5  113   493    4   DROME:AF-P09087-F1 HOMEOBOX PROTEIN ABDOMINAL-B;
1426:  elc2-A  3.0 22.9  110   436    2   DROME:AF-Q8T0U2-F1 GH06435P;
1427:  egu1-A  3.0  7.2   58   341    7   DROME:AF-Q9VCY3-F1 COP9 SIGNALOSOME COMPLEX SUBUNIT 6;
1428:  elp9-A  3.0 12.3  103   517    3   DROME:AF-Q9VBC9-F1 BEATEN PATH VII;
1429:  efi0-A  3.0  9.1  113   541    7   DROME:AF-Q8SZY9-F1 LD47413P;
1430:  eksb-A  3.0  8.3   79   117    3   DROME:AF-Q9VVX6-F1 BLOCKED EARLY IN TRANSPORT 1, ISOFORM A;
1431:  el92-A  3.0  6.7  138   321    7   DROME:AF-Q9VX13-F1 FI05221P;
1432:  ef2c-A  3.0  6.3   80   213   11   DROME:AF-Q9VE08-F1 GH10002P;
1433:  ee1m-A  3.0 17.0   92   319    2   DROME:AF-Q9VFX4-F1 IP09925P;
1434:  emzn-A  3.0 15.8  131   861   10   DROME:AF-Q7KN74-F1 TETRATRICOPEPTIDE REPEAT DOMAIN 7, ISOFORM A;
1435:  emcq-A  3.0 13.4   79   355    9   DROME:AF-Q9VTI2-F1 GH07076P;
1436:  eg6o-A  3.0  8.3  142  1267    5   DROME:AF-B7Z0I2-F1 UNCHARACTERIZED PROTEIN, ISOFORM G;
1437:  ec15-A  3.0  3.9   88   283    6   DROME:AF-Q9VIP7-F1 ALKALINE CERAMIDASE;
1438:  el9b-A  3.0 14.2  115   358    6   DROME:AF-Q9VR04-F1 RH51096P;
1439:  ef5r-A  3.0  7.9   64   142    8   DROME:AF-Q9W5P1-F1 MEDIATOR OF RNA POLYMERASE II TRANSCRIPTION SUBUN
1440:  ehef-A  3.0  7.0  130   496    5   DROME:AF-Q7KTZ2-F1 PI3K21B, ISOFORM B;
1441:  efbx-A  3.0 10.1  113  2516    6   DROME:AF-Q24270-F1 VOLTAGE-DEPENDENT CALCIUM CHANNEL TYPE D SUBUNIT
1442:  egjc-A  3.0 15.9   78  1322    6   DROME:AF-A0A0B4JD97-F1 TRANSFORMING ACIDIC COILED-COIL PROTEIN, ISOFO
1443:  edk5-A  3.0 14.6   76   280    5   DROME:AF-Q9VPB8-F1 PEROXIN-14;
1444:  egyp-A  3.0  6.4  105   176   10   DROME:AF-Q9W549-F1 COA8 FAMILY PROTEIN CG14806, MITOCHONDRIAL;
1445:  efyr-A  3.0 13.3  108  1537    5   DROME:AF-Q9VQH2-F1 DUAL OXIDASE;
1446:  ed1b-A  3.0  9.1  116   240    7   DROME:AF-Q9VHT8-F1 RE26525P;
1447:  edcq-A  3.0 12.4   82    96    9   DROME:AF-A0A6H2EFR6-F1 UNCHARACTERIZED PROTEIN;
1448:  ekp1-A  3.0 21.3  118   868    3   DROME:AF-Q9VIY5-F1 UNCHARACTERIZED PROTEIN;
1449:  ecyj-A  3.0  2.1   40    44   10   DROME:AF-A0A6H2EHD4-F1 UNCHARACTERIZED PROTEIN;
1450:  eh7x-A  3.0  7.3   61    70    3   DROME:AF-Q9W513-F1 GEO10196P1;
1451:  ectl-A  3.0  5.1   78   223    5   DROME:AF-Q6GV06-F1 IP20609P;
1452:  ejk0-A  3.0 19.3   74  1395    5   DROME:AF-Q9W213-F1 ROUNDABOUT 1, ISOFORM A;
1453:  ei6l-A  3.0  5.5   84   341    6   DROME:AF-Q9W0L4-F1 N-ACETYLGALACTOSAMINIDE BETA-1,3-GALACTOSYLTRANSF
1454:  eg06-A  3.0  6.4  157   492    5   DROME:AF-Q9W0V7-F1 PROBABLE G-PROTEIN COUPLED RECEPTOR MTH-LIKE 8;
1455:  ee1y-A  3.0  8.4  129   710    4   DROME:AF-A1ZB47-F1 GUANYLATE CYCLASE;
1456:  ef0l-A  3.0 19.9   91   503    2   DROME:AF-Q1ECA0-F1 IP09280P;
1457:  eizh-A  3.0 11.6   77   133    4   DROME:AF-A1Z6K6-F1 UNCHARACTERIZED PROTEIN;
1458:  ejl8-A  3.0 10.5   69   248    6   DROME:AF-P29327-F1 40S RIBOSOMAL PROTEIN S6;
1459:  emka-A  3.0 13.2  183  1302    7   DROME:AF-Q00748-F1 MULTIDRUG RESISTANCE PROTEIN HOMOLOG 65;
1460:  el69-A  3.0 17.1   69   748    4   DROME:AF-A8JNS0-F1 UNCHARACTERIZED PROTEIN, ISOFORM B;
1461:  ehee-A  3.0  6.5   98   398    9   DROME:AF-Q9W501-F1 LD45906P;
1462:  ec7i-A  3.0 10.2   82   110    7   DROME:AF-Q9VVE9-F1 IP05279P;
1463:  el0d-A  3.0 13.7  110   648    6   DROME:AF-Q9VEC3-F1 ACTIN-RELATED PROTEIN 5;
1464:  ejmj-A  3.0  6.0  125   247    6   DROME:AF-Q9VRM3-F1 SINUOUS;
1465:  ed7b-A  3.0 10.3   88   318    5   DROME:AF-Q8IPZ0-F1 ENDONUCLEASE;
1466:  em2g-A  3.0  9.6  115  1690   10   DROME:AF-Q9VJE5-F1 RESTIN HOMOLOG;
1467:  em7a-A  3.0 24.1   91   965    2   DROME:AF-Q8IQA9-F1 CUB AND LDLA DOMAIN, ISOFORM A;
1468:  emhf-A  3.0 19.5   96   409    9   DROME:AF-Q9U6M0-F1 EVOLUTIONARILY CONSERVED SIGNALING INTERMEDIATE I
1469:  eema-A  3.0  0.9   34    34   12   DROME:AF-A0A0B4LIG4-F1 UNCHARACTERIZED PROTEIN;
1470:  ejlj-A  3.0 15.9   99   501    9   DROME:AF-Q05652-F1 SERINE/THREONINE-PROTEIN KINASE PELLE;
1471:  egfd-A  2.9 12.1  114   276    5   DROME:AF-Q2PDV5-F1 UNCHARACTERIZED PROTEIN;
1472:  eeob-A  2.9 10.1   73   474    5   DROME:AF-Q7KTW2-F1 PICKPOCKET 5, ISOFORM B;
1473:  eiqz-A  2.9  9.6   69   288    3   DROME:AF-Q4V4U2-F1 IP08170P;
1474:  egg3-A  2.9  4.5  119   542    6   DROME:AF-Q9VA61-F1 PROCOLLAGEN-PROLINE 4-DIOXYGENASE;
1475:  eifp-A  2.9 18.1   96   387    5   DROME:AF-Q9VYE3-F1 FI21110P1;
1476:  ec2n-A  2.9 11.4  126   395    6   DROME:AF-Q9VK91-F1 GH04442P;
1477:  ect8-A  2.9  5.4   83   474    6   DROME:AF-Q8IR14-F1 RE66324P;
1478:  eism-A  2.9  8.8   62    63    5   DROME:AF-Q4ABK3-F1 GEO11111P1;
1479:  ekik-A  2.9  9.0   61   170    7   DROME:AF-Q9VCC8-F1 LP08842P;
1480:  ee8w-A  2.9 25.8  105   749    6   DROME:AF-Q9W384-F1 BRAHMA ASSOCIATED PROTEIN 111KD;
1481:  eg6u-A  2.9 15.1  116  1916   14   DROME:AF-Q9VKG8-F1 DISCS LARGE 5, ISOFORM A;
1482:  eeng-A  2.9  8.0   59   845    0   DROME:AF-Q9VRV5-F1 D19A;
1483:  eiy7-A  2.9  9.0   66   516    8   DROME:AF-P29747-F1 CYCLIC AMP RESPONSE ELEMENT-BINDING PROTEIN A;
1484:  ellh-A  2.9 11.6  101   852    7   DROME:AF-Q9VEJ2-F1 NUCLEOLAR PROTEIN 14 HOMOLOG;
1485:  emps-A  2.9  4.3  118   234    8   DROME:AF-A0A0B4K701-F1 UNCHARACTERIZED PROTEIN, ISOFORM B;
1486:  efpu-A  2.9 24.2   93   431    6   DROME:AF-Q0E8R1-F1 FI07211P;
1487:  eg13-A  2.9  9.9   93   101    5   DROME:AF-Q9VYX1-F1 ENHANCER OF YELLOW 2 TRANSCRIPTION FACTOR;
1488:  ehri-A  2.9  4.1  124   283    6   DROME:AF-Q9VBM5-F1 PALMITOYLTRANSFERASE;
1489:  ejzz-A  2.9  5.4  114   571    9   DROME:AF-A0A1Z1CH18-F1 MITOCHONDRIA-EATING PROTEIN;
1490:  efly-A  2.9 10.4  141   715    7   DROME:AF-Q9VU52-F1 PROTEIN SNEAKY;
1491:  eczf-A  2.9 21.3  120   369   13   DROME:AF-Q8SYD0-F1 TETRATRICOPEPTIDE REPEAT PROTEIN 19 HOMOLOG, MITO
1492:  elt6-A  2.9  6.0  109   519    8   DROME:AF-P25162-F1 ACETYLCHOLINE RECEPTOR SUBUNIT BETA-LIKE 2;
1493:  elhc-A  2.9 21.1   83   505    5   DROME:AF-Q9VZA4-F1 BAND 7 PROTEIN CG42540;
1494:  ehix-A  2.9  7.4   63  1159    5   DROME:AF-Q9VVC9-F1 LD38375P;
1495:  ede0-A  2.9 10.8   68   834    4   DROME:AF-Q9VX88-F1 WW DOMAIN-CONTAINING ADAPTER PROTEIN WITH COILED-
1496:  efyv-A  2.9 12.0  114   611    7   DROME:AF-Q9VJV2-F1 ANGIOTENSIN-CONVERTING ENZYME;
1497:  edwi-A  2.9 11.5   73   103    8   DROME:AF-Q9VY03-F1 UNCHARACTERIZED PROTEIN, ISOFORM A;
1498:  egmy-A  2.9  6.7   75   330   11   DROME:AF-Q9VEU9-F1 FI21838P1;
1499:  ei9w-A  2.9 12.1  135  1265    8   DROME:AF-P13496-F1 DYNACTIN SUBUNIT 1;
1500:  ehj9-A  2.9  7.3   61    62    2   DROME:AF-A0A0B4JD68-F1 UNCHARACTERIZED PROTEIN;
1501:  egqq-A  2.9 26.5  114   569    9   DROME:AF-M9PC68-F1 UNCHARACTERIZED PROTEIN, ISOFORM D;
1502:  eezs-A  2.9 10.5  101   887    6   DROME:AF-P49735-F1 DNA REPLICATION LICENSING FACTOR MCM2;
1503:  ed1s-A  2.9  4.0   44    45    7   DROME:AF-A0A0B4JD61-F1 UNCHARACTERIZED PROTEIN, ISOFORM A;
1504:  ehm9-A  2.9 15.3   81   290    7   DROME:AF-Q9VL63-F1 UPF0430 PROTEIN CG31712;
1505:  eep2-A  2.9  9.7   98  1339    6   DROME:AF-A8DYE0-F1 KANK, ISOFORM D;
1506:  eif2-A  2.9  7.4  129   373    7   DROME:AF-Q9VR50-F1 SOLUTE CARRIER FAMILY 35 MEMBER E1 HOMOLOG;
1507:  ehzx-A  2.9 12.1   66    95    3   DROME:AF-Q9VYD7-F1 MITOCHONDRIAL IMPORT INNER MEMBRANE TRANSLOCASE S
1508:  egfc-A  2.9  6.8  144   338    5   DROME:AF-A1ZAR2-F1 PALMITOYLTRANSFERASE;
1509:  ect3-A  2.9  4.8   85   232    6   DROME:AF-M9PB26-F1 C-TYPE LECTIN DOMAIN-CONTAINING PROTEIN;
1510:  edyh-A  2.9  5.4  103  1305    6   DROME:AF-Q9VPS7-F1 METABOTROPIC GABA-B RECEPTOR SUBTYPE 3, ISOFORM A
1511:  el9t-A  2.9 16.8  100   711   13   DROME:AF-Q9W5C1-F1 RE02292P;
1512:  eime-A  2.9  4.8  100   190    3   DROME:AF-R9PY72-F1 UNCHARACTERIZED PROTEIN, ISOFORM D;
1513:  eh1a-A  2.9  4.8   74   186    5   DROME:AF-P13097-F1 ENHANCER OF SPLIT M7 PROTEIN;
1514:  emst-A  2.9  6.9  103  1669    8   DROME:AF-Q9V727-F1 POLYCOMB PROTEIN ASX;
1515:  eech-A  2.9  9.5  113   138    8   DROME:AF-A0A0B4LFY7-F1 UNCHARACTERIZED PROTEIN;
1516:  efb9-A  2.9 10.5   95   750    7   DROME:AF-A0A0B4KGL7-F1 OSIRIS 17, ISOFORM C;
1517:  eh0p-A  2.9  8.0   84   237    7   DROME:AF-Q9W3C0-F1 PROBABLE U3 SMALL NUCLEOLAR RNA-ASSOCIATED PROTEI
1518:  edkd-A  2.9 10.1   63    66    2   DROME:AF-A0A1Z1CH10-F1 UNCHARACTERIZED PROTEIN, ISOFORM C;
1519:  ejyn-A  2.9 21.1   84   152    2   DROME:AF-P18489-F1 SYNAPTOBREVIN;
1520:  emwh-A  2.9 10.0   79    92    6   DROME:AF-O46098-F1 PROTEIN BCN92;
1521:  ec4v-A  2.9  5.8   52    68   12   DROME:AF-Q8SXH7-F1 GEO09915P1;
1522:  egnb-A  2.9 13.5   71   152   11   DROME:AF-Q9VU49-F1 GEO09554P1;
1523:  eewa-A  2.9 17.3   78   398    9   DROME:AF-Q9VTQ9-F1 AT06668P;
1524:  egkh-A  2.9  5.7   58   134   14   DROME:AF-Q9VQF9-F1 SNAPIN PROTEIN HOMOLOG;
1525:  efmn-A  2.9 12.3   74   315   11   DROME:AF-Q9VLD6-F1 BOREALIN;
1526:  el08-A  2.9  5.8  109   767   12   DROME:AF-Q6GKZ1-F1 AT19737P;
1527:  ejgb-A  2.9  4.9   76   243    8   DROME:AF-Q95RI7-F1 LD28068P;
1528:  emhg-A  2.9  5.7   91   352    7   DROME:AF-Q9VPG9-F1 RT08523P;
1529:  ed6b-A  2.9  4.0   87   195    3   DROME:AF-A1Z9Q7-F1 IP07182P;
1530:  ek36-A  2.9  9.4  101   364    7   DROME:AF-Q9V9Y9-F1 PROTEIN SPINDLE-F;
1531:  emav-A  2.9  6.2   55   153    0   DROME:AF-X2JCP1-F1 UNCHARACTERIZED PROTEIN;
1532:  el7r-A  2.9  7.1   52    56    6   DROME:AF-M9NFN9-F1 UNCHARACTERIZED PROTEIN;
1533:  eduj-A  2.9 14.8  126   630    5   DROME:AF-Q9VLJ6-F1 ANGIOTENSIN-CONVERTING ENZYME-RELATED PROTEIN;
1534:  emvg-A  2.9 10.8   69   283    7   DROME:AF-Q9W057-F1 COMPLEX I-9KD;
1535:  ejef-A  2.9 20.5   92   136    3   DROME:AF-A0A0B4KEI1-F1 UNCHARACTERIZED PROTEIN, ISOFORM C;
1536:  ekl7-A  2.9 12.8   96  1155   14   DROME:AF-A1Z7A6-F1 ARFGAP WITH SH3 DOMAIN, ANK REPEAT AND PH DOMAIN-
1537:  ejkc-A  2.9  7.2   60   138    2   DROME:AF-Q9VQQ3-F1 IP07372P;
1538:  ehwv-A  2.9 20.7  144  1152    9   DROME:AF-Q0E8J0-F1 MEP-1, ISOFORM A;
1539:  eho0-A  2.9  6.1   58    87    9   DROME:AF-B7YZZ0-F1 GH19557P;
1540:  ehiy-A  2.9  8.1  125   504    7   DROME:AF-A8DYR4-F1 PROCOLLAGEN-PROLINE 4-DIOXYGENASE;
1541:  eejk-A  2.9  6.9  105   245   10   DROME:AF-Q8MPP0-F1 NINJURIN A ALPHA;
1542:  ehpc-A  2.9  6.3  136  2030    5   DROME:AF-Q9VXV3-F1 ANAPHASE-PROMOTING COMPLEX SUBUNIT 1;
1543:  eecd-A  2.9  7.5  142  1946    8   DROME:AF-Q9VL42-F1 UNCHARACTERIZED PROTEIN, ISOFORM A;
1544:  eefe-A  2.9  4.3  104   652    4   DROME:AF-Q9VW35-F1 SD02261P;
1545:  ejgw-A  2.9 22.7  106   584    8   DROME:AF-Q9VT09-F1 IONOTROPIC RECEPTOR 67A;
1546:  ef22-A  2.9 15.3  163   919    6   DROME:AF-A0A0B4K653-F1 RFX, ISOFORM H;
1547:  elp1-A  2.9  8.9  118  1066    7   DROME:AF-Q7KRW8-F1 PRE-MRNA-PROCESSING FACTOR 39;
1548:  egm0-A  2.9 11.3  121   486    4   DROME:AF-Q9VMP0-F1 GH11218P;
1549:  edjw-A  2.9  3.9   42    95   12   DROME:AF-X2JBG1-F1 UNCHARACTERIZED PROTEIN;
1550:  emte-A  2.9  9.1  129   577    2   DROME:AF-X2JDZ1-F1 PRKCA-BINDING PROTEIN;
1551:  ed5f-A  2.9 20.5   98   255    8   DROME:AF-Q9VIB7-F1 RETICULON-LIKE PROTEIN;
1552:  el67-A  2.9  4.0  122   354    7   DROME:AF-Q8T8Y8-F1 AT15826P;
1553:  ec7c-A  2.9 10.4  101   159    5   DROME:AF-Q9VIL5-F1 GEO08953P1;
1554:  eety-A  2.9 15.1  120   836    5   DROME:AF-Q9V7N5-F1 V-TYPE PROTON ATPASE SUBUNIT C;
1555:  egwd-A  2.9  4.1   51   379    4   DROME:AF-Q9VR19-F1 EARLY BOUNDARY ACTIVITY PROTEIN 3;
1556:  ejto-A  2.9 20.1  103  1405    5   DROME:AF-Q9VSA4-F1 TONSOKU-LIKE PROTEIN;
1557:  efnl-A  2.9  3.3   83    87    4   DROME:AF-E1JI70-F1 LD07519P;
1558:  eey1-A  2.9  4.4   55    55    5   DROME:AF-A0A6H2EJX8-F1 UNCHARACTERIZED PROTEIN;
1559:  ek26-A  2.9  8.6   76   254    5   DROME:AF-Q9VCH9-F1 LD07883P;
1560:  eee9-A  2.9 15.1   89   498    9   DROME:AF-Q86LH3-F1 PICKPOCKET 6;
1561:  eks0-A  2.9  7.5  143  1800   11   DROME:AF-A1Z6Z8-F1 DILUTE CLASS UNCONVENTIONAL MYOSIN, ISOFORM C;
1562:  eduh-A  2.9 18.7   74   121    7   DROME:AF-B7YZK1-F1 UNCHARACTERIZED PROTEIN, ISOFORM A;
1563:  eluq-A  2.9 12.4   95   178    8   DROME:AF-Q8IPY6-F1 IP07416P;
1564:  ejwc-A  2.9  7.7  107   326    7   DROME:AF-Q9VKF3-F1 AT12771P;
1565:  eirn-A  2.9 14.0   78   113    3   DROME:AF-Q9W2K7-F1 UNCHARACTERIZED PROTEIN, ISOFORM A;
1566:  ek51-A  2.9  6.2  111   433    5   DROME:AF-Q9VEF5-F1 INHIBITOR OF GROWTH PROTEIN;
1567:  ee89-A  2.9 20.2  118  1152    9   DROME:AF-Q9VJC5-F1 CFAP91 DOMAIN-CONTAINING PROTEIN;
1568:  efqe-A  2.9  7.2   82   117    7   DROME:AF-P18930-F1 NADH-UBIQUINONE OXIDOREDUCTASE CHAIN 3;
1569:  eg9c-A  2.9 13.6  111   475    8   DROME:AF-Q9VEA3-F1 HOMEOBOX DOMAIN-CONTAINING PROTEIN;
1570:  ec9c-A  2.9  2.5   41    43    7   DROME:AF-A0A0B4KGB6-F1 UNCHARACTERIZED PROTEIN;
1571:  eliz-A  2.9  8.7   85   289    7   DROME:AF-Q9W2I4-F1 FI01566P;
1572:  ekai-A  2.9  9.4  100   432    4   DROME:AF-Q9W2N5-F1 GH10162P;
1573:  ecz7-A  2.9  7.4  105   967    9   DROME:AF-A8JR16-F1 UNCHARACTERIZED PROTEIN, ISOFORM C;
1574:  emzj-A  2.9 11.0   69    72    3   DROME:AF-X2JB67-F1 UNCHARACTERIZED PROTEIN, ISOFORM B;
1575:  ejl6-A  2.9 14.2  138   647    5   DROME:AF-Q8SZT1-F1 GH27708P;
1576:  ekva-A  2.9 10.3   92   116    8   DROME:AF-Q8MKK8-F1 GEO07755P1;
1577:  elum-A  2.9 20.1   96   832    3   DROME:AF-A1Z8W1-F1 SALTO, ISOFORM A;
1578:  ed6a-A  2.9 16.3  100   332    8   DROME:AF-Q8SYS8-F1 RE37218P2;
1579:  eg5h-A  2.9  9.0  122   968    6   DROME:AF-Q9VD87-F1 AMINOPEPTIDASE;
1580:  eirl-A  2.9  5.4   99   179    7   DROME:AF-Q8MKK1-F1 AARS-INTERACTING MULTIFUNCTIONAL PROTEIN 3;
1581:  eda9-A  2.9 10.8  131   571    5   DROME:AF-P17971-F1 POTASSIUM VOLTAGE-GATED CHANNEL PROTEIN SHAL;
1582:  ejl3-A  2.9  3.5   46   384    4   DROME:AF-Q9VPC4-F1 VWFC DOMAIN-CONTAINING PROTEIN;
1583:  ef6x-A  2.9 17.9   76   138    3   DROME:AF-O97178-F1 ENHANCER OF SPLIT MALPHA PROTEIN;
1584:  eeoj-A  2.9 12.4  113   470    8   DROME:AF-E1JHL3-F1 FI16531P1;
1585:  edvz-A  2.9 15.2   83   390    6   DROME:AF-Q9VNM3-F1 LP14110P;
1586:  ed6w-A  2.9 15.0   81   926    5   DROME:AF-Q9W3G1-F1 UNCHARACTERIZED PROTEIN, ISOFORM A;
1587:  eftf-A  2.9  6.3  127   299    9   DROME:AF-Q9VBM8-F1 PALMITOYLTRANSFERASE;
1588:  edqj-A  2.9 14.0  182  1350    9   DROME:AF-B7YZF8-F1 PHOSPHOLIPID-TRANSPORTING ATPASE;
1589:  ej2b-A  2.9 13.3  123   813    6   DROME:AF-Q6NQY9-F1 RNA HELICASE;
1590:  egsk-A  2.9  8.3  130   702    4   DROME:AF-Q0E949-F1 UNCHARACTERIZED PROTEIN, ISOFORM A;
1591:  emep-A  2.9 24.1  100   526   12   DROME:AF-Q9VBQ7-F1 FI04601P;
1592:  egha-A  2.9 23.6  120   600    7   DROME:AF-Q9VS60-F1 SPHINGOMYELIN SYNTHASE-RELATED 1;
1593:  edz8-A  2.9  7.4   89   138    9   DROME:AF-A1Z6Y1-F1 UNCHARACTERIZED PROTEIN;
1594:  efbw-A  2.9  2.3   45   185    4   DROME:AF-A0A0B4LG03-F1 UNCHARACTERIZED PROTEIN, ISOFORM B;
1595:  ejye-A  2.9 12.6  149   988    7   DROME:AF-Q9W023-F1 FI03626P;
1596:  einq-A  2.9  5.1   46    47    4   DROME:AF-Q0KHY5-F1 UNCHARACTERIZED PROTEIN;
1597:  ehd4-A  2.9  7.0  108   269    6   DROME:AF-Q9VXB1-F1 FI24303P1;
1598:  emwu-A  2.9  6.3  101   514    9   DROME:AF-Q9V455-F1 IMPORTIN SUBUNIT ALPHA;
1599:  ehc6-A  2.9  6.2  136  2103   10   DROME:AF-Q9VWN9-F1 ZINC FINGER SWIM DOMAIN-CONTAINING PROTEIN 8 HOMO
1600:  ehzd-A  2.9  7.6  192  1703    8   DROME:AF-M9PEP2-F1 ADENYLYL CYCLASE 13E, ISOFORM C;
1601:  ek99-A  2.9  7.3   55   129    7   DROME:AF-A0A384TPA0-F1 UNCHARACTERIZED PROTEIN, ISOFORM A;
1602:  edir-A  2.9 21.2   96  1159    3   DROME:AF-Q9VIC6-F1 NEUROLIGIN 3, ISOFORM B;
1603:  ehuw-A  2.9 17.6  109   839    8   DROME:AF-Q9Y103-F1 SEPTIN-INTERACTING PROTEIN 1;
1604:  ec1s-A  2.9  7.2   81  1263    0   DROME:AF-A1ZA45-F1 UNCHARACTERIZED PROTEIN, ISOFORM A;
1605:  edzz-A  2.9 18.6   83   405    7   DROME:AF-P32748-F1 DIHYDROOROTATE DEHYDROGENASE (QUINONE), MITOCHOND
1606:  efg7-A  2.9  5.9  138  1183    7   DROME:AF-Q9VUC6-F1 FORMIN-LIKE PROTEIN;
1607:  emg6-A  2.9  6.2   90    99    3   DROME:AF-Q9VKM3-F1 ATP SYNTHASE SUBUNIT;
1608:  ejsl-A  2.9 14.8   77   676    5   DROME:AF-Q07093-F1 HEAD-SPECIFIC GUANYLATE CYCLASE;
1609:  elqs-A  2.9 11.9  121   389    6   DROME:AF-Q9VE68-F1 UNCHARACTERIZED PROTEIN;
1610:  ehtq-A  2.9  7.4   56    58    4   DROME:AF-A1ZB59-F1 RT03853P;
1611:  embi-A  2.9 16.7  151   637    5   DROME:AF-Q8T6B9-F1 POLY(U)-BINDING-SPLICING FACTOR HALF PINT;
1612:  ekf8-A  2.9 19.2  106   696    9   DROME:AF-Q9W0H9-F1 RABAPTIN-5-ASSOCIATED EXCHANGE FACTOR FOR RAB5;
1613:  el13-A  2.9 13.4  100   249    3   DROME:AF-Q9W4U9-F1 CYTOCHROME B561 DOMAIN-CONTAINING PROTEIN;
1614:  egcz-A  2.9  8.3  137   392    5   DROME:AF-O77475-F1 CERAMIDE PHOSPHOETHANOLAMINE SYNTHASE;
1615:  egga-A  2.9  3.2   50    78    6   DROME:AF-C0PV10-F1 MIP07108P;
1616:  eeyr-A  2.9  6.2   84   249    6   DROME:AF-Q9VPS1-F1 LECTIN-21CB;
1617:  em0w-A  2.9 13.2   93   907    3   DROME:AF-Q9VMP4-F1 GLUTAMATE RECEPTOR IIA;
1618:  ed8m-A  2.9  5.7  106   246    8   DROME:AF-Q9V9U6-F1 LD39576P;
1619:  eh2g-A  2.9  7.5  115   268    3   DROME:AF-A8Y4V5-F1 FI20903P1;
1620:  eeui-A  2.9 16.7  114  2300    5   DROME:AF-Q9VZS7-F1 HOBBIT, ISOFORM B;
1621:  elqf-A  2.9 16.9   93   288    5   DROME:AF-Q9VB43-F1 UNCHARACTERIZED PROTEIN;
1622:  ehgm-A  2.9 15.8   83   254    6   DROME:AF-Q9VBY5-F1 UNCHARACTERIZED PROTEIN;
1623:  eggs-A  2.9  8.1   93   969    9   DROME:AF-Q9VKK2-F1 GATOR COMPLEX PROTEIN WDR59;
1624:  ee9r-A  2.9 22.3   89   533    6   DROME:AF-Q9VNM2-F1 OSIRIS 24;
1625:  emab-A  2.9 13.2   72   141    7   DROME:AF-X2J4U0-F1 UNCHARACTERIZED PROTEIN;
1626:  edmk-A  2.9  7.5   95   368   11   DROME:AF-M9PGC0-F1 M6, ISOFORM F;
1627:  efq7-A  2.9 15.1   95  1177    7   DROME:AF-Q24592-F1 TYROSINE-PROTEIN KINASE HOPSCOTCH;
1628:  ela4-A  2.9  8.0   96   860    4   DROME:AF-Q0E981-F1 UNCHARACTERIZED PROTEIN, ISOFORM A;
1629:  ejja-A  2.8 14.6  121  1420    7   DROME:AF-Q9NFV7-F1 GH01829P;
1630:  ejck-A  2.8  6.1  162  1854    7   DROME:AF-Q9W1R5-F1 PROTEIN VIRILIZER;
1631:  eev5-A  2.8  8.5  144  1092    9   DROME:AF-Q9VXU8-F1 GAMMA-TUBULIN COMPLEX COMPONENT;
1632:  eeqc-A  2.8 12.1   81   413    5   DROME:AF-Q9VJL7-F1 IP01243P;
1633:  egdh-A  2.8 11.7  124  1732    4   DROME:AF-Q9VJ35-F1 LD01527P;
1634:  ejsq-A  2.8  9.7   77   215    5   DROME:AF-Q8IPK2-F1 AT02387P;
1635:  ej78-A  2.8 13.5  146   472    5   DROME:AF-Q9V471-F1 RE54080P;
1636:  ed3j-A  2.8 14.5   71   959    3   DROME:AF-Q9VXW7-F1 GERM CELL-EXPRESSED BHLH-PAS, ISOFORM C;
1637:  eeeq-A  2.8 11.2   87   642    6   DROME:AF-O15945-F1 ARYL HYDROCARBON RECEPTOR NUCLEAR TRANSLOCATOR HO
1638:  ee8q-A  2.8  5.5  115   515    3   DROME:AF-Q9VVQ5-F1 PROCOLLAGEN-PROLINE 4-DIOXYGENASE;
1639:  eepa-A  2.8 11.3  111   567    6   DROME:AF-A0A0B4K6N4-F1 TROPOMODULIN, ISOFORM N;
1640:  ecv9-A  2.8 12.5   75   137   11   DROME:AF-Q0KI15-F1 GEO11096P1;
1641:  egt2-A  2.8 13.9   69   118   10   DROME:AF-Q9VTJ8-F1 MITOCHONDRIAL IMPORT INNER MEMBRANE TRANSLOCASE S
1642:  ekoq-A  2.8  8.0   89   605    6   DROME:AF-A0A0B4KFL3-F1 KATANIN P60 ATPASE-CONTAINING SUBUNIT A1;
1643:  ejnf-A  2.8 12.9   82   630    7   DROME:AF-Q24113-F1 FI21126P1;
1644:  edrp-A  2.8 13.9   69   253    3   DROME:AF-Q9VZS0-F1 IP07723P;
1645:  ed0h-A  2.8  5.9  116   585    4   DROME:AF-Q9W288-F1 NTR, ISOFORM A;
1646:  ekov-A  2.8 10.2  150   469    3   DROME:AF-Q9VLG9-F1 ARGININOSUCCINATE LYASE, ISOFORM B;
1647:  emng-A  2.8 10.3  152   481    5   DROME:AF-Q8IR17-F1 PHOSPHATIDYLINOSITOL GLYCAN ANCHOR BIOSYNTHESIS C
1648:  ek7o-A  2.8  5.7   99   578    7   DROME:AF-P46150-F1 MOESIN/EZRIN/RADIXIN HOMOLOG 1;
1649:  eczc-A  2.8 17.5  157   911   10   DROME:AF-Q0KI14-F1 FI03229P;
1650:  eg69-A  2.8  8.5  103   198   10   DROME:AF-Q9VMV6-F1 THIOREDOXIN REDUCTASE-LIKE SELENOPROTEIN T HOMOLO
1651:  ek9s-A  2.8 10.9   81   230   10   DROME:AF-Q9W3Y3-F1 CALCYCLIN-BINDING PROTEIN;
1652:  emm0-A  2.8 12.9  151   212    7   DROME:AF-Q9VFE5-F1 VACUOLAR H ATPASE PPA1 SUBUNIT 2;
1653:  efwd-A  2.8 17.1  163  1695    6   DROME:AF-Q9VRG3-F1 UNCHARACTERIZED PROTEIN, ISOFORM B;
1654:  elt5-A  2.8 13.3   86   399    3   DROME:AF-Q9VHM5-F1 RT10616P;
1655:  ekbc-A  2.8  5.5   71    73    6   DROME:AF-A0A0B4K7E8-F1 UNCHARACTERIZED PROTEIN;
1656:  eh5n-A  2.8 13.1  167  1718    6   DROME:AF-Q9VP76-F1 ADENYLYL CYCLASE 78C;
1657:  ef2b-A  2.8  8.9  113   191    6   DROME:AF-Q4V5L1-F1 IP07030P;
1658:  ek1u-A  2.8  5.7   61   300    7   DROME:AF-Q9VT87-F1 UNCHARACTERIZED PROTEIN, ISOFORM B;
1659:  eey7-A  2.8  3.6  100   140    4   DROME:AF-A8JRH2-F1 UNCHARACTERIZED PROTEIN, ISOFORM A;
1660:  eeug-A  2.8  9.1  114   278    6   DROME:AF-Q7JWE2-F1 GH09427P;
1661:  efmf-A  2.8  8.1  114   834    6   DROME:AF-Q9VE75-F1 V-TYPE PROTON ATPASE SUBUNIT A;
1662:  effc-A  2.8 19.6  100   458    2   DROME:AF-Q9W1D1-F1 FI19481P1;
1663:  eiyn-A  2.8  2.9   46    66    4   DROME:AF-M9NDN6-F1 UNCHARACTERIZED PROTEIN;
1664:  efye-A  2.8  5.2  125  1107   10   DROME:AF-Q8IQ73-F1 CORNETTO, ISOFORM C;
1665:  efwt-A  2.8 12.1   63  1087    3   DROME:AF-Q0KI85-F1 SIDESTEP VI, ISOFORM B;
1666:  elui-A  2.8 12.8  111   323    4   DROME:AF-Q9VWH9-F1 UNCHARACTERIZED PROTEIN;
1667:  eg2f-A  2.8  6.1  153   480    5   DROME:AF-Q9VT27-F1 CNMAMIDE RECEPTOR;
1668:  eha4-A  2.8  3.9  108   350    9   DROME:AF-Q9W4P5-F1 V-TYPE PROTON ATPASE SUBUNIT D 1;
1669:  el3u-A  2.8 12.2  106   438    8   DROME:AF-Q9W3X8-F1 RH42690P;
1670:  eg05-A  2.8 12.2  138   905    7   DROME:AF-Q961G1-F1 CONSERVED OLIGOMERIC GOLGI COMPLEX SUBUNIT 3;
1671:  efry-A  2.8 14.8   71   473    7   DROME:AF-Q9VGD7-F1 UNCHARACTERIZED PROTEIN, ISOFORM E;
1672:  ejk8-A  2.8  7.0   68   133    9   DROME:AF-Q6II68-F1 GEO10370P1;
1673:  ek1s-A  2.8  5.8  141   427    6   DROME:AF-Q9VG80-F1 PALMITOYLTRANSFERASE;
1674:  elm4-A  2.8  5.0  128   278    6   DROME:AF-Q9W251-F1 PALMITOYLTRANSFERASE;
1675:  edgg-A  2.8 14.4  124   365    6   DROME:AF-Q9VZ54-F1 GH19655P;
1676:  ef5b-A  2.8 13.0   81   235    6   DROME:AF-Q9VSZ2-F1 RE59279P;
1677:  el4j-A  2.8 10.6   78   136    4   DROME:AF-A1Z949-F1 WAKE-UP-CALL, ISOFORM A;
1678:  effi-A  2.8 15.4   98   167    2   DROME:AF-Q95RM0-F1 LD20362P;
1679:  elua-A  2.8 18.9   89   162    7   DROME:AF-Q9W309-F1 GEO08445P1;
1680:  elac-A  2.8  6.0  107   544   12   DROME:AF-Q9W413-F1 RIBONUCLEASE P;
1681:  eklj-A  2.8 20.6   96   389    5   DROME:AF-Q9VMY7-F1 FI21815P1;
1682:  ehmx-A  2.8 23.4   96   319    3   DROME:AF-Q9W197-F1 7-METHYLGUANOSINE PHOSPHATE-SPECIFIC 5'-NUCLEOTID
1683:  egsy-A  2.8  7.6   63   393    5   DROME:AF-P83104-F1 PUTATIVE MITOGEN-ACTIVATED PROTEIN KINASE KINASE
1684:  ec5y-A  2.8  3.0   58    94    5   DROME:AF-Q6IGY0-F1 HDC04285;
1685:  eeo0-A  2.8 10.1  174   565    5   DROME:AF-Q9NCC3-F1 SORTING NEXIN;
1686:  eimo-A  2.8  6.2  153   993    3   DROME:AF-Q9U4F8-F1 BCDNA.LD34475;
1687:  eeyp-A  2.8 11.6  119  2023    5   DROME:AF-A8DYE2-F1 TRANSIENT RECEPTOR POTENTIAL CATION CHANNEL TRPM;
1688:  ef2z-A  2.8 14.1   83   599    8   DROME:AF-A1ZA14-F1 IONOTROPIC RECEPTOR 52A;
1689:  egos-A  2.8  4.9   60    68    5   DROME:AF-A0A6M3Q891-F1 UNCHARACTERIZED PROTEIN, ISOFORM A;
1690:  ehik-A  2.8  9.8  117   910   10   DROME:AF-Q9V4A0-F1 FI01405P;
1691:  egse-A  2.8 14.7   81   426    6   DROME:AF-O61491-F1 FLOTILLIN-1;
1692:  ef4o-A  2.8  4.0  108   152    6   DROME:AF-Q8SY19-F1 GLUTATHIONE TRANSFERASE;
1693:  edoo-A  2.8  9.2   78   328    8   DROME:AF-Q9VJW5-F1 E3 UBIQUITIN-PROTEIN LIGASE NRDP1;
1694:  ej7g-A  2.8 11.0   84   335    5   DROME:AF-Q058Y4-F1 IP10855P;
1695:  ejbg-A  2.8  5.6   79   189    9   DROME:AF-Q9VBQ9-F1 MEDIATOR OF RNA POLYMERASE II TRANSCRIPTION SUBUN
1696:  egm6-A  2.8 11.2   94   361    4   DROME:AF-Q9VMU2-F1 UNCHARACTERIZED PROTEIN, ISOFORM A;
1697:  elz1-A  2.8  7.3  126   337    7   DROME:AF-Q9VHT4-F1 GDP-FUCOSE TRANSPORTER 1;
1698:  ehu4-A  2.8  8.5   90   697    7   DROME:AF-P05709-F1 PROTEIN SINGLE-MINDED;
1699:  eli8-A  2.8  8.7   58   535    5   DROME:AF-A0A0B4KEJ7-F1 CORONIN;
1700:  egd4-A  2.8 25.0  103  1026    4   DROME:AF-Q9VQZ3-F1 UNCHARACTERIZED PROTEIN, ISOFORM A;
1701:  emjf-A  2.8  8.5  121   611    8   DROME:AF-A1Z7I2-F1 UNCHARACTERIZED PROTEIN;
1702:  edbk-A  2.8 15.5   96   178    5   DROME:AF-A1Z9M2-F1 RECEPTOR EXPRESSION-ENHANCING PROTEIN;
1703:  ehq1-A  2.8  8.6  112   674    5   DROME:AF-A1Z9B0-F1 FI19336P1;
1704:  emq4-A  2.8 21.8  110  1160    1   DROME:AF-Q9W4K1-F1 AP-3 COMPLEX SUBUNIT BETA;
1705:  emr3-A  2.8 20.0  146  1019    7   DROME:AF-Q9VDC9-F1 O-GLCNACASE;
1706:  ej4g-A  2.8 12.5   87   689    5   DROME:AF-Q7KTH6-F1 UNCHARACTERIZED PROTEIN;
1707:  ely8-A  2.8  5.5  116   594    7   DROME:AF-Q9VRD3-F1 FI06015P;
1708:  eib3-A  2.8 13.5   74   131    8   DROME:AF-A1Z6F0-F1 INTRAFLAGELLAR TRANSPORT 20;
1709:  el0h-A  2.8 13.6   73   269   10   DROME:AF-Q9W4N8-F1 LD30122P;
1710:  eio2-A  2.8 10.3   66   678    5   DROME:AF-Q9V3Q6-F1 MITOGEN-ACTIVATED PROTEIN KINASE KINASE KINASE 7;
1711:  ecvk-A  2.8  7.3  101   170    3   DROME:AF-Q961T9-F1 GH07914P;
1712:  eh88-A  2.8 16.3   84   478    4   DROME:AF-Q9W062-F1 MICROFIBRILLAR-ASSOCIATED PROTEIN 1;
1713:  ecw6-A  2.8 11.8  125   234    6   DROME:AF-A1ZB17-F1 UNCHARACTERIZED PROTEIN, ISOFORM A;
1714:  edae-A  2.8  8.9   93   608    9   DROME:AF-B7Z0X5-F1 IONOTROPIC RECEPTOR 7E;
1715:  eg8p-A  2.8 17.5  107   401   10   DROME:AF-Q24141-F1 SHUGOSHIN;
1716:  ekwt-A  2.8  7.8  101   575    7   DROME:AF-Q9VGE5-F1 KELCH-LIKE PROTEIN DIABLO;
1717:  ekm0-A  2.8  5.1  128   444    8   DROME:AF-Q9VCY8-F1 ADIPONECTIN RECEPTOR PROTEIN;
1718:  ej3w-A  2.8  3.0   48   316   13   DROME:AF-Q8IRK5-F1 PEPTIDASE S1 DOMAIN-CONTAINING PROTEIN;
1719:  edqb-A  2.8  9.1  115   541    4   DROME:AF-Q9VC57-F1 ATLASTIN;
1720:  eh93-A  2.8 13.1   75   111    3   DROME:AF-Q9W1M5-F1 FI08233P;
1721:  em3c-A  2.8  3.7   89   861   10   DROME:AF-Q9VLX2-F1 LD22651P;
1722:  efsu-A  2.8  7.3   86   453    5   DROME:AF-Q9VLJ8-F1 ADENYLYLTRANSFERASE AND SULFURTRANSFERASE MOCS3;
1723:  emsq-A  2.8  9.9  100   671    9   DROME:AF-Q9VNG1-F1 GAMETOGENETIN-BINDING PROTEIN 2-LIKE;
1724:  efvo-A  2.8  3.9  114   228    3   DROME:AF-Q9W0M4-F1 ENDOPLASMIC RETICULUM TRANSMEMBRANE PROTEIN;
1725:  efx8-A  2.8 16.0  117  1784    8   DROME:AF-Q9VE02-F1 UNCHARACTERIZED PROTEIN;
1726:  ekz5-A  2.8  5.1   90   535    8   DROME:AF-O96532-F1 RAD17;
1727:  ed5i-A  2.8  7.1  139   913    7   DROME:AF-Q9W0Y6-F1 TRANSIENT RECEPTOR POTENTIAL CATION CHANNEL PROTE
1728:  edqf-A  2.8  7.3  109   239    6   DROME:AF-A1Z8K7-F1 TETRASPANIN;
1729:  eelj-A  2.8  9.6  106   131    8   DROME:AF-Q9W3A7-F1 MIP32340P1;
1730:  egqp-A  2.8 11.1  103  1257    6   DROME:AF-Q9VK28-F1 LD10349P;
1731:  ek0a-A  2.8  7.7  134   466    8   DROME:AF-Q9VQP2-F1 MFS DOMAIN-CONTAINING PROTEIN;
1732:  ehlw-A  2.8  9.6  104   606    7   DROME:AF-Q7KT94-F1 AMILORIDE-SENSITIVE NA+ CHANNEL;
1733:  ed7j-A  2.8 16.7  171   866    9   DROME:AF-Q9VF20-F1 HEAVY METAL TOLERANCE FACTOR 1;
1734:  ec57-A  2.8 10.5  102   269    7   DROME:AF-Q9VW58-F1 LD33138P;
1735:  ei8i-A  2.8 13.5  120   656    5   DROME:AF-P29844-F1 ENDOPLASMIC RETICULUM CHAPERONE BIP;
1736:  ek0g-A  2.8  4.0  124   219    6   DROME:AF-A1Z6U8-F1 FI23944P1;
1737:  ei3q-A  2.8  8.5   81   123    7   DROME:AF-Q9W499-F1 60S RIBOSOMAL PROTEIN L35;
1738:  ed6m-A  2.8 24.6   95   677    5   DROME:AF-Q9VKM7-F1 AT01533P;
1739:  edv3-A  2.8 10.1   77   141    9   DROME:AF-A1Z9E9-F1 UNCHARACTERIZED PROTEIN;
1740:  edc1-A  2.8  7.7  119   263   11   DROME:AF-Q9VF09-F1 AT06251P;
1741:  ej27-A  2.8  4.6  152   489    7   DROME:AF-Q4V622-F1 NEUROPEPTIDE CCHAMIDE-2 RECEPTOR;
1742:  ejgs-A  2.8  8.4   84   312    8   DROME:AF-Q9VB54-F1 AT19988P;
1743:  ehv0-A  2.8 23.7   95   572    9   DROME:AF-Q9W155-F1 IONOTROPIC RECEPTOR 60E;
1744:  ek9d-A  2.8 19.0   91   263    5   DROME:AF-Q9VS11-F1 LYSOZYME;
1745:  ehkx-A  2.8  9.1  114   923    9   DROME:AF-O46067-F1 EG:25E8.1 PROTEIN;
1746:  eeu0-A  2.8  7.0  112   432    4   DROME:AF-Q9W1V2-F1 TEKTIN;
1747:  emuq-A  2.8 12.8   85   142    0   DROME:AF-Q8IPM8-F1 COMPLEXIN;
1748:  edne-A  2.8  7.8  124   740    7   DROME:AF-Q9VDS5-F1 RHO GTPASE-ACTIVATING PROTEIN 92B;
1749:  emdf-A  2.8 12.9  106   553    6   DROME:AF-E1JI03-F1 BRUMMER, ISOFORM B;
1750:  ejho-A  2.8  8.5  130   481    8   DROME:AF-Q9VEP6-F1 ADENYLOSUCCINATE LYASE;
1751:  edom-A  2.8 13.3   96   201    8   DROME:AF-Q9W3E0-F1 RE16061P1;
1752:  ehjm-A  2.8 15.6   79   219    6   DROME:AF-M9NDG6-F1 HOMEOBOX DOMAIN-CONTAINING PROTEIN;
1753:  ehmv-A  2.8  9.6   83   264   12   DROME:AF-Q9W528-F1 LD31238P;
1754:  edy8-A  2.8  5.5   93   604    9   DROME:AF-Q8IN08-F1 IONOTROPIC RECEPTOR 94C;
1755:  emwo-A  2.8 15.5   94   608    7   DROME:AF-Q7K264-F1 LD16826P;
1756:  em57-A  2.8  2.5   45    57    4   DROME:AF-A0A1W5PX42-F1 UNCHARACTERIZED PROTEIN;
1757:  ekft-A  2.8 15.0  113   983    9   DROME:AF-Q8IN16-F1 UNCHARACTERIZED PROTEIN, ISOFORM D;
1758:  emay-A  2.8  1.8   67   147   10   DROME:AF-Q8IN42-F1 PROTEIN TURANDOT Z;
1759:  el7k-A  2.8  7.0   85   890   14   DROME:AF-A0A0B7P7M6-F1 LETHAL (2) 41AB, ISOFORM A;
1760:  ejak-A  2.8  9.8  114   182    6   DROME:AF-Q8IQ56-F1 TRANSMEMBRANE PROTEIN 11 HOMOLOG, MITOCHONDRIAL;
1761:  eky6-A  2.8 20.4  106   362    1   DROME:AF-Q9VNR8-F1 LD47277P;
1762:  edru-A  2.8  6.7   90  1040    8   DROME:AF-Q8T062-F1 NEPRILYSIN-4;
1763:  emai-A  2.8 14.2   78   599    9   DROME:AF-Q86B79-F1 RING FINGER PROTEIN UNKEMPT;
1764:  ehv5-A  2.8 14.6   92   300    7   DROME:AF-Q9W098-F1 FI21946P1;
1765:  eeaa-A  2.8  6.1   60    82    7   DROME:AF-A0A0B4K7I9-F1 UNCHARACTERIZED PROTEIN;
1766:  emfv-A  2.8 15.8   88   530    5   DROME:AF-Q9VR64-F1 CLUSTERIN ASSOCIATED PROTEIN 1;
1767:  eici-A  2.8  6.9  106   638    3   DROME:AF-Q7JXB5-F1 PHOSPHOENOLPYRUVATE CARBOXYKINASE (GTP);
1768:  ejn2-A  2.8  6.7  124   805    9   DROME:AF-Q960Z0-F1 KINESIN-LIKE PROTEIN KLP10A;
1769:  ek9z-A  2.8  6.2   96   222    2   DROME:AF-Q9VIT6-F1 IP07844P;
1770:  ejqb-A  2.8  6.2  109  1851    1   DROME:AF-P91645-F1 VOLTAGE-DEPENDENT CALCIUM CHANNEL TYPE A SUBUNIT
1771:  eia4-A  2.8 16.7   78  1188    4   DROME:AF-Q6J5K9-F1 PROBABLE RNA HELICASE ARMI;
1772:  ekgw-A  2.8  6.5   51   203    8   DROME:AF-P36241-F1 60S RIBOSOMAL PROTEIN L19;
1773:  ejb4-A  2.8  6.6  103   498    6   DROME:AF-Q8INX4-F1 MALE-SPECIFIC TRANSCRIPT 36FA;
1774:  eequ-A  2.8  4.7  113   190    6   DROME:AF-A1A711-F1 IP17374P;
1775:  efh1-A  2.8  9.0  106   178    9   DROME:AF-Q8T481-F1 GUIDED ENTRY OF TAIL-ANCHORED PROTEINS FACTOR 1;
1776:  ehu0-A  2.8 15.0   80   574   10   DROME:AF-Q9VV09-F1 UNCHARACTERIZED PROTEIN, ISOFORM B;
1777:  el6a-A  2.8  9.5  104   323    5   DROME:AF-Q9W3I6-F1 AT07234P;
1778:  ejmb-A  2.8 13.4  101   327    5   DROME:AF-A1Z8T6-F1 ORGANIC SOLUTE CARRIER PARTNER 1;
1779:  ek7y-A  2.8 13.7  106   502    5   DROME:AF-Q9V3Z4-F1 GH11341P;
1780:  ehm0-A  2.8  4.2  140   646    6   DROME:AF-Q7KT29-F1 UNCHARACTERIZED PROTEIN;
1781:  emz8-A  2.8  8.0   68   232    6   DROME:AF-Q9VJC1-F1 GH17679P;
1782:  emvo-A  2.8  7.7   85  1337    7   DROME:AF-Q9I7F7-F1 ACTIVATED CDC42 KINASE-LIKE;
1783:  efba-A  2.8 24.7  100   714    8   DROME:AF-P32866-F1 G PROTEIN-COUPLED RECEPTOR KINASE 2;
1784:  ek4i-A  2.7  4.7  123   632    5   DROME:AF-Q9VDR9-F1 UNCHARACTERIZED PROTEIN;
1785:  eijp-A  2.7  2.7   88   218   10   DROME:AF-Q9W3F5-F1 GH02722P;
1786:  ej29-A  2.7 23.5   85   352    8   DROME:AF-A1Z6N3-F1 UNCHARACTERIZED PROTEIN;
1787:  ef9f-A  2.7 13.6  113   565    9   DROME:AF-Q8IMI5-F1 FI04474P;
1788:  elj2-A  2.7  3.7   51   158    4   DROME:AF-B5A5T4-F1 PROTEIN QUIVER;
1789:  eghd-A  2.7 16.6   71   315    6   DROME:AF-Q9VM65-F1 FGFR1 ONCOGENE PARTNER 2 HOMOLOG;
1790:  eect-A  2.7  6.1  137  2189    9   DROME:AF-Q9VKI0-F1 CENP-META, ISOFORM C;
1791:  el1a-A  2.7  9.0  121   305    8   DROME:AF-Q9VNU0-F1 RE35159P;
1792:  ejkx-A  2.7 22.7   86   319    6   DROME:AF-Q9VPT9-F1 INTEGRAL MEMBRANE PROTEIN 2;
1793:  eixo-A  2.7  4.6  108   417   10   DROME:AF-Q9V420-F1 MICROSOMAL PROSTAGLANDIN E SYNTHASE 2;
1794:  eiy6-A  2.7 16.9  103   555    9   DROME:AF-Q9VVB4-F1 COILED-COIL DOMAIN-CONTAINING PROTEIN 22 HOMOLOG;
1795:  ehln-A  2.7  8.7   57    70    7   DROME:AF-M9NDU9-F1 UNCHARACTERIZED PROTEIN;
1796:  eji6-A  2.7  5.5  130   310    7   DROME:AF-Q9V3B5-F1 FI14826P;
1797:  ef9g-A  2.7 10.3  126   485    4   DROME:AF-A1ZB24-F1 MUCIN 55B, ISOFORM A;
1798:  el2q-A  2.7 10.2  130   363    4   DROME:AF-Q8IGV3-F1 RE23632P;
1799:  ejza-A  2.7 11.7   97   336    5   DROME:AF-Q8SXG7-F1 TRNA SELENOCYSTEINE 1-ASSOCIATED PROTEIN 1;
1800:  eh2v-A  2.7 12.4   83   900    5   DROME:AF-Q9VS37-F1 CELL DIVISION CYCLE 27, ISOFORM A;
1801:  ejxm-A  2.7  9.3  136   696    7   DROME:AF-A8JV32-F1 UNCHARACTERIZED PROTEIN, ISOFORM C;
1802:  ei4f-A  2.7 16.0   83   574   11   DROME:AF-B7YZQ6-F1 IONOTROPIC RECEPTOR 60D;
1803:  edr6-A  2.7  2.7   47   110    9   DROME:AF-Q9VX93-F1 GEO02689P1;
1804:  ei7g-A  2.7  8.0  116  1465    7   DROME:AF-Q9VWA0-F1 UNCHARACTERIZED PROTEIN, ISOFORM C;
1805:  edsi-A  2.7 14.6   89   532    2   DROME:AF-A8JQT2-F1 UNCHARACTERIZED PROTEIN;
1806:  edm4-A  2.7  7.9  159   564   10   DROME:AF-P20905-F1 5-HYDROXYTRYPTAMINE RECEPTOR 1;
1807:  ee26-A  2.7  8.9  136   732   10   DROME:AF-H9ZYQ1-F1 FI19927P1;
1808:  el2e-A  2.7 10.6   89   168    8   DROME:AF-Q9VE26-F1 UNCHARACTERIZED PROTEIN;
1809:  eh8w-A  2.7 13.2  132  1048    9   DROME:AF-Q9VKW4-F1 KINESIN-LIKE PROTEIN AT 31E, ISOFORM A;
1810:  ec37-A  2.7 13.9   73   487    8   DROME:AF-Q95RF3-F1 LD34806P;
1811:  ei5s-A  2.7  4.1  128  1513    4   DROME:AF-Q86B91-F1 PROTEIN TINCAR;
1812:  ei4m-A  2.7  7.8  111  2028    7   DROME:AF-A0A0B4JCZ8-F1 MISSING-IN-METASTASIS, ISOFORM F;
1813:  eczw-A  2.7 10.9  150   921    4   DROME:AF-Q7K3L1-F1 GUANYLATE KINASE-ASSOCIATED PROTEIN MARS;
1814:  ekty-A  2.7  5.8  101   686    2   DROME:AF-P29845-F1 HEAT SHOCK 70 KDA PROTEIN COGNATE 5;
1815:  ek2h-A  2.7  9.4   61    85    5   DROME:AF-Q9VJG4-F1 GEO09352P1;
1816:  eee3-A  2.7 19.9   83   732    6   DROME:AF-A0A0B4LFP0-F1 UNCHARACTERIZED PROTEIN, ISOFORM A;
1817:  em32-A  2.7  6.4   66   241    5   DROME:AF-Q9VZK1-F1 FI11682P;
1818:  elgx-A  2.7 10.9   63   253   11   DROME:AF-Q9VKD7-F1 MITOCHONDRIAL CARDIOLIPIN HYDROLASE;
1819:  eit0-A  2.7 12.8   94  1267    5   DROME:AF-Q9VMQ4-F1 CONDENSIN-2 COMPLEX SUBUNIT;
1820:  el1o-A  2.7  9.1   78   121    5   DROME:AF-Q9W306-F1 GEO08256P1;
1821:  efbt-A  2.7  4.6   92  1765   11   DROME:AF-Q1W9P9-F1 ECHINUS SPLICE FORM 3;
1822:  ek68-A  2.7 19.5  110   832    9   DROME:AF-Q9VWS3-F1 RAB11 INTERACTING PROTEIN, ISOFORM A;
1823:  emqu-A  2.7  0.9   32    32    9   DROME:AF-A0A0S0WJP9-F1 UNCHARACTERIZED PROTEIN;
1824:  ed00-A  2.7 14.6   83  2007    8   DROME:AF-M9PHT1-F1 GRUNGE, ISOFORM J;
1825:  ekf6-A  2.7  8.3  130   417    7   DROME:AF-Q9VYW6-F1 RHOMBOID PROTEASE;
1826:  efqr-A  2.7 18.4   99   520    7   DROME:AF-Q9GNK5-F1 PEPTIDOGLYCAN-RECOGNITION PROTEIN LC;
1827:  el21-A  2.7  8.9   73   201    4   DROME:AF-Q9VY14-F1 UNCHARACTERIZED PROTEIN;
1828:  eh7h-A  2.7 21.6   84   343   10   DROME:AF-A0A6F7S5S7-F1 CHORION PROTEIN A AT 7F, ISOFORM B;
1829:  efjn-A  2.7  9.7   64    78    5   DROME:AF-E1JGT2-F1 UNCHARACTERIZED PROTEIN;
1830:  eiiw-A  2.7 15.8   77   144    5   DROME:AF-A8JNV4-F1 BIOGENESIS OF LYSOSOME-RELATED ORGANELLES COMPLEX
1831:  eizi-A  2.7  3.6  104   221    7   DROME:AF-Q7JYZ9-F1 GLUTATHIONE S TRANSFERASE E2;
1832:  emcl-A  2.7 13.2  148   975    4   DROME:AF-Q9XZU1-F1 EXPORTIN-2;
1833:  egqd-A  2.7  5.1   86   145   10   DROME:AF-A0A0B4K816-F1 UNCHARACTERIZED PROTEIN, ISOFORM A;
1834:  egy7-A  2.7 16.6  110  1218    5   DROME:AF-Q5U0V7-F1 PHOSPHOINOSITIDE 5-PHOSPHATASE;
1835:  ejsn-A  2.7  3.0   48   119    2   DROME:AF-Q9VAI3-F1 FI06539P;
1836:  eenm-A  2.7  5.8   91   124   11   DROME:AF-Q6IJR5-F1 HDC14388;
1837:  eetu-A  2.7  4.8  104  2396    8   DROME:AF-A1Z8U0-F1 PRE-MRNA PROCESSING FACTOR 8;
1838:  elu9-A  2.7 22.0   82  1157    5   DROME:AF-Q9VP22-F1 CYCLIN-DEPENDENT KINASE 12;
1839:  eev0-A  2.7 24.6   93   693    1   DROME:AF-P54269-F1 HOMEOBOX PROTEIN CAUPOLICAN;
1840:  ektc-A  2.7  8.3   84   844    4   DROME:AF-Q8SXX2-F1 ANGIOTENSIN-CONVERTING ENZYME;
1841:  efet-A  2.7  4.5   42    87    7   DROME:AF-Q8I0J3-F1 MITOCHONDRIAL RIBOSOMAL PROTEIN S21, ISOFORM A;
1842:  egul-A  2.7  8.8  108   218    6   DROME:AF-Q7JWP5-F1 TETRASPANIN;
1843:  ei3t-A  2.7  8.2  118   814    5   DROME:AF-Q9VKF6-F1 V-TYPE PROTON ATPASE SUBUNIT A;
1844:  eden-A  2.7 16.6   90   904    8   DROME:AF-Q24174-F1 PROTEIN ABRUPT;
1845:  edxc-A  2.7  9.8   84   666    5   DROME:AF-Q9VTL8-F1 FI04525P;
1846:  ejo1-A  2.7 13.6   53   280    4   DROME:AF-Q9VC68-F1 UNCHARACTERIZED PROTEIN;
1847:  ej5f-A  2.7 11.5   76   126    7   DROME:AF-M9ND71-F1 UNCHARACTERIZED PROTEIN;
1848:  eix0-A  2.7  4.5  122   208    7   DROME:AF-Q6IGE2-F1 AT03641P;
1849:  ej25-A  2.7  5.4   85   114    5   DROME:AF-E1JHK5-F1 GEO02513P1;
1850:  ekv3-A  2.7 13.8   86   605   12   DROME:AF-B7Z069-F1 IONOTROPIC RECEPTOR 75B;
1851:  ekxr-A  2.7  5.8  106   339    5   DROME:AF-P91891-F1 PROTEIN MO25;
1852:  ei0o-A  2.7  8.8   67   267    4   DROME:AF-Q9VFY5-F1 UNCHARACTERIZED PROTEIN;
1853:  eh52-A  2.7 10.2   91  2294    9   DROME:AF-Q9VUB7-F1 PAX TRANSCRIPTION ACTIVATION DOMAIN INTERACTING P
1854:  ehrz-A  2.7 18.8   99   295   11   DROME:AF-Q7JR58-F1 ENOYL-COA HYDRATASE, SHORT CHAIN 1, ISOFORM A;
1855:  eglr-A  2.7  5.8  104   509    8   DROME:AF-Q9VVQ9-F1 PROCOLLAGEN-PROLINE 4-DIOXYGENASE;
1856:  elg1-A  2.7  4.0  107   220    7   DROME:AF-A1ZB68-F1 FI01423P;
1857:  ec59-A  2.7  9.6  111   501    5   DROME:AF-Q7K4X4-F1 GH24095P;
1858:  emkm-A  2.7  8.7   73   302    5   DROME:AF-Q9VEP1-F1 PUTATIVE TRNA
1859:  efsx-A  2.7 10.6   65   523    8   DROME:AF-Q9W2G2-F1 UNCHARACTERIZED PROTEIN, ISOFORM A;
1860:  elwg-A  2.7  8.6   60   137    7   DROME:AF-Q9VA25-F1 UNCHARACTERIZED PROTEIN;
1861:  emso-A  2.7 16.9  105   632    6   DROME:AF-A1ZBM9-F1 IONOTROPIC RECEPTOR 56D;
1862:  eg17-A  2.7  6.8  116  1117    9   DROME:AF-Q9VV52-F1 LD37257P;
1863:  elr5-A  2.7  6.9  119   197    7   DROME:AF-Q7K1V5-F1 PROTEIN JAGUNAL;
1864:  eh8k-A  2.7  4.9   75   680    4   DROME:AF-Q7KTU3-F1 FI23912P1;
1865:  eii7-A  2.7 23.7  110  1060    6   DROME:AF-Q9VM97-F1 THROMBOSPONDIN, ISOFORM A;
1866:  efec-A  2.7  5.2  139   855    4   DROME:AF-Q7JPB9-F1 GH12235P;
1867:  edwq-A  2.7 13.2  106   249    8   DROME:AF-Q9VB53-F1 UNCHARACTERIZED PROTEIN, ISOFORM A;
1868:  ejm1-A  2.7 15.5  109   525    6   DROME:AF-Q9VSC2-F1 EXTRA-EXTRA;
1869:  eiko-A  2.7 26.3   75   466    8   DROME:AF-P29681-F1 20-HYDROXYECDYSONE PROTEIN;
1870:  ektv-A  2.7  8.4  109   425    6   DROME:AF-Q9VJ97-F1 2-OXOGLUTARATE AND IRON-DEPENDENT OXYGENASE JMJD4
1871:  elqv-A  2.7 15.1   92   574   13   DROME:AF-Q9VT95-F1 IONOTROPIC RECEPTOR 67B;
1872:  ec7u-A  2.7  4.3   96   152   10   DROME:AF-Q4V3Z6-F1 GEO02130P1;
1873:  edf3-A  2.7 16.0   70   384    4   DROME:AF-Q9VE94-F1 LD14127P;
1874:  ejdk-A  2.7  7.7   63    92   10   DROME:AF-E1JJ97-F1 UNCHARACTERIZED PROTEIN;
1875:  ejny-A  2.7 25.4   81  1304    6   DROME:AF-Q8IN06-F1 GLYCEROL-3-PHOSPHATE DEHYDROGENASE ;
1876:  el2c-A  2.7  6.3   64   217    8   DROME:AF-P92029-F1 DNAJ-LIKE PROTEIN 60;
1877:  ehso-A  2.7 11.0   78   174    6   DROME:AF-A1ZA77-F1 TRANSMEMBRANE PROTEIN 208;
1878:  edx4-A  2.7 30.9  118   947    6   DROME:AF-E9NA96-F1 IONOTROPIC RECEPTOR 25A;
1879:  emhp-A  2.7  4.1   99   419    7   DROME:AF-Q9Y0Y7-F1 LANC-LIKE PROTEIN 3 HOMOLOG;
1880:  ejlq-A  2.7  7.1   89   822    2   DROME:AF-Q9VJ74-F1 RNA HELICASE;
1881:  edpp-A  2.7 23.1   99  1233    5   DROME:AF-Q6NNB2-F1 LP07472P;
1882:  el1r-A  2.7 12.3   67   378    4   DROME:AF-Q9VG69-F1 LP03547P;
1883:  emy2-A  2.7 26.7   77   137    6   DROME:AF-Q9VFX3-F1 PROTEIN APNOIA;
1884:  egb7-A  2.7 17.5   66   431    9   DROME:AF-Q8IRG5-F1 CARBOHYDRATE SULFOTRANSFERASE;
1885:  ehk3-A  2.7  7.3  135  1673    8   DROME:AF-Q9VQI9-F1 AF4/FMR2 FAMILY MEMBER LILLI;
1886:  ec8o-A  2.7 10.0   96   650    4   DROME:AF-Q8MRC9-F1 PUTATIVE POLYPEPTIDE N-ACETYLGALACTOSAMINYLTRANSF
1887:  eltf-A  2.7 18.2  132  1121    7   DROME:AF-Q9VIP4-F1 LP17758P;
1888:  ej9w-A  2.7 13.2   93   224    4   DROME:AF-Q9W0K9-F1 LD10220P;
1889:  eini-A  2.7  5.3   66   250    6   DROME:AF-Q9VSS7-F1 UPF0193 PROTEIN EVG1 HOMOLOG;
1890:  ehtn-A  2.7  4.3  103   501    8   DROME:AF-Q9VQL1-F1 SERYL-TRNA SYNTHETASE;
1891:  eif8-A  2.7  8.7   60   650    5   DROME:AF-Q7JRE4-F1 INNER NUCLEAR MEMBRANE PROTEIN MAN1;
1892:  ehyt-A  2.7  5.9   79  1349    3   DROME:AF-Q27571-F1 NITRIC OXIDE SYNTHASE;
1893:  el43-A  2.7 20.2   80   956    6   DROME:AF-Q9W4T9-F1 KIN OF IRRE, ISOFORM A;
1894:  ejy2-A  2.7 14.3   80   438    5   DROME:AF-O61492-F1 FLOTILLIN-2;
1895:  ees2-A  2.7  6.4   82   552    5   DROME:AF-Q9I7I6-F1 IP13792P;
1896:  eikq-A  2.7  2.9   47   665    2   DROME:AF-Q9VVL8-F1 TRYPTOPHANYL-TRNA SYNTHETASE;
1897:  eknd-A  2.7  6.8   94   113   10   DROME:AF-Q9VBZ8-F1 ER MEMBRANE PROTEIN COMPLEX SUBUNIT 6;
1898:  ednj-A  2.7  4.6   55   375    9   DROME:AF-A0A0B4LFY6-F1 UNCHARACTERIZED PROTEIN, ISOFORM G;
1899:  ei6m-A  2.7 15.3  181  1725    8   DROME:AF-Q9VVJ9-F1 UNCHARACTERIZED PROTEIN;
1900:  eel7-A  2.7  6.8   58  1235    7   DROME:AF-A1Z9X4-F1 HIBRIS, ISOFORM B;
1901:  ek0p-A  2.7 12.6   99   602    8   DROME:AF-Q9VZ22-F1 L(3)MBT INTERACTING PROTEIN 1, ISOFORM A;
1902:  ec4l-A  2.7  9.1  154   556    5   DROME:AF-Q9Y123-F1 PROTEIN RFT1 HOMOLOG;
1903:  efjp-A  2.7  4.7  126   686    6   DROME:AF-Q24352-F1 GAMMA-AMINOBUTYRIC ACID RECEPTOR ALPHA-LIKE;
1904:  ehcy-A  2.7 22.7   93   415    4   DROME:AF-A0A0B4JD40-F1 UNCHARACTERIZED PROTEIN;
1905:  edyk-A  2.7  3.5   64   151    8   DROME:AF-Q03334-F1 40S RIBOSOMAL PROTEIN S13;
1906:  ek06-A  2.7  0.8   33    33    6   DROME:AF-C4NAP6-F1 SEMINAL FLUID PROTEIN 96F;
1907:  eddy-A  2.7 15.2  119   431    6   DROME:AF-Q9NJH0-F1 ELONGATION FACTOR 1-GAMMA;
1908:  ef37-A  2.7  8.2   85   479    6   DROME:AF-Q9VHY5-F1 TRANSCRIPTION INITIATION FACTOR TFIID SUBUNIT 7;
1909:  eflc-A  2.7  3.6   52    59    6   DROME:AF-A0A0B4K684-F1 UNCHARACTERIZED PROTEIN, ISOFORM B;
1910:  eknb-A  2.7  9.8   76   117    4   DROME:AF-Q6IL75-F1 HDC10149;
1911:  eirw-A  2.7  4.8  103   491    7   DROME:AF-Q8INW8-F1 GH03493P;
1912:  ehl5-A  2.7 11.7  151   212    5   DROME:AF-Q9VFE3-F1 GH03514P;
1913:  emhh-A  2.7  5.6  142   576    6   DROME:AF-A1ZBX0-F1 CILIA- AND FLAGELLA-ASSOCIATED PROTEIN 206;
1914:  eezb-A  2.7  4.1   40    40   10   DROME:AF-A1Z7U3-F1 DOLICHYL-DIPHOSPHOOLIGOSACCHARIDE--PROTEIN
1915:  ec9b-A  2.7 13.8   64    90    5   DROME:AF-M9NDU2-F1 UNCHARACTERIZED PROTEIN, ISOFORM A;
1916:  ehuz-A  2.7 11.1   90  1024    7   DROME:AF-Q9W268-F1 DEFECTIVE PROVENTRICULUS, ISOFORM A;
1917:  ejj0-A  2.7 15.8   84   635    5   DROME:AF-Q9V3G6-F1 CCR4-NOT TRANSCRIPTION COMPLEX SUBUNIT 10;
1918:  elld-A  2.7  4.9   66   359    5   DROME:AF-Q9VYJ6-F1 UNCHARACTERIZED PROTEIN, ISOFORM F;
1919:  ee3t-A  2.7 27.6   86   413    2   DROME:AF-Q9V405-F1 26S PROTEASOME REGULATORY COMPLEX SUBUNIT P48A;
1920:  eiyz-A  2.7  8.4  139   650    9   DROME:AF-Q9VKU7-F1 GAMMA-TUBULIN COMPLEX COMPONENT 4 HOMOLOG;
1921:  ehdh-A  2.7  8.1  124   766   10   DROME:AF-Q9VDE6-F1 EXOCYST COMPLEX COMPONENT 6;
1922:  ehlq-A  2.7  9.8   66   101    3   DROME:AF-A1A750-F1 GEO11067P1;
1923:  ejru-A  2.7  7.7  104   681    6   DROME:AF-Q9VAS4-F1 LP22773P;
1924:  ee8l-A  2.7 11.2  108   806    7   DROME:AF-Q9VQK5-F1 LD24714P;
1925:  ef1y-A  2.7 15.2  109  1179    6   DROME:AF-Q7KK96-F1 STRUCTURAL MAINTENANCE OF CHROMOSOMES PROTEIN;
1926:  emji-A  2.7  4.1   68   404    4   DROME:AF-Q7JWR9-F1 ZINC FINGER CCCH DOMAIN-CONTAINING PROTEIN 15 HOM
1927:  efzv-A  2.7  6.2   53   147    4   DROME:AF-Q9W222-F1 GEO10449P1;
1928:  efek-A  2.7 10.3   90   648    8   DROME:AF-M9PCT4-F1 IONOTROPIC RECEPTOR 31A, ISOFORM C;
1929:  ekor-A  2.7  9.2  115   395    8   DROME:AF-Q7JZM1-F1 RE21922P;
1930:  ec7a-A  2.7 12.0   78   219    1   DROME:AF-Q8IMM9-F1 RING FINGER PROTEIN NENYA;
1931:  em2k-A  2.7  4.1   65    67    8   DROME:AF-Q9VPA4-F1 MIP08452P;
1932:  el9q-A  2.7 17.3  100  1385    5   DROME:AF-M9PF57-F1 UNCHARACTERIZED PROTEIN, ISOFORM M;
1933:  eedi-A  2.7 12.9   77   328    1   DROME:AF-Q9VMP8-F1 RE73577P;
1934:  eh6a-A  2.7  9.5   65   104    5   DROME:AF-Q8IQY1-F1 UNCHARACTERIZED PROTEIN;
1935:  elo8-A  2.7  8.9  111   818    5   DROME:AF-Q0E908-F1 HILLARIN;
1936:  egpe-A  2.7 12.6  119   548    7   DROME:AF-F0JAI6-F1 KINETOCHORE AND EB1-ASSOCIATED BASIC PROTEIN;
1937:  el0k-A  2.7  6.2   78   197    5   DROME:AF-Q9W0C7-F1 PROTEIN OPI10 HOMOLOG;
1938:  eipr-A  2.7  1.5   35    36    6   DROME:AF-E0R7Q1-F1 MIP08409P;
1939:  ehkc-A  2.7  6.0  102   166    6   DROME:AF-Q9VNQ3-F1 ER MEMBRANE PROTEIN COMPLEX SUBUNIT 4;
1940:  ejmi-A  2.7  5.0  122   276   11   DROME:AF-Q9VKN8-F1 PALMITOYLTRANSFERASE;
1941:  ek34-A  2.7 12.0  121   231    8   DROME:AF-Q9VKD6-F1 AUGMIN COMPLEX SUBUNIT DGT2;
1942:  edov-A  2.7  4.1   50   519    6   DROME:AF-Q9VGT5-F1 UDP-GLUCURONOSYLTRANSFERASE;
1943:  egzc-A  2.7 10.1  116   350    4   DROME:AF-Q7KGH1-F1 FI04477P;
1944:  edty-A  2.7 10.5   70   206   11   DROME:AF-Q8SXY6-F1 TRANSMEMBRANE EMP24 DOMAIN-CONTAINING PROTEIN BAI
1945:  ehq2-A  2.7 20.5   76   669   11   DROME:AF-Q9VEU5-F1 SOLUBLE GUANYLATE CYCLASE 89DB;
1946:  ee2u-A  2.7 12.0  124   302    8   DROME:AF-Q9VZL3-F1 VERY-LONG-CHAIN ENOYL-COA REDUCTASE;
1947:  ee6f-A  2.7  9.9  123   942    5   DROME:AF-Q9VFW9-F1 AMINOPEPTIDASE;
1948:  ed94-A  2.7 19.3  120   709    7   DROME:AF-Q9VR70-F1 AT15442P;
1949:  eiax-A  2.7  8.3   77   513    6   DROME:AF-Q9VIY9-F1 IP01252P;
1950:  ejqt-A  2.7 16.3   66   219    9   DROME:AF-Q9VWA1-F1 CLATHRIN LIGHT CHAIN;
1951:  eian-A  2.7  4.8  130  1284    7   DROME:AF-A1ZB14-F1 EAG-LIKE K CHANNEL, ISOFORM A;
1952:  elur-A  2.7 15.2   98   816   11   DROME:AF-Q9VKJ9-F1 COILED-COIL AND C2 DOMAIN-CONTAINING PROTEIN 1-LI
1953:  edve-A  2.7 11.5   93   330   11   DROME:AF-A1Z758-F1 TA01342P;
1954:  egef-A  2.7  6.2  151   414    8   DROME:AF-Q9VVU1-F1 FI09602P;
1955:  ef5x-A  2.7  7.0  131   602   11   DROME:AF-Q9VCJ5-F1 PORTABELLA;
1956:  ed7z-A  2.7  7.0  102   452    2   DROME:AF-P48613-F1 PROTEIN TIPE;
1957:  ed5y-A  2.7  9.9   67    78    9   DROME:AF-D6W4M8-F1 MIP22444P;
1958:  elq2-A  2.7  5.0   89   674    9   DROME:AF-F2FB81-F1 WISKOTT-ALDRICH SYNDROME PROTEIN FAMILY MEMBER;
1959:  eej5-A  2.7 16.0   88   180   10   DROME:AF-Q24049-F1 AMNESIAC NEUROPEPTIDES;
1960:  eibl-A  2.7  7.8  133   313    4   DROME:AF-Q9W3S5-F1 LD03007P;
1961:  elgb-A  2.7 12.8  129  1073    7   DROME:AF-Q9VKT1-F1 GH11711P;
1962:  ehc1-A  2.7 18.7   76   259    4   DROME:AF-Q9VYI2-F1 BRMS1 TRANSCRIPTIONAL REPRESSOR;
1963:  edxh-A  2.7 26.4   92   580    7   DROME:AF-Q9VM37-F1 FI17813P1;
1964:  ec1c-A  2.7 13.3   90   409    4   DROME:AF-Q9VN16-F1 RE35255P;
1965:  efmj-A  2.7  9.5  111  1620    7   DROME:AF-P00522-F1 TYROSINE-PROTEIN KINASE ABL;
1966:  elgq-A  2.6 36.8  135   607    5   DROME:AF-Q9VZ61-F1 SISTER OF FEO, ISOFORM A;
1967:  egoe-A  2.6  4.3   75   125    9   DROME:AF-Q7KE32-F1 IP02289P;
1968:  ef93-A  2.6  6.3  104   227    8   DROME:AF-Q9V3I6-F1 TRANSMEMBRANE PROTEIN 147;
1969:  ek67-A  2.6  7.5  161   527    7   DROME:AF-Q9VC02-F1 MAHOGANY;
1970:  eesj-A  2.6 21.2  111   638    5   DROME:AF-Q9I7H4-F1 RE02508P;
1971:  edj6-A  2.6 11.6  109   288    8   DROME:AF-C0P8P1-F1 MIP06306P;
1972:  ekw1-A  2.6  8.4  118   961    9   DROME:AF-Q9I7D3-F1 CAPRIN HOMOLOG;
1973:  ef7p-A  2.6  5.2   50   224   10   DROME:AF-Q9VE92-F1 UNCHARACTERIZED PROTEIN;
1974:  ehxu-A  2.6  7.9   65   178    2   DROME:AF-Q24251-F1 ATP SYNTHASE SUBUNIT D, MITOCHONDRIAL;
1975:  elnm-A  2.6 14.5   87   635    5   DROME:AF-Q9VUK7-F1 RE36140P;
1976:  eepf-A  2.6  4.2   90   798    8   DROME:AF-Q0E938-F1 UNCHARACTERIZED PROTEIN, ISOFORM A;
1977:  edws-A  2.6 20.6  120  1384    8   DROME:AF-Q8SY33-F1 PROTEIN GAWKY;
1978:  elfo-A  2.6 17.3   93   409    2   DROME:AF-Q9VKT4-F1 WORLD CUP, ISOFORM A;
1979:  eixt-A  2.6 24.4   88  1119    5   DROME:AF-Q9VID4-F1 LD38259P;
1980:  emlp-A  2.6  3.2   45   596   11   DROME:AF-Q9VUQ7-F1 RE36966P;
1981:  ekc8-A  2.6 16.1   75   288    8   DROME:AF-Q9VNM7-F1 FI03362P;
1982:  eebj-A  2.6 11.7  119   571    4   DROME:AF-Q9VKC6-F1 FI19442P1;
1983:  ejj3-A  2.6 17.8   81  1056    4   DROME:AF-Q9W3H0-F1 UNCHARACTERIZED PROTEIN, ISOFORM A;
1984:  egqe-A  2.6  6.8  144  1327    8   DROME:AF-A1Z9N7-F1 I CHANNEL, ISOFORM E;
1985:  ema3-A  2.6  8.8  127   542    5   DROME:AF-Q9VPE0-F1 MFS DOMAIN-CONTAINING PROTEIN;
1986:  efk1-A  2.6 19.1   92   756    2   DROME:AF-Q9U1L6-F1 EG:BACR42I17.8 PROTEIN;
1987:  ehme-A  2.6  5.6   61   462    5   DROME:AF-Q8IRK0-F1 GH04558P;
1988:  edmi-A  2.6  2.9   58   495   14   DROME:AF-Q8IMZ4-F1 P53 PROTEIN LONG FORM VARIANT 1;
1989:  ek2o-A  2.6 15.0   85   991    2   DROME:AF-Q2PDP6-F1 FI18136P1;
1990:  ej99-A  2.6 11.9   55   202   11   DROME:AF-Q9VNM6-F1 IP06949P;
1991:  ee66-A  2.6  8.6  106  1843    8   DROME:AF-Q9VIS1-F1 GTPASE-ACTIVATING PROTEIN CDGAPR;
1992:  emrb-A  2.6 13.9   78   459    6   DROME:AF-Q9VMM3-F1 RE17389P;
1993:  eg28-A  2.6 13.3   75   422    7   DROME:AF-Q7KLG8-F1 SEPTIN;
1994:  emzu-A  2.6 16.2   63  1064    8   DROME:AF-Q7YU01-F1 VERY LOW-DENSITY LIPOPROTEIN RECEPTOR;
1995:  ef8a-A  2.6  6.5  102   203    8   DROME:AF-Q8IN20-F1 UNCHARACTERIZED PROTEIN, ISOFORM A;
1996:  efmh-A  2.6 14.7  112   263    8   DROME:AF-Q9VRF5-F1 IP09483P;
1997:  edzr-A  2.6  5.6   43   266    5   DROME:AF-Q9VMJ1-F1 LD29822P;
1998:  eh2y-A  2.6  7.7   80   680    3   DROME:AF-Q9VU88-F1 AT31531P;
1999:  eewz-A  2.6  9.3   72   103    4   DROME:AF-E1JIX4-F1 UNCHARACTERIZED PROTEIN;
2000:  ec2f-A  2.6 17.1   72   548    1   DROME:AF-Q7PLL7-F1 DPR-INTERACTING PROTEIN LAMBDA;
2001:  emei-A  2.6  9.2  102   151    7   DROME:AF-A1Z903-F1 TRANSMEMBRANE PROTEIN 18;
2002:  edn2-A  2.6 11.6   90   523    4   DROME:AF-Q9VQN8-F1 FIDGETIN-LIKE PROTEIN 1;
2003:  ehse-A  2.6 13.2   94   448    9   DROME:AF-Q9VB28-F1 DYNEIN REGULATORY COMPLEX PROTEIN 9;
2004:  eghe-A  2.6  8.2   79   297   10   DROME:AF-Q9VN10-F1 HUCKEBEIN;
2005:  edaz-A  2.6 16.6   82    93    6   DROME:AF-E1JGT6-F1 UNCHARACTERIZED PROTEIN, ISOFORM A;
2006:  elto-A  2.6  7.1   61   195    8   DROME:AF-Q9VHG6-F1 INSULATOR BINDING FACTOR 2;
2007:  ei0w-A  2.6  2.3   44   620    2   DROME:AF-Q8SZY7-F1 LD06050P;
2008:  eec9-A  2.6  6.7  106   234    8   DROME:AF-A0A0B4LH44-F1 UNCHARACTERIZED PROTEIN, ISOFORM C;
2009:  ef5d-A  2.6  5.6  130   944    7   DROME:AF-Q9VMJ4-F1 UNCHARACTERIZED PROTEIN, ISOFORM A;
2010:  egn2-A  2.6 13.9  102   662    8   DROME:AF-Q9VSM9-F1 CELL DIVISION CONTROL PROTEIN;
2011:  egxc-A  2.6  1.7   33    33   15   DROME:AF-A0A6M3QGN8-F1 UNCHARACTERIZED PROTEIN;
2012:  em0c-A  2.6 11.2   88   511    8   DROME:AF-Q9W3V8-F1 PROBABLE DOLICHYL PYROPHOSPHATE GLC1MAN9GLCNAC2
2013:  emqi-A  2.6 28.0   89   655    4   DROME:AF-Q9W1J3-F1 GASTRULATION DEFECTIVE PROTEIN 1 HOMOLOG;
2014:  ejk6-A  2.6  9.6   67    97    6   DROME:AF-E2QDA1-F1 FI15228P1;
2015:  ec5s-A  2.6 22.9   99   412    7   DROME:AF-A1Z759-F1 UNCHARACTERIZED PROTEIN, ISOFORM A;
2016:  egwq-A  2.6  8.3   77   148    5   DROME:AF-Q9VZL1-F1 MITOCHONDRIAL IMPORT RECEPTOR SUBUNIT TOM22 HOMOL
2017:  ej31-A  2.6  4.2   92   218   10   DROME:AF-Q9VVE8-F1 AT21490P;
2018:  egaf-A  2.6  9.0   62   372    5   DROME:AF-Q4V459-F1 IP10836P;
2019:  ei81-A  2.6 24.5  119   581    7   DROME:AF-Q95TY8-F1 GH20963P;
2020:  eejo-A  2.6 14.7   88   739   11   DROME:AF-P11346-F1 RAF HOMOLOG SERINE/THREONINE-PROTEIN KINASE RAF;
2021:  ejsm-A  2.6  9.3  116   211    9   DROME:AF-Q9VAK3-F1 RE47447P;
2022:  elyq-A  2.6  5.0  101   223    8   DROME:AF-Q9VN02-F1 GH14561P;
2023:  efgp-A  2.6 15.7  106   640    7   DROME:AF-Q9VBR1-F1 VACUOLAR PROTEIN SORTING 33B;
2024:  eig1-A  2.6 10.4  137   522    5   DROME:AF-Q9VG60-F1 DNA-DIRECTED RNA POLYMERASE III SUBUNIT RPC3;
2025:  ekes-A  2.6 20.9   68   663    3   DROME:AF-Q9VRA9-F1 RUNT RELATED B;
2026:  eihe-A  2.6  5.2  119   240    5   DROME:AF-Q4V6J1-F1 GLUTATHIONE S TRANSFERASE E10, ISOFORM A;
2027:  eh4z-A  2.6  5.9   81   121    7   DROME:AF-Q6GUT7-F1 ACP53C14A;
2028:  edn8-A  2.6  8.6   60   256    5   DROME:AF-A0A0B4KFD8-F1 48 RELATED 1, ISOFORM B;
2029:  egnm-A  2.6 15.4   84   573    6   DROME:AF-Q8IQE2-F1 IONOTROPIC RECEPTOR 67C;
2030:  egij-A  2.6 27.6  112   493    6   DROME:AF-Q9VPF5-F1 CTBP-INTERACTING PROTEIN, ISOFORM A;
2031:  ehvo-A  2.6  2.8   43    57    5   DROME:AF-P21663-F1 ANDROPIN;
2032:  eiag-A  2.6 16.3   84   526    8   DROME:AF-Q7K4C7-F1 LD46058P;
2033:  ei6v-A  2.6 13.7   76    96    4   DROME:AF-O97420-F1 UPF0184 PROTEIN CG14818;
2034:  eizf-A  2.6  8.8   61    62    5   DROME:AF-A8DZ13-F1 GEO11020P1;
2035:  ejif-A  2.6  7.5  105   968    4   DROME:AF-O96553-F1 C-1-TETRAHYDROFOLATE SYNTHASE, CYTOPLASMIC;
2036:  edto-A  2.6 10.0   81   631    5   DROME:AF-Q7KRR5-F1 PEPTIDE-N(4)-(N-ACETYL-BETA-GLUCOSAMINYL)ASPARAGI
2037:  edax-A  2.6  6.4   88   131    5   DROME:AF-Q8T0B1-F1 NUCLEAR ENVELOPE PHOSPHATASE-REGULATORY SUBUNIT 1
2038:  ecxj-A  2.6  7.2  101   623    8   DROME:AF-Q9VUU5-F1 KELCH-LIKE PROTEIN DIABLO;
2039:  ehjo-A  2.6 12.1  109   991   10   DROME:AF-A0A0B4KFS5-F1 ASPARTYL BETA-HYDROXYLASE, ISOFORM L;
2040:  eg5p-A  2.6 16.4   79   582    5   DROME:AF-A0A0B4K7J3-F1 RECEPTOR PROTEIN SERINE/THREONINE KINASE;
2041:  ek8x-A  2.6 19.3   86   307    8   DROME:AF-Q9V9Z9-F1 PROBABLE RRNA-PROCESSING PROTEIN EBP2 HOMOLOG;
2042:  elbh-A  2.6 16.0   75   231    5   DROME:AF-Q9VHW5-F1 LD38634P;
2043:  eei1-A  2.6  7.2  129   658    6   DROME:AF-Q8MQZ8-F1 LP07906P;
2044:  ehv2-A  2.6  6.1   64   494    6   DROME:AF-M9MRP4-F1 COILED-COIL DOMAIN-CONTAINING PROTEIN 181;
2045:  egll-A  2.6  3.5   46   806   13   DROME:AF-Q9VCQ7-F1 LD40758P;
2046:  em21-A  2.6 18.8  114  1742    7   DROME:AF-Q9W350-F1 C11.1, ISOFORM A;
2047:  eler-A  2.6  6.7  127   821    2   DROME:AF-Q5BI50-F1 CULLIN 4, ISOFORM A;
2048:  eldk-A  2.6 25.8  111   355    5   DROME:AF-Q9VNQ6-F1 FI06051P;
2049:  eked-A  2.6 20.6   90   589    4   DROME:AF-O44783-F1 PROTEIN SPROUTY;
2050:  ehs6-A  2.6  1.4   35    38   11   DROME:AF-M9PEK4-F1 UNCHARACTERIZED PROTEIN;
2051:  ed91-A  2.6 10.5   79   595    9   DROME:AF-Q8IN10-F1 IONOTROPIC RECEPTOR 94A;
2052:  ei2f-A  2.6 11.8   91   180    7   DROME:AF-Q9VYW7-F1 UNCHARACTERIZED PROTEIN;
2053:  ei2q-A  2.6 27.8  103  1894    9   DROME:AF-Q9W4J1-F1 PEBBLED, ISOFORM A;
2054:  eev2-A  2.6  4.6  107   859    9   DROME:AF-Q9W2R4-F1 INSCUTEABLE;
2055:  ejls-A  2.6  3.7  102   751    6   DROME:AF-Q9VJD3-F1 CONSERVED OLIGOMERIC GOLGI COMPLEX SUBUNIT 5;
2056:  elc5-A  2.6 11.8   76   619    5   DROME:AF-Q9V3C0-F1 ATP-DEPENDENT RNA HELICASE ABSTRAKT;
2057:  eens-A  2.6 14.6   77    91    5   DROME:AF-Q9VCS1-F1 IP04268P;
2058:  ejjd-A  2.6 16.1   85   708    5   DROME:AF-Q0IGP7-F1 SD20656P;
2059:  eevl-A  2.6 17.0   93   369    3   DROME:AF-Q9VL02-F1 GH08677P;
2060:  ed3h-A  2.6  4.3  108   334    6   DROME:AF-Q9VNU2-F1 HL01743P;
2061:  elbc-A  2.6 10.9  105   986    5   DROME:AF-Q9VHY7-F1 HL04706P;
2062:  egps-A  2.6 12.8  157  1062   10   DROME:AF-E8NHA2-F1 HECT AND RLD DOMAIN CONTAINING E3 UBIQUITIN LIGAS
2063:  emho-A  2.6  7.5   64    92    6   DROME:AF-Q9W2D6-F1 MITOCHONDRIAL IMPORT INNER MEMBRANE TRANSLOCASE S
2064:  eh9a-A  2.6 10.8  128   570    3   DROME:AF-P83094-F1 STROMAL INTERACTION MOLECULE HOMOLOG;
2065:  ee16-A  2.6 12.0  182  1316    6   DROME:AF-Q9VGM1-F1 MULTIDRUG RESISTANCE PROTEIN 4;
2066:  emd8-A  2.6  4.0   97   244    3   DROME:AF-O46101-F1 TETRASPANIN-2A;
2067:  eivs-A  2.6 11.5  107   254    7   DROME:AF-Q9VSW4-F1 FI06490P;
2068:  eeem-A  2.6 18.3   86  1531    5   DROME:AF-Q967D7-F1 PROTEIN TURTLE;
2069:  ei9n-A  2.6 18.8   70   104   10   DROME:AF-A0A6H2EGA2-F1 MITOCHONDRIAL NUCLEOID FACTOR 1;
2070:  efdo-A  2.6  3.2   46    65    0   DROME:AF-M9NEV9-F1 ESSENTIAL MCU REGULATOR, MITOCHONDRIAL;
2071:  eirg-A  2.6 18.4   84   167    4   DROME:AF-Q9VBA6-F1 RE49565P;
2072:  eln5-A  2.6 13.6   94  1346    7   DROME:AF-Q9V477-F1 TOLL-LIKE RECEPTOR TOLLO;
2073:  efwp-A  2.6  6.5  114   419    6   DROME:AF-Q7KN61-F1 FARNESYL PYROPHOSPHATE SYNTHASE;
2074:  ehm6-A  2.6  9.4   64    76    9   DROME:AF-Q8MLQ0-F1 FI14118P;
2075:  em0p-A  2.6 19.9  107  1240    9   DROME:AF-Q9W206-F1 DUF4821 DOMAIN-CONTAINING PROTEIN;
2076:  eg4u-A  2.6  5.2  128   523    5   DROME:AF-Q7KTF8-F1 NICOTINIC ACETYLCHOLINE RECEPTOR ALPHA6, ISOFORM
2077:  el6v-A  2.6  2.2   40    45    3   DROME:AF-A0A0B4LEI2-F1 UNCHARACTERIZED PROTEIN, ISOFORM A;
2078:  ee4s-A  2.6 11.2  135   518    4   DROME:AF-Q961K4-F1 GH19118P;
2079:  ec7r-A  2.6  3.8   49   195   10   DROME:AF-Q9W4V3-F1 RH61722P;
2080:  edub-A  2.6  5.8  144   670    3   DROME:AF-Q9W534-F1 G-PROTEIN COUPLED RECEPTOR MOODY;
2081:  efan-A  2.6 11.8   82   619    5   DROME:AF-Q9VXW5-F1 LD21606P;
2082:  elr8-A  2.6 16.9  131  1037    5   DROME:AF-Q9VYR9-F1 LD34222P;
2083:  elpz-A  2.6 21.4   86   436    8   DROME:AF-Q8IMN3-F1 UNCHARACTERIZED PROTEIN, ISOFORM C;
2084:  ecvt-A  2.6  7.3  148   767    6   DROME:AF-Q8IRH3-F1 DC_STAMP DOMAIN-CONTAINING PROTEIN;
2085:  eje1-A  2.6  2.5   47   537    4   DROME:AF-Q9VMG1-F1 RE52038P;
2086:  ekcu-A  2.6  7.9  136   568    7   DROME:AF-Q2PDP5-F1 UNCHARACTERIZED PROTEIN, ISOFORM F;
2087:  eeal-A  2.6 14.2   83   607    7   DROME:AF-A1Z9G6-F1 UNCHARACTERIZED PROTEIN;
2088:  eheu-A  2.6 25.6   74   548    5   DROME:AF-Q6IDH2-F1 NAD(+) KINASE;
2089:  ekcn-A  2.6  5.1  111   258    6   DROME:AF-Q9VHF5-F1 LD42595P;
2090:  egmb-A  2.6  4.1   49   227    2   DROME:AF-Q9VM63-F1 GAS41;
2091:  ek4e-A  2.6 18.4  126   268    6   DROME:AF-Q9VKY1-F1 PROTEIN LIMB EXPRESSION 1 HOMOLOG;
2092:  eky3-A  2.6  9.4  114  1115    6   DROME:AF-Q7KTW3-F1 HDC11342;
2093:  ein0-A  2.6 13.1   88   236    6   DROME:AF-Q9VLM0-F1 LECTIN-29CA;
2094:  eeyt-A  2.6 15.9   98  1696   10   DROME:AF-Q9VR59-F1 INOSITOL HEXAKISPHOSPHATE AND DIPHOSPHOINOSITOL-
2095:  eefj-A  2.6  5.7   72   278    8   DROME:AF-Q9V4S8-F1 COP9 SIGNALOSOME COMPLEX SUBUNIT 7;
2096:  ekay-A  2.6 22.2   91   295   10   DROME:AF-P42287-F1 PROTEIN GURKEN;
2097:  eig0-A  2.6  6.4   57    78    4   DROME:AF-M9PCZ4-F1 UNCHARACTERIZED PROTEIN;
2098:  emrg-A  2.6 11.7   77   476    8   DROME:AF-Q7JWX3-F1 GH10112P;
2099:  elk6-A  2.6 15.5   82   322   11   DROME:AF-Q9VF14-F1 POLY(U)-SPECIFIC ENDORIBONUCLEASE;
2100:  edxt-A  2.6  5.2   89   222    6   DROME:AF-Q7K2V7-F1 TETRASPANIN;
2101:  eilv-A  2.6  5.3  117   293    7   DROME:AF-Q7K3T4-F1 PALMITOYLTRANSFERASE;
2102:  emdt-A  2.6  7.5   61   158    7   DROME:AF-Q9XZS4-F1 EG:22E5.12 PROTEIN;
2103:  ejcb-A  2.6 10.8  115  1931    7   DROME:AF-Q9VKH9-F1 CENP-ANA, ISOFORM A;
2104:  efz8-A  2.6  6.7   74   147   11   DROME:AF-Q9VWX1-F1 GEO13501P1;
2105:  ekuk-A  2.6 19.1  120  1256   12   DROME:AF-H9XVN1-F1 RHO GTPASE ACTIVATING PROTEIN AT 102A, ISOFORM D;
2106:  ek61-A  2.6  8.8  109   328    6   DROME:AF-Q9VVV2-F1 ORGANIC SOLUTE TRANSPORTER ALPHA-LIKE PROTEIN;
2107:  eiud-A  2.6 12.0  124  1555    4   DROME:AF-Q9VB40-F1 UNCHARACTERIZED PROTEIN, ISOFORM C;
2108:  eiyb-A  2.6 14.5  145   691    8   DROME:AF-Q9VZE7-F1 CHOLINE TRANSPORTER-LIKE 1;
2109:  ekt7-A  2.6  9.0   87   503    5   DROME:AF-Q9VUL9-F1 GLYCOPROTEIN 3-ALPHA-L-FUCOSYLTRANSFERASE A;
2110:  ejq1-A  2.6  6.1   93   343   16   DROME:AF-A0A0B4LFY9-F1 STIMULATOR OF INTERFERON GENES PROTEIN;
2111:  elh6-A  2.6 13.4  112   454    3   DROME:AF-A0A0B4LHI9-F1 INWARDLY RECTIFYING POTASSIUM CHANNEL 2, ISOFO
2112:  efbo-A  2.6  8.7  112   663    4   DROME:AF-Q9W352-F1 CXXC-TYPE ZINC FINGER PROTEIN 1;
2113:  ej55-A  2.6 10.4  109   385    2   DROME:AF-E1JJF2-F1 UNCHARACTERIZED PROTEIN, ISOFORM B;
2114:  ehtx-A  2.6 15.3   97   338    6   DROME:AF-Q9VDD7-F1 SOLUTE CARRIER FAMILY 35 MEMBER B1 HOMOLOG;
2115:  edtn-A  2.6  7.3  103   182   12   DROME:AF-Q8T965-F1 PREFOLDIN SUBUNIT 3;
2116:  emtf-A  2.6 20.7   84   997    6   DROME:AF-Q24418-F1 GLUTAMATE  RECEPTOR SUBUNIT 1;
2117:  ef1f-A  2.6  6.9  133   363    7   DROME:AF-Q7KTW4-F1 RE38102P;
2118:  eiw3-A  2.6  7.1   76   188    7   DROME:AF-Q7KBL8-F1 MEDIATOR OF RNA POLYMERASE II TRANSCRIPTION SUBUN
2119:  edeh-A  2.6 18.0  127   495    6   DROME:AF-A0A0B4KH28-F1 SYNDAPIN, ISOFORM C;
2120:  ek7t-A  2.6  3.4  104   202    3   DROME:AF-Q9W0I7-F1 GINS COMPLEX SUBUNIT 1;
2121:  ejtc-A  2.6  5.9  130   208   10   DROME:AF-Q8IPB0-F1 UNCHARACTERIZED PROTEIN, ISOFORM A;
2122:  ejk9-A  2.6 10.9   52   137    8   DROME:AF-A0A0B4K6J9-F1 UNCHARACTERIZED PROTEIN, ISOFORM A;
2123:  ee33-A  2.6 17.5   78  2513    8   DROME:AF-A0A0B4KHT3-F1 NON-SPECIFIC SERINE/THREONINE PROTEIN KINASE;
2124:  eih2-A  2.5  4.8   84   148    4   DROME:AF-X2J8R6-F1 UNCHARACTERIZED PROTEIN, ISOFORM A;
2125:  een7-A  2.5  5.9  109   470    6   DROME:AF-Q9VVQ7-F1 P4HC DOMAIN-CONTAINING PROTEIN;
2126:  emhy-A  2.5 14.0   84   332    7   DROME:AF-Q9W2Q2-F1 CARBONIC ANHYDRASE 15;
2127:  edji-A  2.5  7.2  107   383    5   DROME:AF-Q9VHT7-F1 UNCHARACTERIZED PROTEIN;
2128:  egvm-A  2.5 16.1  107   286    3   DROME:AF-M9NDR1-F1 BTB DOMAIN-CONTAINING PROTEIN;
2129:  ejgn-A  2.5  5.4   64   283    8   DROME:AF-Q7JN06-F1 BOUNDARY ELEMENT ASSOCIATED FACTOR;
2130:  eeky-A  2.5  6.0  126   509    7   DROME:AF-Q9VVH4-F1 IP12572P;
2131:  el59-A  2.5  8.0  119   158    2   DROME:AF-Q9VTI6-F1 V-TYPE PROTON ATPASE PROTEOLIPID SUBUNIT;
2132:  ellr-A  2.5 20.9   91  1150    9   DROME:AF-Q9VBX4-F1 LD36051P;
2133:  ehy7-A  2.5  6.0   54   242   11   DROME:AF-Q9VHG5-F1 INSULATOR BINDING FACTOR 1, ISOFORM A;
2134:  eiq4-A  2.5 16.9   82   226    9   DROME:AF-Q9V5Q4-F1 PRE-MRNA-SPLICING FACTOR SYF2;
2135:  ek9t-A  2.5  5.2  123   715    8   DROME:AF-Q9VM74-F1 NA HYDROGEN ANTIPORTER 1, ISOFORM A;
2136:  ej4v-A  2.5  5.4  143   484    3   DROME:AF-Q8IPD2-F1 FUMARATE HYDRATASE;
2137:  eeb9-A  2.5 18.6  115  1354   10   DROME:AF-Q9NFV8-F1 TEP1 PROTEIN;
2138:  efaw-A  2.5  5.1   93   852    6   DROME:AF-Q9VV62-F1 DOUBLESEX COGNATE 73A;
2139:  ekas-A  2.5 17.2   99   296    7   DROME:AF-Q9VZ88-F1 AT07585P;
2140:  eh3z-A  2.5  7.0   93   976    9   DROME:AF-P91685-F1 METABOTROPIC GLUTAMATE RECEPTOR;
2141:  eihv-A  2.5  4.5   75   106   11   DROME:AF-A0A0B4K877-F1 UNCHARACTERIZED PROTEIN;
2142:  edtw-A  2.5 10.9  150   687    7   DROME:AF-P10090-F1 PROTEIN WHITE;
2143:  ejg6-A  2.5 18.8  113   694    9   DROME:AF-Q9VR80-F1 LP10161P;
2144:  edtk-A  2.5  4.1   62   243    2   DROME:AF-Q94516-F1 ATP SYNTHASE SUBUNIT B, MITOCHONDRIAL;
2145:  efc4-A  2.5  4.4   53   575    2   DROME:AF-Q9VMT1-F1 RECEPTOR PROTEIN SERINE/THREONINE KINASE;
2146:  ekri-A  2.5  3.9   67   175    4   DROME:AF-Q9VR96-F1 IP02009P;
2147:  eiz2-A  2.5 13.4   79   959    5   DROME:AF-A8DYW8-F1 RAP GTPASE ACTIVATING PROTEIN 1, ISOFORM H;
2148:  eetk-A  2.5 11.3  124  1061    4   DROME:AF-Q9V853-F1 E3 UBIQUITIN-PROTEIN LIGASE SMURF1;
2149:  eg0t-A  2.5  7.4   68   271   10   DROME:AF-Q9VT31-F1 GH24859P;
2150:  ejy0-A  2.5  5.5  108   585    4   DROME:AF-Q9V3M9-F1 TEKTIN;
2151:  eex3-A  2.5  9.0   73    81    3   DROME:AF-O77134-F1 ATP SYNTHASE SUBUNIT E, MITOCHONDRIAL;
2152:  ehg8-A  2.5  3.9   47    67   13   DROME:AF-Q9VX52-F1 IP03239P;
2153:  efvd-A  2.5  7.0  141   509    7   DROME:AF-Q9VPF8-F1 TRANSMEMBRANE PROTEIN 104 HOMOLOG;
2154:  emfm-A  2.5  9.4   94   590    5   DROME:AF-Q7JUQ5-F1 GH12419P2;
2155:  eenf-A  2.5  5.4  104   608    4   DROME:AF-Q9VV99-F1 RE72625P;
2156:  ek7r-A  2.5 15.8  184  1041    7   DROME:AF-P13607-F1 SODIUM/POTASSIUM-TRANSPORTING ATPASE SUBUNIT ALPH
2157:  ed2g-A  2.5  6.0  192  2051    7   DROME:AF-Q9W444-F1 UNCHARACTERIZED PROTEIN, ISOFORM C;
2158:  eha7-A  2.5 11.2  112   393    4   DROME:AF-Q9W1F5-F1 RE54691P;
2159:  ehnp-A  2.5 20.8   77  1064    4   DROME:AF-Q59DZ1-F1 SIDESTEP II, ISOFORM A;
2160:  empk-A  2.5 10.7  153  2464    9   DROME:AF-Q9VG05-F1 UNCHARACTERIZED PROTEIN, ISOFORM H;
2161:  ehvv-A  2.5  7.1  119  1033    6   DROME:AF-Q9VV61-F1 TR-TYPE G DOMAIN-CONTAINING PROTEIN;
2162:  edle-A  2.5 22.0   95   619    7   DROME:AF-C0HK92-F1 UNCHARACTERIZED PROTEIN CG45076;
2163:  eexb-A  2.5  7.1   63    99    6   DROME:AF-Q6II39-F1 HDC19854;
2164:  eed3-A  2.5 23.5   81  1795    7   DROME:AF-O76894-F1 EG:56G7.1 PROTEIN;
2165:  ed5o-A  2.5 15.9   87   352    5   DROME:AF-Q9VXY7-F1 LIPID STORAGE DROPLETS SURFACE-BINDING PROTEIN 2;
2166:  eeqh-A  2.5 15.3   65   145    6   DROME:AF-M9PCC9-F1 SHSP DOMAIN-CONTAINING PROTEIN;
2167:  elof-A  2.5 10.8   98   369    5   DROME:AF-Q8T390-F1 ENDOPHILIN-A;
2168:  ee4r-A  2.5  8.3  121   159   12   DROME:AF-P23380-F1 V-TYPE PROTON ATPASE 16 KDA PROTEOLIPID SUBUNIT;
2169:  eew7-A  2.5 17.5  103   792    5   DROME:AF-A8DY95-F1 UNCHARACTERIZED PROTEIN, ISOFORM C;
2170:  ec25-A  2.5 10.5   57    60   11   DROME:AF-Q8IRP5-F1 GEO11448P1;
2171:  eeom-A  2.5  4.2   68   257   10   DROME:AF-Q9VH58-F1 ELONGATION OF VERY LONG CHAIN FATTY ACIDS PROTEIN
2172:  ej2f-A  2.5  3.0   66   234   11   DROME:AF-A8JQZ1-F1 UNCHARACTERIZED PROTEIN;
2173:  ehi4-A  2.5 14.3   74   234    8   DROME:AF-O46197-F1 ACCESSORY GLAND PROTEIN ACP29AB;
2174:  ehrp-A  2.5 12.7   73   278    7   DROME:AF-Q9VPX8-F1 DITRANS,POLYCIS-POLYPRENYL DIPHOSPHATE SYNTHASE
2175:  egvz-A  2.5  4.9  110   538    5   DROME:AF-Q9VX50-F1 AT04489P;
2176:  eflm-A  2.5  4.3  104   505    8   DROME:AF-Q9VLS5-F1 LD29542P;
2177:  ec81-A  2.5 15.2   80   424    3   DROME:AF-Q9VST0-F1 DORSOCROSS3;
2178:  eddx-A  2.5  8.8  136   844    4   DROME:AF-Q9VL72-F1 SWI/SNF-RELATED MATRIX-ASSOCIATED ACTIN-DEPENDENT
2179:  eisf-A  2.5 12.2   67   213    1   DROME:AF-Q24040-F1 PROTEIN BIG BROTHER;
2180:  eloy-A  2.5 16.0   89   353    4   DROME:AF-Q9V3Q7-F1 NA/K-ATPASE BETA SUBUNIT ISOFORM 4;
2181:  emqw-A  2.5  3.5   48   230    8   DROME:AF-Q9W5A6-F1 UNCHARACTERIZED PROTEIN;
2182:  embn-A  2.5 23.6   82   353    9   DROME:AF-A8JUS1-F1 INAF-D;
2183:  ek5n-A  2.5 10.7   79   191    9   DROME:AF-Q9VG55-F1 PROTEIN HUGIN;
2184:  ekgq-A  2.5 10.9  122   397   10   DROME:AF-Q9VCR7-F1 CYSTINOSIN HOMOLOG;
2185:  eh4j-A  2.5  5.7  104   684    8   DROME:AF-Q9VME3-F1 NEPRILYSIN-LIKE 5;
2186:  ee4k-A  2.5 22.4  100   540    2   DROME:AF-A1Z863-F1 HEXOSYLTRANSFERASE;
2187:  ehx3-A  2.5 19.6   70   498    6   DROME:AF-Q9VHA8-F1 LD25575P;
2188:  el5j-A  2.5 18.0  102   370    3   DROME:AF-Q9W473-F1 FI06033P;
2189:  elcq-A  2.5  7.1   93   405   11   DROME:AF-Q0KIB3-F1 HISTONE ACETYLTRANSFERASE TYPE B CATALYTIC SUBUNI
2190:  efol-A  2.5 14.5   70   132    6   DROME:AF-Q4V3Y0-F1 GEO02127P1;
2191:  eith-A  2.5 13.6  105   435    7   DROME:AF-Q7K2X1-F1 GH03577P;
2192:  ekar-A  2.5 17.0   99   298    4   DROME:AF-Q9VBY2-F1 FI08810P;
2193:  ehmi-A  2.5 10.8  131   765    5   DROME:AF-Q9VUG1-F1 DALLY-LIKE, ISOFORM A;
2194:  ekui-A  2.5  4.9   92   161    8   DROME:AF-M9MRW9-F1 UNCHARACTERIZED PROTEIN, ISOFORM C;
2195:  eiyw-A  2.5  7.5   84   257    6   DROME:AF-Q9VKC1-F1 IP16805P;
2196:  eiqq-A  2.5  5.4  137   802    6   DROME:AF-Q9W1E5-F1 ANAPHASE-PROMOTING COMPLEX SUBUNIT 2;
2197:  emdn-A  2.5  6.6  104   169    8   DROME:AF-M9NFY9-F1 UNCHARACTERIZED PROTEIN;
2198:  ei95-A  2.5 11.2  134  1218    6   DROME:AF-Q9VNJ5-F1 PROTEIN DISPATCHED;
2199:  eknk-A  2.5  7.3  123   530   11   DROME:AF-P07666-F1 SERENDIPITY LOCUS PROTEIN ALPHA;
2200:  eg20-A  2.5  8.2  117   155    7   DROME:AF-A1ZAL7-F1 V-TYPE PROTON ATPASE PROTEOLIPID SUBUNIT;
2201:  ei2o-A  2.5 12.3   89   905    3   DROME:AF-H9XVM9-F1 UNCHARACTERIZED PROTEIN, ISOFORM L;
2202:  egu6-A  2.5 14.1  102   483   12   DROME:AF-Q9VBF6-F1 PICKPOCKET 15;
2203:  eh9w-A  2.5  6.9   88  1033    8   DROME:AF-Q6AWJ9-F1 TYROSINE-PROTEIN KINASE-LIKE OTK;
2204:  egw4-A  2.5 19.0  110   236    8   DROME:AF-Q95SS8-F1 TRANSMEMBRANE PROTEIN 70 HOMOLOG, MITOCHONDRIAL;
2205:  egd2-A  2.5 28.5  101   850    7   DROME:AF-Q24211-F1 PROTEIN STONED-A;
2206:  ekrx-A  2.5 10.8  128   193    5   DROME:AF-Q9VKQ8-F1 V-TYPE PROTON ATPASE PROTEOLIPID SUBUNIT;
2207:  eja3-A  2.5 11.8  102   128   10   DROME:AF-Q7JV61-F1 SD17342P;
2208:  ein3-A  2.5 13.1   88   510    3   DROME:AF-P20385-F1 CHORION TRANSCRIPTION FACTOR CF2;
2209:  ekzg-A  2.5  7.6  138   449    7   DROME:AF-Q9VI05-F1 GH19222P;
2210:  edll-A  2.5  5.5  116   496    7   DROME:AF-Q08832-F1 GAMMA-AMINOBUTYRIC ACID RECEPTOR SUBUNIT BETA-LIK
2211:  elii-A  2.5  8.2   73   343    7   DROME:AF-Q9VUT8-F1 PROTEIN COMMISSURELESS 2;
2212:  elp2-A  2.5 14.2   90   145    2   DROME:AF-Q9VPU5-F1 UNCHARACTERIZED PROTEIN, ISOFORM A;
2213:  ejhz-A  2.5 17.8  101   498    7   DROME:AF-Q8MLW7-F1 X BOX BINDING PROTEIN-1, ISOFORM E;
2214:  efyy-A  2.5 10.9  120   366    3   DROME:AF-Q8IQ70-F1 CALCIUM UNIPORTER PROTEIN, MITOCHONDRIAL;
2215:  ejem-A  2.5  6.9  116   399    5   DROME:AF-Q9VYR3-F1 LP03706P;
2216:  ehti-A  2.5  6.3  102   654    6   DROME:AF-Q7K0L2-F1 KELCH-LIKE PROTEIN DIABLO;
2217:  efea-A  2.5  4.3   46   499    9   DROME:AF-Q8SXT3-F1 PROTEIN SINGED WINGS 2;
2218:  ekvv-A  2.5 14.3   78   373    4   DROME:AF-Q9VWM1-F1 TWIGGY, ISOFORM C;
2219:  edgt-A  2.5  4.4   95   218    6   DROME:AF-Q7JYY8-F1 TETRASPANIN;
2220:  ehgh-A  2.5  4.9  106   376    8   DROME:AF-Q9VSB9-F1 TRANSMEMBRANE PROTEIN 43 HOMOLOG;
2221:  em39-A  2.5  7.4  104   417    4   DROME:AF-Q9VRY6-F1 IST1 HOMOLOG;
2222:  ek6r-A  2.5  8.8  125  1339    9   DROME:AF-Q7JQV2-F1 DYNACTIN SUBUNIT 1;
2223:  eml4-A  2.5  5.3  112   241    6   DROME:AF-Q7JZE1-F1 PEROXIN 11;
2224:  ee36-A  2.5  3.6   94   699    7   DROME:AF-Q9I7M8-F1 ATP-DEPENDENT DNA HELICASE II SUBUNIT 2;
2225:  egqx-A  2.5  5.4   79   203    3   DROME:AF-Q9W209-F1 ODORANT-BINDING PROTEIN 58B;
2226:  ek79-A  2.5  8.4   95  1572    4   DROME:AF-E1JJ52-F1 FI17814P1;
2227:  egxb-A  2.5 14.4   84   271    1   DROME:AF-A0A0B4LHV7-F1 UNCHARACTERIZED PROTEIN;
2228:  edd2-A  2.5 10.1   97   139    7   DROME:AF-Q8IPW7-F1 ZF-U1 DOMAIN-CONTAINING PROTEIN;
2229:  ecyq-A  2.5 13.4  109  1638    6   DROME:AF-Q9VDY1-F1 CHROMATIN-REMODELING ATPASE INO80;
2230:  ej8d-A  2.5  3.4   55   124   11   DROME:AF-Q9VTB4-F1 NADH DEHYDROGENASE (UBIQUINONE) 13 KDA B SUBUNIT;
2231:  emwj-A  2.5  5.1  117   471    6   DROME:AF-Q7K5N4-F1 UBIQUITIN CARBOXYL-TERMINAL HYDROLASE CALYPSO;
2232:  em6i-A  2.5  8.9  134   470    9   DROME:AF-Q9W593-F1 EG:BACN32G11.2 PROTEIN;
2233:  ej62-A  2.5  8.4  105   836    7   DROME:AF-M9MSL3-F1 HSC70CB, ISOFORM G;
2234:  efs2-A  2.5 11.4   81   741    6   DROME:AF-Q9W064-F1 DBX;
2235:  ehy9-A  2.5 18.5   96   900    5   DROME:AF-Q9NJG9-F1 POLYCOMB PROTEIN SU(Z)12;
2236:  ed2y-A  2.5  7.0  120   351    4   DROME:AF-Q9VST8-F1 LD38503P;
2237:  ejwe-A  2.5 17.2   77   305    4   DROME:AF-Q9VQ51-F1 UNCHARACTERIZED PROTEIN, ISOFORM A;
2238:  emm1-A  2.5  7.0   75   229    4   DROME:AF-Q9VCZ7-F1 UNCHARACTERIZED PROTEIN;
2239:  eiq2-A  2.5  6.1  111   511    8   DROME:AF-Q9VM69-F1 CG10206-PA;
2240:  ejzd-A  2.5  6.9  142   951    5   DROME:AF-M9ND25-F1 SMOG, ISOFORM D;
2241:  ee4b-A  2.5 20.5   88   225    8   DROME:AF-O77424-F1 EG:114D9.1 PROTEIN;
2242:  efu2-A  2.5 12.4   87   425    7   DROME:AF-Q9VGV1-F1 RE54776P;
2243:  ec6v-A  2.5  9.2  136   701    6   DROME:AF-Q9VKA3-F1 ZINC TRANSPORTER 33D, ISOFORM B;
2244:  eiqy-A  2.5 27.9  143  1319    4   DROME:AF-Q9VPV8-F1 IA-2 PROTEIN TYROSINE PHOSPHATASE, ISOFORM C;
2245:  eizt-A  2.5  9.7   84   311    7   DROME:AF-Q9VLW8-F1 LD06392P;
2246:  eix5-A  2.5  1.8   32    32    9   DROME:AF-M9NET3-F1 UNCHARACTERIZED PROTEIN;
2247:  eioy-A  2.5  7.4   97   573   13   DROME:AF-Q9VME9-F1 PICKPOCKET 7;
2248:  ei6x-A  2.5  3.7   73   200    7   DROME:AF-O77259-F1 EG:115C2.5 PROTEIN;
2249:  em5o-A  2.5 15.8  165   689    5   DROME:AF-Q9VL61-F1 FI22810P1;
2250:  emv5-A  2.5 14.0  103   776   13   DROME:AF-Q7KSF5-F1 FI11917P;
2251:  eleo-A  2.5 10.2   75   432   11   DROME:AF-Q9W3V1-F1 CHITINASE 11;
2252:  ee5b-A  2.5 18.3  149   687   11   DROME:AF-Q9VJZ7-F1 RIBOSOMAL RNA PROCESSING PROTEIN 1 HOMOLOG;
2253:  ekmb-A  2.5  5.3  125   527    3   DROME:AF-A1Z8H3-F1 UNCHARACTERIZED PROTEIN;
2254:  ee6e-A  2.5 13.7   74   496    8   DROME:AF-Q9W135-F1 RNASE NYN DOMAIN-CONTAINING PROTEIN;
2255:  edvg-A  2.5  5.2   54   598    2   DROME:AF-Q9V4F4-F1 LD29161P;
2256:  emp8-A  2.5  4.4  116   327    7   DROME:AF-Q9VRJ3-F1 GDAP1, ISOFORM A;
2257:  ed1u-A  2.5  7.0  136   781    6   DROME:AF-Q9VQS4-F1 SPINDLY;
2258:  ehp5-A  2.5  4.3   58    86   12   DROME:AF-Q9VK90-F1 GEO09660P1;
2259:  ed3x-A  2.5  5.5  113   917   15   DROME:AF-P35220-F1 CATENIN ALPHA;
2260:  egwz-A  2.5 10.3   60   145    5   DROME:AF-Q4V4I1-F1 IP04056P;
2261:  eifn-A  2.5  2.2   40    42   10   DROME:AF-F3YDA1-F1 FI14730P;
2262:  emms-A  2.5  9.7   91   377    5   DROME:AF-Q9U6L5-F1 EJACULATORY BULB-SPECIFIC PROTEIN 1;
2263:  ejth-A  2.5 11.1  161   401    9   DROME:AF-Q9VME1-F1 FI01864P;
2264:  efhn-A  2.5 12.7  102   633    4   DROME:AF-P11146-F1 HEAT SHOCK 70 KDA PROTEIN COGNATE 2;
2265:  ekfp-A  2.5  8.9   69  1000    7   DROME:AF-Q9W1M8-F1 INTEGRIN ALPHA-PS5;
2266:  ekc4-A  2.5  3.9   61    97    3   DROME:AF-Q07892-F1 ECLOSION HORMONE;
2267:  eiy1-A  2.5  8.6   82   253    5   DROME:AF-Q9W0G6-F1 AUGMIN COMPLEX SUBUNIT MSD5;
2268:  ehwu-A  2.5 18.3   74   529    7   DROME:AF-Q9VA17-F1 SOX100B;
2269:  ec5x-A  2.5 13.5   80   108    6   DROME:AF-Q9VE99-F1 GEO12060P1;
2270:  ej7b-A  2.5  5.2   84   561    6   DROME:AF-A1Z8P2-F1 IONOTROPIC RECEPTOR 48C;
2271:  empb-A  2.5  3.6   45    90    4   DROME:AF-Q9VVG5-F1 RH19679P;
2272:  elgt-A  2.5 14.4  110   898    2   DROME:AF-A0A0B4K6W9-F1 HEPHAESTUS, ISOFORM Y;
2273:  eje9-A  2.5 17.7   93   532   10   DROME:AF-Q9VVC8-F1 LD23434P;
2274:  eg3p-A  2.5 29.6   88   601    2   DROME:AF-Q7JY80-F1 M-SPONDIN, ISOFORM A;
2275:  eibk-A  2.5 10.3   91  2167    7   DROME:AF-Q9V3Z6-F1 MYOSIN-VIIA;
2276:  edzq-A  2.5  8.7   87   189    1   DROME:AF-Q0IGT4-F1 COUSIN OF ATONAL;
2277:  ec3w-A  2.5  7.3  113   831    4   DROME:AF-Q9VHB4-F1 UNCHARACTERIZED PROTEIN, ISOFORM A;
2278:  ei7o-A  2.5  4.5   65   536    6   DROME:AF-Q9Y091-F1 PRE-MRNA-SPLICING REGULATOR FEMALE-LETHAL(2)D;
2279:  eilk-A  2.5 12.0  111  1162    5   DROME:AF-A8JUM9-F1 UNCHARACTERIZED PROTEIN, ISOFORM E;
2280:  elg2-A  2.5  3.2   44   189    7   DROME:AF-Q9VLC4-F1 IP07252P;
2281:  ehb7-A  2.5  6.6   64   918    5   DROME:AF-Q9VT19-F1 UNCHARACTERIZED PROTEIN;
2282:  edl5-A  2.5 13.8  143  1038    9   DROME:AF-Q9VZ07-F1 KINESIN ASSOCIATED PROTEIN 3, ISOFORM G;
2283:  eg4q-A  2.5  5.3  133  1411    8   DROME:AF-Q9VKJ3-F1 NUCLEAR PORE COMPLEX PROTEIN NUP160 HOMOLOG;
2284:  ejps-A  2.5  3.3   94   179   10   DROME:AF-Q9VAM9-F1 GUANOSINE-3',5'-BIS(DIPHOSPHATE) 3'-PYROPHOSPHOHY
2285:  ejrg-A  2.5  9.5   76   148    8   DROME:AF-B8A402-F1 GEO02264P1;
2286:  ee4p-A  2.5 15.7   86   826    5   DROME:AF-Q9W349-F1 PROTEIN LOZENGE;
2287:  ef2y-A  2.5  8.1   89   181    9   DROME:AF-Q9VS01-F1 MIS12;
2288:  elkp-A  2.5  7.8   57   398    5   DROME:AF-Q9VCV3-F1 LD46938P;
2289:  edvx-A  2.5  6.1   78   576    6   DROME:AF-P52304-F1 SERINE/THREONINE-PROTEIN KINASE POLO;
2290:  ee4d-A  2.5 11.1   61   191    2   DROME:AF-Q9VI02-F1 UNCHARACTERIZED PROTEIN, ISOFORM A;
2291:  eikt-A  2.5  5.0  127  1001   11   DROME:AF-Q9VT41-F1 INTEGRATOR COMPLEX SUBUNIT 7;
2292:  emto-A  2.5  9.9  136   705    6   DROME:AF-Q9VF81-F1 PROTEIN O-MANNOSYL-TRANSFERASE TMTC4;
2293:  ehtg-A  2.5 15.7   91   438    8   DROME:AF-Q9VMN3-F1 UNCHARACTERIZED PROTEIN, ISOFORM C;
2294:  ef6o-A  2.5 13.4   70   349    9   DROME:AF-P25722-F1 HEPARIN SULFATE O-SULFOTRANSFERASE;
2295:  ed8n-A  2.5 17.4   93   240    8   DROME:AF-A8JNT7-F1 HEAT SHOCK PROTEIN COGNATE 20;
2296:  ees6-A  2.5  8.4   91   132    5   DROME:AF-Q6GUR9-F1 ACP53C14B;
2297:  ej44-A  2.5  6.3  163   585    6   DROME:AF-Q7KTJ8-F1 UNCHARACTERIZED PROTEIN, ISOFORM B;
2298:  ejhe-A  2.5  3.5   75   258    8   DROME:AF-Q9VS38-F1 MEDIATOR OF RNA POLYMERASE II TRANSCRIPTION SUBUN
2299:  edus-A  2.5  6.4   68   305    6   DROME:AF-Q0KI27-F1 UNCHARACTERIZED PROTEIN, ISOFORM A;
2300:  ehw4-A  2.5  7.4  121   326    7   DROME:AF-Q9VLP9-F1 POLYPRENOL REDUCTASE;
2301:  ekk7-A  2.5 11.0  154   503    8   DROME:AF-A1ZAI1-F1 DOLICHOL KINASE;
2302:  eh3r-A  2.5 19.2   93   501    9   DROME:AF-Q9V773-F1 PROBABLE CYTOCHROME P450 6A20;
2303:  elmo-A  2.5  4.3  122   961    7   DROME:AF-O46037-F1 VINCULIN;
2304:  efge-A  2.5  7.1  128  2455    5   DROME:AF-Q9VE34-F1 ECTOPIC P GRANULES PROTEIN 5 HOMOLOG;
2305:  ek15-A  2.5 12.9  119  1211    8   DROME:AF-Q9VSP0-F1 IP13783P;
2306:  ejkf-A  2.5  8.2  151   869    3   DROME:AF-A0A0B4K6B9-F1 UNCHARACTERIZED PROTEIN, ISOFORM D;
2307:  edjk-A  2.5  5.7  128   382    6   DROME:AF-Q9W3G7-F1 LD42063P;
2308:  efcp-A  2.5  4.9  137   591    9   DROME:AF-Q8SYP8-F1 RE47911P;
2309:  eizu-A  2.5 12.2   84   408   11   DROME:AF-A1ZBM7-F1 IONOTROPIC RECEPTOR 56B;
2310:  ei2a-A  2.5  9.8  112   797    4   DROME:AF-Q9VQN3-F1 GH01206P;
2311:  eijs-A  2.5  7.4  174  1123    7   DROME:AF-Q9VK50-F1 ADENYLYL CYCLASE X E;
2312:  ekdo-A  2.5 16.1   88   448    7   DROME:AF-Q9VJU8-F1 GH23407P;
2313:  ekef-A  2.5 13.7  104   610    4   DROME:AF-Q9VPM7-F1 IP13529P;
2314:  ehjg-A  2.5 19.5   94   409    7   DROME:AF-O46341-F1 PROTEIN A6;
2315:  edjo-A  2.5 14.9  179  1009    7   DROME:AF-A8QI34-F1 SODIUM/POTASSIUM-TRANSPORTING ATPASE SUBUNIT ALPH
2316:  elr6-A  2.5 11.5  110   447   11   DROME:AF-A1ZAM7-F1 CAAX PRENYL PROTEASE;
2317:  ej9n-A  2.5 14.8   74   218   11   DROME:AF-A0A0B4KI01-F1 UNCHARACTERIZED PROTEIN, ISOFORM B;
2318:  eela-A  2.4 15.6  119   557   12   DROME:AF-Q9VTG5-F1 AARF DOMAIN CONTAINING KINASE 5, ISOFORM A;
2319:  ej1v-A  2.4  9.4   77   520    9   DROME:AF-Q9VH81-F1 PROTEIN-SERINE/THREONINE PHOSPHATASE;
2320:  efh8-A  2.4 17.4   65   580    2   DROME:AF-Q9VMR2-F1 LP04777P;
2321:  egrc-A  2.4  8.1  142  1111    6   DROME:AF-Q9W037-F1 UNCHARACTERIZED PROTEIN, ISOFORM C;
2322:  efje-A  2.4  4.9  101   485    8   DROME:AF-Q7KT15-F1 FI19307P1;
2323:  eghm-A  2.4  7.4  146   927    8   DROME:AF-Q8IRD5-F1 AT25231P;
2324:  el8u-A  2.4  7.0   95   448    7   DROME:AF-Q9VZG8-F1 RT03134P;
2325:  ejhm-A  2.4 16.7  173  1060    6   DROME:AF-Q9VXG7-F1 PHOSPHOLIPID-TRANSPORTING ATPASE;
2326:  ee5w-A  2.4  5.5  119   535   13   DROME:AF-Q9W3W7-F1 LP14756P;
2327:  ehx8-A  2.4 14.8   75   603    4   DROME:AF-Q9VR42-F1 SERINE/THREONINE-PROTEIN KINASE RIO3;
2328:  elae-A  2.4  6.1   83   457    5   DROME:AF-Q9W379-F1 LD37736P;
2329:  emt6-A  2.4  6.9   76   599    5   DROME:AF-Q9W2B5-F1 PICKPOCKET 9, ISOFORM A;
2330:  el8v-A  2.4  4.4   93   142    5   DROME:AF-A2VER2-F1 IP18228P;
2331:  eiyj-A  2.4  6.7  145   466    8   DROME:AF-Q9W2E4-F1 GPI MANNOSYLTRANSFERASE 1;
2332:  ecu4-A  2.4  5.1   75   141    4   DROME:AF-Q9VF08-F1 MITOCHONDRIAL IMPORT INNER MEMBRANE TRANSLOCASE S
2333:  eh1e-A  2.4 17.0  189  1517    7   DROME:AF-Q7KTG6-F1 PHOSPHOLIPID-TRANSPORTING ATPASE;
2334:  ect6-A  2.4  6.9   57    87    5   DROME:AF-P0DKM0-F1 CYTOCHROME C OXIDASE ASSEMBLY FACTOR 3, MITOCHOND
2335:  ec1g-A  2.4  8.2   55   542    9   DROME:AF-Q9W3L5-F1 DM7 FAMILY PROTEIN CG15333;
2336:  eh76-A  2.4 16.1   93   466    8   DROME:AF-Q9VCT6-F1 UNCHARACTERIZED PROTEIN;
2337:  ekxp-A  2.4  4.5  156  1130    7   DROME:AF-Q9VK53-F1 AT30656P;
2338:  ef1p-A  2.4 16.5   88   504    9   DROME:AF-C0HDP4-F1 MIP05618P;
2339:  efs8-A  2.4 11.2  129   340    5   DROME:AF-Q9VNT9-F1 FI20175P1;
2340:  elxy-A  2.4 18.8  111   654    6   DROME:AF-Q9VAP2-F1 AUGMIN COMPLEX SUBUNIT DGT6;
2341:  ek6e-A  2.4 10.3   66    78    6   DROME:AF-E1JI98-F1 GEO02452P1;
2342:  edde-A  2.4 14.1   95   567    8   DROME:AF-A1ZBM8-F1 IONOTROPIC RECEPTOR 56C;
2343:  ekfl-A  2.4  4.7  119   795    8   DROME:AF-Q9W3G6-F1 NICOTINIC ACETYLCHOLINE RECEPTOR ALPHA3, ISOFORM
2344:  efpw-A  2.4 10.9   74   155    7   DROME:AF-Q8SYR5-F1 GEO07715P1;
2345:  eij5-A  2.4  3.1   44    55    5   DROME:AF-Q9XY35-F1 CYTOCHROME B-C1 COMPLEX SUBUNIT 9;
2346:  ef1i-A  2.4 26.5  100   590    8   DROME:AF-Q9VUT6-F1 POLYPEPTIDE N-ACETYLGALACTOSAMINYLTRANSFERASE 8;
2347:  el7u-A  2.4 25.3  119  1507    4   DROME:AF-Q24167-F1 PROTEIN SIMILAR;
2348:  eewg-A  2.4 11.7  136   487    6   DROME:AF-Q9VGY1-F1 AT01605P;
2349:  eh96-A  2.4  5.1  114   254    6   DROME:AF-Q9VAJ0-F1 GH04784P;
2350:  ehxa-A  2.4 12.1   78   177    5   DROME:AF-Q9VZV8-F1 LD46404P;
2351:  ei03-A  2.4 18.3  107   815    4   DROME:AF-Q7JZ94-F1 CUTICULAR PROTEIN 50CA;
2352:  eg7b-A  2.4  9.7  107   525    6   DROME:AF-Q9VVU5-F1 COP9 SIGNALOSOME COMPLEX SUBUNIT 1B;
2353:  ejxz-A  2.4  4.8   97   518    7   DROME:AF-Q9VLU7-F1 GH07959P;
2354:  ef0q-A  2.4  5.7   54    83    4   DROME:AF-Q6IH01-F1 HDC03974;
2355:  eehg-A  2.4 19.6   94   623    3   DROME:AF-P51140-F1 SEGMENT POLARITY PROTEIN DISHEVELLED;
2356:  efr8-A  2.4  6.1  119  1302    7   DROME:AF-Q00449-F1 MULTIDRUG RESISTANCE PROTEIN HOMOLOG 49;
2357:  em4e-A  2.4 16.2   97   869   11   DROME:AF-Q9VZ82-F1 LEUCYL-TRNA SYNTHETASE;
2358:  ehb4-A  2.4  4.6  106   379   11   DROME:AF-Q9VEA6-F1 AAR2 SPLICING FACTOR HOMOLOG;
2359:  eke2-A  2.4  7.7   70   133    7   DROME:AF-Q9VN64-F1 AT12891P;
2360:  egec-A  2.4  9.3  124   549    5   DROME:AF-Q9VPP9-F1 BARDET-BIEDL SYNDROME 8;
2361:  ekmq-A  2.4 27.9   97  1788   10   DROME:AF-Q9VE13-F1 WISKOTT-ALDRICH SYNDROME PROTEIN FAMILY MEMBER;
2362:  em4c-A  2.4  6.3  108   315    6   DROME:AF-Q95SH7-F1 GH26007P;
2363:  ei36-A  2.4 18.3  109   581    6   DROME:AF-X2JCF3-F1 RHO GTPASE ACTIVATING PROTEIN AT 16F, ISOFORM E;
2364:  ediw-A  2.4 21.6   92   283    5   DROME:AF-Q8SY96-F1 NFU1 IRON-SULFUR CLUSTER SCAFFOLD HOMOLOG, MITOCH
2365:  eh3p-A  2.4 18.1  109   463    3   DROME:AF-P13468-F1 DNA-BINDING PROTEIN K10;
2366:  eiru-A  2.4  5.6  101   217    7   DROME:AF-Q7K527-F1 GH14950P;
2367:  el7a-A  2.4  7.3  127   477   10   DROME:AF-Q9V395-F1 BCDNA.LD28419;
2368:  eh34-A  2.4 15.8  105   721   10   DROME:AF-Q9VMU5-F1 PROTEIN QUICK-TO-COURT;
2369:  eg7n-A  2.4 15.0  108   536    8   DROME:AF-Q9VE00-F1 PROBABLE CYTOCHROME P450 12A4, MITOCHONDRIAL;
2370:  ekod-A  2.4 15.6   79    88    8   DROME:AF-X2JEC8-F1 UNCHARACTERIZED PROTEIN;
2371:  effp-A  2.4 23.6   96   613    7   DROME:AF-Q9VBJ6-F1 PROTEIN TWEETY HOMOLOG;
2372:  emah-A  2.4  5.0  165   738    5   DROME:AF-Q9W366-F1 RE59932P;
2373:  efmo-A  2.4 10.7  141  1690    9   DROME:AF-Q86B52-F1 UNCHARACTERIZED PROTEIN;
2374:  emu3-A  2.4  5.1   54    63    4   DROME:AF-D0IQC0-F1 MIP12466P;
2375:  ed4g-A  2.4  6.2  124   765    6   DROME:AF-P25991-F1 PROTEIN SUPPRESSOR OF FORKED;
2376:  emlx-A  2.4  6.2   72   724    4   DROME:AF-Q7K569-F1 GLYCEROL-3-PHOSPHATE DEHYDROGENASE;
2377:  ef8n-A  2.4 18.5   98   673    6   DROME:AF-Q9VW10-F1 NUCLEOLAR PROTEIN 11;
2378:  emjc-A  2.4 16.0   65   269    5   DROME:AF-Q8IMU0-F1 IP09871P;
2379:  ekwm-A  2.4  8.0   76  1420    5   DROME:AF-Q7KMH9-F1 BCDNA.LD26050;
2380:  ek48-A  2.4 19.7   69   302    4   DROME:AF-Q9VNN1-F1 OSIRIS 11;
2381:  eigh-A  2.4 11.4  133   509    5   DROME:AF-O76924-F1 POTENTIAL E3 UBIQUITIN-PROTEIN LIGASE ARIADNE-2;
2382:  ehwf-A  2.4 11.0   77   672    6   DROME:AF-Q8IP70-F1 DPR-INTERACTING PROTEIN KAPPA, ISOFORM A;
2383:  eggl-A  2.4  4.5   97   155    6   DROME:AF-M9NEY2-F1 UNCHARACTERIZED PROTEIN;
2384:  eh0m-A  2.4  4.6  127   540    6   DROME:AF-Q9VA63-F1 PROCOLLAGEN-PROLINE 4-DIOXYGENASE;
2385:  ec2p-A  2.4  5.7   99   139    2   DROME:AF-Q8T975-F1 AT18358P;
2386:  egi9-A  2.4 16.0   78   306   13   DROME:AF-Q9VNP0-F1 OSIRIS 18;
2387:  ee98-A  2.4  5.1   87  1099    5   DROME:AF-Q9VMS5-F1 BUB1 KINASE, ISOFORM A;
2388:  ejf1-A  2.4 16.5   82   512    9   DROME:AF-Q95RQ1-F1 LD16414P;
2389:  edyx-A  2.4  8.7   89   146    9   DROME:AF-Q9VYX5-F1 TRANSMEMBRANE PROTEIN 242;
2390:  egi4-A  2.4  7.6  116  1878    3   DROME:AF-A8DY93-F1 SLOWPOKE 2, ISOFORM D;
2391:  ehj2-A  2.4 15.9  171  1017    8   DROME:AF-Q7KU30-F1 EARLY GENE AT 23, ISOFORM C;
2392:  eg6i-A  2.4  8.6   79   514    3   DROME:AF-Q86BJ3-F1 HEPARAN SULFATE 2-O-SULFOTRANSFERASE PIPE;
2393:  eczx-A  2.4 13.1   69    88    0   DROME:AF-F3YD72-F1 SD23574P;
2394:  ed6d-A  2.4 10.6  127  1002   11   DROME:AF-Q0E8N6-F1 CLUMSY, ISOFORM B;
2395:  edtg-A  2.4  7.1   81   353    6   DROME:AF-Q9VNW1-F1 LD30543P;
2396:  ej8p-A  2.4 11.8   58   450   10   DROME:AF-Q9W4G4-F1 BOILERMAN;
2397:  ej9m-A  2.4 17.6  107  1560    8   DROME:AF-Q9VFD3-F1 UNCHARACTERIZED PROTEIN, ISOFORM B;
2398:  egra-A  2.4  8.2   88   755    8   DROME:AF-Q9VMX6-F1 SWI/SNF-RELATED MATRIX-ASSOCIATED ACTIN-DEPENDENT
2399:  ek4f-A  2.4 11.7   93   266    5   DROME:AF-Q9VT69-F1 PHOSPHATIDYLINOSITOL-4,5-BISPHOSPHATE 4-PHOSPHATA
2400:  eedt-A  2.4 15.0   92  1156    8   DROME:AF-Q02645-F1 PROTEIN HU-LI TAI SHAO;
2401:  emqy-A  2.4 13.3   83   513    5   DROME:AF-Q9VRA1-F1 UNCHARACTERIZED PROTEIN, ISOFORM B;
2402:  embo-A  2.4  3.8  101   389    5   DROME:AF-Q24276-F1 HSP90 CO-CHAPERONE CDC37;
2403:  efcc-A  2.4 12.6  148  1684    7   DROME:AF-Q9VLT1-F1 PROTEIN MON2 HOMOLOG;
2404:  egq6-A  2.4  7.6   88   195    1   DROME:AF-Q9VGJ5-F1 PROTEIN FER3;
2405:  ej90-A  2.4  3.1   42    83   10   DROME:AF-X2J761-F1 UNCHARACTERIZED PROTEIN;
2406:  elpp-A  2.4  9.5  131  1054    5   DROME:AF-Q7JV09-F1 GH28348P;
2407:  eiej-A  2.4  5.5  114   441    8   DROME:AF-Q9VPQ8-F1 NICOTINIC ACETYLCHOLINE RECEPTOR BETA 3 (DBETA3)
2408:  eejz-A  2.4  8.8   97   841    6   DROME:AF-Q9V3Q9-F1 IP03705P;
2409:  edit-A  2.4  6.9  106  1031    3   DROME:AF-B6JUP5-F1 SISTER CHROMATID COHESION PROTEIN SOLO;
2410:  ejdw-A  2.4 12.0   80   319    5   DROME:AF-Q8IPY9-F1 MIP05340P;
2411:  elvz-A  2.4 14.5  121   666    5   DROME:AF-Q9VPM3-F1 GH27858P;
2412:  emaj-A  2.4  9.2  126   485    8   DROME:AF-Q9W0E9-F1 STEM CELL TUMOR, ISOFORM B;
2413:  egmr-A  2.4  8.7  129   467    5   DROME:AF-M9PFR2-F1 TMS1, ISOFORM F;
2414:  ehd9-A  2.4  7.9   64    67    6   DROME:AF-E1JH12-F1 UNCHARACTERIZED PROTEIN;
2415:  ega4-A  2.4 12.1   82   970    9   DROME:AF-Q9VAW1-F1 MOCA-CYP, ISOFORM A;
2416:  emwv-A  2.4  8.0  144   796    7   DROME:AF-Q9VAP3-F1 CHOLINE TRANSPORTER-LIKE 2;
2417:  edro-A  2.4 12.8  131  1078    8   DROME:AF-Q8I077-F1 BCDNA.LD22910;
2418:  ely7-A  2.4  6.2   56   271    5   DROME:AF-Q9VQB9-F1 GH20409P;
2419:  ekp9-A  2.4 12.4   75    99   11   DROME:AF-A1Z8T3-F1 GEO10360P1;
2420:  eidk-A  2.4 10.7   66    82    9   DROME:AF-E1JGX1-F1 SEMINAL FLUID PROTEIN 60F, ISOFORM A;
2421:  emgs-A  2.4 12.7  116   194    8   DROME:AF-Q7K1B3-F1 GH26058P;
2422:  el1m-A  2.4  2.3   41    63   12   DROME:AF-Q9VR93-F1 PUTATIVE 60S RIBOSOMAL PROTEIN L33;
2423:  ek9a-A  2.4  8.7  124   513    6   DROME:AF-Q9VPE3-F1 FI23527P1;
2424:  eltz-A  2.4 10.5  143   622    2   DROME:AF-P48456-F1 SERINE/THREONINE-PROTEIN PHOSPHATASE 2B CATALYTIC
2425:  emrd-A  2.4  8.9  103   633    6   DROME:AF-Q7K3R0-F1 GH17657P;
2426:  egng-A  2.4  1.5   38   312    5   DROME:AF-A8DZ27-F1 DEFECTIVE PROBOSCIS EXTENSION RESPONSE 7, ISOFORM
2427:  ek1j-A  2.4  7.1   61   454   11   DROME:AF-Q8INB4-F1 UNCHARACTERIZED PROTEIN, ISOFORM B;
2428:  ed76-A  2.4  5.5  103  1895   12   DROME:AF-A8JQ65-F1 DIACYLGLYCEROL KINASE ETA;
2429:  ekwv-A  2.4 18.1   84   628    8   DROME:AF-Q9V877-F1 KINESIN-LIKE PROTEIN SUBITO;
2430:  egkg-A  2.4  4.4   50    71    2   DROME:AF-A8DYL7-F1 GEO12759P1;
2431:  ecwj-A  2.4  7.1   78   232    6   DROME:AF-Q9VP13-F1 39S RIBOSOMAL PROTEIN L59, MITOCHONDRIAL;
2432:  elb5-A  2.4 25.7   94   301    0   DROME:AF-Q9W3J6-F1 FI06457P;
2433:  ek6y-A  2.4  6.1   80   162    8   DROME:AF-Q9V3Z8-F1 AT18988P;
2434:  efw3-A  2.4 14.6  115   677    8   DROME:AF-Q9VRK9-F1 KINESIN-LIKE PROTEIN;
2435:  ekr1-A  2.4 13.8  106  1080    9   DROME:AF-Q9VH80-F1 UNCHARACTERIZED PROTEIN;
2436:  ejha-A  2.4  8.9  104   627    5   DROME:AF-Q9VL96-F1 PESCADILLO HOMOLOG;
2437:  eexo-A  2.4  4.7   92   257    7   DROME:AF-Q86BM3-F1 UNCHARACTERIZED PROTEIN;
2438:  eklt-A  2.4 10.8   87   791   10   DROME:AF-P83097-F1 PUTATIVE TYROSINE-PROTEIN KINASE WSCK;
2439:  em58-A  2.4  8.9   93   156    5   DROME:AF-A8DT49-F1 IP17185P3;
2440:  emk8-A  2.4 22.7   88   351    6   DROME:AF-Q9VNN0-F1 OSIRIS 10A;
2441:  ejwf-A  2.4  4.5  103   174   10   DROME:AF-Q9VHS6-F1 COPPER TRANSPORTER;
2442:  ejp2-A  2.4  5.4   66   202    6   DROME:AF-A1Z765-F1 UNCHARACTERIZED PROTEIN, ISOFORM A;
2443:  eh0r-A  2.4  8.9  126   808    6   DROME:AF-Q5BIA9-F1 RE10908P;
2444:  eggw-A  2.4 10.4  126   438   10   DROME:AF-Q9V3W6-F1 INNEXIN INX7;
2445:  efca-A  2.4 13.7   77   225    1   DROME:AF-Q9VVN2-F1 PROBABLE 28S RIBOSOMAL PROTEIN S26, MITOCHONDRIAL
2446:  ee7b-A  2.4  5.9  106   177    8   DROME:AF-X2JF29-F1 GLUTATHIONE TRANSFERASE;
2447:  el8s-A  2.4 11.3   58    61    7   DROME:AF-F2FB65-F1 MIP07237P;
2448:  elp4-A  2.4 14.8  162   952    5   DROME:AF-Q8I0D4-F1 RE20510P;
2449:  ee3o-A  2.4 17.5   80   487    5   DROME:AF-Q9VE73-F1 GH17724P;
2450:  efty-A  2.4  5.0   50    80    4   DROME:AF-C0PPJ8-F1 MIP06325P;
2451:  efg9-A  2.4 10.9   82   588    5   DROME:AF-Q9VQH7-F1 UNCHARACTERIZED PROTEIN;
2452:  efob-A  2.4  4.7   66   183    6   DROME:AF-X2J753-F1 UNCHARACTERIZED PROTEIN, ISOFORM C;
2453:  edft-A  2.4 14.1   84   340    8   DROME:AF-Q9VPB4-F1 UNCHARACTERIZED PROTEIN;
2454:  ej8t-A  2.4  8.2  107   250   10   DROME:AF-A1Z6U7-F1 TETRASPANIN 42EP, ISOFORM A;
2455:  eg70-A  2.4  7.4  125  1066   10   DROME:AF-Q9VSB2-F1 UNCHARACTERIZED PROTEIN, ISOFORM A;
2456:  ekbv-A  2.4  2.1   42    68    5   DROME:AF-X2JGJ5-F1 UNCHARACTERIZED PROTEIN;
2457:  ee3h-A  2.4  7.9   80   176    6   DROME:AF-Q7JZ51-F1 INSENSIBLE, ISOFORM A;
2458:  elqa-A  2.4 10.6  106   198    7   DROME:AF-Q8IMK8-F1 DUF725 DOMAIN-CONTAINING PROTEIN;
2459:  eisr-A  2.4  7.8  107   227    5   DROME:AF-Q7JWV7-F1 TETRASPANIN;
2460:  eitd-A  2.4 16.0  101   868    7   DROME:AF-Q9VDH6-F1 IONOTROPIC RECEPTOR 93A;
2461:  eddt-A  2.4 19.1   98   285    4   DROME:AF-Q7K1C3-F1 GH22096P;
2462:  eh59-A  2.4  9.2  114  1004    7   DROME:AF-Q9W1K4-F1 EGALITARIAN, ISOFORM B;
2463:  ek4t-A  2.4 12.1  127   466    9   DROME:AF-A0A1Z1CGZ4-F1 UNCHARACTERIZED PROTEIN, ISOFORM C;
2464:  eds1-A  2.4 20.0  104   297    8   DROME:AF-A1Z8D5-F1 FI20187P1;
2465:  eknp-A  2.4  7.7  115   932    8   DROME:AF-Q0KI00-F1 AMINOPEPTIDASE;
2466:  elqz-A  2.4  6.0   52   493    4   DROME:AF-Q7KN79-F1 PROTEIN LTV1 HOMOLOG;
2467:  emrj-A  2.4  6.9  112  1169   10   DROME:AF-Q9VGA4-F1 MBD-R2;
2468:  eh4p-A  2.4  7.3   88   338    3   DROME:AF-P26270-F1 26S PROTEASOME NON-ATPASE REGULATORY SUBUNIT 7;
2469:  emz3-A  2.4  6.5  125   633    6   DROME:AF-Q9VYI8-F1 UNCHARACTERIZED PROTEIN;
2470:  ejm0-A  2.4 14.9   79   287    1   DROME:AF-Q9W376-F1 NEUFERRICIN HOMOLOG;
2471:  eid4-A  2.4 11.9  115   614    5   DROME:AF-Q9VWK4-F1 IP12869P;
2472:  ec3i-A  2.4 15.2   88   282    7   DROME:AF-Q9VKH5-F1 OSIRIS 21;
2473:  ede2-A  2.4  4.6  105   274    5   DROME:AF-Q9VIK5-F1 RE60872P;
2474:  eeba-A  2.4 16.3   80   160    5   DROME:AF-A0A0C4DHN0-F1 UNCHARACTERIZED PROTEIN;
2475:  eixl-A  2.4  7.6  156   594   11   DROME:AF-Q95ST2-F1 PROTEIN WNTLESS;
2476:  ec92-A  2.4 16.9   73   370   10   DROME:AF-Q24139-F1 PROTEIN COMMISSURELESS 1;
2477:  egod-A  2.4 21.1   81   531    5   DROME:AF-Q9VU84-F1 DREBRIN-LIKE PROTEIN;
2478:  ekmo-A  2.4 12.5  114  1039    4   DROME:AF-Q0KHQ5-F1 SERINE/THREONINE-PROTEIN KINASE TAO;
2479:  efnc-A  2.4  7.2  130   822    4   DROME:AF-Q9W277-F1 VACUOLAR PROTEIN SORTING-ASSOCIATED PROTEIN 35;
2480:  emdv-A  2.4 10.6  131   481    5   DROME:AF-Q9VR82-F1 INNEXIN INX6;
2481:  eexl-A  2.4 29.0  115   395    6   DROME:AF-Q9VM45-F1 NUF2;
2482:  ehw5-A  2.4 14.5   71   309    3   DROME:AF-Q24046-F1 SODIUM/POTASSIUM-TRANSPORTING ATPASE SUBUNIT BETA
2483:  efsz-A  2.4  3.2   54    99    7   DROME:AF-Q6IHH7-F1 HDC02560;
2484:  ej24-A  2.4  5.8  120   831    4   DROME:AF-A4IJ58-F1 IP17195P;
2485:  emwq-A  2.4  5.8   85   272    2   DROME:AF-Q9VHV6-F1 RE31520P;
2486:  el18-A  2.4 10.3  105   207    9   DROME:AF-Q9VHK9-F1 RH02303P;
2487:  ei1j-A  2.4  6.1   73   425    5   DROME:AF-A8DYP1-F1 PICKPOCKET 29, ISOFORM D;
2488:  ee2d-A  2.4  5.1   76   331    4   DROME:AF-Q9VIY1-F1 CG10750 PROTEIN;
2489:  ecvs-A  2.4  9.2  112  1065   11   DROME:AF-M9MSL4-F1 CENTROSOMAL PROTEIN 135KDA, ISOFORM B;
2490:  ei6c-A  2.4  7.3  148   566    8   DROME:AF-Q8MLW5-F1 MAJOR FACILITATOR SUPERFAMILY TRANSPORTER 16, ISO
2491:  ec40-A  2.4  8.6   86   716    5   DROME:AF-Q9W191-F1 IONOTROPIC RECEPTOR 60A;
2492:  ekxv-A  2.4 17.2   70    82    4   DROME:AF-Q6IIQ6-F1 HDC17346;
2493:  ed37-A  2.4  9.5  106   724    4   DROME:AF-Q9V6K3-F1 TYROSINE-PROTEIN KINASE TRANSMEMBRANE RECEPTOR RO
2494:  ecve-A  2.3 12.1  103   649    7   DROME:AF-Q24175-F1 DISCONTINUOUS ACTIN HEXAGON;
2495:  eg4y-A  2.3 12.8   59   114    2   DROME:AF-Q9VGS6-F1 IP05980P;
2496:  ed08-A  2.3 18.6   73   512    4   DROME:AF-B7Z152-F1 UNCHARACTERIZED PROTEIN, ISOFORM C;
2497:  edu1-A  2.3 16.6   95   521    7   DROME:AF-Q9VQF5-F1 CWC25;
2498:  ejnk-A  2.3 10.6   54   212    4   DROME:AF-Q9VS03-F1 FI08349P;
2499:  el46-A  2.3  4.6   95   168    7   DROME:AF-Q9VFY4-F1 UNCHARACTERIZED PROTEIN;
2500:  egn0-A  2.3 13.1   79   241    4   DROME:AF-B9ER12-F1 MICOS COMPLEX SUBUNIT MIC13;
2501:  elpo-A  2.3 13.9   78   289    5   DROME:AF-P18289-F1 TRANSCRIPTION FACTOR AP-1;
2502:  ego7-A  2.3 12.4  171  1020    5   DROME:AF-P22700-F1 CALCIUM-TRANSPORTING ATPASE SARCOPLASMIC/ENDOPLAS
2503:  ecwu-A  2.3 15.1   66  1222    3   DROME:AF-Q9VY54-F1 LD24737P;
2504:  eguw-A  2.3 23.9   87   831    6   DROME:AF-Q6NQZ7-F1 LD40663P;
2505:  ek4p-A  2.3  4.9  156   645    8   DROME:AF-Q7JQF1-F1 OCTOPAMINE RECEPTOR OAMB;
2506:  ed86-A  2.3  6.5  120   236   10   DROME:AF-A0A0B4KHF0-F1 FERRITIN;
2507:  elo5-A  2.3  4.6  114   456    4   DROME:AF-Q94900-F1 GLUTAMATE-GATED CHLORIDE CHANNEL;
2508:  ehui-A  2.3 20.7  104   621    4   DROME:AF-Q9VAT2-F1 DDB1- AND CUL4-ASSOCIATED FACTOR 10 HOMOLOG;
2509:  efqa-A  2.3 25.0   96   782    7   DROME:AF-Q9V3K9-F1 CARNITINE O-PALMITOYLTRANSFERASE;
2510:  eekp-A  2.3 14.5   78   252    3   DROME:AF-Q9VQ53-F1 UNCHARACTERIZED PROTEIN, ISOFORM D;
2511:  ej1g-A  2.3 24.4  119   475    9   DROME:AF-Q9VU71-F1 GH11086P;
2512:  ekzn-A  2.3 11.7   94  1400    6   DROME:AF-Q9VDD2-F1 LD22662P;
2513:  ejdu-A  2.3  5.6  107   989    7   DROME:AF-Q9VB70-F1 LATERAL SIGNALING TARGET PROTEIN 2 HOMOLOG;
2514:  egb0-A  2.3 11.4   72   117    6   DROME:AF-Q9VIM4-F1 UNCHARACTERIZED PROTEIN, ISOFORM B;
2515:  el9x-A  2.3  7.6  107  1836    2   DROME:AF-A8DQW8-F1 CLOSCA;
2516:  eic0-A  2.3  6.8   67   188    9   DROME:AF-Q9W4M8-F1 AUGMIN COMPLEX SUBUNIT DGT4;
2517:  efak-A  2.3 10.7   70    74   11   DROME:AF-Q9VNY1-F1 FI08914P;
2518:  ehge-A  2.3  7.2   59   114    3   DROME:AF-Q9W042-F1 GEO04221P1;
2519:  ef28-A  2.3  4.1   97   238    9   DROME:AF-Q9VQG2-F1 GAMMA-SECRETASE SUBUNIT APH-1;
2520:  edjy-A  2.3  7.0   61    63    3   DROME:AF-C0HKQ7-F1 CECROPIN-A1;
2521:  eka4-A  2.3 15.9   77   453   10   DROME:AF-Q9W3Z4-F1 GH18625P;
2522:  edlq-A  2.3  8.2  103   992    3   DROME:AF-Q9VBX1-F1 NUCLEAR EXPORT MEDIATOR FACTOR NEMF HOMOLOG;
2523:  eh19-A  2.3 13.6   84   290   10   DROME:AF-Q86BM4-F1 IP10109P;
2524:  elsj-A  2.3  7.0  104   224    8   DROME:AF-Q9VZK9-F1 TRANSMEMBRANE PROTEIN 267;
2525:  elkb-A  2.3  5.8   81   149    6   DROME:AF-Q8INQ3-F1 GEO13292P1;
2526:  eeip-A  2.3 23.5   90   503    4   DROME:AF-O46106-F1 SPLICING FACTOR 3A SUBUNIT 3;
2527:  ejp3-A  2.3  3.9   95   136    9   DROME:AF-Q9VHN0-F1 GEO07735P1;
2528:  ee9w-A  2.3  5.4  116   536    7   DROME:AF-B7YZU1-F1 UNCHARACTERIZED PROTEIN, ISOFORM B;
2529:  ejmd-A  2.3  5.7  102   459    6   DROME:AF-Q8IN01-F1 FI06006P;
2530:  ehpw-A  2.3 10.7  151  1998    9   DROME:AF-X2JG15-F1 UNCHARACTERIZED PROTEIN, ISOFORM E;
2531:  ei0i-A  2.3  6.6  128   447    9   DROME:AF-Q9VRE6-F1 GH12419P1;
2532:  eg2o-A  2.3  5.7   53   138    6   DROME:AF-Q9VGW5-F1 GEO08194P1;
2533:  ehc5-A  2.3 14.6   59   114    3   DROME:AF-Q9W5E7-F1 LP07417P;
2534:  ehtf-A  2.3  8.6   76   428    4   DROME:AF-Q9V3V6-F1 26S PROTEASOME REGULATORY COMPLEX SUBUNIT P50;
2535:  ek8y-A  2.3  7.4   56   359    5   DROME:AF-Q9VWW0-F1 CYCLIC AMP RESPONSE ELEMENT-BINDING PROTEIN B;
2536:  eflw-A  2.3  6.1   52  1693    8   DROME:AF-Q04164-F1 PUTATIVE EPIDERMAL CELL SURFACE RECEPTOR;
2537:  elrk-A  2.3  8.7  139  1124    4   DROME:AF-Q8MQJ8-F1 HUNTINGTIN INTERACTING PROTEIN 1;
2538:  el8i-A  2.3  3.4   46   715    2   DROME:AF-Q8MS37-F1 RE15579P;
2539:  eeam-A  2.3  4.5   85   279    2   DROME:AF-Q9VID7-F1 LETHAL (2) K14505, ISOFORM A;
2540:  ehfx-A  2.3  8.7  129   540    7   DROME:AF-Q8T8W3-F1 AT21416P;
2541:  efte-A  2.3 13.9   82   103    4   DROME:AF-M9NE34-F1 UNCHARACTERIZED PROTEIN, ISOFORM A;
2542:  ei0v-A  2.3 14.9   91   395    4   DROME:AF-Q9VR52-F1 PROTEIN TILB;
2543:  elln-A  2.3 15.4   90   280   11   DROME:AF-Q8WTC1-F1 28S RIBOSOMAL PROTEIN S15, MITOCHONDRIAL;
2544:  elgy-A  2.3  6.2  110   223    5   DROME:AF-Q8MLW4-F1 UNCHARACTERIZED PROTEIN, ISOFORM A;
2545:  edwf-A  2.3 15.3   81   302    9   DROME:AF-Q9W0Q3-F1 BLOC-1 RELATED COMPLEX SUBUNIT 6, ISOFORM A;
2546:  ekqx-A  2.3  9.4   71   710   11   DROME:AF-P11420-F1 PROTEIN DAUGHTERLESS;
2547:  eji8-A  2.3  9.3  122   366    3   DROME:AF-Q9VGS1-F1 LD23375P;
2548:  em07-A  2.3  9.1   79   284   11   DROME:AF-C0PDE0-F1 RETICULON-LIKE PROTEIN;
2549:  eg79-A  2.3 14.7   89   704    3   DROME:AF-Q9VIE0-F1 LD14822P;
2550:  eh78-A  2.3 14.3   78   604   12   DROME:AF-B7Z017-F1 UNCHARACTERIZED PROTEIN, ISOFORM B;
2551:  ekm1-A  2.3  7.3  156   500    6   DROME:AF-Q9VKC2-F1 AMINO ACID TRANSPORTER PROTEIN JHI-21;
2552:  ekw3-A  2.3  6.4   93   341   10   DROME:AF-Q9VNU1-F1 RH32172P;
2553:  elrc-A  2.3 11.2  108   981    6   DROME:AF-Q9VIF5-F1 PROTEIN DEADLOCK;
2554:  ejjo-A  2.3 14.3   85   404    6   DROME:AF-Q9VJE3-F1 LD24839P;
2555:  ef0n-A  2.3 15.2  109  1366    5   DROME:AF-A1ZBM3-F1 OUTER SEGMENT 6;
2556:  emky-A  2.3 22.9  100   771    6   DROME:AF-Q9VUR2-F1 LD31322P;
2557:  ed4b-A  2.3 10.7  110   658    5   DROME:AF-A6MHQ4-F1 SODIUM/POTASSIUM-TRANSPORTING ATPASE SUBUNIT
2558:  eduq-A  2.3 10.0  138   441    4   DROME:AF-Q9Y171-F1 BCDNA.GH02220;
2559:  ehku-A  2.3 12.8  117   511    4   DROME:AF-Q9VJT3-F1 AT31519P;
2560:  eknz-A  2.3 14.8  140  1805   11   DROME:AF-M9PCB8-F1 UNCHARACTERIZED PROTEIN, ISOFORM C;
2561:  emrs-A  2.3 16.1  101   769    9   DROME:AF-Q9VVZ0-F1 MALE STERILE (3) 76BA;
2562:  eh3t-A  2.3 14.2   74  1895    7   DROME:AF-Q9VWS5-F1 UNCHARACTERIZED PROTEIN;
2563:  ehf4-A  2.3  7.2   61   294    7   DROME:AF-Q9W4U5-F1 LP21102P;
2564:  em2q-A  2.3  5.9  106   197    7   DROME:AF-Q8IPG8-F1 UNCHARACTERIZED PROTEIN;
2565:  eii4-A  2.3 12.4  102   395    9   DROME:AF-Q8SXF0-F1 MITOCHONDRIAL RIBOSOMAL PROTEIN S9;
2566:  emrk-A  2.3 19.6   86   444   10   DROME:AF-Q00805-F1 PROTEIN GIANT-LENS;
2567:  ef83-A  2.3  5.9  152   503    7   DROME:AF-Q9W3X5-F1 FUMARATE HYDRATASE;
2568:  eg96-A  2.3 13.3  135   546    4   DROME:AF-Q9VS51-F1 CLN7, ISOFORM A;
2569:  ef76-A  2.3  2.9   43   521    2   DROME:AF-Q9VGT4-F1 UDP-GLUCURONOSYLTRANSFERASE;
2570:  eg1m-A  2.3  6.8  138   704    7   DROME:AF-Q9VW76-F1 GH12423P;
2571:  eiqw-A  2.3  9.0   65   210    9   DROME:AF-Q9W3R3-F1 FI06480P;
2572:  eew5-A  2.3  6.6  107   235    7   DROME:AF-Q9VID1-F1 TETRASPANIN;
2573:  efnw-A  2.3  5.6  113   592    6   DROME:AF-Q9VRN1-F1 TRANSMEMBRANE 9 SUPERFAMILY MEMBER;
2574:  ecyv-A  2.3 11.7  111   637    8   DROME:AF-Q9VUW9-F1 PALMITOYLTRANSFERASE HIP14;
2575:  efh6-A  2.3 26.4   75   544    5   DROME:AF-Q7JRE1-F1 RE67001P;
2576:  ekju-A  2.3  6.4  137   973    5   DROME:AF-A0A0B4K6E2-F1 NA/CA-EXCHANGE PROTEIN, ISOFORM G;
2577:  egf6-A  2.3  8.0   62   629   10   DROME:AF-A0A0B4KGE4-F1 CD98 HEAVY CHAIN, ISOFORM G;
2578:  egu7-A  2.3  3.5   43   106    5   DROME:AF-A0A0B4K6E6-F1 UNCHARACTERIZED PROTEIN, ISOFORM C;
2579:  ekda-A  2.3  5.0   91   626    7   DROME:AF-Q8MQK4-F1 URIDINE KINASE;
2580:  eklp-A  2.3  4.6   51   136   10   DROME:AF-F3YD67-F1 GEO02506P1;
2581:  el7z-A  2.3  4.2   50   539   12   DROME:AF-Q9VJH9-F1 UDP-GLYCOSYLTRANSFERASE FAMILY 37 MEMBER E1;
2582:  eeus-A  2.3  5.2   54    96    7   DROME:AF-Q9VN78-F1 GEO10179P1;
2583:  ehk6-A  2.3  5.1   53   817    8   DROME:AF-Q9VS84-F1 FI03225P;
2584:  egrg-A  2.3  5.3   87   611    8   DROME:AF-Q9VCM4-F1 IONOTROPIC RECEPTOR 94E;
2585:  eflb-A  2.3 11.5   85   169    5   DROME:AF-Q9VJW0-F1 UNCHARACTERIZED PROTEIN;
2586:  egit-A  2.3  7.9  111   230    7   DROME:AF-Q9VAK2-F1 UNCHARACTERIZED PROTEIN, ISOFORM A;
2587:  ejxu-A  2.3 21.2   70   429    4   DROME:AF-P10734-F1 ZYGOTIC GAP PROTEIN KNIRPS;
2588:  ef5a-A  2.3  7.0   62   540    3   DROME:AF-Q9VCL3-F1 UDP-GLYCOSYLTRANSFERASE FAMILY 303 MEMBER B2;
2589:  em5x-A  2.3  6.4   83   101    8   DROME:AF-Q9VF43-F1 GEO12016P1;
2590:  eewk-A  2.3 16.8   58   231    3   DROME:AF-Q8MYX4-F1 RE59626P;
2591:  efnj-A  2.3  9.7  123  1809    9   DROME:AF-Q9VDR4-F1 UNCHARACTERIZED PROTEIN, ISOFORM B;
2592:  elh3-A  2.3 13.1  151   877    4   DROME:AF-P27619-F1 DYNAMIN;
2593:  eieb-A  2.3 10.6  105   158    3   DROME:AF-Q9V3S6-F1 BARBU;
2594:  ekrn-A  2.3 16.7   72   163    7   DROME:AF-M9NE27-F1 UNCHARACTERIZED PROTEIN, ISOFORM B;
2595:  ej0b-A  2.3 17.1   82   223    4   DROME:AF-Q9VA18-F1 COILED-COIL-HELIX-COILED-COIL-HELIX DOMAIN CONTAI
2596:  eet7-A  2.3  3.1   44   519   11   DROME:AF-Q9VCL4-F1 IP12025P;
2597:  ed5a-A  2.3  6.1   88   133    6   DROME:AF-A0A6H2EED7-F1 UNCHARACTERIZED PROTEIN;
2598:  eh53-A  2.3 16.2   70   263    6   DROME:AF-M9PFC1-F1 UNCHARACTERIZED PROTEIN, ISOFORM B;
2599:  em00-A  2.3  7.8  138   730    6   DROME:AF-Q9VC06-F1 LD37516P;
2600:  efju-A  2.3 14.5   97   248    8   DROME:AF-A1ZBF1-F1 FI16628P1;
2601:  ej8i-A  2.3 10.7   46    48    2   DROME:AF-A0A0B4K764-F1 UNCHARACTERIZED PROTEIN;
2602:  egzb-A  2.3 25.0  132  1571    8   DROME:AF-O77086-F1 GUANINE NUCLEOTIDE-RELEASING FACTOR 2;
2603:  ec93-A  2.3  6.1   96   658   10   DROME:AF-Q8IQI3-F1 UNCHARACTERIZED PROTEIN, ISOFORM B;
2604:  emzx-A  2.3 10.4   64   129    5   DROME:AF-A0A0S0WGS4-F1 UNCHARACTERIZED PROTEIN, ISOFORM E;
2605:  emh4-A  2.3  8.1  123   378    9   DROME:AF-Q9VMY2-F1 RE15880P;
2606:  eimp-A  2.3  6.1   58  1273    9   DROME:AF-M9NEB2-F1 MYOSIN BINDING SUBUNIT, ISOFORM O;
2607:  ejvl-A  2.3 14.7  100  1052    6   DROME:AF-Q9W554-F1 UNCHARACTERIZED PROTEIN, ISOFORM B;
2608:  eej9-A  2.3 12.8  131   465    8   DROME:AF-Q7K3P6-F1 GH21490P;
2609:  eg5m-A  2.3  6.3   75   344    5   DROME:AF-Q9VAM8-F1 AT13706P;
2610:  ejf7-A  2.3 14.6  138   670   10   DROME:AF-Q9VEY1-F1 UNCHARACTERIZED PROTEIN, ISOFORM A;
2611:  ejju-A  2.3  6.3   86   295    7   DROME:AF-A1Z773-F1 UNCHARACTERIZED PROTEIN;
2612:  eeo3-A  2.3  7.7  105   304    6   DROME:AF-Q9W4X6-F1 TETRASPANIN;
2613:  efcz-A  2.3 19.6   65   262   11   DROME:AF-Q9VUJ4-F1 26S PROTEASOME NON-ATPASE REGULATORY SUBUNIT 8;
2614:  elyy-A  2.3  5.5   61  1331    3   DROME:AF-Q24523-F1 PROTEIN BUNCHED, CLASS 2/F/G ISOFORM;
2615:  eg4l-A  2.3 12.3  108   868    2   DROME:AF-Q7JVW5-F1 LD44919P;
2616:  ei7j-A  2.3 16.6  125   565    2   DROME:AF-Q9VQX0-F1 GH14206P;
2617:  emax-A  2.3 31.2   90   787    6   DROME:AF-Q9VLZ6-F1 FI24007P1;
2618:  ee9g-A  2.3 18.5  105  1044    8   DROME:AF-Q8IRJ7-F1 DIS3 LIKE 3'-5' EXORIBONUCLEASE 2, ISOFORM C;
2619:  el9s-A  2.3  4.9   98   228    5   DROME:AF-P00408-F1 CYTOCHROME C OXIDASE SUBUNIT 2;
2620:  ekub-A  2.3 17.0   58   115    9   DROME:AF-A1ZB49-F1 UNCHARACTERIZED PROTEIN;
2621:  eksa-A  2.3 20.4  114   312    8   DROME:AF-Q9W5W8-F1 RE22677P;
2622:  edbz-A  2.3 14.9  107   894    6   DROME:AF-A1Z838-F1 GPI ETHANOLAMINE PHOSPHATE TRANSFERASE 1;
2623:  ekl4-A  2.3 14.7  122   515    7   DROME:AF-Q9VYG2-F1 BRAHMA-ASSOCIATED PROTEIN OF 60 KDA;
2624:  efiz-A  2.3  7.5  112   228    4   DROME:AF-Q7KJ73-F1 TETRASPANIN;
2625:  eisp-A  2.3  5.6  141   496    7   DROME:AF-Q9VTF5-F1 RE42071P;
2626:  ee5s-A  2.3  9.2   78   343    6   DROME:AF-Q9V9P3-F1 MITOCHONDRIAL IMPORT INNER MEMBRANE TRANSLOCASE S
2627:  ehpl-A  2.3  9.6   66   238    6   DROME:AF-Q9W4U6-F1 RT08049P;
2628:  eh05-A  2.3 12.8   97   421    6   DROME:AF-Q9VN39-F1 RE74585P;
2629:  ei2k-A  2.3 18.5  105  1229    4   DROME:AF-Q9VRX2-F1 VACUOLAR PROTEIN SORTING-ASSOCIATED PROTEIN 8 HOM
2630:  elky-A  2.3  4.4  131   587    6   DROME:AF-Q9W2Z8-F1 UNCHARACTERIZED PROTEIN, ISOFORM C;
2631:  eim6-A  2.3 12.2   92   720    3   DROME:AF-Q7JRQ1-F1 AT21895P;
2632:  ei0q-A  2.3  7.2  134   582    6   DROME:AF-A0A0B4KFK6-F1 UNCHARACTERIZED PROTEIN, ISOFORM B;
2633:  ego2-A  2.3 12.2   76   376    9   DROME:AF-Q9W4X2-F1 HELIX LOOP HELIX PROTEIN 3B;
2634:  ej02-A  2.3 18.1   77   265    1   DROME:AF-Q9VLW1-F1 LECTIN TYPE C;
2635:  efvr-A  2.3  5.1   83   228    1   DROME:AF-Q9VIU6-F1 LD43293P;
2636:  ek58-A  2.3 13.8   67   210    9   DROME:AF-Q9VYT6-F1 RE49489P;
2637:  eerh-A  2.3 25.3  101   530    6   DROME:AF-Q9VG30-F1 UDP-GLYCOSYLTRANSFERASE FAMILY 37 MEMBER A2;
2638:  einu-A  2.3  6.0   83   206    7   DROME:AF-Q9VFQ4-F1 UNCHARACTERIZED PROTEIN;
2639:  ek6c-A  2.3  2.4   44   183    5   DROME:AF-Q9VL26-F1 UNCHARACTERIZED PROTEIN;
2640:  efp3-A  2.3 23.9  128   272    5   DROME:AF-Q9W4D8-F1 UNCHARACTERIZED PROTEIN;
2641:  ei4r-A  2.3 15.8   73    84    8   DROME:AF-B7YZN6-F1 GH02741P2;
2642:  ef7a-A  2.3 20.7  119   266    8   DROME:AF-A8DYC6-F1 UNCHARACTERIZED PROTEIN;
2643:  emw9-A  2.3  7.5   82   542    7   DROME:AF-Q9VVF4-F1 FI08815P;
2644:  ef97-A  2.3 14.2   61   573    2   DROME:AF-Q9VDK9-F1 GH12359P;
2645:  elxs-A  2.3  5.1   58   452    2   DROME:AF-Q8SXY5-F1 RE54525P;
2646:  eh77-A  2.3  5.3  128  1174    7   DROME:AF-Q02280-F1 POTASSIUM VOLTAGE-GATED CHANNEL PROTEIN EAG;
2647:  efbl-A  2.3  7.9  161   517    6   DROME:AF-Q9VB75-F1 GH08870P;
2648:  elqq-A  2.3  6.8   89   191    4   DROME:AF-M9MRG9-F1 UNCHARACTERIZED PROTEIN;
2649:  ek8l-A  2.3  5.9  104   710    8   DROME:AF-Q9VND3-F1 PHOSPHATIDYLINOSITOL 4-KINASE TYPE 2;
2650:  ehgw-A  2.3  6.5  114   606    9   DROME:AF-P25123-F1 GAMMA-AMINOBUTYRIC ACID RECEPTOR SUBUNIT BETA;
2651:  edr7-A  2.3 14.7   83   346    7   DROME:AF-Q9VSH0-F1 IP12463P;
2652:  eio8-A  2.3  7.9  113   411    5   DROME:AF-Q9VYY5-F1 UNCHARACTERIZED PROTEIN;
2653:  ec0r-A  2.3  4.1   92   155    8   DROME:AF-Q9VND4-F1 GEO12035P1;
2654:  egsn-A  2.3 12.9  126   684   10   DROME:AF-Q8IR46-F1 LD13933P1;
2655:  elre-A  2.3 12.1  112   479    6   DROME:AF-Q7KS77-F1 LADYBIRD EARLY;
2656:  ec7d-A  2.3 22.1   89  1283    4   DROME:AF-Q29R10-F1 LD24322P;
2657:  egx2-A  2.3  4.8  112   290    3   DROME:AF-Q7JR72-F1 NO EXTENDED MEMORY, ISOFORM A;
2658:  ed67-A  2.3  5.2  125   521    6   DROME:AF-P04755-F1 ACETYLCHOLINE RECEPTOR SUBUNIT BETA-LIKE 1;
2659:  eh24-A  2.3 10.2   70   110   10   DROME:AF-A0A6M3QHP2-F1 UNCHARACTERIZED PROTEIN;
2660:  elgg-A  2.3  9.6  176  1549    6   DROME:AF-Q7KTC0-F1 MULTIDRUG-RESISTANCE LIKE PROTEIN 1, ISOFORM I;
2661:  eeni-A  2.3  4.7  103  1200    2   DROME:AF-Q9VXE9-F1 STRUCTURAL MAINTENANCE OF CHROMOSOMES PROTEIN;
2662:  ej9r-A  2.3  4.4  108   226    7   DROME:AF-Q7JVI6-F1 GLUTATHIONE S TRANSFERASE E13, ISOFORM A;
2663:  efej-A  2.3  4.4  103  1820    3   DROME:AF-Q9W5D0-F1 UNCHARACTERIZED PROTEIN CG43867;
2664:  ehnu-A  2.3 17.7   60   155    5   DROME:AF-Q8IP15-F1 IP04788P;
2665:  efxm-A  2.3  8.0   86   487    5   DROME:AF-Q9VZB0-F1 UNCHARACTERIZED PROTEIN;
2666:  ef65-A  2.3 10.2   98   181    4   DROME:AF-Q9VDT4-F1 UNCHARACTERIZED PROTEIN, ISOFORM A;
2667:  efiq-A  2.3 15.1   97  1035   10   DROME:AF-Q23979-F1 UNCONVENTIONAL MYOSIN IC;
2668:  el7g-A  2.3 13.1   96   332   11   DROME:AF-Q9VX38-F1 CG8326-PA;
2669:  ek7x-A  2.3 12.3  118  1703    4   DROME:AF-Q9W179-F1 STERILE20-LIKE KINASE, ISOFORM B;
2670:  ehqi-A  2.3  8.0   96   708    6   DROME:AF-A1Z6W2-F1 UNCHARACTERIZED PROTEIN;
2671:  ehbj-A  2.3  8.0  120   451    5   DROME:AF-Q9VU41-F1 ZINC FINGER MYND DOMAIN-CONTAINING PROTEIN 10 HOM
2672:  ehrf-A  2.3  9.3   68  1057    1   DROME:AF-B7Z0E2-F1 FI18812P1;
2673:  egrk-A  2.3  9.3  139   926    7   DROME:AF-Q7K4B6-F1 PROTEIN O-MANNOSYL-TRANSFERASE TMTC3;
2674:  ejzv-A  2.3 11.1   71   241   15   DROME:AF-Q9VMQ6-F1 RE57459P;
2675:  ej71-A  2.3 19.1   97   520    7   DROME:AF-A1ZBT3-F1 UNCHARACTERIZED PROTEIN;
2676:  eibd-A  2.3 10.3   96   731    5   DROME:AF-Q95RG8-F1 G PROTEIN-COUPLED RECEPTOR KINASE INTERACTING ARF
2677:  ehir-A  2.3 15.6   71   505    7   DROME:AF-Q9VPN2-F1 PROTEIN AMNIONLESS;
2678:  elco-A  2.3 14.8  127   967    8   DROME:AF-Q9VN57-F1 COILED-COIL DOMAIN-CONTAINING PROTEIN 39;
2679:  ejf0-A  2.3  5.5   51   110    2   DROME:AF-Q9VG00-F1 CYTOCHROME C OXIDASE ASSEMBLY PROTEIN COX20, MITO
2680:  ehuq-A  2.3 23.3   96   395    7   DROME:AF-Q9VBL5-F1 ALPHA-1,4-N-ACETYLGLUCOSAMINYLTRANSFERASE;
2681:  eios-A  2.2  5.0  122   539    7   DROME:AF-A0A0S0WNY8-F1 NICOTINIC ACETYLCHOLINE RECEPTOR ALPHA4, ISOFO
2682:  ekm5-A  2.2  7.3  128   322    6   DROME:AF-Q9VZD1-F1 DOPAMINE/ECDYSTEROID RECEPTOR, ISOFORM A;
2683:  elq5-A  2.2 18.1   96   702    5   DROME:AF-P17886-F1 PROTEIN CROOKED NECK;
2684:  emfy-A  2.2 10.8  103   118    3   DROME:AF-Q8WTI6-F1 PFTAIRE-INTERACTING FACTOR 2;
2685:  el5p-A  2.2 12.4  129   613    7   DROME:AF-Q9XZS8-F1 ACTIVATING TRANSCRIPTION FACTOR 3;
2686:  ejw2-A  2.2  7.2   86   501    3   DROME:AF-Q960Q9-F1 LD39664P;
2687:  egxp-A  2.2 16.4  135   626    9   DROME:AF-Q24114-F1 DIVISION ABNORMALLY DELAYED PROTEIN;
2688:  ectn-A  2.2 19.0   76   213    8   DROME:AF-E1JHX0-F1 MIP29328P;
2689:  eddv-A  2.2  7.0   96   326   11   DROME:AF-Q9VQG1-F1 LD12265P;
2690:  ej3n-A  2.2  9.8   65   295    2   DROME:AF-Q9VNN2-F1 OSIRIS 12;
2691:  ej8e-A  2.2  8.5  102   778    7   DROME:AF-Q9VLL5-F1 LP03571P;
2692:  edrv-A  2.2 23.7   73   928    3   DROME:AF-Q8IMV6-F1 SCAFFOLD ATTACHMENT FACTOR B, ISOFORM B;
2693:  ee31-A  2.2 25.8  101   998    7   DROME:AF-Q8MRN4-F1 GH12664P;
2694:  ec8e-A  2.2 11.3  116   931    9   DROME:AF-Q9W2S7-F1 AMINOPEPTIDASE;
2695:  eemx-A  2.2 15.4  161   832    2   DROME:AF-Q9VQY4-F1 ABC TRANSPORTER EXPRESSED IN TRACHEA, ISOFORM A;
2696:  ek2v-A  2.2  7.3  111   293    6   DROME:AF-A0A0B4KED2-F1 UNCHARACTERIZED PROTEIN, ISOFORM B;
2697:  ekfh-A  2.2  3.3   52   180    2   DROME:AF-A0A0B4K7B6-F1 BESS DOMAIN-CONTAINING PROTEIN;
2698:  ei5h-A  2.2  7.3  124  1042    6   DROME:AF-A1ZAE9-F1 TREHALASE;
2699:  eds0-A  2.2  7.1   80   345    4   DROME:AF-P10084-F1 ACHAETE-SCUTE COMPLEX PROTEIN T4;
2700:  ehvf-A  2.2 10.0  104   546    6   DROME:AF-Q9VDV3-F1 NUCLEAR PORE COMPLEX PROTEIN NUP58;
2701:  eid0-A  2.2  5.6  114   485    4   DROME:AF-Q9VDU9-F1 HISTAMINE-GATED CHLORIDE CHANNEL ALPHA1 SUBUNIT;
2702:  elc6-A  2.2 11.5  124   523    4   DROME:AF-Q9VHR6-F1 AUTOPHAGY-RELATED PROTEIN 13 HOMOLOG;
2703:  emod-A  2.2 10.8   82   187    7   DROME:AF-Q9VI03-F1 IP07908P;
2704:  ejeg-A  2.2  4.6   91   202    3   DROME:AF-Q86BF9-F1 ODORANT-BINDING PROTEIN 59A;
2705:  ek3k-A  2.2  5.8   91   210    5   DROME:AF-Q9V359-F1 VACUOLAR PROTEIN SORTING-ASSOCIATED PROTEIN 28 HO
2706:  eknt-A  2.2  7.6  111  1200   10   DROME:AF-Q03720-F1 CALCIUM-ACTIVATED POTASSIUM CHANNEL SLOWPOKE;
2707:  eemn-A  2.2  9.7  102   217    8   DROME:AF-Q9VED1-F1 IP07781P;
2708:  edd0-A  2.2  5.7   50    87    6   DROME:AF-Q7KWG5-F1 UNCHARACTERIZED PROTEIN;
2709:  ehgu-A  2.2 17.4   78   290    8   DROME:AF-Q9VI34-F1 FI11056P;
2710:  emwf-A  2.2 10.7  109   399    8   DROME:AF-Q8SYC5-F1 RE68347P;
2711:  el7s-A  2.2 12.4  124   241   11   DROME:AF-M9NE97-F1 COPPER TRANSPORTER;
2712:  edly-A  2.2 12.8   98   524   10   DROME:AF-Q4V5U6-F1 IP11896P;
2713:  ejdc-A  2.2 22.5  110   499   12   DROME:AF-Q7JW27-F1 WASH COMPLEX SUBUNIT 1;
2714:  eeh1-A  2.2 14.3   74   163   11   DROME:AF-Q9VZK5-F1 GEO11537P1;
2715:  ek35-A  2.2 12.4   97   877    6   DROME:AF-Q9VXC2-F1 UNCHARACTERIZED PROTEIN;
2716:  ekzk-A  2.2  6.1  107   236    7   DROME:AF-Q7JZI2-F1 TETRASPANIN;
2717:  efad-A  2.2 21.9   93  1379    4   DROME:AF-A1ZBJ6-F1 RAD, GEM/KIR FAMILY MEMBER 1, ISOFORM B;
2718:  ed12-A  2.2  6.3   98   419    6   DROME:AF-Q9VEV7-F1 PROTEIN FARNESYLTRANSFERASE SUBUNIT BETA;
2719:  emd9-A  2.2 13.8  140   539    9   DROME:AF-Q9VU17-F1 HL01062P;
2720:  ef8s-A  2.2 15.7   64    82    6   DROME:AF-F3YD86-F1 GEO02514P1;
2721:  ekqk-A  2.2  8.2   56   134    5   DROME:AF-M9PD66-F1 DUF4777 DOMAIN-CONTAINING PROTEIN;
2722:  efy2-A  2.2  6.8   66   125    3   DROME:AF-Q9VW12-F1 UPF0389 PROTEIN CG9231;
2723:  ee06-A  2.2  9.1  124  1655    6   DROME:AF-Q9VRG5-F1 UNCHARACTERIZED PROTEIN;
2724:  ek7n-A  2.2 11.6   81   319    4   DROME:AF-Q9VR56-F1 TRNA METHYLTRANSFERASE 10 HOMOLOG A;
2725:  eef7-A  2.2  6.5   81   378    5   DROME:AF-P18935-F1 CYTOCHROME B;
2726:  ege8-A  2.2 12.1  108   204    9   DROME:AF-Q6IGD9-F1 HDC06561;
2727:  ed3l-A  2.2  9.1   88   426    5   DROME:AF-Q9V3T1-F1 EG:BACR7A4.16 PROTEIN;
2728:  elbf-A  2.2 15.0   60   237    2   DROME:AF-Q9VRU2-F1 LD30746P;
2729:  egeb-A  2.2  4.7  103   774    8   DROME:AF-A0A0B4K692-F1 NEPRILYSIN-2;
2730:  eh0x-A  2.2 18.7   75   194    5   DROME:AF-Q9W1I6-F1 U4/U6.U5 SMALL NUCLEAR RIBONUCLEOPROTEIN 27 KDA P
2731:  eehc-A  2.2  7.0  124   630    6   DROME:AF-Q9V3N6-F1 TRANSMEMBRANE 9 SUPERFAMILY MEMBER;
2732:  elko-A  2.2  7.0   48    81    8   DROME:AF-M9PCB0-F1 UNCHARACTERIZED PROTEIN;
2733:  ejxn-A  2.2  8.2   71   473   11   DROME:AF-Q9VES4-F1 UNCHARACTERIZED PROTEIN;
2734:  ems5-A  2.2 10.8   98   595    5   DROME:AF-Q9W4K2-F1 UNCHARACTERIZED PROTEIN CG3556;
2735:  ee1e-A  2.2 15.3  112   994    5   DROME:AF-Q9VSR7-F1 VALYL-TRNA SYNTHETASE;
2736:  efqu-A  2.2 10.0   89  1832    8   DROME:AF-Q9U1H0-F1 PUTATIVE TRANSCRIPTION FACTOR CAPICUA;
2737:  ehhf-A  2.2  7.0  128   474    6   DROME:AF-Q9VJQ7-F1 LD27791P;
2738:  ee5e-A  2.2 12.7  144  1330    6   DROME:AF-X2JAX8-F1 NOSTRIN, ISOFORM H;
2739:  edd3-A  2.2 11.3  133   419    5   DROME:AF-Q9VWL5-F1 INNEXIN INX5;
2740:  ekqr-A  2.2  9.0  122  1809    4   DROME:AF-O96838-F1 PUTATIVE 1-PHOSPHATIDYLINOSITOL 3-PHOSPHATE 5-KIN
2741:  eevg-A  2.2 21.1   97   418    4   DROME:AF-Q95RI5-F1 FAILED AXON CONNECTIONS;
2742:  emgj-A  2.2  4.0   41   215    5   DROME:AF-Q9VWU7-F1 GH02837P;
2743:  efro-A  2.2  2.7   45    81   13   DROME:AF-M9NDQ6-F1 UNCHARACTERIZED PROTEIN;
2744:  ee9v-A  2.2 16.1   93   711    8   DROME:AF-Q9VGD8-F1 GH27720P;
2745:  ejzm-A  2.2  9.5  133   676    3   DROME:AF-Q9VED0-F1 PROTEIN TAPT1 HOMOLOG;
2746:  edaj-A  2.2 20.7   96   210    2   DROME:AF-Q9VNN5-F1 OSIRIS 13;
2747:  efn6-A  2.2 20.5   95   520    5   DROME:AF-Q9VRB3-F1 PROBABLE CYTOCHROME P450 6V1;
2748:  eks8-A  2.2  5.2   82    95   10   DROME:AF-Q8MSF5-F1 RIBONUCLEASE KAPPA;
2749:  ekyk-A  2.2 19.5   88   697    2   DROME:AF-Q9VU11-F1 UNCHARACTERIZED PROTEIN;
2750:  eltg-A  2.2  6.7   98   245    4   DROME:AF-Q9VSH3-F1 BAX INHIBITOR 1;
2751:  ec05-A  2.2  5.5   54   137    6   DROME:AF-A0A0B4LH09-F1 MAF-S, ISOFORM B;
2752:  emnv-A  2.2 15.5   86  1555    6   DROME:AF-Q9W1L2-F1 UNCHARACTERIZED PROTEIN, ISOFORM A;
2753:  efzp-A  2.2  4.5  115   630    8   DROME:AF-Q9V564-F1 CONSERVED OLIGOMERIC GOLGI COMPLEX SUBUNIT 6;
2754:  egf5-A  2.2 22.8  118  1008    5   DROME:AF-Q9VZN0-F1 UNCHARACTERIZED PROTEIN, ISOFORM D;
2755:  edar-A  2.2 10.5   98   179    5   DROME:AF-B7Z137-F1 UNCHARACTERIZED PROTEIN;
2756:  edrw-A  2.2  7.6   99   583    9   DROME:AF-Q9W145-F1 STEROIDOGENIC ACUTE REGULATORY PROTEIN-LIKE;
2757:  emn4-A  2.2  4.7   53    83    9   DROME:AF-Q8SYJ2-F1 GEO09626P1;
2758:  edyt-A  2.2 23.3   60   873    3   DROME:AF-P34082-F1 FASCICLIN-2;
2759:  ei2j-A  2.2 10.8   73   124    5   DROME:AF-Q6IGA4-F1 ACP53C14C;
2760:  edi8-A  2.2 13.1   81   900    7   DROME:AF-Q9VFF3-F1 RRP6, ISOFORM B;
2761:  edlt-A  2.2  7.8   91   383    7   DROME:AF-Q9VHA4-F1 LP19870P;
2762:  em09-A  2.2  8.3   77   553    9   DROME:AF-Q9VL88-F1 PICKPOCKET 18;
2763:  elxi-A  2.2  3.3   42   526    7   DROME:AF-Q9VDA5-F1 UDP-GLUCURONOSYLTRANSFERASE;
2764:  ei2r-A  2.2 14.6   98   345    7   DROME:AF-Q9VXR6-F1 GH09650P;
2765:  ef3l-A  2.2  8.1   87   234    6   DROME:AF-Q01083-F1 PROTEIN SPITZ;
2766:  elja-A  2.2 15.6   78   117   13   DROME:AF-Q9VZ90-F1 UNCHARACTERIZED PROTEIN;
2767:  eejy-A  2.2 15.7  131  1102    7   DROME:AF-O46089-F1 PROTEIN MMS22-LIKE;
2768:  elr9-A  2.2 15.1  104   586    6   DROME:AF-A1ZAY9-F1 IONOTROPIC RECEPTOR 54A;
2769:  ek2u-A  2.2  8.9   83   713   10   DROME:AF-Q8IPV8-F1 UNCHARACTERIZED PROTEIN;
2770:  ec1y-A  2.2 21.6   85   373    4   DROME:AF-P15370-F1 PROTEIN EMBRYONIC GONAD;
2771:  ehnc-A  2.2  7.6   49  1301    6   DROME:AF-Q9VZ81-F1 UNCHARACTERIZED PROTEIN, ISOFORM A;
2772:  eek6-A  2.2  4.9   61   188    5   DROME:AF-A0A0B4JD69-F1 UNCHARACTERIZED PROTEIN;
2773:  ehmy-A  2.2  4.0   50    54    2   DROME:AF-Q7K036-F1 MITOCHONDRIAL IMPORT RECEPTOR SUBUNIT TOM7 HOMOLO
2774:  eep6-A  2.2  9.3   66    81    5   DROME:AF-E1JIA5-F1 DOLICHOL PHOSPHATE-MANNOSE BIOSYNTHESIS REGULATOR
2775:  egal-A  2.2 10.2  155   912    8   DROME:AF-Q9V3R1-F1 ACCESSORY GLAND PROTEIN ACP36DE;
2776:  edb0-A  2.2  5.4  129   659    5   DROME:AF-Q9VIK1-F1 TRANSMEMBRANE 9 SUPERFAMILY MEMBER;
2777:  egp7-A  2.2  7.4  122   488    5   DROME:AF-Q5U179-F1 RE22408P;
2778:  ehsb-A  2.2 12.1  101   744    5   DROME:AF-Q9VAG2-F1 GH22837P;
2779:  elnn-A  2.2 10.5   98   204    3   DROME:AF-Q8IPW3-F1 NNF1B;
2780:  eia8-A  2.2  6.3  117   256    9   DROME:AF-O76899-F1 EG:80H7.2 PROTEIN;
2781:  edsl-A  2.2  5.6  107   659    8   DROME:AF-Q9VQ22-F1 LP24076P;
2782:  egf9-A  2.2 16.4  104   629   11   DROME:AF-Q9VVL1-F1 IONOTROPIC RECEPTOR 75A;
2783:  eh02-A  2.2  4.2  116   316   10   DROME:AF-Q9VVN1-F1 GH19567P;
2784:  eg0u-A  2.2 10.1   93   346    6   DROME:AF-Q9VHM4-F1 RANSHI;
2785:  ecw7-A  2.2 13.4   87   581    0   DROME:AF-Q9VVD3-F1 LD31138P;
2786:  edn0-A  2.2 10.8   88   635    6   DROME:AF-Q9VTT6-F1 IONOTROPIC RECEPTOR 68B;
2787:  eirs-A  2.2  7.3   46    68    2   DROME:AF-Q9VWE9-F1 PROTEIN TRANSPORT PROTEIN SEC61 GAMMA-2 SUBUNIT;
2788:  eidu-A  2.2  4.2   48    80    4   DROME:AF-B7Z0J4-F1 COX ASSEMBLY MITOCHONDRIAL PROTEIN;
2789:  ecww-A  2.2 10.3  103   238   10   DROME:AF-M9PEE6-F1 TETRASPANIN 66A, ISOFORM E;
2790:  ejsp-A  2.2 10.7   68   343    4   DROME:AF-Q9VWS4-F1 TUMOR NECROSIS FACTOR RECEPTOR SUPERFAMILY MEMBER
2791:  eeb0-A  2.2  9.0   81   394    7   DROME:AF-Q7JXF5-F1 NUCLEAR PORE GLYCOPROTEIN P62;
2792:  elpb-A  2.2 10.5  114   223    6   DROME:AF-Q9VLM7-F1 UT01133P;
2793:  ei85-A  2.2  8.4   56   201    4   DROME:AF-Q9VS59-F1 AKIRIN;
2794:  elm2-A  2.2 14.4  142   632    6   DROME:AF-Q9VQC0-F1 VESICULAR GLUTAMATE TRANSPORTER, ISOFORM A;
2795:  ek98-A  2.2 16.5   79   151    9   DROME:AF-L7S1A0-F1 FI20862P1;
2796:  ehn2-A  2.2  8.4  122   255    9   DROME:AF-Q29QP5-F1 IP09539P;
2797:  ed2k-A  2.2  8.7   64   441   11   DROME:AF-Q9VHM8-F1 UNCHARACTERIZED PROTEIN, ISOFORM B;
2798:  emx2-A  2.2 19.3   94   369    3   DROME:AF-Q8SXQ7-F1 PEPTIDOGLYCAN-RECOGNITION PROTEIN LF;
2799:  emgp-A  2.2  7.1  107   655    6   DROME:AF-P08510-F1 POTASSIUM VOLTAGE-GATED CHANNEL PROTEIN SHAKER;
2800:  efvy-A  2.2 22.1  114   534    4   DROME:AF-Q9VA50-F1 PROCOLLAGEN-PROLINE 4-DIOXYGENASE;
2801:  eemc-A  2.2 12.3  114   478    9   DROME:AF-Q8SX21-F1 HIF PROLYL HYDROXYLASE, ISOFORM C;
2802:  eitm-A  2.2  7.0   48   128    2   DROME:AF-Q9VNW0-F1 GEO11142P1;
2803:  efvz-A  2.2 11.1   64   269    6   DROME:AF-Q9VPS2-F1 IP21085P;
2804:  ejcd-A  2.2 17.9   85   842    7   DROME:AF-Q9VPI2-F1 IONOTROPIC RECEPTOR 21A;
2805:  ehib-A  2.2  7.4   74   463    7   DROME:AF-Q27411-F1 RLB1;
2806:  edj8-A  2.2  9.7  136   352    9   DROME:AF-Q9W429-F1 UDP-XYLOSE AND UDP-N-ACETYLGLUCOSAMINE TRANSPORTE
2807:  ef27-A  2.2  6.8  111   231    8   DROME:AF-Q9VLE7-F1 FI08403P;
2808:  eif7-A  2.2  6.0   46   324    2   DROME:AF-Q7JR69-F1 CUTICULAR PROTEIN 49AC, ISOFORM C;
2809:  eebx-A  2.2  8.6   71    77    4   DROME:AF-Q0E8H8-F1 BG642312, ISOFORM A;
2810:  egv7-A  2.2  3.1   50    89    2   DROME:AF-C0P8P2-F1 MIP06329P;
2811:  em6h-A  2.2  9.5   61    89    8   DROME:AF-X2JGB2-F1 UNCHARACTERIZED PROTEIN;
2812:  ednq-A  2.2 19.0   93  1106    4   DROME:AF-P40798-F1 PROTEIN SHUTTLE CRAFT;
2813:  ejtg-A  2.2  8.1   52   180    6   DROME:AF-Q9VIJ3-F1 FI14214P;
2814:  efso-A  2.2  6.5   59   206    7   DROME:AF-Q9VK13-F1 PROTEIN MABIKI;
2815:  ee9q-A  2.2 11.1   97   120    8   DROME:AF-O46199-F1 ACCESSORY GLAND PROTEIN ACP53EA;
2816:  ekg3-A  2.2 13.7  100   531    9   DROME:AF-Q9VWZ8-F1 UNCHARACTERIZED PROTEIN;
2817:  edny-A  2.2 19.0   72   775    4   DROME:AF-Q9VB49-F1 MARTIK, ISOFORM A;
2818:  el6j-A  2.2 20.7   80   215    5   DROME:AF-Q9VG94-F1 GLUTATHIONE S-TRANSFERASE D6;
2819:  ehwd-A  2.2  4.5   97   424    6   DROME:AF-Q8IPI4-F1 IP12509P;
2820:  egx9-A  2.2 11.2  116   620    5   DROME:AF-A1Z7I1-F1 UNCHARACTERIZED PROTEIN, ISOFORM C;
2821:  elvt-A  2.2 11.7  120   487    5   DROME:AF-O46339-F1 HOMEOBOX PROTEIN HOMOTHORAX;
2822:  ee7f-A  2.2 11.0  101  1007    7   DROME:AF-Q9VVI3-F1 E3 UBIQUITIN-PROTEIN LIGASE NEDD-4;
2823:  efwr-A  2.2 14.3   77   232    8   DROME:AF-Q8INX8-F1 GOLD DOMAIN-CONTAINING PROTEIN;
2824:  eet0-A  2.2 19.6   86   632   10   DROME:AF-Q8MVS5-F1 POLYPEPTIDE N-ACETYLGALACTOSAMINYLTRANSFERASE 35A
2825:  ekez-A  2.2 15.0   84   136   13   DROME:AF-Q8SXS4-F1 GEO07727P1;
2826:  eg03-A  2.2  7.3  181  1255    9   DROME:AF-Q59DP9-F1 CALCIUM-TRANSPORTING ATPASE;
2827:  efe6-A  2.2 18.1  115   550    7   DROME:AF-Q9VVF1-F1 UNCHARACTERIZED PROTEIN;
2828:  elvj-A  2.2  2.9   66   131    2   DROME:AF-Q9VMR8-F1 PROTEIN TURANDOT M;
2829:  ehg6-A  2.2  2.9   45    73    7   DROME:AF-Q7JW78-F1 AT18054P;
2830:  ee4g-A  2.2 11.1   94  2397   10   DROME:AF-M9PB01-F1 WD REPEAT DOMAIN 62, ISOFORM G;
2831:  eiyl-A  2.2 11.9  100   597   10   DROME:AF-Q9VS73-F1 PICKPOCKET 26;
2832:  ekil-A  2.2  7.8  131   808    7   DROME:AF-Q8MRL3-F1 GH24286P;
2833:  eh07-A  2.2 16.5   63   163    8   DROME:AF-Q9W0S8-F1 AUGMIN COMPLEX SUBUNIT WAC;
2834:  egtc-A  2.2  6.1   75   220    4   DROME:AF-Q7KSM4-F1 FI08021P;
2835:  eg7k-A  2.2 16.3   80   263   11   DROME:AF-B7YZU7-F1 LECTIN-22C;
2836:  ejvk-A  2.2  9.2  137   344    9   DROME:AF-Q9W1J1-F1 UNCHARACTERIZED PROTEIN;
2837:  ej9l-A  2.2  8.4   62   208    3   DROME:AF-Q9W4K0-F1 CHOP24, ISOFORM A;
2838:  egnx-A  2.2  4.8   96   172    8   DROME:AF-A0A0B4K7B4-F1 UNCHARACTERIZED PROTEIN;
2839:  eiyk-A  2.2 11.6  142   367    4   DROME:AF-Q9V427-F1 INNEXIN INX2;
2840:  ek60-A  2.2  6.2  154  1501    7   DROME:AF-P10676-F1 NEITHER INACTIVATION NOR AFTERPOTENTIAL PROTEIN C
2841:  ekf2-A  2.1 11.0   70   337    7   DROME:AF-Q9VU69-F1 ENKURIN DOMAIN-CONTAINING PROTEIN;
2842:  ek0l-A  2.1 11.1  118   496    2   DROME:AF-Q95WY3-F1 FI04781P;
2843:  elzt-A  2.1 10.9   94   787    4   DROME:AF-Q05319-F1 SERINE PROTEINASE STUBBLE;
2844:  eeuz-A  2.1 17.2   83   112    7   DROME:AF-M9NEX2-F1 UNCHARACTERIZED PROTEIN;
2845:  egif-A  2.1 10.8  120   205    7   DROME:AF-Q9VSZ0-F1 UNCHARACTERIZED PROTEIN, ISOFORM A;
2846:  ehr8-A  2.1 15.0   79   197    8   DROME:AF-Q9VL31-F1 RIP-LIKE PROTEIN;
2847:  ed5b-A  2.1 10.0  104  1351    6   DROME:AF-P51521-F1 TRANSCRIPTIONAL REGULATOR OVO;
2848:  ejr6-A  2.1  7.7   80  2326    3   DROME:AF-X2JEM2-F1 SECRETORY 16, ISOFORM I;
2849:  egh5-A  2.1 16.1   76   109    3   DROME:AF-Q9VJX6-F1 GEO02111P1;
2850:  el82-A  2.1  8.0   66    91    3   DROME:AF-Q9VF11-F1 UNCHARACTERIZED PROTEIN, ISOFORM A;
2851:  ej2g-A  2.1  8.9   74   335    5   DROME:AF-Q9I7V5-F1 LD43412P;
2852:  ekl0-A  2.1  3.0   51   459    4   DROME:AF-Q9VIM6-F1 GH22016P;
2853:  edoc-A  2.1 12.6  117  2351    8   DROME:AF-Q9VT00-F1 JUMONJI, AT RICH INTERACTIVE DOMAIN 2;
2854:  em3f-A  2.1 12.4   92   149    9   DROME:AF-Q7KUL3-F1 GEO12094P1;
2855:  ejhs-A  2.1 13.4   90   422    9   DROME:AF-Q9W4E5-F1 IP12315P;
2856:  ema4-A  2.1  6.2   92   203    8   DROME:AF-Q9VYF5-F1 UNCHARACTERIZED PROTEIN, ISOFORM A;
2857:  ecwy-A  2.1  9.1   74   484    8   DROME:AF-Q8MSW9-F1 LD17611P;
2858:  efp1-A  2.1 11.1  138   513    6   DROME:AF-Q8IMT7-F1 RE45749P;
2859:  ef5z-A  2.1 13.9   96   264    7   DROME:AF-Q9VNS1-F1 UT01871P;
2860:  eh1z-A  2.1  6.8   89   378    9   DROME:AF-Q9W5H8-F1 RE60063P;
2861:  ejqp-A  2.1 14.8   85   431    7   DROME:AF-Q9VL22-F1 BCS1-LIKE PROTEIN;
2862:  eezz-A  2.1 12.5  144   447    5   DROME:AF-Q9VPD8-F1 MFS DOMAIN-CONTAINING PROTEIN;
2863:  el0g-A  2.1 16.6  101   398    8   DROME:AF-O16867-F1 BASIC HELIX-LOOP-HELIX NEURAL TRANSCRIPTION FACTO
2864:  ei5g-A  2.1 14.3   81   122    6   DROME:AF-B7Z0M0-F1 FI17308P1;
2865:  emca-A  2.1  8.1   83   153    6   DROME:AF-Q9VAD5-F1 LD17744P1;
2866:  ed4c-A  2.1 16.6  107   920    4   DROME:AF-Q9VPB7-F1 FI17508P1;
2867:  em54-A  2.1  6.5  135   612    6   DROME:AF-C8VV48-F1 KARMOISIN, ISOFORM B;
2868:  ekum-A  2.1  7.6   52   291   12   DROME:AF-Q9VTH9-F1 IP09423P;
2869:  eeu7-A  2.1  9.3  121  1069    9   DROME:AF-Q86BG1-F1 ANKYRIN-REPEAT, SH3-DOMAIN, AND PROLINE-RICH-REGI
2870:  eg3r-A  2.1  6.6   79   548    3   DROME:AF-P40688-F1 PROTEIN SWALLOW;
2871:  ejr0-A  2.1 20.9   68   129    9   DROME:AF-A8DYA9-F1 UNCHARACTERIZED PROTEIN;
2872:  ejbx-A  2.1 18.7   81   117    5   DROME:AF-Q9XZH6-F1 V-TYPE PROTON ATPASE SUBUNIT G;
2873:  ee5i-A  2.1 11.1   99   205    8   DROME:AF-Q8IRU2-F1 IP04215P;
2874:  ee14-A  2.1 13.9   78   164    8   DROME:AF-C9QP70-F1 MIP12608P;
2875:  eczd-A  2.1  4.7  119   978    6   DROME:AF-M9PI70-F1 PH-SENSITIVE CHLORIDE CHANNEL 1, ISOFORM N;
2876:  eh5c-A  2.1 11.8   51   223    0   DROME:AF-Q7KTX1-F1 IP20401P;
2877:  eh1q-A  2.1 14.7   95   622   11   DROME:AF-P08928-F1 LAMIN DM0;
2878:  ekr3-A  2.1  9.8  135   522    4   DROME:AF-Q9VGX7-F1 UNCHARACTERIZED PROTEIN, ISOFORM A;
2879:  ee07-A  2.1  8.5   88   566    3   DROME:AF-P83103-F1 SERINE/THREONINE-PROTEIN KINASE HASPIN HOMOLOG;
2880:  efxh-A  2.1 11.6  119  1318    7   DROME:AF-Q9W252-F1 DNA REPAIR PROTEIN RAD50;
2881:  efhw-A  2.1  6.9   72   323    4   DROME:AF-Q9VZR0-F1 SD05789P2;
2882:  emt4-A  2.1  9.8   99   552    4   DROME:AF-Q9VET1-F1 FI07620P;
2883:  efpa-A  2.1  5.6  123   531    8   DROME:AF-Q9VHH1-F1 LD42037P;
2884:  eewi-A  2.1 14.6  100  2154   10   DROME:AF-M9PDM4-F1 PHOSPHATIDYLINOSITOL 4-KINASE III ALPHA, ISOFORM
2885:  ef4p-A  2.1  7.7  103   263   10   DROME:AF-Q86BL6-F1 RHOMBOID PROTEASE;
2886:  eg8h-A  2.1  9.8   75   469    3   DROME:AF-M9PJQ1-F1 UNCHARACTERIZED PROTEIN, ISOFORM E;
2887:  ellb-A  2.1  5.8  136   716    7   DROME:AF-A0A0B4KGW3-F1 UNCHARACTERIZED PROTEIN, ISOFORM B;
2888:  ehsw-A  2.1  9.1  115   743    4   DROME:AF-P91679-F1 PEPTIDE TRANSPORTER FAMILY 1;
2889:  eg8d-A  2.1 22.8  122   683    8   DROME:AF-A1Z6G6-F1 UNCHARACTERIZED PROTEIN, ISOFORM A;
2890:  em27-A  2.1 14.9   86   576    3   DROME:AF-Q24180-F1 DEFORMED EPIDERMAL AUTOREGULATORY FACTOR 1;
2891:  ee7q-A  2.1 12.6  137   367    7   DROME:AF-Q9VRX6-F1 INNEXIN INX4;
2892:  elkz-A  2.1  4.0   91   513    8   DROME:AF-Q7K561-F1 GH11294P;
2893:  ecy1-A  2.1 19.0  109   594    3   DROME:AF-P28159-F1 SUPPRESSOR OF HAIRLESS PROTEIN;
2894:  eh7t-A  2.1 11.9  156  2233    4   DROME:AF-A8JUW5-F1 NARROW ABDOMEN, ISOFORM F;
2895:  ehms-A  2.1 11.5  119   313    5   DROME:AF-B6IDT8-F1 IP20336P;
2896:  efi4-A  2.1 12.2   74   102    7   DROME:AF-Q9VXH4-F1 RE16337P;
2897:  emll-A  2.1  7.3   73   226    5   DROME:AF-P54611-F1 V-TYPE PROTON ATPASE SUBUNIT E;
2898:  emee-A  2.1  2.2   41    77   22   DROME:AF-R9UAE0-F1 MIP36958P1;
2899:  egy0-A  2.1 11.9  130   695    5   DROME:AF-Q9VGR1-F1 GRIP AND COILED-COIL DOMAIN CONTAINING 88 KDA;
2900:  ellt-A  2.1 18.0  163  2051    9   DROME:AF-Q9V4A7-F1 PLEXIN-B;
2901:  efk5-A  2.1  5.2  124   230    9   DROME:AF-Q960K3-F1 LD47387P;
2902:  egsz-A  2.1 12.5  124   477    8   DROME:AF-Q8MS56-F1 STE24 ENDOPEPTIDASE;
2903:  ehsj-A  2.1 15.2   73   216    5   DROME:AF-Q9VRL2-F1 PROBABLE GOLGI SNAP RECEPTOR COMPLEX MEMBER 2;
2904:  emi0-A  2.1 16.2  124   341   11   DROME:AF-Q9VPB9-F1 PEROXISOMAL MEMBRANE PROTEIN PEX16;
2905:  ek3v-A  2.1  3.6   47   521    6   DROME:AF-Q9V9X9-F1 UDP-GLUCURONOSYLTRANSFERASE;
2906:  emnf-A  2.1  2.8   45   146    4   DROME:AF-A1ZAD7-F1 AT22563P2;
2907:  eg37-A  2.1  6.7  126   522    6   DROME:AF-Q7PLW4-F1 RE48874P;
2908:  egs7-A  2.1 17.4  119  1034    7   DROME:AF-Q8IPT2-F1 STRUCTURAL MAINTENANCE OF CHROMOSOMES PROTEIN 5;
2909:  elg0-A  2.1  5.7   63   463   10   DROME:AF-Q9VXZ2-F1 RE23381P;
2910:  ee28-A  2.1  5.3  114   338    6   DROME:AF-Q9VPU4-F1 FI17537P1;
2911:  ecyr-A  2.1 13.9  120   160    8   DROME:AF-Q2MGP2-F1 UNCHARACTERIZED PROTEIN;
2912:  el0t-A  2.1 14.3  103   387    6   DROME:AF-Q4V6W8-F1 IP01201P;
2913:  elk4-A  2.1  9.6   61    86    7   DROME:AF-Q9VU58-F1 NEUROPEPTIDE-LIKE 2;
2914:  efve-A  2.1 20.3   75   587    3   DROME:AF-Q7K4G8-F1 LD40944P;
2915:  ejzb-A  2.1  7.2  105   200    7   DROME:AF-Q9VMP7-F1 UNCHARACTERIZED PROTEIN;
2916:  eg7j-A  2.1 10.3  111   519    6   DROME:AF-A1Z7R6-F1 UNCHARACTERIZED PROTEIN, ISOFORM A;
2917:  ejfr-A  2.1  4.8   53    77    0   DROME:AF-Q9VMS1-F1 CYCLOPE, ISOFORM A;
2918:  elfn-A  2.1 16.6   77   157    9   DROME:AF-Q59DY8-F1 RING-TYPE DOMAIN-CONTAINING PROTEIN;
2919:  ehcz-A  2.1  7.3  156   507   12   DROME:AF-A0A0B4KHK8-F1 UNCHARACTERIZED PROTEIN, ISOFORM C;
2920:  eks2-A  2.1  8.7   61   133   11   DROME:AF-Q9VDG3-F1 GEO08316P1;
2921:  egvd-A  2.1 16.7   95  2554    5   DROME:AF-P13368-F1 PROTEIN SEVENLESS;
2922:  eesu-A  2.1  9.2  112   512    8   DROME:AF-Q9VPX2-F1 MAJOR FACILITATOR SUPERFAMILY TRANSPORTER 3;
2923:  eeek-A  2.1  9.6  135   976    4   DROME:AF-Q8IQQ7-F1 BLOATED TUBULES, ISOFORM B;
2924:  efjw-A  2.1  7.5   74   599    9   DROME:AF-A1Z8V0-F1 SCAVENGER RECEPTOR CLASS C, TYPE II, ISOFORM A;
2925:  ekky-A  2.1  6.9  125   251   10   DROME:AF-Q9VSL5-F1 GLUTATHIONE S TRANSFERASE O2, ISOFORM A;
2926:  ef4s-A  2.1 14.8   82   127   10   DROME:AF-Q8MYW2-F1 RH02374P;
2927:  egcx-A  2.1 22.9   83   175   11   DROME:AF-A8JNG7-F1 UNCHARACTERIZED PROTEIN;
2928:  ely2-A  2.1  4.6   86   144    2   DROME:AF-Q4V4P2-F1 IP04228P;
2929:  ekus-A  2.1  9.0   94   570    5   DROME:AF-Q9I7S9-F1 UNCHARACTERIZED PROTEIN;
2930:  eems-A  2.1  5.5  112   305    4   DROME:AF-Q7KUV8-F1 UNCHARACTERIZED PROTEIN, ISOFORM C;
2931:  ef45-A  2.1 13.3  117   658    8   DROME:AF-Q7JWI7-F1 HERMES, ISOFORM A;
2932:  eezo-A  2.1  3.9   84   445    2   DROME:AF-Q24318-F1 TRANSCRIPTION FACTOR DP;
2933:  emz5-A  2.1  8.1  113   400    5   DROME:AF-Q6IDE2-F1 GH07226P;
2934:  ek92-A  2.1 13.2   81   166    4   DROME:AF-E1JHP6-F1 UNCHARACTERIZED PROTEIN;
2935:  ej8l-A  2.1 11.9   96   696    4   DROME:AF-Q9VAV2-F1 FI21480P1;
2936:  ejas-A  2.1  8.8   93   195    6   DROME:AF-P55935-F1 40S RIBOSOMAL PROTEIN S9;
2937:  egbo-A  2.1 11.8  137   891    7   DROME:AF-Q4U2G8-F1 LD02432P;
2938:  eggu-A  2.1 16.5  126  1322    7   DROME:AF-B7YZY2-F1 SODIUM/HYDROGEN EXCHANGER;
2939:  ehor-A  2.1  5.5   56   133    4   DROME:AF-Q9VNS5-F1 GEO12643P1;
2940:  ek1w-A  2.1  9.5  135   682    7   DROME:AF-Q9VAS2-F1 NEPRILYSIN-LIKE 18;
2941:  ehbz-A  2.1 14.7   84   979    5   DROME:AF-Q9VEN2-F1 CHROMOSOME ALIGNMENT DEFECT 1;
2942:  edhw-A  2.1  8.8  106  1336    9   DROME:AF-A1ZAV1-F1 COILED-COIL AND C2 DOMAIN-CONTAINING PROTEIN 2A;
2943:  eixy-A  2.1  7.0   99  1092    3   DROME:AF-P54358-F1 DNA POLYMERASE DELTA CATALYTIC SUBUNIT;
2944:  efk2-A  2.1 10.0   78   453    5   DROME:AF-A1Z7P3-F1 PHOSPHORYLATED ADAPTER RNA EXPORT PROTEIN;
2945:  ed9n-A  2.1 22.4   93   372    9   DROME:AF-Q9V9V8-F1 LP07209P;
2946:  elqd-A  2.1  4.1   51   101    8   DROME:AF-M9MRX3-F1 GEO02653P1;
2947:  eh60-A  2.1 16.1   74   292    5   DROME:AF-Q23983-F1 ALPHA-SOLUBLE NSF ATTACHMENT PROTEIN;
2948:  ehqn-A  2.1 11.6   97  1449    2   DROME:AF-Q9W0E1-F1 PINSTRIPE, ISOFORM A;
2949:  eh3y-A  2.1 18.6   85   741    8   DROME:AF-Q8SX87-F1 ATF6, ISOFORM C;
2950:  ef5p-A  2.1  9.4   80   523    6   DROME:AF-Q9VBR4-F1 COMPLEX I-49KD;
2951:  eg4d-A  2.1 18.9   91   323    9   DROME:AF-A1Z7K8-F1 AARS-INTERACTING MULTIFUNCTIONAL PROTEIN 1;
2952:  emtk-A  2.1  9.9  168   693    5   DROME:AF-Q9VIX4-F1 ACYL-COENZYME A OXIDASE;
2953:  ek9v-A  2.1 18.7   84   182    7   DROME:AF-Q9VW17-F1 RE58036P;
2954:  el5v-A  2.1  8.4  105   376    9   DROME:AF-Q9W2K8-F1 HIGH MOBILITY GROUP PROTEIN 2;
2955:  ekv7-A  2.1  6.0   65   154    9   DROME:AF-Q26377-F1 PRO-CORAZONIN;
2956:  eern-A  2.1 10.3   87   448    6   DROME:AF-Q9VHE3-F1 GH05665P;
2957:  eelb-A  2.1 14.6  124   620    9   DROME:AF-A1Z7K2-F1 FI03455P;
2958:  ed7s-A  2.1 11.4  114   504    9   DROME:AF-Q9W096-F1 PHOSPHATIDYLINOSITOL-GLYCAN BIOSYNTHESIS CLASS W
2959:  ehr6-A  2.1  8.1  121   291    6   DROME:AF-Q9VG03-F1 GH08448P;
2960:  elcv-A  2.1  8.0  100   326   11   DROME:AF-Q8MKN0-F1 UBIQUINONE BIOSYNTHESIS PROTEIN COQ9, MITOCHONDRI
2961:  ec75-A  2.1  8.2   68   423    9   DROME:AF-Q9VUS1-F1 COMM3, ISOFORM D;
2962:  ecxz-A  2.1 10.0  131  1127    5   DROME:AF-Q9VM62-F1 LD34181P;
2963:  ekvy-A  2.1  4.6  131   698    9   DROME:AF-Q9VBK1-F1 LP24461P;
2964:  em0k-A  2.1  4.9  108   477    6   DROME:AF-A0A0B4K774-F1 ABELSON INTERACTING PROTEIN, ISOFORM D;
2965:  ehg7-A  2.1 17.6  109  1965    5   DROME:AF-A0A0B4K7S6-F1 MOLTING DEFECTIVE, ISOFORM D;
2966:  eeqf-A  2.1  5.7   77   132    4   DROME:AF-Q7K088-F1 GEO08224P1;
2967:  ehjr-A  2.1 18.1  125   604    5   DROME:AF-Q9VNP7-F1 LD37241P;
2968:  eisa-A  2.1 14.6  103   257    4   DROME:AF-A0A0B4K7I7-F1 UNCHARACTERIZED PROTEIN;
2969:  em4z-A  2.1  8.3   91   157   10   DROME:AF-Q9VQL3-F1 CORNICHON RELATED;
2970:  effo-A  2.1  3.6   52    96    6   DROME:AF-P18934-F1 NADH-UBIQUINONE OXIDOREDUCTASE CHAIN 4L;
2971:  eha0-A  2.1 17.9   85   333    4   DROME:AF-Q9VF06-F1 GH08991P;
2972:  eht0-A  2.1 14.3   87   533    6   DROME:AF-Q9NI63-F1 MEMBRANE-ASSOCIATED TYROSINE- AND THREONINE-SPECI
2973:  ef2k-A  2.1 15.3  113  1237    5   DROME:AF-A0A1W5PXH3-F1 UNCHARACTERIZED PROTEIN, ISOFORM E;
2974:  ehqb-A  2.1  6.9   71   150    7   DROME:AF-Q9VU36-F1 LP04985P;
2975:  el32-A  2.1  4.0   79   141    8   DROME:AF-A1Z8U7-F1 GEO13458P1;
2976:  edrn-A  2.1  6.8   71   427    3   DROME:AF-A0A0B4KGL2-F1 UNCHARACTERIZED PROTEIN, ISOFORM G;
2977:  emxn-A  2.1  2.4   68   332    7   DROME:AF-Q9VG11-F1 IP10581P;
2978:  eg8j-A  2.1  6.4  111  1801    5   DROME:AF-Q9V453-F1 UNCHARACTERIZED PROTEIN;
2979:  eme2-A  2.1  6.9   62   597    8   DROME:AF-Q9VSK8-F1 ZINC FINGER CCCH DOMAIN-CONTAINING PROTEIN 3;
2980:  emw7-A  2.1  6.0   78   250    6   DROME:AF-Q9VLH6-F1 UNCHARACTERIZED PROTEIN;
2981:  ehxc-A  2.1  5.4  127   387    2   DROME:AF-Q9GYV5-F1 NF-KAPPA-B ESSENTIAL MODULATOR;
2982:  efli-A  2.1  3.6   49   607    6   DROME:AF-Q960E4-F1 SD04973P;
2983:  eel2-A  2.1 16.4   77  1096   10   DROME:AF-Q9V4E5-F1 RECEPTOR PROTEIN-TYROSINE KINASE;
2984:  ek74-A  2.1  7.8  170  1217    4   DROME:AF-Q9VK44-F1 LD24832P;
2985:  em1r-A  2.1  5.1   48    70    4   DROME:AF-A0A0B4JD83-F1 UNCHARACTERIZED PROTEIN;
2986:  ehig-A  2.1  5.9   96   228    5   DROME:AF-Q8IQP0-F1 AT13484P;
2987:  emta-A  2.1 12.9   93   419    5   DROME:AF-Q9VBA5-F1 GM18993P;
2988:  emxo-A  2.1 12.1   89   176    8   DROME:AF-Q9VLT8-F1 WASH COMPLEX SUBUNIT 3;
2989:  ef3f-A  2.1 11.1   68  1406    6   DROME:AF-B7YZX6-F1 UNCHARACTERIZED PROTEIN, ISOFORM B;
2990:  emc3-A  2.1 11.3   90   168    6   DROME:AF-Q0KI06-F1 UNCHARACTERIZED PROTEIN, ISOFORM A;
2991:  eecr-A  2.1 10.0   94   144    3   DROME:AF-P49858-F1 PROTEIN CORNICHON;
2992:  eibr-A  2.1 10.2   98   552    8   DROME:AF-Q9W3Q4-F1 SD03340P;
2993:  eetf-A  2.1 12.1  128   711    2   DROME:AF-Q9VMM9-F1 RH61964P;
2994:  efs1-A  2.1 14.5  116   439    6   DROME:AF-Q9I7X6-F1 CARNOSINE N-METHYLTRANSFERASE;
2995:  edrh-A  2.1  4.2  100   265    7   DROME:AF-Q9W068-F1 LP10272P;
2996:  el3j-A  2.1  5.6   74  1767    3   DROME:AF-Q9W4F5-F1 PROTEIN-TYROSINE-PHOSPHATASE;
2997:  egwe-A  2.1  7.8  105   186    9   DROME:AF-Q4QQB9-F1 LP21121P;
2998:  efco-A  2.1  5.0  148   677    9   DROME:AF-Q9W3U0-F1 ACYL-COENZYME A OXIDASE;
2999:  ektx-A  2.1  6.9  109   320   10   DROME:AF-Q9VHG4-F1 ATPASE H(+)-TRANSPORTING ACCESSORY PROTEIN 2;
3000:  el0e-A  2.1 16.4   94  1701    3   DROME:AF-Q7KJ08-F1 ANAPLASTIC LYMPHOMA KINASE, ISOFORM A;
3001:  eica-A  2.1  5.9   44   201    2   DROME:AF-Q9VPD6-F1 RE48077P;
3002:  ell8-A  2.1 10.1   68   425    0   DROME:AF-Q9VGH2-F1 UNCHARACTERIZED PROTEIN, ISOFORM A;
3003:  egwa-A  2.1 16.1   86   342    6   DROME:AF-Q9W5B0-F1 EG:BACR42I17.6 PROTEIN;
3004:  eiln-A  2.1  8.3  100   263    6   DROME:AF-Q9VPT6-F1 UNCHARACTERIZED PROTEIN;
3005:  efrj-A  2.1 20.1   97   421    3   DROME:AF-Q7JQT8-F1 LD41464P;
3006:  ein5-A  2.1 25.0   59   828    2   DROME:AF-Q11002-F1 CALPAIN-A;
3007:  empu-A  2.1 13.9  134   867    9   DROME:AF-A1ZBN5-F1 TUBULIN TYROSINE LIGASE-LIKE 6A;
3008:  ekij-A  2.1  5.4  116   741    7   DROME:AF-Q0E8H7-F1 FI19426P1;
3009:  edai-A  2.1  5.3   92   186    4   DROME:AF-A1ZAF4-F1 UNCHARACTERIZED PROTEIN, ISOFORM A;
3010:  egd1-A  2.1  4.8  100   308    8   DROME:AF-Q9VLH0-F1 TETRASPANIN;
3011:  ehr9-A  2.1 11.2  147   793    5   DROME:AF-Q9NHV9-F1 PROTEIN VAV;
3012:  ejcp-A  2.1  6.3  124   654    4   DROME:AF-Q7K330-F1 TRANSPORTER;
3013:  eltn-A  2.1  6.7   95   537    6   DROME:AF-Q9W3U1-F1 ACTIN-HISTIDINE N-METHYLTRANSFERASE;
3014:  edxm-A  2.1  7.9   53   553    9   DROME:AF-A8JNX0-F1 ADP-RIBOSYLATION FACTOR GTPASE ACTIVATING PROTEIN
3015:  ej8v-A  2.1  4.0   51   529    4   DROME:AF-Q9VGS8-F1 IP03623P;
3016:  ek0h-A  2.1  4.1   53    90    4   DROME:AF-X2JD93-F1 UNCHARACTERIZED PROTEIN, ISOFORM C;
3017:  elj8-A  2.1 17.9  137   422    5   DROME:AF-Q86P97-F1 GM06145P;
3018:  ek8f-A  2.1 16.2  114   404    6   DROME:AF-B5RJJ4-F1 LD14019P;
3019:  ehvx-A  2.1  5.2  113   273   11   DROME:AF-M9PEG2-F1 UNCHARACTERIZED PROTEIN, ISOFORM C;
3020:  edmp-A  2.1  8.9  158  1004    4   DROME:AF-M9PG98-F1 ALPHA-1,2-MANNOSIDASE;
3021:  egzx-A  2.1  6.0   73   303    8   DROME:AF-Q7K566-F1 MITOCHONDRIAL UNCOUPLING PROTEIN BMCP;
3022:  ei06-A  2.1 21.0  118   540    9   DROME:AF-Q9W0X8-F1 LD43587P;
3023:  ekqi-A  2.1 15.2   80   352    6   DROME:AF-Q9VG77-F1 BETA-SARCOGLYCAN;
3024:  em0y-A  2.1 23.3   73   410    4   DROME:AF-Q9VUU3-F1 CKII-ALPHA SUBUNIT INTERACTOR-1;
3025:  ecvq-A  2.1 18.7   56  1115    5   DROME:AF-O44386-F1 INTEGRIN ALPHA-PS3;
3026:  ehxx-A  2.1 10.6  131   480    9   DROME:AF-Q9VWJ8-F1 LP07257P;
3027:  efzb-A  2.1  7.7  156   499    5   DROME:AF-Q9Y1A7-F1 LD25378P;
3028:  emsu-A  2.1 11.9  118   646    4   DROME:AF-Q8IH57-F1 GH10249P;
3029:  ec3p-A  2.1 11.8  112  1080    4   DROME:AF-Q9I7R5-F1 APOLLO, ISOFORM A;
3030:  elht-A  2.1 11.8   73    92    7   DROME:AF-Q9VTN3-F1 MITOCHONDRIAL IMPORT INNER MEMBRANE TRANSLOCASE S
3031:  eebb-A  2.1  4.9   52   205    8   DROME:AF-Q9VNE9-F1 60S RIBOSOMAL PROTEIN L13A;
3032:  ek55-A  2.0  8.0   75   316   16   DROME:AF-Q9W0B3-F1 GH19706P;
3033:  ejvz-A  2.0  4.6   86   138    7   DROME:AF-G2J646-F1 MIP06567P1;
3034:  egw3-A  2.0 14.6   84   419    8   DROME:AF-Q9V457-F1 BIP1 PROTEIN;
3035:  elmx-A  2.0  8.7   76   146    3   DROME:AF-Q7JVK8-F1 GEO08987P1;
3036:  elu7-A  2.0 19.4   77   504    6   DROME:AF-A1Z6K9-F1 UNCHARACTERIZED PROTEIN;
3037:  emgx-A  2.0  5.0   96   220    2   DROME:AF-Q9GYV9-F1 MEDIATOR OF RNA POLYMERASE II TRANSCRIPTION SUBUN
3038:  eeh0-A  2.0  6.3  101   314    4   DROME:AF-Q9VMJ6-F1 TETRASPANIN;
3039:  ejeu-A  2.0  5.9   95   199    4   DROME:AF-Q9I7M1-F1 OLFACTORY-SPECIFIC 9;
3040:  efdn-A  2.0  9.6  126   572    9   DROME:AF-A4IJ72-F1 IP18018P;
3041:  eh0c-A  2.0  7.1  100   373    8   DROME:AF-Q9VJ40-F1 RH30783P;
3042:  egs2-A  2.0  7.6   64   211    9   DROME:AF-Q9VWI4-F1 RING FINGER PROTEIN NARYA;
3043:  ekkw-A  2.0 12.4   93   625   12   DROME:AF-Q9VDG2-F1 RALA-BINDING PROTEIN 1;
3044:  eh6l-A  2.0 11.4  131   739    5   DROME:AF-Q9VKD9-F1 MIP16835P1;
3045:  eew6-A  2.0 10.3  154  1164    5   DROME:AF-Q8IRF5-F1 UNCHARACTERIZED PROTEIN;
3046:  emjq-A  2.0  4.0   60   295    3   DROME:AF-Q9W2R0-F1 CARBONIC ANHYDRASE 14;
3047:  elvf-A  2.0  6.3   76   299    8   DROME:AF-Q9W0D7-F1 GM14467P;
3048:  egkn-A  2.0 16.7  188  1726    6   DROME:AF-Q9VGD4-F1 PHOSPHOLIPID-TRANSPORTING ATPASE;
3049:  em1j-A  2.0 12.5  110   367    5   DROME:AF-Q9W1U2-F1 AT20903P;
3050:  ellu-A  2.0  5.3   99   761    5   DROME:AF-Q8MLR7-F1 PHOSPHATIDYLINOSITOL-3-PHOSPHATE PHOSPHATASE;
3051:  emf4-A  2.0 13.6   75   252    7   DROME:AF-A1ZBT5-F1 MEDIATOR OF RNA POLYMERASE II TRANSCRIPTION SUBUN
3052:  emme-A  2.0  8.5   95   479    4   DROME:AF-Q1WWC1-F1 IP12064P;
3053:  eek9-A  2.0  4.8   54  2486    6   DROME:AF-Q9VWP5-F1 HAT-TRICK, ISOFORM D;
3054:  ei9b-A  2.0  3.4   47    57   13   DROME:AF-A0A6H2EI34-F1 UNCHARACTERIZED PROTEIN;
3055:  egqk-A  2.0  9.3  168  1320    5   DROME:AF-Q9VAN4-F1 UNCHARACTERIZED PROTEIN;
3056:  ehdz-A  2.0  7.6   76   782    9   DROME:AF-Q9VI55-F1 E3 UFM1-PROTEIN LIGASE 1 HOMOLOG;
3057:  ekrc-A  2.0 15.3  135   738    7   DROME:AF-Q9VDC5-F1 NRF DOMAIN-CONTAINING PROTEIN;
3058:  ejt0-A  2.0 25.2  111   544    8   DROME:AF-Q24255-F1 HOMEOBOX PROTEIN B-H1;
3059:  egmm-A  2.0 10.7   53   122    4   DROME:AF-Q9VVH3-F1 MICOS COMPLEX SUBUNIT MIC13 HOMOLOG QIL1;
3060:  eesf-A  2.0  9.3  126   538    6   DROME:AF-Q9Y115-F1 UNC93-LIKE PROTEIN;
3061:  ei2t-A  2.0 16.0   65   330    3   DROME:AF-Q8MSC8-F1 LD14533P;
3062:  el0u-A  2.0  9.3  114   436    5   DROME:AF-Q9V9Z3-F1 FI02023P;
3063:  ecu8-A  2.0  6.8   77   276   12   DROME:AF-P24156-F1 PROTEIN L(2)37CC;
3064:  ejje-A  2.0 12.9  126   466    6   DROME:AF-Q9VQP1-F1 GH15136P;
3065:  elne-A  2.0 13.7  109  1093   10   DROME:AF-Q9VLS1-F1 PROBABLE PHOSPHORYLASE B KINASE REGULATORY SUBUNI
3066:  ej6x-A  2.0 10.4  109   563    6   DROME:AF-Q9VM10-F1 SCAVENGER RECEPTOR ACTING IN NEURAL TISSUE AND MA
3067:  ehz0-A  2.0 19.9   66   214    8   DROME:AF-A1ZA99-F1 UNCHARACTERIZED PROTEIN;
3068:  ekvj-A  2.0 16.9   81   306    4   DROME:AF-Q9Y0Y5-F1 COATOMER SUBUNIT EPSILON;
3069:  ejkb-A  2.0  5.4  105   183    9   DROME:AF-X2JEK5-F1 UNCHARACTERIZED PROTEIN;
3070:  eflz-A  2.0 19.2   98   382    4   DROME:AF-B6VQ99-F1 NEUROECTODERM-EXPRESSED 2, ISOFORM A;
3071:  eht5-A  2.0  9.5   75   163    8   DROME:AF-Q9W372-F1 ODORANT-BINDING PROTEIN 8A;
3072:  ejke-A  2.0 13.9   74   668   12   DROME:AF-Q9VE23-F1 XRP1, ISOFORM A;
3073:  eess-A  2.0 11.4  116   495    5   DROME:AF-Q9VEX1-F1 FI18611P1;
3074:  emmp-A  2.0  6.9  114   362    5   DROME:AF-P27716-F1 INNEXIN INX1;
3075:  efxu-A  2.0 10.9   98   897    7   DROME:AF-A1Z763-F1 MIP13269P;
3076:  eh38-A  2.0  6.0   94   539    7   DROME:AF-P40589-F1 PROTEIN WNT-4;
3077:  ejbs-A  2.0 12.7   71   203    7   DROME:AF-Q9W2A6-F1 IP11573P;
3078:  eme4-A  2.0 22.2  102   649    9   DROME:AF-Q7K4M4-F1 PROTEIN TEFLON;
3079:  ekfe-A  2.0 25.4  107   970    4   DROME:AF-Q95TU2-F1 LD23187P;
3080:  eea1-A  2.0  5.0  147   696    6   DROME:AF-Q8MT80-F1 GPI MANNOSYLTRANSFERASE 4;
3081:  edqm-A  2.0  8.0   75   120   11   DROME:AF-Q9W114-F1 IP05433P;
3082:  emk4-A  2.0 13.9   74   251    3   DROME:AF-Q9VQ27-F1 REGULATORY PROTEIN ZESTE;
3083:  ejhf-A  2.0  4.9  107   246    7   DROME:AF-O77262-F1 EG:22E5.9 PROTEIN;
3084:  ef6w-A  2.0  8.4   75   603    5   DROME:AF-A1ZBG7-F1 IONOTROPIC RECEPTOR 56A;
3085:  eerd-A  2.0 10.5  131   477    6   DROME:AF-Q8MS66-F1 LP07366P;
3086:  ej5a-A  2.0  5.0   74   335    5   DROME:AF-Q9VIY3-F1 GH10882P;
3087:  ejh9-A  2.0  5.6  128   448    8   DROME:AF-Q9VP87-F1 DECAPRENYL DIPHOSPHATE SYNTHASE SUBUNIT 2, ISOFOR
3088:  emch-A  2.0 18.4   94   329    7   DROME:AF-Q9V3X8-F1 EG:BACR42I17.11 PROTEIN;
3089:  ecwq-A  2.0  8.8   69   168    9   DROME:AF-Q9VNX9-F1 UNCHARACTERIZED PROTEIN;
3090:  efym-A  2.0 21.1   78   207    8   DROME:AF-A0A0B4KGA5-F1 UNCHARACTERIZED PROTEIN;
3091:  efel-A  2.0 24.2  106  1417    5   DROME:AF-Q9VIK7-F1 LD18032P;
3092:  eg5n-A  2.0 10.9   99   223    4   DROME:AF-Q8MLR5-F1 IP08069P;
3093:  ek56-A  2.0  7.0  129   362    7   DROME:AF-Q8IQK9-F1 TETRASPANIN 68C, ISOFORM A;
3094:  el3h-A  2.0  5.9   91   181    5   DROME:AF-Q9VQQ4-F1 UNCHARACTERIZED PROTEIN, ISOFORM A;
3095:  ek2d-A  2.0 17.1   78   244    9   DROME:AF-Q86BA5-F1 LP01981P;
3096:  ed7m-A  2.0 17.2   66   210    6   DROME:AF-M9MRP0-F1 UNCHARACTERIZED PROTEIN;
3097:  ehld-A  2.0  5.9  101   162    5   DROME:AF-B7YZF1-F1 UNCHARACTERIZED PROTEIN, ISOFORM D;
3098:  em28-A  2.0  8.2  102   160    6   DROME:AF-Q9VYX8-F1 LD04844P;
3099:  efo1-A  2.0 13.3  127   478    8   DROME:AF-Q8SYM5-F1 RE53026P;
3100:  ees5-A  2.0 15.5   96  1306    4   DROME:AF-A8DYK5-F1 UNCHARACTERIZED PROTEIN, ISOFORM B;
3101:  ed9p-A  2.0  8.2   54    68    7   DROME:AF-Q9VP19-F1 CYTOCHROME C OXIDASE SUBUNIT 8, ISOFORM A;
3102:  ekxl-A  2.0 17.4  110   536   10   DROME:AF-Q9V431-F1 APOPTOSIS INHIBITOR 5 HOMOLOG;
3103:  ef99-A  2.0 18.0   82   289    6   DROME:AF-Q9VK14-F1 PROTEASOME SUBUNIT ALPHA TYPE;
3104:  ejdv-A  2.0  8.2   59   216    8   DROME:AF-Q8IP85-F1 TETLEYS-CUP;
3105:  emut-A  2.0  4.7   89   635    6   DROME:AF-P45975-F1 HISTONE-LYSINE N-METHYLTRANSFERASE SU(VAR)3-9;
3106:  ekrd-A  2.0 16.6  118   921   11   DROME:AF-Q9VJ29-F1 TRANSPORT AND GOLGI ORGANIZATION PROTEIN 6;
3107:  egle-A  2.0 20.4   71   583    3   DROME:AF-Q9VHN8-F1 LD37279P;
3108:  els5-A  2.0  6.3   68   306   10   DROME:AF-Q9VAD4-F1 EIF-2B GDP-GTP EXCHANGE FACTOR SUBUNIT ALPHA;
3109:  ee5g-A  2.0 12.8   85  1957    7   DROME:AF-Q9VPV1-F1 UNCHARACTERIZED PROTEIN, ISOFORM B;
3110:  edsr-A  2.0  3.9   90   205    6   DROME:AF-Q9VXV1-F1 RH52220P;
3111:  egao-A  2.0  9.3   88   431    6   DROME:AF-Q9W3T3-F1 FI01031P;
3112:  ejla-A  2.0 18.5   79   490   10   DROME:AF-Q9VPN5-F1 LD03220P;
3113:  ekkq-A  2.0  9.3  121   427    7   DROME:AF-Q9VIU4-F1 FI05338P;
3114:  edbp-A  2.0 23.5  105   509    5   DROME:AF-Q9VY91-F1 PROGRAMMED CELL DEATH PROTEIN 4;
3115:  eg5t-A  2.0  7.1  108   281    6   DROME:AF-A8DZ10-F1 GH21880P1;
3116:  emxt-A  2.0  4.9  127   564    8   DROME:AF-E1JJR2-F1 NICOTINIC ACETYLCHOLINE RECEPTOR ALPHA7, ISOFORM
3117:  emmn-A  2.0  9.1  150   874    5   DROME:AF-Q9VVY0-F1 RE61245P;
3118:  eena-A  2.0  7.0   99   652    8   DROME:AF-Q9V411-F1 NUCLEOLAR GTP-BINDING PROTEIN 1;
3119:  emxz-A  2.0 10.8  124   591   10   DROME:AF-Q9V9U1-F1 FI02923P;
3120:  ekqu-A  2.0  8.7   88   354    7   DROME:AF-Q9VPD5-F1 TRANSCRIPTION TERMINATION FACTOR 3, MITOCHONDRIAL
3121:  egs8-A  2.0 10.2  121  2066    5   DROME:AF-A0A0B4K765-F1 SIN3A, ISOFORM G;
3122:  emea-A  2.0 18.3  103   327    4   DROME:AF-Q9VWG2-F1 FI07430P;
3123:  ekuq-A  2.0  4.9   76    80    9   DROME:AF-Q9VTE1-F1 IMMEDIATE EARLY RESPONSE 3-INTERACTING PROTEIN 1;
3124:  eij3-A  2.0 10.4  146   775    7   DROME:AF-Q9W395-F1 ANAPHASE-PROMOTING COMPLEX SUBUNIT 4;
3125:  ehg3-A  2.0 14.3  120   623    3   DROME:AF-P91659-F1 UNCHARACTERIZED PROTEIN D3-100EF;
3126:  ejww-A  2.0 10.3  120   953    8   DROME:AF-Q9Y125-F1 BCDNA.GH08312;
3127:  eeur-A  2.0 17.8   88   628    6   DROME:AF-Q7K7W5-F1 ADIPOSE PROTEIN;
3128:  ec07-A  2.0 14.9   96   758    4   DROME:AF-Q8MPP3-F1 MATRIX METALLOPROTEINASE-2;
3129:  ehan-A  2.0  7.7   99   897    7   DROME:AF-Q9VGM0-F1 GPI ETHANOLAMINE PHOSPHATE TRANSFERASE 1;
3130:  ee48-A  2.0 20.0  131   538   10   DROME:AF-Q9VGG0-F1 LD47774P;
3131:  eky2-A  2.0 14.9  118   565    8   DROME:AF-Q9VZY7-F1 LD20870P;
3132:  emgi-A  2.0  4.9  122   437    7   DROME:AF-Q9VZZ0-F1 RE02644P;
3133:  ehkk-A  2.0 23.5   89  1711    6   DROME:AF-Q9W1X4-F1 NUCLEAR PORE COMPLEX PROTEIN NUP214;

# Structural equivalences
   1: s001-A ejv8-A     1 - 410 <=>    1 - 410   (MET    1  - ASP  410  <=> MET    1  - ASP  410 )                          
   2: s001-A efqn-A    13 -  16 <=>   18 -  21   (ASN   13  - LYS   16  <=> ARG   18  - GLN   21 )                          
   2: s001-A efqn-A    17 -  78 <=>   23 -  84   (LYS   17  - TRP   78  <=> LYS   23  - SER   84 )                          
   2: s001-A efqn-A    79 - 180 <=>   86 - 187   (ASP   79  - HIS  180  <=> TYR   86  - LEU  187 )                          
   2: s001-A efqn-A   181 - 221 <=>  193 - 233   (PRO  181  - GLN  221  <=> PHE  193  - ILE  233 )                          
   2: s001-A efqn-A   222 - 225 <=>  235 - 238   (PRO  222  - GLN  225  <=> ASP  235  - ASN  238 )                          
   2: s001-A efqn-A   226 - 284 <=>  242 - 300   (PRO  226  - ARG  284  <=> ILE  242  - GLY  300 )                          
   2: s001-A efqn-A   286 - 343 <=>  301 - 358   (LYS  286  - GLN  343  <=> ASP  301  - ARG  358 )                          
   2: s001-A efqn-A   344 - 347 <=>  361 - 364   (LEU  344  - ASN  347  <=> LEU  361  - ALA  364 )                          
   2: s001-A efqn-A   353 - 363 <=>  371 - 381   (LYS  353  - LEU  363  <=> HIS  371  - LYS  381 )                          
   2: s001-A efqn-A   366 - 374 <=>  382 - 390   (GLN  366  - SER  374  <=> PRO  382  - ASP  390 )                          
   2: s001-A efqn-A   377 - 407 <=>  391 - 421   (GLN  377  - ILE  407  <=> ILE  391  - GLY  421 )                          
   3: s001-A eidg-A    14 -  18 <=>    3 -   7   (SER   14  - TRP   18  <=> GLY    3  - GLU    7 )                          
   3: s001-A eidg-A    21 -  26 <=>    8 -  13   (HIS   21  - SER   26  <=> ILE    8  - ALA   13 )                          
   3: s001-A eidg-A    28 -  52 <=>   14 -  38   (SER   28  - ASN   52  <=> ARG   14  - LYS   38 )                          
   3: s001-A eidg-A    53 -  60 <=>   41 -  48   (ARG   53  - ARG   60  <=> ARG   41  - CYS   48 )                          
   3: s001-A eidg-A    67 -  79 <=>   55 -  67   (ILE   67  - ASP   79  <=> VAL   55  - LEU   67 )                          
   3: s001-A eidg-A    81 -  88 <=>   68 -  75   (TYR   81  - SER   88  <=> ALA   68  - LYS   75 )                          
   3: s001-A eidg-A    99 - 127 <=>   81 - 109   (GLU   99  - SER  127  <=> ARG   81  - TRP  109 )                          
   3: s001-A eidg-A   130 - 146 <=>  110 - 126   (TRP  130  - GLY  146  <=> GLY  110  - TYR  126 )                          
   3: s001-A eidg-A   147 - 150 <=>  128 - 131   (HIS  147  - SER  150  <=> ASP  128  - GLY  131 )                          
   3: s001-A eidg-A   152 - 159 <=>  132 - 139   (LEU  152  - SER  159  <=> LEU  132  - ASN  139 )                          
   3: s001-A eidg-A   160 - 181 <=>  141 - 162   (ILE  160  - PRO  181  <=> ASN  141  - ASN  162 )                          
   3: s001-A eidg-A   182 - 221 <=>  175 - 214   (TYR  182  - GLN  221  <=> VAL  175  - VAL  214 )                          
   3: s001-A eidg-A   222 - 225 <=>  216 - 219   (PRO  222  - GLN  225  <=> GLN  216  - LEU  219 )                          
   3: s001-A eidg-A   226 - 229 <=>  221 - 224   (PRO  226  - LYS  229  <=> PRO  221  - ASP  224 )                          
   3: s001-A eidg-A   231 - 261 <=>  225 - 255   (ARG  231  - MET  261  <=> PHE  225  - LEU  255 )                          
   3: s001-A eidg-A   262 - 284 <=>  257 - 279   (LEU  262  - ARG  284  <=> ILE  257  - ARG  279 )                          
   3: s001-A eidg-A   290 - 296 <=>  280 - 286   (GLN  290  - PHE  296  <=> THR  280  - VAL  286 )                          
   3: s001-A eidg-A   298 - 336 <=>  287 - 325   (LYS  298  - LEU  336  <=> ALA  287  - ASP  325 )                          
   3: s001-A eidg-A   339 - 342 <=>  326 - 329   (THR  339  - LYS  342  <=> LEU  326  - ARG  329 )                          
   3: s001-A eidg-A   345 - 362 <=>  330 - 347   (ASP  345  - GLN  362  <=> ASP  330  - ARG  347 )                          
   3: s001-A eidg-A   367 - 372 <=>  348 - 353   (PRO  367  - ILE  372  <=> LYS  348  - LEU  353 )                          
   3: s001-A eidg-A   374 - 406 <=>  354 - 386   (SER  374  - GLU  406  <=> CYS  354  - LEU  386 )                          
   4: s001-A ehhh-A    17 -  38 <=>    1 -  22   (LYS   17  - TYR   38  <=> MET    1  - SER   22 )                          
   4: s001-A ehhh-A    43 -  51 <=>   23 -  31   (VAL   43  - ARG   51  <=> LEU   23  - GLN   31 )                          
   4: s001-A ehhh-A    52 -  60 <=>   35 -  43   (ASN   52  - ARG   60  <=> ASN   35  - SER   43 )                          
   4: s001-A ehhh-A    61 -  72 <=>   45 -  56   (ASN   61  - LYS   72  <=> ARG   45  - ARG   56 )                          
   4: s001-A ehhh-A    74 -  79 <=>   57 -  62   (LEU   74  - ASP   79  <=> ILE   57  - ILE   62 )                          
   4: s001-A ehhh-A    82 -  93 <=>   64 -  75   (PHE   82  - ILE   93  <=> ALA   64  - MET   75 )                          
   4: s001-A ehhh-A   100 - 127 <=>   76 - 103   (ARG  100  - SER  127  <=> LEU   76  - CYS  103 )                          
   4: s001-A ehhh-A   130 - 152 <=>  104 - 126   (TRP  130  - LEU  152  <=> HIS  104  - ILE  126 )                          
   4: s001-A ehhh-A   153 - 158 <=>  129 - 134   (GLY  153  - ASP  158  <=> ARG  129  - GLY  134 )                          
   4: s001-A ehhh-A   159 - 178 <=>  137 - 156   (SER  159  - ILE  178  <=> GLU  137  - LEU  156 )                          
   4: s001-A ehhh-A   181 - 184 <=>  171 - 174   (PRO  181  - ILE  184  <=> TRP  171  - TYR  174 )                          
   4: s001-A ehhh-A   186 - 225 <=>  175 - 214   (MET  186  - GLN  225  <=> THR  175  - THR  214 )                          
   4: s001-A ehhh-A   226 - 261 <=>  217 - 252   (PRO  226  - MET  261  <=> LEU  217  - LEU  252 )                          
   4: s001-A ehhh-A   262 - 281 <=>  254 - 273   (LEU  262  - PHE  281  <=> ALA  254  - GLY  273 )                          
   4: s001-A ehhh-A   294 - 297 <=>  275 - 278   (PHE  294  - TRP  297  <=> SER  275  - ARG  278 )                          
   4: s001-A ehhh-A   299 - 339 <=>  279 - 319   (TYR  299  - THR  339  <=> ILE  279  - LYS  319 )                          
   4: s001-A ehhh-A   345 - 363 <=>  320 - 338   (ASP  345  - LEU  363  <=> SER  320  - GLU  338 )                          
   4: s001-A ehhh-A   368 - 372 <=>  339 - 343   (ILE  368  - ILE  372  <=> PHE  339  - LEU  343 )                          
   4: s001-A ehhh-A   374 - 410 <=>  344 - 380   (SER  374  - ASP  410  <=> LEU  344  - VAL  380 )                          
   5: s001-A edup-A    11 -  15 <=>    1 -   5   (LEU   11  - ARG   15  <=> MET    1  - LYS    5 )                          
   5: s001-A edup-A    18 -  26 <=>    7 -  15   (TRP   18  - SER   26  <=> ILE    7  - ALA   15 )                          
   5: s001-A edup-A    28 -  60 <=>   16 -  48   (SER   28  - ARG   60  <=> ARG   16  - TRP   48 )                          
   5: s001-A edup-A    67 -  76 <=>   55 -  64   (ILE   67  - MET   76  <=> VAL   55  - SER   64 )                          
   5: s001-A edup-A    78 -  81 <=>   65 -  68   (TRP   78  - TYR   81  <=> MET   65  - SER   68 )                          
   5: s001-A edup-A    98 - 127 <=>   81 - 110   (SER   98  - SER  127  <=> GLN   81  - SER  110 )                          
   5: s001-A edup-A   130 - 146 <=>  111 - 127   (TRP  130  - GLY  146  <=> ARG  111  - LYS  127 )                          
   5: s001-A edup-A   147 - 181 <=>  129 - 163   (HIS  147  - PRO  181  <=> HIS  129  - TYR  163 )                          
   5: s001-A edup-A   182 - 220 <=>  176 - 214   (TYR  182  - SER  220  <=> ALA  176  - MET  214 )                          
   5: s001-A edup-A   221 - 224 <=>  216 - 219   (GLN  221  - GLN  224  <=> SER  216  - ARG  219 )                          
   5: s001-A edup-A   225 - 228 <=>  221 - 224   (GLN  225  - ARG  228  <=> GLY  221  - VAL  224 )                          
   5: s001-A edup-A   230 - 260 <=>  225 - 255   (GLN  230  - SER  260  <=> ASP  225  - THR  255 )                          
   5: s001-A edup-A   261 - 280 <=>  257 - 276   (MET  261  - ILE  280  <=> PHE  257  - TRP  276 )                          
   5: s001-A edup-A   282 - 286 <=>  277 - 281   (PHE  282  - LYS  286  <=> ILE  277  - ARG  281 )                          
   5: s001-A edup-A   290 - 296 <=>  283 - 289   (GLN  290  - PHE  296  <=> SER  283  - LEU  289 )                          
   5: s001-A edup-A   298 - 332 <=>  290 - 324   (LYS  298  - LEU  332  <=> LEU  290  - LYS  324 )                          
   5: s001-A edup-A   334 - 337 <=>  325 - 328   (ILE  334  - ARG  337  <=> LEU  325  - ASP  328 )                          
   5: s001-A edup-A   339 - 342 <=>  329 - 332   (THR  339  - LYS  342  <=> MET  329  - MET  332 )                          
   5: s001-A edup-A   345 - 363 <=>  333 - 351   (ASP  345  - LEU  363  <=> ASP  333  - ARG  351 )                          
   5: s001-A edup-A   368 - 372 <=>  352 - 356   (ILE  368  - ILE  372  <=> LEU  352  - HIS  356 )                          
   5: s001-A edup-A   374 - 410 <=>  357 - 393   (SER  374  - ASP  410  <=> LEU  357  - THR  393 )                          
   6: s001-A el78-A    15 -  18 <=>    5 -   8   (ARG   15  - TRP   18  <=> GLN    5  - ARG    8 )                          
   6: s001-A el78-A    21 -  60 <=>    9 -  48   (HIS   21  - ARG   60  <=> GLY    9  - TRP   48 )                          
   6: s001-A el78-A    69 -  78 <=>   54 -  63   (LEU   69  - TRP   78  <=> PHE   54  - LEU   63 )                          
   6: s001-A el78-A    79 -  87 <=>   65 -  73   (ASP   79  - CYS   87  <=> MET   65  - GLN   73 )                          
   6: s001-A el78-A    98 - 127 <=>   81 - 110   (SER   98  - SER  127  <=> GLU   81  - TRP  110 )                          
   6: s001-A el78-A   130 - 159 <=>  111 - 140   (TRP  130  - SER  159  <=> LYS  111  - ASN  140 )                          
   6: s001-A el78-A   160 - 180 <=>  142 - 162   (ILE  160  - HIS  180  <=> ASN  142  - PHE  162 )                          
   6: s001-A el78-A   181 - 184 <=>  175 - 178   (PRO  181  - ILE  184  <=> LYS  175  - CYS  178 )                          
   6: s001-A el78-A   186 - 222 <=>  179 - 215   (MET  186  - PRO  222  <=> CYS  179  - HIS  215 )                          
   6: s001-A el78-A   230 - 262 <=>  217 - 249   (GLN  230  - LEU  262  <=> SER  217  - MET  249 )                          
   6: s001-A el78-A   263 - 283 <=>  251 - 271   (PHE  263  - HIS  283  <=> ILE  251  - MET  271 )                          
   6: s001-A el78-A   291 - 296 <=>  273 - 278   (LYS  291  - PHE  296  <=> LYS  273  - LEU  278 )                          
   6: s001-A el78-A   298 - 336 <=>  279 - 317   (LYS  298  - LEU  336  <=> VAL  279  - ASP  317 )                          
   6: s001-A el78-A   338 - 341 <=>  318 - 321   (HIS  338  - PHE  341  <=> LEU  318  - ASP  321 )                          
   6: s001-A el78-A   345 - 362 <=>  322 - 339   (ASP  345  - GLN  362  <=> ASP  322  - ARG  339 )                          
   6: s001-A el78-A   367 - 372 <=>  340 - 345   (PRO  367  - ILE  372  <=> LYS  340  - LEU  345 )                          
   6: s001-A el78-A   374 - 406 <=>  346 - 378   (SER  374  - GLU  406  <=> CYS  346  - LEU  378 )                          
   7: s001-A eku8-A    15 -  18 <=>    4 -   7   (ARG   15  - TRP   18  <=> SER    4  - ASP    7 )                          
   7: s001-A eku8-A    21 -  26 <=>    8 -  13   (HIS   21  - SER   26  <=> LEU    8  - CYS   13 )                          
   7: s001-A eku8-A    28 -  60 <=>   14 -  46   (SER   28  - ARG   60  <=> TRP   14  - PHE   46 )                          
   7: s001-A eku8-A    69 -  84 <=>   53 -  68   (LEU   69  - GLN   84  <=> ILE   53  - GLN   68 )                          
   7: s001-A eku8-A    99 - 127 <=>   78 - 106   (GLU   99  - SER  127  <=> ARG   78  - TRP  106 )                          
   7: s001-A eku8-A   130 - 146 <=>  107 - 123   (TRP  130  - GLY  146  <=> GLY  107  - TYR  123 )                          
   7: s001-A eku8-A   147 - 150 <=>  125 - 128   (HIS  147  - SER  150  <=> GLN  125  - SER  128 )                          
   7: s001-A eku8-A   152 - 159 <=>  129 - 136   (LEU  152  - SER  159  <=> LEU  129  - LYS  136 )                          
   7: s001-A eku8-A   160 - 181 <=>  138 - 159   (ILE  160  - PRO  181  <=> ASN  138  - ALA  159 )                          
   7: s001-A eku8-A   182 - 223 <=>  172 - 213   (TYR  182  - GLU  223  <=> VAL  172  - ASN  213 )                          
   7: s001-A eku8-A   224 - 227 <=>  218 - 221   (GLN  224  - ASN  227  <=> CYS  218  - ASP  221 )                          
   7: s001-A eku8-A   231 - 261 <=>  222 - 252   (ARG  231  - MET  261  <=> SER  222  - LEU  252 )                          
   7: s001-A eku8-A   262 - 284 <=>  254 - 276   (LEU  262  - ARG  284  <=> LEU  254  - ASN  276 )                          
   7: s001-A eku8-A   290 - 296 <=>  277 - 283   (GLN  290  - PHE  296  <=> ILE  277  - LEU  283 )                          
   7: s001-A eku8-A   298 - 336 <=>  284 - 322   (LYS  298  - LEU  336  <=> ILE  284  - ASP  322 )                          
   7: s001-A eku8-A   339 - 342 <=>  323 - 326   (THR  339  - LYS  342  <=> LEU  323  - LYS  326 )                          
   7: s001-A eku8-A   345 - 362 <=>  327 - 344   (ASP  345  - GLN  362  <=> ASP  327  - CYS  344 )                          
   7: s001-A eku8-A   367 - 372 <=>  345 - 350   (PRO  367  - ILE  372  <=> GLN  345  - VAL  350 )                          
   7: s001-A eku8-A   374 - 405 <=>  351 - 382   (SER  374  - ASN  405  <=> CYS  351  - ASN  382 )                          
   8: s001-A egvr-A    24 -  60 <=>    2 -  38   (ARG   24  - ARG   60  <=> ALA    2  - GLY   38 )                          
   8: s001-A egvr-A    63 -  76 <=>   41 -  54   (TRP   63  - MET   76  <=> LEU   41  - LEU   54 )                          
   8: s001-A egvr-A    79 -  84 <=>   55 -  60   (ASP   79  - GLN   84  <=> LEU   55  - ARG   60 )                          
   8: s001-A egvr-A    87 -  95 <=>   62 -  70   (CYS   87  - SER   95  <=> SER   62  - TYR   70 )                          
   8: s001-A egvr-A   100 - 127 <=>   72 -  99   (ARG  100  - SER  127  <=> ASN   72  - SER   99 )                          
   8: s001-A egvr-A   130 - 149 <=>  100 - 119   (TRP  130  - LYS  149  <=> GLN  100  - PRO  119 )                          
   8: s001-A egvr-A   154 - 170 <=>  120 - 136   (PRO  154  - LEU  170  <=> ASP  120  - VAL  136 )                          
   8: s001-A egvr-A   171 - 180 <=>  138 - 147   (GLN  171  - HIS  180  <=> MET  138  - THR  147 )                          
   8: s001-A egvr-A   181 - 220 <=>  162 - 201   (PRO  181  - SER  220  <=> ARG  162  - ILE  201 )                          
   8: s001-A egvr-A   221 - 225 <=>  203 - 207   (GLN  221  - GLN  225  <=> THR  203  - SER  207 )                          
   8: s001-A egvr-A   227 - 261 <=>  220 - 254   (ASN  227  - MET  261  <=> CYS  220  - CYS  254 )                          
   8: s001-A egvr-A   262 - 284 <=>  256 - 278   (LEU  262  - ARG  284  <=> VAL  256  - ASN  278 )                          
   8: s001-A egvr-A   286 - 301 <=>  279 - 294   (LYS  286  - GLY  301  <=> PHE  279  - TYR  294 )                          
   8: s001-A egvr-A   303 - 332 <=>  295 - 324   (GLY  303  - LEU  332  <=> PHE  295  - ASN  324 )                          
   8: s001-A egvr-A   334 - 337 <=>  325 - 328   (ILE  334  - ARG  337  <=> LYS  325  - LEU  328 )                          
   8: s001-A egvr-A   339 - 342 <=>  329 - 332   (THR  339  - LYS  342  <=> PHE  329  - GLY  332 )                          
   8: s001-A egvr-A   344 - 363 <=>  333 - 352   (LEU  344  - LEU  363  <=> LEU  333  - PRO  352 )                          
   8: s001-A egvr-A   368 - 372 <=>  353 - 357   (ILE  368  - ILE  372  <=> LEU  353  - MET  357 )                          
   8: s001-A egvr-A   374 - 406 <=>  358 - 390   (SER  374  - GLU  406  <=> TYR  358  - PHE  390 )                          
   9: s001-A edbe-A    21 -  60 <=>    7 -  46   (HIS   21  - ARG   60  <=> GLY    7  - TRP   46 )                          
   9: s001-A edbe-A    68 -  87 <=>   52 -  71   (SER   68  - CYS   87  <=> VAL   52  - GLU   71 )                          
   9: s001-A edbe-A    98 - 127 <=>   80 - 109   (SER   98  - SER  127  <=> GLN   80  - TRP  109 )                          
   9: s001-A edbe-A   130 - 146 <=>  110 - 126   (TRP  130  - GLY  146  <=> ARG  110  - ALA  126 )                          
   9: s001-A edbe-A   147 - 150 <=>  128 - 131   (HIS  147  - SER  150  <=> TYR  128  - SER  131 )                          
   9: s001-A edbe-A   153 - 159 <=>  132 - 138   (GLY  153  - SER  159  <=> ASN  132  - ALA  138 )                          
   9: s001-A edbe-A   160 - 179 <=>  140 - 159   (ILE  160  - ASN  179  <=> ASP  140  - MET  159 )                          
   9: s001-A edbe-A   181 - 223 <=>  173 - 215   (PRO  181  - GLU  223  <=> ASN  173  - SER  215 )                          
   9: s001-A edbe-A   224 - 228 <=>  218 - 222   (GLN  224  - ARG  228  <=> GLY  218  - GLY  222 )                          
   9: s001-A edbe-A   230 - 261 <=>  223 - 254   (GLN  230  - MET  261  <=> SER  223  - LEU  254 )                          
   9: s001-A edbe-A   262 - 284 <=>  256 - 278   (LEU  262  - ARG  284  <=> MET  256  - SER  278 )                          
   9: s001-A edbe-A   290 - 334 <=>  280 - 324   (GLN  290  - ILE  334  <=> MET  280  - PHE  324 )                          
   9: s001-A edbe-A   336 - 341 <=>  325 - 330   (LEU  336  - PHE  341  <=> ASN  325  - MET  330 )                          
   9: s001-A edbe-A   345 - 362 <=>  331 - 348   (ASP  345  - GLN  362  <=> ASP  331  - ARG  348 )                          
   9: s001-A edbe-A   367 - 372 <=>  349 - 354   (PRO  367  - ILE  372  <=> ARG  349  - HIS  354 )                          
   9: s001-A edbe-A   374 - 406 <=>  355 - 387   (SER  374  - GLU  406  <=> CYS  355  - LEU  387 )                          
  10: s001-A ehwi-A    15 -  18 <=>    4 -   7   (ARG   15  - TRP   18  <=> PRO    4  - SER    7 )                          
  10: s001-A ehwi-A    21 -  60 <=>    8 -  47   (HIS   21  - ARG   60  <=> GLY    8  - TRP   47 )                          
  10: s001-A ehwi-A    67 -  79 <=>   54 -  66   (ILE   67  - ASP   79  <=> VAL   54  - ASN   66 )                          
  10: s001-A ehwi-A    81 -  84 <=>   67 -  70   (TYR   81  - GLN   84  <=> ASP   67  - SER   70 )                          
  10: s001-A ehwi-A    98 - 127 <=>   80 - 109   (SER   98  - SER  127  <=> HIS   80  - TRP  109 )                          
  10: s001-A ehwi-A   130 - 146 <=>  110 - 126   (TRP  130  - GLY  146  <=> LYS  110  - HIS  126 )                          
  10: s001-A ehwi-A   147 - 150 <=>  128 - 131   (HIS  147  - SER  150  <=> TYR  128  - ASN  131 )                          
  10: s001-A ehwi-A   152 - 155 <=>  132 - 135   (LEU  152  - LEU  155  <=> TYR  132  - GLU  135 )                          
  10: s001-A ehwi-A   156 - 181 <=>  137 - 162   (SER  156  - PRO  181  <=> CYS  137  - GLU  162 )                          
  10: s001-A ehwi-A   182 - 221 <=>  177 - 216   (TYR  182  - GLN  221  <=> LEU  177  - VAL  216 )                          
  10: s001-A ehwi-A   222 - 225 <=>  218 - 221   (PRO  222  - GLN  225  <=> LYS  218  - ILE  221 )                          
  10: s001-A ehwi-A   226 - 229 <=>  223 - 226   (PRO  226  - LYS  229  <=> GLU  223  - GLU  226 )                          
  10: s001-A ehwi-A   231 - 262 <=>  227 - 258   (ARG  231  - LEU  262  <=> SER  227  - VAL  258 )                          
  10: s001-A ehwi-A   263 - 284 <=>  260 - 281   (PHE  263  - ARG  284  <=> VAL  260  - ASN  281 )                          
  10: s001-A ehwi-A   287 - 290 <=>  282 - 285   (THR  287  - GLN  290  <=> LYS  282  - ASP  285 )                          
  10: s001-A ehwi-A   293 - 301 <=>  286 - 294   (SER  293  - GLY  301  <=> PHE  286  - ALA  294 )                          
  10: s001-A ehwi-A   303 - 336 <=>  295 - 328   (GLY  303  - LEU  336  <=> LEU  295  - ASP  328 )                          
  10: s001-A ehwi-A   339 - 342 <=>  329 - 332   (THR  339  - LYS  342  <=> ILE  329  - ILE  332 )                          
  10: s001-A ehwi-A   345 - 362 <=>  333 - 350   (ASP  345  - GLN  362  <=> ASP  333  - ARG  350 )                          
  10: s001-A ehwi-A   367 - 372 <=>  351 - 356   (PRO  367  - ILE  372  <=> ARG  351  - HIS  356 )                          
  10: s001-A ehwi-A   374 - 405 <=>  357 - 388   (SER  374  - ASN  405  <=> CYS  357  - ASN  388 )                          
  11: s001-A em4m-A     7 -  38 <=>    1 -  32   (HIS    7  - TYR   38  <=> MET    1  - LEU   32 )                          
  11: s001-A em4m-A    45 -  78 <=>   35 -  68   (GLN   45  - TRP   78  <=> SER   35  - ILE   68 )                          
  11: s001-A em4m-A    79 -  93 <=>   70 -  84   (ASP   79  - ILE   93  <=> ALA   70  - ARG   84 )                          
  11: s001-A em4m-A   100 - 127 <=>   86 - 113   (ARG  100  - SER  127  <=> GLU   86  - ARG  113 )                          
  11: s001-A em4m-A   130 - 153 <=>  114 - 137   (TRP  130  - GLY  153  <=> GLY  114  - ARG  137 )                          
  11: s001-A em4m-A   154 - 157 <=>  140 - 143   (PRO  154  - LEU  157  <=> HIS  140  - PRO  143 )                          
  11: s001-A em4m-A   158 - 181 <=>  145 - 168   (ASP  158  - PRO  181  <=> LYS  145  - LEU  168 )                          
  11: s001-A em4m-A   182 - 221 <=>  183 - 222   (TYR  182  - GLN  221  <=> THR  183  - LEU  222 )                          
  11: s001-A em4m-A   222 - 225 <=>  224 - 227   (PRO  222  - GLN  225  <=> ARG  224  - PRO  227 )                          
  11: s001-A em4m-A   226 - 261 <=>  245 - 280   (PRO  226  - MET  261  <=> LEU  245  - PHE  280 )                          
  11: s001-A em4m-A   262 - 283 <=>  282 - 303   (LEU  262  - HIS  283  <=> ILE  282  - ASP  303 )                          
  11: s001-A em4m-A   291 - 296 <=>  304 - 309   (LYS  291  - PHE  296  <=> ASP  304  - VAL  309 )                          
  11: s001-A em4m-A   299 - 330 <=>  310 - 341   (TYR  299  - GLN  330  <=> SER  310  - LEU  341 )                          
  11: s001-A em4m-A   333 - 341 <=>  342 - 350   (ILE  333  - PHE  341  <=> PRO  342  - MET  350 )                          
  11: s001-A em4m-A   345 - 363 <=>  351 - 369   (ASP  345  - LEU  363  <=> ASP  351  - ARG  369 )                          
  11: s001-A em4m-A   368 - 372 <=>  370 - 374   (ILE  368  - ILE  372  <=> LEU  370  - VAL  374 )                          
  11: s001-A em4m-A   374 - 405 <=>  375 - 406   (SER  374  - ASN  405  <=> LEU  375  - GLY  406 )                          
  11: s001-A em4m-A   406 - 410 <=>  409 - 413   (GLU  406  - ASP  410  <=> GLU  409  - ASP  413 )                          
  12: s001-A eer4-A    11 -  15 <=>   10 -  14   (LEU   11  - ARG   15  <=> ILE   10  - LEU   14 )                          
  12: s001-A eer4-A    18 -  38 <=>   15 -  35   (TRP   18  - TYR   38  <=> ASN   15  - GLY   35 )                          
  12: s001-A eer4-A    45 -  51 <=>   38 -  44   (GLN   45  - ARG   51  <=> THR   38  - LYS   44 )                          
  12: s001-A eer4-A    52 -  60 <=>   47 -  55   (ASN   52  - ARG   60  <=> GLN   47  - GLY   55 )                          
  12: s001-A eer4-A    79 -  93 <=>   69 -  83   (ASP   79  - ILE   93  <=> CYS   69  - GLU   83 )                          
  12: s001-A eer4-A   100 - 127 <=>   84 - 111   (ARG  100  - SER  127  <=> ASP   84  - TRP  111 )                          
  12: s001-A eer4-A   130 - 153 <=>  112 - 135   (TRP  130  - GLY  153  <=> PHE  112  - ASN  135 )                          
  12: s001-A eer4-A   154 - 158 <=>  139 - 143   (PRO  154  - ASP  158  <=> ASN  139  - ASP  143 )                          
  12: s001-A eer4-A   159 - 178 <=>  146 - 165   (SER  159  - ILE  178  <=> GLU  146  - ARG  165 )                          
  12: s001-A eer4-A   181 - 218 <=>  175 - 212   (PRO  181  - LYS  218  <=> THR  175  - ASP  212 )                          
  12: s001-A eer4-A   219 - 222 <=>  214 - 217   (TYR  219  - PRO  222  <=> GLN  214  - ALA  217 )                          
  12: s001-A eer4-A   223 - 226 <=>  220 - 223   (GLU  223  - PRO  226  <=> ARG  220  - ASN  223 )                          
  12: s001-A eer4-A   227 - 261 <=>  236 - 270   (ASN  227  - MET  261  <=> THR  236  - LEU  270 )                          
  12: s001-A eer4-A   262 - 280 <=>  272 - 290   (LEU  262  - ILE  280  <=> LEU  272  - ARG  290 )                          
  12: s001-A eer4-A   293 - 296 <=>  291 - 294   (SER  293  - PHE  296  <=> GLN  291  - PHE  294 )                          
  12: s001-A eer4-A   298 - 334 <=>  295 - 331   (LYS  298  - ILE  334  <=> ASN  295  - ASN  331 )                          
  12: s001-A eer4-A   337 - 340 <=>  332 - 335   (ARG  337  - LYS  340  <=> PHE  332  - THR  335 )                          
  12: s001-A eer4-A   344 - 363 <=>  336 - 355   (LEU  344  - LEU  363  <=> ASP  336  - GLU  355 )                          
  12: s001-A eer4-A   368 - 372 <=>  356 - 360   (ILE  368  - ILE  372  <=> LEU  356  - PRO  360 )                          
  12: s001-A eer4-A   374 - 408 <=>  361 - 395   (SER  374  - ASN  408  <=> LEU  361  - ILE  395 )                          
  13: s001-A edo9-A    10 -  15 <=>    3 -   8   (PRO   10  - ARG   15  <=> GLU    3  - VAL    8 )                          
  13: s001-A edo9-A    18 -  38 <=>    9 -  29   (TRP   18  - TYR   38  <=> SER    9  - GLY   29 )                          
  13: s001-A edo9-A    45 -  51 <=>   32 -  38   (GLN   45  - ARG   51  <=> CYS   32  - ARG   38 )                          
  13: s001-A edo9-A    52 -  60 <=>   43 -  51   (ASN   52  - ARG   60  <=> SER   43  - GLN   51 )                          
  13: s001-A edo9-A    79 -  93 <=>   65 -  79   (ASP   79  - ILE   93  <=> THR   65  - GLU   79 )                          
  13: s001-A edo9-A   100 - 127 <=>   80 - 107   (ARG  100  - SER  127  <=> ASP   80  - CYS  107 )                          
  13: s001-A edo9-A   130 - 152 <=>  108 - 130   (TRP  130  - LEU  152  <=> TYR  108  - SER  130 )                          
  13: s001-A edo9-A   153 - 158 <=>  134 - 139   (GLY  153  - ASP  158  <=> ARG  134  - GLY  139 )                          
  13: s001-A edo9-A   159 - 181 <=>  142 - 164   (SER  159  - PRO  181  <=> GLU  142  - LEU  164 )                          
  13: s001-A edo9-A   182 - 218 <=>  176 - 212   (TYR  182  - LYS  218  <=> THR  176  - ARG  212 )                          
  13: s001-A edo9-A   219 - 222 <=>  214 - 217   (TYR  219  - PRO  222  <=> GLU  214  - ARG  217 )                          
  13: s001-A edo9-A   223 - 226 <=>  220 - 223   (GLU  223  - PRO  226  <=> ARG  220  - GLU  223 )                          
  13: s001-A edo9-A   227 - 261 <=>  235 - 269   (ASN  227  - MET  261  <=> LEU  235  - ILE  269 )                          
  13: s001-A edo9-A   262 - 280 <=>  271 - 289   (LEU  262  - ILE  280  <=> LEU  271  - PRO  289 )                          
  13: s001-A edo9-A   291 - 297 <=>  291 - 297   (LYS  291  - TRP  297  <=> LEU  291  - GLY  297 )                          
  13: s001-A edo9-A   299 - 334 <=>  298 - 333   (TYR  299  - ILE  334  <=> MET  298  - ASN  333 )                          
  13: s001-A edo9-A   337 - 340 <=>  334 - 337   (ARG  337  - LYS  340  <=> PHE  334  - THR  337 )                          
  13: s001-A edo9-A   344 - 363 <=>  338 - 357   (LEU  344  - LEU  363  <=> ASP  338  - GLU  357 )                          
  13: s001-A edo9-A   368 - 372 <=>  358 - 362   (ILE  368  - ILE  372  <=> PHE  358  - PRO  362 )                          
  13: s001-A edo9-A   374 - 406 <=>  363 - 395   (SER  374  - GLU  406  <=> LEU  363  - ASN  395 )                          
  14: s001-A ele6-A    25 -  60 <=>    2 -  37   (TRP   25  - ARG   60  <=> ASP    2  - TRP   37 )                          
  14: s001-A ele6-A    63 -  80 <=>   40 -  57   (TRP   63  - TYR   80  <=> LEU   40  - TRP   57 )                          
  14: s001-A ele6-A    83 -  88 <=>   60 -  65   (ILE   83  - SER   88  <=> ASN   60  - ASN   65 )                          
  14: s001-A ele6-A    90 -  95 <=>   66 -  71   (ILE   90  - SER   95  <=> ALA   66  - ALA   71 )                          
  14: s001-A ele6-A   100 - 127 <=>   72 -  99   (ARG  100  - SER  127  <=> ASN   72  - TYR   99 )                          
  14: s001-A ele6-A   130 - 149 <=>  100 - 119   (TRP  130  - LYS  149  <=> GLN  100  - PRO  119 )                          
  14: s001-A ele6-A   154 - 170 <=>  120 - 136   (PRO  154  - LEU  170  <=> GLN  120  - GLY  136 )                          
  14: s001-A ele6-A   171 - 180 <=>  138 - 147   (GLN  171  - HIS  180  <=> ILE  138  - VAL  147 )                          
  14: s001-A ele6-A   182 - 221 <=>  162 - 201   (TYR  182  - GLN  221  <=> LEU  162  - ILE  201 )                          
  14: s001-A ele6-A   222 - 225 <=>  204 - 207   (PRO  222  - GLN  225  <=> ALA  204  - LEU  207 )                          
  14: s001-A ele6-A   226 - 260 <=>  220 - 254   (PRO  226  - SER  260  <=> LYS  220  - ALA  254 )                          
  14: s001-A ele6-A   261 - 283 <=>  256 - 278   (MET  261  - HIS  283  <=> THR  256  - GLY  278 )                          
  14: s001-A ele6-A   290 - 301 <=>  284 - 295   (GLN  290  - GLY  301  <=> MET  284  - TRP  295 )                          
  14: s001-A ele6-A   303 - 332 <=>  296 - 325   (GLY  303  - LEU  332  <=> CYS  296  - GLY  325 )                          
  14: s001-A ele6-A   334 - 337 <=>  326 - 329   (ILE  334  - ARG  337  <=> LYS  326  - ILE  329 )                          
  14: s001-A ele6-A   339 - 342 <=>  330 - 333   (THR  339  - LYS  342  <=> PHE  330  - LEU  333 )                          
  14: s001-A ele6-A   345 - 363 <=>  334 - 352   (ASP  345  - LEU  363  <=> ASP  334  - PRO  352 )                          
  14: s001-A ele6-A   368 - 372 <=>  353 - 357   (ILE  368  - ILE  372  <=> LEU  353  - VAL  357 )                          
  14: s001-A ele6-A   374 - 406 <=>  358 - 390   (SER  374  - GLU  406  <=> VAL  358  - PHE  390 )                          
  15: s001-A edyb-A    25 -  60 <=>    3 -  38   (TRP   25  - ARG   60  <=> ASP    3  - ARG   38 )                          
  15: s001-A edyb-A    63 -  81 <=>   41 -  59   (TRP   63  - TYR   81  <=> ILE   41  - LEU   59 )                          
  15: s001-A edyb-A    83 -  92 <=>   62 -  71   (ILE   83  - PRO   92  <=> ASN   62  - ALA   71 )                          
  15: s001-A edyb-A   100 - 127 <=>   72 -  99   (ARG  100  - SER  127  <=> ARG   72  - TYR   99 )                          
  15: s001-A edyb-A   130 - 149 <=>  100 - 119   (TRP  130  - LYS  149  <=> GLN  100  - PRO  119 )                          
  15: s001-A edyb-A   154 - 157 <=>  120 - 123   (PRO  154  - LEU  157  <=> GLN  120  - ARG  123 )                          
  15: s001-A edyb-A   158 - 170 <=>  126 - 138   (ASP  158  - LEU  170  <=> TRP  126  - CYS  138 )                          
  15: s001-A edyb-A   171 - 180 <=>  140 - 149   (GLN  171  - HIS  180  <=> LEU  140  - ASP  149 )                          
  15: s001-A edyb-A   181 - 221 <=>  164 - 204   (PRO  181  - GLN  221  <=> LYS  164  - VAL  204 )                          
  15: s001-A edyb-A   222 - 225 <=>  207 - 210   (PRO  222  - GLN  225  <=> ALA  207  - ILE  210 )                          
  15: s001-A edyb-A   227 - 264 <=>  225 - 262   (ASN  227  - SER  264  <=> CYS  225  - LEU  262 )                          
  15: s001-A edyb-A   265 - 286 <=>  264 - 285   (ASN  265  - LYS  286  <=> TYR  264  - GLY  285 )                          
  15: s001-A edyb-A   290 - 301 <=>  288 - 299   (GLN  290  - GLY  301  <=> SER  288  - SER  299 )                          
  15: s001-A edyb-A   303 - 336 <=>  300 - 333   (GLY  303  - LEU  336  <=> THR  300  - LEU  333 )                          
  15: s001-A edyb-A   339 - 342 <=>  334 - 337   (THR  339  - LYS  342  <=> PHE  334  - GLU  337 )                          
  15: s001-A edyb-A   344 - 363 <=>  338 - 357   (LEU  344  - LEU  363  <=> LEU  338  - ARG  357 )                          
  15: s001-A edyb-A   368 - 372 <=>  358 - 362   (ILE  368  - ILE  372  <=> HIS  358  - VAL  362 )                          
  15: s001-A edyb-A   374 - 408 <=>  363 - 397   (SER  374  - ASN  408  <=> MET  363  - SER  397 )                          
  16: s001-A eiw1-A    21 -  60 <=>    1 -  40   (HIS   21  - ARG   60  <=> MET    1  - ILE   40 )                          
  16: s001-A eiw1-A    63 -  79 <=>   43 -  59   (TRP   63  - ASP   79  <=> THR   43  - TYR   59 )                          
  16: s001-A eiw1-A    82 -  87 <=>   60 -  65   (PHE   82  - CYS   87  <=> TYR   60  - THR   65 )                          
  16: s001-A eiw1-A    88 -  95 <=>   67 -  74   (SER   88  - SER   95  <=> PHE   67  - ARG   74 )                          
  16: s001-A eiw1-A   100 - 127 <=>   75 - 102   (ARG  100  - SER  127  <=> GLN   75  - LEU  102 )                          
  16: s001-A eiw1-A   130 - 145 <=>  103 - 118   (TRP  130  - ASN  145  <=> PHE  103  - LEU  118 )                          
  16: s001-A eiw1-A   146 - 149 <=>  120 - 123   (GLY  146  - LYS  149  <=> HIS  120  - LYS  123 )                          
  16: s001-A eiw1-A   153 - 159 <=>  124 - 130   (GLY  153  - SER  159  <=> LEU  124  - PHE  130 )                          
  16: s001-A eiw1-A   160 - 181 <=>  132 - 153   (ILE  160  - PRO  181  <=> CYS  132  - ILE  153 )                          
  16: s001-A eiw1-A   182 - 217 <=>  169 - 204   (TYR  182  - LEU  217  <=> ASN  169  - GLU  204 )                          
  16: s001-A eiw1-A   229 - 262 <=>  206 - 239   (LYS  229  - LEU  262  <=> ASP  206  - ALA  239 )                          
  16: s001-A eiw1-A   263 - 279 <=>  241 - 257   (PHE  263  - TRP  279  <=> ILE  241  - MET  257 )                          
  16: s001-A eiw1-A   281 - 286 <=>  258 - 263   (PHE  281  - LYS  286  <=> PHE  258  - ASP  263 )                          
  16: s001-A eiw1-A   287 - 301 <=>  266 - 280   (THR  287  - GLY  301  <=> GLY  266  - SER  280 )                          
  16: s001-A eiw1-A   303 - 330 <=>  281 - 308   (GLY  303  - GLN  330  <=> PHE  281  - CYS  308 )                          
  16: s001-A eiw1-A   335 - 338 <=>  309 - 312   (ASP  335  - HIS  338  <=> PRO  309  - VAL  312 )                          
  16: s001-A eiw1-A   341 - 363 <=>  313 - 335   (PHE  341  - LEU  363  <=> ALA  313  - SER  335 )                          
  16: s001-A eiw1-A   367 - 371 <=>  336 - 340   (PRO  367  - GLN  371  <=> PRO  336  - VAL  340 )                          
  16: s001-A eiw1-A   374 - 401 <=>  341 - 368   (SER  374  - TYR  401  <=> LEU  341  - ILE  368 )                          
  16: s001-A eiw1-A   403 - 407 <=>  369 - 373   (MET  403  - ILE  407  <=> GLY  369  - GLY  373 )                          
  17: s001-A emn9-A    25 -  60 <=>    3 -  38   (TRP   25  - ARG   60  <=> ASP    3  - ARG   38 )                          
  17: s001-A emn9-A    63 -  80 <=>   41 -  58   (TRP   63  - TYR   80  <=> LEU   41  - ILE   58 )                          
  17: s001-A emn9-A    82 -  85 <=>   59 -  62   (PHE   82  - TYR   85  <=> SER   59  - PHE   62 )                          
  17: s001-A emn9-A    88 -  91 <=>   63 -  66   (SER   88  - LEU   91  <=> ASN   63  - VAL   66 )                          
  17: s001-A emn9-A   100 - 127 <=>   72 -  99   (ARG  100  - SER  127  <=> ASN   72  - ARG   99 )                          
  17: s001-A emn9-A   130 - 149 <=>  100 - 119   (TRP  130  - LYS  149  <=> GLN  100  - PRO  119 )                          
  17: s001-A emn9-A   154 - 181 <=>  120 - 147   (PRO  154  - PRO  181  <=> HIS  120  - SER  147 )                          
  17: s001-A emn9-A   182 - 220 <=>  162 - 200   (TYR  182  - SER  220  <=> MET  162  - ALA  200 )                          
  17: s001-A emn9-A   221 - 225 <=>  202 - 206   (GLN  221  - GLN  225  <=> HIS  202  - MET  206 )                          
  17: s001-A emn9-A   227 - 262 <=>  221 - 256   (ASN  227  - LEU  262  <=> CYS  221  - VAL  256 )                          
  17: s001-A emn9-A   263 - 286 <=>  258 - 281   (PHE  263  - LYS  286  <=> GLY  258  - GLU  281 )                          
  17: s001-A emn9-A   290 - 301 <=>  284 - 295   (GLN  290  - GLY  301  <=> LEU  284  - TRP  295 )                          
  17: s001-A emn9-A   303 - 333 <=>  296 - 326   (GLY  303  - ILE  333  <=> PHE  296  - GLU  326 )                          
  17: s001-A emn9-A   335 - 342 <=>  327 - 334   (ASP  335  - LYS  342  <=> ARG  327  - LEU  334 )                          
  17: s001-A emn9-A   345 - 363 <=>  335 - 353   (ASP  345  - LEU  363  <=> ASP  335  - PRO  353 )                          
  17: s001-A emn9-A   368 - 372 <=>  354 - 358   (ILE  368  - ILE  372  <=> LEU  354  - VAL  358 )                          
  17: s001-A emn9-A   374 - 406 <=>  359 - 391   (SER  374  - GLU  406  <=> LEU  359  - PHE  391 )                          
  18: s001-A ekah-A    24 -  38 <=>    4 -  18   (ARG   24  - TYR   38  <=> TYR    4  - ALA   18 )                          
  18: s001-A ekah-A    45 -  50 <=>   21 -  26   (GLN   45  - PRO   50  <=> PRO   21  - ASP   26 )                          
  18: s001-A ekah-A    51 -  54 <=>   28 -  31   (ARG   51  - LYS   54  <=> ASP   28  - PHE   31 )                          
  18: s001-A ekah-A    56 -  60 <=>   32 -  36   (ILE   56  - ARG   60  <=> ARG   32  - LEU   36 )                          
  18: s001-A ekah-A    80 -  91 <=>   54 -  65   (TYR   80  - LEU   91  <=> THR   54  - GLU   65 )                          
  18: s001-A ekah-A   100 - 127 <=>   74 - 101   (ARG  100  - SER  127  <=> GLY   74  - GLN  101 )                          
  18: s001-A ekah-A   130 - 157 <=>  102 - 129   (TRP  130  - LEU  157  <=> ASN  102  - TYR  129 )                          
  18: s001-A ekah-A   162 - 181 <=>  131 - 150   (LEU  162  - PRO  181  <=> CYS  131  - PHE  150 )                          
  18: s001-A ekah-A   182 - 260 <=>  168 - 246   (TYR  182  - SER  260  <=> LEU  168  - LEU  246 )                          
  18: s001-A ekah-A   261 - 296 <=>  248 - 283   (MET  261  - PHE  296  <=> TYR  248  - GLY  283 )                          
  18: s001-A ekah-A   298 - 339 <=>  284 - 325   (LYS  298  - THR  339  <=> LEU  284  - LYS  325 )                          
  18: s001-A ekah-A   347 - 362 <=>  326 - 341   (ASN  347  - GLN  362  <=> GLN  326  - GLN  341 )                          
  18: s001-A ekah-A   367 - 372 <=>  342 - 347   (PRO  367  - ILE  372  <=> ASP  342  - ALA  347 )                          
  18: s001-A ekah-A   374 - 410 <=>  348 - 384   (SER  374  - ASP  410  <=> TYR  348  - GLU  384 )                          
  19: s001-A edkk-A    21 -  26 <=>    9 -  14   (HIS   21  - SER   26  <=> SER    9  - SER   14 )                          
  19: s001-A edkk-A    28 -  51 <=>   15 -  38   (SER   28  - ARG   51  <=> THR   15  - ARG   38 )                          
  19: s001-A edkk-A    52 -  60 <=>   41 -  49   (ASN   52  - ARG   60  <=> ASP   41  - TRP   49 )                          
  19: s001-A edkk-A    67 -  79 <=>   53 -  65   (ILE   67  - ASP   79  <=> LEU   53  - PHE   65 )                          
  19: s001-A edkk-A    82 -  93 <=>   66 -  77   (PHE   82  - ILE   93  <=> PHE   66  - THR   77 )                          
  19: s001-A edkk-A   100 - 124 <=>   78 - 102   (ARG  100  - TRP  124  <=> ASN   78  - TYR  102 )                          
  19: s001-A edkk-A   126 - 129 <=>  103 - 106   (ASN  126  - SER  129  <=> HIS  103  - ARG  106 )                          
  19: s001-A edkk-A   131 - 153 <=>  107 - 129   (ASN  131  - GLY  153  <=> GLY  107  - LYS  129 )                          
  19: s001-A edkk-A   154 - 157 <=>  132 - 135   (PRO  154  - LEU  157  <=> THR  132  - PHE  135 )                          
  19: s001-A edkk-A   158 - 179 <=>  139 - 160   (ASP  158  - ASN  179  <=> ARG  139  - PHE  160 )                          
  19: s001-A edkk-A   181 - 219 <=>  173 - 211   (PRO  181  - TYR  219  <=> ASP  173  - THR  211 )                          
  19: s001-A edkk-A   220 - 225 <=>  213 - 218   (SER  220  - GLN  225  <=> LEU  213  - GLN  218 )                          
  19: s001-A edkk-A   227 - 261 <=>  229 - 263   (ASN  227  - MET  261  <=> ILE  229  - LEU  263 )                          
  19: s001-A edkk-A   262 - 280 <=>  265 - 283   (LEU  262  - ILE  280  <=> LEU  265  - PHE  283 )                          
  19: s001-A edkk-A   292 - 296 <=>  284 - 288   (TRP  292  - PHE  296  <=> TYR  284  - PHE  288 )                          
  19: s001-A edkk-A   298 - 329 <=>  289 - 320   (LYS  298  - LEU  329  <=> ILE  289  - MET  320 )                          
  19: s001-A edkk-A   333 - 336 <=>  321 - 324   (ILE  333  - LEU  336  <=> GLN  321  - ASN  324 )                          
  19: s001-A edkk-A   338 - 341 <=>  325 - 328   (HIS  338  - PHE  341  <=> VAL  325  - LEU  328 )                          
  19: s001-A edkk-A   349 - 364 <=>  329 - 344   (VAL  349  - ARG  364  <=> SER  329  - LEU  344 )                          
  19: s001-A edkk-A   366 - 372 <=>  345 - 351   (GLN  366  - ILE  372  <=> GLY  345  - ILE  351 )                          
  19: s001-A edkk-A   374 - 408 <=>  352 - 386   (SER  374  - ASN  408  <=> LEU  352  - GLY  386 )                          
  20: s001-A ekkf-A    25 -  60 <=>    3 -  38   (TRP   25  - ARG   60  <=> ASP    3  - ARG   38 )                          
  20: s001-A ekkf-A    63 -  84 <=>   41 -  62   (TRP   63  - GLN   84  <=> ILE   41  - GLY   62 )                          
  20: s001-A ekkf-A    87 -  93 <=>   63 -  69   (CYS   87  - ILE   93  <=> ASP   63  - GLN   69 )                          
  20: s001-A ekkf-A   100 - 127 <=>   72 -  99   (ARG  100  - SER  127  <=> ASN   72  - LEU   99 )                          
  20: s001-A ekkf-A   130 - 149 <=>  100 - 119   (TRP  130  - LYS  149  <=> GLN  100  - PRO  119 )                          
  20: s001-A ekkf-A   154 - 174 <=>  120 - 140   (PRO  154  - VAL  174  <=> GLN  120  - GLU  140 )                          
  20: s001-A ekkf-A   175 - 180 <=>  142 - 147   (LEU  175  - HIS  180  <=> LEU  142  - SER  147 )                          
  20: s001-A ekkf-A   182 - 220 <=>  162 - 200   (TYR  182  - SER  220  <=> LEU  162  - VAL  200 )                          
  20: s001-A ekkf-A   221 - 225 <=>  202 - 206   (GLN  221  - GLN  225  <=> GLU  202  - ARG  206 )                          
  20: s001-A ekkf-A   227 - 262 <=>  221 - 256   (ASN  227  - LEU  262  <=> CYS  221  - ALA  256 )                          
  20: s001-A ekkf-A   263 - 286 <=>  258 - 281   (PHE  263  - LYS  286  <=> SER  258  - ASN  281 )                          
  20: s001-A ekkf-A   290 - 301 <=>  284 - 295   (GLN  290  - GLY  301  <=> LEU  284  - LEU  295 )                          
  20: s001-A ekkf-A   303 - 333 <=>  296 - 326   (GLY  303  - ILE  333  <=> ILE  296  - GLU  326 )                          
  20: s001-A ekkf-A   335 - 338 <=>  327 - 330   (ASP  335  - HIS  338  <=> ARG  327  - PHE  330 )                          
  20: s001-A ekkf-A   340 - 343 <=>  331 - 334   (LYS  340  - GLN  343  <=> ALA  331  - LEU  334 )                          
  20: s001-A ekkf-A   345 - 363 <=>  335 - 353   (ASP  345  - LEU  363  <=> ASP  335  - PRO  353 )                          
  20: s001-A ekkf-A   368 - 372 <=>  354 - 358   (ILE  368  - ILE  372  <=> LEU  354  - VAL  358 )                          
  20: s001-A ekkf-A   374 - 406 <=>  359 - 391   (SER  374  - GLU  406  <=> MET  359  - PHE  391 )                          
  21: s001-A emga-A    22 -  27 <=>    7 -  12   (LEU   22  - VAL   27  <=> GLU    7  - SER   12 )                          
  21: s001-A emga-A    31 -  46 <=>   13 -  28   (CYS   31  - MET   46  <=> LEU   13  - PHE   28 )                          
  21: s001-A emga-A    59 -  79 <=>   29 -  49   (PRO   59  - ASP   79  <=> GLY   29  - SER   49 )                          
  21: s001-A emga-A    82 -  88 <=>   50 -  56   (PHE   82  - SER   88  <=> SER   50  - PHE   56 )                          
  21: s001-A emga-A    91 -  94 <=>   57 -  60   (LEU   91  - PHE   94  <=> ASP   57  - PHE   60 )                          
  21: s001-A emga-A    95 -  98 <=>   63 -  66   (SER   95  - SER   98  <=> ASP   63  - ASN   66 )                          
  21: s001-A emga-A   100 - 125 <=>   67 -  92   (ARG  100  - LEU  125  <=> ASP   67  - LEU   92 )                          
  21: s001-A emga-A   127 - 130 <=>   93 -  96   (SER  127  - TRP  130  <=> LEU   93  - ASN   96 )                          
  21: s001-A emga-A   133 - 151 <=>   97 - 115   (SER  133  - ILE  151  <=> CYS   97  - GLN  115 )                          
  21: s001-A emga-A   152 - 156 <=>  118 - 122   (LEU  152  - SER  156  <=> THR  118  - THR  122 )                          
  21: s001-A emga-A   157 - 180 <=>  124 - 147   (LEU  157  - HIS  180  <=> ARG  124  - THR  147 )                          
  21: s001-A emga-A   181 - 184 <=>  155 - 158   (PRO  181  - ILE  184  <=> THR  155  - ALA  158 )                          
  21: s001-A emga-A   186 - 222 <=>  159 - 195   (MET  186  - PRO  222  <=> THR  159  - ASP  195 )                          
  21: s001-A emga-A   223 - 226 <=>  198 - 201   (GLU  223  - PRO  226  <=> TYR  198  - ARG  201 )                          
  21: s001-A emga-A   227 - 260 <=>  208 - 241   (ASN  227  - SER  260  <=> ARG  208  - ILE  241 )                          
  21: s001-A emga-A   261 - 283 <=>  243 - 265   (MET  261  - HIS  283  <=> LEU  243  - HIS  265 )                          
  21: s001-A emga-A   291 - 296 <=>  267 - 272   (LYS  291  - PHE  296  <=> ARG  267  - HIS  272 )                          
  21: s001-A emga-A   298 - 332 <=>  273 - 307   (LYS  298  - LEU  332  <=> TYR  273  - TYR  307 )                          
  21: s001-A emga-A   336 - 339 <=>  308 - 311   (LEU  336  - THR  339  <=> THR  308  - THR  311 )                          
  21: s001-A emga-A   342 - 362 <=>  312 - 332   (LYS  342  - GLN  362  <=> ASP  312  - GLU  332 )                          
  21: s001-A emga-A   367 - 372 <=>  333 - 338   (PRO  367  - ILE  372  <=> LYS  333  - ALA  338 )                          
  21: s001-A emga-A   374 - 410 <=>  339 - 375   (SER  374  - ASP  410  <=> GLY  339  - MET  375 )                          
  22: s001-A ehm4-A     4 -   7 <=>    3 -   6   (LYS    4  - HIS    7  <=> SER    3  - GLU    6 )                          
  22: s001-A ehm4-A     8 -  15 <=>    9 -  16   (GLU    8  - ARG   15  <=> LEU    9  - ASN   16 )                          
  22: s001-A ehm4-A    25 -  48 <=>   21 -  44   (TRP   25  - PHE   48  <=> SER   21  - THR   44 )                          
  22: s001-A ehm4-A    53 -  60 <=>   49 -  56   (ARG   53  - ARG   60  <=> GLY   49  - VAL   56 )                          
  22: s001-A ehm4-A    63 -  79 <=>   59 -  75   (TRP   63  - ASP   79  <=> MET   59  - PHE   75 )                          
  22: s001-A ehm4-A    82 -  88 <=>   76 -  82   (PHE   82  - SER   88  <=> LEU   76  - HIS   82 )                          
  22: s001-A ehm4-A    94 -  97 <=>   85 -  88   (PHE   94  - LYS   97  <=> TYR   85  - SER   88 )                          
  22: s001-A ehm4-A   100 - 127 <=>   89 - 116   (ARG  100  - SER  127  <=> SER   89  - GLN  116 )                          
  22: s001-A ehm4-A   130 - 157 <=>  117 - 144   (TRP  130  - LEU  157  <=> TRP  117  - ARG  144 )                          
  22: s001-A ehm4-A   158 - 180 <=>  146 - 168   (ASP  158  - HIS  180  <=> LYS  146  - HIS  168 )                          
  22: s001-A ehm4-A   181 - 184 <=>  183 - 186   (PRO  181  - ILE  184  <=> PRO  183  - CYS  186 )                          
  22: s001-A ehm4-A   186 - 220 <=>  187 - 221   (MET  186  - SER  220  <=> PHE  187  - VAL  221 )                          
  22: s001-A ehm4-A   221 - 227 <=>  223 - 229   (GLN  221  - ASN  227  <=> LEU  223  - THR  229 )                          
  22: s001-A ehm4-A   228 - 265 <=>  231 - 268   (ARG  228  - ASN  265  <=> ALA  231  - ARG  268 )                          
  22: s001-A ehm4-A   266 - 279 <=>  270 - 283   (ILE  266  - TRP  279  <=> LEU  270  - PHE  283 )                          
  22: s001-A ehm4-A   281 - 286 <=>  284 - 289   (PHE  281  - LYS  286  <=> VAL  284  - LEU  289 )                          
  22: s001-A ehm4-A   288 - 296 <=>  290 - 298   (VAL  288  - PHE  296  <=> GLN  290  - VAL  298 )                          
  22: s001-A ehm4-A   298 - 332 <=>  299 - 333   (LYS  298  - LEU  332  <=> PHE  299  - LYS  333 )                          
  22: s001-A ehm4-A   335 - 338 <=>  334 - 337   (ASP  335  - HIS  338  <=> ILE  334  - LYS  337 )                          
  22: s001-A ehm4-A   345 - 362 <=>  339 - 356   (ASP  345  - GLN  362  <=> SER  339  - GLN  356 )                          
  22: s001-A ehm4-A   367 - 372 <=>  357 - 362   (PRO  367  - ILE  372  <=> HIS  357  - ILE  362 )                          
  22: s001-A ehm4-A   374 - 408 <=>  363 - 397   (SER  374  - ASN  408  <=> PHE  363  - ASN  397 )                          
  23: s001-A el2r-A     8 -  15 <=>    1 -   8   (GLU    8  - ARG   15  <=> MET    1  - THR    8 )                          
  23: s001-A el2r-A    21 -  60 <=>   27 -  66   (HIS   21  - ARG   60  <=> LYS   27  - GLY   66 )                          
  23: s001-A el2r-A    63 -  79 <=>   69 -  85   (TRP   63  - ASP   79  <=> ILE   69  - ASN   85 )                          
  23: s001-A el2r-A    81 -  85 <=>   86 -  90   (TYR   81  - TYR   85  <=> ILE   86  - ILE   90 )                          
  23: s001-A el2r-A    87 -  90 <=>   93 -  96   (CYS   87  - ILE   90  <=> GLY   93  - ASN   96 )                          
  23: s001-A el2r-A   104 - 107 <=>   97 - 100   (ASN  104  - GLU  107  <=> LEU   97  - THR  100 )                          
  23: s001-A el2r-A   108 - 127 <=>  102 - 121   (ALA  108  - SER  127  <=> GLY  102  - GLU  121 )                          
  23: s001-A el2r-A   130 - 141 <=>  122 - 133   (TRP  130  - VAL  141  <=> LYS  122  - VAL  133 )                          
  23: s001-A el2r-A   143 - 150 <=>  134 - 141   (ARG  143  - SER  150  <=> PRO  134  - SER  141 )                          
  23: s001-A el2r-A   152 - 155 <=>  142 - 145   (LEU  152  - LEU  155  <=> LEU  142  - SER  145 )                          
  23: s001-A el2r-A   156 - 159 <=>  148 - 151   (SER  156  - SER  159  <=> ILE  148  - ARG  151 )                          
  23: s001-A el2r-A   160 - 167 <=>  153 - 160   (ILE  160  - VAL  167  <=> PHE  153  - ILE  160 )                          
  23: s001-A el2r-A   170 - 180 <=>  161 - 171   (LEU  170  - HIS  180  <=> VAL  161  - LEU  171 )                          
  23: s001-A el2r-A   181 - 184 <=>  189 - 192   (PRO  181  - ILE  184  <=> THR  189  - THR  192 )                          
  23: s001-A el2r-A   186 - 221 <=>  193 - 228   (MET  186  - GLN  221  <=> MET  193  - VAL  228 )                          
  23: s001-A el2r-A   222 - 225 <=>  231 - 234   (PRO  222  - GLN  225  <=> ALA  231  - LEU  234 )                          
  23: s001-A el2r-A   226 - 261 <=>  251 - 286   (PRO  226  - MET  261  <=> ARG  251  - LEU  286 )                          
  23: s001-A el2r-A   262 - 284 <=>  288 - 310   (LEU  262  - ARG  284  <=> MET  288  - TYR  310 )                          
  23: s001-A el2r-A   285 - 288 <=>  313 - 316   (ARG  285  - VAL  288  <=> GLU  313  - PHE  316 )                          
  23: s001-A el2r-A   291 - 296 <=>  317 - 322   (LYS  291  - PHE  296  <=> ASP  317  - ILE  322 )                          
  23: s001-A el2r-A   298 - 321 <=>  323 - 346   (LYS  298  - VAL  321  <=> VAL  323  - LEU  346 )                          
  23: s001-A el2r-A   324 - 334 <=>  347 - 357   (GLN  324  - ILE  334  <=> THR  347  - PHE  357 )                          
  23: s001-A el2r-A   337 - 341 <=>  358 - 362   (ARG  337  - PHE  341  <=> ASP  358  - ALA  362 )                          
  23: s001-A el2r-A   345 - 363 <=>  363 - 381   (ASP  345  - LEU  363  <=> ASP  363  - ASN  381 )                          
  23: s001-A el2r-A   368 - 372 <=>  382 - 386   (ILE  368  - ILE  372  <=> TYR  382  - PRO  386 )                          
  23: s001-A el2r-A   374 - 410 <=>  387 - 423   (SER  374  - ASP  410  <=> LEU  387  - LYS  423 )                          
  24: s001-A eevn-A    25 -  61 <=>    1 -  37   (TRP   25  - ASN   61  <=> MET    1  - PRO   37 )                          
  24: s001-A eevn-A    63 -  76 <=>   40 -  53   (TRP   63  - MET   76  <=> VAL   40  - LEU   53 )                          
  24: s001-A eevn-A    79 -  93 <=>   54 -  68   (ASP   79  - ILE   93  <=> PRO   54  - PRO   68 )                          
  24: s001-A eevn-A   100 - 127 <=>   70 -  97   (ARG  100  - SER  127  <=> ALA   70  - ILE   97 )                          
  24: s001-A eevn-A   130 - 149 <=>   98 - 117   (TRP  130  - LYS  149  <=> GLN   98  - ARG  117 )                          
  24: s001-A eevn-A   154 - 157 <=>  118 - 121   (PRO  154  - LEU  157  <=> PHE  118  - GLY  121 )                          
  24: s001-A eevn-A   160 - 181 <=>  122 - 143   (ILE  160  - PRO  181  <=> ASN  122  - THR  143 )                          
  24: s001-A eevn-A   182 - 221 <=>  173 - 212   (TYR  182  - GLN  221  <=> ILE  173  - VAL  212 )                          
  24: s001-A eevn-A   222 - 225 <=>  214 - 217   (PRO  222  - GLN  225  <=> ASP  214  - VAL  217 )                          
  24: s001-A eevn-A   226 - 264 <=>  229 - 267   (PRO  226  - SER  264  <=> GLY  229  - LEU  267 )                          
  24: s001-A eevn-A   265 - 286 <=>  269 - 290   (ASN  265  - LYS  286  <=> THR  269  - PHE  290 )                          
  24: s001-A eevn-A   288 - 298 <=>  291 - 301   (VAL  288  - LYS  298  <=> HIS  291  - ILE  301 )                          
  24: s001-A eevn-A   303 - 367 <=>  302 - 366   (GLY  303  - PRO  367  <=> PHE  302  - LEU  366 )                          
  24: s001-A eevn-A   368 - 374 <=>  374 - 380   (ILE  368  - SER  374  <=> ARG  374  - GLY  380 )                          
  24: s001-A eevn-A   376 - 407 <=>  381 - 412   (ASN  376  - ILE  407  <=> LEU  381  - GLY  412 )                          
  25: s001-A emve-A    21 -  45 <=>    9 -  33   (HIS   21  - GLN   45  <=> SER    9  - VAL   33 )                          
  25: s001-A emve-A    48 -  51 <=>   38 -  41   (PHE   48  - ARG   51  <=> PRO   38  - ALA   41 )                          
  25: s001-A emve-A    60 -  75 <=>   46 -  61   (ARG   60  - ALA   75  <=> VAL   46  - LEU   61 )                          
  25: s001-A emve-A    76 -  91 <=>   63 -  78   (MET   76  - LEU   91  <=> VAL   63  - ASP   78 )                          
  25: s001-A emve-A    95 - 127 <=>   79 - 111   (SER   95  - SER  127  <=> THR   79  - VAL  111 )                          
  25: s001-A emve-A   130 - 136 <=>  112 - 118   (TRP  130  - ASP  136  <=> HIS  112  - GLN  118 )                          
  25: s001-A emve-A   137 - 149 <=>  120 - 132   (ARG  137  - LYS  149  <=> CYS  120  - LYS  132 )                          
  25: s001-A emve-A   151 - 154 <=>  133 - 136   (ILE  151  - PRO  154  <=> ASN  133  - GLN  136 )                          
  25: s001-A emve-A   155 - 181 <=>  138 - 164   (LEU  155  - PRO  181  <=> PRO  138  - ILE  164 )                          
  25: s001-A emve-A   182 - 221 <=>  184 - 223   (TYR  182  - GLN  221  <=> ALA  184  - ARG  223 )                          
  25: s001-A emve-A   222 - 225 <=>  226 - 229   (PRO  222  - GLN  225  <=> MET  226  - LEU  229 )                          
  25: s001-A emve-A   226 - 265 <=>  238 - 277   (PRO  226  - ASN  265  <=> HIS  238  - SER  277 )                          
  25: s001-A emve-A   266 - 280 <=>  279 - 293   (ILE  266  - ILE  280  <=> LEU  279  - LEU  293 )                          
  25: s001-A emve-A   282 - 288 <=>  294 - 300   (PHE  282  - VAL  288  <=> ALA  294  - GLU  300 )                          
  25: s001-A emve-A   291 - 296 <=>  301 - 306   (LYS  291  - PHE  296  <=> VAL  301  - VAL  306 )                          
  25: s001-A emve-A   298 - 336 <=>  307 - 345   (LYS  298  - LEU  336  <=> VAL  307  - GLU  345 )                          
  25: s001-A emve-A   339 - 342 <=>  346 - 349   (THR  339  - LYS  342  <=> PRO  346  - MET  349 )                          
  25: s001-A emve-A   345 - 360 <=>  350 - 365   (ASP  345  - ASP  360  <=> ASP  350  - LEU  365 )                          
  25: s001-A emve-A   365 - 368 <=>  366 - 369   (ALA  365  - ILE  368  <=> ASN  366  - PRO  369 )                          
  25: s001-A emve-A   370 - 373 <=>  370 - 373   (ASN  370  - MET  373  <=> PRO  370  - CYS  373 )                          
  25: s001-A emve-A   375 - 409 <=>  374 - 408   (LEU  375  - ASN  409  <=> GLY  374  - SER  408 )                          
  26: s001-A edm9-A    25 -  38 <=>    1 -  14   (TRP   25  - TYR   38  <=> MET    1  - GLY   14 )                          
  26: s001-A edm9-A    46 -  50 <=>   18 -  22   (MET   46  - PRO   50  <=> ALA   18  - LYS   22 )                          
  26: s001-A edm9-A    53 -  57 <=>   23 -  27   (ARG   53  - ILE   57  <=> GLY   23  - LEU   27 )                          
  26: s001-A edm9-A    58 -  61 <=>   30 -  33   (HIS   58  - ASN   61  <=> LYS   30  - TRP   33 )                          
  26: s001-A edm9-A    71 -  78 <=>   44 -  51   (LEU   71  - TRP   78  <=> GLY   44  - PHE   51 )                          
  26: s001-A edm9-A    81 -  87 <=>   53 -  59   (TYR   81  - CYS   87  <=> PHE   53  - ASP   59 )                          
  26: s001-A edm9-A    99 - 127 <=>   65 -  93   (GLU   99  - SER  127  <=> SER   65  - PHE   93 )                          
  26: s001-A edm9-A   130 - 149 <=>   94 - 113   (TRP  130  - LYS  149  <=> ARG   94  - LYS  113 )                          
  26: s001-A edm9-A   151 - 154 <=>  114 - 117   (ILE  151  - PRO  154  <=> THR  114  - ASN  117 )                          
  26: s001-A edm9-A   156 - 159 <=>  125 - 128   (SER  156  - SER  159  <=> LEU  125  - ARG  128 )                          
  26: s001-A edm9-A   160 - 174 <=>  130 - 144   (ILE  160  - VAL  174  <=> ARG  130  - ILE  144 )                          
  26: s001-A edm9-A   175 - 181 <=>  146 - 152   (LEU  175  - PRO  181  <=> LEU  146  - PHE  152 )                          
  26: s001-A edm9-A   182 - 221 <=>  166 - 205   (TYR  182  - GLN  221  <=> ILE  166  - CYS  205 )                          
  26: s001-A edm9-A   222 - 225 <=>  207 - 210   (PRO  222  - GLN  225  <=> PHE  207  - HIS  210 )                          
  26: s001-A edm9-A   227 - 260 <=>  223 - 256   (ASN  227  - SER  260  <=> ALA  223  - ALA  256 )                          
  26: s001-A edm9-A   261 - 283 <=>  258 - 280   (MET  261  - HIS  283  <=> LEU  258  - THR  280 )                          
  26: s001-A edm9-A   290 - 301 <=>  283 - 294   (GLN  290  - GLY  301  <=> THR  283  - VAL  294 )                          
  26: s001-A edm9-A   303 - 320 <=>  295 - 312   (GLY  303  - LEU  320  <=> VAL  295  - VAL  312 )                          
  26: s001-A edm9-A   321 - 336 <=>  314 - 329   (VAL  321  - LEU  336  <=> ARG  314  - HIS  329 )                          
  26: s001-A edm9-A   339 - 342 <=>  330 - 333   (THR  339  - LYS  342  <=> LEU  330  - VAL  333 )                          
  26: s001-A edm9-A   345 - 362 <=>  334 - 351   (ASP  345  - GLN  362  <=> LYS  334  - HIS  351 )                          
  26: s001-A edm9-A   367 - 372 <=>  352 - 357   (PRO  367  - ILE  372  <=> PRO  352  - VAL  357 )                          
  26: s001-A edm9-A   374 - 410 <=>  358 - 394   (SER  374  - ASP  410  <=> CYS  358  - ARG  394 )                          
  27: s001-A emt3-A    28 -  61 <=>    5 -  38   (SER   28  - ASN   61  <=> PRO    5  - VAL   38 )                          
  27: s001-A emt3-A    64 -  79 <=>   39 -  54   (THR   64  - ASP   79  <=> LEU   39  - CYS   54 )                          
  27: s001-A emt3-A    82 -  88 <=>   55 -  61   (PHE   82  - SER   88  <=> ILE   55  - TYR   61 )                          
  27: s001-A emt3-A    90 -  93 <=>   62 -  65   (ILE   90  - ILE   93  <=> TRP   62  - CYS   65 )                          
  27: s001-A emt3-A   100 - 127 <=>   71 -  98   (ARG  100  - SER  127  <=> THR   71  - TRP   98 )                          
  27: s001-A emt3-A   130 - 149 <=>   99 - 118   (TRP  130  - LYS  149  <=> LEU   99  - LEU  118 )                          
  27: s001-A emt3-A   154 - 157 <=>  120 - 123   (PRO  154  - LEU  157  <=> ASN  120  - LEU  123 )                          
  27: s001-A emt3-A   160 - 181 <=>  124 - 145   (ILE  160  - PRO  181  <=> LEU  124  - ILE  145 )                          
  27: s001-A emt3-A   182 - 220 <=>  164 - 202   (TYR  182  - SER  220  <=> SER  164  - ILE  202 )                          
  27: s001-A emt3-A   221 - 224 <=>  204 - 207   (GLN  221  - GLN  224  <=> ASP  204  - ALA  207 )                          
  27: s001-A emt3-A   225 - 248 <=>  210 - 233   (GLN  225  - HIS  248  <=> LYS  210  - CYS  233 )                          
  27: s001-A emt3-A   249 - 262 <=>  235 - 248   (GLN  249  - LEU  262  <=> ASP  235  - SER  248 )                          
  27: s001-A emt3-A   263 - 278 <=>  250 - 265   (PHE  263  - GLU  278  <=> MET  250  - VAL  265 )                          
  27: s001-A emt3-A   281 - 284 <=>  266 - 269   (PHE  281  - ARG  284  <=> ILE  266  - LYS  269 )                          
  27: s001-A emt3-A   289 - 297 <=>  270 - 278   (MET  289  - TRP  297  <=> LYS  270  - THR  278 )                          
  27: s001-A emt3-A   299 - 310 <=>  279 - 290   (TYR  299  - MET  310  <=> ASN  279  - CYS  290 )                          
  27: s001-A emt3-A   312 - 334 <=>  291 - 313   (LEU  312  - ILE  334  <=> ALA  291  - VAL  313 )                          
  27: s001-A emt3-A   337 - 340 <=>  314 - 317   (ARG  337  - LYS  340  <=> PRO  314  - GLY  317 )                          
  27: s001-A emt3-A   346 - 362 <=>  318 - 334   (GLY  346  - GLN  362  <=> THR  318  - GLN  334 )                          
  27: s001-A emt3-A   366 - 371 <=>  335 - 340   (GLN  366  - GLN  371  <=> LYS  335  - ALA  340 )                          
  27: s001-A emt3-A   374 - 410 <=>  341 - 377   (SER  374  - ASP  410  <=> TYR  341  - SER  377 )                          
  28: s001-A ems3-A    21 -  24 <=>    1 -   4   (HIS   21  - ARG   24  <=> MET    1  - THR    4 )                          
  28: s001-A ems3-A    27 -  60 <=>    5 -  38   (VAL   27  - ARG   60  <=> SER    5  - LYS   38 )                          
  28: s001-A ems3-A    83 -  91 <=>   55 -  63   (ILE   83  - LEU   91  <=> ALA   55  - SER   63 )                          
  28: s001-A ems3-A   104 - 127 <=>   64 -  87   (ASN  104  - SER  127  <=> ASN   64  - GLU   87 )                          
  28: s001-A ems3-A   130 - 150 <=>   88 - 108   (TRP  130  - SER  150  <=> LYS   88  - ALA  108 )                          
  28: s001-A ems3-A   153 - 157 <=>  109 - 113   (GLY  153  - LEU  157  <=> GLY  109  - GLY  113 )                          
  28: s001-A ems3-A   158 - 177 <=>  115 - 134   (ASP  158  - THR  177  <=> LEU  115  - ILE  134 )                          
  28: s001-A ems3-A   178 - 181 <=>  136 - 139   (ILE  178  - PRO  181  <=> LEU  136  - PRO  139 )                          
  28: s001-A ems3-A   182 - 227 <=>  154 - 199   (TYR  182  - ASN  227  <=> VAL  154  - ARG  199 )                          
  28: s001-A ems3-A   229 - 261 <=>  200 - 232   (LYS  229  - MET  261  <=> ASN  200  - TRP  232 )                          
  28: s001-A ems3-A   262 - 284 <=>  234 - 256   (LEU  262  - ARG  284  <=> LEU  234  - LYS  256 )                          
  28: s001-A ems3-A   290 - 297 <=>  260 - 267   (GLN  290  - TRP  297  <=> LEU  260  - PHE  267 )                          
  28: s001-A ems3-A   299 - 336 <=>  268 - 305   (TYR  299  - LEU  336  <=> VAL  268  - ARG  305 )                          
  28: s001-A ems3-A   352 - 372 <=>  306 - 326   (PHE  352  - ILE  372  <=> LEU  306  - LEU  326 )                          
  28: s001-A ems3-A   374 - 408 <=>  327 - 361   (SER  374  - ASN  408  <=> LEU  327  - ALA  361 )                          
  29: s001-A emw6-A    14 -  18 <=>    1 -   5   (SER   14  - TRP   18  <=> MET    1  - SER    5 )                          
  29: s001-A emw6-A    20 -  53 <=>    6 -  39   (SER   20  - ARG   53  <=> ASP    6  - ARG   39 )                          
  29: s001-A emw6-A    54 -  60 <=>   41 -  47   (LYS   54  - ARG   60  <=> ARG   41  - ALA   47 )                          
  29: s001-A emw6-A    64 -  79 <=>   51 -  66   (THR   64  - ASP   79  <=> PHE   51  - GLN   66 )                          
  29: s001-A emw6-A    81 -  85 <=>   67 -  71   (TYR   81  - TYR   85  <=> ILE   67  - TYR   71 )                          
  29: s001-A emw6-A    86 -  89 <=>   73 -  76   (LEU   86  - ALA   89  <=> GLU   73  - ILE   76 )                          
  29: s001-A emw6-A   104 - 107 <=>   77 -  80   (ASN  104  - GLU  107  <=> ASN   77  - ASP   80 )                          
  29: s001-A emw6-A   108 - 127 <=>   83 - 102   (ALA  108  - SER  127  <=> THR   83  - ILE  102 )                          
  29: s001-A emw6-A   130 - 141 <=>  103 - 114   (TRP  130  - VAL  141  <=> ILE  103  - VAL  114 )                          
  29: s001-A emw6-A   143 - 150 <=>  115 - 122   (ARG  143  - SER  150  <=> PRO  115  - GLU  122 )                          
  29: s001-A emw6-A   153 - 157 <=>  123 - 127   (GLY  153  - LEU  157  <=> PHE  123  - SER  127 )                          
  29: s001-A emw6-A   158 - 170 <=>  129 - 141   (ASP  158  - LEU  170  <=> SER  129  - THR  141 )                          
  29: s001-A emw6-A   171 - 180 <=>  143 - 152   (GLN  171  - HIS  180  <=> ALA  143  - PHE  152 )                          
  29: s001-A emw6-A   181 - 184 <=>  168 - 171   (PRO  181  - ILE  184  <=> THR  168  - ARG  171 )                          
  29: s001-A emw6-A   186 - 221 <=>  172 - 207   (MET  186  - GLN  221  <=> LEU  172  - LEU  207 )                          
  29: s001-A emw6-A   222 - 225 <=>  210 - 213   (PRO  222  - GLN  225  <=> VAL  210  - LEU  213 )                          
  29: s001-A emw6-A   226 - 261 <=>  230 - 265   (PRO  226  - MET  261  <=> ARG  230  - LEU  265 )                          
  29: s001-A emw6-A   262 - 284 <=>  267 - 289   (LEU  262  - ARG  284  <=> LEU  267  - LEU  289 )                          
  29: s001-A emw6-A   285 - 288 <=>  292 - 295   (ARG  285  - VAL  288  <=> GLY  292  - TYR  295 )                          
  29: s001-A emw6-A   291 - 296 <=>  296 - 301   (LYS  291  - PHE  296  <=> ASP  296  - LEU  301 )                          
  29: s001-A emw6-A   298 - 334 <=>  302 - 338   (LYS  298  - ILE  334  <=> ILE  302  - MET  338 )                          
  29: s001-A emw6-A   337 - 341 <=>  339 - 343   (ARG  337  - PHE  341  <=> ASN  339  - ALA  343 )                          
  29: s001-A emw6-A   345 - 363 <=>  344 - 362   (ASP  345  - LEU  363  <=> ASP  344  - LYS  362 )                          
  29: s001-A emw6-A   368 - 372 <=>  363 - 367   (ILE  368  - ILE  372  <=> TYR  363  - PRO  367 )                          
  29: s001-A emw6-A   374 - 410 <=>  368 - 404   (SER  374  - ASP  410  <=> LEU  368  - GLN  404 )                          
  30: s001-A eknq-A    26 -  50 <=>    1 -  25   (SER   26  - PRO   50  <=> MET    1  - ASN   25 )                          
  30: s001-A eknq-A    53 -  60 <=>   26 -  33   (ARG   53  - ARG   60  <=> ARG   26  - PHE   33 )                          
  30: s001-A eknq-A    64 -  79 <=>   37 -  52   (THR   64  - ASP   79  <=> TYR   37  - VAL   52 )                          
  30: s001-A eknq-A    82 -  92 <=>   54 -  64   (PHE   82  - PRO   92  <=> TRP   54  - LYS   64 )                          
  30: s001-A eknq-A   100 - 125 <=>   67 -  92   (ARG  100  - LEU  125  <=> PRO   67  - ARG   92 )                          
  30: s001-A eknq-A   129 - 154 <=>   93 - 118   (SER  129  - PRO  154  <=> GLY   93  - PHE  118 )                          
  30: s001-A eknq-A   155 - 159 <=>  123 - 127   (LEU  155  - SER  159  <=> GLY  123  - SER  127 )                          
  30: s001-A eknq-A   160 - 173 <=>  129 - 142   (ILE  160  - THR  173  <=> ARG  129  - LEU  142 )                          
  30: s001-A eknq-A   174 - 180 <=>  144 - 150   (VAL  174  - HIS  180  <=> VAL  144  - LEU  150 )                          
  30: s001-A eknq-A   181 - 184 <=>  165 - 168   (PRO  181  - ILE  184  <=> PHE  165  - LYS  168 )                          
  30: s001-A eknq-A   186 - 223 <=>  169 - 206   (MET  186  - GLU  223  <=> CYS  169  - SER  206 )                          
  30: s001-A eknq-A   225 - 228 <=>  207 - 210   (GLN  225  - ARG  228  <=> LYS  207  - ARG  210 )                          
  30: s001-A eknq-A   230 - 261 <=>  211 - 242   (GLN  230  - MET  261  <=> LYS  211  - ALA  242 )                          
  30: s001-A eknq-A   262 - 284 <=>  244 - 266   (LEU  262  - ARG  284  <=> ARG  244  - SER  266 )                          
  30: s001-A eknq-A   291 - 301 <=>  268 - 278   (LYS  291  - GLY  301  <=> PRO  268  - GLN  278 )                          
  30: s001-A eknq-A   303 - 324 <=>  279 - 300   (GLY  303  - GLN  324  <=> TYR  279  - HIS  300 )                          
  30: s001-A eknq-A   326 - 329 <=>  301 - 304   (PHE  326  - LEU  329  <=> ASP  301  - LYS  304 )                          
  30: s001-A eknq-A   332 - 339 <=>  305 - 312   (LEU  332  - THR  339  <=> HIS  305  - TRP  312 )                          
  30: s001-A eknq-A   349 - 363 <=>  313 - 327   (VAL  349  - LEU  363  <=> THR  313  - LYS  327 )                          
  30: s001-A eknq-A   368 - 372 <=>  328 - 332   (ILE  368  - ILE  372  <=> LEU  328  - SER  332 )                          
  30: s001-A eknq-A   374 - 407 <=>  333 - 366   (SER  374  - ILE  407  <=> CYS  333  - LYS  366 )                          
  31: s001-A ejh0-A    12 -  15 <=>    1 -   4   (ARG   12  - ARG   15  <=> MET    1  - VAL    4 )                          
  31: s001-A ejh0-A    17 -  38 <=>    5 -  26   (LYS   17  - TYR   38  <=> ASN    5  - GLY   26 )                          
  31: s001-A ejh0-A    43 -  60 <=>   27 -  44   (VAL   43  - ARG   60  <=> VAL   27  - PHE   44 )                          
  31: s001-A ejh0-A    67 -  79 <=>   51 -  63   (ILE   67  - ASP   79  <=> LEU   51  - THR   63 )                          
  31: s001-A ejh0-A    82 -  89 <=>   64 -  71   (PHE   82  - ALA   89  <=> THR   64  - LEU   71 )                          
  31: s001-A ejh0-A   105 - 108 <=>   72 -  75   (LEU  105  - ALA  108  <=> GLN   72  - TRP   75 )                          
  31: s001-A ejh0-A   110 - 127 <=>   76 -  93   (ALA  110  - SER  127  <=> PRO   76  - LEU   93 )                          
  31: s001-A ejh0-A   130 - 153 <=>   94 - 117   (TRP  130  - GLY  153  <=> GLU   94  - ARG  117 )                          
  31: s001-A ejh0-A   154 - 157 <=>  120 - 123   (PRO  154  - LEU  157  <=> ASN  120  - ARG  123 )                          
  31: s001-A ejh0-A   158 - 181 <=>  125 - 148   (ASP  158  - PRO  181  <=> LYS  125  - SER  148 )                          
  31: s001-A ejh0-A   182 - 220 <=>  164 - 202   (TYR  182  - SER  220  <=> LEU  164  - ILE  202 )                          
  31: s001-A ejh0-A   221 - 225 <=>  204 - 208   (GLN  221  - GLN  225  <=> ASN  204  - LYS  208 )                          
  31: s001-A ejh0-A   227 - 261 <=>  224 - 258   (ASN  227  - MET  261  <=> VAL  224  - CYS  258 )                          
  31: s001-A ejh0-A   262 - 272 <=>  260 - 270   (LEU  262  - ASN  272  <=> ILE  260  - LEU  270 )                          
  31: s001-A ejh0-A   275 - 278 <=>  271 - 274   (TYR  275  - GLU  278  <=> THR  271  - ASP  274 )                          
  31: s001-A ejh0-A   298 - 325 <=>  276 - 303   (LYS  298  - ASP  325  <=> ASN  276  - ARG  303 )                          
  31: s001-A ejh0-A   327 - 334 <=>  304 - 311   (LEU  327  - ILE  334  <=> ILE  304  - PHE  311 )                          
  31: s001-A ejh0-A   338 - 342 <=>  312 - 316   (HIS  338  - LYS  342  <=> HIS  312  - TYR  316 )                          
  31: s001-A ejh0-A   346 - 363 <=>  317 - 334   (GLY  346  - LEU  363  <=> HIS  317  - GLU  334 )                          
  31: s001-A ejh0-A   367 - 371 <=>  335 - 339   (PRO  367  - GLN  371  <=> ARG  335  - THR  339 )                          
  31: s001-A ejh0-A   374 - 405 <=>  340 - 371   (SER  374  - ASN  405  <=> ILE  340  - ILE  371 )                          
  32: s001-A eepd-A    28 -  38 <=>    6 -  16   (SER   28  - TYR   38  <=> HIS    6  - GLY   16 )                          
  32: s001-A eepd-A    46 -  50 <=>   19 -  23   (MET   46  - PRO   50  <=> PRO   19  - SER   23 )                          
  32: s001-A eepd-A    57 -  60 <=>   27 -  30   (ILE   57  - ARG   60  <=> SER   27  - VAL   30 )                          
  32: s001-A eepd-A    80 -  88 <=>   44 -  52   (TYR   80  - SER   88  <=> VAL   44  - PHE   52 )                          
  32: s001-A eepd-A    91 -  94 <=>   53 -  56   (LEU   91  - PHE   94  <=> PRO   53  - ALA   56 )                          
  32: s001-A eepd-A   100 - 127 <=>   58 -  85   (ARG  100  - SER  127  <=> LEU   58  - VAL   85 )                          
  32: s001-A eepd-A   130 - 150 <=>   86 - 106   (TRP  130  - SER  150  <=> HIS   86  - CYS  106 )                          
  32: s001-A eepd-A   151 - 180 <=>  108 - 137   (ILE  151  - HIS  180  <=> LEU  108  - SER  137 )                          
  32: s001-A eepd-A   181 - 184 <=>  149 - 152   (PRO  181  - ILE  184  <=> PHE  149  - SER  152 )                          
  32: s001-A eepd-A   186 - 222 <=>  153 - 189   (MET  186  - PRO  222  <=> LEU  153  - GLU  189 )                          
  32: s001-A eepd-A   223 - 226 <=>  192 - 195   (GLU  223  - PRO  226  <=> LEU  192  - ALA  195 )                          
  32: s001-A eepd-A   227 - 231 <=>  203 - 207   (ASN  227  - ARG  231  <=> ALA  203  - CYS  207 )                          
  32: s001-A eepd-A   232 - 260 <=>  210 - 238   (LYS  232  - SER  260  <=> GLU  210  - LEU  238 )                          
  32: s001-A eepd-A   261 - 283 <=>  240 - 262   (MET  261  - HIS  283  <=> THR  240  - VAL  262 )                          
  32: s001-A eepd-A   291 - 295 <=>  264 - 268   (LYS  291  - ILE  295  <=> GLU  264  - LEU  268 )                          
  32: s001-A eepd-A   297 - 337 <=>  269 - 309   (TRP  297  - ARG  337  <=> TYR  269  - HIS  309 )                          
  32: s001-A eepd-A   339 - 342 <=>  310 - 313   (THR  339  - LYS  342  <=> PRO  310  - GLY  313 )                          
  32: s001-A eepd-A   344 - 362 <=>  314 - 332   (LEU  344  - GLN  362  <=> ARG  314  - ASN  332 )                          
  32: s001-A eepd-A   367 - 372 <=>  333 - 338   (PRO  367  - ILE  372  <=> VAL  333  - ALA  338 )                          
  32: s001-A eepd-A   374 - 404 <=>  339 - 369   (SER  374  - ALA  404  <=> GLU  339  - VAL  369 )                          
  33: s001-A elra-A    27 -  50 <=>    1 -  24   (VAL   27  - PRO   50  <=> MET    1  - GLY   24 )                          
  33: s001-A elra-A    53 -  60 <=>   25 -  32   (ARG   53  - ARG   60  <=> GLY   25  - ILE   32 )                          
  33: s001-A elra-A    64 -  76 <=>   36 -  48   (THR   64  - MET   76  <=> TYR   36  - LEU   48 )                          
  33: s001-A elra-A    79 -  92 <=>   49 -  62   (ASP   79  - PRO   92  <=> PRO   49  - ALA   62 )                          
  33: s001-A elra-A   100 - 125 <=>   66 -  91   (ARG  100  - LEU  125  <=> PRO   66  - ARG   91 )                          
  33: s001-A elra-A   132 - 153 <=>   92 - 113   (ARG  132  - GLY  153  <=> CYS   92  - LEU  113 )                          
  33: s001-A elra-A   154 - 159 <=>  117 - 122   (PRO  154  - SER  159  <=> LYS  117  - LEU  122 )                          
  33: s001-A elra-A   160 - 181 <=>  124 - 145   (ILE  160  - PRO  181  <=> ARG  124  - VAL  145 )                          
  33: s001-A elra-A   182 - 188 <=>  162 - 168   (TYR  182  - ASN  188  <=> LEU  162  - LEU  168 )                          
  33: s001-A elra-A   190 - 227 <=>  169 - 206   (LEU  190  - ASN  227  <=> THR  169  - ASP  206 )                          
  33: s001-A elra-A   228 - 263 <=>  208 - 243   (ARG  228  - PHE  263  <=> GLU  208  - ARG  243 )                          
  33: s001-A elra-A   264 - 282 <=>  245 - 263   (SER  264  - PHE  282  <=> ASP  245  - THR  263 )                          
  33: s001-A elra-A   286 - 289 <=>  264 - 267   (LYS  286  - MET  289  <=> ASP  264  - PRO  267 )                          
  33: s001-A elra-A   292 - 301 <=>  268 - 277   (TRP  292  - GLY  301  <=> SER  268  - ILE  277 )                          
  33: s001-A elra-A   303 - 327 <=>  278 - 302   (GLY  303  - LEU  327  <=> TYR  278  - PRO  302 )                          
  33: s001-A elra-A   331 - 334 <=>  303 - 306   (LEU  331  - ILE  334  <=> LYS  303  - ALA  306 )                          
  33: s001-A elra-A   336 - 339 <=>  307 - 310   (LEU  336  - THR  339  <=> PRO  307  - SER  310 )                          
  33: s001-A elra-A   349 - 363 <=>  312 - 326   (VAL  349  - LEU  363  <=> SER  312  - ARG  326 )                          
  33: s001-A elra-A   368 - 372 <=>  327 - 331   (ILE  368  - ILE  372  <=> LEU  327  - VAL  331 )                          
  33: s001-A elra-A   374 - 409 <=>  332 - 367   (SER  374  - ASN  409  <=> CYS  332  - LEU  367 )                          
  34: s001-A ei8b-A    19 -  38 <=>    2 -  21   (LEU   19  - TYR   38  <=> LEU    2  - ALA   21 )                          
  34: s001-A ei8b-A    45 -  51 <=>   24 -  30   (GLN   45  - ARG   51  <=> SER   24  - ARG   30 )                          
  34: s001-A ei8b-A    52 -  56 <=>   35 -  39   (ASN   52  - ILE   56  <=> CYS   35  - GLU   39 )                          
  34: s001-A ei8b-A    57 -  60 <=>   41 -  44   (ILE   57  - ARG   60  <=> VAL   41  - THR   44 )                          
  34: s001-A ei8b-A    79 -  87 <=>   61 -  69   (ASP   79  - CYS   87  <=> TYR   61  - GLU   69 )                          
  34: s001-A ei8b-A    99 - 127 <=>   75 - 103   (GLU   99  - SER  127  <=> TYR   75  - LEU  103 )                          
  34: s001-A ei8b-A   130 - 153 <=>  104 - 127   (TRP  130  - GLY  153  <=> LYS  104  - ARG  127 )                          
  34: s001-A ei8b-A   154 - 157 <=>  136 - 139   (PRO  154  - LEU  157  <=> LEU  136  - GLN  139 )                          
  34: s001-A ei8b-A   158 - 179 <=>  141 - 162   (ASP  158  - ASN  179  <=> SER  141  - VAL  162 )                          
  34: s001-A ei8b-A   181 - 223 <=>  178 - 220   (PRO  181  - GLU  223  <=> ALA  178  - ARG  220 )                          
  34: s001-A ei8b-A   226 - 260 <=>  221 - 255   (PRO  226  - SER  260  <=> LYS  221  - ALA  255 )                          
  34: s001-A ei8b-A   261 - 283 <=>  257 - 279   (MET  261  - HIS  283  <=> VAL  257  - SER  279 )                          
  34: s001-A ei8b-A   290 - 301 <=>  282 - 293   (GLN  290  - GLY  301  <=> SER  282  - LEU  293 )                          
  34: s001-A ei8b-A   303 - 335 <=>  294 - 326   (GLY  303  - ASP  335  <=> ILE  294  - SER  326 )                          
  34: s001-A ei8b-A   337 - 340 <=>  327 - 330   (ARG  337  - LYS  340  <=> ASP  327  - LYS  330 )                          
  34: s001-A ei8b-A   345 - 363 <=>  332 - 350   (ASP  345  - LEU  363  <=> GLY  332  - ARG  350 )                          
  34: s001-A ei8b-A   368 - 372 <=>  351 - 355   (ILE  368  - ILE  372  <=> LEU  351  - ILE  355 )                          
  34: s001-A ei8b-A   374 - 410 <=>  356 - 392   (SER  374  - ASP  410  <=> CYS  356  - ILE  392 )                          
  35: s001-A embr-A    28 -  36 <=>   16 -  24   (SER   28  - ILE   36  <=> PHE   16  - PHE   24 )                          
  35: s001-A embr-A    38 -  51 <=>   25 -  38   (TYR   38  - ARG   51  <=> ILE   25  - ASN   38 )                          
  35: s001-A embr-A    52 -  60 <=>   40 -  48   (ASN   52  - ARG   60  <=> ARG   40  - PHE   48 )                          
  35: s001-A embr-A    68 -  86 <=>   54 -  72   (SER   68  - LEU   86  <=> ILE   54  - ASP   72 )                          
  35: s001-A embr-A   100 - 127 <=>   81 - 108   (ARG  100  - SER  127  <=> THR   81  - PHE  108 )                          
  35: s001-A embr-A   130 - 156 <=>  109 - 135   (TRP  130  - SER  156  <=> LYS  109  - ASP  135 )                          
  35: s001-A embr-A   163 - 179 <=>  144 - 160   (LEU  163  - ASN  179  <=> PHE  144  - VAL  160 )                          
  35: s001-A embr-A   181 - 221 <=>  176 - 216   (PRO  181  - GLN  221  <=> THR  176  - LEU  216 )                          
  35: s001-A embr-A   222 - 225 <=>  218 - 221   (PRO  222  - GLN  225  <=> ALA  218  - GLU  221 )                          
  35: s001-A embr-A   227 - 260 <=>  262 - 295   (ASN  227  - SER  260  <=> ARG  262  - LEU  295 )                          
  35: s001-A embr-A   261 - 296 <=>  297 - 332   (MET  261  - PHE  296  <=> ILE  297  - ALA  332 )                          
  35: s001-A embr-A   298 - 339 <=>  333 - 374   (LYS  298  - THR  339  <=> PHE  333  - ASP  374 )                          
  35: s001-A embr-A   345 - 362 <=>  375 - 392   (ASP  345  - GLN  362  <=> ASP  375  - ARG  392 )                          
  35: s001-A embr-A   367 - 372 <=>  393 - 398   (PRO  367  - ILE  372  <=> LYS  393  - ALA  398 )                          
  35: s001-A embr-A   374 - 410 <=>  399 - 435   (SER  374  - ASP  410  <=> ALA  399  - THR  435 )                          
  36: s001-A eg6r-A    28 -  50 <=>    4 -  26   (SER   28  - PRO   50  <=> LEU    4  - PRO   26 )                          
  36: s001-A eg6r-A    51 -  60 <=>   31 -  40   (ARG   51  - ARG   60  <=> GLU   31  - TRP   40 )                          
  36: s001-A eg6r-A    69 -  77 <=>   46 -  54   (LEU   69  - LEU   77  <=> TRP   46  - SER   54 )                          
  36: s001-A eg6r-A    82 -  95 <=>   57 -  70   (PHE   82  - SER   95  <=> VAL   57  - GLN   70 )                          
  36: s001-A eg6r-A    96 -  99 <=>   72 -  75   (ASN   96  - GLU   99  <=> SER   72  - THR   75 )                          
  36: s001-A eg6r-A   100 - 127 <=>   77 - 104   (ARG  100  - SER  127  <=> SER   77  - TRP  104 )                          
  36: s001-A eg6r-A   130 - 150 <=>  105 - 125   (TRP  130  - SER  150  <=> GLN  105  - LYS  125 )                          
  36: s001-A eg6r-A   151 - 155 <=>  127 - 131   (ILE  151  - LEU  155  <=> LEU  127  - VAL  131 )                          
  36: s001-A eg6r-A   160 - 179 <=>  140 - 159   (ILE  160  - ASN  179  <=> ARG  140  - LEU  159 )                          
  36: s001-A eg6r-A   181 - 225 <=>  175 - 219   (PRO  181  - GLN  225  <=> TYR  175  - LYS  219 )                          
  36: s001-A eg6r-A   226 - 260 <=>  233 - 267   (PRO  226  - SER  260  <=> LEU  233  - LEU  267 )                          
  36: s001-A eg6r-A   261 - 280 <=>  269 - 288   (MET  261  - ILE  280  <=> GLN  269  - PHE  288 )                          
  36: s001-A eg6r-A   282 - 287 <=>  289 - 294   (PHE  282  - THR  287  <=> ARG  289  - SER  294 )                          
  36: s001-A eg6r-A   289 - 296 <=>  295 - 302   (MET  289  - PHE  296  <=> PRO  295  - VAL  302 )                          
  36: s001-A eg6r-A   298 - 343 <=>  303 - 348   (LYS  298  - GLN  343  <=> ALA  303  - HIS  348 )                          
  36: s001-A eg6r-A   345 - 363 <=>  363 - 381   (ASP  345  - LEU  363  <=> ILE  363  - ARG  381 )                          
  36: s001-A eg6r-A   368 - 372 <=>  382 - 386   (ILE  368  - ILE  372  <=> LEU  382  - ALA  386 )                          
  36: s001-A eg6r-A   374 - 410 <=>  387 - 423   (SER  374  - ASP  410  <=> ALA  387  - SER  423 )                          
  37: s001-A eh0n-A    27 -  50 <=>    7 -  30   (VAL   27  - PRO   50  <=> PHE    7  - SER   30 )                          
  37: s001-A eh0n-A    51 -  60 <=>   32 -  41   (ARG   51  - ARG   60  <=> ASP   32  - TRP   41 )                          
  37: s001-A eh0n-A    64 -  84 <=>   45 -  65   (THR   64  - GLN   84  <=> TYR   45  - LEU   65 )                          
  37: s001-A eh0n-A    91 -  94 <=>   74 -  77   (LEU   91  - PHE   94  <=> MET   74  - HIS   77 )                          
  37: s001-A eh0n-A   100 - 127 <=>   79 - 106   (ARG  100  - SER  127  <=> SER   79  - LEU  106 )                          
  37: s001-A eh0n-A   130 - 152 <=>  107 - 129   (TRP  130  - LEU  152  <=> GLN  107  - PHE  129 )                          
  37: s001-A eh0n-A   153 - 156 <=>  132 - 135   (GLY  153  - SER  156  <=> VAL  132  - ASN  135 )                          
  37: s001-A eh0n-A   163 - 181 <=>  141 - 159   (LEU  163  - PRO  181  <=> LEU  141  - ILE  159 )                          
  37: s001-A eh0n-A   182 - 223 <=>  179 - 220   (TYR  182  - GLU  223  <=> ALA  179  - ALA  220 )                          
  37: s001-A eh0n-A   225 - 261 <=>  221 - 257   (GLN  225  - MET  261  <=> ASP  221  - ALA  257 )                          
  37: s001-A eh0n-A   262 - 284 <=>  259 - 281   (LEU  262  - ARG  284  <=> ILE  259  - GLU  281 )                          
  37: s001-A eh0n-A   290 - 296 <=>  282 - 288   (GLN  290  - PHE  296  <=> PRO  282  - VAL  288 )                          
  37: s001-A eh0n-A   298 - 341 <=>  289 - 332   (LYS  298  - PHE  341  <=> TYR  289  - GLN  332 )                          
  37: s001-A eh0n-A   347 - 363 <=>  333 - 349   (ASN  347  - LEU  363  <=> ASP  333  - ASN  349 )                          
  37: s001-A eh0n-A   367 - 375 <=>  350 - 358   (PRO  367  - LEU  375  <=> ARG  350  - THR  358 )                          
  37: s001-A eh0n-A   377 - 410 <=>  359 - 392   (GLN  377  - ASP  410  <=> THR  359  - ASP  392 )                          
  38: s001-A eh6u-A    22 -  27 <=>    1 -   6   (LEU   22  - VAL   27  <=> MET    1  - PHE    6 )                          
  38: s001-A eh6u-A    31 -  44 <=>    7 -  20   (CYS   31  - GLY   44  <=> TYR    7  - TRP   20 )                          
  38: s001-A eh6u-A    46 -  49 <=>   21 -  24   (MET   46  - ASP   49  <=> GLN   21  - THR   24 )                          
  38: s001-A eh6u-A    61 -  75 <=>   30 -  44   (ASN   61  - ALA   75  <=> GLN   30  - ILE   44 )                          
  38: s001-A eh6u-A    80 -  93 <=>   47 -  60   (TYR   80  - ILE   93  <=> ILE   47  - ILE   60 )                          
  38: s001-A eh6u-A   100 - 127 <=>   61 -  88   (ARG  100  - SER  127  <=> SER   61  - LEU   88 )                          
  38: s001-A eh6u-A   130 - 143 <=>   89 - 102   (TRP  130  - ARG  143  <=> LYS   89  - SER  102 )                          
  38: s001-A eh6u-A   146 - 153 <=>  103 - 110   (GLY  146  - GLY  153  <=> PRO  103  - GLU  110 )                          
  38: s001-A eh6u-A   154 - 159 <=>  114 - 119   (PRO  154  - SER  159  <=> GLN  114  - ASP  119 )                          
  38: s001-A eh6u-A   160 - 181 <=>  121 - 142   (ILE  160  - PRO  181  <=> VAL  121  - LEU  142 )                          
  38: s001-A eh6u-A   182 - 220 <=>  177 - 215   (TYR  182  - SER  220  <=> SER  177  - LEU  215 )                          
  38: s001-A eh6u-A   222 - 225 <=>  216 - 219   (PRO  222  - GLN  225  <=> GLY  216  - ILE  219 )                          
  38: s001-A eh6u-A   226 - 262 <=>  223 - 259   (PRO  226  - LEU  262  <=> ASP  223  - GLN  259 )                          
  38: s001-A eh6u-A   263 - 279 <=>  261 - 277   (PHE  263  - TRP  279  <=> MET  261  - MET  277 )                          
  38: s001-A eh6u-A   283 - 286 <=>  278 - 281   (HIS  283  - LYS  286  <=> SER  278  - ASN  281 )                          
  38: s001-A eh6u-A   290 - 296 <=>  282 - 288   (GLN  290  - PHE  296  <=> GLY  282  - LEU  288 )                          
  38: s001-A eh6u-A   298 - 334 <=>  289 - 325   (LYS  298  - ILE  334  <=> LYS  289  - SER  325 )                          
  38: s001-A eh6u-A   337 - 340 <=>  326 - 329   (ARG  337  - LYS  340  <=> GLN  326  - GLY  329 )                          
  38: s001-A eh6u-A   345 - 361 <=>  331 - 347   (ASP  345  - LEU  361  <=> ASN  331  - SER  347 )                          
  38: s001-A eh6u-A   367 - 403 <=>  348 - 384   (PRO  367  - MET  403  <=> PRO  348  - SER  384 )                          
  39: s001-A ek22-A    27 -  44 <=>    1 -  18   (VAL   27  - GLY   44  <=> MET    1  - ARG   18 )                          
  39: s001-A ek22-A    46 -  50 <=>   20 -  24   (MET   46  - PRO   50  <=> TYR   20  - GLU   24 )                          
  39: s001-A ek22-A    61 -  76 <=>   29 -  44   (ASN   61  - MET   76  <=> ASN   29  - LEU   44 )                          
  39: s001-A ek22-A    79 -  95 <=>   45 -  61   (ASP   79  - SER   95  <=> SER   45  - ASP   61 )                          
  39: s001-A ek22-A   100 - 127 <=>   62 -  89   (ARG  100  - SER  127  <=> ASN   62  - TRP   89 )                          
  39: s001-A ek22-A   130 - 146 <=>   90 - 106   (TRP  130  - GLY  146  <=> LYS   90  - PRO  106 )                          
  39: s001-A ek22-A   153 - 156 <=>  113 - 116   (GLY  153  - SER  156  <=> GLU  113  - ASN  116 )                          
  39: s001-A ek22-A   157 - 181 <=>  119 - 143   (LEU  157  - PRO  181  <=> MET  119  - ASN  143 )                          
  39: s001-A ek22-A   182 - 220 <=>  190 - 228   (TYR  182  - SER  220  <=> ASN  190  - HIS  228 )                          
  39: s001-A ek22-A   222 - 263 <=>  229 - 270   (PRO  222  - PHE  263  <=> GLU  229  - PHE  270 )                          
  39: s001-A ek22-A   264 - 280 <=>  272 - 288   (SER  264  - ILE  280  <=> VAL  272  - VAL  288 )                          
  39: s001-A ek22-A   291 - 296 <=>  289 - 294   (LYS  291  - PHE  296  <=> PRO  289  - VAL  294 )                          
  39: s001-A ek22-A   298 - 334 <=>  295 - 331   (LYS  298  - ILE  334  <=> LYS  295  - GLN  331 )                          
  39: s001-A ek22-A   337 - 340 <=>  332 - 335   (ARG  337  - LYS  340  <=> LYS  332  - LYS  335 )                          
  39: s001-A ek22-A   345 - 361 <=>  337 - 353   (ASP  345  - LEU  361  <=> ASP  337  - LYS  353 )                          
  39: s001-A ek22-A   367 - 372 <=>  354 - 359   (PRO  367  - ILE  372  <=> VAL  354  - ALA  359 )                          
  39: s001-A ek22-A   374 - 404 <=>  360 - 390   (SER  374  - ALA  404  <=> THR  360  - GLN  390 )                          
  40: s001-A ekyd-A    21 -  24 <=>    4 -   7   (HIS   21  - ARG   24  <=> VAL    4  - SER    7 )                          
  40: s001-A ekyd-A    27 -  48 <=>    8 -  29   (VAL   27  - PHE   48  <=> TYR    8  - VAL   29 )                          
  40: s001-A ekyd-A    59 -  78 <=>   30 -  49   (PRO   59  - TRP   78  <=> PRO   30  - SER   49 )                          
  40: s001-A ekyd-A    79 -  88 <=>   51 -  60   (ASP   79  - SER   88  <=> GLY   51  - ARG   60 )                          
  40: s001-A ekyd-A    90 -  95 <=>   61 -  66   (ILE   90  - SER   95  <=> MET   61  - THR   66 )                          
  40: s001-A ekyd-A   100 - 126 <=>   68 -  94   (ARG  100  - ASN  126  <=> ASP   68  - LEU   94 )                          
  40: s001-A ekyd-A   130 - 146 <=>   95 - 111   (TRP  130  - GLY  146  <=> GLN   95  - PRO  111 )                          
  40: s001-A ekyd-A   153 - 157 <=>  118 - 122   (GLY  153  - LEU  157  <=> ILE  118  - VAL  122 )                          
  40: s001-A ekyd-A   158 - 161 <=>  124 - 127   (ASP  158  - SER  161  <=> ASP  124  - TRP  127 )                          
  40: s001-A ekyd-A   163 - 181 <=>  128 - 146   (LEU  163  - PRO  181  <=> THR  128  - VAL  146 )                          
  40: s001-A ekyd-A   182 - 221 <=>  192 - 231   (TYR  182  - GLN  221  <=> TRP  192  - LYS  231 )                          
  40: s001-A ekyd-A   225 - 263 <=>  235 - 273   (GLN  225  - PHE  263  <=> LYS  235  - LEU  273 )                          
  40: s001-A ekyd-A   264 - 280 <=>  275 - 291   (SER  264  - ILE  280  <=> THR  275  - GLY  291 )                          
  40: s001-A ekyd-A   291 - 296 <=>  292 - 297   (LYS  291  - PHE  296  <=> PRO  292  - PHE  297 )                          
  40: s001-A ekyd-A   298 - 334 <=>  298 - 334   (LYS  298  - ILE  334  <=> THR  298  - HIS  334 )                          
  40: s001-A ekyd-A   337 - 340 <=>  335 - 338   (ARG  337  - LYS  340  <=> ASP  335  - ASP  338 )                          
  40: s001-A ekyd-A   345 - 357 <=>  340 - 352   (ASP  345  - THR  357  <=> SER  340  - ILE  352 )                          
  40: s001-A ekyd-A   359 - 362 <=>  353 - 356   (PHE  359  - GLN  362  <=> ARG  353  - GLN  356 )                          
  40: s001-A ekyd-A   367 - 372 <=>  357 - 362   (PRO  367  - ILE  372  <=> PRO  357  - ALA  362 )                          
  40: s001-A ekyd-A   374 - 403 <=>  363 - 392   (SER  374  - MET  403  <=> MET  363  - GLN  392 )                          
  41: s001-A efru-A    27 -  48 <=>   11 -  32   (VAL   27  - PHE   48  <=> LEU   11  - LEU   32 )                          
  41: s001-A efru-A    49 -  60 <=>   35 -  46   (ASP   49  - ARG   60  <=> PHE   35  - ASN   46 )                          
  41: s001-A efru-A    67 -  76 <=>   53 -  62   (ILE   67  - MET   76  <=> SER   53  - TYR   62 )                          
  41: s001-A efru-A    79 -  95 <=>   63 -  79   (ASP   79  - SER   95  <=> ASN   63  - SER   79 )                          
  41: s001-A efru-A   100 - 127 <=>   81 - 108   (ARG  100  - SER  127  <=> SER   81  - ARG  108 )                          
  41: s001-A efru-A   130 - 157 <=>  109 - 136   (TRP  130  - LEU  157  <=> ASN  109  - ASN  136 )                          
  41: s001-A efru-A   164 - 180 <=>  145 - 161   (ILE  164  - HIS  180  <=> ILE  145  - THR  161 )                          
  41: s001-A efru-A   181 - 184 <=>  176 - 179   (PRO  181  - ILE  184  <=> TRP  176  - SER  179 )                          
  41: s001-A efru-A   186 - 223 <=>  180 - 217   (MET  186  - GLU  223  <=> ALA  180  - THR  217 )                          
  41: s001-A efru-A   224 - 227 <=>  309 - 312   (GLN  224  - ASN  227  <=> SER  309  - GLY  312 )                          
  41: s001-A efru-A   228 - 262 <=>  315 - 349   (ARG  228  - LEU  262  <=> ALA  315  - LEU  349 )                          
  41: s001-A efru-A   263 - 283 <=>  351 - 371   (PHE  263  - HIS  283  <=> ALA  351  - GLN  371 )                          
  41: s001-A efru-A   294 - 297 <=>  382 - 385   (PHE  294  - TRP  297  <=> ASN  382  - ILE  385 )                          
  41: s001-A efru-A   299 - 339 <=>  386 - 426   (TYR  299  - THR  339  <=> THR  386  - ASP  426 )                          
  41: s001-A efru-A   345 - 363 <=>  427 - 445   (ASP  345  - LEU  363  <=> ASP  427  - SER  445 )                          
  41: s001-A efru-A   368 - 372 <=>  446 - 450   (ILE  368  - ILE  372  <=> VAL  446  - ALA  450 )                          
  41: s001-A efru-A   374 - 410 <=>  451 - 487   (SER  374  - ASP  410  <=> CYS  451  - GLU  487 )                          
  42: s001-A eliv-A     1 -  10 <=>   35 -  44   (MET    1  - PRO   10  <=> ALA   35  - ASN   44 )                          
  42: s001-A eliv-A    27 -  50 <=>   96 - 119   (VAL   27  - PRO   50  <=> PHE   96  - GLY  119 )                          
  42: s001-A eliv-A    52 -  62 <=>  120 - 130   (ASN   52  - ILE   62  <=> PRO  120  - ALA  130 )                          
  42: s001-A eliv-A    63 -  79 <=>  133 - 149   (TRP   63  - ASP   79  <=> ILE  133  - VAL  149 )                          
  42: s001-A eliv-A    82 -  93 <=>  150 - 161   (PHE   82  - ILE   93  <=> ALA  150  - SER  161 )                          
  42: s001-A eliv-A   100 - 118 <=>  162 - 180   (ARG  100  - THR  118  <=> GLY  162  - ILE  180 )                          
  42: s001-A eliv-A   120 - 127 <=>  181 - 188   (ARG  120  - SER  127  <=> MET  181  - TYR  188 )                          
  42: s001-A eliv-A   130 - 152 <=>  189 - 211   (TRP  130  - LEU  152  <=> GLU  189  - SER  211 )                          
  42: s001-A eliv-A   153 - 157 <=>  213 - 217   (GLY  153  - LEU  157  <=> HIS  213  - LEU  217 )                          
  42: s001-A eliv-A   168 - 181 <=>  229 - 242   (VAL  168  - PRO  181  <=> VAL  229  - HIS  242 )                          
  42: s001-A eliv-A   182 - 224 <=>  253 - 295   (TYR  182  - GLN  224  <=> VAL  253  - ILE  295 )                          
  42: s001-A eliv-A   230 - 259 <=>  297 - 326   (GLN  230  - ALA  259  <=> PRO  297  - PHE  326 )                          
  42: s001-A eliv-A   260 - 283 <=>  328 - 351   (SER  260  - HIS  283  <=> PHE  328  - GLY  351 )                          
  42: s001-A eliv-A   291 - 296 <=>  352 - 357   (LYS  291  - PHE  296  <=> PHE  352  - ILE  357 )                          
  42: s001-A eliv-A   298 - 323 <=>  358 - 383   (LYS  298  - MET  323  <=> GLY  358  - ASN  383 )                          
  42: s001-A eliv-A   324 - 334 <=>  385 - 395   (GLN  324  - ILE  334  <=> ARG  385  - VAL  395 )                          
  42: s001-A eliv-A   337 - 340 <=>  396 - 399   (ARG  337  - LYS  340  <=> GLU  396  - TRP  399 )                          
  42: s001-A eliv-A   345 - 362 <=>  401 - 418   (ASP  345  - GLN  362  <=> ASN  401  - ASN  418 )                          
  42: s001-A eliv-A   367 - 372 <=>  419 - 424   (PRO  367  - ILE  372  <=> PRO  419  - CYS  424 )                          
  42: s001-A eliv-A   374 - 405 <=>  425 - 456   (SER  374  - ASN  405  <=> GLY  425  - ILE  456 )                          
  42: s001-A eliv-A   407 - 410 <=>  457 - 460   (ILE  407  - ASP  410  <=> PRO  457  - LYS  460 )                          
  43: s001-A ee2c-A    22 -  25 <=>    9 -  12   (LEU   22  - TRP   25  <=> GLU    9  - THR   12 )                          
  43: s001-A ee2c-A    27 -  50 <=>   13 -  36   (VAL   27  - PRO   50  <=> VAL   13  - ARG   36 )                          
  43: s001-A ee2c-A    53 -  60 <=>   37 -  44   (ARG   53  - ARG   60  <=> SER   37  - ALA   44 )                          
  43: s001-A ee2c-A    69 -  84 <=>   54 -  69   (LEU   69  - GLN   84  <=> ILE   54  - ALA   69 )                          
  43: s001-A ee2c-A   100 - 127 <=>   81 - 108   (ARG  100  - SER  127  <=> ASP   81  - VAL  108 )                          
  43: s001-A ee2c-A   130 - 152 <=>  109 - 131   (TRP  130  - LEU  152  <=> PHE  109  - PHE  131 )                          
  43: s001-A ee2c-A   153 - 157 <=>  133 - 137   (GLY  153  - LEU  157  <=> ALA  133  - TYR  137 )                          
  43: s001-A ee2c-A   163 - 180 <=>  142 - 159   (LEU  163  - HIS  180  <=> ARG  142  - ILE  159 )                          
  43: s001-A ee2c-A   182 - 218 <=>  178 - 214   (TYR  182  - LYS  218  <=> ALA  178  - GLN  214 )                          
  43: s001-A ee2c-A   219 - 223 <=>  217 - 221   (TYR  219  - GLU  223  <=> PHE  217  - ARG  221 )                          
  43: s001-A ee2c-A   225 - 261 <=>  223 - 259   (GLN  225  - MET  261  <=> PRO  223  - ALA  259 )                          
  43: s001-A ee2c-A   262 - 286 <=>  261 - 285   (LEU  262  - LYS  286  <=> MET  261  - GLN  285 )                          
  43: s001-A ee2c-A   287 - 296 <=>  289 - 298   (THR  287  - PHE  296  <=> GLU  289  - GLY  298 )                          
  43: s001-A ee2c-A   298 - 339 <=>  299 - 340   (LYS  298  - THR  339  <=> TYR  299  - PRO  340 )                          
  43: s001-A ee2c-A   347 - 350 <=>  341 - 344   (ASN  347  - SER  350  <=> GLN  341  - SER  344 )                          
  43: s001-A ee2c-A   352 - 375 <=>  345 - 368   (PHE  352  - LEU  375  <=> LEU  345  - ASP  368 )                          
  43: s001-A ee2c-A   377 - 410 <=>  369 - 402   (GLN  377  - ASP  410  <=> VAL  369  - GLN  402 )                          
  44: s001-A ekmp-A    22 -  38 <=>    7 -  23   (LEU   22  - TYR   38  <=> ARG    7  - ALA   23 )                          
  44: s001-A ekmp-A    47 -  51 <=>   30 -  34   (LYS   47  - ARG   51  <=> SER   30  - THR   34 )                          
  44: s001-A ekmp-A    58 -  61 <=>   43 -  46   (HIS   58  - ASN   61  <=> LEU   43  - GLY   46 )                          
  44: s001-A ekmp-A    80 -  91 <=>   60 -  71   (TYR   80  - LEU   91  <=> ILE   60  - GLU   71 )                          
  44: s001-A ekmp-A    92 -  96 <=>   73 -  77   (PRO   92  - ASN   96  <=> VAL   73  - ASN   77 )                          
  44: s001-A ekmp-A   100 - 127 <=>   79 - 106   (ARG  100  - SER  127  <=> SER   79  - ILE  106 )                          
  44: s001-A ekmp-A   130 - 152 <=>  107 - 129   (TRP  130  - LEU  152  <=> ASN  107  - SER  129 )                          
  44: s001-A ekmp-A   153 - 156 <=>  135 - 138   (GLY  153  - SER  156  <=> GLN  135  - ARG  138 )                          
  44: s001-A ekmp-A   157 - 174 <=>  140 - 157   (LEU  157  - VAL  174  <=> SER  140  - VAL  157 )                          
  44: s001-A ekmp-A   175 - 181 <=>  159 - 165   (LEU  175  - PRO  181  <=> SER  159  - MET  165 )                          
  44: s001-A ekmp-A   182 - 222 <=>  177 - 217   (TYR  182  - PRO  222  <=> LYS  177  - GLU  217 )                          
  44: s001-A ekmp-A   223 - 226 <=>  219 - 222   (GLU  223  - PRO  226  <=> PHE  219  - CYS  222 )                          
  44: s001-A ekmp-A   227 - 261 <=>  228 - 262   (ASN  227  - MET  261  <=> LEU  228  - LEU  262 )                          
  44: s001-A ekmp-A   262 - 283 <=>  264 - 285   (LEU  262  - HIS  283  <=> PHE  264  - TYR  285 )                          
  44: s001-A ekmp-A   291 - 296 <=>  286 - 291   (LYS  291  - PHE  296  <=> ASP  286  - TYR  291 )                          
  44: s001-A ekmp-A   298 - 338 <=>  292 - 332   (LYS  298  - HIS  338  <=> GLU  292  - SER  332 )                          
  44: s001-A ekmp-A   340 - 343 <=>  333 - 336   (LYS  340  - GLN  343  <=> ALA  333  - ASN  336 )                          
  44: s001-A ekmp-A   345 - 362 <=>  337 - 354   (ASP  345  - GLN  362  <=> PHE  337  - LEU  354 )                          
  44: s001-A ekmp-A   367 - 372 <=>  355 - 360   (PRO  367  - ILE  372  <=> LYS  355  - CYS  360 )                          
  44: s001-A ekmp-A   374 - 410 <=>  361 - 397   (SER  374  - ASP  410  <=> GLY  361  - ARG  397 )                          
  45: s001-A el7o-A    27 -  30 <=>   15 -  18   (VAL   27  - ILE   30  <=> LYS   15  - TRP   18 )                          
  45: s001-A el7o-A    31 -  37 <=>   20 -  26   (CYS   31  - ILE   37  <=> LEU   20  - ASN   26 )                          
  45: s001-A el7o-A    41 -  47 <=>   27 -  33   (VAL   41  - LYS   47  <=> HIS   27  - ASP   33 )                          
  45: s001-A el7o-A    57 -  60 <=>   34 -  37   (ILE   57  - ARG   60  <=> PRO   34  - GLY   37 )                          
  45: s001-A el7o-A    61 -  79 <=>   40 -  58   (ASN   61  - ASP   79  <=> GLY   40  - HIS   58 )                          
  45: s001-A el7o-A    82 -  95 <=>   59 -  72   (PHE   82  - SER   95  <=> ASN   59  - ASN   72 )                          
  45: s001-A el7o-A   100 - 127 <=>   73 - 100   (ARG  100  - SER  127  <=> ARG   73  - LEU  100 )                          
  45: s001-A el7o-A   130 - 145 <=>  101 - 116   (TRP  130  - ASN  145  <=> HIS  101  - ILE  116 )                          
  45: s001-A el7o-A   153 - 157 <=>  123 - 127   (GLY  153  - LEU  157  <=> GLU  123  - PHE  127 )                          
  45: s001-A el7o-A   158 - 180 <=>  129 - 151   (ASP  158  - HIS  180  <=> LYS  129  - TYR  151 )                          
  45: s001-A el7o-A   181 - 220 <=>  189 - 228   (PRO  181  - SER  220  <=> ASN  189  - ALA  228 )                          
  45: s001-A el7o-A   221 - 224 <=>  230 - 233   (GLN  221  - GLN  224  <=> GLU  230  - LEU  233 )                          
  45: s001-A el7o-A   226 - 262 <=>  241 - 277   (PRO  226  - LEU  262  <=> MET  241  - MET  277 )                          
  45: s001-A el7o-A   263 - 279 <=>  279 - 295   (PHE  263  - TRP  279  <=> ALA  279  - ASN  295 )                          
  45: s001-A el7o-A   292 - 296 <=>  296 - 300   (TRP  292  - PHE  296  <=> PRO  296  - TYR  300 )                          
  45: s001-A el7o-A   298 - 334 <=>  301 - 337   (LYS  298  - ILE  334  <=> ILE  301  - THR  337 )                          
  45: s001-A el7o-A   337 - 340 <=>  338 - 341   (ARG  337  - LYS  340  <=> HIS  338  - GLN  341 )                          
  45: s001-A el7o-A   341 - 344 <=>  343 - 346   (PHE  341  - LEU  344  <=> LEU  343  - SER  346 )                          
  45: s001-A el7o-A   345 - 361 <=>  352 - 368   (ASP  345  - LEU  361  <=> ASN  352  - LYS  368 )                          
  45: s001-A el7o-A   367 - 372 <=>  369 - 374   (PRO  367  - ILE  372  <=> PRO  369  - GLY  374 )                          
  45: s001-A el7o-A   374 - 408 <=>  375 - 409   (SER  374  - ASN  408  <=> LEU  375  - ASN  409 )                          
  46: s001-A efmx-A    28 -  44 <=>    1 -  17   (SER   28  - GLY   44  <=> MET    1  - GLU   17 )                          
  46: s001-A efmx-A    46 -  49 <=>   19 -  22   (MET   46  - ASP   49  <=> TYR   19  - ASP   22 )                          
  46: s001-A efmx-A    58 -  62 <=>   24 -  28   (HIS   58  - ILE   62  <=> ARG   24  - ALA   28 )                          
  46: s001-A efmx-A    63 -  79 <=>   30 -  46   (TRP   63  - ASP   79  <=> LEU   30  - ILE   46 )                          
  46: s001-A efmx-A    82 -  95 <=>   47 -  60   (PHE   82  - SER   95  <=> VAL   47  - ASP   60 )                          
  46: s001-A efmx-A   100 - 127 <=>   61 -  88   (ARG  100  - SER  127  <=> GLY   61  - TRP   88 )                          
  46: s001-A efmx-A   130 - 146 <=>   89 - 105   (TRP  130  - GLY  146  <=> LYS   89  - PRO  105 )                          
  46: s001-A efmx-A   153 - 156 <=>  112 - 115   (GLY  153  - SER  156  <=> GLU  112  - ARG  115 )                          
  46: s001-A efmx-A   157 - 181 <=>  118 - 142   (LEU  157  - PRO  181  <=> ARG  118  - ASN  142 )                          
  46: s001-A efmx-A   182 - 221 <=>  189 - 228   (TYR  182  - GLN  221  <=> ASN  189  - VAL  228 )                          
  46: s001-A efmx-A   224 - 263 <=>  230 - 269   (GLN  224  - PHE  263  <=> ASP  230  - PHE  269 )                          
  46: s001-A efmx-A   264 - 280 <=>  271 - 287   (SER  264  - ILE  280  <=> VAL  271  - VAL  287 )                          
  46: s001-A efmx-A   291 - 296 <=>  288 - 293   (LYS  291  - PHE  296  <=> PRO  288  - ILE  293 )                          
  46: s001-A efmx-A   298 - 334 <=>  294 - 330   (LYS  298  - ILE  334  <=> LYS  294  - GLN  330 )                          
  46: s001-A efmx-A   337 - 340 <=>  331 - 334   (ARG  337  - LYS  340  <=> ASN  331  - ASN  334 )                          
  46: s001-A efmx-A   345 - 357 <=>  336 - 348   (ASP  345  - THR  357  <=> ASP  336  - ALA  348 )                          
  46: s001-A efmx-A   359 - 362 <=>  349 - 352   (PHE  359  - GLN  362  <=> ARG  349  - ARG  352 )                          
  46: s001-A efmx-A   367 - 372 <=>  353 - 358   (PRO  367  - ILE  372  <=> THR  353  - ALA  358 )                          
  46: s001-A efmx-A   374 - 404 <=>  359 - 389   (SER  374  - ALA  404  <=> THR  359  - LYS  389 )                          
  47: s001-A ehy8-A    21 -  24 <=>   11 -  14   (HIS   21  - ARG   24  <=> LYS   11  - GLU   14 )                          
  47: s001-A ehy8-A    27 -  49 <=>   15 -  37   (VAL   27  - ASP   49  <=> VAL   15  - GLY   37 )                          
  47: s001-A ehy8-A    58 -  65 <=>   38 -  45   (HIS   58  - LYS   65  <=> ARG   38  - GLN   45 )                          
  47: s001-A ehy8-A    67 -  76 <=>   46 -  55   (ILE   67  - MET   76  <=> ILE   46  - MET   55 )                          
  47: s001-A ehy8-A    79 -  97 <=>   56 -  74   (ASP   79  - LYS   97  <=> VAL   56  - GLU   74 )                          
  47: s001-A ehy8-A   101 - 127 <=>   75 - 101   (PHE  101  - SER  127  <=> ASN   75  - LYS  101 )                          
  47: s001-A ehy8-A   130 - 147 <=>  102 - 119   (TRP  130  - HIS  147  <=> LYS  102  - SER  119 )                          
  47: s001-A ehy8-A   153 - 157 <=>  126 - 130   (GLY  153  - LEU  157  <=> GLU  126  - VAL  130 )                          
  47: s001-A ehy8-A   158 - 181 <=>  133 - 156   (ASP  158  - PRO  181  <=> TRP  133  - ALA  156 )                          
  47: s001-A ehy8-A   182 - 220 <=>  203 - 241   (TYR  182  - SER  220  <=> SER  203  - PHE  241 )                          
  47: s001-A ehy8-A   222 - 225 <=>  242 - 245   (PRO  222  - GLN  225  <=> LYS  242  - ALA  245 )                          
  47: s001-A ehy8-A   226 - 262 <=>  251 - 287   (PRO  226  - LEU  262  <=> GLY  251  - ASN  287 )                          
  47: s001-A ehy8-A   263 - 279 <=>  289 - 305   (PHE  263  - TRP  279  <=> ILE  289  - ALA  305 )                          
  47: s001-A ehy8-A   291 - 296 <=>  307 - 312   (LYS  291  - PHE  296  <=> SER  307  - CYS  312 )                          
  47: s001-A ehy8-A   298 - 334 <=>  313 - 349   (LYS  298  - ILE  334  <=> LYS  313  - MET  349 )                          
  47: s001-A ehy8-A   337 - 340 <=>  350 - 353   (ARG  337  - LYS  340  <=> ASP  350  - GLY  353 )                          
  47: s001-A ehy8-A   345 - 349 <=>  355 - 359   (ASP  345  - VAL  349  <=> ASP  355  - LYS  359 )                          
  47: s001-A ehy8-A   351 - 362 <=>  360 - 371   (GLN  351  - GLN  362  <=> LYS  360  - LYS  371 )                          
  47: s001-A ehy8-A   367 - 372 <=>  372 - 377   (PRO  367  - ILE  372  <=> PRO  372  - ALA  377 )                          
  47: s001-A ehy8-A   374 - 403 <=>  378 - 407   (SER  374  - MET  403  <=> THR  378  - GLN  407 )                          
  48: s001-A ee0h-A    24 -  27 <=>    4 -   7   (ARG   24  - VAL   27  <=> ASP    4  - LEU    7 )                          
  48: s001-A ee0h-A    29 -  40 <=>    8 -  19   (SER   29  - GLY   40  <=> ARG    8  - LEU   19 )                          
  48: s001-A ee0h-A    46 -  51 <=>   21 -  26   (MET   46  - ARG   51  <=> LEU   21  - ASP   26 )                          
  48: s001-A ee0h-A    58 -  61 <=>   28 -  31   (HIS   58  - ASN   61  <=> GLY   28  - TYR   31 )                          
  48: s001-A ee0h-A    80 -  93 <=>   44 -  57   (TYR   80  - ILE   93  <=> SER   44  - VAL   57 )                          
  48: s001-A ee0h-A   100 - 127 <=>   58 -  85   (ARG  100  - SER  127  <=> GLN   58  - TRP   85 )                          
  48: s001-A ee0h-A   130 - 151 <=>   86 - 107   (TRP  130  - ILE  151  <=> LEU   86  - THR  107 )                          
  48: s001-A ee0h-A   152 - 159 <=>  110 - 117   (LEU  152  - SER  159  <=> ALA  110  - GLU  117 )                          
  48: s001-A ee0h-A   160 - 181 <=>  119 - 140   (ILE  160  - PRO  181  <=> ARG  119  - CYS  140 )                          
  48: s001-A ee0h-A   182 - 221 <=>  185 - 224   (TYR  182  - GLN  221  <=> VAL  185  - GLU  224 )                          
  48: s001-A ee0h-A   223 - 226 <=>  225 - 228   (GLU  223  - PRO  226  <=> GLY  225  - THR  228 )                          
  48: s001-A ee0h-A   228 - 280 <=>  229 - 281   (ARG  228  - ILE  280  <=> LYS  229  - ILE  281 )                          
  48: s001-A ee0h-A   291 - 296 <=>  282 - 287   (LYS  291  - PHE  296  <=> LEU  282  - LEU  287 )                          
  48: s001-A ee0h-A   298 - 334 <=>  288 - 324   (LYS  298  - ILE  334  <=> PHE  288  - SER  324 )                          
  48: s001-A ee0h-A   335 - 341 <=>  326 - 332   (ASP  335  - PHE  341  <=> TRP  326  - GLU  332 )                          
  48: s001-A ee0h-A   349 - 364 <=>  333 - 348   (VAL  349  - ARG  364  <=> ASN  333  - SER  348 )                          
  48: s001-A ee0h-A   366 - 374 <=>  349 - 357   (GLN  366  - SER  374  <=> LEU  349  - PHE  357 )                          
  48: s001-A ee0h-A   377 - 398 <=>  358 - 379   (GLN  377  - CYS  398  <=> PHE  358  - THR  379 )                          
  48: s001-A ee0h-A   401 - 404 <=>  380 - 383   (TYR  401  - ALA  404  <=> PRO  380  - ASN  383 )                          
  49: s001-A el65-A    24 -  29 <=>   75 -  80   (ARG   24  - SER   29  <=> ASP   75  - THR   80 )                          
  49: s001-A el65-A    31 -  51 <=>   81 - 101   (CYS   31  - ARG   51  <=> THR   81  - PRO  101 )                          
  49: s001-A el65-A    52 -  60 <=>  105 - 113   (ASN   52  - ARG   60  <=> LEU  105  - GLY  113 )                          
  49: s001-A el65-A    63 -  76 <=>  118 - 131   (TRP   63  - MET   76  <=> MET  118  - VAL  131 )                          
  49: s001-A el65-A    79 -  95 <=>  132 - 148   (ASP   79  - SER   95  <=> VAL  132  - LYS  148 )                          
  49: s001-A el65-A   101 - 127 <=>  149 - 175   (PHE  101  - SER  127  <=> ARG  149  - ARG  175 )                          
  49: s001-A el65-A   130 - 152 <=>  176 - 198   (TRP  130  - LEU  152  <=> HIS  176  - THR  198 )                          
  49: s001-A el65-A   153 - 159 <=>  200 - 206   (GLY  153  - SER  159  <=> SER  200  - ASN  206 )                          
  49: s001-A el65-A   171 - 180 <=>  220 - 229   (GLN  171  - HIS  180  <=> LEU  220  - GLN  229 )                          
  49: s001-A el65-A   181 - 220 <=>  240 - 279   (PRO  181  - SER  220  <=> TYR  240  - THR  279 )                          
  49: s001-A el65-A   226 - 260 <=>  281 - 315   (PRO  226  - SER  260  <=> ARG  281  - GLY  315 )                          
  49: s001-A el65-A   261 - 283 <=>  317 - 339   (MET  261  - HIS  283  <=> TYR  317  - HIS  339 )                          
  49: s001-A el65-A   291 - 296 <=>  341 - 346   (LYS  291  - PHE  296  <=> ALA  341  - VAL  346 )                          
  49: s001-A el65-A   298 - 323 <=>  347 - 372   (LYS  298  - MET  323  <=> GLY  347  - LYS  372 )                          
  49: s001-A el65-A   324 - 334 <=>  374 - 384   (GLN  324  - ILE  334  <=> GLY  374  - ILE  384 )                          
  49: s001-A el65-A   337 - 340 <=>  385 - 388   (ARG  337  - LYS  340  <=> ASN  385  - ALA  388 )                          
  49: s001-A el65-A   345 - 362 <=>  390 - 407   (ASP  345  - GLN  362  <=> ASP  390  - ASN  407 )                          
  49: s001-A el65-A   367 - 372 <=>  408 - 413   (PRO  367  - ILE  372  <=> PRO  408  - LEU  413 )                          
  49: s001-A el65-A   374 - 410 <=>  414 - 450   (SER  374  - ASP  410  <=> ASP  414  - GLY  450 )                          
  50: s001-A ejek-A    24 -  42 <=>    8 -  26   (ARG   24  - VAL   42  <=> GLN    8  - SER   26 )                          
  50: s001-A ejek-A    43 -  46 <=>   28 -  31   (VAL   43  - MET   46  <=> ARG   28  - ARG   31 )                          
  50: s001-A ejek-A    60 -  79 <=>   32 -  51   (ARG   60  - ASP   79  <=> LEU   32  - MET   51 )                          
  50: s001-A ejek-A    82 -  88 <=>   52 -  58   (PHE   82  - SER   88  <=> TRP   52  - TYR   58 )                          
  50: s001-A ejek-A    90 -  94 <=>   59 -  63   (ILE   90  - PHE   94  <=> ALA   59  - ASP   63 )                          
  50: s001-A ejek-A   100 - 127 <=>   64 -  91   (ARG  100  - SER  127  <=> CYS   64  - LEU   91 )                          
  50: s001-A ejek-A   130 - 133 <=>   92 -  95   (TRP  130  - SER  133  <=> ASP   92  - ARG   95 )                          
  50: s001-A ejek-A   139 - 142 <=>  103 - 106   (ASN  139  - ILE  142  <=> GLU  103  - ALA  106 )                          
  50: s001-A ejek-A   159 - 180 <=>  111 - 132   (SER  159  - HIS  180  <=> ASP  111  - VAL  132 )                          
  50: s001-A ejek-A   181 - 184 <=>  147 - 150   (PRO  181  - ILE  184  <=> HIS  147  - THR  150 )                          
  50: s001-A ejek-A   186 - 221 <=>  151 - 186   (MET  186  - GLN  221  <=> LEU  151  - ALA  186 )                          
  50: s001-A ejek-A   222 - 225 <=>  190 - 193   (PRO  222  - GLN  225  <=> SER  190  - TRP  193 )                          
  50: s001-A ejek-A   227 - 261 <=>  203 - 237   (ASN  227  - MET  261  <=> SER  203  - THR  237 )                          
  50: s001-A ejek-A   262 - 281 <=>  239 - 258   (LEU  262  - PHE  281  <=> ILE  239  - ARG  258 )                          
  50: s001-A ejek-A   283 - 286 <=>  259 - 262   (HIS  283  - LYS  286  <=> THR  259  - TRP  262 )                          
  50: s001-A ejek-A   291 - 296 <=>  263 - 268   (LYS  291  - PHE  296  <=> ARG  263  - LEU  268 )                          
  50: s001-A ejek-A   298 - 334 <=>  269 - 305   (LYS  298  - ILE  334  <=> LEU  269  - LEU  305 )                          
  50: s001-A ejek-A   337 - 340 <=>  306 - 309   (ARG  337  - LYS  340  <=> VAL  306  - GLN  309 )                          
  50: s001-A ejek-A   344 - 362 <=>  310 - 328   (LEU  344  - GLN  362  <=> GLY  310  - GLN  328 )                          
  50: s001-A ejek-A   367 - 372 <=>  329 - 334   (PRO  367  - ILE  372  <=> ARG  329  - ALA  334 )                          
  50: s001-A ejek-A   374 - 410 <=>  335 - 371   (SER  374  - ASP  410  <=> LYS  335  - ARG  371 )                          
  51: s001-A ehao-A    21 -  24 <=>    3 -   6   (HIS   21  - ARG   24  <=> LYS    3  - SER    6 )                          
  51: s001-A ehao-A    27 -  43 <=>    7 -  23   (VAL   27  - VAL   43  <=> TYR    7  - TYR   23 )                          
  51: s001-A ehao-A    46 -  49 <=>   25 -  28   (MET   46  - ASP   49  <=> LEU   25  - THR   28 )                          
  51: s001-A ehao-A    59 -  78 <=>   29 -  48   (PRO   59  - TRP   78  <=> PRO   29  - SER   48 )                          
  51: s001-A ehao-A    79 -  94 <=>   50 -  65   (ASP   79  - PHE   94  <=> PHE   50  - SER   65 )                          
  51: s001-A ehao-A   100 - 127 <=>   68 -  95   (ARG  100  - SER  127  <=> GLY   68  - ILE   95 )                          
  51: s001-A ehao-A   130 - 146 <=>   96 - 112   (TRP  130  - GLY  146  <=> ASN   96  - PRO  112 )                          
  51: s001-A ehao-A   153 - 156 <=>  119 - 122   (GLY  153  - SER  156  <=> ARG  119  - GLU  122 )                          
  51: s001-A ehao-A   157 - 160 <=>  124 - 127   (LEU  157  - ILE  160  <=> ASN  124  - TYR  127 )                          
  51: s001-A ehao-A   162 - 181 <=>  128 - 147   (LEU  162  - PRO  181  <=> LEU  128  - ALA  147 )                          
  51: s001-A ehao-A   182 - 221 <=>  195 - 234   (TYR  182  - GLN  221  <=> PHE  195  - ARG  234 )                          
  51: s001-A ehao-A   225 - 262 <=>  238 - 275   (GLN  225  - LEU  262  <=> GLU  238  - ASN  275 )                          
  51: s001-A ehao-A   263 - 280 <=>  277 - 294   (PHE  263  - ILE  280  <=> PHE  277  - GLY  294 )                          
  51: s001-A ehao-A   291 - 296 <=>  295 - 300   (LYS  291  - PHE  296  <=> PHE  295  - ILE  300 )                          
  51: s001-A ehao-A   298 - 334 <=>  301 - 337   (LYS  298  - ILE  334  <=> SER  301  - SER  337 )                          
  51: s001-A ehao-A   336 - 339 <=>  338 - 341   (LEU  336  - THR  339  <=> LYS  338  - GLU  341 )                          
  51: s001-A ehao-A   349 - 364 <=>  343 - 358   (VAL  349  - ARG  364  <=> SER  343  - GLN  358 )                          
  51: s001-A ehao-A   366 - 372 <=>  359 - 365   (GLN  366  - ILE  372  <=> ARG  359  - ALA  365 )                          
  51: s001-A ehao-A   374 - 404 <=>  366 - 396   (SER  374  - ALA  404  <=> ARG  366  - LYS  396 )                          
  52: s001-A effz-A    22 -  38 <=>    9 -  25   (LEU   22  - TYR   38  <=> ARG    9  - GLY   25 )                          
  52: s001-A effz-A    47 -  52 <=>   32 -  37   (LYS   47  - ASN   52  <=> PHE   32  - LEU   37 )                          
  52: s001-A effz-A    58 -  61 <=>   45 -  48   (HIS   58  - ASN   61  <=> TRP   45  - GLY   48 )                          
  52: s001-A effz-A    80 -  91 <=>   62 -  73   (TYR   80  - LEU   91  <=> TYR   62  - LEU   73 )                          
  52: s001-A effz-A    92 -  96 <=>   75 -  79   (PRO   92  - ASN   96  <=> ILE   75  - HIS   79 )                          
  52: s001-A effz-A   100 - 127 <=>   81 - 108   (ARG  100  - SER  127  <=> GLU   81  - LEU  108 )                          
  52: s001-A effz-A   130 - 153 <=>  109 - 132   (TRP  130  - GLY  153  <=> ASN  109  - LYS  132 )                          
  52: s001-A effz-A   155 - 159 <=>  139 - 143   (LEU  155  - SER  159  <=> HIS  139  - PHE  143 )                          
  52: s001-A effz-A   160 - 174 <=>  145 - 159   (ILE  160  - VAL  174  <=> LEU  145  - ILE  159 )                          
  52: s001-A effz-A   175 - 181 <=>  161 - 167   (LEU  175  - PRO  181  <=> VAL  161  - LEU  167 )                          
  52: s001-A effz-A   182 - 221 <=>  179 - 218   (TYR  182  - GLN  221  <=> GLN  179  - LYS  218 )                          
  52: s001-A effz-A   222 - 225 <=>  221 - 224   (PRO  222  - GLN  225  <=> LEU  221  - PHE  224 )                          
  52: s001-A effz-A   226 - 261 <=>  229 - 264   (PRO  226  - MET  261  <=> ARG  229  - LEU  264 )                          
  52: s001-A effz-A   262 - 280 <=>  266 - 284   (LEU  262  - ILE  280  <=> PHE  266  - SER  284 )                          
  52: s001-A effz-A   282 - 285 <=>  285 - 288   (PHE  282  - ARG  285  <=> ILE  285  - ASN  288 )                          
  52: s001-A effz-A   292 - 296 <=>  289 - 293   (TRP  292  - PHE  296  <=> ASP  289  - LEU  293 )                          
  52: s001-A effz-A   298 - 337 <=>  294 - 333   (LYS  298  - ARG  337  <=> ASN  294  - LEU  333 )                          
  52: s001-A effz-A   338 - 341 <=>  335 - 338   (HIS  338  - PHE  341  <=> THR  335  - GLU  338 )                          
  52: s001-A effz-A   345 - 362 <=>  339 - 356   (ASP  345  - GLN  362  <=> PHE  339  - LEU  356 )                          
  52: s001-A effz-A   367 - 372 <=>  357 - 362   (PRO  367  - ILE  372  <=> LYS  357  - CYS  362 )                          
  52: s001-A effz-A   374 - 410 <=>  363 - 399   (SER  374  - ASP  410  <=> GLY  363  - GLY  399 )                          
  53: s001-A ec06-A    24 -  27 <=>   13 -  16   (ARG   24  - VAL   27  <=> LYS   13  - SER   16 )                          
  53: s001-A ec06-A    31 -  43 <=>   17 -  29   (CYS   31  - VAL   43  <=> LEU   17  - ILE   29 )                          
  53: s001-A ec06-A    45 -  48 <=>   30 -  33   (GLN   45  - PHE   48  <=> ASP   30  - SER   33 )                          
  53: s001-A ec06-A    56 -  60 <=>   34 -  38   (ILE   56  - ARG   60  <=> PRO   34  - ASN   38 )                          
  53: s001-A ec06-A    65 -  75 <=>   40 -  50   (LYS   65  - ALA   75  <=> ARG   40  - PRO   50 )                          
  53: s001-A ec06-A    80 -  93 <=>   53 -  66   (TYR   80  - ILE   93  <=> LEU   53  - ILE   66 )                          
  53: s001-A ec06-A   100 - 127 <=>   67 -  94   (ARG  100  - SER  127  <=> THR   67  - TYR   94 )                          
  53: s001-A ec06-A   130 - 152 <=>   95 - 117   (TRP  130  - LEU  152  <=> HIS   95  - TRP  117 )                          
  53: s001-A ec06-A   153 - 156 <=>  120 - 123   (GLY  153  - SER  156  <=> ALA  120  - ILE  123 )                          
  53: s001-A ec06-A   157 - 181 <=>  126 - 150   (LEU  157  - PRO  181  <=> VAL  126  - ALA  150 )                          
  53: s001-A ec06-A   182 - 221 <=>  195 - 234   (TYR  182  - GLN  221  <=> VAL  195  - PRO  234 )                          
  53: s001-A ec06-A   225 - 262 <=>  236 - 273   (GLN  225  - LEU  262  <=> VAL  236  - GLN  273 )                          
  53: s001-A ec06-A   263 - 280 <=>  275 - 292   (PHE  263  - ILE  280  <=> PHE  275  - PHE  292 )                          
  53: s001-A ec06-A   291 - 296 <=>  293 - 298   (LYS  291  - PHE  296  <=> PRO  293  - LEU  298 )                          
  53: s001-A ec06-A   298 - 334 <=>  299 - 335   (LYS  298  - ILE  334  <=> TYR  299  - THR  335 )                          
  53: s001-A ec06-A   337 - 340 <=>  336 - 339   (ARG  337  - LYS  340  <=> ASN  336  - ASP  339 )                          
  53: s001-A ec06-A   345 - 357 <=>  341 - 353   (ASP  345  - THR  357  <=> SER  341  - MET  353 )                          
  53: s001-A ec06-A   359 - 362 <=>  354 - 357   (PHE  359  - GLN  362  <=> ARG  354  - ARG  357 )                          
  53: s001-A ec06-A   367 - 374 <=>  358 - 365   (PRO  367  - SER  374  <=> PRO  358  - PHE  365 )                          
  53: s001-A ec06-A   377 - 403 <=>  366 - 392   (GLN  377  - MET  403  <=> PHE  366  - ALA  392 )                          
  54: s001-A el2g-A    28 -  48 <=>    4 -  24   (SER   28  - PHE   48  <=> GLU    4  - TRP   24 )                          
  54: s001-A el2g-A    53 -  61 <=>   25 -  33   (ARG   53  - ASN   61  <=> ASN   25  - LYS   33 )                          
  54: s001-A el2g-A    64 -  78 <=>   34 -  48   (THR   64  - TRP   78  <=> ARG   34  - ASN   48 )                          
  54: s001-A el2g-A    80 -  91 <=>   51 -  62   (TYR   80  - LEU   91  <=> TYR   51  - PHE   62 )                          
  54: s001-A el2g-A    93 -  96 <=>   63 -  66   (ILE   93  - ASN   96  <=> GLY   63  - ARG   66 )                          
  54: s001-A el2g-A    97 - 100 <=>   68 -  71   (LYS   97  - ARG  100  <=> LYS   68  - ILE   71 )                          
  54: s001-A el2g-A   101 - 127 <=>   73 -  99   (PHE  101  - SER  127  <=> TYR   73  - SER   99 )                          
  54: s001-A el2g-A   130 - 150 <=>  100 - 120   (TRP  130  - SER  150  <=> LEU  100  - HIS  120 )                          
  54: s001-A el2g-A   153 - 156 <=>  121 - 124   (GLY  153  - SER  156  <=> ARG  121  - ARG  124 )                          
  54: s001-A el2g-A   157 - 181 <=>  127 - 151   (LEU  157  - PRO  181  <=> HIS  127  - ASN  151 )                          
  54: s001-A el2g-A   182 - 221 <=>  198 - 237   (TYR  182  - GLN  221  <=> ILE  198  - ASP  237 )                          
  54: s001-A el2g-A   225 - 228 <=>  239 - 242   (GLN  225  - ARG  228  <=> ARG  239  - HIS  242 )                          
  54: s001-A el2g-A   230 - 262 <=>  243 - 275   (GLN  230  - LEU  262  <=> ALA  243  - SER  275 )                          
  54: s001-A el2g-A   263 - 279 <=>  277 - 293   (PHE  263  - TRP  279  <=> SER  277  - PHE  293 )                          
  54: s001-A el2g-A   291 - 296 <=>  294 - 299   (LYS  291  - PHE  296  <=> ASP  294  - LEU  299 )                          
  54: s001-A el2g-A   298 - 334 <=>  300 - 336   (LYS  298  - ILE  334  <=> LYS  300  - ASN  336 )                          
  54: s001-A el2g-A   337 - 340 <=>  337 - 340   (ARG  337  - LYS  340  <=> ASN  337  - GLU  340 )                          
  54: s001-A el2g-A   345 - 357 <=>  342 - 354   (ASP  345  - THR  357  <=> ASP  342  - MET  354 )                          
  54: s001-A el2g-A   359 - 362 <=>  355 - 358   (PHE  359  - GLN  362  <=> ARG  355  - LYS  358 )                          
  54: s001-A el2g-A   367 - 372 <=>  359 - 364   (PRO  367  - ILE  372  <=> PRO  359  - THR  364 )                          
  54: s001-A el2g-A   374 - 402 <=>  365 - 393   (SER  374  - LYS  402  <=> TYR  365  - LYS  393 )                          
  55: s001-A eiql-A    16 -  19 <=>    1 -   4   (LYS   16  - LEU   19  <=> MET    1  - PHE    4 )                          
  55: s001-A eiql-A    22 -  38 <=>    5 -  21   (LEU   22  - TYR   38  <=> PRO    5  - ALA   21 )                          
  55: s001-A eiql-A    45 -  50 <=>   24 -  29   (GLN   45  - PRO   50  <=> PRO   24  - GLU   29 )                          
  55: s001-A eiql-A    52 -  60 <=>   30 -  38   (ASN   52  - ARG   60  <=> PRO   30  - TRP   38 )                          
  55: s001-A eiql-A    67 -  76 <=>   45 -  54   (ILE   67  - MET   76  <=> PHE   45  - ALA   54 )                          
  55: s001-A eiql-A    79 -  91 <=>   55 -  67   (ASP   79  - LEU   91  <=> PRO   55  - ALA   67 )                          
  55: s001-A eiql-A   100 - 127 <=>   73 - 100   (ARG  100  - SER  127  <=> SER   73  - TRP  100 )                          
  55: s001-A eiql-A   130 - 147 <=>  101 - 118   (TRP  130  - HIS  147  <=> ASN  101  - ARG  118 )                          
  55: s001-A eiql-A   155 - 158 <=>  119 - 122   (LEU  155  - ASP  158  <=> ARG  119  - SER  122 )
[truncated: 4,578,926 more chars]
