# Supplementary material for: Structural screens identify candidate human homologs of insect chemoreceptors and cryptic Drosophila gustatory receptor-like proteins
Source: eLife. 2023 Feb 20;12:e85537. doi: 10.7554/eLife.85537 (PMC9998090; doi:10.7554/eLife.85537)
Supplement: Source data 3. — Individual text files represent the output of the Dali AF-DB search using the indicated query candidate seven transmembrane domain ion channels (7TMICs) from Trypanosoma (GRL1), D. melanogaster (Grls), or H. sapiens (PHTF1/2) and the structural proteomic dataset of D. melanogaster. [file elife-85537-data3.zip › Dmel_DmelGrl36b.txt]

# Job: Dmel_DmelGrl36b_CG31785_AF Q8INY2 F1 model_v3 pdb
# Query: s001A
# No:  Chain   Z    rmsd lali nres  %id PDB  Description
   1:  egjp-A 56.0  0.0  380   380  100   DROME:AF-Q8INY2-F1 UNCHARACTERIZED PROTEIN;
   2:  eevn-A 25.4  3.7  334   412    8   DROME:AF-Q9W2B2-F1 PUTATIVE GUSTATORY RECEPTOR 58C;
   3:  eiw1-A 24.2  4.3  333   373   14   DROME:AF-Q9VYZ2-F1 PUTATIVE GUSTATORY RECEPTOR 10B;
   4:  em4m-A 23.8  3.9  334   419    9   DROME:AF-Q9VD76-F1 GUSTATORY RECEPTOR FOR BITTER TASTE 93A;
   5:  ejh0-A 23.2  4.2  317   371   12   DROME:AF-Q8IQ72-F1 UNCHARACTERIZED PROTEIN CG32395;
   6:  el78-A 22.8  4.9  333   378   10   DROME:AF-P58954-F1 PUTATIVE GUSTATORY RECEPTOR 22F;
   7:  ekkf-A 22.4  4.0  326   391   10   DROME:AF-Q9VJF2-F1 PUTATIVE GUSTATORY RECEPTOR 36B;
   8:  eidg-A 22.2  4.4  324   386   12   DROME:AF-P84180-F1 PUTATIVE GUSTATORY RECEPTOR 22B;
   9:  edyb-A 22.2  4.3  334   397   10   DROME:AF-Q9W1U5-F1 PUTATIVE GUSTATORY RECEPTOR 59C;
  10:  ele6-A 21.9  4.0  325   390    7   DROME:AF-Q8INZ2-F1 PUTATIVE GUSTATORY RECEPTOR 36C;
  11:  egvr-A 21.8  4.5  332   390    9   DROME:AF-P58985-F1 PUTATIVE GUSTATORY RECEPTOR 59D;
  12:  edup-A 21.8  4.3  321   394   10   DROME:AF-P58951-F1 PUTATIVE GUSTATORY RECEPTOR 22A;
  13:  edbe-A 21.8  4.6  327   387   12   DROME:AF-P84181-F1 PUTATIVE GUSTATORY RECEPTOR 22D;
  14:  emn9-A 21.8  4.0  321   391   11   DROME:AF-P58955-F1 PUTATIVE GUSTATORY RECEPTOR 36A;
  15:  eku8-A 21.7  4.3  321   383    9   DROME:AF-P58952-F1 PUTATIVE GUSTATORY RECEPTOR 22C;
  16:  ems3-A 21.4  4.1  320   361   12   DROME:AF-A1Z881-F1 GUSTATORY RECEPTOR;
  17:  efqn-A 21.2  4.0  337   430    9   DROME:AF-Q9V4Q0-F1 UNCHARACTERIZED PROTEIN CG1339;
  18:  edkk-A 21.0  4.8  333   386    9   DROME:AF-Q8IN58-F1 PUTATIVE GUSTATORY RECEPTOR 92A;
  19:  ehwi-A 20.7  4.4  316   389   10   DROME:AF-P58953-F1 GUSTATORY RECEPTOR FOR BITTER TASTE 22E;
  20:  el2r-A 20.6  4.7  316   423    9   DROME:AF-Q8IMQ6-F1 PUTATIVE GUSTATORY RECEPTOR 97A;
  21:  eiql-A 20.6  4.5  313   362   12   DROME:AF-Q9VEU0-F1 PUTATIVE GUSTATORY RECEPTOR 89A;
  22:  edm9-A 20.6  4.5  329   395    9   DROME:AF-P58962-F1 PUTATIVE GUSTATORY RECEPTOR 58A;
  23:  eer4-A 20.6  4.9  322   395    9   DROME:AF-Q8IN23-F1 PUTATIVE GUSTATORY RECEPTOR 93B;
  24:  emw6-A 20.4  4.5  315   404   12   DROME:AF-Q8IMZ5-F1 PUTATIVE GUSTATORY RECEPTOR 94A;
  25:  emve-A 20.4  4.3  315   408   10   DROME:AF-P58950-F1 GUSTATORY RECEPTOR 10A;
  26:  eknq-A 20.3  5.0  335   366    7   DROME:AF-Q8MLS6-F1 GUSTATORY RECEPTOR;
  27:  eh0n-A 20.3  4.6  328   414   10   DROME:AF-P58961-F1 PUTATIVE GUSTATORY RECEPTOR 47B;
  28:  eg6r-A 20.3  4.6  326   428    9   DROME:AF-Q9W594-F1 PUTATIVE GUSTATORY RECEPTOR 2A;
  29:  ehm4-A 20.3  4.3  316   397   10   DROME:AF-Q8INM9-F1 PUTATIVE GUSTATORY RECEPTOR 85A;
  30:  ehhh-A 20.3  4.6  335   381    7   DROME:AF-Q8IN22-F1 GUSTATORY RECEPTOR;
  31:  edo9-A 20.1  4.6  324   397   11   DROME:AF-Q9VD74-F1 PUTATIVE GUSTATORY RECEPTOR 93C;
  32:  elra-A 19.9  4.6  323   367   11   DROME:AF-Q9W1V0-F1 GUSTATORY RECEPTOR;
  33:  emt3-A 19.7  4.4  326   381   10   DROME:AF-P58957-F1 GUSTATORY AND PHEROMONE RECEPTOR 39A, ISOFORM C;
  34:  efru-A 19.7  5.4  328   527   11   DROME:AF-Q9VSH2-F1 GUSTATORY RECEPTOR FOR BITTER TASTE 66A;
  35:  emye-A 19.5  4.1  326   461   10   DROME:AF-Q9VKJ7-F1 GUSTATORY AND PHEROMONE RECEPTOR 32A;
  36:  ei8b-A 19.4  4.6  331   408   10   DROME:AF-Q9W2B1-F1 PUTATIVE GUSTATORY RECEPTOR 58B;
  37:  eepd-A 19.3  3.9  297   369   11   DROME:AF-P58960-F1 PUTATIVE GUSTATORY RECEPTOR 39B;
  38:  ejv8-A 19.1  4.4  323   410    9   DROME:AF-Q8INZ1-F1 UNCHARACTERIZED PROTEIN CG31750;
  39:  egvu-A 18.9  4.5  301   426   11   DROME:AF-Q6ILZ2-F1 HDC08032;
  40:  ekah-A 18.9  4.2  321   389   12   DROME:AF-Q9VTN0-F1 GUSTATORY RECEPTOR 68A;
  41:  ec6b-A 18.7  4.2  299   341   10   DROME:AF-Q8IRL8-F1 PUTATIVE GUSTATORY RECEPTOR 9A;
  42:  effz-A 18.7  4.9  315   408    9   DROME:AF-Q8IMN6-F1 PUTATIVE GUSTATORY RECEPTOR 98C;
  43:  embr-A 18.7  4.9  322   450   10   DROME:AF-Q9VM09-F1 PUTATIVE GUSTATORY RECEPTOR 28A;
  44:  eeha-A 18.7  4.2  317   412   10   DROME:AF-Q9VHQ2-F1 PUTATIVE ODORANT RECEPTOR 85D;
  45:  efb7-A 18.6  4.3  322   404    8   DROME:AF-Q9VT90-F1 ODORANT RECEPTOR 67C;
  46:  ed3z-A 18.2  4.2  300   419    6   DROME:AF-Q9V8Y7-F1 ODORANT RECEPTOR 56A;
  47:  ehto-A 18.2  4.4  319   449    8   DROME:AF-Q8IPU5-F1 PUTATIVE GUSTATORY RECEPTOR 77A;
  48:  efj3-A 18.1  4.3  309   387    8   DROME:AF-Q9VCS9-F1 ODORANT RECEPTOR 94A;
  49:  ec13-A 18.1  4.2  312   391    9   DROME:AF-Q9VT92-F1 ODORANT RECEPTOR 67D;
  50:  ec2h-A 17.9  4.4  322   406    7   DROME:AF-P83294-F1 GUSTATORY RECEPTOR FOR SUGAR TASTE 64B;
  51:  ehy8-A 17.9  4.2  309   407    8   DROME:AF-Q9VT08-F1 ODORANT RECEPTOR 67A;
  52:  ekmp-A 17.9  4.5  302   403    6   DROME:AF-Q9VB26-F1 PUTATIVE GUSTATORY RECEPTOR 98B;
  53:  ell6-A 17.9  4.5  300   412    7   DROME:AF-Q8IMN5-F1 PUTATIVE GUSTATORY RECEPTOR 98D;
  54:  elct-A 17.9  4.9  313   406   11   DROME:AF-Q9W1N5-F1 PUTATIVE GUSTATORY RECEPTOR 59F;
  55:  efrd-A 17.8  4.4  312   421    7   DROME:AF-Q9VT20-F1 ODORANT RECEPTOR 67B;
  56:  ek22-A 17.8  4.1  307   390   11   DROME:AF-Q9VHQ7-F1 ODORANT RECEPTOR 85B;
  57:  ei7y-A 17.8  4.3  315   406    8   DROME:AF-P82983-F1 PUTATIVE ODORANT RECEPTOR 65B;
  58:  efj8-A 17.8  4.3  311   420    9   DROME:AF-Q9VZW8-F1 ODORANT RECEPTOR 63A;
  59:  ednc-A 17.8  4.4  294   422   11   DROME:AF-B7Z0I1-F1 UNCHARACTERIZED PROTEIN;
  60:  egq9-A 17.8  4.4  313   383   10   DROME:AF-Q9VCS8-F1 ODORANT RECEPTOR 94B;
  61:  ef7l-A 17.7  4.5  317   427    8   DROME:AF-Q9V4K2-F1 GUSTATORY RECEPTOR FOR SUGAR TASTE 43A;
  62:  emlt-A 17.6  4.4  310   397   13   DROME:AF-Q9VNK9-F1 PUTATIVE ODORANT RECEPTOR 83C;
  63:  edua-A 17.6  4.2  303   375    8   DROME:AF-Q9V6H2-F1 ODORANT RECEPTOR 49B;
  64:  emga-A 17.5  4.8  299   391   10   DROME:AF-Q9VB30-F1 PUTATIVE GUSTATORY RECEPTOR 98A;
  65:  efmx-A 17.4  4.2  306   389    9   DROME:AF-Q9VHQ6-F1 ODORANT RECEPTOR 85C;
  66:  elmc-A 17.4  4.7  319   397    8   DROME:AF-Q9VHS4-F1 ODORANT RECEPTOR 85A;
  67:  elxa-A 17.4  4.3  313   410    9   DROME:AF-P82984-F1 PUTATIVE ODORANT RECEPTOR 65C;
  68:  elpf-A 17.3  4.8  325   470   10   DROME:AF-Q9VM08-F1 PUTATIVE GUSTATORY RECEPTOR 28B;
  69:  eh6u-A 17.3  4.1  309   384    7   DROME:AF-Q9V3N2-F1 ODORANT RECEPTOR 46A, ISOFORM B;
  70:  eioz-A 17.3  4.2  332   417    7   DROME:AF-Q9VZJ6-F1 GUSTATORY RECEPTOR FOR SUGAR TASTE 64D;
  71:  ehif-A 17.3  4.3  312   378   10   DROME:AF-Q9V568-F1 ODORANT RECEPTOR 45A;
  72:  eiwv-A 17.2  4.0  317   469    8   DROME:AF-P83297-F1 GUSTATORY RECEPTOR FOR SUGAR TASTE 64F;
  73:  ekyd-A 17.2  4.5  310   392    6   DROME:AF-Q9VHE6-F1 ODORANT RECEPTOR 85F;
  74:  ec06-A 17.2  4.4  309   392    8   DROME:AF-Q9W2U9-F1 ODORANT RECEPTOR 9A;
  75:  ee0h-A 17.2  4.3  307   384   10   DROME:AF-Q9VAW0-F1 PUTATIVE ODORANT RECEPTOR 98B;
  76:  ejx9-A 17.2  4.4  299   397    9   DROME:AF-O46077-F1 ODORANT RECEPTOR 2A;
  77:  elkk-A 17.1  4.6  299   404    9   DROME:AF-Q9W2A4-F1 UNCHARACTERIZED PROTEIN;
  78:  ed4v-A 17.1  4.5  310   406    9   DROME:AF-Q9VYZ1-F1 ODORANT RECEPTOR 10A;
  79:  eeqs-A 17.1  4.2  307   408    8   DROME:AF-Q9VDM1-F1 PUTATIVE ODORANT RECEPTOR 92A;
  80:  ego8-A 17.0  4.4  309   418    8   DROME:AF-Q9VXL0-F1 ODORANT RECEPTOR 13A;
  81:  ehyu-A 17.0  5.0  321   397    8   DROME:AF-P81910-F1 ODORANT RECEPTOR 22B;
  82:  ek3z-A 17.0  4.2  322   451    7   DROME:AF-P83296-F1 GUSTATORY RECEPTOR FOR SUGAR TASTE 64E;
  83:  el2g-A 17.0  4.6  316   393    9   DROME:AF-P82985-F1 PUTATIVE ODORANT RECEPTOR 69A, ISOFORM B;
  84:  ee2c-A 16.9  4.6  314   416   12   DROME:AF-Q9V969-F1 PUTATIVE GUSTATORY RECEPTOR 57A;
  85:  em2e-A 16.9  4.7  315   403    9   DROME:AF-P81918-F1 ODORANT RECEPTOR 43B;
  86:  efkv-A 16.8  5.3  314   399   11   DROME:AF-Q9W1N6-F1 PUTATIVE GUSTATORY RECEPTOR 59E;
  87:  edeq-A 16.8  5.1  308   449    8   DROME:AF-B7Z0I0-F1 UNCHARACTERIZED PROTEIN;
  88:  egn9-A 16.8  4.1  304   404   12   DROME:AF-Q9VVF3-F1 ODORANT RECEPTOR 74A;
  89:  ejsu-A 16.7  4.2  297   397    6   DROME:AF-P81923-F1 ODORANT RECEPTOR 59A;
  90:  eln0-A 16.7  4.7  308   379    8   DROME:AF-P81912-F1 ODORANT RECEPTOR 23A;
  91:  eliv-A 16.7  4.6  295   512    9   DROME:AF-Q9VZL7-F1 GUSTATORY AND ODORANT RECEPTOR 63A;
  92:  ehji-A 16.6  4.0  298   392    9   DROME:AF-Q9W5G6-F1 ODORANT RECEPTOR 1A;
  93:  ec6g-A 16.6  4.2  297   417    9   DROME:AF-P82982-F1 ODORANT RECEPTOR 65A;
  94:  el7o-A 16.5  3.9  300   409    9   DROME:AF-Q9V3Q2-F1 ODORANT RECEPTOR 35A;
  95:  ejc1-A 16.5  4.2  317   444    7   DROME:AF-Q9W497-F1 GUSTATORY RECEPTOR 5A FOR TREHALOSE;
  96:  elft-A 16.5  4.3  298   385    9   DROME:AF-P81921-F1 ODORANT RECEPTOR 47A;
  97:  emyi-A 16.5  4.5  316   397    7   DROME:AF-Q9VAZ3-F1 ODORANT RECEPTOR 98A;
  98:  ejwi-A 16.4  4.7  317   398    7   DROME:AF-Q9W1P8-F1 ODORANT RECEPTOR 59B;
  99:  eiid-A 16.4  4.3  296   378   10   DROME:AF-Q9VUK5-F1 PUTATIVE ODORANT RECEPTOR 71A;
 100:  eh7m-A 16.4  4.2  293   379   10   DROME:AF-P81915-F1 ODORANT RECEPTOR 33B;
 101:  embs-A 16.4  4.2  294   397    9   DROME:AF-P81909-F1 ODORANT RECEPTOR 22A;
 102:  em1q-A 16.3  4.1  292   396    7   DROME:AF-Q9V589-F1 ODORANT RECEPTOR 45B;
 103:  ee8p-A 16.3  4.3  314   456    9   DROME:AF-P83293-F1 GUSTATORY RECEPTOR FOR SUGAR TASTE 64A;
 104:  eh83-A 16.3  4.2  296   402    5   DROME:AF-P81911-F1 ODORANT RECEPTOR 22C;
 105:  ehc8-A 16.3  4.1  296   385    8   DROME:AF-P82986-F1 ODORANT RECEPTOR 82A;
 106:  elep-A 16.2  4.0  292   398    7   DROME:AF-P81913-F1 ODORANT RECEPTOR 24A;
 107:  el65-A 16.2  5.0  293   454    9   DROME:AF-Q9VPT1-F1 GUSTATORY AND ODORANT RECEPTOR 21A;
 108:  ejdt-A 16.2  4.2  287   377    8   DROME:AF-Q9VLE5-F1 ODORANT RECEPTOR 30A;
 109:  edxo-A 16.1  4.1  285   412   10   DROME:AF-P81922-F1 ODORANT RECEPTOR 47B;
 110:  ec7p-A 16.1  4.2  287   385   10   DROME:AF-Q9W367-F1 GUSTATORY RECEPTOR 8A;
 111:  egeg-A 16.1  4.4  297   376    8   DROME:AF-P81917-F1 ODORANT RECEPTOR 43A;
 112:  emow-A 16.0  4.5  294   475   10   DROME:AF-Q9VKA5-F1 GUSTATORY AND PHEROMONE RECEPTOR 33A;
 113:  edgo-A 15.9  4.8  299   387    7   DROME:AF-Q9I816-F1 ODORANT RECEPTOR 19A;
 114:  eeps-A 15.9  4.7  303   413    7   DROME:AF-Q9W3I5-F1 ODORANT RECEPTOR 7A;
 115:  ehao-A 15.9  4.4  305   396    8   DROME:AF-Q9V6A9-F1 ODORANT RECEPTOR 49A;
 116:  eeje-A 15.8  4.4  310   399    8   DROME:AF-Q9V9I4-F1 ODORANT RECEPTOR 42B;
 117:  egpc-A 15.8  4.8  300   387    6   DROME:AF-Q8IRZ5-F1 PUTATIVE ODORANT RECEPTOR 19B;
 118:  ehu2-A 15.6  4.2  316   419    6   DROME:AF-P83295-F1 GUSTATORY RECEPTOR FOR SUGAR TASTE 64C;
 119:  edln-A 15.5  4.3  313   436    7   DROME:AF-Q9W0M2-F1 GUSTATORY RECEPTOR FOR SUGAR TASTE 61A;
 120:  el1v-A 15.5  4.2  296   384    7   DROME:AF-P81916-F1 ODORANT RECEPTOR 33C;
 121:  ejek-A 15.4  4.2  292   374    9   DROME:AF-P83292-F1 GUSTATORY RECEPTOR 23A;
 122:  ei0r-A 15.4  4.5  291   401    6   DROME:AF-Q9VFN2-F1 ODORANT RECEPTOR 88A;
 123:  ejx2-A 15.1  4.7  304   453    8   DROME:AF-Q9VNB3-F1 ODORANT RECEPTOR 83A;
 124:  ekwq-A 15.0  4.3  286   378    8   DROME:AF-P81914-F1 ODORANT RECEPTOR 33A;
 125:  ef4x-A 15.0  4.3  310   467    9   DROME:AF-A0A0B4KGT9-F1 ODORANT RECEPTOR 85E;
 126:  emik-A 14.8  4.7  293   406    8   DROME:AF-Q9V9I2-F1 ODORANT RECEPTOR 42A;
 127:  emx7-A 14.7  5.1  303   411    8   DROME:AF-Q9W1P7-F1 PUTATIVE ODORANT RECEPTOR 59C;
 128:  ejfj-A 14.0  4.8  293   486    8   DROME:AF-Q9VNB5-F1 ODORANT RECEPTOR CORECEPTOR;
 129:  elfw-A 13.3  5.8  279   411   10   DROME:AF-M9PDY1-F1 UNCHARACTERIZED PROTEIN, ISOFORM C;
 130:  ej04-A 12.9  5.4  290   451    9   DROME:AF-A0A0B4KFG3-F1 UNCHARACTERIZED PROTEIN, ISOFORM C;
 131:  eifq-A  7.4  7.5  156  1923   10   DROME:AF-Q9VF02-F1 HELICASE 89B, ISOFORM B;
 132:  eew6-A  7.3 12.9  161  1164   11   DROME:AF-Q8IRF5-F1 UNCHARACTERIZED PROTEIN;
 133:  egb1-A  7.0  5.3  137   189    8   DROME:AF-Q9VNT6-F1 GH11730P;
 134:  ej2r-A  6.6  5.9   89   686    8   DROME:AF-Q9VWS0-F1 INHIBITOR OF GROWTH PROTEIN;
 135:  em6w-A  6.4 11.5  103   897    7   DROME:AF-Q4V516-F1 COILED-COIL DOMAIN-CONTAINING PROTEIN LOBO;
 136:  efbz-A  6.3 14.1  125   957    7   DROME:AF-B7YZM8-F1 BARDET-BIEDL SYNDROME 9;
 137:  ek0l-A  6.3  8.2  106   496   11   DROME:AF-Q95WY3-F1 FI04781P;
 138:  em4i-A  6.2  9.6  139   291    6   DROME:AF-Q9VCY2-F1 GH01248P;
 139:  ejim-A  6.2  4.6  127   165    5   DROME:AF-Q9VEW3-F1 RE61190P;
 140:  eiso-A  6.1  5.8  186  1486    6   DROME:AF-Q9VNZ8-F1 ALSIN HOMOLOG;
 141:  ejhe-A  6.1  8.7   86   258    7   DROME:AF-Q9VS38-F1 MEDIATOR OF RNA POLYMERASE II TRANSCRIPTION SUBUN
 142:  ehmv-A  6.1  7.1   90   264    3   DROME:AF-Q9W528-F1 LD31238P;
 143:  eg1v-A  6.0 12.8   90   293    3   DROME:AF-Q9VNG0-F1 MEDIATOR OF RNA POLYMERASE II TRANSCRIPTION SUBUN
 144:  egyp-A  6.0  5.1   74   176    8   DROME:AF-Q9W549-F1 COA8 FAMILY PROTEIN CG14806, MITOCHONDRIAL;
 145:  eh2s-A  5.9  8.5  108  1489    6   DROME:AF-B7Z126-F1 TOUSLED-LIKE KINASE, ISOFORM G;
 146:  ehni-A  5.9 22.7  128  1238    5   DROME:AF-Q9VCD8-F1 STRUCTURAL MAINTENANCE OF CHROMOSOMES PROTEIN;
 147:  ehyo-A  5.9 13.2  130  1192    6   DROME:AF-Q8IMA8-F1 PROTEIN PANGOLIN, ISOFORM J;
 148:  edhq-A  5.9  8.1  108   784    4   DROME:AF-Q9VC05-F1 OXYSTEROL-BINDING PROTEIN;
 149:  emb2-A  5.9  4.3  131   161    8   DROME:AF-A0A6M3QAV0-F1 UNCHARACTERIZED PROTEIN;
 150:  eei6-A  5.8  7.7   90   187    3   DROME:AF-E1JIB1-F1 UNCHARACTERIZED PROTEIN;
 151:  eezj-A  5.8  3.7   83   183    5   DROME:AF-Q9VJ11-F1 CALCIUM LOAD-ACTIVATED CALCIUM CHANNEL;
 152:  ecv2-A  5.7  9.8  126  1141    9   DROME:AF-A4UZL3-F1 EPS15 HOMOLOGY DOMAIN CONTAINING PROTEIN-BINDING
 153:  efka-A  5.7  7.0  112   535    7   DROME:AF-Q9VAU6-F1 LD27564P;
 154:  eizy-A  5.7 16.9  124  2238    3   DROME:AF-A0A0B4K7K9-F1 BRUCHPILOT, ISOFORM J;
 155:  ed57-A  5.7 10.4  104  1212    5   DROME:AF-Q9XZ29-F1 EG:BACR25B3.9 PROTEIN;
 156:  emw5-A  5.7 10.5   98   890    5   DROME:AF-Q9VW97-F1 POSSIBLE LYSINE-SPECIFIC HISTONE DEMETHYLASE 1;
 157:  ee95-A  5.7 11.0  168  1112    4   DROME:AF-Q9VK51-F1 ADENYLYL CYCLASE X A, ISOFORM A;
 158:  ehcb-A  5.7  7.8  120  2036    9   DROME:AF-A0A0U1QT59-F1 TRANSMEMBRANE CHANNEL-LIKE, ISOFORM C;
 159:  em4j-A  5.7 25.5  107  1246    4   DROME:AF-Q9VXK9-F1 RH04127P;
 160:  ef37-A  5.7 18.7   88   479   10   DROME:AF-Q9VHY5-F1 TRANSCRIPTION INITIATION FACTOR TFIID SUBUNIT 7;
 161:  ed3x-A  5.7 17.9  134   917   10   DROME:AF-P35220-F1 CATENIN ALPHA;
 162:  ejwa-A  5.7  6.9   77   133   13   DROME:AF-Q9GYU7-F1 MEDIATOR OF RNA POLYMERASE II TRANSCRIPTION SUBUN
 163:  ehky-A  5.6 12.6  123  1190    2   DROME:AF-Q9VUM0-F1 PROBABLE DNA MISMATCH REPAIR PROTEIN MSH6;
 164:  ec94-A  5.6  8.7  113  1402    5   DROME:AF-Q9VC63-F1 FI20190P1;
 165:  elg7-A  5.6  7.5  103   972    9   DROME:AF-P30189-F1 DNA TOPOISOMERASE 1;
 166:  eex1-A  5.6 18.2  107   394    5   DROME:AF-Q8MSB1-F1 E3 UBIQUITIN-PROTEIN TRANSFERASE MAEA;
 167:  egfd-A  5.6  4.6  131   276    5   DROME:AF-Q2PDV5-F1 UNCHARACTERIZED PROTEIN;
 168:  elmo-A  5.6 16.1  140   961    6   DROME:AF-O46037-F1 VINCULIN;
 169:  eh5i-A  5.6 24.5  101  1901    7   DROME:AF-M9PCE3-F1 UNCHARACTERIZED PROTEIN, ISOFORM D;
 170:  ei62-A  5.6  8.1   85  1058    6   DROME:AF-Q9VKG0-F1 GH18077P;
 171:  eiq2-A  5.5 10.0  126   511   10   DROME:AF-Q9VM69-F1 CG10206-PA;
 172:  eh3p-A  5.5 20.7  100   463    8   DROME:AF-P13468-F1 DNA-BINDING PROTEIN K10;
 173:  ei0b-A  5.5  4.2  133   465    5   DROME:AF-Q9W4J6-F1 LD19190P;
 174:  ema6-A  5.4  6.2   72    98    4   DROME:AF-M9MS63-F1 UNCHARACTERIZED PROTEIN, ISOFORM A;
 175:  ehja-A  5.4  5.7   86   887    6   DROME:AF-P14599-F1 AMYLOID-BETA-LIKE PROTEIN;
 176:  ekor-A  5.4 12.3  143   395    3   DROME:AF-Q7JZM1-F1 RE21922P;
 177:  eggv-A  5.4 11.0  104  2148    7   DROME:AF-M9NFI9-F1 SPINOPHILIN, ISOFORM J;
 178:  elwt-A  5.4 12.3  105   391   12   DROME:AF-Q8IRI7-F1 CKII-ALPHA SUBUNIT INTERACTOR-3, ISOFORM B;
 179:  eggi-A  5.4  6.9   91   905    5   DROME:AF-Q9VI54-F1 LD29489P;
 180:  ej8k-A  5.4  9.5   74  1066    5   DROME:AF-P46863-F1 KINESIN-LIKE PROTEIN KLP61F;
 181:  ef9z-A  5.4 10.1   91  1055    4   DROME:AF-A0A0B4KF06-F1 VALYL-TRNA SYNTHETASE;
 182:  ei2a-A  5.4  5.3  172   797    5   DROME:AF-Q9VQN3-F1 GH01206P;
 183:  edwn-A  5.4 11.3  141   592    9   DROME:AF-E2QCZ3-F1 DIAMOND;
 184:  ejmw-A  5.4  9.7  103   123    3   DROME:AF-Q5LJU1-F1 TRANSMEMBRANE PROTEIN 188;
 185:  efan-A  5.3  6.5   70   619    7   DROME:AF-Q9VXW5-F1 LD21606P;
 186:  eg5n-A  5.3  7.2  117   223    4   DROME:AF-Q8MLR5-F1 IP08069P;
 187:  eey7-A  5.3  5.7   98   140   12   DROME:AF-A8JRH2-F1 UNCHARACTERIZED PROTEIN, ISOFORM A;
 188:  eltf-A  5.3 12.7  126  1121    5   DROME:AF-Q9VIP4-F1 LP17758P;
 189:  emoo-A  5.3 20.8  124  1201    6   DROME:AF-O16844-F1 KINESIN-LIKE PROTEIN COSTA;
 190:  eger-A  5.3  8.1  103   285   10   DROME:AF-Q9VJY8-F1 INHIBITOR OF GROWTH PROTEIN;
 191:  ek8q-A  5.3 13.8   94   814    9   DROME:AF-Q9VSW5-F1 KINESIN-LIKE PROTEIN AT 67A, ISOFORM A;
 192:  eltx-A  5.3 12.0  101   435    3   DROME:AF-Q26263-F1 PROTEIN DEADPAN;
 193:  edne-A  5.3 13.3  124   740    2   DROME:AF-Q9VDS5-F1 RHO GTPASE-ACTIVATING PROTEIN 92B;
 194:  ehwv-A  5.3 26.5  104  1152    2   DROME:AF-Q0E8J0-F1 MEP-1, ISOFORM A;
 195:  ejhy-A  5.3  9.2  110   163    5   DROME:AF-Q9W0Q8-F1 UNCHARACTERIZED PROTEIN;
 196:  eh6v-A  5.3  5.6  101   138   10   DROME:AF-A8JQY7-F1 NINJURIN C, ISOFORM D;
 197:  ejcb-A  5.3 13.0  113  1931    4   DROME:AF-Q9VKH9-F1 CENP-ANA, ISOFORM A;
 198:  edw3-A  5.3  4.5  128   305    8   DROME:AF-Q9VMN2-F1 UNCHARACTERIZED PROTEIN;
 199:  eh0p-A  5.3  7.9  101   237    7   DROME:AF-Q9W3C0-F1 PROBABLE U3 SMALL NUCLEOLAR RNA-ASSOCIATED PROTEI
 200:  eh4f-A  5.3  5.8   86   594   13   DROME:AF-Q9VDK2-F1 GH15831P;
 201:  ehyy-A  5.2 11.6  104   360    8   DROME:AF-A1Z8V5-F1 DYNEIN REGULATORY COMPLEX PROTEIN 10;
 202:  eh5a-A  5.2 11.2  136  1010    9   DROME:AF-Q9VU34-F1 LD45758P;
 203:  elbc-A  5.2 13.9  105   986    9   DROME:AF-Q9VHY7-F1 HL04706P;
 204:  ejg5-A  5.2 10.0  195  2171    6   DROME:AF-Q9VL32-F1 ATP-BINDING CASSETTE SUB-FAMILY C MEMBER SUR;
 205:  ef1y-A  5.2 18.5  100  1179    5   DROME:AF-Q7KK96-F1 STRUCTURAL MAINTENANCE OF CHROMOSOMES PROTEIN;
 206:  ed7v-A  5.2 14.6  111   617    7   DROME:AF-Q9Y1I2-F1 VACUOLAR PROTEIN SORTING-ASSOCIATED PROTEIN 33A;
 207:  el34-A  5.2  5.1  113   142    4   DROME:AF-A8DY57-F1 GEO10349P1;
 208:  ejbw-A  5.2  6.3  102  1642    5   DROME:AF-Q9W2I0-F1 UNCHARACTERIZED PROTEIN, ISOFORM P;
 209:  eevr-A  5.1  5.1  143   655   12   DROME:AF-Q9W5A5-F1 PROTEIN TWEETY-2;
 210:  el1i-A  5.1  5.8  125   619    6   DROME:AF-Q9VYV5-F1 ALPHA-(1,6)-FUCOSYLTRANSFERASE;
 211:  edmk-A  5.1  4.2  142   368    8   DROME:AF-M9PGC0-F1 M6, ISOFORM F;
 212:  ehs4-A  5.1  4.6   82   379    2   DROME:AF-Q9VH64-F1 LD29322P;
 213:  eeie-A  5.1 10.2   94  1476    5   DROME:AF-Q9V9T4-F1 ATP-DEPENDENT CHROMATIN ASSEMBLY FACTOR LARGE SUB
 214:  ei40-A  5.1  6.6   77   706    9   DROME:AF-Q9VD15-F1 UNCHARACTERIZED PROTEIN;
 215:  eda9-A  5.1 14.5  103   571    6   DROME:AF-P17971-F1 POTASSIUM VOLTAGE-GATED CHANNEL PROTEIN SHAL;
 216:  egt8-A  5.1 13.3  122   975    8   DROME:AF-Q9W2L7-F1 UNCHARACTERIZED PROTEIN, ISOFORM D;
 217:  emts-A  5.1  6.6  115   196   11   DROME:AF-M9NDP9-F1 UNCHARACTERIZED PROTEIN, ISOFORM E;
 218:  ef5r-A  5.1  9.0   80   142    4   DROME:AF-Q9W5P1-F1 MEDIATOR OF RNA POLYMERASE II TRANSCRIPTION SUBUN
 219:  ej2b-A  5.1  6.9   73   813    5   DROME:AF-Q6NQY9-F1 RNA HELICASE;
 220:  efh1-A  5.1  7.9   98   178    3   DROME:AF-Q8T481-F1 GUIDED ENTRY OF TAIL-ANCHORED PROTEINS FACTOR 1;
 221:  ejp3-A  5.1  5.9   89   136    6   DROME:AF-Q9VHN0-F1 GEO07735P1;
 222:  efv3-A  5.1  4.0   83   174    5   DROME:AF-A8DYC7-F1 UNCHARACTERIZED PROTEIN;
 223:  em48-A  5.1  8.6   74   392   15   DROME:AF-Q8IR43-F1 FI08446P;
 224:  ekoq-A  5.1 21.5   97   605    6   DROME:AF-A0A0B4KFL3-F1 KATANIN P60 ATPASE-CONTAINING SUBUNIT A1;
 225:  em58-A  5.1  4.0  122   156    8   DROME:AF-A8DT49-F1 IP17185P3;
 226:  ed8w-A  5.1  5.2  122   162    9   DROME:AF-B7Z085-F1 GEO02576P1;
 227:  ehty-A  5.1  4.1  123   184    8   DROME:AF-E1JIB0-F1 UNCHARACTERIZED PROTEIN;
 228:  ekrl-A  5.0 10.3  109  1288    5   DROME:AF-Q9VFG8-F1 PROTEIN KIBRA;
 229:  ee0v-A  5.0  9.2   79   317    8   DROME:AF-M9PB06-F1 UNCHARACTERIZED PROTEIN, ISOFORM D;
 230:  edgt-A  5.0  5.3   97   218    8   DROME:AF-Q7JYY8-F1 TETRASPANIN;
 231:  eiea-A  5.0  8.4  118   970    5   DROME:AF-Q9U6L4-F1 PROTEIN TWEETY;
 232:  ejtm-A  5.0  7.3  101   377    7   DROME:AF-Q9VUN5-F1 FI08508P;
 233:  ec97-A  5.0 11.1  104   601    5   DROME:AF-Q9Y128-F1 CERAMIDE TRANSFER PROTEIN;
 234:  emfl-A  5.0 21.6  101   405    6   DROME:AF-O01367-F1 PROTEIN HELD OUT WINGS;
 235:  ejau-A  5.0  5.7  149   355    9   DROME:AF-Q9VAF0-F1 ZINC TRANSPORTER ZIP13 HOMOLOG;
 236:  ely2-A  5.0  4.2  110   144   10   DROME:AF-Q4V4P2-F1 IP04228P;
 237:  emdb-A  5.0  4.0  105   140    9   DROME:AF-A0A0B4JD85-F1 UNCHARACTERIZED PROTEIN, ISOFORM A;
 238:  eix0-A  5.0  4.5  133   208    7   DROME:AF-Q6IGE2-F1 AT03641P;
 239:  ekiq-A  4.9 14.8  106   305   10   DROME:AF-Q9U599-F1 AT01821P;
 240:  elw0-A  4.9 11.6   94   649    9   DROME:AF-Q9VLP4-F1 PROTEIN MITOSHELL;
 241:  ee8h-A  4.9 10.1  114   307    6   DROME:AF-A8JQW3-F1 PININ, ISOFORM B;
 242:  el5x-A  4.9  5.5  110  1676    7   DROME:AF-B7Z0D7-F1 UNCHARACTERIZED PROTEIN, ISOFORM B;
 243:  ej23-A  4.9  5.8  163   991    8   DROME:AF-E1JJE6-F1 OTOPETRIN-LIKE A, ISOFORM C;
 244:  eenx-A  4.9  9.7   93  1601    5   DROME:AF-E1JIT7-F1 PH AND SEC7 DOMAIN-CONTAINING PROTEIN;
 245:  eh08-A  4.9 25.7   86  1553    9   DROME:AF-Q9W0P8-F1 MEDIATOR OF RNA POLYMERASE II TRANSCRIPTION SUBUN
 246:  elcn-A  4.9  4.8  113   852    5   DROME:AF-Q9XYP7-F1 GAMMA-TUBULIN COMPLEX COMPONENT 2 HOMOLOG;
 247:  efcq-A  4.9  5.7  106   844    8   DROME:AF-Q9VE77-F1 V-TYPE PROTON ATPASE SUBUNIT A;
 248:  elyk-A  4.9 21.3  106   692    6   DROME:AF-Q8SWW9-F1 LD18126P;
 249:  egrc-A  4.9 11.8  166  1111    8   DROME:AF-Q9W037-F1 UNCHARACTERIZED PROTEIN, ISOFORM C;
 250:  edvq-A  4.8 16.8  116   603    4   DROME:AF-M9PJS6-F1 UNCHARACTERIZED PROTEIN, ISOFORM D;
 251:  eidt-A  4.8  9.7  150   682    9   DROME:AF-A1ZAQ3-F1 UNCHARACTERIZED PROTEIN, ISOFORM B;
 252:  ehd7-A  4.8  4.0  107   220    7   DROME:AF-Q7K010-F1 TETRASPANIN;
 253:  ei6x-A  4.8  5.8   66   200    3   DROME:AF-O77259-F1 EG:115C2.5 PROTEIN;
 254:  egal-A  4.8 23.6   86   912    6   DROME:AF-Q9V3R1-F1 ACCESSORY GLAND PROTEIN ACP36DE;
 255:  efxh-A  4.8  8.9  109  1318    8   DROME:AF-Q9W252-F1 DNA REPAIR PROTEIN RAD50;
 256:  emin-A  4.8 10.9  164   341    7   DROME:AF-Q9VK00-F1 UNCHARACTERIZED PROTEIN, ISOFORM A;
 257:  ejv6-A  4.8  4.7  123   183    2   DROME:AF-Q9VXV0-F1 IP07051P;
 258:  ehdi-A  4.8  7.0   88   676    6   DROME:AF-Q9VQS0-F1 FI13205P;
 259:  el74-A  4.8  4.1   92   418   10   DROME:AF-Q9W3S4-F1 LD46272P;
 260:  eiwz-A  4.8 17.1  106   338    3   DROME:AF-Q9VZJ9-F1 MITOCHONDRIAL E3 UBIQUITIN PROTEIN LIGASE 1;
 261:  ekd7-A  4.8  4.9   93   190    6   DROME:AF-Q9W0V5-F1 AT11049P;
 262:  ee85-A  4.8  5.4   96   666   14   DROME:AF-Q2PDW6-F1 CENTRIOLAR COILED COIL PROTEIN 110KDA, ISOFORM B;
 263:  ekgm-A  4.8 11.7  109   800   11   DROME:AF-Q7K4N3-F1 NUCLEAR CAP-BINDING PROTEIN SUBUNIT 1;
 264:  ehnb-A  4.8 25.0  123   524    3   DROME:AF-Q9VUU9-F1 MERU, ISOFORM A;
 265:  edo7-A  4.7  4.1   89   513    3   DROME:AF-Q9W4D3-F1 TUDOR DOMAIN-CONTAINING PROTEIN;
 266:  ejig-A  4.7  7.4  126   671    6   DROME:AF-Q9VAS1-F1 NEPRILYSIN-LIKE 19;
 267:  ek7x-A  4.7 11.3  178  1703    5   DROME:AF-Q9W179-F1 STERILE20-LIKE KINASE, ISOFORM B;
 268:  eku6-A  4.7 15.0  112   804    4   DROME:AF-Q9VU18-F1 UNCHARACTERIZED PROTEIN, ISOFORM C;
 269:  elv4-A  4.7  7.2   92   327    7   DROME:AF-Q9XZ58-F1 COP9 SIGNALOSOME COMPLEX SUBUNIT 5;
 270:  elkb-A  4.7  7.7  105   149    9   DROME:AF-Q8INQ3-F1 GEO13292P1;
 271:  efc0-A  4.7  6.4  113   927    4   DROME:AF-Q7KVW5-F1 SMALL CONDUCTANCE CALCIUM-ACTIVATED POTASSIUM CHA
 272:  el3u-A  4.7 20.3   93   438    9   DROME:AF-Q9W3X8-F1 RH42690P;
 273:  ecv8-A  4.7 11.4   88  1365    3   DROME:AF-P39770-F1 HOMEOTIC PROTEIN SPALT-MAJOR;
 274:  eff3-A  4.7 13.5   94   729    7   DROME:AF-Q9W1U1-F1 FI21273P1;
 275:  eh4k-A  4.7 10.0  102   270    9   DROME:AF-Q9VNB1-F1 AT23701P;
 276:  ejvz-A  4.7  4.1  103   138    3   DROME:AF-G2J646-F1 MIP06567P1;
 277:  egnn-A  4.7  8.8   89   708    7   DROME:AF-Q9VW13-F1 FI01412P;
 278:  ej35-A  4.7  4.4   61   146   10   DROME:AF-Q9VU59-F1 GEO07864P1;
 279:  eiaq-A  4.7  9.8  100   379    8   DROME:AF-Q9VI32-F1 DYNEIN REGULATORY COMPLEX PROTEIN 10;
 280:  ejpr-A  4.7  8.8  117   937    2   DROME:AF-A8DYR5-F1 SHAW-LIKE, ISOFORM C;
 281:  ejr0-A  4.7  3.8   83   129    8   DROME:AF-A8DYA9-F1 UNCHARACTERIZED PROTEIN;
 282:  egqs-A  4.7 12.0   92  1091    0   DROME:AF-P48608-F1 PROTEIN DIAPHANOUS;
 283:  eekm-A  4.7  3.8  128   343   11   DROME:AF-Q9VXV6-F1 SECRETORY CARRIER-ASSOCIATED MEMBRANE PROTEIN;
 284:  ed81-A  4.7  2.4   70   126    3   DROME:AF-A0A0B4K7V7-F1 UNCHARACTERIZED PROTEIN, ISOFORM A;
 285:  eime-A  4.7  5.6  129   190    8   DROME:AF-R9PY72-F1 UNCHARACTERIZED PROTEIN, ISOFORM D;
 286:  elg3-A  4.6  4.3  168   596   10   DROME:AF-P49283-F1 PROTEIN MALVOLIO;
 287:  ed5q-A  4.6  4.2  103   137    6   DROME:AF-A0A0B4JCU2-F1 UNCHARACTERIZED PROTEIN, ISOFORM A;
 288:  ef5t-A  4.6  9.7   86   901    2   DROME:AF-Q9VYW4-F1 LD04461P;
 289:  eemn-A  4.6  5.7  114   217    4   DROME:AF-Q9VED1-F1 IP07781P;
 290:  eiwj-A  4.6 13.0   80   318    6   DROME:AF-Q9W0P3-F1 MEDIATOR OF RNA POLYMERASE II TRANSCRIPTION SUBUN
 291:  ecww-A  4.6  7.0  112   238    4   DROME:AF-M9PEE6-F1 TETRASPANIN 66A, ISOFORM E;
 292:  emwj-A  4.6 10.7   98   471    2   DROME:AF-Q7K5N4-F1 UBIQUITIN CARBOXYL-TERMINAL HYDROLASE CALYPSO;
 293:  ej5n-A  4.6 11.7  116   985    4   DROME:AF-P17970-F1 POTASSIUM VOLTAGE-GATED CHANNEL PROTEIN SHAB;
 294:  ekj6-A  4.6 10.6  134   340    7   DROME:AF-Q9I7U1-F1 LD36721P;
 295:  eiyn-A  4.6  4.9   57    66   12   DROME:AF-M9NDN6-F1 UNCHARACTERIZED PROTEIN;
 296:  edpc-A  4.6 22.5  133  1639   11   DROME:AF-P15215-F1 LAMININ SUBUNIT GAMMA-1;
 297:  ekw1-A  4.6 12.1   90   961    6   DROME:AF-Q9I7D3-F1 CAPRIN HOMOLOG;
 298:  eivk-A  4.6 20.3   97  1061   10   DROME:AF-P34739-F1 TRANSCRIPTION TERMINATION FACTOR 2;
 299:  ekzp-A  4.6  5.2  247   880    9   DROME:AF-Q9V9A8-F1 PROTEIN PHTF;
 300:  eeh8-A  4.6  9.4  107   601    7   DROME:AF-P31368-F1 PROTEIN NUBBIN;
 301:  edp2-A  4.6  5.7   90   783    3   DROME:AF-Q7KTT0-F1 XE7, ISOFORM A;
 302:  eeui-A  4.6  7.9  104  2300    8   DROME:AF-Q9VZS7-F1 HOBBIT, ISOFORM B;
 303:  emoe-A  4.6  7.4  111   202    4   DROME:AF-Q9W1F0-F1 UNCHARACTERIZED PROTEIN;
 304:  eequ-A  4.6  5.6  102   190    4   DROME:AF-A1A711-F1 IP17374P;
 305:  embm-A  4.5 27.0  111   337    4   DROME:AF-P14003-F1 PROTEIN HAIRY;
 306:  efvr-A  4.5  5.6  120   228    8   DROME:AF-Q9VIU6-F1 LD43293P;
 307:  eliz-A  4.5  7.4  101   289   10   DROME:AF-Q9W2I4-F1 FI01566P;
 308:  el46-A  4.5  9.5  106   168    6   DROME:AF-Q9VFY4-F1 UNCHARACTERIZED PROTEIN;
 309:  emwf-A  4.5  9.0  134   399    8   DROME:AF-Q8SYC5-F1 RE68347P;
 310:  ej3a-A  4.5 17.4  107   993    9   DROME:AF-A1Z856-F1 KCNQ POTASSIUM CHANNEL, ISOFORM F;
 311:  ei6h-A  4.5  6.4  150   359    4   DROME:AF-M9PHA4-F1 XK-RELATED PROTEIN;
 312:  ee0d-A  4.5  7.7   94  1265    4   DROME:AF-Q9VB25-F1 KINESIN-LIKE PROTEIN KLP98A;
 313:  eeoe-A  4.5 11.0  125   411   10   DROME:AF-Q9VP78-F1 GH23156P;
 314:  eeoz-A  4.5 11.9  126  1374    5   DROME:AF-P91660-F1 PROBABLE MULTIDRUG RESISTANCE-ASSOCIATED PROTEIN
 315:  ehi2-A  4.5  6.4  142  1057    3   DROME:AF-Q7K4E0-F1 LD43457P;
 316:  ej7b-A  4.5  8.5   96   561    7   DROME:AF-A1Z8P2-F1 IONOTROPIC RECEPTOR 48C;
 317:  eie7-A  4.5  6.4   70   206    6   DROME:AF-Q9VJC8-F1 UNCHARACTERIZED PROTEIN;
 318:  ei2i-A  4.5  6.7   96   231    3   DROME:AF-A1Z6T8-F1 TETRASPANIN;
 319:  ejlv-A  4.5  8.7  128   207    4   DROME:AF-Q9VE78-F1 CORONA;
 320:  emgx-A  4.5 14.0  118   220    6   DROME:AF-Q9GYV9-F1 MEDIATOR OF RNA POLYMERASE II TRANSCRIPTION SUBUN
 321:  ekpn-A  4.5  9.9   97   293    7   DROME:AF-Q9VDZ2-F1 IP09474P;
 322:  ejn1-A  4.5 15.8   78  1017    8   DROME:AF-Q9VPW5-F1 FI19356P1;
 323:  efiw-A  4.5  8.6   79   374    8   DROME:AF-Q9VPJ0-F1 RE58433P;
 324:  eio8-A  4.5  8.3  105   411    5   DROME:AF-Q9VYY5-F1 UNCHARACTERIZED PROTEIN;
 325:  eeja-A  4.4 10.4  101   720    7   DROME:AF-Q9VR99-F1 CACTIN;
 326:  eier-A  4.4  9.4   92   143    5   DROME:AF-Q9V439-F1 MEDIATOR OF RNA POLYMERASE II TRANSCRIPTION SUBUN
 327:  ekml-A  4.4 11.3  110  1486    5   DROME:AF-A0A0B4KEE7-F1 LEUCINE-RICH REPEAT, ISOFORM F;
 328:  ej3i-A  4.4  6.8   93   159    5   DROME:AF-Q9VXL4-F1 NUCLEAR NUCLEIC ACID-BINDING PROTEIN C1D;
 329:  emzk-A  4.4 12.5   90   568    7   DROME:AF-Q9VZW3-F1 ALWAYS EARLY, ISOFORM A;
 330:  emf4-A  4.4  5.4   68   252    4   DROME:AF-A1ZBT5-F1 MEDIATOR OF RNA POLYMERASE II TRANSCRIPTION SUBUN
 331:  ejsj-A  4.4  8.1   87    88    6   DROME:AF-Q8IQ94-F1 FI09328P;
 332:  elqq-A  4.4  8.0  112   191    6   DROME:AF-M9MRG9-F1 UNCHARACTERIZED PROTEIN;
 333:  ekcj-A  4.4 27.1  123   814    7   DROME:AF-Q9VA23-F1 FI22211P1;
 334:  egx2-A  4.4  7.4  133   290    8   DROME:AF-Q7JR72-F1 NO EXTENDED MEMORY, ISOFORM A;
 335:  el18-A  4.4 12.5  120   207    8   DROME:AF-Q9VHK9-F1 RH02303P;
 336:  ejwc-A  4.4 10.9  118   326    6   DROME:AF-Q9VKF3-F1 AT12771P;
 337:  efvu-A  4.4 11.5   72   740    3   DROME:AF-M9MRI4-F1 E3 UBIQUITIN-PROTEIN LIGASE TRIM9;
 338:  ek9z-A  4.4  5.7  113   222    9   DROME:AF-Q9VIT6-F1 IP07844P;
 339:  efkm-A  4.4 18.0  109   527    5   DROME:AF-Q9VC35-F1 PROTEIN LILIPOD;
 340:  ekkw-A  4.4 25.4   84   625    1   DROME:AF-Q9VDG2-F1 RALA-BINDING PROTEIN 1;
 341:  ed7j-A  4.4  6.8  148   866   11   DROME:AF-Q9VF20-F1 HEAVY METAL TOLERANCE FACTOR 1;
 342:  ek1s-A  4.4  8.9  135   427    2   DROME:AF-Q9VG80-F1 PALMITOYLTRANSFERASE;
 343:  ek54-A  4.4  4.3  129  1487    8   DROME:AF-Q9VLP5-F1 LD42916P;
 344:  eh5n-A  4.4 10.4  150  1718    7   DROME:AF-Q9VP76-F1 ADENYLYL CYCLASE 78C;
 345:  ede8-A  4.3  5.2  126   709    5   DROME:AF-Q94883-F1 DNA REPLICATION-RELATED ELEMENT FACTOR, ISOFORM A
 346:  eeh1-A  4.3 10.3   72   163    8   DROME:AF-Q9VZK5-F1 GEO11537P1;
 347:  eeh3-A  4.3  8.5   93   945    5   DROME:AF-Q9VHY2-F1 UNCHARACTERIZED PROTEIN, ISOFORM C;
 348:  egtq-A  4.3  7.6  111   617    7   DROME:AF-Q9VSX7-F1 LD02310P;
 349:  efdt-A  4.3  5.4  159  1311    3   DROME:AF-Q8IQ97-F1 PEBBLE, ISOFORM B;
 350:  ehub-A  4.3  7.9  106   513    4   DROME:AF-Q7JR73-F1 LD20239P;
 351:  ejso-A  4.3  3.6   96   175    7   DROME:AF-Q9VUF9-F1 GH08457P;
 352:  ejyy-A  4.3  9.5  109  1123    6   DROME:AF-Q9W3W0-F1 INACTIVE;
 353:  efpd-A  4.3 11.8   96   201   10   DROME:AF-Q9V3A3-F1 CG11379-PA;
 354:  ekai-A  4.3  7.4  101   432    7   DROME:AF-Q9W2N5-F1 GH10162P;
 355:  eigh-A  4.3  7.3   79   509    6   DROME:AF-O76924-F1 POTENTIAL E3 UBIQUITIN-PROTEIN LIGASE ARIADNE-2;
 356:  edc6-A  4.3  4.9   88   165    6   DROME:AF-Q9VD32-F1 GEO10853P1;
 357:  efjt-A  4.3  6.8  112   592    9   DROME:AF-Q9VN01-F1 GH23891P;
 358:  ellr-A  4.3 10.2   96  1150    8   DROME:AF-Q9VBX4-F1 LD36051P;
 359:  ei3t-A  4.3 12.7  114   814    8   DROME:AF-Q9VKF6-F1 V-TYPE PROTON ATPASE SUBUNIT A;
 360:  eg5d-A  4.3  5.2   83   127    2   DROME:AF-Q8IPI2-F1 GEO12034P1;
 361:  ei3k-A  4.3  4.9  126   196    6   DROME:AF-Q9VTA1-F1 UNCHARACTERIZED PROTEIN;
 362:  ed76-A  4.2  8.4  119  1895   10   DROME:AF-A8JQ65-F1 DIACYLGLYCEROL KINASE ETA;
 363:  emxf-A  4.2  8.7   87   871   11   DROME:AF-Q9NB04-F1 PATJ HOMOLOG;
 364:  ef8j-A  4.2 19.5   97   442    7   DROME:AF-Q9Y162-F1 VESICLE-FUSING ATPASE;
 365:  em67-A  4.2  8.6   99   122    8   DROME:AF-Q9VTT1-F1 IP04456P;
 366:  ei9q-A  4.2 21.0  104   593    3   DROME:AF-B7Z0P2-F1 IONOTROPIC RECEPTOR 94D;
 367:  edho-A  4.2 11.2  113   917    6   DROME:AF-P43248-F1 DNA MISMATCH REPAIR PROTEIN SPELLCHECKER 1;
 368:  eg09-A  4.2  6.1   75  1885    5   DROME:AF-M9NGY4-F1 ZAP3, ISOFORM E;
 369:  eekz-A  4.2  7.4   88   907    8   DROME:AF-Q8MQS4-F1 GH06923P;
 370:  ei0x-A  4.2  4.3   66   634    9   DROME:AF-Q7K110-F1 DOLICHYL-DIPHOSPHOOLIGOSACCHARIDE--PROTEIN
 371:  eh4i-A  4.2  7.7  103   508    8   DROME:AF-P46824-F1 KINESIN LIGHT CHAIN;
 372:  eezv-A  4.2  5.3  124   584   11   DROME:AF-Q7M3J6-F1 CHOLECYSTOKININ-2 RECEPTOR;
 373:  eemg-A  4.2  7.0  132   290    6   DROME:AF-Q9VBM7-F1 PALMITOYLTRANSFERASE;
 374:  eh9r-A  4.2  7.5  111   165   10   DROME:AF-Q9VMK8-F1 TRANSMEMBRANE PROTEIN 138;
 375:  egme-A  4.2 10.1  102   380    8   DROME:AF-Q7K2D2-F1 DYNACTIN SUBUNIT 2;
 376:  emed-A  4.2  4.2  111   258    5   DROME:AF-A1ZBG2-F1 UNCHARACTERIZED PROTEIN;
 377:  ejem-A  4.2  7.8  129   399    5   DROME:AF-Q9VYR3-F1 LP03706P;
 378:  egs7-A  4.2  8.6  116  1034    5   DROME:AF-Q8IPT2-F1 STRUCTURAL MAINTENANCE OF CHROMOSOMES PROTEIN 5;
 379:  eg18-A  4.2 12.8  104   639   10   DROME:AF-Q24179-F1 PROTEIN SLY1 HOMOLOG;
 380:  eghg-A  4.2  5.4   90   160    8   DROME:AF-Q8T0T9-F1 TRANSMEMBRANE PROTEIN 35A;
 381:  ek50-A  4.2  8.2  103   514    3   DROME:AF-Q7KTB0-F1 RE25285P;
 382:  elsa-A  4.2  7.8   95   363    6   DROME:AF-Q9VR17-F1 EARLY BOUNDARY ACTIVITY PROTEIN 1;
 383:  ek51-A  4.2  7.9  116   433    5   DROME:AF-Q9VEF5-F1 INHIBITOR OF GROWTH PROTEIN;
 384:  eiwh-A  4.1  6.0   88   581    7   DROME:AF-P18537-F1 FRIZZLED;
 385:  eifj-A  4.1  9.3   86   226    5   DROME:AF-Q8T0Q4-F1 GH13992P;
 386:  egf9-A  4.1  8.2   94   629    4   DROME:AF-Q9VVL1-F1 IONOTROPIC RECEPTOR 75A;
 387:  efyk-A  4.1 11.9  101   918    6   DROME:AF-Q7KMM5-F1 BCDNA.GH04802;
 388:  ehsj-A  4.1  5.9   82   216    9   DROME:AF-Q9VRL2-F1 PROBABLE GOLGI SNAP RECEPTOR COMPLEX MEMBER 2;
 389:  ejdp-A  4.1  9.3  108   233    3   DROME:AF-Q9VVH7-F1 E3 SUMO-PROTEIN LIGASE NSE2;
 390:  ec5r-A  4.1  4.8  122  1369    7   DROME:AF-Q9VPW4-F1 DNA-DIRECTED RNA POLYMERASE;
 391:  ejw8-A  4.1  9.2   90   677   11   DROME:AF-Q9V4W1-F1 NUCLEOPORIN GLE1;
 392:  ei52-A  4.1  9.2   93   264    6   DROME:AF-Q7KTJ2-F1 CMP/DCMP-TYPE DEAMINASE DOMAIN-CONTAINING PROTEIN
 393:  efx0-A  4.1  9.3   98   227    5   DROME:AF-Q7K3Z2-F1 GH01773P;
 394:  ek4s-A  4.1 14.6   79   760    4   DROME:AF-Q960X8-F1 HEPATOCYTE GROWTH FACTOR-REGULATED TYROSINE KINAS
 395:  eec3-A  4.1 18.7   95  1071    7   DROME:AF-Q9VIG1-F1 FI12406P;
 396:  ek7o-A  4.1  7.4  109   578    7   DROME:AF-P46150-F1 MOESIN/EZRIN/RADIXIN HOMOLOG 1;
 397:  emg7-A  4.1 13.6  136   395    7   DROME:AF-Q9VAS7-F1 INNEXIN INX3;
 398:  eeyt-A  4.1 12.1  136  1696    8   DROME:AF-Q9VR59-F1 INOSITOL HEXAKISPHOSPHATE AND DIPHOSPHOINOSITOL-
 399:  edpr-A  4.1  6.5  111   646    6   DROME:AF-Q9VP77-F1 DNAJ HOMOLOG SUBFAMILY C MEMBER 2;
 400:  efhs-A  4.1  8.7   83   288    6   DROME:AF-Q8IRJ8-F1 THO COMPLEX PROTEIN 7;
 401:  ed5a-A  4.1  4.6   90   133    4   DROME:AF-A0A6H2EED7-F1 UNCHARACTERIZED PROTEIN;
 402:  ee7j-A  4.1  8.7   80   206    8   DROME:AF-A8JNQ7-F1 UNCHARACTERIZED PROTEIN;
 403:  ejmi-A  4.1  6.4  124   276    6   DROME:AF-Q9VKN8-F1 PALMITOYLTRANSFERASE;
 404:  el9h-A  4.1  7.2   97  1236    8   DROME:AF-Q4U2Q5-F1 FI23547P1;
 405:  efw3-A  4.1  8.7  113   677    4   DROME:AF-Q9VRK9-F1 KINESIN-LIKE PROTEIN;
 406:  eggl-A  4.1  9.7   87   155    6   DROME:AF-M9NEY2-F1 UNCHARACTERIZED PROTEIN;
 407:  eg2q-A  4.1  7.4   99  1318    4   DROME:AF-P25455-F1 1-PHOSPHATIDYLINOSITOL 4,5-BISPHOSPHATE PHOSPHODI
 408:  elyf-A  4.1 14.5   95   652    4   DROME:AF-Q9VSH4-F1 CLEAVAGE AND POLYADENYLATION SPECIFICITY FACTOR S
 409:  ed79-A  4.1 10.4   85   687    4   DROME:AF-Q8SXR7-F1 FATTY ACID TRANSPORT PROTEIN 3, ISOFORM A;
 410:  ekui-A  4.0  4.5  113   161   11   DROME:AF-M9MRW9-F1 UNCHARACTERIZED PROTEIN, ISOFORM C;
 411:  efaw-A  4.0 25.8   87   852    7   DROME:AF-Q9VV62-F1 DOUBLESEX COGNATE 73A;
 412:  ecui-A  4.0  6.3  114   425    5   DROME:AF-A1ZBY4-F1 FI20425P1;
 413:  efap-A  4.0  6.9  111   828    9   DROME:AF-Q9VCQ6-F1 CENTAURIN BETA 1A;
 414:  ej1b-A  4.0  3.7   86   131    5   DROME:AF-Q9VRD7-F1 GEO12064P1;
 415:  ehrk-A  4.0 10.2  103  1197    2   DROME:AF-Q9VCH8-F1 LD23303P;
 416:  egha-A  4.0 12.5  117   600    9   DROME:AF-Q9VS60-F1 SPHINGOMYELIN SYNTHASE-RELATED 1;
 417:  egq4-A  4.0  8.9  114  1858    8   DROME:AF-M9PI41-F1 STICKY, ISOFORM B;
 418:  ehbo-A  4.0 16.4   92   628   11   DROME:AF-Q9VSB3-F1 UNCHARACTERIZED PROTEIN, ISOFORM A;
 419:  eeo9-A  4.0  5.8   75   503    8   DROME:AF-Q94981-F1 E3 UBIQUITIN-PROTEIN LIGASE ARIADNE-1;
 420:  elz0-A  4.0  8.1   98   916    4   DROME:AF-Q9VQ26-F1 RAB3 GTPASE-ACTIVATING PROTEIN CATALYTIC SUBUNIT;
 421:  ekpd-A  4.0  6.3   70   307    6   DROME:AF-Q9VZZ8-F1 AT01695P;
 422:  em25-A  4.0 10.6  135  1380    8   DROME:AF-Q9VAJ1-F1 CONDENSIN COMPLEX SUBUNIT 1;
 423:  ee6h-A  4.0  9.4   99   179    5   DROME:AF-P13098-F1 ENHANCER OF SPLIT M8 PROTEIN;
 424:  ej4w-A  4.0  7.9   88   212    7   DROME:AF-Q9W236-F1 VACUOLAR PROTEIN SORTING 20, ISOFORM A;
 425:  eisr-A  4.0  9.6   83   227    7   DROME:AF-Q7JWV7-F1 TETRASPANIN;
 426:  ehxf-A  4.0  4.9   94   134    2   DROME:AF-E1JH38-F1 UNCHARACTERIZED PROTEIN, ISOFORM A;
 427:  emeq-A  4.0  9.5  119  2038    7   DROME:AF-P13709-F1 HOMEOTIC PROTEIN FEMALE STERILE;
 428:  ejzz-A  4.0 15.3  133   571   12   DROME:AF-A0A1Z1CH18-F1 MITOCHONDRIA-EATING PROTEIN;
 429:  ei35-A  4.0  6.0  127   533    6   DROME:AF-Q8SYV9-F1 PROBABLE G-PROTEIN COUPLED RECEPTOR MTH-LIKE 14;
 430:  eig7-A  4.0  6.8   84   160    5   DROME:AF-F7VJS7-F1 MIP31873P;
 431:  egee-A  4.0  7.1  132  1225    6   DROME:AF-Q9VKJ6-F1 FI03653P;
 432:  emhz-A  4.0 15.9  112   807    6   DROME:AF-Q9VYY9-F1 ECOTROPIC VIRAL INTEGRATION SITE 5 ORTHOLOG;
 433:  eg1d-A  4.0 13.9  108   948    5   DROME:AF-Q9VDQ7-F1 PHAGOCYTE SIGNALING-IMPAIRED PROTEIN;
 434:  ectq-A  4.0 10.6  110   340    5   DROME:AF-Q9VHE0-F1 IP11374P;
 435:  egdh-A  4.0 19.6  108  1732    7   DROME:AF-Q9VJ35-F1 LD01527P;
 436:  em0f-A  4.0  7.6  142   693    3   DROME:AF-A2VEY9-F1 PALMITOYLTRANSFERASE APP;
 437:  emxg-A  4.0  6.1  134   968    7   DROME:AF-Q9VPM2-F1 UNCHARACTERIZED PROTEIN, ISOFORM A;
 438:  eh9k-A  4.0  4.2   55    76    5   DROME:AF-A1ZB62-F1 BOMANIN-836;
 439:  egw2-A  4.0  7.4  102   408    7   DROME:AF-Q9VFS9-F1 ACID-SENSITIVE TWO PORE DOMAIN K+ CHANNEL DTASK-6
 440:  ei9f-A  4.0  7.0  139  1355    3   DROME:AF-Q9VLN6-F1 FI20146P1;
 441:  ekxp-A  4.0  4.4  102  1130    6   DROME:AF-Q9VK53-F1 AT30656P;
 442:  ed9c-A  4.0  6.5  136  1320    8   DROME:AF-Q9VRW2-F1 UNCHARACTERIZED PROTEIN, ISOFORM A;
 443:  egyh-A  3.9  8.9   79   159    9   DROME:AF-Q9VQR2-F1 NADH DEHYDROGENASE  1 BETA SUBCOMPLEX
 444:  ehi7-A  3.9  4.8  140  1549    4   DROME:AF-A1ZBA1-F1 FI17866P1;
 445:  efgp-A  3.9 10.4   75   640    4   DROME:AF-Q9VBR1-F1 VACUOLAR PROTEIN SORTING 33B;
 446:  egl5-A  3.9  4.9   99   176    5   DROME:AF-Q9VXD1-F1 PROTEIN SINGLES BAR;
 447:  ejkd-A  3.9  6.9  123   499    7   DROME:AF-A1ZAX0-F1 NEUROPEPTIDE CCHAMIDE-1 RECEPTOR;
 448:  elr5-A  3.9  6.2  102   197    4   DROME:AF-Q7K1V5-F1 PROTEIN JAGUNAL;
 449:  emgp-A  3.9 17.8  114   655    4   DROME:AF-P08510-F1 POTASSIUM VOLTAGE-GATED CHANNEL PROTEIN SHAKER;
 450:  emd8-A  3.9  6.2  114   244    7   DROME:AF-O46101-F1 TETRASPANIN-2A;
 451:  empi-A  3.9  9.7   87   154    5   DROME:AF-Q9VY41-F1 UNCHARACTERIZED PROTEIN;
 452:  ed5i-A  3.9 12.6  113   913    7   DROME:AF-Q9W0Y6-F1 TRANSIENT RECEPTOR POTENTIAL CATION CHANNEL PROTE
 453:  em4k-A  3.9  7.7  100   125    7   DROME:AF-Q9VW56-F1 PROBABLE PREFOLDIN SUBUNIT 6;
 454:  ekge-A  3.9 24.0  120   761    8   DROME:AF-Q9VYL5-F1 GH19726P;
 455:  ek56-A  3.9  7.8  107   362    7   DROME:AF-Q8IQK9-F1 TETRASPANIN 68C, ISOFORM A;
 456:  eiw9-A  3.9  7.9  151   368    7   DROME:AF-Q9W5C2-F1 TRANSLOCATING CHAIN-ASSOCIATED MEMBRANE PROTEIN;
 457:  eji7-A  3.9 13.4   96   227    6   DROME:AF-Q9VNA4-F1 UNCHARACTERIZED PROTEIN CG1161;
 458:  egc7-A  3.9  5.8  110   224   12   DROME:AF-P00850-F1 ATP SYNTHASE SUBUNIT A;
 459:  eir8-A  3.9  4.1  116   239    7   DROME:AF-Q9VIU0-F1 IP11805P;
 460:  egzb-A  3.9 26.0  110  1571    4   DROME:AF-O77086-F1 GUANINE NUCLEOTIDE-RELEASING FACTOR 2;
 461:  efyz-A  3.9  8.1   94   635   10   DROME:AF-Q7JRC9-F1 RE73310P;
 462:  ecwm-A  3.9  7.1  130  1055    8   DROME:AF-Q9Y134-F1 L.2.35DF;
 463:  eksm-A  3.9  4.5  100   223   12   DROME:AF-Q7K0E3-F1 MOB KINASE ACTIVATOR-LIKE 4;
 464:  elvg-A  3.9  5.2  136   269   10   DROME:AF-Q9VIT5-F1 RH01238P;
 465:  egub-A  3.9  8.0   97   924    7   DROME:AF-Q9VK95-F1 MIP30126P;
 466:  eg76-A  3.9  3.7  114   219   10   DROME:AF-Q95RA8-F1 MOB KINASE ACTIVATOR-LIKE 1;
 467:  efzm-A  3.9  8.8   99   477    6   DROME:AF-Q9V785-F1 SH3 DOMAIN-BINDING PROTEIN 5 HOMOLOG;
 468:  ef89-A  3.9 15.1  117   927    7   DROME:AF-A1Z705-F1 GPI ETHANOLAMINE PHOSPHATE TRANSFERASE 2;
 469:  efgk-A  3.9  3.6  112   220    9   DROME:AF-Q9VL13-F1 MOB KINASE ACTIVATOR-LIKE 3;
 470:  ege8-A  3.9  6.3  115   204    9   DROME:AF-Q6IGD9-F1 HDC06561;
 471:  eia8-A  3.9  6.4  108   256    9   DROME:AF-O76899-F1 EG:80H7.2 PROTEIN;
 472:  ehkx-A  3.9 16.4  100   923    5   DROME:AF-O46067-F1 EG:25E8.1 PROTEIN;
 473:  ejgj-A  3.9  6.0  141   523    4   DROME:AF-Q9VBE7-F1 UNCHARACTERIZED PROTEIN;
 474:  eh39-A  3.9 12.3   91   685    9   DROME:AF-Q7K4B4-F1 AUGMIN COMPLEX SUBUNIT DGT5;
 475:  eeai-A  3.9  4.8   97   148    4   DROME:AF-Q9W4B6-F1 RE01432P;
 476:  ed0l-A  3.9  4.7   78   122   10   DROME:AF-M9PFD1-F1 UNCHARACTERIZED PROTEIN;
 477:  ejtc-A  3.9  6.0  122   208   10   DROME:AF-Q8IPB0-F1 UNCHARACTERIZED PROTEIN, ISOFORM A;
 478:  ekh0-A  3.9 12.3   99   222    5   DROME:AF-A1Z7M6-F1 UNCHARACTERIZED PROTEIN;
 479:  egrj-A  3.9 16.8   94   257    5   DROME:AF-Q9VD50-F1 IP09356P;
 480:  eh9j-A  3.8 11.6  101  1844    6   DROME:AF-A0A0B4JDC9-F1 RIM-BINDING PROTEIN, ISOFORM F;
 481:  efx7-A  3.8  6.5   99  1929    9   DROME:AF-Q9VRM6-F1 LETHAL (3) PERSISTENT SALIVARY GLAND 2;
 482:  eghv-A  3.8 10.2  160   721    6   DROME:AF-Q9W4X9-F1 CENTROMERE/KINETOCHORE PROTEIN ZW10;
 483:  eesf-A  3.8  8.3  108   538    5   DROME:AF-Q9Y115-F1 UNC93-LIKE PROTEIN;
 484:  ejj5-A  3.8 10.9   95  1013    8   DROME:AF-P91927-F1 MITOCHONDRIAL PROTON/CALCIUM EXCHANGER PROTEIN;
 485:  eian-A  3.8 17.2   96  1284    2   DROME:AF-A1ZB14-F1 EAG-LIKE K CHANNEL, ISOFORM A;
 486:  eeqn-A  3.8  4.3   99   141   11   DROME:AF-F0JAT1-F1 MIP06308P;
 487:  el3w-A  3.8 12.4  134   717    4   DROME:AF-Q9VAY0-F1 NEPRILYSIN 7;
 488:  ehcf-A  3.8 11.1  142   400    7   DROME:AF-Q9W423-F1 LD18904P;
 489:  eket-A  3.8  6.0   95   211    4   DROME:AF-Q1EC46-F1 TETRASPANIN;
 490:  edvk-A  3.8  6.6   66   166    5   DROME:AF-Q86BB7-F1 FI06435P;
 491:  ef6i-A  3.8  7.0  123  1325    9   DROME:AF-P18106-F1 TYROSINE-PROTEIN KINASE FER;
 492:  ejd1-A  3.8 11.9   88   524    8   DROME:AF-Q9VFQ3-F1 E5;
 493:  efm9-A  3.8 25.8  120  2272   11   DROME:AF-M9PGK7-F1 KLARSICHT, ISOFORM E;
 494:  ekwo-A  3.8  9.8  132   660    6   DROME:AF-Q9W329-F1 GOLGI-LOCALIZED, GAMMA-ADAPTIN EAR CONTAINING, AR
 495:  eiyr-A  3.8  5.0  120   214    4   DROME:AF-Q9VX58-F1 LP09593P;
 496:  ej0z-A  3.8 17.2  106   952    6   DROME:AF-Q9VPC0-F1 SERINE/THREONINE-PROTEIN KINASE PITSLRE;
 497:  eeip-A  3.8 26.2   88   503    9   DROME:AF-O46106-F1 SPLICING FACTOR 3A SUBUNIT 3;
 498:  eikg-A  3.8  6.7   70   110    9   DROME:AF-Q9V9U7-F1 TUBULIN-SPECIFIC CHAPERONE A;
 499:  emev-A  3.8  5.8   62   682    6   DROME:AF-M9PBM5-F1 UNCHARACTERIZED PROTEIN, ISOFORM B;
 500:  el31-A  3.8 11.1   91   242    5   DROME:AF-M9PIQ9-F1 UNCHARACTERIZED PROTEIN, ISOFORM C;
 501:  ekxa-A  3.8 23.1  100  2003    8   DROME:AF-Q0E8T7-F1 FI23230P1;
 502:  emum-A  3.8 20.0  107   387    3   DROME:AF-Q7K2N0-F1 ENDOPLASMIC RETICULUM JUNCTION FORMATION PROTEIN
 503:  el2n-A  3.8 28.9   88  1959    3   DROME:AF-Q9VXG1-F1 ZINC FINGER PROTEIN HANGOVER;
 504:  elo5-A  3.8  7.8  102   456    9   DROME:AF-Q94900-F1 GLUTAMATE-GATED CHLORIDE CHANNEL;
 505:  eipp-A  3.8  6.3   96   142    7   DROME:AF-M9NFP0-F1 UNCHARACTERIZED PROTEIN;
 506:  eftz-A  3.8  8.9   86   168    6   DROME:AF-Q9VCZ8-F1 PROBABLE PREFOLDIN SUBUNIT 5;
 507:  eh9a-A  3.8 12.2  103   570    7   DROME:AF-P83094-F1 STROMAL INTERACTION MOLECULE HOMOLOG;
 508:  emwq-A  3.8 16.7   94   272   13   DROME:AF-Q9VHV6-F1 RE31520P;
 509:  ehd8-A  3.8  6.3  105   180    8   DROME:AF-Q9VA85-F1 GH09039P;
 510:  ehkc-A  3.8  5.3   77   166    6   DROME:AF-Q9VNQ3-F1 ER MEMBRANE PROTEIN COMPLEX SUBUNIT 4;
 511:  ek0p-A  3.8  7.9   98   602    4   DROME:AF-Q9VZ22-F1 L(3)MBT INTERACTING PROTEIN 1, ISOFORM A;
 512:  edrh-A  3.8  6.6  116   265    9   DROME:AF-Q9W068-F1 LP10272P;
 513:  ek6r-A  3.8 15.5  130  1339    8   DROME:AF-Q7JQV2-F1 DYNACTIN SUBUNIT 1;
 514:  ekts-A  3.8 11.7  126  1323    6   DROME:AF-Q9VJ21-F1 UNCHARACTERIZED PROTEIN, ISOFORM B;
 515:  ems8-A  3.7 11.7  103  1351    4   DROME:AF-A1Z987-F1 CHROMOSOME ASSOCIATED PROTEIN G, ISOFORM F;
 516:  el13-A  3.7  5.4  121   249    7   DROME:AF-Q9W4U9-F1 CYTOCHROME B561 DOMAIN-CONTAINING PROTEIN;
 517:  ejcj-A  3.7 10.8  102  1576    8   DROME:AF-A1Z9P3-F1 PROTEIN SHROOM;
 518:  ecyw-A  3.7  9.2   76   508    7   DROME:AF-Q9V3D9-F1 SIGNAL RECOGNITION PARTICLE 54 KDA PROTEIN;
 519:  ekbi-A  3.7 11.9  129   647    5   DROME:AF-Q9VWJ1-F1 UNCHARACTERIZED PROTEIN, ISOFORM A;
 520:  ee9f-A  3.7  8.6  110   237    6   DROME:AF-Q1ECC3-F1 IP01956P;
 521:  ek8f-A  3.7  7.9  128   404    8   DROME:AF-B5RJJ4-F1 LD14019P;
 522:  edvt-A  3.7  7.9   96   581    9   DROME:AF-Q9VHJ7-F1 LD41978P;
 523:  ef02-A  3.7  4.2  104   521    9   DROME:AF-Q9VA14-F1 UNCHARACTERIZED PROTEIN;
 524:  ee0c-A  3.7  7.9   93   226    9   DROME:AF-Q9VVI9-F1 CHARGED MULTIVESICULAR BODY PROTEIN 5;
 525:  ek1w-A  3.7 10.5  124   682    3   DROME:AF-Q9VAS2-F1 NEPRILYSIN-LIKE 18;
 526:  egqe-A  3.7  8.3  123  1327    5   DROME:AF-A1Z9N7-F1 I CHANNEL, ISOFORM E;
 527:  edkp-A  3.7 17.8  115   543    3   DROME:AF-Q9VSZ1-F1 GH05942P;
 528:  ecvz-A  3.7 11.4  136   566    7   DROME:AF-Q8IQG1-F1 MOB KINASE ACTIVATOR-LIKE 2;
 529:  ekpo-A  3.7 12.6   89   253    3   DROME:AF-Q9W1W4-F1 RE45066P;
 530:  egfc-A  3.7  8.4  118   338    7   DROME:AF-A1ZAR2-F1 PALMITOYLTRANSFERASE;
 531:  eh77-A  3.7 12.5   99  1174    0   DROME:AF-Q02280-F1 POTASSIUM VOLTAGE-GATED CHANNEL PROTEIN EAG;
 532:  ee1y-A  3.7  8.1   99   710   10   DROME:AF-A1ZB47-F1 GUANYLATE CYCLASE;
 533:  eh18-A  3.7  7.2  120   509    8   DROME:AF-Q95SK3-F1 CDK5RAP3-LIKE PROTEIN;
 534:  edax-A  3.7  6.6  108   131    7   DROME:AF-Q8T0B1-F1 NUCLEAR ENVELOPE PHOSPHATASE-REGULATORY SUBUNIT 1
 535:  ejkf-A  3.7 21.2  114   869    7   DROME:AF-A0A0B4K6B9-F1 UNCHARACTERIZED PROTEIN, ISOFORM D;
 536:  ei41-A  3.7 19.2   86   597    6   DROME:AF-Q07327-F1 PROTEIN ROP;
 537:  ef3y-A  3.7  9.4   94   392    9   DROME:AF-Q9VK20-F1 LD18447P;
 538:  ei4z-A  3.7  9.5  101   212    7   DROME:AF-Q9VRJ5-F1 CHARGED MULTIVESICULAR BODY PROTEIN 2B;
 539:  eh8w-A  3.7 12.9  106  1048    6   DROME:AF-Q9VKW4-F1 KINESIN-LIKE PROTEIN AT 31E, ISOFORM A;
 540:  eg15-A  3.7  8.8  114   241    4   DROME:AF-Q7JYV2-F1 SYNAPTOGYRIN;
 541:  ehpw-A  3.7 21.5   99  1998    5   DROME:AF-X2JG15-F1 UNCHARACTERIZED PROTEIN, ISOFORM E;
 542:  elvd-A  3.6 16.5  111   354    7   DROME:AF-P16378-F1 G PROTEIN ALPHA O SUBUNIT;
 543:  ed3j-A  3.6 16.8  112   959    4   DROME:AF-Q9VXW7-F1 GERM CELL-EXPRESSED BHLH-PAS, ISOFORM C;
 544:  emxt-A  3.6  7.5  131   564   10   DROME:AF-E1JJR2-F1 NICOTINIC ACETYLCHOLINE RECEPTOR ALPHA7, ISOFORM
 545:  efob-A  3.6 12.3   97   183   13   DROME:AF-X2J753-F1 UNCHARACTERIZED PROTEIN, ISOFORM C;
 546:  eifr-A  3.6  3.7   88   613    7   DROME:AF-A0A4D6K4L3-F1 PALMITOYLTRANSFERASE;
 547:  efek-A  3.6  3.8   99   648    5   DROME:AF-M9PCT4-F1 IONOTROPIC RECEPTOR 31A, ISOFORM C;
 548:  el3z-A  3.6 16.0  107   217    8   DROME:AF-M9NGJ4-F1 UNCHARACTERIZED PROTEIN, ISOFORM D;
 549:  eg1m-A  3.6  7.2  124   704    7   DROME:AF-Q9VW76-F1 GH12423P;
 550:  ekzh-A  3.6  4.2  149   508    6   DROME:AF-A1ZAQ4-F1 UNCHARACTERIZED PROTEIN, ISOFORM A;
 551:  el8j-A  3.6 15.0  104  1483    8   DROME:AF-Q8INT5-F1 DYNEIN ASSEMBLY FACTOR 1, AXONEMAL HOMOLOG;
 552:  emmp-A  3.6  5.8  124   362   10   DROME:AF-P27716-F1 INNEXIN INX1;
 553:  emdx-A  3.6  7.6  130   849    3   DROME:AF-Q9W436-F1 NEPRILYSIN-1;
 554:  ef2i-A  3.6  7.5   78    98    5   DROME:AF-Q8MZ28-F1 GEO09656P1;
 555:  ei31-A  3.6  6.8   80  1320    5   DROME:AF-P54623-F1 CENTROSOMIN;
 556:  ek9g-A  3.6 10.0   90   720    6   DROME:AF-Q9V3Y8-F1 FI05319P;
 557:  elfi-A  3.6  8.8   86   145    5   DROME:AF-Q86BK9-F1 MEDIATOR COMPLEX SUBUNIT 22;
 558:  ekqm-A  3.6  8.9  112   435    4   DROME:AF-Q8SWR3-F1 SEX PEPTIDE RECEPTOR;
 559:  efos-A  3.6  6.2  138   332    5   DROME:AF-Q9VWS9-F1 UNCHARACTERIZED PROTEIN;
 560:  eejo-A  3.6 24.7  102   739    4   DROME:AF-P11346-F1 RAF HOMOLOG SERINE/THREONINE-PROTEIN KINASE RAF;
 561:  efec-A  3.6  8.8  101   855    4   DROME:AF-Q7JPB9-F1 GH12235P;
 562:  empd-A  3.6 11.1   93   834    5   DROME:AF-X2JAA3-F1 UNCHARACTERIZED PROTEIN, ISOFORM C;
 563:  ee3p-A  3.6  7.8  118   132    3   DROME:AF-Q9VFU3-F1 IP05608P;
 564:  ehwk-A  3.6 14.6  146  1095    5   DROME:AF-P13217-F1 1-PHOSPHATIDYLINOSITOL 4,5-BISPHOSPHATE PHOSPHODI
 565:  ed3y-A  3.6 27.4   97  2139   10   DROME:AF-Q9VUQ9-F1 NON-SPECIFIC SERINE/THREONINE PROTEIN KINASE;
 566:  egm1-A  3.6  7.1   84   185    5   DROME:AF-A8JRH0-F1 UNCHARACTERIZED PROTEIN, ISOFORM A;
 567:  ekha-A  3.6  7.1  104  1122    8   DROME:AF-Q9VCB8-F1 JAVA NO JIVE;
 568:  emxq-A  3.6  7.0   75   197   12   DROME:AF-Q9VES1-F1 ADP-RIBOSYLATION FACTOR-LIKE PROTEIN 6-INTERACTIN
 569:  ej38-A  3.6  7.1  142   449    3   DROME:AF-Q9V3A4-F1 PROTEIN CATECHOLAMINES UP;
 570:  ef4g-A  3.6 15.6  129   589    7   DROME:AF-Q9V5L3-F1 PROBABLE CYTOCHROME P450 49A1;
 571:  eiv7-A  3.6 14.4   78   172    6   DROME:AF-Q9VYQ0-F1 MOONSHINER;
 572:  eljt-A  3.6  8.7   98   143    4   DROME:AF-Q9VTE5-F1 PROBABLE PREFOLDIN SUBUNIT 2;
 573:  eese-A  3.6  8.7  115   669    5   DROME:AF-Q9VCD3-F1 LP20373P;
 574:  edyh-A  3.6  9.4  112  1305   10   DROME:AF-Q9VPS7-F1 METABOTROPIC GABA-B RECEPTOR SUBTYPE 3, ISOFORM A
 575:  eiip-A  3.6 11.1  110   421    8   DROME:AF-Q9VGC1-F1 AT09290P;
 576:  eezn-A  3.6  3.6   95   138    8   DROME:AF-C0PV55-F1 MIP07212P;
 577:  emep-A  3.5  6.3  147   526    6   DROME:AF-Q9VBQ7-F1 FI04601P;
 578:  eetg-A  3.5  4.9  111   208   11   DROME:AF-Q24188-F1 PROTEIN LATE BLOOMER;
 579:  ej64-A  3.5  4.2  136   251    5   DROME:AF-Q7JZY1-F1 RE06389P;
 580:  eiqe-A  3.5  8.5   70   591    4   DROME:AF-X2JAL0-F1 UNCHARACTERIZED PROTEIN;
 581:  emrj-A  3.5  5.3   94  1169   12   DROME:AF-Q9VGA4-F1 MBD-R2;
 582:  efg7-A  3.5 15.7  102  1183    6   DROME:AF-Q9VUC6-F1 FORMIN-LIKE PROTEIN;
 583:  egkr-A  3.5  7.3  108   861    6   DROME:AF-Q9XZS9-F1 EG:33C11.2 PROTEIN;
 584:  eilq-A  3.5  8.9   89  1234    9   DROME:AF-Q7KW14-F1 COILED-COIL DOMAIN-CONTAINING PROTEIN CG32809;
 585:  emuj-A  3.5  5.7  137  1653    6   DROME:AF-A8JUV0-F1 PROTEIN STRAWBERRY NOTCH;
 586:  ejuf-A  3.5  5.7  144   302    6   DROME:AF-Q9VBM4-F1 PALMITOYLTRANSFERASE;
 587:  eg82-A  3.5  3.9   97   163    5   DROME:AF-Q9VAZ2-F1 IP06517P;
 588:  emhc-A  3.5  4.1  126   496    5   DROME:AF-M9PHT8-F1 UNCHARACTERIZED PROTEIN, ISOFORM D;
 589:  em4z-A  3.5 11.0   98   157   10   DROME:AF-Q9VQL3-F1 CORNICHON RELATED;
 590:  egwt-A  3.5  6.9  154  1984    8   DROME:AF-Q9VZ85-F1 RHO GUANINE NUCLEOTIDE EXCHANGE FACTOR AT 64C, IS
 591:  emd6-A  3.5  5.2   73   136   14   DROME:AF-Q9VKN5-F1 IP04277P;
 592:  ee5w-A  3.5  9.9  126   535    6   DROME:AF-Q9W3W7-F1 LP14756P;
 593:  em38-A  3.5  9.8   93   492    9   DROME:AF-Q9I7K6-F1 PROTEIN NASP HOMOLOG;
 594:  ecup-A  3.5 27.8  112  1154    5   DROME:AF-A1Z9G8-F1 UNCHARACTERIZED PROTEIN;
 595:  eli2-A  3.5  5.0  105   142   11   DROME:AF-E0R7Q3-F1 MIP06256P;
 596:  ejmd-A  3.5 20.7   84   459    5   DROME:AF-Q8IN01-F1 FI06006P;
 597:  eknk-A  3.5  5.9  158   530    4   DROME:AF-P07666-F1 SERENDIPITY LOCUS PROTEIN ALPHA;
 598:  eeeb-A  3.5 12.8  131   269    5   DROME:AF-A8JNR0-F1 ELONGATION OF VERY LONG CHAIN FATTY ACIDS PROTEIN
 599:  eim8-A  3.5 10.7   91   498    9   DROME:AF-Q9VPD3-F1 PHOSPHATIDYLSERINE SYNTHASE;
 600:  ely6-A  3.5  9.7  124   881    5   DROME:AF-A0A1L4AAC2-F1 UNCHARACTERIZED PROTEIN;
 601:  ef0t-A  3.5  7.8   58   462    9   DROME:AF-Q9VC39-F1 UNCHARACTERIZED PROTEIN;
 602:  emf8-A  3.5  4.9   92   133    7   DROME:AF-Q8MZ67-F1 AT28918P;
 603:  egvw-A  3.5  5.7  119   198    8   DROME:AF-Q9VX57-F1 CG8661 PROTEIN;
 604:  ek0g-A  3.5  5.8   97   219    5   DROME:AF-A1Z6U8-F1 FI23944P1;
 605:  egdv-A  3.5  5.2   89   193    7   DROME:AF-A1ZB23-F1 IP19117P;
 606:  egqd-A  3.5  6.0  107   145    6   DROME:AF-A0A0B4K816-F1 UNCHARACTERIZED PROTEIN, ISOFORM A;
 607:  eif3-A  3.5  9.4  112   743    5   DROME:AF-Q9W3J8-F1 DYNEIN REGULATORY COMPLEX PROTEIN 1 HOMOLOG;
 608:  edp5-A  3.5  8.9  104   531    6   DROME:AF-Q9VPX0-F1 GH26159P;
 609:  ekkb-A  3.5 17.8   77  2616    4   DROME:AF-P98159-F1 SERINE PROTEASE NUDEL;
 610:  ej8t-A  3.5  8.5  108   250    8   DROME:AF-A1Z6U7-F1 TETRASPANIN 42EP, ISOFORM A;
 611:  ei6q-A  3.5 14.3   96  1260    4   DROME:AF-A0A0B4LEZ1-F1 SECRETORY 31, ISOFORM D;
 612:  ekr1-A  3.5 14.7   94  1080    3   DROME:AF-Q9VH80-F1 UNCHARACTERIZED PROTEIN;
 613:  egzn-A  3.5 11.4  105   960    7   DROME:AF-Q8INL2-F1 CHROMOSOME ASSOCIATED PROTEIN H2, ISOFORM E;
 614:  ee62-A  3.4  6.6  101  1137    4   DROME:AF-Q9VXF4-F1 UNCHARACTERIZED PROTEIN, ISOFORM A;
 615:  egoc-A  3.4 10.7   83   914   10   DROME:AF-Q5LJN3-F1 OCCLUDIN-RELATED Y;
 616:  ej08-A  3.4  5.0  122   383    8   DROME:AF-P04950-F1 OPSIN RH3;
 617:  ejy0-A  3.4  5.2  106   585    9   DROME:AF-Q9V3M9-F1 TEKTIN;
 618:  ei4m-A  3.4 11.6  119  2028    7   DROME:AF-A0A0B4JCZ8-F1 MISSING-IN-METASTASIS, ISOFORM F;
 619:  edj4-A  3.4 10.9  134   387    4   DROME:AF-Q8INH8-F1 UNCHARACTERIZED PROTEIN, ISOFORM C;
 620:  efra-A  3.4  8.4  109   448    3   DROME:AF-Q9Y124-F1 BCDNA.GH08385;
 621:  ejai-A  3.4  6.0  120   707    4   DROME:AF-Q9Y136-F1 NEPRILYSIN-LIKE 21;
 622:  ejff-A  3.4  9.1  165   359    5   DROME:AF-Q7PLK1-F1 MIP30541P;
 623:  egrg-A  3.4 19.4  105   611    1   DROME:AF-Q9VCM4-F1 IONOTROPIC RECEPTOR 94E;
 624:  egvi-A  3.4  6.3  100   615    3   DROME:AF-Q9VZ84-F1 GH01279P;
 625:  ekp1-A  3.4  4.9   69   868    4   DROME:AF-Q9VIY5-F1 UNCHARACTERIZED PROTEIN;
 626:  edkc-A  3.4  5.4  147   341    7   DROME:AF-Q8SWW2-F1 CG13189 PROTEIN;
 627:  ek88-A  3.4  7.5  143   463    6   DROME:AF-Q9VA86-F1 RE19971P;
 628:  edr7-A  3.4  7.3   71   346    7   DROME:AF-Q9VSH0-F1 IP12463P;
 629:  ejs0-A  3.4  5.0  113   238    6   DROME:AF-Q9VS07-F1 AT01876P;
 630:  ehiq-A  3.4  7.1   88  1574    7   DROME:AF-Q7KQM6-F1 GIGYF FAMILY PROTEIN GYF;
 631:  ehjt-A  3.4 24.8   89  1310    8   DROME:AF-A8DZ19-F1 RHO-TYPE GUANINE NUCLEOTIDE EXCHANGE FACTOR, ISOF
 632:  ecy0-A  3.4  8.8  114   822    3   DROME:AF-Q9VI82-F1 NUCLEOLAR COMPLEX PROTEIN 3 HOMOLOG;
 633:  efvo-A  3.4  9.7  103   228   11   DROME:AF-Q9W0M4-F1 ENDOPLASMIC RETICULUM TRANSMEMBRANE PROTEIN;
 634:  efbh-A  3.4  5.9   83   500    5   DROME:AF-Q9W373-F1 SET AND MYND DOMAIN CONTAINING, ARTHROPOD-SPECIFI
 635:  efhy-A  3.4  7.3   86   431   15   DROME:AF-Q9VCI3-F1 LIPID STORAGE DROPLETS SURFACE-BINDING PROTEIN 1;
 636:  ehd4-A  3.4  6.8   86   269    5   DROME:AF-Q9VXB1-F1 FI24303P1;
 637:  ekgw-A  3.4  9.3   64   203    6   DROME:AF-P36241-F1 60S RIBOSOMAL PROTEIN L19;
 638:  ee9i-A  3.4 11.2  110   784    5   DROME:AF-P46867-F1 KINESIN-LIKE PROTEIN KLP68D;
 639:  eelw-A  3.4  5.4   93   477    8   DROME:AF-Q9VMQ5-F1 UBIQUINONE BIOSYNTHESIS MONOOXYGENASE COQ6, MITOC
 640:  elm5-A  3.4 16.6  108   665    3   DROME:AF-Q24278-F1 CYCLIC NUCLEOTIDE-GATED CATION CHANNEL SUBUNIT A;
 641:  eftc-A  3.4  5.7   75   127    7   DROME:AF-Q9VZ87-F1 UNCHARACTERIZED PROTEIN;
 642:  eeq1-A  3.4  8.8   96  1240    5   DROME:AF-Q8T626-F1 PROTEIN DISKS LOST;
 643:  ehse-A  3.4 21.0   91   448   13   DROME:AF-Q9VB28-F1 DYNEIN REGULATORY COMPLEX PROTEIN 9;
 644:  ejse-A  3.4  6.5  108   169    8   DROME:AF-Q9VDI6-F1 GM10285P;
 645:  efb4-A  3.4  5.7  121   154    7   DROME:AF-M9MSL9-F1 UNCHARACTERIZED PROTEIN;
 646:  eghn-A  3.4  8.9  100   724   11   DROME:AF-Q9VWG5-F1 NRF DOMAIN-CONTAINING PROTEIN;
 647:  ejxk-A  3.4 15.6  115   834    6   DROME:AF-M9PI57-F1 NANCHUNG, ISOFORM B;
 648:  ejf8-A  3.4 16.4  116   994    6   DROME:AF-P35875-F1 POLY  POLYMERASE;
 649:  eflt-A  3.4 10.3  144   662    8   DROME:AF-Q9VMQ8-F1 VACUOLAR PROTEIN SORTING-ASSOCIATED PROTEIN 52 HO
 650:  ei59-A  3.4  7.3   81   176    5   DROME:AF-Q9VUE3-F1 IP04153P;
 651:  egit-A  3.4  5.1   92   230    2   DROME:AF-Q9VAK2-F1 UNCHARACTERIZED PROTEIN, ISOFORM A;
 652:  egp6-A  3.4  9.1  117   562    4   DROME:AF-Q9VQI2-F1 LD08641P;
 653:  ejqh-A  3.4  4.9  113   263    5   DROME:AF-Q9I7W3-F1 UNCHARACTERIZED PROTEIN;
 654:  eeor-A  3.4  6.6  128   511   10   DROME:AF-P41596-F1 DOPAMINE RECEPTOR 1;
 655:  ekf2-A  3.4  7.7   80   337   14   DROME:AF-Q9VU69-F1 ENKURIN DOMAIN-CONTAINING PROTEIN;
 656:  ehzn-A  3.4 15.6   94   225    5   DROME:AF-Q8MTA6-F1 AT13932P;
 657:  ee8i-A  3.4  4.2   99   169   10   DROME:AF-Q9VEF6-F1 PASIFLORA 1, ISOFORM A;
 658:  emfw-A  3.4 21.1   90   639    6   DROME:AF-Q8T051-F1 LD28458P;
 659:  ee1q-A  3.4 10.1  123  1626    8   DROME:AF-A1ZBS3-F1 UNCHARACTERIZED PROTEIN;
 660:  eht9-A  3.3  7.2  101  1324    7   DROME:AF-Q9VVF8-F1 UNCHARACTERIZED PROTEIN, ISOFORM A;
 661:  ekcu-A  3.3 23.4  125   568    7   DROME:AF-Q2PDP5-F1 UNCHARACTERIZED PROTEIN, ISOFORM F;
 662:  eftf-A  3.3  5.9  142   299    8   DROME:AF-Q9VBM8-F1 PALMITOYLTRANSFERASE;
 663:  edeh-A  3.3 11.3  100   495    5   DROME:AF-A0A0B4KH28-F1 SYNDAPIN, ISOFORM C;
 664:  eigy-A  3.3  5.5   74  1657    3   DROME:AF-Q9VU76-F1 COMBOVER, ISOFORM A;
 665:  ejez-A  3.3  8.2   88   922    5   DROME:AF-Q9W1T9-F1 TPR_REGION DOMAIN-CONTAINING PROTEIN;
 666:  ec3q-A  3.3  9.3  130   985    6   DROME:AF-Q9W484-F1 REGULATOR OF TELOMERE ELONGATION HELICASE 1 HOMOL
 667:  ekva-A  3.3 12.1   94   116    4   DROME:AF-Q8MKK8-F1 GEO07755P1;
 668:  eiss-A  3.3  6.3  154   676   10   DROME:AF-Q9VXD9-F1 PROBABLE G-PROTEIN COUPLED RECEPTOR MTH-LIKE 1;
 669:  egyx-A  3.3  4.4  117  1451    7   DROME:AF-A8DZ26-F1 CATION-TRANSPORTING ATPASE;
 670:  ei70-A  3.3  3.6   56   638   11   DROME:AF-Q9VNX8-F1 EUKARYOTIC TRANSLATION INITIATION FACTOR 2A;
 671:  em4b-A  3.3  8.4  103   491    4   DROME:AF-Q8MSK0-F1 PROCOLLAGEN-PROLINE 4-DIOXYGENASE;
 672:  ectn-A  3.3 11.2   73   213    8   DROME:AF-E1JHX0-F1 MIP29328P;
 673:  emwt-A  3.3  4.4   75   162    8   DROME:AF-Q9VJP9-F1 GEO12025P1;
 674:  egtz-A  3.3  8.5  114   896   11   DROME:AF-P22815-F1 PROTEIN BRIDE OF SEVENLESS;
 675:  egxj-A  3.3  7.4  105   376    4   DROME:AF-P40427-F1 HOMEOBOX PROTEIN EXTRADENTICLE;
 676:  eiyk-A  3.3  6.0  120   367   11   DROME:AF-Q9V427-F1 INNEXIN INX2;
 677:  egdx-A  3.3 13.0   95   899    6   DROME:AF-Q0KIF2-F1 EYE-ENRICHED KAINATE RECEPTOR, ISOFORM B;
 678:  ek17-A  3.3  6.1  107   213    8   DROME:AF-A8JRH4-F1 UNCHARACTERIZED PROTEIN;
 679:  eeux-A  3.3  9.3   87   644    9   DROME:AF-Q9VIA5-F1 IONOTROPIC RECEPTOR 84A;
 680:  efr9-A  3.3  4.9  105   212    6   DROME:AF-Q9VVY1-F1 UNCHARACTERIZED PROTEIN;
 681:  ed67-A  3.3  7.6  126   521    8   DROME:AF-P04755-F1 ACETYLCHOLINE RECEPTOR SUBUNIT BETA-LIKE 1;
 682:  ehgh-A  3.3  6.5   90   376    3   DROME:AF-Q9VSB9-F1 TRANSMEMBRANE PROTEIN 43 HOMOLOG;
 683:  ei72-A  3.3 17.4  122   390   12   DROME:AF-Q8SYD9-F1 ENDOPHILIN-A;
 684:  ehpq-A  3.3 13.9  119   574    4   DROME:AF-Q9VHB5-F1 SD10846P;
 685:  eltl-A  3.3  6.6  108   975    7   DROME:AF-Q8IRA1-F1 GAMMA-TUBULIN COMPLEX COMPONENT;
 686:  ei0i-A  3.3 10.0  108   447    6   DROME:AF-Q9VRE6-F1 GH12419P1;
 687:  eexh-A  3.3  6.9  103   583    5   DROME:AF-P54360-F1 EXTRACELLULAR SERINE/THREONINE PROTEIN KINASE FOU
 688:  ehhz-A  3.3 20.0  156   520    9   DROME:AF-Q9VGH1-F1 CYTOCHROME P450 315A1, MITOCHONDRIAL;
 689:  emw2-A  3.3 24.1  112   890    3   DROME:AF-Q9V435-F1 YURI GAGARIN, ISOFORM B;
 690:  egw9-A  3.3  8.0  154   521    8   DROME:AF-Q9W189-F1 FI22604P1;
 691:  ede2-A  3.3  7.6  114   274    7   DROME:AF-Q9VIK5-F1 RE60872P;
 692:  emv9-A  3.3 10.1  109  1670   12   DROME:AF-A1ZAJ2-F1 KINESIN-LIKE PROTEIN UNC-104;
 693:  emr4-A  3.3 18.1  113   249    6   DROME:AF-Q9NEF6-F1 PROBABLE V-TYPE PROTON ATPASE SUBUNIT D 2;
 694:  efey-A  3.3 11.7   97   256    5   DROME:AF-Q9VBI3-F1 RH72336P;
 695:  ehs0-A  3.3  9.4   96  1150    7   DROME:AF-Q7K0X3-F1 CTR9, ISOFORM A;
 696:  egq5-A  3.3 21.8  132   244    5   DROME:AF-Q9VFJ1-F1 LD29276P;
 697:  ef1f-A  3.2  8.9  116   363    5   DROME:AF-Q7KTW4-F1 RE38102P;
 698:  eh68-A  3.2  6.8  104   601    4   DROME:AF-Q24142-F1 NUCLEAR HORMONE RECEPTOR HR78;
 699:  ef9q-A  3.2  7.2   79   288   11   DROME:AF-Q94913-F1 RHYTHMICALLY EXPRESSED GENE 5 PROTEIN;
 700:  egm6-A  3.2  5.9  102   361    6   DROME:AF-Q9VMU2-F1 UNCHARACTERIZED PROTEIN, ISOFORM A;
 701:  ehef-A  3.2  9.8  127   496    2   DROME:AF-Q7KTZ2-F1 PI3K21B, ISOFORM B;
 702:  ekii-A  3.2  9.7  121   904   10   DROME:AF-A1ZBF7-F1 V-TYPE PROTON ATPASE SUBUNIT A;
 703:  ecw7-A  3.2  8.7  112   581    6   DROME:AF-Q9VVD3-F1 LD31138P;
 704:  elqk-A  3.2  9.4   78   587   13   DROME:AF-Q9VAJ6-F1 PICKPOCKET 20, ISOFORM A;
 705:  efcg-A  3.2 26.6   92   884   15   DROME:AF-Q9VB71-F1 UNCHARACTERIZED PROTEIN;
 706:  eggw-A  3.2 12.6  131   438    8   DROME:AF-Q9V3W6-F1 INNEXIN INX7;
 707:  eevf-A  3.2 12.1   87   198   13   DROME:AF-Q9W1R8-F1 PROTEIN TEX261;
 708:  eiho-A  3.2  6.0  143  1077    6   DROME:AF-A0A0B4LGD3-F1 KAZACHOC, ISOFORM G;
 709:  emyo-A  3.2  8.2  101   153    9   DROME:AF-A0A0B4LG35-F1 UNCHARACTERIZED PROTEIN;
 710:  edt8-A  3.2  4.6  120   233    8   DROME:AF-Q9VCF1-F1 GH22341P;
 711:  em39-A  3.2  5.0  115   417    8   DROME:AF-Q9VRY6-F1 IST1 HOMOLOG;
 712:  eeuu-A  3.2  9.6   99   266    8   DROME:AF-Q9W3Y8-F1 UNCHARACTERIZED PROTEIN, ISOFORM A;
 713:  ehai-A  3.2 21.0  111   902    7   DROME:AF-Q9TVI0-F1 FI23915P1;
 714:  ecyv-A  3.2  6.2  122   637    4   DROME:AF-Q9VUW9-F1 PALMITOYLTRANSFERASE HIP14;
 715:  emmy-A  3.2 12.7  135  2559   10   DROME:AF-A1ZAN6-F1 RHO GUANINE NUCLEOTIDE EXCHANGE FACTOR 2, ISOFORM
 716:  elzu-A  3.2  4.2   90   614    9   DROME:AF-Q9W3P8-F1 IONOTROPIC RECEPTOR 7A;
 717:  ejth-A  3.2  7.2  126   401    2   DROME:AF-Q9VME1-F1 FI01864P;
 718:  eimz-A  3.2 11.4   96  1001    8   DROME:AF-Q94526-F1 OPEN RECTIFIER POTASSIUM CHANNEL PROTEIN 1;
 719:  ekv3-A  3.2  5.0   88   605    2   DROME:AF-B7Z069-F1 IONOTROPIC RECEPTOR 75B;
 720:  eeez-A  3.2  6.1  131   300   10   DROME:AF-Q9I7L7-F1 PALMITOYLTRANSFERASE;
 721:  emwy-A  3.2  7.6  128   288    6   DROME:AF-Q8IQN9-F1 PALMITOYLTRANSFERASE;
 722:  elvb-A  3.2 11.1   92   984    3   DROME:AF-M9MRJ1-F1 UNCHARACTERIZED PROTEIN, ISOFORM F;
 723:  eejz-A  3.2  6.5  104   841   12   DROME:AF-Q9V3Q9-F1 IP03705P;
 724:  eh63-A  3.2  9.1   98   273    5   DROME:AF-A0A0B4LHK8-F1 UNCHARACTERIZED PROTEIN, ISOFORM D;
 725:  eeyw-A  3.2  6.1   80   117    8   DROME:AF-Q9VZ99-F1 UNCHARACTERIZED PROTEIN;
 726:  ef83-A  3.2 11.5  115   503    6   DROME:AF-Q9W3X5-F1 FUMARATE HYDRATASE;
 727:  emvv-A  3.2  7.4  123   276    5   DROME:AF-Q9VBM6-F1 PALMITOYLTRANSFERASE;
 728:  el89-A  3.2  7.2   84   508    6   DROME:AF-P20153-F1 PROTEIN ULTRASPIRACLE;
 729:  ed62-A  3.2  7.9  159   471    7   DROME:AF-Q8IQF3-F1 AA_TRANS DOMAIN-CONTAINING PROTEIN;
 730:  ed4c-A  3.2  5.8   78   920    3   DROME:AF-Q9VPB7-F1 FI17508P1;
 731:  ejh6-A  3.2 10.8  108   252    6   DROME:AF-A0A0B4LGC2-F1 CATION_ATPASE_N DOMAIN-CONTAINING PROTEIN;
 732:  ehvx-A  3.2  8.0   89   273    6   DROME:AF-M9PEG2-F1 UNCHARACTERIZED PROTEIN, ISOFORM C;
 733:  ejru-A  3.2 10.1  129   681    5   DROME:AF-Q9VAS4-F1 LP22773P;
 734:  efsn-A  3.2  3.4   79   168    5   DROME:AF-Q9VW61-F1 MIP13743P;
 735:  eenl-A  3.2  8.3   80   214   11   DROME:AF-Q9VTZ2-F1 IP07673P;
 736:  ekty-A  3.2  9.6   79   686    4   DROME:AF-P29845-F1 HEAT SHOCK 70 KDA PROTEIN COGNATE 5;
 737:  eihv-A  3.2  3.3   57   106    4   DROME:AF-A0A0B4K877-F1 UNCHARACTERIZED PROTEIN;
 738:  ej7q-A  3.2  5.1  125   458    6   DROME:AF-Q9VQQ6-F1 FI18122P1;
 739:  elcc-A  3.2 11.7   87   504    9   DROME:AF-Q9VME8-F1 PICKPOCKET 14;
 740:  ef4w-A  3.2 27.9  112   755    6   DROME:AF-Q9VC61-F1 PROTEIN CREBRF HOMOLOG;
 741:  eftv-A  3.2 12.6  114   743    6   DROME:AF-Q9W0C5-F1 ATP BINDING CASSETTE SUBFAMILY B MEMBER 7, ISOFOR
 742:  ekoi-A  3.1  4.5  134  1163    7   DROME:AF-P48423-F1 GTPASE-ACTIVATING PROTEIN;
 743:  eeni-A  3.1 18.6  116  1200    9   DROME:AF-Q9VXE9-F1 STRUCTURAL MAINTENANCE OF CHROMOSOMES PROTEIN;
 744:  ektz-A  3.1 11.0  104   535    6   DROME:AF-Q9VJB3-F1 UNCHARACTERIZED PROTEIN;
 745:  el54-A  3.1  8.1   95   741    9   DROME:AF-Q7KN90-F1 CYSTEINE--TRNA LIGASE, CYTOPLASMIC;
 746:  ei86-A  3.1 26.2  103  1333    6   DROME:AF-A0A0S0X8W1-F1 COILED-COILS Y;
 747:  ee3a-A  3.1  6.1  131   950    6   DROME:AF-Q9VK59-F1 LD23647P;
 748:  ee5i-A  3.1  7.9   84   205    7   DROME:AF-Q8IRU2-F1 IP04215P;
 749:  edq4-A  3.1  7.9  132   641    5   DROME:AF-Q9I7N9-F1 FI18149P1;
 750:  ei8i-A  3.1  7.9   84   656    4   DROME:AF-P29844-F1 ENDOPLASMIC RETICULUM CHAPERONE BIP;
 751:  edvl-A  3.1  6.9   76   152    9   DROME:AF-O96067-F1 DJTB-LIKE PROTEIN;
 752:  ekb4-A  3.1  9.7  123   623   11   DROME:AF-Q9VBV8-F1 MANNOSYLTRANSFERASE;
 753:  eh49-A  3.1  8.4   74   526    9   DROME:AF-Q9V9Y4-F1 PH-SENSITIVE CHLORIDE CHANNEL 2;
 754:  eid4-A  3.1  7.5  117   614    5   DROME:AF-Q9VWK4-F1 IP12869P;
 755:  elxt-A  3.1 10.8   99   199    7   DROME:AF-Q9VVF2-F1 UNCHARACTERIZED PROTEIN;
 756:  eiyi-A  3.1  3.6   99   219    4   DROME:AF-Q9W0X9-F1 FI21252P1;
 757:  egsn-A  3.1 18.2  112   684    8   DROME:AF-Q8IR46-F1 LD13933P1;
 758:  eh02-A  3.1  7.8  123   316    8   DROME:AF-Q9VVN1-F1 GH19567P;
 759:  el1c-A  3.1 10.4   82   606   10   DROME:AF-Q86LG1-F1 PICKPOCKET PROTEIN 28;
 760:  emxr-A  3.1  6.8   81   525    9   DROME:AF-Q8T5S8-F1 PROCOLLAGEN-PROLINE 4-DIOXYGENASE;
 761:  ekpv-A  3.1  7.0  101   296   12   DROME:AF-Q9VFL9-F1 FI07901P;
 762:  ej82-A  3.1 13.6  109   429    6   DROME:AF-O96880-F1 TRANSCRIPTION INITIATION FACTOR IIE SUBUNIT ALPHA
 763:  ein8-A  3.1  4.1  114   213    8   DROME:AF-Q9VBQ4-F1 GH01257P;
 764:  edxe-A  3.1 22.3  120   561    8   DROME:AF-Q9VZM5-F1 GPI MANNOSYLTRANSFERASE 3;
 765:  efc8-A  3.1  6.4  145   855    7   DROME:AF-Q8MQJ7-F1 NON-SPECIFIC SERINE/THREONINE PROTEIN KINASE;
 766:  em23-A  3.1 12.9  157   710    4   DROME:AF-Q9VF78-F1 CONSERVED OLIGOMERIC GOLGI COMPLEX SUBUNIT 2;
 767:  ej29-A  3.1 25.5   95   352    6   DROME:AF-A1Z6N3-F1 UNCHARACTERIZED PROTEIN;
 768:  ek3f-A  3.1  6.3  104   536   12   DROME:AF-Q9VQ34-F1 GH17801P;
 769:  elsk-A  3.1 13.0  125  1276   10   DROME:AF-A1Z6J2-F1 STEROL REGULATORY ELEMENT-BINDING PROTEIN CLEAVAG
 770:  eefe-A  3.1  8.3  116   652    5   DROME:AF-Q9VW35-F1 SD02261P;
 771:  emwi-A  3.1 10.1   74   507    4   DROME:AF-Q9W0X1-F1 GH15894P;
 772:  ek4i-A  3.1  7.3  112   632    5   DROME:AF-Q9VDR9-F1 UNCHARACTERIZED PROTEIN;
 773:  eep4-A  3.1 22.6  103   716    6   DROME:AF-A0A0B4JCU3-F1 RECEPTOR EXPRESSION ENHANCING PROTEIN A, ISOFO
 774:  ely9-A  3.1  5.3   78   229    4   DROME:AF-Q7JZW3-F1 TETRASPANIN;
 775:  ek61-A  3.1  7.0   92   328    7   DROME:AF-Q9VVV2-F1 ORGANIC SOLUTE TRANSPORTER ALPHA-LIKE PROTEIN;
 776:  ejyz-A  3.1 21.2   98   694    4   DROME:AF-Q9VVX3-F1 FRIZZLED-2;
 777:  ec87-A  3.1  7.0   84    99   10   DROME:AF-Q9VZ91-F1 UNCHARACTERIZED PROTEIN;
 778:  ejwf-A  3.1  7.2   80   174   10   DROME:AF-Q9VHS6-F1 COPPER TRANSPORTER;
 779:  ej93-A  3.1  4.9  121   647    4   DROME:AF-Q9VS45-F1 LD03170P;
 780:  el1a-A  3.1  7.0  112   305   10   DROME:AF-Q9VNU0-F1 RE35159P;
 781:  ejym-A  3.1  6.5  109   432    4   DROME:AF-Q9VK64-F1 UNCHARACTERIZED PROTEIN, ISOFORM A;
 782:  edpd-A  3.1  7.3   67   154    3   DROME:AF-Q9VHB1-F1 MITOCHONDRIAL PYRUVATE CARRIER;
 783:  em0c-A  3.1  8.1  126   511    6   DROME:AF-Q9W3V8-F1 PROBABLE DOLICHYL PYROPHOSPHATE GLC1MAN9GLCNAC2
 784:  emdv-A  3.1  9.0  123   481    6   DROME:AF-Q9VR82-F1 INNEXIN INX6;
 785:  el88-A  3.1  4.9   93   162    8   DROME:AF-Q9VW87-F1 PROTEIN SNAKESKIN;
 786:  egsd-A  3.1  4.9   77   170    6   DROME:AF-Q8T8R7-F1 AT31812P;
 787:  ef5p-A  3.1 12.8  118   523   11   DROME:AF-Q9VBR4-F1 COMPLEX I-49KD;
 788:  edkn-A  3.1  9.4  121   245    7   DROME:AF-Q9VKD2-F1 VERY-LONG-CHAIN (3R)-3-HYDROXYACYL-COA DEHYDRATAS
 789:  ehyd-A  3.1  5.1  102   442    7   DROME:AF-P22745-F1 PROTEIN BAG-OF-MARBLES;
 790:  ehc3-A  3.1  6.1  119   810    8   DROME:AF-Q7YU24-F1 TRANSMEMBRANE GTPASE MARF;
 791:  emer-A  3.1  6.2   80   271    3   DROME:AF-Q8T3V6-F1 AT29239P;
 792:  ei9i-A  3.1  8.6   81   170   10   DROME:AF-A0A0B4K7P2-F1 UNCHARACTERIZED PROTEIN;
 793:  edll-A  3.1  8.5  114   496    9   DROME:AF-Q08832-F1 GAMMA-AMINOBUTYRIC ACID RECEPTOR SUBUNIT BETA-LIK
 794:  eioy-A  3.1  9.5   95   573    2   DROME:AF-Q9VME9-F1 PICKPOCKET 7;
 795:  edds-A  3.1 13.0  121  1247    4   DROME:AF-Q9VX80-F1 KINESIN-LIKE PROTEIN UNC-104;
 796:  ejge-A  3.1 16.5   96   594    3   DROME:AF-Q9VVK8-F1 RNA HELICASE;
 797:  ejvm-A  3.1 21.3  108   897    7   DROME:AF-Q0KI42-F1 FI04462P;
 798:  eekq-A  3.1  7.5  108  1292    6   DROME:AF-Q7KT22-F1 UNCHARACTERIZED PROTEIN;
 799:  ejj9-A  3.0  4.4  125   381    6   DROME:AF-Q9VB73-F1 PALMITOYLTRANSFERASE;
 800:  ek26-A  3.0  4.0   73   254    1   DROME:AF-Q9VCH9-F1 LD07883P;
 801:  ekrh-A  3.0  8.4   89   431    8   DROME:AF-Q9VJI4-F1 PICKPOCKET 17, ISOFORM A;
 802:  egs8-A  3.0 12.2  103  2066    6   DROME:AF-A0A0B4K765-F1 SIN3A, ISOFORM G;
 803:  eg9r-A  3.0  9.6  118   372   13   DROME:AF-P33085-F1 INNEXIN SHAKING-B;
 804:  ejbq-A  3.0 15.7   71   160    6   DROME:AF-E1JJ84-F1 SEMINAL FLUID PROTEIN 84E;
 805:  ej5d-A  3.0 24.0   89  1833    9   DROME:AF-Q9VUH6-F1 MYOPIC;
 806:  elpb-A  3.0  9.8  110   223    5   DROME:AF-Q9VLM7-F1 UT01133P;
 807:  el55-A  3.0  6.6  109   255    8   DROME:AF-Q9VPT7-F1 POST-GPI ATTACHMENT TO PROTEINS FACTOR 2;
 808:  ege1-A  3.0  4.2   77   289    4   DROME:AF-Q9XYW6-F1 CARBOXY TERMINUS OF HSP70-INTERACTING PROTEIN;
 809:  egul-A  3.0  6.3  110   218   11   DROME:AF-Q7JWP5-F1 TETRASPANIN;
 810:  eguf-A  3.0 13.8  120  1100    6   DROME:AF-Q9VCC9-F1 LD23779P;
 811:  em0s-A  3.0 21.9  140   960    4   DROME:AF-Q7K4L9-F1 LD33689P;
 812:  efya-A  3.0  5.0  144   457    7   DROME:AF-Q9VTD5-F1 AA_TRANS DOMAIN-CONTAINING PROTEIN;
 813:  eh3z-A  3.0  8.4  101   976   10   DROME:AF-P91685-F1 METABOTROPIC GLUTAMATE RECEPTOR;
 814:  efus-A  3.0 14.6   95   578    9   DROME:AF-Q9VQS7-F1 PROTEIN SISTER OF ODD AND BOWEL;
 815:  eewz-A  3.0  2.8   73   103   10   DROME:AF-E1JIX4-F1 UNCHARACTERIZED PROTEIN;
 816:  eec4-A  3.0  4.4   79   365    5   DROME:AF-Q9VDL7-F1 DEPHOSPHOCOENZYME A CARRIER, ISOFORM A;
 817:  ej98-A  3.0 11.3   68   138   12   DROME:AF-Q9VDH4-F1 PROTEIN TURANDOT B;
 818:  ef3c-A  3.0  9.6  125   245    6   DROME:AF-Q9V3P3-F1 LD45860P;
 819:  ed4n-A  3.0 10.1  134   686    6   DROME:AF-Q9VCU1-F1 FI07649P;
 820:  emln-A  3.0  5.6   98   941    9   DROME:AF-Q9VIU5-F1 GH24474P;
 821:  efc2-A  3.0 13.3  106  1199    4   DROME:AF-A1Z8R2-F1 DNA HELICASE;
 822:  em5f-A  3.0  8.3   73   832    4   DROME:AF-Q9V4M2-F1 PROTEIN WECH;
 823:  elum-A  3.0 15.3  102   832    4   DROME:AF-A1Z8W1-F1 SALTO, ISOFORM A;
 824:  egun-A  3.0  5.6  116  1906    6   DROME:AF-Q9VZX7-F1 AUTOPHAGY-RELATED 2, ISOFORM A;
 825:  efgl-A  3.0  7.1  114   590    4   DROME:AF-Q9VVT2-F1 PROTEIN I'M NOT DEAD YET;
 826:  emua-A  3.0 12.8  105   562    9   DROME:AF-Q7KSD8-F1 TRANSCRIPTIONAL ADAPTER 2A;
 827:  ek1m-A  3.0 10.7  109  2019    6   DROME:AF-Q9W0D3-F1 GH15728P;
 828:  eki0-A  3.0 10.1   87  2053    5   DROME:AF-Q9W1C5-F1 INTEGRATOR COMPLEX SUBUNIT 1;
 829:  ehvv-A  3.0  5.0   87  1033    5   DROME:AF-Q9VV61-F1 TR-TYPE G DOMAIN-CONTAINING PROTEIN;
 830:  ehvd-A  3.0 10.1   98   312   11   DROME:AF-Q9VUN9-F1 FI09629P;
 831:  ej9m-A  3.0  6.0  114  1560    6   DROME:AF-Q9VFD3-F1 UNCHARACTERIZED PROTEIN, ISOFORM B;
 832:  efjm-A  3.0  6.4   88  1498    7   DROME:AF-M9PDR0-F1 THIOESTER-CONTAINING PROTEIN 4, ISOFORM C;
 833:  ehig-A  3.0  4.9   76   228    9   DROME:AF-Q8IQP0-F1 AT13484P;
 834:  ei8w-A  3.0 16.1  101   568    3   DROME:AF-P23792-F1 PROTEIN DISCONNECTED;
 835:  elpm-A  3.0  8.6  141   389    4   DROME:AF-Q9V3G7-F1 26S PROTEASOME NON-ATPASE REGULATORY SUBUNIT 6;
 836:  edlq-A  3.0  5.7  107   992    6   DROME:AF-Q9VBX1-F1 NUCLEAR EXPORT MEDIATOR FACTOR NEMF HOMOLOG;
 837:  ei0l-A  3.0 11.7  107   203    1   DROME:AF-Q95SH2-F1 CHARGED MULTIVESICULAR BODY PROTEIN 1, ISOFORM A;
 838:  ed87-A  3.0  4.8  125   183   10   DROME:AF-Q8IRN4-F1 UNCHARACTERIZED PROTEIN;
 839:  edaa-A  3.0  6.6   75   518    7   DROME:AF-P54352-F1 ETHANOLAMINE KINASE;
 840:  el53-A  3.0 16.2   87   853    3   DROME:AF-Q9VDH5-F1 KAINATE-TYPE IONOTROPIC GLUTAMATE RECEPTOR SUBUNI
 841:  eeky-A  3.0  9.0  113   509    7   DROME:AF-Q9VVH4-F1 IP12572P;
 842:  ehgw-A  3.0  7.9   74   606    7   DROME:AF-P25123-F1 GAMMA-AMINOBUTYRIC ACID RECEPTOR SUBUNIT BETA;
 843:  ei58-A  3.0  7.0  125  1518    6   DROME:AF-Q9W539-F1 HORMONE RECEPTOR 4;
 844:  ejz8-A  3.0 11.3  123   351    7   DROME:AF-Q9U6B8-F1 CALCIUM RELEASE-ACTIVATED CALCIUM CHANNEL PROTEIN
 845:  edtj-A  3.0  6.3   75   598    4   DROME:AF-Q9VWA6-F1 CILIA- AND FLAGELLA-ASSOCIATED PROTEIN 157;
 846:  ee7q-A  3.0  6.3  137   367    5   DROME:AF-Q9VRX6-F1 INNEXIN INX4;
 847:  ed2b-A  3.0 11.3   83   537    4   DROME:AF-Q9VA64-F1 PROCOLLAGEN-PROLINE 4-DIOXYGENASE;
 848:  efcp-A  3.0  6.0  166   591    7   DROME:AF-Q8SYP8-F1 RE47911P;
 849:  efco-A  3.0  6.5  140   677    5   DROME:AF-Q9W3U0-F1 ACYL-COENZYME A OXIDASE;
 850:  eitv-A  3.0  3.6   91   177    5   DROME:AF-Q9VZ71-F1 RE01453P;
 851:  ecty-A  3.0 15.7   94   709    5   DROME:AF-Q9VWV5-F1 UNCHARACTERIZED PROTEIN, ISOFORM G;
 852:  elv7-A  3.0  8.5   87   282    9   DROME:AF-Q86BI6-F1 UNCHARACTERIZED PROTEIN, ISOFORM B;
 853:  ejef-A  3.0 11.8   75   136    5   DROME:AF-A0A0B4KEI1-F1 UNCHARACTERIZED PROTEIN, ISOFORM C;
 854:  el5t-A  3.0 15.3   89  1175    4   DROME:AF-Q9VCE7-F1 KRUEPPEL TARGET AT 95D, ISOFORM A;
 855:  edpp-A  3.0 11.3   88  1233    5   DROME:AF-Q6NNB2-F1 LP07472P;
 856:  els5-A  3.0 12.2  104   306    6   DROME:AF-Q9VAD4-F1 EIF-2B GDP-GTP EXCHANGE FACTOR SUBUNIT ALPHA;
 857:  elgg-A  3.0  4.6  131  1549    8   DROME:AF-Q7KTC0-F1 MULTIDRUG-RESISTANCE LIKE PROTEIN 1, ISOFORM I;
 858:  eh9y-A  3.0  5.6  106   501    3   DROME:AF-Q9VUM1-F1 PRE-MRNA-PROCESSING FACTOR 31;
 859:  egz9-A  2.9  5.2  115   517   10   DROME:AF-Q9V817-F1 PROBABLE G-PROTEIN COUPLED RECEPTOR MTH-LIKE 4;
 860:  efk5-A  2.9  7.7  108   230    8   DROME:AF-Q960K3-F1 LD47387P;
 861:  edx4-A  2.9  5.1   82   947    2   DROME:AF-E9NA96-F1 IONOTROPIC RECEPTOR 25A;
 862:  eikd-A  2.9  6.4  134  1013    5   DROME:AF-P82295-F1 PROMININ-LIKE PROTEIN;
 863:  ee4b-A  2.9 13.2   87   225    6   DROME:AF-O77424-F1 EG:114D9.1 PROTEIN;
 864:  eg4u-A  2.9  5.6  120   523    3   DROME:AF-Q7KTF8-F1 NICOTINIC ACETYLCHOLINE RECEPTOR ALPHA6, ISOFORM
 865:  emem-A  2.9  5.4  130   341    5   DROME:AF-P03896-F1 NADH-UBIQUINONE OXIDOREDUCTASE CHAIN 2;
 866:  eeoq-A  2.9  8.3  110   253    6   DROME:AF-A1ZB21-F1 DUF725 DOMAIN-CONTAINING PROTEIN;
 867:  ekcx-A  2.9  4.4  124   284    7   DROME:AF-Q0IGS7-F1 PALMITOYLTRANSFERASE;
 868:  eijf-A  2.9 10.5  114   610    6   DROME:AF-D0IQA3-F1 MIP06971P;
 869:  ee5m-A  2.9 10.4  123   881    5   DROME:AF-Q7JR83-F1 HORMONE-SENSITIVE LIPASE, ISOFORM A;
 870:  emva-A  2.9 13.0   92   485    7   DROME:AF-Q7K7B0-F1 EG:EG0003.4 PROTEIN;
 871:  ej4v-A  2.9  5.2  105   484    7   DROME:AF-Q8IPD2-F1 FUMARATE HYDRATASE;
 872:  elyq-A  2.9  5.3   96   223    2   DROME:AF-Q9VN02-F1 GH14561P;
 873:  elz1-A  2.9  7.3   99   337    5   DROME:AF-Q9VHT4-F1 GDP-FUCOSE TRANSPORTER 1;
 874:  ejbh-A  2.9  9.3  107   599    8   DROME:AF-Q9VFW6-F1 PYROKININ 2 RECEPTOR 2, ISOFORM A;
 875:  elab-A  2.9 17.0  105  1041    7   DROME:AF-Q9VQK0-F1 UPF0518 PROTEIN CG3558;
 876:  ehut-A  2.9  9.4   93   553    4   DROME:AF-Q9VN45-F1 PROTEIN SPARTIN;
 877:  ee97-A  2.9  9.4   88   532    5   DROME:AF-P83118-F1 PROBABLE G-PROTEIN COUPLED RECEPTOR MTH-LIKE 11;
 878:  eect-A  2.9 18.3  119  2189    6   DROME:AF-Q9VKI0-F1 CENP-META, ISOFORM C;
 879:  ef8l-A  2.9  5.3   70    85    7   DROME:AF-Q9VZE9-F1 V-TYPE PROTON ATPASE SUBUNIT;
 880:  ek6p-A  2.9  8.0  107   572    6   DROME:AF-Q7KT81-F1 UNCHARACTERIZED PROTEIN;
 881:  el2k-A  2.9 16.6   91  1174    4   DROME:AF-Q9VTE6-F1 IP14658P;
 882:  ehuv-A  2.9  7.2  135   233    7   DROME:AF-Q8IMF1-F1 IP08088P;
 883:  edt0-A  2.9 13.0   91  1264    5   DROME:AF-P52172-F1 BOX A-BINDING FACTOR;
 884:  eeo0-A  2.9  5.0  128   565    4   DROME:AF-Q9NCC3-F1 SORTING NEXIN;
 885:  ef14-A  2.9 13.1   70   256    4   DROME:AF-Q9VN95-F1 ENOLASE-PHOSPHATASE E1;
 886:  ed48-A  2.9  8.0   74  1447    7   DROME:AF-P15348-F1 DNA TOPOISOMERASE 2;
 887:  eixj-A  2.9  8.4  117   730   10   DROME:AF-Q7JUN3-F1 ATP-BINDING CASSETTE SUB-FAMILY D MEMBER;
 888:  elky-A  2.9 19.4  107   587    7   DROME:AF-Q9W2Z8-F1 UNCHARACTERIZED PROTEIN, ISOFORM C;
 889:  ejgi-A  2.9 11.3   99   341    7   DROME:AF-Q9VGQ6-F1 LD25880P;
 890:  emm5-A  2.9  6.5  141   831    5   DROME:AF-Q8SY25-F1 RE05944P;
 891:  el5g-A  2.9 11.8  161  1579    6   DROME:AF-Q9VSE6-F1 DNA HELICASE;
 892:  eiza-A  2.9 10.1  116  1280   11   DROME:AF-Q9VY47-F1 PHOSPHATIDYLINOSITOL-3,4-BISPHOSPHATE 4-PHOSPHATA
 893:  eipb-A  2.9  4.7   72  1058    1   DROME:AF-Q9V433-F1 DNA HELICASE;
 894:  el7j-A  2.9 15.0  136   379    6   DROME:AF-P20351-F1 TRYPTOPHAN 2,3-DIOXYGENASE;
 895:  efg0-A  2.9  8.2   66   620    5   DROME:AF-Q8SWR2-F1 BICAUDAL D-RELATED PROTEIN HOMOLOG;
 896:  ei1j-A  2.9  5.6   76   425    7   DROME:AF-A8DYP1-F1 PICKPOCKET 29, ISOFORM D;
 897:  efdi-A  2.9 16.9  105   615    3   DROME:AF-Q10714-F1 ANGIOTENSIN-CONVERTING ENZYME;
 898:  ei3q-A  2.9 10.4   93   123    5   DROME:AF-Q9W499-F1 60S RIBOSOMAL PROTEIN L35;
 899:  ef5y-A  2.9  6.5   98   142   11   DROME:AF-A1Z998-F1 IP17185P2;
 900:  ef6p-A  2.9 19.8   85   320    6   DROME:AF-Q7KPG8-F1 CDK-ACTIVATING KINASE ASSEMBLY FACTOR MAT1;
 901:  egmn-A  2.9  4.0   69   365    4   DROME:AF-Q9VQ37-F1 MITOCHONDRIAL CARRIER PROTEIN RIM2;
 902:  ei3z-A  2.9 10.2  136   436    9   DROME:AF-Q9VRE4-F1 LD23009P;
 903:  elrt-A  2.9 22.0  110   975    7   DROME:AF-Q9VYT7-F1 UNCHARACTERIZED PROTEIN;
 904:  egp8-A  2.9  6.5  128  2263    7   DROME:AF-Q7KVD1-F1 TRIO, ISOFORM A;
 905:  eltg-A  2.9  9.4  107   245    9   DROME:AF-Q9VSH3-F1 BAX INHIBITOR 1;
 906:  eeud-A  2.9  4.9  115   347    7   DROME:AF-Q9VT39-F1 DUF4477 DOMAIN-CONTAINING PROTEIN;
 907:  ej2u-A  2.9 14.3  116  1346    8   DROME:AF-B7Z0D3-F1 BCL2-ASSOCIATED ATHANOGENE 6;
 908:  ef2b-A  2.9  9.3   82   191    7   DROME:AF-Q4V5L1-F1 IP07030P;
 909:  egts-A  2.9  6.5  133   581   10   DROME:AF-Q9VWE5-F1 IP19862P;
 910:  egad-A  2.9  6.1  129  1469    2   DROME:AF-E3CTN7-F1 RE13835P;
 911:  elgf-A  2.9  7.2  105   297    9   DROME:AF-Q9W412-F1 GH18658P;
 912:  eg8t-A  2.9  6.7   93   304    6   DROME:AF-Q95T08-F1 LD29354P;
 913:  emah-A  2.9 12.9  112   738    7   DROME:AF-Q9W366-F1 RE59932P;
 914:  ek65-A  2.9  4.4   62   138    8   DROME:AF-Q6NN09-F1 ATPASE PROTEIN 9;
 915:  ekcn-A  2.9  9.6  124   258    2   DROME:AF-Q9VHF5-F1 LD42595P;
 916:  emwb-A  2.9 12.0   78  1173   12   DROME:AF-Q9VME5-F1 SLOW AS MOLASSES, ISOFORM B;
 917:  ej1i-A  2.9 16.8  150   604    5   DROME:AF-Q9VSS2-F1 SIGNAL RECOGNITION PARTICLE SUBUNIT SRP68;
 918:  eh8v-A  2.9  4.5  147   460    8   DROME:AF-Q4V5R4-F1 GLUTAMATE TRANSPORTER POLYPHEMUS;
 919:  elsr-A  2.9  4.9  133   393    5   DROME:AF-P48592-F1 RIBONUCLEOSIDE-DIPHOSPHATE REDUCTASE SUBUNIT M2;
 920:  edpu-A  2.9  8.0  104  1304   10   DROME:AF-Q9VNC9-F1 LD36006P;
 921:  eimj-A  2.9  5.8  103   195    2   DROME:AF-Q8IN78-F1 MITOCHONDRIAL IMPORT INNER MEMBRANE TRANSLOCASE S
 922:  elwx-A  2.9  9.1   91   370    1   DROME:AF-Q9V3X4-F1 SEIPIN;
 923:  ec83-A  2.9  5.5  116  1318   10   DROME:AF-B7Z150-F1 INACTIVATION NO AFTERPOTENTIAL E, ISOFORM E;
 924:  ed9h-A  2.9 13.0  103   271   10   DROME:AF-P46223-F1 60S RIBOSOMAL PROTEIN L7A;
 925:  egkk-A  2.9 11.4  144  1079    5   DROME:AF-Q9VN30-F1 DHC_N2 DOMAIN-CONTAINING PROTEIN;
 926:  el2q-A  2.9  5.7  115   363    3   DROME:AF-Q8IGV3-F1 RE23632P;
 927:  eexc-A  2.9 10.8   94  1669   11   DROME:AF-Q9W1A8-F1 UNCHARACTERIZED PROTEIN;
 928:  ehev-A  2.9 12.2  167  1167    9   DROME:AF-Q9V9R3-F1 ADENYLATE CYCLASE TYPE 3;
 929:  ek74-A  2.8  8.9  110  1217    5   DROME:AF-Q9VK44-F1 LD24832P;
 930:  eg5s-A  2.8 10.0   94   912    5   DROME:AF-A1ZBD6-F1 MULTIPLE C2 AND TRANSMEMBRANE DOMAIN-CONTAINING P
 931:  ekba-A  2.8 19.6  110   931    6   DROME:AF-Q9VVU6-F1 PRP6 HOMOLOG;
 932:  ejvc-A  2.8 16.8   68   141    6   DROME:AF-A0A0B4K7X0-F1 UNCHARACTERIZED PROTEIN;
 933:  egzc-A  2.8  5.3  129   350    9   DROME:AF-Q7KGH1-F1 FI04477P;
 934:  efxp-A  2.8  5.9  112   612    8   DROME:AF-Q9VXL9-F1 IP12579P;
 935:  eg53-A  2.8  4.2   86   678    9   DROME:AF-Q9VDN3-F1 IONOTROPIC RECEPTOR 92A;
 936:  ecu7-A  2.8 11.7   98   690    6   DROME:AF-Q2MGK5-F1 DUF4201 DOMAIN-CONTAINING PROTEIN;
 937:  ej0u-A  2.8  6.5  150   511    7   DROME:AF-P00399-F1 CYTOCHROME C OXIDASE SUBUNIT 1;
 938:  ecz5-A  2.8 12.0   85   511    7   DROME:AF-Q9VAJ3-F1 PICKPOCKET PROTEIN 19;
 939:  eiio-A  2.8  5.6   78   510    5   DROME:AF-Q9VVN6-F1 PROBABLE CYTOCHROME P450 312A1;
 940:  ej8c-A  2.8  5.6   88  1253    2   DROME:AF-Q01989-F1 MYOSIN HEAVY CHAIN 95F;
 941:  edws-A  2.8 19.0  100  1384    5   DROME:AF-Q8SY33-F1 PROTEIN GAWKY;
 942:  ei9r-A  2.8  6.0   71   616    7   DROME:AF-Q9W1F4-F1 THO COMPLEX SUBUNIT 5;
 943:  ee3n-A  2.8  4.6   59   157    3   DROME:AF-Q9VB09-F1 IP04131P;
 944:  emtm-A  2.8 13.9  122   355    7   DROME:AF-Q9VGQ8-F1 ARFAPTIN;
 945:  ejsm-A  2.8  3.8   92   211    2   DROME:AF-Q9VAK3-F1 RE47447P;
 946:  ej21-A  2.8  7.9  121   426    6   DROME:AF-Q9VGI0-F1 HISTAMINE-GATED CHLORIDE CHANNEL SUBUNIT 1;
 947:  ei2c-A  2.8  5.0  153   471    5   DROME:AF-Q9VT04-F1 PROTON-COUPLED AMINO ACID TRANSPORTER-LIKE PROTEI
 948:  ee2e-A  2.8  9.5   85   536    8   DROME:AF-Q9VA52-F1 PROCOLLAGEN-PROLINE 4-DIOXYGENASE;
 949:  ekjb-A  2.8 10.4  115  1714   11   DROME:AF-Q9VRG4-F1 ATP BINDING CASSETTE SUBFAMILY A, ISOFORM B;
 950:  eeb9-A  2.8  6.5  113  1354    6   DROME:AF-Q9NFV8-F1 TEP1 PROTEIN;
 951:  ejmx-A  2.8 11.3   96   710    7   DROME:AF-Q9VJN2-F1 UNCHARACTERIZED PROTEIN;
 952:  eif7-A  2.8 14.0   83   324    4   DROME:AF-Q7JR69-F1 CUTICULAR PROTEIN 49AC, ISOFORM C;
 953:  efbo-A  2.8  9.7   88   663    6   DROME:AF-Q9W352-F1 CXXC-TYPE ZINC FINGER PROTEIN 1;
 954:  ehjf-A  2.8  5.1   81   311    9   DROME:AF-Q9VYK7-F1 GAMMA-GLUTAMYLCYCLOTRANSFERASE;
 955:  ekgr-A  2.8  6.7  102   574    6   DROME:AF-O01939-F1 PROTEIN MISATO;
 956:  em6v-A  2.8  9.4   76   299    5   DROME:AF-Q9VGR0-F1 RE47242P;
 957:  eks0-A  2.8 11.7   95  1800   12   DROME:AF-A1Z6Z8-F1 DILUTE CLASS UNCONVENTIONAL MYOSIN, ISOFORM C;
 958:  el8v-A  2.8  5.4   97   142   11   DROME:AF-A2VER2-F1 IP18228P;
 959:  emp6-A  2.8 13.7   94   950    9   DROME:AF-A1Z9E2-F1 PROTEIN LIN-54 HOMOLOG;
 960:  ejhf-A  2.8  6.2  114   246   10   DROME:AF-O77262-F1 EG:22E5.9 PROTEIN;
 961:  emyh-A  2.8 10.2  116   471    5   DROME:AF-M9PIH9-F1 TRANSCRIPTION FACTOR AP-2, ISOFORM D;
 962:  elm4-A  2.8  5.8  120   278    4   DROME:AF-Q9W251-F1 PALMITOYLTRANSFERASE;
 963:  ehdm-A  2.8 11.3  152  1459    9   DROME:AF-Q9V4B6-F1 UNCHARACTERIZED PROTEIN, ISOFORM A;
 964:  eks7-A  2.8 11.4   67   370    3   DROME:AF-Q9VFP0-F1 RH07106P;
 965:  emkx-A  2.8 10.0  156   668    9   DROME:AF-A1YK02-F1 NUCLEAR PORE COMPLEX PROTEIN NUP75;
 966:  elt7-A  2.8  6.9   55   543    7   DROME:AF-A1ZAI3-F1 PUTATIVE FATTY ACYL-COA REDUCTASE CG8303;
 967:  ef2q-A  2.8 10.7   96   551    5   DROME:AF-Q9VDD3-F1 SENSORY NEURON MEMBRANE PROTEIN 1;
 968:  ee1x-A  2.8  6.8  133   456   11   DROME:AF-Q7JV41-F1 CAAX PRENYL PROTEASE;
 969:  ee5e-A  2.8 13.8  108  1330    6   DROME:AF-X2JAX8-F1 NOSTRIN, ISOFORM H;
 970:  eios-A  2.8  8.0  127   539    8   DROME:AF-A0A0S0WNY8-F1 NICOTINIC ACETYLCHOLINE RECEPTOR ALPHA4, ISOFO
 971:  ekej-A  2.8  5.9   88   858    7   DROME:AF-A1ZAX8-F1 HERMANSKY-PUDLAK SYNDROME 4, ISOFORM A;
 972:  ed4d-A  2.8  8.6  105   292   10   DROME:AF-E1JI06-F1 UNCHARACTERIZED PROTEIN;
 973:  eh5m-A  2.8  6.7  106   605    3   DROME:AF-Q7K1T1-F1 LD44824P;
 974:  ec40-A  2.8 21.8  100   716    4   DROME:AF-Q9W191-F1 IONOTROPIC RECEPTOR 60A;
 975:  ek9a-A  2.8 13.0  109   513    8   DROME:AF-Q9VPE3-F1 FI23527P1;
 976:  eg1i-A  2.8 19.0   84  1004    7   DROME:AF-A1ZAW3-F1 FI17823P1;
 977:  edrw-A  2.8  6.8  112   583    8   DROME:AF-Q9W145-F1 STEROIDOGENIC ACUTE REGULATORY PROTEIN-LIKE;
 978:  elzi-A  2.8  6.3  114  2044    7   DROME:AF-B7YZU4-F1 CALMODULIN-BINDING TRANSCRIPTION ACTIVATOR, ISOFO
 979:  eldy-A  2.8  7.0  113   195    3   DROME:AF-Q9VP89-F1 UNCHARACTERIZED PROTEIN, ISOFORM A;
 980:  eh2g-A  2.8  8.0   95   268    2   DROME:AF-A8Y4V5-F1 FI20903P1;
 981:  ek6q-A  2.8 10.9   88   518    5   DROME:AF-Q9VRN2-F1 PROBABLE G-PROTEIN COUPLED RECEPTOR MTH-LIKE 2;
 982:  eg64-A  2.8  6.1  102   707    5   DROME:AF-Q8IQ80-F1 GH06117P;
 983:  ehmo-A  2.8 10.9   97  1503    9   DROME:AF-A1Z9C4-F1 UNCHARACTERIZED PROTEIN;
 984:  em2q-A  2.8  6.3   99   197    7   DROME:AF-Q8IPG8-F1 UNCHARACTERIZED PROTEIN;
 985:  effk-A  2.8 11.1   72   231    4   DROME:AF-Q9VU04-F1 RE60105P;
 986:  ehjp-A  2.8 14.1   71    95    6   DROME:AF-A0A0B4K6X1-F1 UNCHARACTERIZED PROTEIN, ISOFORM A;
 987:  eg3w-A  2.8  7.7   60   160    3   DROME:AF-Q9VKA2-F1 GEO12039P1;
 988:  ekce-A  2.8 11.3  114   541    8   DROME:AF-O02194-F1 PRESENILIN HOMOLOG;
 989:  em6e-A  2.8  5.6   88  2188    7   DROME:AF-Q9VMD9-F1 TIGGRIN;
 990:  ekg8-A  2.8  5.0   83   463    6   DROME:AF-Q9VL60-F1 RE01590P;
 991:  eeuc-A  2.8  6.1   92   563    2   DROME:AF-A8JUR0-F1 UNCHARACTERIZED PROTEIN, ISOFORM C;
 992:  efs8-A  2.8  5.3  123   340    9   DROME:AF-Q9VNT9-F1 FI20175P1;
 993:  elq7-A  2.8 12.0  110   783    5   DROME:AF-A1Z847-F1 UNCHARACTERIZED PROTEIN, ISOFORM B;
 994:  ejqa-A  2.8  8.2  102   751    5   DROME:AF-Q9VEZ5-F1 INHIBITOR OF NUCLEAR FACTOR KAPPA-B KINASE SUBUNI
 995:  ee9m-A  2.7  7.3   98   469    3   DROME:AF-Q9VZP2-F1 FI19868P1;
 996:  el37-A  2.7 10.5   94   862    7   DROME:AF-Q9W4P0-F1 LD22456P;
 997:  ekk7-A  2.7  5.1   93   503    5   DROME:AF-A1ZAI1-F1 DOLICHOL KINASE;
 998:  egsg-A  2.7 10.2   89   191    9   DROME:AF-Q9W4R8-F1 RE03721P;
 999:  el0k-A  2.7  6.0   64   197    3   DROME:AF-Q9W0C7-F1 PROTEIN OPI10 HOMOLOG;
1000:  eh2a-A  2.7  5.0  148   465   10   DROME:AF-Q9VTD7-F1 UNCHARACTERIZED PROTEIN, ISOFORM B;
1001:  eixl-A  2.7 10.1  123   594    7   DROME:AF-Q95ST2-F1 PROTEIN WNTLESS;
1002:  eko4-A  2.7  4.8  132   510    8   DROME:AF-Q27333-F1 LETHAL(2)NEIGHBOUR OF TID PROTEIN;
1003:  elt5-A  2.7  7.1   86   399    2   DROME:AF-Q9VHM5-F1 RT10616P;
1004:  ehqi-A  2.7  4.2  102   708    3   DROME:AF-A1Z6W2-F1 UNCHARACTERIZED PROTEIN;
1005:  eftu-A  2.7  6.9   92  1566   11   DROME:AF-Q27421-F1 PROTEIN OUTSPREAD;
1006:  edn9-A  2.7  9.0   79   207    6   DROME:AF-Q7K0Q0-F1 LD43023P;
1007:  eh1w-A  2.7  8.7  130   805    8   DROME:AF-P16395-F1 MUSCARINIC ACETYLCHOLINE RECEPTOR DM1;
1008:  em53-A  2.7 12.4  132   260    5   DROME:AF-Q9VEH2-F1 TRANSMEMBRANE PROTEIN 192;
1009:  egsi-A  2.7  8.5  144   234    8   DROME:AF-Q9VTI1-F1 UNCHARACTERIZED PROTEIN;
1010:  elz7-A  2.7 13.6   93   446    4   DROME:AF-B7YZX2-F1 INWARDLY RECTIFYING POTASSIUM CHANNEL 3, ISOFORM
1011:  eidw-A  2.7  6.0  118   423    8   DROME:AF-Q9VRJ2-F1 ACYL-COENZYME A DIPHOSPHATASE FITM2;
1012:  ec8x-A  2.7  4.7   93   136   11   DROME:AF-Q8IQR9-F1 IP15629P;
1013:  eg0z-A  2.7 35.2  150   629    9   DROME:AF-Q8T0G4-F1 RHO GTPASE-ACTIVATING PROTEIN CONUNDRUM;
1014:  ee1d-A  2.7  7.0   92  1176    5   DROME:AF-P08266-F1 DNA-DIRECTED RNA POLYMERASE II SUBUNIT RPB2;
1015:  eiyb-A  2.7 13.0  112   691    8   DROME:AF-Q9VZE7-F1 CHOLINE TRANSPORTER-LIKE 1;
1016:  eiyz-A  2.7 10.8  141   650    3   DROME:AF-Q9VKU7-F1 GAMMA-TUBULIN COMPLEX COMPONENT 4 HOMOLOG;
1017:  ehzx-A  2.7  5.6   68    95    7   DROME:AF-Q9VYD7-F1 MITOCHONDRIAL IMPORT INNER MEMBRANE TRANSLOCASE S
1018:  eig1-A  2.7 11.1  104   522    9   DROME:AF-Q9VG60-F1 DNA-DIRECTED RNA POLYMERASE III SUBUNIT RPC3;
1019:  ek5v-A  2.7  4.6  143   595    6   DROME:AF-Q9VLY4-F1 IP11961P;
1020:  ed1b-A  2.7  5.9  108   240    5   DROME:AF-Q9VHT8-F1 RE26525P;
1021:  elr4-A  2.7 11.2  133  1351    6   DROME:AF-Q9VTS3-F1 GRIP163;
1022:  eisf-A  2.7 14.1   73   213    4   DROME:AF-Q24040-F1 PROTEIN BIG BROTHER;
1023:  ei65-A  2.7  9.4  143   455    6   DROME:AF-Q9VWX4-F1 CG5936;
1024:  ek8v-A  2.7 11.4   71   205    8   DROME:AF-Q01070-F1 ENHANCER OF SPLIT MGAMMA PROTEIN;
1025:  efix-A  2.7 13.8   91   970    2   DROME:AF-Q9VN28-F1 LD26442P;
1026:  eech-A  2.7 10.4  103   138    6   DROME:AF-A0A0B4LFY7-F1 UNCHARACTERIZED PROTEIN;
1027:  eftn-A  2.7 16.6  103  1409    9   DROME:AF-Q9V3A7-F1 STRUCTURAL MAINTENANCE OF CHROMOSOMES PROTEIN;
1028:  efzl-A  2.7 14.0  140   966    6   DROME:AF-A1ZAY8-F1 FI23003P1;
1029:  ehdf-A  2.7  9.3  121   210    7   DROME:AF-Q9W5X6-F1 AT16669P;
1030:  ej6x-A  2.7  6.6   78   563    5   DROME:AF-Q9VM10-F1 SCAVENGER RECEPTOR ACTING IN NEURAL TISSUE AND MA
1031:  ee5u-A  2.7  8.0   67   243    6   DROME:AF-Q9VMQ3-F1 RT06796P1;
1032:  edcc-A  2.7  7.4  110   281    2   DROME:AF-Q9VK02-F1 FI21749P1;
1033:  efjp-A  2.7 10.5  109   686    2   DROME:AF-Q24352-F1 GAMMA-AMINOBUTYRIC ACID RECEPTOR ALPHA-LIKE;
1034:  eg7b-A  2.7  7.7  156   525    2   DROME:AF-Q9VVU5-F1 COP9 SIGNALOSOME COMPLEX SUBUNIT 1B;
1035:  ekl8-A  2.7 15.5   84   455   11   DROME:AF-Q3ZAN1-F1 GOLGI PH REGULATOR;
1036:  emh4-A  2.7  9.5  135   378    5   DROME:AF-Q9VMY2-F1 RE15880P;
1037:  ekrj-A  2.7  7.9  152   845    5   DROME:AF-Q9V466-F1 NUCLEAR PORE COMPLEX PROTEIN NUP107;
1038:  elt6-A  2.7  8.4  128   519    8   DROME:AF-P25162-F1 ACETYLCHOLINE RECEPTOR SUBUNIT BETA-LIKE 2;
1039:  ed0y-A  2.7  9.1  154  1904    6   DROME:AF-Q7KU89-F1 PURATROPHIN-1-LIKE, ISOFORM A;
1040:  egfr-A  2.7 15.4  172  1153    9   DROME:AF-Q9VBY8-F1 PROTEIN UNC-13 HOMOLOG 4B;
1041:  eg3l-A  2.7 11.8   90   835    6   DROME:AF-Q9VAR0-F1 LD39455P;
1042:  eh1b-A  2.7  7.4  105   536    5   DROME:AF-A1Z6W1-F1 FI21641P1;
1043:  ecvx-A  2.7 12.4   68    86    9   DROME:AF-Q4QPY6-F1 CYTOCHROME B-C1 COMPLEX SUBUNIT 6;
1044:  ekcy-A  2.7  4.7  122   765    7   DROME:AF-Q9VBP0-F1 FI21465P1;
1045:  ehiz-A  2.7 14.1   99  1953    2   DROME:AF-Q9VKD0-F1 GH12955P;
1046:  ed0g-A  2.7  9.1   97   533    9   DROME:AF-Q9VK69-F1 T-COMPLEX PROTEIN 1 SUBUNIT DELTA;
1047:  efmj-A  2.7 17.9   97  1620    3   DROME:AF-P00522-F1 TYROSINE-PROTEIN KINASE ABL;
1048:  eghk-A  2.7  5.3  100   139    9   DROME:AF-A0A0B4JCU6-F1 UNCHARACTERIZED PROTEIN;
1049:  egeu-A  2.7 10.9   92   373    8   DROME:AF-A1Z8V7-F1 FI16532P1;
1050:  ei4v-A  2.7  9.5   94   750    7   DROME:AF-A1ZB09-F1 UNCHARACTERIZED PROTEIN;
1051:  ehcc-A  2.7 12.8   89   332    4   DROME:AF-Q9VMM7-F1 FI04466P;
1052:  efwa-A  2.7  9.2   77   323    9   DROME:AF-Q9VS39-F1 FI19525P1;
1053:  emqb-A  2.7 14.9   90  1457    7   DROME:AF-A8JUV3-F1 NFAT NUCLEAR FACTOR, ISOFORM B;
1054:  ej8b-A  2.7 13.2  110   518    5   DROME:AF-Q9W133-F1 AARF DOMAIN-CONTAINING KINASE 1;
1055:  edhw-A  2.7 13.4   93  1336   10   DROME:AF-A1ZAV1-F1 COILED-COIL AND C2 DOMAIN-CONTAINING PROTEIN 2A;
1056:  eeff-A  2.7 13.3  126   699    4   DROME:AF-Q9VCK9-F1 RE58966P;
1057:  ek6f-A  2.7 10.7  125   272    5   DROME:AF-Q9VCT3-F1 ELONGATION OF VERY LONG CHAIN FATTY ACIDS PROTEIN
1058:  eex0-A  2.7  3.1   59   127    5   DROME:AF-Q9U3Z7-F1 NHP2-LIKE PROTEIN 1 HOMOLOG;
1059:  eh4g-A  2.7  3.0   49    50   10   DROME:AF-M9NEV5-F1 UNCHARACTERIZED PROTEIN, ISOFORM A;
1060:  ed6w-A  2.7 18.1  114   926    7   DROME:AF-Q9W3G1-F1 UNCHARACTERIZED PROTEIN, ISOFORM A;
1061:  ej27-A  2.7  9.7  133   489    7   DROME:AF-Q4V622-F1 NEUROPEPTIDE CCHAMIDE-2 RECEPTOR;
1062:  ehj4-A  2.7 11.3  111   846   13   DROME:AF-Q9VR47-F1 FI04465P;
1063:  efmv-A  2.7  4.5   74   317    5   DROME:AF-Q9VAJ9-F1 SD09259P;
1064:  edjo-A  2.7  8.3  138  1009    8   DROME:AF-A8QI34-F1 SODIUM/POTASSIUM-TRANSPORTING ATPASE SUBUNIT ALPH
1065:  emka-A  2.7 10.5   94  1302    4   DROME:AF-Q00748-F1 MULTIDRUG RESISTANCE PROTEIN HOMOLOG 65;
1066:  ee1a-A  2.6 10.9  110   960    3   DROME:AF-Q59E33-F1 LD21442P;
1067:  ef1a-A  2.6  9.8  116   595   10   DROME:AF-A1ZAC7-F1 COILED-COIL DOMAIN-CONTAINING PROTEIN 93;
1068:  eh7n-A  2.6  9.3   96   320    6   DROME:AF-A1Z9W2-F1 RH47216P;
1069:  ef65-A  2.6  4.9   87   181   10   DROME:AF-Q9VDT4-F1 UNCHARACTERIZED PROTEIN, ISOFORM A;
1070:  eivs-A  2.6  6.6   87   254    5   DROME:AF-Q9VSW4-F1 FI06490P;
1071:  eg36-A  2.6  5.6   84   374    6   DROME:AF-A1Z9I6-F1 UNCHARACTERIZED PROTEIN, ISOFORM A;
1072:  egms-A  2.6 13.0  109   702    7   DROME:AF-Q9VH96-F1 GH26575P;
1073:  eivm-A  2.6 28.0   91  1767    8   DROME:AF-Q9VMG8-F1 UNCHARACTERIZED PROTEIN;
1074:  edm4-A  2.6 13.2  148   564   11   DROME:AF-P20905-F1 5-HYDROXYTRYPTAMINE RECEPTOR 1;
1075:  el5l-A  2.6 15.7   93   874    5   DROME:AF-Q9VKP5-F1 UNCHARACTERIZED PROTEIN, ISOFORM A;
1076:  egbt-A  2.6 13.6   83   559   11   DROME:AF-Q8MYW9-F1 O-ACYLTRANSFERASE;
1077:  eicu-A  2.6 16.6  104  1383    8   DROME:AF-A8JUY3-F1 DNA-DIRECTED RNA POLYMERASE SUBUNIT;
1078:  eg6o-A  2.6  9.8  155  1267    8   DROME:AF-B7Z0I2-F1 UNCHARACTERIZED PROTEIN, ISOFORM G;
1079:  elqc-A  2.6  6.7   99   853    6   DROME:AF-Q0E9A5-F1 FI21269P1;
1080:  el0j-A  2.6 12.6   88   271    5   DROME:AF-Q7K1H9-F1 GH07575P;
1081:  ei3o-A  2.6  7.0  110  1500    4   DROME:AF-B7YZL9-F1 FOCAL ADHESION KINASE, ISOFORM D;
1082:  ehcm-A  2.6 10.9  131  1235    5   DROME:AF-B7YZQ3-F1 PROMININ, ISOFORM D;
1083:  ejzb-A  2.6  7.5   84   200    8   DROME:AF-Q9VMP7-F1 UNCHARACTERIZED PROTEIN;
1084:  ehr6-A  2.6 20.5  101   291    5   DROME:AF-Q9VG03-F1 GH08448P;
1085:  ee2r-A  2.6  9.1  107   226    5   DROME:AF-Q7K1I4-F1 TETRASPANIN;
1086:  edmi-A  2.6 11.0   78   495    9   DROME:AF-Q8IMZ4-F1 P53 PROTEIN LONG FORM VARIANT 1;
1087:  edci-A  2.6  8.8   79   968    5   DROME:AF-Q9VEN9-F1 PROTEIN ASSOCIATED WITH TOPO II RELATED-1, ISOFOR
1088:  eduq-A  2.6  4.8  114   441    6   DROME:AF-Q9Y171-F1 BCDNA.GH02220;
1089:  ef9g-A  2.6  5.4  111   485    8   DROME:AF-A1ZB24-F1 MUCIN 55B, ISOFORM A;
1090:  eiol-A  2.6  4.8  114   312    7   DROME:AF-P18929-F1 NADH-UBIQUINONE OXIDOREDUCTASE CHAIN 1;
1091:  elur-A  2.6 18.2   92   816    5   DROME:AF-Q9VKJ9-F1 COILED-COIL AND C2 DOMAIN-CONTAINING PROTEIN 1-LI
1092:  elln-A  2.6  4.1   57   280    5   DROME:AF-Q8WTC1-F1 28S RIBOSOMAL PROTEIN S15, MITOCHONDRIAL;
1093:  ejj0-A  2.6 13.1  124   635    5   DROME:AF-Q9V3G6-F1 CCR4-NOT TRANSCRIPTION COMPLEX SUBUNIT 10;
1094:  eh5c-A  2.6  8.6   82   223    9   DROME:AF-Q7KTX1-F1 IP20401P;
1095:  ehiy-A  2.6  6.9   90   504    3   DROME:AF-A8DYR4-F1 PROCOLLAGEN-PROLINE 4-DIOXYGENASE;
1096:  ejzc-A  2.6 12.4  110   580    8   DROME:AF-A1ZBP5-F1 FI19322P1;
1097:  ehvz-A  2.6  7.3  101   267    6   DROME:AF-Q9V3E5-F1 TETRASPANIN;
1098:  eg6u-A  2.6 10.5  103  1916    5   DROME:AF-Q9VKG8-F1 DISCS LARGE 5, ISOFORM A;
1099:  eeal-A  2.6 14.5  110   607    9   DROME:AF-A1Z9G6-F1 UNCHARACTERIZED PROTEIN;
1100:  edj6-A  2.6  8.0   72   288    3   DROME:AF-C0P8P1-F1 MIP06306P;
1101:  eedo-A  2.6 13.2   75   698    9   DROME:AF-Q9VGZ5-F1 TRANSCRIPTION FACTOR CWO;
1102:  ei1i-A  2.6  4.1   67   173   12   DROME:AF-Q01071-F1 ENHANCER OF SPLIT MDELTA PROTEIN;
1103:  eczw-A  2.6 17.8  119   921    2   DROME:AF-Q7K3L1-F1 GUANYLATE KINASE-ASSOCIATED PROTEIN MARS;
1104:  ei4t-A  2.6 16.7   90   206    3   DROME:AF-Q8MRW1-F1 SD19278P;
1105:  egp3-A  2.6 18.4  105  1487    5   DROME:AF-Q9VGI8-F1 BLOOM SYNDROME PROTEIN HOMOLOG;
1106:  eis5-A  2.6  5.4   85   249    6   DROME:AF-M9PCT6-F1 UNCHARACTERIZED PROTEIN;
1107:  ekas-A  2.6 11.3  104   296    3   DROME:AF-Q9VZ88-F1 AT07585P;
1108:  eli5-A  2.6  6.5   70    88    6   DROME:AF-Q9VEQ6-F1 V-TYPE PROTON ATPASE SUBUNIT;
1109:  eise-A  2.6  6.1  128   266    6   DROME:AF-Q8SXD1-F1 ELONGATION OF VERY LONG CHAIN FATTY ACIDS PROTEIN
1110:  ecya-A  2.6  5.0  109   718    5   DROME:AF-O18412-F1 TRANSMEMBRANE GTPASE FZO;
1111:  elxd-A  2.6  7.6  112   214   11   DROME:AF-Q9VT96-F1 IP08601P;
1112:  eft6-A  2.6  6.0  135  1333    4   DROME:AF-Q9VUG6-F1 UNCHARACTERIZED PROTEIN, ISOFORM A;
1113:  ecz7-A  2.6  5.9  102   967    8   DROME:AF-A8JR16-F1 UNCHARACTERIZED PROTEIN, ISOFORM C;
1114:  ei6c-A  2.6  9.4  132   566   11   DROME:AF-Q8MLW5-F1 MAJOR FACILITATOR SUPERFAMILY TRANSPORTER 16, ISO
1115:  elcd-A  2.6  8.9   98   544    2   DROME:AF-Q9VHL2-F1 T-COMPLEX PROTEIN 1 SUBUNIT ETA;
1116:  ekw3-A  2.6  7.8  126   341    9   DROME:AF-Q9VNU1-F1 RH32172P;
1117:  ef49-A  2.6  3.8   81  1247    4   DROME:AF-A8QI68-F1 POLYCYSTIN-RELATED Y PROTEIN;
1118:  efyp-A  2.6 11.1   82   261    6   DROME:AF-Q9VGT9-F1 SUCCINATE DEHYDROGENASE CYTOCHROME B560 SUBUNIT,
1119:  ej9w-A  2.6 10.3   83   224    1   DROME:AF-Q9W0K9-F1 LD10220P;
1120:  ehdy-A  2.6  4.0   86   592    9   DROME:AF-Q8IN09-F1 IONOTROPIC RECEPTOR 94B;
1121:  eewo-A  2.6  6.1  102  1029    7   DROME:AF-Q76NS2-F1 ANOCTAMIN;
1122:  ed8m-A  2.6  9.2   94   246    3   DROME:AF-Q9V9U6-F1 LD39576P;
1123:  elp8-A  2.6  7.0   86   689    6   DROME:AF-Q8SYC3-F1 RE68569P;
1124:  ec47-A  2.6  5.1  105   316    9   DROME:AF-Q9VI65-F1 LD01482P;
1125:  eg9z-A  2.6  8.8  110  1062    2   DROME:AF-Q9VIV2-F1 ZINC FINGER PROTEIN SWM;
1126:  elqa-A  2.6  8.0   75   198    4   DROME:AF-Q8IMK8-F1 DUF725 DOMAIN-CONTAINING PROTEIN;
1127:  ej5q-A  2.6 11.1  117   495    4   DROME:AF-Q868T3-F1 CARDIOACCELERATORY PEPTIDE RECEPTOR;
1128:  em1z-A  2.6  7.2  106   991    4   DROME:AF-Q03445-F1 GLUTAMATE RECEPTOR 1;
1129:  emel-A  2.6  6.2   78   555    5   DROME:AF-B7Z031-F1 PROTEIN PESTE;
1130:  ecwa-A  2.6 12.1   76   530    7   DROME:AF-Q9VVV8-F1 SET AND MYND DOMAIN CONTAINING, ARTHROPOD-SPECIFI
1131:  ecx9-A  2.6 12.9  112   579   11   DROME:AF-Q8T4A3-F1 AT08308P;
1132:  ei0k-A  2.6 10.0  144   708    7   DROME:AF-Q9VEB8-F1 BCDNA.GH04120;
1133:  eee9-A  2.6 11.6   90   498    9   DROME:AF-Q86LH3-F1 PICKPOCKET 6;
1134:  eejk-A  2.6  6.1   99   245    3   DROME:AF-Q8MPP0-F1 NINJURIN A ALPHA;
1135:  ehpa-A  2.6  5.7  112   212    8   DROME:AF-A1ZA08-F1 UNCHARACTERIZED PROTEIN;
1136:  edoz-A  2.6 11.0  101  2470    4   DROME:AF-Q9VK45-F1 SERINE/THREONINE-PROTEIN KINASE TOR;
1137:  ekgt-A  2.6  9.1  135   567    8   DROME:AF-P09478-F1 ACETYLCHOLINE RECEPTOR SUBUNIT ALPHA-LIKE 1;
1138:  ec4f-A  2.6  6.4   71   566    7   DROME:AF-B7YZU3-F1 UNCHARACTERIZED PROTEIN, ISOFORM B;
1139:  ecy7-A  2.6  9.2   92   569   11   DROME:AF-Q9W250-F1 PICKPOCKET 12;
1140:  elge-A  2.6  9.8  121   872    4   DROME:AF-Q9VW72-F1 GH08353P;
1141:  ekwp-A  2.6  8.5   65  2072    2   DROME:AF-Q9VCH1-F1 EUKARYOTIC TRANSLATION INITIATION FACTOR 4G2, ISO
1142:  ejmj-A  2.6  7.7  118   247    8   DROME:AF-Q9VRM3-F1 SINUOUS;
1143:  eeev-A  2.6 15.0  127   697    6   DROME:AF-Q7JY04-F1 GH20325P;
1144:  emwn-A  2.6  9.6   94   395    4   DROME:AF-Q9VD68-F1 GH19849P;
1145:  efls-A  2.6 13.3   91  2408    4   DROME:AF-A1Z7S0-F1 RECEPTOR MEDIATED ENDOCYTOSIS 8, ISOFORM A;
1146:  ec93-A  2.6  6.5   93   658    5   DROME:AF-Q8IQI3-F1 UNCHARACTERIZED PROTEIN, ISOFORM B;
1147:  eexo-A  2.6 13.0  115   257   10   DROME:AF-Q86BM3-F1 UNCHARACTERIZED PROTEIN;
1148:  ej8a-A  2.6 17.8   90   577   12   DROME:AF-B7YZQ4-F1 IONOTROPIC RECEPTOR 60B;
1149:  eiws-A  2.6  8.1  127  1075    3   DROME:AF-X2JAU8-F1 PROTEIN NERVOUS WRECK;
1150:  ec7f-A  2.6  9.5   90   447    4   DROME:AF-Q9VAG4-F1 VACUOLAR PROTEIN SORTING-ASSOCIATED PROTEIN 16B;
1151:  efas-A  2.6 12.6   86   596    8   DROME:AF-A1ZA15-F1 IONOTROPIC RECEPTOR 52B;
1152:  elr8-A  2.6  6.1   94  1037   12   DROME:AF-Q9VYR9-F1 LD34222P;
1153:  eh4o-A  2.6  4.6  109   446    9   DROME:AF-P18931-F1 NADH-UBIQUINONE OXIDOREDUCTASE CHAIN 4;
1154:  emly-A  2.6  8.4   89   854    6   DROME:AF-Q9W020-F1 NUCLEOLAR MIF4G DOMAIN-CONTAINING PROTEIN 1 HOMOL
1155:  ee3y-A  2.6 10.7   95   181   13   DROME:AF-Q9VVT9-F1 NINJURIN B;
1156:  ejee-A  2.6 11.9   92   441    8   DROME:AF-O76896-F1 EG:65F1.1 PROTEIN;
1157:  elgy-A  2.6  5.4  111   223    4   DROME:AF-Q8MLW4-F1 UNCHARACTERIZED PROTEIN, ISOFORM A;
1158:  elfv-A  2.6  5.8  122   382    7   DROME:AF-P91657-F1 OPSIN RH5;
1159:  ejqf-A  2.6 13.4  126   695    6   DROME:AF-Q9VCK8-F1 FI22618P1;
1160:  ecve-A  2.6  8.6  125   649    6   DROME:AF-Q24175-F1 DISCONTINUOUS ACTIN HEXAGON;
1161:  ect2-A  2.6 12.7   98   245   10   DROME:AF-Q9VYD6-F1 GH06679P;
1162:  ejcr-A  2.6 14.0  105   298    3   DROME:AF-Q9VYK9-F1 LP16520P;
1163:  efzp-A  2.6 12.4  127   630    5   DROME:AF-Q9V564-F1 CONSERVED OLIGOMERIC GOLGI COMPLEX SUBUNIT 6;
1164:  ehwb-A  2.6 10.0   74   485    9   DROME:AF-Q86LH1-F1 PICKPOCKET 10;
1165:  el2e-A  2.6 16.3   96   168    9   DROME:AF-Q9VE26-F1 UNCHARACTERIZED PROTEIN;
1166:  ed50-A  2.6  8.0  118  1077    9   DROME:AF-A1ZB84-F1 GPI ETHANOLAMINE PHOSPHATE TRANSFERASE 3;
1167:  ei6m-A  2.6 13.3  158  1725   10   DROME:AF-Q9VVJ9-F1 UNCHARACTERIZED PROTEIN;
1168:  emd9-A  2.5 11.3  115   539    5   DROME:AF-Q9VU17-F1 HL01062P;
1169:  edrg-A  2.5  8.1  104   330    8   DROME:AF-Q8SY53-F1 GH11935P;
1170:  emrf-A  2.5 16.4   99   637    4   DROME:AF-Q9W3K4-F1 LD45266P;
1171:  eeu5-A  2.5  6.0   52   302    4   DROME:AF-Q9VND7-F1 RNA-BINDING MOTIF PROTEIN 42;
1172:  eecg-A  2.5  6.5  143   443    7   DROME:AF-A1Z9L5-F1 FI21814P1;
1173:  edqf-A  2.5  5.7   89   239    9   DROME:AF-A1Z8K7-F1 TETRASPANIN;
1174:  ef22-A  2.5 12.8  117   919    4   DROME:AF-A0A0B4K653-F1 RFX, ISOFORM H;
1175:  em4t-A  2.5 12.8   97  1076    7   DROME:AF-Q8IQE6-F1 INSULIN RECEPTOR SUBSTRATE 53 KDA, ISOFORM A;
1176:  ekuq-A  2.5  5.9   63    80    3   DROME:AF-Q9VTE1-F1 IMMEDIATE EARLY RESPONSE 3-INTERACTING PROTEIN 1;
1177:  egu7-A  2.5 10.5   75   106    5   DROME:AF-A0A0B4K6E6-F1 UNCHARACTERIZED PROTEIN, ISOFORM C;
1178:  edyr-A  2.5  7.8  102   816    6   DROME:AF-A8DYB7-F1 DYSTROBREVIN, ISOFORM F;
1179:  egdn-A  2.5  7.3   97   636    8   DROME:AF-Q9VW78-F1 IP13856P;
1180:  egj0-A  2.5 10.1  105  1180    3   DROME:AF-Q9VYS3-F1 REGULATOR OF NONSENSE TRANSCRIPTS 1 HOMOLOG;
1181:  ej6r-A  2.5  7.5  122   193    7   DROME:AF-Q9W333-F1 IP06839P;
1182:  emxc-A  2.5  9.3   93  1227    6   DROME:AF-Q9GQF1-F1 JNK-INTERACTING PROTEIN 3;
1183:  eid0-A  2.5 10.3  108   485    6   DROME:AF-Q9VDU9-F1 HISTAMINE-GATED CHLORIDE CHANNEL ALPHA1 SUBUNIT;
1184:  ejgb-A  2.5 10.8   73   243    7   DROME:AF-Q95RI7-F1 LD28068P;
1185:  eiru-A  2.5  9.3  101   217    8   DROME:AF-Q7K527-F1 GH14950P;
1186:  eg89-A  2.5 14.3  111   587    3   DROME:AF-Q9VQ86-F1 RH44874P;
1187:  ejak-A  2.5  7.4   76   182    1   DROME:AF-Q8IQ56-F1 TRANSMEMBRANE PROTEIN 11 HOMOLOG, MITOCHONDRIAL;
1188:  em36-A  2.5 13.0   78   674    6   DROME:AF-Q4V5A7-F1 IP14655P;
1189:  ecvg-A  2.5 13.3  112  1248    6   DROME:AF-Q9VKY2-F1 CULLIN-ASSOCIATED NEDD8-DISSOCIATED PROTEIN 1;
1190:  elem-A  2.5  7.1   81   308    4   DROME:AF-Q9V3H2-F1 26S PROTEASOME NON-ATPASE REGULATORY SUBUNIT 14;
1191:  ek5x-A  2.5  5.1   60   233    7   DROME:AF-Q9W393-F1 ACTIVATOR OF BASAL TRANSCRIPTION 1;
1192:  el45-A  2.5 12.8  117   735    3   DROME:AF-F7VJS4-F1 MIP31237P;
1193:  eedu-A  2.5 15.4   71   396    6   DROME:AF-Q9W255-F1 GH05812P;
1194:  ej8g-A  2.5 11.3   91   689    7   DROME:AF-Q9VPW9-F1 TBC1 DOMAIN FAMILY MEMBER 23;
1195:  ekp2-A  2.5  5.3   68    90    3   DROME:AF-Q6IGM9-F1 GEO11086P1;
1196:  ed3l-A  2.5  9.0   80   426    9   DROME:AF-Q9V3T1-F1 EG:BACR7A4.16 PROTEIN;
1197:  emy1-A  2.5  5.1  100   497    8   DROME:AF-Q9VR33-F1 IP13216P;
1198:  ej32-A  2.5 11.5   87  1002    9   DROME:AF-Q24314-F1 VACUOLAR PROTEIN SORTING-ASSOCIATED PROTEIN 18 HO
1199:  ed7z-A  2.5 18.2   77   452   14   DROME:AF-P48613-F1 PROTEIN TIPE;
1200:  egak-A  2.5 16.5   91   317    4   DROME:AF-Q7KSQ0-F1 LD46175P;
1201:  ek31-A  2.5  8.6   82   132    5   DROME:AF-Q4QQ01-F1 IP05962P;
1202:  efmf-A  2.5 11.9  100   834   11   DROME:AF-Q9VE75-F1 V-TYPE PROTON ATPASE SUBUNIT A;
1203:  ed8n-A  2.5  6.7   80   240    4   DROME:AF-A8JNT7-F1 HEAT SHOCK PROTEIN COGNATE 20;
1204:  ek35-A  2.5 10.7  127   877    6   DROME:AF-Q9VXC2-F1 UNCHARACTERIZED PROTEIN;
1205:  ek7r-A  2.5  7.0  118  1041    4   DROME:AF-P13607-F1 SODIUM/POTASSIUM-TRANSPORTING ATPASE SUBUNIT ALPH
1206:  ee37-A  2.5  6.3   73   640    5   DROME:AF-A1Z7P5-F1 SUPPRESSOR OF VARIEGATION 2-10, ISOFORM I;
1207:  edza-A  2.5  5.5   81   625    0   DROME:AF-Q9VI15-F1 GH12023P;
1208:  eid2-A  2.5  9.8   96   471    2   DROME:AF-Q0E960-F1 UNCHARACTERIZED PROTEIN, ISOFORM A;
1209:  eiyl-A  2.5  8.7  107   597    8   DROME:AF-Q9VS73-F1 PICKPOCKET 26;
1210:  ejya-A  2.5  4.9   85   521    5   DROME:AF-P82712-F1 PROBABLE CYTOCHROME P450 12D1 PROXIMAL, MITOCHOND
1211:  emfy-A  2.5  8.2   91   118    4   DROME:AF-Q8WTI6-F1 PFTAIRE-INTERACTING FACTOR 2;
1212:  eds8-A  2.5 11.1  110   690   10   DROME:AF-Q9W024-F1 IP12954P;
1213:  eiuc-A  2.5  6.4  117   601    6   DROME:AF-Q8I0K9-F1 LD08455P;
1214:  ed35-A  2.5 16.0  106   948    7   DROME:AF-Q9VCX7-F1 LD12377P;
1215:  emss-A  2.5 11.6  101   565    7   DROME:AF-Q960U8-F1 O-ACYLTRANSFERASE;
1216:  ejo6-A  2.5 11.3  124   436    5   DROME:AF-Q9VRT5-F1 UNCHARACTERIZED PROTEIN;
1217:  elha-A  2.5  5.0   72   112    6   DROME:AF-Q9VLM5-F1 DOLICHYL-DIPHOSPHOOLIGOSACCHARIDE--PROTEIN
1218:  ela3-A  2.5  6.3   94   879    4   DROME:AF-Q9VEP2-F1 UNCHARACTERIZED PROTEIN, ISOFORM B;
1219:  eiyp-A  2.5 28.2   87   715    5   DROME:AF-Q9VF73-F1 FI17904P1;
1220:  edo8-A  2.5  5.5  119   379    8   DROME:AF-Q9V576-F1 PUTATIVE PHOSPHATIDATE PHOSPHATASE;
1221:  eh4u-A  2.5  4.3  125   630    5   DROME:AF-Q9VVM0-F1 UNCHARACTERIZED PROTEIN, ISOFORM C;
1222:  eg7n-A  2.5 18.3  154   536    8   DROME:AF-Q9VE00-F1 PROBABLE CYTOCHROME P450 12A4, MITOCHONDRIAL;
1223:  elo8-A  2.5 11.8   87   818    8   DROME:AF-Q0E908-F1 HILLARIN;
1224:  ec3b-A  2.5  9.5   91  1655    5   DROME:AF-A8JNI2-F1 SERINE-ARGININE REPETITIVE MATRIX 2/3/4, ISOFORM
1225:  ek92-A  2.5  9.4  113   166    4   DROME:AF-E1JHP6-F1 UNCHARACTERIZED PROTEIN;
1226:  eg9m-A  2.5 15.6   83   441    7   DROME:AF-Q8IME8-F1 FI11009P;
1227:  ehrr-A  2.5 11.8  124   942    7   DROME:AF-Q9VHM2-F1 VPS35 ENDOSOMAL PROTEIN SORTING FACTOR-LIKE;
1228:  ek2o-A  2.5  9.9   84   991    4   DROME:AF-Q2PDP6-F1 FI18136P1;
1229:  ehbi-A  2.5  6.5   88  1357    6   DROME:AF-Q7KTS2-F1 AUTOPHAGY-RELATED 17, ISOFORM B;
1230:  eehu-A  2.5 16.0  130  2172    5   DROME:AF-A0A0B4KGF6-F1 UNCHARACTERIZED PROTEIN, ISOFORM F;
1231:  ekhu-A  2.5  8.0   85   418    7   DROME:AF-Q4V6Y7-F1 IP01295P;
1232:  eebk-A  2.5 13.6  116  1331    5   DROME:AF-Q0E961-F1 BEDRAGGLED, ISOFORM A;
1233:  ej4t-A  2.5 16.0  115  2051    6   DROME:AF-Q9VN82-F1 CANOE, ISOFORM E;
1234:  el7s-A  2.5  6.7   86   241    8   DROME:AF-M9NE97-F1 COPPER TRANSPORTER;
1235:  efi2-A  2.5  4.7   67  2313    1   DROME:AF-Q9VYD1-F1 PROBABLE HISTONE-LYSINE N-METHYLTRANSFERASE CG171
1236:  edgd-A  2.5 24.1   78   346    3   DROME:AF-A8DYF7-F1 MRJ, ISOFORM E;
1237:  el27-A  2.5  7.4   70   241    4   DROME:AF-Q9VLI3-F1 IP07829P;
1238:  ejn2-A  2.5  9.2   90   805    4   DROME:AF-Q960Z0-F1 KINESIN-LIKE PROTEIN KLP10A;
1239:  ed84-A  2.5  5.3   99   538    2   DROME:AF-Q9VNU3-F1 TPH DOMAIN-CONTAINING PROTEIN;
1240:  em2u-A  2.5 21.1   85  2296    1   DROME:AF-Q9VNE0-F1 UNCHARACTERIZED PROTEIN, ISOFORM A;
1241:  ec5b-A  2.5  7.8  102   970    5   DROME:AF-P31007-F1 DISKS LARGE 1 TUMOR SUPPRESSOR PROTEIN;
1242:  ec1d-A  2.5 16.9  112   522    4   DROME:AF-Q9VGZ0-F1 PROBABLE CYTOCHROME P450 12E1, MITOCHONDRIAL;
1243:  edmu-A  2.5 10.0   59  1773    5   DROME:AF-Q9W0S9-F1 DISCO-INTERACTING PROTEIN 2;
1244:  ejat-A  2.5  7.2  110  1831    7   DROME:AF-Q9W420-F1 TRANSCRIPTION ELONGATION FACTOR SPT6;
1245:  ei0w-A  2.5  5.4   68   620   10   DROME:AF-Q8SZY7-F1 LD06050P;
1246:  ek5l-A  2.5  5.1   88   185    1   DROME:AF-Q6IG80-F1 HDC07063;
1247:  el7f-A  2.5  9.3   97   660    6   DROME:AF-Q9VFW5-F1 PYROKININ 2 RECEPTOR 1;
1248:  eipq-A  2.5  9.9  100   224    4   DROME:AF-Q9VN97-F1 PROBABLE MITOCHONDRIAL IMPORT INNER MEMBRANE TRAN
1249:  efsb-A  2.5 12.1  144   940    4   DROME:AF-Q9VLC0-F1 VACUOLAR PROTEIN SORTING-ASSOCIATED PROTEIN 54;
1250:  ehyz-A  2.5 10.7   95   731    4   DROME:AF-Q9W148-F1 UNCONVENTIONAL PREFOLDIN RPB5 INTERACTOR-LIKE PRO
1251:  emos-A  2.5  5.6  122   435    6   DROME:AF-Q9VSV3-F1 PALMITOYLTRANSFERASE;
1252:  ehie-A  2.5 11.8   86   537   12   DROME:AF-Q9VPB1-F1 PROTEIN ST7 HOMOLOG;
1253:  ed8f-A  2.5  4.6   70   614    1   DROME:AF-Q9U5L1-F1 SIGNAL RECOGNITION PARTICLE RECEPTOR SUBUNIT ALPH
1254:  ejx5-A  2.5  6.8  141   413    6   DROME:AF-P91622-F1  KI
1255:  eefm-A  2.5  8.4   87   672    5   DROME:AF-Q9W0V0-F1 UNCHARACTERIZED PROTEIN, ISOFORM C;
1256:  ekw9-A  2.5 15.9   79   510   13   DROME:AF-Q9VG17-F1 PROBABLE CYTOCHROME P450 304A1;
1257:  egef-A  2.5  4.6  143   414   10   DROME:AF-Q9VVU1-F1 FI09602P;
1258:  eixa-A  2.5 10.8  123   674    7   DROME:AF-Q9W464-F1 GLYCOSYLPHOSPHATIDYLINOSITOL ANCHOR ATTACHMENT 1;
1259:  efk6-A  2.5  4.0   75   642    4   DROME:AF-Q9VEN3-F1 FI20177P1;
1260:  eda7-A  2.5  7.0   87   126    2   DROME:AF-Q9VMH8-F1 GEO07746P1;
1261:  eega-A  2.5  7.1  120  1025    3   DROME:AF-X2JDY8-F1 GTPASE REGULATOR ASSOCIATED WITH FAK, ISOFORM G;
1262:  eh2c-A  2.5 13.2  118   740    7   DROME:AF-F3YDF1-F1 ATP-DEPENDENT ZINC METALLOPROTEASE YME1L;
1263:  eky9-A  2.5 18.9  117   525    5   DROME:AF-Q9VWV9-F1 PROTEIN-SERINE O-PALMITOLEOYLTRANSFERASE PORCUPIN
1264:  edxq-A  2.5  4.9   94   135   10   DROME:AF-B7Z064-F1 MIP03067P;
1265:  edse-A  2.5 12.6  125   708    5   DROME:AF-Q7KS40-F1 NRF DOMAIN-CONTAINING PROTEIN;
1266:  ehyr-A  2.5 15.0  138  1114    8   DROME:AF-Q9VK52-F1 ADENYLYL CYCLASE X B;
1267:  el20-A  2.5  9.4   97   758    5   DROME:AF-Q8IN35-F1 NEUROPEPTIDE SIFAMIDE RECEPTOR;
1268:  emw7-A  2.5  6.8   94   250    5   DROME:AF-Q9VLH6-F1 UNCHARACTERIZED PROTEIN;
1269:  ekh1-A  2.5 10.1  120  1374    5   DROME:AF-Q961D3-F1 LD17001P;
1270:  ekj2-A  2.5 15.9  132   665    5   DROME:AF-Q9VWC8-F1 LD11581P;
1271:  ecxk-A  2.5 14.1  183  1307    6   DROME:AF-Q9VW60-F1 ADENYLATE CYCLASE TYPE 2;
1272:  ehoi-A  2.4  8.9  105  1188    7   DROME:AF-Q9W1J0-F1 TRANSPORTER;
1273:  ek62-A  2.4 14.4  115  2224    7   DROME:AF-P98081-F1 PROTEIN DISABLED;
1274:  egy2-A  2.4 22.2   86   604    3   DROME:AF-Q9VE87-F1 PROTEIN HEMINGWAY;
1275:  egy4-A  2.4  3.7   56    65    7   DROME:AF-B7YZN4-F1 GH02741P3;
1276:  eelt-A  2.4 10.5   91   938   11   DROME:AF-Q9V3X5-F1 PROTEIN O-MANNOSYL-TRANSFERASE TMTC2;
1277:  eil7-A  2.4  8.7  103   142    6   DROME:AF-E1JJ15-F1 UNCHARACTERIZED PROTEIN;
1278:  eld4-A  2.4 13.2  126   637    7   DROME:AF-Q9W2B3-F1 UNCHARACTERIZED PROTEIN, ISOFORM A;
1279:  ee00-A  2.4  7.4  104   255    7   DROME:AF-Q86BM2-F1 LP15408P;
1280:  eh6l-A  2.4  5.7  122   739    4   DROME:AF-Q9VKD9-F1 MIP16835P1;
1281:  ekuc-A  2.4  6.3   86   993    6   DROME:AF-Q9VBW1-F1 UNCHARACTERIZED PROTEIN, ISOFORM A;
1282:  emut-A  2.4 10.7   95   635   12   DROME:AF-P45975-F1 HISTONE-LYSINE N-METHYLTRANSFERASE SU(VAR)3-9;
1283:  ekz8-A  2.4  6.8  134   565    9   DROME:AF-Q8IRA7-F1 UNCHARACTERIZED PROTEIN;
1284:  eiln-A  2.4  5.3   95   263    9   DROME:AF-Q9VPT6-F1 UNCHARACTERIZED PROTEIN;
1285:  ej8e-A  2.4 18.6   92   778    9   DROME:AF-Q9VLL5-F1 LP03571P;
1286:  ehaa-A  2.4 16.5   89   628    6   DROME:AF-Q9W0Z1-F1 ANGIOTENSIN-CONVERTING ENZYME;
1287:  ejz3-A  2.4 10.7  103   680    8   DROME:AF-A1ZBL2-F1 FI17509P1;
1288:  ej1g-A  2.4 10.0   80   475    4   DROME:AF-Q9VU71-F1 GH11086P;
1289:  ekns-A  2.4 15.5  101  2059    7   DROME:AF-Q9VD07-F1 UNCHARACTERIZED PROTEIN;
1290:  ekuz-A  2.4 20.3   94   942    9   DROME:AF-Q9VT91-F1 CANNONBALL;
1291:  elnh-A  2.4 13.7   94   940    3   DROME:AF-Q9VPV3-F1 GLUTAMATE RECEPTOR IIC;
1292:  edsa-A  2.4  4.5   67    84    6   DROME:AF-Q9VZG7-F1 V-TYPE PROTON ATPASE SUBUNIT;
1293:  efuh-A  2.4  4.5   90   196   10   DROME:AF-Q9VDE1-F1 ODORANT-BINDING PROTEIN 93A;
1294:  em55-A  2.4  9.8  101   246    7   DROME:AF-Q9VII2-F1 IP07785P;
1295:  eepg-A  2.4 19.1  130   553    8   DROME:AF-Q9V6D6-F1 PROBABLE CYTOCHROME P450 301A1, MITOCHONDRIAL;
1296:  ef3o-A  2.4 14.3  131   753    9   DROME:AF-Q9V9R2-F1 CULLIN 2, ISOFORM A;
1297:  ejcp-A  2.4 12.0  107   654    9   DROME:AF-Q7K330-F1 TRANSPORTER;
1298:  em2g-A  2.4 12.2  110  1690    3   DROME:AF-Q9VJE5-F1 RESTIN HOMOLOG;
1299:  edd3-A  2.4  9.3  124   419    2   DROME:AF-Q9VWL5-F1 INNEXIN INX5;
1300:  efd1-A  2.4  4.6   74   766    7   DROME:AF-Q05201-F1 DEVELOPMENTAL PROTEIN EYES ABSENT;
1301:  ef5e-A  2.4 15.6  114  1728    4   DROME:AF-X2JEC6-F1 UNCHARACTERIZED PROTEIN, ISOFORM H;
1302:  ej1v-A  2.4 15.1  110   520    2   DROME:AF-Q9VH81-F1 PROTEIN-SERINE/THREONINE PHOSPHATASE;
1303:  ef1s-A  2.4  7.8  102   524    9   DROME:AF-Q9W4G1-F1 LD07278P;
1304:  egzs-A  2.4 19.3  118  1404   10   DROME:AF-X2JC00-F1 RHO GTPASE ACTIVATING PROTEIN AT 1A, ISOFORM E;
1305:  ehdv-A  2.4  8.9  111   147    7   DROME:AF-A0A0B4KEF0-F1 UNCHARACTERIZED PROTEIN;
1306:  ek1p-A  2.4  7.5  101   558    7   DROME:AF-Q7K3P0-F1 CYSTEINYL-TRNA SYNTHETASE;
1307:  edqi-A  2.4  8.7   76   183    4   DROME:AF-Q9VNE8-F1 RE24848P;
1308:  ecu4-A  2.4 10.3   69   141    6   DROME:AF-Q9VF08-F1 MITOCHONDRIAL IMPORT INNER MEMBRANE TRANSLOCASE S
1309:  ekcz-A  2.4 15.0   89  1034    7   DROME:AF-P54362-F1 AP-3 COMPLEX SUBUNIT DELTA;
1310:  ejh9-A  2.4  8.9  137   448    4   DROME:AF-Q9VP87-F1 DECAPRENYL DIPHOSPHATE SYNTHASE SUBUNIT 2, ISOFOR
1311:  emph-A  2.4 10.1  100   776    3   DROME:AF-Q9VNW6-F1 DELTA-1-PYRROLINE-5-CARBOXYLATE SYNTHASE;
1312:  ekyw-A  2.4 11.1   89   980    7   DROME:AF-Q9W495-F1 GPI INOSITOL-DEACYLASE;
1313:  ejwv-A  2.4  6.4   99   949    6   DROME:AF-Q9VWZ7-F1 FI21454P1;
1314:  egwm-A  2.4 11.4  100   704    5   DROME:AF-Q9VTH3-F1 IONOTROPIC RECEPTOR 68A, ISOFORM A;
1315:  edsy-A  2.4 10.1  106   888    8   DROME:AF-A1Z7Y7-F1 SPAGHETTI-SQUASH ACTIVATOR, ISOFORM C;
1316:  ee8z-A  2.4 13.2   89   340   11   DROME:AF-Q9V437-F1 PRP18 HOMOLOG;
1317:  emgg-A  2.4  5.2   85   254    6   DROME:AF-Q9W012-F1 LP12691P;
1318:  eg13-A  2.4  6.8   78   101    6   DROME:AF-Q9VYX1-F1 ENHANCER OF YELLOW 2 TRANSCRIPTION FACTOR;
1319:  egl1-A  2.4  7.8   87   215    3   DROME:AF-Q7KVF6-F1 IP20706P;
1320:  edh4-A  2.4  9.4  106   569    7   DROME:AF-Q95V50-F1 PPR-Y;
1321:  elwy-A  2.4  7.8  122   696    5   DROME:AF-Q9VCU2-F1 GH14155P;
1322:  ego9-A  2.4  5.1  136   578   10   DROME:AF-Q9VCG4-F1 NUCLEOPORIN NDC1;
1323:  emlx-A  2.4 17.7  105   724    4   DROME:AF-Q7K569-F1 GLYCEROL-3-PHOSPHATE DEHYDROGENASE;
1324:  em6i-A  2.4 12.1  127   470    9   DROME:AF-Q9W593-F1 EG:BACN32G11.2 PROTEIN;
1325:  ee36-A  2.4 10.9   91   699    7   DROME:AF-Q9I7M8-F1 ATP-DEPENDENT DNA HELICASE II SUBUNIT 2;
1326:  eiuk-A  2.4  7.1   84   388    5   DROME:AF-Q6NMT8-F1 AT01712P;
1327:  ekhw-A  2.4  6.2   91   244    4   DROME:AF-E1JI53-F1 UNCHARACTERIZED PROTEIN;
1328:  ejz6-A  2.4  7.8  125   691    9   DROME:AF-Q9VPZ4-F1 NRF DOMAIN-CONTAINING PROTEIN;
1329:  egt4-A  2.4  9.6   88   663    8   DROME:AF-Q9VTX2-F1 RE32936P;
1330:  efj6-A  2.4 12.7  112   282    5   DROME:AF-Q7K0X9-F1 LD23667P;
1331:  edro-A  2.4 10.8  126  1078    8   DROME:AF-Q8I077-F1 BCDNA.LD22910;
1332:  ec7b-A  2.4  5.7  104   242    4   DROME:AF-Q9VXY9-F1 OPOSSUM, ISOFORM A;
1333:  ejqb-A  2.4 10.1  147  1851    7   DROME:AF-P91645-F1 VOLTAGE-DEPENDENT CALCIUM CHANNEL TYPE A SUBUNIT
1334:  ehwr-A  2.4  6.4   94  1049    7   DROME:AF-Q9VSD6-F1 D-IMPORTIN 7/RANBP7;
1335:  eir0-A  2.4  6.3   65   796   11   DROME:AF-Q9VFE7-F1 NUCLEAR PORE PROTEIN;
1336:  el2m-A  2.4  7.6  100  1887   11   DROME:AF-P04052-F1 DNA-DIRECTED RNA POLYMERASE II SUBUNIT RPB1;
1337:  effd-A  2.4  5.3  152   572    7   DROME:AF-M9PEU1-F1 UNCHARACTERIZED PROTEIN, ISOFORM G;
1338:  eec9-A  2.4  7.9  107   234    6   DROME:AF-A0A0B4LH44-F1 UNCHARACTERIZED PROTEIN, ISOFORM C;
1339:  ef2y-A  2.4  8.0   83   181    7   DROME:AF-Q9VS01-F1 MIS12;
1340:  ejea-A  2.4 13.2  100   415    3   DROME:AF-Q9VBS5-F1 CHK DOMAIN-CONTAINING PROTEIN;
1341:  emvi-A  2.4  5.5  101   228    6   DROME:AF-Q9VB99-F1 LD03691P;
1342:  edtn-A  2.4  8.1  102   182    5   DROME:AF-Q8T965-F1 PREFOLDIN SUBUNIT 3;
1343:  elre-A  2.4 17.5  102   479    5   DROME:AF-Q7KS77-F1 LADYBIRD EARLY;
1344:  edev-A  2.4  4.5  116   481    7   DROME:AF-P41572-F1 6-PHOSPHOGLUCONATE DEHYDROGENASE, DECARBOXYLATING
1345:  ee1k-A  2.4 11.8  114   857    6   DROME:AF-Q7KRS6-F1 NO MECHANORECEPTOR POTENTIAL B, ISOFORM D;
1346:  ehri-A  2.4  6.0  114   283   11   DROME:AF-Q9VBM5-F1 PALMITOYLTRANSFERASE;
1347:  elz2-A  2.4  6.7  115  1182    5   DROME:AF-Q9VQR8-F1 LEUCYL-TRNA SYNTHETASE;
1348:  egqp-A  2.4  7.7  101  1257    8   DROME:AF-Q9VK28-F1 LD10349P;
1349:  efck-A  2.4 14.0  101   311    4   DROME:AF-Q9VZ93-F1 CG18418 PROTEIN;
1350:  ed7x-A  2.4 11.7   88   201    5   DROME:AF-A1Z891-F1 FI14123P;
1351:  ehb9-A  2.4 15.7  115  1398    5   DROME:AF-Q9XZ32-F1 UNCHARACTERIZED PROTEIN, ISOFORM A;
1352:  ejny-A  2.4 13.9  104  1304    4   DROME:AF-Q8IN06-F1 GLYCEROL-3-PHOSPHATE DEHYDROGENASE ;
1353:  eh5h-A  2.4 21.2   98   823    4   DROME:AF-Q9XZ06-F1 NUCLEAR PORE COMPLEX PROTEIN NUP93-1;
1354:  ed4r-A  2.4 23.0   76   507    4   DROME:AF-Q8IMI4-F1 UNCHARACTERIZED PROTEIN, ISOFORM B;
1355:  eeic-A  2.4 10.6  127   316    5   DROME:AF-Q9VV87-F1 ELONGATION OF VERY LONG CHAIN FATTY ACIDS PROTEIN
1356:  eidu-A  2.4  5.4   67    80    4   DROME:AF-B7Z0J4-F1 COX ASSEMBLY MITOCHONDRIAL PROTEIN;
1357:  elmx-A  2.4  4.7   78   146    1   DROME:AF-Q7JVK8-F1 GEO08987P1;
1358:  eg06-A  2.4  8.0  145   492    6   DROME:AF-Q9W0V7-F1 PROBABLE G-PROTEIN COUPLED RECEPTOR MTH-LIKE 8;
1359:  emtf-A  2.4 27.9  120   997    8   DROME:AF-Q24418-F1 GLUTAMATE  RECEPTOR SUBUNIT 1;
1360:  ec43-A  2.4 10.1  134  1140    5   DROME:AF-Q9VN25-F1 EUKARYOTIC TRANSLATION INITIATION FACTOR 3 SUBUNI
1361:  elof-A  2.4 10.6   91   369    9   DROME:AF-Q8T390-F1 ENDOPHILIN-A;
1362:  edfv-A  2.4 12.0  150   710    8   DROME:AF-Q9XTM1-F1 EXOCYST COMPLEX COMPONENT 5;
1363:  egd1-A  2.4 11.9  104   308    9   DROME:AF-Q9VLH0-F1 TETRASPANIN;
1364:  ek2z-A  2.4 16.7  102  1059   11   DROME:AF-Q24120-F1 PROTEIN CAPPUCCINO;
1365:  ecw6-A  2.4  5.2   98   234    8   DROME:AF-A1ZB17-F1 UNCHARACTERIZED PROTEIN, ISOFORM A;
1366:  eh7s-A  2.4  7.0  102   358    9   DROME:AF-Q9VWK7-F1 SD22372P;
1367:  ells-A  2.4  8.2  115  1760    6   DROME:AF-Q9VLT3-F1 LD23292P;
1368:  efx2-A  2.4  5.9  124   451    2   DROME:AF-Q7K172-F1 CAAX PRENYL PROTEASE;
1369:  eh5v-A  2.4  5.9  102   291    4   DROME:AF-Q24547-F1 SYNTAXIN-1A;
1370:  eg5x-A  2.4 13.6   87   729    3   DROME:AF-Q9W0J0-F1 FI03418P;
1371:  ec7i-A  2.4  8.8   84   110    5   DROME:AF-Q9VVE9-F1 IP05279P;
1372:  emei-A  2.4  6.5   82   151    4   DROME:AF-A1Z903-F1 TRANSMEMBRANE PROTEIN 18;
1373:  edvf-A  2.4 13.3  144   894    8   DROME:AF-Q9VQQ9-F1 EXOCYST COMPLEX COMPONENT 2;
1374:  edmw-A  2.4  9.4   73   161    3   DROME:AF-P91664-F1 PROTEIN MAX;
1375:  emks-A  2.4  5.8   91   601   10   DROME:AF-P22270-F1 TYRAMINE/OCTOPAMINE RECEPTOR;
1376:  egwe-A  2.3 10.9   88   186    7   DROME:AF-Q4QQB9-F1 LP21121P;
1377:  eefx-A  2.3  7.4   68   924    4   DROME:AF-Q9VD85-F1 AMINOPEPTIDASE;
1378:  eiix-A  2.3 14.5  118   986    3   DROME:AF-Q9W542-F1 LD07342P;
1379:  el0d-A  2.3 12.6   92   648    8   DROME:AF-Q9VEC3-F1 ACTIN-RELATED PROTEIN 5;
1380:  ekx5-A  2.3 20.8  117  1270    9   DROME:AF-Q9VRV2-F1 UNCHARACTERIZED PROTEIN, ISOFORM A;
1381:  elop-A  2.3  4.4   82   232    4   DROME:AF-Q9VXF0-F1 RE09848P;
1382:  eea3-A  2.3  5.5  109   152   11   DROME:AF-A1ZAJ5-F1 VITAMIN-K-EPOXIDE REDUCTASE (WARFARIN-SENSITIVE);
1383:  ek0n-A  2.3  8.3   94   122    3   DROME:AF-A0A0B4K6B2-F1 UNCHARACTERIZED PROTEIN;
1384:  edz3-A  2.3  7.3  131   264    9   DROME:AF-A1Z6H0-F1 KUNE-KUNE;
1385:  emqg-A  2.3  9.4   88   534   11   DROME:AF-Q9V3E9-F1 FI17138P1;
1386:  ejcl-A  2.3  7.5  139   957    7   DROME:AF-M9PFK5-F1 ANCHOR, ISOFORM B;
1387:  eini-A  2.3  3.6   60   250    3   DROME:AF-Q9VSS7-F1 UPF0193 PROTEIN EVG1 HOMOLOG;
1388:  el22-A  2.3 10.9  101   147    6   DROME:AF-Q8INU9-F1 UNCHARACTERIZED PROTEIN;
1389:  edar-A  2.3  5.0   90   179   11   DROME:AF-B7Z137-F1 UNCHARACTERIZED PROTEIN;
1390:  ee8r-A  2.3 20.4  102   765    6   DROME:AF-Q9VUK8-F1 GLYCINE--TRNA LIGASE;
1391:  elp5-A  2.3 18.3  121   627    5   DROME:AF-A1ZBJ2-F1 UNCHARACTERIZED PROTEIN, ISOFORM B;
1392:  ei2n-A  2.3 13.6  146  1371    5   DROME:AF-Q9VS41-F1 UNC-13-4A, ISOFORM B;
1393:  ekqz-A  2.3 13.1  114   990    6   DROME:AF-A8JUS7-F1 UNCHARACTERIZED PROTEIN, ISOFORM B;
1394:  emfx-A  2.3  9.8   78   420    5   DROME:AF-Q9VVI1-F1 LD04387P;
1395:  ejgo-A  2.3  5.9   84   107    5   DROME:AF-Q9W286-F1 FI15737P1;
1396:  eilr-A  2.3 15.3   92   592    5   DROME:AF-Q9VZ49-F1 POLY(U)-SPECIFIC ENDORIBONUCLEASE HOMOLOG;
1397:  eibk-A  2.3 10.4   87  2167    3   DROME:AF-Q9V3Z6-F1 MYOSIN-VIIA;
1398:  ecyr-A  2.3 12.9   78   160    5   DROME:AF-Q2MGP2-F1 UNCHARACTERIZED PROTEIN;
1399:  eja5-A  2.3 18.4   96  1797    5   DROME:AF-Q7KV24-F1 UNCHARACTERIZED PROTEIN;
1400:  ei1l-A  2.3 20.9   69   240    6   DROME:AF-Q9VYX3-F1 RECEPTOR EXPRESSION-ENHANCING PROTEIN;
1401:  ecx2-A  2.3  5.1   77   221    5   DROME:AF-Q9VHX6-F1 IP07787P;
1402:  ehnl-A  2.3 13.0   94   602    4   DROME:AF-Q7KLE5-F1 ENDOPHILIN-A;
1403:  ehcs-A  2.3  5.3  127  1085    4   DROME:AF-M9MSI7-F1 UNCHARACTERIZED PROTEIN;
1404:  em2n-A  2.3 16.7   95   421    8   DROME:AF-Q9VHI6-F1 IP11728P;
1405:  ehnq-A  2.3 12.5   81   340    4   DROME:AF-Q9W224-F1 NOVEL SPERMATOGENESIS REGULATOR, ISOFORM A;
1406:  eixt-A  2.3 10.9   77  1119    5   DROME:AF-Q9VID4-F1 LD38259P;
1407:  ej24-A  2.3  8.1  109   831    7   DROME:AF-A4IJ58-F1 IP17195P;
1408:  efnw-A  2.3  8.8  116   592    4   DROME:AF-Q9VRN1-F1 TRANSMEMBRANE 9 SUPERFAMILY MEMBER;
1409:  emw9-A  2.3  8.4   87   542    9   DROME:AF-Q9VVF4-F1 FI08815P;
1410:  elyo-A  2.3  9.8   71   214    6   DROME:AF-Q9VN88-F1 LD45836P;
1411:  em4v-A  2.3  8.3  104   529    5   DROME:AF-Q9V7S5-F1 PUTATIVE INORGANIC PHOSPHATE COTRANSPORTER;
1412:  ej8u-A  2.3  7.6   87   556   10   DROME:AF-Q9V3S0-F1 CYTOCHROME P450 4G1;
1413:  ekr7-A  2.3  5.9  101   327   11   DROME:AF-Q9VVW3-F1 SIDEROFLEXIN-2;
1414:  eecd-A  2.3 15.1  112  1946    7   DROME:AF-Q9VL42-F1 UNCHARACTERIZED PROTEIN, ISOFORM A;
1415:  eeyj-A  2.3 14.3  159   738    4   DROME:AF-Q9V8K2-F1 EXOCYST COMPLEX COMPONENT 3;
1416:  edb0-A  2.3 11.4  137   659    4   DROME:AF-Q9VIK1-F1 TRANSMEMBRANE 9 SUPERFAMILY MEMBER;
1417:  emgh-A  2.3 12.9  106   837    9   DROME:AF-Q0E9B5-F1 UNCHARACTERIZED PROTEIN, ISOFORM A;
1418:  ed4p-A  2.3  5.6   91   460    5   DROME:AF-Q86LG9-F1 PICKPOCKET 13;
1419:  elzy-A  2.3  9.9   88   232    9   DROME:AF-Q9NB13-F1 TETRASPANIN;
1420:  ef0w-A  2.3 10.4   96   386    9   DROME:AF-M9PDP1-F1 UNCHARACTERIZED PROTEIN, ISOFORM B;
1421:  ehcz-A  2.3  8.6  130   507    8   DROME:AF-A0A0B4KHK8-F1 UNCHARACTERIZED PROTEIN, ISOFORM C;
1422:  eimo-A  2.3  9.4  115   993    4   DROME:AF-Q9U4F8-F1 BCDNA.LD34475;
1423:  eefr-A  2.3  5.8  145  1207    7   DROME:AF-M9PI37-F1 SODIUM CHLORIDE COTRANSPORTER 69, ISOFORM E;
1424:  elfy-A  2.3 11.3   91   896    8   DROME:AF-Q9VDD8-F1 UBIQUITIN CARBOXYL-TERMINAL HYDROLASE;
1425:  em65-A  2.3  8.1   96   726    7   DROME:AF-E2QCZ5-F1 FHA DOMAIN-CONTAINING PROTEIN;
1426:  ellq-A  2.3 10.2   81   410    6   DROME:AF-Q9W295-F1 UNCHARACTERIZED PROTEIN, ISOFORM A;
1427:  ejd6-A  2.3  5.9   88   364    6   DROME:AF-Q9VQL2-F1 LD44813P;
1428:  eefi-A  2.3  5.8   76   429    3   DROME:AF-Q9VBV5-F1 NUCLEOTIDE EXCHANGE FACTOR SIL1;
1429:  elas-A  2.3 10.1  118  1642    5   DROME:AF-E2QCS8-F1 THO COMPLEX SUBUNIT 2;
1430:  egp5-A  2.3  8.4   69   140    3   DROME:AF-Q9VHT9-F1 GEO08986P1;
1431:  emps-A  2.3  4.4   75   234    4   DROME:AF-A0A0B4K701-F1 UNCHARACTERIZED PROTEIN, ISOFORM B;
1432:  ejm9-A  2.3 14.3   76   250    1   DROME:AF-A2VEQ2-F1 IP18157P;
1433:  egi4-A  2.3 12.0  100  1878   10   DROME:AF-A8DY93-F1 SLOWPOKE 2, ISOFORM D;
1434:  ehrw-A  2.3  9.3   88   148    6   DROME:AF-Q8SXX5-F1 GEO12594P1;
1435:  ejew-A  2.3  8.0  127   917    7   DROME:AF-Q9XYP8-F1 GAMMA-TUBULIN COMPLEX COMPONENT 3;
1436:  eh3r-A  2.3 12.1  110   501    5   DROME:AF-Q9V773-F1 PROBABLE CYTOCHROME P450 6A20;
1437:  ekx6-A  2.3 11.3   82   142    7   DROME:AF-Q8IN41-F1 PROTEIN TURANDOT X;
1438:  emkc-A  2.3  7.5   83   369    2   DROME:AF-A1Z8H6-F1 CUTICULAR PROTEIN 47EE;
1439:  ec0g-A  2.3  8.9   81   263    6   DROME:AF-Q9W3T1-F1 UNCHARACTERIZED PROTEIN, ISOFORM D;
1440:  eixc-A  2.3  9.3   76  1395    5   DROME:AF-Q9W1R4-F1 LITTLE ELONGATION COMPLEX SUBUNIT 1;
1441:  edo4-A  2.3  6.0   81   422    6   DROME:AF-Q9VZN1-F1 PICKPOCKET 27;
1442:  edly-A  2.3  8.4   91   524    8   DROME:AF-Q4V5U6-F1 IP11896P;
1443:  ecw5-A  2.3  5.9   68   302    9   DROME:AF-Q8SXS0-F1 RE40914P;
1444:  emho-A  2.3  9.3   74    92    3   DROME:AF-Q9W2D6-F1 MITOCHONDRIAL IMPORT INNER MEMBRANE TRANSLOCASE S
1445:  eej8-A  2.3  9.0   84   924    4   DROME:AF-P18091-F1 ALPHA-ACTININ, SARCOMERIC;
1446:  ec34-A  2.3  9.4   90   194    7   DROME:AF-P22468-F1 GONADAL PROTEIN GDL;
1447:  eduj-A  2.3 15.9  106   630    5   DROME:AF-Q9VLJ6-F1 ANGIOTENSIN-CONVERTING ENZYME-RELATED PROTEIN;
1448:  eheo-A  2.3  9.0   86   230    7   DROME:AF-Q9W0N6-F1 LD27967P;
1449:  emck-A  2.3  7.7   92   185    7   DROME:AF-Q9VRF6-F1 MIP34364P1;
1450:  emtk-A  2.3  4.5  116   693    9   DROME:AF-Q9VIX4-F1 ACYL-COENZYME A OXIDASE;
1451:  efmw-A  2.3 16.3  108   222    5   DROME:AF-Q9VGA2-F1 PROBABLE MITOCHONDRIAL IMPORT INNER MEMBRANE TRAN
1452:  emxm-A  2.3 17.0  148   524    6   DROME:AF-Q9VVR9-F1 PROBABLE CYTOCHROME P450 12C1, MITOCHONDRIAL;
1453:  ef6q-A  2.3 12.1   70   635    4   DROME:AF-Q7KV34-F1 CHK DOMAIN-CONTAINING PROTEIN;
1454:  eil3-A  2.3  8.0  132   617    8   DROME:AF-Q8SZV0-F1 GH07338P;
1455:  ei1c-A  2.3  6.3  108  1697    7   DROME:AF-A1Z7G7-F1 LATROPHILIN CIRL;
1456:  ehph-A  2.3  4.3   95   257    5   DROME:AF-Q9W1X9-F1 OCIA DOMAIN-CONTAINING PROTEIN 1;
1457:  ei18-A  2.3  5.0   65    89    6   DROME:AF-Q9VP18-F1 V-TYPE PROTON ATPASE SUBUNIT;
1458:  eikx-A  2.3 11.6  107   388    9   DROME:AF-Q9VXQ3-F1 DIPHOSPHOMEVALONATE DECARBOXYLASE;
1459:  ec2n-A  2.3  6.9  106   395    7   DROME:AF-Q9VK91-F1 GH04442P;
1460:  eggh-A  2.3  8.4   91   389    8   DROME:AF-Q7K274-F1 LD15586P;
1461:  eldr-A  2.3 13.6   78   526    3   DROME:AF-Q9VL57-F1 RE10231P;
1462:  ee7b-A  2.3  7.3   97   177    8   DROME:AF-X2JF29-F1 GLUTATHIONE TRANSFERASE;
1463:  ed9l-A  2.3  5.8  174  1854    8   DROME:AF-A8JNU1-F1 ADENYLATE CYCLASE;
1464:  edgg-A  2.3 12.3  108   365    6   DROME:AF-Q9VZ54-F1 GH19655P;
1465:  ee9b-A  2.3  4.4   69   422    6   DROME:AF-Q9VCE1-F1 BECLIN-1-LIKE PROTEIN;
1466:  eg1o-A  2.3 11.6   84   940    5   DROME:AF-P91926-F1 AP-2 COMPLEX SUBUNIT ALPHA;
1467:  egqk-A  2.3 14.6  141  1320    4   DROME:AF-Q9VAN4-F1 UNCHARACTERIZED PROTEIN;
1468:  elbg-A  2.3  4.6   74   370    5   DROME:AF-Q9VLR9-F1 METALLOPHOSPHOESTERASE 1 HOMOLOG;
1469:  ef07-A  2.3  8.6  113  1220    7   DROME:AF-Q6AWD5-F1 AT02057P;
1470:  ej9k-A  2.3 11.4   71   204    7   DROME:AF-Q059A4-F1 TRANSMEMBRANE PROTEIN 186;
1471:  ee49-A  2.3  6.2  117   284    6   DROME:AF-Q9VU45-F1 LD27581P;
1472:  eje4-A  2.3  5.7  155   639    8   DROME:AF-Q5U117-F1 ENIGMA;
1473:  em7d-A  2.3 14.4   94   574    7   DROME:AF-Q9VYY4-F1 CYTOCHROME P450 4G15;
1474:  ecyz-A  2.3 14.0   77   134    6   DROME:AF-Q8IRF2-F1 GEO11850P1;
1475:  ehrb-A  2.3  9.2   70   109    7   DROME:AF-B7YZU6-F1 HALO;
1476:  eidh-A  2.3 15.2   99   535    7   DROME:AF-Q9VA27-F1 CYTOCHROME P450 4C3;
1477:  ekph-A  2.3  9.0   79   152    4   DROME:AF-Q9VUE9-F1 IP08778P;
1478:  ed6m-A  2.3  8.5   96   677    3   DROME:AF-Q9VKM7-F1 AT01533P;
1479:  ec39-A  2.3 14.1  128  1059    6   DROME:AF-Q9VW51-F1 RNA POLYMERASE II ELONGATION FACTOR ELL;
1480:  emhk-A  2.2  6.4  103   442    6   DROME:AF-Q9VZS6-F1 PUTATIVE NEUTRAL SPHINGOMYELINASE;
1481:  eg0r-A  2.2 19.9  123   451    6   DROME:AF-M9PET2-F1 TARGET OF WINGLESS, ISOFORM E;
1482:  eexk-A  2.2 10.0   68   140    3   DROME:AF-Q9W569-F1 GEO08311P1;
1483:  ehcd-A  2.2  6.7   89   568    6   DROME:AF-A0A0B4K691-F1 RIPPED POCKET, ISOFORM B;
1484:  ehjq-A  2.2  9.0  100   417    5   DROME:AF-A0A1Z1CH25-F1 UNCHARACTERIZED PROTEIN, ISOFORM H;
1485:  eixz-A  2.2 11.5   69  1169    7   DROME:AF-Q9VSJ6-F1 INTRAFLAGELLAR TRANSPORT PROTEIN 122 HOMOLOG;
1486:  ehup-A  2.2 11.6  142   776    6   DROME:AF-Q95TN4-F1 CONSERVED OLIGOMERIC GOLGI COMPLEX SUBUNIT 4;
1487:  ejbg-A  2.2  8.1   73   189    4   DROME:AF-Q9VBQ9-F1 MEDIATOR OF RNA POLYMERASE II TRANSCRIPTION SUBUN
1488:  eh19-A  2.2  8.4   91   290    8   DROME:AF-Q86BM4-F1 IP10109P;
1489:  ehah-A  2.2  6.5  116  1857    4   DROME:AF-Q9VE55-F1 QIN;
1490:  ecym-A  2.2  8.1  103   235    5   DROME:AF-Q4ABI5-F1 UNCHARACTERIZED PROTEIN;
1491:  ee4c-A  2.2  5.1   67   717    9   DROME:AF-Q9W4S7-F1 MYC PROTEIN;
1492:  eell-A  2.2 20.5   84   270    5   DROME:AF-Q9VA22-F1 COPPER TRANSPORTER;
1493:  ejzu-A  2.2  5.8  115   392   12   DROME:AF-Q9NDM2-F1 PROTEIN TRAPPED IN ENDODERM-1;
1494:  ekou-A  2.2 22.2  101  1953    3   DROME:AF-A1Z9W4-F1 LD11480P;
1495:  eh0c-A  2.2  7.2  126   373   10   DROME:AF-Q9VJ40-F1 RH30783P;
1496:  eeae-A  2.2  8.9  102   507    7   DROME:AF-Q7KK97-F1 LD44652P;
1497:  ekn0-A  2.2 10.1   92   624    5   DROME:AF-E1JIZ4-F1 MALIC ENZYME;
1498:  edhk-A  2.2  7.9  123   919    7   DROME:AF-Q9VCV7-F1 GPI ETHANOLAMINE PHOSPHATE TRANSFERASE 1;
1499:  ehzo-A  2.2  6.3   64   178    8   DROME:AF-P13096-F1 ENHANCER OF SPLIT M5 PROTEIN;
1500:  efi8-A  2.2 11.8   79  1037   10   DROME:AF-Q8MQJ9-F1 BRAIN TUMOR PROTEIN;
1501:  emmt-A  2.2  7.0  140   604    9   DROME:AF-P83740-F1 PUTATIVE SODIUM-DEPENDENT MULTIVITAMIN TRANSPORTE
1502:  ekvo-A  2.2  8.7  112  1393    5   DROME:AF-Q8IPP9-F1 UNCHARACTERIZED PROTEIN;
1503:  ekmz-A  2.2 13.5  119  1012    3   DROME:AF-Q9VRJ1-F1 ALANINE--TRNA LIGASE, MITOCHONDRIAL;
1504:  edji-A  2.2 11.0  116   383    3   DROME:AF-Q9VHT7-F1 UNCHARACTERIZED PROTEIN;
1505:  egu6-A  2.2 10.8   84   483    7   DROME:AF-Q9VBF6-F1 PICKPOCKET 15;
1506:  ehjr-A  2.2  5.2  138   604    9   DROME:AF-Q9VNP7-F1 LD37241P;
1507:  ejwd-A  2.2  5.2   72   263    7   DROME:AF-Q7JXC4-F1 CG6459 PROTEIN;
1508:  emt6-A  2.2 13.0   84   599   10   DROME:AF-Q9W2B5-F1 PICKPOCKET 9, ISOFORM A;
1509:  eeyp-A  2.2 21.1  101  2023    3   DROME:AF-A8DYE2-F1 TRANSIENT RECEPTOR POTENTIAL CATION CHANNEL TRPM;
1510:  eiz5-A  2.2  5.9  106   455    5   DROME:AF-Q9VHQ4-F1 RE08932P;
1511:  ejkl-A  2.2 11.7  105   214   11   DROME:AF-Q9VIQ4-F1 GH03980P;
1512:  ed4g-A  2.2 16.5  138   765    7   DROME:AF-P25991-F1 PROTEIN SUPPRESSOR OF FORKED;
1513:  ecwz-A  2.2 14.2  105   280    7   DROME:AF-Q9Y166-F1 BCDNA.GH02431;
1514:  eg6z-A  2.2 11.0  101   610    7   DROME:AF-Q86NT5-F1 MALIC ENZYME;
1515:  ed7k-A  2.2  8.0   97   538    2   DROME:AF-Q9VDV7-F1 LP04053P;
1516:  egw4-A  2.2  8.1   93   236    9   DROME:AF-Q95SS8-F1 TRANSMEMBRANE PROTEIN 70 HOMOLOG, MITOCHONDRIAL;
1517:  eko6-A  2.2 12.2  156   724    7   DROME:AF-Q9VS46-F1 RINT1-LIKE PROTEIN;
1518:  ek7y-A  2.2 12.0   81   502    7   DROME:AF-Q9V3Z4-F1 GH11341P;
1519:  em5o-A  2.2  7.4  124   689   11   DROME:AF-Q9VL61-F1 FI22810P1;
1520:  ekhi-A  2.2  8.0   90   714   11   DROME:AF-A0A0B4K6G5-F1 NA HYDROGEN ANTIPORTER 2, ISOFORM B;
1521:  ei68-A  2.2 21.3  108  1209    1   DROME:AF-Q9W4T4-F1 CAMP-SPECIFIC 3',5'-CYCLIC PHOSPHODIESTERASE, ISO
1522:  eg37-A  2.2  9.4  129   522    7   DROME:AF-Q7PLW4-F1 RE48874P;
1523:  ec89-A  2.2  6.7  137   498    5   DROME:AF-Q8T0G1-F1 LD05335P;
1524:  ei6b-A  2.2 18.6   99   863    6   DROME:AF-Q8IR94-F1 UNCHARACTERIZED PROTEIN;
1525:  eify-A  2.2  5.4  119   290    4   DROME:AF-Q9VX17-F1 LD36024P;
1526:  ehdz-A  2.2  7.0   69   782    6   DROME:AF-Q9VI55-F1 E3 UFM1-PROTEIN LIGASE 1 HOMOLOG;
1527:  efn6-A  2.2  5.5  108   520    7   DROME:AF-Q9VRB3-F1 PROBABLE CYTOCHROME P450 6V1;
1528:  ef3r-A  2.2 17.1  140   520    6   DROME:AF-Q9V557-F1 PROBABLE CYTOCHROME P450 4P2;
1529:  ef0n-A  2.2  8.7   90  1366    7   DROME:AF-A1ZBM3-F1 OUTER SEGMENT 6;
1530:  eggu-A  2.2 10.0   91  1322    3   DROME:AF-B7YZY2-F1 SODIUM/HYDROGEN EXCHANGER;
1531:  el8h-A  2.2 13.4  163   740    6   DROME:AF-Q8MSY4-F1 VACUOLAR PROTEIN SORTING-ASSOCIATED PROTEIN 51 HO
1532:  ek5s-A  2.2 10.2   85   343    4   DROME:AF-A1Z6G9-F1 FI18173P1;
1533:  elcp-A  2.2  6.9   98   195    7   DROME:AF-A1A701-F1 IP17336P;
1534:  eit3-A  2.2  7.1  142   683    6   DROME:AF-Q961Q9-F1 GH10366P;
1535:  ejkp-A  2.2  5.4  148  1068    7   DROME:AF-Q9VNC7-F1 GH09711P;
1536:  eexs-A  2.2 11.4  106  1084    6   DROME:AF-Q9VXD4-F1 MAB-21 DOMAIN-CONTAINING PROTEIN;
1537:  emt4-A  2.2  9.2   84   552    7   DROME:AF-Q9VET1-F1 FI07620P;
1538:  emti-A  2.2  6.1   70   406    4   DROME:AF-Q9VX95-F1 DNAJ HOMOLOG SUBFAMILY C MEMBER 22;
1539:  eler-A  2.2 11.3  116   821    7   DROME:AF-Q5BI50-F1 CULLIN 4, ISOFORM A;
1540:  eg0k-A  2.2 10.9   86   375    5   DROME:AF-Q7YZ91-F1 RT01013P;
1541:  eha4-A  2.2  6.6  101   350    3   DROME:AF-Q9W4P5-F1 V-TYPE PROTON ATPASE SUBUNIT D 1;
1542:  egs3-A  2.2 16.0  119  1715    6   DROME:AF-M9PD06-F1 UBIQUITIN CARBOXYL-TERMINAL HYDROLASE 32;
1543:  egyj-A  2.2  8.3   77   149    0   DROME:AF-Q7JY26-F1 AT24188P;
1544:  edi3-A  2.2  8.9  133   441    8   DROME:AF-A8Y5A2-F1 UNCHARACTERIZED PROTEIN, ISOFORM D;
1545:  ef78-A  2.2  8.1   79   613    5   DROME:AF-Q9VJG0-F1 XAA-PRO AMINOPEPTIDASE APEPP;
1546:  emud-A  2.2  3.9   96   364    4   DROME:AF-Q9VW45-F1 FIBP, ISOFORM K;
1547:  ec2k-A  2.2 10.4   96   907    8   DROME:AF-A0A0B4KHJ0-F1 GRIK, ISOFORM C;
1548:  ee3s-A  2.2  7.6   92   704    2   DROME:AF-Q9VG44-F1 RE14195P;
1549:  ef2x-A  2.2  9.6   84   374    4   DROME:AF-Q9VT38-F1 GH03795P;
1550:  eeby-A  2.2 13.3   88   675    5   DROME:AF-Q9VVU7-F1 IONOTROPIC RECEPTOR 75D;
1551:  ek79-A  2.2  7.3  107  1572    7   DROME:AF-E1JJ52-F1 FI17814P1;
1552:  emv7-A  2.2  5.7   82   796    4   DROME:AF-Q9VFV0-F1 IONOTROPIC RECEPTOR 87A;
1553:  ekc2-A  2.2 10.9   86   392    7   DROME:AF-Q9VXD7-F1 GH04692P;
1554:  ed22-A  2.2  4.7  137   712    8   DROME:AF-O46100-F1 EG:8D8.3 PROTEIN;
1555:  eh3a-A  2.2 12.7  157  2131    6   DROME:AF-P35500-F1 SODIUM CHANNEL PROTEIN PARA;
1556:  ef27-A  2.2 11.3  126   231    5   DROME:AF-Q9VLE7-F1 FI08403P;
1557:  efwd-A  2.2  6.4  125  1695    6   DROME:AF-Q9VRG3-F1 UNCHARACTERIZED PROTEIN, ISOFORM B;
1558:  el4n-A  2.2 12.1  103   558    9   DROME:AF-Q8IMY8-F1 IONOTROPIC RECEPTOR 94F;
1559:  emkb-A  2.2  9.1   79   457    9   DROME:AF-Q9VAJ5-F1 PICKPOCKET 30, ISOFORM A;
1560:  ekwm-A  2.2 15.3   76  1420    7   DROME:AF-Q7KMH9-F1 BCDNA.LD26050;
1561:  emji-A  2.2 16.2   75   404    3   DROME:AF-Q7JWR9-F1 ZINC FINGER CCCH DOMAIN-CONTAINING PROTEIN 15 HOM
1562:  ec70-A  2.2  6.3  125   724   11   DROME:AF-B7Z028-F1 ACYL-COENZYME A OXIDASE;
1563:  efgu-A  2.2 10.2  122   256    5   DROME:AF-E1JHH4-F1 UNCHARACTERIZED PROTEIN;
1564:  eijm-A  2.2 12.8   65   434    5   DROME:AF-Q9VMC0-F1 INTRAFLAGELLAR TRANSPORT 52;
1565:  elyz-A  2.2 13.9   92   541    3   DROME:AF-Q9N658-F1 ZINC FINGER PROTEIN SENS;
1566:  edqm-A  2.2  6.9   70   120    7   DROME:AF-Q9W114-F1 IP05433P;
1567:  emof-A  2.2 13.3  103   414    8   DROME:AF-Q9VRE2-F1 BVES;
1568:  ejxx-A  2.2 13.2   79   594    3   DROME:AF-Q9Y113-F1 NEGATIVE ELONGATION FACTOR B;
1569:  edy8-A  2.2  6.5  100   604    3   DROME:AF-Q8IN08-F1 IONOTROPIC RECEPTOR 94C;
1570:  em33-A  2.2  9.1  103   142    6   DROME:AF-A1Z7W3-F1 GEO10290P1;
1571:  ef3i-A  2.2  8.8   95   265    8   DROME:AF-Q9VH59-F1 ELONGATION OF VERY LONG CHAIN FATTY ACIDS PROTEIN
1572:  eiaa-A  2.2  5.7   74   673    5   DROME:AF-Q9VIK9-F1 EEF1A LYSINE AND N-TERMINAL METHYLTRANSFERASE HOM
1573:  el16-A  2.2 13.8  100   430   16   DROME:AF-Q9VW98-F1 IP11764P;
1574:  ejvj-A  2.2  8.9   94   252   11   DROME:AF-Q9VMW8-F1 MANNOSE-P-DOLICHOL UTILIZATION DEFECT 1 PROTEIN H
1575:  edsv-A  2.2  8.1  112  1094    6   DROME:AF-Q0KHX7-F1 FI18193P1;
1576:  ejeh-A  2.2  8.4  100   293    5   DROME:AF-Q9VGY0-F1 AT31162P;
1577:  ehx9-A  2.2 14.8  144   809    1   DROME:AF-Q7KRW1-F1 PROTEIN TRC8 HOMOLOG;
1578:  egvs-A  2.2  4.7  112   358    7   DROME:AF-Q9VT59-F1 AT16804P;
1579:  eg0h-A  2.2 11.9   93   364    5   DROME:AF-Q9V9X4-F1 METHYLTHIORIBOSE-1-PHOSPHATE ISOMERASE;
1580:  egzg-A  2.2  7.5   95   752    9   DROME:AF-P54351-F1 VESICLE-FUSING ATPASE 2;
1581:  el3h-A  2.2  4.9   84   181    5   DROME:AF-Q9VQQ4-F1 UNCHARACTERIZED PROTEIN, ISOFORM A;
1582:  em09-A  2.2 12.1   86   553   12   DROME:AF-Q9VL88-F1 PICKPOCKET 18;
1583:  ek93-A  2.2  8.5  133   541    8   DROME:AF-Q8IR48-F1 SOBREMESA, ISOFORM B;
1584:  ecu5-A  2.2  5.1   55   331    9   DROME:AF-P53034-F1 REPLICATION FACTOR C SUBUNIT 2;
1585:  ehwc-A  2.2  4.9  145   415    8   DROME:AF-Q9VGC2-F1 RE05302P;
1586:  em1i-A  2.2  8.8  123  1459    7   DROME:AF-Q9VVK6-F1 UNCHARACTERIZED PROTEIN;
1587:  ehas-A  2.2 14.4   96   921    6   DROME:AF-Q24253-F1 AP COMPLEX SUBUNIT BETA;
1588:  ehlw-A  2.2 11.4   78   606    6   DROME:AF-Q7KT94-F1 AMILORIDE-SENSITIVE NA+ CHANNEL;
1589:  efd6-A  2.2 16.2   74   652    5   DROME:AF-Q8T092-F1 LD21421P;
1590:  ed04-A  2.2  4.4  139   420    4   DROME:AF-Q9VSL9-F1 BUTYRYL-COA DEHYDROGENASE;
1591:  eepf-A  2.2 12.8   92   798    5   DROME:AF-Q0E938-F1 UNCHARACTERIZED PROTEIN, ISOFORM A;
1592:  elcv-A  2.2 15.4  112   326    7   DROME:AF-Q8MKN0-F1 UBIQUINONE BIOSYNTHESIS PROTEIN COQ9, MITOCHONDRI
1593:  ei1g-A  2.2 14.2   95   427    9   DROME:AF-Q8IP31-F1 CARBOXYPEPTIDASE;
1594:  ehe2-A  2.2  8.9   81   575    9   DROME:AF-Q9VXB8-F1 FI24431P1;
1595:  eeci-A  2.2  9.6   82   513    7   DROME:AF-Q9VL59-F1 ZINC FINGER CCCH-TYPE WITH G PATCH DOMAIN-CONTAIN
1596:  ejep-A  2.2  6.4  109   685    6   DROME:AF-Q9VAP8-F1 ALPHA-1,2-MANNOSIDASE;
1597:  egg1-A  2.2 10.3   62  1029    8   DROME:AF-A0A0C4FEI3-F1 UNCHARACTERIZED PROTEIN, ISOFORM F;
1598:  ekg6-A  2.2 13.2   77   368    8   DROME:AF-P32234-F1 GTP-BINDING PROTEIN 128UP;
1599:  eg6e-A  2.2 11.2   81   252    6   DROME:AF-Q8IPS1-F1 UNCHARACTERIZED PROTEIN;
1600:  eetj-A  2.2  5.1   55  1594    5   DROME:AF-Q9VU57-F1 CILIA- AND FLAGELLA-ASSOCIATED PROTEIN 43;
1601:  eh6e-A  2.2 28.0   90   407    8   DROME:AF-Q7JR96-F1 SD19533P;
1602:  ehet-A  2.2  6.1   72   301    7   DROME:AF-Q7JZ62-F1 RE57120P;
1603:  edgq-A  2.2  6.8  116   562   10   DROME:AF-Q9VYG3-F1 LD41462P;
1604:  eixu-A  2.2  7.3   65   150    6   DROME:AF-Q9W3P5-F1 UNCHARACTERIZED PROTEIN;
1605:  eg5t-A  2.2 18.6  116   281    5   DROME:AF-A8DZ10-F1 GH21880P1;
1606:  elf2-A  2.2 12.0  119   573    6   DROME:AF-Q7KMH5-F1 BCDNA.LD29892;
1607:  ekhl-A  2.2  9.5  105   365    5   DROME:AF-Q9VIB2-F1 MIP04261P;
1608:  ekk3-A  2.2  7.6   67    98    4   DROME:AF-Q9VAL0-F1 SIGNAL PEPTIDASE COMPLEX SUBUNIT 1;
1609:  edqb-A  2.2  8.2   72   541    8   DROME:AF-Q9VC57-F1 ATLASTIN;
1610:  elet-A  2.2  6.6  104   468    2   DROME:AF-Q9V3J1-F1 V-TYPE PROTON ATPASE SUBUNIT H;
1611:  ehsw-A  2.2  5.8   82   743   15   DROME:AF-P91679-F1 PEPTIDE TRANSPORTER FAMILY 1;
1612:  ekgj-A  2.2  3.8   79   363   14   DROME:AF-P13706-F1 GLYCEROL-3-PHOSPHATE DEHYDROGENASE , CYTO
1613:  ehms-A  2.2 16.5  115   313    7   DROME:AF-B6IDT8-F1 IP20336P;
1614:  emtr-A  2.2  8.2  103   215    8   DROME:AF-A1Z6U3-F1 IP01824P;
1615:  emjm-A  2.2 22.9   82   374    5   DROME:AF-Q9VFH8-F1 FI08257P;
1616:  ej31-A  2.2  5.2   69   218    4   DROME:AF-Q9VVE8-F1 AT21490P;
1617:  ehbg-A  2.2  4.9  104   450    7   DROME:AF-Q9VJA5-F1 FI08023P;
1618:  edzw-A  2.2 11.8   96   793    0   DROME:AF-Q7M3M8-F1 TRANSCRIPTION FACTOR CASTOR;
1619:  ekl7-A  2.2  9.4  115  1155    3   DROME:AF-A1Z7A6-F1 ARFGAP WITH SH3 DOMAIN, ANK REPEAT AND PH DOMAIN-
1620:  ehqo-A  2.2  4.8   75   784    5   DROME:AF-O76460-F1 DNA REPAIR AND RECOMBINATION PROTEIN RAD54-LIKE;
1621:  ekz6-A  2.1  6.3   67   173    9   DROME:AF-Q9VAD7-F1 RH37294P;
1622:  eeoy-A  2.1  5.2  114   734    5   DROME:AF-Q9VL47-F1 UNCHARACTERIZED PROTEIN;
1623:  ecy5-A  2.1 10.3  113  1022    2   DROME:AF-Q9W3E1-F1 INTEGRATOR COMPLEX SUBUNIT 4;
1624:  edh7-A  2.1  9.3   74   578    4   DROME:AF-Q9V9A7-F1 PROBABLE METHYLCROTONOYL-COA CARBOXYLASE BETA CHA
1625:  eixp-A  2.1  7.1  119   362    3   DROME:AF-Q9VCX6-F1 AT09144P;
1626:  ejiu-A  2.1  7.0  116   547    6   DROME:AF-Q9VD53-F1 FI19816P1;
1627:  elty-A  2.1  6.3  123   614    6   DROME:AF-Q9VE46-F1 HIGH-AFFINITY CHOLINE TRANSPORTER 1;
1628:  ec41-A  2.1  6.7  117   698   10   DROME:AF-Q8SXX4-F1 CAPON-LIKE PROTEIN;
1629:  eiub-A  2.1  3.9   71   306   13   DROME:AF-Q9V3T2-F1 EG:BACR19J1.2 PROTEIN;
1630:  edqy-A  2.1 10.8   75   837    3   DROME:AF-Q9W4B2-F1 FI01127P;
1631:  edmb-A  2.1  9.5  100   359    3   DROME:AF-Q7JW48-F1 RE12410P;
1632:  egk2-A  2.1  6.4  140   587    9   DROME:AF-Q8SWV5-F1 LD47995P;
1633:  eles-A  2.1  4.0   75  1125    9   DROME:AF-A1Z8Z0-F1 UNCHARACTERIZED PROTEIN, ISOFORM C;
1634:  efi1-A  2.1 17.9   88   292    9   DROME:AF-Q9VWF7-F1 PHOSPHOSERYL TRNA KINASE, ISOFORM A;
1635:  eg9u-A  2.1 12.3  133   669    6   DROME:AF-Q7KML2-F1 PROBABLE PEROXISOMAL ACYL-COENZYME A OXIDASE 1;
1636:  ej5x-A  2.1  9.5   99   250    4   DROME:AF-Q9VZL8-F1 FIRE EXIT, ISOFORM A;
1637:  eeoi-A  2.1  4.7   77   267    6   DROME:AF-Q9VVJ5-F1 NEDD4 FAMILY INTERACTING PROTEIN;
1638:  ekkv-A  2.1  6.0  127   455    7   DROME:AF-M9NDI3-F1 SORTING NEXIN 6, ISOFORM B;
1639:  ee5v-A  2.1 15.0   90  2021    6   DROME:AF-M9PC26-F1 UNCHARACTERIZED PROTEIN, ISOFORM E;
1640:  el1w-A  2.1  7.4   79  1788    5   DROME:AF-P11046-F1 LAMININ SUBUNIT BETA-1;
1641:  ei38-A  2.1  5.3  111   455    4   DROME:AF-Q9VHQ5-F1 RE12402P;
1642:  ek9r-A  2.1 17.5  104   994    8   DROME:AF-Q9VFS6-F1 INTEGRATOR COMPLEX SUBUNIT 5;
1643:  ek2u-A  2.1  5.3   56   713    4   DROME:AF-Q8IPV8-F1 UNCHARACTERIZED PROTEIN;
1644:  el7c-A  2.1  6.6   81  1298    9   DROME:AF-Q7KVK5-F1 UNCHARACTERIZED PROTEIN, ISOFORM M;
1645:  ek2e-A  2.1 20.2   84   315    4   DROME:AF-P29052-F1 TRANSCRIPTION INITIATION FACTOR IIB;
1646:  elfd-A  2.1  6.0  122   233    9   DROME:AF-A8JRH5-F1 UNCHARACTERIZED PROTEIN, ISOFORM A;
1647:  ehcn-A  2.1 20.6   72   198    8   DROME:AF-Q9VXX2-F1 IP07274P;
1648:  ekaw-A  2.1  5.3  106   582    5   DROME:AF-A1ZA01-F1 HORMONE RECEPTOR 51;
1649:  ehii-A  2.1  7.6  109   649   12   DROME:AF-A1ZAZ7-F1 XK-RELATED PROTEIN;
1650:  ejx1-A  2.1  8.0   99   506    1   DROME:AF-Q8MMC6-F1 FATTY ACYL-COA REDUCTASE;
1651:  eiyj-A  2.1  8.3  114   466    7   DROME:AF-Q9W2E4-F1 GPI MANNOSYLTRANSFERASE 1;
1652:  elht-A  2.1  9.9   74    92    4   DROME:AF-Q9VTN3-F1 MITOCHONDRIAL IMPORT INNER MEMBRANE TRANSLOCASE S
1653:  ema4-A  2.1  7.8  112   203    4   DROME:AF-Q9VYF5-F1 UNCHARACTERIZED PROTEIN, ISOFORM A;
1654:  eeig-A  2.1  9.9   97  1096    5   DROME:AF-A0A0B4LGD0-F1 UNCHARACTERIZED PROTEIN, ISOFORM C;
1655:  ekll-A  2.1 10.4  133  2415    1   DROME:AF-P13395-F1 SPECTRIN ALPHA CHAIN;
1656:  egfg-A  2.1  8.4   78   186    9   DROME:AF-M9MRH9-F1 UNCHARACTERIZED PROTEIN;
1657:  efbe-A  2.1 14.1  101   570    2   DROME:AF-Q9VJL5-F1 CROSSOVER SUPPRESSOR ON 2 OF MANHEIM;
1658:  ee6x-A  2.1  5.1  100   974    4   DROME:AF-Q9W0R3-F1 TYROSINE-PROTEIN PHOSPHATASE;
1659:  ec8k-A  2.1  6.0   99  1954    7   DROME:AF-Q9VC45-F1 PROTEIN ABNORMAL SPINDLE;
1660:  ellb-A  2.1  9.3  109   716    6   DROME:AF-A0A0B4KGW3-F1 UNCHARACTERIZED PROTEIN, ISOFORM B;
1661:  emte-A  2.1  6.0  116   577    4   DROME:AF-X2JDZ1-F1 PRKCA-BINDING PROTEIN;
1662:  eg6t-A  2.1  9.9   70   531   10   DROME:AF-Q86LG7-F1 PICKPOCKET 16;
1663:  edxl-A  2.1  5.4  126   501    5   DROME:AF-Q9V676-F1 PROBABLE CYTOCHROME P450 6T3;
1664:  ed4b-A  2.1  6.7  113   658   11   DROME:AF-A6MHQ4-F1 SODIUM/POTASSIUM-TRANSPORTING ATPASE SUBUNIT
1665:  egsz-A  2.1  5.5  116   477    3   DROME:AF-Q8MS56-F1 STE24 ENDOPEPTIDASE;
1666:  ejrk-A  2.1  7.5   73   774    5   DROME:AF-Q9VJ73-F1 ADA2A-CONTAINING COMPLEX COMPONENT 2;
1667:  efo3-A  2.1 11.3   94   613    4   DROME:AF-A1ZBQ7-F1 UNCHARACTERIZED PROTEIN;
1668:  ein7-A  2.1  4.9   63   299    8   DROME:AF-O46079-F1 EG:39E1.2 PROTEIN;
1669:  ekjw-A  2.1 14.5   78   709    5   DROME:AF-Q9VFC8-F1 GLYCOGEN  SYNTHASE;
1670:  egcq-A  2.1 16.9   82   817    5   DROME:AF-Q9VXK5-F1 PUTATIVE RRNA METHYLTRANSFERASE;
1671:  elsp-A  2.1  9.8   81   138   10   DROME:AF-Q6IGU9-F1 HDC05165;
1672:  ehab-A  2.1  5.4  124   510    6   DROME:AF-Q9V7G5-F1 PROBABLE CYTOCHROME P450 4AA1;
1673:  eeob-A  2.1  7.2   76   474   11   DROME:AF-Q7KTW2-F1 PICKPOCKET 5, ISOFORM B;
1674:  edam-A  2.1  7.6   89   532    3   DROME:AF-Q9W555-F1 COATOMER SUBUNIT DELTA;
1675:  emxh-A  2.1 12.5  132   827    6   DROME:AF-Q8IR42-F1 DROP DEAD;
1676:  eh4s-A  2.1  6.1   47   410    2   DROME:AF-Q9V3F3-F1 TRANSCRIPTION TERMINATION FACTOR, MITOCHONDRIAL;
1677:  eg4l-A  2.1 15.9   93   868   10   DROME:AF-Q7JVW5-F1 LD44919P;
1678:  el97-A  2.1 12.0  111   679    4   DROME:AF-E1JJ71-F1 DEMENTIN, ISOFORM H;
1679:  ehpe-A  2.1 13.6   97   465    4   DROME:AF-Q9VEI3-F1 ADENOSINE 3'-PHOSPHO 5'-PHOSPHOSULFATE TRANSPORTE
1680:  eduw-A  2.1 11.1  117   467    5   DROME:AF-Q24509-F1 SYNTAXIN-5;
1681:  ee4r-A  2.1  5.5   82   159    7   DROME:AF-P23380-F1 V-TYPE PROTON ATPASE 16 KDA PROTEOLIPID SUBUNIT;
1682:  efff-A  2.1 13.3  113   664    9   DROME:AF-Q9VFD5-F1 PROTEIN FEM-1 HOMOLOG CG6966;
1683:  ej2x-A  2.1  5.9  112   186    4   DROME:AF-Q9VYH1-F1 FERRITIN;
1684:  eew9-A  2.1 10.0  101   647   12   DROME:AF-Q8MSU3-F1 PUTATIVE FERRIC-CHELATE REDUCTASE 1 HOMOLOG;
1685:  ecwb-A  2.1  8.3  117  2248    8   DROME:AF-P32870-F1 CA(2+)/CALMODULIN-RESPONSIVE ADENYLATE CYCLASE;
1686:  edh2-A  2.1  7.6   85   185    4   DROME:AF-A0A6M3Q7P0-F1 UNCHARACTERIZED PROTEIN;
1687:  eg8j-A  2.1  6.7  153  1801    6   DROME:AF-Q9V453-F1 UNCHARACTERIZED PROTEIN;
1688:  eepl-A  2.1  8.6  128   853    9   DROME:AF-Q8IMZ9-F1 WOLFRAMIN;
1689:  ees6-A  2.1 11.1   72   132    6   DROME:AF-Q6GUR9-F1 ACP53C14B;
1690:  ej8m-A  2.1 12.8  109   580   11   DROME:AF-Q9VIA6-F1 LP11585P;
1691:  ek0y-A  2.1  7.2  106   436    4   DROME:AF-Q9VSM4-F1 GH26459P;
1692:  edao-A  2.1  9.5   80   345    4   DROME:AF-R9PY35-F1 UNCHARACTERIZED PROTEIN;
1693:  eibq-A  2.1  6.6   58   107    7   DROME:AF-Q9W5B9-F1 TRANSCRIPTION INITIATION FACTOR IIA SUBUNIT 2-2;
1694:  efyv-A  2.1 13.4   87   611    5   DROME:AF-Q9VJV2-F1 ANGIOTENSIN-CONVERTING ENZYME;
1695:  emuw-A  2.1 12.9  124   685    6   DROME:AF-Q9VCK7-F1 NRF DOMAIN-CONTAINING PROTEIN;
1696:  ej43-A  2.1 13.2  129   512    6   DROME:AF-P50536-F1 PROTEIN MALE-SPECIFIC LETHAL-3;
1697:  eib7-A  2.1  8.8   57    85    9   DROME:AF-Q9VHI4-F1 SPLICING FACTOR 3B SUBUNIT 5;
1698:  eh2x-A  2.1  9.1   60   106    3   DROME:AF-P52656-F1 TRANSCRIPTION INITIATION FACTOR IIA SUBUNIT 2;
1699:  ei6e-A  2.1 11.7   87  1072    7   DROME:AF-Q9W592-F1 EG:BACN32G11.3 PROTEIN;
1700:  elxy-A  2.1  7.5   90   654    4   DROME:AF-Q9VAP2-F1 AUGMIN COMPLEX SUBUNIT DGT6;
1701:  ejq3-A  2.1 17.6   97  1174    3   DROME:AF-Q8MQX9-F1 ANKYRIN REPEAT AND LEM DOMAIN-CONTAINING PROTEIN
1702:  efs2-A  2.1  6.0   57   741    9   DROME:AF-Q9W064-F1 DBX;
1703:  ek7t-A  2.1  9.8  100   202    4   DROME:AF-Q9W0I7-F1 GINS COMPLEX SUBUNIT 1;
1704:  ei4f-A  2.1 10.9  100   574    9   DROME:AF-B7YZQ6-F1 IONOTROPIC RECEPTOR 60D;
1705:  eipi-A  2.1  9.0  126  1906   10   DROME:AF-Q9VJY7-F1 B-BLOCK_TFIIIC DOMAIN-CONTAINING PROTEIN;
1706:  eit4-A  2.1  4.5   60   160    3   DROME:AF-Q9V3U2-F1 H/ACA RIBONUCLEOPROTEIN COMPLEX SUBUNIT 2-LIKE PR
1707:  ehwg-A  2.1  8.5   95  1211    5   DROME:AF-Q01583-F1 DIACYLGLYCEROL KINASE 1;
1708:  ehxh-A  2.1  8.8  108   195    5   DROME:AF-Q01069-F1 ENHANCER OF SPLIT MBETA PROTEIN;
1709:  eg08-A  2.1  4.5  142   419    5   DROME:AF-Q9VSA3-F1 PROBABLE MEDIUM-CHAIN SPECIFIC ACYL-COA DEHYDROGE
1710:  ed7y-A  2.1  7.1  119   609   10   DROME:AF-Q0E8U2-F1 UNCHARACTERIZED PROTEIN, ISOFORM A;
1711:  edn1-A  2.1  8.4   79   224    8   DROME:AF-Q01068-F1 ENHANCER OF SPLIT M3 PROTEIN;
1712:  elh7-A  2.1  9.2   92   144   11   DROME:AF-A1ZB42-F1 MEDIATOR OF RNA POLYMERASE II TRANSCRIPTION SUBUN
1713:  eits-A  2.1  5.1  122   502    4   DROME:AF-Q9VHP4-F1 PROBABLE CYTOCHROME P450 313B1;
1714:  eluq-A  2.1  9.9  110   178    9   DROME:AF-Q8IPY6-F1 IP07416P;
1715:  efhn-A  2.1  9.4   76   633    1   DROME:AF-P11146-F1 HEAT SHOCK 70 KDA PROTEIN COGNATE 2;
1716:  ec1f-A  2.1  2.6   39  1489    5   DROME:AF-Q9W1R3-F1 GOLGIN-245;
1717:  ejgf-A  2.1  9.3  106  1155    8   DROME:AF-Q8IQ30-F1 TRABUCO, ISOFORM C;
1718:  egps-A  2.1 14.4  122  1062    4   DROME:AF-E8NHA2-F1 HECT AND RLD DOMAIN CONTAINING E3 UBIQUITIN LIGAS
1719:  ejra-A  2.1  9.9  105   173    7   DROME:AF-Q7PLT4-F1 TRANSLOCASE OF THE INNER MITOCHONDRIAL MEMBRANE 1
1720:  ed1x-A  2.1  7.0  115  1647    7   DROME:AF-B7Z0E5-F1 MISFIRE, ISOFORM F;
1721:  el6z-A  2.1 13.6   98   241    8   DROME:AF-Q9VR55-F1 LD29159P;
1722:  efmb-A  2.1 13.8   93   564    6   DROME:AF-Q9VD14-F1 GH07286P;
1723:  edtc-A  2.1  9.2  111   435    6   DROME:AF-O77410-F1 EUKARYOTIC TRANSLATION INITIATION FACTOR 3 SUBUNI
1724:  ehbf-A  2.1 14.2  123   971    7   DROME:AF-Q9VEC5-F1 IMPORTIN-13;
1725:  ekz5-A  2.1 10.4   99   535    6   DROME:AF-O96532-F1 RAD17;
1726:  eemx-A  2.1  6.9  116   832   10   DROME:AF-Q9VQY4-F1 ABC TRANSPORTER EXPRESSED IN TRACHEA, ISOFORM A;
1727:  eitd-A  2.1  5.5   86   868    8   DROME:AF-Q9VDH6-F1 IONOTROPIC RECEPTOR 93A;
1728:  emp2-A  2.1 15.1  111   535    5   DROME:AF-Q9V8M2-F1 PROBABLE CYTOCHROME P450 12B2, MITOCHONDRIAL;
1729:  el5e-A  2.1  6.1   83   131   12   DROME:AF-Q9W0B7-F1 GEO11828P1;
1730:  ekf8-A  2.1 16.3  105   696    6   DROME:AF-Q9W0H9-F1 RABAPTIN-5-ASSOCIATED EXCHANGE FACTOR FOR RAB5;
1731:  ejwl-A  2.1  6.6  150   622    9   DROME:AF-Q9V9U2-F1 FI19428P1;
1732:  eev5-A  2.1  6.7  114  1092    5   DROME:AF-Q9VXU8-F1 GAMMA-TUBULIN COMPLEX COMPONENT;
1733:  emf0-A  2.1 16.4  117  1133    9   DROME:AF-Q9W5E4-F1 MYB-BINDING PROTEIN 1A;
1734:  ef09-A  2.1  6.8  135   672    7   DROME:AF-Q9W0C4-F1 GAMMA-GLUTAMYL CARBOXYLASE, ISOFORM A;
1735:  ein9-A  2.1  8.9   99   413    6   DROME:AF-Q9VWW4-F1 OUTSTRETCHED;
1736:  ek6y-A  2.1  7.2   76   162    5   DROME:AF-Q9V3Z8-F1 AT18988P;
1737:  edic-A  2.1  7.0  120   624   10   DROME:AF-M9PBX3-F1 UNCHARACTERIZED PROTEIN, ISOFORM H;
1738:  ejho-A  2.1  7.2  124   481    8   DROME:AF-Q9VEP6-F1 ADENYLOSUCCINATE LYASE;
1739:  emtg-A  2.1 23.9   79   376   10   DROME:AF-Q9VUX1-F1 28S RIBOSOMAL PROTEIN S31, MITOCHONDRIAL;
1740:  elzj-A  2.1 17.0  136   515    8   DROME:AF-Q9V559-F1 PROBABLE CYTOCHROME P450 4P3;
1741:  eirv-A  2.1  4.8  141   405    8   DROME:AF-Q9VDT1-F1 ARC42;
1742:  edjl-A  2.1  8.3  129   881   12   DROME:AF-Q9U6A0-F1 SODIUM/POTASSIUM/CALCIUM EXCHANGER NCKX30C;
1743:  emtx-A  2.1  9.0   96   810   10   DROME:AF-Q8IP90-F1 BRUNO 1, ISOFORM B;
1744:  eihn-A  2.1  8.5   80   524    6   DROME:AF-Q9VTE9-F1 NEDD8-ACTIVATING ENZYME E1 REGULATORY SUBUNIT;
1745:  ekil-A  2.1  7.3  115   808    6   DROME:AF-Q8MRL3-F1 GH24286P;
1746:  ejw0-A  2.1  6.6   80   506    5   DROME:AF-M9PDR6-F1 UNCHARACTERIZED PROTEIN, ISOFORM B;
1747:  efa7-A  2.1 10.8   80   550    8   DROME:AF-Q9VAJ7-F1 PICKPOCKET 21, ISOFORM A;
1748:  elku-A  2.1 22.0   92   681    8   DROME:AF-Q9V3U0-F1 LONG-CHAIN-FATTY-ACID--COA LIGASE HEIMDALL;
1749:  ef28-A  2.1 11.9  107   238   10   DROME:AF-Q9VQG2-F1 GAMMA-SECRETASE SUBUNIT APH-1;
1750:  edlj-A  2.1 15.2   88   249   10   DROME:AF-Q9VJ59-F1 PRA1 FAMILY PROTEIN;
1751:  ek7g-A  2.1 14.5   72   698    7   DROME:AF-Q9VSG9-F1 GH24192P;
1752:  efz1-A  2.1 14.5  102   314    7   DROME:AF-A0A0B4K6G0-F1 UNCHARACTERIZED PROTEIN, ISOFORM B;
1753:  eewq-A  2.1  7.0   80   476   10   DROME:AF-E2QCM9-F1 DIURETIC HORMONE 44 RECEPTOR 2, ISOFORM B;
1754:  ednv-A  2.1 11.5   81   548    4   DROME:AF-A1Z7V9-F1 FI20020P1;
1755:  efem-A  2.1 15.7   94   416    7   DROME:AF-Q27350-F1 PROTEIN SINE OCULIS;
1756:  el7e-A  2.1  7.3   96   776    7   DROME:AF-Q9XZ25-F1 GATOR COMPLEX PROTEIN WDR24;
1757:  efnj-A  2.1 11.0  120  1809    6   DROME:AF-Q9VDR4-F1 UNCHARACTERIZED PROTEIN, ISOFORM B;
1758:  eijs-A  2.1 13.3  139  1123    7   DROME:AF-Q9VK50-F1 ADENYLYL CYCLASE X E;
1759:  ekew-A  2.0 11.5   95   236    8   DROME:AF-Q9VW21-F1 PHOSPHATIDYLINOSITOL GLYCAN ANCHOR BIOSYNTHESIS C
1760:  ehz4-A  2.0 10.4  116  1286    8   DROME:AF-P18502-F1 PROTEIN PATCHED;
1761:  elkv-A  2.0 15.4  106  1231    7   DROME:AF-Q7YZA2-F1 UNCHARACTERIZED PROTEIN CG7065;
1762:  eibl-A  2.0  6.2  100   313    7   DROME:AF-Q9W3S5-F1 LD03007P;
1763:  ef6u-A  2.0  4.4   56   157    4   DROME:AF-Q9W2X6-F1 ATP SYNTHASE, DELTA SUBUNIT, ISOFORM A;
1764:  ehj1-A  2.0 10.8  115  1136    9   DROME:AF-Q9VL07-F1 LD02225P;
1765:  ek3l-A  2.0  8.0  101   206    3   DROME:AF-Q8IRC8-F1 UNCHARACTERIZED PROTEIN;
1766:  efeh-A  2.0 10.4   85   126    6   DROME:AF-Q9VJK9-F1 GEO06505P1;
1767:  ekiz-A  2.0  6.1   74   594    9   DROME:AF-Q8SXK2-F1 ARGINYL-TRNA SYNTHETASE;
1768:  ef7s-A  2.0  9.7   86   591    5   DROME:AF-A8JV41-F1 PICKPOCKET 23, ISOFORM C;
1769:  edz2-A  2.0  4.1  114   661    7   DROME:AF-Q0E8Q6-F1 UNCHARACTERIZED PROTEIN, ISOFORM B;
1770:  elrq-A  2.0 18.0  159   453    6   DROME:AF-Q7K3S3-F1 FUSELESS, ISOFORM A;
1771:  ef12-A  2.0  5.6  105   573   11   DROME:AF-Q9VDS0-F1 IP21853P;
1772:  eht7-A  2.0  9.3   97   846    6   DROME:AF-Q9VR48-F1 HOEPEL2;
1773:  edc1-A  2.0  7.6   96   263    9   DROME:AF-Q9VF09-F1 AT06251P;
1774:  eia1-A  2.0  7.1   83   126    4   DROME:AF-Q9VGY3-F1 GEO12082P1;
1775:  eidy-A  2.0  4.8   79   271   13   DROME:AF-Q7JW12-F1 THIOREDOXIN-RELATED TRANSMEMBRANE PROTEIN 2 HOMOL
1776:  efgh-A  2.0  4.7  138   504   10   DROME:AF-Q9VLM3-F1 UNCHARACTERIZED PROTEIN, ISOFORM C;
1777:  eh5r-A  2.0  8.6  114   227    9   DROME:AF-Q9VNI9-F1 IP18173P;
1778:  edtw-A  2.0  7.0  111   687    4   DROME:AF-P10090-F1 PROTEIN WHITE;
1779:  eexn-A  2.0  8.8  132   262    7   DROME:AF-Q8T421-F1 AT21561P;
1780:  eirg-A  2.0 18.0   69   167    1   DROME:AF-Q9VBA6-F1 RE49565P;
1781:  eg9g-A  2.0  7.1  117   666    9   DROME:AF-P45843-F1 PROTEIN SCARLET;
1782:  eesq-A  2.0 17.8   89  1204    8   DROME:AF-Q9W1Q5-F1 FI21439P1;
1783:  ekqf-A  2.0 12.7  103   414    5   DROME:AF-Q9VBS4-F1 CHK DOMAIN-CONTAINING PROTEIN;
1784:  edx1-A  2.0 12.3  122   325    6   DROME:AF-Q9VWK6-F1 POST-GPI ATTACHMENT TO PROTEINS FACTOR 2-LIKE;
1785:  eloz-A  2.0  9.4  106  1102    8   DROME:AF-Q9VXH9-F1 WASH COMPLEX SUBUNIT 4;
1786:  eg20-A  2.0  8.1   82   155   10   DROME:AF-A1ZAL7-F1 V-TYPE PROTON ATPASE PROTEOLIPID SUBUNIT;
1787:  ed0x-A  2.0  7.5   83   141    5   DROME:AF-Q8INQ7-F1 PROTEIN KRTCAP2 HOMOLOG;
1788:  efzy-A  2.0  7.0   85   373    5   DROME:AF-Q9VUM3-F1 GH25868P;
1789:  ekov-A  2.0  4.4  128   469    5   DROME:AF-Q9VLG9-F1 ARGININOSUCCINATE LYASE, ISOFORM B;
1790:  ed3h-A  2.0  7.0  116   334    7   DROME:AF-Q9VNU2-F1 HL01743P;
1791:  eim6-A  2.0  6.7   78   720    5   DROME:AF-Q7JRQ1-F1 AT21895P;
1792:  ed0h-A  2.0  7.6  111   585    5   DROME:AF-Q9W288-F1 NTR, ISOFORM A;
1793:  ec2p-A  2.0  8.8   77   139    8   DROME:AF-Q8T975-F1 AT18358P;
1794:  eiej-A  2.0  8.8  104   441   10   DROME:AF-Q9VPQ8-F1 NICOTINIC ACETYLCHOLINE RECEPTOR BETA 3 (DBETA3)
1795:  efyy-A  2.0 11.0   94   366    4   DROME:AF-Q8IQ70-F1 CALCIUM UNIPORTER PROTEIN, MITOCHONDRIAL;
1796:  em3c-A  2.0 16.3   85   861    8   DROME:AF-Q9VLX2-F1 LD22651P;
1797:  eg38-A  2.0  5.9  101   170    7   DROME:AF-Q7JYH3-F1 COMPLEX I-B14.7;
1798:  ehn2-A  2.0 15.4  111   255    5   DROME:AF-Q29QP5-F1 IP09539P;
1799:  ec59-A  2.0  8.7   96   501    1   DROME:AF-Q7K4X4-F1 GH24095P;
1800:  el8n-A  2.0  4.2   63   117    5   DROME:AF-Q9Y0V3-F1 MITOCHONDRIAL IMPORT INNER MEMBRANE TRANSLOCASE S
1801:  ed60-A  2.0  5.2  123   452    8   DROME:AF-A0A0B4LF16-F1 PALMITOYLTRANSFERASE;
1802:  egro-A  2.0 11.5  101   941    5   DROME:AF-Q9W1N8-F1 LD45221P;
1803:  ef8q-A  2.0 30.6  110   596    9   DROME:AF-A0A0S0WNI0-F1 UNCHARACTERIZED PROTEIN, ISOFORM D;
1804:  eitk-A  2.0  3.6   56  1025    9   DROME:AF-Q8INH6-F1 FI18373P1;
1805:  eja3-A  2.0  3.9   72   128    6   DROME:AF-Q7JV61-F1 SD17342P;
1806:  el7x-A  2.0 18.1   73  1292   12   DROME:AF-A0A0B4JD55-F1 POU DOMAIN MOTIF 3, ISOFORM F;
1807:  eg5z-A  2.0  7.0   83   213    8   DROME:AF-M9NFK6-F1 UNCHARACTERIZED PROTEIN, ISOFORM A;
1808:  ehn4-A  2.0 12.9  108  2090    3   DROME:AF-Q8IQV9-F1 NUCLEAR PORE COMPLEX PROTEIN NUP205;
1809:  ehik-A  2.0 10.1  110   910    8   DROME:AF-Q9V4A0-F1 FI01405P;
1810:  eemi-A  2.0 10.4  114  1022    8   DROME:AF-A1ZBE9-F1 METHIONINE--TRNA LIGASE, CYTOPLASMIC;
1811:  eh0d-A  2.0  5.8  132   447    8   DROME:AF-E1JGK3-F1 FI18012P1;
1812:  egf4-A  2.0  9.4  118   235    3   DROME:AF-Q7JVK6-F1 COMPONENT 3 OF PROMOTER OF RISC;
1813:  eiel-A  2.0 11.3  106   273    5   DROME:AF-Q9VZM6-F1 GH12661P;
1814:  ehkz-A  2.0  5.5  126   514    7   DROME:AF-Q9V9L1-F1 PROBABLE CYTOCHROME P450 6W1;
1815:  eh22-A  2.0 10.3   70   267    6   DROME:AF-Q8MLV2-F1 MIT_C DOMAIN-CONTAINING PROTEIN;
1816:  efdn-A  2.0  8.0  128   572    9   DROME:AF-A4IJ72-F1 IP18018P;
1817:  eh28-A  2.0 13.7   70   121    9   DROME:AF-Q9VD66-F1 FEMALE-SPECIFIC INDEPENDENT OF TRANSFORMER;
1818:  ef6j-A  2.0  8.8   97  1190    5   DROME:AF-A1Z7T0-F1 SERINE/THREONINE-PROTEIN KINASE N;
1819:  em1h-A  2.0 13.7   89  1591    8   DROME:AF-A0A0B4KHX7-F1 GCN2, ISOFORM C;
1820:  eklz-A  2.0  4.8  121   518    7   DROME:AF-Q9V776-F1 PROBABLE CYTOCHROME P450 317A1;
1821:  eg95-A  2.0 12.0  113   751    6   DROME:AF-A1Z7W1-F1 SET AND MYND DOMAIN CONTAINING, CLASS 4, MEMBER 1
1822:  efwq-A  2.0 12.7  109   510   10   DROME:AF-Q9VL73-F1 LP20791P;
1823:  efmo-A  2.0  4.5   55  1690   13   DROME:AF-Q86B52-F1 UNCHARACTERIZED PROTEIN;

# Structural equivalences
   1: s001-A egjp-A     1 - 380 <=>    1 - 380   (MET    1  - LEU  380  <=> MET    1  - LEU  380 )                          
   2: s001-A eevn-A     2 -  34 <=>    1 -  33   (SER    2  - VAL   34  <=> MET    1  - LEU   33 )                          
   2: s001-A eevn-A    35 -  47 <=>   35 -  47   (ASN   35  - ARG   47  <=> HIS   35  - VAL   47 )                          
   2: s001-A eevn-A    49 -  60 <=>   48 -  59   (TRP   49  - MET   60  <=> VAL   48  - VAL   59 )                          
   2: s001-A eevn-A    65 -  68 <=>   65 -  68   (TRP   65  - GLU   68  <=> TYR   65  - PRO   68 )                          
   2: s001-A eevn-A    86 - 132 <=>   71 - 117   (LEU   86  - GLU  132  <=> GLY   71  - ARG  117 )                          
   2: s001-A eevn-A   137 - 140 <=>  118 - 121   (LYS  137  - LYS  140  <=> PHE  118  - GLY  121 )                          
   2: s001-A eevn-A   141 - 165 <=>  123 - 147   (ILE  141  - GLN  165  <=> ASP  123  - LEU  147 )                          
   2: s001-A eevn-A   166 - 169 <=>  151 - 154   (LYS  166  - LEU  169  <=> SER  151  - ASN  154 )                          
   2: s001-A eevn-A   170 - 186 <=>  163 - 179   (GLY  170  - PHE  186  <=> GLN  163  - MET  179 )                          
   2: s001-A eevn-A   188 - 211 <=>  180 - 203   (CYS  188  - ILE  211  <=> ILE  180  - ASN  203 )                          
   2: s001-A eevn-A   212 - 215 <=>  206 - 209   (GLN  212  - HIS  215  <=> GLN  206  - ARG  209 )                          
   2: s001-A eevn-A   216 - 267 <=>  233 - 284   (ASN  216  - GLN  267  <=> ILE  233  - LEU  284 )                          
   2: s001-A eevn-A   269 - 303 <=>  294 - 328   (SER  269  - GLN  303  <=> LYS  294  - GLU  328 )                          
   2: s001-A eevn-A   304 - 308 <=>  330 - 334   (PHE  304  - PHE  308  <=> VAL  330  - TRP  334 )                          
   2: s001-A eevn-A   309 - 325 <=>  351 - 367   (LYS  309  - ARG  325  <=> LEU  351  - GLN  367 )                          
   2: s001-A eevn-A   326 - 329 <=>  372 - 375   (ALA  326  - ASP  329  <=> ARG  372  - ARG  375 )                          
   2: s001-A eevn-A   331 - 334 <=>  376 - 379   (SER  331  - ASN  334  <=> LEU  376  - VAL  379 )                          
   2: s001-A eevn-A   337 - 366 <=>  383 - 412   (ARG  337  - ALA  366  <=> ASP  383  - GLY  412 )                          
   3: s001-A eiw1-A     2 -  47 <=>    5 -  50   (SER    2  - ARG   47  <=> LYS    5  - VAL   50 )                          
   3: s001-A eiw1-A    49 -  64 <=>   51 -  66   (TRP   49  - PHE   64  <=> ILE   51  - TYR   66 )                          
   3: s001-A eiw1-A    65 -  68 <=>   68 -  71   (TRP   65  - GLU   68  <=> LEU   68  - MET   71 )                          
   3: s001-A eiw1-A    85 - 129 <=>   75 - 119   (GLN   85  - TYR  129  <=> GLN   75  - LYS  119 )                          
   3: s001-A eiw1-A   130 - 133 <=>  121 - 124   (SER  130  - ARG  133  <=> ASP  121  - LEU  124 )                          
   3: s001-A eiw1-A   137 - 140 <=>  125 - 128   (LYS  137  - LYS  140  <=> LYS  125  - SER  128 )                          
   3: s001-A eiw1-A   141 - 167 <=>  130 - 156   (ILE  141  - MET  167  <=> PHE  130  - TRP  156 )                          
   3: s001-A eiw1-A   170 - 186 <=>  159 - 175   (GLY  170  - PHE  186  <=> ARG  159  - ASN  175 )                          
   3: s001-A eiw1-A   188 - 211 <=>  176 - 199   (CYS  188  - ILE  211  <=> SER  176  - LEU  199 )                          
   3: s001-A eiw1-A   212 - 217 <=>  202 - 207   (GLN  212  - ARG  217  <=> GLN  202  - THR  207 )                          
   3: s001-A eiw1-A   218 - 267 <=>  209 - 258   (ARG  218  - GLN  267  <=> SER  209  - PHE  258 )                          
   3: s001-A eiw1-A   269 - 307 <=>  273 - 311   (SER  269  - SER  307  <=> LYS  273  - ASP  311 )                          
   3: s001-A eiw1-A   309 - 329 <=>  317 - 337   (LYS  309  - ASP  329  <=> THR  317  - GLU  337 )                          
   3: s001-A eiw1-A   331 - 334 <=>  342 - 345   (SER  331  - ASN  334  <=> GLY  342  - ARG  345 )                          
   3: s001-A eiw1-A   338 - 363 <=>  346 - 371   (LEU  338  - ASN  363  <=> MET  346  - ILE  371 )                          
   4: s001-A em4m-A     1 -  37 <=>   14 -  50   (MET    1  - LYS   37  <=> GLU   14  - GLN   50 )                          
   4: s001-A em4m-A    39 -  47 <=>   55 -  63   (ASN   39  - ARG   47  <=> ARG   55  - CYS   63 )                          
   4: s001-A em4m-A    49 -  60 <=>   64 -  75   (TRP   49  - MET   60  <=> ILE   64  - MET   75 )                          
   4: s001-A em4m-A    82 -  85 <=>   85 -  88   (ARG   82  - GLN   85  <=> LEU   85  - TYR   88 )                          
   4: s001-A em4m-A    87 -  98 <=>   89 - 100   (THR   87  - ARG   98  <=> ALA   89  - VAL  100 )                          
   4: s001-A em4m-A   100 - 137 <=>  101 - 138   (VAL  100  - LYS  137  <=> SER  101  - LEU  138 )                          
   4: s001-A em4m-A   138 - 141 <=>  140 - 143   (VAL  138  - ILE  141  <=> HIS  140  - PRO  143 )                          
   4: s001-A em4m-A   142 - 163 <=>  146 - 167   (ASN  142  - GLY  163  <=> PHE  146  - PRO  167 )                          
   4: s001-A em4m-A   164 - 170 <=>  169 - 175   (ASN  164  - GLY  170  <=> PHE  169  - ASP  175 )                          
   4: s001-A em4m-A   173 - 186 <=>  176 - 189   (PRO  173  - PHE  186  <=> ASP  176  - MET  189 )                          
   4: s001-A em4m-A   188 - 211 <=>  190 - 213   (CYS  188  - ILE  211  <=> TRP  190  - HIS  213 )                          
   4: s001-A em4m-A   212 - 215 <=>  216 - 219   (GLN  212  - HIS  215  <=> ASN  216  - ILE  219 )                          
   4: s001-A em4m-A   216 - 267 <=>  249 - 300   (ASN  216  - GLN  267  <=> PHE  249  - PHE  300 )                          
   4: s001-A em4m-A   269 - 307 <=>  306 - 344   (SER  269  - SER  307  <=> VAL  306  - ASP  344 )                          
   4: s001-A em4m-A   308 - 324 <=>  353 - 369   (PHE  308  - MET  324  <=> ARG  353  - ARG  369 )                          
   4: s001-A em4m-A   327 - 330 <=>  370 - 373   (THR  327  - LYS  330  <=> LEU  370  - LYS  373 )                          
   4: s001-A em4m-A   331 - 334 <=>  376 - 379   (SER  331  - ASN  334  <=> GLY  376  - HIS  379 )                          
   4: s001-A em4m-A   338 - 364 <=>  380 - 406   (LEU  338  - SER  364  <=> LEU  380  - GLY  406 )                          
   4: s001-A em4m-A   366 - 369 <=>  407 - 410   (ALA  366  - LYS  369  <=> GLY  407  - ALA  410 )                          
   5: s001-A ejh0-A     2 -  47 <=>    9 -  54   (SER    2  - ARG   47  <=> ARG    9  - ILE   54 )                          
   5: s001-A ejh0-A    49 -  64 <=>   55 -  70   (TRP   49  - PHE   64  <=> PHE   55  - ASN   70 )                          
   5: s001-A ejh0-A    90 - 136 <=>   71 - 117   (ILE   90  - GLY  136  <=> LEU   71  - ARG  117 )                          
   5: s001-A ejh0-A   137 - 141 <=>  119 - 123   (LYS  137  - ILE  141  <=> PRO  119  - ARG  123 )                          
   5: s001-A ejh0-A   142 - 167 <=>  126 - 151   (ASN  142  - MET  167  <=> HIS  126  - SER  151 )                          
   5: s001-A ejh0-A   168 - 171 <=>  154 - 157   (GLY  168  - ILE  171  <=> ALA  154  - SER  157 )                          
   5: s001-A ejh0-A   174 - 186 <=>  158 - 170   (ASN  174  - PHE  186  <=> PHE  158  - VAL  170 )                          
   5: s001-A ejh0-A   188 - 210 <=>  171 - 193   (CYS  188  - ASP  210  <=> LEU  171  - SER  193 )                          
   5: s001-A ejh0-A   211 - 214 <=>  196 - 199   (ILE  211  - PRO  214  <=> HIS  196  - THR  199 )                          
   5: s001-A ejh0-A   216 - 255 <=>  227 - 266   (ASN  216  - ILE  255  <=> LEU  227  - PRO  266 )                          
   5: s001-A ejh0-A   257 - 261 <=>  267 - 271   (ILE  257  - HIS  261  <=> PHE  267  - THR  271 )                          
   5: s001-A ejh0-A   264 - 267 <=>  272 - 275   (LEU  264  - GLN  267  <=> ALA  272  - GLN  275 )                          
   5: s001-A ejh0-A   275 - 295 <=>  282 - 302   (GLU  275  - SER  295  <=> ILE  282  - SER  302 )                          
   5: s001-A ejh0-A   297 - 307 <=>  303 - 313   (ILE  297  - SER  307  <=> ARG  303  - LEU  313 )                          
   5: s001-A ejh0-A   308 - 328 <=>  315 - 335   (PHE  308  - VAL  328  <=> ASN  315  - ARG  335 )                          
   5: s001-A ejh0-A   330 - 333 <=>  341 - 344   (LYS  330  - PHE  333  <=> TYR  341  - THR  344 )                          
   5: s001-A ejh0-A   338 - 364 <=>  345 - 371   (LEU  338  - SER  364  <=> LEU  345  - ILE  371 )                          
   6: s001-A el78-A     1 -   4 <=>    1 -   4   (MET    1  - LEU    4  <=> MET    1  - PHE    4 )                          
   6: s001-A el78-A     6 -  47 <=>   17 -  58   (SER    6  - ARG   47  <=> PHE   17  - SER   58 )                          
   6: s001-A el78-A    49 -  64 <=>   59 -  74   (TRP   49  - PHE   64  <=> LEU   59  - ARG   74 )                          
   6: s001-A el78-A    66 -  69 <=>   75 -  78   (LEU   66  - PHE   69  <=> ARG   75  - ASN   78 )                          
   6: s001-A el78-A    82 -  85 <=>   81 -  84   (ARG   82  - GLN   85  <=> GLU   81  - PRO   84 )                          
   6: s001-A el78-A    87 - 140 <=>   85 - 138   (THR   87  - LYS  140  <=> LEU   85  - CYS  138 )                          
   6: s001-A el78-A   141 - 163 <=>  140 - 162   (ILE  141  - GLY  163  <=> ASN  140  - PHE  162 )                          
   6: s001-A el78-A   164 - 169 <=>  164 - 169   (ASN  164  - LEU  169  <=> LEU  164  - SER  169 )                          
   6: s001-A el78-A   175 - 186 <=>  170 - 181   (VAL  175  - PHE  186  <=> TYR  170  - PRO  181 )                          
   6: s001-A el78-A   188 - 210 <=>  182 - 204   (CYS  188  - ASP  210  <=> SER  182  - TRP  204 )                          
   6: s001-A el78-A   211 - 214 <=>  207 - 210   (ILE  211  - PRO  214  <=> ASN  207  - LEU  210 )                          
   6: s001-A el78-A   215 - 267 <=>  216 - 268   (HIS  215  - GLN  267  <=> LEU  216  - GLY  268 )                          
   6: s001-A el78-A   269 - 303 <=>  276 - 310   (SER  269  - GLN  303  <=> ILE  276  - LYS  310 )                          
   6: s001-A el78-A   304 - 309 <=>  312 - 317   (PHE  304  - LYS  309  <=> LEU  312  - ASP  317 )                          
   6: s001-A el78-A   311 - 324 <=>  327 - 340   (GLN  311  - MET  324  <=> ARG  327  - LYS  340 )                          
   6: s001-A el78-A   329 - 332 <=>  346 - 349   (ASP  329  - GLY  332  <=> CYS  346  - PHE  349 )                          
   6: s001-A el78-A   337 - 365 <=>  350 - 378   (ARG  337  - THR  365  <=> SER  350  - LEU  378 )                          
   7: s001-A ekkf-A     1 -  47 <=>    2 -  48   (MET    1  - ARG   47  <=> VAL    2  - ILE   48 )                          
   7: s001-A ekkf-A    49 -  62 <=>   49 -  62   (TRP   49  - LEU   62  <=> PHE   49  - GLY   62 )                          
   7: s001-A ekkf-A    64 -  67 <=>   63 -  66   (PHE   64  - ALA   67  <=> ASP   63  - LEU   66 )                          
   7: s001-A ekkf-A    82 -  85 <=>   70 -  73   (ARG   82  - GLN   85  <=> SER   70  - LYS   73 )                          
   7: s001-A ekkf-A    87 - 131 <=>   74 - 118   (THR   87  - TYR  131  <=> LEU   74  - ASN  118 )                          
   7: s001-A ekkf-A   137 - 140 <=>  119 - 122   (LYS  137  - LYS  140  <=> PRO  119  - LYS  122 )                          
   7: s001-A ekkf-A   141 - 163 <=>  124 - 146   (ILE  141  - GLY  163  <=> MET  124  - LEU  146 )                          
   7: s001-A ekkf-A   164 - 167 <=>  148 - 151   (ASN  164  - MET  167  <=> VAL  148  - LEU  151 )                          
   7: s001-A ekkf-A   168 - 171 <=>  153 - 156   (GLY  168  - ILE  171  <=> ARG  153  - THR  156 )                          
   7: s001-A ekkf-A   175 - 186 <=>  157 - 168   (VAL  175  - PHE  186  <=> ALA  157  - VAL  168 )                          
   7: s001-A ekkf-A   188 - 211 <=>  169 - 192   (CYS  188  - ILE  211  <=> SER  169  - ILE  192 )                          
   7: s001-A ekkf-A   212 - 215 <=>  195 - 198   (GLN  212  - HIS  215  <=> ALA  195  - ARG  198 )                          
   7: s001-A ekkf-A   216 - 267 <=>  224 - 275   (ASN  216  - GLN  267  <=> LEU  224  - TYR  275 )                          
   7: s001-A ekkf-A   274 - 303 <=>  293 - 322   (GLY  274  - GLN  303  <=> CYS  293  - GLY  322 )                          
   7: s001-A ekkf-A   304 - 307 <=>  324 - 327   (PHE  304  - SER  307  <=> LEU  324  - ARG  327 )                          
   7: s001-A ekkf-A   309 - 323 <=>  338 - 352   (LYS  309  - VAL  323  <=> LEU  338  - ASN  352 )                          
   7: s001-A ekkf-A   326 - 329 <=>  353 - 356   (ALA  326  - ASP  329  <=> PRO  353  - ILE  356 )                          
   7: s001-A ekkf-A   331 - 334 <=>  360 - 363   (SER  331  - ASN  334  <=> GLY  360  - PRO  363 )                          
   7: s001-A ekkf-A   338 - 365 <=>  364 - 391   (LEU  338  - THR  365  <=> ILE  364  - PHE  391 )                          
   8: s001-A eidg-A     5 -  29 <=>   14 -  38   (LYS    5  - ARG   29  <=> ARG   14  - LYS   38 )                          
   8: s001-A eidg-A    30 -  47 <=>   41 -  58   (ARG   30  - ARG   47  <=> ARG   41  - TYR   58 )                          
   8: s001-A eidg-A    49 -  65 <=>   59 -  75   (TRP   49  - TRP   65  <=> PHE   59  - LYS   75 )                          
   8: s001-A eidg-A    82 -  85 <=>   80 -  83   (ARG   82  - GLN   85  <=> LYS   80  - PRO   83 )                          
   8: s001-A eidg-A    87 - 129 <=>   84 - 126   (THR   87  - TYR  129  <=> VAL   84  - TYR  126 )                          
   8: s001-A eidg-A   130 - 133 <=>  128 - 131   (SER  130  - ARG  133  <=> ASP  128  - GLY  131 )                          
   8: s001-A eidg-A   135 - 140 <=>  132 - 137   (CYS  135  - LYS  140  <=> LEU  132  - CYS  137 )                          
   8: s001-A eidg-A   141 - 165 <=>  139 - 163   (ILE  141  - GLN  165  <=> ASN  139  - PHE  163 )                          
   8: s001-A eidg-A   166 - 169 <=>  167 - 170   (LYS  166  - LEU  169  <=> GLY  167  - PHE  170 )                          
   8: s001-A eidg-A   176 - 186 <=>  171 - 181   (ASP  176  - PHE  186  <=> HIS  171  - MET  181 )                          
   8: s001-A eidg-A   188 - 211 <=>  182 - 205   (CYS  188  - ILE  211  <=> GLU  182  - LEU  205 )                          
   8: s001-A eidg-A   212 - 216 <=>  208 - 212   (GLN  212  - ASN  216  <=> GLU  208  - ASP  212 )                          
   8: s001-A eidg-A   217 - 267 <=>  225 - 275   (ARG  217  - GLN  267  <=> PHE  225  - GLY  275 )                          
   8: s001-A eidg-A   270 - 303 <=>  285 - 318   (ALA  270  - GLN  303  <=> LEU  285  - ILE  318 )                          
   8: s001-A eidg-A   304 - 308 <=>  320 - 324   (PHE  304  - PHE  308  <=> LEU  320  - SER  324 )                          
   8: s001-A eidg-A   309 - 324 <=>  333 - 348   (LYS  309  - MET  324  <=> LEU  333  - LYS  348 )                          
   8: s001-A eidg-A   331 - 334 <=>  355 - 358   (SER  331  - ASN  334  <=> GLY  355  - SER  358 )                          
   8: s001-A eidg-A   338 - 365 <=>  359 - 386   (LEU  338  - THR  365  <=> MET  359  - LEU  386 )                          
   9: s001-A edyb-A     1 -  47 <=>    2 -  48   (MET    1  - ARG   47  <=> VAL    2  - ALA   48 )                          
   9: s001-A edyb-A    49 -  59 <=>   49 -  59   (TRP   49  - LEU   59  <=> SER   49  - LEU   59 )                          
   9: s001-A edyb-A    60 -  68 <=>   62 -  70   (MET   60  - GLU   68  <=> ASN   62  - SER   70 )                          
   9: s001-A edyb-A    85 - 131 <=>   72 - 118   (GLN   85  - TYR  131  <=> ARG   72  - ARG  118 )                          
   9: s001-A edyb-A   137 - 140 <=>  119 - 122   (LYS  137  - LYS  140  <=> PRO  119  - VAL  122 )                          
   9: s001-A edyb-A   141 - 158 <=>  126 - 143   (ILE  141  - MET  158  <=> TRP  126  - SER  143 )                          
   9: s001-A edyb-A   159 - 164 <=>  145 - 150   (ALA  159  - ASN  164  <=> HIS  145  - VAL  150 )                          
   9: s001-A edyb-A   165 - 168 <=>  153 - 156   (GLN  165  - GLY  168  <=> GLN  153  - ARG  156 )                          
   9: s001-A edyb-A   173 - 186 <=>  158 - 171   (PRO  173  - PHE  186  <=> THR  158  - LEU  171 )                          
   9: s001-A edyb-A   188 - 211 <=>  172 - 195   (CYS  188  - ILE  211  <=> THR  172  - ILE  195 )                          
   9: s001-A edyb-A   212 - 217 <=>  198 - 203   (GLN  212  - ARG  217  <=> GLN  198  - LEU  203 )                          
   9: s001-A edyb-A   218 - 267 <=>  230 - 279   (ARG  218  - GLN  267  <=> ASP  230  - ILE  279 )                          
   9: s001-A edyb-A   269 - 303 <=>  292 - 326   (SER  269  - GLN  303  <=> GLY  292  - ARG  326 )                          
   9: s001-A edyb-A   304 - 308 <=>  328 - 332   (PHE  304  - PHE  308  <=> LEU  328  - THR  332 )                          
   9: s001-A edyb-A   309 - 324 <=>  342 - 357   (LYS  309  - MET  324  <=> LEU  342  - ARG  357 )                          
   9: s001-A edyb-A   327 - 330 <=>  358 - 361   (THR  327  - LYS  330  <=> HIS  358  - TYR  361 )                          
   9: s001-A edyb-A   331 - 334 <=>  364 - 367   (SER  331  - ASN  334  <=> GLY  364  - LYS  367 )                          
   9: s001-A edyb-A   338 - 363 <=>  368 - 393   (LEU  338  - ASN  363  <=> MET  368  - GLN  393 )                          
   9: s001-A edyb-A   366 - 369 <=>  394 - 397   (ALA  366  - LYS  369  <=> ASN  394  - SER  397 )                          
  10: s001-A ele6-A     1 -  47 <=>    1 -  47   (MET    1  - ARG   47  <=> MET    1  - SER   47 )                          
  10: s001-A ele6-A    49 -  70 <=>   48 -  69   (TRP   49  - ARG   70  <=> CYS   48  - GLY   69 )                          
  10: s001-A ele6-A    82 -  85 <=>   70 -  73   (ARG   82  - GLN   85  <=> ARG   70  - MET   73 )                          
  10: s001-A ele6-A    87 - 130 <=>   74 - 117   (THR   87  - SER  130  <=> LEU   74  - ALA  117 )                          
  10: s001-A ele6-A   136 - 139 <=>  118 - 121   (GLY  136  - PRO  139  <=> ARG  118  - VAL  121 )                          
  10: s001-A ele6-A   140 - 143 <=>  124 - 127   (LYS  140  - TRP  143  <=> MET  124  - TRP  127 )                          
  10: s001-A ele6-A   145 - 163 <=>  128 - 146   (LEU  145  - GLY  163  <=> GLY  128  - MET  146 )                          
  10: s001-A ele6-A   164 - 167 <=>  148 - 151   (ASN  164  - MET  167  <=> LEU  148  - MET  151 )                          
  10: s001-A ele6-A   168 - 171 <=>  154 - 157   (GLY  168  - ILE  171  <=> VAL  154  - GLN  157 )                          
  10: s001-A ele6-A   176 - 186 <=>  158 - 168   (ASP  176  - PHE  186  <=> PHE  158  - MET  168 )                          
  10: s001-A ele6-A   188 - 211 <=>  169 - 192   (CYS  188  - ILE  211  <=> PHE  169  - LEU  192 )                          
  10: s001-A ele6-A   212 - 215 <=>  195 - 198   (GLN  212  - HIS  215  <=> THR  195  - ARG  198 )                          
  10: s001-A ele6-A   216 - 267 <=>  224 - 275   (ASN  216  - GLN  267  <=> LEU  224  - LEU  275 )                          
  10: s001-A ele6-A   277 - 303 <=>  296 - 322   (LEU  277  - GLN  303  <=> CYS  296  - GLN  322 )                          
  10: s001-A ele6-A   304 - 307 <=>  324 - 327   (PHE  304  - SER  307  <=> LEU  324  - ARG  327 )                          
  10: s001-A ele6-A   309 - 323 <=>  337 - 351   (LYS  309  - VAL  323  <=> LEU  337  - ASN  351 )                          
  10: s001-A ele6-A   326 - 329 <=>  352 - 355   (ALA  326  - ASP  329  <=> PRO  352  - ILE  355 )                          
  10: s001-A ele6-A   331 - 334 <=>  359 - 362   (SER  331  - ASN  334  <=> LYS  359  - ASP  362 )                          
  10: s001-A ele6-A   338 - 365 <=>  363 - 390   (LEU  338  - THR  365  <=> VAL  363  - PHE  390 )                          
  11: s001-A egvr-A     1 -  47 <=>    2 -  48   (MET    1  - ARG   47  <=> ALA    2  - LEU   48 )                          
  11: s001-A egvr-A    49 -  60 <=>   49 -  60   (TRP   49  - MET   60  <=> LEU   49  - ARG   60 )                          
  11: s001-A egvr-A    62 -  70 <=>   61 -  69   (LEU   62  - ARG   70  <=> LYS   61  - LYS   69 )                          
  11: s001-A egvr-A    82 -  85 <=>   70 -  73   (ARG   82  - GLN   85  <=> TYR   70  - SER   73 )                          
  11: s001-A egvr-A    87 - 132 <=>   74 - 119   (THR   87  - GLU  132  <=> LEU   74  - PRO  119 )                          
  11: s001-A egvr-A   138 - 141 <=>  120 - 123   (VAL  138  - ILE  141  <=> ASP  120  - GLN  123 )                          
  11: s001-A egvr-A   142 - 164 <=>  125 - 147   (ASN  142  - ASN  164  <=> CYS  125  - THR  147 )                          
  11: s001-A egvr-A   165 - 171 <=>  149 - 155   (GLN  165  - ILE  171  <=> ALA  149  - LEU  155 )                          
  11: s001-A egvr-A   173 - 186 <=>  156 - 169   (PRO  173  - PHE  186  <=> SER  156  - LEU  169 )                          
  11: s001-A egvr-A   188 - 211 <=>  170 - 193   (CYS  188  - ILE  211  <=> THR  170  - LEU  193 )                          
  11: s001-A egvr-A   212 - 215 <=>  196 - 199   (GLN  212  - HIS  215  <=> LYS  196  - GLN  199 )                          
  11: s001-A egvr-A   216 - 267 <=>  223 - 274   (ASN  216  - GLN  267  <=> LEU  223  - SER  274 )                          
  11: s001-A egvr-A   274 - 303 <=>  292 - 321   (GLY  274  - GLN  303  <=> ILE  292  - LYS  321 )                          
  11: s001-A egvr-A   304 - 307 <=>  323 - 326   (PHE  304  - SER  307  <=> LEU  323  - ARG  326 )                          
  11: s001-A egvr-A   309 - 323 <=>  337 - 351   (LYS  309  - VAL  323  <=> LEU  337  - ASN  351 )                          
  11: s001-A egvr-A   326 - 329 <=>  352 - 355   (ALA  326  - ASP  329  <=> PRO  352  - LEU  355 )                          
  11: s001-A egvr-A   330 - 333 <=>  358 - 361   (LYS  330  - PHE  333  <=> TYR  358  - PHE  361 )                          
  11: s001-A egvr-A   337 - 365 <=>  362 - 390   (ARG  337  - THR  365  <=> GLU  362  - PHE  390 )                          
  12: s001-A edup-A     5 -  47 <=>   16 -  58   (LYS    5  - ARG   47  <=> ARG   16  - LEU   58 )                          
  12: s001-A edup-A    49 -  55 <=>   59 -  65   (TRP   49  - LEU   55  <=> THR   59  - MET   65 )                          
  12: s001-A edup-A    57 -  60 <=>   66 -  69   (THR   57  - MET   60  <=> LEU   66  - THR   69 )                          
  12: s001-A edup-A    82 -  85 <=>   81 -  84   (ARG   82  - GLN   85  <=> GLN   81  - PRO   84 )                          
  12: s001-A edup-A    87 - 129 <=>   85 - 127   (THR   87  - TYR  129  <=> LEU   85  - LYS  127 )                          
  12: s001-A edup-A   130 - 165 <=>  129 - 164   (SER  130  - GLN  165  <=> HIS  129  - PHE  164 )                          
  12: s001-A edup-A   166 - 169 <=>  168 - 171   (LYS  166  - LEU  169  <=> ASN  168  - ILE  171 )                          
  12: s001-A edup-A   176 - 186 <=>  172 - 182   (ASP  176  - PHE  186  <=> VAL  172  - VAL  182 )                          
  12: s001-A edup-A   188 - 210 <=>  183 - 205   (CYS  188  - ASP  210  <=> GLN  183  - TRP  205 )                          
  12: s001-A edup-A   211 - 214 <=>  208 - 211   (ILE  211  - PRO  214  <=> ASN  208  - LEU  211 )                          
  12: s001-A edup-A   216 - 267 <=>  225 - 276   (ASN  216  - GLN  267  <=> ASP  225  - TRP  276 )                          
  12: s001-A edup-A   269 - 303 <=>  287 - 321   (SER  269  - GLN  303  <=> ILE  287  - MET  321 )                          
  12: s001-A edup-A   304 - 308 <=>  323 - 327   (PHE  304  - PHE  308  <=> LEU  323  - ASN  327 )                          
  12: s001-A edup-A   310 - 324 <=>  337 - 351   (PRO  310  - MET  324  <=> GLU  337  - ARG  351 )                          
  12: s001-A edup-A   331 - 334 <=>  358 - 361   (SER  331  - ASN  334  <=> GLY  358  - ASP  361 )                          
  12: s001-A edup-A   338 - 364 <=>  362 - 388   (LEU  338  - SER  364  <=> ILE  362  - ASN  388 )                          
  12: s001-A edup-A   366 - 369 <=>  389 - 392   (ALA  366  - LYS  369  <=> LEU  389  - LYS  392 )                          
  13: s001-A edbe-A     3 -   6 <=>    1 -   4   (CYS    3  - SER    6  <=> MET    1  - PRO    4 )                          
  13: s001-A edbe-A     8 -  47 <=>   17 -  56   (LEU    8  - ARG   47  <=> LEU   17  - SER   56 )                          
  13: s001-A edbe-A    49 -  65 <=>   57 -  73   (TRP   49  - TRP   65  <=> SER   57  - GLY   73 )                          
  13: s001-A edbe-A    82 -  85 <=>   80 -  83   (ARG   82  - GLN   85  <=> GLN   80  - ALA   83 )                          
  13: s001-A edbe-A    87 - 129 <=>   84 - 126   (THR   87  - TYR  129  <=> LEU   84  - ALA  126 )                          
  13: s001-A edbe-A   130 - 133 <=>  128 - 131   (SER  130  - ARG  133  <=> TYR  128  - SER  131 )                          
  13: s001-A edbe-A   136 - 140 <=>  132 - 136   (GLY  136  - LYS  140  <=> ASN  132  - CYS  136 )                          
  13: s001-A edbe-A   141 - 165 <=>  138 - 162   (ILE  141  - GLN  165  <=> ALA  138  - PHE  162 )                          
  13: s001-A edbe-A   166 - 169 <=>  166 - 169   (LYS  166  - LEU  169  <=> ASP  166  - LEU  169 )                          
  13: s001-A edbe-A   176 - 186 <=>  170 - 180   (ASP  176  - PHE  186  <=> PRO  170  - VAL  180 )                          
  13: s001-A edbe-A   188 - 210 <=>  181 - 203   (CYS  188  - ASP  210  <=> LYS  181  - TRP  203 )                          
  13: s001-A edbe-A   211 - 214 <=>  206 - 209   (ILE  211  - PRO  214  <=> ASN  206  - LEU  209 )                          
  13: s001-A edbe-A   216 - 267 <=>  223 - 274   (ASN  216  - GLN  267  <=> SER  223  - ARG  274 )                          
  13: s001-A edbe-A   269 - 303 <=>  285 - 319   (SER  269  - GLN  303  <=> MET  285  - MET  319 )                          
  13: s001-A edbe-A   304 - 308 <=>  321 - 325   (PHE  304  - PHE  308  <=> LEU  321  - ASN  325 )                          
  13: s001-A edbe-A   310 - 324 <=>  335 - 349   (PRO  310  - MET  324  <=> GLU  335  - ARG  349 )                          
  13: s001-A edbe-A   327 - 330 <=>  350 - 353   (THR  327  - LYS  330  <=> PHE  350  - LEU  353 )                          
  13: s001-A edbe-A   331 - 334 <=>  356 - 359   (SER  331  - ASN  334  <=> GLY  356  - HIS  359 )                          
  13: s001-A edbe-A   338 - 365 <=>  360 - 387   (LEU  338  - THR  365  <=> VAL  360  - LEU  387 )                          
  14: s001-A emn9-A     1 -  47 <=>    2 -  48   (MET    1  - ARG   47  <=> PHE    2  - VAL   48 )                          
  14: s001-A emn9-A    49 -  60 <=>   49 -  60   (TRP   49  - MET   60  <=> LEU   49  - LYS   60 )                          
  14: s001-A emn9-A    62 -  65 <=>   61 -  64   (LEU   62  - TRP   65  <=> LYS   61  - LEU   64 )                          
  14: s001-A emn9-A    82 -  85 <=>   70 -  73   (ARG   82  - GLN   85  <=> ARG   70  - GLN   73 )                          
  14: s001-A emn9-A    87 - 131 <=>   74 - 118   (THR   87  - TYR  131  <=> LEU   74  - LYS  118 )                          
  14: s001-A emn9-A   137 - 140 <=>  119 - 122   (LYS  137  - LYS  140  <=> PRO  119  - LYS  122 )                          
  14: s001-A emn9-A   141 - 163 <=>  124 - 146   (ILE  141  - GLY  163  <=> MET  124  - ILE  146 )                          
  14: s001-A emn9-A   164 - 167 <=>  148 - 151   (ASN  164  - MET  167  <=> MET  148  - LEU  151 )                          
  14: s001-A emn9-A   168 - 171 <=>  153 - 156   (GLY  168  - ILE  171  <=> ARG  153  - PHE  156 )                          
  14: s001-A emn9-A   175 - 184 <=>  157 - 166   (VAL  175  - VAL  184  <=> ASN  157  - PHE  166 )                          
  14: s001-A emn9-A   186 - 211 <=>  167 - 192   (PHE  186  - ILE  211  <=> TRP  167  - LEU  192 )                          
  14: s001-A emn9-A   212 - 215 <=>  195 - 198   (GLN  212  - HIS  215  <=> THR  195  - ARG  198 )                          
  14: s001-A emn9-A   216 - 267 <=>  224 - 275   (ASN  216  - GLN  267  <=> LEU  224  - ALA  275 )                          
  14: s001-A emn9-A   277 - 303 <=>  296 - 322   (LEU  277  - GLN  303  <=> PHE  296  - ARG  322 )                          
  14: s001-A emn9-A   304 - 307 <=>  324 - 327   (PHE  304  - SER  307  <=> LEU  324  - ARG  327 )                          
  14: s001-A emn9-A   309 - 323 <=>  338 - 352   (LYS  309  - VAL  323  <=> LEU  338  - ASN  352 )                          
  14: s001-A emn9-A   326 - 329 <=>  353 - 356   (ALA  326  - ASP  329  <=> PRO  353  - ILE  356 )                          
  14: s001-A emn9-A   331 - 334 <=>  360 - 363   (SER  331  - ASN  334  <=> ASP  360  - THR  363 )                          
  14: s001-A emn9-A   338 - 365 <=>  364 - 391   (LEU  338  - THR  365  <=> ILE  364  - PHE  391 )                          
  15: s001-A eku8-A     5 -  47 <=>   14 -  56   (LYS    5  - ARG   47  <=> TRP   14  - PHE   56 )                          
  15: s001-A eku8-A    49 -  61 <=>   57 -  69   (TRP   49  - HIS   61  <=> PHE   57  - LYS   69 )                          
  15: s001-A eku8-A    83 - 129 <=>   77 - 123   (SER   83  - TYR  129  <=> ALA   77  - TYR  123 )                          
  15: s001-A eku8-A   130 - 165 <=>  125 - 160   (SER  130  - GLN  165  <=> GLN  125  - TYR  160 )                          
  15: s001-A eku8-A   166 - 169 <=>  164 - 167   (LYS  166  - LEU  169  <=> GLY  164  - PHE  167 )                          
  15: s001-A eku8-A   176 - 186 <=>  168 - 178   (ASP  176  - PHE  186  <=> SER  168  - VAL  178 )                          
  15: s001-A eku8-A   188 - 211 <=>  179 - 202   (CYS  188  - ILE  211  <=> GLN  179  - LEU  202 )                          
  15: s001-A eku8-A   212 - 217 <=>  205 - 210   (GLN  212  - ARG  217  <=> GLY  205  - MET  210 )                          
  15: s001-A eku8-A   218 - 267 <=>  223 - 272   (ARG  218  - GLN  267  <=> SER  223  - ASP  272 )                          
  15: s001-A eku8-A   270 - 303 <=>  282 - 315   (ALA  270  - GLN  303  <=> LEU  282  - THR  315 )                          
  15: s001-A eku8-A   304 - 308 <=>  317 - 321   (PHE  304  - PHE  308  <=> LEU  317  - ALA  321 )                          
  15: s001-A eku8-A   309 - 324 <=>  330 - 345   (LYS  309  - MET  324  <=> LEU  330  - GLN  345 )                          
  15: s001-A eku8-A   330 - 333 <=>  351 - 354   (LYS  330  - PHE  333  <=> CYS  351  - PHE  354 )                          
  15: s001-A eku8-A   337 - 364 <=>  355 - 382   (ARG  337  - SER  364  <=> THR  355  - ASN  382 )                          
  16: s001-A ems3-A     1 -  47 <=>    2 -  48   (MET    1  - ARG   47  <=> ALA    2  - ALA   48 )                          
  16: s001-A ems3-A    49 -  62 <=>   49 -  62   (TRP   49  - LEU   62  <=> LEU   49  - ALA   62 )                          
  16: s001-A ems3-A    89 -  98 <=>   63 -  72   (GLU   89  - ARG   98  <=> SER   63  - LEU   72 )                          
  16: s001-A ems3-A    99 - 133 <=>   74 - 108   (ASN   99  - ARG  133  <=> ILE   74  - ALA  108 )                          
  16: s001-A ems3-A   137 - 140 <=>  109 - 112   (LYS  137  - LYS  140  <=> GLY  109  - SER  112 )                          
  16: s001-A ems3-A   142 - 161 <=>  116 - 135   (ASN  142  - ILE  161  <=> LEU  116  - HIS  135 )                          
  16: s001-A ems3-A   162 - 165 <=>  137 - 140   (VAL  162  - GLN  165  <=> ILE  137  - ILE  140 )                          
  16: s001-A ems3-A   167 - 170 <=>  145 - 148   (MET  167  - GLY  170  <=> LEU  145  - SER  148 )                          
  16: s001-A ems3-A   175 - 187 <=>  149 - 161   (VAL  175  - VAL  187  <=> GLN  149  - TYR  161 )                          
  16: s001-A ems3-A   189 - 211 <=>  162 - 184   (ILE  189  - ILE  211  <=> ASN  162  - LEU  184 )                          
  16: s001-A ems3-A   212 - 215 <=>  187 - 190   (GLN  212  - HIS  215  <=> ASP  187  - THR  190 )                          
  16: s001-A ems3-A   216 - 267 <=>  201 - 252   (ASN  216  - GLN  267  <=> ARG  201  - VAL  252 )                          
  16: s001-A ems3-A   269 - 303 <=>  264 - 298   (SER  269  - GLN  303  <=> MET  264  - ARG  298 )                          
  16: s001-A ems3-A   304 - 309 <=>  300 - 305   (PHE  304  - LYS  309  <=> LEU  300  - ARG  305 )                          
  16: s001-A ems3-A   310 - 324 <=>  307 - 321   (PRO  310  - MET  324  <=> ASP  307  - PRO  321 )                          
  16: s001-A ems3-A   331 - 334 <=>  328 - 331   (SER  331  - ASN  334  <=> ASN  328  - THR  331 )                          
  16: s001-A ems3-A   338 - 362 <=>  332 - 356   (LEU  338  - LEU  362  <=> PHE  332  - TYR  356 )                          
  16: s001-A ems3-A   365 - 369 <=>  357 - 361   (THR  365  - LYS  369  <=> ASN  357  - ALA  361 )                          
  17: s001-A efqn-A     2 -  37 <=>   31 -  66   (SER    2  - LYS   37  <=> TRP   31  - TYR   66 )                          
  17: s001-A efqn-A    39 -  47 <=>   71 -  79   (ASN   39  - ARG   47  <=> SER   71  - VAL   79 )                          
  17: s001-A efqn-A    49 -  72 <=>   80 - 103   (TRP   49  - GLY   72  <=> ILE   80  - VAL  103 )                          
  17: s001-A efqn-A    82 - 112 <=>  104 - 134   (ARG   82  - HIS  112  <=> GLN  104  - LEU  134 )                          
  17: s001-A efqn-A   113 - 165 <=>  137 - 189   (HIS  113  - GLN  165  <=> ASP  137  - TYR  189 )                          
  17: s001-A efqn-A   177 - 184 <=>  191 - 198   (ILE  177  - VAL  184  <=> PRO  191  - PHE  198 )                          
  17: s001-A efqn-A   186 - 211 <=>  199 - 224   (PHE  186  - ILE  211  <=> LEU  199  - THR  224 )                          
  17: s001-A efqn-A   212 - 215 <=>  227 - 230   (GLN  212  - HIS  215  <=> LEU  227  - GLN  230 )                          
  17: s001-A efqn-A   216 - 251 <=>  246 - 281   (ASN  216  - HIS  251  <=> TYR  246  - MET  281 )                          
  17: s001-A efqn-A   253 - 257 <=>  282 - 286   (PHE  253  - ILE  257  <=> ILE  282  - ILE  286 )                          
  17: s001-A efqn-A   258 - 267 <=>  288 - 297   (ALA  258  - GLN  267  <=> ASN  288  - LEU  297 )                          
  17: s001-A efqn-A   268 - 272 <=>  306 - 310   (GLN  268  - ASP  272  <=> LYS  306  - ILE  310 )                          
  17: s001-A efqn-A   277 - 303 <=>  318 - 344   (LEU  277  - GLN  303  <=> VAL  318  - GLN  344 )                          
  17: s001-A efqn-A   304 - 307 <=>  346 - 349   (PHE  304  - SER  307  <=> PHE  346  - VAL  349 )                          
  17: s001-A efqn-A   308 - 311 <=>  352 - 355   (PHE  308  - GLN  311  <=> LEU  352  - ARG  355 )                          
  17: s001-A efqn-A   314 - 323 <=>  371 - 380   (THR  314  - VAL  323  <=> HIS  371  - LEU  380 )                          
  17: s001-A efqn-A   326 - 329 <=>  381 - 384   (ALA  326  - ASP  329  <=> LYS  381  - GLU  384 )                          
  17: s001-A efqn-A   331 - 334 <=>  387 - 390   (SER  331  - ASN  334  <=> ILE  387  - ASP  390 )                          
  17: s001-A efqn-A   337 - 365 <=>  392 - 420   (ARG  337  - THR  365  <=> THR  392  - GLY  420 )                          
  17: s001-A efqn-A   368 - 371 <=>  421 - 424   (LEU  368  - PHE  371  <=> GLY  421  - SER  424 )                          
  17: s001-A efqn-A   374 - 377 <=>  425 - 428   (VAL  374  - LYS  377  <=> GLU  425  - THR  428 )                          
  18: s001-A edkk-A     1 -   7 <=>   12 -  18   (MET    1  - VAL    7  <=> LYS   12  - LEU   18 )                          
  18: s001-A edkk-A     9 -  28 <=>   19 -  38   (GLN    9  - GLY   28  <=> ARG   19  - ARG   38 )                          
  18: s001-A edkk-A    29 -  47 <=>   41 -  59   (ARG   29  - ARG   47  <=> ASP   41  - ILE   59 )                          
  18: s001-A edkk-A    49 -  65 <=>   60 -  76   (TRP   49  - TRP   65  <=> ILE   60  - LYS   76 )                          
  18: s001-A edkk-A    86 - 111 <=>   78 - 103   (LEU   86  - ARG  111  <=> ASN   78  - HIS  103 )                          
  18: s001-A edkk-A   112 - 137 <=>  105 - 130   (HIS  112  - LYS  137  <=> PHE  105  - THR  130 )                          
  18: s001-A edkk-A   138 - 141 <=>  133 - 136   (VAL  138  - ILE  141  <=> PRO  133  - GLY  136 )                          
  18: s001-A edkk-A   142 - 168 <=>  140 - 166   (ASN  142  - GLY  168  <=> GLU  140  - PHE  166 )                          
  18: s001-A edkk-A   173 - 186 <=>  167 - 180   (PRO  173  - PHE  186  <=> SER  167  - LEU  180 )                          
  18: s001-A edkk-A   188 - 211 <=>  181 - 204   (CYS  188  - ILE  211  <=> VAL  181  - GLU  204 )                          
  18: s001-A edkk-A   212 - 215 <=>  207 - 210   (GLN  212  - HIS  215  <=> LYS  207  - TYR  210 )                          
  18: s001-A edkk-A   216 - 263 <=>  232 - 279   (ASN  216  - ILE  263  <=> VAL  232  - VAL  279 )                          
  18: s001-A edkk-A   264 - 269 <=>  281 - 286   (LEU  264  - SER  269  <=> VAL  281  - ASN  286 )                          
  18: s001-A edkk-A   271 - 308 <=>  288 - 325   (ILE  271  - PHE  308  <=> PHE  288  - VAL  325 )                          
  18: s001-A edkk-A   309 - 329 <=>  328 - 348   (LYS  309  - ASP  329  <=> LEU  328  - ARG  348 )                          
  18: s001-A edkk-A   331 - 334 <=>  353 - 356   (SER  331  - ASN  334  <=> GLY  353  - ASP  356 )                          
  18: s001-A edkk-A   338 - 365 <=>  357 - 384   (LEU  338  - THR  365  <=> VAL  357  - GLY  384 )                          
  19: s001-A ehwi-A     3 -   6 <=>    1 -   4   (CYS    3  - SER    6  <=> MET    1  - PRO    4 )                          
  19: s001-A ehwi-A     8 -  47 <=>   18 -  57   (LEU    8  - ARG   47  <=> LEU   18  - ALA   57 )                          
  19: s001-A ehwi-A    49 -  58 <=>   58 -  67   (TRP   49  - PHE   58  <=> ALA   58  - ASP   67 )                          
  19: s001-A ehwi-A    82 -  85 <=>   80 -  83   (ARG   82  - GLN   85  <=> HIS   80  - ALA   83 )                          
  19: s001-A ehwi-A    87 - 133 <=>   84 - 130   (THR   87  - ARG  133  <=> LEU   84  - ARG  130 )                          
  19: s001-A ehwi-A   135 - 138 <=>  131 - 134   (CYS  135  - VAL  138  <=> ASN  131  - LEU  134 )                          
  19: s001-A ehwi-A   140 - 164 <=>  138 - 162   (LYS  140  - ASN  164  <=> ILE  138  - GLU  162 )                          
  19: s001-A ehwi-A   165 - 169 <=>  164 - 168   (GLN  165  - LEU  169  <=> GLY  164  - ASN  168 )                          
  19: s001-A ehwi-A   172 - 186 <=>  169 - 183   (SER  172  - PHE  186  <=> TYR  169  - MET  183 )                          
  19: s001-A ehwi-A   188 - 211 <=>  184 - 207   (CYS  188  - ILE  211  <=> LEU  184  - ILE  207 )                          
  19: s001-A ehwi-A   212 - 215 <=>  210 - 213   (GLN  212  - HIS  215  <=> ARG  210  - LEU  213 )                          
  19: s001-A ehwi-A   216 - 267 <=>  226 - 277   (ASN  216  - GLN  267  <=> GLU  226  - SER  277 )                          
  19: s001-A ehwi-A   273 - 280 <=>  292 - 299   (PHE  273  - SER  280  <=> VAL  292  - MET  299 )                          
  19: s001-A ehwi-A   281 - 305 <=>  302 - 326   (PHE  281  - ARG  305  <=> PHE  302  - PHE  326 )                          
  19: s001-A ehwi-A   307 - 324 <=>  334 - 351   (SER  307  - MET  324  <=> GLU  334  - ARG  351 )                          
  19: s001-A ehwi-A   331 - 334 <=>  358 - 361   (SER  331  - ASN  334  <=> GLY  358  - TYR  361 )                          
  19: s001-A ehwi-A   338 - 364 <=>  362 - 388   (LEU  338  - SER  364  <=> VAL  362  - ASN  388 )                          
  20: s001-A el2r-A     2 -  47 <=>   31 -  76   (SER    2  - ARG   47  <=> GLN   31  - THR   76 )                          
  20: s001-A el2r-A    49 -  65 <=>   77 -  93   (TRP   49  - TRP   65  <=> PHE   77  - GLY   93 )                          
  20: s001-A el2r-A    89 -  92 <=>   96 -  99   (GLU   89  - LEU   92  <=> ASN   96  - ASP   99 )                          
  20: s001-A el2r-A    93 - 124 <=>  102 - 133   (THR   93  - PHE  124  <=> GLY  102  - VAL  133 )                          
  20: s001-A el2r-A   126 - 132 <=>  134 - 140   (ARG  126  - GLU  132  <=> PRO  134  - ASP  140 )                          
  20: s001-A el2r-A   134 - 137 <=>  141 - 144   (ILE  134  - LYS  137  <=> SER  141  - ILE  144 )                          
  20: s001-A el2r-A   139 - 150 <=>  149 - 160   (PRO  139  - ALA  150  <=> VAL  149  - ILE  160 )                          
  20: s001-A el2r-A   151 - 155 <=>  162 - 166   (TYR  151  - VAL  155  <=> PHE  162  - ILE  166 )                          
  20: s001-A el2r-A   161 - 164 <=>  172 - 175   (ILE  161  - ASN  164  <=> ILE  172  - HIS  175 )                          
  20: s001-A el2r-A   165 - 168 <=>  177 - 180   (GLN  165  - GLY  168  <=> ARG  177  - SER  180 )                          
  20: s001-A el2r-A   176 - 185 <=>  185 - 194   (ASP  176  - ILE  185  <=> THR  185  - LEU  194 )                          
  20: s001-A el2r-A   187 - 211 <=>  195 - 219   (VAL  187  - ILE  211  <=> PRO  195  - ALA  219 )                          
  20: s001-A el2r-A   212 - 215 <=>  222 - 225   (GLN  212  - HIS  215  <=> ARG  222  - HIS  225 )                          
  20: s001-A el2r-A   216 - 267 <=>  255 - 306   (ASN  216  - GLN  267  <=> LEU  255  - ILE  306 )                          
  20: s001-A el2r-A   269 - 295 <=>  320 - 346   (SER  269  - SER  295  <=> LEU  320  - LEU  346 )                          
  20: s001-A el2r-A   298 - 303 <=>  347 - 352   (GLU  298  - GLN  303  <=> THR  347  - GLU  352 )                          
  20: s001-A el2r-A   304 - 309 <=>  354 - 359   (PHE  304  - LYS  309  <=> LEU  354  - LEU  359 )                          
  20: s001-A el2r-A   310 - 324 <=>  367 - 381   (PRO  310  - MET  324  <=> LYS  367  - ASN  381 )                          
  20: s001-A el2r-A   330 - 333 <=>  387 - 390   (LYS  330  - PHE  333  <=> LEU  387  - LEU  390 )                          
  20: s001-A el2r-A   337 - 364 <=>  391 - 418   (ARG  337  - SER  364  <=> GLU  391  - LEU  418 )                          
  20: s001-A el2r-A   366 - 369 <=>  419 - 422   (ALA  366  - LYS  369  <=> ARG  419  - LEU  422 )                          
  21: s001-A eiql-A     1 -   4 <=>    4 -   7   (MET    1  - LEU    4  <=> PHE    4  - VAL    7 )                          
  21: s001-A eiql-A     6 -  27 <=>    8 -  29   (SER    6  - GLU   27  <=> CYS    8  - GLU   29 )                          
  21: s001-A eiql-A    29 -  47 <=>   30 -  48   (ARG   29  - ARG   47  <=> PRO   30  - LEU   48 )                          
  21: s001-A eiql-A    49 -  63 <=>   49 -  63   (TRP   49  - ILE   63  <=> LEU   49  - ALA   63 )                          
  21: s001-A eiql-A    85 - 131 <=>   73 - 119   (GLN   85  - TYR  131  <=> SER   73  - ARG  119 )                          
  21: s001-A eiql-A   138 - 141 <=>  120 - 123   (VAL  138  - ILE  141  <=> ARG  120  - TRP  123 )                          
  21: s001-A eiql-A   142 - 159 <=>  125 - 142   (ASN  142  - ALA  159  <=> SER  125  - CYS  142 )                          
  21: s001-A eiql-A   161 - 164 <=>  143 - 146   (ILE  161  - ASN  164  <=> SER  143  - PHE  146 )                          
  21: s001-A eiql-A   165 - 168 <=>  148 - 151   (GLN  165  - GLY  168  <=> LYS  148  - GLY  151 )                          
  21: s001-A eiql-A   170 - 173 <=>  153 - 156   (GLY  170  - PRO  173  <=> ARG  153  - TRP  156 )                          
  21: s001-A eiql-A   175 - 185 <=>  157 - 167   (VAL  175  - ILE  185  <=> SER  157  - TYR  167 )                          
  21: s001-A eiql-A   187 - 211 <=>  168 - 192   (VAL  187  - ILE  211  <=> PHE  168  - GLN  192 )                          
  21: s001-A eiql-A   212 - 216 <=>  195 - 199   (GLN  212  - ASN  216  <=> ARG  195  - THR  199 )                          
  21: s001-A eiql-A   219 - 267 <=>  200 - 248   (LYS  219  - GLN  267  <=> ASN  200  - TYR  248 )                          
  21: s001-A eiql-A   269 - 304 <=>  254 - 289   (SER  269  - PHE  304  <=> VAL  254  - LYS  289 )                          
  21: s001-A eiql-A   305 - 310 <=>  292 - 297   (ARG  305  - PRO  310  <=> GLN  292  - PRO  297 )                          
  21: s001-A eiql-A   314 - 317 <=>  311 - 314   (THR  314  - MET  317  <=> PHE  311  - LEU  314 )                          
  21: s001-A eiql-A   321 - 324 <=>  315 - 318   (MET  321  - MET  324  <=> THR  315  - GLY  318 )                          
  21: s001-A eiql-A   331 - 334 <=>  326 - 329   (SER  331  - ASN  334  <=> GLY  326  - ILE  329 )                          
  21: s001-A eiql-A   338 - 365 <=>  330 - 357   (LEU  338  - THR  365  <=> LEU  330  - ILE  357 )                          
  22: s001-A edm9-A     6 -  27 <=>    1 -  22   (SER    6  - GLU   27  <=> MET    1  - LYS   22 )                          
  22: s001-A edm9-A    30 -  34 <=>   23 -  27   (ARG   30  - VAL   34  <=> GLY   23  - LEU   27 )                          
  22: s001-A edm9-A    35 -  47 <=>   31 -  43   (ASN   35  - ARG   47  <=> GLN   31  - GLY   43 )                          
  22: s001-A edm9-A    49 -  58 <=>   44 -  53   (TRP   49  - PHE   58  <=> GLY   44  - PHE   53 )                          
  22: s001-A edm9-A    61 -  67 <=>   54 -  60   (HIS   61  - ALA   67  <=> PRO   54  - ASP   60 )                          
  22: s001-A edm9-A    85 -  97 <=>   65 -  77   (GLN   85  - TYR   97  <=> SER   65  - ASN   77 )                          
  22: s001-A edm9-A    98 - 136 <=>   79 - 117   (ARG   98  - GLY  136  <=> THR   79  - ASN  117 )                          
  22: s001-A edm9-A   139 - 164 <=>  126 - 151   (PRO  139  - ASN  164  <=> ARG  126  - LEU  151 )                          
  22: s001-A edm9-A   165 - 171 <=>  153 - 159   (GLN  165  - ILE  171  <=> ARG  153  - ARG  159 )                          
  22: s001-A edm9-A   174 - 186 <=>  160 - 172   (ASN  174  - PHE  186  <=> ILE  160  - GLN  172 )                          
  22: s001-A edm9-A   188 - 211 <=>  173 - 196   (CYS  188  - ILE  211  <=> PHE  173  - ARG  196 )                          
  22: s001-A edm9-A   212 - 215 <=>  199 - 202   (GLN  212  - HIS  215  <=> ILE  199  - LYS  202 )                          
  22: s001-A edm9-A   216 - 246 <=>  226 - 256   (ASN  216  - TRP  246  <=> SER  226  - ALA  256 )                          
  22: s001-A edm9-A   247 - 252 <=>  258 - 263   (THR  247  - SER  252  <=> LEU  258  - PHE  263 )                          
  22: s001-A edm9-A   253 - 267 <=>  266 - 280   (PHE  253  - GLN  267  <=> ASN  266  - THR  280 )                          
  22: s001-A edm9-A   270 - 294 <=>  288 - 312   (ALA  270  - ILE  294  <=> ARG  288  - VAL  312 )                          
  22: s001-A edm9-A   295 - 303 <=>  314 - 322   (SER  295  - GLN  303  <=> ARG  314  - ASP  322 )                          
  22: s001-A edm9-A   304 - 308 <=>  324 - 328   (PHE  304  - PHE  308  <=> LEU  324  - SER  328 )                          
  22: s001-A edm9-A   309 - 324 <=>  337 - 352   (LYS  309  - MET  324  <=> PHE  337  - PRO  352 )                          
  22: s001-A edm9-A   327 - 330 <=>  353 - 356   (THR  327  - LYS  330  <=> SER  353  - LYS  356 )                          
  22: s001-A edm9-A   331 - 334 <=>  359 - 362   (SER  331  - ASN  334  <=> GLY  359  - ILE  362 )                          
  22: s001-A edm9-A   337 - 346 <=>  363 - 372   (ARG  337  - MET  346  <=> PHE  363  - PHE  372 )                          
  22: s001-A edm9-A   348 - 364 <=>  373 - 389   (ARG  348  - SER  364  <=> PHE  373  - ASN  389 )                          
  22: s001-A edm9-A   366 - 369 <=>  390 - 393   (ALA  366  - LYS  369  <=> LYS  390  - LYS  393 )                          
  23: s001-A eer4-A     1 -   7 <=>   18 -  24   (MET    1  - VAL    7  <=> ARG   18  - LEU   24 )                          
  23: s001-A eer4-A     9 -  28 <=>   25 -  44   (GLN    9  - GLY   28  <=> ARG   25  - LYS   44 )                          
  23: s001-A eer4-A    29 -  47 <=>   47 -  65   (ARG   29  - ARG   47  <=> GLN   47  - LEU   65 )                          
  23: s001-A eer4-A    49 -  65 <=>   66 -  82   (TRP   49  - TRP   65  <=> LEU   66  - TYR   82 )                          
  23: s001-A eer4-A    86 - 111 <=>   84 - 109   (LEU   86  - ARG  111  <=> ASP   84  - GLN  109 )                          
  23: s001-A eer4-A   112 - 137 <=>  111 - 136   (HIS  112  - LYS  137  <=> TRP  111  - SER  136 )                          
  23: s001-A eer4-A   138 - 141 <=>  139 - 142   (VAL  138  - ILE  141  <=> ASN  139  - GLY  142 )                          
  23: s001-A eer4-A   142 - 155 <=>  146 - 159   (ASN  142  - VAL  155  <=> GLU  146  - PHE  159 )                          
  23: s001-A eer4-A   171 - 187 <=>  167 - 183   (ILE  171  - VAL  187  <=> MET  167  - SER  183 )                          
  23: s001-A eer4-A   189 - 211 <=>  184 - 206   (ILE  189  - ILE  211  <=> VAL  184  - ASP  206 )                          
  23: s001-A eer4-A   212 - 215 <=>  209 - 212   (GLN  212  - HIS  215  <=> ASN  209  - ASP  212 )                          
  23: s001-A eer4-A   216 - 264 <=>  239 - 287   (ASN  216  - LEU  264  <=> ALA  239  - ILE  287 )                          
  23: s001-A eer4-A   265 - 270 <=>  289 - 294   (TYR  265  - ALA  270  <=> ARG  289  - PHE  294 )                          
  23: s001-A eer4-A   273 - 304 <=>  296 - 327   (PHE  273  - PHE  304  <=> LEU  296  - LEU  327 )                          
  23: s001-A eer4-A   305 - 308 <=>  330 - 333   (ARG  305  - PHE  308  <=> GLU  330  - TYR  333 )                          
  23: s001-A eer4-A   309 - 324 <=>  340 - 355   (LYS  309  - MET  324  <=> TYR  340  - GLU  355 )                          
  23: s001-A eer4-A   327 - 330 <=>  356 - 359   (THR  327  - LYS  330  <=> LEU  356  - PHE  359 )                          
  23: s001-A eer4-A   331 - 334 <=>  362 - 365   (SER  331  - ASN  334  <=> GLY  362  - GLU  365 )                          
  23: s001-A eer4-A   338 - 363 <=>  366 - 391   (LEU  338  - ASN  363  <=> VAL  366  - GLN  391 )                          
  23: s001-A eer4-A   366 - 369 <=>  392 - 395   (ALA  366  - LYS  369  <=> SER  392  - ILE  395 )                          
  24: s001-A emw6-A     2 -  30 <=>   11 -  39   (SER    2  - ARG   30  <=> ARG   11  - ARG   39 )                          
  24: s001-A emw6-A    31 -  47 <=>   41 -  57   (VAL   31  - ARG   47  <=> ARG   41  - ILE   57 )                          
  24: s001-A emw6-A    49 -  65 <=>   58 -  74   (TRP   49  - TRP   65  <=> ALA   58  - GLY   74 )                          
  24: s001-A emw6-A    89 -  92 <=>   77 -  80   (GLU   89  - LEU   92  <=> ASN   77  - ASP   80 )                          
  24: s001-A emw6-A    93 - 124 <=>   83 - 114   (THR   93  - PHE  124  <=> THR   83  - VAL  114 )                          
  24: s001-A emw6-A   126 - 132 <=>  115 - 121   (ARG  126  - GLU  132  <=> PRO  115  - LYS  121 )                          
  24: s001-A emw6-A   134 - 137 <=>  122 - 125   (ILE  134  - LYS  137  <=> GLU  122  - LEU  125 )                          
  24: s001-A emw6-A   139 - 155 <=>  130 - 146   (PRO  139  - VAL  155  <=> LEU  130  - LEU  146 )                          
  24: s001-A emw6-A   163 - 168 <=>  155 - 160   (GLY  163  - GLY  168  <=> GLN  155  - HIS  160 )                          
  24: s001-A emw6-A   176 - 185 <=>  164 - 173   (ASP  176  - ILE  185  <=> SER  164  - PHE  173 )                          
  24: s001-A emw6-A   187 - 210 <=>  174 - 197   (VAL  187  - ASP  210  <=> PRO  174  - TYR  197 )                          
  24: s001-A emw6-A   211 - 214 <=>  200 - 203   (ILE  211  - PRO  214  <=> ASN  200  - LEU  203 )                          
  24: s001-A emw6-A   216 - 267 <=>  234 - 285   (ASN  216  - GLN  267  <=> LEU  234  - ILE  285 )                          
  24: s001-A emw6-A   269 - 303 <=>  299 - 333   (SER  269  - GLN  303  <=> GLY  299  - VAL  333 )                          
  24: s001-A emw6-A   304 - 309 <=>  335 - 340   (PHE  304  - LYS  309  <=> LEU  335  - LEU  340 )                          
  24: s001-A emw6-A   310 - 324 <=>  348 - 362   (PRO  310  - MET  324  <=> ARG  348  - LYS  362 )                          
  24: s001-A emw6-A   330 - 333 <=>  368 - 371   (LYS  330  - PHE  333  <=> LEU  368  - TYR  371 )                          
  24: s001-A emw6-A   337 - 364 <=>  372 - 399   (ARG  337  - SER  364  <=> GLU  372  - GLN  399 )                          
  24: s001-A emw6-A   366 - 369 <=>  400 - 403   (ALA  366  - LYS  369  <=> ARG  400  - MET  403 )                          
  25: s001-A emve-A     1 -  22 <=>   12 -  33   (MET    1  - ILE   22  <=> GLU   12  - VAL   33 )                          
  25: s001-A emve-A    24 -  27 <=>   38 -  41   (LYS   24  - GLU   27  <=> PRO   38  - ALA   41 )                          
  25: s001-A emve-A    35 -  47 <=>   47 -  59   (ASN   35  - ARG   47  <=> LYS   47  - MET   59 )                          
  25: s001-A emve-A    49 -  68 <=>   60 -  79   (TRP   49  - GLU   68  <=> LEU   60  - THR   79 )                          
  25: s001-A emve-A    82 - 119 <=>   81 - 118   (ARG   82  - ARG  119  <=> ASP   81  - GLN  118 )                          
  25: s001-A emve-A   120 - 133 <=>  120 - 133   (VAL  120  - ARG  133  <=> CYS  120  - ASN  133 )                          
  25: s001-A emve-A   135 - 140 <=>  134 - 139   (CYS  135  - LYS  140  <=> ALA  134  - LYS  139 )                          
  25: s001-A emve-A   141 - 164 <=>  141 - 164   (ILE  141  - ASN  164  <=> PRO  141  - ILE  164 )                          
  25: s001-A emve-A   165 - 168 <=>  166 - 169   (GLN  165  - GLY  168  <=> ALA  166  - GLY  169 )                          
  25: s001-A emve-A   181 - 186 <=>  185 - 190   (LEU  181  - PHE  186  <=> ILE  185  - LEU  190 )                          
  25: s001-A emve-A   188 - 210 <=>  191 - 213   (CYS  188  - ASP  210  <=> TRP  191  - ARG  213 )                          
  25: s001-A emve-A   211 - 214 <=>  216 - 219   (ILE  211  - PRO  214  <=> ASN  216  - LEU  219 )                          
  25: s001-A emve-A   216 - 267 <=>  242 - 293   (ASN  216  - GLN  267  <=> LEU  242  - LEU  293 )                          
  25: s001-A emve-A   274 - 303 <=>  309 - 338   (GLY  274  - GLN  303  <=> SER  309  - LEU  338 )                          
  25: s001-A emve-A   304 - 308 <=>  340 - 344   (PHE  304  - PHE  308  <=> MET  340  - ALA  344 )                          
  25: s001-A emve-A   310 - 323 <=>  354 - 367   (PRO  310  - VAL  323  <=> THR  354  - TYR  367 )                          
  25: s001-A emve-A   327 - 330 <=>  368 - 371   (THR  327  - LYS  330  <=> GLN  368  - MET  371 )                          
  25: s001-A emve-A   331 - 334 <=>  374 - 377   (SER  331  - ASN  334  <=> GLY  374  - HIS  377 )                          
  25: s001-A emve-A   338 - 365 <=>  378 - 405   (LEU  338  - THR  365  <=> LEU  378  - ARG  405 )                          
  26: s001-A eknq-A     3 -  27 <=>    1 -  25   (CYS    3  - GLU   27  <=> MET    1  - ASN   25 )                          
  26: s001-A eknq-A    30 -  47 <=>   26 -  43   (ARG   30  - ARG   47  <=> ARG   26  - ILE   43 )                          
  26: s001-A eknq-A    49 -  69 <=>   44 -  64   (TRP   49  - PHE   69  <=> VAL   44  - LYS   64 )                          
  26: s001-A eknq-A    82 -  85 <=>   65 -  68   (ARG   82  - GLN   85  <=> THR   65  - LYS   68 )                          
  26: s001-A eknq-A    87 - 108 <=>   69 -  90   (THR   87  - TYR  108  <=> LEU   69  - LEU   90 )                          
  26: s001-A eknq-A   110 - 113 <=>   91 -  94   (TYR  110  - HIS  113  <=> SER   91  - PHE   94 )                          
  26: s001-A eknq-A   114 - 120 <=>   96 - 102   (GLN  114  - VAL  120  <=> ASP   96  - MET  102 )                          
  26: s001-A eknq-A   122 - 137 <=>  103 - 118   (ASN  122  - LYS  137  <=> GLN  103  - PHE  118 )                          
  26: s001-A eknq-A   138 - 141 <=>  123 - 126   (VAL  138  - ILE  141  <=> GLY  123  - ARG  126 )                          
  26: s001-A eknq-A   142 - 163 <=>  128 - 149   (ASN  142  - GLY  163  <=> LEU  128  - PHE  149 )                          
  26: s001-A eknq-A   164 - 169 <=>  151 - 156   (ASN  164  - LEU  169  <=> LEU  151  - ALA  156 )                          
  26: s001-A eknq-A   172 - 187 <=>  157 - 172   (SER  172  - VAL  187  <=> LEU  157  - ASN  172 )                          
  26: s001-A eknq-A   189 - 210 <=>  173 - 194   (ILE  189  - ASP  210  <=> ASN  173  - ASP  194 )                          
  26: s001-A eknq-A   211 - 214 <=>  197 - 200   (ILE  211  - PRO  214  <=> ASN  197  - LEU  200 )                          
  26: s001-A eknq-A   216 - 267 <=>  211 - 262   (ASN  216  - GLN  267  <=> LYS  211  - THR  262 )                          
  26: s001-A eknq-A   269 - 301 <=>  271 - 303   (SER  269  - PHE  301  <=> TRP  271  - ALA  303 )                          
  26: s001-A eknq-A   303 - 306 <=>  304 - 307   (GLN  303  - ALA  306  <=> LYS  304  - TRP  307 )                          
  26: s001-A eknq-A   307 - 324 <=>  310 - 327   (SER  307  - MET  324  <=> VAL  310  - LYS  327 )                          
  26: s001-A eknq-A   327 - 330 <=>  328 - 331   (THR  327  - LYS  330  <=> LEU  328  - TRP  331 )                          
  26: s001-A eknq-A   331 - 334 <=>  334 - 337   (SER  331  - ASN  334  <=> GLY  334  - GLN  337 )                          
  26: s001-A eknq-A   337 - 340 <=>  338 - 341   (ARG  337  - ARG  340  <=> ALA  338  - SER  341 )                          
  26: s001-A eknq-A   342 - 366 <=>  342 - 366   (HIS  342  - ALA  366  <=> MET  342  - LYS  366 )                          
  27: s001-A eh0n-A     2 -  24 <=>    5 -  27   (SER    2  - LYS   24  <=> ASP    5  - ARG   27 )                          
  27: s001-A eh0n-A    25 -  47 <=>   29 -  51   (TYR   25  - ARG   47  <=> ARG   29  - SER   51 )                          
  27: s001-A eh0n-A    49 -  64 <=>   52 -  67   (TRP   49  - PHE   64  <=> PHE   52  - ASP   67 )                          
  27: s001-A eh0n-A    85 - 136 <=>   79 - 130   (GLN   85  - GLY  136  <=> SER   79  - PRO  130 )                          
  27: s001-A eh0n-A   137 - 141 <=>  132 - 136   (LYS  137  - ILE  141  <=> VAL  132  - TYR  136 )                          
  27: s001-A eh0n-A   142 - 147 <=>  139 - 144   (ASN  142  - GLY  147  <=> ALA  139  - TRP  144 )                          
  27: s001-A eh0n-A   149 - 158 <=>  146 - 155   (GLN  149  - MET  158  <=> GLY  146  - PHE  155 )                          
  27: s001-A eh0n-A   159 - 164 <=>  157 - 162   (ALA  159  - ASN  164  <=> PHE  157  - ILE  162 )                          
  27: s001-A eh0n-A   165 - 187 <=>  164 - 186   (GLN  165  - VAL  187  <=> ASP  164  - THR  186 )                          
  27: s001-A eh0n-A   189 - 211 <=>  187 - 209   (ILE  189  - ILE  211  <=> SER  187  - LEU  209 )                          
  27: s001-A eh0n-A   212 - 215 <=>  212 - 215   (GLN  212  - HIS  215  <=> GLN  212  - HIS  215 )                          
  27: s001-A eh0n-A   216 - 267 <=>  226 - 277   (ASN  216  - GLN  267  <=> VAL  226  - LEU  277 )                          
  27: s001-A eh0n-A   275 - 303 <=>  292 - 320   (GLU  275  - GLN  303  <=> LEU  292  - HIS  320 )                          
  27: s001-A eh0n-A   304 - 307 <=>  323 - 326   (PHE  304  - SER  307  <=> SER  323  - SER  326 )                          
  27: s001-A eh0n-A   308 - 324 <=>  334 - 350   (PHE  308  - MET  324  <=> VAL  334  - ARG  350 )                          
  27: s001-A eh0n-A   331 - 334 <=>  357 - 360   (SER  331  - ASN  334  <=> SER  357  - LEU  360 )                          
  27: s001-A eh0n-A   338 - 364 <=>  361 - 387   (LEU  338  - SER  364  <=> LEU  361  - GLN  387 )                          
  27: s001-A eh0n-A   366 - 369 <=>  388 - 391   (ALA  366  - LYS  369  <=> GLN  388  - LYS  391 )                          
  28: s001-A eg6r-A     2 -  27 <=>    1 -  26   (SER    2  - GLU   27  <=> MET    1  - PRO   26 )                          
  28: s001-A eg6r-A    28 -  47 <=>   31 -  50   (GLY   28  - ARG   47  <=> GLU   31  - ILE   50 )                          
  28: s001-A eg6r-A    49 -  67 <=>   51 -  69   (TRP   49  - ALA   67  <=> ALA   51  - LYS   69 )                          
  28: s001-A eg6r-A    69 -  72 <=>   70 -  73   (PHE   69  - GLY   72  <=> GLN   70  - GLU   73 )                          
  28: s001-A eg6r-A    82 - 133 <=>   74 - 125   (ARG   82  - ARG  133  <=> SER   74  - LYS  125 )                          
  28: s001-A eg6r-A   134 - 138 <=>  127 - 131   (ILE  134  - VAL  138  <=> LEU  127  - VAL  131 )                          
  28: s001-A eg6r-A   139 - 142 <=>  134 - 137   (PRO  139  - ASN  142  <=> MET  134  - ASN  137 )                          
  28: s001-A eg6r-A   143 - 150 <=>  139 - 146   (TRP  143  - ALA  150  <=> ARG  139  - ALA  146 )                          
  28: s001-A eg6r-A   151 - 156 <=>  148 - 153   (TYR  151  - ALA  156  <=> TRP  148  - TYR  153 )                          
  28: s001-A eg6r-A   165 - 168 <=>  169 - 172   (GLN  165  - GLY  168  <=> GLY  169  - PHE  172 )                          
  28: s001-A eg6r-A   180 - 185 <=>  176 - 181   (GLY  180  - ILE  185  <=> TRP  176  - LEU  181 )                          
  28: s001-A eg6r-A   187 - 211 <=>  182 - 206   (VAL  187  - ILE  211  <=> PRO  182  - VAL  206 )                          
  28: s001-A eg6r-A   212 - 215 <=>  209 - 212   (GLN  212  - HIS  215  <=> VAL  209  - GLN  212 )                          
  28: s001-A eg6r-A   216 - 267 <=>  237 - 288   (ASN  216  - GLN  267  <=> ALA  237  - PHE  288 )                          
  28: s001-A eg6r-A   269 - 303 <=>  300 - 334   (SER  269  - GLN  303  <=> GLN  300  - LEU  334 )                          
  28: s001-A eg6r-A   304 - 308 <=>  336 - 340   (PHE  304  - PHE  308  <=> LEU  336  - SER  340 )                          
  28: s001-A eg6r-A   309 - 324 <=>  366 - 381   (LYS  309  - MET  324  <=> VAL  366  - ARG  381 )                          
  28: s001-A eg6r-A   331 - 334 <=>  388 - 391   (SER  331  - ASN  334  <=> GLY  388  - ASN  391 )                          
  28: s001-A eg6r-A   338 - 364 <=>  392 - 418   (LEU  338  - SER  364  <=> VAL  392  - GLU  418 )                          
  28: s001-A eg6r-A   366 - 369 <=>  419 - 422   (ALA  366  - LYS  369  <=> SER  419  - GLY  422 )                          
  29: s001-A ehm4-A     1 -  25 <=>   20 -  44   (MET    1  - TYR   25  <=> ALA   20  - THR   44 )                          
  29: s001-A ehm4-A    29 -  47 <=>   48 -  66   (ARG   29  - ARG   47  <=> THR   48  - PHE   66 )                          
  29: s001-A ehm4-A    49 -  68 <=>   67 -  86   (TRP   49  - GLU   68  <=> ALA   67  - ILE   86 )                          
  29: s001-A ehm4-A    82 -  85 <=>   87 -  90   (ARG   82  - GLN   85  <=> GLU   87  - THR   90 )                          
  29: s001-A ehm4-A    87 - 133 <=>   91 - 137   (THR   87  - ARG  133  <=> LEU   91  - HIS  137 )                          
  29: s001-A ehm4-A   135 - 139 <=>  138 - 142   (CYS  135  - PRO  139  <=> MET  138  - VAL  142 )                          
  29: s001-A ehm4-A   142 - 166 <=>  150 - 174   (ASN  142  - LYS  166  <=> ILE  150  - LEU  174 )                          
  29: s001-A ehm4-A   167 - 170 <=>  178 - 181   (MET  167  - GLY  170  <=> MET  178  - ASN  181 )                          
  29: s001-A ehm4-A   180 - 186 <=>  183 - 189   (GLY  180  - PHE  186  <=> PRO  183  - PRO  189 )                          
  29: s001-A ehm4-A   188 - 211 <=>  190 - 213   (CYS  188  - ILE  211  <=> GLU  190  - SER  213 )                          
  29: s001-A ehm4-A   212 - 215 <=>  218 - 221   (GLN  212  - HIS  215  <=> LEU  218  - VAL  221 )                          
  29: s001-A ehm4-A   216 - 267 <=>  233 - 284   (ASN  216  - GLN  267  <=> ASN  233  - VAL  284 )                          
  29: s001-A ehm4-A   278 - 303 <=>  305 - 330   (LEU  278  - GLN  303  <=> ILE  305  - ASP  330 )                          
  29: s001-A ehm4-A   304 - 308 <=>  332 - 336   (PHE  304  - PHE  308  <=> LEU  332  - HIS  336 )                          
  29: s001-A ehm4-A   309 - 324 <=>  342 - 357   (LYS  309  - MET  324  <=> LEU  342  - HIS  357 )                          
  29: s001-A ehm4-A   330 - 333 <=>  363 - 366   (LYS  330  - PHE  333  <=> PHE  363  - PHE  366 )                          
  29: s001-A ehm4-A   337 - 365 <=>  367 - 395   (ARG  337  - THR  365  <=> ARG  367  - ILE  395 )                          
  30: s001-A ehhh-A     1 -  11 <=>    5 -  15   (MET    1  - LEU   11  <=> LYS    5  - SER   15 )                          
  30: s001-A ehhh-A    13 -  28 <=>   16 -  31   (VAL   13  - GLY   28  <=> PHE   16  - GLN   31 )                          
  30: s001-A ehhh-A    29 -  37 <=>   35 -  43   (ARG   29  - LYS   37  <=> ASN   35  - SER   43 )                          
  30: s001-A ehhh-A    40 -  47 <=>   47 -  54   (LEU   40  - ARG   47  <=> ARG   47  - THR   54 )                          
  30: s001-A ehhh-A    49 -  68 <=>   55 -  74   (TRP   49  - GLU   68  <=> LEU   55  - ARG   74 )                          
  30: s001-A ehhh-A    85 - 136 <=>   76 - 127   (GLN   85  - GLY  136  <=> LEU   76  - ARG  127 )                          
  30: s001-A ehhh-A   137 - 141 <=>  129 - 133   (LYS  137  - ILE  141  <=> ARG  129  - GLY  133 )                          
  30: s001-A ehhh-A   142 - 168 <=>  137 - 163   (ASN  142  - GLY  168  <=> GLU  137  - CYS  163 )                          
  30: s001-A ehhh-A   173 - 186 <=>  164 - 177   (PRO  173  - PHE  186  <=> GLY  164  - VAL  177 )                          
  30: s001-A ehhh-A   188 - 211 <=>  178 - 201   (CYS  188  - ILE  211  <=> PHE  178  - GLU  201 )                          
  30: s001-A ehhh-A   212 - 215 <=>  204 - 207   (GLN  212  - HIS  215  <=> ASP  204  - ARG  207 )                          
  30: s001-A ehhh-A   216 - 264 <=>  221 - 269   (ASN  216  - LEU  264  <=> GLN  221  - ILE  269 )                          
  30: s001-A ehhh-A   265 - 304 <=>  271 - 310   (TYR  265  - PHE  304  <=> ASP  271  - ARG  310 )                          
  30: s001-A ehhh-A   305 - 308 <=>  313 - 316   (ARG  305  - PHE  308  <=> ASP  313  - LEU  316 )                          
  30: s001-A ehhh-A   309 - 324 <=>  323 - 338   (LYS  309  - MET  324  <=> TRP  323  - GLU  338 )                          
  30: s001-A ehhh-A   327 - 330 <=>  339 - 342   (THR  327  - LYS  330  <=> PHE  339  - ASN  342 )                          
  30: s001-A ehhh-A   331 - 334 <=>  345 - 348   (SER  331  - ASN  334  <=> GLY  345  - ASN  348 )                          
  30: s001-A ehhh-A   338 - 365 <=>  349 - 376   (LEU  338  - THR  365  <=> VAL  349  - ARG  376 )                          
  31: s001-A edo9-A     2 -  28 <=>   12 -  38   (SER    2  - GLY   28  <=> ALA   12  - ARG   38 )                          
  31: s001-A edo9-A    29 -  47 <=>   43 -  61   (ARG   29  - ARG   47  <=> SER   43  - LEU   61 )                          
  31: s001-A edo9-A    49 -  65 <=>   62 -  78   (TRP   49  - TRP   65  <=> ILE   62  - ILE   78 )                          
  31: s001-A edo9-A    86 - 111 <=>   80 - 105   (LEU   86  - ARG  111  <=> ASP   80  - GLN  105 )                          
  31: s001-A edo9-A   112 - 137 <=>  107 - 132   (HIS  112  - LYS  137  <=> CYS  107  - LEU  132 )                          
  31: s001-A edo9-A   138 - 141 <=>  136 - 139   (VAL  138  - ILE  141  <=> GLY  136  - GLY  139 )                          
  31: s001-A edo9-A   142 - 168 <=>  142 - 168   (ASN  142  - GLY  168  <=> GLU  142  - PRO  168 )                          
  31: s001-A edo9-A   173 - 187 <=>  169 - 183   (PRO  173  - VAL  187  <=> ASP  169  - GLU  183 )                          
  31: s001-A edo9-A   189 - 211 <=>  184 - 206   (ILE  189  - ILE  211  <=> ILE  184  - GLU  206 )                          
  31: s001-A edo9-A   212 - 216 <=>  209 - 213   (GLN  212  - ASN  216  <=> SER  209  - ILE  213 )                          
  31: s001-A edo9-A   218 - 263 <=>  240 - 285   (ARG  218  - ILE  263  <=> TYR  240  - VAL  285 )                          
  31: s001-A edo9-A   274 - 303 <=>  299 - 328   (GLY  274  - GLN  303  <=> TRP  299  - ARG  328 )                          
  31: s001-A edo9-A   304 - 308 <=>  330 - 334   (PHE  304  - PHE  308  <=> SER  330  - PHE  334 )                          
  31: s001-A edo9-A   309 - 324 <=>  342 - 357   (LYS  309  - MET  324  <=> TRP  342  - GLU  357 )                          
  31: s001-A edo9-A   327 - 330 <=>  358 - 361   (THR  327  - LYS  330  <=> PHE  358  - ARG  361 )                          
  31: s001-A edo9-A   331 - 334 <=>  364 - 367   (SER  331  - ASN  334  <=> GLY  364  - GLU  367 )                          
  31: s001-A edo9-A   338 - 367 <=>  368 - 397   (LEU  338  - ARG  367  <=> VAL  368  - LEU  397 )                          
  32: s001-A elra-A     4 -  27 <=>    1 -  24   (LEU    4  - GLU   27  <=> MET    1  - GLY   24 )                          
  32: s001-A elra-A    30 -  47 <=>   25 -  42   (ARG   30  - ARG   47  <=> GLY   25  - ALA   42 )                          
  32: s001-A elra-A    49 -  61 <=>   43 -  55   (TRP   49  - HIS   61  <=> ILE   43  - SER   55 )                          
  32: s001-A elra-A    85 -  89 <=>   66 -  70   (GLN   85  - GLU   89  <=> PRO   66  - ARG   70 )                          
  32: s001-A elra-A    91 -  97 <=>   71 -  77   (GLY   91  - TYR   97  <=> VAL   71  - CYS   77 )                          
  32: s001-A elra-A    98 - 108 <=>   79 -  89   (ARG   98  - TYR  108  <=> ILE   79  - ILE   89 )                          
  32: s001-A elra-A   110 - 113 <=>   90 -  93   (TYR  110  - HIS  113  <=> SER   90  - TYR   93 )                          
  32: s001-A elra-A   114 - 133 <=>   95 - 114   (GLN  114  - ARG  133  <=> ASP   95  - ARG  114 )                          
  32: s001-A elra-A   135 - 141 <=>  115 - 121   (CYS  135  - ILE  141  <=> THR  115  - SER  121 )                          
  32: s001-A elra-A   142 - 162 <=>  123 - 143   (ASN  142  - VAL  162  <=> LEU  123  - LEU  143 )                          
  32: s001-A elra-A   164 - 168 <=>  146 - 150   (ASN  164  - GLY  168  <=> PHE  146  - TRP  150 )                          
  32: s001-A elra-A   171 - 187 <=>  152 - 168   (ILE  171  - VAL  187  <=> ALA  152  - LEU  168 )                          
  32: s001-A elra-A   189 - 211 <=>  169 - 191   (ILE  189  - ILE  211  <=> THR  169  - PHE  191 )                          
  32: s001-A elra-A   212 - 215 <=>  194 - 197   (GLN  212  - HIS  215  <=> GLN  194  - ASN  197 )                          
  32: s001-A elra-A   216 - 267 <=>  210 - 261   (ASN  216  - GLN  267  <=> LYS  210  - SER  261 )                          
  32: s001-A elra-A   270 - 301 <=>  271 - 302   (ALA  270  - PHE  301  <=> LYS  271  - PRO  302 )                          
  32: s001-A elra-A   303 - 307 <=>  303 - 307   (GLN  303  - SER  307  <=> LYS  303  - PRO  307 )                          
  32: s001-A elra-A   308 - 323 <=>  310 - 325   (PHE  308  - VAL  323  <=> SER  310  - THR  325 )                          
  32: s001-A elra-A   326 - 329 <=>  326 - 329   (ALA  326  - ASP  329  <=> ARG  326  - LEU  329 )                          
  32: s001-A elra-A   330 - 333 <=>  332 - 335   (LYS  330  - PHE  333  <=> CYS  332  - TYR  335 )                          
  32: s001-A elra-A   337 - 363 <=>  336 - 362   (ARG  337  - ASN  363  <=> ARG  336  - VAL  362 )                          
  32: s001-A elra-A   366 - 369 <=>  363 - 366   (ALA  366  - LYS  369  <=> MET  363  - GLY  366 )                          
  33: s001-A emt3-A     1 -   4 <=>    3 -   6   (MET    1  - LEU    4  <=> PHE    3  - GLY    6 )                          
  33: s001-A emt3-A     7 -  37 <=>    7 -  37   (VAL    7  - LYS   37  <=> GLU    7  - SER   37 )                          
  33: s001-A emt3-A    40 -  47 <=>   38 -  45   (LEU   40  - ARG   47  <=> VAL   38  - PHE   45 )                          
  33: s001-A emt3-A    49 -  67 <=>   46 -  64   (TRP   49  - ALA   67  <=> ALA   46  - ARG   64 )                          
  33: s001-A emt3-A    82 - 132 <=>   68 - 118   (ARG   82  - GLU  132  <=> SER   68  - LEU  118 )                          
  33: s001-A emt3-A   137 - 143 <=>  119 - 125   (LYS  137  - TRP  143  <=> ALA  119  - LEU  125 )                          
  33: s001-A emt3-A   146 - 158 <=>  126 - 138   (PHE  146  - MET  158  <=> PRO  126  - VAL  138 )                          
  33: s001-A emt3-A   159 - 164 <=>  140 - 145   (ALA  159  - ASN  164  <=> TYR  140  - ILE  145 )                          
  33: s001-A emt3-A   165 - 168 <=>  150 - 153   (GLN  165  - GLY  168  <=> PHE  150  - LEU  153 )                          
  33: s001-A emt3-A   169 - 172 <=>  156 - 159   (LEU  169  - SER  172  <=> ALA  156  - LEU  159 )                          
  33: s001-A emt3-A   178 - 184 <=>  162 - 168   (LEU  178  - VAL  184  <=> ILE  162  - PRO  168 )                          
  33: s001-A emt3-A   186 - 211 <=>  169 - 194   (PHE  186  - ILE  211  <=> LEU  169  - TRP  194 )                          
  33: s001-A emt3-A   212 - 215 <=>  197 - 200   (GLN  212  - HIS  215  <=> SER  197  - ASN  200 )                          
  33: s001-A emt3-A   216 - 235 <=>  215 - 234   (ASN  216  - HIS  235  <=> ASN  215  - ASN  234 )                          
  33: s001-A emt3-A   236 - 265 <=>  236 - 265   (ALA  236  - TYR  265  <=> GLU  236  - VAL  265 )                          
  33: s001-A emt3-A   269 - 278 <=>  275 - 284   (SER  269  - LEU  278  <=> LYS  275  - SER  284 )                          
  33: s001-A emt3-A   280 - 288 <=>  286 - 294   (SER  280  - LEU  288  <=> THR  286  - PHE  294 )                          
  33: s001-A emt3-A   290 - 304 <=>  295 - 309   (ILE  290  - PHE  304  <=> MET  295  - MET  309 )                          
  33: s001-A emt3-A   305 - 309 <=>  312 - 316   (ARG  305  - LYS  309  <=> LYS  312  - THR  316 )                          
  33: s001-A emt3-A   310 - 324 <=>  318 - 332   (PRO  310  - MET  324  <=> THR  318  - LEU  332 )                          
  33: s001-A emt3-A   326 - 329 <=>  333 - 336   (ALA  326  - ASP  329  <=> ARG  333  - PRO  336 )                          
  33: s001-A emt3-A   331 - 334 <=>  342 - 345   (SER  331  - ASN  334  <=> GLY  342  - ALA  345 )                          
  33: s001-A emt3-A   338 - 363 <=>  346 - 371   (LEU  338  - ASN  363  <=> LEU  346  - MET  371 )                          
  33: s001-A emt3-A   366 - 369 <=>  372 - 375   (ALA  366  - LYS  369  <=> GLU  372  - THR  375 )                          
  34: s001-A efru-A     2 -  19 <=>    9 -  26   (SER    2  - GLY   19  <=> GLN    9  - GLY   26 )                          
  34: s001-A efru-A    20 -  23 <=>   28 -  31   (CYS   20  - TYR   23  <=> LEU   28  - ASP   31 )                          
  34: s001-A efru-A    24 -  27 <=>   35 -  38   (LYS   24  - GLU   27  <=> PHE   35  - ARG   38 )                          
  34: s001-A efru-A    32 -  35 <=>   40 -  43   (PHE   32  - ASN   35  <=> LEU   40  - LYS   43 )                          
  34: s001-A efru-A    38 -  47 <=>   44 -  53   (ILE   38  - ARG   47  <=> SER   44  - SER   53 )                          
  34: s001-A efru-A    49 -  70 <=>   54 -  75   (TRP   49  - ARG   70  <=> THR   54  - SER   75 )                          
  34: s001-A efru-A    82 - 140 <=>   78 - 136   (ARG   82  - LYS  140  <=> ALA   78  - ASN  136 )                          
  34: s001-A efru-A   141 - 158 <=>  138 - 155   (ILE  141  - MET  158  <=> THR  138  - LEU  155 )                          
  34: s001-A efru-A   169 - 177 <=>  166 - 174   (LEU  169  - ILE  177  <=> VAL  166  - LEU  174 )                          
  34: s001-A efru-A   179 - 185 <=>  175 - 181   (LEU  179  - ILE  185  <=> LEU  175  - ILE  181 )                          
  34: s001-A efru-A   187 - 211 <=>  182 - 206   (VAL  187  - ILE  211  <=> PRO  182  - ALA  206 )                          
  34: s001-A efru-A   212 - 215 <=>  209 - 212   (GLN  212  - HIS  215  <=> ALA  209  - GLU  212 )                          
  34: s001-A efru-A   216 - 267 <=>  317 - 368   (ASN  216  - GLN  267  <=> VAL  317  - THR  368 )                          
  34: s001-A efru-A   268 - 304 <=>  381 - 417   (GLN  268  - PHE  304  <=> LYS  381  - SER  417 )                          
  34: s001-A efru-A   305 - 308 <=>  420 - 423   (ARG  305  - PHE  308  <=> LYS  420  - VAL  423 )                          
  34: s001-A efru-A   309 - 324 <=>  430 - 445   (LYS  309  - MET  324  <=> LEU  430  - SER  445 )                          
  34: s001-A efru-A   331 - 334 <=>  452 - 455   (SER  331  - ASN  334  <=> GLY  452  - THR  455 )                          
  34: s001-A efru-A   338 - 364 <=>  456 - 482   (LEU  338  - SER  364  <=> LEU  456  - ALA  482 )                          
  34: s001-A efru-A   366 - 369 <=>  483 - 486   (ALA  366  - LYS  369  <=> GLN  483  - LYS  486 )                          
  35: s001-A emye-A     2 -  22 <=>   51 -  71   (SER    2  - ILE   22  <=> HIS   51  - PRO   71 )                          
  35: s001-A emye-A    23 -  27 <=>   73 -  77   (TYR   23  - GLU   27  <=> TYR   73  - SER   77 )                          
  35: s001-A emye-A    29 -  36 <=>   78 -  85   (ARG   29  - PRO   36  <=> ASP   78  - THR   85 )                          
  35: s001-A emye-A    37 -  47 <=>   87 -  97   (LYS   37  - ARG   47  <=> THR   87  - GLY   97 )                          
  35: s001-A emye-A    49 -  64 <=>   98 - 113   (TRP   49  - PHE   64  <=> VAL   98  - PRO  113 )                          
  35: s001-A emye-A    85 - 164 <=>  123 - 202   (GLN   85  - ASN  164  <=> ARG  123  - LYS  202 )                          
  35: s001-A emye-A   165 - 171 <=>  204 - 210   (GLN  165  - ILE  171  <=> TYR  204  - ILE  210 )                          
  35: s001-A emye-A   173 - 185 <=>  211 - 223   (PRO  173  - ILE  185  <=> THR  211  - ILE  223 )                          
  35: s001-A emye-A   187 - 211 <=>  224 - 248   (VAL  187  - ILE  211  <=> GLN  224  - PHE  248 )                          
  35: s001-A emye-A   212 - 215 <=>  251 - 254   (GLN  212  - HIS  215  <=> GLN  251  - ASN  254 )                          
  35: s001-A emye-A   216 - 267 <=>  290 - 341   (ASN  216  - GLN  267  <=> PHE  290  - ILE  341 )                          
  35: s001-A emye-A   273 - 303 <=>  355 - 385   (PHE  273  - GLN  303  <=> CYS  355  - GLN  385 )                          
  35: s001-A emye-A   304 - 308 <=>  388 - 392   (PHE  304  - PHE  308  <=> ALA  388  - ALA  392 )                          
  35: s001-A emye-A   309 - 324 <=>  397 - 412   (LYS  309  - MET  324  <=> TYR  397  - GLU  412 )                          
  35: s001-A emye-A   331 - 334 <=>  419 - 422   (SER  331  - ASN  334  <=> GLY  419  - ALA  422 )                          
  35: s001-A emye-A   337 - 340 <=>  423 - 426   (ARG  337  - ARG  340  <=> ILE  423  - SER  426 )                          
  35: s001-A emye-A   342 - 365 <=>  427 - 450   (HIS  342  - THR  365  <=> THR  427  - ASP  450 )                          
  36: s001-A ei8b-A     2 -  21 <=>    4 -  23   (SER    2  - ASN   21  <=> PRO    4  - MET   23 )                          
  36: s001-A ei8b-A    22 -  28 <=>   25 -  31   (ILE   22  - GLY   28  <=> THR   25  - SER   31 )                          
  36: s001-A ei8b-A    29 -  33 <=>   35 -  39   (ARG   29  - LYS   33  <=> CYS   35  - GLU   39 )                          
  36: s001-A ei8b-A    34 -  47 <=>   41 -  54   (VAL   34  - ARG   47  <=> VAL   41  - ILE   54 )                          
  36: s001-A ei8b-A    49 -  54 <=>   55 -  60   (TRP   49  - LEU   54  <=> PHE   55  - LEU   60 )                          
  36: s001-A ei8b-A    56 -  60 <=>   61 -  65   (THR   56  - MET   60  <=> TYR   61  - PRO   65 )                          
  36: s001-A ei8b-A    63 -  67 <=>   66 -  70   (ILE   63  - ALA   67  <=> ARG   66  - ASP   70 )                          
  36: s001-A ei8b-A    85 -  97 <=>   75 -  87   (GLN   85  - TYR   97  <=> TYR   75  - LEU   87 )                          
  36: s001-A ei8b-A    98 - 136 <=>   89 - 127   (ARG   98  - GLY  136  <=> LEU   89  - ARG  127 )                          
  36: s001-A ei8b-A   137 - 141 <=>  135 - 139   (LYS  137  - ILE  141  <=> LEU  135  - GLN  139 )                          
  36: s001-A ei8b-A   142 - 163 <=>  142 - 163   (ASN  142  - GLY  163  <=> LEU  142  - LEU  163 )                          
  36: s001-A ei8b-A   164 - 170 <=>  165 - 171   (ASN  164  - GLY  170  <=> TYR  165  - ILE  171 )                          
  36: s001-A ei8b-A   173 - 186 <=>  172 - 185   (PRO  173  - PHE  186  <=> ASN  172  - HIS  185 )                          
  36: s001-A ei8b-A   188 - 211 <=>  186 - 209   (CYS  188  - ILE  211  <=> PHE  186  - VAL  209 )                          
  36: s001-A ei8b-A   212 - 215 <=>  212 - 215   (GLN  212  - HIS  215  <=> LEU  212  - ASN  215 )                          
  36: s001-A ei8b-A   216 - 267 <=>  225 - 276   (ASN  216  - GLN  267  <=> LYS  225  - SER  276 )                          
  36: s001-A ei8b-A   274 - 303 <=>  291 - 320   (GLY  274  - GLN  303  <=> ASN  291  - GLN  320 )                          
  36: s001-A ei8b-A   304 - 308 <=>  322 - 326   (PHE  304  - PHE  308  <=> LEU  322  - SER  326 )                          
  36: s001-A ei8b-A   310 - 324 <=>  336 - 350   (PRO  310  - MET  324  <=> GLN  336  - ARG  350 )                          
  36: s001-A ei8b-A   327 - 330 <=>  351 - 354   (THR  327  - LYS  330  <=> LEU  351  - LYS  354 )                          
  36: s001-A ei8b-A   331 - 334 <=>  357 - 360   (SER  331  - ASN  334  <=> GLY  357  - GLU  360 )                          
  36: s001-A ei8b-A   338 - 364 <=>  361 - 387   (LEU  338  - SER  364  <=> LEU  361  - ARG  387 )                          
  36: s001-A ei8b-A   366 - 369 <=>  388 - 391   (ALA  366  - LYS  369  <=> GLN  388  - PRO  391 )                          
  37: s001-A eepd-A     5 -  11 <=>    3 -   9   (LYS    5  - LEU   11  <=> TYR    3  - LEU    9 )                          
  37: s001-A eepd-A    13 -  19 <=>   10 -  16   (VAL   13  - GLY   19  <=> LYS   10  - GLY   16 )                          
  37: s001-A eepd-A    20 -  23 <=>   18 -  21   (CYS   20  - TYR   23  <=> VAL   18  - SER   21 )                          
  37: s001-A eepd-A    33 -  47 <=>   22 -  36   (LYS   33  - ARG   47  <=> GLU   22  - ALA   36 )                          
  37: s001-A eepd-A    49 -  65 <=>   37 -  53   (TRP   49  - TRP   65  <=> ILE   37  - PRO   53 )                          
  37: s001-A eepd-A    85 - 133 <=>   58 - 106   (GLN   85  - ARG  133  <=> LEU   58  - CYS  106 )                          
  37: s001-A eepd-A   134 - 141 <=>  108 - 115   (ILE  134  - ILE  141  <=> LEU  108  - LEU  115 )                          
  37: s001-A eepd-A   142 - 155 <=>  119 - 132   (ASN  142  - VAL  155  <=> SER  119  - VAL  132 )                          
  37: s001-A eepd-A   161 - 165 <=>  138 - 142   (ILE  161  - GLN  165  <=> ILE  138  - LEU  142 )                          
  37: s001-A eepd-A   166 - 169 <=>  144 - 147   (LYS  166  - LEU  169  <=> GLY  144  - LEU  147 )                          
  37: s001-A eepd-A   186 - 210 <=>  154 - 178   (PHE  186  - ASP  210  <=> LEU  154  - SER  178 )                          
  37: s001-A eepd-A   211 - 214 <=>  181 - 184   (ILE  211  - PRO  214  <=> GLY  181  - LEU  184 )                          
  37: s001-A eepd-A   215 - 267 <=>  207 - 259   (HIS  215  - GLN  267  <=> CYS  207  - LEU  259 )                          
  37: s001-A eepd-A   270 - 303 <=>  268 - 301   (ALA  270  - GLN  303  <=> LEU  268  - SER  301 )                          
  37: s001-A eepd-A   304 - 308 <=>  303 - 307   (PHE  304  - PHE  308  <=> LEU  303  - SER  307 )                          
  37: s001-A eepd-A   310 - 324 <=>  319 - 333   (PRO  310  - MET  324  <=> LYS  319  - VAL  333 )                          
  37: s001-A eepd-A   330 - 333 <=>  339 - 342   (LYS  330  - PHE  333  <=> GLU  339  - MET  342 )                          
  37: s001-A eepd-A   337 - 363 <=>  343 - 369   (ARG  337  - ASN  363  <=> SER  343  - VAL  369 )                          
  38: s001-A ejv8-A     2 -  38 <=>   25 -  61   (SER    2  - ILE   38  <=> TRP   25  - ASN   61 )                          
  38: s001-A ejv8-A    40 -  45 <=>   63 -  68   (LEU   40  - VAL   45  <=> TRP   63  - SER   68 )                          
  38: s001-A ejv8-A    47 -  55 <=>   69 -  77   (ARG   47  - LEU   55  <=> LEU   69  - LEU   77 )                          
  38: s001-A ejv8-A    56 -  72 <=>   80 -  96   (THR   56  - GLY   72  <=> TYR   80  - ASN   96 )                          
  38: s001-A ejv8-A    82 - 112 <=>   97 - 127   (ARG   82  - HIS  112  <=> LYS   97  - SER  127 )                          
  38: s001-A ejv8-A   113 - 140 <=>  130 - 157   (HIS  113  - LYS  140  <=> TRP  130  - LEU  157 )                          
  38: s001-A ejv8-A   142 - 161 <=>  162 - 181   (ASN  142  - ILE  161  <=> LEU  162  - PRO  181 )                          
  38: s001-A ejv8-A   182 - 211 <=>  183 - 212   (SER  182  - ILE  211  <=> MET  183  - ALA  212 )                          
  38: s001-A ejv8-A   212 - 215 <=>  215 - 218   (GLN  212  - HIS  215  <=> ASN  215  - LYS  218 )                          
  38: s001-A ejv8-A   216 - 251 <=>  230 - 265   (ASN  216  - HIS  251  <=> GLN  230  - ASN  265 )                          
  38: s001-A ejv8-A   253 - 257 <=>  266 - 270   (PHE  253  - ILE  257  <=> ILE  266  - VAL  270 )                          
  38: s001-A ejv8-A   258 - 267 <=>  272 - 281   (ALA  258  - GLN  267  <=> ASN  272  - PHE  281 )                          
  38: s001-A ejv8-A   269 - 273 <=>  291 - 295   (SER  269  - PHE  273  <=> LYS  291  - ILE  295 )                          
  38: s001-A ejv8-A   278 - 303 <=>  304 - 329   (LEU  278  - GLN  303  <=> LEU  304  - LEU  329 )                          
  38: s001-A ejv8-A   304 - 308 <=>  331 - 335   (PHE  304  - PHE  308  <=> LEU  331  - ASP  335 )                          
  38: s001-A ejv8-A   309 - 328 <=>  348 - 367   (LYS  309  - VAL  328  <=> PHE  348  - PRO  367 )                          
  38: s001-A ejv8-A   330 - 333 <=>  375 - 378   (LYS  330  - PHE  333  <=> LEU  375  - GLU  378 )                          
  38: s001-A ejv8-A   338 - 363 <=>  379 - 404   (LEU  338  - ASN  363  <=> CYS  379  - ALA  404 )                          
  38: s001-A ejv8-A   366 - 369 <=>  405 - 408   (ALA  366  - LYS  369  <=> ASN  405  - ASN  408 )                          
  39: s001-A egvu-A     2 -  36 <=>   14 -  48   (SER    2  - PRO   36  <=> CYS   14  - HIS   48 )                          
  39: s001-A egvu-A    39 -  47 <=>   49 -  57   (ASN   39  - ARG   47  <=> GLN   49  - PHE   57 )                          
  39: s001-A egvu-A    49 -  62 <=>   58 -  71   (TRP   49  - LEU   62  <=> TRP   58  - LYS   71 )                          
  39: s001-A egvu-A    93 -  98 <=>   74 -  79   (THR   93  - ARG   98  <=> ILE   74  - SER   79 )                          
  39: s001-A egvu-A   100 - 136 <=>   80 - 116   (VAL  100  - GLY  136  <=> LEU   80  - GLY  116 )                          
  39: s001-A egvu-A   137 - 141 <=>  119 - 123   (LYS  137  - ILE  141  <=> PHE  119  - VAL  123 )                          
  39: s001-A egvu-A   142 - 165 <=>  126 - 149   (ASN  142  - GLN  165  <=> ALA  126  - GLN  149 )                          
  39: s001-A egvu-A   176 - 186 <=>  150 - 160   (ASP  176  - PHE  186  <=> ILE  150  - CYS  160 )                          
  39: s001-A egvu-A   188 - 210 <=>  161 - 183   (CYS  188  - ASP  210  <=> LEU  161  - VAL  183 )                          
  39: s001-A egvu-A   211 - 214 <=>  186 - 189   (ILE  211  - PRO  214  <=> ASN  186  - PHE  189 )                          
  39: s001-A egvu-A   215 - 254 <=>  198 - 237   (HIS  215  - PHE  254  <=> GLU  198  - GLY  237 )                          
  39: s001-A egvu-A   264 - 267 <=>  256 - 259   (LEU  264  - GLN  267  <=> VAL  256  - ARG  259 )                          
  39: s001-A egvu-A   276 - 281 <=>  268 - 273   (SER  276  - PHE  281  <=> PHE  268  - LEU  273 )                          
  39: s001-A egvu-A   282 - 303 <=>  276 - 297   (ILE  282  - GLN  303  <=> GLY  276  - TRP  297 )                          
  39: s001-A egvu-A   304 - 308 <=>  299 - 303   (PHE  304  - PHE  308  <=> ASN  299  - VAL  303 )                          
  39: s001-A egvu-A   309 - 323 <=>  315 - 329   (LYS  309  - VAL  323  <=> CYS  315  - GLY  329 )                          
  39: s001-A egvu-A   328 - 333 <=>  349 - 354   (VAL  328  - PHE  333  <=> GLN  349  - ILE  354 )                          
  39: s001-A egvu-A   338 - 367 <=>  356 - 385   (LEU  338  - ARG  367  <=> GLU  356  - ILE  385 )                          
  39: s001-A egvu-A   371 - 375 <=>  386 - 390   (PHE  371  - ASN  375  <=> GLY  386  - ARG  390 )                          
  40: s001-A ekah-A     3 -  21 <=>    2 -  20   (CYS    3  - ASN   21  <=> LYS    2  - LEU   20 )                          
  40: s001-A ekah-A    22 -  29 <=>   22 -  29   (ILE   22  - ARG   29  <=> PHE   22  - ASP   29 )                          
  40: s001-A ekah-A    31 -  47 <=>   30 -  46   (VAL   31  - ARG   47  <=> GLY   30  - LEU   46 )                          
  40: s001-A ekah-A    49 -  65 <=>   47 -  63   (TRP   49  - TRP   65  <=> ILE   47  - SER   63 )                          
  40: s001-A ekah-A    84 - 133 <=>   73 - 122   (LEU   84  - ARG  133  <=> GLN   73  - ALA  122 )                          
  40: s001-A ekah-A   135 - 138 <=>  123 - 126   (CYS  135  - VAL  138  <=> ASN  123  - ARG  126 )                          
  40: s001-A ekah-A   140 - 143 <=>  127 - 130   (LYS  140  - TRP  143  <=> GLU  127  - SER  130 )                          
  40: s001-A ekah-A   146 - 164 <=>  131 - 149   (PHE  146  - ASN  164  <=> CYS  131  - ALA  149 )                          
  40: s001-A ekah-A   165 - 168 <=>  151 - 154   (GLN  165  - GLY  168  <=> TYR  151  - HIS  154 )                          
  40: s001-A ekah-A   169 - 184 <=>  157 - 172   (LEU  169  - VAL  184  <=> SER  157  - PHE  172 )                          
  40: s001-A ekah-A   186 - 209 <=>  173 - 196   (PHE  186  - TYR  209  <=> LEU  173  - ILE  196 )                          
  40: s001-A ekah-A   210 - 213 <=>  199 - 202   (ASP  210  - VAL  213  <=> LEU  199  - LYS  202 )                          
  40: s001-A ekah-A   216 - 267 <=>  216 - 267   (ASN  216  - GLN  267  <=> ASN  216  - LEU  267 )                          
  40: s001-A ekah-A   281 - 284 <=>  293 - 296   (PHE  281  - PRO  284  <=> THR  293  - MET  296 )                          
  40: s001-A ekah-A   285 - 290 <=>  300 - 305   (VAL  285  - ILE  290  <=> CYS  300  - GLY  305 )                          
  40: s001-A ekah-A   291 - 308 <=>  307 - 324   (ASN  291  - PHE  308  <=> ALA  307  - SER  324 )                          
  40: s001-A ekah-A   310 - 329 <=>  325 - 344   (PRO  310  - ASP  329  <=> LYS  325  - GLN  344 )                          
  40: s001-A ekah-A   331 - 334 <=>  349 - 352   (SER  331  - ASN  334  <=> GLY  349  - SER  352 )                          
  40: s001-A ekah-A   338 - 364 <=>  353 - 379   (LEU  338  - SER  364  <=> ILE  353  - GLU  379 )                          
  40: s001-A ekah-A   366 - 369 <=>  380 - 383   (ALA  366  - LYS  369  <=> ASP  380  - VAL  383 )                          
  41: s001-A ec6b-A     3 -  25 <=>    1 -  23   (CYS    3  - TYR   25  <=> MET    1  - SER   23 )                          
  41: s001-A ec6b-A    34 -  47 <=>   24 -  37   (VAL   34  - ARG   47  <=> GLY   24  - VAL   37 )                          
  41: s001-A ec6b-A    49 -  64 <=>   38 -  53   (TRP   49  - PHE   64  <=> LEU   38  - GLU   53 )                          
  41: s001-A ec6b-A    66 -  69 <=>   54 -  57   (LEU   66  - PHE   69  <=> GLU   54  - ASP   57 )                          
  41: s001-A ec6b-A    82 - 125 <=>   59 - 102   (ARG   82  - ILE  125  <=> GLU   59  - PRO  102 )                          
  41: s001-A ec6b-A   139 - 143 <=>  104 - 108   (PRO  139  - TRP  143  <=> VAL  104  - SER  108 )                          
  41: s001-A ec6b-A   145 - 163 <=>  109 - 127   (LEU  145  - GLY  163  <=> PHE  109  - LEU  127 )                          
  41: s001-A ec6b-A   172 - 175 <=>  134 - 137   (SER  172  - VAL  175  <=> ILE  134  - ILE  137 )                          
  41: s001-A ec6b-A   177 - 186 <=>  138 - 147   (ILE  177  - PHE  186  <=> TYR  138  - SER  147 )                          
  41: s001-A ec6b-A   188 - 210 <=>  148 - 170   (CYS  188  - ASP  210  <=> LEU  148  - GLU  170 )                          
  41: s001-A ec6b-A   211 - 214 <=>  173 - 176   (ILE  211  - PRO  214  <=> HIS  173  - VAL  176 )                          
  41: s001-A ec6b-A   215 - 218 <=>  179 - 182   (HIS  215  - ARG  218  <=> GLY  179  - ASP  182 )                          
  41: s001-A ec6b-A   220 - 267 <=>  183 - 230   (SER  220  - GLN  267  <=> TYR  183  - ALA  230 )                          
  41: s001-A ec6b-A   277 - 304 <=>  249 - 276   (LEU  277  - PHE  304  <=> VAL  249  - GLN  276 )                          
  41: s001-A ec6b-A   305 - 308 <=>  279 - 282   (ARG  305  - PHE  308  <=> ASP  279  - GLY  282 )                          
  41: s001-A ec6b-A   309 - 324 <=>  287 - 302   (LYS  309  - MET  324  <=> GLU  287  - PRO  302 )                          
  41: s001-A ec6b-A   330 - 333 <=>  308 - 311   (LYS  330  - PHE  333  <=> CYS  308  - TYR  311 )                          
  41: s001-A ec6b-A   337 - 365 <=>  312 - 340   (ARG  337  - THR  365  <=> HIS  312  - ARG  340 )                          
  42: s001-A effz-A     2 -   8 <=>    9 -  15   (SER    2  - LEU    8  <=> ARG    9  - ARG   15 )                          
  42: s001-A effz-A    10 -  19 <=>   16 -  25   (LEU   10  - GLY   19  <=> PRO   16  - GLY   25 )                          
  42: s001-A effz-A    20 -  24 <=>   27 -  31   (CYS   20  - LYS   24  <=> THR   27  - GLU   31 )                          
  42: s001-A effz-A    25 -  28 <=>   33 -  36   (TYR   25  - GLY   28  <=> PHE   33  - THR   36 )                          
  42: s001-A effz-A    35 -  47 <=>   42 -  54   (ASN   35  - ARG   47  <=> ARG   42  - ILE   54 )                          
  42: s001-A effz-A    49 -  72 <=>   55 -  78   (TRP   49  - GLY   72  <=> ALA   55  - PHE   78 )                          
  42: s001-A effz-A    82 -  85 <=>   79 -  82   (ARG   82  - GLN   85  <=> HIS   79  - ASP   82 )                          
  42: s001-A effz-A    87 - 136 <=>   83 - 132   (THR   87  - GLY  136  <=> PHE   83  - LYS  132 )                          
  42: s001-A effz-A   140 - 143 <=>  143 - 146   (LYS  140  - TRP  143  <=> PHE  143  - ARG  146 )                          
  42: s001-A effz-A   144 - 158 <=>  149 - 163   (LEU  144  - MET  158  <=> LEU  149  - PRO  163 )                          
  42: s001-A effz-A   176 - 185 <=>  175 - 184   (ASP  176  - ILE  185  <=> HIS  175  - ILE  184 )                          
  42: s001-A effz-A   187 - 211 <=>  185 - 209   (VAL  187  - ILE  211  <=> ILE  185  - ARG  209 )                          
  42: s001-A effz-A   212 - 215 <=>  212 - 215   (GLN  212  - HIS  215  <=> HIS  212  - GLU  215 )                          
  42: s001-A effz-A   216 - 267 <=>  233 - 284   (ASN  216  - GLN  267  <=> LEU  233  - SER  284 )                          
  42: s001-A effz-A   269 - 303 <=>  291 - 325   (SER  269  - GLN  303  <=> CYS  291  - TYR  325 )                          
  42: s001-A effz-A   304 - 308 <=>  327 - 331   (PHE  304  - PHE  308  <=> LEU  327  - GLY  331 )                          
  42: s001-A effz-A   309 - 324 <=>  342 - 357   (LYS  309  - MET  324  <=> LEU  342  - LYS  357 )                          
  42: s001-A effz-A   331 - 334 <=>  364 - 367   (SER  331  - ASN  334  <=> GLY  364  - ASP  367 )                          
  42: s001-A effz-A   338 - 365 <=>  368 - 395   (LEU  338  - THR  365  <=> ILE  368  - PHE  395 )                          
  43: s001-A embr-A     1 -   4 <=>   11 -  14   (MET    1  - LEU    4  <=> GLN   11  - ASN   14 )                          
  43: s001-A embr-A     5 -  13 <=>   16 -  24   (LYS    5  - VAL   13  <=> PHE   16  - PHE   24 )                          
  43: s001-A embr-A    15 -  27 <=>   25 -  37   (THR   15  - GLU   27  <=> ILE   25  - LEU   37 )                          
  43: s001-A embr-A    28 -  47 <=>   39 -  58   (GLY   28  - ARG   47  <=> PRO   39  - LEU   58 )                          
  43: s001-A embr-A    49 -  61 <=>   59 -  71   (TRP   49  - HIS   61  <=> PHE   59  - GLY   71 )                          
  43: s001-A embr-A    85 -  98 <=>   80 -  93   (GLN   85  - ARG   98  <=> GLN   80  - LEU   93 )                          
  43: s001-A embr-A    99 - 139 <=>   95 - 135   (ASN   99  - PRO  139  <=> GLY   95  - ASP  135 )                          
  43: s001-A embr-A   141 - 158 <=>  138 - 155   (ILE  141  - MET  158  <=> ARG  138  - VAL  155 )                          
  43: s001-A embr-A   159 - 165 <=>  157 - 163   (ALA  159  - GLN  165  <=> TYR  157  - SER  163 )                          
  43: s001-A embr-A   166 - 169 <=>  169 - 172   (LYS  166  - LEU  169  <=> THR  169  - PRO  172 )                          
  43: s001-A embr-A   176 - 184 <=>  173 - 181   (ASP  176  - VAL  184  <=> SER  173  - ALA  181 )                          
  43: s001-A embr-A   186 - 211 <=>  182 - 207   (PHE  186  - ILE  211  <=> LEU  182  - MET  207 )                          
  43: s001-A embr-A   212 - 215 <=>  210 - 213   (GLN  212  - HIS  215  <=> GLU  210  - GLN  213 )                          
  43: s001-A embr-A   216 - 267 <=>  265 - 316   (ASN  216  - GLN  267  <=> PRO  265  - ILE  316 )                          
  43: s001-A embr-A   269 - 303 <=>  330 - 364   (SER  269  - GLN  303  <=> PHE  330  - ALA  364 )                          
  43: s001-A embr-A   304 - 308 <=>  366 - 370   (PHE  304  - PHE  308  <=> VAL  366  - LEU  370 )                          
  43: s001-A embr-A   309 - 324 <=>  378 - 393   (LYS  309  - MET  324  <=> LEU  378  - LYS  393 )                          
  43: s001-A embr-A   331 - 334 <=>  400 - 403   (SER  331  - ASN  334  <=> GLY  400  - ARG  403 )                          
  43: s001-A embr-A   338 - 365 <=>  404 - 431   (LEU  338  - THR  365  <=> LEU  404  - HIS  431 )                          
  44: s001-A eeha-A     1 -   4 <=>   17 -  20   (MET    1  - LEU    4  <=> LYS   17  - PRO   20 )                          
  44: s001-A eeha-A     5 -  21 <=>   22 -  38   (LYS    5  - ASN   21  <=> HIS   22  - MET   38 )                          
  44: s001-A eeha-A    23 -  26 <=>   41 -  44   (TYR   23  - ILE   26  <=> ASP   41  - TYR   44 )                          
  44: s001-A eeha-A    34 -  47 <=>   45 -  58   (VAL   34  - ARG   47  <=> SER   45  - ILE   58 )                          
  44: s001-A eeha-A    49 -  72 <=>   59 -  82   (TRP   49  - GLY   72  <=> ALA   59  - GLY   82 )                          
  44: s001-A eeha-A    86 - 129 <=>   84 - 127   (LEU   86  - TYR  129  <=> ASN   84  - PRO  127 )                          
  44: s001-A eeha-A   136 - 140 <=>  134 - 138   (GLY  136  - LYS  140  <=> GLU  134  - ILE  138 )                          
  44: s001-A eeha-A   141 - 167 <=>  141 - 167   (ILE  141  - MET  167  <=> HIS  141  - TRP  167 )                          
  44: s001-A eeha-A   168 - 171 <=>  194 - 197   (GLY  168  - ILE  171  <=> PRO  194  - TRP  197 )                          
  44: s001-A eeha-A   172 - 211 <=>  202 - 241   (SER  172  - ILE  211  <=> SER  202  - ARG  241 )                          
  44: s001-A eeha-A   212 - 215 <=>  245 - 248   (GLN  212  - HIS  215  <=> HIS  245  - SER  248 )                          
  44: s001-A eeha-A   216 - 267 <=>  259 - 310   (ASN  216  - GLN  267  <=> ASP  259  - SER  310 )                          
  44: s001-A eeha-A   278 - 281 <=>  323 - 326   (LEU  278  - PHE  281  <=> PHE  323  - MET  326 )                          
  44: s001-A eeha-A   282 - 303 <=>  330 - 351   (ILE  282  - GLN  303  <=> PHE  330  - TYR  351 )                          
  44: s001-A eeha-A   304 - 307 <=>  353 - 356   (PHE  304  - SER  307  <=> HIS  353  - PHE  356 )                          
  44: s001-A eeha-A   308 - 325 <=>  358 - 375   (PHE  308  - ARG  325  <=> ALA  358  - GLN  375 )                          
  44: s001-A eeha-A   331 - 334 <=>  383 - 386   (SER  331  - ASN  334  <=> MET  383  - ASN  386 )                          
  44: s001-A eeha-A   338 - 363 <=>  387 - 412   (LEU  338  - ASN  363  <=> ILE  387  - ASN  412 )                          
  45: s001-A efb7-A     1 -  24 <=>    9 -  32   (MET    1  - LYS   24  <=> ALA    9  - ALA   32 )                          
  45: s001-A efb7-A    33 -  36 <=>   33 -  36   (LYS   33  - PRO   36  <=> HIS   33  - THR   36 )                          
  45: s001-A efb7-A    37 -  47 <=>   39 -  49   (LYS   37  - ARG   47  <=> LEU   39  - TYR   49 )                          
  45: s001-A efb7-A    49 -  67 <=>   50 -  68   (TRP   49  - ALA   67  <=> ALA   50  - ASN   68 )                          
  45: s001-A efb7-A    82 - 129 <=>   71 - 118   (ARG   82  - TYR  129  <=> GLN   71  - PRO  118 )                          
  45: s001-A efb7-A   136 - 140 <=>  125 - 129   (GLY  136  - LYS  140  <=> MET  125  - LEU  129 )                          
  45: s001-A efb7-A   141 - 163 <=>  132 - 154   (ILE  141  - GLY  163  <=> PHE  132  - PHE  154 )                          
  45: s001-A efb7-A   164 - 167 <=>  156 - 159   (ASN  164  - MET  167  <=> PHE  156  - ALA  159 )                          
  45: s001-A efb7-A   171 - 184 <=>  194 - 207   (ILE  171  - VAL  184  <=> ILE  194  - TYR  207 )                          
  45: s001-A efb7-A   186 - 211 <=>  208 - 233   (PHE  186  - ILE  211  <=> LEU  208  - TYR  233 )                          
  45: s001-A efb7-A   212 - 215 <=>  236 - 239   (GLN  212  - HIS  215  <=> MET  236  - GLU  239 )                          
  45: s001-A efb7-A   216 - 266 <=>  251 - 301   (ASN  216  - ASP  266  <=> ASN  251  - SER  301 )                          
  45: s001-A efb7-A   267 - 270 <=>  305 - 308   (GLN  267  - ALA  270  <=> VAL  305  - ILE  308 )                          
  45: s001-A efb7-A   273 - 281 <=>  310 - 318   (PHE  273  - PHE  281  <=> CYS  310  - VAL  318 )                          
  45: s001-A efb7-A   282 - 303 <=>  321 - 342   (ILE  282  - GLN  303  <=> PHE  321  - TYR  342 )                          
  45: s001-A efb7-A   304 - 307 <=>  344 - 347   (PHE  304  - SER  307  <=> GLN  344  - PHE  347 )                          
  45: s001-A efb7-A   308 - 325 <=>  349 - 366   (PHE  308  - ARG  325  <=> CYS  349  - LYS  366 )                          
  45: s001-A efb7-A   331 - 334 <=>  373 - 376   (SER  331  - ASN  334  <=> PRO  373  - PRO  376 )                          
  45: s001-A efb7-A   337 - 364 <=>  377 - 404   (ARG  337  - SER  364  <=> PRO  377  - ASN  404 )                          
  46: s001-A ed3z-A     4 -   7 <=>   13 -  16   (LEU    4  - VAL    7  <=> THR   13  - ASP   16 )                          
  46: s001-A ed3z-A     8 -  17 <=>   19 -  28   (LEU    8  - LEU   17  <=> PHE   19  - TRP   28 )                          
  46: s001-A ed3z-A    19 -  26 <=>   29 -  36   (GLY   19  - ILE   26  <=> TYR   29  - ASP   36 )                          
  46: s001-A ed3z-A    35 -  47 <=>   40 -  52   (ASN   35  - ARG   47  <=> PRO   40  - ALA   52 )                          
  46: s001-A ed3z-A    49 -  65 <=>   53 -  69   (TRP   49  - TRP   65  <=> SER   53  - TYR   69 )                          
  46: s001-A ed3z-A    86 - 136 <=>   71 - 121   (LEU   86  - GLY  136  <=> ASN   71  - ASP  121 )                          
  46: s001-A ed3z-A   137 - 140 <=>  125 - 128   (LYS  137  - LYS  140  <=> MET  125  - LEU  128 )                          
  46: s001-A ed3z-A   141 - 158 <=>  130 - 147   (ILE  141  - MET  158  <=> ALA  130  - VAL  147 )                          
  46: s001-A ed3z-A   159 - 166 <=>  149 - 156   (ALA  159  - LYS  166  <=> ALA  149  - ASP  156 )                          
  46: s001-A ed3z-A   168 - 172 <=>  190 - 194   (GLY  168  - SER  172  <=> PHE  190  - CYS  194 )                          
  46: s001-A ed3z-A   173 - 176 <=>  197 - 200   (PRO  173  - ASP  176  <=> PHE  197  - GLY  200 )                          
  46: s001-A ed3z-A   177 - 185 <=>  202 - 210   (ILE  177  - ILE  185  <=> LEU  202  - LEU  210 )                          
  46: s001-A ed3z-A   187 - 211 <=>  211 - 235   (VAL  187  - ILE  211  <=> GLY  211  - ILE  235 )                          
  46: s001-A ed3z-A   214 - 217 <=>  242 - 245   (PRO  214  - ARG  217  <=> GLU  242  - ILE  245 )                          
  46: s001-A ed3z-A   218 - 265 <=>  268 - 315   (ARG  218  - TYR  265  <=> GLN  268  - VAL  315 )                          
  46: s001-A ed3z-A   281 - 304 <=>  334 - 357   (PHE  281  - PHE  304  <=> ALA  334  - ALA  357 )                          
  46: s001-A ed3z-A   305 - 308 <=>  360 - 363   (ARG  305  - PHE  308  <=> SER  360  - TRP  363 )                          
  46: s001-A ed3z-A   309 - 322 <=>  370 - 383   (LYS  309  - HIS  322  <=> LEU  370  - ARG  383 )                          
  46: s001-A ed3z-A   331 - 334 <=>  390 - 393   (SER  331  - ASN  334  <=> LEU  390  - ASP  393 )                          
  46: s001-A ed3z-A   338 - 363 <=>  394 - 419   (LEU  338  - ASN  363  <=> LEU  394  - TYR  419 )                          
  47: s001-A ehto-A    16 -  19 <=>   39 -  42   (THR   16  - GLY   19  <=> ILE   39  - SER   42 )                          
  47: s001-A ehto-A    20 -  23 <=>   44 -  47   (CYS   20  - TYR   23  <=> THR   44  - PHE   47 )                          
  47: s001-A ehto-A    24 -  30 <=>   51 -  57   (LYS   24  - ARG   30  <=> ALA   51  - PRO   57 )                          
  47: s001-A ehto-A    31 -  34 <=>   60 -  63   (VAL   31  - VAL   34  <=> ILE   60  - VAL   63 )                          
  47: s001-A ehto-A    35 -  47 <=>   66 -  78   (ASN   35  - ARG   47  <=> SER   66  - ILE   78 )                          
  47: s001-A ehto-A    49 -  64 <=>   79 -  94   (TRP   49  - PHE   64  <=> PHE   79  - ARG   94 )                          
  47: s001-A ehto-A    85 - 136 <=>  101 - 152   (GLN   85  - GLY  136  <=> ASN  101  - HIS  152 )                          
  47: s001-A ehto-A   137 - 141 <=>  160 - 164   (LYS  137  - ILE  141  <=> MET  160  - ALA  164 )                          
  47: s001-A ehto-A   142 - 156 <=>  168 - 182   (ASN  142  - ALA  156  <=> HIS  168  - SER  182 )                          
  47: s001-A ehto-A   158 - 164 <=>  183 - 189   (MET  158  - ASN  164  <=> MET  183  - ILE  189 )                          
  47: s001-A ehto-A   165 - 169 <=>  191 - 195   (GLN  165  - LEU  169  <=> LYS  191  - GLU  195 )                          
  47: s001-A ehto-A   170 - 173 <=>  197 - 200   (GLY  170  - PRO  173  <=> ARG  197  - PHE  200 )                          
  47: s001-A ehto-A   175 - 185 <=>  201 - 211   (VAL  175  - ILE  185  <=> MET  201  - VAL  211 )                          
  47: s001-A ehto-A   187 - 211 <=>  212 - 236   (VAL  187  - ILE  211  <=> CYS  212  - HIS  236 )                          
  47: s001-A ehto-A   212 - 215 <=>  239 - 242   (GLN  212  - HIS  215  <=> LEU  239  - ALA  242 )                          
  47: s001-A ehto-A   216 - 267 <=>  275 - 326   (ASN  216  - GLN  267  <=> LEU  275  - LYS  326 )                          
  47: s001-A ehto-A   269 - 303 <=>  341 - 375   (SER  269  - GLN  303  <=> LEU  341  - GLU  375 )                          
  47: s001-A ehto-A   304 - 308 <=>  377 - 381   (PHE  304  - PHE  308  <=> ILE  377  - GLY  381 )                          
  47: s001-A ehto-A   310 - 322 <=>  394 - 406   (PRO  310  - HIS  322  <=> ARG  394  - ASN  406 )                          
  47: s001-A ehto-A   324 - 329 <=>  407 - 412   (MET  324  - ASP  329  <=> VAL  407  - ALA  412 )                          
  47: s001-A ehto-A   331 - 334 <=>  417 - 420   (SER  331  - ASN  334  <=> GLY  417  - LYS  420 )                          
  47: s001-A ehto-A   338 - 365 <=>  421 - 448   (LEU  338  - THR  365  <=> LEU  421  - ASN  448 )                          
  48: s001-A efj3-A     1 -   4 <=>    3 -   6   (MET    1  - LEU    4  <=> LYS    3  - ASP    6 )                          
  48: s001-A efj3-A     6 -  24 <=>    9 -  27   (SER    6  - LYS   24  <=> GLU    9  - SER   27 )                          
  48: s001-A efj3-A    33 -  36 <=>   28 -  31   (LYS   33  - PRO   36  <=> LEU   28  - GLU   31 )                          
  48: s001-A efj3-A    37 -  65 <=>   40 -  68   (LYS   37  - TRP   65  <=> VAL   40  - SER   68 )                          
  48: s001-A efj3-A    86 - 126 <=>   69 - 109   (LEU   86  - ARG  126  <=> ASN   69  - HIS  109 )                          
  48: s001-A efj3-A   128 - 131 <=>  110 - 113   (TYR  128  - TYR  131  <=> ALA  110  - TYR  113 )                          
  48: s001-A efj3-A   133 - 136 <=>  114 - 117   (ARG  133  - GLY  136  <=> GLN  114  - ASN  117 )                          
  48: s001-A efj3-A   137 - 140 <=>  121 - 124   (LYS  137  - LYS  140  <=> VAL  121  - TRP  124 )                          
  48: s001-A efj3-A   141 - 168 <=>  127 - 154   (ILE  141  - GLY  168  <=> GLU  127  - LEU  154 )                          
  48: s001-A efj3-A   171 - 186 <=>  176 - 191   (ILE  171  - PHE  186  <=> ARG  176  - THR  191 )                          
  48: s001-A efj3-A   188 - 211 <=>  192 - 215   (CYS  188  - ILE  211  <=> CYS  192  - LEU  215 )                          
  48: s001-A efj3-A   212 - 215 <=>  218 - 221   (GLN  212  - HIS  215  <=> LEU  218  - ARG  221 )                          
  48: s001-A efj3-A   216 - 268 <=>  232 - 284   (ASN  216  - GLN  268  <=> PHE  232  - ILE  284 )                          
  48: s001-A efj3-A   277 - 303 <=>  298 - 324   (LEU  277  - GLN  303  <=> VAL  298  - ASN  324 )                          
  48: s001-A efj3-A   304 - 308 <=>  327 - 331   (PHE  304  - PHE  308  <=> TYR  327  - TRP  331 )                          
  48: s001-A efj3-A   309 - 322 <=>  338 - 351   (LYS  309  - HIS  322  <=> ILE  338  - LYS  351 )                          
  48: s001-A efj3-A   331 - 334 <=>  359 - 362   (SER  331  - ASN  334  <=> ASN  359  - ALA  362 )                          
  48: s001-A efj3-A   337 - 340 <=>  363 - 366   (ARG  337  - ARG  340  <=> VAL  363  - PRO  366 )                          
  48: s001-A efj3-A   342 - 362 <=>  367 - 387   (HIS  342  - LEU  362  <=> ILE  367  - ASN  387 )                          
  49: s001-A ec13-A     1 -  19 <=>    7 -  25   (MET    1  - GLY   19  <=> VAL    7  - GLY   25 )                          
  49: s001-A ec13-A    20 -  24 <=>   29 -  33   (CYS   20  - LYS   24  <=> ASN   29  - ASP   33 )                          
  49: s001-A ec13-A    34 -  37 <=>   34 -  37   (VAL   34  - LYS   37  <=> PRO   34  - ARG   37 )                          
  49: s001-A ec13-A    42 -  47 <=>   38 -  43   (VAL   42  - ARG   47  <=> MET   38  - TYR   43 )                          
  49: s001-A ec13-A    49 -  68 <=>   44 -  63   (TRP   49  - GLU   68  <=> ALA   44  - GLY   63 )                          
  49: s001-A ec13-A    69 -  72 <=>   65 -  68   (PHE   69  - GLY   72  <=> VAL   65  - GLY   68 )                          
  49: s001-A ec13-A    86 - 132 <=>   69 - 115   (LEU   86  - GLU  132  <=> ASP   69  - GLY  115 )                          
  49: s001-A ec13-A   135 - 139 <=>  120 - 124   (CYS  135  - PRO  139  <=> GLU  120  - CYS  124 )                          
  49: s001-A ec13-A   140 - 143 <=>  127 - 130   (LYS  140  - TRP  143  <=> LYS  127  - ARG  130 )                          
  49: s001-A ec13-A   145 - 158 <=>  131 - 144   (LEU  145  - MET  158  <=> ILE  131  - ILE  144 )                          
  49: s001-A ec13-A   159 - 168 <=>  146 - 155   (ALA  159  - GLY  168  <=> LEU  146  - ILE  155 )                          
  49: s001-A ec13-A   171 - 186 <=>  182 - 197   (ILE  171  - PHE  186  <=> GLY  182  - GLY  197 )                          
  49: s001-A ec13-A   188 - 209 <=>  198 - 219   (CYS  188  - TYR  209  <=> GLY  198  - LYS  219 )                          
  49: s001-A ec13-A   210 - 213 <=>  221 - 224   (ASP  210  - VAL  213  <=> ILE  221  - VAL  224 )                          
  49: s001-A ec13-A   214 - 217 <=>  227 - 230   (PRO  214  - ARG  217  <=> THR  227  - ASN  230 )                          
  49: s001-A ec13-A   218 - 266 <=>  244 - 292   (ARG  218  - ASP  266  <=> ALA  244  - LYS  292 )                          
  49: s001-A ec13-A   279 - 302 <=>  306 - 329   (SER  279  - GLY  302  <=> ILE  306  - ILE  329 )                          
  49: s001-A ec13-A   303 - 306 <=>  332 - 335   (GLN  303  - ALA  306  <=> ASN  332  - TRP  335 )                          
  49: s001-A ec13-A   307 - 324 <=>  337 - 354   (SER  307  - MET  324  <=> GLU  337  - GLN  354 )                          
  49: s001-A ec13-A   326 - 329 <=>  355 - 358   (ALA  326  - ASP  329  <=> ASN  355  - VAL  358 )                          
  49: s001-A ec13-A   331 - 334 <=>  363 - 366   (SER  331  - ASN  334  <=> ASP  363  - PRO  366 )                          
  49: s001-A ec13-A   338 - 362 <=>  367 - 391   (LEU  338  - LEU  362  <=> LEU  367  - GLY  391 )                          
  50: s001-A ec2h-A     1 -   4 <=>    2 -   5   (MET    1  - LEU    4  <=> PRO    2  - GLU    5 )                          
  50: s001-A ec2h-A     6 -  25 <=>    9 -  28   (SER    6  - TYR   25  <=> ARG    9  - ASN   28 )                          
  50: s001-A ec2h-A    27 -  31 <=>   31 -  35   (GLU   27  - VAL   31  <=> ALA   31  - ALA   35 )                          
  50: s001-A ec2h-A    32 -  35 <=>   37 -  40   (PHE   32  - ASN   35  <=> ILE   37  - ARG   40 )                          
  50: s001-A ec2h-A    36 -  47 <=>   43 -  54   (PRO   36  - ARG   47  <=> SER   43  - ILE   54 )                          
  50: s001-A ec2h-A    49 -  65 <=>   55 -  71   (TRP   49  - TRP   65  <=> LEU   55  - THR   71 )                          
  50: s001-A ec2h-A    90 - 133 <=>   73 - 116   (ILE   90  - ARG  133  <=> ASN   73  - ARG  116 )                          
  50: s001-A ec2h-A   134 - 138 <=>  118 - 122   (ILE  134  - VAL  138  <=> PRO  118  - TYR  122 )                          
  50: s001-A ec2h-A   140 - 158 <=>  125 - 143   (LYS  140  - MET  158  <=> TYR  125  - LEU  143 )                          
  50: s001-A ec2h-A   159 - 167 <=>  145 - 153   (ALA  159  - MET  167  <=> GLU  145  - SER  153 )                          
  50: s001-A ec2h-A   168 - 171 <=>  174 - 177   (GLY  168  - ILE  171  <=> ILE  174  - TRP  177 )                          
  50: s001-A ec2h-A   172 - 187 <=>  189 - 204   (SER  172  - VAL  187  <=> HIS  189  - ALA  204 )                          
  50: s001-A ec2h-A   189 - 211 <=>  205 - 227   (ILE  189  - ILE  211  <=> TYR  205  - GLN  227 )                          
  50: s001-A ec2h-A   212 - 215 <=>  230 - 233   (GLN  212  - HIS  215  <=> ARG  230  - ALA  233 )                          
  50: s001-A ec2h-A   216 - 267 <=>  241 - 292   (ASN  216  - GLN  267  <=> PRO  241  - ILE  292 )                          
  50: s001-A ec2h-A   276 - 281 <=>  306 - 311   (SER  276  - PHE  281  <=> LEU  306  - VAL  311 )                          
  50: s001-A ec2h-A   282 - 305 <=>  314 - 337   (ILE  282  - ARG  305  <=> LEU  314  - VAL  337 )                          
  50: s001-A ec2h-A   307 - 310 <=>  341 - 344   (SER  307  - PRO  310  <=> ALA  341  - ILE  344 )                          
  50: s001-A ec2h-A   312 - 323 <=>  345 - 356   (ARG  312  - VAL  323  <=> GLU  345  - ASP  356 )                          
  50: s001-A ec2h-A   331 - 334 <=>  364 - 367   (SER  331  - ASN  334  <=> GLY  364  - TYR  367 )                          
  50: s001-A ec2h-A   338 - 366 <=>  368 - 396   (LEU  338  - ALA  366  <=> LEU  368  - ILE  396 )                          
  50: s001-A ec2h-A   371 - 375 <=>  397 - 401   (PHE  371  - ASN  375  <=> ARG  397  - GLN  401 )                          
  51: s001-A ehy8-A     1 -   4 <=>   11 -  14   (MET    1  - LEU    4  <=> LYS   11  - GLU   14 )                          
  51: s001-A ehy8-A     6 -  11 <=>   16 -  21   (SER    6  - LEU   11  <=> ASP   16  - LEU   21 )                          
  51: s001-A ehy8-A    12 -  24 <=>   23 -  35   (GLN   12  - LYS   24  <=> VAL   23  - GLU   35 )                          
  51: s001-A ehy8-A    33 -  37 <=>   36 -  40   (LYS   33  - LYS   37  <=> THR   36  - ARG   40 )                          
  51: s001-A ehy8-A    40 -  47 <=>   42 -  49   (LEU   40  - ARG   47  <=> ILE   42  - ALA   49 )                          
  51: s001-A ehy8-A    49 -  70 <=>   50 -  71   (TRP   49  - ARG   70  <=> LEU   50  - ARG   71 )                          
  51: s001-A ehy8-A    82 -  85 <=>   72 -  75   (ARG   82  - GLN   85  <=> ASP   72  - ASN   75 )                          
  51: s001-A ehy8-A    87 - 129 <=>   76 - 118   (THR   87  - TYR  129  <=> PHE   76  - PRO  118 )                          
  51: s001-A ehy8-A   136 - 140 <=>  126 - 130   (GLY  136  - LYS  140  <=> GLU  126  - VAL  130 )                          
  51: s001-A ehy8-A   141 - 163 <=>  133 - 155   (ILE  141  - GLY  163  <=> TRP  133  - HIS  155 )                          
  51: s001-A ehy8-A   164 - 167 <=>  157 - 160   (ASN  164  - MET  167  <=> LEU  157  - LEU  160 )                          
  51: s001-A ehy8-A   169 - 172 <=>  186 - 189   (LEU  169  - SER  172  <=> PRO  186  - PHE  189 )                          
  51: s001-A ehy8-A   173 - 211 <=>  195 - 233   (PRO  173  - ILE  211  <=> PHE  195  - ARG  233 )                          
  51: s001-A ehy8-A   214 - 217 <=>  240 - 243   (PRO  214  - ARG  217  <=> GLU  240  - ILE  243 )                          
  51: s001-A ehy8-A   218 - 266 <=>  257 - 305   (ARG  218  - ASP  266  <=> ARG  257  - ALA  305 )                          
  51: s001-A ehy8-A   279 - 303 <=>  323 - 347   (SER  279  - GLN  303  <=> LEU  323  - TYR  347 )                          
  51: s001-A ehy8-A   304 - 307 <=>  349 - 352   (PHE  304  - SER  307  <=> MET  349  - LEU  352 )                          
  51: s001-A ehy8-A   308 - 325 <=>  354 - 371   (PHE  308  - ARG  325  <=> SER  354  - LYS  371 )                          
  51: s001-A ehy8-A   331 - 334 <=>  379 - 382   (SER  331  - ASN  334  <=> VAL  379  - ASP  382 )                          
  51: s001-A ehy8-A   338 - 362 <=>  383 - 407   (LEU  338  - LEU  362  <=> LEU  383  - GLN  407 )                          
  52: s001-A ekmp-A     2 -  12 <=>    7 -  17   (SER    2  - GLN   12  <=> ARG    7  - ASP   17 )                          
  52: s001-A ekmp-A    14 -  19 <=>   18 -  23   (LEU   14  - GLY   19  <=> ILE   18  - ALA   23 )                          
  52: s001-A ekmp-A    20 -  24 <=>   25 -  29   (CYS   20  - LYS   24  <=> THR   25  - GLN   29 )                          
  52: s001-A ekmp-A    25 -  28 <=>   31 -  34   (TYR   25  - GLY   28  <=> PHE   31  - THR   34 )                          
  52: s001-A ekmp-A    35 -  47 <=>   40 -  52   (ASN   35  - ARG   47  <=> ARG   40  - THR   52 )                          
  52: s001-A ekmp-A    49 -  60 <=>   53 -  64   (TRP   49  - MET   60  <=> ALA   53  - PHE   64 )                          
  52: s001-A ekmp-A    85 - 136 <=>   79 - 130   (GLN   85  - GLY  136  <=> SER   79  - GLN  130 )                          
  52: s001-A ekmp-A   140 - 143 <=>  141 - 144   (LYS  140  - TRP  143  <=> PHE  141  - ARG  144 )                          
  52: s001-A ekmp-A   144 - 155 <=>  147 - 158   (LEU  144  - VAL  155  <=> LEU  147  - GLY  158 )                          
  52: s001-A ekmp-A   164 - 167 <=>  168 - 171   (ASN  164  - MET  167  <=> MET  168  - PHE  171 )                          
  52: s001-A ekmp-A   176 - 185 <=>  173 - 182   (ASP  176  - ILE  185  <=> SER  173  - PHE  182 )                          
  52: s001-A ekmp-A   187 - 211 <=>  183 - 207   (VAL  187  - ILE  211  <=> VAL  183  - ARG  207 )                          
  52: s001-A ekmp-A   212 - 216 <=>  210 - 214   (GLN  212  - ASN  216  <=> ARG  210  - GLN  214 )                          
  52: s001-A ekmp-A   217 - 267 <=>  232 - 282   (ARG  217  - GLN  267  <=> CYS  232  - LYS  282 )                          
  52: s001-A ekmp-A   269 - 303 <=>  289 - 323   (SER  269  - GLN  303  <=> CYS  289  - ARG  323 )                          
  52: s001-A ekmp-A   304 - 308 <=>  325 - 329   (PHE  304  - PHE  308  <=> LEU  325  - ARG  329 )                          
  52: s001-A ekmp-A   309 - 324 <=>  340 - 355   (LYS  309  - MET  324  <=> LEU  340  - LYS  355 )                          
  52: s001-A ekmp-A   331 - 334 <=>  362 - 365   (SER  331  - ASN  334  <=> GLY  362  - ASP  365 )                          
  52: s001-A ekmp-A   338 - 365 <=>  366 - 393   (LEU  338  - THR  365  <=> ILE  366  - ILE  393 )                          
  53: s001-A ell6-A     2 -   8 <=>    7 -  13   (SER    2  - LEU    8  <=> ARG    7  - ARG   13 )                          
  53: s001-A ell6-A    10 -  19 <=>   14 -  23   (LEU   10  - GLY   19  <=> PRO   14  - GLY   23 )                          
  53: s001-A ell6-A    20 -  24 <=>   25 -  29   (CYS   20  - LYS   24  <=> THR   25  - GLN   29 )                          
  53: s001-A ell6-A    25 -  28 <=>   31 -  34   (TYR   25  - GLY   28  <=> PHE   31  - THR   34 )                          
  53: s001-A ell6-A    35 -  47 <=>   40 -  52   (ASN   35  - ARG   47  <=> ARG   40  - ILE   52 )                          
  53: s001-A ell6-A    49 -  60 <=>   53 -  64   (TRP   49  - MET   60  <=> SER   53  - ALA   64 )                          
  53: s001-A ell6-A    85 - 136 <=>   79 - 130   (GLN   85  - GLY  136  <=> GLU   79  - SER  130 )                          
  53: s001-A ell6-A   141 - 155 <=>  144 - 158   (ILE  141  - VAL  155  <=> ARG  144  - GLY  158 )                          
  53: s001-A ell6-A   164 - 169 <=>  168 - 173   (ASN  164  - LEU  169  <=> LEU  168  - HIS  173 )                          
  53: s001-A ell6-A   179 - 185 <=>  176 - 182   (LEU  179  - ILE  185  <=> ASN  176  - ILE  182 )                          
  53: s001-A ell6-A   187 - 211 <=>  183 - 207   (VAL  187  - ILE  211  <=> ILE  183  - ARG  207 )                          
  53: s001-A ell6-A   212 - 215 <=>  210 - 213   (GLN  212  - HIS  215  <=> HIS  210  - GLN  213 )                          
  53: s001-A ell6-A   216 - 267 <=>  231 - 282   (ASN  216  - GLN  267  <=> LEU  231  - SER  282 )                          
  53: s001-A ell6-A   269 - 303 <=>  289 - 323   (SER  269  - GLN  303  <=> CYS  289  - ARG  323 )                          
  53: s001-A ell6-A   304 - 308 <=>  325 - 329   (PHE  304  - PHE  308  <=> LEU  325  - TYR  329 )                          
  53: s001-A ell6-A   309 - 324 <=>  340 - 355   (LYS  309  - MET  324  <=> LEU  340  - LYS  355 )                          
  53: s001-A ell6-A   331 - 334 <=>  362 - 365   (SER  331  - ASN  334  <=> GLY  362  - ASP  365 )                          
  53: s001-A ell6-A   338 - 365 <=>  366 - 393   (LEU  338  - THR  365  <=> ILE  366  - PHE  393 )                          
  54: s001-A elct-A     2 -  19 <=>   31 -  48   (SER    2  - GLY   19  <=> LYS   31  - ASN   48 )                          
  54: s001-A elct-A    20 -  26 <=>   50 -  56   (CYS   20  - ILE   26  <=> ALA   50  - PRO   56 )                          
  54: s001-A elct-A    33 -  47 <=>   58 -  72   (LYS   33  - ARG   47  <=> CYS   58  - ILE   72 )                          
  54: s001-A elct-A    49 -  65 <=>   73 -  89   (TRP   49  - TRP   65  <=> LEU   73  - VAL   89 )                          
  54: s001-A elct-A    85 - 132 <=>   94 - 141   (GLN   85  - GLU  132  <=> VAL   94  - ALA  141 )                          
  54: s001-A elct-A   137 - 140 <=>  142 - 145   (LYS  137  - LYS  140  <=> TYR  142  - ASP  145 )                          
  54: s001-A elct-A   141 - 158 <=>  148 - 165   (ILE  141  - MET  158  <=> ARG  148  - CYS  165 )                          
  54: s001-A elct-A   161 - 165 <=>  168 - 172   (ILE  161  - GLN  165  <=> ILE  168  - ILE  172 )                          
  54: s001-A elct-A   166 - 169 <=>  177 - 180   (LYS  166  - LEU  169  <=> PHE  177  - TYR  180 )                          
  54: s001-A elct-A   186 - 211 <=>  191 - 216   (PHE  186  - ILE  211  <=> MET  191  - ARG  216 )                          
  54: s001-A elct-A   212 - 216 <=>  220 - 224   (GLN  212  - ASN  216  <=> GLY  220  - GLU  224 )                          
  54: s001-A elct-A   217 - 267 <=>  233 - 283   (ARG  217  - GLN  267  <=> ILE  233  - ILE  283 )                          
  54: s001-A elct-A   269 - 303 <=>  293 - 327   (SER  269  - GLN  303  <=> LYS  293  - THR  327 )                          
  54: s001-A elct-A   304 - 309 <=>  329 - 334   (PHE  304  - LYS  309  <=> LEU  329  - TYR  334 )                          
  54: s001-A elct-A   310 - 324 <=>  337 - 351   (PRO  310  - MET  324  <=> LYS  337  - ARG  351 )                          
  54: s001-A elct-A   326 - 329 <=>  352 - 355   (ALA  326  - ASP  329  <=> THR  352  - ARG  355 )                          
  54: s001-A elct-A   331 - 334 <=>  361 - 364   (SER  331  - ASN  334  <=> GLY  361  - ASN  364 )                          
  54: s001-A elct-A   337 - 340 <=>  365 - 368   (ARG  337  - ARG  340  <=> LEU  365  - LYS  368 )                          
  54: s001-A elct-A   342 - 364 <=>  369 - 391   (HIS  342  - SER  364  <=> PHE  369  - TYR  391 )                          
  54: s001-A elct-A   366 - 369 <=>  392 - 395   (ALA  366  - LYS  369  <=> GLU  392  - SER  395 )                          
  55: s001-A efrd-A     1 -  19 <=>   10 -  28   (MET    1  - GLY   19  <=> GLU   10  - TYR   28 )                          
  55: s001-A efrd-A    20 -  24 <=>   32 -  36   (CYS   20  - LYS   24  <=> VAL   32  - PRO   36 )                          
  55: s001-A efrd-A    33 -  36 <=>   37 -  40   (LYS   33  - PRO   36  <=> ARG   37  - SER   40 )                          
  55: s001-A efrd-A    39 -  47 <=>   41 -  49   (ASN   39  - ARG   47  <=> SER   41  - ILE   49 )                          
  55: s001-A efrd-A    49 -  69 <=>   50 -  70   (TRP   49  - PHE   69  <=> LEU   50  - TYR   70 )                          
  55: s001-A efrd-A    85 - 124 <=>   72 - 111   (GLN   85  - PHE  124  <=> ILE   72  - THR  111 )                          
  55: s001-A efrd-A   125 - 130 <=>  114 - 119   (ILE  125  - SER  130  <=> GLY  114  - SER  119 )                          
  55: s001-A efrd-A   133 - 136 <=>  120 - 123   (ARG  133  - GLY  136  <=> LEU  120  - PHE  123 )                          
  55: s001-A efrd-A   137 - 140 <=>  138 - 141   (LYS  137  - LYS  140  <=> SER  138  - LEU  141 )                          
  55: s001-A efrd-A   141 - 155 <=>  144 - 158   (ILE  141  - VAL  155  <=> ASN  144  - ILE  158 )                          
  55: s001-A efrd-A   157 - 161 <=>  159 - 163   (SER  157  - ILE  161  <=> VAL  159  - VAL  163 )                          
  55: s001-A efrd-A   162 - 167 <=>  165 - 170   (VAL  162  - MET  167  <=> TYR  165  - PRO  170 )                          
  55: s001-A efrd-A   168 - 171 <=>  196 - 199   (GLY  168  - ILE  171  <=> VAL  196  - LEU  199 )                          
  55: s001-A efrd-A   172 - 211 <=>  208 - 247   (SER  172  - ILE  211  <=> SER  208  - VAL  247 )                          
  55: s001-A efrd-A   214 - 217 <=>  254 - 257   (PRO  214  - ARG  217  <=> ASN  254  - SER  257 )                          
  55: s001-A efrd-A   218 - 267 <=>  268 - 317   (ARG  218  - GLN  267  <=> LYS  268  - LEU  317 )                          
  55: s001-A efrd-A   281 - 306 <=>  338 - 363   (PHE  281  - ALA  306  <=> ILE  338  - SER  363 )                          
  55: s001-A efrd-A   307 - 325 <=>  366 - 384   (SER  307  - ARG  325  <=> ASN  366  - ARG  384 )                          
  55: s001-A efrd-A   330 - 333 <=>  391 - 394   (LYS  330  - PHE  333  <=> GLY  391  - THR  394 )                          
  55: s001-A efrd-A   337 - 363 <=>  395 - 421   (ARG  337  - ASN  363  <=> SER  395  - LYS  421 )                          
  56: s001-A ek22-A     4 -  26 <=>    1 -  23   (LEU    4  - ILE   26  <=> MET    1  - GLY   23 )                          
  56: s001-A ek22-A    34 -  47 <=>   25 -  38   (VAL   34  - ARG   47  <=> GLU   25  - TRP   38 )                          
  56: s001-A ek22-A    49 -  71 <=>   39 -  61   (TRP   49  - LYS   71  <=> SER   39  - ASP   61 )                          
  56: s001-A ek22-A    85 - 129 <=>   62 - 106   (GLN   85  - TYR  129  <=> ASN   62  - PRO  106 )                          
  56: s001-A ek22-A   136 - 140 <=>  113 - 117   (GLY  136  - LYS  140  <=> GLU  113  - LEU  117 )                          
  56: s001-A ek22-A   141 - 163 <=>  120 - 142   (ILE  141  - GLY  163  <=> TYR  120  - PHE  142 )                          
  56: s001-A ek22-A   164 - 167 <=>  144 - 147   (ASN  164  - MET  167  <=> LEU  144  - VAL  147 )                          
  56: s001-A ek22-A   172 - 211 <=>  181 - 220   (SER  172  - ILE  211  <=> SER  181  - PHE  220 )                          
  56: s001-A ek22-A   213 - 216 <=>  226 - 229   (VAL  213  - ASN  216  <=> GLU  226  - GLU  229 )                          
  56: s001-A ek22-A   217 - 267 <=>  238 - 288   (ARG  217  - GLN  267  <=> SER  238  - VAL  288 )                          
  56: s001-A ek22-A   281 - 303 <=>  307 - 329   (PHE  281  - GLN  303  <=> VAL  307  - TYR  329 )                          
  56: s001-A ek22-A   304 - 307 <=>  331 - 334   (PHE  304  - SER  307  <=> GLN  331  - TYR  334 )                          
  56: s001-A ek22-A   308 - 325 <=>  336 - 353   (PHE  308  - ARG  325  <=> ALA  336  - LYS  353 )                          
  56: s001-A ek22-A   331 - 334 <=>  361 - 364   (SER  331  - ASN  334  <=> ILE  361  - ASP  364 )                          
  56: s001-A ek22-A   338 - 363 <=>  365 - 390   (LEU  338  - ASN  363  <=> ILE  365  - GLN  390 )                          
  57: s001-A ei7y-A     1 -  23 <=>   22 -  44   (MET    1  - TYR   23  <=> MET   22  - THR   44 )                          
  57: s001-A ei7y-A    36 -  40 <=>   45 -  49   (PRO   36  - LEU   40  <=> THR   45  - LEU   49 )                          
  57: s001-A ei7y-A    41 -  47 <=>   52 -  58   (LEU   41  - ARG   47  <=> TYR   52  - THR   58 )                          
  57: s001-A ei7y-A    49 -  69 <=>   59 -  79   (TRP   49  - PHE   69  <=> LEU   59  - MET   79 )                          
  57: s001-A ei7y-A    85 - 137 <=>   80 - 132   (GLN   85  - LYS  137  <=> GLY   80  - PRO  132 )                          
  57: s001-A ei7y-A   138 - 141 <=>  136 - 139   (VAL  138  - ILE  141  <=> GLN  136  - LYS  139 )                          
  57: s001-A ei7y-A   142 - 158 <=>  142 - 158   (ASN  142  - MET  158  <=> TYR  142  - CYS  158 )                          
  57: s001-A ei7y-A   159 - 167 <=>  160 - 168   (ALA  159  - MET  167  <=> LEU  160  - PRO  168 )                          
  57: s001-A ei7y-A   168 - 171 <=>  186 - 189   (GLY  168  - ILE  171  <=> TRP  186  - LYS  189 )                          
  57: s001-A ei7y-A   172 - 186 <=>  196 - 210   (SER  172  - PHE  186  <=> HIS  196  - CYS  210 )                          
  57: s001-A ei7y-A   188 - 211 <=>  211 - 234   (CYS  188  - ILE  211  <=> LEU  211  - VAL  234 )                          
  57: s001-A ei7y-A   213 - 216 <=>  240 - 243   (VAL  213  - ASN  216  <=> ARG  240  - HIS  243 )                          
  57: s001-A ei7y-A   217 - 267 <=>  253 - 303   (ARG  217  - GLN  267  <=> ARG  253  - ARG  303 )                          
  57: s001-A ei7y-A   277 - 280 <=>  317 - 320   (LEU  277  - SER  280  <=> LEU  317  - LEU  320 )                          
  57: s001-A ei7y-A   281 - 307 <=>  323 - 349   (PHE  281  - SER  307  <=> LEU  323  - ASP  349 )                          
  57: s001-A ei7y-A   308 - 324 <=>  353 - 369   (PHE  308  - MET  324  <=> GLY  353  - GLN  369 )                          
  57: s001-A ei7y-A   331 - 334 <=>  377 - 380   (SER  331  - ASN  334  <=> SER  377  - PRO  380 )                          
  57: s001-A ei7y-A   337 - 356 <=>  381 - 400   (ARG  337  - PHE  356  <=> SER  381  - PHE  400 )                          
  57: s001-A ei7y-A   358 - 363 <=>  401 - 406   (ASN  358  - ASN  363  <=> LEU  401  - ASP  406 )                          
  58: s001-A efj8-A     1 -   8 <=>    8 -  15   (MET    1  - LEU    8  <=> ALA    8  - TYR   15 )                          
  58: s001-A efj8-A     9 -  24 <=>   19 -  34   (GLN    9  - LYS   24  <=> ARG   19  - ASP   34 )                          
  58: s001-A efj8-A    34 -  37 <=>   35 -  38   (VAL   34  - LYS   37  <=> PRO   35  - CYS   38 )                          
  58: s001-A efj8-A    39 -  47 <=>   39 -  47   (ASN   39  - ARG   47  <=> GLY   39  - ILE   47 )                          
  58: s001-A efj8-A    49 -  69 <=>   48 -  68   (TRP   49  - PHE   69  <=> VAL   48  - ILE   68 )                          
  58: s001-A efj8-A    85 - 124 <=>   69 - 108   (GLN   85  - PHE  124  <=> HIS   69  - ALA  108 )                          
  58: s001-A efj8-A   125 - 131 <=>  111 - 117   (ILE  125  - TYR  131  <=> HIS  111  - CYS  117 )                          
  58: s001-A efj8-A   134 - 138 <=>  132 - 136   (ILE  134  - VAL  138  <=> ILE  132  - VAL  136 )                          
  58: s001-A efj8-A   139 - 158 <=>  140 - 159   (PRO  139  - MET  158  <=> MET  140  - ILE  159 )                          
  58: s001-A efj8-A   159 - 168 <=>  161 - 170   (ALA  159  - GLY  168  <=> ILE  161  - PHE  170 )                          
  58: s001-A efj8-A   171 - 211 <=>  206 - 246   (ILE  171  - ILE  211  <=> PRO  206  - SER  246 )                          
  58: s001-A efj8-A   213 - 216 <=>  252 - 255   (VAL  213  - ASN  216  <=> GLU  252  - THR  255 )                          
  58: s001-A efj8-A   217 - 267 <=>  265 - 315   (ARG  217  - GLN  267  <=> VAL  265  - LEU  315 )                          
  58: s001-A efj8-A   281 - 306 <=>  337 - 362   (PHE  281  - ALA  306  <=> ILE  337  - ARG  362 )                          
  58: s001-A efj8-A   307 - 325 <=>  365 - 383   (SER  307  - ARG  325  <=> GLY  365  - ARG  383 )                          
  58: s001-A efj8-A   331 - 334 <=>  391 - 394   (SER  331  - ASN  334  <=> TRP  391  - GLN  394 )                          
  58: s001-A efj8-A   338 - 363 <=>  395 - 420   (LEU  338  - ASN  363  <=> MET  395  - LYS  420 )                          
  59: s001-A ednc-A     2 -  34 <=>   13 -  45   (SER    2  - VAL   34  <=> CYS   13  - CYS   45 )                          
  59: s001-A ednc-A    35 -  56 <=>   47 -  68   (ASN   35  - THR   56  <=> GLU   47  - PHE   68 )                          
  59: s001-A ednc-A    58 -  61 <=>   69 -  72   (PHE   58  - HIS   61  <=> SER   69  - TRP   72 )                          
  59: s001-A ednc-A    95 -  98 <=>   75 -  78   (ALA   95  - ARG   98  <=> ASP   75  - VAL   78 )                          
  59: s001-A ednc-A   100 - 136 <=>   79 - 115   (VAL  100  - GLY  136  <=> ILE   79  - GLY  115 )                          
  59: s001-A ednc-A   137 - 141 <=>  118 - 122   (LYS  137  - ILE  141  <=> LEU  118  - ILE  122 )                          
  59: s001-A ednc-A   142 - 164 <=>  125 - 147   (ASN  142  - ASN  164  <=> GLU  125  - TYR  147 )                          
  59: s001-A ednc-A   176 - 187 <=>  148 - 159   (ASP  176  - VAL  187  <=> SER  148  - ALA  159 )                          
  59: s001-A ednc-A   189 - 209 <=>  160 - 180   (ILE  189  - TYR  209  <=> PHE  160  - PHE  180 )                          
  59: s001-A ednc-A   210 - 213 <=>  183 - 186   (ASP  210  - VAL  213  <=> LEU  183  - PHE  186 )                          
  59: s001-A ednc-A   215 - 251 <=>  194 - 230   (HIS  215  - HIS  251  <=> ASP  194  - GLN  230 )                          
  59: s001-A ednc-A   253 - 262 <=>  231 - 240   (PHE  253  - LEU  262  <=> PRO  231  - LYS  240 )                          
  59: s001-A ednc-A   277 - 305 <=>  257 - 285   (LEU  277  - ARG  305  <=> LEU  257  - LYS  285 )                          
  59: s001-A ednc-A   307 - 310 <=>  292 - 295   (SER  307  - PRO  310  <=> VAL  292  - SER  295 )                          
  59: s001-A ednc-A   311 - 314 <=>  297 - 300   (GLN  311  - THR  314  <=> ARG  297  - GLN  300 )                          
  59: s001-A ednc-A   316 - 319 <=>  326 - 329   (MET  316  - LEU  319  <=> ILE  326  - LEU  329 )                          
  59: s001-A ednc-A   330 - 333 <=>  355 - 358   (LYS  330  - PHE  333  <=> ARG  355  - ILE  358 )                          
  59: s001-A ednc-A   338 - 363 <=>  359 - 384   (LEU  338  - ASN  363  <=> SER  359  - PHE  384 )                          
  59: s001-A ednc-A   366 - 369 <=>  385 - 388   (ALA  366  - LYS  369  <=> ASN  385  - ALA  388 )                          
  59: s001-A ednc-A   372 - 378 <=>  389 - 395   (LYS  372  - LYS  378  <=> THR  389  - TYR  395 )                          
  60: s001-A egq9-A     1 -  23 <=>    3 -  25   (MET    1  - TYR   23  <=> SER    3  - TRP   25 )                          
  60: s001-A egq9-A    33 -  36 <=>   26 -  29   (LYS   33  - PRO   36  <=> GLU   26  - GLY   29 )                          
  60: s001-A egq9-A    37 -  65 <=>   37 -  65   (LYS   37  - TRP   65  <=> LEU   37  - SER   65 )                          
  60: s001-A egq9-A    86 - 126 <=>   66 - 106   (LEU   86  - ARG  126  <=> ASP   66  - HIS  106 )                          
  60: s001-A egq9-A   128 - 131 <=>  107 - 110   (TYR  128  - TYR  131  <=> ASP  107  - PHE  110 )                          
  60: s001-A egq9-A   133 - 136 <=>  111 - 114   (ARG  133  - GLY  136  <=> ASN  111  - ASN  114 )                          
  60: s001-A egq9-A   137 - 140 <=>  118 - 121   (LYS  137  - LYS  140  <=> ILE  118  - TRP  121 )                          
  60: s001-A egq9-A   141 - 167 <=>  124 - 150   (ILE  141  - MET  167  <=> ASN  124  - VAL  150 )                          
  60: s001-A egq9-A   168 - 171 <=>  165 - 168   (GLY  168  - ILE  171  <=> PRO  165  - TRP  168 )                          
  60: s001-A egq9-A   172 - 186 <=>  174 - 188   (SER  172  - PHE  186  <=> TYR  174  - CYS  188 )                          
  60: s001-A egq9-A   188 - 210 <=>  189 - 211   (CYS  188  - ASP  210  <=> CYS  189  - ARG  211 )                          
  60: s001-A egq9-A   211 - 214 <=>  214 - 217   (ILE  211  - PRO  214  <=> GLY  214  - LEU  217 )                          
  60: s001-A egq9-A   216 - 268 <=>  228 - 280   (ASN  216  - GLN  268  <=> ALA  228  - PHE  280 )                          
  60: s001-A egq9-A   277 - 304 <=>  294 - 321   (LEU  277  - PHE  304  <=> VAL  294  - SER  321 )                          
  60: s001-A egq9-A   305 - 308 <=>  324 - 327   (ARG  305  - PHE  308  <=> GLY  324  - TRP  327 )                          
  60: s001-A egq9-A   309 - 321 <=>  334 - 346   (LYS  309  - MET  321  <=> THR  334  - LYS  346 )                          
  60: s001-A egq9-A   325 - 328 <=>  347 - 350   (ARG  325  - VAL  328  <=> ARG  347  - LYS  350 )                          
  60: s001-A egq9-A   331 - 334 <=>  355 - 358   (SER  331  - ASN  334  <=> VAL  355  - GLU  358 )                          
  60: s001-A egq9-A   337 - 340 <=>  359 - 362   (ARG  337  - ARG  340  <=> ILE  359  - PRO  362 )                          
  60: s001-A egq9-A   342 - 362 <=>  363 - 383   (HIS  342  - LEU  362  <=> ILE  363  - LYS  383 )                          
  61: s001-A ef7l-A     4 -   8 <=>    4 -   8   (LEU    4  - LEU    8  <=> SER    4  - ILE    8 )                          
  61: s001-A ef7l-A    10 -  21 <=>    9 -  20   (LEU   10  - ASN   21  <=> GLY    9  - ALA   20 )                          
  61: s001-A ef7l-A    22 -  27 <=>   22 -  27   (ILE   22  - GLU   27  <=> TYR   22  - ASN   27 )                          
  61: s001-A ef7l-A    28 -  35 <=>   29 -  36   (GLY   28  - ASN   35  <=> LYS   29  - ARG   36 )                          
  61: s001-A ef7l-A    39 -  68 <=>   37 -  66   (ASN   39  - GLU   68  <=> SER   37  - GLU   66 )                          
  61: s001-A ef7l-A    85 -  98 <=>   72 -  85   (GLN   85  - ARG   98  <=> LYS   72  - SER   85 )                          
  61: s001-A ef7l-A    99 - 132 <=>   87 - 120   (ASN   99  - GLU  132  <=> VAL   87  - ASN  120 )                          
  61: s001-A ef7l-A   136 - 140 <=>  121 - 125   (GLY  136  - LYS  140  <=> ALA  121  - PHE  125 )                          
  61: s001-A ef7l-A   141 - 144 <=>  128 - 131   (ILE  141  - LEU  144  <=> ASP  128  - ARG  131 )                          
  61: s001-A ef7l-A   146 - 158 <=>  132 - 144   (PHE  146  - MET  158  <=> ALA  132  - SER  144 )                          
  61: s001-A ef7l-A   159 - 165 <=>  146 - 152   (ALA  159  - GLN  165  <=> LEU  146  - GLY  152 )                          
  61: s001-A ef7l-A   168 - 171 <=>  167 - 170   (GLY  168  - ILE  171  <=> ASP  167  - LEU  170 )                          
  61: s001-A ef7l-A   180 - 185 <=>  175 - 180   (GLY  180  - ILE  185  <=> TYR  175  - SER  180 )                          
  61: s001-A ef7l-A   187 - 211 <=>  181 - 205   (VAL  187  - ILE  211  <=> LEU  181  - ARG  205 )                          
  61: s001-A ef7l-A   212 - 215 <=>  208 - 211   (GLN  212  - HIS  215  <=> ARG  208  - SER  211 )                          
  61: s001-A ef7l-A   216 - 267 <=>  267 - 318   (ASN  216  - GLN  267  <=> LYS  267  - LEU  318 )                          
  61: s001-A ef7l-A   269 - 303 <=>  326 - 360   (SER  269  - GLN  303  <=> TYR  326  - GLN  360 )                          
  61: s001-A ef7l-A   304 - 308 <=>  362 - 366   (PHE  304  - PHE  308  <=> VAL  362  - GLU  366 )                          
  61: s001-A ef7l-A   309 - 324 <=>  374 - 389   (LYS  309  - MET  324  <=> LEU  374  - ASP  389 )                          
  61: s001-A ef7l-A   331 - 334 <=>  396 - 399   (SER  331  - ASN  334  <=> GLY  396  - ARG  399 )                          
  61: s001-A ef7l-A   337 - 340 <=>  400 - 403   (ARG  337  - ARG  340  <=> VAL  400  - THR  403 )                          
  61: s001-A ef7l-A   342 - 365 <=>  404 - 427   (HIS  342  - THR  365  <=> ILE  404  - GLY  427 )                          
  62: s001-A emlt-A     2 -  22 <=>    9 -  29   (SER    2  - ILE   22  <=> SER    9  - PHE   29 )                          
  62: s001-A emlt-A    32 -  35 <=>   30 -  33   (PHE   32  - ASN   35  <=> LEU   30  - LYS   33 )                          
  62: s001-A emlt-A    39 -  42 <=>   34 -  37   (ASN   39  - VAL   42  <=> LEU   34  - ASN   37 )                          
  62: s001-A emlt-A    44 -  47 <=>   38 -  41   (ALA   44  - ARG   47  <=> TYR   38  - TRP   41 )                          
  62: s001-A emlt-A    49 -  69 <=>   42 -  62   (TRP   49  - PHE   69  <=> THR   42  - GLY   62 )                          
  62: s001-A emlt-A    85 - 134 <=>   63 - 112   (GLN   85  - ILE  134  <=> GLY   63  - ARG  112 )                          
  62: s001-A emlt-A   135 - 139 <=>  116 - 120   (CYS  135  - PRO  139  <=> TYR  116  - LEU  120 )                          
  62: s001-A emlt-A   140 - 167 <=>  122 - 149   (LYS  140  - MET  167  <=> SER  122  - PRO  149 )                          
  62: s001-A emlt-A   171 - 186 <=>  177 - 192   (ILE  171  - PHE  186  <=> CYS  177  - GLN  192 )                          
  62: s001-A emlt-A   188 - 211 <=>  193 - 216   (CYS  188  - ILE  211  <=> GLY  193  - MET  216 )                          
  62: s001-A emlt-A   213 - 216 <=>  222 - 225   (VAL  213  - ASN  216  <=> LYS  222  - ASN  225 )                          
  62: s001-A emlt-A   217 - 267 <=>  251 - 301   (ARG  217  - GLN  267  <=> GLN  251  - PHE  301 )                          
  62: s001-A emlt-A   279 - 306 <=>  314 - 341   (SER  279  - ALA  306  <=> TYR  314  - THR  341 )                          
  62: s001-A emlt-A   307 - 324 <=>  344 - 361   (SER  307  - MET  324  <=> GLU  344  - GLN  361 )                          
  62: s001-A emlt-A   326 - 329 <=>  362 - 365   (ALA  326  - ASP  329  <=> TYR  362  - ASN  365 )                          
  62: s001-A emlt-A   331 - 334 <=>  370 - 373   (SER  331  - ASN  334  <=> GLY  370  - SER  373 )                          
  62: s001-A emlt-A   338 - 361 <=>  374 - 397   (LEU  338  - LEU  361  <=> LEU  374  - ALA  397 )                          
  63: s001-A edua-A     4 -   8 <=>    2 -   6   (LEU    4  - LEU    8  <=> PHE    2  - GLN    6 )                          
  63: s001-A edua-A     9 -  22 <=>    9 -  22   (GLN    9  - ILE   22  <=> TYR    9  - TYR   22 )                          
  63: s001-A edua-A    42 -  47 <=>   24 -  29   (VAL   42  - ARG   47  <=> LYS   24  - TYR   29 )                          
  63: s001-A edua-A    49 -  69 <=>   30 -  50   (TRP   49  - PHE   69  <=> VAL   30  - ASN   50 )                          
  63: s001-A edua-A    85 - 136 <=>   51 - 102   (GLN   85  - GLY  136  <=> GLU   51  - ASP  102 )                          
  63: s001-A edua-A   137 - 140 <=>  106 - 109   (LYS  137  - LYS  140  <=> SER  106  - LEU  109 )                          
  63: s001-A edua-A   141 - 158 <=>  111 - 128   (ILE  141  - MET  158  <=> GLN  111  - MET  128 )                          
  63: s001-A edua-A   159 - 168 <=>  130 - 139   (ALA  159  - GLY  168  <=> THR  130  - LEU  139 )                          
  63: s001-A edua-A   171 - 186 <=>  162 - 177   (ILE  171  - PHE  186  <=> TYR  162  - GLY  177 )                          
  63: s001-A edua-A   188 - 211 <=>  178 - 201   (CYS  188  - ILE  211  <=> CYS  178  - ALA  201 )                          
  63: s001-A edua-A   212 - 215 <=>  204 - 207   (GLN  212  - HIS  215  <=> HIS  204  - ARG  207 )                          
  63: s001-A edua-A   216 - 267 <=>  223 - 274   (ASN  216  - GLN  267  <=> LEU  223  - SER  274 )                          
  63: s001-A edua-A   278 - 298 <=>  287 - 307   (LEU  278  - GLU  298  <=> ASN  287  - ASN  307 )                          
  63: s001-A edua-A   299 - 303 <=>  309 - 313   (LYS  299  - GLN  303  <=> ALA  309  - ALA  313 )                          
  63: s001-A edua-A   304 - 307 <=>  315 - 318   (PHE  304  - SER  307  <=> TYR  315  - GLU  318 )                          
  63: s001-A edua-A   308 - 325 <=>  322 - 339   (PHE  308  - ARG  325  <=> PHE  322  - ARG  339 )                          
  63: s001-A edua-A   331 - 334 <=>  347 - 350   (SER  331  - ASN  334  <=> ASN  347  - PRO  350 )                          
  63: s001-A edua-A   338 - 362 <=>  351 - 375   (LEU  338  - LEU  362  <=> ILE  351  - GLY  375 )                          
  64: s001-A emga-A     2 -   7 <=>    6 -  11   (SER    2  - VAL    7  <=> GLY    6  - ALA   11 )                          
  64: s001-A emga-A     8 -  22 <=>   13 -  27   (LEU    8  - ILE   22  <=> LEU   13  - PRO   27 )                          
  64: s001-A emga-A    35 -  38 <=>   29 -  32   (ASN   35  - ILE   38  <=> GLY   29  - LEU   32 )                          
  64: s001-A emga-A    40 -  47 <=>   33 -  40   (LEU   40  - ARG   47  <=> PHE   33  - VAL   40 )                          
  64: s001-A emga-A    49 -  64 <=>   41 -  56   (TRP   49  - PHE   64  <=> LEU   41  - PHE   56 )                          
  64: s001-A emga-A    67 -  70 <=>   57 -  60   (ALA   67  - ARG   70  <=> ASP   57  - PHE   60 )                          
  64: s001-A emga-A    82 -  85 <=>   65 -  68   (ARG   82  - GLN   85  <=> LEU   65  - ARG   68 )                          
  64: s001-A emga-A    87 - 114 <=>   69 -  96   (THR   87  - GLN  114  <=> PHE   69  - ASN   96 )                          
  64: s001-A emga-A   116 - 134 <=>   97 - 115   (LEU  116  - ILE  134  <=> CYS   97  - GLN  115 )                          
  64: s001-A emga-A   135 - 139 <=>  118 - 122   (CYS  135  - PRO  139  <=> THR  118  - THR  122 )                          
  64: s001-A emga-A   140 - 143 <=>  124 - 127   (LYS  140  - TRP  143  <=> ARG  124  - ARG  127 )                          
  64: s001-A emga-A   144 - 155 <=>  130 - 141   (LEU  144  - VAL  155  <=> ASN  130  - LEU  141 )                          
  64: s001-A emga-A   182 - 185 <=>  157 - 160   (SER  182  - ILE  185  <=> ASN  157  - TYR  160 )                          
  64: s001-A emga-A   187 - 211 <=>  161 - 185   (VAL  187  - ILE  211  <=> SER  161  - GLU  185 )                          
  64: s001-A emga-A   213 - 216 <=>  191 - 194   (VAL  213  - ASN  216  <=> SER  191  - LEU  194 )                          
  64: s001-A emga-A   217 - 267 <=>  212 - 262   (ARG  217  - GLN  267  <=> LEU  212  - ARG  262 )                          
  64: s001-A emga-A   269 - 303 <=>  270 - 304   (SER  269  - GLN  303  <=> VAL  270  - SER  304 )                          
  64: s001-A emga-A   304 - 309 <=>  306 - 311   (PHE  304  - LYS  309  <=> PHE  306  - THR  311 )                          
  64: s001-A emga-A   310 - 324 <=>  319 - 333   (PRO  310  - MET  324  <=> ASN  319  - LYS  333 )                          
  64: s001-A emga-A   331 - 334 <=>  340 - 343   (SER  331  - ASN  334  <=> GLY  340  - ASP  343 )                          
  64: s001-A emga-A   338 - 363 <=>  344 - 369   (LEU  338  - ASN  363  <=> ILE  344  - ASN  369 )                          
  64: s001-A emga-A   366 - 369 <=>  370 - 373   (ALA  366  - LYS  369  <=> PHE  370  - LYS  373 )                          
  65: s001-A efmx-A     5 -  21 <=>    1 -  17   (LYS    5  - ASN   21  <=> MET    1  - GLU   17 )                          
  65: s001-A efmx-A    23 -  26 <=>   20 -  23   (TYR   23  - ILE   26  <=> THR   20  - SER   23 )                          
  65: s001-A efmx-A    34 -  47 <=>   24 -  37   (VAL   34  - ARG   47  <=> ARG   24  - TRP   37 )                          
  65: s001-A efmx-A    49 -  71 <=>   38 -  60   (TRP   49  - LYS   71  <=> ALA   38  - ASP   60 )                          
  65: s001-A efmx-A    85 - 129 <=>   61 - 105   (GLN   85  - TYR  129  <=> GLY   61  - PRO  105 )                          
  65: s001-A efmx-A   136 - 140 <=>  112 - 116   (GLY  136  - LYS  140  <=> GLU  112  - LEU  116 )                          
  65: s001-A efmx-A   141 - 158 <=>  118 - 135   (ILE  141  - MET  158  <=> ARG  118  - SER  135 )                          
  65: s001-A efmx-A   159 - 168 <=>  137 - 146   (ALA  159  - GLY  168  <=> LEU  137  - ILE  146 )                          
  65: s001-A efmx-A   172 - 210 <=>  180 - 218   (SER  172  - ASP  210  <=> THR  180  - ASP  218 )                          
  65: s001-A efmx-A   211 - 214 <=>  221 - 224   (ILE  211  - PRO  214  <=> ALA  221  - VAL  224 )                          
  65: s001-A efmx-A   216 - 267 <=>  236 - 287   (ASN  216  - GLN  267  <=> ASN  236  - VAL  287 )                          
  65: s001-A efmx-A   281 - 303 <=>  306 - 328   (PHE  281  - GLN  303  <=> VAL  306  - TYR  328 )                          
  65: s001-A efmx-A   304 - 307 <=>  330 - 333   (PHE  304  - SER  307  <=> GLN  330  - GLN  333 )                          
  65: s001-A efmx-A   308 - 325 <=>  335 - 352   (PHE  308  - ARG  325  <=> ALA  335  - ARG  352 )                          
  65: s001-A efmx-A   331 - 334 <=>  360 - 363   (SER  331  - ASN  334  <=> ILE  360  - ASN  363 )                          
  65: s001-A efmx-A   338 - 363 <=>  364 - 389   (LEU  338  - ASN  363  <=> ILE  364  - LYS  389 )                          
  66: s001-A elmc-A     1 -   4 <=>   13 -  16   (MET    1  - LEU    4  <=> SER   13  - ARG   16 )                          
  66: s001-A elmc-A     6 -  22 <=>   19 -  35   (SER    6  - ILE   22  <=> ASP   19  - LEU   35 )                          
  66: s001-A elmc-A    36 -  68 <=>   43 -  75   (PRO   36  - GLU   68  <=> TRP   43  - ASN   75 )                          
  66: s001-A elmc-A    86 - 128 <=>   77 - 119   (LEU   86  - TYR  128  <=> THR   77  - ASP  119 )                          
  66: s001-A elmc-A   130 - 133 <=>  120 - 123   (SER  130  - ARG  133  <=> ILE  120  - THR  123 )                          
  66: s001-A elmc-A   135 - 139 <=>  127 - 131   (CYS  135  - PRO  139  <=> GLU  127  - VAL  131 )                          
  66: s001-A elmc-A   140 - 144 <=>  133 - 137   (LYS  140  - LEU  144  <=> ARG  133  - LEU  137 )                          
  66: s001-A elmc-A   146 - 158 <=>  138 - 150   (PHE  146  - MET  158  <=> CYS  138  - PHE  150 )                          
  66: s001-A elmc-A   159 - 167 <=>  152 - 160   (ALA  159  - MET  167  <=> TYR  152  - ALA  160 )                          
  66: s001-A elmc-A   169 - 172 <=>  175 - 178   (LEU  169  - SER  172  <=> VAL  175  - ASP  178 )                          
  66: s001-A elmc-A   173 - 186 <=>  182 - 195   (PRO  173  - PHE  186  <=> TYR  182  - ILE  195 )                          
  66: s001-A elmc-A   188 - 211 <=>  196 - 219   (CYS  188  - ILE  211  <=> ILE  196  - LEU  219 )                          
  66: s001-A elmc-A   212 - 217 <=>  222 - 227   (GLN  212  - ARG  217  <=> GLU  222  - LEU  227 )                          
  66: s001-A elmc-A   218 - 266 <=>  240 - 288   (ARG  218  - ASP  266  <=> ALA  240  - TYR  288 )                          
  66: s001-A elmc-A   269 - 303 <=>  293 - 327   (SER  269  - GLN  303  <=> GLU  293  - ASN  327 )                          
  66: s001-A elmc-A   304 - 309 <=>  330 - 335   (PHE  304  - LYS  309  <=> PHE  330  - ILE  335 )                          
  66: s001-A elmc-A   310 - 322 <=>  342 - 354   (PRO  310  - HIS  322  <=> ARG  342  - GLN  354 )                          
  66: s001-A elmc-A   331 - 334 <=>  362 - 365   (SER  331  - ASN  334  <=> GLY  362  - PRO  365 )                          
  66: s001-A elmc-A   338 - 359 <=>  366 - 387   (LEU  338  - ALA  359  <=> ILE  366  - GLU  387 )                          
  66: s001-A elmc-A   360 - 364 <=>  389 - 393   (MET  360  - SER  364  <=> ASP  389  - LYS  393 )                          
  66: s001-A elmc-A   366 - 369 <=>  394 - 397   (ALA  366  - LYS  369  <=> LEU  394  - GLU  397 )                          
  67: s001-A elxa-A     1 -   4 <=>   27 -  30   (MET    1  - LEU    4  <=> GLU   27  - TYR   30 )                          
  67: s001-A elxa-A     7 -  22 <=>   32 -  47   (VAL    7  - ILE   22  <=> ALA   32  - THR   47 )                          
  67: s001-A elxa-A    36 -  41 <=>   49 -  54   (PRO   36  - LEU   41  <=> SER   49  - MET   54 )                          
  67: s001-A elxa-A    42 -  47 <=>   57 -  62   (VAL   42  - ARG   47  <=> ARG   57  - THR   62 )                          
  67: s001-A elxa-A    49 -  69 <=>   63 -  83   (TRP   49  - PHE   69  <=> LEU   63  - LEU   83 )                          
  67: s001-A elxa-A    85 - 137 <=>   84 - 136   (GLN   85  - LYS  137  <=> GLY   84  - ALA  136 )                          
  67: s001-A elxa-A   138 - 141 <=>  140 - 143   (VAL  138  - ILE  141  <=> ARG  140  - LYS  143 )                          
  67: s001-A elxa-A   142 - 158 <=>  146 - 162   (ASN  142  - MET  158  <=> TYR  146  - CYS  162 )                          
  67: s001-A elxa-A   159 - 167 <=>  164 - 172   (ALA  159  - MET  167  <=> PHE  164  - PRO  172 )                          
  67: s001-A elxa-A   168 - 171 <=>  190 - 193   (GLY  168  - ILE  171  <=> TRP  190  - LYS  193 )                          
  67: s001-A elxa-A   172 - 186 <=>  200 - 214   (SER  172  - PHE  186  <=> HIS  200  - PHE  214 )                          
  67: s001-A elxa-A   188 - 211 <=>  215 - 238   (CYS  188  - ILE  211  <=> LEU  215  - VAL  238 )                          
  67: s001-A elxa-A   213 - 216 <=>  244 - 247   (VAL  213  - ASN  216  <=> ARG  244  - HIS  247 )                          
  67: s001-A elxa-A   217 - 267 <=>  257 - 307   (ARG  217  - GLN  267  <=> ARG  257  - ARG  307 )                          
  67: s001-A elxa-A   277 - 280 <=>  321 - 324   (LEU  277  - SER  280  <=> LEU  321  - LEU  324 )                          
  67: s001-A elxa-A   281 - 303 <=>  327 - 349   (PHE  281  - GLN  303  <=> LEU  327  - TYR  349 )                          
  67: s001-A elxa-A   304 - 307 <=>  351 - 354   (PHE  304  - SER  307  <=> ALA  351  - PRO  354 )                          
  67: s001-A elxa-A   308 - 325 <=>  357 - 374   (PHE  308  - ARG  325  <=> GLY  357  - GLU  374 )                          
  67: s001-A elxa-A   331 - 334 <=>  381 - 384   (SER  331  - ASN  334  <=> SER  381  - PRO  384 )                          
  67: s001-A elxa-A   337 - 362 <=>  385 - 410   (ARG  337  - LEU  362  <=> SER  385  - ASP  410 )                          
  68: s001-A elpf-A     1 -   4 <=>   37 -  40   (MET    1  - LEU    4  <=> THR   37  - GLN   40 )                          
  68: s001-A elpf-A     5 -  28 <=>   42 -  65   (LYS    5  - GLY   28  <=> TYR   42  - ASP   65 )                          
  68: s001-A elpf-A    29 -  47 <=>   70 -  88   (ARG   29  - ARG   47  <=> LYS   70  - ALA   88 )                          
  68: s001-A elpf-A    49 -  61 <=>   89 - 101   (TRP   49  - HIS   61  <=> MET   89  - ASN  101 )                          
  68: s001-A elpf-A    85 - 139 <=>  112 - 166   (GLN   85  - PRO  139  <=> SER  112  - MET  166 )                          
  68: s001-A elpf-A   140 - 143 <=>  169 - 172   (LYS  140  - TRP  143  <=> LYS  169  - ARG  172 )                          
  68: s001-A elpf-A   145 - 159 <=>  173 - 187   (LEU  145  - ALA  159  <=> PHE  173  - LEU  187 )                          
  68: s001-A elpf-A   161 - 165 <=>  189 - 193   (ILE  161  - GLN  165  <=> THR  189  - PHE  193 )                          
  68: s001-A elpf-A   166 - 169 <=>  200 - 203   (LYS  166  - LEU  169  <=> GLU  200  - PRO  203 )                          
  68: s001-A elpf-A   176 - 184 <=>  204 - 212   (ASP  176  - VAL  184  <=> THR  204  - LEU  212 )                          
  68: s001-A elpf-A   186 - 211 <=>  213 - 238   (PHE  186  - ILE  211  <=> ILE  213  - MET  238 )                          
  68: s001-A elpf-A   212 - 215 <=>  241 - 244   (GLN  212  - HIS  215  <=> LYS  241  - LYS  244 )                          
  68: s001-A elpf-A   216 - 267 <=>  281 - 332   (ASN  216  - GLN  267  <=> PRO  281  - LEU  332 )                          
  68: s001-A elpf-A   269 - 303 <=>  347 - 381   (SER  269  - GLN  303  <=> PHE  347  - GLY  381 )                          
  68: s001-A elpf-A   304 - 309 <=>  383 - 388   (PHE  304  - LYS  309  <=> VAL  383  - ASN  388 )                          
  68: s001-A elpf-A   310 - 324 <=>  396 - 410   (PRO  310  - MET  324  <=> LYS  396  - LYS  410 )                          
  68: s001-A elpf-A   331 - 334 <=>  417 - 420   (SER  331  - ASN  334  <=> GLY  417  - ASN  420 )                          
  68: s001-A elpf-A   338 - 368 <=>  421 - 451   (LEU  338  - LEU  368  <=> ILE  421  - GLY  451 )                          
  69: s001-A eh6u-A     2 -  22 <=>    1 -  21   (SER    2  - ILE   22  <=> MET    1  - GLN   21 )                          
  69: s001-A eh6u-A    34 -  37 <=>   22 -  25   (VAL   34  - LYS   37  <=> LEU   22  - TRP   25 )                          
  69: s001-A eh6u-A    38 -  47 <=>   30 -  39   (ILE   38  - ARG   47  <=> GLN   30  - GLY   39 )                          
  69: s001-A eh6u-A    49 -  69 <=>   40 -  60   (TRP   49  - PHE   69  <=> PHE   40  - ILE   60 )                          
  69: s001-A eh6u-A    85 - 125 <=>   61 - 101   (GLN   85  - ILE  125  <=> SER   61  - LEU  101 )                          
  69: s001-A eh6u-A   126 - 129 <=>  103 - 106   (ARG  126  - TYR  129  <=> PRO  103  - GLY  106 )                          
  69: s001-A eh6u-A   132 - 138 <=>  107 - 113   (GLU  132  - VAL  138  <=> VAL  107  - MET  113 )                          
  69: s001-A eh6u-A   139 - 158 <=>  116 - 135   (PRO  139  - MET  158  <=> LEU  116  - LEU  135 )                          
  69: s001-A eh6u-A   159 - 167 <=>  137 - 145   (ALA  159  - MET  167  <=> ALA  137  - PRO  145 )                          
  69: s001-A eh6u-A   168 - 171 <=>  159 - 162   (GLY  168  - ILE  171  <=> GLU  159  - SER  162 )                          
  69: s001-A eh6u-A   172 - 184 <=>  169 - 181   (SER  172  - VAL  184  <=> TYR  169  - LEU  181 )                          
  69: s001-A eh6u-A   186 - 211 <=>  182 - 207   (PHE  186  - ILE  211  <=> PRO  182  - MET  207 )                          
  69: s001-A eh6u-A   213 - 216 <=>  213 - 216   (VAL  213  - ASN  216  <=> GLU  213  - GLY  216 )                          
  69: s001-A eh6u-A   217 - 267 <=>  228 - 278   (ARG  217  - GLN  267  <=> ALA  228  - SER  278 )                          
  69: s001-A eh6u-A   281 - 285 <=>  298 - 302   (PHE  281  - VAL  285  <=> LEU  298  - PHE  302 )                          
  69: s001-A eh6u-A   286 - 303 <=>  306 - 323   (ALA  286  - GLN  303  <=> TYR  306  - TYR  323 )                          
  69: s001-A eh6u-A   304 - 307 <=>  325 - 328   (PHE  304  - SER  307  <=> SER  325  - THR  328 )                          
  69: s001-A eh6u-A   308 - 325 <=>  330 - 347   (PHE  308  - ARG  325  <=> TRP  330  - SER  347 )                          
  69: s001-A eh6u-A   331 - 334 <=>  356 - 359   (SER  331  - ASN  334  <=> PRO  356  - ALA  359 )                          
  69: s001-A eh6u-A   338 - 362 <=>  360 - 384   (LEU  338  - LEU  362  <=> PHE  360  - SER  384 )                          
  70: s001-A eioz-A     1 -   4 <=>    6 -   9   (MET    1  - LEU    4  <=> GLN    6  - THR    9 )                          
  70: s001-A eioz-A     6 -  21 <=>   12 -  27   (SER    6  - ASN   21  <=> TYR   12  - LEU   27 )                          
  70: s001-A eioz-A    22 -  25 <=>   29 -  32   (ILE   22  - TYR   25  <=> LEU   29  - ILE   32 )                          
  70: s001-A eioz-A    29 -  32 <=>   36 -  39   (ARG   29  - PHE   32  <=> GLY   36  - GLU   39 )                          
  70: s001-A eioz-A    33 -  37 <=>   41 -  45   (LYS   33  - LYS   37  <=> VAL   41  - TRP   45 )                          
  70: s001-A eioz-A    40 -  47 <=>   47 -  54   (LEU   40  - ARG   47  <=> SER   47  - VAL   54 )                          
  70: s001-A eioz-A    49 -  67 <=>   55 -  73   (TRP   49  - ALA   67  <=> VAL   55  - ASN   73 )                          
  70: s001-A eioz-A    86 -  89 <=>   74 -  77   (LEU   86  - GLU   89  <=> ASP   74  - GLN   77 )                          
  70: s001-A eioz-A    91 - 133 <=>   78 - 120   (GLY   91  - ARG  133  <=> LEU   78  - LYS  120 )                          
  70: s001-A eioz-A   134 - 137 <=>  122 - 125   (ILE  134  - LYS  137  <=> CYS  122  - ASN  125 )                          
  70: s001-A eioz-A   138 - 141 <=>  129 - 132   (VAL  138  - ILE  141  <=> LEU  129  - THR  132 )                          
  70: s001-A eioz-A   142 - 165 <=>  135 - 158   (ASN  142  - GLN  165  <=> LEU  135  - ALA  158 )                          
  70: s001-A eioz-A   166 - 169 <=>  177 - 180   (LYS  166  - LEU  169  <=> ASN  177  - LEU  180 )                          
  70: s001-A eioz-A   170 - 186 <=>  191 - 207   (GLY  170  - PHE  186  <=> GLU  191  - MET  207 )                          
  70: s001-A eioz-A   188 - 211 <=>  208 - 231   (CYS  188  - ILE  211  <=> THR  208  - GLN  231 )                          
  70: s001-A eioz-A   212 - 217 <=>  234 - 239   (GLN  212  - ARG  217  <=> TRP  234  - ASN  239 )                          
  70: s001-A eioz-A   218 - 241 <=>  247 - 270   (ARG  218  - VAL  241  <=> GLU  247  - LEU  270 )                          
  70: s001-A eioz-A   242 - 262 <=>  275 - 295   (ARG  242  - LEU  262  <=> LEU  275  - VAL  295 )                          
  70: s001-A eioz-A   265 - 268 <=>  296 - 299   (TYR  265  - GLN  268  <=> LYS  296  - PHE  299 )                          
  70: s001-A eioz-A   271 - 303 <=>  303 - 335   (ILE  271  - GLN  303  <=> LEU  303  - ASN  335 )                          
  70: s001-A eioz-A   304 - 308 <=>  337 - 341   (PHE  304  - PHE  308  <=> LEU  337  - ARG  341 )                          
  70: s001-A eioz-A   309 - 312 <=>  344 - 347   (LYS  309  - ARG  312  <=> PRO  344  - ASP  347 )                          
  70: s001-A eioz-A   313 - 322 <=>  349 - 358   (GLN  313  - HIS  322  <=> LEU  349  - ASN  358 )                          
  70: s001-A eioz-A   325 - 328 <=>  359 - 362   (ARG  325  - VAL  328  <=> GLU  359  - ALA  362 )                          
  70: s001-A eioz-A   331 - 337 <=>  367 - 373   (SER  331  - ARG  337  <=> GLY  367  - ARG  373 )                          
  70: s001-A eioz-A   338 - 357 <=>  375 - 394   (LEU  338  - THR  357  <=> LEU  375  - MET  394 )                          
  70: s001-A eioz-A   359 - 362 <=>  395 - 398   (ALA  359  - LEU  362  <=> GLN  395  - VAL  398 )                          
  70: s001-A eioz-A   370 - 375 <=>  400 - 405   (HIS  370  - ASN  375  <=> GLN  400  - SER  405 )                          
  71: s001-A ehif-A     4 -  19 <=>    2 -  17   (LEU    4  - GLY   19  <=> ASP    2  - GLY   17 )                          
  71: s001-A ehif-A    21 -  24 <=>   18 -  21   (ASN   21  - LYS   24  <=> PHE   18  - SER   21 )                          
  71: s001-A ehif-A    32 -  35 <=>   22 -  25   (PHE   32  - ASN   35  <=> THR   22  - LEU   25 )                          
  71: s001-A ehif-A    38 -  41 <=>   26 -  29   (ILE   38  - LEU   41  <=> SER   26  - HIS   29 )                          
  71: s001-A ehif-A    43 -  47 <=>   30 -  34   (GLY   43  - ARG   47  <=> PRO   30  - GLY   34 )                          
  71: s001-A ehif-A    49 -  69 <=>   35 -  55   (TRP   49  - PHE   69  <=> ILE   35  - LEU   55 )                          
  71: s001-A ehif-A    85 - 133 <=>   56 - 104   (GLN   85  - ARG  133  <=> SER   56  - ALA  104 )                          
  71: s001-A ehif-A   135 - 138 <=>  105 - 108   (CYS  135  - VAL  138  <=> THR  105  - HIS  108 )                          
  71: s001-A ehif-A   139 - 163 <=>  112 - 136   (PRO  139  - GLY  163  <=> ILE  112  - ALA  136 )                          
  71: s001-A ehif-A   164 - 167 <=>  138 - 141   (ASN  164  - MET  167  <=> ALA  138  - PRO  141 )                          
  71: s001-A ehif-A   168 - 171 <=>  166 - 169   (GLY  168  - ILE  171  <=> TRP  166  - GLU  169 )                          
  71: s001-A ehif-A   172 - 211 <=>  174 - 213   (SER  172  - ILE  211  <=> PHE  174  - LEU  213 )                          
  71: s001-A ehif-A   213 - 217 <=>  219 - 223   (VAL  213  - ARG  217  <=> GLU  219  - LEU  223 )                          
  71: s001-A ehif-A   218 - 267 <=>  228 - 277   (ARG  218  - GLN  267  <=> SER  228  - GLY  277 )                          
  71: s001-A ehif-A   278 - 285 <=>  290 - 297   (LEU  278  - VAL  285  <=> VAL  290  - SER  297 )                          
  71: s001-A ehif-A   286 - 307 <=>  301 - 322   (ALA  286  - SER  307  <=> TYR  301  - ASN  322 )                          
  71: s001-A ehif-A   308 - 325 <=>  326 - 343   (PHE  308  - ARG  325  <=> MET  326  - ARG  343 )                          
  71: s001-A ehif-A   331 - 334 <=>  350 - 353   (SER  331  - ASN  334  <=> PHE  350  - VAL  353 )                          
  71: s001-A ehif-A   338 - 362 <=>  354 - 378   (LEU  338  - LEU  362  <=> VAL  354  - ARG  378 )                          
  72: s001-A eiwv-A     1 -   4 <=>   72 -  75   (MET    1  - LEU    4  <=> LEU   72  - GLY   75 )                          
  72: s001-A eiwv-A     6 -  25 <=>   79 -  98   (SER    6  - TYR   25  <=> GLN   79  - GLY   98 )                          
  72: s001-A eiwv-A    27 -  31 <=>  101 - 105   (GLU   27  - VAL   31  <=> GLY  101  - SER  105 )                          
  72: s001-A eiwv-A    32 -  35 <=>  107 - 110   (PHE   32  - ASN   35  <=> LEU  107  - SER  110 )                          
  72: s001-A eiwv-A    36 -  47 <=>  113 - 124   (PRO   36  - ARG   47  <=> ASN  113  - ALA  124 )                          
  72: s001-A eiwv-A    49 -  65 <=>  125 - 141   (TRP   49  - TRP   65  <=> SER  125  - PRO  141 )                          
  72: s001-A eiwv-A    89 - 131 <=>  142 - 184   (GLU   89  - TYR  131  <=> ILE  142  - LEU  184 )                          
  72: s001-A eiwv-A   134 - 137 <=>  185 - 188   (ILE  134  - LYS  137  <=> PRO  185  - LYS  188 )                          
  72: s001-A eiwv-A   138 - 141 <=>  193 - 196   (VAL  138  - ILE  141  <=> LYS  193  - MET  196 )                          
  72: s001-A eiwv-A   142 - 165 <=>  200 - 223   (ASN  142  - GLN  165  <=> ILE  200  - ILE  223 )                          
  72: s001-A eiwv-A   166 - 169 <=>  239 - 242   (LYS  166  - LEU  169  <=> TYR  239  - ARG  242 )                          
  72: s001-A eiwv-A   171 - 186 <=>  253 - 268   (ILE  171  - PHE  186  <=> TYR  253  - SER  268 )                          
  72: s001-A eiwv-A   188 - 211 <=>  269 - 292   (CYS  188  - ILE  211  <=> THR  269  - GLN  292 )                          
  72: s001-A eiwv-A   212 - 217 <=>  295 - 300   (GLN  212  - ARG  217  <=> ASP  295  - PHE  300 )                          
  72: s001-A eiwv-A   218 - 242 <=>  308 - 332   (ARG  218  - ARG  242  <=> SER  308  - SER  332 )                          
  72: s001-A eiwv-A   243 - 259 <=>  337 - 353   (SER  243  - ASN  259  <=> VAL  337  - SER  353 )                          
  72: s001-A eiwv-A   261 - 264 <=>  354 - 357   (HIS  261  - LEU  264  <=> LEU  354  - MET  357 )                          
  72: s001-A eiwv-A   274 - 303 <=>  367 - 396   (GLY  274  - GLN  303  <=> TYR  367  - ARG  396 )                          
  72: s001-A eiwv-A   304 - 307 <=>  398 - 401   (PHE  304  - SER  307  <=> LEU  398  - VAL  401 )                          
  72: s001-A eiwv-A   308 - 324 <=>  405 - 421   (PHE  308  - MET  324  <=> SER  405  - GLU  421 )                          
  72: s001-A eiwv-A   329 - 332 <=>  427 - 430   (ASP  329  - GLY  332  <=> MET  427  - PHE  430 )                          
  72: s001-A eiwv-A   334 - 337 <=>  431 - 434   (ASN  334  - ARG  337  <=> HIS  431  - ARG  434 )                          
  72: s001-A eiwv-A   338 - 358 <=>  436 - 456   (LEU  338  - ASN  358  <=> LEU  436  - GLU  456 )                          
  72: s001-A eiwv-A   370 - 373 <=>  459 - 462   (HIS  370  - THR  373  <=> ASP  459  - ASP  462 )                          
  73: s001-A ekyd-A     1 -   4 <=>    4 -   7   (MET    1  - LEU    4  <=> VAL    4  - SER    7 )                          
  73: s001-A ekyd-A     5 -  23 <=>    9 -  27   (LYS    5  - TYR   23  <=> GLU    9  - LEU   27 )                          
  73: s001-A ekyd-A    34 -  37 <=>   28 -  31   (VAL   34  - LYS   37  <=> GLY   28  - LYS   31 )                          
  73: s001-A ekyd-A    38 -  47 <=>   35 -  44   (ILE   38  - ARG   47  <=> ARG   35  - PHE   44 )                          
  73: s001-A ekyd-A    49 -  69 <=>   45 -  65   (TRP   49  - PHE   69  <=> LEU   45  - LYS   65 )                          
  73: s001-A ekyd-A    85 - 111 <=>   68 -  94   (GLN   85  - ARG  111  <=> ASP   68  - LEU   94 )                          
  73: s001-A ekyd-A   113 - 129 <=>   95 - 111   (HIS  113  - TYR  129  <=> GLN   95  - PRO  111 )                          
  73: s001-A ekyd-A   136 - 139 <=>  119 - 122   (GLY  136  - PRO  139  <=> TYR  119  - VAL  122 )                          
  73: s001-A ekyd-A   140 - 144 <=>  124 - 128   (LYS  140  - LEU  144  <=> ASP  124  - THR  128 )                          
  73: s001-A ekyd-A   147 - 163 <=>  129 - 145   (GLY  147  - GLY  163  <=> LYS  129  - VAL  145 )                          
  73: s001-A ekyd-A   164 - 167 <=>  147 - 150   (ASN  164  - MET  167  <=> ILE  147  - ILE  150 )                          
  73: s001-A ekyd-A   169 - 172 <=>  172 - 175   (LEU  169  - SER  172  <=> PHE  172  - ASP  175 )                          
  73: s001-A ekyd-A   173 - 211 <=>  184 - 222   (PRO  173  - ILE  211  <=> TYR  184  - GLY  222 )                          
  73: s001-A ekyd-A   212 - 217 <=>  225 - 230   (GLN  212  - ARG  217  <=> ARG  225  - HIS  230 )                          
  73: s001-A ekyd-A   218 - 268 <=>  242 - 292   (ARG  218  - GLN  268  <=> LYS  242  - PRO  292 )                          
  73: s001-A ekyd-A   277 - 303 <=>  303 - 329   (LEU  277  - GLN  303  <=> ILE  303  - HIS  329 )                          
  73: s001-A ekyd-A   304 - 308 <=>  332 - 336   (PHE  304  - PHE  308  <=> TYR  332  - PHE  336 )                          
  73: s001-A ekyd-A   309 - 325 <=>  340 - 356   (LYS  309  - ARG  325  <=> SER  340  - GLN  356 )                          
  73: s001-A ekyd-A   331 - 334 <=>  364 - 367   (SER  331  - ASN  334  <=> GLY  364  - SER  367 )                          
  73: s001-A ekyd-A   338 - 362 <=>  368 - 392   (LEU  338  - LEU  362  <=> ILE  368  - GLN  392 )                          
  74: s001-A ec06-A     1 -  24 <=>   10 -  33   (MET    1  - LYS   24  <=> GLN   10  - SER   33 )                          
  74: s001-A ec06-A    33 -  38 <=>   34 -  39   (LYS   33  - ILE   38  <=> PRO   34  - ASP   39 )                          
  74: s001-A ec06-A    42 -  55 <=>   40 -  53   (VAL   42  - LEU   55  <=> ARG   40  - LEU   53 )                          
  74: s001-A ec06-A    57 -  67 <=>   54 -  64   (THR   57  - ALA   67  <=> PHE   54  - GLU   64 )                          
  74: s001-A ec06-A    85 - 138 <=>   67 - 120   (GLN   85  - VAL  138  <=> THR   67  - ALA  120 )                          
  74: s001-A ec06-A   139 - 142 <=>  124 - 127   (PRO  139  - ASN  142  <=> ILE  124  - GLU  127 )                          
  74: s001-A ec06-A   143 - 168 <=>  129 - 154   (TRP  143  - GLY  168  <=> GLN  129  - PHE  154 )                          
  74: s001-A ec06-A   171 - 184 <=>  186 - 199   (ILE  171  - VAL  184  <=> PHE  186  - TYR  199 )                          
  74: s001-A ec06-A   186 - 211 <=>  200 - 225   (PHE  186  - ILE  211  <=> SER  200  - ILE  225 )                          
  74: s001-A ec06-A   213 - 216 <=>  231 - 234   (VAL  213  - ASN  216  <=> ILE  231  - PRO  234 )                          
  74: s001-A ec06-A   217 - 268 <=>  242 - 293   (ARG  217  - GLN  268  <=> LEU  242  - PRO  293 )                          
  74: s001-A ec06-A   281 - 306 <=>  311 - 336   (PHE  281  - ALA  306  <=> LEU  311  - ASN  336 )                          
  74: s001-A ec06-A   307 - 325 <=>  339 - 357   (SER  307  - ARG  325  <=> ASP  339  - ARG  357 )                          
  74: s001-A ec06-A   331 - 334 <=>  364 - 367   (SER  331  - ASN  334  <=> TYR  364  - GLU  367 )                          
  74: s001-A ec06-A   338 - 362 <=>  368 - 392   (LEU  338  - LEU  362  <=> ALA  368  - ALA  392 )                          
  75: s001-A ee0h-A     2 -  19 <=>    1 -  18   (SER    2  - GLY   19  <=> MET    1  - GLY   18 )                          
  75: s001-A ee0h-A    21 -  25 <=>   19 -  23   (ASN   21  - TYR   25  <=> LEU   19  - HIS   23 )                          
  75: s001-A ee0h-A    33 -  37 <=>   24 -  28   (LYS   33  - LYS   37  <=> GLU   24  - GLY   28 )                          
  75: s001-A ee0h-A    39 -  42 <=>   29 -  32   (ASN   39  - VAL   42  <=> HIS   29  - PRO   32 )                          
  75: s001-A ee0h-A    44 -  47 <=>   33 -  36   (ALA   44  - ARG   47  <=> TRP   33  - ILE   36 )                          
  75: s001-A ee0h-A    49 -  69 <=>   37 -  57   (TRP   49  - PHE   69  <=> CYS   37  - VAL   57 )                          
  75: s001-A ee0h-A    85 - 133 <=>   58 - 106   (GLN   85  - ARG  133  <=> GLN   58  - HIS  106 )                          
  75: s001-A ee0h-A   135 - 138 <=>  107 - 110   (CYS  135  - VAL  138  <=> THR  107  - ALA  110 )                          
  75: s001-A ee0h-A   139 - 142 <=>  114 - 117   (PRO  139  - ASN  142  <=> VAL  114  - GLU  117 )                          
  75: s001-A ee0h-A   143 - 167 <=>  119 - 143   (TRP  143  - MET  167  <=> ARG  119  - SER  143 )                          
  75: s001-A ee0h-A   168 - 171 <=>  167 - 170   (GLY  168  - ILE  171  <=> TYR  167  - ASP  170 )                          
  75: s001-A ee0h-A   172 - 211 <=>  176 - 215   (SER  172  - ILE  211  <=> ASN  176  - ILE  215 )                          
  75: s001-A ee0h-A   213 - 216 <=>  221 - 224   (VAL  213  - ASN  216  <=> MET  221  - GLU  224 )                          
  75: s001-A ee0h-A   217 - 247 <=>  232 - 262   (ARG  217  - THR  247  <=> HIS  232  - GLN  262 )                          
  75: s001-A ee0h-A   249 - 264 <=>  263 - 278   (LEU  249  - LEU  264  <=> PHE  263  - SER  278 )                          
  75: s001-A ee0h-A   281 - 303 <=>  300 - 322   (PHE  281  - GLN  303  <=> VAL  300  - TYR  322 )                          
  75: s001-A ee0h-A   305 - 308 <=>  326 - 329   (ARG  305  - PHE  308  <=> TRP  326  - LEU  329 )                          
  75: s001-A ee0h-A   309 - 325 <=>  333 - 349   (LYS  309  - ARG  325  <=> ASN  333  - LEU  349 )                          
  75: s001-A ee0h-A   331 - 334 <=>  356 - 359   (SER  331  - ASN  334  <=> TYR  356  - GLU  359 )                          
  75: s001-A ee0h-A   338 - 357 <=>  360 - 379   (LEU  338  - THR  357  <=> ALA  360  - THR  379 )                          
  75: s001-A ee0h-A   360 - 364 <=>  380 - 384   (MET  360  - SER  364  <=> PRO  380  - ASP  384 )                          
  76: s001-A ejx9-A     1 -   4 <=>    6 -   9   (MET    1  - LEU    4  <=> ASP    6  - LEU    9 )                          
  76: s001-A ejx9-A     9 -  24 <=>   16 -  31   (GLN    9  - LYS   24  <=> TYR   16  - PRO   31 )                          
  76: s001-A ejx9-A    35 -  45 <=>   35 -  45   (ASN   35  - VAL   45  <=> SER   35  - VAL   45 )                          
  76: s001-A ejx9-A    47 -  50 <=>   46 -  49   (ARG   47  - LEU   50  <=> ASN   46  - VAL   49 )                          
  76: s001-A ejx9-A    51 -  59 <=>   51 -  59   (ARG   51  - LEU   59  <=> VAL   51  - ALA   59 )                          
  76: s001-A ejx9-A    61 -  65 <=>   60 -  64   (HIS   61  - TRP   65  <=> ARG   60  - THR   64 )                          
  76: s001-A ejx9-A    86 - 137 <=>   66 - 117   (LEU   86  - LYS  137  <=> ASN   66  - PRO  117 )                          
  76: s001-A ejx9-A   139 - 158 <=>  123 - 142   (PRO  139  - MET  158  <=> LEU  123  - VAL  142 )                          
  76: s001-A ejx9-A   159 - 167 <=>  144 - 152   (ALA  159  - MET  167  <=> GLY  144  - VAL  152 )                          
  76: s001-A ejx9-A   171 - 186 <=>  176 - 191   (ILE  171  - PHE  186  <=> ASN  176  - GLN  191 )                          
  76: s001-A ejx9-A   188 - 211 <=>  192 - 215   (CYS  188  - ILE  211  <=> ALA  192  - ALA  215 )                          
  76: s001-A ejx9-A   212 - 215 <=>  219 - 222   (GLN  212  - HIS  215  <=> ARG  219  - ARG  222 )                          
  76: s001-A ejx9-A   216 - 267 <=>  243 - 294   (ASN  216  - GLN  267  <=> VAL  243  - ALA  294 )                          
  76: s001-A ejx9-A   281 - 306 <=>  317 - 342   (PHE  281  - ALA  306  <=> PHE  317  - TRP  342 )                          
  76: s001-A ejx9-A   307 - 325 <=>  344 - 362   (SER  307  - ARG  325  <=> GLU  344  - ARG  362 )                          
  76: s001-A ejx9-A   331 - 334 <=>  370 - 373   (SER  331  - ASN  334  <=> ASN  370  - ALA  373 )                          
  76: s001-A ejx9-A   338 - 361 <=>  374 - 397   (LEU  338  - LEU  361  <=> LEU  374  - LYS  397 )                          
  77: s001-A elkk-A     2 -  47 <=>   16 -  61   (SER    2  - ARG   47  <=> ARG   16  - LEU   61 )                          
  77: s001-A elkk-A    49 -  60 <=>   62 -  73   (TRP   49  - MET   60  <=> TRP   62  - ASP   73 )                          
  77: s001-A elkk-A    92 -  95 <=>   75 -  78   (LEU   92  - ALA   95  <=> TYR   75  - MET   78 )                          
  77: s001-A elkk-A    97 - 112 <=>   80 -  95   (TYR   97  - HIS  112  <=> HIS   80  - ARG   95 )                          
  77: s001-A elkk-A   113 - 144 <=>   97 - 128   (HIS  113  - LEU  144  <=> VAL   97  - PHE  128 )                          
  77: s001-A elkk-A   146 - 155 <=>  129 - 138   (PHE  146  - VAL  155  <=> LEU  129  - LEU  138 )                          
  77: s001-A elkk-A   158 - 166 <=>  141 - 149   (MET  158  - LYS  166  <=> ARG  141  - GLY  149 )                          
  77: s001-A elkk-A   170 - 178 <=>  153 - 161   (GLY  170  - LEU  178  <=> ILE  153  - VAL  161 )                          
  77: s001-A elkk-A   179 - 186 <=>  163 - 170   (LEU  179  - PHE  186  <=> PHE  163  - THR  170 )                          
  77: s001-A elkk-A   188 - 211 <=>  171 - 194   (CYS  188  - ILE  211  <=> ILE  171  - LEU  194 )                          
  77: s001-A elkk-A   212 - 215 <=>  197 - 200   (GLN  212  - HIS  215  <=> SER  197  - ALA  200 )                          
  77: s001-A elkk-A   216 - 262 <=>  221 - 267   (ASN  216  - LEU  262  <=> LEU  221  - GLY  267 )                          
  77: s001-A elkk-A   271 - 306 <=>  269 - 304   (ILE  271  - ALA  306  <=> TRP  269  - TRP  304 )                          
  77: s001-A elkk-A   307 - 312 <=>  306 - 311   (SER  307  - ARG  312  <=> HIS  306  - LEU  311 )                          
  77: s001-A elkk-A   329 - 332 <=>  355 - 358   (ASP  329  - GLY  332  <=> GLY  355  - THR  358 )                          
  77: s001-A elkk-A   337 - 364 <=>  359 - 386   (ARG  337  - SER  364  <=> PRO  359  - LEU  386 )                          
  77: s001-A elkk-A   366 - 369 <=>  387 - 390   (ALA  366  - LYS  369  <=> VAL  387  - LYS  390 )                          
  78: s001-A ed4v-A     1 -  24 <=>   12 -  35   (MET    1  - LYS   24  <=> GLN   12  - LYS   35 )                          
  78: s001-A ed4v-A    34 -  39 <=>   36 -  41   (VAL   34  - ASN   39  <=> THR   36  - PRO   41 )                          
  78: s001-A ed4v-A    41 -  68 <=>   42 -  69   (LEU   41  - GLU   68  <=> TRP   42  - GLN   69 )                          
  78: s001-A ed4v-A    86 - 130 <=>   70 - 114   (LEU   86  - SER  130  <=> GLN   70  - ASP  114 )                          
  78: s001-A ed4v-A   132 - 136 <=>  115 - 119   (GLU  132  - GLY  136  <=> PRO  115  - ARG  119 )                          
  78: s001-A ed4v-A   137 - 140 <=>  123 - 126   (LYS  137  - LYS  140  <=> ARG  123  - ARG  126 )                          
  78: s001-A ed4v-A   141 - 167 <=>  129 - 155   (ILE  141  - MET  167  <=> HIS  129  - PRO  155 )                          
  78: s001-A ed4v-A   171 - 184 <=>  190 - 203   (ILE  171  - VAL  184  <=> PHE  190  - TYR  203 )                          
  78: s001-A ed4v-A   186 - 210 <=>  204 - 228   (PHE  186  - ASP  210  <=> VAL  204  - GLU  228 )                          
  78: s001-A ed4v-A   211 - 214 <=>  231 - 234   (ILE  211  - PRO  214  <=> GLN  231  - ILE  234 )                          
  78: s001-A ed4v-A   216 - 269 <=>  255 - 308   (ASN  216  - SER  269  <=> LEU  255  - ASN  308 )                          
  78: s001-A ed4v-A   280 - 285 <=>  322 - 327   (SER  280  - VAL  285  <=> ALA  322  - LEU  327 )                          
  78: s001-A ed4v-A   286 - 306 <=>  331 - 351   (ALA  286  - ALA  306  <=> TYR  331  - PRO  351 )                          
  78: s001-A ed4v-A   307 - 325 <=>  354 - 372   (SER  307  - ARG  325  <=> LEU  354  - ARG  372 )                          
  78: s001-A ed4v-A   331 - 334 <=>  379 - 382   (SER  331  - ASN  334  <=> PRO  379  - SER  382 )                          
  78: s001-A ed4v-A   338 - 361 <=>  383 - 406   (LEU  338  - LEU  361  <=> PRO  383  - GLN  406 )                          
  79: s001-A eeqs-A     1 -   4 <=>   13 -  16   (MET    1  - LEU    4  <=> GLU   13  - THR   16 )                          
  79: s001-A eeqs-A     7 -  19 <=>   17 -  29   (VAL    7  - GLY   19  <=> PHE   17  - LYS   29 )                          
  79: s001-A eeqs-A    20 -  23 <=>   33 -  36   (CYS   20  - TYR   23  <=> GLU   33  - TYR   36 )                          
  79: s001-A eeqs-A    34 -  37 <=>   38 -  41   (VAL   34  - LYS   37  <=> ASP   38  - PRO   41 )                          
  79: s001-A eeqs-A    39 -  47 <=>   46 -  54   (ASN   39  - ARG   47  <=> ARG   46  - VAL   54 )                          
  79: s001-A eeqs-A    49 -  68 <=>   55 -  74   (TRP   49  - GLU   68  <=> LEU   55  - HIS   74 )                          
  79: s001-A eeqs-A    83 - 129 <=>   77 - 123   (SER   83  - TYR  129  <=> SER   77  - PRO  123 )                          
  79: s001-A eeqs-A   136 - 140 <=>  130 - 134   (GLY  136  - LYS  140  <=> ARG  130  - VAL  134 )                          
  79: s001-A eeqs-A   141 - 163 <=>  137 - 159   (ILE  141  - GLY  163  <=> TYR  137  - PHE  159 )                          
  79: s001-A eeqs-A   164 - 167 <=>  161 - 164   (ASN  164  - MET  167  <=> PHE  161  - ALA  164 )                          
  79: s001-A eeqs-A   169 - 172 <=>  191 - 194   (LEU  169  - SER  172  <=> TYR  191  - GLU  194 )                          
  79: s001-A eeqs-A   173 - 184 <=>  201 - 212   (PRO  173  - VAL  184  <=> TRP  201  - TYR  212 )                          
  79: s001-A eeqs-A   186 - 211 <=>  213 - 238   (PHE  186  - ILE  211  <=> VAL  213  - PHE  238 )                          
  79: s001-A eeqs-A   212 - 215 <=>  242 - 245   (GLN  212  - HIS  215  <=> ASP  242  - ALA  245 )                          
  79: s001-A eeqs-A   216 - 265 <=>  256 - 305   (ASN  216  - TYR  265  <=> ASN  256  - ALA  305 )                          
  79: s001-A eeqs-A   279 - 303 <=>  323 - 347   (SER  279  - GLN  303  <=> VAL  323  - PHE  347 )                          
  79: s001-A eeqs-A   304 - 307 <=>  349 - 352   (PHE  304  - SER  307  <=> GLN  349  - LEU  352 )                          
  79: s001-A eeqs-A   308 - 325 <=>  354 - 371   (PHE  308  - ARG  325  <=> CYS  354  - LYS  371 )                          
  79: s001-A eeqs-A   331 - 334 <=>  378 - 381   (SER  331  - ASN  334  <=> PRO  378  - PRO  381 )                          
  79: s001-A eeqs-A   337 - 363 <=>  382 - 408   (ARG  337  - ASN  363  <=> PRO  382  - GLY  408 )                          
  80: s001-A ego8-A     1 -   4 <=>    7 -  10   (MET    1  - LEU    4  <=> TYR    7  - LEU   10 )                          
  80: s001-A ego8-A     7 -  24 <=>   11 -  28   (VAL    7  - LYS   24  <=> SER   11  - THR   28 )                          
  80: s001-A ego8-A    36 -  66 <=>   38 -  68   (PRO   36  - LEU   66  <=> SER   38  - ASN   68 )                          
  80: s001-A ego8-A    85 - 128 <=>   71 - 114   (GLN   85  - TYR  128  <=> SER   71  - ILE  114 )                          
  80: s001-A ego8-A   136 - 140 <=>  121 - 125   (GLY  136  - LYS  140  <=> LYS  121  - ALA  125 )                          
  80: s001-A ego8-A   141 - 168 <=>  127 - 154   (ILE  141  - GLY  168  <=> GLU  127  - LEU  154 )                          
  80: s001-A ego8-A   171 - 185 <=>  186 - 200   (ILE  171  - ILE  185  <=> ARG  186  - CYS  200 )                          
  80: s001-A ego8-A   187 - 210 <=>  201 - 224   (VAL  187  - ASP  210  <=> VAL  201  - HIS  224 )                          
  80: s001-A ego8-A   211 - 214 <=>  227 - 230   (ILE  211  - PRO  214  <=> HIS  227  - ILE  230 )                          
  80: s001-A ego8-A   216 - 267 <=>  246 - 297   (ASN  216  - GLN  267  <=> GLN  246  - LYS  297 )                          
  80: s001-A ego8-A   276 - 281 <=>  311 - 316   (SER  276  - PHE  281  <=> ILE  311  - SER  316 )                          
  80: s001-A ego8-A   282 - 303 <=>  319 - 340   (ILE  282  - GLN  303  <=> TYR  319  - TYR  340 )                          
  80: s001-A ego8-A   304 - 307 <=>  342 - 345   (PHE  304  - SER  307  <=> CYS  342  - GLU  345 )                          
  80: s001-A ego8-A   308 - 325 <=>  358 - 375   (PHE  308  - ARG  325  <=> THR  358  - GLN  375 )                          
  80: s001-A ego8-A   331 - 334 <=>  383 - 386   (SER  331  - ASN  334  <=> LYS  383  - THR  386 )                          
  80: s001-A ego8-A   338 - 363 <=>  387 - 412   (LEU  338  - ASN  363  <=> LEU  387  - ASP  412 )                          
  80: s001-A ego8-A   366 - 369 <=>  413 - 416   (ALA  366  - LYS  369  <=> ASP  413  - LYS  416 )                          
  81: s001-A ehyu-A     1 -   4 <=>   16 -  19   (MET    1  - LEU    4  <=> GLU   16  - LYS   19 )                          
  81: s001-A ehyu-A     6 -  24 <=>   22 -  40   (SER    6  - LYS   24  <=> ASP   22  - GLU   40 )                          
  81: s001-A ehyu-A    35 -  67 <=>   45 -  77   (ASN   35  - ALA   67  <=> ASP   45  - THR   77 )                          
  81: s001-A ehyu-A    86 - 133 <=>   79 - 126   (LEU   86  - ARG  133  <=> SER   79  - CYS  126 )                          
  81: s001-A ehyu-A   135 - 139 <=>  129 - 133   (CYS  135  - PRO  139  <=> GLU  129  - VAL  133 )                          
  81: s001-A ehyu-A   140 - 144 <=>  135 - 139   (LYS  140  - LEU  144  <=> ARG  135  - LEU  139 )                          
  81: s001-A ehyu-A   146 - 165 <=>  141 - 160   (PHE  146  - GLN  165  <=> ASN  141  - LEU  160 )                          
  81: s001-A ehyu-A   166 - 169 <=>  165 - 168   (LYS  166  - LEU  169  <=> LYS  165  - HIS  168 )                          
  81: s001-A ehyu-A   171 - 186 <=>  182 - 197   (ILE  171  - PHE  186  <=> GLN  182  - ALA  197 )                          
  81: s001-A ehyu-A   188 - 210 <=>  198 - 220   (CYS  188  - ASP  210  <=> VAL  198  - THR  220 )                          
  81: s001-A ehyu-A   211 - 214 <=>  223 - 226   (ILE  211  - PRO  214  <=> LYS  223  - LEU  226 )                          
  81: s001-A ehyu-A   215 - 218 <=>  228 - 231   (HIS  215  - ARG  218  <=> ASN  228  - SER  231 )                          
  81: s001-A ehyu-A   219 - 267 <=>  243 - 291   (LYS  219  - GLN  267  <=> GLU  243  - SER  291 )                          
  81: s001-A ehyu-A   269 - 303 <=>  295 - 329   (SER  269  - GLN  303  <=> THR  295  - ASP  329 )                          
  81: s001-A ehyu-A   304 - 308 <=>  332 - 336   (PHE  304  - PHE  308  <=> PHE  332  - TRP  336 )                          
  81: s001-A ehyu-A   309 - 322 <=>  343 - 356   (LYS  309  - HIS  322  <=> TYR  343  - GLN  356 )                          
  81: s001-A ehyu-A   331 - 334 <=>  364 - 367   (SER  331  - ASN  334  <=> GLY  364  - PRO  367 )                          
  81: s001-A ehyu-A   338 - 362 <=>  368 - 392   (LEU  338  - LEU  362  <=> ILE  368  - LEU  392 )                          
  81: s001-A ehyu-A   367 - 370 <=>  394 - 397   (ARG  367  - HIS  370  <=> GLU  394  - GLN  397 )                          
  82: s001-A ek3z-A     1 -   4 <=>   56 -  59   (MET    1  - LEU    4  <=> LYS   56  - GLY   59 )                          
  82: s001-A ek3z-A     5 -   8 <=>   63 -  66   (LYS    5  - LEU    8  <=> GLU   63  - LYS   66 )                          
  82: s001-A ek3z-A    10 -  24 <=>   67 -  81   (LEU   10  - LYS   24  <=> PRO   67  - ARG   81 )                          
  82: s001-A ek3z-A    25 -  31 <=>   83 -  89   (TYR   25  - VAL   31  <=> VAL   83  - GLU   89 )                          
  82: s001-A ek3z-A    32 -  35 <=>   91 -  94   (PHE   32  - ASN   35  <=> LEU   91  - THR   94 )                          
  82: s001-A ek3z-A    36 -  47 <=>   97 - 108   (PRO   36  - ARG   47  <=> SER   97  - LEU  108 )                          
  82: s001-A ek3z-A    49 -  65 <=>  109 - 125   (TRP   49  - TRP   65  <=> PHE  109  - SER  125 )                          
  82: s001-A ek3z-A    90 - 131 <=>  127 - 168   (ILE   90  - TYR  131  <=> ASN  127  - LEU  168 )                          
  82: s001-A ek3z-A   134 - 137 <=>  169 - 172   (ILE  134  - LYS  137  <=> PRO  169  - LYS  172 )                          
  82: s001-A ek3z-A   138 - 141 <=>  177 - 180   (VAL  138  - ILE  141  <=> ARG  177  - LEU  180 )                          
  82: s001-A ek3z-A   142 - 165 <=>  184 - 207   (ASN  142  - GLN  165  <=> ILE  184  - GLY  207 )                          
  82: s001-A ek3z-A   166 - 169 <=>  223 - 226   (LYS  166  - LEU  169  <=> SER  223  - TYR  226 )                          
  82: s001-A ek3z-A   170 - 186 <=>  237 - 253   (GLY  170  - PHE  186  <=> ASP  237  - SER  253 )                          
  82: s001-A ek3z-A   188 - 211 <=>  254 - 277   (CYS  188  - ILE  211  <=> THR  254  - GLN  277 )                          
  82: s001-A ek3z-A   212 - 217 <=>  280 - 285   (GLN  212  - ARG  217  <=> ASP  280  - GLU  285 )                          
  82: s001-A ek3z-A   218 - 240 <=>  293 - 315   (ARG  218  - LEU  240  <=> ASP  293  - ALA  315 )                          
  82: s001-A ek3z-A   241 - 259 <=>  320 - 338   (VAL  241  - ASN  259  <=> THR  320  - SER  338 )                          
  82: s001-A ek3z-A   261 - 264 <=>  339 - 342   (HIS  261  - LEU  264  <=> MET  339  - LYS  342 )                          
  82: s001-A ek3z-A   274 - 303 <=>  352 - 381   (GLY  274  - GLN  303  <=> TRP  352  - VAL  381 )                          
  82: s001-A ek3z-A   304 - 307 <=>  383 - 386   (PHE  304  - SER  307  <=> PHE  383  - VAL  386 )                          
  82: s001-A ek3z-A   308 - 324 <=>  390 - 406   (PHE  308  - MET  324  <=> TYR  390  - ASN  406 )                          
  82: s001-A ek3z-A   331 - 337 <=>  413 - 419   (SER  331  - ARG  337  <=> LYS  413  - ARG  419 )                          
  82: s001-A ek3z-A   338 - 353 <=>  421 - 436   (LEU  338  - PHE  353  <=> VAL  421  - LEU  436 )                          
  82: s001-A ek3z-A   355 - 363 <=>  437 - 445   (MET  355  - ASN  363  <=> LEU  437  - VAL  445 )                          
  82: s001-A ek3z-A   376 - 380 <=>  447 - 451   (TYR  376  - LEU  380  <=> GLY  447  - ASN  451 )                          
  83: s001-A el2g-A     2 -  24 <=>    1 -  23   (SER    2  - LYS   24  <=> MET    1  - THR   23 )                          
  83: s001-A el2g-A    25 -  28 <=>   27 -  30   (TYR   25  - GLY   28  <=> ARG   27  - LEU   30 )                          
  83: s001-A el2g-A    35 -  47 <=>   31 -  43   (ASN   35  - ARG   47  <=> GLU   31  - TRP   43 )                          
  83: s001-A el2g-A    49 -  68 <=>   44 -  63   (TRP   49  - GLU   68  <=> LEU   44  - GLY   63 )                          
  83: s001-A el2g-A    71 -  74 <=>   64 -  67   (LYS   71  - THR   74  <=> ASP   64  - THR   67 )                          
  83: s001-A el2g-A    81 - 133 <=>   68 - 120   (GLU   81  - ARG  133  <=> LYS   68  - HIS  120 )                          
  83: s001-A el2g-A   136 - 140 <=>  121 - 125   (GLY  136  - LYS  140  <=> ARG  121  - ILE  125 )                          
  83: s001-A el2g-A   141 - 167 <=>  128 - 154   (ILE  141  - MET  167  <=> TYR  128  - PRO  154 )                          
  83: s001-A el2g-A   169 - 172 <=>  180 - 183   (LEU  169  - SER  172  <=> PRO  180  - VAL  183 )                          
  83: s001-A el2g-A   173 - 211 <=>  190 - 228   (PRO  173  - ILE  211  <=> PHE  190  - GLY  228 )                          
  83: s001-A el2g-A   213 - 216 <=>  234 - 237   (VAL  213  - ASN  216  <=> GLU  234  - ASP  237 )                          
  83: s001-A el2g-A   217 - 264 <=>  244 - 291   (ARG  217  - LEU  264  <=> LYS  244  - THR  291 )                          
  83: s001-A el2g-A   282 - 306 <=>  313 - 337   (ILE  282  - ALA  306  <=> PHE  313  - ASN  337 )                          
  83: s001-A el2g-A   307 - 325 <=>  340 - 358   (SER  307  - ARG  325  <=> GLU  340  - LYS  358 )                          
  83: s001-A el2g-A   331 - 334 <=>  366 - 369   (SER  331  - ASN  334  <=> LYS  366  - PRO  369 )                          
  83: s001-A el2g-A   338 - 361 <=>  370 - 393   (LEU  338  - LEU  361  <=> VAL  370  - LYS  393 )                          
  84: s001-A ee2c-A     1 -   4 <=>    9 -  12   (MET    1  - LEU    4  <=> GLU    9  - THR   12 )                          
  84: s001-A ee2c-A     5 -   8 <=>   15 -  18   (LYS    5  - LEU    8  <=> ASP   15  - ALA   18 )                          
  84: s001-A ee2c-A    10 -  27 <=>   19 -  36   (LEU   10  - GLU   27  <=> PHE   19  - ARG   36 )                          
  84: s001-A ee2c-A    29 -  34 <=>   37 -  42   (ARG   29  - VAL   34  <=> SER   37  - SER   42 )                          
  84: s001-A ee2c-A    35 -  42 <=>   45 -  52   (ASN   35  - VAL   42  <=> SER   45  - VAL   52 )                          
  84: s001-A ee2c-A    43 -  46 <=>   54 -  57   (GLY   43  - HIS   46  <=> ILE   54  - PHE   57 )                          
  84: s001-A ee2c-A    48 -  60 <=>   58 -  70   (PHE   48  - MET   60  <=> CYS   58  - GLU   70 )                          
  84: s001-A ee2c-A    61 -  67 <=>   73 -  79   (HIS   61  - ALA   67  <=> ILE   73  - LYS   79 )                          
  84: s001-A ee2c-A    89 - 113 <=>   81 - 105   (GLU   89  - HIS  113  <=> ASP   81  - SER  105 )                          
  84: s001-A ee2c-A   114 - 134 <=>  107 - 127   (GLN  114  - ILE  134  <=> GLN  107  - LEU  127 )                          
  84: s001-A ee2c-A   135 - 138 <=>  133 - 136   (CYS  135  - VAL  138  <=> ALA  133  - ASN  136 )                          
  84: s001-A ee2c-A   140 - 156 <=>  139 - 155   (LYS  140  - ALA  156  <=> LYS  139  - TYR  155 )                          
  84: s001-A ee2c-A   158 - 165 <=>  157 - 164   (MET  158  - GLN  165  <=> MET  157  - VAL  164 )                          
  84: s001-A ee2c-A   167 - 171 <=>  165 - 169   (MET  167  - ILE  171  <=> GLN  165  - GLY  169 )                          
  84: s001-A ee2c-A   176 - 211 <=>  170 - 205   (ASP  176  - ILE  211  <=> HIS  170  - ARG  205 )                          
  84: s001-A ee2c-A   212 - 215 <=>  210 - 213   (GLN  212  - HIS  215  <=> GLN  210  - LEU  213 )                          
  84: s001-A ee2c-A   216 - 240 <=>  231 - 255   (ASN  216  - LEU  240  <=> ARG  231  - LEU  255 )                          
  84: s001-A ee2c-A   241 - 267 <=>  257 - 283   (VAL  241  - GLN  267  <=> LEU  257  - GLY  283 )                          
  84: s001-A ee2c-A   281 - 303 <=>  308 - 330   (PHE  281  - GLN  303  <=> LEU  308  - ARG  330 )                          
  84: s001-A ee2c-A   304 - 308 <=>  332 - 336   (PHE  304  - PHE  308  <=> VAL  332  - ASP  336 )                          
  84: s001-A ee2c-A   309 - 324 <=>  345 - 360   (LYS  309  - MET  324  <=> LEU  345  - LYS  360 )                          
  84: s001-A ee2c-A   331 - 334 <=>  367 - 370   (SER  331  - ASN  334  <=> LEU  367  - VAL  370 )                          
  84: s001-A ee2c-A   336 - 339 <=>  371 - 374   (PHE  336  - ASP  339  <=> LEU  371  - LYS  374 )                          
  84: s001-A ee2c-A   340 - 365 <=>  376 - 401   (ARG  340  - THR  365  <=> ILE  376  - GLU  401 )                          
  85: s001-A em2e-A     1 -   4 <=>   15 -  18   (MET    1  - LEU    4  <=> GLU   15  - GLN   18 )                          
  85: s001-A em2e-A     9 -  22 <=>   24 -  37   (GLN    9  - ILE   22  <=> ALA   24  - LEU   37 )                          
  85: s001-A em2e-A    34 -  37 <=>   38 -  41   (VAL   34  - LYS   37  <=> LYS   38  - PHE   41 )                          
  85: s001-A em2e-A    38 -  47 <=>   45 -  54   (ILE   38  - ARG   47  <=> ARG   45  - THR   54 )                          
  85: s001-A em2e-A    49 -  68 <=>   55 -  74   (TRP   49  - GLU   68  <=> TYR   55  - GLU   74 )                          
  85: s001-A em2e-A    86 - 133 <=>   76 - 123   (LEU   86  - ARG  133  <=> PRO   76  - LYS  123 )                          
  85: s001-A em2e-A   135 - 139 <=>  126 - 130   (CYS  135  - PRO  139  <=> GLU  126  - VAL  130 )                          
  85: s001-A em2e-A   140 - 167 <=>  132 - 159   (LYS  140  - MET  167  <=> ASP  132  - GLY  159 )                          
  85: s001-A em2e-A   169 - 172 <=>  172 - 175   (LEU  169  - SER  172  <=> PRO  172  - ASN  175 )                          
  85: s001-A em2e-A   173 - 186 <=>  184 - 197   (PRO  173  - PHE  186  <=> TYR  184  - ALA  197 )                          
  85: s001-A em2e-A   188 - 211 <=>  198 - 221   (CYS  188  - ILE  211  <=> ILE  198  - LEU  221 )                          
  85: s001-A em2e-A   212 - 216 <=>  224 - 228   (GLN  212  - ASN  216  <=> ASP  224  - TYR  228 )                          
  85: s001-A em2e-A   217 - 267 <=>  244 - 294   (ARG  217  - GLN  267  <=> PHE  244  - ALA  294 )                          
  85: s001-A em2e-A   274 - 303 <=>  303 - 332   (GLY  274  - GLN  303  <=> VAL  303  - HIS  332 )                          
  85: s001-A em2e-A   304 - 309 <=>  335 - 340   (PHE  304  - LYS  309  <=> PHE  335  - TRP  340 )                          
  85: s001-A em2e-A   310 - 322 <=>  347 - 359   (PRO  310  - HIS  322  <=> GLN  347  - GLN  359 )                          
  85: s001-A em2e-A   331 - 334 <=>  367 - 370   (SER  331  - ASN  334  <=> ASN  367  - ASN  370 )                          
  85: s001-A em2e-A   338 - 362 <=>  371 - 395   (LEU  338  - LEU  362  <=> ILE  371  - LEU  395 )                          
  85: s001-A em2e-A   364 - 369 <=>  396 - 401   (SER  364  - LYS  369  <=> ASP  396  - ILE  401 )                          
  86: s001-A efkv-A     1 -   4 <=>    1 -   4   (MET    1  - LEU    4  <=> MET    1  - SER    4 )                          
  86: s001-A efkv-A     6 -  19 <=>    5 -  18   (SER    6  - GLY   19  <=> TYR    5  - GLY   18 )                          
  86: s001-A efkv-A    20 -  23 <=>   20 -  23   (CYS   20  - TYR   23  <=> TYR   20  - GLY   23 )                          
  86: s001-A efkv-A    34 -  47 <=>   24 -  37   (VAL   34  - ARG   47  <=> ARG   24  - LEU   37 )                          
  86: s001-A efkv-A    49 -  66 <=>   38 -  55   (TRP   49  - LEU   66  <=> PHE   38  - THR   55 )                          
  86: s001-A efkv-A    83 - 130 <=>   57 - 104   (SER   83  - SER  130  <=> GLU   57  - GLY  104 )                          
  86: s001-A efkv-A   133 - 136 <=>  105 - 108   (ARG  133  - GLY  136  <=> LEU  105  - LYS  108 )                          
  86: s001-A efkv-A   137 - 140 <=>  111 - 114   (LYS  137  - LYS  140  <=> ARG  111  - TYR  114 )                          
  86: s001-A efkv-A   141 - 158 <=>  116 - 133   (ILE  141  - MET  158  <=> ARG  116  - GLY  133 )                          
  86: s001-A efkv-A   173 - 182 <=>  146 - 155   (PRO  173  - SER  182  <=> GLU  146  - SER  155 )                          
  86: s001-A efkv-A   186 - 210 <=>  159 - 183   (PHE  186  - ASP  210  <=> LEU  159  - ASP  183 )                          
  86: s001-A efkv-A   211 - 214 <=>  186 - 189   (ILE  211  - PRO  214  <=> ARG  186  - LEU  189 )                          
  86: s001-A efkv-A   216 - 267 <=>  223 - 274   (ASN  216  - GLN  267  <=> SER  223  - PHE  274 )                          
  86: s001-A efkv-A   269 - 303 <=>  284 - 318   (SER  269  - GLN  303  <=> LEU  284  - GLN  318 )                          
  86: s001-A efkv-A   304 - 309 <=>  320 - 325   (PHE  304  - LYS  309  <=> LEU  320  - VAL  325 )                          
  86: s001-A efkv-A   310 - 329 <=>  330 - 349   (PRO  310  - ASP  329  <=> LEU  330  - LEU  349 )                          
  86: s001-A efkv-A   331 - 334 <=>  353 - 356   (SER  331  - ASN  334  <=> GLY  353  - THR  356 )                          
  86: s001-A efkv-A   337 - 340 <=>  357 - 360   (ARG  337  - ARG  340  <=> LEU  357  - ARG  360 )                          
  86: s001-A efkv-A   342 - 363 <=>  361 - 382   (HIS  342  - ASN  363  <=> SER  361  - GLY  382 )                          
  86: s001-A efkv-A   366 - 369 <=>  383 - 386   (ALA  366  - LYS  369  <=> ASN  383  - LEU  386 )                          
  87: s001-A edeq-A     2 -  37 <=>    5 -  40   (SER    2  - LYS   37  <=> ARG    5  - ASN   40 )                          
  87: s001-A edeq-A    40 -  47 <=>   41 -  48   (LEU   40  - ARG   47  <=> CYS   41  - VAL   48 )                          
  87: s001-A edeq-A    49 -  75 <=>   49 -  75   (TRP   49  - ASP   75  <=> PHE   49  - GLN   75 )                          
  87: s001-A edeq-A    89 - 135 <=>   83 - 129   (GLU   89  - CYS  135  <=> SER   83  - LEU  129 )                          
  87: s001-A edeq-A   136 - 140 <=>  133 - 137   (GLY  136  - LYS  140  <=> LEU  133  - CYS  137 )                          
  87: s001-A edeq-A   142 - 155 <=>  141 - 154   (ASN  142  - VAL  155  <=> VAL  141  - VAL  154 )                          
  87: s001-A edeq-A   157 - 160 <=>  155 - 158   (SER  157  - PRO  160  <=> MET  155  - ASP  158 )                          
  87: s001-A edeq-A   161 - 164 <=>  160 - 163   (ILE  161  - ASN  164  <=> ILE  160  - ASN  163 )                          
  87: s001-A edeq-A   170 - 187 <=>  174 - 191   (GLY  170  - VAL  187  <=> VAL  174  - ARG  191 )                          
  87: s001-A edeq-A   189 - 210 <=>  192 - 213   (ILE  189  - ASP  210  <=> LEU  192  - GLN  213 )                          
  87: s001-A edeq-A   211 - 214 <=>  216 - 219   (ILE  211  - PRO  214  <=> GLY  216  - ARG  219 )                          
  87: s001-A edeq-A   215 - 224 <=>  222 - 231   (HIS  215  - PHE  224  <=> ARG  222  - LEU  231 )                          
  87: s001-A edeq-A   225 - 251 <=>  233 - 259   (VAL  225  - HIS  251  <=> SER  233  - MET  259 )                          
  87: s001-A edeq-A   253 - 257 <=>  260 - 264   (PHE  253  - ILE  257  <=> MET  260  - ILE  264 )                          
  87: s001-A edeq-A   282 - 290 <=>  324 - 332   (ILE  282  - ILE  290  <=> MET  324  - THR  332 )                          
  87: s001-A edeq-A   291 - 301 <=>  334 - 344   (ASN  291  - PHE  301  <=> GLN  334  - SER  344 )                          
  87: s001-A edeq-A   303 - 307 <=>  345 - 349   (GLN  303  - SER  307  <=> TRP  345  - SER  349 )                          
  87: s001-A edeq-A   310 - 318 <=>  372 - 380   (PRO  310  - TRP  318  <=> GLN  372  - PHE  380 )                          
  87: s001-A edeq-A   319 - 325 <=>  383 - 389   (LEU  319  - ARG  325  <=> GLY  383  - ARG  389 )                          
  87: s001-A edeq-A   329 - 332 <=>  406 - 409   (ASP  329  - GLY  332  <=> PHE  406  - LEU  409 )                          
  87: s001-A edeq-A   338 - 364 <=>  410 - 436   (LEU  338  - SER  364  <=> SER  410  - GLN  436 )                          
  87: s001-A edeq-A   376 - 380 <=>  443 - 447   (TYR  376  - LEU  380  <=> GLN  443  - GLU  447 )                          
  88: s001-A egn9-A     1 -   4 <=>   14 -  17   (MET    1  - LEU    4  <=> GLU   14  - PRO   17 )                          
  88: s001-A egn9-A     7 -  19 <=>   18 -  30   (VAL    7  - GLY   19  <=> MET   18  - HIS   30 )                          
  88: s001-A egn9-A    20 -  23 <=>   32 -  35   (CYS   20  - TYR   23  <=> ALA   32  - LEU   35 )                          
  88: s001-A egn9-A    33 -  36 <=>   36 -  39   (LYS   33  - PRO   36  <=> GLU   36  - SER   39 )                          
  88: s001-A egn9-A    37 -  47 <=>   42 -  52   (LYS   37  - ARG   47  <=> TRP   42  - PHE   52 )                          
  88: s001-A egn9-A    49 -  67 <=>   53 -  71   (TRP   49  - ALA   67  <=> LEU   53  - ALA   71 )                          
  88: s001-A egn9-A    85 - 125 <=>   74 - 114   (GLN   85  - ILE  125  <=> GLN   74  - TYR  114 )                          
  88: s001-A egn9-A   126 - 129 <=>  116 - 119   (ARG  126  - TYR  129  <=> GLU  116  - VAL  119 )                          
  88: s001-A egn9-A   135 - 138 <=>  124 - 127   (CYS  135  - VAL  138  <=> GLU  124  - LEU  127 )                          
  88: s001-A egn9-A   139 - 142 <=>  130 - 133   (PRO  139  - ASN  142  <=> SER  130  - ARG  133 )                          
  88: s001-A egn9-A   143 - 159 <=>  135 - 151   (TRP  143  - ALA  159  <=> MET  135  - ASN  151 )                          
  88: s001-A egn9-A   161 - 165 <=>  152 - 156   (ILE  161  - GLN  165  <=> PHE  152  - PRO  156 )                          
  88: s001-A egn9-A   168 - 171 <=>  174 - 177   (GLY  168  - ILE  171  <=> PRO  174  - ASN  177 )                          
  88: s001-A egn9-A   172 - 186 <=>  179 - 193   (SER  172  - PHE  186  <=> GLN  179  - VAL  193 )                          
  88: s001-A egn9-A   188 - 207 <=>  194 - 213   (CYS  188  - ALA  207  <=> GLY  194  - MET  213 )                          
  88: s001-A egn9-A   208 - 211 <=>  215 - 218   (CYS  208  - ILE  211  <=> LEU  215  - ARG  218 )                          
  88: s001-A egn9-A   213 - 218 <=>  224 - 229   (VAL  213  - ARG  218  <=> GLN  224  - SER  229 )                          
  88: s001-A egn9-A   219 - 268 <=>  249 - 298   (LYS  219  - GLN  268  <=> ASN  249  - TRP  298 )                          
  88: s001-A egn9-A   277 - 304 <=>  307 - 334   (LEU  277  - PHE  304  <=> PHE  307  - MET  334 )                          
  88: s001-A egn9-A   305 - 308 <=>  337 - 340   (ARG  305  - PHE  308  <=> THR  337  - TRP  340 )                          
  88: s001-A egn9-A   309 - 322 <=>  356 - 369   (LYS  309  - HIS  322  <=> LEU  356  - ARG  369 )                          
  88: s001-A egn9-A   330 - 333 <=>  376 - 379   (LYS  330  - PHE  333  <=> LEU  376  - PHE  379 )                          
  88: s001-A egn9-A   337 - 361 <=>  380 - 404   (ARG  337  - LEU  361  <=> ARG  380  - ARG  404 )                          
  89: s001-A ejsu-A     1 -   4 <=>    4 -   7   (MET    1  - LEU    4  <=> VAL    4  - ASP    7 )                          
  89: s001-A ejsu-A     6 -  22 <=>   10 -  26   (SER    6  - ILE   22  <=> GLU   10  - HIS   26 )                          
  89: s001-A ejsu-A    34 -  37 <=>   27 -  30   (VAL   34  - LYS   37  <=> PHE   27  - GLU   30 )                          
  89: s001-A ejsu-A    40 -  53 <=>   34 -  47   (LEU   40  - TYR   53  <=> ASN   34  - VAL   47 )                          
  89: s001-A ejsu-A    54 -  65 <=>   49 -  60   (LEU   54  - TRP   65  <=> LEU   49  - PHE   60 )                          
  89: s001-A ejsu-A    85 - 130 <=>   63 - 108   (GLN   85  - SER  130  <=> ARG   63  - ARG  108 )                          
  89: s001-A ejsu-A   132 - 138 <=>  109 - 115   (GLU  132  - VAL  138  <=> VAL  109  - ARG  115 )                          
  89: s001-A ejsu-A   139 - 162 <=>  118 - 141   (PRO  139  - VAL  162  <=> TYR  118  - LEU  141 )                          
  89: s001-A ejsu-A   163 - 167 <=>  143 - 147   (GLY  163  - MET  167  <=> ALA  143  - PHE  147 )                          
  89: s001-A ejsu-A   171 - 186 <=>  171 - 186   (ILE  171  - PHE  186  <=> ASN  171  - GLN  186 )                          
  89: s001-A ejsu-A   188 - 211 <=>  187 - 210   (CYS  188  - ILE  211  <=> LEU  187  - MET  210 )                          
  89: s001-A ejsu-A   213 - 216 <=>  216 - 219   (VAL  213  - ASN  216  <=> GLU  216  - GLY  219 )                          
  89: s001-A ejsu-A   217 - 267 <=>  245 - 295   (ARG  217  - GLN  267  <=> GLY  245  - VAL  295 )                          
  89: s001-A ejsu-A   285 - 306 <=>  319 - 340   (VAL  285  - ALA  306  <=> CYS  319  - ASN  340 )                          
  89: s001-A ejsu-A   307 - 324 <=>  343 - 360   (SER  307  - MET  324  <=> THR  343  - LEU  360 )                          
  89: s001-A ejsu-A   331 - 334 <=>  369 - 372   (SER  331  - ASN  334  <=> GLY  369  - ARG  372 )                          
  89: s001-A ejsu-A   338 - 362 <=>  373 - 397   (LEU  338  - LEU  362  <=> ILE  373  - LYS  397 )                          
  90: s001-A eln0-A     2 -   5 <=>    7 -  10   (SER    2  - LYS    5  <=> LEU    7  - ASP   10 )                          
  90: s001-A eln0-A     7 -  22 <=>   11 -  26   (VAL    7  - ILE   22  <=> TYR   11  - ASP   26 )                          
  90: s001-A eln0-A    35 -  38 <=>   29 -  32   (ASN   35  - ILE   38  <=> GLU   29  - TYR   32 )                          
  90: s001-A eln0-A    40 -  47 <=>   34 -  41   (LEU   40  - ARG   47  <=> SER   34  - ILE   41 )                          
  90: s001-A eln0-A    49 -  58 <=>   42 -  51   (TRP   49  - PHE   58  <=> LEU   42  - LEU   51 )                          
  90: s001-A eln0-A    60 -  66 <=>   52 -  58   (MET   60  - LEU   66  <=> ARG   52  - GLU   58 )                          
  90: s001-A eln0-A    86 - 128 <=>   59 - 101   (LEU   86  - TYR  128  <=> ASP   59  - ASP  101 )                          
  90: s001-A eln0-A   130 - 133 <=>  102 - 105   (SER  130  - ARG  133  <=> ALA  102  - SER  105 )                          
  90: s001-A eln0-A   135 - 139 <=>  109 - 113   (CYS  135  - PRO  139  <=> GLN  109  - HIS  113 )                          
  90: s001-A eln0-A   140 - 166 <=>  115 - 141   (LYS  140  - LYS  166  <=> ASN  115  - PRO  141 )                          
  90: s001-A eln0-A   170 - 186 <=>  165 - 181   (GLY  170  - PHE  186  <=> VAL  165  - GLN  181 )                          
  90: s001-A eln0-A   188 - 210 <=>  182 - 204   (CYS  188  - ASP  210  <=> ILE  182  - GLN  204 )                          
  90: s001-A eln0-A   211 - 214 <=>  207 - 210   (ILE  211  - PRO  214  <=> ILE  207  - ILE  210 )                          
  90: s001-A eln0-A   216 - 267 <=>  223 - 274   (ASN  216  - GLN  267  <=> ASN  223  - VAL  274 )                          
  90: s001-A eln0-A   274 - 303 <=>  284 - 313   (GLY  274  - GLN  303  <=> LEU  284  - TYR  313 )                          
  90: s001-A eln0-A   304 - 309 <=>  316 - 321   (PHE  304  - LYS  309  <=> PHE  316  - VAL  321 )                          
  90: s001-A eln0-A   310 - 321 <=>  328 - 339   (PRO  310  - MET  321  <=> ARG  328  - LYS  339 )                          
  90: s001-A eln0-A   325 - 328 <=>  340 - 343   (ARG  325  - VAL  328  <=> ARG  340  - LEU  343 )                          
  90: s001-A eln0-A   331 - 334 <=>  348 - 351   (SER  331  - ASN  334  <=> ASN  348  - PRO  351 )                          
  90: s001-A eln0-A   338 - 365 <=>  352 - 379   (LEU  338  - THR  365  <=> ILE  352  - SER  379 )                          
  91: s001-A eliv-A     3 -  27 <=>   95 - 119   (CYS    3  - GLU   27  <=> VAL   95  - GLY  119 )                          
  91: s001-A eliv-A    29 -  35 <=>  120 - 126   (ARG   29  - ASN   35  <=> PRO  120  - GLU  126 )                          
  91: s001-A eliv-A    36 -  47 <=>  129 - 140   (PRO   36  - ARG   47  <=> SER  129  - VAL  140 )                          
  91: s001-A eliv-A    49 -  69 <=>  141 - 161   (TRP   49  - PHE   69  <=> LEU  141  - SER  161 )                          
  91: s001-A eliv-A    86 - 101 <=>  163 - 178   (LEU   86  - PHE  101  <=> PRO  163  - LEU  178 )                          
  91: s001-A eliv-A   103 - 143 <=>  179 - 219   (SER  103  - TRP  143  <=> PRO  179  - LEU  219 )                          
  91: s001-A eliv-A   144 - 158 <=>  221 - 235   (LEU  144  - MET  158  <=> GLN  221  - VAL  235 )                          
  91: s001-A eliv-A   159 - 164 <=>  237 - 242   (ALA  159  - ASN  164  <=> SER  237  - HIS  242 )                          
  91: s001-A eliv-A   165 - 169 <=>  244 - 248   (GLN  165  - LEU  169  <=> THR  244  - LEU  248 )                          
  91: s001-A eliv-A   176 - 186 <=>  249 - 259   (ASP  176  - PHE  186  <=> ASN  249  - LEU  259 )                          
  91: s001-A eliv-A   188 - 209 <=>  260 - 281   (CYS  188  - TYR  209  <=> ASP  260  - ALA  281 )                          
  91: s001-A eliv-A   210 - 213 <=>  283 - 286   (ASP  210  - VAL  213  <=> LEU  283  - GLU  286 )                          
  91: s001-A eliv-A   214 - 217 <=>  290 - 293   (PRO  214  - ARG  217  <=> LYS  290  - LYS  293 )                          
  91: s001-A eliv-A   218 - 242 <=>  299 - 323   (ARG  218  - ARG  242  <=> ALA  299  - CYS  323 )                          
  91: s001-A eliv-A   243 - 252 <=>  325 - 334   (SER  243  - SER  252  <=> THR  325  - PHE  334 )                          
  91: s001-A eliv-A   284 - 305 <=>  374 - 395   (PRO  284  - ARG  305  <=> CYS  374  - VAL  395 )                          
  91: s001-A eliv-A   307 - 310 <=>  400 - 403   (SER  307  - PRO  310  <=> MET  400  - ASP  403 )                          
  91: s001-A eliv-A   313 - 324 <=>  408 - 419   (GLN  313  - MET  324  <=> ILE  408  - PRO  419 )                          
  91: s001-A eliv-A   331 - 335 <=>  426 - 430   (SER  331  - ALA  335  <=> GLY  426  - VAL  430 )                          
  91: s001-A eliv-A   338 - 365 <=>  431 - 458   (LEU  338  - THR  365  <=> ASN  431  - THR  458 )                          
  92: s001-A ehji-A     6 -  25 <=>   10 -  29   (SER    6  - TYR   25  <=> GLY   10  - ASP   29 )                          
  92: s001-A ehji-A    33 -  36 <=>   30 -  33   (LYS   33  - PRO   36  <=> LYS   30  - ASN   33 )                          
  92: s001-A ehji-A    38 -  41 <=>   34 -  37   (ILE   38  - LEU   41  <=> VAL   34  - SER   37 )                          
  92: s001-A ehji-A    43 -  47 <=>   38 -  42   (GLY   43  - ARG   47  <=> PRO   38  - CYS   42 )                          
  92: s001-A ehji-A    49 -  69 <=>   43 -  63   (TRP   49  - PHE   69  <=> ILE   43  - ARG   63 )                          
  92: s001-A ehji-A    85 - 129 <=>   64 - 108   (GLN   85  - TYR  129  <=> ASN   64  - THR  108 )                          
  92: s001-A ehji-A   135 - 138 <=>  111 - 114   (CYS  135  - VAL  138  <=> ASP  111  - GLY  114 )                          
  92: s001-A ehji-A   139 - 158 <=>  117 - 136   (PRO  139  - MET  158  <=> TRP  117  - ALA  136 )                          
  92: s001-A ehji-A   159 - 167 <=>  138 - 146   (ALA  159  - MET  167  <=> THR  138  - PRO  146 )                          
  92: s001-A ehji-A   168 - 171 <=>  171 - 174   (GLY  168  - ILE  171  <=> PRO  171  - VAL  174 )                          
  92: s001-A ehji-A   172 - 211 <=>  179 - 218   (SER  172  - ILE  211  <=> VAL  179  - ARG  218 )                          
  92: s001-A ehji-A   213 - 216 <=>  224 - 227   (VAL  213  - ASN  216  <=> LYS  224  - PRO  227 )                          
  92: s001-A ehji-A   217 - 260 <=>  236 - 279   (ARG  217  - PHE  260  <=> ASP  236  - ILE  279 )                          
  92: s001-A ehji-A   284 - 306 <=>  309 - 331   (PRO  284  - ALA  306  <=> LEU  309  - PRO  331 )                          
  92: s001-A ehji-A   307 - 325 <=>  334 - 352   (SER  307  - ARG  325  <=> ASN  334  - ARG  352 )                          
  92: s001-A ehji-A   331 - 334 <=>  359 - 362   (SER  331  - ASN  334  <=> TYR  359  - GLU  362 )                          
  92: s001-A ehji-A   338 - 365 <=>  363 - 390   (LEU  338  - THR  365  <=> LEU  363  - GLU  390 )                          
  93: s001-A ec6g-A     1 -   5 <=>   32 -  36   (MET    1  - LYS    5  <=> ALA   32  - HIS   36 )                          
  93: s001-A ec6g-A    10 -  23 <=>   41 -  54   (LEU   10  - TYR   23  <=> TRP   41  - ASN   54 )                          
  93: s001-A ec6g-A    33 -  38 <=>   55 -  60   (LYS   33  - ILE   38  <=> SER   55  - LEU   60 )                          
  93: s001-A ec6g-A    40 -  47 <=>   61 -  68   (LEU   40  - ARG   47  <=> PRO   61  - TYR   68 )                          
  93: s001-A ec6g-A    49 -  69 <=>   69 -  89   (TRP   49  - PHE   69  <=> PHE   69  - ILE   89 )                          
  93: s001-A ec6g-A    85 - 129 <=>   90 - 134   (GLN   85  - TYR  129  <=> GLY   90  - HIS  134 )                          
  93: s001-A ec6g-A   132 - 135 <=>  135 - 138   (GLU  132  - CYS  135  <=> TRP  135  - LYS  138 )                          
  93: s001-A ec6g-A   137 - 140 <=>  146 - 149   (LYS  137  - LYS  140  <=> GLN  146  - LYS  149 )                          
  93: s001-A ec6g-A   141 - 165 <=>  152 - 176   (ILE  141  - GLN  165  <=> HIS  152  - SER  176 )                          
  93: s001-A ec6g-A   166 - 169 <=>  183 - 186   (LYS  166  - LEU  169  <=> SER  183  - LEU  186 )                          
  93: s001-A ec6g-A   171 - 186 <=>  205 - 220   (ILE  171  - PHE  186  <=> ALA  205  - PHE  220 )                          
  93: s001-A ec6g-A   188 - 211 <=>  221 - 244   (CYS  188  - ILE  211  <=> LEU  221  - VAL  244 )                          
  93: s001-A ec6g-A   212 - 215 <=>  248 - 251   (GLN  212  - HIS  215  <=> GLU  248  - ASN  251 )                          
  93: s001-A ec6g-A   216 - 263 <=>  263 - 310   (ASN  216  - ILE  263  <=> LEU  263  - VAL  310 )                          
  93: s001-A ec6g-A   279 - 307 <=>  332 - 360   (SER  279  - SER  307  <=> GLY  332  - ASP  360 )                          
  93: s001-A ec6g-A   308 - 313 <=>  364 - 369   (PHE  308  - GLN  313  <=> GLY  364  - HIS  369 )                          
  93: s001-A ec6g-A   318 - 321 <=>  377 - 380   (TRP  318  - MET  321  <=> GLN  377  - GLN  380 )                          
  93: s001-A ec6g-A   331 - 334 <=>  388 - 391   (SER  331  - ASN  334  <=> SER  388  - PRO  391 )                          
  93: s001-A ec6g-A   337 - 362 <=>  392 - 417   (ARG  337  - LEU  362  <=> PRO  392  - GLU  417 )                          
  94: s001-A el7o-A     5 -  10 <=>   13 -  18   (LYS    5  - LEU   10  <=> LYS   13  - TRP   18 )                          
  94: s001-A el7o-A    13 -  19 <=>   21 -  27   (VAL   13  - GLY   19  <=> ALA   21  - HIS   27 )                          
  94: s001-A el7o-A    20 -  23 <=>   30 -  33   (CYS   20  - TYR   23  <=> TRP   30  - ASP   33 )                          
  94: s001-A el7o-A    34 -  37 <=>   34 -  37   (VAL   34  - LYS   37  <=> PRO   34  - GLY   37 )                          
  94: s001-A el7o-A    38 -  47 <=>   40 -  49   (ILE   38  - ARG   47  <=> GLY   40  - VAL   49 )                          
  94: s001-A el7o-A    49 -  67 <=>   50 -  68   (TRP   49  - ALA   67  <=> ALA   50  - PHE   68 )                          
  94: s001-A el7o-A    82 -  85 <=>   71 -  74   (ARG   82  - GLN   85  <=> SER   71  - ASN   74 )                          
  94: s001-A el7o-A    87 - 128 <=>   75 - 116   (THR   87  - TYR  128  <=> LEU   75  - ILE  116 )                          
  94: s001-A el7o-A   136 - 140 <=>  123 - 127   (GLY  136  - LYS  140  <=> GLU  123  - PHE  127 )                          
  94: s001-A el7o-A   141 - 165 <=>  129 - 153   (ILE  141  - GLN  165  <=> LYS  129  - ILE  153 )                          
  94: s001-A el7o-A   166 - 169 <=>  163 - 166   (LYS  166  - LEU  169  <=> SER  163  - PHE  166 )                          
  94: s001-A el7o-A   172 - 211 <=>  181 - 220   (SER  172  - ILE  211  <=> ILE  181  - LEU  220 )                          
  94: s001-A el7o-A   212 - 215 <=>  223 - 226   (GLN  212  - HIS  215  <=> ARG  223  - GLN  226 )                          
  94: s001-A el7o-A   216 - 267 <=>  245 - 296   (ASN  216  - GLN  267  <=> LEU  245  - PRO  296 )                          
  94: s001-A el7o-A   279 - 301 <=>  311 - 333   (SER  279  - PHE  301  <=> VAL  311  - MET  333 )                          
  94: s001-A el7o-A   303 - 308 <=>  334 - 339   (GLN  303  - PHE  308  <=> TYR  334  - TRP  339 )                          
  94: s001-A el7o-A   309 - 321 <=>  355 - 367   (LYS  309  - MET  321  <=> LEU  355  - SER  367 )                          
  94: s001-A el7o-A   331 - 334 <=>  376 - 379   (SER  331  - ASN  334  <=> LYS  376  - ARG  379 )                          
  94: s001-A el7o-A   338 - 365 <=>  380 - 407   (LEU  338  - THR  365  <=> VAL  380  - MET  407 )                          
  95: s001-A ejc1-A     1 -   4 <=>   48 -  51   (MET    1  - LEU    4  <=> LEU   48  - GLY   51 )                          
  95: s001-A ejc1-A     6 -  19 <=>   55 -  68   (SER    6  - GLY   19  <=> GLU   55  - CYS   68 )                          
  95: s001-A ejc1-A    20 -  23 <=>   70 -  73   (CYS   20  - TYR   23  <=> MET   70  - CYS   73 )                          
  95: s001-A ejc1-A    24 -  27 <=>   75 -  78   (LYS   24  - GLU   27  <=> ILE   75  - PRO   78 )                          
  95: s001-A ejc1-A    30 -  33 <=>   79 -  82   (ARG   30  - LYS   33  <=> THR   79  - GLY   82 )                          
  95: s001-A ejc1-A    34 -  37 <=>   84 -  87   (VAL   34  - LYS   37  <=> SER   84  - ARG   87 )                          
  95: s001-A ejc1-A    40 -  47 <=>   89 -  96   (LEU   40  - ARG   47  <=> SER   89  - SER   96 )                          
  95: s001-A ejc1-A    49 -  68 <=>   97 - 116   (TRP   49  - GLU   68  <=> LEU   97  - SER  116 )                          
  95: s001-A ejc1-A    86 -  89 <=>  117 - 120   (LEU   86  - GLU   89  <=> VAL  117  - VAL  120 )                          
  95: s001-A ejc1-A    91 -  94 <=>  121 - 124   (GLY   91  - VAL   94  <=> ARG  121  - GLU  124 )                          
  95: s001-A ejc1-A    96 - 131 <=>  125 - 160   (LYS   96  - TYR  131  <=> PRO  125  - LEU  160 )                          
  95: s001-A ejc1-A   134 - 137 <=>  161 - 164   (ILE  134  - LYS  137  <=> PRO  161  - THR  164 )                          
  95: s001-A ejc1-A   140 - 144 <=>  171 - 175   (LYS  140  - LEU  144  <=> ARG  171  - ARG  175 )                          
  95: s001-A ejc1-A   146 - 158 <=>  176 - 188   (PHE  146  - MET  158  <=> LEU  176  - LEU  188 )                          
  95: s001-A ejc1-A   159 - 165 <=>  190 - 196   (ALA  159  - GLN  165  <=> GLU  190  - ILE  196 )                          
  95: s001-A ejc1-A   166 - 169 <=>  214 - 217   (LYS  166  - LEU  169  <=> TYR  214  - GLY  217 )                          
  95: s001-A ejc1-A   170 - 186 <=>  227 - 243   (GLY  170  - PHE  186  <=> PRO  227  - LEU  243 )                          
  95: s001-A ejc1-A   188 - 209 <=>  244 - 265   (CYS  188  - TYR  209  <=> THR  244  - LEU  265 )                          
  95: s001-A ejc1-A   210 - 213 <=>  268 - 271   (ASP  210  - VAL  213  <=> LEU  268  - SER  271 )                          
  95: s001-A ejc1-A   215 - 267 <=>  280 - 332   (HIS  215  - GLN  267  <=> MET  280  - MET  332 )                          
  95: s001-A ejc1-A   273 - 280 <=>  342 - 349   (PHE  273  - SER  280  <=> TYR  342  - LEU  349 )                          
  95: s001-A ejc1-A   281 - 288 <=>  353 - 360   (PHE  281  - LEU  288  <=> THR  353  - SER  360 )                          
  95: s001-A ejc1-A   290 - 297 <=>  361 - 368   (ILE  290  - ILE  297  <=> ALA  361  - GLU  368 )                          
  95: s001-A ejc1-A   299 - 306 <=>  369 - 376   (LYS  299  - ALA  306  <=> PRO  369  - VAL  376 )                          
  95: s001-A ejc1-A   307 - 310 <=>  380 - 383   (SER  307  - PRO  310  <=> GLY  380  - PRO  383 )                          
  95: s001-A ejc1-A   312 - 324 <=>  384 - 396   (ARG  312  - MET  324  <=> GLU  384  - GLN  396 )                          
  95: s001-A ejc1-A   331 - 334 <=>  403 - 406   (SER  331  - ASN  334  <=> LYS  403  - ASN  406 )                          
  95: s001-A ejc1-A   338 - 362 <=>  407 - 431   (LEU  338  - LEU  362  <=> VAL  407  - GLU  431 )                          
  95: s001-A ejc1-A   370 - 373 <=>  433 - 436   (HIS  370  - THR  373  <=> LYS  433  - TRP  436 )                          
  96: s001-A elft-A     4 -  24 <=>    1 -  21   (LEU    4  - LYS   24  <=> MET    1  - SER   21 )                          
  96: s001-A elft-A    33 -  36 <=>   22 -  25   (LYS   33  - PRO   36  <=> GLU   22  - GLU   25 )                          
  96: s001-A elft-A    38 -  41 <=>   26 -  29   (ILE   38  - LEU   41  <=> MET   26  - ARG   29 )                          
  96: s001-A elft-A    44 -  47 <=>   30 -  33   (ALA   44  - ARG   47  <=> PRO   30  - ALA   33 )                          
  96: s001-A elft-A    49 -  69 <=>   34 -  54   (TRP   49  - PHE   69  <=> MET   34  - TRP   54 )                          
  96: s001-A elft-A    87 - 138 <=>   57 - 108   (THR   87  - VAL  138  <=> VAL   57  - TYR  108 )                          
  96: s001-A elft-A   139 - 142 <=>  112 - 115   (PRO  139  - ASN  142  <=> LEU  112  - ALA  115 )                          
  96: s001-A elft-A   143 - 168 <=>  117 - 142   (TRP  143  - GLY  168  <=> LYS  117  - LEU  142 )                          
  96: s001-A elft-A   172 - 211 <=>  174 - 213   (SER  172  - ILE  211  <=> ASN  174  - ILE  213 )                          
  96: s001-A elft-A   213 - 216 <=>  219 - 222   (VAL  213  - ASN  216  <=> VAL  219  - LYS  222 )                          
  96: s001-A elft-A   217 - 263 <=>  230 - 276   (ARG  217  - ILE  263  <=> GLN  230  - PHE  276 )                          
  96: s001-A elft-A   281 - 303 <=>  299 - 321   (PHE  281  - GLN  303  <=> ALA  299  - TYR  321 )                          
  96: s001-A elft-A   304 - 307 <=>  323 - 326   (PHE  304  - SER  307  <=> SER  323  - HIS  326 )                          
  96: s001-A elft-A   309 - 324 <=>  335 - 350   (LYS  309  - MET  324  <=> SER  335  - HIS  350 )                          
  96: s001-A elft-A   331 - 334 <=>  358 - 361   (SER  331  - ASN  334  <=> TYR  358  - GLU  361 )                          
  96: s001-A elft-A   338 - 361 <=>  362 - 385   (LEU  338  - LEU  361  <=> ALA  362  - SER  385 )                          
  97: s001-A emyi-A     1 -   4 <=>   13 -  16   (MET    1  - LEU    4  <=> ASN   13  - THR   16 )                          
  97: s001-A emyi-A     6 -  22 <=>   19 -  35   (SER    6  - ILE   22  <=> ASP   19  - THR   35 )                          
  97: s001-A emyi-A    35 -  47 <=>   36 -  48   (ASN   35  - ARG   47  <=> PRO   36  - CYS   48 )                          
  97: s001-A emyi-A    49 -  54 <=>   49 -  54   (TRP   49  - LEU   54  <=> LEU   49  - CYS   54 )                          
  97: s001-A emyi-A    55 -  69 <=>   56 -  70   (LEU   55  - PHE   69  <=> VAL   56  - ILE   70 )                          
  97: s001-A emyi-A    85 -  88 <=>   72 -  75   (GLN   85  - TYR   88  <=> THR   72  - PRO   75 )                          
  97: s001-A emyi-A    89 - 129 <=>   77 - 117   (GLU   89  - TYR  129  <=> GLU   77  - LYS  117 )                          
  97: s001-A emyi-A   131 - 134 <=>  118 - 121   (TYR  131  - ILE  134  <=> ARG  118  - THR  121 )                          
  97: s001-A emyi-A   135 - 139 <=>  124 - 128   (CYS  135  - PRO  139  <=> GLU  124  - VAL  128 )                          
  97: s001-A emyi-A   140 - 143 <=>  131 - 134   (LYS  140  - TRP  143  <=> GLY  131  - ARG  134 )                          
  97: s001-A emyi-A   146 - 168 <=>  136 - 158   (PHE  146  - GLY  168  <=> ASN  136  - ALA  158 )                          
  97: s001-A emyi-A   169 - 172 <=>  169 - 172   (LEU  169  - SER  172  <=> ASN  169  - VAL  172 )                          
  97: s001-A emyi-A   173 - 186 <=>  182 - 195   (PRO  173  - PHE  186  <=> TRP  182  - ALA  195 )                          
  97: s001-A emyi-A   188 - 211 <=>  196 - 219   (CYS  188  - ILE  211  <=> VAL  196  - LEU  219 )                          
  97: s001-A emyi-A   214 - 217 <=>  225 - 228   (PRO  214  - ARG  217  <=> GLU  225  - CYS  228 )                          
  97: s001-A emyi-A   218 - 269 <=>  240 - 291   (ARG  218  - SER  269  <=> GLN  240  - ILE  291 )                          
  97: s001-A emyi-A   276 - 303 <=>  300 - 327   (SER  276  - GLN  303  <=> TYR  300  - SER  327 )                          
  97: s001-A emyi-A   304 - 308 <=>  330 - 334   (PHE  304  - PHE  308  <=> PHE  330  - TRP  334 )                          
  97: s001-A emyi-A   309 - 322 <=>  341 - 354   (LYS  309  - HIS  322  <=> TYR  341  - LYS  354 )                          
  97: s001-A emyi-A   331 - 334 <=>  362 - 365   (SER  331  - ASN  334  <=> SER  362  - PRO  365 )                          
  97: s001-A emyi-A   338 - 362 <=>  366 - 390   (LEU  338  - LEU  362  <=> ILE  366  - ILE  390 )                          
  97: s001-A emyi-A   364 - 369 <=>  392 - 397   (SER  364  - LYS  369  <=> ASP  392  - ASN  397 )                          
  98: s001-A ejwi-A     1 -   4 <=>   14 -  17   (MET    1  - LEU    4  <=> GLU   14  - GLN   17 )                          
  98: s001-A ejwi-A     9 -  22 <=>   23 -  36   (GLN    9  - ILE   22  <=> ILE   23  - PRO   36 )                          
  98: s001-A ejwi-A    34 -  37 <=>   38 -  41   (VAL   34  - LYS   37  <=> LYS   38  - VAL   41 )                          
  98: s001-A ejwi-A    39 -  47 <=>   43 -  51   (ASN   39  - ARG   47  <=> ARG   43  - CYS   51 )                          
  98: s001-A ejwi-A    49 -  53 <=>   52 -  56   (TRP   49  - TYR   53  <=> VAL   52  - PHE   56 )                          
  98: s001-A ejwi-A    54 -  69 <=>   58 -  73   (LEU   54  - PHE   69  <=> VAL   58  - PHE   73 )                          
  98: s001-A ejwi-A    85 -  88 <=>   75 -  78   (GLN   85  - TYR   88  <=> ASN   75  - PRO   78 )                          
  98: s001-A ejwi-A    89 - 130 <=>   80 - 121   (GLU   89  - SER  130  <=> GLU   80  - ARG  121 )                          
  98: s001-A ejwi-A   133 - 136 <=>  122 - 125   (ARG  133  - GLY  136  <=> LEU  122  - ASP  125 )                          
  98: s001-A ejwi-A   137 - 140 <=>  128 - 131   (LYS  137  - LYS  140  <=> ARG  128  - ILE  131 )                          
  98: s001-A ejwi-A   141 - 144 <=>  134 - 137   (ILE  141  - LEU  144  <=> MET  134  - ARG  137 )                          
  98: s001-A ejwi-A   146 - 158 <=>  138 - 150   (PHE  146  - MET  158  <=> CYS  138  - CYS  150 )                          
  98: s001-A ejwi-A   159 - 168 <=>  152 - 161   (ALA  159  - GLY  168  <=> TYR  152  - ALA  161 )                          
  98: s001-A ejwi-A   169 - 172 <=>  172 - 175   (LEU  169  - SER  172  <=> ASN  172  - ILE  175 )                          
  98: s001-A ejwi-A   174 - 186 <=>  186 - 198   (ASN  174  - PHE  186  <=> ILE  186  - ALA  198 )                          
  98: s001-A ejwi-A   188 - 211 <=>  199 - 222   (CYS  188  - ILE  211  <=> VAL  199  - VAL  222 )                          
  98: s001-A ejwi-A   213 - 216 <=>  228 - 231   (VAL  213  - ASN  216  <=> ARG  228  - ARG  231 )                          
  98: s001-A ejwi-A   217 - 269 <=>  242 - 294   (ARG  217  - SER  269  <=> TYR  242  - PHE  294 )                          
  98: s001-A ejwi-A   270 - 304 <=>  297 - 331   (ALA  270  - PHE  304  <=> GLY  297  - GLU  331 )                          
  98: s001-A ejwi-A   305 - 309 <=>  334 - 338   (ARG  305  - LYS  309  <=> GLN  334  - VAL  338 )                          
  98: s001-A ejwi-A   310 - 322 <=>  345 - 357   (PRO  310  - HIS  322  <=> LYS  345  - GLN  357 )                          
  98: s001-A ejwi-A   331 - 334 <=>  365 - 368   (SER  331  - ASN  334  <=> GLY  365  - PRO  368 )                          
  98: s001-A ejwi-A   338 - 362 <=>  369 - 393   (LEU  338  - LEU  362  <=> ILE  369  - LEU  393 )                          
  98: s001-A ejwi-A   367 - 370 <=>  395 - 398   (ARG  367  - HIS  370  <=> GLU  395  - GLN  398 )                          
  99: s001-A eiid-A     1 -   4 <=>    2 -   5   (MET    1  - LEU    4  <=> ASP    2  - ARG    5 )                          
  99: s001-A eiid-A     6 -  25 <=>    7 -  26   (SER    6  - TYR   25  <=> ARG    7  - GLU   26 )                          
  99: s001-A eiid-A    31 -  34 <=>   27 -  30   (VAL   31  - VAL   34  <=> SER   27  - THR   30 )                          
  99: s001-A eiid-A    35 -  38 <=>   32 -  35   (ASN   35  - ILE   38  <=> ASP   32  - ASN   35 )                          
  99: s001-A eiid-A    40 -  65 <=>   36 -  61   (LEU   40  - TRP   65  <=> TRP   36  - ARG   61 )                          
  99: s001-A eiid-A    86 - 113 <=>   62 -  89   (LEU   86  - HIS  113  <=> ASP   62  - TYR   89 )                          
  99: s001-A eiid-A   117 - 128 <=>   90 - 101   (MET  117  - TYR  128  <=> ALA   90  - SER  101 )                          
  99: s001-A eiid-A   129 - 132 <=>  104 - 107   (TYR  129  - GLU  132  <=> ASP  104  - GLU  107 )                          
  99: s001-A eiid-A   134 - 137 <=>  108 - 111   (ILE  134  - LYS  137  <=> LEU  108  - LYS  111 )                          
  99: s001-A eiid-A   138 - 141 <=>  114 - 117   (VAL  138  - ILE  141  <=> VAL  114  - TRP  117 )                          
  99: s001-A eiid-A   142 - 164 <=>  120 - 142   (ASN  142  - ASN  164  <=> GLU  120  - ILE  142 )                          
  99: s001-A eiid-A   165 - 168 <=>  144 - 147   (GLN  165  - GLY  168  <=> ILE  144  - LEU  147 )                          
  99: s001-A eiid-A   171 - 186 <=>  169 - 184   (ILE  171  - PHE  186  <=> LEU  169  - ALA  184 )                          
  99: s001-A eiid-A   188 - 211 <=>  185 - 208   (CYS  188  - ILE  211  <=> CYS  185  - MET  208 )                          
  99: s001-A eiid-A   216 - 261 <=>  223 - 268   (ASN  216  - HIS  261  <=> LEU  223  - TYR  268 )                          
  99: s001-A eiid-A   265 - 269 <=>  272 - 276   (TYR  265  - SER  269  <=> MET  272  - LEU  276 )                          
  99: s001-A eiid-A   282 - 305 <=>  297 - 320   (ILE  282  - ARG  305  <=> MET  297  - SER  320 )                          
  99: s001-A eiid-A   308 - 322 <=>  328 - 342   (PHE  308  - HIS  322  <=> ARG  328  - ARG  342 )                          
  99: s001-A eiid-A   331 - 334 <=>  350 - 353   (SER  331  - ASN  334  <=> GLY  350  - HIS  353 )                          
  99: s001-A eiid-A   338 - 362 <=>  354 - 378   (LEU  338  - LEU  362  <=> ILE  354  - GLN  378 )                          
 100: s001-A eh7m-A     3 -  22 <=>    9 -  28   (CYS    3  - ILE   22  <=> ARG    9  - SER   28 )                          
 100: s001-A eh7m-A    35 -  45 <=>   30 -  40   (ASN   35  - VAL   45  <=> PHE   30  - ILE   40 )                          
 100: s001-A eh7m-A    47 -  50 <=>   41 -  44   (ARG   47  - LEU   50  <=> THR   41  - VAL   44 )                          
 100: s001-A eh7m-A    51 -  65 <=>   46 -  60   (ARG   51  - TRP   65  <=> ILE   46  - ARG   60 )                          
 100: s001-A eh7m-A    86 - 132 <=>   61 - 107   (LEU   86  - GLU  132  <=> SER   61  - LEU  107 )                          
 100: s001-A eh7m-A   135 - 138 <=>  108 - 111   (CYS  135  - VAL  138  <=> SER  108  - GLU  111 )                          
 100: s001-A eh7m-A   140 - 143 <=>  118 - 121   (LYS  140  - TRP  143  <=> ASN  118  - ARG  121 )                          
 100: s001-A eh7m-A   145 - 158 <=>  122 - 135   (LEU  145  - MET  158  <=> GLU  122  - GLY  135 )                          
 100: s001-A eh7m-A   159 - 168 <=>  137 - 146   (ALA  159  - GLY  168  <=> SER  137  - LEU  146 )                          
 100: s001-A eh7m-A   171 - 186 <=>  169 - 184   (ILE  171  - PHE  186  <=> ILE  169  - ALA  184 )                          
 100: s001-A eh7m-A   188 - 211 <=>  185 - 208   (CYS  188  - ILE  211  <=> ILE  185  - LEU  208 )                          
 100: s001-A eh7m-A   213 - 216 <=>  214 - 217   (VAL  213  - ASN  216  <=> SER  214  - GLY  217 )                          
 100: s001-A eh7m-A   217 - 263 <=>  228 - 274   (ARG  217  - ILE  263  <=> GLY  228  - ILE  274 )                          
 100: s001-A eh7m-A   278 - 303 <=>  292 - 317   (LEU  278  - GLN  303  <=> LEU  292  - TYR  317 )                          
 100: s001-A eh7m-A   304 - 308 <=>  320 - 324   (PHE  304  - PHE  308  <=> TYR  320  - TRP  324 )                          
 100: s001-A eh7m-A   309 - 322 <=>  331 - 344   (LYS  309  - HIS  322  <=> TYR  331  - ALA  344 )                          
 100: s001-A eh7m-A   331 - 334 <=>  352 - 355   (SER  331  - ASN  334  <=> GLY  352  - GLY  355 )                          
 100: s001-A eh7m-A   338 - 361 <=>  356 - 379   (LEU  338  - LEU  361  <=> ILE  356  - ARG  379 )                          
 101: s001-A embs-A     1 -   4 <=>   16 -  19   (MET    1  - LEU    4  <=> GLU   16  - LYS   19 )                          
 101: s001-A embs-A     9 -  24 <=>   25 -  40   (GLN    9  - LYS   24  <=> ILE   25  - GLU   40 )                          
 101: s001-A embs-A    35 -  68 <=>   45 -  78   (ASN   35  - GLU   68  <=> ILE   45  - PHE   78 )                          
 101: s001-A embs-A    86 - 129 <=>   79 - 122   (LEU   86  - TYR  129  <=> SER   79  - LYS  122 )                          
 101: s001-A embs-A   131 - 134 <=>  123 - 126   (TYR  131  - ILE  134  <=> ARG  123  - SER  126 )                          
 101: s001-A embs-A   135 - 139 <=>  129 - 133   (CYS  135  - PRO  139  <=> GLU  129  - VAL  133 )                          
 101: s001-A embs-A   140 - 144 <=>  135 - 139   (LYS  140  - LEU  144  <=> ARG  135  - MET  139 )                          
 101: s001-A embs-A   146 - 164 <=>  140 - 158   (PHE  146  - ASN  164  <=> GLY  140  - ASN  158 )                          
 101: s001-A embs-A   165 - 168 <=>  160 - 163   (GLN  165  - GLY  168  <=> PRO  160  - LEU  163 )                          
 101: s001-A embs-A   169 - 172 <=>  179 - 182   (LEU  169  - SER  172  <=> SER  179  - GLN  182 )                          
 101: s001-A embs-A   173 - 186 <=>  184 - 197   (PRO  173  - PHE  186  <=> TYR  184  - ALA  197 )                          
 101: s001-A embs-A   188 - 211 <=>  198 - 221   (CYS  188  - ILE  211  <=> ILE  198  - LEU  221 )                          
 101: s001-A embs-A   212 - 217 <=>  225 - 230   (GLN  212  - ARG  217  <=> ARG  225  - ARG  230 )
[truncated: 2,666,931 more chars]
