# Supplementary material for: Structural screens identify candidate human homologs of insect chemoreceptors and cryptic Drosophila gustatory receptor-like proteins
Source: eLife. 2023 Feb 20;12:e85537. doi: 10.7554/eLife.85537 (PMC9998090; doi:10.7554/eLife.85537)
Supplement: Source data 3. — Individual text files represent the output of the Dali AF-DB search using the indicated query candidate seven transmembrane domain ion channels (7TMICs) from Trypanosoma (GRL1), D. melanogaster (Grls), or H. sapiens (PHTF1/2) and the structural proteomic dataset of D. melanogaster. [file elife-85537-data3.zip › Dmel_DmelGrl40a.txt]

# Job: Dmel_DmelGrl40a_CG41434_isoformB_AF Q0E8M7 F1 model_v3
# Query: s001A
# No:  Chain   Z    rmsd lali nres  %id PDB  Description
   1:  elfw-A 49.1  1.5  366   411   98   DROME:AF-M9PDY1-F1 UNCHARACTERIZED PROTEIN, ISOFORM C;
   2:  eer4-A 24.2  4.3  340   395    8   DROME:AF-Q8IN23-F1 PUTATIVE GUSTATORY RECEPTOR 93B;
   3:  ele6-A 23.9  4.4  349   390   10   DROME:AF-Q8INZ2-F1 PUTATIVE GUSTATORY RECEPTOR 36C;
   4:  edo9-A 23.9  4.2  346   397   11   DROME:AF-Q9VD74-F1 PUTATIVE GUSTATORY RECEPTOR 93C;
   5:  effz-A 23.8  5.9  353   408   10   DROME:AF-Q8IMN6-F1 PUTATIVE GUSTATORY RECEPTOR 98C;
   6:  ell6-A 23.8  6.4  352   412    8   DROME:AF-Q8IMN5-F1 PUTATIVE GUSTATORY RECEPTOR 98D;
   7:  emn9-A 23.7  4.5  345   391    9   DROME:AF-P58955-F1 PUTATIVE GUSTATORY RECEPTOR 36A;
   8:  emve-A 23.6  4.3  335   408   10   DROME:AF-P58950-F1 GUSTATORY RECEPTOR 10A;
   9:  embr-A 23.6  7.3  350   450   11   DROME:AF-Q9VM09-F1 PUTATIVE GUSTATORY RECEPTOR 28A;
  10:  elct-A 23.5  7.9  332   406    9   DROME:AF-Q9W1N5-F1 PUTATIVE GUSTATORY RECEPTOR 59F;
  11:  ekmp-A 23.5  6.1  345   403    8   DROME:AF-Q9VB26-F1 PUTATIVE GUSTATORY RECEPTOR 98B;
  12:  edkk-A 23.4  4.4  342   386    9   DROME:AF-Q8IN58-F1 PUTATIVE GUSTATORY RECEPTOR 92A;
  13:  emt3-A 23.0  4.6  329   381    9   DROME:AF-P58957-F1 GUSTATORY AND PHEROMONE RECEPTOR 39A, ISOFORM C;
  14:  ejh0-A 23.0  4.2  333   371   11   DROME:AF-Q8IQ72-F1 UNCHARACTERIZED PROTEIN CG32395;
  15:  ekkf-A 23.0  4.5  345   391   10   DROME:AF-Q9VJF2-F1 PUTATIVE GUSTATORY RECEPTOR 36B;
  16:  egvr-A 22.9  4.6  353   390   11   DROME:AF-P58985-F1 PUTATIVE GUSTATORY RECEPTOR 59D;
  17:  edyb-A 22.8  5.1  355   397   11   DROME:AF-Q9W1U5-F1 PUTATIVE GUSTATORY RECEPTOR 59C;
  18:  ems3-A 22.6  4.3  318   361   12   DROME:AF-A1Z881-F1 GUSTATORY RECEPTOR;
  19:  ec7p-A 22.6  4.4  334   385    7   DROME:AF-Q9W367-F1 GUSTATORY RECEPTOR 8A;
  20:  efkv-A 22.4  6.5  331   399   11   DROME:AF-Q9W1N6-F1 PUTATIVE GUSTATORY RECEPTOR 59E;
  21:  edm9-A 22.4  4.5  335   395    8   DROME:AF-P58962-F1 PUTATIVE GUSTATORY RECEPTOR 58A;
  22:  emga-A 22.1  7.4  329   391   11   DROME:AF-Q9VB30-F1 PUTATIVE GUSTATORY RECEPTOR 98A;
  23:  eh0n-A 22.1  7.7  352   414    8   DROME:AF-P58961-F1 PUTATIVE GUSTATORY RECEPTOR 47B;
  24:  ehm4-A 22.0  4.2  329   397   12   DROME:AF-Q8INM9-F1 PUTATIVE GUSTATORY RECEPTOR 85A;
  25:  ec6b-A 21.9  3.9  303   341   10   DROME:AF-Q8IRL8-F1 PUTATIVE GUSTATORY RECEPTOR 9A;
  26:  ef7l-A 21.7  4.6  337   427   13   DROME:AF-Q9V4K2-F1 GUSTATORY RECEPTOR FOR SUGAR TASTE 43A;
  27:  eevn-A 21.7  5.5  338   412   12   DROME:AF-Q9W2B2-F1 PUTATIVE GUSTATORY RECEPTOR 58C;
  28:  edbe-A 21.6  4.5  341   387   13   DROME:AF-P84181-F1 PUTATIVE GUSTATORY RECEPTOR 22D;
  29:  ee2c-A 21.6  6.9  358   416    9   DROME:AF-Q9V969-F1 PUTATIVE GUSTATORY RECEPTOR 57A;
  30:  ehwi-A 21.5  4.7  337   389   11   DROME:AF-P58953-F1 GUSTATORY RECEPTOR FOR BITTER TASTE 22E;
  31:  elra-A 21.5  4.4  319   367   11   DROME:AF-Q9W1V0-F1 GUSTATORY RECEPTOR;
  32:  eg6r-A 21.4  5.3  349   428    9   DROME:AF-Q9W594-F1 PUTATIVE GUSTATORY RECEPTOR 2A;
  33:  ehhh-A 21.2  5.4  335   381   10   DROME:AF-Q8IN22-F1 GUSTATORY RECEPTOR;
  34:  eku8-A 21.0  4.5  323   383   10   DROME:AF-P58952-F1 PUTATIVE GUSTATORY RECEPTOR 22C;
  35:  efru-A 20.8  7.4  346   527    9   DROME:AF-Q9VSH2-F1 GUSTATORY RECEPTOR FOR BITTER TASTE 66A;
  36:  eknq-A 20.8  4.5  321   366   10   DROME:AF-Q8MLS6-F1 GUSTATORY RECEPTOR;
  37:  ekah-A 20.8  6.1  339   389    9   DROME:AF-Q9VTN0-F1 GUSTATORY RECEPTOR 68A;
  38:  eidg-A 20.7  5.4  332   386   12   DROME:AF-P84180-F1 PUTATIVE GUSTATORY RECEPTOR 22B;
  39:  edup-A 20.6  6.1  333   394    9   DROME:AF-P58951-F1 PUTATIVE GUSTATORY RECEPTOR 22A;
  40:  elpf-A 20.6  7.2  354   470   10   DROME:AF-Q9VM08-F1 PUTATIVE GUSTATORY RECEPTOR 28B;
  41:  ed4v-A 20.5  4.2  328   406   11   DROME:AF-Q9VYZ1-F1 ODORANT RECEPTOR 10A;
  42:  em4m-A 20.4  7.1  341   419   10   DROME:AF-Q9VD76-F1 GUSTATORY RECEPTOR FOR BITTER TASTE 93A;
  43:  elep-A 20.4  4.2  324   398    8   DROME:AF-P81913-F1 ODORANT RECEPTOR 24A;
  44:  eepd-A 20.4  4.5  315   369   11   DROME:AF-P58960-F1 PUTATIVE GUSTATORY RECEPTOR 39B;
  45:  el78-A 20.3  4.4  317   378   13   DROME:AF-P58954-F1 PUTATIVE GUSTATORY RECEPTOR 22F;
  46:  ejek-A 20.2  4.6  322   374   10   DROME:AF-P83292-F1 GUSTATORY RECEPTOR 23A;
  47:  emow-A 20.2  6.4  340   475   11   DROME:AF-Q9VKA5-F1 GUSTATORY AND PHEROMONE RECEPTOR 33A;
  48:  el2r-A 19.9  6.0  332   423   11   DROME:AF-Q8IMQ6-F1 PUTATIVE GUSTATORY RECEPTOR 97A;
  49:  eiw1-A 19.9  4.4  324   373    9   DROME:AF-Q9VYZ2-F1 PUTATIVE GUSTATORY RECEPTOR 10B;
  50:  em1q-A 19.9  4.3  318   396    9   DROME:AF-Q9V589-F1 ODORANT RECEPTOR 45B;
  51:  el65-A 19.9  7.0  325   454    7   DROME:AF-Q9VPT1-F1 GUSTATORY AND ODORANT RECEPTOR 21A;
  52:  ei8b-A 19.9  7.1  338   408   10   DROME:AF-Q9W2B1-F1 PUTATIVE GUSTATORY RECEPTOR 58B;
  53:  ejc1-A 19.9  4.7  318   444    9   DROME:AF-Q9W497-F1 GUSTATORY RECEPTOR 5A FOR TREHALOSE;
  54:  ec2h-A 19.8  5.0  322   406    7   DROME:AF-P83294-F1 GUSTATORY RECEPTOR FOR SUGAR TASTE 64B;
  55:  ee0h-A 19.6  4.2  320   384    9   DROME:AF-Q9VAW0-F1 PUTATIVE ODORANT RECEPTOR 98B;
  56:  ee8p-A 19.6  4.8  315   456    8   DROME:AF-P83293-F1 GUSTATORY RECEPTOR FOR SUGAR TASTE 64A;
  57:  eioz-A 19.3  4.5  316   417    9   DROME:AF-Q9VZJ6-F1 GUSTATORY RECEPTOR FOR SUGAR TASTE 64D;
  58:  egvu-A 19.3  4.8  305   426    9   DROME:AF-Q6ILZ2-F1 HDC08032;
  59:  ek22-A 19.3  4.1  316   390    6   DROME:AF-Q9VHQ7-F1 ODORANT RECEPTOR 85B;
  60:  ek3z-A 19.3  4.9  323   451    7   DROME:AF-P83296-F1 GUSTATORY RECEPTOR FOR SUGAR TASTE 64E;
  61:  eeha-A 19.2  4.1  320   412   10   DROME:AF-Q9VHQ2-F1 PUTATIVE ODORANT RECEPTOR 85D;
  62:  eh83-A 19.1  4.4  323   402    7   DROME:AF-P81911-F1 ODORANT RECEPTOR 22C;
  63:  eh6u-A 19.1  4.6  317   384    8   DROME:AF-Q9V3N2-F1 ODORANT RECEPTOR 46A, ISOFORM B;
  64:  efmx-A 19.1  4.1  312   389    6   DROME:AF-Q9VHQ6-F1 ODORANT RECEPTOR 85C;
  65:  eeje-A 19.0  4.1  308   399    9   DROME:AF-Q9V9I4-F1 ODORANT RECEPTOR 42B;
  66:  ekwq-A 19.0  4.3  311   378    9   DROME:AF-P81914-F1 ODORANT RECEPTOR 33A;
  67:  emw6-A 19.0  6.3  338   404   10   DROME:AF-Q8IMZ5-F1 PUTATIVE GUSTATORY RECEPTOR 94A;
  68:  elft-A 19.0  4.2  315   385   11   DROME:AF-P81921-F1 ODORANT RECEPTOR 47A;
  69:  emye-A 19.0  7.4  343   461   11   DROME:AF-Q9VKJ7-F1 GUSTATORY AND PHEROMONE RECEPTOR 32A;
  70:  ehy8-A 18.9  4.2  324   407    8   DROME:AF-Q9VT08-F1 ODORANT RECEPTOR 67A;
  71:  eeqs-A 18.9  4.3  315   408    8   DROME:AF-Q9VDM1-F1 PUTATIVE ODORANT RECEPTOR 92A;
  72:  ego8-A 18.9  4.2  322   418    9   DROME:AF-Q9VXL0-F1 ODORANT RECEPTOR 13A;
  73:  embs-A 18.9  4.0  306   397    9   DROME:AF-P81909-F1 ODORANT RECEPTOR 22A;
  74:  ekyd-A 18.8  4.3  309   392    6   DROME:AF-Q9VHE6-F1 ODORANT RECEPTOR 85F;
  75:  elmc-A 18.8  4.3  311   397    8   DROME:AF-Q9VHS4-F1 ODORANT RECEPTOR 85A;
  76:  ehyu-A 18.7  4.0  308   397    8   DROME:AF-P81910-F1 ODORANT RECEPTOR 22B;
  77:  ehu2-A 18.7  4.3  312   419    8   DROME:AF-P83295-F1 GUSTATORY RECEPTOR FOR SUGAR TASTE 64C;
  78:  edgo-A 18.7  3.7  300   387   11   DROME:AF-Q9I816-F1 ODORANT RECEPTOR 19A;
  79:  ei7y-A 18.7  4.2  318   406    8   DROME:AF-P82983-F1 PUTATIVE ODORANT RECEPTOR 65B;
  80:  ejsu-A 18.7  4.5  322   397   12   DROME:AF-P81923-F1 ODORANT RECEPTOR 59A;
  81:  ejwi-A 18.7  4.2  308   398    7   DROME:AF-Q9W1P8-F1 ODORANT RECEPTOR 59B;
  82:  eiql-A 18.6  5.6  311   362    8   DROME:AF-Q9VEU0-F1 PUTATIVE GUSTATORY RECEPTOR 89A;
  83:  elxa-A 18.6  4.2  315   410    8   DROME:AF-P82984-F1 PUTATIVE ODORANT RECEPTOR 65C;
  84:  ei0r-A 18.5  4.3  318   401    8   DROME:AF-Q9VFN2-F1 ODORANT RECEPTOR 88A;
  85:  ejv8-A 18.5  5.1  315   410    8   DROME:AF-Q8INZ1-F1 UNCHARACTERIZED PROTEIN CG31750;
  86:  eiwv-A 18.5  4.9  324   469    7   DROME:AF-P83297-F1 GUSTATORY RECEPTOR FOR SUGAR TASTE 64F;
  87:  ec13-A 18.4  4.0  320   391    9   DROME:AF-Q9VT92-F1 ODORANT RECEPTOR 67D;
  88:  el2g-A 18.4  4.3  322   393    7   DROME:AF-P82985-F1 PUTATIVE ODORANT RECEPTOR 69A, ISOFORM B;
  89:  egq9-A 18.4  4.5  317   383   10   DROME:AF-Q9VCS8-F1 ODORANT RECEPTOR 94B;
  90:  ednc-A 18.3  4.3  302   422    9   DROME:AF-B7Z0I1-F1 UNCHARACTERIZED PROTEIN;
  91:  efb7-A 18.3  4.4  314   404    9   DROME:AF-Q9VT90-F1 ODORANT RECEPTOR 67C;
  92:  eeps-A 18.3  4.7  314   413    9   DROME:AF-Q9W3I5-F1 ODORANT RECEPTOR 7A;
  93:  emx7-A 18.3  8.3  317   411    9   DROME:AF-Q9W1P7-F1 PUTATIVE ODORANT RECEPTOR 59C;
  94:  emyi-A 18.3  4.2  305   397    9   DROME:AF-Q9VAZ3-F1 ODORANT RECEPTOR 98A;
  95:  emlt-A 18.2  4.1  320   397    7   DROME:AF-Q9VNK9-F1 PUTATIVE ODORANT RECEPTOR 83C;
  96:  ejdt-A 18.2  4.2  301   377   10   DROME:AF-Q9VLE5-F1 ODORANT RECEPTOR 30A;
  97:  ed3z-A 18.2  4.3  317   419   11   DROME:AF-Q9V8Y7-F1 ODORANT RECEPTOR 56A;
  98:  eliv-A 18.2  4.0  302   512    9   DROME:AF-Q9VZL7-F1 GUSTATORY AND ODORANT RECEPTOR 63A;
  99:  efj3-A 18.1  4.5  316   387    7   DROME:AF-Q9VCS9-F1 ODORANT RECEPTOR 94A;
 100:  egpc-A 18.1  4.0  312   387   10   DROME:AF-Q8IRZ5-F1 PUTATIVE ODORANT RECEPTOR 19B;
 101:  eiid-A 18.0  4.5  312   378    8   DROME:AF-Q9VUK5-F1 PUTATIVE ODORANT RECEPTOR 71A;
 102:  egn9-A 18.0  4.7  324   404    9   DROME:AF-Q9VVF3-F1 ODORANT RECEPTOR 74A;
 103:  ec6g-A 18.0  4.3  321   417    9   DROME:AF-P82982-F1 ODORANT RECEPTOR 65A;
 104:  ehto-A 18.0  5.1  327   449   11   DROME:AF-Q8IPU5-F1 PUTATIVE GUSTATORY RECEPTOR 77A;
 105:  eh7m-A 17.9  4.0  304   379    9   DROME:AF-P81915-F1 ODORANT RECEPTOR 33B;
 106:  ehc8-A 17.9  4.4  312   385    9   DROME:AF-P82986-F1 ODORANT RECEPTOR 82A;
 107:  efj8-A 17.9  4.4  319   420   11   DROME:AF-Q9VZW8-F1 ODORANT RECEPTOR 63A;
 108:  ehif-A 17.9  4.3  313   378    9   DROME:AF-Q9V568-F1 ODORANT RECEPTOR 45A;
 109:  em2e-A 17.9  4.1  295   403    7   DROME:AF-P81918-F1 ODORANT RECEPTOR 43B;
 110:  efrd-A 17.8  4.3  317   421    9   DROME:AF-Q9VT20-F1 ODORANT RECEPTOR 67B;
 111:  eln0-A 17.8  4.3  301   379   10   DROME:AF-P81912-F1 ODORANT RECEPTOR 23A;
 112:  ehao-A 17.7  4.4  316   396    9   DROME:AF-Q9V6A9-F1 ODORANT RECEPTOR 49A;
 113:  ehji-A 17.7  4.1  309   392    8   DROME:AF-Q9W5G6-F1 ODORANT RECEPTOR 1A;
 114:  edeq-A 17.7  4.9  329   449   10   DROME:AF-B7Z0I0-F1 UNCHARACTERIZED PROTEIN;
 115:  emik-A 17.5  4.4  315   406    8   DROME:AF-Q9V9I2-F1 ODORANT RECEPTOR 42A;
 116:  edln-A 17.4  4.4  310   436    6   DROME:AF-Q9W0M2-F1 GUSTATORY RECEPTOR FOR SUGAR TASTE 61A;
 117:  ec06-A 17.4  4.4  314   392   11   DROME:AF-Q9W2U9-F1 ODORANT RECEPTOR 9A;
 118:  edua-A 17.4  4.7  309   375    7   DROME:AF-Q9V6H2-F1 ODORANT RECEPTOR 49B;
 119:  el7o-A 17.3  4.4  309   409    8   DROME:AF-Q9V3Q2-F1 ODORANT RECEPTOR 35A;
 120:  ej04-A 17.3  5.7  315   451   13   DROME:AF-A0A0B4KFG3-F1 UNCHARACTERIZED PROTEIN, ISOFORM C;
 121:  el1v-A 17.3  4.4  301   384    7   DROME:AF-P81916-F1 ODORANT RECEPTOR 33C;
 122:  efqn-A 16.9  4.8  311   430    6   DROME:AF-Q9V4Q0-F1 UNCHARACTERIZED PROTEIN CG1339;
 123:  ejx9-A 16.8  4.4  310   397   11   DROME:AF-O46077-F1 ODORANT RECEPTOR 2A;
 124:  edxo-A 16.8  4.4  303   412    8   DROME:AF-P81922-F1 ODORANT RECEPTOR 47B;
 125:  egeg-A 16.7  4.3  295   376    9   DROME:AF-P81917-F1 ODORANT RECEPTOR 43A;
 126:  ef4x-A 16.3  4.5  326   467    8   DROME:AF-A0A0B4KGT9-F1 ODORANT RECEPTOR 85E;
 127:  ejx2-A 16.1  4.4  324   453    8   DROME:AF-Q9VNB3-F1 ODORANT RECEPTOR 83A;
 128:  ejfj-A 15.4  4.6  318   486    6   DROME:AF-Q9VNB5-F1 ODORANT RECEPTOR CORECEPTOR;
 129:  elkk-A 13.6  6.0  288   404   10   DROME:AF-Q9W2A4-F1 UNCHARACTERIZED PROTEIN;
 130:  egjp-A 13.3  6.4  270   380   10   DROME:AF-Q8INY2-F1 UNCHARACTERIZED PROTEIN;
 131:  eh5v-A 11.0  5.2  203   291    9   DROME:AF-Q24547-F1 SYNTAXIN-1A;
 132:  ejld-A  9.6  8.4  214  1571    6   DROME:AF-Q8MSQ4-F1 MEKK1, ISOFORM B;
 133:  eduw-A  9.6  5.2  203   467    9   DROME:AF-Q24509-F1 SYNTAXIN-5;
 134:  eiq2-A  9.3  7.2  119   511   10   DROME:AF-Q9VM69-F1 CG10206-PA;
 135:  ehuv-A  9.0  7.0  134   233   10   DROME:AF-Q8IMF1-F1 IP08088P;
 136:  eh8w-A  8.9  5.4  148  1048    5   DROME:AF-Q9VKW4-F1 KINESIN-LIKE PROTEIN AT 31E, ISOFORM A;
 137:  emwk-A  8.9  5.3  196   352    7   DROME:AF-Q9VR90-F1 SYNTAXIN 16;
 138:  efj6-A  8.9  4.0  169   282    5   DROME:AF-Q7K0X9-F1 LD23667P;
 139:  ee49-A  8.7  4.7  181   284    4   DROME:AF-Q9VU45-F1 LD27581P;
 140:  efbo-A  8.5 11.1  123   663    2   DROME:AF-Q9W352-F1 CXXC-TYPE ZINC FINGER PROTEIN 1;
 141:  edxt-A  8.5 14.1  119   222    8   DROME:AF-Q7K2V7-F1 TETRASPANIN;
 142:  ed57-A  8.4 11.9  123  1212   10   DROME:AF-Q9XZ29-F1 EG:BACR25B3.9 PROTEIN;
 143:  ehnb-A  8.4 21.5  156   524    4   DROME:AF-Q9VUU9-F1 MERU, ISOFORM A;
 144:  einn-A  8.1  7.2   92   784    4   DROME:AF-A1Z814-F1 OXYSTEROL-BINDING PROTEIN;
 145:  ehni-A  8.1  6.9  151  1238    5   DROME:AF-Q9VCD8-F1 STRUCTURAL MAINTENANCE OF CHROMOSOMES PROTEIN;
 146:  eeni-A  8.0  5.1  137  1200    5   DROME:AF-Q9VXE9-F1 STRUCTURAL MAINTENANCE OF CHROMOSOMES PROTEIN;
 147:  ehvz-A  7.9 13.0  109   267    7   DROME:AF-Q9V3E5-F1 TETRASPANIN;
 148:  ek7o-A  7.9  3.4  114   578    5   DROME:AF-P46150-F1 MOESIN/EZRIN/RADIXIN HOMOLOG 1;
 149:  egyp-A  7.9  5.2   93   176   10   DROME:AF-Q9W549-F1 COA8 FAMILY PROTEIN CG14806, MITOCHONDRIAL;
 150:  emhk-A  7.9  6.4  143   442    5   DROME:AF-Q9VZS6-F1 PUTATIVE NEUTRAL SPHINGOMYELINASE;
 151:  ee0v-A  7.8  3.6   77   317    9   DROME:AF-M9PB06-F1 UNCHARACTERIZED PROTEIN, ISOFORM D;
 152:  ek51-A  7.8  4.7  123   433    6   DROME:AF-Q9VEF5-F1 INHIBITOR OF GROWTH PROTEIN;
 153:  edmk-A  7.8 10.8  124   368    2   DROME:AF-M9PGC0-F1 M6, ISOFORM F;
 154:  eiru-A  7.8 12.2  123   217    7   DROME:AF-Q7K527-F1 GH14950P;
 155:  ehd4-A  7.8  7.0  120   269    6   DROME:AF-Q9VXB1-F1 FI24303P1;
 156:  ehyz-A  7.6 12.2  110   731    5   DROME:AF-Q9W148-F1 UNCONVENTIONAL PREFOLDIN RPB5 INTERACTOR-LIKE PRO
 157:  eh0p-A  7.6  7.7  121   237    5   DROME:AF-Q9W3C0-F1 PROBABLE U3 SMALL NUCLEOLAR RNA-ASSOCIATED PROTEI
 158:  eger-A  7.6  4.3  120   285    9   DROME:AF-Q9VJY8-F1 INHIBITOR OF GROWTH PROTEIN;
 159:  egfd-A  7.5 11.1  110   276    7   DROME:AF-Q2PDV5-F1 UNCHARACTERIZED PROTEIN;
 160:  ekai-A  7.5 10.6  118   432    5   DROME:AF-Q9W2N5-F1 GH10162P;
 161:  edn1-A  7.5  4.2   98   224    4   DROME:AF-Q01068-F1 ENHANCER OF SPLIT M3 PROTEIN;
 162:  ec97-A  7.4  3.0  109   601    7   DROME:AF-Q9Y128-F1 CERAMIDE TRANSFER PROTEIN;
 163:  emw5-A  7.4 10.2  109   890    1   DROME:AF-Q9VW97-F1 POSSIBLE LYSINE-SPECIFIC HISTONE DEMETHYLASE 1;
 164:  ekmb-A  7.3 14.1  117   527    7   DROME:AF-A1Z8H3-F1 UNCHARACTERIZED PROTEIN;
 165:  eeu0-A  7.3  7.8  116   432    8   DROME:AF-Q9W1V2-F1 TEKTIN;
 166:  eh5r-A  7.3  5.6  167   227    4   DROME:AF-Q9VNI9-F1 IP18173P;
 167:  eiwz-A  7.3 15.7  122   338    6   DROME:AF-Q9VZJ9-F1 MITOCHONDRIAL E3 UBIQUITIN PROTEIN LIGASE 1;
 168:  ek7x-A  7.3 15.2  181  1703    4   DROME:AF-Q9W179-F1 STERILE20-LIKE KINASE, ISOFORM B;
 169:  edtn-A  7.3  5.0  130   182    5   DROME:AF-Q8T965-F1 PREFOLDIN SUBUNIT 3;
 170:  ef1y-A  7.2 13.1  138  1179    7   DROME:AF-Q7KK96-F1 STRUCTURAL MAINTENANCE OF CHROMOSOMES PROTEIN;
 171:  em4n-A  7.2  8.2  112  1260   10   DROME:AF-Q9V468-F1 ZINC FINGER MATRIN-TYPE PROTEIN CG9776;
 172:  ef07-A  7.2  7.0  120  1220    6   DROME:AF-Q6AWD5-F1 AT02057P;
 173:  eda7-A  7.2  3.8  110   126    7   DROME:AF-Q9VMH8-F1 GEO07746P1;
 174:  el0j-A  7.2 11.8  131   271    4   DROME:AF-Q7K1H9-F1 GH07575P;
 175:  ecw6-A  7.2 10.9  128   234    9   DROME:AF-A1ZB17-F1 UNCHARACTERIZED PROTEIN, ISOFORM A;
 176:  ej4w-A  7.2  7.5  115   212    9   DROME:AF-Q9W236-F1 VACUOLAR PROTEIN SORTING 20, ISOFORM A;
 177:  el8u-A  7.2 15.1  124   448    8   DROME:AF-Q9VZG8-F1 RT03134P;
 178:  eeoq-A  7.1 12.0  140   253    6   DROME:AF-A1ZB21-F1 DUF725 DOMAIN-CONTAINING PROTEIN;
 179:  eh5i-A  7.1  8.4  131  1901    5   DROME:AF-M9PCE3-F1 UNCHARACTERIZED PROTEIN, ISOFORM D;
 180:  eljt-A  7.1  8.2  102   143   12   DROME:AF-Q9VTE5-F1 PROBABLE PREFOLDIN SUBUNIT 2;
 181:  ec1c-A  7.0 19.3  117   409    7   DROME:AF-Q9VN16-F1 RE35255P;
 182:  emoo-A  7.0  7.6  136  1201   10   DROME:AF-O16844-F1 KINESIN-LIKE PROTEIN COSTA;
 183:  ehms-A  7.0 10.5   98   313    2   DROME:AF-B6IDT8-F1 IP20336P;
 184:  ek9g-A  7.0 30.5  163   720    8   DROME:AF-Q9V3Y8-F1 FI05319P;
 185:  edpc-A  7.0 41.3  176  1639    6   DROME:AF-P15215-F1 LAMININ SUBUNIT GAMMA-1;
 186:  ejcb-A  6.9  8.2  147  1931    6   DROME:AF-Q9VKH9-F1 CENP-ANA, ISOFORM A;
 187:  ed4b-A  6.9  8.9  120   658    8   DROME:AF-A6MHQ4-F1 SODIUM/POTASSIUM-TRANSPORTING ATPASE SUBUNIT
 188:  ei4m-A  6.9  9.2  129  2028    9   DROME:AF-A0A0B4JCZ8-F1 MISSING-IN-METASTASIS, ISOFORM F;
 189:  eisr-A  6.9 12.7  127   227    9   DROME:AF-Q7JWV7-F1 TETRASPANIN;
 190:  em25-A  6.9 11.3  126  1380    8   DROME:AF-Q9VAJ1-F1 CONDENSIN COMPLEX SUBUNIT 1;
 191:  ej3i-A  6.9  8.4  109   159    4   DROME:AF-Q9VXL4-F1 NUCLEAR NUCLEIC ACID-BINDING PROTEIN C1D;
 192:  ek8q-A  6.9 11.0  179   814    6   DROME:AF-Q9VSW5-F1 KINESIN-LIKE PROTEIN AT 67A, ISOFORM A;
 193:  ekmo-A  6.8 16.2  184  1039    3   DROME:AF-Q0KHQ5-F1 SERINE/THREONINE-PROTEIN KINASE TAO;
 194:  ehdi-A  6.8  3.8  108   676    6   DROME:AF-Q9VQS0-F1 FI13205P;
 195:  em4k-A  6.8  3.3  104   125    7   DROME:AF-Q9VW56-F1 PROBABLE PREFOLDIN SUBUNIT 6;
 196:  ekuo-A  6.8 11.0  146   750    5   DROME:AF-Q7KSK2-F1 KINESIN FAMILY MEMBER 19A;
 197:  ejgb-A  6.7 10.1   78   243    4   DROME:AF-Q95RI7-F1 LD28068P;
 198:  efyy-A  6.7  7.7  126   366    6   DROME:AF-Q8IQ70-F1 CALCIUM UNIPORTER PROTEIN, MITOCHONDRIAL;
 199:  ei1i-A  6.7  9.4   82   173    6   DROME:AF-Q01071-F1 ENHANCER OF SPLIT MDELTA PROTEIN;
 200:  ektz-A  6.7  6.6  120   535   10   DROME:AF-Q9VJB3-F1 UNCHARACTERIZED PROTEIN;
 201:  ej1s-A  6.7  4.8  140   194   12   DROME:AF-Q9VGP6-F1 PREFOLDIN SUBUNIT 3;
 202:  ed1x-A  6.6 13.1  110  1647    5   DROME:AF-B7Z0E5-F1 MISFIRE, ISOFORM F;
 203:  em65-A  6.6  5.0  111   726    4   DROME:AF-E2QCZ5-F1 FHA DOMAIN-CONTAINING PROTEIN;
 204:  eizy-A  6.6 14.9  145  2238    7   DROME:AF-A0A0B4K7K9-F1 BRUCHPILOT, ISOFORM J;
 205:  ekd7-A  6.6 10.0   98   190    4   DROME:AF-Q9W0V5-F1 AT11049P;
 206:  egsn-A  6.6  7.1  137   684    8   DROME:AF-Q8IR46-F1 LD13933P1;
 207:  effo-A  6.6  6.8   87    96   11   DROME:AF-P18934-F1 NADH-UBIQUINONE OXIDOREDUCTASE CHAIN 4L;
 208:  edhq-A  6.6  2.8  110   784    4   DROME:AF-Q9VC05-F1 OXYSTEROL-BINDING PROTEIN;
 209:  eetg-A  6.6 13.2  116   208    6   DROME:AF-Q24188-F1 PROTEIN LATE BLOOMER;
 210:  em4j-A  6.5  8.6  119  1246    5   DROME:AF-Q9VXK9-F1 RH04127P;
 211:  ejmw-A  6.5  7.2   77   123   16   DROME:AF-Q5LJU1-F1 TRANSMEMBRANE PROTEIN 188;
 212:  edjc-A  6.5  6.3  103   220    3   DROME:AF-Q9VFS8-F1 26S PROTEASOME NON-ATPASE REGULATORY SUBUNIT 9;
 213:  ee8q-A  6.5  7.7  125   515    6   DROME:AF-Q9VVQ5-F1 PROCOLLAGEN-PROLINE 4-DIOXYGENASE;
 214:  em4b-A  6.5 14.3  114   491    4   DROME:AF-Q8MSK0-F1 PROCOLLAGEN-PROLINE 4-DIOXYGENASE;
 215:  ejz8-A  6.4  8.1  166   351    7   DROME:AF-Q9U6B8-F1 CALCIUM RELEASE-ACTIVATED CALCIUM CHANNEL PROTEIN
 216:  eggv-A  6.4  5.9  139  2148    8   DROME:AF-M9NFI9-F1 SPINOPHILIN, ISOFORM J;
 217:  ees6-A  6.4  4.1   85   132    8   DROME:AF-Q6GUR9-F1 ACP53C14B;
 218:  egqp-A  6.4  8.9  129  1257    5   DROME:AF-Q9VK28-F1 LD10349P;
 219:  el3z-A  6.4  9.0   87   217    5   DROME:AF-M9NGJ4-F1 UNCHARACTERIZED PROTEIN, ISOFORM D;
 220:  emhz-A  6.4 13.2  131   807    8   DROME:AF-Q9VYY9-F1 ECOTROPIC VIRAL INTEGRATION SITE 5 ORTHOLOG;
 221:  eftz-A  6.4  3.1  128   168   11   DROME:AF-Q9VCZ8-F1 PROBABLE PREFOLDIN SUBUNIT 5;
 222:  emwt-A  6.4  3.3  111   162    8   DROME:AF-Q9VJP9-F1 GEO12025P1;
 223:  eftl-A  6.4  3.5  138   338    8   DROME:AF-Q9U9Q4-F1 EUKARYOTIC TRANSLATION INITIATION FACTOR 3 SUBUNI
 224:  eltf-A  6.4  7.9  117  1121    3   DROME:AF-Q9VIP4-F1 LP17758P;
 225:  eew9-A  6.4  6.8  101   647    8   DROME:AF-Q8MSU3-F1 PUTATIVE FERRIC-CHELATE REDUCTASE 1 HOMOLOG;
 226:  ehrb-A  6.4  6.8   72   109    3   DROME:AF-B7YZU6-F1 HALO;
 227:  eg7y-A  6.3  4.5  104   464    8   DROME:AF-Q95T19-F1 SERINE--TRNA SYNTHETASE-LIKE PROTEIN SLIMP;
 228:  eiix-A  6.3  6.4  107   986    7   DROME:AF-Q9W542-F1 LD07342P;
 229:  ee2r-A  6.3 13.8  130   226    5   DROME:AF-Q7K1I4-F1 TETRASPANIN;
 230:  eefm-A  6.3 13.7  134   672    5   DROME:AF-Q9W0V0-F1 UNCHARACTERIZED PROTEIN, ISOFORM C;
 231:  el1w-A  6.3  6.0  116  1788    5   DROME:AF-P11046-F1 LAMININ SUBUNIT BETA-1;
 232:  ee8r-A  6.3  4.2  100   765   12   DROME:AF-Q9VUK8-F1 GLYCINE--TRNA LIGASE;
 233:  eftn-A  6.3  8.9  130  1409    8   DROME:AF-Q9V3A7-F1 STRUCTURAL MAINTENANCE OF CHROMOSOMES PROTEIN;
 234:  eklo-A  6.3  5.4   77   706    3   DROME:AF-Q7K2W2-F1 GH04548P;
 235:  ekha-A  6.3  3.4  126  1122    7   DROME:AF-Q9VCB8-F1 JAVA NO JIVE;
 236:  ejn2-A  6.3  5.3  124   805    3   DROME:AF-Q960Z0-F1 KINESIN-LIKE PROTEIN KLP10A;
 237:  emd6-A  6.3  4.5  116   136    7   DROME:AF-Q9VKN5-F1 IP04277P;
 238:  edly-A  6.3 16.2  129   524   10   DROME:AF-Q4V5U6-F1 IP11896P;
 239:  ed7z-A  6.3 12.3  119   452    9   DROME:AF-P48613-F1 PROTEIN TIPE;
 240:  ed2b-A  6.3  6.5  102   537    4   DROME:AF-Q9VA64-F1 PROCOLLAGEN-PROLINE 4-DIOXYGENASE;
 241:  egeu-A  6.2  6.2  117   373    3   DROME:AF-A1Z8V7-F1 FI16532P1;
 242:  eg6u-A  6.2  9.4  125  1916    8   DROME:AF-Q9VKG8-F1 DISCS LARGE 5, ISOFORM A;
 243:  ek31-A  6.2  2.8   87   132    7   DROME:AF-Q4QQ01-F1 IP05962P;
 244:  eifj-A  6.2  6.6  117   226    9   DROME:AF-Q8T0Q4-F1 GH13992P;
 245:  elfy-A  6.2  5.2   99   896    7   DROME:AF-Q9VDD8-F1 UBIQUITIN CARBOXYL-TERMINAL HYDROLASE;
 246:  ejoe-A  6.2  6.4   96  1117    7   DROME:AF-Q9W3N0-F1 FI21262P1;
 247:  eect-A  6.2  5.2  123  2189    5   DROME:AF-Q9VKI0-F1 CENP-META, ISOFORM C;
 248:  edmi-A  6.2  8.8   66   495   11   DROME:AF-Q8IMZ4-F1 P53 PROTEIN LONG FORM VARIANT 1;
 249:  eh9a-A  6.2  8.1  120   570    7   DROME:AF-P83094-F1 STROMAL INTERACTION MOLECULE HOMOLOG;
 250:  edeh-A  6.1  8.3  129   495    8   DROME:AF-A0A0B4KH28-F1 SYNDAPIN, ISOFORM C;
 251:  edwn-A  6.1  7.6  139   592   12   DROME:AF-E2QCZ3-F1 DIAMOND;
 252:  eiac-A  6.1  9.2  162   969    6   DROME:AF-Q9XZ11-F1 SMR DOMAIN-CONTAINING PROTEIN;
 253:  ef9z-A  6.1  6.4   96  1055    2   DROME:AF-A0A0B4KF06-F1 VALYL-TRNA SYNTHETASE;
 254:  ehef-A  6.1  4.1  117   496    6   DROME:AF-Q7KTZ2-F1 PI3K21B, ISOFORM B;
 255:  egdv-A  6.1  6.7  114   193    5   DROME:AF-A1ZB23-F1 IP19117P;
 256:  ej24-A  6.1  7.7  126   831    3   DROME:AF-A4IJ58-F1 IP17195P;
 257:  egg3-A  6.1  6.1  116   542    3   DROME:AF-Q9VA61-F1 PROCOLLAGEN-PROLINE 4-DIOXYGENASE;
 258:  efbz-A  6.1 11.8  126   957    4   DROME:AF-B7YZM8-F1 BARDET-BIEDL SYNDROME 9;
 259:  emum-A  6.1  6.9  120   387    9   DROME:AF-Q7K2N0-F1 ENDOPLASMIC RETICULUM JUNCTION FORMATION PROTEIN
 260:  ei2i-A  6.1  4.7  141   231    9   DROME:AF-A1Z6T8-F1 TETRASPANIN;
 261:  eh66-A  6.0  9.2  183   626    8   DROME:AF-Q95SP2-F1 E3 UBIQUITIN-PROTEIN LIGASE HRD1;
 262:  ed0l-A  6.0  3.2  106   122    6   DROME:AF-M9PFD1-F1 UNCHARACTERIZED PROTEIN;
 263:  egts-A  6.0 11.5  101   581    9   DROME:AF-Q9VWE5-F1 IP19862P;
 264:  ej8k-A  6.0 12.8  137  1066    9   DROME:AF-P46863-F1 KINESIN-LIKE PROTEIN KLP61F;
 265:  elo5-A  6.0  7.7  132   456   10   DROME:AF-Q94900-F1 GLUTAMATE-GATED CHLORIDE CHANNEL;
 266:  edds-A  6.0  6.6  132  1247   11   DROME:AF-Q9VX80-F1 KINESIN-LIKE PROTEIN UNC-104;
 267:  ek0l-A  6.0  7.5  121   496    4   DROME:AF-Q95WY3-F1 FI04781P;
 268:  ef37-A  6.0 16.1   95   479    6   DROME:AF-Q9VHY5-F1 TRANSCRIPTION INITIATION FACTOR TFIID SUBUNIT 7;
 269:  ekkv-A  6.0  7.2  109   455    4   DROME:AF-M9NDI3-F1 SORTING NEXIN 6, ISOFORM B;
 270:  elwt-A  6.0  6.6  135   391    7   DROME:AF-Q8IRI7-F1 CKII-ALPHA SUBUNIT INTERACTOR-3, ISOFORM B;
 271:  eese-A  6.0  8.9  119   669    4   DROME:AF-Q9VCD3-F1 LP20373P;
 272:  em5l-A  6.0  9.9  106   473    7   DROME:AF-Q9VVQ4-F1 UNCHARACTERIZED PROTEIN, ISOFORM D;
 273:  ej6r-A  5.9  4.0  123   193    7   DROME:AF-Q9W333-F1 IP06839P;
 274:  eh18-A  5.9  6.5  121   509    7   DROME:AF-Q95SK3-F1 CDK5RAP3-LIKE PROTEIN;
 275:  eliz-A  5.9  4.7  134   289    5   DROME:AF-Q9W2I4-F1 FI01566P;
 276:  ehyo-A  5.9  5.7  136  1192    8   DROME:AF-Q8IMA8-F1 PROTEIN PANGOLIN, ISOFORM J;
 277:  ejgi-A  5.9  7.9  115   341    5   DROME:AF-Q9VGQ6-F1 LD25880P;
 278:  eeu5-A  5.9  4.1   56   302    9   DROME:AF-Q9VND7-F1 RNA-BINDING MOTIF PROTEIN 42;
 279:  efey-A  5.9  4.9  111   256    8   DROME:AF-Q9VBI3-F1 RH72336P;
 280:  ef1s-A  5.9  4.5   98   524    7   DROME:AF-Q9W4G1-F1 LD07278P;
 281:  egdh-A  5.9  7.8  127  1732    6   DROME:AF-Q9VJ35-F1 LD01527P;
 282:  ehup-A  5.9  6.7  164   776    5   DROME:AF-Q95TN4-F1 CONSERVED OLIGOMERIC GOLGI COMPLEX SUBUNIT 4;
 283:  ee9q-A  5.9  5.6   78   120   12   DROME:AF-O46199-F1 ACCESSORY GLAND PROTEIN ACP53EA;
 284:  ej3a-A  5.9 11.4  123   993    7   DROME:AF-A1Z856-F1 KCNQ POTASSIUM CHANNEL, ISOFORM F;
 285:  ejee-A  5.9 15.9   97   441    4   DROME:AF-O76896-F1 EG:65F1.1 PROTEIN;
 286:  elfi-A  5.9  2.7   95   145    6   DROME:AF-Q86BK9-F1 MEDIATOR COMPLEX SUBUNIT 22;
 287:  egxp-A  5.9 13.0  125   626    8   DROME:AF-Q24114-F1 DIVISION ABNORMALLY DELAYED PROTEIN;
 288:  ehr6-A  5.9  7.2  139   291    7   DROME:AF-Q9VG03-F1 GH08448P;
 289:  egi1-A  5.9  5.2  110   481    4   DROME:AF-Q961I8-F1 PROCOLLAGEN-PROLINE 4-DIOXYGENASE;
 290:  ef49-A  5.9  7.5  106  1247    6   DROME:AF-A8QI68-F1 POLYCYSTIN-RELATED Y PROTEIN;
 291:  efap-A  5.9  3.6  127   828    8   DROME:AF-Q9VCQ6-F1 CENTAURIN BETA 1A;
 292:  einz-A  5.9 12.8   87   213    8   DROME:AF-Q7JYK5-F1 LP06072P;
 293:  ejug-A  5.8  8.6   81   371    2   DROME:AF-Q9W0M6-F1 LD06737P1;
 294:  egtq-A  5.8  6.1   92   617    9   DROME:AF-Q9VSX7-F1 LD02310P;
 295:  ej2r-A  5.8  5.8  107   686    7   DROME:AF-Q9VWS0-F1 INHIBITOR OF GROWTH PROTEIN;
 296:  ejlv-A  5.8 10.4  126   207    9   DROME:AF-Q9VE78-F1 CORONA;
 297:  emjf-A  5.8 13.3  127   611    6   DROME:AF-A1Z7I2-F1 UNCHARACTERIZED PROTEIN;
 298:  ei59-A  5.8  3.2   95   176    2   DROME:AF-Q9VUE3-F1 IP04153P;
 299:  ed7j-A  5.8  8.3  148   866    7   DROME:AF-Q9VF20-F1 HEAVY METAL TOLERANCE FACTOR 1;
 300:  em67-A  5.8  2.7   99   122    6   DROME:AF-Q9VTT1-F1 IP04456P;
 301:  ej5x-A  5.8 10.0  135   250    5   DROME:AF-Q9VZL8-F1 FIRE EXIT, ISOFORM A;
 302:  ehx9-A  5.8  8.5  142   809   10   DROME:AF-Q7KRW1-F1 PROTEIN TRC8 HOMOLOG;
 303:  ec0r-A  5.8  5.9   98   155    7   DROME:AF-Q9VND4-F1 GEO12035P1;
 304:  ekhn-A  5.8  3.8   99   152    5   DROME:AF-Q9VZE2-F1 GEO04055P1;
 305:  eggi-A  5.8  9.8  116   905    4   DROME:AF-Q9VI54-F1 LD29489P;
 306:  ejj5-A  5.8 10.4  123  1013    7   DROME:AF-P91927-F1 MITOCHONDRIAL PROTON/CALCIUM EXCHANGER PROTEIN;
 307:  ed5f-A  5.8  7.9  113   255    4   DROME:AF-Q9VIB7-F1 RETICULON-LIKE PROTEIN;
 308:  ehqi-A  5.8 11.7  132   708    5   DROME:AF-A1Z6W2-F1 UNCHARACTERIZED PROTEIN;
 309:  ek2z-A  5.7  4.7  177  1059    6   DROME:AF-Q24120-F1 PROTEIN CAPPUCCINO;
 310:  eeui-A  5.7  9.6  131  2300    6   DROME:AF-Q9VZS7-F1 HOBBIT, ISOFORM B;
 311:  efr9-A  5.7  7.6  111   212    6   DROME:AF-Q9VVY1-F1 UNCHARACTERIZED PROTEIN;
 312:  el9y-A  5.7 10.6  136   297    7   DROME:AF-O01666-F1 ATP SYNTHASE SUBUNIT GAMMA, MITOCHONDRIAL;
 313:  ei2j-A  5.7  6.6   79   124   11   DROME:AF-Q6IGA4-F1 ACP53C14C;
 314:  ekgz-A  5.7  5.4  119   535    4   DROME:AF-Q9VA65-F1 PROCOLLAGEN-PROLINE 4-DIOXYGENASE;
 315:  emwi-A  5.7 10.1  104   507    7   DROME:AF-Q9W0X1-F1 GH15894P;
 316:  emw9-A  5.7  5.4   93   542   10   DROME:AF-Q9VVF4-F1 FI08815P;
 317:  ee0d-A  5.7 12.4  132  1265    6   DROME:AF-Q9VB25-F1 KINESIN-LIKE PROTEIN KLP98A;
 318:  eeci-A  5.7  9.1  106   513    6   DROME:AF-Q9VL59-F1 ZINC FINGER CCCH-TYPE WITH G PATCH DOMAIN-CONTAIN
 319:  emqp-A  5.7  8.5  128   232    2   DROME:AF-Q8INR2-F1 UNCHARACTERIZED PROTEIN;
 320:  eecr-A  5.7 10.8   83   144    6   DROME:AF-P49858-F1 PROTEIN CORNICHON;
 321:  eh4z-A  5.7  5.0   77   121    8   DROME:AF-Q6GUT7-F1 ACP53C14A;
 322:  efiw-A  5.7  9.7   77   374    8   DROME:AF-Q9VPJ0-F1 RE58433P;
 323:  ekcj-A  5.7 13.1  116   814    9   DROME:AF-Q9VA23-F1 FI22211P1;
 324:  ee85-A  5.7  8.2  107   666    8   DROME:AF-Q2PDW6-F1 CENTRIOLAR COILED COIL PROTEIN 110KDA, ISOFORM B;
 325:  emb9-A  5.7 10.0   75   681    8   DROME:AF-Q04499-F1 PROLINE DEHYDROGENASE 1, MITOCHONDRIAL;
 326:  el9t-A  5.7  6.0  116   711    9   DROME:AF-Q9W5C1-F1 RE02292P;
 327:  ee3p-A  5.7  3.9  118   132   11   DROME:AF-Q9VFU3-F1 IP05608P;
 328:  efzm-A  5.7  6.8  112   477    6   DROME:AF-Q9V785-F1 SH3 DOMAIN-BINDING PROTEIN 5 HOMOLOG;
 329:  edsy-A  5.7  5.8  156   888    6   DROME:AF-A1Z7Y7-F1 SPAGHETTI-SQUASH ACTIVATOR, ISOFORM C;
 330:  ef9g-A  5.7 11.1  150   485    6   DROME:AF-A1ZB24-F1 MUCIN 55B, ISOFORM A;
 331:  egit-A  5.7 14.9  103   230    3   DROME:AF-Q9VAK2-F1 UNCHARACTERIZED PROTEIN, ISOFORM A;
 332:  ege1-A  5.6 12.0  124   289   10   DROME:AF-Q9XYW6-F1 CARBOXY TERMINUS OF HSP70-INTERACTING PROTEIN;
 333:  emxn-A  5.6  8.3   78   332    5   DROME:AF-Q9VG11-F1 IP10581P;
 334:  ek95-A  5.6  9.1  102   536    6   DROME:AF-Q9VC10-F1 PHOSPHATIDYLINOSITOL GLYCAN ANCHOR BIOSYNTHESIS C
 335:  effk-A  5.6  3.2   60   231   10   DROME:AF-Q9VU04-F1 RE60105P;
 336:  edjl-A  5.6 11.6  142   881    7   DROME:AF-Q9U6A0-F1 SODIUM/POTASSIUM/CALCIUM EXCHANGER NCKX30C;
 337:  em4z-A  5.6 11.0   91   157    5   DROME:AF-Q9VQL3-F1 CORNICHON RELATED;
 338:  el97-A  5.6  4.8  107   679    3   DROME:AF-E1JJ71-F1 DEMENTIN, ISOFORM H;
 339:  ek0n-A  5.6  2.9   85   122    2   DROME:AF-A0A0B4K6B2-F1 UNCHARACTERIZED PROTEIN;
 340:  ee1w-A  5.6  7.9  117   548    3   DROME:AF-Q9VJD1-F1 GLUCOSIDASE 2 SUBUNIT BETA;
 341:  edyq-A  5.6  5.5  107   536    2   DROME:AF-Q8IMI2-F1 PROCOLLAGEN-PROLINE 4-DIOXYGENASE;
 342:  ei4z-A  5.6  6.8  113   212    8   DROME:AF-Q9VRJ5-F1 CHARGED MULTIVESICULAR BODY PROTEIN 2B;
 343:  egul-A  5.6 12.5  128   218    5   DROME:AF-Q7JWP5-F1 TETRASPANIN;
 344:  eikd-A  5.6 14.7  155  1013    2   DROME:AF-P82295-F1 PROMININ-LIKE PROTEIN;
 345:  el1i-A  5.6 12.7  111   619    6   DROME:AF-Q9VYV5-F1 ALPHA-(1,6)-FUCOSYLTRANSFERASE;
 346:  ee6h-A  5.6  6.1   75   179    3   DROME:AF-P13098-F1 ENHANCER OF SPLIT M8 PROTEIN;
 347:  eiw3-A  5.5  7.6  112   188    6   DROME:AF-Q7KBL8-F1 MEDIATOR OF RNA POLYMERASE II TRANSCRIPTION SUBUN
 348:  ekzs-A  5.5  9.4  108  1145   12   DROME:AF-Q27607-F1 DNA POLYMERASE SUBUNIT GAMMA-1, MITOCHONDRIAL;
 349:  ek9s-A  5.5  8.4   76   230    5   DROME:AF-Q9W3Y3-F1 CALCYCLIN-BINDING PROTEIN;
 350:  eh9j-A  5.5  9.2  124  1844    5   DROME:AF-A0A0B4JDC9-F1 RIM-BINDING PROTEIN, ISOFORM F;
 351:  eh7s-A  5.5  6.2  129   358    9   DROME:AF-Q9VWK7-F1 SD22372P;
 352:  efka-A  5.5 13.1  112   535    7   DROME:AF-Q9VAU6-F1 LD27564P;
 353:  ee2a-A  5.5 12.2   98  2072    5   DROME:AF-P91621-F1 PROTEIN STILL LIFE, ISOFORM SIF TYPE 1;
 354:  ec93-A  5.5  8.8  110   658    5   DROME:AF-Q8IQI3-F1 UNCHARACTERIZED PROTEIN, ISOFORM B;
 355:  emzk-A  5.5 15.6  115   568   11   DROME:AF-Q9VZW3-F1 ALWAYS EARLY, ISOFORM A;
 356:  ekrl-A  5.5  4.6  150  1288    6   DROME:AF-Q9VFG8-F1 PROTEIN KIBRA;
 357:  eeky-A  5.5  4.3   94   509   11   DROME:AF-Q9VVH4-F1 IP12572P;
 358:  eien-A  5.5  2.8   72    87    3   DROME:AF-A1A6N4-F1 GEO11018P1;
 359:  ehiy-A  5.5  5.1  103   504    3   DROME:AF-A8DYR4-F1 PROCOLLAGEN-PROLINE 4-DIOXYGENASE;
 360:  eiwj-A  5.5 10.2  104   318    7   DROME:AF-Q9W0P3-F1 MEDIATOR OF RNA POLYMERASE II TRANSCRIPTION SUBUN
 361:  eipp-A  5.5  4.7   99   142    8   DROME:AF-M9NFP0-F1 UNCHARACTERIZED PROTEIN;
 362:  elvb-A  5.5  9.0   82   984   11   DROME:AF-M9MRJ1-F1 UNCHARACTERIZED PROTEIN, ISOFORM F;
 363:  el2e-A  5.5  6.4   76   168   11   DROME:AF-Q9VE26-F1 UNCHARACTERIZED PROTEIN;
 364:  efw3-A  5.5  8.0  104   677    5   DROME:AF-Q9VRK9-F1 KINESIN-LIKE PROTEIN;
 365:  eglr-A  5.5  5.3  108   509    8   DROME:AF-Q9VVQ9-F1 PROCOLLAGEN-PROLINE 4-DIOXYGENASE;
 366:  ej0z-A  5.5 13.2  105   952    5   DROME:AF-Q9VPC0-F1 SERINE/THREONINE-PROTEIN KINASE PITSLRE;
 367:  ejcj-A  5.4  6.2  120  1576    9   DROME:AF-A1Z9P3-F1 PROTEIN SHROOM;
 368:  eh49-A  5.4  4.2   92   526    9   DROME:AF-Q9V9Y4-F1 PH-SENSITIVE CHLORIDE CHANNEL 2;
 369:  ehjr-A  5.4 11.0  110   604   12   DROME:AF-Q9VNP7-F1 LD37241P;
 370:  eivm-A  5.4  7.2  127  1767    9   DROME:AF-Q9VMG8-F1 UNCHARACTERIZED PROTEIN;
 371:  eif3-A  5.4  6.0  108   743    6   DROME:AF-Q9W3J8-F1 DYNEIN REGULATORY COMPLEX PROTEIN 1 HOMOLOG;
 372:  elq7-A  5.4 15.3  109   783    7   DROME:AF-A1Z847-F1 UNCHARACTERIZED PROTEIN, ISOFORM B;
 373:  ee0c-A  5.4  4.7  115   226    3   DROME:AF-Q9VVI9-F1 CHARGED MULTIVESICULAR BODY PROTEIN 5;
 374:  eeuu-A  5.4  8.9  104   266    6   DROME:AF-Q9W3Y8-F1 UNCHARACTERIZED PROTEIN, ISOFORM A;
 375:  ekcu-A  5.4 12.1  138   568    6   DROME:AF-Q2PDP5-F1 UNCHARACTERIZED PROTEIN, ISOFORM F;
 376:  ef2b-A  5.4  4.6  142   191    3   DROME:AF-Q4V5L1-F1 IP07030P;
 377:  ee9c-A  5.4  7.6  134   680    7   DROME:AF-A1Z9G7-F1 UNCHARACTERIZED PROTEIN, ISOFORM A;
 378:  efxh-A  5.4  5.5  127  1318    7   DROME:AF-Q9W252-F1 DNA REPAIR PROTEIN RAD50;
 379:  eim6-A  5.4  9.4   80   720    6   DROME:AF-Q7JRQ1-F1 AT21895P;
 380:  ejqh-A  5.4  4.7  107   263   10   DROME:AF-Q9I7W3-F1 UNCHARACTERIZED PROTEIN;
 381:  ee81-A  5.4  8.1   82   581    5   DROME:AF-Q08605-F1 TRANSCRIPTION FACTOR GAGA;
 382:  eczd-A  5.4  7.2  134   978    8   DROME:AF-M9PI70-F1 PH-SENSITIVE CHLORIDE CHANNEL 1, ISOFORM N;
 383:  ed8m-A  5.4  5.2  125   246    3   DROME:AF-Q9V9U6-F1 LD39576P;
 384:  ek1u-A  5.4 14.5   97   300    1   DROME:AF-Q9VT87-F1 UNCHARACTERIZED PROTEIN, ISOFORM B;
 385:  efzy-A  5.4  9.8   94   373   11   DROME:AF-Q9VUM3-F1 GH25868P;
 386:  emn8-A  5.4  6.9  131   750   10   DROME:AF-X2JI61-F1 BRIVIDO-3, ISOFORM C;
 387:  elkb-A  5.4  4.2  105   149    7   DROME:AF-Q8INQ3-F1 GEO13292P1;
 388:  emyh-A  5.4  7.2  120   471    6   DROME:AF-M9PIH9-F1 TRANSCRIPTION FACTOR AP-2, ISOFORM D;
 389:  een7-A  5.4  5.4  112   470    4   DROME:AF-Q9VVQ7-F1 P4HC DOMAIN-CONTAINING PROTEIN;
 390:  emhu-A  5.3 11.2  105  2531    9   DROME:AF-Q9VW47-F1 MEDIATOR OF RNA POLYMERASE II TRANSCRIPTION SUBUN
 391:  ems4-A  5.3  5.0   88   453   11   DROME:AF-Q8IMH8-F1 P4HA_N DOMAIN-CONTAINING PROTEIN;
 392:  eiot-A  5.3  5.0  110   634    6   DROME:AF-Q961J0-F1 GH21160P;
 393:  eeqn-A  5.3  4.6   95   141   15   DROME:AF-F0JAT1-F1 MIP06308P;
 394:  eixp-A  5.3  8.2  129   362    8   DROME:AF-Q9VCX6-F1 AT09144P;
 395:  ehlv-A  5.3 11.2  166   264    8   DROME:AF-Q9VPW6-F1 UNCHARACTERIZED PROTEIN;
 396:  efr8-A  5.3  7.5  137  1302    6   DROME:AF-Q00449-F1 MULTIDRUG RESISTANCE PROTEIN HOMOLOG 49;
 397:  efdt-A  5.3  5.3  121  1311    6   DROME:AF-Q8IQ97-F1 PEBBLE, ISOFORM B;
 398:  efc0-A  5.3  9.3  121   927    5   DROME:AF-Q7KVW5-F1 SMALL CONDUCTANCE CALCIUM-ACTIVATED POTASSIUM CHA
 399:  ei0l-A  5.3  3.7   94   203    1   DROME:AF-Q95SH2-F1 CHARGED MULTIVESICULAR BODY PROTEIN 1, ISOFORM A;
 400:  ekwu-A  5.3  9.2  107   491    6   DROME:AF-Q27367-F1 PROTEIN CROQUEMORT;
 401:  ecwm-A  5.3 15.8  122  1055    4   DROME:AF-Q9Y134-F1 L.2.35DF;
 402:  ekpl-A  5.3  4.6   97   262    6   DROME:AF-Q95RY2-F1 LD01461P;
 403:  eefe-A  5.3  6.4  147   652    6   DROME:AF-Q9VW35-F1 SD02261P;
 404:  eh6v-A  5.3  3.6   86   138    5   DROME:AF-A8JQY7-F1 NINJURIN C, ISOFORM D;
 405:  ejko-A  5.3 13.6  133   783    7   DROME:AF-Q9VPX6-F1 ADENYLYL CYCLASE-ASSOCIATED PROTEIN;
 406:  elr8-A  5.3  9.9  109  1037    6   DROME:AF-Q9VYR9-F1 LD34222P;
 407:  emcb-A  5.3  5.2  111   490    5   DROME:AF-Q9VHU7-F1 PROCOLLAGEN-PROLINE 4-DIOXYGENASE;
 408:  ely9-A  5.3  6.0  135   229    4   DROME:AF-Q7JZW3-F1 TETRASPANIN;
 409:  ek35-A  5.2  6.4  153   877    3   DROME:AF-Q9VXC2-F1 UNCHARACTERIZED PROTEIN;
 410:  edp2-A  5.2  7.8  105   783    8   DROME:AF-Q7KTT0-F1 XE7, ISOFORM A;
 411:  emt4-A  5.2  8.4  112   552    5   DROME:AF-Q9VET1-F1 FI07620P;
 412:  empk-A  5.2  6.0  135  2464    8   DROME:AF-Q9VG05-F1 UNCHARACTERIZED PROTEIN, ISOFORM H;
 413:  elmo-A  5.2  7.2  105   961    3   DROME:AF-O46037-F1 VINCULIN;
 414:  ej3h-A  5.2  5.3  118   550    9   DROME:AF-Q9VA69-F1 PROCOLLAGEN-PROLINE 4-DIOXYGENASE;
 415:  ee1a-A  5.2 10.6  148   960    7   DROME:AF-Q59E33-F1 LD21442P;
 416:  elrk-A  5.2  4.7  149  1124    6   DROME:AF-Q8MQJ8-F1 HUNTINGTIN INTERACTING PROTEIN 1;
 417:  el0d-A  5.2  6.2  113   648    6   DROME:AF-Q9VEC3-F1 ACTIN-RELATED PROTEIN 5;
 418:  ejec-A  5.2  7.0  137  1291    9   DROME:AF-Q9VF87-F1 CYTOPLASMIC FMR1-INTERACTING PROTEIN;
 419:  ekgt-A  5.2  6.4  114   567    8   DROME:AF-P09478-F1 ACETYLCHOLINE RECEPTOR SUBUNIT ALPHA-LIKE 1;
 420:  emwj-A  5.2  4.7  102   471    8   DROME:AF-Q7K5N4-F1 UBIQUITIN CARBOXYL-TERMINAL HYDROLASE CALYPSO;
 421:  eepf-A  5.2  9.1  103   798    6   DROME:AF-Q0E938-F1 UNCHARACTERIZED PROTEIN, ISOFORM A;
 422:  eelz-A  5.2  5.4  100   738    6   DROME:AF-Q9W0L8-F1 UNCHARACTERIZED PROTEIN, ISOFORM B;
 423:  eh4g-A  5.2  2.1   50    50    2   DROME:AF-M9NEV5-F1 UNCHARACTERIZED PROTEIN, ISOFORM A;
 424:  ejcr-A  5.2  4.4  133   298    8   DROME:AF-Q9VYK9-F1 LP16520P;
 425:  eg4u-A  5.2  5.7  123   523   10   DROME:AF-Q7KTF8-F1 NICOTINIC ACETYLCHOLINE RECEPTOR ALPHA6, ISOFORM
 426:  edll-A  5.2  5.3  103   496    7   DROME:AF-Q08832-F1 GAMMA-AMINOBUTYRIC ACID RECEPTOR SUBUNIT BETA-LIK
 427:  ekh1-A  5.2 12.9  220  1374   10   DROME:AF-Q961D3-F1 LD17001P;
 428:  eluy-A  5.2  6.0  125   660   11   DROME:AF-A1Z935-F1 SOLUTE CARRIER FAMILY 30 MEMBER 9;
 429:  ek62-A  5.2  5.4  121  2224    6   DROME:AF-P98081-F1 PROTEIN DISABLED;
 430:  efvy-A  5.2  5.4  114   534    4   DROME:AF-Q9VA50-F1 PROCOLLAGEN-PROLINE 4-DIOXYGENASE;
 431:  egqk-A  5.2 12.5  183  1320   11   DROME:AF-Q9VAN4-F1 UNCHARACTERIZED PROTEIN;
 432:  ej31-A  5.2  6.5   82   218    6   DROME:AF-Q9VVE8-F1 AT21490P;
 433:  ej4p-A  5.2  4.1   87   966    1   DROME:AF-Q24171-F1 AT08303P;
 434:  el67-A  5.1  4.1  159   354    6   DROME:AF-Q8T8Y8-F1 AT15826P;
 435:  ejff-A  5.1  4.5  151   359    6   DROME:AF-Q7PLK1-F1 MIP30541P;
 436:  ed4a-A  5.1 10.3   84   619    7   DROME:AF-Q29R14-F1 LP01683P;
 437:  edfb-A  5.1  6.0  157   802    7   DROME:AF-Q8SZ78-F1 RE14222P;
 438:  ekiq-A  5.1  9.4  139   305    8   DROME:AF-Q9U599-F1 AT01821P;
 439:  egs8-A  5.1  6.4  114  2066    9   DROME:AF-A0A0B4K765-F1 SIN3A, ISOFORM G;
 440:  ejp1-A  5.1 12.0   82   135    4   DROME:AF-Q9VG36-F1 FI08238P;
 441:  eg4o-A  5.1  7.0  115   448    3   DROME:AF-B7Z078-F1 E3 UBIQUITIN-PROTEIN LIGASE;
 442:  emfy-A  5.1 11.7  109   118    1   DROME:AF-Q8WTI6-F1 PFTAIRE-INTERACTING FACTOR 2;
 443:  ekl7-A  5.1 16.7  158  1155    8   DROME:AF-A1Z7A6-F1 ARFGAP WITH SH3 DOMAIN, ANK REPEAT AND PH DOMAIN-
 444:  efqe-A  5.1  2.6   61   117   10   DROME:AF-P18930-F1 NADH-UBIQUINONE OXIDOREDUCTASE CHAIN 3;
 445:  effs-A  5.1 11.1  131   585    5   DROME:AF-Q9W0R5-F1 PROBABLE G-PROTEIN COUPLED RECEPTOR MTH-LIKE 10;
 446:  edci-A  5.1 15.3  130   968    6   DROME:AF-Q9VEN9-F1 PROTEIN ASSOCIATED WITH TOPO II RELATED-1, ISOFOR
 447:  ege8-A  5.1  6.6   93   204   10   DROME:AF-Q6IGD9-F1 HDC06561;
 448:  ekzf-A  5.1 12.1  128   734    5   DROME:AF-A1ZAH1-F1 ATP SYNTHASE SUBUNIT D, MITOCHONDRIAL;
 449:  em4t-A  5.1  5.5  127  1076    4   DROME:AF-Q8IQE6-F1 INSULIN RECEPTOR SUBSTRATE 53 KDA, ISOFORM A;
 450:  edgc-A  5.1  7.5  122   268    8   DROME:AF-Q9VVE2-F1 PROTEIN ROGDI;
 451:  eexn-A  5.1  4.7  126   262   10   DROME:AF-Q8T421-F1 AT21561P;
 452:  efge-A  5.1 12.7  149  2455    4   DROME:AF-Q9VE34-F1 ECTOPIC P GRANULES PROTEIN 5 HOMOLOG;
 453:  eej8-A  5.1  4.8  122   924   11   DROME:AF-P18091-F1 ALPHA-ACTININ, SARCOMERIC;
 454:  eex1-A  5.1  5.7  106   394    7   DROME:AF-Q8MSB1-F1 E3 UBIQUITIN-PROTEIN TRANSFERASE MAEA;
 455:  ejxo-A  5.1 12.0  137   432    7   DROME:AF-Q7KGU6-F1 LYSOSOMAL-ASSOCIATED TRANSMEMBRANE PROTEIN;
 456:  eli2-A  5.1  4.9   97   142   14   DROME:AF-E0R7Q3-F1 MIP06256P;
 457:  ef1f-A  5.1  4.1  137   363    4   DROME:AF-Q7KTW4-F1 RE38102P;
 458:  edqf-A  5.1 12.0  113   239   10   DROME:AF-A1Z8K7-F1 TETRASPANIN;
 459:  ekrh-A  5.0  8.3   82   431    6   DROME:AF-Q9VJI4-F1 PICKPOCKET 17, ISOFORM A;
 460:  emzh-A  5.0 14.7  103   753    7   DROME:AF-Q9VS57-F1 RE14391P;
 461:  eixa-A  5.0  9.3  116   674    9   DROME:AF-Q9W464-F1 GLYCOSYLPHOSPHATIDYLINOSITOL ANCHOR ATTACHMENT 1;
 462:  efju-A  5.0 12.3   85   248    8   DROME:AF-A1ZBF1-F1 FI16628P1;
 463:  ek5d-A  5.0  3.8  120   146    7   DROME:AF-A0A0B4KED5-F1 UNCHARACTERIZED PROTEIN;
 464:  em33-A  5.0  4.0   92   142    7   DROME:AF-A1Z7W3-F1 GEO10290P1;
 465:  eekm-A  5.0  8.4  123   343    7   DROME:AF-Q9VXV6-F1 SECRETORY CARRIER-ASSOCIATED MEMBRANE PROTEIN;
 466:  efsl-A  5.0 13.1   96  1105    6   DROME:AF-Q9VN44-F1 FI07923P;
 467:  ed61-A  5.0  8.2   94   844    4   DROME:AF-Q7K126-F1 CCR4-NOT TRANSCRIPTION COMPLEX SUBUNIT 3, ISOFORM
 468:  edto-A  5.0  5.2   80   631    4   DROME:AF-Q7KRR5-F1 PEPTIDE-N(4)-(N-ACETYL-BETA-GLUCOSAMINYL)ASPARAGI
 469:  eiaq-A  5.0 10.2   98   379    4   DROME:AF-Q9VI32-F1 DYNEIN REGULATORY COMPLEX PROTEIN 10;
 470:  eibh-A  5.0  4.7  102   138    9   DROME:AF-Q9VRL3-F1 PROBABLE PREFOLDIN SUBUNIT 4;
 471:  ej0u-A  5.0  3.2  147   511    3   DROME:AF-P00399-F1 CYTOCHROME C OXIDASE SUBUNIT 1;
 472:  el7f-A  5.0  6.7  124   660    7   DROME:AF-Q9VFW5-F1 PYROKININ 2 RECEPTOR 1;
 473:  egm1-A  5.0  6.5   89   185    6   DROME:AF-A8JRH0-F1 UNCHARACTERIZED PROTEIN, ISOFORM A;
 474:  ehbo-A  5.0  4.7  109   628    7   DROME:AF-Q9VSB3-F1 UNCHARACTERIZED PROTEIN, ISOFORM A;
 475:  edoc-A  5.0 12.6   87  2351    7   DROME:AF-Q9VT00-F1 JUMONJI, AT RICH INTERACTIVE DOMAIN 2;
 476:  ehy1-A  5.0 10.7  151   219    6   DROME:AF-Q9W377-F1 LP05863P;
 477:  eh1b-A  5.0  9.1  113   536    8   DROME:AF-A1Z6W1-F1 FI21641P1;
 478:  emgg-A  5.0  9.6  135   254    3   DROME:AF-Q9W012-F1 LP12691P;
 479:  elf9-A  5.0 16.8  129   559   12   DROME:AF-Q9VCM0-F1 IONOTROPIC RECEPTOR 94H;
 480:  elwj-A  5.0  8.7  113  1386    9   DROME:AF-Q9VRF2-F1 UNCOORDINATED;
 481:  eilq-A  5.0  7.9  128  1234   10   DROME:AF-Q7KW14-F1 COILED-COIL DOMAIN-CONTAINING PROTEIN CG32809;
 482:  ei3o-A  5.0  4.8   99  1500   11   DROME:AF-B7YZL9-F1 FOCAL ADHESION KINASE, ISOFORM D;
 483:  ejk1-A  5.0 11.6  119   248    7   DROME:AF-Q9VLH1-F1 TETRASPANIN;
 484:  ehja-A  4.9  9.5  102   887    4   DROME:AF-P14599-F1 AMYLOID-BETA-LIKE PROTEIN;
 485:  ecx2-A  4.9  8.8  108   221    6   DROME:AF-Q9VHX6-F1 IP07787P;
 486:  el46-A  4.9  3.7  125   168    6   DROME:AF-Q9VFY4-F1 UNCHARACTERIZED PROTEIN;
 487:  ejgo-A  4.9  7.3   95   107    3   DROME:AF-Q9W286-F1 FI15737P1;
 488:  edrw-A  4.9  6.3  107   583    3   DROME:AF-Q9W145-F1 STEROIDOGENIC ACUTE REGULATORY PROTEIN-LIKE;
 489:  ehah-A  4.9 13.2  114  1857    4   DROME:AF-Q9VE55-F1 QIN;
 490:  eltx-A  4.9 18.6  114   435    6   DROME:AF-Q26263-F1 PROTEIN DEADPAN;
 491:  edvq-A  4.9  4.9  135   603    7   DROME:AF-M9PJS6-F1 UNCHARACTERIZED PROTEIN, ISOFORM D;
 492:  ec59-A  4.9  5.1  140   501    6   DROME:AF-Q7K4X4-F1 GH24095P;
 493:  ef8w-A  4.9 10.1  120   615    8   DROME:AF-A8JNI3-F1 DEBRIS BUSTER, ISOFORM D;
 494:  ekwo-A  4.9 10.7  140   660    8   DROME:AF-Q9W329-F1 GOLGI-LOCALIZED, GAMMA-ADAPTIN EAR CONTAINING, AR
 495:  eeh8-A  4.9  3.9   99   601    3   DROME:AF-P31368-F1 PROTEIN NUBBIN;
 496:  edgt-A  4.9 14.4  102   218    9   DROME:AF-Q7JYY8-F1 TETRASPANIN;
 497:  ejol-A  4.9  4.1  127   339    7   DROME:AF-Q7JY00-F1 HL02043P;
 498:  eldy-A  4.9  3.9   93   195    3   DROME:AF-Q9VP89-F1 UNCHARACTERIZED PROTEIN, ISOFORM A;
 499:  ef6j-A  4.9  6.4   98  1190    2   DROME:AF-A1Z7T0-F1 SERINE/THREONINE-PROTEIN KINASE N;
 500:  eewq-A  4.9  8.6  170   476   11   DROME:AF-E2QCM9-F1 DIURETIC HORMONE 44 RECEPTOR 2, ISOFORM B;
 501:  ei0b-A  4.9  8.1  131   465    5   DROME:AF-Q9W4J6-F1 LD19190P;
 502:  eg13-A  4.9 10.7   95   101    4   DROME:AF-Q9VYX1-F1 ENHANCER OF YELLOW 2 TRANSCRIPTION FACTOR;
 503:  egd1-A  4.9  5.8  108   308    5   DROME:AF-Q9VLH0-F1 TETRASPANIN;
 504:  eezd-A  4.9  5.4  139  2291    4   DROME:AF-Q00963-F1 SPECTRIN BETA CHAIN;
 505:  edmb-A  4.8 11.4  133   359    5   DROME:AF-Q7JW48-F1 RE12410P;
 506:  em28-A  4.8  4.2   89   160    9   DROME:AF-Q9VYX8-F1 LD04844P;
 507:  eh4k-A  4.8  8.7   93   270    3   DROME:AF-Q9VNB1-F1 AT23701P;
 508:  eedu-A  4.8 11.1   78   396    4   DROME:AF-Q9W255-F1 GH05812P;
 509:  ehyy-A  4.8  9.1   95   360    4   DROME:AF-A1Z8V5-F1 DYNEIN REGULATORY COMPLEX PROTEIN 10;
 510:  ejwf-A  4.8  5.8  101   174    6   DROME:AF-Q9VHS6-F1 COPPER TRANSPORTER;
 511:  eia1-A  4.8  3.5   92   126    5   DROME:AF-Q9VGY3-F1 GEO12082P1;
 512:  eevr-A  4.8 16.0  152   655    6   DROME:AF-Q9W5A5-F1 PROTEIN TWEETY-2;
 513:  eea3-A  4.8  3.7   79   152    8   DROME:AF-A1ZAJ5-F1 VITAMIN-K-EPOXIDE REDUCTASE (WARFARIN-SENSITIVE);
 514:  eidz-A  4.8 36.2  119   739    9   DROME:AF-P91928-F1 MICOS COMPLEX SUBUNIT MIC60;
 515:  ej19-A  4.8  6.3  115   855    5   DROME:AF-Q9XZ10-F1 V-TYPE PROTON ATPASE SUBUNIT A;
 516:  efjp-A  4.8  7.1  109   686    5   DROME:AF-Q24352-F1 GAMMA-AMINOBUTYRIC ACID RECEPTOR ALPHA-LIKE;
 517:  ee1y-A  4.8 11.1  147   710    6   DROME:AF-A1ZB47-F1 GUANYLATE CYCLASE;
 518:  eif2-A  4.8  8.2  126   373   10   DROME:AF-Q9VR50-F1 SOLUTE CARRIER FAMILY 35 MEMBER E1 HOMOLOG;
 519:  edws-A  4.8  9.8  100  1384    5   DROME:AF-Q8SY33-F1 PROTEIN GAWKY;
 520:  emf4-A  4.8  5.8   75   252    7   DROME:AF-A1ZBT5-F1 MEDIATOR OF RNA POLYMERASE II TRANSCRIPTION SUBUN
 521:  edt2-A  4.8 12.0   90   569    3   DROME:AF-Q9VVK7-F1 NUCB1;
 522:  edpu-A  4.8 16.9  116  1304    9   DROME:AF-Q9VNC9-F1 LD36006P;
 523:  el3s-A  4.8  7.5  101   889    3   DROME:AF-Q9VZ63-F1 RE22038P;
 524:  ecv2-A  4.8  6.0  111  1141    6   DROME:AF-A4UZL3-F1 EPS15 HOMOLOGY DOMAIN CONTAINING PROTEIN-BINDING
 525:  ed0h-A  4.8  4.2   99   585    4   DROME:AF-Q9W288-F1 NTR, ISOFORM A;
 526:  efra-A  4.8  6.2  107   448    5   DROME:AF-Q9Y124-F1 BCDNA.GH08385;
 527:  edeo-A  4.8  8.3   90  1005    8   DROME:AF-Q8IPF4-F1 UNCHARACTERIZED PROTEIN;
 528:  ec5b-A  4.8 13.4  119   970    4   DROME:AF-P31007-F1 DISKS LARGE 1 TUMOR SUPPRESSOR PROTEIN;
 529:  ek61-A  4.8  7.1  124   328    6   DROME:AF-Q9VVV2-F1 ORGANIC SOLUTE TRANSPORTER ALPHA-LIKE PROTEIN;
 530:  eedo-A  4.8 14.1  105   698    8   DROME:AF-Q9VGZ5-F1 TRANSCRIPTION FACTOR CWO;
 531:  ek5l-A  4.8  8.0  145   185   10   DROME:AF-Q6IG80-F1 HDC07063;
 532:  ede2-A  4.8  7.4  122   274   12   DROME:AF-Q9VIK5-F1 RE60872P;
 533:  ef5l-A  4.8 14.0   80   416    5   DROME:AF-Q9W254-F1 QUAKING RELATED 58E-2, ISOFORM A;
 534:  eier-A  4.8  5.1   98   143    2   DROME:AF-Q9V439-F1 MEDIATOR OF RNA POLYMERASE II TRANSCRIPTION SUBUN
 535:  eet6-A  4.8  4.4  152  1481    4   DROME:AF-A1Z7L1-F1 FANCONI ANEMIA COMPLEMENTATION GROUP I;
 536:  emgp-A  4.8 11.0  116   655    7   DROME:AF-P08510-F1 POTASSIUM VOLTAGE-GATED CHANNEL PROTEIN SHAKER;
 537:  ee2e-A  4.8  5.6  109   536    9   DROME:AF-Q9VA52-F1 PROCOLLAGEN-PROLINE 4-DIOXYGENASE;
 538:  egp8-A  4.8  6.4  149  2263    7   DROME:AF-Q7KVD1-F1 TRIO, ISOFORM A;
 539:  eg5n-A  4.8  8.8  122   223    8   DROME:AF-Q8MLR5-F1 IP08069P;
 540:  eha7-A  4.8 10.0  117   393    8   DROME:AF-Q9W1F5-F1 RE54691P;
 541:  eeie-A  4.8  6.7  125  1476    9   DROME:AF-Q9V9T4-F1 ATP-DEPENDENT CHROMATIN ASSEMBLY FACTOR LARGE SUB
 542:  ejsm-A  4.8  9.7  136   211    7   DROME:AF-Q9VAK3-F1 RE47447P;
 543:  ekou-A  4.7 21.9  106  1953    3   DROME:AF-A1Z9W4-F1 LD11480P;
 544:  ej11-A  4.7 13.0  112  1667   11   DROME:AF-Q9VHT6-F1 UNCHARACTERIZED PROTEIN, ISOFORM A;
 545:  ekqm-A  4.7  9.2  133   435   13   DROME:AF-Q8SWR3-F1 SEX PEPTIDE RECEPTOR;
 546:  ej5q-A  4.7 11.5  166   495    5   DROME:AF-Q868T3-F1 CARDIOACCELERATORY PEPTIDE RECEPTOR;
 547:  edax-A  4.7  4.7  111   131    8   DROME:AF-Q8T0B1-F1 NUCLEAR ENVELOPE PHOSPHATASE-REGULATORY SUBUNIT 1
 548:  eihv-A  4.7  9.1   80   106   10   DROME:AF-A0A0B4K877-F1 UNCHARACTERIZED PROTEIN;
 549:  ek74-A  4.7  6.4  174  1217    5   DROME:AF-Q9VK44-F1 LD24832P;
 550:  edqi-A  4.7  8.5   80   183    8   DROME:AF-Q9VNE8-F1 RE24848P;
 551:  el31-A  4.7 10.1   98   242    7   DROME:AF-M9PIQ9-F1 UNCHARACTERIZED PROTEIN, ISOFORM C;
 552:  efkm-A  4.7 13.4  141   527    8   DROME:AF-Q9VC35-F1 PROTEIN LILIPOD;
 553:  ed5w-A  4.7 11.8  111   912    9   DROME:AF-A1Z8X9-F1 PEPTIDASE_M28 DOMAIN-CONTAINING PROTEIN;
 554:  efx0-A  4.7  9.1  127   227    7   DROME:AF-Q7K3Z2-F1 GH01773P;
 555:  egnh-A  4.7  9.0  117   425    4   DROME:AF-Q9VJZ2-F1 LD05321P;
 556:  edgg-A  4.7 12.7  117   365    6   DROME:AF-Q9VZ54-F1 GH19655P;
 557:  em6d-A  4.7 14.1  121   388   13   DROME:AF-Q9VMU8-F1 UDP-GALACTOSE TRANSPORTER SENJU;
 558:  eiud-A  4.7  6.8   96  1555   14   DROME:AF-Q9VB40-F1 UNCHARACTERIZED PROTEIN, ISOFORM C;
 559:  ec39-A  4.7  8.8  132  1059    8   DROME:AF-Q9VW51-F1 RNA POLYMERASE II ELONGATION FACTOR ELL;
 560:  elge-A  4.7  7.9  106   872   10   DROME:AF-Q9VW72-F1 GH08353P;
 561:  eeo0-A  4.7  5.6   99   565    5   DROME:AF-Q9NCC3-F1 SORTING NEXIN;
 562:  ec70-A  4.7 10.2  150   724    6   DROME:AF-B7Z028-F1 ACYL-COENZYME A OXIDASE;
 563:  egnn-A  4.7 14.7  121   708    7   DROME:AF-Q9VW13-F1 FI01412P;
 564:  egcz-A  4.7 12.6  183   392    5   DROME:AF-O77475-F1 CERAMIDE PHOSPHOETHANOLAMINE SYNTHASE;
 565:  eezn-A  4.7  4.3   94   138    7   DROME:AF-C0PV55-F1 MIP07212P;
 566:  egxj-A  4.7  6.1  127   376    8   DROME:AF-P40427-F1 HOMEOBOX PROTEIN EXTRADENTICLE;
 567:  ef50-A  4.7 13.2  195  1307   11   DROME:AF-Q8MT77-F1 LD28489P;
 568:  eiv7-A  4.7 20.2   85   172    7   DROME:AF-Q9VYQ0-F1 MOONSHINER;
 569:  eig1-A  4.7 10.0  144   522    6   DROME:AF-Q9VG60-F1 DNA-DIRECTED RNA POLYMERASE III SUBUNIT RPC3;
 570:  ejr0-A  4.7  5.4   85   129    5   DROME:AF-A8DYA9-F1 UNCHARACTERIZED PROTEIN;
 571:  eetj-A  4.7 10.2  134  1594    9   DROME:AF-Q9VU57-F1 CILIA- AND FLAGELLA-ASSOCIATED PROTEIN 43;
 572:  ee6t-A  4.7 10.4  105  2669    8   DROME:AF-Q9W0T1-F1 NUCLEOSOME-REMODELING FACTOR SUBUNIT NURF301;
 573:  el3h-A  4.7  6.6  115   181    7   DROME:AF-Q9VQQ4-F1 UNCHARACTERIZED PROTEIN, ISOFORM A;
 574:  emrj-A  4.7 17.5  147  1169   11   DROME:AF-Q9VGA4-F1 MBD-R2;
 575:  edlq-A  4.7 15.2  142   992    4   DROME:AF-Q9VBX1-F1 NUCLEAR EXPORT MEDIATOR FACTOR NEMF HOMOLOG;
 576:  eket-A  4.7  4.2  124   211   10   DROME:AF-Q1EC46-F1 TETRASPANIN;
 577:  elky-A  4.6 11.8  152   587    7   DROME:AF-Q9W2Z8-F1 UNCHARACTERIZED PROTEIN, ISOFORM C;
 578:  em5f-A  4.6 10.8  101   832    8   DROME:AF-Q9V4M2-F1 PROTEIN WECH;
 579:  ec41-A  4.6  6.8  117   698    6   DROME:AF-Q8SXX4-F1 CAPON-LIKE PROTEIN;
 580:  ejp3-A  4.6  3.9   93   136    6   DROME:AF-Q9VHN0-F1 GEO07735P1;
 581:  eh0c-A  4.6 10.1  103   373    8   DROME:AF-Q9VJ40-F1 RH30783P;
 582:  ehld-A  4.6  5.7   76   162    9   DROME:AF-B7YZF1-F1 UNCHARACTERIZED PROTEIN, ISOFORM D;
 583:  ef9f-A  4.6  7.3   91   565    4   DROME:AF-Q8IMI5-F1 FI04474P;
 584:  eioc-A  4.6  5.2  115   671    7   DROME:AF-Q9VRR2-F1 GH26628P;
 585:  eeyz-A  4.6 12.1  163   798    9   DROME:AF-Q9VBG4-F1 GH12381P;
 586:  elh6-A  4.6 11.7  114   454    4   DROME:AF-A0A0B4LHI9-F1 INWARDLY RECTIFYING POTASSIUM CHANNEL 2, ISOFO
 587:  emm5-A  4.6  6.0  115   831    8   DROME:AF-Q8SY25-F1 RE05944P;
 588:  eerv-A  4.6  8.7   82   857    5   DROME:AF-Q7KVW2-F1 FI18256P1;
 589:  elks-A  4.6  5.3  138   338    3   DROME:AF-Q9W2J0-F1 UNCHARACTERIZED PROTEIN;
 590:  emhe-A  4.6  7.7   87    94    8   DROME:AF-Q9VSP7-F1 GEO10181P1;
 591:  eda4-A  4.6  8.9   93   366    8   DROME:AF-A0A0B4LF50-F1 METALLOPHOSPHOESTERASE, ISOFORM E;
 592:  elo8-A  4.6  7.2  117   818    7   DROME:AF-Q0E908-F1 HILLARIN;
 593:  eh3v-A  4.6  3.8  127   134    5   DROME:AF-Q9W5U9-F1 UNCHARACTERIZED PROTEIN;
 594:  eiej-A  4.6  3.5   86   441    3   DROME:AF-Q9VPQ8-F1 NICOTINIC ACETYLCHOLINE RECEPTOR BETA 3 (DBETA3)
 595:  ee29-A  4.6  7.6  111   491    5   DROME:AF-Q8IMG8-F1 FI22218P1;
 596:  embo-A  4.6  6.2  105   389    3   DROME:AF-Q24276-F1 HSP90 CO-CHAPERONE CDC37;
 597:  egyq-A  4.6  7.5  100  1486    4   DROME:AF-Q7KSN8-F1 UNCHARACTERIZED PROTEIN, ISOFORM D;
 598:  emw1-A  4.6  4.3   90   149    7   DROME:AF-Q9VQP9-F1 PUTATIVE OLIGOSACCHARYLTRANSFERASE COMPLEX SUBUNI
 599:  ed3x-A  4.6 13.0  132   917    6   DROME:AF-P35220-F1 CATENIN ALPHA;
 600:  ec43-A  4.6  5.4  120  1140    8   DROME:AF-Q9VN25-F1 EUKARYOTIC TRANSLATION INITIATION FACTOR 3 SUBUNI
 601:  eenu-A  4.6 14.2   84   842    5   DROME:AF-Q9W2G5-F1 LD41005P;
 602:  elem-A  4.6  9.1   98   308    7   DROME:AF-Q9V3H2-F1 26S PROTEASOME NON-ATPASE REGULATORY SUBUNIT 14;
 603:  eg97-A  4.6  5.3  150   930    5   DROME:AF-Q8IPN2-F1 5-HYDROXYTRYPTAMINE (SEROTONIN) RECEPTOR 2A, ISOF
 604:  edji-A  4.6  8.1  114   383    5   DROME:AF-Q9VHT7-F1 UNCHARACTERIZED PROTEIN;
 605:  ej75-A  4.6 10.4  100   646    7   DROME:AF-A8JNV9-F1 IONOTROPIC RECEPTOR 76A, ISOFORM E;
 606:  egub-A  4.6  7.2  126   924    9   DROME:AF-Q9VK95-F1 MIP30126P;
 607:  eg7m-A  4.6 12.0  110   700    8   DROME:AF-Q9UAS6-F1 CAP-SPECIFIC MRNA (NUCLEOSIDE-2'-O-)-METHYLTRANSF
 608:  ek3k-A  4.6 24.5   80   210    5   DROME:AF-Q9V359-F1 VACUOLAR PROTEIN SORTING-ASSOCIATED PROTEIN 28 HO
 609:  eg3j-A  4.6  5.7  103   458    3   DROME:AF-Q9VAR7-F1 P4HC DOMAIN-CONTAINING PROTEIN;
 610:  efhy-A  4.6  9.5   96   431    3   DROME:AF-Q9VCI3-F1 LIPID STORAGE DROPLETS SURFACE-BINDING PROTEIN 1;
 611:  emd8-A  4.6  4.9  145   244    6   DROME:AF-O46101-F1 TETRASPANIN-2A;
 612:  eiq1-A  4.5  6.1   87   449    9   DROME:AF-Q9VH65-F1 FI11941P;
 613:  ej2b-A  4.5 11.7  110   813    6   DROME:AF-Q6NQY9-F1 RNA HELICASE;
 614:  egvl-A  4.5  4.4  119   558    7   DROME:AF-Q9V3J5-F1 EG:BACR7A4.13 PROTEIN;
 615:  eko6-A  4.5  6.9  123   724    2   DROME:AF-Q9VS46-F1 RINT1-LIKE PROTEIN;
 616:  egl5-A  4.5  4.6   91   176   10   DROME:AF-Q9VXD1-F1 PROTEIN SINGLES BAR;
 617:  emf8-A  4.5  4.8   93   133   11   DROME:AF-Q8MZ67-F1 AT28918P;
 618:  el9s-A  4.5  6.6   89   228    9   DROME:AF-P00408-F1 CYTOCHROME C OXIDASE SUBUNIT 2;
 619:  emyb-A  4.5 17.3  101   199   13   DROME:AF-Q6II06-F1 VESICLE TRANSPORT PROTEIN;
 620:  ecww-A  4.5  8.8  105   238    7   DROME:AF-M9PEE6-F1 TETRASPANIN 66A, ISOFORM E;
 621:  eg7d-A  4.5 13.5  173   566    5   DROME:AF-Q9VL65-F1 TBCMF46;
 622:  em3c-A  4.5  7.6  113   861    6   DROME:AF-Q9VLX2-F1 LD22651P;
 623:  ej62-A  4.5  9.7  117   836    9   DROME:AF-M9MSL3-F1 HSC70CB, ISOFORM G;
 624:  ejkb-A  4.5  4.0  114   183    9   DROME:AF-X2JEK5-F1 UNCHARACTERIZED PROTEIN;
 625:  efv3-A  4.5  3.4   92   174    8   DROME:AF-A8DYC7-F1 UNCHARACTERIZED PROTEIN;
 626:  edyz-A  4.5  4.5   77   128   12   DROME:AF-Q9VWI3-F1 GEO10158P1;
 627:  em32-A  4.5  8.9   76   241    5   DROME:AF-Q9VZK1-F1 FI11682P;
 628:  ekvm-A  4.5  5.2   76   207    7   DROME:AF-P82804-F1 PARTNER OF Y14 AND MAGO;
 629:  eg17-A  4.5 10.4  128  1117    5   DROME:AF-Q9VV52-F1 LD37257P;
 630:  elpq-A  4.5  9.7  145   545    4   DROME:AF-Q9VMI4-F1 ORPHAN G PROTEIN-COUPLED RECEPTOR;
 631:  edj5-A  4.5 14.6  125   843    4   DROME:AF-P18824-F1 ARMADILLO SEGMENT POLARITY PROTEIN;
 632:  ef02-A  4.5  5.3  131   521    9   DROME:AF-Q9VA14-F1 UNCHARACTERIZED PROTEIN;
 633:  eio8-A  4.5 10.8  121   411    7   DROME:AF-Q9VYY5-F1 UNCHARACTERIZED PROTEIN;
 634:  ei1c-A  4.5  5.9  124  1697    8   DROME:AF-A1Z7G7-F1 LATROPHILIN CIRL;
 635:  edyh-A  4.5 13.6  109  1305    6   DROME:AF-Q9VPS7-F1 METABOTROPIC GABA-B RECEPTOR SUBTYPE 3, ISOFORM A
 636:  edne-A  4.5  8.0  150   740    8   DROME:AF-Q9VDS5-F1 RHO GTPASE-ACTIVATING PROTEIN 92B;
 637:  egbt-A  4.5 14.5  130   559    8   DROME:AF-Q8MYW9-F1 O-ACYLTRANSFERASE;
 638:  elof-A  4.5 10.4  151   369    9   DROME:AF-Q8T390-F1 ENDOPHILIN-A;
 639:  efmf-A  4.5  7.9  124   834    7   DROME:AF-Q9VE75-F1 V-TYPE PROTON ATPASE SUBUNIT A;
 640:  ed8n-A  4.5 10.9   94   240    6   DROME:AF-A8JNT7-F1 HEAT SHOCK PROTEIN COGNATE 20;
 641:  eghv-A  4.5 10.5  100   721    7   DROME:AF-Q9W4X9-F1 CENTROMERE/KINETOCHORE PROTEIN ZW10;
 642:  ei19-A  4.5  7.3   82   174    9   DROME:AF-M9NF55-F1 UNCHARACTERIZED PROTEIN;
 643:  el18-A  4.5  6.3  118   207    8   DROME:AF-Q9VHK9-F1 RH02303P;
 644:  eh06-A  4.5  8.9   88   428    8   DROME:AF-Q9I7W5-F1 SOMETHING ABOUT SILENCING PROTEIN 10;
 645:  efi8-A  4.5 12.2  135  1037    9   DROME:AF-Q8MQJ9-F1 BRAIN TUMOR PROTEIN;
 646:  ek1v-A  4.5  6.7  132   728   10   DROME:AF-Q9VVZ8-F1 BRIVIDO-1;
 647:  eg5s-A  4.5 14.4  124   912    6   DROME:AF-A1ZBD6-F1 MULTIPLE C2 AND TRANSMEMBRANE DOMAIN-CONTAINING P
 648:  efwa-A  4.5  7.8   85   323    2   DROME:AF-Q9VS39-F1 FI19525P1;
 649:  emj0-A  4.5 11.9  115   837   15   DROME:AF-Q9VGL9-F1 GPI ETHANOLAMINE PHOSPHATE TRANSFERASE 1;
 650:  ed0w-A  4.5 18.2   99   425    9   DROME:AF-Q7KM13-F1 HAIRY/ENHANCER-OF-SPLIT RELATED WITH YRPW MOTIF P
 651:  efc1-A  4.5  9.4  153  1420    7   DROME:AF-A8DY43-F1 G_PROTEIN_RECEP_F3_4 DOMAIN-CONTAINING PROTEIN;
 652:  ehwd-A  4.5  8.8   85   424    7   DROME:AF-Q8IPI4-F1 IP12509P;
 653:  em39-A  4.5  4.5   84   417   10   DROME:AF-Q9VRY6-F1 IST1 HOMOLOG;
 654:  eh9y-A  4.5  7.0  140   501    5   DROME:AF-Q9VUM1-F1 PRE-MRNA-PROCESSING FACTOR 31;
 655:  ej2u-A  4.4 10.9  144  1346    8   DROME:AF-B7Z0D3-F1 BCL2-ASSOCIATED ATHANOGENE 6;
 656:  efc2-A  4.4  8.4   99  1199    6   DROME:AF-A1Z8R2-F1 DNA HELICASE;
 657:  ee5v-A  4.4 14.0   97  2021    7   DROME:AF-M9PC26-F1 UNCHARACTERIZED PROTEIN, ISOFORM E;
 658:  efwd-A  4.4 20.8  163  1695   12   DROME:AF-Q9VRG3-F1 UNCHARACTERIZED PROTEIN, ISOFORM B;
 659:  eiea-A  4.4 12.9  143   970    8   DROME:AF-Q9U6L4-F1 PROTEIN TWEETY;
 660:  edvl-A  4.4  7.0   85   152    5   DROME:AF-O96067-F1 DJTB-LIKE PROTEIN;
 661:  el8v-A  4.4  4.6   87   142   10   DROME:AF-A2VER2-F1 IP18228P;
 662:  ejcl-A  4.4  9.2  142   957    9   DROME:AF-M9PFK5-F1 ANCHOR, ISOFORM B;
 663:  ee5i-A  4.4  8.7   90   205    9   DROME:AF-Q8IRU2-F1 IP04215P;
 664:  edc1-A  4.4  4.6  106   263   11   DROME:AF-Q9VF09-F1 AT06251P;
 665:  emwz-A  4.4  9.8  108   421    5   DROME:AF-Q9VEF3-F1 LD32088P;
 666:  em58-A  4.4  5.0   91   156    9   DROME:AF-A8DT49-F1 IP17185P3;
 667:  el4w-A  4.4 24.4   81   468    6   DROME:AF-Q9VX70-F1 IP12247P;
 668:  ek17-A  4.4  3.8  126   213    9   DROME:AF-A8JRH4-F1 UNCHARACTERIZED PROTEIN;
 669:  ehub-A  4.4  5.3  105   513    6   DROME:AF-Q7JR73-F1 LD20239P;
 670:  ed7x-A  4.4 13.2  108   201    7   DROME:AF-A1Z891-F1 FI14123P;
 671:  eczw-A  4.4  6.8  104   921    8   DROME:AF-Q7K3L1-F1 GUANYLATE KINASE-ASSOCIATED PROTEIN MARS;
 672:  eety-A  4.4  8.5  138   836   10   DROME:AF-Q9V7N5-F1 V-TYPE PROTON ATPASE SUBUNIT C;
 673:  eftf-A  4.4  9.5  138   299    6   DROME:AF-Q9VBM8-F1 PALMITOYLTRANSFERASE;
 674:  edn9-A  4.4  5.9   92   207   12   DROME:AF-Q7K0Q0-F1 LD43023P;
 675:  ed4r-A  4.4  5.5  107   507    5   DROME:AF-Q8IMI4-F1 UNCHARACTERIZED PROTEIN, ISOFORM B;
 676:  eimo-A  4.4  5.9  159   993    2   DROME:AF-Q9U4F8-F1 BCDNA.LD34475;
 677:  ef83-A  4.4  5.5  117   503    6   DROME:AF-Q9W3X5-F1 FUMARATE HYDRATASE;
 678:  emuj-A  4.4 26.6  121  1653    6   DROME:AF-A8JUV0-F1 PROTEIN STRAWBERRY NOTCH;
 679:  ef6p-A  4.4 11.7  113   320    6   DROME:AF-Q7KPG8-F1 CDK-ACTIVATING KINASE ASSEMBLY FACTOR MAT1;
 680:  elqa-A  4.4  5.9   87   198    6   DROME:AF-Q8IMK8-F1 DUF725 DOMAIN-CONTAINING PROTEIN;
 681:  ele3-A  4.4  4.3  148   387    7   DROME:AF-Q9U1M2-F1 TRANSMEMBRANE PROTEIN 120 HOMOLOG;
 682:  emc3-A  4.4  4.5   89   168    9   DROME:AF-Q0KI06-F1 UNCHARACTERIZED PROTEIN, ISOFORM A;
 683:  egb6-A  4.4 20.8   88   559    3   DROME:AF-Q7K581-F1 SD01637P;
 684:  em36-A  4.4 11.0  108   674    6   DROME:AF-Q4V5A7-F1 IP14655P;
 685:  ekor-A  4.4  8.9  110   395    5   DROME:AF-Q7JZM1-F1 RE21922P;
 686:  eime-A  4.4  5.4  102   190    8   DROME:AF-R9PY72-F1 UNCHARACTERIZED PROTEIN, ISOFORM D;
 687:  elre-A  4.4  7.8   99   479    7   DROME:AF-Q7KS77-F1 LADYBIRD EARLY;
 688:  egtz-A  4.4  6.3  115   896   10   DROME:AF-P22815-F1 PROTEIN BRIDE OF SEVENLESS;
 689:  elxt-A  4.4  8.5   89   199   11   DROME:AF-Q9VVF2-F1 UNCHARACTERIZED PROTEIN;
 690:  ejkf-A  4.4 12.5  138   869   12   DROME:AF-A0A0B4K6B9-F1 UNCHARACTERIZED PROTEIN, ISOFORM D;
 691:  efg7-A  4.4 12.0  167  1183    8   DROME:AF-Q9VUC6-F1 FORMIN-LIKE PROTEIN;
 692:  eig7-A  4.4  4.9   80   160    5   DROME:AF-F7VJS7-F1 MIP31873P;
 693:  edhw-A  4.4 15.6  149  1336    8   DROME:AF-A1ZAV1-F1 COILED-COIL AND C2 DOMAIN-CONTAINING PROTEIN 2A;
 694:  efos-A  4.4  7.4   83   332    4   DROME:AF-Q9VWS9-F1 UNCHARACTERIZED PROTEIN;
 695:  ehd7-A  4.4  7.7  126   220    5   DROME:AF-Q7K010-F1 TETRASPANIN;
 696:  eimv-A  4.3  9.1  132   599   11   DROME:AF-M9PER3-F1 UNCHARACTERIZED PROTEIN, ISOFORM D;
 697:  ehpu-A  4.3  7.1  159   504    6   DROME:AF-A1Z9Q8-F1 DIURETIC HORMONE 44 RECEPTOR 1;
 698:  ecug-A  4.3  8.3  122   572    8   DROME:AF-Q9VNW8-F1 FI24011P1;
 699:  ekft-A  4.3 13.7  112   983    6   DROME:AF-Q8IN16-F1 UNCHARACTERIZED PROTEIN, ISOFORM D;
 700:  eh33-A  4.3 15.8  104  1252    4   DROME:AF-Q9VGK7-F1 PUTATIVE ELONGATOR COMPLEX PROTEIN 1;
 701:  em19-A  4.3  9.7  163   742    7   DROME:AF-Q9VAD6-F1 CONSERVED OLIGOMERIC GOLGI COMPLEX SUBUNIT 7;
 702:  ek0x-A  4.3 13.1   99   563    8   DROME:AF-Q9VRI8-F1 IONOTROPIC RECEPTOR 20A;
 703:  eldn-A  4.3  9.3   92   556    7   DROME:AF-E1JI63-F1 SENSORY NEURON MEMBRANE PROTEIN 2;
 704:  embm-A  4.3 10.8   94   337    6   DROME:AF-P14003-F1 PROTEIN HAIRY;
 705:  emte-A  4.3  7.9  103   577   10   DROME:AF-X2JDZ1-F1 PRKCA-BINDING PROTEIN;
 706:  egkk-A  4.3  9.7  139  1079    6   DROME:AF-Q9VN30-F1 DHC_N2 DOMAIN-CONTAINING PROTEIN;
 707:  eiob-A  4.3  8.8  132  1197    8   DROME:AF-Q7Z020-F1 TRANSIENT RECEPTOR POTENTIAL CATION CHANNEL SUBFA
 708:  ejso-A  4.3  4.3  106   175    7   DROME:AF-Q9VUF9-F1 GH08457P;
 709:  ego4-A  4.3  5.8  101   449   13   DROME:AF-Q8SWZ1-F1 RH55021P;
 710:  egvd-A  4.3 11.0  103  2554    7   DROME:AF-P13368-F1 PROTEIN SEVENLESS;
 711:  ekrp-A  4.3  8.5  109   513    9   DROME:AF-Q8INY3-F1 FI02050P;
 712:  emf2-A  4.3 13.7   99   688    8   DROME:AF-Q9VWH1-F1 UNCHARACTERIZED PROTEIN, ISOFORM D;
 713:  ek15-A  4.3  6.4  132  1211    5   DROME:AF-Q9VSP0-F1 IP13783P;
 714:  eku0-A  4.3  9.1  110  1169    5   DROME:AF-Q86P36-F1 PATCHED-RELATED, ISOFORM A;
 715:  ejw8-A  4.3  9.3  120   677   11   DROME:AF-Q9V4W1-F1 NUCLEOPORIN GLE1;
 716:  elwf-A  4.3 21.0  153  1062    9   DROME:AF-Q9VWP9-F1 GH01369P;
 717:  eg9m-A  4.3 10.1   86   441    3   DROME:AF-Q8IME8-F1 FI11009P;
 718:  eg7j-A  4.3  4.9  124   519    6   DROME:AF-A1Z7R6-F1 UNCHARACTERIZED PROTEIN, ISOFORM A;
 719:  emtx-A  4.3  4.3  110   810    5   DROME:AF-Q8IP90-F1 BRUNO 1, ISOFORM B;
 720:  elur-A  4.3 16.6   89   816    4   DROME:AF-Q9VKJ9-F1 COILED-COIL AND C2 DOMAIN-CONTAINING PROTEIN 1-LI
 721:  eiuc-A  4.3  9.7  136   601    6   DROME:AF-Q8I0K9-F1 LD08455P;
 722:  ecvd-A  4.3  9.8  107   746    5   DROME:AF-A1ZAC4-F1 FI20010P1;
 723:  efy3-A  4.3  7.9   99   893    7   DROME:AF-Q9VK71-F1 POU DOMAIN PROTEIN 2, ISOFORM B;
 724:  edis-A  4.3 13.0  108   651    6   DROME:AF-P11147-F1 HEAT SHOCK 70 KDA PROTEIN COGNATE 4;
 725:  eev5-A  4.3  7.2   87  1092    2   DROME:AF-Q9VXU8-F1 GAMMA-TUBULIN COMPLEX COMPONENT;
 726:  egmn-A  4.3 13.8  108   365    8   DROME:AF-Q9VQ37-F1 MITOCHONDRIAL CARRIER PROTEIN RIM2;
 727:  ed5i-A  4.3 12.6  138   913    7   DROME:AF-Q9W0Y6-F1 TRANSIENT RECEPTOR POTENTIAL CATION CHANNEL PROTE
 728:  egq4-A  4.3 12.2  153  1858   10   DROME:AF-M9PI41-F1 STICKY, ISOFORM B;
 729:  el5b-A  4.3  5.3  146   520    3   DROME:AF-Q9VHF6-F1 SERINE/THREONINE-PROTEIN KINASE ULK3;
 730:  eg15-A  4.3  5.6  135   241    8   DROME:AF-Q7JYV2-F1 SYNAPTOGYRIN;
 731:  ejv6-A  4.3  4.6   96   183    9   DROME:AF-Q9VXV0-F1 IP07051P;
 732:  efwy-A  4.3  3.5  123   232    7   DROME:AF-Q9VE50-F1 GOLGI SNAP RECEPTOR COMPLEX MEMBER 1;
 733:  ehzn-A  4.3  8.2  105   225    7   DROME:AF-Q8MTA6-F1 AT13932P;
 734:  elqk-A  4.3 11.4   93   587   10   DROME:AF-Q9VAJ6-F1 PICKPOCKET 20, ISOFORM A;
 735:  ei4y-A  4.3  6.6   78   183    5   DROME:AF-Q9VZW6-F1 LP16467P;
 736:  ekh0-A  4.3  5.7  111   222    5   DROME:AF-A1Z7M6-F1 UNCHARACTERIZED PROTEIN;
 737:  ejk5-A  4.3  7.2  146  1866    5   DROME:AF-A0A0B4K859-F1 NUCLEOPORIN NUP188;
 738:  ei1j-A  4.3  4.9   73   425   12   DROME:AF-A8DYP1-F1 PICKPOCKET 29, ISOFORM D;
 739:  eftv-A  4.3 11.8  122   743    7   DROME:AF-Q9W0C5-F1 ATP BINDING CASSETTE SUBFAMILY B MEMBER 7, ISOFOR
 740:  eea1-A  4.3  5.1  156   696    7   DROME:AF-Q8MT80-F1 GPI MANNOSYLTRANSFERASE 4;
 741:  egqd-A  4.3  5.5  106   145    5   DROME:AF-A0A0B4K816-F1 UNCHARACTERIZED PROTEIN, ISOFORM A;
 742:  egak-A  4.3  9.5   90   317    6   DROME:AF-Q7KSQ0-F1 LD46175P;
 743:  el7a-A  4.3  4.4  114   477   12   DROME:AF-Q9V395-F1 BCDNA.LD28419;
 744:  elva-A  4.3  5.1  131   496    7   DROME:AF-Q1EC10-F1 IP12271P;
 745:  eeam-A  4.3  3.8   99   279    5   DROME:AF-Q9VID7-F1 LETHAL (2) K14505, ISOFORM A;
 746:  ei1l-A  4.3 14.2  105   240    5   DROME:AF-Q9VYX3-F1 RECEPTOR EXPRESSION-ENHANCING PROTEIN;
 747:  elz7-A  4.3  8.0  103   446    7   DROME:AF-B7YZX2-F1 INWARDLY RECTIFYING POTASSIUM CHANNEL 3, ISOFORM
 748:  eddi-A  4.3  6.8  138   736    7   DROME:AF-Q8T8Z2-F1 AT14535P;
 749:  emtr-A  4.3  6.5  123   215    8   DROME:AF-A1Z6U3-F1 IP01824P;
 750:  ekyv-A  4.3  5.5  126   219    6   DROME:AF-Q7JZW7-F1 TETRASPANIN;
 751:  ehcb-A  4.2  4.5  102  2036    6   DROME:AF-A0A0U1QT59-F1 TRANSMEMBRANE CHANNEL-LIKE, ISOFORM C;
 752:  ejmi-A  4.2  4.2  133   276   11   DROME:AF-Q9VKN8-F1 PALMITOYLTRANSFERASE;
 753:  emw7-A  4.2  3.1   89   250   12   DROME:AF-Q9VLH6-F1 UNCHARACTERIZED PROTEIN;
 754:  emmy-A  4.2 11.4  133  2559    4   DROME:AF-A1ZAN6-F1 RHO GUANINE NUCLEOTIDE EXCHANGE FACTOR 2, ISOFORM
 755:  edq2-A  4.2  7.3  122   707    6   DROME:AF-Q7KSU3-F1 LD33793P;
 756:  ec6r-A  4.2  5.1  149   648    9   DROME:AF-Q9VUC9-F1 UNCHARACTERIZED PROTEIN, ISOFORM A;
 757:  ec0o-A  4.2  9.1  115   805   11   DROME:AF-Q8IPW1-F1 AROUSER, ISOFORM A;
 758:  ej18-A  4.2  5.2  131   488    8   DROME:AF-P83119-F1 PROBABLE G-PROTEIN COUPLED RECEPTOR MTH-LIKE 12;
 759:  eiav-A  4.2  7.8   94   491   10   DROME:AF-Q9VJA7-F1 UNCHARACTERIZED PROTEIN;
 760:  ed5a-A  4.2  5.8   85   133    2   DROME:AF-A0A6H2EED7-F1 UNCHARACTERIZED PROTEIN;
 761:  eknt-A  4.2  5.2  120  1200    9   DROME:AF-Q03720-F1 CALCIUM-ACTIVATED POTASSIUM CHANNEL SLOWPOKE;
 762:  egis-A  4.2 10.2  113   436    4   DROME:AF-Q9VG64-F1 RE35942P;
 763:  eja5-A  4.2  6.6  114  1797    8   DROME:AF-Q7KV24-F1 UNCHARACTERIZED PROTEIN;
 764:  ek8v-A  4.2 15.5   98   205    9   DROME:AF-Q01070-F1 ENHANCER OF SPLIT MGAMMA PROTEIN;
 765:  eif4-A  4.2 18.0  152   790    5   DROME:AF-Q9VXN5-F1 PROTEIN KINASE DOMAIN-CONTAINING PROTEIN;
 766:  ekw1-A  4.2  6.6   93   961    9   DROME:AF-Q9I7D3-F1 CAPRIN HOMOLOG;
 767:  eec9-A  4.2  8.6   97   234    3   DROME:AF-A0A0B4LH44-F1 UNCHARACTERIZED PROTEIN, ISOFORM C;
 768:  ecya-A  4.2  8.4  152   718    9   DROME:AF-O18412-F1 TRANSMEMBRANE GTPASE FZO;
 769:  eejk-A  4.2  9.0   91   245    4   DROME:AF-Q8MPP0-F1 NINJURIN A ALPHA;
 770:  emww-A  4.2  5.9  122   475   11   DROME:AF-A8JNI7-F1 UNCHARACTERIZED PROTEIN, ISOFORM D;
 771:  ektu-A  4.2 13.4  124   636   10   DROME:AF-Q9V4E7-F1 TRANSPORTER;
 772:  eewz-A  4.2  7.4   91   103    4   DROME:AF-E1JIX4-F1 UNCHARACTERIZED PROTEIN;
 773:  efcq-A  4.2  8.1  118   844    7   DROME:AF-Q9VE77-F1 V-TYPE PROTON ATPASE SUBUNIT A;
 774:  ec4f-A  4.2  5.1  127   566   11   DROME:AF-B7YZU3-F1 UNCHARACTERIZED PROTEIN, ISOFORM B;
 775:  elgq-A  4.2  4.9   91   607   12   DROME:AF-Q9VZ61-F1 SISTER OF FEO, ISOFORM A;
 776:  ehlb-A  4.2 15.8  126  1275    8   DROME:AF-P19334-F1 TRANSIENT RECEPTOR POTENTIAL PROTEIN;
 777:  el4n-A  4.2 16.6  105   558    5   DROME:AF-Q8IMY8-F1 IONOTROPIC RECEPTOR 94F;
 778:  eega-A  4.2  6.0  125  1025   12   DROME:AF-X2JDY8-F1 GTPASE REGULATOR ASSOCIATED WITH FAK, ISOFORM G;
 779:  ejdp-A  4.2  8.6  110   233    6   DROME:AF-Q9VVH7-F1 E3 SUMO-PROTEIN LIGASE NSE2;
 780:  ejj9-A  4.2 11.4  125   381    6   DROME:AF-Q9VB73-F1 PALMITOYLTRANSFERASE;
 781:  edvx-A  4.2 14.2   85   576    5   DROME:AF-P52304-F1 SERINE/THREONINE-PROTEIN KINASE POLO;
 782:  ej9w-A  4.2  6.4   98   224    8   DROME:AF-Q9W0K9-F1 LD10220P;
 783:  eeg3-A  4.2  6.5   87   146    5   DROME:AF-Q9W398-F1 UNCHARACTERIZED PROTEIN, ISOFORM A;
 784:  ed1b-A  4.2  8.8  108   240    4   DROME:AF-Q9VHT8-F1 RE26525P;
 785:  ecvx-A  4.2  5.9   65    86   11   DROME:AF-Q4QPY6-F1 CYTOCHROME B-C1 COMPLEX SUBUNIT 6;
 786:  ec87-A  4.2  6.1   74    99    5   DROME:AF-Q9VZ91-F1 UNCHARACTERIZED PROTEIN;
 787:  el9h-A  4.2 14.2   99  1236    5   DROME:AF-Q4U2Q5-F1 FI23547P1;
 788:  ehn4-A  4.2 10.8  161  2090    4   DROME:AF-Q8IQV9-F1 NUCLEAR PORE COMPLEX PROTEIN NUP205;
 789:  eeor-A  4.2  5.5  153   511   10   DROME:AF-P41596-F1 DOPAMINE RECEPTOR 1;
 790:  eh7n-A  4.2 10.2  138   320    7   DROME:AF-A1Z9W2-F1 RH47216P;
 791:  ej46-A  4.1  4.2  133  2008    4   DROME:AF-A0A0B4K7Q6-F1 MYOBLAST CITY, ISOFORM B;
 792:  ej6x-A  4.1  7.6  110   563    7   DROME:AF-Q9VM10-F1 SCAVENGER RECEPTOR ACTING IN NEURAL TISSUE AND MA
 793:  egvs-A  4.1  5.4  100   358    6   DROME:AF-Q9VT59-F1 AT16804P;
 794:  eky9-A  4.1 15.6  113   525    4   DROME:AF-Q9VWV9-F1 PROTEIN-SERINE O-PALMITOLEOYLTRANSFERASE PORCUPIN
 795:  ej2x-A  4.1  4.4  110   186    7   DROME:AF-Q9VYH1-F1 FERRITIN;
 796:  eefc-A  4.1  6.9  134   458    2   DROME:AF-Q9VMB6-F1 EQUILIBRATIVE NUCLEOSIDE TRANSPORTER 2, ISOFORM A
 797:  ei70-A  4.1  8.4   64   638    9   DROME:AF-Q9VNX8-F1 EUKARYOTIC TRANSLATION INITIATION FACTOR 2A;
 798:  egw4-A  4.1 10.2   95   236    8   DROME:AF-Q95SS8-F1 TRANSMEMBRANE PROTEIN 70 HOMOLOG, MITOCHONDRIAL;
 799:  em53-A  4.1  6.1  119   260   11   DROME:AF-Q9VEH2-F1 TRANSMEMBRANE PROTEIN 192;
 800:  eiw4-A  4.1  4.2  118   728   10   DROME:AF-Q9VS91-F1 GAMMA-TUBULIN COMPLEX COMPONENT;
 801:  ejpm-A  4.1  7.1  106   652   10   DROME:AF-A0A0B4KH86-F1 INWARDLY RECTIFYING POTASSIUM CHANNEL 1, ISOFO
 802:  eh9r-A  4.1  5.0   98   165    9   DROME:AF-Q9VMK8-F1 TRANSMEMBRANE PROTEIN 138;
 803:  ekff-A  4.1 12.5  131  2551    8   DROME:AF-M9MSG8-F1 PIEZO-TYPE MECHANOSENSITIVE ION CHANNEL COMPONENT
 804:  ejza-A  4.1 12.6  101   336    7   DROME:AF-Q8SXG7-F1 TRNA SELENOCYSTEINE 1-ASSOCIATED PROTEIN 1;
 805:  efg1-A  4.1  8.6  147   535   10   DROME:AF-A8DYZ4-F1 UNCHARACTERIZED PROTEIN;
 806:  efh0-A  4.1  4.1  115   632    8   DROME:AF-Q9W3W9-F1 LP17136P;
 807:  ekj6-A  4.1  9.6  117   340    9   DROME:AF-Q9I7U1-F1 LD36721P;
 808:  edm4-A  4.1 11.6  141   564    6   DROME:AF-P20905-F1 5-HYDROXYTRYPTAMINE RECEPTOR 1;
 809:  emps-A  4.1  4.7   92   234    7   DROME:AF-A0A0B4K701-F1 UNCHARACTERIZED PROTEIN, ISOFORM B;
 810:  em2g-A  4.1 10.6  137  1690    8   DROME:AF-Q9VJE5-F1 RESTIN HOMOLOG;
 811:  ed9x-A  4.1 11.9  157  1983    6   DROME:AF-A1Z8W8-F1 GARTENZWERG, ISOFORM B;
 812:  egy2-A  4.1 26.1   81   604    6   DROME:AF-Q9VE87-F1 PROTEIN HEMINGWAY;
 813:  ek0z-A  4.1 13.6  110  1002    8   DROME:AF-P25992-F1 YEMANUCLEIN;
 814:  ekrq-A  4.1 12.9  102   363   14   DROME:AF-Q9VF25-F1 PSEA-BINDING PROTEIN 45KD;
 815:  ehnz-A  4.1 12.7  122   556    7   DROME:AF-E1JIQ7-F1 UNCHARACTERIZED PROTEIN, ISOFORM E;
 816:  ekzk-A  4.1 12.8  133   236    5   DROME:AF-Q7JZI2-F1 TETRASPANIN;
 817:  efkh-A  4.1  3.7   79   126    9   DROME:AF-Q8MMD0-F1 RH04491P;
 818:  eg82-A  4.1  6.5  120   163   13   DROME:AF-Q9VAZ2-F1 IP06517P;
 819:  eixl-A  4.1  7.1  106   594    5   DROME:AF-Q95ST2-F1 PROTEIN WNTLESS;
 820:  emel-A  4.1  7.7  108   555    5   DROME:AF-B7Z031-F1 PROTEIN PESTE;
 821:  ehex-A  4.1  4.0   98   149    9   DROME:AF-Q9VXY1-F1 TUBULIN-SPECIFIC CHAPERONE A;
 822:  eff3-A  4.1 12.4  104   729   10   DROME:AF-Q9W1U1-F1 FI21273P1;
 823:  efeq-A  4.1  7.6   99   681    8   DROME:AF-Q9VEA9-F1 LD24550P;
 824:  ek56-A  4.1  5.4  145   362    7   DROME:AF-Q8IQK9-F1 TETRASPANIN 68C, ISOFORM A;
 825:  ecvk-A  4.0 10.0  113   170    5   DROME:AF-Q961T9-F1 GH07914P;
 826:  emxg-A  4.0 20.9  160   968    6   DROME:AF-Q9VPM2-F1 UNCHARACTERIZED PROTEIN, ISOFORM A;
 827:  efvd-A  4.0  7.3  141   509   13   DROME:AF-Q9VPF8-F1 TRANSMEMBRANE PROTEIN 104 HOMOLOG;
 828:  eixx-A  4.0  3.9  137   371    9   DROME:AF-Q9W3V5-F1 LP14436P;
 829:  ehs4-A  4.0 10.7  119   379    5   DROME:AF-Q9VH64-F1 LD29322P;
 830:  eh7t-A  4.0  9.7  164  2233    4   DROME:AF-A8JUW5-F1 NARROW ABDOMEN, ISOFORM F;
 831:  ek80-A  4.0 13.0  107   199    9   DROME:AF-Q9VYY2-F1 SIGNAL PEPTIDASE COMPLEX SUBUNIT 2;
 832:  ed4c-A  4.0  8.5  105   920    9   DROME:AF-Q9VPB7-F1 FI17508P1;
 833:  ed9d-A  4.0 15.3   84   894   12   DROME:AF-Q9VIZ3-F1 LD25692P;
 834:  emwf-A  4.0  5.2  114   399    6   DROME:AF-Q8SYC5-F1 RE68347P;
 835:  ee8h-A  4.0 11.7  133   307    5   DROME:AF-A8JQW3-F1 PININ, ISOFORM B;
 836:  elxy-A  4.0  8.2   98   654   10   DROME:AF-Q9VAP2-F1 AUGMIN COMPLEX SUBUNIT DGT6;
 837:  ein8-A  4.0  5.4  132   213    6   DROME:AF-Q9VBQ4-F1 GH01257P;
 838:  efc8-A  4.0  6.5  103   855    1   DROME:AF-Q8MQJ7-F1 NON-SPECIFIC SERINE/THREONINE PROTEIN KINASE;
 839:  ef5y-A  4.0  4.3   87   142    5   DROME:AF-A1Z998-F1 IP17185P2;
 840:  eena-A  4.0 11.2  132   652    5   DROME:AF-Q9V411-F1 NUCLEOLAR GTP-BINDING PROTEIN 1;
 841:  edtw-A  4.0 10.6  128   687    9   DROME:AF-P10090-F1 PROTEIN WHITE;
 842:  emh4-A  4.0  8.1  149   378    5   DROME:AF-Q9VMY2-F1 RE15880P;
 843:  eeoy-A  4.0  6.3   98   734    5   DROME:AF-Q9VL47-F1 UNCHARACTERIZED PROTEIN;
 844:  egun-A  4.0  4.9  114  1906    9   DROME:AF-Q9VZX7-F1 AUTOPHAGY-RELATED 2, ISOFORM A;
 845:  efr6-A  4.0  5.2   81   560   11   DROME:AF-B7YZK5-F1 JABBA, ISOFORM C;
 846:  em6e-A  4.0  6.3  130  2188    2   DROME:AF-Q9VMD9-F1 TIGGRIN;
 847:  ekzp-A  4.0  5.2  257   880    6   DROME:AF-Q9V9A8-F1 PROTEIN PHTF;
 848:  emep-A  4.0  5.4  170   526    7   DROME:AF-Q9VBQ7-F1 FI04601P;
 849:  emvv-A  4.0  3.9  138   276   10   DROME:AF-Q9VBM6-F1 PALMITOYLTRANSFERASE;
 850:  ec7j-A  4.0 13.0  121   665    3   DROME:AF-A8JNK4-F1 CDC42-INTERACTING PROTEIN 4, ISOFORM B;
 851:  emoe-A  4.0  5.0   91   202    9   DROME:AF-Q9W1F0-F1 UNCHARACTERIZED PROTEIN;
 852:  ehj1-A  4.0 11.4  118  1136    8   DROME:AF-Q9VL07-F1 LD02225P;
 853:  ehrj-A  4.0 11.5   70   182    4   DROME:AF-M9NDZ8-F1 UNCHARACTERIZED PROTEIN;
 854:  edko-A  4.0 10.0  134   650    8   DROME:AF-A1ZBY1-F1 PROTEIN FEM-1 HOMOLOG B;
 855:  ejvz-A  4.0  4.5   95   138    7   DROME:AF-G2J646-F1 MIP06567P1;
 856:  ejjf-A  4.0 11.7  129   531    7   DROME:AF-Q9VKS5-F1 RE24765P;
 857:  emxt-A  4.0  4.6  102   564    9   DROME:AF-E1JJR2-F1 NICOTINIC ACETYLCHOLINE RECEPTOR ALPHA7, ISOFORM
 858:  eh3z-A  4.0 21.4  128   976    7   DROME:AF-P91685-F1 METABOTROPIC GLUTAMATE RECEPTOR;
 859:  eh96-A  4.0  6.2  107   254    8   DROME:AF-Q9VAJ0-F1 GH04784P;
 860:  efx2-A  4.0 10.5  137   451    4   DROME:AF-Q7K172-F1 CAAX PRENYL PROTEASE;
 861:  eh8e-A  4.0 13.9  106   375    8   DROME:AF-Q8MRK8-F1 GH26280P;
 862:  eg9z-A  4.0  5.3  104  1062    9   DROME:AF-Q9VIV2-F1 ZINC FINGER PROTEIN SWM;
 863:  eg18-A  4.0  7.4  111   639    6   DROME:AF-Q24179-F1 PROTEIN SLY1 HOMOLOG;
 864:  ec57-A  3.9  6.4  127   269    2   DROME:AF-Q9VW58-F1 LD33138P;
 865:  ehcz-A  3.9  8.7  139   507    6   DROME:AF-A0A0B4KHK8-F1 UNCHARACTERIZED PROTEIN, ISOFORM C;
 866:  eh8y-A  3.9  6.1  145   693    6   DROME:AF-Q9VSJ8-F1 EXOCYST COMPLEX COMPONENT 7;
 867:  efma-A  3.9  6.4  139   761    6   DROME:AF-Q24151-F1 SIGNAL TRANSDUCER AND TRANSCRIPTION ACTIVATOR;
 868:  eh9l-A  3.9  6.2   95   694    6   DROME:AF-Q9VZZ7-F1 FI03949P;
 869:  edfv-A  3.9 12.0  123   710    8   DROME:AF-Q9XTM1-F1 EXOCYST COMPLEX COMPONENT 5;
 870:  eeo3-A  3.9 11.6  125   304    8   DROME:AF-Q9W4X6-F1 TETRASPANIN;
 871:  ee0z-A  3.9  6.0  122   336    4   DROME:AF-Q7JWD3-F1 ATPASE ASNA1 HOMOLOG;
 872:  eg06-A  3.9  4.9  134   492    7   DROME:AF-Q9W0V7-F1 PROBABLE G-PROTEIN COUPLED RECEPTOR MTH-LIKE 8;
 873:  egel-A  3.9 11.8  104  1799   10   DROME:AF-X2JDH0-F1 RADISH, ISOFORM I;
 874:  ej05-A  3.9 14.7  144   406    9   DROME:AF-Q9VWX2-F1 UNPAIRED 2;
 875:  eesu-A  3.9 14.9  116   512    8   DROME:AF-Q9VPX2-F1 MAJOR FACILITATOR SUPERFAMILY TRANSPORTER 3;
 876:  eigf-A  3.9  8.0  118  2243    8   DROME:AF-Q9VGP1-F1 ZINC FINGER FYVE DOMAIN-CONTAINING PROTEIN 26 HOM
 877:  elyq-A  3.9  7.0   93   223    2   DROME:AF-Q9VN02-F1 GH14561P;
 878:  el34-A  3.9  5.3   98   142    8   DROME:AF-A8DY57-F1 GEO10349P1;
 879:  ed2g-A  3.9  5.6  176  2051    8   DROME:AF-Q9W444-F1 UNCHARACTERIZED PROTEIN, ISOFORM C;
 880:  elp5-A  3.9 11.8  129   627    9   DROME:AF-A1ZBJ2-F1 UNCHARACTERIZED PROTEIN, ISOFORM B;
 881:  eini-A  3.9  6.1   75   250    4   DROME:AF-Q9VSS7-F1 UPF0193 PROTEIN EVG1 HOMOLOG;
 882:  elox-A  3.9  9.3  123  1741    3   DROME:AF-Q9W517-F1 PROTEIN WINGS APART-LIKE;
 883:  ed2y-A  3.9 12.7  125   351    3   DROME:AF-Q9VST8-F1 LD38503P;
 884:  eh08-A  3.9 20.8   86  1553    9   DROME:AF-Q9W0P8-F1 MEDIATOR OF RNA POLYMERASE II TRANSCRIPTION SUBUN
 885:  ej78-A  3.9 13.6  134   472    6   DROME:AF-Q9V471-F1 RE54080P;
 886:  ei5s-A  3.9  9.8  171  1513    6   DROME:AF-Q86B91-F1 PROTEIN TINCAR;
 887:  eg7z-A  3.9 14.2  157  1463    8   DROME:AF-M9MSM5-F1 DISHEVELLED ASSOCIATED ACTIVATOR OF MORPHOGENESIS
 888:  edmq-A  3.9 13.5  105   913    8   DROME:AF-Q9VMP3-F1 GLUTAMATE RECEPTOR IIB;
 889:  ek0g-A  3.9 13.1   99   219    8   DROME:AF-A1Z6U8-F1 FI23944P1;
 890:  ed21-A  3.9  7.2  106  2103    3   DROME:AF-Q9VUH9-F1 HELICASE WITH ZINC FINGER, ISOFORM B;
 891:  ej93-A  3.9  4.9  108   647    6   DROME:AF-Q9VS45-F1 LD03170P;
 892:  eiws-A  3.9  8.2  152  1075    7   DROME:AF-X2JAU8-F1 PROTEIN NERVOUS WRECK;
 893:  edo5-A  3.9 12.8  100   182    8   DROME:AF-Q9VCI5-F1 SUCCINATE DEHYDROGENASE  CYTOCHROME B
 894:  ecz9-A  3.9  7.3   76   138   11   DROME:AF-Q9W0G7-F1 AUGMIN COMPLEX SUBUNIT MSD1;
 895:  ed91-A  3.9 13.5  109   595    7   DROME:AF-Q8IN10-F1 IONOTROPIC RECEPTOR 94A;
 896:  eh8i-A  3.9  2.8   53    65    4   DROME:AF-A0A0B4KFX0-F1 UNCHARACTERIZED PROTEIN, ISOFORM A;
 897:  ehev-A  3.9  7.1  170  1167    6   DROME:AF-Q9V9R3-F1 ADENYLATE CYCLASE TYPE 3;
 898:  ejq2-A  3.9  8.4  109   500    8   DROME:AF-Q9VZU2-F1 PROTEIN-CYSTEINE N-PALMITOYLTRANSFERASE RASP;
 899:  eh63-A  3.9  6.2  131   273    3   DROME:AF-A0A0B4LHK8-F1 UNCHARACTERIZED PROTEIN, ISOFORM D;
 900:  egk8-A  3.9 11.5  148   819    7   DROME:AF-Q9VVH9-F1 SOLUTE CARRIER ORGANIC ANION TRANSPORTER FAMILY M
 901:  eiyp-A  3.9  8.9  140   715    7   DROME:AF-Q9VF73-F1 FI17904P1;
 902:  efvr-A  3.9  4.3  112   228    5   DROME:AF-Q9VIU6-F1 LD43293P;
 903:  ehp7-A  3.9 11.5  112   642    6   DROME:AF-Q9VYN4-F1 IONOTROPIC RECEPTOR 11A;
 904:  ek4p-A  3.9 19.9  164   645    5   DROME:AF-Q7JQF1-F1 OCTOPAMINE RECEPTOR OAMB;
 905:  eh52-A  3.9  9.9   96  2294    4   DROME:AF-Q9VUB7-F1 PAX TRANSCRIPTION ACTIVATION DOMAIN INTERACTING P
 906:  ehd8-A  3.9  5.9  101   180    6   DROME:AF-Q9VA85-F1 GH09039P;
 907:  eit3-A  3.9 13.9  138   683    8   DROME:AF-Q961Q9-F1 GH10366P;
 908:  el7s-A  3.9  6.5   83   241    8   DROME:AF-M9NE97-F1 COPPER TRANSPORTER;
 909:  egly-A  3.9  3.7   61   487   11   DROME:AF-Q9VTV7-F1 UNCHARACTERIZED PROTEIN;
 910:  ef77-A  3.9  9.8   98   312   10   DROME:AF-Q9V3I0-F1 EG:BACR42I17.2 PROTEIN;
 911:  elop-A  3.9  4.2  101   232    9   DROME:AF-Q9VXF0-F1 RE09848P;
 912:  ejgw-A  3.9 12.6  111   584    8   DROME:AF-Q9VT09-F1 IONOTROPIC RECEPTOR 67A;
 913:  edpf-A  3.9 10.0  105   169   11   DROME:AF-C4NAP3-F1 SEMINAL FLUID PROTEIN 38D;
 914:  ef6i-A  3.9 10.5  138  1325   10   DROME:AF-P18106-F1 TYROSINE-PROTEIN KINASE FER;
 915:  efni-A  3.8  6.1  136  2517   10   DROME:AF-Q9VXG8-F1 SERINE/THREONINE-PROTEIN KINASE ATR;
 916:  edow-A  3.8  3.9  124   292    6   DROME:AF-Q8T4F2-F1 AT01806P;
 917:  ejth-A  3.8  5.3  140   401    7   DROME:AF-Q9VME1-F1 FI01864P;
 918:  eiuk-A  3.8 13.3   93   388    8   DROME:AF-Q6NMT8-F1 AT01712P;
 919:  egp3-A  3.8 15.2  130  1487    4   DROME:AF-Q9VGI8-F1 BLOOM SYNDROME PROTEIN HOMOLOG;
 920:  ec34-A  3.8  6.0   97   194    8   DROME:AF-P22468-F1 GONADAL PROTEIN GDL;
 921:  ej1b-A  3.8  4.5   88   131    7   DROME:AF-Q9VRD7-F1 GEO12064P1;
 922:  eilk-A  3.8  9.3  104  1162    5   DROME:AF-A8JUM9-F1 UNCHARACTERIZED PROTEIN, ISOFORM E;
 923:  eemn-A  3.8 10.3  105   217    5   DROME:AF-Q9VED1-F1 IP07781P;
 924:  ejsj-A  3.8  5.7   86    88    8   DROME:AF-Q8IQ94-F1 FI09328P;
 925:  ee9i-A  3.8 11.3  103   784    5   DROME:AF-P46867-F1 KINESIN-LIKE PROTEIN KLP68D;
 926:  eh5z-A  3.8  5.9   97  1601    2   DROME:AF-P35820-F1 POLYCOMB GROUP PROTEIN PSC;
 927:  eeai-A  3.8  4.8   85   148    8   DROME:AF-Q9W4B6-F1 RE01432P;
 928:  ed50-A  3.8  7.4  150  1077    7   DROME:AF-A1ZB84-F1 GPI ETHANOLAMINE PHOSPHATE TRANSFERASE 3;
 929:  eicu-A  3.8  7.0   80  1383    4   DROME:AF-A8JUY3-F1 DNA-DIRECTED RNA POLYMERASE SUBUNIT;
 930:  eerd-A  3.8  8.6  138   477    6   DROME:AF-Q8MS66-F1 LP07366P;
 931:  ed4g-A  3.8  9.8  146   765    8   DROME:AF-P25991-F1 PROTEIN SUPPRESSOR OF FORKED;
 932:  eeqq-A  3.8 12.0  128   601    7   DROME:AF-Q9W3R0-F1 FI02094P;
 933:  ehi2-A  3.8 13.3  113  1057    4   DROME:AF-Q7K4E0-F1 LD43457P;
 934:  egqs-A  3.8  7.3  136  1091    6   DROME:AF-P48608-F1 PROTEIN DIAPHANOUS;
 935:  els7-A  3.8  4.1   73    78   10   DROME:AF-Q9VVA8-F1 TRANSMEMBRANE PROTEIN 258;
 936:  eelj-A  3.8  6.0   91   131    4   DROME:AF-Q9W3A7-F1 MIP32340P1;
 937:  edna-A  3.8  5.0  110   487    8   DROME:AF-Q9V9S9-F1 RIBOFLAVIN TRANSPORTER;
 938:  ejpr-A  3.8  5.8  103   937   10   DROME:AF-A8DYR5-F1 SHAW-LIKE, ISOFORM C;
 939:  em0w-A  3.8 21.6  103   907    4   DROME:AF-Q9VMP4-F1 GLUTAMATE RECEPTOR IIA;
 940:  emrg-A  3.8  8.1   68   476    4   DROME:AF-Q7JWX3-F1 GH10112P;
 941:  edxp-A  3.8  8.4  130   604   10   DROME:AF-Q961J5-F1 BETA-ALANINE TRANSPORTER;
 942:  ehhf-A  3.8  5.9  125   474   10   DROME:AF-Q9VJQ7-F1 LD27791P;
 943:  edn0-A  3.8 12.0  105   635   10   DROME:AF-Q9VTT6-F1 IONOTROPIC RECEPTOR 68B;
 944:  eddo-A  3.8  8.0  101   193   11   DROME:AF-A1Z823-F1 PRA1 FAMILY PROTEIN;
 945:  edqy-A  3.8 16.8  108   837    6   DROME:AF-Q9W4B2-F1 FI01127P;
 946:  ed0y-A  3.8 11.4  134  1904    8   DROME:AF-Q7KU89-F1 PURATROPHIN-1-LIKE, ISOFORM A;
 947:  elv4-A  3.8  6.8   84   327    4   DROME:AF-Q9XZ58-F1 COP9 SIGNALOSOME COMPLEX SUBUNIT 5;
 948:  efyk-A  3.8 10.8  119   918    8   DROME:AF-Q7KMM5-F1 BCDNA.GH04802;
 949:  egjb-A  3.8 11.6  111   606    8   DROME:AF-Q2MGM0-F1 IONOTROPIC RECEPTOR 62A;
 950:  eh3m-A  3.8 11.8  131   497    2   DROME:AF-Q8MMD6-F1 MAJOR FACILITATOR SUPERFAMILY TRANSPORTER 1;
 951:  emo8-A  3.8  5.7  143   545    6   DROME:AF-Q9W4H3-F1 PROCTOLIN RECEPTOR, ISOFORM A;
 952:  edv8-A  3.8  9.5  134   492    8   DROME:AF-Q9V9S4-F1 FI21844P1;
 953:  ehpg-A  3.8 15.5  110   646    5   DROME:AF-O97132-F1 ANOCTAMIN;
 954:  ef12-A  3.8  7.7  127   573    2   DROME:AF-Q9VDS0-F1 IP21853P;
 955:  edwr-A  3.8  9.3  149  2519    5   DROME:AF-A0A0B4K6L3-F1 UNCHARACTERIZED PROTEIN, ISOFORM C;
 956:  emz5-A  3.8  8.2  116   400    4   DROME:AF-Q6IDE2-F1 GH07226P;
 957:  elg7-A  3.8  9.3   91   972    7   DROME:AF-P30189-F1 DNA TOPOISOMERASE 1;
 958:  ehtn-A  3.8  4.1  103   501    6   DROME:AF-Q9VQL1-F1 SERYL-TRNA SYNTHETASE;
 959:  elp8-A  3.8 10.8  145   689    6   DROME:AF-Q8SYC3-F1 RE68569P;
 960:  ellu-A  3.8  4.5   93   761    5   DROME:AF-Q8MLR7-F1 PHOSPHATIDYLINOSITOL-3-PHOSPHATE PHOSPHATASE;
 961:  ee5w-A  3.8 10.9  120   535    8   DROME:AF-Q9W3W7-F1 LP14756P;
 962:  eglf-A  3.8  5.1  111   228   10   DROME:AF-Q9VUN8-F1 SUGAR TRANSPORTER SWEET;
 963:  eeug-A  3.8  7.1  114   278   10   DROME:AF-Q7JWE2-F1 GH09427P;
 964:  eljy-A  3.8  6.7  133   662    6   DROME:AF-Q9VRT4-F1 MFS DOMAIN-CONTAINING PROTEIN;
 965:  el5e-A  3.8  4.8  101   131    9   DROME:AF-Q9W0B7-F1 GEO11828P1;
 966:  elha-A  3.8  4.2   85   112   11   DROME:AF-Q9VLM5-F1 DOLICHYL-DIPHOSPHOOLIGOSACCHARIDE--PROTEIN
 967:  emz0-A  3.8  9.3  107  1517    4   DROME:AF-B7YZK8-F1 THIN, ISOFORM C;
 968:  ehgw-A  3.8 13.0  142   606    6   DROME:AF-P25123-F1 GAMMA-AMINOBUTYRIC ACID RECEPTOR SUBUNIT BETA;
 969:  egps-A  3.8  6.5  132  1062    6   DROME:AF-E8NHA2-F1 HECT AND RLD DOMAIN CONTAINING E3 UBIQUITIN LIGAS
 970:  elzy-A  3.8 14.5  132   232    9   DROME:AF-Q9NB13-F1 TETRASPANIN;
 971:  efbx-A  3.8 14.4  160  2516    6   DROME:AF-Q24270-F1 VOLTAGE-DEPENDENT CALCIUM CHANNEL TYPE D SUBUNIT
 972:  eg5y-A  3.8 17.6  102   641    6   DROME:AF-Q8IQZ7-F1 FI19014P1;
 973:  elbc-A  3.8 10.4  128   986    9   DROME:AF-Q9VHY7-F1 HL04706P;
 974:  eh0m-A  3.8 25.0   95   540    5   DROME:AF-Q9VA63-F1 PROCOLLAGEN-PROLINE 4-DIOXYGENASE;
 975:  ei7i-A  3.7 13.7  127   589    6   DROME:AF-Q9VND0-F1 MEIOSIS I ARREST, ISOFORM A;
 976:  ehv3-A  3.7  5.4  132   834    8   DROME:AF-P28285-F1 5-HYDROXYTRYPTAMINE RECEPTOR 2A;
 977:  ee5m-A  3.7  7.4  128   881    9   DROME:AF-Q7JR83-F1 HORMONE-SENSITIVE LIPASE, ISOFORM A;
 978:  ej81-A  3.7  5.3  121   249    9   DROME:AF-P41043-F1 GLUTATHIONE S-TRANSFERASE S1;
 979:  ehn2-A  3.7  7.0  114   255    6   DROME:AF-Q29QP5-F1 IP09539P;
 980:  elt9-A  3.7  4.7  130   264    6   DROME:AF-Q9VH55-F1 ELONGATION OF VERY LONG CHAIN FATTY ACIDS PROTEIN
 981:  ekew-A  3.7 12.6  113   236    6   DROME:AF-Q9VW21-F1 PHOSPHATIDYLINOSITOL GLYCAN ANCHOR BIOSYNTHESIS C
 982:  elku-A  3.7 14.4  110   681    5   DROME:AF-Q9V3U0-F1 LONG-CHAIN-FATTY-ACID--COA LIGASE HEIMDALL;
 983:  eh2g-A  3.7  6.9  111   268    7   DROME:AF-A8Y4V5-F1 FI20903P1;
 984:  elrt-A  3.7 16.3  138   975    4   DROME:AF-Q9VYT7-F1 UNCHARACTERIZED PROTEIN;
 985:  emng-A  3.7 10.1  148   481   10   DROME:AF-Q8IR17-F1 PHOSPHATIDYLINOSITOL GLYCAN ANCHOR BIOSYNTHESIS C
 986:  egzu-A  3.7 19.0   89   290    7   DROME:AF-Q9VKV4-F1 NON-STRUCTURAL MAINTENANCE OF CHROMOSOMES ELEMENT
 987:  efd5-A  3.7 28.6   99  1739    6   DROME:AF-A8DYH1-F1 MUSCLE WASTED, ISOFORM C;
 988:  ef3r-A  3.7 11.5  113   520    9   DROME:AF-Q9V557-F1 PROBABLE CYTOCHROME P450 4P2;
 989:  edo7-A  3.7 10.6  112   513    6   DROME:AF-Q9W4D3-F1 TUDOR DOMAIN-CONTAINING PROTEIN;
 990:  elsa-A  3.7  7.8  105   363    3   DROME:AF-Q9VR17-F1 EARLY BOUNDARY ACTIVITY PROTEIN 1;
 991:  eg5d-A  3.7 21.8   68   127   12   DROME:AF-Q8IPI2-F1 GEO12034P1;
 992:  eflj-A  3.7  7.7  112   978    6   DROME:AF-Q9VLI1-F1 ALPHA-MANNOSIDASE;
 993:  eefw-A  3.7 13.3   94   275    6   DROME:AF-Q9VKG2-F1 SPERM-ASSOCIATED ANTIGEN 4;
 994:  eidp-A  3.7  8.2   91   407    5   DROME:AF-Q9VRC1-F1 PLSC DOMAIN-CONTAINING PROTEIN;
 995:  eib6-A  3.7  3.9   83   228    7   DROME:AF-Q9VBI1-F1 DNA REPLICATION COMPLEX GINS PROTEIN SLD5;
 996:  ek4i-A  3.7 10.2  129   632    4   DROME:AF-Q9VDR9-F1 UNCHARACTERIZED PROTEIN;
 997:  efus-A  3.7 12.3   94   578    7   DROME:AF-Q9VQS7-F1 PROTEIN SISTER OF ODD AND BOWEL;
 998:  ejvb-A  3.7 14.0  105   467    5   DROME:AF-Q8IPZ9-F1 FI02831P;
 999:  eg09-A  3.7 16.5  100  1885    3   DROME:AF-M9NGY4-F1 ZAP3, ISOFORM E;
1000:  ed87-A  3.7  3.6   87   183    9   DROME:AF-Q8IRN4-F1 UNCHARACTERIZED PROTEIN;
1001:  eel2-A  3.7  9.3  102  1096    3   DROME:AF-Q9V4E5-F1 RECEPTOR PROTEIN-TYROSINE KINASE;
1002:  eglh-A  3.7 10.2  130   577    3   DROME:AF-Q9VDS2-F1 UNCHARACTERIZED PROTEIN;
1003:  elcn-A  3.7  4.7  117   852   10   DROME:AF-Q9XYP7-F1 GAMMA-TUBULIN COMPLEX COMPONENT 2 HOMOLOG;
1004:  eft0-A  3.7  8.5  109   509    5   DROME:AF-Q0KHY7-F1 PROCOLLAGEN-PROLINE 4-DIOXYGENASE;
1005:  egla-A  3.7 16.1  123   597    7   DROME:AF-Q961K6-F1 GH19047P;
1006:  eks8-A  3.7  7.3   85    95    5   DROME:AF-Q8MSF5-F1 RIBONUCLEASE KAPPA;
1007:  eh8f-A  3.7  9.2  130   495    8   DROME:AF-Q9W1Z0-F1 UNCHARACTERIZED PROTEIN, ISOFORM A;
1008:  em22-A  3.7  5.7   72   669    1   DROME:AF-Q9W541-F1 EIF-2B GDP-GTP EXCHANGE FACTOR SUBUNIT EPSILON;
1009:  egt9-A  3.7  4.6  118   351   11   DROME:AF-Q9VFG7-F1 LD44720P;
1010:  ejb4-A  3.7  8.9  110   498    3   DROME:AF-Q8INX4-F1 MALE-SPECIFIC TRANSCRIPT 36FA;
1011:  egvi-A  3.7  9.7  100   615   13   DROME:AF-Q9VZ84-F1 GH01279P;
1012:  ef54-A  3.7  7.5  142  1597    7   DROME:AF-Q0E8Q7-F1 ENGULFMENT ABC TRANSPORTER IN THE OVARY, ISOFORM
1013:  ej21-A  3.7  7.9  122   426    7   DROME:AF-Q9VGI0-F1 HISTAMINE-GATED CHLORIDE CHANNEL SUBUNIT 1;
1014:  eeyp-A  3.7 13.6  153  2023    3   DROME:AF-A8DYE2-F1 TRANSIENT RECEPTOR POTENTIAL CATION CHANNEL TRPM;
1015:  eib8-A  3.7  4.8   75   101    5   DROME:AF-Q0KI97-F1 PROTEIN FMC1 HOMOLOG;
1016:  ek6b-A  3.7  2.4   59   107    3   DROME:AF-Q8INC7-F1 UNCHARACTERIZED PROTEIN, ISOFORM A;
1017:  efxp-A  3.7  8.0   93   612   10   DROME:AF-Q9VXL9-F1 IP12579P;
1018:  ekgm-A  3.7  8.0  142   800    7   DROME:AF-Q7K4N3-F1 NUCLEAR CAP-BINDING PROTEIN SUBUNIT 1;
1019:  ehjt-A  3.7  9.8  154  1310    6   DROME:AF-A8DZ19-F1 RHO-TYPE GUANINE NUCLEOTIDE EXCHANGE FACTOR, ISOF
1020:  eiza-A  3.7 20.0  140  1280    8   DROME:AF-Q9VY47-F1 PHOSPHATIDYLINOSITOL-3,4-BISPHOSPHATE 4-PHOSPHATA
1021:  ehwk-A  3.7 12.4  166  1095    6   DROME:AF-P13217-F1 1-PHOSPHATIDYLINOSITOL 4,5-BISPHOSPHATE PHOSPHODI
1022:  ekml-A  3.7  7.1  114  1486    6   DROME:AF-A0A0B4KEE7-F1 LEUCINE-RICH REPEAT, ISOFORM F;
1023:  eedt-A  3.7  8.0  105  1156    5   DROME:AF-Q02645-F1 PROTEIN HU-LI TAI SHAO;
1024:  ej8e-A  3.7 12.9  151   778    4   DROME:AF-Q9VLL5-F1 LP03571P;
1025:  eeh0-A  3.7  6.2   86   314    5   DROME:AF-Q9VMJ6-F1 TETRASPANIN;
1026:  ehri-A  3.6  3.7  133   283    5   DROME:AF-Q9VBM5-F1 PALMITOYLTRANSFERASE;
1027:  egvo-A  3.6  3.7  122   270    7   DROME:AF-O18405-F1 SURFEIT LOCUS PROTEIN 4 HOMOLOG;
1028:  ekj2-A  3.6  8.3  144   665    9   DROME:AF-Q9VWC8-F1 LD11581P;
1029:  ei3z-A  3.6  4.0  122   436    9   DROME:AF-Q9VRE4-F1 LD23009P;
1030:  ekiy-A  3.6 14.1   93   667    3   DROME:AF-Q9VPQ3-F1 RE51073P;
1031:  eh4j-A  3.6 12.8  137   684   11   DROME:AF-Q9VME3-F1 NEPRILYSIN-LIKE 5;
1032:  emos-A  3.6  5.4  116   435    5   DROME:AF-Q9VSV3-F1 PALMITOYLTRANSFERASE;
1033:  eig4-A  3.6  6.6   85   503    2   DROME:AF-Q9VSF7-F1 GH28769P;
1034:  ehjp-A  3.6 15.6   77    95    5   DROME:AF-A0A0B4K6X1-F1 UNCHARACTERIZED PROTEIN, ISOFORM A;
1035:  edy8-A  3.6 18.1  138   604   10   DROME:AF-Q8IN08-F1 IONOTROPIC RECEPTOR 94C;
1036:  ejip-A  3.6 11.4  129   655    2   DROME:AF-Q9VK41-F1 TETRATRICOPEPTIDE REPEAT PROTEIN 30 HOMOLOG;
1037:  eevf-A  3.6  7.9  105   198    7   DROME:AF-Q9W1R8-F1 PROTEIN TEX261;
1038:  ehie-A  3.6 15.4  102   537    8   DROME:AF-Q9VPB1-F1 PROTEIN ST7 HOMOLOG;
1039:  ek6q-A  3.6  4.8  127   518    9   DROME:AF-Q9VRN2-F1 PROBABLE G-PROTEIN COUPLED RECEPTOR MTH-LIKE 2;
1040:  efce-A  3.6 17.4  100   570    5   DROME:AF-Q8MR37-F1 KRUEPPEL-LIKE FACTOR LUNA;
1041:  edrz-A  3.6  5.8  133   265    3   DROME:AF-Q4V3H4-F1 ELONGATION OF VERY LONG CHAIN FATTY ACIDS PROTEIN
1042:  ejq3-A  3.6  9.2  109  1174    6   DROME:AF-Q8MQX9-F1 ANKYRIN REPEAT AND LEM DOMAIN-CONTAINING PROTEIN
1043:  efiz-A  3.6 12.0  134   228    4   DROME:AF-Q7KJ73-F1 TETRASPANIN;
1044:  ej82-A  3.6  6.6  104   429    8   DROME:AF-O96880-F1 TRANSCRIPTION INITIATION FACTOR IIE SUBUNIT ALPHA
1045:  eemx-A  3.6 13.6  123   832    3   DROME:AF-Q9VQY4-F1 ABC TRANSPORTER EXPRESSED IN TRACHEA, ISOFORM A;
1046:  egq5-A  3.6  7.9  105   244    5   DROME:AF-Q9VFJ1-F1 LD29276P;
1047:  eg1o-A  3.6 16.7   93   940    5   DROME:AF-P91926-F1 AP-2 COMPLEX SUBUNIT ALPHA;
1048:  ef5v-A  3.6  6.8  130   813    3   DROME:AF-D2NUL5-F1 MIP13952P;
1049:  emks-A  3.6 11.5  165   601    8   DROME:AF-P22270-F1 TYRAMINE/OCTOPAMINE RECEPTOR;
1050:  ed81-A  3.6  3.2   67   126    4   DROME:AF-A0A0B4K7V7-F1 UNCHARACTERIZED PROTEIN, ISOFORM A;
1051:  emvi-A  3.6  9.4  138   228    6   DROME:AF-Q9VB99-F1 LD03691P;
1052:  egu7-A  3.6  5.5   73   106    5   DROME:AF-A0A0B4K6E6-F1 UNCHARACTERIZED PROTEIN, ISOFORM C;
1053:  ec55-A  3.6  6.9  139   533    9   DROME:AF-Q8MLQ7-F1 RH09188P;
1054:  ec8v-A  3.6 12.1  105   507   11   DROME:AF-Q9VJ16-F1 GH26014P;
1055:  ekts-A  3.6 16.6  186  1323    6   DROME:AF-Q9VJ21-F1 UNCHARACTERIZED PROTEIN, ISOFORM B;
1056:  ekpd-A  3.6  7.3   67   307    7   DROME:AF-Q9VZZ8-F1 AT01695P;
1057:  el0k-A  3.6  5.2   79   197   10   DROME:AF-Q9W0C7-F1 PROTEIN OPI10 HOMOLOG;
1058:  edj7-A  3.6  5.4  119   674    7   DROME:AF-Q9VWZ2-F1 LD30826P;
1059:  eij2-A  3.6 11.3   85   276    5   DROME:AF-Q9VFE6-F1 RRP15-LIKE PROTEIN;
1060:  emk2-A  3.6  3.0   54   118    2   DROME:AF-M9PFX3-F1 UNCHARACTERIZED PROTEIN;
1061:  ek0b-A  3.6  7.0  114   262    4   DROME:AF-Q9VH57-F1 ELONGATION OF VERY LONG CHAIN FATTY ACIDS PROTEIN
1062:  ek4f-A  3.6  6.0   82   266    9   DROME:AF-Q9VT69-F1 PHOSPHATIDYLINOSITOL-4,5-BISPHOSPHATE 4-PHOSPHATA
1063:  egf9-A  3.6 19.9  105   629   11   DROME:AF-Q9VVL1-F1 IONOTROPIC RECEPTOR 75A;
1064:  eedj-A  3.6  3.6  101  2326    8   DROME:AF-A0A126GUQ2-F1 PIEZO-TYPE MECHANOSENSITIVE ION CHANNEL COMPON
1065:  ect2-A  3.6  7.1   96   245    4   DROME:AF-Q9VYD6-F1 GH06679P;
1066:  el5x-A  3.6 13.2  116  1676    8   DROME:AF-B7Z0D7-F1 UNCHARACTERIZED PROTEIN, ISOFORM B;
1067:  eiyr-A  3.6  6.6  128   214    4   DROME:AF-Q9VX58-F1 LP09593P;
1068:  emts-A  3.6 10.1   92   196    8   DROME:AF-M9NDP9-F1 UNCHARACTERIZED PROTEIN, ISOFORM E;
1069:  ejcs-A  3.6  4.3  124   641    9   DROME:AF-Q9VQX6-F1 LP05054P;
1070:  em62-A  3.6  8.9  137   505    3   DROME:AF-Q494G7-F1 MAJOR FACILITATOR SUPERFAMILY TRANSPORTER 17, ISO
1071:  egpu-A  3.6 11.7  101  1152    8   DROME:AF-A8DYM0-F1 LIPRIN-GAMMA, ISOFORM C;
1072:  ekg8-A  3.6 12.6   86   463    7   DROME:AF-Q9VL60-F1 RE01590P;
1073:  ekf2-A  3.6 18.3   97   337    6   DROME:AF-Q9VU69-F1 ENKURIN DOMAIN-CONTAINING PROTEIN;
1074:  ei8i-A  3.6  9.9   99   656    9   DROME:AF-P29844-F1 ENDOPLASMIC RETICULUM CHAPERONE BIP;
1075:  egey-A  3.6  9.4  110  1354    5   DROME:AF-Q9VKK1-F1 ENHANCER OF MRNA-DECAPPING PROTEIN 4 HOMOLOG;
1076:  ejzz-A  3.6  8.1   98   571    5   DROME:AF-A0A1Z1CH18-F1 MITOCHONDRIA-EATING PROTEIN;
1077:  eg93-A  3.6 23.3   96   622    8   DROME:AF-Q9V3I3-F1 FI03282P;
1078:  eew5-A  3.6 13.2  137   235    6   DROME:AF-Q9VID1-F1 TETRASPANIN;
1079:  eejz-A  3.6 14.7  125   841    5   DROME:AF-Q9V3Q9-F1 IP03705P;
1080:  ei4t-A  3.6 13.6   95   206    7   DROME:AF-Q8MRW1-F1 SD19278P;
1081:  ek2b-A  3.6  5.1   98   382    6   DROME:AF-Q9VF34-F1 FIBRINOGEN C-TERMINAL DOMAIN-CONTAINING PROTEIN;
1082:  ejem-A  3.6  6.5  122   399    3   DROME:AF-Q9VYR3-F1 LP03706P;
1083:  edut-A  3.6 12.5   86   569    2   DROME:AF-Q0KHW3-F1 PICKPOCKET 8, ISOFORM H;
1084:  ee5e-A  3.6 13.7  104  1330   10   DROME:AF-X2JAX8-F1 NOSTRIN, ISOFORM H;
1085:  eeez-A  3.5  6.6  146   300    7   DROME:AF-Q9I7L7-F1 PALMITOYLTRANSFERASE;
1086:  ekns-A  3.5 15.8  159  2059    8   DROME:AF-Q9VD07-F1 UNCHARACTERIZED PROTEIN;
1087:  eht9-A  3.5 20.2  123  1324    7   DROME:AF-Q9VVF8-F1 UNCHARACTERIZED PROTEIN, ISOFORM A;
1088:  eg20-A  3.5  6.6   83   155    7   DROME:AF-A1ZAL7-F1 V-TYPE PROTON ATPASE PROTEOLIPID SUBUNIT;
1089:  ejh6-A  3.5  7.9   90   252    9   DROME:AF-A0A0B4LGC2-F1 CATION_ATPASE_N DOMAIN-CONTAINING PROTEIN;
1090:  eknk-A  3.5  8.0   89   530    6   DROME:AF-P07666-F1 SERENDIPITY LOCUS PROTEIN ALPHA;
1091:  ejf8-A  3.5 19.6   91   994    2   DROME:AF-P35875-F1 POLY  POLYMERASE;
1092:  ec3c-A  3.5  3.9  112  1254    2   DROME:AF-Q9VYT4-F1 P-TYPE CU(+) TRANSPORTER;
1093:  ejqb-A  3.5 12.8  160  1851   10   DROME:AF-P91645-F1 VOLTAGE-DEPENDENT CALCIUM CHANNEL TYPE A SUBUNIT
1094:  emxr-A  3.5  6.2  138   525    7   DROME:AF-Q8T5S8-F1 PROCOLLAGEN-PROLINE 4-DIOXYGENASE;
1095:  efvl-A  3.5  5.3  111   479    4   DROME:AF-Q9W4G7-F1 MFS DOMAIN-CONTAINING PROTEIN;
1096:  ekjy-A  3.5 12.5  105   380    3   DROME:AF-Q9VJZ5-F1 LD07294P;
1097:  ejd1-A  3.5 15.1  107   524    7   DROME:AF-Q9VFQ3-F1 E5;
1098:  eg0r-A  3.5  6.7  125   451    8   DROME:AF-M9PET2-F1 TARGET OF WINGLESS, ISOFORM E;
1099:  ek8x-A  3.5  7.0   87   307   11   DROME:AF-Q9V9Z9-F1 PROBABLE RRNA-PROCESSING PROTEIN EBP2 HOMOLOG;
1100:  eiip-A  3.5  8.0  134   421    7   DROME:AF-Q9VGC1-F1 AT09290P;
1101:  egwm-A  3.5 11.8  110   704    5   DROME:AF-Q9VTH3-F1 IONOTROPIC RECEPTOR 68A, ISOFORM A;
1102:  ede7-A  3.5  3.8  112   262    7   DROME:AF-A1ZBD2-F1 ELONGATION OF VERY LONG CHAIN FATTY ACIDS PROTEIN
1103:  eeh1-A  3.5 10.4  107   163   12   DROME:AF-Q9VZK5-F1 GEO11537P1;
1104:  ect7-A  3.5  6.5  165  1661    9   DROME:AF-Q9VW85-F1 UNCHARACTERIZED PROTEIN, ISOFORM C;
1105:  ejho-A  3.5  9.8  128   481    8   DROME:AF-Q9VEP6-F1 ADENYLOSUCCINATE LYASE;
1106:  ejyz-A  3.5  6.1  143   694    6   DROME:AF-Q9VVX3-F1 FRIZZLED-2;
1107:  egwt-A  3.5  4.5  147  1984    6   DROME:AF-Q9VZ85-F1 RHO GUANINE NUCLEOTIDE EXCHANGE FACTOR AT 64C, IS
1108:  eitn-A  3.5 11.7  117   395    8   DROME:AF-Q9VC58-F1 LD37002P;
1109:  ef2q-A  3.5  8.0   95   551   12   DROME:AF-Q9VDD3-F1 SENSORY NEURON MEMBRANE PROTEIN 1;
1110:  ej7q-A  3.5  9.0   86   458    8   DROME:AF-Q9VQQ6-F1 FI18122P1;
1111:  ejym-A  3.5 11.4  114   432    3   DROME:AF-Q9VK64-F1 UNCHARACTERIZED PROTEIN, ISOFORM A;
1112:  efek-A  3.5  5.6   83   648   12   DROME:AF-M9PCT4-F1 IONOTROPIC RECEPTOR 31A, ISOFORM C;
1113:  edar-A  3.5  4.5   80   179    5   DROME:AF-B7Z137-F1 UNCHARACTERIZED PROTEIN;
1114:  eequ-A  3.5  5.8  126   190    7   DROME:AF-A1A711-F1 IP17374P;
1115:  edh3-A  3.5  3.3   86   217    7   DROME:AF-Q6IHY4-F1 HDC00336;
1116:  ecve-A  3.5 12.4  113   649   10   DROME:AF-Q24175-F1 DISCONTINUOUS ACTIN HEXAGON;
1117:  eift-A  3.5  9.4  108   289    7   DROME:AF-Q9VP30-F1 UNCHARACTERIZED PROTEIN;
1118:  ee4f-A  3.5 17.4  142   764    3   DROME:AF-A1ZAP7-F1 RNA HELICASE;
1119:  elcp-A  3.5  5.0  107   195    7   DROME:AF-A1A701-F1 IP17336P;
1120:  efm9-A  3.5 15.5  139  2272    5   DROME:AF-M9PGK7-F1 KLARSICHT, ISOFORM E;
1121:  ejbh-A  3.5  8.7  131   599    2   DROME:AF-Q9VFW6-F1 PYROKININ 2 RECEPTOR 2, ISOFORM A;
1122:  ed3y-A  3.5  9.3   96  2139    6   DROME:AF-Q9VUQ9-F1 NON-SPECIFIC SERINE/THREONINE PROTEIN KINASE;
1123:  ejx5-A  3.5  6.5  140   413    6   DROME:AF-P91622-F1  KI
1124:  eg64-A  3.5 11.7  122   707    7   DROME:AF-Q8IQ80-F1 GH06117P;
1125:  ehyd-A  3.5  9.6  102   442    8   DROME:AF-P22745-F1 PROTEIN BAG-OF-MARBLES;
1126:  el6e-A  3.5 19.5  105  1004    4   DROME:AF-Q9V3H9-F1 ZINC FINGER CCCH DOMAIN-CONTAINING PROTEIN 14;
1127:  ecvs-A  3.5  8.1   95  1065    8   DROME:AF-M9MSL4-F1 CENTROSOMAL PROTEIN 135KDA, ISOFORM B;
1128:  elom-A  3.5 10.2   98   552   10   DROME:AF-O76861-F1 EG:100G10.1 PROTEIN;
1129:  ems8-A  3.5 12.2   99  1351    3   DROME:AF-A1Z987-F1 CHROMOSOME ASSOCIATED PROTEIN G, ISOFORM F;
1130:  ejef-A  3.5  8.2   96   136   14   DROME:AF-A0A0B4KEI1-F1 UNCHARACTERIZED PROTEIN, ISOFORM C;
1131:  eell-A  3.5  8.2   90   270    9   DROME:AF-Q9VA22-F1 COPPER TRANSPORTER;
1132:  ema4-A  3.5  8.7  103   203    1   DROME:AF-Q9VYF5-F1 UNCHARACTERIZED PROTEIN, ISOFORM A;
1133:  eh6m-A  3.5 11.7  152   514    8   DROME:AF-O97148-F1 G-PROTEIN COUPLED RECEPTOR MTH;
1134:  ejxz-A  3.5  8.6  111   518    8   DROME:AF-Q9VLU7-F1 GH07959P;
1135:  eeii-A  3.5  7.9  152   412    4   DROME:AF-Q9VVJ1-F1 UNCHARACTERIZED PROTEIN, ISOFORM B;
1136:  ef3c-A  3.5 10.1  138   245    4   DROME:AF-Q9V3P3-F1 LD45860P;
1137:  ekbd-A  3.5 12.2  144   397    6   DROME:AF-Q9W3P6-F1 CG10920-PA;
1138:  em07-A  3.5 11.9  118   284    8   DROME:AF-C0PDE0-F1 RETICULON-LIKE PROTEIN;
1139:  ehr9-A  3.5 12.6  113   793    8   DROME:AF-Q9NHV9-F1 PROTEIN VAV;
1140:  ehns-A  3.5  5.0   73    74    5   DROME:AF-Q9VY65-F1 MICOS COMPLEX SUBUNIT MIC10;
1141:  efyz-A  3.5 10.9  115   635    5   DROME:AF-Q7JRC9-F1 RE73310P;
1142:  ec5s-A  3.5  7.8   64   412    2   DROME:AF-A1Z759-F1 UNCHARACTERIZED PROTEIN, ISOFORM A;
1143:  ed67-A  3.5  9.5  111   521   11   DROME:AF-P04755-F1 ACETYLCHOLINE RECEPTOR SUBUNIT BETA-LIKE 1;
1144:  eekq-A  3.5 12.7  126  1292    6   DROME:AF-Q7KT22-F1 UNCHARACTERIZED PROTEIN;
1145:  eimx-A  3.5 10.4  138   502    5   DROME:AF-Q7K2N3-F1 GH23975P;
1146:  em17-A  3.5  5.5  108   253    4   DROME:AF-Q8IMY2-F1 ELONGATION OF VERY LONG CHAIN FATTY ACIDS PROTEIN
1147:  emfw-A  3.5  5.2  106   639    6   DROME:AF-Q8T051-F1 LD28458P;
1148:  ekmx-A  3.5  5.1  107   563    8   DROME:AF-Q9VGX6-F1 FI03320P;
1149:  elt6-A  3.5  5.5  104   519    7   DROME:AF-P25162-F1 ACETYLCHOLINE RECEPTOR SUBUNIT BETA-LIKE 2;
1150:  efaw-A  3.4 21.9  103   852    9   DROME:AF-Q9VV62-F1 DOUBLESEX COGNATE 73A;
1151:  eify-A  3.4  4.5  123   290    7   DROME:AF-Q9VX17-F1 LD36024P;
1152:  ei9a-A  3.4  4.2  118   223    8   DROME:AF-A1ZB72-F1 GLUTATHIONE S TRANSFERASE E7;
1153:  ehk3-A  3.4  5.4  139  1673    4   DROME:AF-Q9VQI9-F1 AF4/FMR2 FAMILY MEMBER LILLI;
1154:  ej6l-A  3.4  4.2  120   222    5   DROME:AF-A1ZB71-F1 GLUTATHIONE S TRANSFERASE E6;
1155:  eh1a-A  3.4 13.9   98   186    6   DROME:AF-P13097-F1 ENHANCER OF SPLIT M7 PROTEIN;
1156:  eh5n-A  3.4  7.5  168  1718    7   DROME:AF-Q9VP76-F1 ADENYLYL CYCLASE 78C;
1157:  emr4-A  3.4 10.8  127   249    9   DROME:AF-Q9NEF6-F1 PROBABLE V-TYPE PROTON ATPASE SUBUNIT D 2;
1158:  eheo-A  3.4 14.2  121   230    8   DROME:AF-Q9W0N6-F1 LD27967P;
1159:  ei0x-A  3.4  6.1   79   634    4   DROME:AF-Q7K110-F1 DOLICHYL-DIPHOSPHOOLIGOSACCHARIDE--PROTEIN
1160:  ejlj-A  3.4  7.6   71   501    4   DROME:AF-Q05652-F1 SERINE/THREONINE-PROTEIN KINASE PELLE;
1161:  egee-A  3.4  9.5  133  1225   11   DROME:AF-Q9VKJ6-F1 FI03653P;
1162:  emd1-A  3.4 11.4  134   585    4   DROME:AF-Q960E8-F1 GENERAL TRANSCRIPTION FACTOR IIH SUBUNIT 1;
1163:  eltz-A  3.4  8.7  119   622    5   DROME:AF-P48456-F1 SERINE/THREONINE-PROTEIN PHOSPHATASE 2B CATALYTIC
1164:  emkc-A  3.4  7.2   86   369    5   DROME:AF-A1Z8H6-F1 CUTICULAR PROTEIN 47EE;
1165:  ekur-A  3.4 19.3  148   581   13   DROME:AF-O77438-F1 FRIZZLED-3;
1166:  ei6r-A  3.4  9.6  118  1499   10   DROME:AF-M9PGQ5-F1 UNCHARACTERIZED PROTEIN, ISOFORM C;
1167:  elr5-A  3.4  7.9   98   197    8   DROME:AF-Q7K1V5-F1 PROTEIN JAGUNAL;
1168:  elle-A  3.4  3.0   77   358    5   DROME:AF-Q5U0V4-F1 AT29763P;
1169:  egm9-A  3.4 10.8  163   430    7   DROME:AF-Q8ITC9-F1 PYROKININ-1 RECEPTOR;
1170:  ekxa-A  3.4 10.8  140  2003    9   DROME:AF-Q0E8T7-F1 FI23230P1;
1171:  emkx-A  3.4  8.8  112   668   10   DROME:AF-A1YK02-F1 NUCLEAR PORE COMPLEX PROTEIN NUP75;
1172:  emei-A  3.4  4.3  105   151    5   DROME:AF-A1Z903-F1 TRANSMEMBRANE PROTEIN 18;
1173:  ekxl-A  3.4 13.1  126   536    9   DROME:AF-Q9V431-F1 APOPTOSIS INHIBITOR 5 HOMOLOG;
1174:  edxq-A  3.4 11.1   90   135   11   DROME:AF-B7Z064-F1 MIP03067P;
1175:  ekva-A  3.4  9.1   85   116   11   DROME:AF-Q8MKK8-F1 GEO07755P1;
1176:  ejxy-A  3.4 14.9  139   699    9   DROME:AF-Q8IPV3-F1 UNCHARACTERIZED PROTEIN, ISOFORM A;
1177:  ei64-A  3.4  7.1  128   476    8   DROME:AF-Q9VPP0-F1 EQUILIBRATIVE NUCLEOSIDE TRANSPORTER 1, ISOFORM A
1178:  egeb-A  3.4 13.9  131   774   11   DROME:AF-A0A0B4K692-F1 NEPRILYSIN-2;
1179:  ejj0-A  3.4  7.3  147   635    8   DROME:AF-Q9V3G6-F1 CCR4-NOT TRANSCRIPTION COMPLEX SUBUNIT 10;
1180:  ekpt-A  3.4 11.7  137   772    5   DROME:AF-Q9VCV8-F1 UNCHARACTERIZED PROTEIN;
1181:  ekcx-A  3.4  8.0  111   284    4   DROME:AF-Q0IGS7-F1 PALMITOYLTRANSFERASE;
1182:  eeoe-A  3.4  6.7  114   411    6   DROME:AF-Q9VP78-F1 GH23156P;
1183:  efo1-A  3.4  5.6  109   478    9   DROME:AF-Q8SYM5-F1 RE53026P;
1184:  ee2v-A  3.4 18.6  101   454   10   DROME:AF-Q9VXD6-F1 LD39612P;
1185:  efol-A  3.4  7.2   56   132    7   DROME:AF-Q4V3Y0-F1 GEO02127P1;
1186:  ef9p-A  3.4 10.1  114   296    3   DROME:AF-Q9VGJ9-F1 HEME OXYGENASE;
1187:  eg53-A  3.4 11.9  100   678    5   DROME:AF-Q9VDN3-F1 IONOTROPIC RECEPTOR 92A;
1188:  egnm-A  3.4 11.0  108   573    6   DROME:AF-Q8IQE2-F1 IONOTROPIC RECEPTOR 67C;
1189:  ehg3-A  3.4 13.5  125   623    8   DROME:AF-P91659-F1 UNCHARACTERIZED PROTEIN D3-100EF;
1190:  ed76-A  3.4 10.2  106  1895    6   DROME:AF-A8JQ65-F1 DIACYLGLYCEROL KINASE ETA;
1191:  ej32-A  3.4 10.3   83  1002    7   DROME:AF-Q24314-F1 VACUOLAR PROTEIN SORTING-ASSOCIATED PROTEIN 18 HO
1192:  emco-A  3.4  7.2   76  2462    9   DROME:AF-M9PGC5-F1 NON-SPECIFIC SERINE/THREONINE PROTEIN KINASE;
1193:  ehcw-A  3.4  7.5  110   498   11   DROME:AF-P17972-F1 POTASSIUM VOLTAGE-GATED CHANNEL PROTEIN SHAW;
1194:  ejys-A  3.4  4.4  106   145    7   DROME:AF-B7YZH0-F1 UNCHARACTERIZED PROTEIN;
1195:  eilv-A  3.4  4.3  123   293    7   DROME:AF-Q7K3T4-F1 PALMITOYLTRANSFERASE;
1196:  elbg-A  3.4 23.6   92   370    3   DROME:AF-Q9VLR9-F1 METALLOPHOSPHOESTERASE 1 HOMOLOG;
1197:  egi4-A  3.4  8.5  119  1878    4   DROME:AF-A8DY93-F1 SLOWPOKE 2, ISOFORM D;
1198:  efbl-A  3.4 12.0  103   517   11   DROME:AF-Q9VB75-F1 GH08870P;
1199:  ei2a-A  3.4 12.5  136   797    5   DROME:AF-Q9VQN3-F1 GH01206P;
1200:  emfl-A  3.4 14.2   91   405    9   DROME:AF-O01367-F1 PROTEIN HELD OUT WINGS;
1201:  efmo-A  3.4 20.0  149  1690    5   DROME:AF-Q86B52-F1 UNCHARACTERIZED PROTEIN;
1202:  ekpk-A  3.4  6.8  139   494   11   DROME:AF-Q86NX3-F1 GM20958P;
1203:  ehdj-A  3.4 14.2  133   737    6   DROME:AF-Q9VC70-F1 UNCHARACTERIZED PROTEIN, ISOFORM A;
1204:  eezj-A  3.4 10.5  114   183    4   DROME:AF-Q9VJ11-F1 CALCIUM LOAD-ACTIVATED CALCIUM CHANNEL;
1205:  edic-A  3.4 12.5  138   624    5   DROME:AF-M9PBX3-F1 UNCHARACTERIZED PROTEIN, ISOFORM H;
1206:  egzb-A  3.4 13.7  151  1571    3   DROME:AF-O77086-F1 GUANINE NUCLEOTIDE-RELEASING FACTOR 2;
1207:  eg27-A  3.4  6.6   61    72    3   DROME:AF-Q8SY69-F1 MICOS COMPLEX SUBUNIT MIC10;
1208:  ejgj-A  3.4  5.6  146   523    7   DROME:AF-Q9VBE7-F1 UNCHARACTERIZED PROTEIN;
1209:  elpb-A  3.4  9.9  121   223    6   DROME:AF-Q9VLM7-F1 UT01133P;
1210:  emjj-A  3.4 14.4  140   766    4   DROME:AF-Q8T9E6-F1 SD03967P;
1211:  ee7j-A  3.4  4.9   88   206    5   DROME:AF-A8JNQ7-F1 UNCHARACTERIZED PROTEIN;
1212:  ehj2-A  3.4 11.6  130  1017    7   DROME:AF-Q7KU30-F1 EARLY GENE AT 23, ISOFORM C;
1213:  ed1u-A  3.4  5.9  139   781   12   DROME:AF-Q9VQS4-F1 SPINDLY;
1214:  ec89-A  3.4 15.5  132   498    6   DROME:AF-Q8T0G1-F1 LD05335P;
1215:  em2i-A  3.4  9.0  100   385    3   DROME:AF-Q9VWU6-F1 RE70879P;
1216:  eifq-A  3.4  6.0  160  1923    5   DROME:AF-Q9VF02-F1 HELICASE 89B, ISOFORM B;
1217:  ee6z-A  3.4 11.8  126  1105    3   DROME:AF-Q9VX31-F1 INTEGRATOR COMPLEX SUBUNIT 2;
1218:  eham-A  3.4  6.8  144   677    6   DROME:AF-Q9W2G9-F1 ACYL-COENZYME A OXIDASE;
1219:  ee26-A  3.4  6.8  106   732    5   DROME:AF-H9ZYQ1-F1 FI19927P1;
1220:  ee7s-A  3.4  5.0  100   564   10   DROME:AF-Q8IQX8-F1 HISTIDINE--TRNA LIGASE;
1221:  eixj-A  3.4  8.9  139   730    6   DROME:AF-Q7JUN3-F1 ATP-BINDING CASSETTE SUB-FAMILY D MEMBER;
1222:  el53-A  3.4  4.8   77   853   16   DROME:AF-Q9VDH5-F1 KAINATE-TYPE IONOTROPIC GLUTAMATE RECEPTOR SUBUNI
1223:  emah-A  3.4 12.3  120   738    5   DROME:AF-Q9W366-F1 RE59932P;
1224:  ehzg-A  3.4  6.7   88  1248   16   DROME:AF-M9PHU7-F1 UNCHARACTERIZED PROTEIN, ISOFORM G;
1225:  eeid-A  3.4 10.2  116  2351    3   DROME:AF-A8JR05-F1 CROSSVEINLESS C, ISOFORM C;
1226:  eerw-A  3.4 15.7  121  1363    4   DROME:AF-Q9VDS9-F1 APOPTOTIC SIGNAL-REGULATING KINASE 1, ISOFORM C;
1227:  eejo-A  3.4  4.9   87   739   10   DROME:AF-P11346-F1 RAF HOMOLOG SERINE/THREONINE-PROTEIN KINASE RAF;
1228:  ehed-A  3.4 15.6  103   527    7   DROME:AF-Q9I7H5-F1 PROCOLLAGEN-PROLINE 4-DIOXYGENASE;
1229:  ekng-A  3.3  8.5  117   994    8   DROME:AF-Q9VS24-F1 PROTEIN MELTED;
1230:  eidt-A  3.3 16.7  141   682   10   DROME:AF-A1ZAQ3-F1 UNCHARACTERIZED PROTEIN, ISOFORM B;
1231:  eihe-A  3.3  4.8  118   240    6   DROME:AF-Q4V6J1-F1 GLUTATHIONE S TRANSFERASE E10, ISOFORM A;
1232:  ee62-A  3.3  4.4  104  1137    8   DROME:AF-Q9VXF4-F1 UNCHARACTERIZED PROTEIN, ISOFORM A;
1233:  ekge-A  3.3  8.8  137   761    9   DROME:AF-Q9VYL5-F1 GH19726P;
1234:  elr4-A  3.3  9.1  125  1351    6   DROME:AF-Q9VTS3-F1 GRIP163;
1235:  egz9-A  3.3  4.2  109   517    6   DROME:AF-Q9V817-F1 PROBABLE G-PROTEIN COUPLED RECEPTOR MTH-LIKE 4;
1236:  em6z-A  3.3 11.0  156   429    5   DROME:AF-Q9V3S7-F1 BCDNA.GH12326;
1237:  elkv-A  3.3 11.3  106  1231    8   DROME:AF-Q7YZA2-F1 UNCHARACTERIZED PROTEIN CG7065;
1238:  emi0-A  3.3  5.0  144   341    8   DROME:AF-Q9VPB9-F1 PEROXISOMAL MEMBRANE PROTEIN PEX16;
1239:  ely2-A  3.3  4.9   87   144   10   DROME:AF-Q4V4P2-F1 IP04228P;
1240:  ekv3-A  3.3 14.8  135   605   13   DROME:AF-B7Z069-F1 IONOTROPIC RECEPTOR 75B;
1241:  ee8z-A  3.3  9.9  105   340    6   DROME:AF-Q9V437-F1 PRP18 HOMOLOG;
1242:  ee23-A  3.3 11.5  121  2263    6   DROME:AF-M9PHU0-F1 UNCHARACTERIZED PROTEIN, ISOFORM C;
1243:  ef1i-A  3.3  4.5   77   590    4   DROME:AF-Q9VUT6-F1 POLYPEPTIDE N-ACETYLGALACTOSAMINYLTRANSFERASE 8;
1244:  egqe-A  3.3 11.6  146  1327    3   DROME:AF-A1Z9N7-F1 I CHANNEL, ISOFORM E;
1245:  ed3j-A  3.3  4.5  117   959    6   DROME:AF-Q9VXW7-F1 GERM CELL-EXPRESSED BHLH-PAS, ISOFORM C;
1246:  ejqm-A  3.3 10.6  147   519    9   DROME:AF-P30975-F1 TACHYKININ-LIKE PEPTIDES RECEPTOR 99D;
1247:  eles-A  3.3  7.2   97  1125    9   DROME:AF-A1Z8Z0-F1 UNCHARACTERIZED PROTEIN, ISOFORM C;
1248:  emdd-A  3.3  8.3  132   525   10   DROME:AF-Q9W3S8-F1 RH58543P;
1249:  eeun-A  3.3  4.5  119   600    8   DROME:AF-Q9VMX1-F1 KIF-BINDING PROTEIN;
1250:  ejww-A  3.3 17.9  123   953    6   DROME:AF-Q9Y125-F1 BCDNA.GH08312;
1251:  ec6v-A  3.3 23.1  120   701    8   DROME:AF-Q9VKA3-F1 ZINC TRANSPORTER 33D, ISOFORM B;
1252:  ekkn-A  3.3  4.0  123   605    9   DROME:AF-Q9VKU2-F1 LD46023P;
1253:  ejvm-A  3.3 22.6  107   897    7   DROME:AF-Q0KI42-F1 FI04462P;
1254:  egzs-A  3.3 17.9  131  1404   12   DROME:AF-X2JC00-F1 RHO GTPASE ACTIVATING PROTEIN AT 1A, ISOFORM E;
1255:  ee0o-A  3.3  5.1  120   277    4   DROME:AF-Q9VCZ0-F1 ELONGATION OF VERY LONG CHAIN FATTY ACIDS PROTEIN
1256:  eimu-A  3.3  9.8   90  1960    4   DROME:AF-Q9VCH5-F1 NUCLEAR PORE COMPLEX PROTEIN NUP98-NUP96;
1257:  ednv-A  3.3  7.9  110   548    5   DROME:AF-A1Z7V9-F1 FI20020P1;
1258:  ej4j-A  3.3  7.2  133   347    6   DROME:AF-Q9VGN6-F1 RH69884P;
1259:  el69-A  3.3  5.2   55   748    2   DROME:AF-A8JNS0-F1 UNCHARACTERIZED PROTEIN, ISOFORM B;
1260:  elsj-A  3.3 11.0  132   224    8   DROME:AF-Q9VZK9-F1 TRANSMEMBRANE PROTEIN 267;
1261:  ekjm-A  3.3  4.9   64   681    2   DROME:AF-Q9VRX7-F1 LD29573P;
1262:  el3u-A  3.3 10.0  135   438    7   DROME:AF-Q9W3X8-F1 RH42690P;
1263:  ed64-A  3.3  6.4  111  1126    5   DROME:AF-P55162-F1 MEMBRANE-ASSOCIATED PROTEIN HEM;
1264:  ee8i-A  3.3  9.1   84   169   10   DROME:AF-Q9VEF6-F1 PASIFLORA 1, ISOFORM A;
1265:  emay-A  3.3  5.6   77   147    5   DROME:AF-Q8IN42-F1 PROTEIN TURANDOT Z;
1266:  ejtz-A  3.3 12.7  146  1099    5   DROME:AF-A0A0B4JCY1-F1 ANOCTAMIN;
1267:  ejwc-A  3.3  4.8  107   326    7   DROME:AF-Q9VKF3-F1 AT12771P;
1268:  ekks-A  3.3  4.9   82   264    6   DROME:AF-Q9VK46-F1 PROTEIN YIPF;
1269:  efu9-A  3.3 10.2  116   359    8   DROME:AF-P49071-F1 MAP KINASE-ACTIVATED PROTEIN KINASE 2;
1270:  elya-A  3.3  8.3  128   521    5   DROME:AF-A1ZA52-F1 FI02132P;
1271:  el44-A  3.3 10.5  121   561    4   DROME:AF-Q8IMV2-F1 PICKPOCKET 22, ISOFORM B;
1272:  elk8-A  3.3 10.9  161   669    9   DROME:AF-Q9VML9-F1 TRISSIN RECEPTOR;
1273:  egdk-A  3.3 10.8  130   568    5   DROME:AF-Q9VNX2-F1 RE69557P;
1274:  ekc0-A  3.3  5.2  105   486    8   DROME:AF-Q9VYH9-F1 HECTOR, ISOFORM A;
1275:  elzj-A  3.3 10.5  103   515   10   DROME:AF-Q9V559-F1 PROBABLE CYTOCHROME P450 4P3;
1276:  elyk-A  3.3  8.7  140   692    8   DROME:AF-Q8SWW9-F1 LD18126P;
1277:  efec-A  3.3 11.2  133   855    9   DROME:AF-Q7JPB9-F1 GH12235P;
1278:  emre-A  3.3  7.5  138  1190    6   DROME:AF-Q8IPI3-F1 ANION EXCHANGE PROTEIN;
1279:  ekd3-A  3.3 11.0  100   609   14   DROME:AF-A8JUR3-F1 IONOTROPIC RECEPTOR 10A;
1280:  eizo-A  3.3  7.3  144  1449    7   DROME:AF-Q9VQZ1-F1 LETHAL (2) K05819, ISOFORM A;
1281:  efpb-A  3.3 20.5   90   340    8   DROME:AF-D2A6L3-F1 CHITIN-BINDING TYPE-4 DOMAIN-CONTAINING PROTEIN;
1282:  ejl2-A  3.3 18.1  110   593    5   DROME:AF-A1Z882-F1 IONOTROPIC RECEPTOR 47A;
1283:  edc6-A  3.3  5.2   85   165    8   DROME:AF-Q9VD32-F1 GEO10853P1;
1284:  ekuw-A  3.3 17.8  102  1982    4   DROME:AF-O97159-F1 CHROMODOMAIN-HELICASE-DNA-BINDING PROTEIN MI-2 HO
1285:  ekhr-A  3.3  4.2   77   644   14   DROME:AF-A1Z714-F1 BLOWN FUSE, ISOFORM A;
1286:  ejzb-A  3.3  6.7  102   200    9   DROME:AF-Q9VMP7-F1 UNCHARACTERIZED PROTEIN;
1287:  ehoi-A  3.3 13.2  124  1188    7   DROME:AF-Q9W1J0-F1 TRANSPORTER;
1288:  eloz-A  3.3  7.4  144  1102    6   DROME:AF-Q9VXH9-F1 WASH COMPLEX SUBUNIT 4;
1289:  elp4-A  3.3 13.1  149   952    5   DROME:AF-Q8I0D4-F1 RE20510P;
1290:  eii2-A  3.3 11.1  185   889    6   DROME:AF-Q9VVG4-F1 EXOCYST COMPLEX COMPONENT 1;
1291:  ekg6-A  3.3  6.5   53   368    8   DROME:AF-P32234-F1 GTP-BINDING PROTEIN 128UP;
1292:  eiso-A  3.3  7.5  166  1486    5   DROME:AF-Q9VNZ8-F1 ALSIN HOMOLOG;
1293:  emqx-A  3.3  6.8   95   357   12   DROME:AF-Q9VXG0-F1 CELL CYCLE CONTROL PROTEIN 50A;
1294:  eibk-A  3.3 24.9  110  2167    7   DROME:AF-Q9V3Z6-F1 MYOSIN-VIIA;
1295:  efk5-A  3.3  6.9  128   230    7   DROME:AF-Q960K3-F1 LD47387P;
1296:  ejuf-A  3.3  7.6  123   302    6   DROME:AF-Q9VBM4-F1 PALMITOYLTRANSFERASE;
1297:  emy4-A  3.3 10.3  150   539    5   DROME:AF-Q24563-F1 DOPAMINE RECEPTOR 2;
1298:  elfd-A  3.3 11.7  118   233    4   DROME:AF-A8JRH5-F1 UNCHARACTERIZED PROTEIN, ISOFORM A;
1299:  ek0r-A  3.3  6.6  118   185    8   DROME:AF-Q9VPR1-F1 GH02075P;
1300:  efq7-A  3.3 13.6   95  1177    5   DROME:AF-Q24592-F1 TYROSINE-PROTEIN KINASE HOPSCOTCH;
1301:  ejt8-A  3.2  3.5  112   212    8   DROME:AF-Q9VG92-F1 GLUTATHIONE S TRANSFERASE D8;
1302:  ekm1-A  3.2  6.4  128   500   11   DROME:AF-Q9VKC2-F1 AMINO ACID TRANSPORTER PROTEIN JHI-21;
1303:  elmu-A  3.2 12.8  108   531    6   DROME:AF-Q7K0E6-F1 ASPARTATE--TRNA LIGASE, CYTOPLASMIC;
1304:  ecw2-A  3.2  8.3  108  1271    6   DROME:AF-A0A0B4K866-F1 STRAIGHTJACKET, ISOFORM C;
1305:  edsv-A  3.2  6.8  104  1094    9   DROME:AF-Q0KHX7-F1 FI18193P1;
1306:  ee36-A  3.2 14.0   73   699    5   DROME:AF-Q9I7M8-F1 ATP-DEPENDENT DNA HELICASE II SUBUNIT 2;
1307:  emit-A  3.2 13.4   93   631    8   DROME:AF-Q23976-F1 ATP-DEPENDENT DNA HELICASE 2 SUBUNIT 1;
1308:  emjb-A  3.2  3.4   60    68    7   DROME:AF-Q9VW42-F1 DNA REPAIR PROTEIN SWI5 HOMOLOG;
1309:  el7c-A  3.2 10.3  103  1298    7   DROME:AF-Q7KVK5-F1 UNCHARACTERIZED PROTEIN, ISOFORM M;
1310:  eh77-A  3.2  5.2  135  1174    7   DROME:AF-Q02280-F1 POTASSIUM VOLTAGE-GATED CHANNEL PROTEIN EAG;
1311:  ec16-A  3.2  9.8   84   125    6   DROME:AF-Q9VQ44-F1 GEO11131P1;
1312:  eeu8-A  3.2 20.0   90   548    8   DROME:AF-Q9VJP2-F1 WORNIU;
1313:  ej64-A  3.2  5.0  140   251    6   DROME:AF-Q7JZY1-F1 RE06389P;
1314:  egrj-A  3.2  4.9   97   257   13   DROME:AF-Q9VD50-F1 IP09356P;
1315:  ee3y-A  3.2 10.3   97   181    8   DROME:AF-Q9VVT9-F1 NINJURIN B;
1316:  ediz-A  3.2 11.2  125   610    9   DROME:AF-Q9VM87-F1 RH29724P;
1317:  efob-A  3.2  5.7   76   183    7   DROME:AF-X2J753-F1 UNCHARACTERIZED PROTEIN, ISOFORM C;
1318:  emwv-A  3.2  9.9  147   796   10   DROME:AF-Q9VAP3-F1 CHOLINE TRANSPORTER-LIKE 2;
1319:  efs6-A  3.2  5.8  143   586    1   DROME:AF-Q9VEG2-F1 IP13425P;
1320:  egmf-A  3.2  6.5   98   611    8   DROME:AF-Q9VXR5-F1 LD02975P;
1321:  ee4r-A  3.2  3.9   73   159    8   DROME:AF-P23380-F1 V-TYPE PROTON ATPASE 16 KDA PROTEOLIPID SUBUNIT;
1322:  ej8t-A  3.2 15.2  111   250    6   DROME:AF-A1Z6U7-F1 TETRASPANIN 42EP, ISOFORM A;
1323:  efkj-A  3.2 12.9  137   486    7   DROME:AF-A1A714-F1 IP17403P;
1324:  edmp-A  3.2 14.0  121  1004    9   DROME:AF-M9PG98-F1 ALPHA-1,2-MANNOSIDASE;
1325:  ekil-A  3.2 11.2  130   808    7   DROME:AF-Q8MRL3-F1 GH24286P;
1326:  ehph-A  3.2 11.9   86   257    3   DROME:AF-Q9W1X9-F1 OCIA DOMAIN-CONTAINING PROTEIN 1;
1327:  ejfe-A  3.2  6.0   78   648   10   DROME:AF-A1Z6D6-F1 IONOTROPIC RECEPTOR 41A;
1328:  edkp-A  3.2 12.1  106   543    4   DROME:AF-Q9VSZ1-F1 GH05942P;
1329:  ejha-A  3.2  9.2  115   627    7   DROME:AF-Q9VL96-F1 PESCADILLO HOMOLOG;
1330:  eiqe-A  3.2  8.1   92   591    2   DROME:AF-X2JAL0-F1 UNCHARACTERIZED PROTEIN;
1331:  eir5-A  3.2  9.9  120   556    7   DROME:AF-A0A0B4JCV5-F1 PEPTIDASE S1 DOMAIN-CONTAINING PROTEIN;
1332:  ei2m-A  3.2  5.6   84   553    5   DROME:AF-Q8T3Z4-F1 AT24727P;
1333:  edt0-A  3.2  7.3   71  1264    7   DROME:AF-P52172-F1 BOX A-BINDING FACTOR;
1334:  eeyw-A  3.2  6.9   74   117   12   DROME:AF-Q9VZ99-F1 UNCHARACTERIZED PROTEIN;
1335:  ehty-A  3.2  7.1   88   184    7   DROME:AF-E1JIB0-F1 UNCHARACTERIZED PROTEIN;
1336:  ehdz-A  3.2  5.3   86   782    1   DROME:AF-Q9VI55-F1 E3 UFM1-PROTEIN LIGASE 1 HOMOLOG;
1337:  ec0f-A  3.2 16.5  134   923   10   DROME:AF-X2JF48-F1 UNCHARACTERIZED PROTEIN, ISOFORM B;
1338:  ei6q-A  3.2  5.3   62  1260    8   DROME:AF-A0A0B4LEZ1-F1 SECRETORY 31, ISOFORM D;
1339:  eef7-A  3.2  6.2  107   378    7   DROME:AF-P18935-F1 CYTOCHROME B;
1340:  eehp-A  3.2 23.7   91   667    1   DROME:AF-P53624-F1 MANNOSYL-OLIGOSACCHARIDE ALPHA-1,2-MANNOSIDASE IA
1341:  ec9e-A  3.2 12.6  101   603    9   DROME:AF-Q9V9T2-F1 IONOTROPIC RECEPTOR 100A;
1342:  eghw-A  3.2  6.3  134   741   10   DROME:AF-Q8MLV1-F1 LAMIN-B RECEPTOR;
1343:  ekm2-A  3.2 13.5  117  1838    3   DROME:AF-Q9VMJ7-F1 LYSINE-SPECIFIC DEMETHYLASE LID;
1344:  edsa-A  3.2  5.7   72    84   14   DROME:AF-Q9VZG7-F1 V-TYPE PROTON ATPASE SUBUNIT;
1345:  eeud-A  3.2  7.7  149   347    9   DROME:AF-Q9VT39-F1 DUF4477 DOMAIN-CONTAINING PROTEIN;
1346:  ec8x-A  3.2  9.8   89   136    9   DROME:AF-Q8IQR9-F1 IP15629P;
1347:  ec7i-A  3.2  7.3   82   110   10   DROME:AF-Q9VVE9-F1 IP05279P;
1348:  ei7j-A  3.2  7.1  111   565    8   DROME:AF-Q9VQX0-F1 GH14206P;
1349:  edu4-A  3.2  7.2   93   427    5   DROME:AF-Q0KHR7-F1 SEPTIN;
1350:  ef2i-A  3.2  4.7   77    98    5   DROME:AF-Q8MZ28-F1 GEO09656P1;
1351:  ekxp-A  3.2  9.3  181  1130    6   DROME:AF-Q9VK53-F1 AT30656P;
1352:  ekr5-A  3.2 10.8   80    95    8   DROME:AF-Q9VI60-F1 ENHANCER OF YELLOW 2B TRANSCRIPTION FACTOR;
1353:  el22-A  3.2  7.5   98   147    7   DROME:AF-Q8INU9-F1 UNCHARACTERIZED PROTEIN;
1354:  edh1-A  3.2  8.9  122  2077    6   DROME:AF-Q7PLI2-F1 NIPPED-B PROTEIN;
1355:  ehdy-A  3.2  8.4   90   592    7   DROME:AF-Q8IN09-F1 IONOTROPIC RECEPTOR 94B;
1356:  eikg-A  3.2  3.6   72   110    4   DROME:AF-Q9V9U7-F1 TUBULIN-SPECIFIC CHAPERONE A;
1357:  emqf-A  3.2  7.3  120   699   12   DROME:AF-A1Z6H6-F1 PEPTIDASE_M3 DOMAIN-CONTAINING PROTEIN;
1358:  emj5-A  3.2  5.4  105   232    8   DROME:AF-Q7JYX0-F1 GLUTATHIONE S-TRANSFERASE E14;
1359:  ekwh-A  3.2  9.3  134   465    9   DROME:AF-Q494G1-F1 LP19554P;
1360:  eg5x-A  3.2 11.3   92   729    7   DROME:AF-Q9W0J0-F1 FI03418P;
1361:  ehcs-A  3.2 10.4  146  1085    5   DROME:AF-M9MSI7-F1 UNCHARACTERIZED PROTEIN;
1362:  egat-A  3.2 11.7  160   464    4   DROME:AF-P25931-F1 RYAMIDE RECEPTOR;
1363:  ek9z-A  3.2  8.9  104   222    6   DROME:AF-Q9VIT6-F1 IP07844P;
1364:  elgb-A  3.2  5.6  128  1073    5   DROME:AF-Q9VKT1-F1 GH11711P;
1365:  eksj-A  3.2  3.3   65   124    5   DROME:AF-Q9VKQ5-F1 GEO07393P1;
1366:  eej9-A  3.2  6.3  124   465    6   DROME:AF-Q7K3P6-F1 GH21490P;
1367:  efnl-A  3.2  8.7   72    87    7   DROME:AF-E1JI70-F1 LD07519P;
1368:  ee9f-A  3.2 15.7  112   237   10   DROME:AF-Q1ECC3-F1 IP01956P;
1369:  ekuf-A  3.2  5.5  115   398    5   DROME:AF-Q8T3P5-F1 AT26438P;
1370:  ela4-A  3.2 14.9   90   860    6   DROME:AF-Q0E981-F1 UNCHARACTERIZED PROTEIN, ISOFORM A;
1371:  ellh-A  3.1  6.1  133   852    4   DROME:AF-Q9VEJ2-F1 NUCLEOLAR PROTEIN 14 HOMOLOG;
1372:  ee90-A  3.1  3.4  110   248    5   DROME:AF-P29310-F1 14-3-3 PROTEIN ZETA;
1373:  ee5t-A  3.1 13.9  131  1415    8   DROME:AF-Q8IN05-F1 TELOMERE LENGTH REGULATION PROTEIN TEL2 HOMOLOG;
1374:  egb1-A  3.1 11.2  122   189    9   DROME:AF-Q9VNT6-F1 GH11730P;
1375:  emwp-A  3.1  7.0  140  1653    6   DROME:AF-Q9VJW1-F1 LD29171P;
1376:  elsd-A  3.1  4.4   67    70    6   DROME:AF-B8A3Y3-F1 MIP01424P;
1377:  ei6c-A  3.1 11.7  159   566    8   DROME:AF-Q8MLW5-F1 MAJOR FACILITATOR SUPERFAMILY TRANSPORTER 16, ISO
1378:  emcn-A  3.1 17.6  112   633   13   DROME:AF-A1Z910-F1 NEPRILYSIN-LIKE 10;
1379:  elyi-A  3.1 20.0   89   345    9   DROME:AF-Q9VDQ6-F1 UNCHARACTERIZED PROTEIN;
1380:  eljo-A  3.1 11.8  155   542    7   DROME:AF-Q9VRM0-F1 LEUCOKININ RECEPTOR;
1381:  ef8l-A  3.1  4.4   62    85    6   DROME:AF-Q9VZE9-F1 V-TYPE PROTON ATPASE SUBUNIT;
1382:  ei18-A  3.1  6.3   73    89    8   DROME:AF-Q9VP18-F1 V-TYPE PROTON ATPASE SUBUNIT;
1383:  efhn-A  3.1 13.1  107   633    7   DROME:AF-P11146-F1 HEAT SHOCK 70 KDA PROTEIN COGNATE 2;
1384:  eme6-A  3.1  4.5  107   324    6   DROME:AF-Q7K1H0-F1 GH09096P;
1385:  eh32-A  3.1 10.5  108   641   11   DROME:AF-Q9W4C5-F1 SODIUM-DEPENDENT NUTRIENT AMINO ACID TRANSPORTER
1386:  ehjw-A  3.1  7.0  125  1596    9   DROME:AF-P26675-F1 PROTEIN SON OF SEVENLESS;
1387:  eiyz-A  3.1  9.4  114   650    9   DROME:AF-Q9VKU7-F1 GAMMA-TUBULIN COMPLEX COMPONENT 4 HOMOLOG;
1388:  em2w-A  3.1  3.0   54   226   15   DROME:AF-Q9VPA5-F1 IP08534P;
1389:  eilf-A  3.1  5.1  133   439    8   DROME:AF-Q9VQZ7-F1 MAJOR FACILITATOR SUPERFAMILY TRANSPORTER 18;
1390:  elx7-A  3.1  8.9   74   120    7   DROME:AF-Q8SZ16-F1 SUCCINATE DEHYDROGENASE ASSEMBLY FACTOR 3, MITOCH
1391:  ekr3-A  3.1  5.2  113   522    4   DROME:AF-Q9VGX7-F1 UNCHARACTERIZED PROTEIN, ISOFORM A;
1392:  eft6-A  3.1 13.3  145  1333    7   DROME:AF-Q9VUG6-F1 UNCHARACTERIZED PROTEIN, ISOFORM A;
1393:  el7m-A  3.1 21.8  100   350    8   DROME:AF-Q9VCQ3-F1 PROBABLE V-TYPE PROTON ATPASE SUBUNIT D 2;
1394:  eh5a-A  3.1  5.6  103  1010    8   DROME:AF-Q9VU34-F1 LD45758P;
1395:  ef96-A  3.1  7.5  141  1970    9   DROME:AF-M9NEI3-F1 CYCLIC NUCLEOTIDE-GATED ION CHANNEL-LIKE, ISOFORM
1396:  elhx-A  3.1 12.1  101   333    5   DROME:AF-Q9VXT2-F1 DNAJ HOMOLOG SUBFAMILY C MEMBER 25 HOMOLOG;
1397:  ek9c-A  3.1 16.9  103   849   12   DROME:AF-Q9VZ04-F1 GLUCOSIDASE 1, ISOFORM B;
1398:  eikt-A  3.1 15.7  144  1001    6   DROME:AF-Q9VT41-F1 INTEGRATOR COMPLEX SUBUNIT 7;
1399:  ecxz-A  3.1  6.2  148  1127    5   DROME:AF-Q9VM62-F1 LD34181P;
1400:  ekhd-A  3.1 16.4   60   726    5   DROME:AF-Q9VY06-F1 FI04917P;
1401:  ej7x-A  3.1  4.2   90   190   12   DROME:AF-Q9W4S5-F1 IP07779P;
1402:  ec94-A  3.1 10.1  119  1402    3   DROME:AF-Q9VC63-F1 FI20190P1;
1403:  eko7-A  3.1  7.2  110   263    6   DROME:AF-Q6NN18-F1 ELONGATION OF VERY LONG CHAIN FATTY ACIDS PROTEIN
1404:  eeft-A  3.1  5.8  129   460    5   DROME:AF-Q9VF39-F1 FI01459P;
1405:  ej43-A  3.1 13.3   87   512    5   DROME:AF-P50536-F1 PROTEIN MALE-SPECIFIC LETHAL-3;
1406:  eg37-A  3.1 12.6  162   522    7   DROME:AF-Q7PLW4-F1 RE48874P;
1407:  elcv-A  3.1 17.2  123   326    8   DROME:AF-Q8MKN0-F1 UBIQUINONE BIOSYNTHESIS PROTEIN COQ9, MITOCHONDRI
1408:  ehz4-A  3.1  5.7  130  1286    9   DROME:AF-P18502-F1 PROTEIN PATCHED;
1409:  ec8n-A  3.1 10.6   88   746    8   DROME:AF-Q8IR92-F1 UNCHARACTERIZED PROTEIN, ISOFORM A;
1410:  eibl-A  3.1  7.9  144   313    8   DROME:AF-Q9W3S5-F1 LD03007P;
1411:  eil1-A  3.1 14.6  126   735    4   DROME:AF-Q9VQE0-F1 DYNAMIN-1-LIKE PROTEIN;
1412:  elyo-A  3.1 12.8   94   214    5   DROME:AF-Q9VN88-F1 LD45836P;
1413:  eixy-A  3.1  5.2  123  1092    7   DROME:AF-P54358-F1 DNA POLYMERASE DELTA CATALYTIC SUBUNIT;
1414:  ei72-A  3.1 12.6  160   390   12   DROME:AF-Q8SYD9-F1 ENDOPHILIN-A;
1415:  ekyu-A  3.1  7.3  132  1360    8   DROME:AF-Q7KTA0-F1 RICKETS;
1416:  eeo6-A  3.1 11.2  103   480    2   DROME:AF-Q8MSL1-F1 AT27928P;
1417:  ednb-A  3.1 11.1   89   461    7   DROME:AF-Q7K5K0-F1 GH09064P;
1418:  ec5d-A  3.1  6.6  146   677    5   DROME:AF-Q9W2G8-F1 ACYL-COENZYME A OXIDASE;
1419:  emwy-A  3.1 10.2  123   288    4   DROME:AF-Q8IQN9-F1 PALMITOYLTRANSFERASE;
1420:  elj2-A  3.1  2.4   49   158    4   DROME:AF-B5A5T4-F1 PROTEIN QUIVER;
1421:  elg3-A  3.1 10.4  115   596    6   DROME:AF-P49283-F1 PROTEIN MALVOLIO;
1422:  ekzb-A  3.1  5.6  120   432    8   DROME:AF-Q9VI79-F1 UNCHARACTERIZED PROTEIN, ISOFORM B;
1423:  ef4k-A  3.1 15.5  140   675    8   DROME:AF-P12428-F1 PROTEIN BROWN;
1424:  ekfx-A  3.1 14.8   99   495    7   DROME:AF-Q2MGL7-F1 UNCHARACTERIZED PROTEIN, ISOFORM A;
1425:  ecvt-A  3.1 10.3  116   767    7   DROME:AF-Q8IRH3-F1 DC_STAMP DOMAIN-CONTAINING PROTEIN;
1426:  eg05-A  3.1 10.9   92   905    2   DROME:AF-Q961G1-F1 CONSERVED OLIGOMERIC GOLGI COMPLEX SUBUNIT 3;
1427:  ed5r-A  3.1 11.2  145   303    9   DROME:AF-Q9VB24-F1 SD08189P;
1428:  eh04-A  3.1  5.1  107  1332    4   DROME:AF-Q9VFC4-F1 AT01875P;
1429:  eg6n-A  3.1 12.7  110  1360    5   DROME:AF-Q6IDD9-F1 NAD(+) HYDROLASE SARM1;
1430:  ee1e-A  3.1  6.8  120   994    7   DROME:AF-Q9VSR7-F1 VALYL-TRNA SYNTHETASE;
1431:  ekev-A  3.1  4.3  127   668    6   DROME:AF-Q9VU20-F1 EQUILIBRATIVE NUCLEOSIDE TRANSPORTER 3, ISOFORM A
1432:  ein9-A  3.1  7.7  145   413    8   DROME:AF-Q9VWW4-F1 OUTSTRETCHED;
1433:  eevg-A  3.1 11.1   98   418    9   DROME:AF-Q95RI5-F1 FAILED AXON CONNECTIONS;
1434:  ejqj-A  3.1 18.6  102   535    9   DROME:AF-Q9VDZ3-F1 ZINC FINGER PROTEIN SQUEEZE;
1435:  eibd-A  3.1  8.5   79   731   10   DROME:AF-Q95RG8-F1 G PROTEIN-COUPLED RECEPTOR KINASE INTERACTING ARF
1436:  edso-A  3.1 11.4  142   718    9   DROME:AF-E2QCS3-F1 METHUSELAH-LIKE 15, ISOFORM C;
1437:  ehz5-A  3.1 15.3  116   247    6   DROME:AF-Q9VKR0-F1 ER MEMBRANE PROTEIN COMPLEX SUBUNIT 3;
1438:  ehqn-A  3.1 13.1   99  1449    6   DROME:AF-Q9W0E1-F1 PINSTRIPE, ISOFORM A;
1439:  efck-A  3.1  8.4  101   311    6   DROME:AF-Q9VZ93-F1 CG18418 PROTEIN;
1440:  ec17-A  3.1  9.8   81   592    7   DROME:AF-Q9W0I6-F1 PHOSPHATIDYLINOSITOL-3-PHOSPHATASE SAC1;
1441:  ecu2-A  3.1 16.1   76   520    5   DROME:AF-Q27237-F1 PROTEIN TUMOROUS IMAGINAL DISCS, MITOCHONDRIAL;
1442:  ed3s-A  3.1  3.8   91   225    9   DROME:AF-Q7JVZ8-F1 GLUTATHIONE S TRANSFERASE E11, ISOFORM A;
1443:  ekii-A  3.1  8.8  127   904    6   DROME:AF-A1ZBF7-F1 V-TYPE PROTON ATPASE SUBUNIT A;
1444:  efls-A  3.1 10.6  122  2408    5   DROME:AF-A1Z7S0-F1 RECEPTOR MEDIATED ENDOCYTOSIS 8, ISOFORM A;
1445:  ei65-A  3.1  7.1  109   455    9   DROME:AF-Q9VWX4-F1 CG5936;
1446:  ef2f-A  3.1 13.0  109   581    7   DROME:AF-Q9W0N9-F1 EARTHBOUND 1;
1447:  efh1-A  3.1  5.8  109   178    8   DROME:AF-Q8T481-F1 GUIDED ENTRY OF TAIL-ANCHORED PROTEINS FACTOR 1;
1448:  eghk-A  3.1  4.7   76   139    7   DROME:AF-A0A0B4JCU6-F1 UNCHARACTERIZED PROTEIN;
1449:  ejr9-A  3.1 19.9  125  1447   11   DROME:AF-Q9NHE5-F1 CALCIUM-DEPENDENT SECRETION ACTIVATOR;
1450:  elgx-A  3.1 11.1   86   253    8   DROME:AF-Q9VKD7-F1 MITOCHONDRIAL CARDIOLIPIN HYDROLASE;
1451:  eigh-A  3.1  5.6   98   509    7   DROME:AF-O76924-F1 POTENTIAL E3 UBIQUITIN-PROTEIN LIGASE ARIADNE-2;
1452:  ed9n-A  3.1  8.7  102   372    6   DROME:AF-Q9V9V8-F1 LP07209P;
1453:  elz1-A  3.1 20.6  114   337    9   DROME:AF-Q9VHT4-F1 GDP-FUCOSE TRANSPORTER 1;
1454:  ed6c-A  3.1 12.4  157   504    8   DROME:AF-P30974-F1 TACHYKININ-LIKE PEPTIDES RECEPTOR 86C;
1455:  edrh-A  3.1  6.0  134   265    8   DROME:AF-Q9W068-F1 LP10272P;
1456:  eg5p-A  3.1  5.5   79   582    6   DROME:AF-A0A0B4K7J3-F1 RECEPTOR PROTEIN SERINE/THREONINE KINASE;
1457:  eetn-A  3.1  4.9  123  1342    6   DROME:AF-Q9VHH2-F1 VACUOLAR PROTEIN SORTING 15, ISOFORM A;
1458:  efaj-A  3.1 21.8   93  2144    4   DROME:AF-P09208-F1 INSULIN-LIKE RECEPTOR;
1459:  ek9a-A  3.0 20.9  124   513    8   DROME:AF-Q9VPE3-F1 FI23527P1;
1460:  eeip-A  3.0 19.9  104   503    8   DROME:AF-O46106-F1 SPLICING FACTOR 3A SUBUNIT 3;
1461:  ehwv-A  3.0  7.3  111  1152    7   DROME:AF-Q0E8J0-F1 MEP-1, ISOFORM A;
1462:  eecg-A  3.0  8.6  132   443    8   DROME:AF-A1Z9L5-F1 FI21814P1;
1463:  eda9-A  3.0  6.5  111   571    4   DROME:AF-P17971-F1 POTASSIUM VOLTAGE-GATED CHANNEL PROTEIN SHAL;
1464:  edgx-A  3.0 23.0  161   599    8   DROME:AF-Q9VY22-F1 FI18259P1;
1465:  edz3-A  3.0  9.7  124   264    7   DROME:AF-A1Z6H0-F1 KUNE-KUNE;
1466:  ek8p-A  3.0  6.0   77   143   12   DROME:AF-Q8INI3-F1 FI08055P;
1467:  edho-A  3.0 12.2   97   917    8   DROME:AF-P43248-F1 DNA MISMATCH REPAIR PROTEIN SPELLCHECKER 1;
1468:  egcn-A  3.0 12.3   86   528    2   DROME:AF-Q9W0N5-F1 FI18166P1;
1469:  ejky-A  3.0  8.9  112  1340    6   DROME:AF-A8DWJ8-F1 NADPH OXIDASE, ISOFORM C;
1470:  ei7c-A  3.0  7.1   89   300    7   DROME:AF-Q9VLF1-F1 AT23224P;
1471:  ejse-A  3.0  6.4   79   169   13   DROME:AF-Q9VDI6-F1 GM10285P;
1472:  ef5x-A  3.0 14.3  177   602    8   DROME:AF-Q9VCJ5-F1 PORTABELLA;
1473:  ek4s-A  3.0  9.8  102   760    6   DROME:AF-Q960X8-F1 HEPATOCYTE GROWTH FACTOR-REGULATED TYROSINE KINAS
1474:  ego9-A  3.0 14.9  121   578    6   DROME:AF-Q9VCG4-F1 NUCLEOPORIN NDC1;
1475:  eid0-A  3.0  4.4   88   485   11   DROME:AF-Q9VDU9-F1 HISTAMINE-GATED CHLORIDE CHANNEL ALPHA1 SUBUNIT;
1476:  ec4e-A  3.0  3.8   91   221   11   DROME:AF-Q7K8X7-F1 GLUTATHIONE S TRANSFERASE E9;
1477:  emoj-A  3.0 15.8   95   662   11   DROME:AF-Q9VLK1-F1 U3 SMALL NUCLEOLAR RIBONUCLEOPROTEIN PROTEIN MPP1
1478:  ek1p-A  3.0 19.3   79   558    6   DROME:AF-Q7K3P0-F1 CYSTEINYL-TRNA SYNTHETASE;
1479:  ejwd-A  3.0  6.7   74   263    4   DROME:AF-Q7JXC4-F1 CG6459 PROTEIN;
1480:  ehyr-A  3.0  7.1  173  1114    9   DROME:AF-Q9VK52-F1 ADENYLYL CYCLASE X B;
1481:  ek65-A  3.0  5.4   80   138    6   DROME:AF-Q6NN09-F1 ATPASE PROTEIN 9;
1482:  ekpr-A  3.0  8.2  142   784    4   DROME:AF-A0A0B4K651-F1 BESTROPHIN 1, ISOFORM C;
1483:  eji7-A  3.0 10.1  111   227    6   DROME:AF-Q9VNA4-F1 UNCHARACTERIZED PROTEIN CG1161;
1484:  efeh-A  3.0  8.5   96   126    6   DROME:AF-Q9VJK9-F1 GEO06505P1;
1485:  ehpv-A  3.0 20.7   93   410    5   DROME:AF-Q9TW27-F1 DISCO INTERACTING PROTEIN 1, ISOFORM D;
1486:  eetm-A  3.0 45.0  105   732    5   DROME:AF-A1Z9B2-F1 DUF4201 DOMAIN-CONTAINING PROTEIN;
1487:  efi6-A  3.0  7.1  107  1315    3   DROME:AF-A0A0B4K682-F1 JAVELIN-LIKE, ISOFORM D;
1488:  ei33-A  3.0  9.8  110  1104    4   DROME:AF-B7Z092-F1 UNCHARACTERIZED PROTEIN, ISOFORM D;
1489:  egrg-A  3.0 12.1  114   611   11   DROME:AF-Q9VCM4-F1 IONOTROPIC RECEPTOR 94E;
1490:  ecxp-A  3.0 13.3  126   446   10   DROME:AF-Q9VGV6-F1 IP11787P;
1491:  eg4h-A  3.0  6.4   90   747    7   DROME:AF-Q9VK36-F1 KUMGANG;
1492:  ehrk-A  3.0 20.4  121  1197    5   DROME:AF-Q9VCH8-F1 LD23303P;
1493:  ekw8-A  3.0 11.1   89   604    4   DROME:AF-Q9VVD0-F1 GH21622P;
1494:  eg59-A  3.0 10.1  173  1717    6   DROME:AF-A8JNM1-F1 FORMIN 3, ISOFORM B;
1495:  ehgh-A  3.0  5.4   83   376    4   DROME:AF-Q9VSB9-F1 TRANSMEMBRANE PROTEIN 43 HOMOLOG;
1496:  ef0a-A  3.0 12.4  120   893    8   DROME:AF-Q9VRV8-F1 FI21453P1;
1497:  elxd-A  3.0  7.8  119   214    9   DROME:AF-Q9VT96-F1 IP08601P;
1498:  emy1-A  3.0  5.5  116   497    9   DROME:AF-Q9VR33-F1 IP13216P;
1499:  ehma-A  3.0 12.0   90   834    4   DROME:AF-A0A0B7P9G0-F1 UNEXTENDED PROTEIN;
1500:  eeom-A  3.0  5.1  112   257    6   DROME:AF-Q9VH58-F1 ELONGATION OF VERY LONG CHAIN FATTY ACIDS PROTEIN
1501:  eg2q-A  3.0  9.4   84  1318    2   DROME:AF-P25455-F1 1-PHOSPHATIDYLINOSITOL 4,5-BISPHOSPHATE PHOSPHODI
1502:  ej8u-A  3.0  8.7   99   556   11   DROME:AF-Q9V3S0-F1 CYTOCHROME P450 4G1;
1503:  emz3-A  3.0  7.6  126   633    7   DROME:AF-Q9VYI8-F1 UNCHARACTERIZED PROTEIN;
1504:  efq5-A  3.0  4.1   91   223    9   DROME:AF-Q9XYZ9-F1 GLUTATHIONE S TRANSFERASE E12, ISOFORM A;
1505:  ed2n-A  3.0 10.9   87   503    2   DROME:AF-Q9VR03-F1 AT19250P;
1506:  ejhd-A  3.0  6.3  148  2029   11   DROME:AF-Q9VVC6-F1 EPHEXIN, ISOFORM D;
1507:  elnh-A  3.0 22.0  109   940    7   DROME:AF-Q9VPV3-F1 GLUTAMATE RECEPTOR IIC;
1508:  eicb-A  3.0  3.0   57   630    7   DROME:AF-Q8IA43-F1 PUTATIVE POLYPEPTIDE N-ACETYLGALACTOSAMINYLTRANSF
1509:  ehnl-A  3.0  7.7  110   602    9   DROME:AF-Q7KLE5-F1 ENDOPHILIN-A;
1510:  ej8a-A  3.0 11.9  100   577    7   DROME:AF-B7YZQ4-F1 IONOTROPIC RECEPTOR 60B;
1511:  efff-A  3.0 10.1  145   664    4   DROME:AF-Q9VFD5-F1 PROTEIN FEM-1 HOMOLOG CG6966;
1512:  ef5o-A  3.0 10.7   85   455   11   DROME:AF-Q9VXV4-F1 RH04535P;
1513:  ely6-A  3.0  8.5  160   881    9   DROME:AF-A0A1L4AAC2-F1 UNCHARACTERIZED PROTEIN;
1514:  eezx-A  3.0 14.9  117   417    6   DROME:AF-A0A0B4K7Y4-F1 BB IN A BOXCAR, ISOFORM C;
1515:  efpp-A  3.0  6.3  115   329    8   DROME:AF-Q9VHX7-F1 ELONGATION OF VERY LONG CHAIN FATTY ACIDS PROTEIN
1516:  edjk-A  3.0  7.3  129   382    7   DROME:AF-Q9W3G7-F1 LD42063P;
1517:  edyw-A  3.0  6.8   54   363    2   DROME:AF-Q9VDV2-F1 AT06125P;
1518:  efya-A  3.0  7.6  108   457    7   DROME:AF-Q9VTD5-F1 AA_TRANS DOMAIN-CONTAINING PROTEIN;
1519:  ehcc-A  3.0 11.7   97   332    6   DROME:AF-Q9VMM7-F1 FI04466P;
1520:  elxv-A  3.0 13.5   96  1513    7   DROME:AF-Q9VWK5-F1 GH15225P;
1521:  edmd-A  3.0 17.6  114   549   10   DROME:AF-A1Z9M6-F1 VESICULAR GABA TRANSPORTER;
1522:  efqt-A  3.0 13.8  112   232    5   DROME:AF-Q9VV76-F1 SYNTAXIN 8;
1523:  edw3-A  3.0 12.4  100   305    5   DROME:AF-Q9VMN2-F1 UNCHARACTERIZED PROTEIN;
1524:  ema7-A  3.0  4.9  109   480    4   DROME:AF-Q9VS77-F1 PROBABLE G-PROTEIN COUPLED RECEPTOR MTH-LIKE 6;
1525:  ecw5-A  3.0 11.3   76   302   12   DROME:AF-Q8SXS0-F1 RE40914P;
1526:  ekpn-A  3.0 11.6  145   293    8   DROME:AF-Q9VDZ2-F1 IP09474P;
1527:  ekud-A  3.0  3.1   57    62   11   DROME:AF-Q9VRK0-F1 GEO12004P1;
1528:  ejyy-A  3.0 12.9  131  1123    8   DROME:AF-Q9W3W0-F1 INACTIVE;
1529:  eiwh-A  3.0 10.8  146   581    8   DROME:AF-P18537-F1 FRIZZLED;
1530:  emrs-A  3.0 18.5   89   769    7   DROME:AF-Q9VVZ0-F1 MALE STERILE (3) 76BA;
1531:  ejg5-A  3.0 10.8  106  2171    8   DROME:AF-Q9VL32-F1 ATP-BINDING CASSETTE SUB-FAMILY C MEMBER SUR;
1532:  ehso-A  3.0  4.9  120   174    5   DROME:AF-A1ZA77-F1 TRANSMEMBRANE PROTEIN 208;
1533:  eh3i-A  3.0  6.7  112   689    4   DROME:AF-Q9VJ41-F1 GH11223P;
1534:  ehfh-A  3.0 13.6  132   943    7   DROME:AF-Q9VR07-F1 SODIUM- AND CHLORIDE-DEPENDENT GABA TRANSPORTER I
1535:  em09-A  3.0 10.8  101   553    7   DROME:AF-Q9VL88-F1 PICKPOCKET 18;
1536:  eg9g-A  3.0 12.7  120   666    8   DROME:AF-P45843-F1 PROTEIN SCARLET;
1537:  elqs-A  3.0  8.0  115   389    6   DROME:AF-Q9VE68-F1 UNCHARACTERIZED PROTEIN;
1538:  eecx-A  3.0 12.6  161   485    8   DROME:AF-Q9VNM1-F1 NEUROPEPTIDE F RECEPTOR;
1539:  emeo-A  3.0 13.0  127   663    6   DROME:AF-Q9VX29-F1 RE33814P;
1540:  elr1-A  3.0 21.1  140  1213    9   DROME:AF-Q9VE06-F1 CENTER DIVIDER, ISOFORM A;
1541:  ed63-A  2.9  3.7  102   382    4   DROME:AF-Q9VPF1-F1 FI02826P;
1542:  ekh9-A  2.9  5.7  119   606   10   DROME:AF-P49847-F1 TRANSCRIPTION INITIATION FACTOR TFIID SUBUNIT 6;
1543:  elal-A  2.9  9.5  143   421    8   DROME:AF-Q9VXK8-F1 GH15472P;
1544:  egdn-A  2.9 22.2  116   636    9   DROME:AF-Q9VW78-F1 IP13856P;
1545:  ejnv-A  2.9  7.1  151   409    7   DROME:AF-Q9VK30-F1 GLCNAC-1-P TRANSFERASE;
1546:  elgy-A  2.9  5.4  105   223    9   DROME:AF-Q8MLW4-F1 UNCHARACTERIZED PROTEIN, ISOFORM A;
1547:  egiq-A  2.9 19.8   98   634    4   DROME:AF-Q8SXZ6-F1 RE39769P;
1548:  eha4-A  2.9  3.9  115   350    9   DROME:AF-Q9W4P5-F1 V-TYPE PROTON ATPASE SUBUNIT D 1;
1549:  ed22-A  2.9  5.0  161   712    5   DROME:AF-O46100-F1 EG:8D8.3 PROTEIN;
1550:  ectn-A  2.9 13.6   94   213    4   DROME:AF-E1JHX0-F1 MIP29328P;
1551:  ej4v-A  2.9  7.0  117   484    5   DROME:AF-Q8IPD2-F1 FUMARATE HYDRATASE;
1552:  emtm-A  2.9  8.9  123   355    2   DROME:AF-Q9VGQ8-F1 ARFAPTIN;
1553:  elqf-A  2.9 18.9   90   288    4   DROME:AF-Q9VB43-F1 UNCHARACTERIZED PROTEIN;
1554:  efo5-A  2.9  6.9   60   321    3   DROME:AF-Q9VCS2-F1 IP10670P;
1555:  eirv-A  2.9  6.6  119   405    7   DROME:AF-Q9VDT1-F1 ARC42;
1556:  ehkc-A  2.9  6.8  128   166    5   DROME:AF-Q9VNQ3-F1 ER MEMBRANE PROTEIN COMPLEX SUBUNIT 4;
1557:  ehvd-A  2.9  6.6   83   312    8   DROME:AF-Q9VUN9-F1 FI09629P;
1558:  ehc3-A  2.9  7.6  155   810    8   DROME:AF-Q7YU24-F1 TRANSMEMBRANE GTPASE MARF;
1559:  ehvc-A  2.9  7.1   73   545    5   DROME:AF-Q9VCM1-F1 IONOTROPIC RECEPTOR 94G;
1560:  ei3q-A  2.9 10.9   85   123    2   DROME:AF-Q9W499-F1 60S RIBOSOMAL PROTEIN L35;
1561:  efnw-A  2.9  7.6  126   592    5   DROME:AF-Q9VRN1-F1 TRANSMEMBRANE 9 SUPERFAMILY MEMBER;
1562:  egw9-A  2.9 11.3  158   521    5   DROME:AF-Q9W189-F1 FI22604P1;
1563:  efbe-A  2.9  4.1   88   570    7   DROME:AF-Q9VJL5-F1 CROSSOVER SUPPRESSOR ON 2 OF MANHEIM;
1564:  ek6p-A  2.9  5.3   91   572   10   DROME:AF-Q7KT81-F1 UNCHARACTERIZED PROTEIN;
1565:  ei35-A  2.9 18.9  146   533    8   DROME:AF-Q8SYV9-F1 PROBABLE G-PROTEIN COUPLED RECEPTOR MTH-LIKE 14;
1566:  ehzd-A  2.9  6.4  153  1703    5   DROME:AF-M9PEP2-F1 ADENYLYL CYCLASE 13E, ISOFORM C;
1567:  edt8-A  2.9 12.0  135   233    6   DROME:AF-Q9VCF1-F1 GH22341P;
1568:  ect4-A  2.9 21.2  105   485   10   DROME:AF-Q9VRT6-F1 RE27477P;
1569:  ek1q-A  2.9 12.6  125   420    9   DROME:AF-Q9VXQ8-F1 GM02445P;
1570:  ef9n-A  2.9  6.2   88   156    5   DROME:AF-Q4QPU3-F1 GEO12027P1;
1571:  ei8w-A  2.9  9.7  110   568    3   DROME:AF-P23792-F1 PROTEIN DISCONNECTED;
1572:  ek6y-A  2.9 11.2  103   162    7   DROME:AF-Q9V3Z8-F1 AT18988P;
1573:  ejxk-A  2.9 12.8  128   834    7   DROME:AF-M9PI57-F1 NANCHUNG, ISOFORM B;
1574:  ei9q-A  2.9 13.0  117   593    7   DROME:AF-B7Z0P2-F1 IONOTROPIC RECEPTOR 94D;
1575:  ee0i-A  2.9 12.6  157   414    5   DROME:AF-Q7JVS8-F1 AT19640P;
1576:  egc7-A  2.9  3.7   84   224   12   DROME:AF-P00850-F1 ATP SYNTHASE SUBUNIT A;
1577:  ekde-A  2.9  6.4  132   669    9   DROME:AF-Q9W4Y2-F1 PDF RECEPTOR;
1578:  eltb-A  2.9  4.3   87   334    2   DROME:AF-Q9VYS5-F1 NADH DEHYDROGENASE (UBIQUINONE) COMPLEX I, ASSEMB
1579:  ekjh-A  2.9  7.6   99  1609    4   DROME:AF-Q9VJS0-F1 PLAT DOMAIN-CONTAINING PROTEIN;
1580:  efxu-A  2.9 11.3  128   897    3   DROME:AF-A1Z763-F1 MIP13269P;
1581:  eia8-A  2.9  8.0  133   256    5   DROME:AF-O76899-F1 EG:80H7.2 PROTEIN;
1582:  egj0-A  2.9 11.6  117  1180    6   DROME:AF-Q9VYS3-F1 REGULATOR OF NONSENSE TRANSCRIPTS 1 HOMOLOG;
1583:  egdx-A  2.9 39.7   84   899   11   DROME:AF-Q0KIF2-F1 EYE-ENRICHED KAINATE RECEPTOR, ISOFORM B;
1584:  elgg-A  2.9 13.2  133  1549   14   DROME:AF-Q7KTC0-F1 MULTIDRUG-RESISTANCE LIKE PROTEIN 1, ISOFORM I;
1585:  ejih-A  2.9 14.3  107   576    7   DROME:AF-P05527-F1 HOMEOBOX PROTEIN INVECTED;
1586:  eik0-A  2.9  8.6  100   164   11   DROME:AF-Q9VX02-F1 MITOCHONDRIAL 18 KDA PROTEIN;
1587:  eki6-A  2.9 11.7  103   732    6   DROME:AF-Q9V9N1-F1 IONOTROPIC RECEPTOR 40A;
1588:  eg96-A  2.9  7.3  131   546    6   DROME:AF-Q9VS51-F1 CLN7, ISOFORM A;
1589:  ehai-A  2.9 39.7   85   902   11   DROME:AF-Q9TVI0-F1 FI23915P1;
1590:  elcq-A  2.9 10.1   89   405    3   DROME:AF-Q0KIB3-F1 HISTONE ACETYLTRANSFERASE TYPE B CATALYTIC SUBUNI
1591:  ek1s-A  2.9 12.8  127   427    4   DROME:AF-Q9VG80-F1 PALMITOYLTRANSFERASE;
1592:  eian-A  2.9  9.1  110  1284    8   DROME:AF-A1ZB14-F1 EAG-LIKE K CHANNEL, ISOFORM A;
1593:  elm4-A  2.9  7.8  108   278    6   DROME:AF-Q9W251-F1 PALMITOYLTRANSFERASE;
1594:  eh07-A  2.9 11.2   83   163    8   DROME:AF-Q9W0S8-F1 AUGMIN COMPLEX SUBUNIT WAC;
1595:  ekui-A  2.9  6.9  112   161    7   DROME:AF-M9MRW9-F1 UNCHARACTERIZED PROTEIN, ISOFORM C;
1596:  eggw-A  2.9 15.3  141   438    9   DROME:AF-Q9V3W6-F1 INNEXIN INX7;
1597:  eky3-A  2.9 10.3  144  1115    3   DROME:AF-Q7KTW3-F1 HDC11342;
1598:  ed1i-A  2.9 12.6  146  1441    6   DROME:AF-Q9V6K1-F1 TRIPEPTIDYL-PEPTIDASE 2;
1599:  ekas-A  2.9 22.6  108   296    5   DROME:AF-Q9VZ88-F1 AT07585P;
1600:  eje4-A  2.9 12.5  100   639    7   DROME:AF-Q5U117-F1 ENIGMA;
1601:  ed7y-A  2.9 13.5  117   609   12   DROME:AF-Q0E8U2-F1 UNCHARACTERIZED PROTEIN, ISOFORM A;
1602:  ekw6-A  2.9  9.4  142   857    8   DROME:AF-A1Z8N1-F1 FACILITATED TREHALOSE TRANSPORTER TRET1-1;
1603:  eizi-A  2.9  3.9   91   221   13   DROME:AF-Q7JYZ9-F1 GLUTATHIONE S TRANSFERASE E2;
1604:  el3w-A  2.9 15.2  112   717    8   DROME:AF-Q9VAY0-F1 NEPRILYSIN 7;
1605:  el5z-A  2.9 10.0  172   705    6   DROME:AF-Q9NBW1-F1 FRIZZLED-4;
1606:  efkd-A  2.9 17.4  103   264   10   DROME:AF-A8DY63-F1 RT07360P;
1607:  ec0g-A  2.9 18.8  101   263    6   DROME:AF-Q9W3T1-F1 UNCHARACTERIZED PROTEIN, ISOFORM D;
1608:  eerb-A  2.9  6.6  130   704    6   DROME:AF-P49866-F1 TRANSCRIPTION FACTOR HNF-4 HOMOLOG;
1609:  ee97-A  2.9  7.3  119   532    5   DROME:AF-P83118-F1 PROBABLE G-PROTEIN COUPLED RECEPTOR MTH-LIKE 11;
1610:  ei0i-A  2.9  5.4  132   447    7   DROME:AF-Q9VRE6-F1 GH12419P1;
1611:  edrc-A  2.9  4.4  108   649    1   DROME:AF-Q9W4P9-F1 UNCHARACTERIZED PROTEIN;
1612:  eifp-A  2.9  8.9   73   387    1   DROME:AF-Q9VYE3-F1 FI21110P1;
1613:  ee7n-A  2.8 11.7  133   669    6   DROME:AF-Q9VPG2-F1 FI04531P;
1614:  emem-A  2.8 16.3  101   341   15   DROME:AF-P03896-F1 NADH-UBIQUINONE OXIDOREDUCTASE CHAIN 2;
1615:  edl6-A  2.8  5.4  133   381    7   DROME:AF-P08099-F1 OPSIN RH2;
1616:  eltn-A  2.8  7.5   90   537    9   DROME:AF-Q9W3U1-F1 ACTIN-HISTIDINE N-METHYLTRANSFERASE;
1617:  eir8-A  2.8 10.9  108   239    5   DROME:AF-Q9VIU0-F1 IP11805P;
1618:  egd9-A  2.8  5.1  119   507    4   DROME:AF-Q961H2-F1 GH23453P;
1619:  eem0-A  2.8 18.6  120  1054   10   DROME:AF-X2J9Y4-F1 ELLIPSOID BODY OPEN, ISOFORM C;
1620:  eios-A  2.8 10.0  130   539    6   DROME:AF-A0A0S0WNY8-F1 NICOTINIC ACETYLCHOLINE RECEPTOR ALPHA4, ISOFO
1621:  eeoz-A  2.8 10.8  103  1374    6   DROME:AF-P91660-F1 PROBABLE MULTIDRUG RESISTANCE-ASSOCIATED PROTEIN
1622:  ejje-A  2.8  5.4  117   466    3   DROME:AF-Q9VQP1-F1 GH15136P;
1623:  eg24-A  2.8 12.2  160   604    9   DROME:AF-Q8MRJ2-F1 LD11139P;
1624:  efly-A  2.8 14.3  151   715    8   DROME:AF-Q9VU52-F1 PROTEIN SNEAKY;
1625:  ehi7-A  2.8  9.1  120  1549   11   DROME:AF-A1ZBA1-F1 FI17866P1;
1626:  ee63-A  2.8 12.7  105   721    7   DROME:AF-Q9VHX0-F1 LD18233P;
1627:  eg1v-A  2.8 24.0   78   293    9   DROME:AF-Q9VNG0-F1 MEDIATOR OF RNA POLYMERASE II TRANSCRIPTION SUBUN
1628:  efvo-A  2.8  8.4  104   228   10   DROME:AF-Q9W0M4-F1 ENDOPLASMIC RETICULUM TRANSMEMBRANE PROTEIN;
1629:  elw4-A  2.8 10.3  109   760    6   DROME:AF-Q6NP91-F1 RE44586P;
1630:  ej6z-A  2.8 12.8  110   911    8   DROME:AF-Q9VR61-F1 NON-SPECIFIC SERINE/THREONINE PROTEIN KINASE;
1631:  ekz8-A  2.8 10.3  123   565    6   DROME:AF-Q8IRA7-F1 UNCHARACTERIZED PROTEIN;
1632:  ec9r-A  2.8 12.4  100   277    9   DROME:AF-Q9VHG7-F1 UNCHARACTERIZED PROTEIN;
1633:  ek3f-A  2.8 12.3  102   536    7   DROME:AF-Q9VQ34-F1 GH17801P;
1634:  eib1-A  2.8  3.9  122   631    6   DROME:AF-Q9VEG1-F1 TYRAMINE RECEPTOR;
1635:  ec83-A  2.8 12.4  110  1318   10   DROME:AF-B7Z150-F1 INACTIVATION NO AFTERPOTENTIAL E, ISOFORM E;
1636:  ehci-A  2.8  6.6  130   526    8   DROME:AF-Q9VUM6-F1 BESTROPHIN HOMOLOG;
1637:  eedd-A  2.8 12.5   91   213    7   DROME:AF-A8QI13-F1 ACTIVATOR OF BASAL TRANSCRIPTION 1;
1638:  efb4-A  2.8  5.9   85   154    9   DROME:AF-M9MSL9-F1 UNCHARACTERIZED PROTEIN;
1639:  eeij-A  2.8  5.8  133   489    9   DROME:AF-Q86NP5-F1 AT15560P;
1640:  efh2-A  2.8  6.4   93   382    9   DROME:AF-Q8IRY5-F1 UNCHARACTERIZED PROTEIN, ISOFORM C;
1641:  elaf-A  2.8  3.6   74   318    9   DROME:AF-Q9V9S0-F1 FI04419P;
1642:  ek4r-A  2.8  6.3   90   310    2   DROME:AF-A1Z6P0-F1 ZINC/IRON REGULATED TRANSPORTER-RELATED PROTEIN 4
1643:  ejcd-A  2.8 14.2  114   842   13   DROME:AF-Q9VPI2-F1 IONOTROPIC RECEPTOR 21A;
1644:  eiyk-A  2.8 16.9  133   367    5   DROME:AF-Q9V427-F1 INNEXIN INX2;
1645:  egfc-A  2.8  5.1  102   338    8   DROME:AF-A1ZAR2-F1 PALMITOYLTRANSFERASE;
1646:  eky5-A  2.8  7.2  130   373    7   DROME:AF-P06002-F1 OPSIN RH1;
1647:  emgi-A  2.8 13.5  118   437    4   DROME:AF-Q9VZZ0-F1 RE02644P;
1648:  efgl-A  2.8  9.5  121   590    4   DROME:AF-Q9VVT2-F1 PROTEIN I'M NOT DEAD YET;
1649:  eivw-A  2.8  7.2  131   524    6   DROME:AF-Q7JZR4-F1 NA-DEPENDENT INORGANIC PHOSPHATE COTRANSPORTER
1650:  edj6-A  2.8  9.7   96   288    9   DROME:AF-C0P8P1-F1 MIP06306P;
1651:  ehes-A  2.8 10.7  153   673    5   DROME:AF-A8JUP8-F1 CHOLECYSTOKININ-LIKE RECEPTOR AT 17D1;
1652:  ehtx-A  2.8  9.4  147   338    5   DROME:AF-Q9VDD7-F1 SOLUTE CARRIER FAMILY 35 MEMBER B1 HOMOLOG;
1653:  efjc-A  2.8  6.1   87   160    6   DROME:AF-A1Z9K9-F1 UNCHARACTERIZED PROTEIN, ISOFORM A;
1654:  em2n-A  2.8 15.4  123   421    6   DROME:AF-Q9VHI6-F1 IP11728P;
1655:  elo2-A  2.8  6.2  119   322    5   DROME:AF-Q9VCY7-F1 ELONGATION OF VERY LONG CHAIN FATTY ACIDS PROTEIN
1656:  edih-A  2.8  5.7  113   460    9   DROME:AF-Q9VQP0-F1 MFS DOMAIN-CONTAINING PROTEIN;
1657:  ellr-A  2.8 11.2  127  1150    9   DROME:AF-Q9VBX4-F1 LD36051P;
1658:  ejgh-A  2.8 10.7   99   294    6   DROME:AF-Q8IQA0-F1 MIP05284P;
1659:  egtc-A  2.8  6.8   88   220    7   DROME:AF-Q7KSM4-F1 FI08021P;
1660:  eic5-A  2.8  9.5   87   163    8   DROME:AF-Q9VPD4-F1 VESICLE TRANSPORT PROTEIN;
1661:  eeo9-A  2.8  7.7  123   503    9   DROME:AF-Q94981-F1 E3 UBIQUITIN-PROTEIN LIGASE ARIADNE-1;
1662:  eehc-A  2.8 10.6   91   630    5   DROME:AF-Q9V3N6-F1 TRANSMEMBRANE 9 SUPERFAMILY MEMBER;
1663:  eitd-A  2.8 11.2  100   868    7   DROME:AF-Q9VDH6-F1 IONOTROPIC RECEPTOR 93A;
1664:  eewo-A  2.8 11.3  122  1029    6   DROME:AF-Q76NS2-F1 ANOCTAMIN;
1665:  ei9f-A  2.8 11.3  124  1355    6   DROME:AF-Q9VLN6-F1 FI20146P1;
1666:  ecyv-A  2.8  5.5  121   637    9   DROME:AF-Q9VUW9-F1 PALMITOYLTRANSFERASE HIP14;
1667:  ek67-A  2.8  7.5  138   527    9   DROME:AF-Q9VC02-F1 MAHOGANY;
1668:  eej4-A  2.8  5.9  145   813    6   DROME:AF-Q7JZ25-F1 CHLORIDE CHANNEL PROTEIN;
1669:  ej23-A  2.8  7.5  112   991    3   DROME:AF-E1JJE6-F1 OTOPETRIN-LIKE A, ISOFORM C;
1670:  em4c-A  2.8  2.7   75   315    1   DROME:AF-Q95SH7-F1 GH26007P;
1671:  eftc-A  2.8  4.8   84   127    5   DROME:AF-Q9VZ87-F1 UNCHARACTERIZED PROTEIN;
1672:  egu6-A  2.8 10.3   83   483    0   DROME:AF-Q9VBF6-F1 PICKPOCKET 15;
1673:  eevy-A  2.8 11.4  107   176   10   DROME:AF-Q9VVS4-F1 MEDIATOR OF RNA POLYMERASE II TRANSCRIPTION SUBUN
1674:  ej9m-A  2.8  9.2  118  1560   14   DROME:AF-Q9VFD3-F1 UNCHARACTERIZED PROTEIN, ISOFORM B;
1675:  egdm-A  2.8  7.6  122   392    5   DROME:AF-A0A0B4KF65-F1 ELONGATION OF VERY LONG CHAIN FATTY ACIDS PROT
1676:  egvw-A  2.8  3.3   88   198    7   DROME:AF-Q9VX57-F1 CG8661 PROTEIN;
1677:  efyp-A  2.8 10.7   95   261    9   DROME:AF-Q9VGT9-F1 SUCCINATE DEHYDROGENASE CYTOCHROME B560 SUBUNIT,
1678:  eech-A  2.8  9.9   79   138    6   DROME:AF-A0A0B4LFY7-F1 UNCHARACTERIZED PROTEIN;
1679:  ee4g-A  2.8 19.3  102  2397    3   DROME:AF-M9PB01-F1 WD REPEAT DOMAIN 62, ISOFORM G;
1680:  eesm-A  2.8  5.6   96   610    6   DROME:AF-Q27324-F1 TYROSINE-PROTEIN KINASE DRL;
1681:  ei68-A  2.7  7.6  150  1209    7   DROME:AF-Q9W4T4-F1 CAMP-SPECIFIC 3',5'-CYCLIC PHOSPHODIESTERASE, ISO
1682:  ejv9-A  2.7  4.8  100   550   10   DROME:AF-Q9VJN8-F1 RE50361P;
1683:  edrj-A  2.7  4.9   90   820    7   DROME:AF-A8JV07-F1 UNCHARACTERIZED PROTEIN, ISOFORM B;
1684:  ecvi-A  2.7 14.2   89   152    4   DROME:AF-Q9W4M5-F1 GEO10373P1;
1685:  ed1z-A  2.7  3.4   78   197    4   DROME:AF-Q9VX87-F1 LD46305P;
1686:  egcl-A  2.7  5.5  115   326    4   DROME:AF-Q7K0P4-F1 POST-GPI ATTACHMENT TO PROTEINS FACTOR 3;
1687:  emzf-A  2.7  9.4   94   196    3   DROME:AF-Q9W588-F1 IP10007P;
1688:  ejwu-A  2.7  7.4   97  1253    4   DROME:AF-Q9W111-F1 EPIDERMAL GROWTH FACTOR RECEPTOR PATHWAY SUBSTRAT
1689:  ei62-A  2.7 21.8  114  1058    9   DROME:AF-Q9VKG0-F1 GH18077P;
1690:  ej9k-A  2.7  5.1   75   204   15   DROME:AF-Q059A4-F1 TRANSMEMBRANE PROTEIN 186;
1691:  ek4t-A  2.7  5.3  119   466    6   DROME:AF-A0A1Z1CGZ4-F1 UNCHARACTERIZED PROTEIN, ISOFORM C;
1692:  ei7k-A  2.7 10.7  126   549    7   DROME:AF-Q9VZW5-F1 FMRFAMIDE RECEPTOR;
1693:  eiyb-A  2.7 12.7  146   691    5   DROME:AF-Q9VZE7-F1 CHOLINE TRANSPORTER-LIKE 1;
1694:  efk6-A  2.7 13.4   76   642    5   DROME:AF-Q9VEN3-F1 FI20177P1;
1695:  ejno-A  2.7  6.1   76   621    7   DROME:AF-B7Z0X6-F1 IONOTROPIC RECEPTOR 7F;
1696:  edg8-A  2.7  5.3  115  1080    3   DROME:AF-Q8IPB7-F1 ALPHA-MANNOSIDASE;
1697:  ef5p-A  2.7 22.4  121   523    7   DROME:AF-Q9VBR4-F1 COMPLEX I-49KD;
1698:  eie8-A  2.7  5.6  112   521    2   DROME:AF-Q9VA06-F1 ANKYRIN REPEAT AND SOCS BOX PROTEIN 17;
1699:  em0k-A  2.7 12.1  105   477    8   DROME:AF-A0A0B4K774-F1 ABELSON INTERACTING PROTEIN, ISOFORM D;
1700:  eluh-A  2.7 15.6  104   390    7   DROME:AF-Q7K2V9-F1 MEVALONATE KINASE;
1701:  ef4o-A  2.7  6.5   95   152    4   DROME:AF-Q8SY19-F1 GLUTATHIONE TRANSFERASE;
1702:  eecz-A  2.7 10.6  144   369    6   DROME:AF-O01668-F1 OPSIN RH6;
1703:  emsa-A  2.7  6.6  118   502    7   DROME:AF-Q9VEW7-F1 LP08815P;
1704:  ek3j-A  2.7 13.2   90   493    4   DROME:AF-P09087-F1 HOMEOBOX PROTEIN ABDOMINAL-B;
1705:  eeve-A  2.7 17.0   93   405    3   DROME:AF-Q9V3B1-F1 AT09889P;
1706:  eh4y-A  2.7 10.9  150   333    6   DROME:AF-Q7KVY7-F1 SYNTAXIN-4;
1707:  ejkw-A  2.7  3.6   83   219    6   DROME:AF-Q9W3W4-F1 5-DEMETHOXYUBIQUINONE HYDROXYLASE, MITOCHONDRIAL;
1708:  ejaq-A  2.7 16.8   51   417   12   DROME:AF-Q9VF85-F1 SERYL-TRNA SYNTHETASE;
1709:  ec2b-A  2.7  6.6  123   443    6   DROME:AF-Q9VHG8-F1 UNCHARACTERIZED PROTEIN;
1710:  eh2b-A  2.7 20.1  119  2118    9   DROME:AF-O76904-F1 EG:8D8.1 PROTEIN;
1711:  eey7-A  2.7  5.6   82   140    5   DROME:AF-A8JRH2-F1 UNCHARACTERIZED PROTEIN, ISOFORM A;
1712:  ehxf-A  2.7  3.8   99   134   13   DROME:AF-E1JH38-F1 UNCHARACTERIZED PROTEIN, ISOFORM A;
1713:  elcu-A  2.7  4.8   64   118    9   DROME:AF-X2JD74-F1 UNCHARACTERIZED PROTEIN;
1714:  elm1-A  2.7  6.1   85  1162    7   DROME:AF-Q9NIV1-F1 EUKARYOTIC TRANSLATION INITIATION FACTOR 2-ALPHA
1715:  egiu-A  2.7  9.6   88   421    7   DROME:AF-A8JPJ8-F1 PICKPOCKET 31;
1716:  ehej-A  2.7 10.0   91   625    5   DROME:AF-Q9W3P2-F1 IONOTROPIC RECEPTOR 7C, ISOFORM A;
1717:  ejlr-A  2.7  8.9   95   317    7   DROME:AF-Q8IR56-F1 GM07807P;
1718:  ekfq-A  2.7 11.3  105   406    6   DROME:AF-E1JHL2-F1 UNCHARACTERIZED PROTEIN, ISOFORM B;
1719:  ed7b-A  2.7  4.4   58   318    5   DROME:AF-Q8IPZ0-F1 ENDONUCLEASE;
1720:  egtu-A  2.7  9.1   87   167    8   DROME:AF-Q86B54-F1 GLUTATHIONE TRANSFERASE;
1721:  ei8p-A  2.7  3.5   83   211    8   DROME:AF-Q9VCQ2-F1 UNCHARACTERIZED PROTEIN;
1722:  ef1l-A  2.7  3.9  101   246    4   DROME:AF-Q9VHD3-F1 PROBABLE MALEYLACETOACETATE ISOMERASE 1;
1723:  ed12-A  2.7 13.2  116   419    8   DROME:AF-Q9VEV7-F1 PROTEIN FARNESYLTRANSFERASE SUBUNIT BETA;
1724:  elfl-A  2.7  5.8  107  1108    7   DROME:AF-Q24451-F1 ALPHA-MANNOSIDASE 2;
1725:  ei9w-A  2.7  8.2  125  1265    4   DROME:AF-P13496-F1 DYNACTIN SUBUNIT 1;
1726:  elr6-A  2.7  7.5  131   447    6   DROME:AF-A1ZAM7-F1 CAAX PRENYL PROTEASE;
1727:  ed94-A  2.7  6.5  130   709    9   DROME:AF-Q9VR70-F1 AT15442P;
1728:  ekrx-A  2.7  8.1  111   193   10   DROME:AF-Q9VKQ8-F1 V-TYPE PROTON ATPASE PROTEOLIPID SUBUNIT;
1729:  ee7b-A  2.7  6.9   91   177    4   DROME:AF-X2JF29-F1 GLUTATHIONE TRANSFERASE;
1730:  egsz-A  2.7 11.0  143   477    5   DROME:AF-Q8MS56-F1 STE24 ENDOPEPTIDASE;
1731:  eh5m-A  2.7  7.0  128   605    9   DROME:AF-Q7K1T1-F1 LD44824P;
1732:  ek5e-A  2.7 11.6  101   231   11   DROME:AF-Q7JW07-F1 LD08826P;
1733:  ecwb-A  2.7  7.6  168  2248    8   DROME:AF-P32870-F1 CA(2+)/CALMODULIN-RESPONSIVE ADENYLATE CYCLASE;
1734:  ej17-A  2.7 12.8  125   893    6   DROME:AF-Q9VUY1-F1 CHLORIDE CHANNEL PROTEIN;
1735:  egh3-A  2.7  5.8  131   878    8   DROME:AF-Q9VSK2-F1 E3 UBIQUITIN-PROTEIN LIGASE CBL;
1736:  ehpw-A  2.7 11.3  144  1998   10   DROME:AF-X2JG15-F1 UNCHARACTERIZED PROTEIN, ISOFORM E;
1737:  ehrw-A  2.7  5.6   71   148    6   DROME:AF-Q8SXX5-F1 GEO12594P1;
1738:  ejr4-A  2.7 19.9   96   602    4   DROME:AF-Q9W397-F1 RE67794P;
1739:  eg31-A  2.7 12.0  122   505    7   DROME:AF-Q9V419-F1 PROBABLE CYTOCHROME P450 28A5;
1740:  ekmr-A  2.7  9.2   96   275    3   DROME:AF-Q9VPM9-F1 AT02829P;
1741:  ee4q-A  2.7  8.6  130   483    7   DROME:AF-Q9VVQ1-F1 ALLATOSTATIN C RECEPTOR 1;
1742:  ekun-A  2.7  6.0  153   755   10   DROME:AF-Q9VA10-F1 FI21270P1;
1743:  egbx-A  2.7 10.0  127   297    9   DROME:AF-Q9V4C6-F1 ZINC/IRON REGULATED TRANSPORTER-RELATED PROTEIN 1
1744:  eheh-A  2.7  8.3   92   294    2   DROME:AF-Q9VYK8-F1 APOPTOSIS AND CASPASE ACTIVATION INHIBITOR, ISOFO
1745:  ed8w-A  2.7  5.4   88   162    5   DROME:AF-B7Z085-F1 GEO02576P1;
1746:  el59-A  2.7  7.0  102   158    7   DROME:AF-Q9VTI6-F1 V-TYPE PROTON ATPASE PROTEOLIPID SUBUNIT;
1747:  eil3-A  2.7 14.3  110   617    5   DROME:AF-Q8SZV0-F1 GH07338P;
1748:  ej38-A  2.7  8.2  132   449    3   DROME:AF-Q9V3A4-F1 PROTEIN CATECHOLAMINES UP;
1749:  ehkx-A  2.7  9.9  129   923    5   DROME:AF-O46067-F1 EG:25E8.1 PROTEIN;
1750:  empd-A  2.7  7.6  127   834    8   DROME:AF-X2JAA3-F1 UNCHARACTERIZED PROTEIN, ISOFORM C;
1751:  ec7u-A  2.7  9.9   99   152   10   DROME:AF-Q4V3Z6-F1 GEO02130P1;
1752:  ejdu-A  2.7  6.4   92   989   13   DROME:AF-Q9VB70-F1 LATERAL SIGNALING TARGET PROTEIN 2 HOMOLOG;
1753:  elok-A  2.7 16.4  150   684    8   DROME:AF-Q9W271-F1 SOLUTE CARRIER ORGANIC ANION TRANSPORTER FAMILY M
1754:  eemg-A  2.7 16.2   97   290    6   DROME:AF-Q9VBM7-F1 PALMITOYLTRANSFERASE;
1755:  eetz-A  2.7  7.0  106   344    8   DROME:AF-Q8IPM2-F1 FI07626P;
1756:  ekty-A  2.7 12.2  102   686    8   DROME:AF-P29845-F1 HEAT SHOCK 70 KDA PROTEIN COGNATE 5;
1757:  egx2-A  2.7 13.5   97   290   13   DROME:AF-Q7JR72-F1 NO EXTENDED MEMORY, ISOFORM A;
1758:  elvf-A  2.7 12.1  125   299   11   DROME:AF-Q9W0D7-F1 GM14467P;
1759:  eess-A  2.7 13.1  102   495    6   DROME:AF-Q9VEX1-F1 FI18611P1;
1760:  ed0r-A  2.7  7.8   65   320    5   DROME:AF-Q9W3K9-F1 FI02989P;
1761:  ejz3-A  2.7  5.7  151   680    7   DROME:AF-A1ZBL2-F1 FI17509P1;
1762:  edqc-A  2.7  9.4   71   584    6   DROME:AF-Q9V422-F1 TYROSINE-PROTEIN KINASE DNT;
1763:  egyt-A  2.6 19.4   65   469    6   DROME:AF-A8JNC7-F1 DPR-INTERACTING PROTEIN DELTA, ISOFORM D;
1764:  ejud-A  2.6  4.1  114   241    3   DROME:AF-Q9VSL2-F1 GLUTATHIONE S TRANSFERASE O3;
1765:  ek3b-A  2.6 12.2  125   834    5   DROME:AF-Q8IGJ0-F1 PROTEIN EFR3 HOMOLOG CMP44E;
1766:  ei6b-A  2.6 13.8  103   863    9   DROME:AF-Q8IR94-F1 UNCHARACTERIZED PROTEIN;
1767:  edvt-A  2.6 10.5  128   581    8   DROME:AF-Q9VHJ7-F1 LD41978P;
1768:  ejto-A  2.6  3.4   99  1405    9   DROME:AF-Q9VSA4-F1 TONSOKU-LIKE PROTEIN;
1769:  emz7-A  2.6  3.7  115   528    9   DROME:AF-Q8MRD1-F1 RE05533P;
1770:  efl6-A  2.6 12.1  137   601    8   DROME:AF-Q8INF8-F1 FI20128P1;
1771:  egaa-A  2.6 18.9   79   271    8   DROME:AF-Q8SXX0-F1 RH08992P;
1772:  eix0-A  2.6  6.9  127   208    6   DROME:AF-Q6IGE2-F1 AT03641P;
1773:  emqk-A  2.6 16.5  135   611    8   DROME:AF-Q9W4B8-F1 FRA MAURO, ISOFORM F;
1774:  ejkp-A  2.6  7.8  103  1068    6   DROME:AF-Q9VNC7-F1 GH09711P;
1775:  eifx-A  2.6  5.1  118   483    4   DROME:AF-Q9VTU7-F1 GH14208P;
1776:  ei3t-A  2.6  6.4  126   814    6   DROME:AF-Q9VKF6-F1 V-TYPE PROTON ATPASE SUBUNIT A;
1777:  ejxm-A  2.6 10.5  118   696    8   DROME:AF-A8JV32-F1 UNCHARACTERIZED PROTEIN, ISOFORM C;
1778:  em5o-A  2.6 13.7  116   689    5   DROME:AF-Q9VL61-F1 FI22810P1;
1779:  ec5c-A  2.6  4.1   97   150   11   DROME:AF-Q7JYX3-F1 GEO08273P1;
1780:  eed3-A  2.6 17.6   95  1795    7   DROME:AF-O76894-F1 EG:56G7.1 PROTEIN;
1781:  eh7j-A  2.6  6.6   82   136    5   DROME:AF-Q9VW41-F1 COILED-COIL DOMAIN-CONTAINING PROTEIN 58;
1782:  ehhz-A  2.6  4.8   84   520    7   DROME:AF-Q9VGH1-F1 CYTOCHROME P450 315A1, MITOCHONDRIAL;
1783:  ehwb-A  2.6  8.1   89   485   11   DROME:AF-Q86LH1-F1 PICKPOCKET 10;
1784:  eip7-A  2.6 11.5   72   210    3   DROME:AF-Q9VQE5-F1 PROBABLE PROTEASOME SUBUNIT BETA TYPE-2;
1785:  em1z-A  2.6  7.7   87   991    3   DROME:AF-Q03445-F1 GLUTAMATE RECEPTOR 1;
1786:  em2q-A  2.6  7.4   93   197    9   DROME:AF-Q8IPG8-F1 UNCHARACTERIZED PROTEIN;
1787:  edr6-A  2.6  9.4   76   110    8   DROME:AF-Q9VX93-F1 GEO02689P1;
1788:  egp6-A  2.6  6.6  110   562    5   DROME:AF-Q9VQI2-F1 LD08641P;
1789:  ekyw-A  2.6  9.7  111   980    5   DROME:AF-Q9W495-F1 GPI INOSITOL-DEACYLASE;
1790:  ehlr-A  2.6  4.2   94   212   11   DROME:AF-O76767-F1 ER LUMEN PROTEIN-RETAINING RECEPTOR;
1791:  ekcy-A  2.6 11.5  115   765   10   DROME:AF-Q9VBP0-F1 FI21465P1;
1792:  eka6-A  2.6  7.8   78   383   12   DROME:AF-Q9VWJ4-F1 LD24910P;
1793:  ek6n-A  2.6 14.9  130   680   11   DROME:AF-Q9W270-F1 SOLUTE CARRIER ORGANIC ANION TRANSPORTER FAMILY M
1794:  ees4-A  2.6  7.1  141   576   10   DROME:AF-P17644-F1 ACETYLCHOLINE RECEPTOR SUBUNIT ALPHA-LIKE 2;
1795:  egpq-A  2.6  5.9  109   506    7   DROME:AF-Q9VBV9-F1 MFS DOMAIN-CONTAINING PROTEIN;
1796:  emm9-A  2.6  8.0   93   334    9   DROME:AF-Q9VBH0-F1 IP09281P;
1797:  efda-A  2.6 10.3  145   557    9   DROME:AF-Q9VFG1-F1 FI01439P;
1798:  ekf6-A  2.6  5.0  119   417    6   DROME:AF-Q9VYW6-F1 RHOMBOID PROTEASE;
1799:  eh02-A  2.6  5.2  118   316    5   DROME:AF-Q9VVN1-F1 GH19567P;
1800:  edri-A  2.6 17.9  130  1165    5   DROME:AF-Q8MSU4-F1 SYMPLEKIN;
1801:  eja4-A  2.6 16.0  130   464    8   DROME:AF-Q9W401-F1 PROBABLE CITRATE SYNTHASE, MITOCHONDRIAL;
1802:  eglu-A  2.6 16.9  134   652   11   DROME:AF-Q9VME6-F1 NEPRILYSIN-LIKE 4;
1803:  em3o-A  2.6  9.8   83   554    7   DROME:AF-A8DYY1-F1 UNCHARACTERIZED PROTEIN, ISOFORM B;
1804:  eli7-A  2.6 15.9   80   480    6   DROME:AF-Q9VXA7-F1 UNCHARACTERIZED PROTEIN;
1805:  el20-A  2.6 11.1  145   758   12   DROME:AF-Q8IN35-F1 NEUROPEPTIDE SIFAMIDE RECEPTOR;
1806:  efyr-A  2.6 15.0  136  1537    6   DROME:AF-Q9VQH2-F1 DUAL OXIDASE;
1807:  eg1m-A  2.6  7.0  119   704    7   DROME:AF-Q9VW76-F1 GH12423P;
1808:  ed9c-A  2.6 16.3  123  1320    7   DROME:AF-Q9VRW2-F1 UNCHARACTERIZED PROTEIN, ISOFORM A;
1809:  ee3j-A  2.6  3.1   58    98    7   DROME:AF-Q9VUT0-F1 ECDYSONE-INDUCED GENE 71EG;
1810:  edp6-A  2.6  9.0  107   510    5   DROME:AF-Q9VES5-F1 FATTY ACYL-COA REDUCTASE;
1811:  ekd9-A  2.6  3.5   63   367    8   DROME:AF-A1ZBY3-F1 DEFECTIVE PROBOSCIS EXTENSION RESPONSE 1, ISOFORM
1812:  emzx-A  2.6  5.4   88   129   13   DROME:AF-A0A0S0WGS4-F1 UNCHARACTERIZED PROTEIN, ISOFORM E;
1813:  efu2-A  2.6  7.8   98   425    6   DROME:AF-Q9VGV1-F1 RE54776P;
1814:  edsp-A  2.6  5.8  166  2236    7   DROME:AF-Q9VCN1-F1 DNA POLYMERASE EPSILON CATALYTIC SUBUNIT 1;
1815:  efpi-A  2.6  8.4   98   655   14   DROME:AF-Q9V3F9-F1 BCDNA.LD28120;
1816:  eghg-A  2.6  3.7   93   160    6   DROME:AF-Q8T0T9-F1 TRANSMEMBRANE PROTEIN 35A;
1817:  elba-A  2.6  5.6   80   614    6   DROME:AF-A1ZB10-F1 UNCHARACTERIZED PROTEIN;
1818:  ecyz-A  2.6  4.6   73   134   10   DROME:AF-Q8IRF2-F1 GEO11850P1;
1819:  eeqy-A  2.6  5.9   51    82   10   DROME:AF-Q9VSP9-F1 ACYL-COA BINDING PROTEIN 5;
1820:  ehck-A  2.6 11.7  129   611    6   DROME:AF-Q9VM61-F1 UNCHARACTERIZED PROTEIN, ISOFORM A;
1821:  ekcn-A  2.6  9.3  109   258    8   DROME:AF-Q9VHF5-F1 LD42595P;
1822:  ef7a-A  2.6 11.5  121   266    7   DROME:AF-A8DYC6-F1 UNCHARACTERIZED PROTEIN;
1823:  ekn1-A  2.6  7.0  168  1544    7   DROME:AF-Q9W2F2-F1 PROTEIN MAHJONG;
1824:  ee08-A  2.6 11.6   98   605    8   DROME:AF-Q9VHL4-F1 IONOTROPIC RECEPTOR 85A;
1825:  ecy7-A  2.6 12.4   89   569   11   DROME:AF-Q9W250-F1 PICKPOCKET 12;
1826:  eg3l-A  2.6 14.5   79   835   10   DROME:AF-Q9VAR0-F1 LD39455P;
1827:  eksm-A  2.6  7.1   90   223    1   DROME:AF-Q7K0E3-F1 MOB KINASE ACTIVATOR-LIKE 4;
1828:  ed0q-A  2.6  6.3  124   337   11   DROME:AF-Q9VCY5-F1 ELONGATION OF VERY LONG CHAIN FATTY ACIDS PROTEIN
1829:  ekkq-A  2.6  6.4  129   427    6   DROME:AF-Q9VIU4-F1 FI05338P;
1830:  ejs0-A  2.6  7.4  118   238    7   DROME:AF-Q9VS07-F1 AT01876P;
1831:  eg2f-A  2.6  7.0  153   480    8   DROME:AF-Q9VT27-F1 CNMAMIDE RECEPTOR;
1832:  eidm-A  2.6  8.3   82   337    5   DROME:AF-Q9VMK0-F1 IP15246P;
1833:  edcc-A  2.6  4.3  107   281    4   DROME:AF-Q9VK02-F1 FI21749P1;
1834:  egfr-A  2.6  5.7  147  1153    2   DROME:AF-Q9VBY8-F1 PROTEIN UNC-13 HOMOLOG 4B;
1835:  ehpj-A  2.6  8.3   98   301    7   DROME:AF-Q9VZ94-F1 AT25476P;
1836:  ec09-A  2.6  8.4  110   852    7   DROME:AF-Q9VRG8-F1 GH01474P;
1837:  eifr-A  2.6  5.2  126   613   10   DROME:AF-A0A4D6K4L3-F1 PALMITOYLTRANSFERASE;
1838:  ehz8-A  2.6 11.4   81   407    5   DROME:AF-Q9VS52-F1 AT11423P;
1839:  ehz2-A  2.6  7.9  127   415    6   DROME:AF-Q8T0S3-F1 GH11618P;
1840:  edsu-A  2.6  9.6   84   184   11   DROME:AF-O16158-F1 CALCIUM-BINDING PROTEIN;
1841:  egay-A  2.6  6.6   70    98   10   DROME:AF-A0A126GUZ5-F1 UNCHARACTERIZED PROTEIN, ISOFORM F;
1842:  ekmz-A  2.6 12.3   80  1012    4   DROME:AF-Q9VRJ1-F1 ALANINE--TRNA LIGASE, MITOCHONDRIAL;
1843:  em7d-A  2.6  5.2   93   574    8   DROME:AF-Q9VYY4-F1 CYTOCHROME P450 4G15;
1844:  eeu7-A  2.6 23.3  117  1069    8   DROME:AF-Q86BG1-F1 ANKYRIN-REPEAT, SH3-DOMAIN, AND PROLINE-RICH-REGI
1845:  eiie-A  2.6  6.0   95   300    2   DROME:AF-Q9U4F3-F1 SURF1-LIKE PROTEIN;
1846:  eie7-A  2.6 20.1   85   206   12   DROME:AF-Q9VJC8-F1 UNCHARACTERIZED PROTEIN;
1847:  emer-A  2.6 19.8  106   271    5   DROME:AF-Q8T3V6-F1 AT29239P;
1848:  efej-A  2.6 12.6   96  1820    3   DROME:AF-Q9W5D0-F1 UNCHARACTERIZED PROTEIN CG43867;
1849:  eenl-A  2.6 10.6   85   214    1   DROME:AF-Q9VTZ2-F1 IP07673P;
1850:  ejzu-A  2.6  3.7  119   392    5   DROME:AF-Q9NDM2-F1 PROTEIN TRAPPED IN ENDODERM-1;
1851:  ej1v-A  2.6  6.5   79   520    3   DROME:AF-Q9VH81-F1 PROTEIN-SERINE/THREONINE PHOSPHATASE;
1852:  egad-A  2.5 18.4   93  1469    8   DROME:AF-E3CTN7-F1 RE13835P;
1853:  efz1-A  2.5  5.0   98   314    2   DROME:AF-A0A0B4K6G0-F1 UNCHARACTERIZED PROTEIN, ISOFORM B;
1854:  efdn-A  2.5  6.9  131   572    6   DROME:AF-A4IJ72-F1 IP18018P;
1855:  eem4-A  2.5  9.2  105   359    7   DROME:AF-Q9V3R8-F1 UBIA PRENYLTRANSFERASE DOMAIN-CONTAINING PROTEIN
1856:  em6k-A  2.5 14.2   90   359    6   DROME:AF-A1ZAG4-F1 PROTEIN MONO-ADP-RIBOSYLTRANSFERASE PARP16;
1857:  ehqd-A  2.5  8.4  122   551    6   DROME:AF-Q9W0X0-F1 EPITHELIAL MEMBRANE PROTEIN, ISOFORM B;
1858:  ehnn-A  2.5  8.7   95  1272    5   DROME:AF-Q9W117-F1 FI05488P;
1859:  eeit-A  2.5  6.5   82   281    6   DROME:AF-Q9VLX3-F1 AT30011P;
1860:  emin-A  2.5  7.1  103   341    5   DROME:AF-Q9VK00-F1 UNCHARACTERIZED PROTEIN, ISOFORM A;
1861:  em0s-A  2.5  6.8  113   960    9   DROME:AF-Q7K4L9-F1 LD33689P;
1862:  ehjl-A  2.5 10.9  108   629    8   DROME:AF-A1Z8V9-F1 TRANSPORTER;
1863:  ec2o-A  2.5 11.1  105   936    6   DROME:AF-Q9VGK1-F1 FI03704P;
1864:  ehbg-A  2.5 14.4  135   450    8   DROME:AF-Q9VJA5-F1 FI08023P;
1865:  ejqa-A  2.5  9.0  104   751    5   DROME:AF-Q9VEZ5-F1 INHIBITOR OF NUCLEAR FACTOR KAPPA-B KINASE SUBUNI
1866:  ekrb-A  2.5  7.1  115   194    6   DROME:AF-Q95T12-F1 CALCIUM CHANNEL FLOWER;
1867:  ekbu-A  2.5  7.5  130   509    5   DROME:AF-Q9VG14-F1 MFS DOMAIN-CONTAINING PROTEIN;
1868:  em48-A  2.5 18.9   80   392    6   DROME:AF-Q8IR43-F1 FI08446P;
1869:  ehen-A  2.5  8.0  108   440    6   DROME:AF-V9H0I1-F1 METHUSELAH-LIKE 13;
1870:  egrc-A  2.5  8.3  158  1111    4   DROME:AF-Q9W037-F1 UNCHARACTERIZED PROTEIN, ISOFORM C;
1871:  edvf-A  2.5 10.2  138   894    5   DROME:AF-Q9VQQ9-F1 EXOCYST COMPLEX COMPONENT 2;
1872:  efh3-A  2.5 20.3  130   831    9   DROME:AF-Q9VEG4-F1 LP13728P;
1873:  eiyi-A  2.5  5.8  106   219    5   DROME:AF-Q9W0X9-F1 FI21252P1;
1874:  ekbi-A  2.5 14.2  141   647    5   DROME:AF-Q9VWJ1-F1 UNCHARACTERIZED PROTEIN, ISOFORM A;
1875:  em0c-A  2.5 17.4  134   511   10   DROME:AF-Q9W3V8-F1 PROBABLE DOLICHYL PYROPHOSPHATE GLC1MAN9GLCNAC2
1876:  eehh-A  2.5  6.3  121   481    8   DROME:AF-Q9VJW8-F1 AT30085P;
1877:  ek9r-A  2.5  6.6  132   994    8   DROME:AF-Q9VFS6-F1 INTEGRATOR COMPLEX SUBUNIT 5;
1878:  em1p-A  2.5 14.2  121   633   14   DROME:AF-Q9VN12-F1 PROBABLE SODIUM/POTASSIUM/CALCIUM EXCHANGER CG109
1879:  ecxk-A  2.5  7.0  176  1307   10   DROME:AF-Q9VW60-F1 ADENYLATE CYCLASE TYPE 2;
1880:  ehik-A  2.5  5.5   76   910    9   DROME:AF-Q9V4A0-F1 FI01405P;
1881:  elwx-A  2.5 14.9   95   370    9   DROME:AF-Q9V3X4-F1 SEIPIN;
1882:  ej9l-A  2.5  8.2   79   208    5   DROME:AF-Q9W4K0-F1 CHOP24, ISOFORM A;
1883:  ei92-A  2.5 12.6  101  1124   10   DROME:AF-P48994-F1 TRANSIENT-RECEPTOR-POTENTIAL-LIKE PROTEIN;
1884:  eka4-A  2.5  6.7   97   453    6   DROME:AF-Q9W3Z4-F1 GH18625P;
1885:  emms-A  2.5  5.4   60   377    3   DROME:AF-Q9U6L5-F1 EJACULATORY BULB-SPECIFIC PROTEIN 1;
1886:  ei1z-A  2.5  5.3  112   477    9   DROME:AF-Q9W455-F1 LD25916P;
1887:  ejqw-A  2.5  5.6  126   800    9   DROME:AF-Q0IGY6-F1 IP07646P;
1888:  ecxe-A  2.5 14.1  134   809   10   DROME:AF-X2JJX6-F1 LEUCINE-RICH REPEAT-CONTAINING G PROTEIN-COUPLED
1889:  eia3-A  2.5  5.6  126   322    8   DROME:AF-Q9VAN9-F1 IP10585P;
1890:  edq4-A  2.5  9.7  100   641    9   DROME:AF-Q9I7N9-F1 FI18149P1;
1891:  ejy3-A  2.5  6.0  117   354    8   DROME:AF-Q95T98-F1 ELONGATION OF VERY LONG CHAIN FATTY ACIDS PROTEIN
1892:  egl1-A  2.5  7.3   78   215    6   DROME:AF-Q7KVF6-F1 IP20706P;
1893:  eedv-A  2.5  9.0  122  1011    7   DROME:AF-Q23978-F1 UNCONVENTIONAL MYOSIN ID;
1894:  ehov-A  2.5  5.7  107   609    6   DROME:AF-P54350-F1 WEE1-LIKE PROTEIN KINASE;
1895:  ecty-A  2.5 10.4  104   709    7   DROME:AF-Q9VWV5-F1 UNCHARACTERIZED PROTEIN, ISOFORM G;
1896:  el8n-A  2.5  8.9   79   117    4   DROME:AF-Q9Y0V3-F1 MITOCHONDRIAL IMPORT INNER MEMBRANE TRANSLOCASE S
1897:  elp2-A  2.5  9.4   93   145    5   DROME:AF-Q9VPU5-F1 UNCHARACTERIZED PROTEIN, ISOFORM A;
1898:  efmj-A  2.5 12.2   68  1620    7   DROME:AF-P00522-F1 TYROSINE-PROTEIN KINASE ABL;
1899:  ehnm-A  2.5 12.4  128  1333    6   DROME:AF-A1Z9K0-F1 RNA HELICASE;
1900:  ej9r-A  2.5  4.5  101   226    3   DROME:AF-Q7JVI6-F1 GLUTATHIONE S TRANSFERASE E13, ISOFORM A;
1901:  eh3a-A  2.5  5.5  154  2131   11   DROME:AF-P35500-F1 SODIUM CHANNEL PROTEIN PARA;
1902:  eir6-A  2.5 18.0  112   827    4   DROME:AF-Q9W3C9-F1 RUBICON, ISOFORM A;
1903:  ejdz-A  2.5  6.3  123   541    4   DROME:AF-Q9W533-F1 UNCHARACTERIZED PROTEIN, ISOFORM D;
1904:  ekju-A  2.5 11.3  153   973   10   DROME:AF-A0A0B4K6E2-F1 NA/CA-EXCHANGE PROTEIN, ISOFORM G;
1905:  eg8j-A  2.5 15.9  153  1801    9   DROME:AF-Q9V453-F1 UNCHARACTERIZED PROTEIN;
1906:  ef4z-A  2.5  8.4  107   196    7   DROME:AF-Q9VTQ1-F1 FI08002P;
1907:  ei16-A  2.5 13.0   92   316    5   DROME:AF-Q7KS11-F1 URACIL-DNA DEGRADING FACTOR, ISOFORM B;
1908:  ef2z-A  2.5 13.1  100   599    8   DROME:AF-A1ZA14-F1 IONOTROPIC RECEPTOR 52A;
1909:  ehwc-A  2.5  7.8  140   415    5   DROME:AF-Q9VGC2-F1 RE05302P;
1910:  ejie-A  2.5 25.3   65   626    5   DROME:AF-Q9VHN7-F1 LP07963P;
1911:  ee27-A  2.5  7.3  123  2122    8   DROME:AF-Q8IPH8-F1 MYOSIN 28B1, ISOFORM B;
1912:  ek8a-A  2.5 10.2  136   253    7   DROME:AF-Q9VEG9-F1 NURIM HOMOLOG;
1913:  el0u-A  2.5  5.2  113   436    8   DROME:AF-Q9V9Z3-F1 FI02023P;
1914:  eey0-A  2.5  5.1  110   227    4   DROME:AF-Q9VHD2-F1 PROBABLE MALEYLACETOACETATE ISOMERASE 2;
1915:  egwe-A  2.5  7.6   92   186    9   DROME:AF-Q4QQB9-F1 LP21121P;
1916:  em4d-A  2.5  5.1  122   338    5   DROME:AF-Q9VS54-F1 QUEMAO, ISOFORM A;
1917:  egc9-A  2.5  6.9  136   578    5   DROME:AF-O17444-F1 VESICULAR ACETYLCHOLINE TRANSPORTER;
1918:  egd5-A  2.5 20.8   58   125    9   DROME:AF-Q9VIR2-F1 PROTEIN TURANDOT F;
1919:  ehib-A  2.5  9.2   82   463    6   DROME:AF-Q27411-F1 RLB1;
1920:  edp5-A  2.5  6.4  104   531    8   DROME:AF-Q9VPX0-F1 GH26159P;
1921:  emr3-A  2.5 11.2  157  1019    9   DROME:AF-Q9VDC9-F1 O-GLCNACASE;
1922:  elry-A  2.5  7.6   74   273    5   DROME:AF-Q9VEJ3-F1 PYRROLINE-5-CARBOXYLATE REDUCTASE;
1923:  eiim-A  2.5 19.8  102  1098    6   DROME:AF-Q9GQN0-F1 RAN-BINDING PROTEIN 16;
1924:  ego7-A  2.5  9.9  131  1020   11   DROME:AF-P22700-F1 CALCIUM-TRANSPORTING ATPASE SARCOPLASMIC/ENDOPLAS
1925:  ec0m-A  2.5 11.6   60   192   10   DROME:AF-Q9VJY5-F1 IP06960P;
1926:  eh0d-A  2.5  4.6  111   447   13   DROME:AF-E1JGK3-F1 FI18012P1;
1927:  ed73-A  2.5  9.1  104  1256    5   DROME:AF-Q4LBB6-F1 OCTOPAMINE RECEPTOR BETA-3R;
1928:  ejtm-A  2.5  7.8  117   377    4   DROME:AF-Q9VUN5-F1 FI08508P;
1929:  ef3i-A  2.5 12.6  101   265    8   DROME:AF-Q9VH59-F1 ELONGATION OF VERY LONG CHAIN FATTY ACIDS PROTEIN
1930:  emkr-A  2.5  8.9  131  1227    8   DROME:AF-A1ZAD3-F1 DHC_N1 DOMAIN-CONTAINING PROTEIN;
1931:  egsd-A  2.5  7.6   94   170    7   DROME:AF-Q8T8R7-F1 AT31812P;
1932:  eeob-A  2.5  7.6   75   474    9   DROME:AF-Q7KTW2-F1 PICKPOCKET 5, ISOFORM B;
1933:  eh3h-A  2.5  8.2   81   259    9   DROME:AF-Q9VRZ7-F1 RE68357P;
1934:  eft9-A  2.5 10.3  101   249    5   DROME:AF-Q9I7K4-F1 LD18367P;
1935:  em5x-A  2.5  8.1   63   101    5   DROME:AF-Q9VF43-F1 GEO12016P1;
1936:  ef3l-A  2.5  6.6   88   234    2   DROME:AF-Q01083-F1 PROTEIN SPITZ;
1937:  efx7-A  2.5  6.4  100  1929    5   DROME:AF-Q9VRM6-F1 LETHAL (3) PERSISTENT SALIVARY GLAND 2;
1938:  els5-A  2.5  5.0   66   306    6   DROME:AF-Q9VAD4-F1 EIF-2B GDP-GTP EXCHANGE FACTOR SUBUNIT ALPHA;
1939:  el71-A  2.5 17.7  117   648    3   DROME:AF-Q9VPS5-F1 60 KDA HEAT SHOCK PROTEIN HOMOLOG 1, MITOCHONDRIA
1940:  eiy7-A  2.5  8.2   98   516    5   DROME:AF-P29747-F1 CYCLIC AMP RESPONSE ELEMENT-BINDING PROTEIN A;
1941:  ej2t-A  2.5 15.4   85  2018    9   DROME:AF-A0A0B4K6G3-F1 PROTEIN PARTNER OF SNF, ISOFORM B;
1942:  ekov-A  2.5 10.4  127   469    6   DROME:AF-Q9VLG9-F1 ARGININOSUCCINATE LYASE, ISOFORM B;
1943:  ed3h-A  2.5 12.3  118   334    7   DROME:AF-Q9VNU2-F1 HL01743P;
1944:  em49-A  2.5  5.2  120  1722    7   DROME:AF-A1ZAW0-F1 DICER-2, ISOFORM A;
1945:  egva-A  2.5  9.1   89   124   10   DROME:AF-Q9W5Q2-F1 GEO07528P1;
1946:  elaa-A  2.5 20.8   95   346    6   DROME:AF-Q7KVW9-F1 UNCHARACTERIZED PROTEIN;
1947:  ekgx-A  2.5 18.1   91  1510   13   DROME:AF-A8DY97-F1 UNCHARACTERIZED PROTEIN, ISOFORM C;
1948:  edsx-A  2.5 19.5  145   396    6   DROME:AF-A1Z7X3-F1 G_PROTEIN_RECEP_F1_2 DOMAIN-CONTAINING PROTEIN;
1949:  el27-A  2.5  5.9  102   241    4   DROME:AF-Q9VLI3-F1 IP07829P;
1950:  eeq1-A  2.5 12.7   98  1240    8   DROME:AF-Q8T626-F1 PROTEIN DISKS LOST;
1951:  efkf-A  2.5  9.1  135   485    4   DROME:AF-Q9VQN9-F1 IP12678P;
1952:  efdg-A  2.5 11.3   81   405   16   DROME:AF-O18413-F1 26S PROTEASOME REGULATORY SUBUNIT 8;
1953:  ej7n-A  2.5  9.3  104   632    4   DROME:AF-Q9VFC0-F1 MAU2 CHROMATID COHESION FACTOR HOMOLOG;
1954:  edde-A  2.5  6.7   81   567    9   DROME:AF-A1ZBM8-F1 IONOTROPIC RECEPTOR 56C;
1955:  ef4e-A  2.5 14.5  113   468    7   DROME:AF-Q9VI75-F1 PHOSPHATIDYLINOSITOL-BINDING CLATHRIN ASSEMBLY PR
1956:  ed37-A  2.5 12.8  100   724    4   DROME:AF-Q9V6K3-F1 TYROSINE-PROTEIN KINASE TRANSMEMBRANE RECEPTOR RO
1957:  eht7-A  2.5 15.3  143   846    5   DROME:AF-Q9VR48-F1 HOEPEL2;
1958:  efpd-A  2.5  8.8  127   201    5   DROME:AF-Q9V3A3-F1 CG11379-PA;
1959:  ee98-A  2.5  8.4   91  1099    5   DROME:AF-Q9VMS5-F1 BUB1 KINASE, ISOFORM A;
1960:  eh2s-A  2.5 24.9  163  1489    6   DROME:AF-B7Z126-F1 TOUSLED-LIKE KINASE, ISOFORM G;
1961:  ekj1-A  2.4 16.2  143  1977    7   DROME:AF-A1Z8X3-F1 ANASTRAL SPINDLE 3;
1962:  ekp1-A  2.4  2.5   47   868   11   DROME:AF-Q9VIY5-F1 UNCHARACTERIZED PROTEIN;
1963:  emss-A  2.4  4.8   76   565    7   DROME:AF-Q960U8-F1 O-ACYLTRANSFERASE;
1964:  egss-A  2.4  8.9  127   887    6   DROME:AF-Q9VQY8-F1 VACUOLAR PROTEIN SORTING-ASSOCIATED PROTEIN 53 HO
1965:  emku-A  2.4  8.7  114   809   11   DROME:AF-Q9VRW4-F1 BESTROPHIN 2;
1966:  ed0d-A  2.4 14.8  142   396    8   DROME:AF-Q9VVD9-F1 ADENOSINE 3'-PHOSPHO 5'-PHOSPHOSULFATE TRANSPORTE
1967:  eg08-A  2.4  8.1  128   419    8   DROME:AF-Q9VSA3-F1 PROBABLE MEDIUM-CHAIN SPECIFIC ACYL-COA DEHYDROGE
1968:  eh4o-A  2.4  4.8  120   446    6   DROME:AF-P18931-F1 NADH-UBIQUINONE OXIDOREDUCTASE CHAIN 4;
1969:  eews-A  2.4 13.3   88   402    7   DROME:AF-Q8T490-F1 AT09807P;
1970:  emt5-A  2.4 14.6  109   895    6   DROME:AF-Q9VGJ7-F1 FI23918P1;
1971:  eeeq-A  2.4  3.4   50   642    4   DROME:AF-O15945-F1 ARYL HYDROCARBON RECEPTOR NUCLEAR TRANSLOCATOR HO
1972:  ehzu-A  2.4  5.7  113   422    4   DROME:AF-Q9VVL0-F1 BATTENIN;
1973:  ehdv-A  2.4  8.0   85   147    7   DROME:AF-A0A0B4KEF0-F1 UNCHARACTERIZED PROTEIN;
1974:  efip-A  2.4  9.6  103  1234    4   DROME:AF-Q9W0B8-F1 COATOMER SUBUNIT ALPHA;
1975:  emwa-A  2.4 18.7  131   544    6   DROME:AF-P48605-F1 T-COMPLEX PROTEIN 1 SUBUNIT GAMMA;
1976:  egr7-A  2.4 20.1   66   733    6   DROME:AF-Q8IRH5-F1 ZINC FINGER PROTEIN CG2199;
1977:  eh8k-A  2.4  4.8   91   680    7   DROME:AF-Q7KTU3-F1 FI23912P1;
1978:  ehbk-A  2.4  6.9  111   814    4   DROME:AF-Q9VK82-F1 ORGANIC ANION TRANSPORTING POLYPEPTIDE 33EB;
1979:  ejm2-A  2.4 16.9  147  1004    4   DROME:AF-P28466-F1 PROTEIN WNT-5;
1980:  el55-A  2.4 10.8   85   255   14   DROME:AF-Q9VPT7-F1 POST-GPI ATTACHMENT TO PROTEINS FACTOR 2;
1981:  ekuz-A  2.4  9.2  101   942    7   DROME:AF-Q9VT91-F1 CANNONBALL;
1982:  emft-A  2.4 10.3  131   949    5   DROME:AF-Q9Y0H4-F1 E3 UBIQUITIN-PROTEIN LIGASE SU(DX);
1983:  eehu-A  2.4  5.7  128  2172    7   DROME:AF-A0A0B4KGF6-F1 UNCHARACTERIZED PROTEIN, ISOFORM F;
1984:  eete-A  2.4 14.1   93   158    3   DROME:AF-Q9VWM2-F1 GEO12026P1;
1985:  ec0v-A  2.4 13.2   84  1136    5   DROME:AF-Q9VE59-F1 UNCHARACTERIZED PROTEIN, ISOFORM A;
1986:  ee16-A  2.4 12.9  138  1316    5   DROME:AF-Q9VGM1-F1 MULTIDRUG RESISTANCE PROTEIN 4;
1987:  ed04-A  2.4  6.0  140   420    9   DROME:AF-Q9VSL9-F1 BUTYRYL-COA DEHYDROGENASE;
1988:  egep-A  2.4 11.8   91   728   11   DROME:AF-A0A0B4LHY5-F1 LNK, ISOFORM D;
1989:  eilc-A  2.4  5.9   82   217   15   DROME:AF-Q9VVJ6-F1 KEREN;
1990:  efwc-A  2.4  6.8   99   501    4   DROME:AF-Q9VG86-F1 FATTY ACYL-COA REDUCTASE;
1991:  eec4-A  2.4  7.4   93   365    6   DROME:AF-Q9VDL7-F1 DEPHOSPHOCOENZYME A CARRIER, ISOFORM A;
1992:  egei-A  2.4  5.2   93  1045    3   DROME:AF-Q6NP69-F1 GST-CONTAINING FLYWCH ZINC-FINGER PROTEIN;
1993:  ed9h-A  2.4 12.3  102   271    5   DROME:AF-P46223-F1 60S RIBOSOMAL PROTEIN L7A;
1994:  ejma-A  2.4  7.5  163   767    6   DROME:AF-Q9VGH0-F1 LD28817P;
1995:  em1d-A  2.4 19.5  100  1866    3   DROME:AF-Q9V9S7-F1 RHO GTPASE-ACTIVATING PROTEIN 100F;
1996:  ec5o-A  2.4 12.4   85   401    8   DROME:AF-Q9I7K3-F1 N-ACYL-L-AMINO-ACID AMIDOHYDROLASE;
1997:  ema6-A  2.4  6.4   69    98    9   DROME:AF-M9MS63-F1 UNCHARACTERIZED PROTEIN, ISOFORM A;
1998:  eh25-A  2.4  9.3  129   245    5   DROME:AF-Q9VQ57-F1 DERLIN-1;
1999:  eja3-A  2.4  9.8   78   128    6   DROME:AF-Q7JV61-F1 SD17342P;
2000:  ecuv-A  2.4 11.3  139   513    8   DROME:AF-Q9W0R6-F1 PROBABLE G-PROTEIN COUPLED RECEPTOR MTH-LIKE 9;
2001:  efrg-A  2.4 14.5   71   215    6   DROME:AF-Q8T8U1-F1 PROTEASOME SUBUNIT BETA;
2002:  efgu-A  2.4 14.2  120   256    8   DROME:AF-E1JHH4-F1 UNCHARACTERIZED PROTEIN;
2003:  emsu-A  2.4  7.7  137   646    3   DROME:AF-Q8IH57-F1 GH10249P;
2004:  ekd8-A  2.4 20.2  110   760    4   DROME:AF-A0A126GUN8-F1 KINESIN-LIKE PROTEIN;
2005:  egu3-A  2.4  9.5   80   449   13   DROME:AF-Q8SZX1-F1 CG7387 PROTEIN;
2006:  eefo-A  2.4 10.1  101   322    7   DROME:AF-A1Z7S4-F1 UNCHARACTERIZED PROTEIN, ISOFORM D;
2007:  ee9m-A  2.4 22.5  122   469    7   DROME:AF-Q9VZP2-F1 FI19868P1;
2008:  ekyr-A  2.4 16.2  113   815   10   DROME:AF-X2JCG8-F1 UNCHARACTERIZED PROTEIN, ISOFORM E;
2009:  ehmx-A  2.4  6.4   61   319    7   DROME:AF-Q9W197-F1 7-METHYLGUANOSINE PHOSPHATE-SPECIFIC 5'-NUCLEOTID
2010:  ec6z-A  2.4  5.8  111   626    6   DROME:AF-Q9W509-F1 EG:103B4.3 PROTEIN;
2011:  ejhe-A  2.4 11.5  103   258   12   DROME:AF-Q9VS38-F1 MEDIATOR OF RNA POLYMERASE II TRANSCRIPTION SUBUN
2012:  ejjm-A  2.4 14.4  118   276   12   DROME:AF-Q9V447-F1 KRUEPPEL HOMOLOG 2;
2013:  egzz-A  2.4 14.5   94   562    4   DROME:AF-P54385-F1 GLUTAMATE DEHYDROGENASE, MITOCHONDRIAL;
2014:  ejmj-A  2.4  4.4  119   247    6   DROME:AF-Q9VRM3-F1 SINUOUS;
2015:  ek5c-A  2.4 16.0   91   425   10   DROME:AF-Q9VQI5-F1 LP04564P;
2016:  ef3x-A  2.4  9.9  162   625    8   DROME:AF-A1ZAJ4-F1 UNCHARACTERIZED PROTEIN, ISOFORM B;
2017:  ed86-A  2.4  7.3   80   236    4   DROME:AF-A0A0B4KHF0-F1 FERRITIN;
2018:  egn2-A  2.4 15.5  111   662    6   DROME:AF-Q9VSM9-F1 CELL DIVISION CONTROL PROTEIN;
2019:  edk2-A  2.4  9.7  101   966    9   DROME:AF-Q9VLM8-F1 ALANINE--TRNA LIGASE, CYTOPLASMIC;
2020:  ed0c-A  2.4  6.5  122   305    7   DROME:AF-Q9VNT8-F1 GH04282P;
2021:  ehmi-A  2.4 11.0  143   765    6   DROME:AF-Q9VUG1-F1 DALLY-LIKE, ISOFORM A;
2022:  edas-A  2.4  5.8  130   449    6   DROME:AF-Q7K3M9-F1 GH27640P;
2023:  eid2-A  2.4 13.6  142   471    7   DROME:AF-Q0E960-F1 UNCHARACTERIZED PROTEIN, ISOFORM A;
2024:  ed7v-A  2.4  4.7  110   617    8   DROME:AF-Q9Y1I2-F1 VACUOLAR PROTEIN SORTING-ASSOCIATED PROTEIN 33A;
2025:  edub-A  2.4  9.6  124   670    5   DROME:AF-Q9W534-F1 G-PROTEIN COUPLED RECEPTOR MOODY;
2026:  efp1-A  2.4  4.8  110   513    7   DROME:AF-Q8IMT7-F1 RE45749P;
2027:  emtk-A  2.4  8.3  135   693    4   DROME:AF-Q9VIX4-F1 ACYL-COENZYME A OXIDASE;
2028:  ej5d-A  2.4 19.0   96  1833    6   DROME:AF-Q9VUH6-F1 MYOPIC;
2029:  egs7-A  2.4  9.7  144  1034    8   DROME:AF-Q8IPT2-F1 STRUCTURAL MAINTENANCE OF CHROMOSOMES PROTEIN 5;
2030:  eeyt-A  2.4 15.2  107  1696    6   DROME:AF-Q9VR59-F1 INOSITOL HEXAKISPHOSPHATE AND DIPHOSPHOINOSITOL-
2031:  ekzh-A  2.4 12.9  109   508    8   DROME:AF-A1ZAQ4-F1 UNCHARACTERIZED PROTEIN, ISOFORM A;
2032:  emr5-A  2.4  9.9  127   562    7   DROME:AF-Q9VDQ0-F1 PROTEIN I'M NOT DEAD YET 2;
2033:  eh65-A  2.4  9.3  124  1254    9   DROME:AF-Q9VRC9-F1 NPC INTRACELLULAR CHOLESTEROL TRANSPORTER 1 HOMOL
2034:  edkn-A  2.4  5.1   78   245    8   DROME:AF-Q9VKD2-F1 VERY-LONG-CHAIN (3R)-3-HYDROXYACYL-COA DEHYDRATAS
2035:  ej5n-A  2.4  8.4  116   985    5   DROME:AF-P17970-F1 POTASSIUM VOLTAGE-GATED CHANNEL PROTEIN SHAB;
2036:  emxz-A  2.4  9.8  131   591   11   DROME:AF-Q9V9U1-F1 FI02923P;
2037:  edgy-A  2.4  8.3  123  1287   11   DROME:AF-Q9VL24-F1 NIEMANN-PICK TYPE C-1A, ISOFORM A;
2038:  ee92-A  2.4 12.0  140   321    9   DROME:AF-Q9VN13-F1 SIDEROFLEXIN-1-3;
2039:  ekm0-A  2.4  6.7  103   444    7   DROME:AF-Q9VCY8-F1 ADIPONECTIN RECEPTOR PROTEIN;
2040:  eg4l-A  2.4 13.2  103   868   10   DROME:AF-Q7JVW5-F1 LD44919P;
2041:  elgi-A  2.4 10.8  111   501    6   DROME:AF-Q9VMT6-F1 PROBABLE CYTOCHROME P450 28D2;
2042:  eg9c-A  2.4 24.3   97   475    4   DROME:AF-Q9VEA3-F1 HOMEOBOX DOMAIN-CONTAINING PROTEIN;
2043:  edgk-A  2.4  5.2  106   491    8   DROME:AF-Q9VSE7-F1 PROBABLE G-PROTEIN COUPLED RECEPTOR MTH-LIKE 7;
2044:  el88-A  2.4  8.5   98   162    8   DROME:AF-Q9VW87-F1 PROTEIN SNAKESKIN;
2045:  em6b-A  2.4 11.3   89   600    9   DROME:AF-A1Z8N9-F1 IONOTROPIC RECEPTOR 48B;
2046:  ekia-A  2.4 10.7   93   121    9   DROME:AF-A8JUP9-F1 MITOCHONDRIAL IMPORT INNER MEMBRANE TRANSLOCASE S
2047:  ec2k-A  2.4  5.6   80   907   13   DROME:AF-A0A0B4KHJ0-F1 GRIK, ISOFORM C;
2048:  emfx-A  2.4 15.7   93   420    5   DROME:AF-Q9VVI1-F1 LD04387P;
2049:  ec7v-A  2.4  9.1   78   457    8   DROME:AF-O01346-F1 BETA-1,4-MANNOSYLTRANSFERASE EGH;
2050:  ej7z-A  2.4 12.7   83   237    7   DROME:AF-Q9VDZ9-F1 FI04548P;
2051:  edqg-A  2.4 34.3  110  1281    5   DROME:AF-Q9W4E8-F1 UNCHARACTERIZED PROTEIN, ISOFORM C;
2052:  efkr-A  2.4 17.2   89   919    7   DROME:AF-Q9VA02-F1 PROBABLE 2-OXOGLUTARATE DEHYDROGENASE E1 COMPONEN
2053:  emd9-A  2.4  8.3  130   539    8   DROME:AF-Q9VU17-F1 HL01062P;
2054:  efsn-A  2.4  5.4   92   168    8   DROME:AF-Q9VW61-F1 MIP13743P;
2055:  eej6-A  2.4 15.2  137   619    7   DROME:AF-Q9VJK5-F1 NEPRILYSIN-LIKE 8;
2056:  ehnc-A  2.4  9.6   81  1301    2   DROME:AF-Q9VZ81-F1 UNCHARACTERIZED PROTEIN, ISOFORM A;
2057:  ekll-A  2.4 10.6  111  2415    4   DROME:AF-P13395-F1 SPECTRIN ALPHA CHAIN;
2058:  eiln-A  2.4  5.2  116   263    4   DROME:AF-Q9VPT6-F1 UNCHARACTERIZED PROTEIN;
2059:  ege2-A  2.4 18.7  101  1338    9   DROME:AF-Q9V416-F1 ANOCTAMIN;
2060:  eiwb-A  2.4  8.1   80   324    5   DROME:AF-Q9VRL8-F1 BLANKS;
2061:  edx4-A  2.4  6.0   79   947    4   DROME:AF-E9NA96-F1 IONOTROPIC RECEPTOR 25A;
2062:  ekij-A  2.4 18.4  126   741    7   DROME:AF-Q0E8H7-F1 FI19426P1;
2063:  el3m-A  2.4  8.4  112   721   11   DROME:AF-Q7K2L1-F1 ORIGIN RECOGNITION COMPLEX SUBUNIT 3;
2064:  elsm-A  2.4  6.2   56   971    5   DROME:AF-Q9W157-F1 BREAST CANCER TYPE 2 SUSCEPTIBILITY PROTEIN HOMOL
2065:  egna-A  2.4 12.8   67   330    9   DROME:AF-Q9W5H1-F1 RE15974P;
2066:  ekrk-A  2.4 18.9  104   355    4   DROME:AF-P20353-F1 G PROTEIN ALPHA I SUBUNIT;
2067:  ejl7-A  2.4  6.5  109  1054    6   DROME:AF-Q59DZ7-F1 DISCOIDIN DOMAIN RECEPTOR, ISOFORM F;
2068:  ehap-A  2.4  4.6  104   547    7   DROME:AF-Q9VA60-F1 PROCOLLAGEN-PROLINE 4-DIOXYGENASE;
2069:  edh5-A  2.4 45.0  133   366    8   DROME:AF-Q8T3Y1-F1 AT26187P;
2070:  eixo-A  2.3  6.5   95   417    4   DROME:AF-Q9V420-F1 MICROSOMAL PROSTAGLANDIN E SYNTHASE 2;
2071:  ehsw-A  2.3 10.1  147   743    5   DROME:AF-P91679-F1 PEPTIDE TRANSPORTER FAMILY 1;
2072:  ed6d-A  2.3  6.3   99  1002    6   DROME:AF-Q0E8N6-F1 CLUMSY, ISOFORM B;
2073:  ef22-A  2.3  7.2  111   919    6   DROME:AF-A0A0B4K653-F1 RFX, ISOFORM H;
2074:  egr4-A  2.3  9.2  135   905    4   DROME:AF-Q8IS44-F1 DOPAMINE D2-LIKE RECEPTOR;
2075:  ei52-A  2.3 13.0   91   264    3   DROME:AF-Q7KTJ2-F1 CMP/DCMP-TYPE DEAMINASE DOMAIN-CONTAINING PROTEIN
2076:  ei17-A  2.3 11.3  121   590    7   DROME:AF-Q9VC18-F1 5-AMINOIMIDAZOLE-4-CARBOXAMIDE RIBONUCLEOTIDE
2077:  eiqc-A  2.3 12.8  112   290    8   DROME:AF-A0A0C4DHF9-F1 ENTOMOGLYCEROPORIN 2, ISOFORM C;
2078:  edb0-A  2.3 21.2  127   659    6   DROME:AF-Q9VIK1-F1 TRANSMEMBRANE 9 SUPERFAMILY MEMBER;
2079:  edtj-A  2.3 12.7   88   598    3   DROME:AF-Q9VWA6-F1 CILIA- AND FLAGELLA-ASSOCIATED PROTEIN 157;
2080:  egp4-A  2.3  3.8   99   508    7   DROME:AF-Q9VCZ3-F1 OCTOPAMINE RECEPTOR BETA-1R;
2081:  ek7r-A  2.3  9.7  136  1041    8   DROME:AF-P13607-F1 SODIUM/POTASSIUM-TRANSPORTING ATPASE SUBUNIT ALPH
2082:  em6w-A  2.3  7.3  114   897    1   DROME:AF-Q4V516-F1 COILED-COIL DOMAIN-CONTAINING PROTEIN LOBO;
2083:  emm0-A  2.3  3.7   84   212    8   DROME:AF-Q9VFE5-F1 VACUOLAR H ATPASE PPA1 SUBUNIT 2;
2084:  ee1x-A  2.3  6.1  121   456    6   DROME:AF-Q7JV41-F1 CAAX PRENYL PROTEASE;
2085:  el0q-A  2.3 16.6   97   281    7   DROME:AF-Q9V3A9-F1 UNCHARACTERIZED PROTEIN, ISOFORM A;
2086:  eeqk-A  2.3  6.5  107   220    6   DROME:AF-Q9VR65-F1 UNCHARACTERIZED PROTEIN;
2087:  ek2v-A  2.3  9.9   99   293   13   DROME:AF-A0A0B4KED2-F1 UNCHARACTERIZED PROTEIN, ISOFORM B;
2088:  efm0-A  2.3  6.9   94   421    6   DROME:AF-Q8T3Z0-F1 TEKTIN;
2089:  ehpo-A  2.3  4.9   96   614    4   DROME:AF-Q9VBQ3-F1 FI08017P;
2090:  eitv-A  2.3 10.6   97   177    5   DROME:AF-Q9VZ71-F1 RE01453P;
2091:  eluq-A  2.3 12.2  101   178    9   DROME:AF-Q8IPY6-F1 IP07416P;
2092:  ednu-A  2.3 15.2   84   610    6   DROME:AF-Q9VP73-F1 UNCHARACTERIZED PROTEIN, ISOFORM B;
2093:  eexo-A  2.3  6.2  108   257    0   DROME:AF-Q86BM3-F1 UNCHARACTERIZED PROTEIN;
2094:  eh16-A  2.3 23.4   59  1301   12   DROME:AF-Q7KN75-F1 DODECA-SATELLITE-BINDING PROTEIN 1, ISOFORM A;
2095:  eljg-A  2.3  9.4  114   801    4   DROME:AF-Q7KN62-F1 TRANSITIONAL ENDOPLASMIC RETICULUM ATPASE TER94;
2096:  ekl4-A  2.3  6.2   88   515    8   DROME:AF-Q9VYG2-F1 BRAHMA-ASSOCIATED PROTEIN OF 60 KDA;
2097:  emg1-A  2.3 15.5  101   276    9   DROME:AF-Q7KY01-F1 AQUAPORIN;
2098:  eiyx-A  2.3 11.8  106   352    9   DROME:AF-Q7JZR2-F1 RE15841P;
2099:  efe0-A  2.3 10.1  151  1931    6   DROME:AF-Q4LDP4-F1 GCP_N_TERMINAL DOMAIN-CONTAINING PROTEIN;
2100:  efcv-A  2.3 13.6   97   582   11   DROME:AF-Q9VFL5-F1 METHIONINE--TRNA LIGASE, MITOCHONDRIAL;
2101:  efa7-A  2.3  9.2  104   550    7   DROME:AF-Q9VAJ7-F1 PICKPOCKET 21, ISOFORM A;
2102:  ei9r-A  2.3  9.6   91   616   11   DROME:AF-Q9W1F4-F1 THO COMPLEX SUBUNIT 5;
2103:  ecv9-A  2.3  7.0   71   137    4   DROME:AF-Q0KI15-F1 GEO11096P1;
2104:  eijs-A  2.3  7.5  180  1123    8   DROME:AF-Q9VK50-F1 ADENYLYL CYCLASE X E;
2105:  el1d-A  2.3  7.4  100   187    9   DROME:AF-X2JBL3-F1 UNCHARACTERIZED PROTEIN;
2106:  eeqj-A  2.3 20.2  124   557    4   DROME:AF-P12613-F1 T-COMPLEX PROTEIN 1 SUBUNIT ALPHA;
2107:  elrs-A  2.3 14.5   72   132    8   DROME:AF-Q9VDZ5-F1 GH27195P;
2108:  emz8-A  2.3  8.8   87   232    9   DROME:AF-Q9VJC1-F1 GH17679P;
2109:  ejzo-A  2.3  9.4   95   595    5   DROME:AF-Q9V9Y5-F1 PICKPOCKET 24;
2110:  ef3h-A  2.3 25.0  123   557    3   DROME:AF-Q8IPJ9-F1 ZZ-TYPE DOMAIN-CONTAINING PROTEIN;
2111:  ehcf-A  2.3 18.9  112   400    5   DROME:AF-Q9W423-F1 LD18904P;
2112:  edkc-A  2.3  4.7  119   341    9   DROME:AF-Q8SWW2-F1 CG13189 PROTEIN;
2113:  ekhp-A  2.3  2.5   56   232   14   DROME:AF-A8DYN5-F1 UNCHARACTERIZED PROTEIN, ISOFORM B;
2114:  edil-A  2.3 18.3   85   916    8   DROME:AF-Q9VEX7-F1 RE12330P;
2115:  ed6u-A  2.3 15.5  119   819    4   DROME:AF-Q9VV48-F1 RING-TYPE E3 UBIQUITIN TRANSFERASE;
2116:  eeuv-A  2.3 11.1  126   375    7   DROME:AF-Q9W039-F1 UNCHARACTERIZED PROTEIN, ISOFORM A;
2117:  emkp-A  2.3  5.7   81   190    5   DROME:AF-Q9VR87-F1 AT16570P;
2118:  edy2-A  2.3 13.9  112   238   12   DROME:AF-Q9W0L3-F1 UNCHARACTERIZED PROTEIN;
2119:  elll-A  2.3  6.7   65   201   15   DROME:AF-Q7K2X4-F1 GH01933P;
2120:  egzy-A  2.3 10.5  149   656   12   DROME:AF-A1Z6Q3-F1 ACYL_TRANSF_3 DOMAIN-CONTAINING PROTEIN;
2121:  eilg-A  2.3  9.2  101   343    5   DROME:AF-A0A0U1RVK6-F1 FRUCTOSE-BISPHOSPHATASE;
2122:  ef69-A  2.3 19.2  118   525   10   DROME:AF-Q9W3F7-F1 MITOGUARDIN;
2123:  ejcx-A  2.3  3.4   55   337   11   DROME:AF-Q9VQ95-F1 TESTIS ENDOG-LIKE 3;
2124:  eh4n-A  2.3 10.4   86   726    3   DROME:AF-Q9VRJ0-F1 FLAP ENDONUCLEASE GEN;
2125:  egy4-A  2.3  5.9   51    65    0   DROME:AF-B7YZN4-F1 GH02741P3;
2126:  ecuy-A  2.3  6.9  111   995    8   DROME:AF-Q9W0P2-F1 DNA REPAIR PROTEIN REV1;
2127:  eju7-A  2.3  7.4  125   496   11   DROME:AF-Q9VGG8-F1 PROBABLE G-PROTEIN COUPLED RECEPTOR MTH-LIKE 5;
2128:  ekmd-A  2.3  9.6   77   385   10   DROME:AF-P20354-F1 G PROTEIN ALPHA S SUBUNIT;
2129:  emdb-A  2.3  4.9   74   140    5   DROME:AF-A0A0B4JD85-F1 UNCHARACTERIZED PROTEIN, ISOFORM A;
2130:  eew6-A  2.3  6.8  156  1164    6   DROME:AF-Q8IRF5-F1 UNCHARACTERIZED PROTEIN;
2131:  eioy-A  2.3 14.8  101   573    7   DROME:AF-Q9VME9-F1 PICKPOCKET 7;
2132:  elqq-A  2.3  7.0   94   191    3   DROME:AF-M9MRG9-F1 UNCHARACTERIZED PROTEIN;
2133:  ekxb-A  2.3  8.0   82   147    2   DROME:AF-Q9VI69-F1 UNCHARACTERIZED PROTEIN;
2134:  eehz-A  2.3  8.8   93   508    9   DROME:AF-Q9VS02-F1 UNCHARACTERIZED PROTEIN;
2135:  ejty-A  2.3  8.8  110   584    7   DROME:AF-Q9VXF1-F1 SERINE/THREONINE-PROTEIN PHOSPHATASE 2B CATALYTIC
2136:  elm5-A  2.3  5.6  134   665    9   DROME:AF-Q24278-F1 CYCLIC NUCLEOTIDE-GATED CATION CHANNEL SUBUNIT A;
2137:  ee06-A  2.3 11.1  140  1655   11   DROME:AF-Q9VRG5-F1 UNCHARACTERIZED PROTEIN;
2138:  eg4b-A  2.3  5.5  119   615    6   DROME:AF-A0A0S0WGX2-F1 LOSS OF VISUAL TRANSMISSION;
2139:  efwq-A  2.3 11.7  105   510    6   DROME:AF-Q9VL73-F1 LP20791P;
2140:  ed79-A  2.3 11.4   91   687    8   DROME:AF-Q8SXR7-F1 FATTY ACID TRANSPORT PROTEIN 3, ISOFORM A;
2141:  egbv-A  2.3 17.0   95   399    7   DROME:AF-Q05337-F1 GUANINE NUCLEOTIDE-BINDING PROTEIN G(F) SUBUNIT A
2142:  ec3q-A  2.3 13.9  121   985    6   DROME:AF-Q9W484-F1 REGULATOR OF TELOMERE ELONGATION HELICASE 1 HOMOL
2143:  egku-A  2.3  6.1  124   491   10   DROME:AF-Q7JVN6-F1 GH17672P;
2144:  efuo-A  2.3 10.2  107   238    7   DROME:AF-Q8SYH1-F1 ACAT-RELATED PROTEIN REQUIRED FOR VIABILITY 1, IS
2145:  elh7-A  2.3  4.8   94   144    4   DROME:AF-A1ZB42-F1 MEDIATOR OF RNA POLYMERASE II TRANSCRIPTION SUBUN
2146:  ef4d-A  2.3 24.6  112   226    5   DROME:AF-Q7JVE7-F1 SUGAR TRANSPORTER SWEET1;
2147:  ek7y-A  2.3  9.8   52   502    8   DROME:AF-Q9V3Z4-F1 GH11341P;
2148:  elhe-A  2.3  7.8  117   245    5   DROME:AF-A0A0B4KI27-F1 FERRITIN;
2149:  ekpv-A  2.3 13.7  119   296    8   DROME:AF-Q9VFL9-F1 FI07901P;
2150:  ec68-A  2.3  5.4  122   469    5   DROME:AF-A1ZAL6-F1 G_PROTEIN_RECEP_F1_2 DOMAIN-CONTAINING PROTEIN;
2151:  edsr-A  2.3  8.0   98   205    6   DROME:AF-Q9VXV1-F1 RH52220P;
2152:  ec6c-A  2.3 12.7  116   360    8   DROME:AF-Q9VYI1-F1 PROTEIN YIPF;
2153:  ec0j-A  2.3 10.0  127  2511    7   DROME:AF-A0A0B4LEZ3-F1 NOT1, ISOFORM H;
2154:  eh4e-A  2.3  9.5   76  1083    5   DROME:AF-Q9W581-F1 NMDA RECEPTOR 2, ISOFORM C;
2155:  eiu4-A  2.3  4.2   68   280   12   DROME:AF-Q9V3F8-F1 PYRROLINE-5-CARBOXYLATE REDUCTASE;
2156:  eisb-A  2.3  5.8   84   222    6   DROME:AF-Q9VBZ2-F1 UNCHARACTERIZED PROTEIN;
2157:  eldk-A  2.3  9.8  110   355    7   DROME:AF-Q9VNQ6-F1 FI06051P;
2158:  ehzx-A  2.3  6.5   75    95    5   DROME:AF-Q9VYD7-F1 MITOCHONDRIAL IMPORT INNER MEMBRANE TRANSLOCASE S
2159:  efl1-A  2.3  7.4   77   474    6   DROME:AF-P21521-F1 SYNAPTOTAGMIN 1;
2160:  ee2k-A  2.3  6.1  103   670    1   DROME:AF-Q9VU33-F1 CULLIN 6;
2161:  elcy-A  2.3 21.4  120  1020    4   DROME:AF-Q9U1K1-F1 PROTEIN SPIRE;
2162:  el0x-A  2.3  8.7   95   371    8   DROME:AF-O46052-F1 EG:152A3.3 PROTEIN;
2163:  ehhr-A  2.3  8.7   87  1519    6   DROME:AF-Q2PDQ0-F1 UNCHARACTERIZED PROTEIN;
2164:  ej3g-A  2.3  7.6  107   394    5   DROME:AF-Q7KSA2-F1 HIT-TYPE DOMAIN-CONTAINING PROTEIN;
2165:  ee57-A  2.3  5.4  147   789    5   DROME:AF-Q8IQ00-F1 PROTEIN KINASE DOMAIN-CONTAINING PROTEIN;
2166:  eisg-A  2.3 10.2  115   520   12   DROME:AF-Q8IQS7-F1 PROCOLLAGEN-PROLINE 4-DIOXYGENASE;
2167:  ek0m-A  2.2 16.8  103  1192    9   DROME:AF-Q8IQ31-F1 UNCHARACTERIZED PROTEIN;
2168:  ehbi-A  2.2 23.2  118  1357    8   DROME:AF-Q7KTS2-F1 AUTOPHAGY-RELATED 17, ISOFORM B;
2169:  eg10-A  2.2  6.1   95   339    3   DROME:AF-Q9VC40-F1 GH22160P;
2170:  emgx-A  2.2 11.8  117   220    8   DROME:AF-Q9GYV9-F1 MEDIATOR OF RNA POLYMERASE II TRANSCRIPTION SUBUN
2171:  em0f-A  2.2  9.0  119   693    7   DROME:AF-A2VEY9-F1 PALMITOYLTRANSFERASE APP;
2172:  eems-A  2.2  4.5   90   305    8   DROME:AF-Q7KUV8-F1 UNCHARACTERIZED PROTEIN, ISOFORM C;
2173:  ehgq-A  2.2 22.4  101   753    6   DROME:AF-Q4V551-F1 80 KDA NUCLEAR CAP-BINDING PROTEIN;
2174:  ef3o-A  2.2  6.1  129   753    9   DROME:AF-Q9V9R2-F1 CULLIN 2, ISOFORM A;
2175:  ec8f-A  2.2  9.5  147  1062    8   DROME:AF-M9PG15-F1 SECRETORY PATHWAY CALCIUM ATPASE, ISOFORM G;
2176:  ed4x-A  2.2 11.5   93   320    8   DROME:AF-Q9VVE7-F1 AT02411P;
2177:  efnv-A  2.2  7.8  105   401    5   DROME:AF-Q59E38-F1 FI03911P;
2178:  ejhy-A  2.2 10.5   93   163   11   DROME:AF-Q9W0Q8-F1 UNCHARACTERIZED PROTEIN;
2179:  elae-A  2.2 16.1   91   457    5   DROME:AF-Q9W379-F1 LD37736P;
2180:  edgm-A  2.2  6.5  118   485    8   DROME:AF-Q9VEW9-F1 UNCHARACTERIZED PROTEIN;
2181:  em2u-A  2.2  7.9   80  2296    5   DROME:AF-Q9VNE0-F1 UNCHARACTERIZED PROTEIN, ISOFORM A;
2182:  ee1t-A  2.2  3.6   87   254    3   DROME:AF-Q9VSL6-F1 GLUTATHIONE S TRANSFERASE O1;
2183:  ee95-A  2.2  6.8  164  1112   10   DROME:AF-Q9VK51-F1 ADENYLYL CYCLASE X A, ISOFORM A;
2184:  elpm-A  2.2  6.0   55   389    4   DROME:AF-Q9V3G7-F1 26S PROTEASOME NON-ATPASE REGULATORY SUBUNIT 6;
2185:  em16-A  2.2 13.6  113   486   12   DROME:AF-Q9W1Y9-F1 MFS DOMAIN-CONTAINING PROTEIN;
2186:  eizd-A  2.2 13.0  121  2630   10   DROME:AF-Q7PLL6-F1 LETHAL (3) 80FJ, ISOFORM A;
2187:  eeh3-A  2.2 10.7   95   945   11   DROME:AF-Q9VHY2-F1 UNCHARACTERIZED PROTEIN, ISOFORM C;
2188:  ed60-A  2.2  5.3  127   452    6   DROME:AF-A0A0B4LF16-F1 PALMITOYLTRANSFERASE;
2189:  ehga-A  2.2  6.0   95   933    5   DROME:AF-Q9VBR9-F1 RE19438P;
2190:  edb9-A  2.2 12.1   87   434    7   DROME:AF-O46070-F1 EG:25E8.4 PROTEIN;
2191:  eltl-A  2.2  9.2  114   975    8   DROME:AF-Q8IRA1-F1 GAMMA-TUBULIN COMPLEX COMPONENT;
2192:  ed9w-A  2.2 15.7   64   624    5   DROME:AF-Q4V3F5-F1 FI01110P;
2193:  ekl8-A  2.2  7.2  108   455    4   DROME:AF-Q3ZAN1-F1 GOLGI PH REGULATOR;
2194:  ecvz-A  2.2 14.9  117   566    9   DROME:AF-Q8IQG1-F1 MOB KINASE ACTIVATOR-LIKE 2;
2195:  emhd-A  2.2  8.7   88   313    3   DROME:AF-Q7KSU5-F1 UNCHARACTERIZED PROTEIN;
2196:  eg9u-A  2.2  8.5  114   669    4   DROME:AF-Q7KML2-F1 PROBABLE PEROXISOMAL ACYL-COENZYME A OXIDASE 1;
2197:  efug-A  2.2 14.5  118  1221    8   DROME:AF-Q24325-F1 TRANSCRIPTION INITIATION FACTOR TFIID SUBUNIT 2;
2198:  eggf-A  2.2 27.7  113  1037    6   DROME:AF-A0A0B4KEW2-F1 UNCHARACTERIZED PROTEIN, ISOFORM E;
2199:  ef3p-A  2.2  4.1   51    59    2   DROME:AF-Q8INX9-F1 IP19941P;
2200:  eeuc-A  2.2 13.4  152   563    7   DROME:AF-A8JUR0-F1 UNCHARACTERIZED PROTEIN, ISOFORM C;
2201:  elsv-A  2.2  8.3  138   373    4   DROME:AF-Q95YI5-F1 UDP-SUGAR TRANSPORTER UST74C;
2202:  eeae-A  2.2  8.3  108   507    4   DROME:AF-Q7KK97-F1 LD44652P;
2203:  edpr-A  2.2  9.2  117   646    5   DROME:AF-Q9VP77-F1 DNAJ HOMOLOG SUBFAMILY C MEMBER 2;
2204:  emzi-A  2.2  8.6   85   801    7   DROME:AF-Q9W3K6-F1 LD35927P;
2205:  elh3-A  2.2 13.9  142   877    2   DROME:AF-P27619-F1 DYNAMIN;
2206:  eg26-A  2.2 14.8   94   898    7   DROME:AF-Q9VB32-F1 GPI ETHANOLAMINE PHOSPHATE TRANSFERASE 1;
2207:  ef3y-A  2.2  8.6  116   392    6   DROME:AF-Q9VK20-F1 LD18447P;
2208:  egbf-A  2.2 13.2   86   161    7   DROME:AF-M9MRL4-F1 UNCHARACTERIZED PROTEIN;
2209:  em4i-A  2.2  9.6   95   291    5   DROME:AF-Q9VCY2-F1 GH01248P;
2210:  ejeu-A  2.2  4.0  104   199    5   DROME:AF-Q9I7M1-F1 OLFACTORY-SPECIFIC 9;
2211:  ed5q-A  2.2  5.8   94   137   11   DROME:AF-A0A0B4JCU2-F1 UNCHARACTERIZED PROTEIN, ISOFORM A;
2212:  edff-A  2.2  6.3   86   335    6   DROME:AF-Q9VMK1-F1 MITOCHONDRIAL UNCOUPLING PROTEIN 4C;
2213:  elyf-A  2.2 26.5   81   652    5   DROME:AF-Q9VSH4-F1 CLEAVAGE AND POLYADENYLATION SPECIFICITY FACTOR S
2214:  efpf-A  2.2 12.4  140   535    7   DROME:AF-Q9VUM7-F1 BESTROPHIN HOMOLOG;
2215:  efzx-A  2.2 13.7  106   858    3   DROME:AF-Q9V4Z9-F1 PROTEIN LINES;
2216:  eldb-A  2.2 10.3  108   572    6   DROME:AF-P18932-F1 NADH-UBIQUINONE OXIDOREDUCTASE CHAIN 5;
2217:  ek7t-A  2.2  8.3   87   202    3   DROME:AF-Q9W0I7-F1 GINS COMPLEX SUBUNIT 1;
2218:  eh7c-A  2.2  9.9  118   261    8   DROME:AF-Q9VZT9-F1 LP21536P;
2219:  eegp-A  2.2 11.0  113   502    7   DROME:AF-Q9VMT5-F1 PROBABLE CYTOCHROME P450 28D1;
2220:  ehdm-A  2.2 11.0  145  1459    3   DROME:AF-Q9V4B6-F1 UNCHARACTERIZED PROTEIN, ISOFORM A;
2221:  ehur-A  2.2  7.8  108   301    7   DROME:AF-Q9VXH7-F1 FI17510P1;
2222:  el85-A  2.2  7.1  130   545    5   DROME:AF-Q9VYV0-F1 MFS DOMAIN-CONTAINING PROTEIN;
2223:  ejzm-A  2.2  9.6  102   676    5   DROME:AF-Q9VED0-F1 PROTEIN TAPT1 HOMOLOG;
2224:  ei5f-A  2.2  7.0   83   760    5   DROME:AF-P42124-F1 HISTONE-LYSINE N-METHYLTRANSFERASE E(Z);
2225:  ekph-A  2.2 12.9   98   152    9   DROME:AF-Q9VUE9-F1 IP08778P;
2226:  egow-A  2.2 23.7   77   700    4   DROME:AF-P20480-F1 PROTEIN CLARET SEGREGATIONAL;
2227:  el12-A  2.2  4.5  121   280    6   DROME:AF-Q9VEM1-F1 UDG DOMAIN-CONTAINING PROTEIN;
2228:  ekfj-A  2.2  7.2   73   101    5   DROME:AF-A8DYL6-F1 UNCHARACTERIZED PROTEIN;
2229:  ee9r-A  2.2 24.0   80   533    1   DROME:AF-Q9VNM2-F1 OSIRIS 24;
2230:  eljs-A  2.2 23.8  106   915    7   DROME:AF-Q9VCN7-F1 FI20148P1;
2231:  ef34-A  2.2 16.3   87  2249    7   DROME:AF-Q9VCU9-F1 ENDORIBONUCLEASE DCR-1;
2232:  ejlm-A  2.2 10.5   52    67    6   DROME:AF-A8JQV5-F1 UNCHARACTERIZED PROTEIN, ISOFORM A;
2233:  ej80-A  2.2  8.6  136   729    7   DROME:AF-A0A0B4KEF7-F1 UNCHARACTERIZED PROTEIN, ISOFORM C;
2234:  ejfs-A  2.2  9.5   83  1142   10   DROME:AF-Q0KI33-F1 UNCHARACTERIZED PROTEIN, ISOFORM F;
2235:  el2m-A  2.2 12.1   89  1887    6   DROME:AF-P04052-F1 DNA-DIRECTED RNA POLYMERASE II SUBUNIT RPB1;
2236:  efyv-A  2.2  6.2  139   611    4   DROME:AF-Q9VJV2-F1 ANGIOTENSIN-CONVERTING ENZYME;
2237:  edc2-A  2.2  8.7  107   314   12   DROME:AF-Q9VZD9-F1 PEROXISOMAL MEMBRANE PROTEIN 34, ISOFORM A;
2238:  egxy-A  2.2 21.0  107   704    8   DROME:AF-Q9VMC7-F1 LP11564P;
2239:  eilb-A  2.2  5.6   79   623    9   DROME:AF-Q9VVL2-F1 IONOTROPIC RECEPTOR 75C;
2240:  eg1t-A  2.2 10.6  111   503    8   DROME:AF-E1JIL1-F1 UNCHARACTERIZED PROTEIN, ISOFORM D;
2241:  ehvu-A  2.2  4.8   93   502    5   DROME:AF-Q9VG87-F1 FATTY ACYL-COA REDUCTASE;
2242:  el92-A  2.2 12.7  115   321   10   DROME:AF-Q9VX13-F1 FI05221P;
2243:  emg7-A  2.2 13.3  136   395    4   DROME:AF-Q9VAS7-F1 INNEXIN INX3;
2244:  ei8j-A  2.2 11.7  101   786    8   DROME:AF-Q9VHR8-F1 DIPEPTIDYL PEPTIDASE 3;
2245:  eh8n-A  2.2 15.2  119   332    3   DROME:AF-Q7K483-F1 SD08549P;
2246:  ec2d-A  2.2  6.6  101   323    8   DROME:AF-Q8IPR5-F1 UNCHARACTERIZED PROTEIN;
2247:  ei9i-A  2.2  7.5  105   170    5   DROME:AF-A0A0B4K7P2-F1 UNCHARACTERIZED PROTEIN;
2248:  eelu-A  2.2  8.6   72   217    7   DROME:AF-Q00637-F1 SUPEROXIDE DISMUTASE , MITOCHONDRIAL;
2249:  elkx-A  2.2 14.9   92   528    5   DROME:AF-Q9VR38-F1 VACUOLAR FUSION PROTEIN MON1 HOMOLOG;
2250:  ei8c-A  2.2 19.7  111  1241    6   DROME:AF-Q9W3L1-F1 RE04053P;
2251:  ei40-A  2.2  6.2   94   706    6   DROME:AF-Q9VD15-F1 UNCHARACTERIZED PROTEIN;
2252:  em6i-A  2.2 11.4  112   470    4   DROME:AF-Q9W593-F1 EG:BACN32G11.2 PROTEIN;
2253:  eiof-A  2.2 11.9  107   866    7   DROME:AF-A1ZBK1-F1 FI23922P1;
2254:  eez0-A  2.2  7.4   84   198    7   DROME:AF-Q9Y0A7-F1 BASIC HELIX-LOOP-HELIX TRANSCRIPTION FACTOR AMOS;
2255:  ehl5-A  2.2  3.8   85   212    6   DROME:AF-Q9VFE3-F1 GH03514P;
2256:  ed4i-A  2.2 15.9   78   745   12   DROME:AF-Q9V407-F1 AXIN;
2257:  el13-A  2.2  7.6  114   249   11   DROME:AF-Q9W4U9-F1 CYTOCHROME B561 DOMAIN-CONTAINING PROTEIN;
2258:  ei3k-A  2.2  6.1   81   196    7   DROME:AF-Q9VTA1-F1 UNCHARACTERIZED PROTEIN;
2259:  eg2e-A  2.2  5.5   84   237    8   DROME:AF-Q8SZN4-F1 RH01588P;
2260:  ehw0-A  2.2 12.7  126   600    7   DROME:AF-Q9VWK0-F1 IP13170P;
2261:  eldj-A  2.2 19.8  112   533    4   DROME:AF-Q9VXQ5-F1 CHAPERONIN CONTAINING TCP1 SUBUNIT 6;
2262:  ek3y-A  2.2 17.6   71   630    4   DROME:AF-Q7K0L4-F1 WD REPEAT-CONTAINING PROTEIN 26 HOMOLOG;
2263:  ela3-A  2.2 15.8  115   879   10   DROME:AF-Q9VEP2-F1 UNCHARACTERIZED PROTEIN, ISOFORM B;
2264:  eg89-A  2.2 13.1  138   587    6   DROME:AF-Q9VQ86-F1 RH44874P;
2265:  eeux-A  2.2 26.2   70   644   11   DROME:AF-Q9VIA5-F1 IONOTROPIC RECEPTOR 84A;
2266:  ee1q-A  2.2 12.9  140  1626    7   DROME:AF-A1ZBS3-F1 UNCHARACTERIZED PROTEIN;
2267:  efqd-A  2.2 25.7   80   915    8   DROME:AF-Q9VHY6-F1 ER MEMBRANE PROTEIN COMPLEX SUBUNIT 1;
2268:  ekhu-A  2.2 12.0   97   418    8   DROME:AF-Q4V6Y7-F1 IP01295P;
2269:  ed1h-A  2.2 12.3  146   385   12   DROME:AF-Q9VUL8-F1 PEROXISOMAL ASSEMBLY PROTEIN PEX3;
2270:  ed7f-A  2.2 12.1   84   228    6   DROME:AF-A1Z7X7-F1 GLUTATHIONE S TRANSFERASE T2;
2271:  em1h-A  2.2 12.1  112  1591    7   DROME:AF-A0A0B4KHX7-F1 GCN2, ISOFORM C;
2272:  efep-A  2.2 17.4  110   841    8   DROME:AF-Q9VC32-F1 NIMA-LIKE KINASE;
2273:  egii-A  2.2 17.3   94  1257   10   DROME:AF-Q8IR79-F1 LIM DOMAIN KINASE 1;
2274:  eczj-A  2.2 28.6  115   977    7   DROME:AF-Q9VW24-F1 MITOGEN-ACTIVATED PROTEIN KINASE KINASE KINASE;
2275:  ehxh-A  2.2  6.6   80   195    4   DROME:AF-Q01069-F1 ENHANCER OF SPLIT MBETA PROTEIN;
2276:  egqx-A  2.1  5.0   87   203    7   DROME:AF-Q9W209-F1 ODORANT-BINDING PROTEIN 58B;
2277:  ek7u-A  2.1  5.5   93   565    5   DROME:AF-Q9VIC3-F1 ALPHA-ESTERASE-1;
2278:  elik-A  2.1  7.7   93   634    1   DROME:AF-Q9VRN6-F1 SEPARASE;
2279:  ekvr-A  2.1 13.0   70  1673   11   DROME:AF-Q9VAW5-F1 LA-RELATED PROTEIN 1;
2280:  eks0-A  2.1 12.6  147  1800    3   DROME:AF-A1Z6Z8-F1 DILUTE CLASS UNCONVENTIONAL MYOSIN, ISOFORM C;
2281:  ehg1-A  2.1  8.6  129  1671    8   DROME:AF-Q9W3D3-F1 DENN DOMAIN-CONTAINING PROTEIN CRAG;
2282:  eidw-A  2.1  9.0  120   423    5   DROME:AF-Q9VRJ2-F1 ACYL-COENZYME A DIPHOSPHATASE FITM2;
2283:  emag-A  2.1  9.5  134   623    7   DROME:AF-Q9VTL3-F1 FI02074P;
2284:  ehln-A  2.1  5.9   68    70    6   DROME:AF-M9NDU9-F1 UNCHARACTERIZED PROTEIN;
2285:  ec95-A  2.1 23.5   98   205    4   DROME:AF-Q9W530-F1 FI08026P;
2286:  ed45-A  2.1  7.1   98  1883   12   DROME:AF-Q7KU24-F1 CHROMODOMAIN-HELICASE-DNA-BINDING PROTEIN 1;
2287:  ed9a-A  2.1  4.8  115   251    3   DROME:AF-Q9VKN4-F1 UNCHARACTERIZED PROTEIN, ISOFORM A;
2288:  ei4a-A  2.1 37.9   88   956    2   DROME:AF-Q7KT70-F1 FI18641P1;
2289:  ek88-A  2.1 10.1  124   463    4   DROME:AF-Q9VA86-F1 RE19971P;
2290:  emdx-A  2.1  7.1  114   849    6   DROME:AF-Q9W436-F1 NEPRILYSIN-1;
2291:  egyj-A  2.1  5.7  105   149    7   DROME:AF-Q7JY26-F1 AT24188P;
2292:  emtf-A  2.1  7.9   85   997    7   DROME:AF-Q24418-F1 GLUTAMATE  RECEPTOR SUBUNIT 1;
2293:  ekw3-A  2.1  6.8  139   341    9   DROME:AF-Q9VNU1-F1 RH32172P;
2294:  ej8z-A  2.1  8.1  119  2111    7   DROME:AF-Q9VWE6-F1 PROTEIN ELYS HOMOLOG;
2295:  eghm-A  2.1 12.7  124   927   10   DROME:AF-Q8IRD5-F1 AT25231P;
2296:  ej45-A  2.1  4.8  101   531    4   DROME:AF-Q9VCF6-F1 FATTY ACYL-COA REDUCTASE;
2297:  eeex-A  2.1  6.0  125  1393   10   DROME:AF-Q9VNW7-F1 CHITIN SYNTHASE;
2298:  efxe-A  2.1  8.1   87   485    6   DROME:AF-Q9VDX5-F1 UNCHARACTERIZED PROTEIN;
2299:  emed-A  2.1 23.6   90   258    6   DROME:AF-A1ZBG2-F1 UNCHARACTERIZED PROTEIN;
2300:  ef51-A  2.1 19.6  115   479    8   DROME:AF-Q8MT08-F1 DYNEIN REGULATORY COMPLEX SUBUNIT 4;
2301:  emyo-A  2.1  9.5   96   153   14   DROME:AF-A0A0B4LG35-F1 UNCHARACTERIZED PROTEIN;
2302:  eemi-A  2.1 13.0  102  1022    9   DROME:AF-A1ZBE9-F1 METHIONINE--TRNA LIGASE, CYTOPLASMIC;
2303:  efgh-A  2.1  7.7  109   504    7   DROME:AF-Q9VLM3-F1 UNCHARACTERIZED PROTEIN, ISOFORM C;
2304:  ei2n-A  2.1 12.1   90  1371    4   DROME:AF-Q9VS41-F1 UNC-13-4A, ISOFORM B;
2305:  elty-A  2.1 13.8  133   614    6   DROME:AF-Q9VE46-F1 HIGH-AFFINITY CHOLINE TRANSPORTER 1;
2306:  ek40-A  2.1  9.5  111   812    5   DROME:AF-Q9VWD3-F1 UNCHARACTERIZED PROTEIN, ISOFORM A;
2307:  ek54-A  2.1 16.6  153  1487    7   DROME:AF-Q9VLP5-F1 LD42916P;
2308:  ejna-A  2.1  3.8  111   468    8   DROME:AF-Q9VX84-F1 FI17861P1;
2309:  ehdw-A  2.1 10.1  145  1036    4   DROME:AF-P91682-F1 PROTEIN SMOOTHENED;
2310:  efo3-A  2.1  5.8  122   613    9   DROME:AF-A1ZBQ7-F1 UNCHARACTERIZED PROTEIN;
2311:  elts-A  2.1 13.0   91   557   10   DROME:AF-Q9VXP3-F1 GH05406P;
2312:  ehfc-A  2.1  6.5   59   192   12   DROME:AF-Q9VQA5-F1 FI08416P;
2313:  eeic-A  2.1  7.9  107   316    7   DROME:AF-Q9VV87-F1 ELONGATION OF VERY LONG CHAIN FATTY ACIDS PROTEIN
2314:  eg5z-A  2.1  9.3   91   213    9   DROME:AF-M9NFK6-F1 UNCHARACTERIZED PROTEIN, ISOFORM A;
2315:  eh1t-A  2.1 11.9  100  1377    6   DROME:AF-Q9I7Z8-F1 LD21943P;
2316:  edj8-A  2.1  6.7  138   352    7   DROME:AF-Q9W429-F1 UDP-XYLOSE AND UDP-N-ACETYLGLUCOSAMINE TRANSPORTE
2317:  ekyq-A  2.1  3.1   52   555    2   DROME:AF-A1Z916-F1 ACHINTYA, ISOFORM C;
2318:  ehqp-A  2.1 13.6  111   570    3   DROME:AF-Q9VKH0-F1 CONSERVED OLIGOMERIC GOLGI COMPLEX SUBUNIT 8;
2319:  ejtc-A  2.1  9.2   99   208   13   DROME:AF-Q8IPB0-F1 UNCHARACTERIZED PROTEIN, ISOFORM A;
2320:  ek92-A  2.1  6.6   96   166    7   DROME:AF-E1JHP6-F1 UNCHARACTERIZED PROTEIN;
2321:  eizp-A  2.1  5.6   78   181   10   DROME:AF-Q7JZ53-F1 RE57564P;
2322:  ekfl-A  2.1 12.5  116   795    6   DROME:AF-Q9W3G6-F1 NICOTINIC ACETYLCHOLINE RECEPTOR ALPHA3, ISOFORM
2323:  eewi-A  2.1 17.0  134  2154    5   DROME:AF-M9PDM4-F1 PHOSPHATIDYLINOSITOL 4-KINASE III ALPHA, ISOFORM
2324:  efr4-A  2.1 15.4  121   490    8   DROME:AF-Q95U34-F1 GH11113P;
2325:  ecui-A  2.1  6.7  103   425   14   DROME:AF-A1ZBY4-F1 FI20425P1;
2326:  efj4-A  2.1 12.7  128   669   11   DROME:AF-Q9VK72-F1 FI17812P1;
2327:  ee07-A  2.1  6.1   82   566    5   DROME:AF-P83103-F1 SERINE/THREONINE-PROTEIN KINASE HASPIN HOMOLOG;
2328:  embz-A  2.1  4.2   73   622    3   DROME:AF-A1Z7L8-F1 RECEPTOR PROTEIN SERINE/THREONINE KINASE;
2329:  egf6-A  2.1 15.7   83   629    2   DROME:AF-A0A0B4KGE4-F1 CD98 HEAVY CHAIN, ISOFORM G;
2330:  eddy-A  2.1 18.8  112   431    4   DROME:AF-Q9NJH0-F1 ELONGATION FACTOR 1-GAMMA;
2331:  efp4-A  2.1  8.5  108  1193    7   DROME:AF-Q9VGH7-F1 CHLORIDE CHANNEL PROTEIN 2;
2332:  emae-A  2.1 14.9   92   324    9   DROME:AF-Q9VE12-F1 LD27322P;
2333:  efxt-A  2.1 21.9  110   766    4   DROME:AF-Q9VIF0-F1 NUCLEOLAR COMPLEX PROTEIN 2 HOMOLOG;
2334:  ec2a-A  2.1 16.0  104   964    6   DROME:AF-P45437-F1 COATOMER SUBUNIT BETA;
2335:  efcp-A  2.1 13.8  116   591    5   DROME:AF-Q8SYP8-F1 RE47911P;
2336:  eh4u-A  2.1  9.8  106   630    5   DROME:AF-Q9VVM0-F1 UNCHARACTERIZED PROTEIN, ISOFORM C;
2337:  eihl-A  2.1 11.4  124   720    6   DROME:AF-Q9W293-F1 PLECKSTRIN HOMOLOGY AND RUN DOMAIN CONTAINING M1;
2338:  egx9-A  2.1 12.8  114   620    9   DROME:AF-A1Z7I1-F1 UNCHARACTERIZED PROTEIN, ISOFORM C;
2339:  ekkm-A  2.1  5.8  110   639    9   DROME:AF-Q9VJR4-F1 TRANSPORTER;
2340:  ecz5-A  2.1  6.8   99   511    7   DROME:AF-Q9VAJ3-F1 PICKPOCKET PROTEIN 19;
2341:  edhk-A  2.1 17.1   94   919    7   DROME:AF-Q9VCV7-F1 GPI ETHANOLAMINE PHOSPHATE TRANSFERASE 1;
2342:  ellj-A  2.1  4.5   71   254    6   DROME:AF-Q9VD72-F1 VACUOLAR-SORTING PROTEIN SNF8;
2343:  eg2t-A  2.1  8.1  106   920    4   DROME:AF-Q9VBH3-F1 DYSFUSION, ISOFORM D;
2344:  efas-A  2.1 28.4   63   596   10   DROME:AF-A1ZA15-F1 IONOTROPIC RECEPTOR 52B;
2345:  efdi-A  2.1 14.6  107   615    4   DROME:AF-Q10714-F1 ANGIOTENSIN-CONVERTING ENZYME;
2346:  ej3e-A  2.1 18.8   90   555    6   DROME:AF-Q9W0K2-F1 TRYPTOPHAN 5-MONOOXYGENASE;
2347:  eeol-A  2.1  7.4   81   479    4   DROME:AF-Q24434-F1 PROTEIN ORD;
2348:  efpa-A  2.1 18.6  146   531    9   DROME:AF-Q9VHH1-F1 LD42037P;
2349:  edrg-A  2.1  5.4   82   330    2   DROME:AF-Q8SY53-F1 GH11935P;
2350:  ejaw-A  2.1 10.3   97   686    2   DROME:AF-A1Z7S3-F1 RAB32, ISOFORM B;
2351:  eg9s-A  2.1 25.5  124   539    8   DROME:AF-Q8MRB2-F1 RE36877P;
2352:  eij3-A  2.1 16.3  160   775   11   DROME:AF-Q9W395-F1 ANAPHASE-PROMOTING COMPLEX SUBUNIT 4;
2353:  elqc-A  2.1  6.1   78   853    5   DROME:AF-Q0E9A5-F1 FI21269P1;
2354:  ei0q-A  2.1  6.9  125   582    9   DROME:AF-A0A0B4KFK6-F1 UNCHARACTERIZED PROTEIN, ISOFORM B;
2355:  ega4-A  2.1 19.6   95   970    3   DROME:AF-Q9VAW1-F1 MOCA-CYP, ISOFORM A;
2356:  edw4-A  2.1 13.7   98   238    8   DROME:AF-Q9VYV9-F1 LD41421P;
2357:  edd3-A  2.1 12.1  133   419    6   DROME:AF-Q9VWL5-F1 INNEXIN INX5;
2358:  eiui-A  2.1 21.3  117   535    6   DROME:AF-Q9W392-F1 CCT-BETA;
2359:  eine-A  2.1 10.8   89   447    4   DROME:AF-Q9VCE0-F1 PHOSPHATIDYLSERINE DECARBOXYLASE PROENZYME, MITOC
2360:  eg0u-A  2.1 10.0   84   346    5   DROME:AF-Q9VHM4-F1 RANSHI;
2361:  emxf-A  2.1 10.3   92   871   11   DROME:AF-Q9NB04-F1 PATJ HOMOLOG;
2362:  ekgq-A  2.1  9.6   84   397    5   DROME:AF-Q9VCR7-F1 CYSTINOSIN HOMOLOG;
2363:  ehzk-A  2.1 10.1  121  1040    7   DROME:AF-Q9W2D5-F1 CYCLIC NUCLEOTIDE-GATED ION CHANNEL SUBUNIT B, IS
2364:  ed1e-A  2.1  8.5  134   583    4   DROME:AF-Q0E8F2-F1 FI05451P;
2365:  egcg-A  2.1 13.3   91   535    2   DROME:AF-Q8MLR6-F1 PICKPOCKET 3;
2366:  ekkb-A  2.1  6.1   92  2616    1   DROME:AF-P98159-F1 SERINE PROTEASE NUDEL;
2367:  ejy0-A  2.1 11.3  109   585   11   DROME:AF-Q9V3M9-F1 TEKTIN;
2368:  ekk7-A  2.1 10.0  134   503    7   DROME:AF-A1ZAI1-F1 DOLICHOL KINASE;
2369:  ek7f-A  2.1  4.3   82   224    5   DROME:AF-Q9VG93-F1 GLUTATHIONE S-TRANSFERASE D7;
2370:  eggk-A  2.1  5.7  113   394    6   DROME:AF-Q9U721-F1 ALLATOSTATIN A RECEPTOR 1, ISOFORM B;
2371:  elvt-A  2.1 10.9  103   487    6   DROME:AF-O46339-F1 HOMEOBOX PROTEIN HOMOTHORAX;
2372:  eiub-A  2.1  6.8   86   306   13   DROME:AF-Q9V3T2-F1 EG:BACR19J1.2 PROTEIN;
2373:  edgh-A  2.1  6.7  109  1205    9   DROME:AF-Q9W097-F1 WD REPEAT-CONTAINING PROTEIN 55 HOMOLOG;
2374:  edh4-A  2.1 13.1  129   569    3   DROME:AF-Q95V50-F1 PPR-Y;
2375:  ei2t-A  2.1  8.2   84   330    2   DROME:AF-Q8MSC8-F1 LD14533P;
2376:  ejzx-A  2.1 13.3  104  1642    7   DROME:AF-P91875-F1 DNA-DIRECTED RNA POLYMERASE I SUBUNIT RPA1;
2377:  ehcd-A  2.1  7.9   73   568    4   DROME:AF-A0A0B4K691-F1 RIPPED POCKET, ISOFORM B;
2378:  ee7l-A  2.1 15.1  140  1761    9   DROME:AF-Q9VMR4-F1 NO MECHANORECEPTOR POTENTIAL C, ISOFORM H;
2379:  emvo-A  2.1  8.3  116  1337    4   DROME:AF-Q9I7F7-F1 ACTIVATED CDC42 KINASE-LIKE;
2380:  ehj8-A  2.1 16.4  100   391    8   DROME:AF-Q9VKZ1-F1 HEME O SYNTHASE;
2381:  egp1-A  2.1  5.3   94   504    6   DROME:AF-Q9W508-F1 FATTY ACYL-COA REDUCTASE;
2382:  ejhf-A  2.1 10.4  109   246    8   DROME:AF-O77262-F1 EG:22E5.9 PROTEIN;
2383:  efnj-A  2.1 12.7  128  1809   12   DROME:AF-Q9VDR4-F1 UNCHARACTERIZED PROTEIN, ISOFORM B;
2384:  ehzo-A  2.1  5.8   58   178    3   DROME:AF-P13096-F1 ENHANCER OF SPLIT M5 PROTEIN;
2385:  elcm-A  2.1  4.8  124   908    5   DROME:AF-P49657-F1 SERINE/THREONINE-PROTEIN KINASE MINIBRAIN;
2386:  egkf-A  2.1 13.4   69  1577   10   DROME:AF-E1JHB7-F1 PDGF-AND VEGF-RECEPTOR RELATED, ISOFORM J;
2387:  elmx-A  2.0  6.1   92   146    5   DROME:AF-Q7JVK8-F1 GEO08987P1;
2388:  ell7-A  2.0 11.6  122   714   11   DROME:AF-Q9VQV3-F1 LD31554P;
2389:  ekm7-A  2.0 13.4  117   782    6   DROME:AF-Q7JQN4-F1 RNA HELICASE;
2390:  ecw8-A  2.0  4.9   94   380    5   DROME:AF-Q9VV49-F1 1-ACYLGLYCEROL-3-PHOSPHATE O-ACYLTRANSFERASE 4, I
2391:  ehvx-A  2.0  4.7   88   273    7   DROME:AF-M9PEG2-F1 UNCHARACTERIZED PROTEIN, ISOFORM C;
2392:  elsk-A  2.0  8.5  144  1276    9   DROME:AF-A1Z6J2-F1 STEROL REGULATORY ELEMENT-BINDING PROTEIN CLEAVAG
2393:  eemw-A  2.0 17.9  103   866    3   DROME:AF-Q962I0-F1 LD47926P;
2394:  eh0f-A  2.0  5.3   63   334    3   DROME:AF-Q24133-F1 DNAJ PROTEIN HOMOLOG 1;
2395:  eg69-A  2.0 11.5  105   198    4   DROME:AF-Q9VMV6-F1 THIOREDOXIN REDUCTASE-LIKE SELENOPROTEIN T HOMOLO
2396:  ei34-A  2.0  7.5  128   381    9   DROME:AF-Q9VGF5-F1 LP09696P;
2397:  ecxg-A  2.0  8.3  147   415    5   DROME:AF-Q59DY3-F1 CHK DOMAIN-CONTAINING PROTEIN;
2398:  eent-A  2.0 11.5  129   320    6   DROME:AF-Q9VX39-F1 TRANSMEMBRANE PROTEIN 41 HOMOLOG;
2399:  edn2-A  2.0 20.1   86   523    9   DROME:AF-Q9VQN8-F1 FIDGETIN-LIKE PROTEIN 1;
2400:  ely0-A  2.0  5.9  133  1197   11   DROME:AF-Q9VLB3-F1 ORGANIC ANION TRANSPORTING POLYPEPTIDE 30B, ISOFO
2401:  edo4-A  2.0  9.0   96   422    5   DROME:AF-Q9VZN1-F1 PICKPOCKET 27;
2402:  edbg-A  2.0  6.4  111   392    9   DROME:AF-Q9VHS7-F1 4-HYDROXYBENZOATE POLYPRENYLTRANSFERASE, MITOCHON
2403:  eduq-A  2.0  5.9  128   441    8   DROME:AF-Q9Y171-F1 BCDNA.GH02220;
2404:  ecy6-A  2.0 12.6  131   357    7   DROME:AF-Q9NBC8-F1 ALLATOSTATIN A RECEPTOR 2, ISOFORM A;
2405:  ej55-A  2.0 26.5  100   385   11   DROME:AF-E1JJF2-F1 UNCHARACTERIZED PROTEIN, ISOFORM B;
2406:  eiqq-A  2.0 15.0  151   802    5   DROME:AF-Q9W1E5-F1 ANAPHASE-PROMOTING COMPLEX SUBUNIT 2;
2407:  edyo-A  2.0  7.3  126   774   10   DROME:AF-Q24311-F1 CULLIN HOMOLOG 1;
2408:  elwy-A  2.0 14.0  107   696    4   DROME:AF-Q9VCU2-F1 GH14155P;
2409:  ej3w-A  2.0  8.1   61   316    8   DROME:AF-Q8IRK5-F1 PEPTIDASE S1 DOMAIN-CONTAINING PROTEIN;
2410:  ei1x-A  2.0 10.0  110   590    5   DROME:AF-Q9VLY6-F1 TRANSPORTER;
2411:  eelw-A  2.0  5.3   79   477   10   DROME:AF-Q9VMQ5-F1 UBIQUINONE BIOSYNTHESIS MONOOXYGENASE COQ6, MITOC
2412:  eif5-A  2.0 13.6   70   578    7   DROME:AF-Q9VIS9-F1 UNCHARACTERIZED PROTEIN;
2413:  ein7-A  2.0  4.8   50   299    2   DROME:AF-O46079-F1 EG:39E1.2 PROTEIN;
2414:  emxm-A  2.0 11.8  113   524    6   DROME:AF-Q9VVR9-F1 PROBABLE CYTOCHROME P450 12C1, MITOCHONDRIAL;
2415:  emb3-A  2.0  6.4  128  1919    5   DROME:AF-A8DZ29-F1 EUKARYOTIC TRANSLATION INITIATION FACTOR 4G1, ISO
2416:  ef5r-A  2.0 11.8  111   142    6   DROME:AF-Q9W5P1-F1 MEDIATOR OF RNA POLYMERASE II TRANSCRIPTION SUBUN
2417:  eeej-A  2.0 16.5  140  1067    9   DROME:AF-Q9Y1T2-F1 ADENOMATOUS POLYPOSIS COLI 2;
2418:  ejkk-A  2.0 10.9   87   511    3   DROME:AF-Q9V9Z4-F1 UNCHARACTERIZED PROTEIN;
2419:  eee2-A  2.0 29.7  108   853    8   DROME:AF-M9NDT0-F1 UNCHARACTERIZED PROTEIN, ISOFORM B;
2420:  efgd-A  2.0  8.4   91   260    5   DROME:AF-Q9W591-F1 EG:BACN32G11.4 PROTEIN;
2421:  eiho-A  2.0  7.6  105  1077    4   DROME:AF-A0A0B4LGD3-F1 KAZACHOC, ISOFORM G;
2422:  emt1-A  2.0 10.6  114   291    6   DROME:AF-A0A6M3Q724-F1 UNCHARACTERIZED PROTEIN, ISOFORM C;
2423:  ej8x-A  2.0  4.8  109   275   11   DROME:AF-Q9VHN5-F1 PROTEIN UNC-50 HOMOLOG;
2424:  elw3-A  2.0  4.3   78    94   15   DROME:AF-Q2PDR0-F1 DOLICHOL-PHOSPHATE MANNOSYLTRANSFERASE SUBUNIT 3;
2425:  ecys-A  2.0  4.4   55   137   13   DROME:AF-A1ZBP7-F1 ODORANT-BINDING PROTEIN 56B;
2426:  emi6-A  2.0  5.7  102   875    6   DROME:AF-O96651-F1 DNA TOPOISOMERASE 3-BETA;
2427:  edx1-A  2.0 17.1   93   325    2   DROME:AF-Q9VWK6-F1 POST-GPI ATTACHMENT TO PROTEINS FACTOR 2-LIKE;
2428:  emhc-A  2.0  6.4  119   496    9   DROME:AF-M9PHT8-F1 UNCHARACTERIZED PROTEIN, ISOFORM D;
2429:  ehp0-A  2.0  9.1   96   859    4   DROME:AF-Q9VRL4-F1 IONOTROPIC RECEPTOR 64A;
2430:  ek6f-A  2.0  2.9   68   272    6   DROME:AF-Q9VCT3-F1 ELONGATION OF VERY LONG CHAIN FATTY ACIDS PROTEIN
2431:  ek13-A  2.0  6.4   66   205    5   DROME:AF-Q8INR8-F1 SCP DOMAIN-CONTAINING PROTEIN;
2432:  efmv-A  2.0 15.7  142   317    4   DROME:AF-Q9VAJ9-F1 SD09259P;
2433:  ef08-A  2.0  5.2  121   496    9   DROME:AF-Q9VT79-F1 UNCHARACTERIZED PROTEIN;
2434:  elcc-A  2.0  9.3   98   504    5   DROME:AF-Q9VME8-F1 PICKPOCKET 14;
2435:  emb2-A  2.0  7.2  105   161   10   DROME:AF-A0A6M3QAV0-F1 UNCHARACTERIZED PROTEIN;
2436:  egj4-A  2.0  8.9  132   605    4   DROME:AF-Q9GQQ0-F1 PROTEIN SPINSTER;
2437:  efje-A  2.0 24.6  104   485    9   DROME:AF-Q7KT15-F1 FI19307P1;
2438:  eg57-A  2.0  9.3   80   182    6   DROME:AF-Q8IP88-F1 UNCHARACTERIZED PROTEIN;
2439:  ef3d-A  2.0  8.8   88   473    3   DROME:AF-Q8SXS7-F1 RE36938P;
2440:  egxg-A  2.0 10.1  137   485    7   DROME:AF-Q9W1Z3-F1 FI22427P1;
2441:  ed1g-A  2.0 13.8   82  1105   11   DROME:AF-Q9VA38-F1 SERINE/THREONINE-PROTEIN KINASE WARTS;
2442:  eht2-A  2.0  8.2   86   861    3   DROME:AF-Q9VUV4-F1 SUGAR-FREE FROSTING, ISOFORM A;

# Structural equivalences
   1: s001-A elfw-A     1 - 352 <=>    1 - 352   (MET    1  - PRO  352  <=> MET    1  - PRO  352 )                          
   1: s001-A elfw-A   353 - 366 <=>  370 - 383   (ASN  353  - ILE  366  <=> PHE  370  - ILE  383 )                          
   2: s001-A eer4-A     4 -  27 <=>   21 -  44   (SER    4  - LYS   27  <=> ALA   21  - LYS   44 )                          
   2: s001-A eer4-A    28 -  48 <=>   47 -  67   (SER   28  - TYR   48  <=> GLN   47  - ALA   67 )                          
   2: s001-A eer4-A    49 -  57 <=>   69 -  77   (ALA   49  - ASP   57  <=> CYS   69  - ALA   77 )                          
   2: s001-A eer4-A    62 -  66 <=>   78 -  82   (THR   62  - LEU   66  <=> TRP   78  - TYR   82 )                          
   2: s001-A eer4-A    69 -  95 <=>   83 - 109   (ILE   69  - SER   95  <=> GLU   83  - GLN  109 )                          
   2: s001-A eer4-A    96 - 110 <=>  114 - 128   (VAL   96  - PRO  110  <=> GLU  114  - ARG  128 )                          
   2: s001-A eer4-A   112 - 115 <=>  137 - 140   (ARG  112  - GLU  115  <=> PRO  137  - ARG  140 )                          
   2: s001-A eer4-A   117 - 138 <=>  143 - 164   (ASN  117  - ALA  138  <=> ASP  143  - PHE  164 )                          
   2: s001-A eer4-A   149 - 194 <=>  167 - 212   (LEU  149  - GLU  194  <=> MET  167  - ASP  212 )                          
   2: s001-A eer4-A   195 - 202 <=>  214 - 221   (GLU  195  - THR  202  <=> GLN  214  - SER  221 )                          
   2: s001-A eer4-A   203 - 207 <=>  223 - 227   (LYS  203  - ASN  207  <=> ASN  223  - ASN  227 )                          
   2: s001-A eer4-A   209 - 268 <=>  232 - 291   (ALA  209  - ASN  268  <=> ASN  232  - GLN  291 )                          
   2: s001-A eer4-A   283 - 322 <=>  293 - 332   (TYR  283  - LEU  322  <=> SER  293  - PHE  332 )                          
   2: s001-A eer4-A   324 - 327 <=>  333 - 336   (GLN  324  - LEU  327  <=> TYR  333  - ASP  336 )                          
   2: s001-A eer4-A   329 - 343 <=>  340 - 354   (SER  329  - LEU  343  <=> TYR  340  - GLN  354 )                          
   2: s001-A eer4-A   347 - 350 <=>  355 - 358   (CYS  347  - PHE  350  <=> GLU  355  - VAL  358 )                          
   2: s001-A eer4-A   351 - 381 <=>  365 - 395   (GLN  351  - ILE  381  <=> GLU  365  - ILE  395 )                          
   3: s001-A ele6-A     2 -  68 <=>    3 -  69   (ASN    2  - GLU   68  <=> LEU    3  - GLY   69 )                          
   3: s001-A ele6-A    70 - 109 <=>   76 - 115   (SER   70  - LEU  109  <=> GLU   76  - TYR  115 )                          
   3: s001-A ele6-A   110 - 113 <=>  117 - 120   (PRO  110  - ASN  113  <=> ALA  117  - GLN  120 )                          
   3: s001-A ele6-A   117 - 143 <=>  123 - 149   (ASN  117  - TYR  143  <=> ARG  123  - SER  149 )                          
   3: s001-A ele6-A   148 - 203 <=>  152 - 207   (GLU  148  - LYS  203  <=> GLY  152  - LEU  207 )                          
   3: s001-A ele6-A   204 - 207 <=>  210 - 213   (GLU  204  - ASN  207  <=> SER  210  - HIS  213 )                          
   3: s001-A ele6-A   208 - 267 <=>  216 - 275   (ILE  208  - TRP  267  <=> VAL  216  - LEU  275 )                          
   3: s001-A ele6-A   268 - 274 <=>  277 - 283   (ASN  268  - PHE  274  <=> HIS  277  - SER  283 )                          
   3: s001-A ele6-A   277 - 292 <=>  284 - 299   (ARG  277  - CYS  292  <=> MET  284  - TYR  299 )                          
   3: s001-A ele6-A   294 - 321 <=>  300 - 327   (ALA  294  - LEU  321  <=> TYR  300  - ARG  327 )                          
   3: s001-A ele6-A   323 - 340 <=>  328 - 345   (ALA  323  - ARG  340  <=> THR  328  - ASN  345 )                          
   3: s001-A ele6-A   341 - 346 <=>  347 - 352   (GLY  341  - LYS  346  <=> GLN  347  - PRO  352 )                          
   3: s001-A ele6-A   348 - 351 <=>  353 - 356   (PHE  348  - GLN  351  <=> LEU  353  - THR  356 )                          
   3: s001-A ele6-A   352 - 363 <=>  363 - 374   (PRO  352  - LEU  363  <=> VAL  363  - ASN  374 )                          
   4: s001-A edo9-A     1 -  27 <=>   12 -  38   (MET    1  - LYS   27  <=> ALA   12  - ARG   38 )                          
   4: s001-A edo9-A    28 -  52 <=>   43 -  67   (SER   28  - PHE   52  <=> SER   43  - VAL   67 )                          
   4: s001-A edo9-A    53 -  57 <=>   69 -  73   (SER   53  - ASP   57  <=> CYS   69  - PRO   73 )                          
   4: s001-A edo9-A    62 -  66 <=>   74 -  78   (THR   62  - LEU   66  <=> TYR   74  - ILE   78 )                          
   4: s001-A edo9-A    69 -  95 <=>   79 - 105   (ILE   69  - SER   95  <=> GLU   79  - GLN  105 )                          
   4: s001-A edo9-A    96 - 110 <=>  110 - 124   (VAL   96  - PRO  110  <=> LYS  110  - ARG  124 )                          
   4: s001-A edo9-A   111 - 114 <=>  133 - 136   (THR  111  - SER  114  <=> LYS  133  - GLY  136 )                          
   4: s001-A edo9-A   117 - 139 <=>  140 - 162   (ASN  117  - ALA  139  <=> LYS  140  - CYS  162 )                          
   4: s001-A edo9-A   148 - 194 <=>  166 - 212   (GLU  148  - GLU  194  <=> HIS  166  - ARG  212 )                          
   4: s001-A edo9-A   195 - 205 <=>  214 - 224   (GLU  195  - PRO  205  <=> GLU  214  - ARG  224 )                          
   4: s001-A edo9-A   206 - 267 <=>  228 - 289   (ALA  206  - TRP  267  <=> GLY  228  - PRO  289 )                          
   4: s001-A edo9-A   277 - 281 <=>  290 - 294   (ARG  277  - ILE  281  <=> GLU  290  - ARG  294 )                          
   4: s001-A edo9-A   284 - 322 <=>  296 - 334   (ALA  284  - LEU  322  <=> ILE  296  - PHE  334 )                          
   4: s001-A edo9-A   324 - 327 <=>  335 - 338   (GLN  324  - LEU  327  <=> PRO  335  - ASP  338 )                          
   4: s001-A edo9-A   329 - 333 <=>  342 - 346   (SER  329  - ARG  333  <=> TRP  342  - TRP  346 )                          
   4: s001-A edo9-A   334 - 338 <=>  348 - 352   (PRO  334  - ASP  338  <=> MET  348  - ARG  352 )                          
   4: s001-A edo9-A   340 - 344 <=>  353 - 357   (ARG  340  - LYS  344  <=> LEU  353  - GLU  357 )                          
   4: s001-A edo9-A   348 - 352 <=>  358 - 362   (PHE  348  - PRO  352  <=> PHE  358  - PRO  362 )                          
   4: s001-A edo9-A   353 - 379 <=>  369 - 395   (ASN  353  - ASP  379  <=> SER  369  - ASN  395 )                          
   5: s001-A effz-A     2 -  20 <=>    9 -  27   (ASN    2  - GLN   20  <=> ARG    9  - THR   27 )                          
   5: s001-A effz-A    22 -  28 <=>   28 -  34   (HIS   22  - SER   28  <=> PRO   28  - THR   34 )                          
   5: s001-A effz-A    33 -  57 <=>   45 -  69   (VAL   33  - ASP   57  <=> TRP   45  - VAL   69 )                          
   5: s001-A effz-A    63 -  69 <=>   72 -  78   (LEU   63  - ILE   69  <=> HIS   72  - PHE   78 )                          
   5: s001-A effz-A    70 -  95 <=>   81 - 106   (SER   70  - SER   95  <=> GLU   81  - ILE  106 )                          
   5: s001-A effz-A    96 -  99 <=>  110 - 113   (VAL   96  - VAL   99  <=> TYR  110  - LEU  113 )                          
   5: s001-A effz-A   100 - 110 <=>  115 - 125   (GLY  100  - PRO  110  <=> LEU  115  - LEU  125 )                          
   5: s001-A effz-A   113 - 127 <=>  137 - 151   (ASN  113  - LEU  127  <=> LYS  137  - ILE  151 )                          
   5: s001-A effz-A   128 - 139 <=>  153 - 164   (THR  128  - ALA  139  <=> LEU  153  - ARG  164 )                          
   5: s001-A effz-A   150 - 160 <=>  172 - 182   (PRO  150  - ALA  160  <=> PRO  172  - THR  182 )                          
   5: s001-A effz-A   162 - 205 <=>  183 - 226   (PHE  162  - PRO  205  <=> GLN  183  - CYS  226 )                          
   5: s001-A effz-A   210 - 267 <=>  227 - 284   (SER  210  - TRP  267  <=> GLY  227  - SER  284 )                          
   5: s001-A effz-A   269 - 272 <=>  285 - 288   (THR  269  - VAL  272  <=> ILE  285  - ASN  288 )                          
   5: s001-A effz-A   279 - 284 <=>  289 - 294   (ARG  279  - ALA  284  <=> ASP  289  - ASN  294 )                          
   5: s001-A effz-A   286 - 323 <=>  295 - 332   (ASN  286  - ALA  323  <=> ARG  295  - CYS  332 )                          
   5: s001-A effz-A   325 - 328 <=>  333 - 336   (ARG  325  - PHE  328  <=> LEU  333  - ALA  336 )                          
   5: s001-A effz-A   329 - 350 <=>  339 - 360   (SER  329  - PHE  350  <=> PHE  339  - PHE  360 )                          
   5: s001-A effz-A   351 - 370 <=>  367 - 386   (GLN  351  - LEU  370  <=> ASP  367  - ILE  386 )                          
   5: s001-A effz-A   373 - 392 <=>  389 - 408   (THR  373  - ASP  392  <=> GLN  389  - SER  408 )                          
   6: s001-A ell6-A     2 -  20 <=>    7 -  25   (ASN    2  - GLN   20  <=> ARG    7  - THR   25 )                          
   6: s001-A ell6-A    22 -  25 <=>   26 -  29   (HIS   22  - GLU   25  <=> PRO   26  - GLN   29 )                          
   6: s001-A ell6-A    34 -  57 <=>   44 -  67   (SER   34  - ASP   57  <=> ILE   44  - VAL   67 )                          
   6: s001-A ell6-A    63 -  69 <=>   70 -  76   (LEU   63  - ILE   69  <=> GLN   70  - PHE   76 )                          
   6: s001-A ell6-A    70 -  95 <=>   79 - 104   (SER   70  - SER   95  <=> GLU   79  - ILE  104 )                          
   6: s001-A ell6-A    96 -  99 <=>  108 - 111   (VAL   96  - VAL   99  <=> PHE  108  - LEU  111 )                          
   6: s001-A ell6-A   100 - 110 <=>  113 - 123   (GLY  100  - PRO  110  <=> ARG  113  - ILE  123 )                          
   6: s001-A ell6-A   112 - 128 <=>  134 - 150   (ARG  112  - THR  128  <=> GLY  134  - GLY  150 )                          
   6: s001-A ell6-A   129 - 139 <=>  152 - 162   (SER  129  - ALA  139  <=> TRP  152  - ARG  162 )                          
   6: s001-A ell6-A   150 - 160 <=>  170 - 180   (PRO  150  - ALA  160  <=> PRO  170  - THR  180 )                          
   6: s001-A ell6-A   162 - 205 <=>  181 - 224   (PHE  162  - PRO  205  <=> GLU  181  - SER  224 )                          
   6: s001-A ell6-A   210 - 269 <=>  225 - 284   (SER  210  - THR  269  <=> ARG  225  - ASN  284 )                          
   6: s001-A ell6-A   271 - 274 <=>  285 - 288   (TYR  271  - PHE  274  <=> PRO  285  - CYS  288 )                          
   6: s001-A ell6-A   281 - 288 <=>  289 - 296   (ILE  281  - SER  288  <=> CYS  289  - THR  296 )                          
   6: s001-A ell6-A   290 - 323 <=>  297 - 330   (TYR  290  - ALA  323  <=> CYS  297  - CYS  330 )                          
   6: s001-A ell6-A   325 - 328 <=>  331 - 334   (ARG  325  - PHE  328  <=> LEU  331  - ALA  334 )                          
   6: s001-A ell6-A   329 - 350 <=>  337 - 358   (SER  329  - PHE  350  <=> TYR  337  - PHE  358 )                          
   6: s001-A ell6-A   351 - 370 <=>  365 - 384   (GLN  351  - LEU  370  <=> ASP  365  - ILE  384 )                          
   6: s001-A ell6-A   373 - 394 <=>  387 - 408   (THR  373  - THR  394  <=> GLN  387  - LYS  408 )                          
   7: s001-A emn9-A     4 -  62 <=>    6 -  64   (SER    4  - THR   62  <=> GLY    6  - LEU   64 )                          
   7: s001-A emn9-A    68 -  72 <=>   73 -  77   (GLU   68  - PHE   72  <=> GLN   73  - TYR   77 )                          
   7: s001-A emn9-A    73 - 109 <=>   79 - 115   (LEU   73  - LEU  109  <=> ILE   79  - PHE  115 )                          
   7: s001-A emn9-A   110 - 113 <=>  117 - 120   (PRO  110  - ASN  113  <=> LYS  117  - HIS  120 )                          
   7: s001-A emn9-A   117 - 145 <=>  123 - 151   (ASN  117  - MET  145  <=> GLN  123  - LEU  151 )                          
   7: s001-A emn9-A   148 - 203 <=>  152 - 207   (GLU  148  - LYS  203  <=> ASP  152  - LEU  207 )                          
   7: s001-A emn9-A   204 - 210 <=>  210 - 216   (GLU  204  - SER  210  <=> ILE  210  - ALA  216 )                          
   7: s001-A emn9-A   211 - 267 <=>  219 - 275   (ALA  211  - TRP  267  <=> THR  219  - ALA  275 )                          
   7: s001-A emn9-A   268 - 276 <=>  277 - 285   (ASN  268  - ASP  276  <=> ASN  277  - SER  285 )                          
   7: s001-A emn9-A   279 - 292 <=>  286 - 299   (ARG  279  - CYS  292  <=> VAL  286  - TYR  299 )                          
   7: s001-A emn9-A   294 - 321 <=>  300 - 327   (ALA  294  - LEU  321  <=> TYR  300  - ARG  327 )                          
   7: s001-A emn9-A   323 - 331 <=>  328 - 336   (ALA  323  - LYS  331  <=> THR  328  - VAL  336 )                          
   7: s001-A emn9-A   332 - 343 <=>  338 - 349   (LEU  332  - LEU  343  <=> LEU  338  - LEU  349 )                          
   7: s001-A emn9-A   344 - 347 <=>  351 - 354   (LYS  344  - CYS  347  <=> ARG  351  - LEU  354 )                          
   7: s001-A emn9-A   349 - 352 <=>  355 - 358   (LYS  349  - PRO  352  <=> LYS  355  - VAL  358 )                          
   7: s001-A emn9-A   353 - 363 <=>  365 - 375   (ASN  353  - LEU  363  <=> THR  365  - SER  375 )                          
   8: s001-A emve-A     2 -  18 <=>   14 -  30   (ASN    2  - GLY   18  <=> HIS   14  - GLY   30 )                          
   8: s001-A emve-A    20 -  24 <=>   31 -  35   (GLN   20  - PHE   24  <=> GLN   31  - ASP   35 )                          
   8: s001-A emve-A    25 -  28 <=>   38 -  41   (GLU   25  - SER   28  <=> PRO   38  - ALA   41 )                          
   8: s001-A emve-A    34 -  48 <=>   47 -  61   (SER   34  - TYR   48  <=> LYS   47  - LEU   61 )                          
   8: s001-A emve-A    49 -  58 <=>   63 -  72   (ALA   49  - LYS   58  <=> VAL   63  - HIS   72 )                          
   8: s001-A emve-A    60 -  65 <=>   73 -  78   (SER   60  - VAL   65  <=> PHE   73  - ASP   78 )                          
   8: s001-A emve-A    68 -  96 <=>   82 - 110   (GLU   68  - VAL   96  <=> ARG   82  - THR  110 )                          
   8: s001-A emve-A    97 - 100 <=>  115 - 118   (LYS   97  - GLY  100  <=> ALA  115  - GLN  118 )                          
   8: s001-A emve-A   101 - 110 <=>  120 - 129   (ALA  101  - PRO  110  <=> CYS  120  - PHE  129 )                          
   8: s001-A emve-A   117 - 143 <=>  140 - 166   (ASN  117  - TYR  143  <=> ARG  140  - ALA  166 )                          
   8: s001-A emve-A   147 - 150 <=>  168 - 171   (PHE  147  - PRO  150  <=> TYR  168  - VAL  171 )                          
   8: s001-A emve-A   151 - 272 <=>  177 - 298   (PRO  151  - VAL  272  <=> SER  177  - LEU  298 )                          
   8: s001-A emve-A   279 - 288 <=>  302 - 311   (ARG  279  - SER  288  <=> SER  302  - TYR  311 )                          
   8: s001-A emve-A   290 - 323 <=>  312 - 345   (TYR  290  - ALA  323  <=> ALA  312  - GLU  345 )                          
   8: s001-A emve-A   325 - 346 <=>  346 - 367   (ARG  325  - LYS  346  <=> PRO  346  - TYR  367 )                          
   8: s001-A emve-A   348 - 351 <=>  368 - 371   (PHE  348  - GLN  351  <=> GLN  368  - MET  371 )                          
   8: s001-A emve-A   352 - 363 <=>  378 - 389   (PRO  352  - LEU  363  <=> LEU  378  - THR  389 )                          
   9: s001-A embr-A     2 -  12 <=>   14 -  24   (ASN    2  - VAL   12  <=> ASN   14  - PHE   24 )                          
   9: s001-A embr-A    14 -  27 <=>   25 -  38   (LEU   14  - LYS   27  <=> ILE   25  - ASN   38 )                          
   9: s001-A embr-A    28 -  57 <=>   40 -  69   (SER   28  - ASP   57  <=> ARG   40  - LYS   69 )                          
   9: s001-A embr-A    60 -  63 <=>   70 -  73   (SER   60  - LEU   63  <=> GLU   70  - SER   73 )                          
   9: s001-A embr-A    69 -  94 <=>   80 - 105   (ILE   69  - SER   94  <=> GLN   80  - PHE  105 )                          
   9: s001-A embr-A    95 -  98 <=>  109 - 112   (SER   95  - SER   98  <=> LYS  109  - ARG  112 )                          
   9: s001-A embr-A    99 - 110 <=>  114 - 125   (VAL   99  - PRO  110  <=> VAL  114  - GLU  125 )                          
   9: s001-A embr-A   114 - 147 <=>  134 - 167   (SER  114  - PHE  147  <=> LEU  134  - SER  167 )                          
   9: s001-A embr-A   148 - 151 <=>  169 - 172   (GLU  148  - PRO  151  <=> THR  169  - PRO  172 )                          
   9: s001-A embr-A   154 - 205 <=>  173 - 224   (ASP  154  - PRO  205  <=> SER  173  - SER  224 )                          
   9: s001-A embr-A   214 - 273 <=>  263 - 322   (THR  214  - LEU  273  <=> LEU  263  - LEU  322 )                          
   9: s001-A embr-A   275 - 293 <=>  326 - 344   (GLU  275  - ILE  293  <=> GLU  326  - ILE  344 )                          
   9: s001-A embr-A   297 - 325 <=>  345 - 373   (TYR  297  - ARG  325  <=> ILE  345  - THR  373 )                          
   9: s001-A embr-A   328 - 350 <=>  374 - 396   (PHE  328  - PHE  350  <=> ASP  374  - PHE  396 )                          
   9: s001-A embr-A   351 - 355 <=>  403 - 407   (GLN  351  - ILE  355  <=> ARG  403  - THR  407 )                          
   9: s001-A embr-A   357 - 367 <=>  408 - 418   (ILE  357  - ILE  367  <=> LEU  408  - CYS  418 )                          
   9: s001-A embr-A   383 - 394 <=>  433 - 444   (LEU  383  - THR  394  <=> ASP  433  - HIS  444 )                          
  10: s001-A elct-A     2 -  22 <=>   32 -  52   (ASN    2  - HIS   22  <=> GLU   32  - ILE   52 )                          
  10: s001-A elct-A    23 -  26 <=>   54 -  57   (TRP   23  - LYS   26  <=> ILE   54  - GLY   57 )                          
  10: s001-A elct-A    33 -  57 <=>   63 -  87   (VAL   33  - ASP   57  <=> TYR   63  - VAL   87 )                          
  10: s001-A elct-A    62 -  66 <=>   89 -  93   (THR   62  - LEU   66  <=> VAL   89  - ARG   93 )                          
  10: s001-A elct-A    70 - 109 <=>   94 - 133   (SER   70  - LEU  109  <=> VAL   94  - ILE  133 )                          
  10: s001-A elct-A   110 - 113 <=>  142 - 145   (PRO  110  - ASN  113  <=> TYR  142  - ASP  145 )                          
  10: s001-A elct-A   116 - 143 <=>  146 - 173   (PHE  116  - TYR  143  <=> CYS  146  - TRP  173 )                          
  10: s001-A elct-A   148 - 202 <=>  176 - 230   (GLU  148  - THR  202  <=> LYS  176  - SER  230 )                          
  10: s001-A elct-A   216 - 269 <=>  232 - 285   (SER  216  - THR  269  <=> ARG  232  - ASN  285 )                          
  10: s001-A elct-A   271 - 274 <=>  286 - 289   (TYR  271  - PHE  274  <=> PRO  286  - ALA  289 )                          
  10: s001-A elct-A   279 - 322 <=>  290 - 333   (ARG  279  - LEU  322  <=> ASP  290  - SER  333 )                          
  10: s001-A elct-A   328 - 344 <=>  335 - 351   (PHE  328  - LYS  344  <=> ALA  335  - ARG  351 )                          
  10: s001-A elct-A   345 - 350 <=>  353 - 358   (MET  345  - PHE  350  <=> ASN  353  - VAL  358 )                          
  10: s001-A elct-A   351 - 363 <=>  364 - 376   (GLN  351  - LEU  363  <=> ASN  364  - ALA  376 )                          
  10: s001-A elct-A   383 - 394 <=>  395 - 406   (LEU  383  - THR  394  <=> SER  395  - LYS  406 )                          
  11: s001-A ekmp-A     2 -  20 <=>    7 -  25   (ASN    2  - GLN   20  <=> ARG    7  - THR   25 )                          
  11: s001-A ekmp-A    22 -  25 <=>   26 -  29   (HIS   22  - GLU   25  <=> PRO   26  - GLN   29 )                          
  11: s001-A ekmp-A    34 -  57 <=>   44 -  67   (SER   34  - ASP   57  <=> MET   44  - ILE   67 )                          
  11: s001-A ekmp-A    63 -  69 <=>   70 -  76   (LEU   63  - ILE   69  <=> ASP   70  - TYR   76 )                          
  11: s001-A ekmp-A    70 -  95 <=>   79 - 104   (SER   70  - SER   95  <=> SER   79  - MET  104 )                          
  11: s001-A ekmp-A    96 -  99 <=>  108 - 111   (VAL   96  - VAL   99  <=> TYR  108  - LEU  111 )                          
  11: s001-A ekmp-A   100 - 110 <=>  113 - 123   (GLY  100  - PRO  110  <=> GLY  113  - MET  123 )                          
  11: s001-A ekmp-A   114 - 128 <=>  136 - 150   (SER  114  - THR  128  <=> ARG  136  - GLY  150 )                          
  11: s001-A ekmp-A   129 - 139 <=>  152 - 162   (SER  129  - ALA  139  <=> TRP  152  - ARG  162 )                          
  11: s001-A ekmp-A   151 - 154 <=>  170 - 173   (PRO  151  - ASP  154  <=> PRO  170  - SER  173 )                          
  11: s001-A ekmp-A   155 - 160 <=>  175 - 180   (ALA  155  - ALA  160  <=> LEU  175  - THR  180 )                          
  11: s001-A ekmp-A   162 - 205 <=>  181 - 224   (PHE  162  - PRO  205  <=> GLU  181  - GLN  224 )                          
  11: s001-A ekmp-A   210 - 271 <=>  225 - 286   (SER  210  - TYR  271  <=> GLN  225  - ASP  286 )                          
  11: s001-A ekmp-A   281 - 291 <=>  289 - 299   (ILE  281  - ALA  291  <=> CYS  289  - THR  299 )                          
  11: s001-A ekmp-A   293 - 328 <=>  300 - 335   (ILE  293  - PHE  328  <=> LEU  300  - PRO  335 )                          
  11: s001-A ekmp-A   329 - 350 <=>  337 - 358   (SER  329  - PHE  350  <=> PHE  337  - PHE  358 )                          
  11: s001-A ekmp-A   351 - 389 <=>  365 - 403   (GLN  351  - SER  389  <=> ASP  365  - ASN  403 )                          
  12: s001-A edkk-A     2 -  27 <=>   13 -  38   (ASN    2  - LYS   27  <=> LEU   13  - ARG   38 )                          
  12: s001-A edkk-A    28 -  47 <=>   41 -  60   (SER   28  - LEU   47  <=> ASP   41  - ILE   60 )                          
  12: s001-A edkk-A    48 -  57 <=>   62 -  71   (TYR   48  - ASP   57  <=> PHE   62  - ALA   71 )                          
  12: s001-A edkk-A    62 -  66 <=>   72 -  76   (THR   62  - LEU   66  <=> SER   72  - LYS   76 )                          
  12: s001-A edkk-A    69 -  94 <=>   77 - 102   (ILE   69  - SER   94  <=> THR   77  - TYR  102 )                          
  12: s001-A edkk-A    95 - 110 <=>  107 - 122   (SER   95  - PRO  110  <=> GLY  107  - ARG  122 )                          
  12: s001-A edkk-A   116 - 143 <=>  136 - 163   (PHE  116  - TYR  143  <=> GLY  136  - ARG  163 )                          
  12: s001-A edkk-A   147 - 152 <=>  164 - 169   (PHE  147  - LEU  152  <=> LYS  164  - ARG  169 )                          
  12: s001-A edkk-A   154 - 194 <=>  170 - 210   (ASP  154  - GLU  194  <=> PHE  170  - TYR  210 )                          
  12: s001-A edkk-A   195 - 205 <=>  212 - 222   (GLU  195  - PRO  205  <=> ASN  212  - THR  222 )                          
  12: s001-A edkk-A   207 - 268 <=>  223 - 284   (ASN  207  - ASN  268  <=> SER  223  - TYR  284 )                          
  12: s001-A edkk-A   285 - 317 <=>  289 - 321   (ALA  285  - ALA  317  <=> ILE  289  - GLN  321 )                          
  12: s001-A edkk-A   321 - 324 <=>  322 - 325   (LEU  321  - GLN  324  <=> PHE  322  - VAL  325 )                          
  12: s001-A edkk-A   327 - 340 <=>  326 - 339   (LEU  327  - ARG  340  <=> GLY  326  - PHE  339 )                          
  12: s001-A edkk-A   341 - 346 <=>  341 - 346   (GLY  341  - LYS  346  <=> HIS  341  - HIS  346 )                          
  12: s001-A edkk-A   348 - 351 <=>  347 - 350   (PHE  348  - GLN  351  <=> PHE  347  - SER  350 )                          
  12: s001-A edkk-A   352 - 381 <=>  357 - 386   (PRO  352  - ILE  381  <=> VAL  357  - GLY  386 )                          
  13: s001-A emt3-A     4 -  36 <=>    5 -  37   (SER    4  - PRO   36  <=> PRO    5  - SER   37 )                          
  13: s001-A emt3-A    37 -  57 <=>   40 -  60   (SER   37  - ASP   57  <=> CYS   40  - THR   60 )                          
  13: s001-A emt3-A    60 -  63 <=>   62 -  65   (SER   60  - LEU   63  <=> TRP   62  - CYS   65 )                          
  13: s001-A emt3-A    66 -  70 <=>   66 -  70   (LEU   66  - SER   70  <=> PHE   66  - LEU   70 )                          
  13: s001-A emt3-A    71 -  94 <=>   73 -  96   (PRO   71  - SER   94  <=> THR   73  - LEU   96 )                          
  13: s001-A emt3-A    95 - 109 <=>  100 - 114   (SER   95  - LEU  109  <=> GLN  100  - ARG  114 )                          
  13: s001-A emt3-A   110 - 114 <=>  117 - 121   (PRO  110  - SER  114  <=> HIS  117  - VAL  121 )                          
  13: s001-A emt3-A   119 - 143 <=>  122 - 146   (ASP  119  - TYR  143  <=> ARG  122  - LYS  146 )                          
  13: s001-A emt3-A   147 - 150 <=>  149 - 152   (PHE  147  - PRO  150  <=> ILE  149  - TRP  152 )                          
  13: s001-A emt3-A   151 - 203 <=>  157 - 209   (PRO  151  - LYS  203  <=> SER  157  - LEU  209 )                          
  13: s001-A emt3-A   213 - 234 <=>  212 - 233   (PHE  213  - PHE  234  <=> THR  212  - CYS  233 )                          
  13: s001-A emt3-A   235 - 266 <=>  235 - 266   (CYS  235  - TYR  266  <=> ASP  235  - ILE  266 )                          
  13: s001-A emt3-A   269 - 272 <=>  267 - 270   (THR  269  - VAL  272  <=> GLN  267  - LYS  270 )                          
  13: s001-A emt3-A   275 - 286 <=>  271 - 282   (GLU  275  - ASN  286  <=> SER  271  - TRP  282 )                          
  13: s001-A emt3-A   290 - 298 <=>  283 - 291   (TYR  290  - ILE  298  <=> LEU  283  - ALA  291 )                          
  13: s001-A emt3-A   300 - 320 <=>  292 - 312   (LEU  300  - LEU  320  <=> ALA  292  - LYS  312 )                          
  13: s001-A emt3-A   322 - 325 <=>  313 - 316   (LEU  322  - ARG  325  <=> VAL  313  - THR  316 )                          
  13: s001-A emt3-A   329 - 344 <=>  317 - 332   (SER  329  - LYS  344  <=> GLY  317  - LEU  332 )                          
  13: s001-A emt3-A   345 - 350 <=>  334 - 339   (MET  345  - PHE  350  <=> GLN  334  - THR  339 )                          
  13: s001-A emt3-A   351 - 364 <=>  345 - 358   (GLN  351  - GLN  364  <=> ALA  345  - ILE  358 )                          
  14: s001-A ejh0-A     2 -  57 <=>   10 -  65   (ASN    2  - ASP   57  <=> PHE   10  - SER   65 )                          
  14: s001-A ejh0-A    62 -  67 <=>   66 -  71   (THR   62  - LYS   67  <=> LYS   66  - LEU   71 )                          
  14: s001-A ejh0-A    72 - 110 <=>   72 - 110   (PHE   72  - PRO  110  <=> GLN   72  - ARG  110 )                          
  14: s001-A ejh0-A   117 - 139 <=>  124 - 146   (ASN  117  - ALA  139  <=> LEU  124  - GLY  146 )                          
  14: s001-A ejh0-A   141 - 145 <=>  147 - 151   (ILE  141  - MET  145  <=> ILE  147  - SER  151 )                          
  14: s001-A ejh0-A   147 - 150 <=>  152 - 155   (PHE  147  - PRO  150  <=> ALA  152  - TYR  155 )                          
  14: s001-A ejh0-A   151 - 160 <=>  158 - 167   (PRO  151  - ALA  160  <=> PHE  158  - ILE  167 )                          
  14: s001-A ejh0-A   162 - 202 <=>  168 - 208   (PHE  162  - THR  202  <=> LEU  168  - LYS  208 )                          
  14: s001-A ejh0-A   203 - 207 <=>  210 - 214   (LYS  203  - ASN  207  <=> ARG  210  - VAL  214 )                          
  14: s001-A ejh0-A   209 - 259 <=>  220 - 270   (ALA  209  - GLY  259  <=> PHE  220  - LEU  270 )                          
  14: s001-A ejh0-A   283 - 312 <=>  274 - 303   (TYR  283  - ARG  312  <=> ASP  274  - ARG  303 )                          
  14: s001-A ejh0-A   314 - 321 <=>  304 - 311   (PHE  314  - LEU  321  <=> ILE  304  - PHE  311 )                          
  14: s001-A ejh0-A   324 - 351 <=>  312 - 339   (GLN  324  - GLN  351  <=> HIS  312  - THR  339 )                          
  14: s001-A ejh0-A   352 - 378 <=>  345 - 371   (PRO  352  - ARG  378  <=> LEU  345  - ILE  371 )                          
  15: s001-A ekkf-A     4 -  61 <=>    6 -  63   (SER    4  - SER   61  <=> VAL    6  - ASP   63 )                          
  15: s001-A ekkf-A    63 -  66 <=>   64 -  67   (LEU   63  - LEU   66  <=> THR   64  - LEU   67 )                          
  15: s001-A ekkf-A    70 - 109 <=>   76 - 115   (SER   70  - LEU  109  <=> GLU   76  - TYR  115 )                          
  15: s001-A ekkf-A   110 - 113 <=>  117 - 120   (PRO  110  - ASN  113  <=> ILE  117  - GLN  120 )                          
  15: s001-A ekkf-A   117 - 143 <=>  123 - 149   (ASN  117  - TYR  143  <=> SER  123  - ASP  149 )                          
  15: s001-A ekkf-A   148 - 203 <=>  152 - 207   (GLU  148  - LYS  203  <=> ASP  152  - LEU  207 )                          
  15: s001-A ekkf-A   204 - 210 <=>  210 - 216   (GLU  204  - SER  210  <=> LEU  210  - ALA  216 )                          
  15: s001-A ekkf-A   211 - 267 <=>  219 - 275   (ALA  211  - TRP  267  <=> THR  219  - TYR  275 )                          
  15: s001-A ekkf-A   268 - 275 <=>  277 - 284   (ASN  268  - GLU  275  <=> TYR  277  - LEU  284 )                          
  15: s001-A ekkf-A   278 - 292 <=>  285 - 299   (LYS  278  - CYS  292  <=> SER  285  - PHE  299 )                          
  15: s001-A ekkf-A   294 - 321 <=>  300 - 327   (ALA  294  - LEU  321  <=> TYR  300  - ARG  327 )                          
  15: s001-A ekkf-A   323 - 329 <=>  328 - 334   (ALA  323  - SER  329  <=> THR  328  - LEU  334 )                          
  15: s001-A ekkf-A   330 - 351 <=>  336 - 357   (LYS  330  - GLN  351  <=> ILE  336  - ASN  357 )                          
  15: s001-A ekkf-A   352 - 363 <=>  364 - 375   (PRO  352  - LEU  363  <=> ILE  364  - SER  375 )                          
  16: s001-A egvr-A     4 -  57 <=>    6 -  59   (SER    4  - ASP   57  <=> LYS    6  - MET   59 )                          
  16: s001-A egvr-A    59 -  70 <=>   60 -  71   (THR   59  - SER   70  <=> ARG   60  - ALA   71 )                          
  16: s001-A egvr-A    71 -  94 <=>   74 -  97   (PRO   71  - SER   94  <=> LEU   74  - ARG   97 )                          
  16: s001-A egvr-A    95 - 108 <=>  101 - 114   (SER   95  - ALA  108  <=> ARG  101  - LEU  114 )                          
  16: s001-A egvr-A   109 - 112 <=>  117 - 120   (LEU  109  - ARG  112  <=> ARG  117  - ASP  120 )                          
  16: s001-A egvr-A   117 - 145 <=>  123 - 151   (ASN  117  - MET  145  <=> GLN  123  - MET  151 )                          
  16: s001-A egvr-A   147 - 210 <=>  152 - 215   (PHE  147  - SER  210  <=> ARG  152  - VAL  215 )                          
  16: s001-A egvr-A   211 - 271 <=>  218 - 278   (ALA  211  - TYR  271  <=> THR  218  - ASN  278 )                          
  16: s001-A egvr-A   275 - 295 <=>  281 - 301   (GLU  275  - SER  295  <=> ASN  281  - ASP  301 )                          
  16: s001-A egvr-A   297 - 319 <=>  302 - 324   (TYR  297  - ASP  319  <=> CYS  302  - ASN  324 )                          
  16: s001-A egvr-A   321 - 327 <=>  325 - 331   (LEU  321  - LEU  327  <=> LYS  325  - PRO  331 )                          
  16: s001-A egvr-A   328 - 350 <=>  333 - 355   (PHE  328  - PHE  350  <=> LEU  333  - LEU  355 )                          
  16: s001-A egvr-A   351 - 367 <=>  362 - 378   (GLN  351  - ILE  367  <=> GLU  362  - HIS  378 )                          
  17: s001-A edyb-A     4 -  57 <=>    6 -  59   (SER    4  - ASP   57  <=> LYS    6  - LEU   59 )                          
  17: s001-A edyb-A    59 -  70 <=>   60 -  71   (THR   59  - SER   70  <=> GLY   60  - ALA   71 )                          
  17: s001-A edyb-A    71 - 109 <=>   77 - 115   (PRO   71  - LEU  109  <=> TYR   77  - VAL  115 )                          
  17: s001-A edyb-A   110 - 113 <=>  117 - 120   (PRO  110  - ASN  113  <=> ASP  117  - GLN  120 )                          
  17: s001-A edyb-A   117 - 146 <=>  125 - 154   (ASN  117  - LYS  146  <=> ARG  125  - ARG  154 )                          
  17: s001-A edyb-A   148 - 203 <=>  155 - 210   (GLU  148  - LYS  203  <=> LYS  155  - ILE  210 )                          
  17: s001-A edyb-A   204 - 207 <=>  212 - 215   (GLU  204  - ASN  207  <=> SER  212  - ASN  215 )                          
  17: s001-A edyb-A   208 - 263 <=>  220 - 275   (ILE  208  - LEU  263  <=> VAL  220  - SER  275 )                          
  17: s001-A edyb-A   268 - 271 <=>  279 - 282   (ASN  268  - TYR  271  <=> ILE  279  - SER  282 )                          
  17: s001-A edyb-A   274 - 277 <=>  283 - 286   (PHE  274  - ARG  277  <=> SER  283  - PHE  286 )                          
  17: s001-A edyb-A   288 - 292 <=>  299 - 303   (SER  288  - CYS  292  <=> SER  299  - PHE  303 )                          
  17: s001-A edyb-A   294 - 324 <=>  304 - 334   (ALA  294  - GLN  324  <=> TYR  304  - PHE  334 )                          
  17: s001-A edyb-A   326 - 331 <=>  335 - 340   (LYS  326  - LYS  331  <=> TYR  335  - ASN  340 )                          
  17: s001-A edyb-A   332 - 351 <=>  342 - 361   (LEU  332  - GLN  351  <=> LEU  342  - TYR  361 )                          
  17: s001-A edyb-A   352 - 381 <=>  368 - 397   (PRO  352  - ILE  381  <=> MET  368  - SER  397 )                          
  18: s001-A ems3-A     1 -  52 <=>    3 -  54   (MET    1  - PHE   52  <=> PHE    3  - LEU   54 )                          
  18: s001-A ems3-A    53 -  57 <=>   56 -  60   (SER   53  - ASP   57  <=> HIS   56  - SER   60 )                          
  18: s001-A ems3-A    74 -  94 <=>   64 -  84   (PHE   74  - SER   94  <=> ASN   64  - SER   84 )                          
  18: s001-A ems3-A    95 - 110 <=>   89 - 104   (SER   95  - PRO  110  <=> ALA   89  - GLN  104 )                          
  18: s001-A ems3-A   111 - 114 <=>  108 - 111   (THR  111  - SER  114  <=> ALA  108  - PRO  111 )                          
  18: s001-A ems3-A   117 - 140 <=>  114 - 137   (ASN  117  - TYR  140  <=> LEU  114  - ILE  137 )                          
  18: s001-A ems3-A   150 - 200 <=>  146 - 196   (PRO  150  - ASN  200  <=> LEU  146  - SER  196 )                          
  18: s001-A ems3-A   212 - 274 <=>  197 - 259   (LEU  212  - PHE  274  <=> GLY  197  - ASP  259 )                          
  18: s001-A ems3-A   277 - 295 <=>  260 - 278   (ARG  277  - SER  295  <=> LEU  260  - ASN  278 )                          
  18: s001-A ems3-A   297 - 322 <=>  279 - 304   (TYR  297  - LEU  322  <=> LEU  279  - SER  304 )                          
  18: s001-A ems3-A   331 - 350 <=>  305 - 324   (LYS  331  - PHE  350  <=> ARG  305  - VAL  324 )                          
  18: s001-A ems3-A   351 - 367 <=>  331 - 347   (GLN  351  - ILE  367  <=> THR  331  - TYR  347 )                          
  19: s001-A ec7p-A     4 -  26 <=>    6 -  28   (SER    4  - LYS   26  <=> GLY    6  - GLY   28 )                          
  19: s001-A ec7p-A    33 -  58 <=>   35 -  60   (VAL   33  - LYS   58  <=> THR   35  - SER   60 )                          
  19: s001-A ec7p-A    60 -  63 <=>   61 -  64   (SER   60  - LEU   63  <=> GLY   61  - PHE   64 )                          
  19: s001-A ec7p-A    68 -  94 <=>   67 -  93   (GLU   68  - SER   94  <=> ARG   67  - GLU   93 )                          
  19: s001-A ec7p-A    95 -  98 <=>   97 - 100   (SER   95  - SER   98  <=> SER   97  - HIS  100 )                          
  19: s001-A ec7p-A    99 - 112 <=>  102 - 115   (VAL   99  - ARG  112  <=> ALA  102  - LYS  115 )                          
  19: s001-A ec7p-A   113 - 116 <=>  119 - 122   (ASN  113  - PHE  116  <=> VAL  119  - ARG  122 )                          
  19: s001-A ec7p-A   117 - 145 <=>  125 - 153   (ASN  117  - MET  145  <=> PHE  125  - GLN  153 )                          
  19: s001-A ec7p-A   149 - 203 <=>  154 - 208   (LEU  149  - LYS  203  <=> ALA  154  - ALA  208 )                          
  19: s001-A ec7p-A   204 - 209 <=>  211 - 216   (GLU  204  - ALA  209  <=> THR  211  - PRO  216 )                          
  19: s001-A ec7p-A   211 - 255 <=>  217 - 261   (ALA  211  - CYS  255  <=> GLY  217  - ARG  261 )                          
  19: s001-A ec7p-A   256 - 270 <=>  263 - 277   (LEU  256  - TRP  270  <=> ALA  263  - VAL  277 )                          
  19: s001-A ec7p-A   279 - 287 <=>  278 - 286   (ARG  279  - ALA  287  <=> ILE  278  - VAL  286 )                          
  19: s001-A ec7p-A   292 - 321 <=>  287 - 316   (CYS  292  - LEU  321  <=> PRO  287  - ILE  316 )                          
  19: s001-A ec7p-A   324 - 327 <=>  317 - 320   (GLN  324  - LEU  327  <=> VAL  317  - SER  320 )                          
  19: s001-A ec7p-A   329 - 350 <=>  325 - 346   (SER  329  - PHE  350  <=> CYS  325  - ILE  346 )                          
  19: s001-A ec7p-A   351 - 367 <=>  353 - 369   (GLN  351  - ILE  367  <=> ILE  353  - TYR  369 )                          
  20: s001-A efkv-A     2 -  23 <=>    2 -  23   (ASN    2  - TRP   23  <=> ASP    2  - GLY   23 )                          
  20: s001-A efkv-A    34 -  57 <=>   29 -  52   (SER   34  - ASP   57  <=> ARG   29  - LEU   52 )                          
  20: s001-A efkv-A    62 -  65 <=>   53 -  56   (THR   62  - VAL   65  <=> GLU   53  - VAL   56 )                          
  20: s001-A efkv-A    68 -  95 <=>   57 -  84   (GLU   68  - SER   95  <=> GLU   57  - ALA   84 )                          
  20: s001-A efkv-A    96 - 109 <=>   89 - 102   (VAL   96  - LEU  109  <=> PRO   89  - ILE  102 )                          
  20: s001-A efkv-A   110 - 113 <=>  109 - 112   (PRO  110  - ASN  113  <=> ALA  109  - LEU  112 )                          
  20: s001-A efkv-A   117 - 147 <=>  115 - 145   (ASN  117  - PHE  147  <=> LYS  115  - PHE  145 )                          
  20: s001-A efkv-A   149 - 152 <=>  146 - 149   (LEU  149  - LEU  152  <=> GLU  146  - THR  149 )                          
  20: s001-A efkv-A   155 - 199 <=>  151 - 195   (ALA  155  - ALA  199  <=> TRP  151  - LEU  195 )                          
  20: s001-A efkv-A   201 - 204 <=>  196 - 199   (LEU  201  - GLU  204  <=> GLN  196  - PRO  199 )                          
  20: s001-A efkv-A   206 - 209 <=>  211 - 214   (ALA  206  - ALA  209  <=> SER  211  - ALA  214 )                          
  20: s001-A efkv-A   210 - 269 <=>  217 - 276   (SER  210  - THR  269  <=> VAL  217  - THR  276 )                          
  20: s001-A efkv-A   273 - 276 <=>  277 - 280   (LEU  273  - ASP  276  <=> PRO  277  - GLU  280 )                          
  20: s001-A efkv-A   279 - 321 <=>  281 - 323   (ARG  279  - LEU  321  <=> GLU  281  - LEU  323 )                          
  20: s001-A efkv-A   328 - 331 <=>  325 - 328   (PHE  328  - LYS  331  <=> VAL  325  - SER  328 )                          
  20: s001-A efkv-A   332 - 346 <=>  330 - 344   (LEU  332  - LYS  346  <=> LEU  330  - SER  344 )                          
  20: s001-A efkv-A   349 - 352 <=>  348 - 351   (LYS  349  - PRO  352  <=> PRO  348  - ALA  351 )                          
  20: s001-A efkv-A   353 - 363 <=>  358 - 368   (ASN  353  - LEU  363  <=> ASP  358  - VAL  368 )                          
  20: s001-A efkv-A   389 - 394 <=>  392 - 397   (SER  389  - THR  394  <=> ASN  392  - VAL  397 )                          
  21: s001-A edm9-A     5 -  25 <=>    1 -  21   (ARG    5  - GLU   25  <=> MET    1  - LYS   21 )                          
  21: s001-A edm9-A    28 -  33 <=>   22 -  27   (SER   28  - VAL   33  <=> LYS   22  - LEU   27 )                          
  21: s001-A edm9-A    34 -  57 <=>   31 -  54   (SER   34  - ASP   57  <=> GLN   31  - PRO   54 )                          
  21: s001-A edm9-A    60 -  66 <=>   55 -  61   (SER   60  - LEU   66  <=> HIS   55  - SER   61 )                          
  21: s001-A edm9-A    67 -  95 <=>   63 -  91   (LYS   67  - SER   95  <=> MET   63  - MET   91 )                          
  21: s001-A edm9-A    96 - 110 <=>   96 - 110   (VAL   96  - PRO  110  <=> LYS   96  - LEU  110 )                          
  21: s001-A edm9-A   116 - 139 <=>  126 - 149   (PHE  116  - ALA  139  <=> ARG  126  - LEU  149 )                          
  21: s001-A edm9-A   148 - 203 <=>  156 - 211   (GLU  148  - LYS  203  <=> SER  156  - GLU  211 )                          
  21: s001-A edm9-A   204 - 266 <=>  214 - 276   (GLU  204  - TYR  266  <=> ASN  214  - PHE  276 )                          
  21: s001-A edm9-A   267 - 270 <=>  278 - 281   (TRP  267  - TRP  270  <=> ASN  278  - ILE  281 )                          
  21: s001-A edm9-A   274 - 277 <=>  282 - 285   (PHE  274  - ARG  277  <=> GLU  282  - SER  285 )                          
  21: s001-A edm9-A   280 - 288 <=>  286 - 294   (ARG  280  - SER  288  <=> TYR  286  - VAL  294 )                          
  21: s001-A edm9-A   290 - 307 <=>  295 - 312   (TYR  290  - MET  307  <=> VAL  295  - VAL  312 )                          
  21: s001-A edm9-A   308 - 324 <=>  314 - 330   (ASN  308  - GLN  324  <=> ARG  314  - LEU  330 )                          
  21: s001-A edm9-A   326 - 350 <=>  331 - 355   (LYS  326  - PHE  350  <=> GLU  331  - TYR  355 )                          
  21: s001-A edm9-A   351 - 363 <=>  362 - 374   (GLN  351  - LEU  363  <=> ILE  362  - TYR  374 )                          
  22: s001-A emga-A     2 -   5 <=>    7 -  10   (ASN    2  - ARG    5  <=> GLU    7  - ALA   10 )                          
  22: s001-A emga-A     6 -  22 <=>   12 -  28   (ILE    6  - HIS   22  <=> SER   12  - PHE   28 )                          
  22: s001-A emga-A    32 -  35 <=>   29 -  32   (ARG   32  - LEU   35  <=> GLY   29  - LEU   32 )                          
  22: s001-A emga-A    36 -  57 <=>   34 -  55   (PRO   36  - ASP   57  <=> SER   34  - SER   55 )                          
  22: s001-A emga-A    62 -  69 <=>   57 -  64   (THR   62  - ILE   69  <=> ASP   57  - PHE   64 )                          
  22: s001-A emga-A    70 -  95 <=>   67 -  92   (SER   70  - SER   95  <=> ASP   67  - LEU   92 )                          
  22: s001-A emga-A    96 -  99 <=>   94 -  97   (VAL   96  - VAL   99  <=> TRP   94  - CYS   97 )                          
  22: s001-A emga-A   102 - 111 <=>   98 - 107   (LEU  102  - THR  111  <=> SER   98  - ALA  107 )                          
  22: s001-A emga-A   114 - 139 <=>  120 - 145   (SER  114  - ALA  139  <=> ASN  120  - VAL  145 )                          
  22: s001-A emga-A   154 - 205 <=>  151 - 202   (ASP  154  - PRO  205  <=> ASN  151  - TYR  202 )                          
  22: s001-A emga-A   208 - 240 <=>  203 - 235   (ILE  208  - SER  240  <=> GLU  203  - TYR  235 )                          
  22: s001-A emga-A   241 - 266 <=>  240 - 265   (LEU  241  - TYR  266  <=> LEU  240  - HIS  265 )                          
  22: s001-A emga-A   279 - 321 <=>  267 - 309   (ARG  279  - LEU  321  <=> ARG  267  - VAL  309 )                          
  22: s001-A emga-A   323 - 326 <=>  310 - 313   (ALA  323  - LYS  326  <=> THR  310  - ARG  313 )                          
  22: s001-A emga-A   329 - 350 <=>  315 - 336   (SER  329  - PHE  350  <=> SER  315  - PHE  336 )                          
  22: s001-A emga-A   351 - 366 <=>  343 - 358   (GLN  351  - ILE  366  <=> ASP  343  - SER  358 )                          
  22: s001-A emga-A   383 - 394 <=>  378 - 389   (LEU  383  - THR  394  <=> GLU  378  - ALA  389 )                          
  23: s001-A eh0n-A     2 -  26 <=>    6 -  30   (ASN    2  - LYS   26  <=> GLY    6  - SER   30 )                          
  23: s001-A eh0n-A    27 -  47 <=>   32 -  52   (LYS   27  - LEU   47  <=> ASP   32  - PHE   52 )                          
  23: s001-A eh0n-A    48 -  57 <=>   54 -  63   (TYR   48  - ASP   57  <=> VAL   54  - THR   63 )                          
  23: s001-A eh0n-A    58 -  61 <=>   65 -  68   (LYS   58  - SER   61  <=> LEU   65  - PRO   68 )                          
  23: s001-A eh0n-A    62 -  70 <=>   70 -  78   (THR   62  - SER   70  <=> MET   70  - LEU   78 )                          
  23: s001-A eh0n-A    71 -  95 <=>   80 - 104   (PRO   71  - SER   95  <=> PRO   80  - LEU  104 )                          
  23: s001-A eh0n-A    96 -  99 <=>  108 - 111   (VAL   96  - VAL   99  <=> LYS  108  - HIS  111 )                          
  23: s001-A eh0n-A   100 - 110 <=>  113 - 123   (GLY  100  - PRO  110  <=> LYS  113  - ARG  123 )                          
  23: s001-A eh0n-A   113 - 141 <=>  133 - 161   (ASN  113  - ILE  141  <=> GLN  133  - LEU  161 )                          
  23: s001-A eh0n-A   151 - 200 <=>  172 - 221   (PRO  151  - ASN  200  <=> ILE  172  - ASP  221 )                          
  23: s001-A eh0n-A   213 - 267 <=>  223 - 277   (PHE  213  - TRP  267  <=> SER  223  - LEU  277 )                          
  23: s001-A eh0n-A   268 - 271 <=>  279 - 282   (ASN  268  - TYR  271  <=> GLU  279  - PRO  282 )                          
  23: s001-A eh0n-A   279 - 284 <=>  284 - 289   (ARG  279  - ALA  284  <=> ASP  284  - TYR  289 )                          
  23: s001-A eh0n-A   286 - 325 <=>  290 - 329   (ASN  286  - ARG  325  <=> MET  290  - PHE  329 )                          
  23: s001-A eh0n-A   327 - 344 <=>  330 - 347   (LEU  327  - LYS  344  <=> SER  330  - MET  347 )                          
  23: s001-A eh0n-A   345 - 350 <=>  349 - 354   (MET  345  - PHE  350  <=> ASN  349  - MET  354 )                          
  23: s001-A eh0n-A   351 - 367 <=>  360 - 376   (GLN  351  - ILE  367  <=> LEU  360  - TYR  376 )                          
  23: s001-A eh0n-A   377 - 394 <=>  385 - 402   (LEU  377  - THR  394  <=> PHE  385  - ASP  402 )                          
  24: s001-A ehm4-A     4 -  47 <=>   24 -  67   (SER    4  - LEU   47  <=> ARG   24  - ALA   67 )                          
  24: s001-A ehm4-A    48 -  57 <=>   69 -  78   (TYR   48  - ASP   57  <=> ILE   69  - ASP   78 )                          
  24: s001-A ehm4-A    60 -  65 <=>   80 -  85   (SER   60  - VAL   65  <=> THR   80  - TYR   85 )                          
  24: s001-A ehm4-A    68 -  95 <=>   87 - 114   (GLU   68  - SER   95  <=> GLU   87  - CYS  114 )                          
  24: s001-A ehm4-A    96 - 110 <=>  119 - 133   (VAL   96  - PRO  110  <=> ASN  119  - ASP  133 )                          
  24: s001-A ehm4-A   117 - 151 <=>  147 - 181   (ASN  117  - PRO  151  <=> GLN  147  - ASN  181 )                          
  24: s001-A ehm4-A   154 - 157 <=>  182 - 185   (ASP  154  - LEU  157  <=> HIS  182  - ASN  185 )                          
  24: s001-A ehm4-A   161 - 198 <=>  186 - 223   (LEU  161  - ARG  198  <=> CYS  186  - LEU  223 )                          
  24: s001-A ehm4-A   200 - 203 <=>  224 - 227   (ASN  200  - LYS  203  <=> ASN  224  - LEU  227 )                          
  24: s001-A ehm4-A   212 - 271 <=>  229 - 288   (LEU  212  - TYR  271  <=> THR  229  - GLY  288 )                          
  24: s001-A ehm4-A   274 - 280 <=>  289 - 295   (PHE  274  - ARG  280  <=> LEU  289  - VAL  295 )                          
  24: s001-A ehm4-A   282 - 319 <=>  296 - 333   (PHE  282  - ASP  319  <=> TYR  296  - LYS  333 )                          
  24: s001-A ehm4-A   322 - 325 <=>  334 - 337   (LEU  322  - ARG  325  <=> ILE  334  - LYS  337 )                          
  24: s001-A ehm4-A   328 - 350 <=>  338 - 360   (PHE  328  - PHE  350  <=> LYS  338  - VAL  360 )                          
  24: s001-A ehm4-A   351 - 363 <=>  367 - 379   (GLN  351  - LEU  363  <=> ARG  367  - LEU  379 )                          
  25: s001-A ec6b-A     2 -  23 <=>    1 -  22   (ASN    2  - TRP   23  <=> MET    1  - TRP   22 )                          
  25: s001-A ec6b-A    32 -  52 <=>   23 -  43   (ARG   32  - PHE   52  <=> SER   23  - LEU   43 )                          
  25: s001-A ec6b-A    53 -  57 <=>   45 -  49   (SER   53  - ASP   57  <=> GLY   45  - THR   49 )                          
  25: s001-A ec6b-A    58 -  61 <=>   51 -  54   (LYS   58  - SER   61  <=> PHE   51  - GLU   54 )                          
  25: s001-A ec6b-A    67 - 106 <=>   63 - 102   (LYS   67  - LEU  106  <=> ALA   63  - PRO  102 )                          
  25: s001-A ec6b-A   119 - 150 <=>  106 - 137   (ASP  119  - PRO  150  <=> ALA  106  - ILE  137 )                          
  25: s001-A ec6b-A   155 - 159 <=>  139 - 143   (ALA  155  - MET  159  <=> LEU  139  - ARG  143 )                          
  25: s001-A ec6b-A   161 - 197 <=>  144 - 180   (LEU  161  - LEU  197  <=> TYR  144  - SER  180 )                          
  25: s001-A ec6b-A   219 - 267 <=>  182 - 230   (SER  219  - TRP  267  <=> ASP  182  - ALA  230 )                          
  25: s001-A ec6b-A   268 - 271 <=>  233 - 236   (ASN  268  - TYR  271  <=> GLN  233  - PRO  236 )                          
  25: s001-A ec6b-A   279 - 322 <=>  238 - 281   (ARG  279  - LEU  322  <=> THR  238  - PRO  281 )                          
  25: s001-A ec6b-A   328 - 350 <=>  283 - 305   (PHE  328  - PHE  350  <=> GLN  283  - ILE  305 )                          
  25: s001-A ec6b-A   351 - 367 <=>  312 - 328   (GLN  351  - ILE  367  <=> HIS  312  - ALA  328 )                          
  26: s001-A ef7l-A     4 -  27 <=>    4 -  27   (SER    4  - LYS   27  <=> SER    4  - ASN   27 )                          
  26: s001-A ef7l-A    28 -  48 <=>   31 -  51   (SER   28  - TYR   48  <=> ARG   31  - MET   51 )                          
  26: s001-A ef7l-A    49 -  57 <=>   53 -  61   (ALA   49  - ASP   57  <=> PHE   53  - PHE   61 )                          
  26: s001-A ef7l-A    58 -  61 <=>   64 -  67   (LYS   58  - SER   61  <=> ASN   64  - ILE   67 )                          
  26: s001-A ef7l-A    64 -  67 <=>   68 -  71   (ASN   64  - LYS   67  <=> PRO   68  - MET   71 )                          
  26: s001-A ef7l-A    69 - 110 <=>   72 - 113   (ILE   69  - PRO  110  <=> LYS   72  - ASN  113 )                          
  26: s001-A ef7l-A   114 - 144 <=>  123 - 153   (SER  114  - GLU  144  <=> ASN  123  - THR  153 )                          
  26: s001-A ef7l-A   151 - 160 <=>  169 - 178   (PRO  151  - ALA  160  <=> GLU  169  - PHE  178 )                          
  26: s001-A ef7l-A   162 - 199 <=>  179 - 216   (PHE  162  - ALA  199  <=> TYR  179  - ALA  216 )                          
  26: s001-A ef7l-A   203 - 210 <=>  253 - 260   (LYS  203  - SER  210  <=> LEU  253  - SER  260 )                          
  26: s001-A ef7l-A   211 - 271 <=>  262 - 322   (ALA  211  - TYR  271  <=> ALA  262  - ARG  322 )                          
  26: s001-A ef7l-A   275 - 287 <=>  323 - 335   (GLU  275  - ALA  287  <=> ASP  323  - CYS  335 )                          
  26: s001-A ef7l-A   289 - 293 <=>  336 - 340   (ILE  289  - ILE  293  <=> PHE  336  - ARG  340 )                          
  26: s001-A ef7l-A   297 - 324 <=>  341 - 368   (TYR  297  - GLN  324  <=> LEU  341  - LYS  368 )                          
  26: s001-A ef7l-A   328 - 350 <=>  370 - 392   (PHE  328  - PHE  350  <=> HIS  370  - PHE  392 )                          
  26: s001-A ef7l-A   351 - 355 <=>  399 - 403   (GLN  351  - ILE  355  <=> ARG  399  - THR  403 )                          
  26: s001-A ef7l-A   357 - 367 <=>  404 - 414   (ILE  357  - ILE  367  <=> ILE  404  - THR  414 )                          
  27: s001-A eevn-A     2 -  33 <=>    2 -  33   (ASN    2  - VAL   33  <=> ASN    2  - LEU   33 )                          
  27: s001-A eevn-A    34 -  57 <=>   39 -  62   (SER   34  - ASP   57  <=> VAL   39  - GLY   62 )                          
  27: s001-A eevn-A    62 -  65 <=>   63 -  66   (THR   62  - VAL   65  <=> ASN   63  - HIS   66 )                          
  27: s001-A eevn-A    67 -  96 <=>   67 -  96   (LYS   67  - VAL   96  <=> CYS   67  - TRP   96 )                          
  27: s001-A eevn-A    97 - 109 <=>  101 - 113   (LYS   97  - LEU  109  <=> ARG  101  - LEU  113 )                          
  27: s001-A eevn-A   110 - 113 <=>  116 - 119   (PRO  110  - ASN  113  <=> PHE  116  - ASN  119 )                          
  27: s001-A eevn-A   117 - 135 <=>  122 - 140   (ASN  117  - PHE  135  <=> ASN  122  - VAL  140 )                          
  27: s001-A eevn-A   148 - 209 <=>  163 - 224   (GLU  148  - ALA  209  <=> GLN  163  - ILE  224 )                          
  27: s001-A eevn-A   210 - 272 <=>  227 - 289   (SER  210  - VAL  272  <=> GLU  227  - ASN  289 )                          
  27: s001-A eevn-A   291 - 323 <=>  303 - 335   (ALA  291  - ALA  323  <=> LEU  303  - ASP  335 )                          
  27: s001-A eevn-A   324 - 327 <=>  337 - 340   (GLN  324  - LEU  327  <=> ASN  337  - GLY  340 )                          
  27: s001-A eevn-A   329 - 346 <=>  348 - 365   (SER  329  - LYS  346  <=> GLY  348  - LYS  365 )                          
  27: s001-A eevn-A   349 - 352 <=>  374 - 377   (LYS  349  - PRO  352  <=> ARG  374  - HIS  377 )                          
  27: s001-A eevn-A   353 - 360 <=>  385 - 392   (ASN  353  - MET  360  <=> SER  385  - MET  392 )                          
  27: s001-A eevn-A   362 - 381 <=>  393 - 412   (CYS  362  - ILE  381  <=> THR  393  - GLY  412 )                          
  28: s001-A edbe-A     3 -   6 <=>    1 -   4   (ASN    3  - ILE    6  <=> MET    1  - PRO    4 )                          
  28: s001-A edbe-A     7 -  44 <=>   17 -  54   (LEU    7  - LEU   44  <=> LEU   17  - ILE   54 )                          
  28: s001-A edbe-A    45 -  57 <=>   56 -  68   (GLY   45  - ASP   57  <=> SER   56  - GLU   68 )                          
  28: s001-A edbe-A    58 -  62 <=>   70 -  74   (LYS   58  - THR   62  <=> ARG   70  - ILE   74 )                          
  28: s001-A edbe-A    70 - 109 <=>   86 - 125   (SER   70  - LEU  109  <=> TYR   86  - GLU  125 )                          
  28: s001-A edbe-A   110 - 145 <=>  129 - 164   (PRO  110  - MET  145  <=> PHE  129  - MET  164 )                          
  28: s001-A edbe-A   148 - 160 <=>  165 - 177   (GLU  148  - ALA  160  <=> PRO  165  - VAL  177 )                          
  28: s001-A edbe-A   162 - 203 <=>  178 - 219   (PHE  162  - LYS  203  <=> SER  178  - ASN  219 )                          
  28: s001-A edbe-A   216 - 272 <=>  223 - 279   (SER  216  - VAL  272  <=> SER  223  - LYS  279 )                          
  28: s001-A edbe-A   274 - 280 <=>  280 - 286   (PHE  274  - ARG  280  <=> MET  280  - LEU  286 )                          
  28: s001-A edbe-A   283 - 288 <=>  287 - 292   (TYR  283  - SER  288  <=> ILE  287  - ALA  292 )                          
  28: s001-A edbe-A   290 - 324 <=>  293 - 327   (TYR  290  - GLN  324  <=> ILE  293  - ILE  327 )                          
  28: s001-A edbe-A   326 - 351 <=>  328 - 353   (LYS  326  - GLN  351  <=> GLU  328  - LEU  353 )                          
  28: s001-A edbe-A   352 - 370 <=>  360 - 378   (PRO  352  - LEU  370  <=> VAL  360  - TYR  378 )                          
  29: s001-A ee2c-A     2 -  25 <=>   12 -  35   (ASN    2  - GLU   25  <=> THR   12  - ARG   35 )                          
  29: s001-A ee2c-A    27 -  32 <=>   36 -  41   (LYS   27  - ARG   32  <=> ARG   36  - ILE   41 )                          
  29: s001-A ee2c-A    33 -  59 <=>   45 -  71   (VAL   33  - THR   59  <=> SER   45  - GLU   71 )                          
  29: s001-A ee2c-A    60 -  66 <=>   74 -  80   (SER   60  - LEU   66  <=> ARG   74  - ALA   80 )                          
  29: s001-A ee2c-A    70 - 111 <=>   81 - 122   (SER   70  - THR  111  <=> ASP   81  - ALA  122 )                          
  29: s001-A ee2c-A   114 - 143 <=>  135 - 164   (SER  114  - TYR  143  <=> LEU  135  - VAL  164 )                          
  29: s001-A ee2c-A   148 - 195 <=>  168 - 215   (GLU  148  - GLU  195  <=> SER  168  - PRO  215 )                          
  29: s001-A ee2c-A   196 - 199 <=>  217 - 220   (GLU  196  - ALA  199  <=> PHE  217  - TRP  220 )                          
  29: s001-A ee2c-A   212 - 243 <=>  224 - 255   (LEU  212  - HIS  243  <=> GLN  224  - LEU  255 )                          
  29: s001-A ee2c-A   244 - 264 <=>  257 - 277   (SER  244  - THR  264  <=> LEU  257  - GLY  277 )                          
  29: s001-A ee2c-A   266 - 272 <=>  278 - 284   (TYR  266  - VAL  272  <=> GLN  278  - GLN  284 )                          
  29: s001-A ee2c-A   275 - 324 <=>  289 - 338   (GLU  275  - GLN  324  <=> GLU  289  - TRP  338 )                          
  29: s001-A ee2c-A   327 - 344 <=>  340 - 357   (LEU  327  - LYS  344  <=> PRO  340  - ILE  357 )                          
  29: s001-A ee2c-A   345 - 350 <=>  359 - 364   (MET  345  - PHE  350  <=> ALA  359  - THR  364 )                          
  29: s001-A ee2c-A   351 - 370 <=>  370 - 389   (GLN  351  - LEU  370  <=> VAL  370  - ILE  389 )                          
  29: s001-A ee2c-A   379 - 394 <=>  399 - 414   (ASP  379  - THR  394  <=> MET  399  - ILE  414 )                          
  30: s001-A ehwi-A     3 -   6 <=>    1 -   4   (ASN    3  - ILE    6  <=> MET    1  - PRO    4 )                          
  30: s001-A ehwi-A     7 -  44 <=>   18 -  55   (LEU    7  - LEU   44  <=> LEU   18  - LEU   55 )                          
  30: s001-A ehwi-A    45 -  53 <=>   57 -  65   (GLY   45  - SER   53  <=> ALA   57  - THR   65 )                          
  30: s001-A ehwi-A    54 -  57 <=>   67 -  70   (GLN   54  - ASP   57  <=> ASP   67  - SER   70 )                          
  30: s001-A ehwi-A    59 -  62 <=>   71 -  74   (THR   59  - THR   62  <=> GLU   71  - LEU   74 )                          
  30: s001-A ehwi-A    64 -  96 <=>   76 - 108   (ASN   64  - VAL   96  <=> MET   76  - PHE  108 )                          
  30: s001-A ehwi-A    97 - 109 <=>  113 - 125   (LYS   97  - LEU  109  <=> ASP  113  - GLN  125 )                          
  30: s001-A ehwi-A   110 - 113 <=>  129 - 132   (PRO  110  - ASN  113  <=> PHE  129  - TYR  132 )                          
  30: s001-A ehwi-A   114 - 119 <=>  134 - 139   (SER  114  - ASP  119  <=> LEU  134  - SER  139 )                          
  30: s001-A ehwi-A   120 - 139 <=>  141 - 160   (GLU  120  - ALA  139  <=> ASP  141  - VAL  160 )                          
  30: s001-A ehwi-A   148 - 203 <=>  167 - 222   (GLU  148  - LYS  203  <=> PRO  167  - GLY  222 )                          
  30: s001-A ehwi-A   216 - 272 <=>  226 - 282   (SER  216  - VAL  272  <=> GLU  226  - LYS  282 )                          
  30: s001-A ehwi-A   275 - 290 <=>  283 - 298   (GLU  275  - TYR  290  <=> SER  283  - ASN  298 )                          
  30: s001-A ehwi-A   294 - 324 <=>  299 - 329   (ALA  294  - GLN  324  <=> MET  299  - ILE  329 )                          
  30: s001-A ehwi-A   326 - 350 <=>  330 - 354   (LYS  326  - PHE  350  <=> GLU  330  - PHE  354 )                          
  30: s001-A ehwi-A   351 - 367 <=>  361 - 377   (GLN  351  - ILE  367  <=> TYR  361  - TYR  377 )                          
  31: s001-A elra-A     3 -  26 <=>    1 -  24   (ASN    3  - LYS   26  <=> MET    1  - GLY   24 )                          
  31: s001-A elra-A    29 -  33 <=>   25 -  29   (HIS   29  - VAL   33  <=> GLY   25  - GLN   29 )                          
  31: s001-A elra-A    34 -  57 <=>   34 -  57   (SER   34  - ASP   57  <=> ARG   34  - LYS   57 )                          
  31: s001-A elra-A    63 -  66 <=>   60 -  63   (LEU   63  - LEU   66  <=> SER   60  - ASP   63 )                          
  31: s001-A elra-A    69 - 111 <=>   65 - 107   (ILE   69  - THR  111  <=> MET   65  - GLU  107 )                          
  31: s001-A elra-A   117 - 136 <=>  121 - 140   (ASN  117  - CYS  136  <=> SER  121  - SER  140 )                          
  31: s001-A elra-A   138 - 142 <=>  143 - 147   (ALA  138  - ALA  142  <=> LEU  143  - ILE  147 )                          
  31: s001-A elra-A   147 - 151 <=>  150 - 154   (PHE  147  - PRO  151  <=> TRP  150  - ASN  154 )                          
  31: s001-A elra-A   152 - 160 <=>  156 - 164   (LEU  152  - ALA  160  <=> SER  156  - VAL  164 )                          
  31: s001-A elra-A   162 - 200 <=>  165 - 203   (PHE  162  - ASN  200  <=> ASN  165  - GLN  203 )                          
  31: s001-A elra-A   212 - 268 <=>  206 - 262   (LEU  212  - ASN  268  <=> ASP  206  - THR  262 )                          
  31: s001-A elra-A   270 - 273 <=>  263 - 266   (TRP  270  - LEU  273  <=> THR  263  - GLU  266 )                          
  31: s001-A elra-A   278 - 288 <=>  267 - 277   (LYS  278  - SER  288  <=> PRO  267  - ILE  277 )                          
  31: s001-A elra-A   290 - 313 <=>  278 - 301   (TYR  290  - ASN  313  <=> TYR  278  - GLN  301 )                          
  31: s001-A elra-A   317 - 321 <=>  302 - 306   (ALA  317  - LEU  321  <=> PRO  302  - ALA  306 )                          
  31: s001-A elra-A   324 - 343 <=>  307 - 326   (GLN  324  - LEU  343  <=> PRO  307  - ARG  326 )                          
  31: s001-A elra-A   348 - 351 <=>  327 - 330   (PHE  348  - GLN  351  <=> LEU  327  - LEU  330 )                          
  31: s001-A elra-A   352 - 367 <=>  337 - 352   (PRO  352  - ILE  367  <=> VAL  337  - HIS  352 )                          
  32: s001-A eg6r-A     2 -  25 <=>    2 -  25   (ASN    2  - GLU   25  <=> ASP    2  - ALA   25 )                          
  32: s001-A eg6r-A    27 -  30 <=>   32 -  35   (LYS   27  - ARG   30  <=> GLY   32  - LEU   35 )                          
  32: s001-A eg6r-A    32 -  52 <=>   36 -  56   (ARG   32  - PHE   52  <=> ARG   36  - THR   56 )                          
  32: s001-A eg6r-A    53 -  57 <=>   58 -  62   (SER   53  - ASP   57  <=> TYR   58  - GLN   62 )                          
  32: s001-A eg6r-A    58 -  61 <=>   64 -  67   (LYS   58  - SER   61  <=> SER   64  - GLU   67 )                          
  32: s001-A eg6r-A    68 -  95 <=>   75 - 102   (GLU   68  - SER   95  <=> THR   75  - ALA  102 )                          
  32: s001-A eg6r-A    96 -  99 <=>  106 - 109   (VAL   96  - VAL   99  <=> ARG  106  - GLN  109 )                          
  32: s001-A eg6r-A   100 - 110 <=>  111 - 121   (GLY  100  - PRO  110  <=> GLY  111  - ARG  121 )                          
  32: s001-A eg6r-A   112 - 115 <=>  131 - 134   (ARG  112  - GLU  115  <=> VAL  131  - MET  134 )                          
  32: s001-A eg6r-A   117 - 152 <=>  136 - 171   (ASN  117  - LEU  152  <=> ILE  136  - ARG  171 )                          
  32: s001-A eg6r-A   154 - 199 <=>  172 - 217   (ASP  154  - ALA  199  <=> PHE  172  - HIS  217 )                          
  32: s001-A eg6r-A   201 - 207 <=>  218 - 224   (LEU  201  - ASN  207  <=> GLN  218  - ASP  224 )                          
  32: s001-A eg6r-A   208 - 271 <=>  229 - 292   (ILE  208  - TYR  271  <=> GLU  229  - ALA  292 )                          
  32: s001-A eg6r-A   274 - 290 <=>  293 - 309   (PHE  274  - TYR  290  <=> ALA  293  - ALA  309 )                          
  32: s001-A eg6r-A   292 - 323 <=>  310 - 341   (CYS  292  - ALA  323  <=> PRO  310  - VAL  341 )                          
  32: s001-A eg6r-A   324 - 327 <=>  343 - 346   (GLN  324  - LEU  327  <=> LEU  343  - GLU  346 )                          
  32: s001-A eg6r-A   329 - 350 <=>  363 - 384   (SER  329  - PHE  350  <=> ILE  363  - PHE  384 )                          
  32: s001-A eg6r-A   351 - 355 <=>  391 - 395   (GLN  351  - ILE  355  <=> ASN  391  - THR  395 )                          
  32: s001-A eg6r-A   357 - 367 <=>  396 - 406   (ILE  357  - ILE  367  <=> LEU  396  - THR  406 )                          
  33: s001-A ehhh-A     4 -  27 <=>    8 -  31   (SER    4  - LYS   27  <=> VAL    8  - GLN   31 )                          
  33: s001-A ehhh-A    28 -  35 <=>   35 -  42   (SER   28  - LEU   35  <=> ASN   35  - TRP   42 )                          
  33: s001-A ehhh-A    39 -  57 <=>   51 -  69   (VAL   39  - ASP   57  <=> ILE   51  - GLU   69 )                          
  33: s001-A ehhh-A    63 -  66 <=>   71 -  74   (LEU   63  - LEU   66  <=> ILE   71  - ARG   74 )                          
  33: s001-A ehhh-A    69 -  95 <=>   75 - 101   (ILE   69  - SER   95  <=> MET   75  - LYS  101 )                          
  33: s001-A ehhh-A    96 - 110 <=>  106 - 120   (VAL   96  - PRO  110  <=> PRO  106  - ARG  120 )                          
  33: s001-A ehhh-A   116 - 142 <=>  133 - 159   (PHE  116  - ALA  142  <=> GLY  133  - ALA  159 )                          
  33: s001-A ehhh-A   147 - 196 <=>  160 - 209   (PHE  147  - GLU  196  <=> SER  160  - GLU  209 )                          
  33: s001-A ehhh-A   198 - 201 <=>  210 - 213   (ARG  198  - LEU  201  <=> SER  210  - GLN  213 )                          
  33: s001-A ehhh-A   209 - 268 <=>  214 - 273   (ALA  209  - ASN  268  <=> THR  214  - GLY  273 )                          
  33: s001-A ehhh-A   285 - 324 <=>  278 - 317   (ALA  285  - GLN  324  <=> ARG  278  - VAL  317 )                          
  33: s001-A ehhh-A   328 - 350 <=>  319 - 341   (PHE  328  - PHE  350  <=> LYS  319  - VAL  341 )                          
  33: s001-A ehhh-A   351 - 363 <=>  348 - 360   (GLN  351  - LEU  363  <=> ASN  348  - ALA  360 )                          
  33: s001-A ehhh-A   366 - 386 <=>  361 - 381   (ILE  366  - GLU  386  <=> MET  361  - ILE  381 )                          
  34: s001-A eku8-A     5 -  44 <=>   15 -  54   (ARG    5  - LEU   44  <=> ILE   15  - LEU   54 )                          
  34: s001-A eku8-A    45 -  57 <=>   56 -  68   (GLY   45  - ASP   57  <=> PHE   56  - GLN   68 )                          
  34: s001-A eku8-A    59 -  62 <=>   69 -  72   (THR   59  - THR   62  <=> LYS   69  - ILE   72 )                          
  34: s001-A eku8-A    70 - 111 <=>   83 - 124   (SER   70  - THR  111  <=> GLU   83  - GLN  124 )                          
  34: s001-A eku8-A   112 - 115 <=>  130 - 133   (ARG  112  - GLU  115  <=> ASN  130  - LYS  133 )                          
  34: s001-A eku8-A   117 - 139 <=>  135 - 157   (ASN  117  - ALA  139  <=> PRO  135  - SER  157 )                          
  34: s001-A eku8-A   150 - 160 <=>  165 - 175   (PRO  150  - ALA  160  <=> ASN  165  - ASN  175 )                          
  34: s001-A eku8-A   162 - 203 <=>  176 - 217   (PHE  162  - LYS  203  <=> SER  176  - ASP  217 )                          
  34: s001-A eku8-A   216 - 271 <=>  221 - 276   (SER  216  - TYR  271  <=> ASP  221  - ASN  276 )                          
  34: s001-A eku8-A   274 - 281 <=>  277 - 284   (PHE  274  - ILE  281  <=> ILE  277  - ILE  284 )                          
  34: s001-A eku8-A   283 - 287 <=>  285 - 289   (TYR  283  - ALA  287  <=> PHE  285  - LEU  289 )                          
  34: s001-A eku8-A   291 - 325 <=>  290 - 324   (ALA  291  - ARG  325  <=> LEU  290  - GLU  324 )                          
  34: s001-A eku8-A   328 - 331 <=>  325 - 328   (PHE  328  - LYS  331  <=> VAL  325  - ILE  328 )                          
  34: s001-A eku8-A   332 - 350 <=>  330 - 348   (LEU  332  - PHE  350  <=> LEU  330  - PHE  348 )                          
  34: s001-A eku8-A   351 - 367 <=>  355 - 371   (GLN  351  - ILE  367  <=> THR  355  - TYR  371 )                          
  35: s001-A efru-A     1 -  24 <=>    9 -  32   (MET    1  - PHE   24  <=> GLN    9  - LEU   32 )                          
  35: s001-A efru-A    25 -  53 <=>   35 -  63   (GLU   25  - SER   53  <=> PHE   35  - ASN   63 )                          
  35: s001-A efru-A    54 -  57 <=>   65 -  68   (GLN   54  - ASP   57  <=> LEU   65  - SER   68 )                          
  35: s001-A efru-A    60 -  70 <=>   70 -  80   (SER   60  - SER   70  <=> GLY   70  - GLN   80 )                          
  35: s001-A efru-A    71 -  80 <=>   83 -  92   (PRO   71  - GLN   80  <=> LEU   83  - THR   92 )                          
  35: s001-A efru-A    82 - 111 <=>   93 - 122   (ALA   82  - THR  111  <=> TYR   93  - LEU  122 )                          
  35: s001-A efru-A   117 - 145 <=>  137 - 165   (ASN  117  - MET  145  <=> SER  137  - LEU  165 )                          
  35: s001-A efru-A   148 - 153 <=>  168 - 173   (GLU  148  - PRO  153  <=> TYR  168  - SER  173 )                          
  35: s001-A efru-A   155 - 160 <=>  174 - 179   (ALA  155  - ALA  160  <=> LEU  174  - SER  179 )                          
  35: s001-A efru-A   162 - 202 <=>  180 - 220   (PHE  162  - THR  202  <=> ALA  180  - LYS  220 )                          
  35: s001-A efru-A   206 - 209 <=>  305 - 308   (ALA  206  - ALA  209  <=> MET  305  - GLU  308 )                          
  35: s001-A efru-A   212 - 270 <=>  313 - 371   (LEU  212  - TRP  270  <=> ASN  313  - GLN  371 )                          
  35: s001-A efru-A   282 - 324 <=>  382 - 424   (PHE  282  - GLN  324  <=> ASN  382  - VAL  424 )                          
  35: s001-A efru-A   328 - 333 <=>  426 - 431   (PHE  328  - ARG  333  <=> ASP  426  - TYR  431 )                          
  35: s001-A efru-A   334 - 345 <=>  433 - 444   (PRO  334  - MET  345  <=> ILE  433  - HIS  444 )                          
  35: s001-A efru-A   347 - 350 <=>  445 - 448   (CYS  347  - PHE  350  <=> SER  445  - PHE  448 )                          
  35: s001-A efru-A   351 - 367 <=>  455 - 471   (GLN  351  - ILE  367  <=> THR  455  - TYR  471 )                          
  35: s001-A efru-A   384 - 394 <=>  491 - 501   (LEU  384  - THR  394  <=> THR  491  - LEU  501 )                          
  36: s001-A eknq-A     2 -  26 <=>    1 -  25   (ASN    2  - LYS   26  <=> MET    1  - ASN   25 )                          
  36: s001-A eknq-A    29 -  52 <=>   26 -  49   (HIS   29  - PHE   52  <=> ARG   26  - LEU   49 )                          
  36: s001-A eknq-A    53 -  57 <=>   51 -  55   (SER   53  - ASP   57  <=> ILE   51  - GLN   55 )                          
  36: s001-A eknq-A    61 -  65 <=>   58 -  62   (SER   61  - VAL   65  <=> LEU   58  - GLN   62 )                          
  36: s001-A eknq-A    70 -  90 <=>   71 -  91   (SER   70  - TYR   90  <=> LEU   71  - SER   91 )                          
  36: s001-A eknq-A    92 - 110 <=>   92 - 110   (ILE   92  - PRO  110  <=> ARG   92  - PHE  110 )                          
  36: s001-A eknq-A   112 - 115 <=>  119 - 122   (ARG  112  - GLU  115  <=> LYS  119  - GLY  122 )                          
  36: s001-A eknq-A   117 - 143 <=>  126 - 152   (ASN  117  - TYR  143  <=> ARG  126  - TYR  152 )                          
  36: s001-A eknq-A   148 - 160 <=>  156 - 168   (GLU  148  - ALA  160  <=> ALA  156  - LYS  168 )                          
  36: s001-A eknq-A   162 - 200 <=>  169 - 207   (PHE  162  - ASN  200  <=> CYS  169  - LYS  207 )                          
  36: s001-A eknq-A   213 - 271 <=>  208 - 266   (PHE  213  - TYR  271  <=> SER  208  - SER  266 )                          
  36: s001-A eknq-A   278 - 292 <=>  268 - 282   (LYS  278  - CYS  292  <=> PRO  268  - ARG  282 )                          
  36: s001-A eknq-A   294 - 313 <=>  283 - 302   (ALA  294  - ASN  313  <=> CYS  283  - SER  302 )                          
  36: s001-A eknq-A   317 - 324 <=>  303 - 310   (ALA  317  - GLN  324  <=> ALA  303  - VAL  310 )                          
  36: s001-A eknq-A   327 - 342 <=>  311 - 326   (LEU  327  - VAL  342  <=> ARG  311  - THR  326 )                          
  36: s001-A eknq-A   347 - 350 <=>  327 - 330   (CYS  347  - PHE  350  <=> LYS  327  - LEU  330 )                          
  36: s001-A eknq-A   351 - 367 <=>  337 - 353   (GLN  351  - ILE  367  <=> GLN  337  - TYR  353 )                          
  37: s001-A ekah-A     2 -  16 <=>    2 -  16   (ASN    2  - LEU   16  <=> LYS    2  - ILE   16 )                          
  37: s001-A ekah-A    18 -  27 <=>   17 -  26   (GLY   18  - LYS   27  <=> PHE   17  - ASP   26 )                          
  37: s001-A ekah-A    28 -  32 <=>   30 -  34   (SER   28  - ARG   32  <=> GLY   30  - GLY   34 )                          
  37: s001-A ekah-A    33 -  58 <=>   37 -  62   (VAL   33  - LYS   58  <=> GLY   37  - ALA   62 )                          
  37: s001-A ekah-A    60 -  64 <=>   63 -  67   (SER   60  - ASN   64  <=> SER   63  - ARG   67 )                          
  37: s001-A ekah-A    69 - 111 <=>   73 - 115   (ILE   69  - THR  111  <=> GLN   73  - LYS  115 )                          
  37: s001-A ekah-A   117 - 120 <=>  126 - 129   (ASN  117  - GLU  120  <=> ARG  126  - TYR  129 )                          
  37: s001-A ekah-A   122 - 143 <=>  130 - 151   (LEU  122  - TYR  143  <=> SER  130  - TYR  151 )                          
  37: s001-A ekah-A   147 - 150 <=>  154 - 157   (PHE  147  - PRO  150  <=> HIS  154  - SER  157 )                          
  37: s001-A ekah-A   151 - 201 <=>  161 - 211   (PRO  151  - LEU  201  <=> ALA  161  - CYS  211 )                          
  37: s001-A ekah-A   213 - 272 <=>  213 - 272   (PHE  213  - VAL  272  <=> HIS  213  - LEU  272 )                          
  37: s001-A ekah-A   274 - 323 <=>  273 - 322   (PHE  274  - ALA  323  <=> SER  273  - GLY  322 )                          
  37: s001-A ekah-A   328 - 341 <=>  323 - 336   (PHE  328  - GLY  341  <=> LYS  323  - THR  336 )                          
  37: s001-A ekah-A   342 - 346 <=>  338 - 342   (VAL  342  - LYS  346  <=> SER  338  - ASP  342 )                          
  37: s001-A ekah-A   349 - 352 <=>  343 - 346   (LYS  349  - PRO  352  <=> LEU  343  - THR  346 )                          
  37: s001-A ekah-A   353 - 367 <=>  354 - 368   (ASN  353  - ILE  367  <=> ASP  354  - TYR  368 )                          
  37: s001-A ekah-A   385 - 390 <=>  384 - 389   (LYS  385  - SER  390  <=> GLU  384  - ALA  389 )                          
  38: s001-A eidg-A     4 -  27 <=>   14 -  37   (SER    4  - LYS   27  <=> ARG   14  - GLY   37 )                          
  38: s001-A eidg-A    28 -  44 <=>   40 -  56   (SER   28  - LEU   44  <=> ILE   40  - LEU   56 )                          
  38: s001-A eidg-A    45 -  62 <=>   58 -  75   (GLY   45  - THR   62  <=> TYR   58  - LYS   75 )                          
  38: s001-A eidg-A    70 - 111 <=>   86 - 127   (SER   70  - THR  111  <=> GLU   86  - GLN  127 )                          
  38: s001-A eidg-A   112 - 139 <=>  133 - 160   (ARG  112  - ALA  139  <=> ASN  133  - THR  160 )                          
  38: s001-A eidg-A   148 - 151 <=>  166 - 169   (GLU  148  - PRO  151  <=> PRO  166  - GLU  169 )                          
  38: s001-A eidg-A   153 - 203 <=>  170 - 220   (PRO  153  - LYS  203  <=> PHE  170  - ASN  220 )                          
  38: s001-A eidg-A   216 - 271 <=>  224 - 279   (SER  216  - TYR  271  <=> ASP  224  - ARG  279 )                          
  38: s001-A eidg-A   274 - 277 <=>  280 - 283   (PHE  274  - ARG  277  <=> THR  280  - ILE  283 )                          
  38: s001-A eidg-A   291 - 325 <=>  293 - 327   (ALA  291  - ARG  325  <=> LEU  293  - GLU  327 )                          
  38: s001-A eidg-A   327 - 350 <=>  328 - 351   (LEU  327  - PHE  350  <=> HIS  328  - PHE  351 )                          
  38: s001-A eidg-A   351 - 379 <=>  358 - 386   (GLN  351  - ASP  379  <=> SER  358  - LEU  386 )                          
  39: s001-A edup-A     4 -  54 <=>   16 -  66   (SER    4  - GLN   54  <=> ARG   16  - LEU   66 )                          
  39: s001-A edup-A    56 -  59 <=>   67 -  70   (PHE   56  - THR   59  <=> PRO   67  - ASP   70 )                          
  39: s001-A edup-A    70 - 111 <=>   87 - 128   (SER   70  - THR  111  <=> LYS   87  - ASN  128 )                          
  39: s001-A edup-A   117 - 143 <=>  139 - 165   (ASN  117  - TYR  143  <=> HIS  139  - GLY  165 )                          
  39: s001-A edup-A   145 - 152 <=>  166 - 173   (MET  145  - LEU  152  <=> ILE  166  - VAL  173 )                          
  39: s001-A edup-A   155 - 160 <=>  174 - 179   (ALA  155  - ALA  160  <=> TYR  174  - ILE  179 )                          
  39: s001-A edup-A   162 - 203 <=>  180 - 221   (PHE  162  - LYS  203  <=> TYR  180  - GLY  221 )                          
  39: s001-A edup-A   216 - 269 <=>  225 - 278   (SER  216  - THR  269  <=> ASP  225  - ASN  278 )                          
  39: s001-A edup-A   271 - 275 <=>  279 - 283   (TYR  271  - GLU  275  <=> ILE  279  - SER  283 )                          
  39: s001-A edup-A   290 - 324 <=>  295 - 329   (TYR  290  - GLN  324  <=> LEU  295  - MET  329 )                          
  39: s001-A edup-A   326 - 350 <=>  330 - 354   (LYS  326  - PHE  350  <=> GLU  330  - VAL  354 )                          
  39: s001-A edup-A   351 - 364 <=>  361 - 374   (GLN  351  - GLN  364  <=> ASP  361  - ASN  374 )                          
  39: s001-A edup-A   366 - 385 <=>  375 - 394   (ILE  366  - LYS  385  <=> ILE  375  - ASP  394 )                          
  40: s001-A elpf-A     1 -  27 <=>   39 -  65   (MET    1  - LYS   27  <=> LYS   39  - ASP   65 )                          
  40: s001-A elpf-A    28 -  57 <=>   70 -  99   (SER   28  - ASP   57  <=> LYS   70  - TYR   99 )                          
  40: s001-A elpf-A    60 -  63 <=>  100 - 103   (SER   60  - LEU   63  <=> ASN  100  - GLU  103 )                          
  40: s001-A elpf-A    69 -  95 <=>  111 - 137   (ILE   69  - SER   95  <=> ARG  111  - ALA  137 )                          
  40: s001-A elpf-A    96 -  99 <=>  141 - 144   (VAL   96  - VAL   99  <=> ASN  141  - LEU  144 )                          
  40: s001-A elpf-A   100 - 109 <=>  146 - 155   (GLY  100  - LEU  109  <=> ARG  146  - ASP  155 )                          
  40: s001-A elpf-A   110 - 113 <=>  165 - 168   (PRO  110  - ASN  113  <=> ILE  165  - SER  168 )                          
  40: s001-A elpf-A   118 - 147 <=>  169 - 198   (LYS  118  - PHE  147  <=> LYS  169  - SER  198 )                          
  40: s001-A elpf-A   148 - 151 <=>  200 - 203   (GLU  148  - PRO  151  <=> GLU  200  - PRO  203 )                          
  40: s001-A elpf-A   154 - 203 <=>  204 - 253   (ASP  154  - LYS  203  <=> THR  204  - ARG  253 )                          
  40: s001-A elpf-A   204 - 207 <=>  256 - 259   (GLU  204  - ASN  207  <=> LYS  256  - ASN  259 )                          
  40: s001-A elpf-A   212 - 267 <=>  277 - 332   (LEU  212  - TRP  267  <=> VAL  277  - LEU  332 )                          
  40: s001-A elpf-A   268 - 272 <=>  334 - 338   (ASN  268  - VAL  272  <=> GLY  334  - ARG  338 )                          
  40: s001-A elpf-A   274 - 325 <=>  339 - 390   (PHE  274  - ARG  325  <=> GLU  339  - THR  390 )                          
  40: s001-A elpf-A   328 - 350 <=>  391 - 413   (PHE  328  - PHE  350  <=> LYS  391  - PHE  413 )                          
  40: s001-A elpf-A   351 - 355 <=>  420 - 424   (GLN  351  - ILE  355  <=> ASN  420  - THR  424 )                          
  40: s001-A elpf-A   357 - 366 <=>  425 - 434   (ILE  357  - ILE  366  <=> LEU  425  - THR  434 )                          
  40: s001-A elpf-A   384 - 387 <=>  452 - 455   (LEU  384  - GLU  387  <=> TYR  452  - GLY  455 )                          
  40: s001-A elpf-A   390 - 394 <=>  456 - 460   (SER  390  - THR  394  <=> SER  456  - GLU  460 )                          
  41: s001-A ed4v-A     2 -  23 <=>   14 -  35   (ASN    2  - TRP   23  <=> LEU   14  - LYS   35 )                          
  41: s001-A ed4v-A    32 -  36 <=>   36 -  40   (ARG   32  - PRO   36  <=> THR   36  - TRP   40 )                          
  41: s001-A ed4v-A    38 -  57 <=>   41 -  60   (VAL   38  - ASP   57  <=> PRO   41  - HIS   60 )                          
  41: s001-A ed4v-A    63 -  66 <=>   63 -  66   (LEU   63  - LEU   66  <=> MET   63  - LEU   66 )                          
  41: s001-A ed4v-A    68 -  73 <=>   70 -  75   (GLU   68  - LEU   73  <=> GLN   70  - LEU   75 )                          
  41: s001-A ed4v-A    74 - 112 <=>   77 - 115   (PHE   74  - ARG  112  <=> THR   77  - PRO  115 )                          
  41: s001-A ed4v-A   117 - 141 <=>  127 - 151   (ASN  117  - ILE  141  <=> LEU  127  - TYR  151 )                          
  41: s001-A ed4v-A   143 - 148 <=>  153 - 158   (TYR  143  - GLU  148  <=> LEU  153  - ILE  158 )                          
  41: s001-A ed4v-A   151 - 205 <=>  192 - 246   (PRO  151  - PRO  205  <=> PRO  192  - GLU  246 )                          
  41: s001-A ed4v-A   208 - 267 <=>  247 - 306   (ILE  208  - TRP  267  <=> LEU  247  - GLY  306 )                          
  41: s001-A ed4v-A   279 - 321 <=>  308 - 350   (ARG  279  - LEU  321  <=> ASN  308  - CYS  350 )                          
  41: s001-A ed4v-A   324 - 346 <=>  351 - 373   (GLN  324  - LYS  346  <=> PRO  351  - PRO  373 )                          
  41: s001-A ed4v-A   348 - 351 <=>  374 - 377   (PHE  348  - GLN  351  <=> VAL  374  - ALA  377 )                          
  41: s001-A ed4v-A   352 - 367 <=>  383 - 398   (PRO  352  - ILE  367  <=> PRO  383  - ILE  398 )                          
  42: s001-A em4m-A     2 -  35 <=>   16 -  49   (ASN    2  - LEU   35  <=> TRP   16  - LYS   49 )                          
  42: s001-A em4m-A    39 -  57 <=>   57 -  75   (VAL   39  - ASP   57  <=> LEU   57  - MET   75 )                          
  42: s001-A em4m-A    70 - 110 <=>   90 - 130   (SER   70  - PRO  110  <=> ASP   90  - GLN  130 )                          
  42: s001-A em4m-A   117 - 142 <=>  144 - 169   (ASN  117  - ALA  142  <=> THR  144  - PHE  169 )                          
  42: s001-A em4m-A   147 - 150 <=>  171 - 174   (PHE  147  - PRO  150  <=> ASN  171  - PHE  174 )                          
  42: s001-A em4m-A   151 - 160 <=>  177 - 186   (PRO  151  - ALA  160  <=> ILE  177  - GLY  186 )                          
  42: s001-A em4m-A   162 - 203 <=>  187 - 228   (PHE  162  - LYS  203  <=> ILE  187  - ILE  228 )                          
  42: s001-A em4m-A   205 - 209 <=>  237 - 241   (PRO  205  - ALA  209  <=> MET  237  - ARG  241 )                          
  42: s001-A em4m-A   210 - 267 <=>  243 - 300   (SER  210  - TRP  267  <=> MET  243  - PHE  300 )                          
  42: s001-A em4m-A   268 - 271 <=>  302 - 305   (ASN  268  - TYR  271  <=> ASN  302  - GLU  305 )                          
  42: s001-A em4m-A   290 - 317 <=>  314 - 341   (TYR  290  - ALA  317  <=> ALA  314  - LEU  341 )                          
  42: s001-A em4m-A   320 - 340 <=>  342 - 362   (LEU  320  - ARG  340  <=> PRO  342  - LEU  362 )                          
  42: s001-A em4m-A   341 - 346 <=>  364 - 369   (GLY  341  - LYS  346  <=> GLN  364  - ARG  369 )                          
  42: s001-A em4m-A   348 - 351 <=>  370 - 373   (PHE  348  - GLN  351  <=> LEU  370  - LYS  373 )                          
  42: s001-A em4m-A   352 - 355 <=>  380 - 383   (PRO  352  - ILE  355  <=> LEU  380  - GLU  383 )                          
  42: s001-A em4m-A   357 - 380 <=>  384 - 407   (ILE  357  - GLU  380  <=> PHE  384  - GLY  407 )                          
  42: s001-A em4m-A   382 - 392 <=>  409 - 419   (LEU  382  - ASP  392  <=> GLU  409  - ASP  419 )                          
  43: s001-A elep-A     2 -   7 <=>   11 -  16   (ASN    2  - LEU    7  <=> PRO   11  - TYR   16 )                          
  43: s001-A elep-A     8 -  22 <=>   18 -  32   (ARG    8  - HIS   22  <=> MET   18  - GLU   32 )                          
  43: s001-A elep-A    32 -  35 <=>   33 -  36   (ARG   32  - LEU   35  <=> GLN   33  - THR   36 )                          
  43: s001-A elep-A    36 -  57 <=>   38 -  59   (PRO   36  - ASP   57  <=> LEU   38  - TYR   59 )                          
  43: s001-A elep-A    63 -  69 <=>   62 -  68   (LEU   63  - ILE   69  <=> ILE   62  - ASN   68 )                          
  43: s001-A elep-A    70 -  73 <=>   70 -  73   (SER   70  - LEU   73  <=> ALA   70  - LEU   73 )                          
  43: s001-A elep-A    74 - 111 <=>   75 - 112   (PHE   74  - THR  111  <=> ALA   75  - GLN  112 )                          
  43: s001-A elep-A   117 - 137 <=>  123 - 143   (ASN  117  - PHE  137  <=> LYS  123  - THR  143 )                          
  43: s001-A elep-A   138 - 148 <=>  145 - 155   (ALA  138  - GLU  148  <=> THR  145  - ASN  155 )                          
  43: s001-A elep-A   151 - 198 <=>  186 - 233   (PRO  151  - ARG  198  <=> PRO  186  - GLU  233 )                          
  43: s001-A elep-A   201 - 265 <=>  234 - 298   (LEU  201  - TYR  265  <=> VAL  234  - LEU  298 )                          
  43: s001-A elep-A   279 - 321 <=>  300 - 342   (ARG  279  - LEU  321  <=> SER  300  - SER  342 )                          
  43: s001-A elep-A   327 - 346 <=>  346 - 365   (LEU  327  - LYS  346  <=> GLY  346  - VAL  365 )                          
  43: s001-A elep-A   348 - 351 <=>  366 - 369   (PHE  348  - GLN  351  <=> LEU  366  - LYS  369 )                          
  43: s001-A elep-A   352 - 367 <=>  375 - 390   (PRO  352  - ILE  367  <=> PRO  375  - LEU  390 )                          
  44: s001-A eepd-A     5 -   9 <=>    4 -   8   (ARG    5  - THR    9  <=> SER    4  - TYR    8 )                          
  44: s001-A eepd-A    11 -  20 <=>    9 -  18   (ASN   11  - GLN   20  <=> LEU    9  - VAL   18 )                          
  44: s001-A eepd-A    22 -  25 <=>   19 -  22   (HIS   22  - GLU   25  <=> PRO   19  - GLU   22 )                          
  44: s001-A eepd-A    33 -  58 <=>   27 -  52   (VAL   33  - LYS   58  <=> SER   27  - PHE   52 )                          
  44: s001-A eepd-A    62 -  66 <=>   53 -  57   (THR   62  - LEU   66  <=> PRO   53  - GLU   57 )                          
  44: s001-A eepd-A    70 -  95 <=>   58 -  83   (SER   70  - SER   95  <=> LEU   58  - VAL   83 )                          
  44: s001-A eepd-A    96 - 109 <=>   88 - 101   (VAL   96  - LEU  109  <=> ASP   88  - GLY  101 )                          
  44: s001-A eepd-A   110 - 113 <=>  111 - 114   (PRO  110  - ASN  113  <=> HIS  111  - ARG  114 )                          
  44: s001-A eepd-A   119 - 138 <=>  116 - 135   (ASP  119  - ALA  138  <=> LYS  116  - LEU  135 )                          
  44: s001-A eepd-A   149 - 152 <=>  142 - 145   (LEU  149  - LEU  152  <=> LEU  142  - SER  145 )                          
  44: s001-A eepd-A   155 - 203 <=>  146 - 194   (ALA  155  - LYS  203  <=> LEU  146  - GLY  194 )                          
  44: s001-A eepd-A   211 - 215 <=>  201 - 205   (ALA  211  - VAL  215  <=> GLY  201  - ARG  205 )                          
  44: s001-A eepd-A   216 - 270 <=>  208 - 262   (SER  216  - TRP  270  <=> SER  208  - VAL  262 )                          
  44: s001-A eepd-A   279 - 327 <=>  264 - 312   (ARG  279  - LEU  327  <=> GLU  264  - ILE  312 )                          
  44: s001-A eepd-A   329 - 344 <=>  315 - 330   (SER  329  - LYS  344  <=> GLU  315  - GLU  330 )                          
  44: s001-A eepd-A   345 - 350 <=>  332 - 337   (MET  345  - PHE  350  <=> ASN  332  - ASN  337 )                          
  44: s001-A eepd-A   351 - 367 <=>  343 - 359   (GLN  351  - ILE  367  <=> SER  343  - TYR  359 )                          
  45: s001-A el78-A     2 -   5 <=>    2 -   5   (ASN    2  - ARG    5  <=> LYS    2  - GLN    5 )                          
  45: s001-A el78-A     7 -  53 <=>   19 -  65   (LEU    7  - SER   53  <=> LEU   19  - MET   65 )                          
  45: s001-A el78-A    54 -  57 <=>   67 -  70   (GLN   54  - ASP   57  <=> SER   67  - ALA   70 )                          
  45: s001-A el78-A    58 -  61 <=>   72 -  75   (LYS   58  - SER   61  <=> LYS   72  - ARG   75 )                          
  45: s001-A el78-A    68 -  71 <=>   84 -  87   (GLU   68  - PRO   71  <=> PRO   84  - GLU   87 )                          
  45: s001-A el78-A    72 - 110 <=>   89 - 127   (PHE   72  - PRO  110  <=> ILE   89  - GLY  127 )                          
  45: s001-A el78-A   117 - 139 <=>  139 - 161   (ASN  117  - ALA  139  <=> PRO  139  - TYR  161 )                          
  45: s001-A el78-A   149 - 160 <=>  167 - 178   (LEU  149  - ALA  160  <=> GLU  167  - CYS  178 )                          
  45: s001-A el78-A   162 - 195 <=>  179 - 212   (PHE  162  - GLU  195  <=> CYS  179  - ASP  212 )                          
  45: s001-A el78-A   197 - 200 <=>  213 - 216   (LEU  197  - ASN  200  <=> SER  213  - LEU  216 )                          
  45: s001-A el78-A   216 - 266 <=>  217 - 267   (SER  216  - TYR  266  <=> SER  217  - LEU  267 )                          
  45: s001-A el78-A   267 - 271 <=>  269 - 273   (TRP  267  - TYR  271  <=> VAL  269  - LYS  273 )                          
  45: s001-A el78-A   279 - 288 <=>  274 - 283   (ARG  279  - SER  288  <=> ARG  274  - GLN  283 )                          
  45: s001-A el78-A   290 - 324 <=>  284 - 318   (TYR  290  - GLN  324  <=> LEU  284  - LEU  318 )                          
  45: s001-A el78-A   327 - 330 <=>  319 - 322   (LEU  327  - LYS  330  <=> GLU  319  - ASP  322 )                          
  45: s001-A el78-A   331 - 350 <=>  324 - 343   (LYS  331  - PHE  350  <=> GLU  324  - PHE  343 )                          
  45: s001-A el78-A   351 - 367 <=>  350 - 366   (GLN  351  - ILE  367  <=> SER  350  - TYR  366 )                          
  46: s001-A ejek-A     4 -  21 <=>   12 -  29   (SER    4  - ARG   21  <=> ARG   12  - SER   29 )                          
  46: s001-A ejek-A    31 -  34 <=>   30 -  33   (PHE   31  - SER   34  <=> ARG   30  - SER   33 )                          
  46: s001-A ejek-A    35 -  61 <=>   35 -  61   (LEU   35  - SER   61  <=> LEU   35  - THR   61 )                          
  46: s001-A ejek-A    64 -  67 <=>   62 -  65   (ASN   64  - LYS   67  <=> ILE   62  - THR   65 )                          
  46: s001-A ejek-A    72 -  99 <=>   66 -  93   (PHE   72  - VAL   99  <=> LEU   66  - GLY   93 )                          
  46: s001-A ejek-A   111 - 114 <=>  106 - 109   (THR  111  - SER  114  <=> ALA  106  - ASP  109 )                          
  46: s001-A ejek-A   119 - 145 <=>  110 - 136   (ASP  119  - MET  145  <=> SER  110  - ALA  136 )                          
  46: s001-A ejek-A   148 - 203 <=>  137 - 192   (GLU  148  - LYS  203  <=> PRO  137  - ARG  192 )                          
  46: s001-A ejek-A   204 - 267 <=>  194 - 257   (GLU  204  - TRP  267  <=> PRO  194  - ILE  257 )                          
  46: s001-A ejek-A   269 - 272 <=>  258 - 261   (THR  269  - VAL  272  <=> ARG  258  - PRO  261 )                          
  46: s001-A ejek-A   279 - 321 <=>  263 - 305   (ARG  279  - LEU  321  <=> ARG  263  - LEU  305 )                          
  46: s001-A ejek-A   323 - 326 <=>  306 - 309   (ALA  323  - LYS  326  <=> VAL  306  - GLN  309 )                          
  46: s001-A ejek-A   329 - 350 <=>  311 - 332   (SER  329  - PHE  350  <=> SER  311  - VAL  332 )                          
  46: s001-A ejek-A   351 - 367 <=>  339 - 355   (GLN  351  - ILE  367  <=> SER  339  - TYR  355 )                          
  47: s001-A emow-A     6 -  25 <=>    1 -  20   (ILE    6  - GLU   25  <=> MET    1  - GLN   20 )                          
  47: s001-A emow-A    34 -  56 <=>   26 -  48   (SER   34  - PHE   56  <=> PHE   26  - ASN   48 )                          
  47: s001-A emow-A    57 -  60 <=>   50 -  53   (ASP   57  - SER   60  <=> SER   50  - ILE   53 )                          
  47: s001-A emow-A    63 -  67 <=>   57 -  61   (LEU   63  - LYS   67  <=> LEU   57  - CYS   61 )                          
  47: s001-A emow-A    70 -  95 <=>   62 -  87   (SER   70  - SER   95  <=> ASN   62  - SER   87 )                          
  47: s001-A emow-A    96 - 103 <=>   92 -  99   (VAL   96  - ASN  103  <=> LYS   92  - ASP   99 )                          
  47: s001-A emow-A   104 - 110 <=>  101 - 107   (SER  104  - PRO  110  <=> ARG  101  - ALA  107 )                          
  47: s001-A emow-A   113 - 143 <=>  122 - 152   (ASN  113  - TYR  143  <=> LYS  122  - ARG  152 )                          
  47: s001-A emow-A   149 - 152 <=>  156 - 159   (LEU  149  - LEU  152  <=> LEU  156  - GLY  159 )                          
  47: s001-A emow-A   153 - 202 <=>  161 - 210   (PRO  153  - THR  202  <=> LEU  161  - HIS  210 )                          
  47: s001-A emow-A   203 - 206 <=>  212 - 215   (LYS  203  - ALA  206  <=> HIS  212  - LEU  215 )                          
  47: s001-A emow-A   209 - 212 <=>  290 - 293   (ALA  209  - LEU  212  <=> ASN  290  - ASN  293 )                          
  47: s001-A emow-A   215 - 267 <=>  294 - 346   (VAL  215  - TRP  267  <=> THR  294  - ASN  346 )                          
  47: s001-A emow-A   268 - 274 <=>  348 - 354   (ASN  268  - PHE  274  <=> ILE  348  - ARG  354 )                          
  47: s001-A emow-A   278 - 325 <=>  355 - 402   (LYS  278  - ARG  325  <=> LEU  355  - LYS  402 )                          
  47: s001-A emow-A   328 - 331 <=>  403 - 406   (PHE  328  - LYS  331  <=> PRO  403  - MET  406 )                          
  47: s001-A emow-A   332 - 343 <=>  412 - 423   (LEU  332  - LEU  343  <=> PHE  412  - PHE  423 )                          
  47: s001-A emow-A   344 - 347 <=>  426 - 429   (LYS  344  - CYS  347  <=> TRP  426  - PHE  429 )                          
  47: s001-A emow-A   349 - 352 <=>  430 - 433   (LYS  349  - PRO  352  <=> PHE  430  - ASN  433 )                          
  47: s001-A emow-A   353 - 364 <=>  441 - 452   (ASN  353  - GLN  364  <=> ASP  441  - ALA  452 )                          
  47: s001-A emow-A   381 - 390 <=>  466 - 475   (ILE  381  - SER  390  <=> ALA  466  - SER  475 )                          
  48: s001-A el2r-A     1 -  52 <=>   31 -  82   (MET    1  - PHE   52  <=> GLN   31  - TYR   82 )                          
  48: s001-A el2r-A    53 -  57 <=>   84 -  88   (SER   53  - ASP   57  <=> TRP   84  - ASN   88 )                          
  48: s001-A el2r-A    58 -  61 <=>   90 -  93   (LYS   58  - SER   61  <=> ILE   90  - GLY   93 )                          
  48: s001-A el2r-A    64 -  67 <=>   94 -  97   (ASN   64  - LYS   67  <=> GLN   94  - LEU   97 )                          
  48: s001-A el2r-A    78 - 105 <=>  106 - 133   (ARG   78  - LEU  105  <=> TYR  106  - VAL  133 )                          
  48: s001-A el2r-A   107 - 110 <=>  134 - 137   (LYS  107  - PRO  110  <=> PRO  134  - LYS  137 )                          
  48: s001-A el2r-A   117 - 146 <=>  150 - 179   (ASN  117  - LYS  146  <=> TRP  150  - ILE  179 )                          
  48: s001-A el2r-A   148 - 151 <=>  183 - 186   (GLU  148  - PRO  151  <=> GLN  183  - SER  186 )                          
  48: s001-A el2r-A   162 - 203 <=>  193 - 234   (PHE  162  - LYS  203  <=> MET  193  - LEU  234 )                          
  48: s001-A el2r-A   204 - 207 <=>  239 - 242   (GLU  204  - ASN  207  <=> GLN  239  - LEU  242 )                          
  48: s001-A el2r-A   208 - 270 <=>  247 - 309   (ILE  208  - TRP  270  <=> TYR  247  - HIS  309 )                          
  48: s001-A el2r-A   271 - 274 <=>  313 - 316   (TYR  271  - PHE  274  <=> GLU  313  - PHE  316 )                          
  48: s001-A el2r-A   278 - 288 <=>  317 - 327   (LYS  278  - SER  288  <=> ASP  317  - PHE  327 )                          
  48: s001-A el2r-A   290 - 308 <=>  328 - 346   (TYR  290  - ASN  308  <=> LEU  328  - LEU  346 )                          
  48: s001-A el2r-A   311 - 321 <=>  347 - 357   (ARG  311  - LEU  321  <=> THR  347  - PHE  357 )                          
  48: s001-A el2r-A   324 - 343 <=>  358 - 377   (GLN  324  - LEU  343  <=> ASP  358  - VAL  377 )                          
  48: s001-A el2r-A   344 - 347 <=>  379 - 382   (LYS  344  - CYS  347  <=> THR  379  - TYR  382 )                          
  48: s001-A el2r-A   349 - 352 <=>  383 - 386   (LYS  349  - PRO  352  <=> LYS  383  - PRO  386 )                          
  48: s001-A el2r-A   353 - 367 <=>  393 - 407   (ASN  353  - ILE  367  <=> ASN  393  - SER  407 )                          
  48: s001-A el2r-A   384 - 387 <=>  420 - 423   (LEU  384  - GLU  387  <=> PHE  420  - LYS  423 )                          
  49: s001-A eiw1-A     4 -  18 <=>    8 -  22   (SER    4  - GLY   18  <=> ARG    8  - GLY   22 )                          
  49: s001-A eiw1-A    20 -  26 <=>   23 -  29   (GLN   20  - LYS   26  <=> PHE   23  - ASN   29 )                          
  49: s001-A eiw1-A    27 -  32 <=>   32 -  37   (LYS   27  - ARG   32  <=> ARG   32  - TYR   37 )                          
  49: s001-A eiw1-A    33 -  57 <=>   41 -  65   (VAL   33  - ASP   57  <=> LEU   41  - THR   65 )                          
  49: s001-A eiw1-A    60 -  68 <=>   66 -  74   (SER   60  - GLU   68  <=> TYR   66  - ARG   74 )                          
  49: s001-A eiw1-A    70 -  95 <=>   75 - 100   (SER   70  - SER   95  <=> GLN   75  - HIS  100 )                          
  49: s001-A eiw1-A    96 - 108 <=>  102 - 114   (VAL   96  - ALA  108  <=> LEU  102  - LEU  114 )                          
  49: s001-A eiw1-A   109 - 112 <=>  117 - 120   (LEU  109  - ARG  112  <=> ILE  117  - HIS  120 )                          
  49: s001-A eiw1-A   114 - 137 <=>  125 - 148   (SER  114  - PHE  137  <=> LYS  125  - PHE  148 )                          
  49: s001-A eiw1-A   143 - 192 <=>  154 - 203   (TYR  143  - ASN  192  <=> MET  154  - GLN  203 )                          
  49: s001-A eiw1-A   215 - 272 <=>  206 - 263   (VAL  215  - VAL  272  <=> ASP  206  - ASP  263 )                          
  49: s001-A eiw1-A   275 - 292 <=>  267 - 284   (GLU  275  - CYS  292  <=> LEU  267  - ILE  284 )                          
  49: s001-A eiw1-A   294 - 315 <=>  285 - 306   (ALA  294  - ILE  315  <=> LEU  285  - CYS  306 )                          
  49: s001-A eiw1-A   317 - 320 <=>  307 - 310   (ALA  317  - LEU  320  <=> ASP  307  - GLU  310 )                          
  49: s001-A eiw1-A   323 - 333 <=>  311 - 321   (ALA  323  - ARG  333  <=> ASP  311  - GLN  321 )                          
  49: s001-A eiw1-A   334 - 346 <=>  323 - 335   (PRO  334  - LYS  346  <=> GLU  323  - SER  335 )                          
  49: s001-A eiw1-A   349 - 352 <=>  337 - 340   (LYS  349  - PRO  352  <=> GLU  337  - VAL  340 )                          
  49: s001-A eiw1-A   353 - 367 <=>  347 - 361   (ASN  353  - ILE  367  <=> ASP  347  - TYR  361 )                          
  50: s001-A em1q-A     2 -  10 <=>   11 -  19   (ASN    2  - THR   10  <=> PRO   11  - VAL   19 )                          
  50: s001-A em1q-A    11 -  16 <=>   21 -  26   (ASN   11  - LEU   16  <=> ARG   21  - LEU   26 )                          
  50: s001-A em1q-A    18 -  22 <=>   27 -  31   (GLY   18  - HIS   22  <=> LEU   27  - PHE   31 )                          
  50: s001-A em1q-A    31 -  35 <=>   32 -  36   (PHE   31  - LEU   35  <=> GLY   32  - SER   36 )                          
  50: s001-A em1q-A    36 -  57 <=>   38 -  59   (PRO   36  - ASP   57  <=> LEU   38  - VAL   59 )                          
  50: s001-A em1q-A    63 -  66 <=>   62 -  65   (LEU   63  - LEU   66  <=> TRP   62  - LEU   65 )                          
  50: s001-A em1q-A    68 -  71 <=>   68 -  71   (GLU   68  - PRO   71  <=> SER   68  - ASP   71 )                          
  50: s001-A em1q-A    72 - 109 <=>   73 - 110   (PHE   72  - LEU  109  <=> MET   73  - ILE  110 )                          
  50: s001-A em1q-A   110 - 113 <=>  112 - 115   (PRO  110  - ASN  113  <=> GLU  112  - LYS  115 )                          
  50: s001-A em1q-A   117 - 137 <=>  126 - 146   (ASN  117  - PHE  137  <=> ARG  126  - THR  146 )                          
  50: s001-A em1q-A   138 - 148 <=>  148 - 158   (ALA  138  - GLU  148  <=> GLY  148  - MET  158 )                          
  50: s001-A em1q-A   150 - 198 <=>  186 - 234   (PRO  150  - ARG  198  <=> PHE  186  - LYS  234 )                          
  50: s001-A em1q-A   201 - 204 <=>  235 - 238   (LEU  201  - GLU  204  <=> PRO  235  - ASP  238 )                          
  50: s001-A em1q-A   209 - 266 <=>  240 - 297   (ALA  209  - TYR  266  <=> SER  240  - TYR  297 )                          
  50: s001-A em1q-A   279 - 284 <=>  299 - 304   (ARG  279  - ALA  284  <=> GLY  299  - ARG  304 )                          
  50: s001-A em1q-A   286 - 321 <=>  305 - 340   (ASN  286  - LEU  321  <=> TYR  305  - SER  340 )                          
  50: s001-A em1q-A   327 - 345 <=>  344 - 362   (LEU  327  - MET  345  <=> THR  344  - ARG  362 )                          
  50: s001-A em1q-A   347 - 350 <=>  363 - 366   (CYS  347  - PHE  350  <=> PRO  363  - VAL  366 )                          
  50: s001-A em1q-A   351 - 363 <=>  372 - 384   (GLN  351  - LEU  363  <=> ALA  372  - PHE  384 )                          
  51: s001-A el65-A     2 -  27 <=>   76 - 101   (ASN    2  - LYS   27  <=> SER   76  - PRO  101 )                          
  51: s001-A el65-A    28 -  34 <=>  105 - 111   (SER   28  - SER   34  <=> LEU  105  - SER  111 )                          
  51: s001-A el65-A    35 -  57 <=>  114 - 136   (LEU   35  - ASP   57  <=> SER  114  - ARG  136 )                          
  51: s001-A el65-A    62 -  69 <=>  138 - 145   (THR   62  - ILE   69  <=> ARG  138  - SER  145 )                          
  51: s001-A el65-A    70 -  82 <=>  152 - 164   (SER   70  - ALA   82  <=> GLU  152  - PHE  164 )                          
  51: s001-A el65-A    84 -  89 <=>  165 - 170   (GLY   84  - ALA   89  <=> THR  165  - PRO  170 )                          
  51: s001-A el65-A    90 - 110 <=>  172 - 192   (TYR   90  - PRO  110  <=> ALA  172  - TYR  192 )                          
  51: s001-A el65-A   117 - 137 <=>  205 - 225   (ASN  117  - PHE  137  <=> PRO  205  - ILE  225 )                          
  51: s001-A el65-A   154 - 200 <=>  237 - 283   (ASP  154  - ASN  200  <=> ARG  237  - GLU  283 )                          
  51: s001-A el65-A   215 - 255 <=>  284 - 324   (VAL  215  - CYS  255  <=> LYS  284  - THR  324 )                          
  51: s001-A el65-A   256 - 270 <=>  326 - 340   (LEU  256  - TRP  270  <=> ILE  326  - GLY  340 )                          
  51: s001-A el65-A   289 - 310 <=>  351 - 372   (ILE  289  - GLU  310  <=> ILE  351  - LYS  372 )                          
  51: s001-A el65-A   311 - 321 <=>  374 - 384   (ARG  311  - LEU  321  <=> GLY  374  - ILE  384 )                          
  51: s001-A el65-A   323 - 326 <=>  385 - 388   (ALA  323  - LYS  326  <=> ASN  385  - ALA  388 )                          
  51: s001-A el65-A   328 - 350 <=>  389 - 411   (PHE  328  - PHE  350  <=> VAL  389  - MET  411 )                          
  51: s001-A el65-A   351 - 387 <=>  418 - 454   (GLN  351  - GLU  387  <=> ASN  418  - ALA  454 )                          
  52: s001-A ei8b-A     2 -  28 <=>    5 -  31   (ASN    2  - SER   28  <=> LYS    5  - SER   31 )                          
  52: s001-A ei8b-A    33 -  57 <=>   41 -  65   (VAL   33  - ASP   57  <=> VAL   41  - PRO   65 )                          
  52: s001-A ei8b-A    61 -  64 <=>   66 -  69   (SER   61  - ASN   64  <=> ARG   66  - GLU   69 )                          
  52: s001-A ei8b-A    65 -  68 <=>   72 -  75   (VAL   65  - GLU   68  <=> TYR   72  - TYR   75 )                          
  52: s001-A ei8b-A    70 -  96 <=>   76 - 102   (SER   70  - VAL   96  <=> ASN   76  - TRP  102 )                          
  52: s001-A ei8b-A    97 - 110 <=>  107 - 120   (LYS   97  - PRO  110  <=> LYS  107  - LYS  120 )                          
  52: s001-A ei8b-A   117 - 139 <=>  140 - 162   (ASN  117  - ALA  139  <=> GLU  140  - VAL  162 )                          
  52: s001-A ei8b-A   149 - 196 <=>  170 - 217   (LEU  149  - GLU  196  <=> VAL  170  - LEU  217 )                          
  52: s001-A ei8b-A   198 - 201 <=>  218 - 221   (ARG  198  - LEU  201  <=> HIS  218  - LYS  221 )                          
  52: s001-A ei8b-A   213 - 266 <=>  222 - 275   (PHE  213  - TYR  266  <=> ALA  222  - TYR  275 )                          
  52: s001-A ei8b-A   267 - 272 <=>  277 - 282   (TRP  267  - VAL  272  <=> ASN  277  - SER  282 )                          
  52: s001-A ei8b-A   291 - 324 <=>  295 - 328   (ALA  291  - GLN  324  <=> VAL  295  - LEU  328 )                          
  52: s001-A ei8b-A   326 - 351 <=>  329 - 354   (LYS  326  - GLN  351  <=> PRO  329  - LYS  354 )                          
  52: s001-A ei8b-A   352 - 380 <=>  361 - 389   (PRO  352  - GLU  380  <=> LEU  361  - ARG  389 )                          
  52: s001-A ei8b-A   382 - 394 <=>  390 - 402   (LEU  382  - THR  394  <=> GLN  390  - MET  402 )                          
  53: s001-A ejc1-A     1 -  23 <=>   51 -  73   (MET    1  - TRP   23  <=> GLY   51  - CYS   73 )                          
  53: s001-A ejc1-A    24 -  30 <=>   75 -  81   (PHE   24  - ARG   30  <=> ILE   75  - ARG   81 )                          
  53: s001-A ejc1-A    31 -  34 <=>   83 -  86   (PHE   31  - SER   34  <=> LEU   83  - ASN   86 )                          
  53: s001-A ejc1-A    35 -  58 <=>   89 - 112   (LEU   35  - LYS   58  <=> SER   89  - ARG  112 )                          
  53: s001-A ejc1-A    63 -  67 <=>  114 - 118   (LEU   63  - LYS   67  <=> ALA  114  - LEU  118 )                          
  53: s001-A ejc1-A    71 - 110 <=>  119 - 158   (PRO   71  - PRO  110  <=> ASP  119  - ARG  158 )                          
  53: s001-A ejc1-A   113 - 147 <=>  166 - 200   (ASN  113  - PHE  147  <=> CYS  166  - TYR  200 )                          
  53: s001-A ejc1-A   149 - 154 <=>  214 - 219   (LEU  149  - ASP  154  <=> TYR  214  - SER  219 )                          
  53: s001-A ejc1-A   163 - 200 <=>  242 - 279   (LEU  163  - ASN  200  <=> LEU  242  - PRO  279 )                          
  53: s001-A ejc1-A   216 - 263 <=>  281 - 328   (SER  216  - LEU  263  <=> PRO  281  - SER  328 )                          
  53: s001-A ejc1-A   267 - 270 <=>  329 - 332   (TRP  267  - TRP  270  <=> ILE  329  - MET  332 )                          
  53: s001-A ejc1-A   274 - 293 <=>  333 - 352   (PHE  274  - ILE  293  <=> PRO  333  - SER  352 )                          
  53: s001-A ejc1-A   297 - 304 <=>  353 - 360   (TYR  297  - LEU  304  <=> THR  353  - SER  360 )                          
  53: s001-A ejc1-A   306 - 321 <=>  361 - 376   (MET  306  - LEU  321  <=> ALA  361  - VAL  376 )                          
  53: s001-A ejc1-A   328 - 350 <=>  377 - 399   (PHE  328  - PHE  350  <=> PRO  377  - LEU  399 )                          
  53: s001-A ejc1-A   351 - 367 <=>  406 - 422   (GLN  351  - ILE  367  <=> ASN  406  - TYR  422 )                          
  54: s001-A ec2h-A     1 -  23 <=>    5 -  27   (MET    1  - TRP   23  <=> GLU    5  - SER   27 )                          
  54: s001-A ec2h-A    24 -  30 <=>   29 -  35   (PHE   24  - ARG   30  <=> VAL   29  - ALA   35 )                          
  54: s001-A ec2h-A    31 -  34 <=>   37 -  40   (PHE   31  - SER   34  <=> ILE   37  - ARG   40 )                          
  54: s001-A ec2h-A    35 -  58 <=>   43 -  66   (LEU   35  - LYS   58  <=> SER   43  - TYR   66 )                          
  54: s001-A ec2h-A    63 -  67 <=>   68 -  72   (LEU   63  - LYS   67  <=> ILE   68  - ILE   72 )                          
  54: s001-A ec2h-A    71 - 110 <=>   73 - 112   (PRO   71  - PRO  110  <=> ASN   73  - GLN  112 )                          
  54: s001-A ec2h-A   114 - 149 <=>  122 - 157   (SER  114  - LEU  149  <=> TYR  122  - SER  157 )                          
  54: s001-A ec2h-A   151 - 154 <=>  177 - 180   (PRO  151  - ASP  154  <=> TRP  177  - PRO  180 )                          
  54: s001-A ec2h-A   162 - 195 <=>  201 - 234   (PHE  162  - GLU  195  <=> GLN  201  - ALA  234 )                          
  54: s001-A ec2h-A   197 - 201 <=>  235 - 239   (LEU  197  - LEU  201  <=> VAL  235  - VAL  239 )                          
  54: s001-A ec2h-A   216 - 263 <=>  241 - 288   (SER  216  - LEU  263  <=> PRO  241  - SER  288 )                          
  54: s001-A ec2h-A   265 - 268 <=>  289 - 292   (TYR  265  - ASN  268  <=> PHE  289  - ILE  292 )                          
  54: s001-A ec2h-A   273 - 290 <=>  293 - 310   (LEU  273  - TYR  290  <=> GLY  293  - VAL  310 )                          
  54: s001-A ec2h-A   295 - 321 <=>  311 - 337   (SER  295  - LEU  321  <=> VAL  311  - VAL  337 )                          
  54: s001-A ec2h-A   328 - 350 <=>  338 - 360   (PHE  328  - PHE  350  <=> PRO  338  - LEU  360 )                          
  54: s001-A ec2h-A   351 - 370 <=>  367 - 386   (GLN  351  - LEU  370  <=> TYR  367  - MET  386 )                          
  55: s001-A ee0h-A     2 -  17 <=>    2 -  17   (ASN    2  - ILE   17  <=> LEU    2  - LEU   17 )                          
  55: s001-A ee0h-A    21 -  27 <=>   19 -  25   (ARG   21  - LYS   27  <=> LEU   19  - GLN   25 )                          
  55: s001-A ee0h-A    35 -  57 <=>   29 -  51   (LEU   35  - ASP   57  <=> HIS   29  - ALA   51 )                          
  55: s001-A ee0h-A    62 -  70 <=>   52 -  60   (THR   62  - SER   70  <=> PHE   52  - VAL   60 )                          
  55: s001-A ee0h-A    71 - 111 <=>   63 - 103   (PRO   71  - THR  111  <=> LEU   63  - THR  103 )                          
  55: s001-A ee0h-A   117 - 149 <=>  115 - 147   (ASN  117  - LEU  149  <=> THR  115  - MET  147 )                          
  55: s001-A ee0h-A   151 - 196 <=>  178 - 223   (PRO  151  - GLU  196  <=> ILE  178  - PHE  223 )                          
  55: s001-A ee0h-A   211 - 264 <=>  226 - 279   (ALA  211  - THR  264  <=> ARG  226  - ALA  279 )                          
  55: s001-A ee0h-A   279 - 282 <=>  283 - 286   (ARG  279  - PHE  282  <=> GLN  283  - LEU  286 )                          
  55: s001-A ee0h-A   284 - 321 <=>  287 - 324   (ALA  284  - LEU  321  <=> LEU  287  - SER  324 )                          
  55: s001-A ee0h-A   325 - 328 <=>  327 - 330   (ARG  325  - PHE  328  <=> PRO  327  - LEU  330 )                          
  55: s001-A ee0h-A   329 - 346 <=>  333 - 350   (SER  329  - LYS  346  <=> ASN  333  - GLY  350 )                          
  55: s001-A ee0h-A   348 - 351 <=>  351 - 354   (PHE  348  - GLN  351  <=> CYS  351  - ASP  354 )                          
  55: s001-A ee0h-A   352 - 370 <=>  360 - 378   (PRO  352  - LEU  370  <=> ALA  360  - LYS  378 )                          
  55: s001-A ee0h-A   377 - 380 <=>  381 - 384   (LEU  377  - GLU  380  <=> GLN  381  - ASP  384 )                          
  56: s001-A ee8p-A     1 -  23 <=>   57 -  79   (MET    1  - TRP   23  <=> ASP   57  - VAL   79 )                          
  56: s001-A ee8p-A    24 -  30 <=>   81 -  87   (PHE   24  - ARG   30  <=> ILE   81  - ARG   87 )                          
  56: s001-A ee8p-A    31 -  34 <=>   89 -  92   (PHE   31  - SER   34  <=> VAL   89  - ALA   92 )                          
  56: s001-A ee8p-A    35 -  58 <=>   95 - 118   (LEU   35  - LYS   58  <=> SER   95  - HIS  118 )                          
  56: s001-A ee8p-A    63 -  67 <=>  120 - 124   (LEU   63  - LYS   67  <=> LEU  120  - ILE  124 )                          
  56: s001-A ee8p-A    71 - 110 <=>  125 - 164   (PRO   71  - PRO  110  <=> THR  125  - ILE  164 )                          
  56: s001-A ee8p-A   117 - 149 <=>  176 - 208   (ASN  117  - LEU  149  <=> ARG  176  - TYR  208 )                          
  56: s001-A ee8p-A   151 - 154 <=>  230 - 233   (PRO  151  - ASP  154  <=> THR  230  - ASP  233 )                          
  56: s001-A ee8p-A   162 - 195 <=>  254 - 287   (PHE  162  - GLU  195  <=> GLY  254  - LYS  287 )                          
  56: s001-A ee8p-A   197 - 201 <=>  288 - 292   (LEU  197  - LEU  201  <=> LEU  288  - GLU  292 )                          
  56: s001-A ee8p-A   216 - 263 <=>  294 - 341   (SER  216  - LEU  263  <=> CYS  294  - VAL  341 )                          
  56: s001-A ee8p-A   267 - 270 <=>  342 - 345   (TRP  267  - TRP  270  <=> PHE  342  - LEU  345 )                          
  56: s001-A ee8p-A   274 - 293 <=>  346 - 365   (PHE  274  - ILE  293  <=> ARG  346  - THR  365 )                          
  56: s001-A ee8p-A   298 - 321 <=>  366 - 389   (ILE  298  - LEU  321  <=> ALA  366  - VAL  389 )                          
  56: s001-A ee8p-A   328 - 350 <=>  390 - 412   (PHE  328  - PHE  350  <=> SER  390  - LEU  412 )                          
  56: s001-A ee8p-A   351 - 367 <=>  419 - 435   (GLN  351  - ILE  367  <=> PHE  419  - TYR  435 )                          
  57: s001-A eioz-A     1 -  23 <=>    8 -  30   (MET    1  - TRP   23  <=> ASN    8  - ALA   30 )                          
  57: s001-A eioz-A    24 -  30 <=>   32 -  38   (PHE   24  - ARG   30  <=> ILE   32  - PRO   38 )                          
  57: s001-A eioz-A    31 -  34 <=>   41 -  44   (PHE   31  - SER   34  <=> VAL   41  - ARG   44 )                          
  57: s001-A eioz-A    35 -  57 <=>   47 -  69   (LEU   35  - ASP   57  <=> SER   47  - LYS   69 )                          
  57: s001-A eioz-A    63 -  67 <=>   72 -  76   (LEU   63  - LYS   67  <=> LEU   72  - LEU   76 )                          
  57: s001-A eioz-A    71 - 110 <=>   77 - 116   (PRO   71  - PRO  110  <=> GLN   77  - ARG  116 )                          
  57: s001-A eioz-A   117 - 133 <=>  129 - 145   (ASN  117  - ILE  133  <=> LEU  129  - ALA  145 )                          
  57: s001-A eioz-A   134 - 148 <=>  147 - 161   (LEU  134  - GLU  148  <=> LEU  147  - ASN  161 )                          
  57: s001-A eioz-A   149 - 152 <=>  178 - 181   (LEU  149  - LEU  152  <=> TYR  178  - ARG  181 )                          
  57: s001-A eioz-A   154 - 157 <=>  182 - 185   (ASP  154  - LEU  157  <=> GLU  182  - GLU  185 )                          
  57: s001-A eioz-A   163 - 200 <=>  206 - 243   (LEU  163  - ASN  200  <=> ALA  206  - PRO  243 )                          
  57: s001-A eioz-A   216 - 263 <=>  245 - 292   (SER  216  - LEU  263  <=> ALA  245  - SER  292 )                          
  57: s001-A eioz-A   265 - 268 <=>  293 - 296   (TYR  265  - ASN  268  <=> PHE  293  - LYS  296 )                          
  57: s001-A eioz-A   275 - 290 <=>  297 - 312   (GLU  275  - TYR  290  <=> GLY  297  - VAL  312 )                          
  57: s001-A eioz-A   294 - 319 <=>  313 - 338   (ALA  294  - ASP  319  <=> ILE  313  - TYR  338 )                          
  57: s001-A eioz-A   321 - 324 <=>  339 - 342   (LEU  321  - GLN  324  <=> GLU  339  - SER  342 )                          
  57: s001-A eioz-A   330 - 350 <=>  343 - 363   (LYS  330  - PHE  350  <=> SER  343  - LEU  363 )                          
  57: s001-A eioz-A   351 - 367 <=>  370 - 386   (GLN  351  - ILE  367  <=> TYR  370  - TYR  386 )                          
  58: s001-A egvu-A     1 -  36 <=>   14 -  49   (MET    1  - PRO   36  <=> CYS   14  - GLN   49 )                          
  58: s001-A egvu-A    39 -  57 <=>   50 -  68   (VAL   39  - ASP   57  <=> VAL   50  - ILE   68 )                          
  58: s001-A egvu-A    60 -  63 <=>   69 -  72   (SER   60  - LEU   63  <=> PHE   69  - GLY   72 )                          
  58: s001-A egvu-A    74 - 110 <=>   73 - 109   (PHE   74  - PRO  110  <=> PHE   73  - ARG  109 )                          
  58: s001-A egvu-A   117 - 136 <=>  124 - 143   (ASN  117  - CYS  136  <=> LYS  124  - TRP  143 )                          
  58: s001-A egvu-A   154 - 191 <=>  150 - 187   (ASP  154  - LYS  191  <=> ILE  150  - GLN  187 )                          
  58: s001-A egvu-A   193 - 196 <=>  188 - 191   (ALA  193  - GLU  196  <=> ILE  188  - GLN  191 )                          
  58: s001-A egvu-A   212 - 263 <=>  195 - 246   (LEU  212  - LEU  263  <=> THR  195  - ALA  246 )                          
  58: s001-A egvu-A   266 - 269 <=>  247 - 250   (TYR  266  - THR  269  <=> GLY  247  - TRP  250 )                          
  58: s001-A egvu-A   282 - 322 <=>  260 - 300   (PHE  282  - LEU  322  <=> LEU  260  - GLN  300 )                          
  58: s001-A egvu-A   328 - 331 <=>  304 - 307   (PHE  328  - LYS  331  <=> GLN  304  - TRP  307 )                          
  58: s001-A egvu-A   333 - 342 <=>  319 - 328   (ARG  333  - VAL  342  <=> THR  319  - THR  328 )                          
  58: s001-A egvu-A   350 - 381 <=>  353 - 384   (PHE  350  - ILE  381  <=> LEU  353  - GLU  384 )                          
  58: s001-A egvu-A   382 - 385 <=>  423 - 426   (LEU  382  - LYS  385  <=> HIS  423  - GLY  426 )                          
  59: s001-A ek22-A     3 -  18 <=>    1 -  16   (ASN    3  - GLY   18  <=> MET    1  - GLY   16 )                          
  59: s001-A ek22-A    20 -  26 <=>   17 -  23   (GLN   20  - LYS   26  <=> ILE   17  - GLY   23 )                          
  59: s001-A ek22-A    34 -  57 <=>   30 -  53   (SER   34  - ASP   57  <=> LYS   30  - ILE   53 )                          
  59: s001-A ek22-A    63 -  67 <=>   55 -  59   (LEU   63  - LYS   67  <=> VAL   55  - PHE   59 )                          
  59: s001-A ek22-A    68 -  97 <=>   61 -  90   (GLU   68  - LYS   97  <=> ASP   61  - LYS   90 )                          
  59: s001-A ek22-A    98 - 114 <=>   94 - 110   (SER   98  - SER  114  <=> ILE   94  - ILE  110 )                          
  59: s001-A ek22-A   117 - 137 <=>  118 - 138   (ASN  117  - PHE  137  <=> PRO  118  - LEU  138 )                          
  59: s001-A ek22-A   141 - 147 <=>  145 - 151   (ILE  141  - PHE  147  <=> PHE  145  - TRP  151 )                          
  59: s001-A ek22-A   148 - 151 <=>  163 - 166   (GLU  148  - PRO  151  <=> GLY  163  - LEU  166 )                          
  59: s001-A ek22-A   152 - 195 <=>  184 - 227   (LEU  152  - GLU  195  <=> PRO  184  - ARG  227 )                          
  59: s001-A ek22-A   198 - 201 <=>  228 - 231   (ARG  198  - LEU  201  <=> HIS  228  - SER  231 )                          
  59: s001-A ek22-A   212 - 266 <=>  233 - 287   (LEU  212  - TYR  266  <=> ASP  233  - GLY  287 )                          
  59: s001-A ek22-A   279 - 321 <=>  289 - 331   (ARG  279  - LEU  321  <=> PRO  289  - GLN  331 )                          
  59: s001-A ek22-A   323 - 326 <=>  332 - 335   (ALA  323  - LYS  326  <=> LYS  332  - LYS  335 )                          
  59: s001-A ek22-A   328 - 346 <=>  336 - 354   (PHE  328  - LYS  346  <=> ALA  336  - VAL  354 )                          
  59: s001-A ek22-A   348 - 351 <=>  355 - 358   (PHE  348  - GLN  351  <=> THR  355  - LYS  358 )                          
  59: s001-A ek22-A   352 - 363 <=>  365 - 376   (PRO  352  - LEU  363  <=> ILE  365  - ILE  376 )                          
  60: s001-A ek3z-A     1 -  23 <=>   59 -  81   (MET    1  - TRP   23  <=> GLY   59  - ARG   81 )                          
  60: s001-A ek3z-A    24 -  30 <=>   83 -  89   (PHE   24  - ARG   30  <=> VAL   83  - GLU   89 )                          
  60: s001-A ek3z-A    31 -  34 <=>   91 -  94   (PHE   31  - SER   34  <=> LEU   91  - THR   94 )                          
  60: s001-A ek3z-A    35 -  57 <=>   97 - 119   (LEU   35  - ASP   57  <=> SER   97  - ALA  119 )                          
  60: s001-A ek3z-A    64 -  67 <=>  123 - 126   (ASN   64  - LYS   67  <=> SER  123  - PHE  126 )                          
  60: s001-A ek3z-A    71 - 110 <=>  127 - 166   (PRO   71  - PRO  110  <=> ASN  127  - ALA  166 )                          
  60: s001-A ek3z-A   113 - 146 <=>  174 - 207   (ASN  113  - LYS  146  <=> PRO  174  - GLY  207 )                          
  60: s001-A ek3z-A   148 - 151 <=>  223 - 226   (GLU  148  - PRO  151  <=> SER  223  - TYR  226 )                          
  60: s001-A ek3z-A   152 - 169 <=>  244 - 261   (LEU  152  - ALA  169  <=> ILE  244  - ASP  261 )                          
  60: s001-A ek3z-A   173 - 200 <=>  262 - 289   (ARG  173  - ASN  200  <=> ILE  262  - PRO  289 )                          
  60: s001-A ek3z-A   216 - 263 <=>  291 - 338   (SER  216  - LEU  263  <=> THR  291  - SER  338 )                          
  60: s001-A ek3z-A   267 - 271 <=>  339 - 343   (TRP  267  - TYR  271  <=> MET  339  - PRO  343 )                          
  60: s001-A ek3z-A   275 - 293 <=>  344 - 362   (GLU  275  - ILE  293  <=> SER  344  - THR  362 )                          
  60: s001-A ek3z-A   298 - 321 <=>  363 - 386   (ILE  298  - LEU  321  <=> LEU  363  - VAL  386 )                          
  60: s001-A ek3z-A   328 - 344 <=>  387 - 403   (PHE  328  - LYS  344  <=> PRO  387  - GLN  403 )                          
  60: s001-A ek3z-A   345 - 348 <=>  405 - 408   (MET  345  - PHE  348  <=> ASP  405  - ALA  408 )                          
  60: s001-A ek3z-A   351 - 367 <=>  416 - 432   (GLN  351  - ILE  367  <=> ARG  416  - TYR  432 )                          
  60: s001-A ek3z-A   385 - 388 <=>  448 - 451   (LYS  385  - LEU  388  <=> CYS  448  - ASN  451 )                          
  61: s001-A eeha-A     1 -  18 <=>   19 -  36   (MET    1  - GLY   18  <=> ILE   19  - GLY   36 )                          
  61: s001-A eeha-A    20 -  27 <=>   37 -  44   (GLN   20  - LYS   27  <=> MET   37  - TYR   44 )                          
  61: s001-A eeha-A    34 -  57 <=>   50 -  73   (SER   34  - ASP   57  <=> GLU   50  - ILE   73 )                          
  61: s001-A eeha-A    63 -  66 <=>   76 -  79   (LEU   63  - LEU   66  <=> PHE   76  - ILE   79 )                          
  61: s001-A eeha-A    68 -  97 <=>   82 - 111   (GLU   68  - LYS   97  <=> GLY   82  - GLN  111 )                          
  61: s001-A eeha-A    98 - 108 <=>  115 - 125   (SER   98  - ALA  108  <=> LEU  115  - LEU  125 )                          
  61: s001-A eeha-A   110 - 114 <=>  126 - 130   (PRO  110  - SER  114  <=> HIS  126  - LEU  130 )                          
  61: s001-A eeha-A   117 - 140 <=>  139 - 162   (ASN  117  - TYR  140  <=> GLY  139  - THR  162 )                          
  61: s001-A eeha-A   142 - 148 <=>  165 - 171   (ALA  142  - GLU  148  <=> LEU  165  - TYR  171 )                          
  61: s001-A eeha-A   150 - 196 <=>  203 - 249   (PRO  150  - GLU  196  <=> TYR  203  - HIS  249 )                          
  61: s001-A eeha-A   199 - 203 <=>  250 - 254   (ALA  199  - LYS  203  <=> VAL  250  - GLY  254 )                          
  61: s001-A eeha-A   212 - 255 <=>  255 - 298   (LEU  212  - CYS  255  <=> SER  255  - ILE  298 )                          
  61: s001-A eeha-A   256 - 265 <=>  300 - 309   (LEU  256  - TYR  265  <=> CYS  300  - GLY  309 )                          
  61: s001-A eeha-A   279 - 321 <=>  311 - 353   (ARG  279  - LEU  321  <=> LYS  311  - HIS  353 )                          
  61: s001-A eeha-A   327 - 346 <=>  357 - 376   (LEU  327  - LYS  346  <=> ARG  357  - PRO  376 )                          
  61: s001-A eeha-A   348 - 351 <=>  377 - 380   (PHE  348  - GLN  351  <=> SER  377  - LYS  380 )                          
  61: s001-A eeha-A   352 - 367 <=>  387 - 402   (PRO  352  - ILE  367  <=> ILE  387  - PHE  402 )                          
  62: s001-A eh83-A     2 -   7 <=>    8 -  13   (ASN    2  - LEU    7  <=> ALA    8  - PHE   13 )                          
  62: s001-A eh83-A     8 -  22 <=>   15 -  29   (ARG    8  - HIS   22  <=> ARG   15  - GLN   29 )                          
  62: s001-A eh83-A    33 -  57 <=>   37 -  61   (VAL   33  - ASP   57  <=> ARG   37  - SER   61 )                          
  62: s001-A eh83-A    63 -  66 <=>   64 -  67   (LEU   63  - LEU   66  <=> CYS   64  - LEU   67 )                          
  62: s001-A eh83-A    69 -  74 <=>   68 -  73   (ILE   69  - PHE   74  <=> ASP   68  - ALA   73 )                          
  62: s001-A eh83-A    78 - 110 <=>   80 - 112   (ARG   78  - PRO  110  <=> GLY   80  - TRP  112 )                          
  62: s001-A eh83-A   111 - 114 <=>  114 - 117   (THR  111  - SER  114  <=> SER  114  - GLN  117 )                          
  62: s001-A eh83-A   117 - 137 <=>  124 - 144   (ASN  117  - PHE  137  <=> VAL  124  - THR  144 )                          
  62: s001-A eh83-A   138 - 148 <=>  146 - 156   (ALA  138  - GLU  148  <=> ALA  146  - GLY  156 )                          
  62: s001-A eh83-A   151 - 267 <=>  187 - 303   (PRO  151  - TRP  267  <=> PRO  187  - THR  303 )                          
  62: s001-A eh83-A   279 - 284 <=>  305 - 310   (ARG  279  - ALA  284  <=> SER  305  - THR  310 )                          
  62: s001-A eh83-A   286 - 321 <=>  311 - 346   (ASN  286  - LEU  321  <=> TYR  311  - MET  346 )                          
  62: s001-A eh83-A   327 - 345 <=>  350 - 368   (LEU  327  - MET  345  <=> LYS  350  - ARG  368 )                          
  62: s001-A eh83-A   347 - 350 <=>  369 - 372   (CYS  347  - PHE  350  <=> ALA  369  - ILE  372 )                          
  62: s001-A eh83-A   351 - 366 <=>  378 - 393   (GLN  351  - ILE  366  <=> THR  378  - SER  393 )                          
  63: s001-A eh6u-A     2 -  16 <=>    2 -  16   (ASN    2  - LEU   16  <=> VAL    2  - ILE   16 )                          
  63: s001-A eh6u-A    18 -  23 <=>   17 -  22   (GLY   18  - TRP   23  <=> LEU   17  - LEU   22 )                          
  63: s001-A eh6u-A    34 -  57 <=>   31 -  54   (SER   34  - ASP   57  <=> ARG   31  - PHE   54 )                          
  63: s001-A eh6u-A    63 -  76 <=>   57 -  70   (LEU   63  - LEU   76  <=> LEU   57  - PHE   70 )                          
  63: s001-A eh6u-A    77 - 107 <=>   72 - 102   (ILE   77  - LYS  107  <=> MET   72  - SER  102 )                          
  63: s001-A eh6u-A   108 - 111 <=>  104 - 107   (ALA  108  - THR  111  <=> GLU  104  - VAL  107 )                          
  63: s001-A eh6u-A   117 - 140 <=>  117 - 140   (ASN  117  - TYR  140  <=> GLU  117  - LEU  140 )                          
  63: s001-A eh6u-A   142 - 146 <=>  143 - 147   (ALA  142  - LYS  146  <=> ILE  143  - PHE  147 )                          
  63: s001-A eh6u-A   147 - 150 <=>  149 - 152   (PHE  147  - PRO  150  <=> ASN  149  - GLU  152 )                          
  63: s001-A eh6u-A   151 - 196 <=>  170 - 215   (PRO  151  - GLU  196  <=> TRP  170  - LEU  215 )                          
  63: s001-A eh6u-A   199 - 202 <=>  216 - 219   (ALA  199  - THR  202  <=> GLY  216  - ILE  219 )                          
  63: s001-A eh6u-A   209 - 265 <=>  220 - 276   (ALA  209  - TYR  265  <=> GLU  220  - THR  276 )                          
  63: s001-A eh6u-A   274 - 277 <=>  279 - 282   (PHE  274  - ARG  277  <=> ILE  279  - GLY  282 )                          
  63: s001-A eh6u-A   279 - 321 <=>  283 - 325   (ARG  279  - LEU  321  <=> ASP  283  - SER  325 )                          
  63: s001-A eh6u-A   327 - 346 <=>  329 - 348   (LEU  327  - LYS  346  <=> GLY  329  - PRO  348 )                          
  63: s001-A eh6u-A   348 - 351 <=>  349 - 352   (PHE  348  - GLN  351  <=> MET  349  - SER  352 )                          
  63: s001-A eh6u-A   352 - 363 <=>  360 - 371   (PRO  352  - LEU  363  <=> PHE  360  - CYS  371 )                          
  64: s001-A efmx-A     4 -   7 <=>    1 -   4   (SER    4  - LEU    7  <=> MET    1  - MET    4 )                          
  64: s001-A efmx-A     9 -  27 <=>    5 -  23   (THR    9  - LYS   27  <=> LYS    5  - SER   23 )                          
  64: s001-A efmx-A    34 -  57 <=>   29 -  52   (SER   34  - ASP   57  <=> SER   29  - LEU   52 )                          
  64: s001-A efmx-A    63 -  67 <=>   54 -  58   (LEU   63  - LYS   67  <=> LEU   54  - TYR   58 )                          
  64: s001-A efmx-A    68 -  97 <=>   60 -  89   (GLU   68  - LYS   97  <=> ASP   60  - LYS   89 )                          
  64: s001-A efmx-A    98 - 114 <=>   93 - 109   (SER   98  - SER  114  <=> LEU   93  - ALA  109 )                          
  64: s001-A efmx-A   117 - 137 <=>  117 - 137   (ASN  117  - PHE  137  <=> ASP  117  - LEU  137 )                          
  64: s001-A efmx-A   141 - 147 <=>  144 - 150   (ILE  141  - PHE  147  <=> PHE  144  - LEU  150 )                          
  64: s001-A efmx-A   148 - 151 <=>  162 - 165   (GLU  148  - PRO  151  <=> GLY  162  - LEU  165 )                          
  64: s001-A efmx-A   152 - 195 <=>  183 - 226   (LEU  152  - GLU  195  <=> VAL  183  - LYS  226 )                          
  64: s001-A efmx-A   198 - 201 <=>  227 - 230   (ARG  198  - LEU  201  <=> GLN  227  - ASP  230 )                          
  64: s001-A efmx-A   212 - 258 <=>  232 - 278   (LEU  212  - GLY  258  <=> ASP  232  - PHE  278 )                          
  64: s001-A efmx-A   259 - 264 <=>  280 - 285   (GLY  259  - THR  264  <=> GLY  280  - VAL  285 )                          
  64: s001-A efmx-A   279 - 321 <=>  288 - 330   (ARG  279  - LEU  321  <=> PRO  288  - GLN  330 )                          
  64: s001-A efmx-A   326 - 346 <=>  333 - 353   (LYS  326  - LYS  346  <=> GLN  333  - THR  353 )                          
  64: s001-A efmx-A   348 - 351 <=>  354 - 357   (PHE  348  - GLN  351  <=> THR  354  - LYS  357 )                          
  64: s001-A efmx-A   352 - 363 <=>  364 - 375   (PRO  352  - LEU  363  <=> ILE  364  - VAL  375 )                          
  65: s001-A eeje-A     1 -  21 <=>   15 -  35   (MET    1  - ARG   21  <=> LYS   15  - PRO   35 )                          
  65: s001-A eeje-A    34 -  48 <=>   42 -  56   (SER   34  - TYR   48  <=> ARG   42  - CYS   56 )                          
  65: s001-A eeje-A    49 -  57 <=>   58 -  66   (ALA   49  - ASP   57  <=> THR   58  - GLY   66 )                          
  65: s001-A eeje-A    60 -  63 <=>   69 -  72   (SER   60  - LEU   63  <=> MET   69  - ILE   72 )                          
  65: s001-A eeje-A    67 -  70 <=>   74 -  77   (LYS   67  - SER   70  <=> SER   74  - PRO   77 )                          
  65: s001-A eeje-A    74 - 110 <=>   83 - 119   (PHE   74  - PRO  110  <=> SER   83  - LEU  119 )                          
  65: s001-A eeje-A   117 - 137 <=>  131 - 151   (ASN  117  - PHE  137  <=> HIS  131  - TYR  151 )                          
  65: s001-A eeje-A   138 - 142 <=>  153 - 157   (ALA  138  - ALA  142  <=> GLY  153  - LEU  157 )                          
  65: s001-A eeje-A   145 - 150 <=>  160 - 165   (MET  145  - PRO  150  <=> VAL  160  - PRO  165 )                          
  65: s001-A eeje-A   151 - 160 <=>  185 - 194   (PRO  151  - ALA  160  <=> VAL  185  - MET  194 )                          
  65: s001-A eeje-A   162 - 196 <=>  195 - 229   (PHE  162  - GLU  196  <=> SER  195  - LEU  229 )                          
  65: s001-A eeje-A   198 - 201 <=>  230 - 233   (ARG  198  - LEU  201  <=> ARG  230  - GLU  233 )                          
  65: s001-A eeje-A   212 - 266 <=>  236 - 290   (LEU  212  - TYR  266  <=> SER  236  - PHE  290 )                          
  65: s001-A eeje-A   279 - 321 <=>  292 - 334   (ARG  279  - LEU  321  <=> ASP  292  - SER  334 )                          
  65: s001-A eeje-A   323 - 326 <=>  335 - 338   (ALA  323  - LYS  326  <=> ASN  335  - ASP  338 )                          
  65: s001-A eeje-A   328 - 346 <=>  339 - 357   (PHE  328  - LYS  346  <=> ALA  339  - PRO  357 )                          
  65: s001-A eeje-A   348 - 351 <=>  358 - 361   (PHE  348  - GLN  351  <=> ILE  358  - ILE  361 )                          
  65: s001-A eeje-A   352 - 363 <=>  368 - 379   (PRO  352  - LEU  363  <=> ILE  368  - PHE  379 )                          
  66: s001-A ekwq-A     1 -  12 <=>    7 -  18   (MET    1  - VAL   12  <=> VAL    7  - LEU   18 )                          
  66: s001-A ekwq-A    14 -  18 <=>   19 -  23   (LEU   14  - GLY   18  <=> TYR   19  - LEU   23 )                          
  66: s001-A ekwq-A    20 -  23 <=>   25 -  28   (GLN   20  - TRP   23  <=> VAL   25  - ASP   28 )                          
  66: s001-A ekwq-A    34 -  48 <=>   29 -  43   (SER   34  - TYR   48  <=> TYR   29  - ILE   43 )                          
  66: s001-A ekwq-A    49 -  57 <=>   45 -  53   (ALA   49  - ASP   57  <=> ILE   45  - LEU   53 )                          
  66: s001-A ekwq-A    63 -  66 <=>   55 -  58   (LEU   63  - LEU   66  <=> MET   55  - LYS   58 )                          
  66: s001-A ekwq-A    68 -  71 <=>   59 -  62   (GLU   68  - PRO   71  <=> PRO   59  - GLN   62 )                          
  66: s001-A ekwq-A    72 - 110 <=>   64 - 102   (PHE   72  - PRO  110  <=> PHE   64  - SER  102 )                          
  66: s001-A ekwq-A   116 - 119 <=>  113 - 116   (PHE  116  - ASP  119  <=> PHE  113  - ASN  116 )                          
  66: s001-A ekwq-A   120 - 139 <=>  118 - 137   (GLU  120  - ALA  139  <=> SER  118  - ILE  137 )                          
  66: s001-A ekwq-A   140 - 150 <=>  141 - 151   (TYR  140  - PRO  150  <=> VAL  141  - LEU  151 )                          
  66: s001-A ekwq-A   151 - 196 <=>  169 - 214   (PRO  151  - GLU  196  <=> TRP  169  - ILE  214 )                          
  66: s001-A ekwq-A   198 - 202 <=>  215 - 219   (ARG  198  - THR  202  <=> GLY  215  - LYS  219 )                          
  66: s001-A ekwq-A   212 - 266 <=>  221 - 275   (LEU  212  - TYR  266  <=> SER  221  - PHE  275 )                          
  66: s001-A ekwq-A   279 - 321 <=>  278 - 320   (ARG  279  - LEU  321  <=> ASN  278  - SER  320 )                          
  66: s001-A ekwq-A   327 - 346 <=>  324 - 343   (LEU  327  - LYS  346  <=> LYS  324  - PRO  343 )                          
  66: s001-A ekwq-A   349 - 352 <=>  344 - 347   (LYS  349  - PRO  352  <=> VAL  344  - LYS  347 )                          
  66: s001-A ekwq-A   353 - 363 <=>  355 - 365   (ASN  353  - LEU  363  <=> ASP  355  - MET  365 )                          
  67: s001-A emw6-A     2 -  28 <=>   12 -  38   (ASN    2  - SER   28  <=> MET   12  - ARG   38 )                          
  67: s001-A emw6-A    30 -  52 <=>   41 -  63   (ARG   30  - PHE   52  <=> ARG   41  - TYR   63 )                          
  67: s001-A emw6-A    53 -  57 <=>   65 -  69   (SER   53  - ASP   57  <=> ARG   65  - LYS   69 )                          
  67: s001-A emw6-A    58 -  63 <=>   71 -  76   (LYS   58  - LEU   63  <=> TYR   71  - ILE   76 )                          
  67: s001-A emw6-A    77 - 102 <=>   86 - 111   (ILE   77  - LEU  102  <=> SER   86  - LEU  111 )                          
  67: s001-A emw6-A   103 - 106 <=>  113 - 116   (ASN  103  - LEU  106  <=> LYS  113  - PHE  116 )                          
  67: s001-A emw6-A   107 - 110 <=>  118 - 121   (LYS  107  - PRO  110  <=> ASP  118  - LYS  121 )                          
  67: s001-A emw6-A   116 - 145 <=>  127 - 156   (PHE  116  - MET  145  <=> SER  127  - GLN  156 )                          
  67: s001-A emw6-A   147 - 150 <=>  157 - 160   (PHE  147  - PRO  150  <=> ARG  157  - HIS  160 )                          
  67: s001-A emw6-A   162 - 203 <=>  172 - 213   (PHE  162  - LYS  203  <=> LEU  172  - LEU  213 )                          
  67: s001-A emw6-A   204 - 207 <=>  218 - 221   (GLU  204  - ASN  207  <=> GLN  218  - LEU  221 )                          
  67: s001-A emw6-A   208 - 270 <=>  226 - 288   (ILE  208  - TRP  270  <=> TYR  226  - THR  288 )                          
  67: s001-A emw6-A   271 - 274 <=>  292 - 295   (TYR  271  - PHE  274  <=> GLY  292  - TYR  295 )                          
  67: s001-A emw6-A   278 - 291 <=>  296 - 309   (LYS  278  - ALA  291  <=> ASP  296  - ILE  309 )                          
  67: s001-A emw6-A   293 - 321 <=>  310 - 338   (ILE  293  - LEU  321  <=> SER  310  - MET  338 )                          
  67: s001-A emw6-A   324 - 350 <=>  339 - 365   (GLN  324  - PHE  350  <=> ASN  339  - ILE  365 )                          
  67: s001-A emw6-A   351 - 367 <=>  372 - 388   (GLN  351  - ILE  367  <=> GLU  372  - PHE  388 )                          
  67: s001-A emw6-A   377 - 385 <=>  396 - 404   (LEU  377  - LYS  385  <=> ASP  396  - GLN  404 )                          
  68: s001-A elft-A     3 -  18 <=>    1 -  16   (ASN    3  - GLY   18  <=> MET    1  - GLY   16 )                          
  68: s001-A elft-A    20 -  25 <=>   17 -  22   (GLN   20  - GLU   25  <=> PHE   17  - GLU   22 )                          
  68: s001-A elft-A    33 -  36 <=>   26 -  29   (VAL   33  - PRO   36  <=> MET   26  - ARG   29 )                          
  68: s001-A elft-A    39 -  57 <=>   30 -  48   (VAL   39  - ASP   57  <=> PRO   30  - ALA   48 )                          
  68: s001-A elft-A    62 -  70 <=>   49 -  57   (THR   62  - SER   70  <=> ALA   49  - VAL   57 )                          
  68: s001-A elft-A    71 - 109 <=>   60 -  98   (PRO   71  - LEU  109  <=> LEU   60  - MET   98 )                          
  68: s001-A elft-A   110 - 113 <=>  101 - 104   (PRO  110  - ASN  113  <=> GLU  101  - GLN  104 )                          
  68: s001-A elft-A   117 - 148 <=>  113 - 144   (ASN  117  - GLU  148  <=> ASN  113  - ARG  144 )                          
  68: s001-A elft-A   150 - 196 <=>  175 - 221   (PRO  150  - GLU  196  <=> TYR  175  - PHE  221 )                          
  68: s001-A elft-A   211 - 268 <=>  224 - 281   (ALA  211  - ASN  268  <=> GLY  224  - ALA  281 )                          
  68: s001-A elft-A   278 - 293 <=>  283 - 298   (LYS  278  - ILE  293  <=> THR  283  - GLN  298 )                          
  68: s001-A elft-A   297 - 321 <=>  299 - 323   (TYR  297  - LEU  321  <=> ALA  299  - SER  323 )                          
  68: s001-A elft-A   326 - 329 <=>  326 - 329   (LYS  326  - SER  329  <=> HIS  326  - LEU  329 )                          
  68: s001-A elft-A   330 - 345 <=>  336 - 351   (LYS  330  - MET  345  <=> THR  336  - ARG  351 )                          
  68: s001-A elft-A   348 - 351 <=>  353 - 356   (PHE  348  - GLN  351  <=> PHE  353  - THR  356 )                          
  68: s001-A elft-A   352 - 367 <=>  362 - 377   (PRO  352  - ILE  367  <=> ALA  362  - TYR  377 )                          
  69: s001-A emye-A     2 -  20 <=>   52 -  70   (ASN    2  - GLN   20  <=> PRO   52  - MET   70 )                          
  69: s001-A emye-A    22 -  28 <=>   71 -  77   (HIS   22  - SER   28  <=> PRO   71  - SER   77 )                          
  69: s001-A emye-A    29 -  33 <=>   80 -  84   (HIS   29  - VAL   33  <=> GLU   80  - PRO   84 )                          
  69: s001-A emye-A    34 -  66 <=>   89 - 121   (SER   34  - LEU   66  <=> GLU   89  - SER  121 )                          
  69: s001-A emye-A    69 -  95 <=>  122 - 148   (ILE   69  - SER   95  <=> TYR  122  - CYS  148 )                          
  69: s001-A emye-A    96 - 110 <=>  153 - 167   (VAL   96  - PRO  110  <=> THR  153  - GLU  167 )                          
  69: s001-A emye-A   119 - 122 <=>  178 - 181   (ASP  119  - LEU  122  <=> SER  178  - PHE  181 )                          
  69: s001-A emye-A   124 - 139 <=>  182 - 197   (TYR  124  - ALA  139  <=> GLY  182  - TYR  197 )                          
  69: s001-A emye-A   150 - 198 <=>  210 - 258   (PRO  150  - ARG  198  <=> ILE  210  - TYR  258 )                          
  69: s001-A emye-A   199 - 204 <=>  260 - 265   (ALA  199  - GLU  204  <=> GLN  260  - LYS  265 )                          
  69: s001-A emye-A   206 - 210 <=>  281 - 285   (ALA  206  - SER  210  <=> ASN  281  - ALA  285 )                          
  69: s001-A emye-A   212 - 272 <=>  286 - 346   (LEU  212  - VAL  272  <=> LEU  286  - MET  346 )                          
  69: s001-A emye-A   279 - 322 <=>  348 - 391   (ARG  279  - LEU  322  <=> SER  348  - TYR  391 )                          
  69: s001-A emye-A   328 - 340 <=>  393 - 405   (PHE  328  - ARG  340  <=> LYS  393  - LEU  405 )                          
  69: s001-A emye-A   341 - 346 <=>  407 - 412   (GLY  341  - LYS  346  <=> LYS  407  - GLU  412 )                          
  69: s001-A emye-A   348 - 351 <=>  413 - 416   (PHE  348  - GLN  351  <=> VAL  413  - THR  416 )                          
  69: s001-A emye-A   352 - 367 <=>  423 - 438   (PRO  352  - ILE  367  <=> ILE  423  - TYR  438 )                          
  69: s001-A emye-A   380 - 387 <=>  448 - 455   (GLU  380  - GLU  387  <=> LEU  448  - ASP  455 )                          
  69: s001-A emye-A   390 - 394 <=>  456 - 460   (SER  390  - THR  394  <=> PRO  456  - GLN  460 )                          
  70: s001-A ehy8-A     1 -  11 <=>   13 -  23   (MET    1  - ASN   11  <=> VAL   13  - VAL   23 )                          
  70: s001-A ehy8-A    13 -  17 <=>   24 -  28   (LEU   13  - ILE   17  <=> LYS   24  - THR   28 )                          
  70: s001-A ehy8-A    18 -  22 <=>   31 -  35   (GLY   18  - HIS   22  <=> ILE   31  - GLU   35 )                          
  70: s001-A ehy8-A    32 -  57 <=>   36 -  61   (ARG   32  - ASP   57  <=> THR   36  - ALA   61 )                          
  70: s001-A ehy8-A    61 -  69 <=>   64 -  72   (SER   61  - ILE   69  <=> ALA   64  - ASP   72 )                          
  70: s001-A ehy8-A    70 - 114 <=>   78 - 122   (SER   70  - SER  114  <=> GLU   78  - ALA  122 )                          
  70: s001-A ehy8-A   117 - 140 <=>  131 - 154   (ASN  117  - TYR  140  <=> LYS  131  - ALA  154 )                          
  70: s001-A ehy8-A   142 - 148 <=>  157 - 163   (ALA  142  - GLU  148  <=> LEU  157  - TYR  163 )                          
  70: s001-A ehy8-A   151 - 195 <=>  196 - 240   (PRO  151  - GLU  195  <=> TYR  196  - GLU  240 )                          
  70: s001-A ehy8-A   197 - 200 <=>  241 - 244   (LEU  197  - ASN  200  <=> PHE  241  - GLN  244 )                          
  70: s001-A ehy8-A   208 - 265 <=>  247 - 304   (ILE  208  - TYR  265  <=> ASN  247  - ILE  304 )                          
  70: s001-A ehy8-A   279 - 321 <=>  307 - 349   (ARG  279  - LEU  321  <=> SER  307  - MET  349 )                          
  70: s001-A ehy8-A   323 - 326 <=>  350 - 353   (ALA  323  - LYS  326  <=> ASP  350  - GLY  353 )                          
  70: s001-A ehy8-A   328 - 345 <=>  354 - 371   (PHE  328  - MET  345  <=> SER  354  - LYS  371 )                          
  70: s001-A ehy8-A   348 - 351 <=>  372 - 375   (PHE  348  - GLN  351  <=> PRO  372  - LEU  375 )                          
  70: s001-A ehy8-A   352 - 367 <=>  383 - 398   (PRO  352  - ILE  367  <=> LEU  383  - PHE  398 )                          
  71: s001-A eeqs-A     1 -  23 <=>   15 -  37   (MET    1  - TRP   23  <=> ILE   15  - SER   37 )                          
  71: s001-A eeqs-A    32 -  35 <=>   38 -  41   (ARG   32  - LEU   35  <=> ASP   38  - PRO   41 )                          
  71: s001-A eeqs-A    36 -  57 <=>   45 -  66   (PRO   36  - ASP   57  <=> ARG   45  - GLY   66 )                          
  71: s001-A eeqs-A    63 -  69 <=>   68 -  74   (LEU   63  - ILE   69  <=> ILE   68  - HIS   74 )                          
  71: s001-A eeqs-A    70 - 113 <=>   83 - 126   (SER   70  - ASN  113  <=> GLU   83  - LEU  126 )                          
  71: s001-A eeqs-A   117 - 137 <=>  135 - 155   (ASN  117  - PHE  137  <=> SER  135  - TYR  155 )                          
  71: s001-A eeqs-A   145 - 148 <=>  165 - 168   (MET  145  - GLU  148  <=> ILE  165  - THR  168 )                          
  71: s001-A eeqs-A   151 - 196 <=>  201 - 246   (PRO  151  - GLU  196  <=> TRP  201  - TYR  246 )                          
  71: s001-A eeqs-A   199 - 203 <=>  247 - 251   (ALA  199  - LYS  203  <=> GLU  247  - HIS  251 )                          
  71: s001-A eeqs-A   212 - 266 <=>  252 - 306   (LEU  212  - TYR  266  <=> THR  252  - SER  306 )                          
  71: s001-A eeqs-A   276 - 293 <=>  307 - 324   (ASP  276  - ILE  293  <=> ASN  307  - GLN  324 )                          
  71: s001-A eeqs-A   297 - 321 <=>  325 - 349   (TYR  297  - LEU  321  <=> VAL  325  - GLN  349 )                          
  71: s001-A eeqs-A   326 - 346 <=>  352 - 372   (LYS  326  - LYS  346  <=> LEU  352  - PRO  372 )                          
  71: s001-A eeqs-A   348 - 351 <=>  373 - 376   (PHE  348  - GLN  351  <=> ALA  373  - ARG  376 )                          
  71: s001-A eeqs-A   352 - 367 <=>  383 - 398   (PRO  352  - ILE  367  <=> ILE  383  - PHE  398 )                          
  72: s001-A ego8-A     4 -   7 <=>   10 -  13   (SER    4  - LEU    7  <=> LEU   10  - PRO   13 )                          
  72: s001-A ego8-A     9 -  23 <=>   14 -  28   (THR    9  - TRP   23  <=> ILE   14  - THR   28 )                          
  72: s001-A ego8-A    34 -  57 <=>   41 -  64   (SER   34  - ASP   57  <=> ALA   41  - ALA   64 )                          
  72: s001-A ego8-A    63 -  70 <=>   66 -  73   (LEU   63  - SER   70  <=> LEU   66  - ILE   73 )                          
  72: s001-A ego8-A    71 - 108 <=>   76 - 113   (PRO   71  - ALA  108  <=> THR   76  - GLU  113 )                          
  72: s001-A ego8-A   109 - 115 <=>  115 - 121   (LEU  109  - GLU  115  <=> TRP  115  - LYS  121 )                          
  72: s001-A ego8-A   118 - 140 <=>  126 - 148   (LYS  118  - TYR  140  <=> ALA  126  - MET  148 )                          
  72: s001-A ego8-A   141 - 148 <=>  151 - 158   (ILE  141  - GLU  148  <=> VAL  151  - PHE  158 )                          
  72: s001-A ego8-A   150 - 195 <=>  187 - 232   (PRO  150  - GLU  195  <=> TYR  187  - GLY  232 )                          
  72: s001-A ego8-A   197 - 200 <=>  233 - 236   (LEU  197  - ASN  200  <=> LEU  233  - GLY  236 )                          
  72: s001-A ego8-A   208 - 268 <=>  238 - 298   (ILE  208  - ASN  268  <=> ASN  238  - ASN  298 )                          
  72: s001-A ego8-A   279 - 320 <=>  300 - 341   (ARG  279  - LEU  320  <=> PHE  300  - GLU  341 )                          
  72: s001-A ego8-A   321 - 326 <=>  343 - 348   (LEU  321  - LYS  326  <=> GLN  343  - ASP  348 )                          
  72: s001-A ego8-A   327 - 346 <=>  357 - 376   (LEU  327  - LYS  346  <=> PRO  357  - PRO  376 )                          
  72: s001-A ego8-A   348 - 351 <=>  377 - 380   (PHE  348  - GLN  351  <=> VAL  377  - THR  380 )                          
  72: s001-A ego8-A   352 - 363 <=>  387 - 398   (PRO  352  - LEU  363  <=> LEU  387  - THR  398 )                          
  73: s001-A embs-A     1 -  18 <=>   18 -  35   (MET    1  - GLY   18  <=> VAL   18  - GLY   35 )                          
  73: s001-A embs-A    20 -  23 <=>   36 -  39   (GLN   20  - TRP   23  <=> TRP   36  - PRO   39 )                          
  73: s001-A embs-A    34 -  48 <=>   45 -  59   (SER   34  - TYR   48  <=> ILE   45  - MET   59 )                          
  73: s001-A embs-A    49 -  57 <=>   61 -  69   (ALA   49  - ASP   57  <=> ILE   61  - ILE   69 )                          
  73: s001-A embs-A    60 -  64 <=>   72 -  76   (SER   60  - ASN   64  <=> LEU   72  - LYS   76 )                          
  73: s001-A embs-A    67 -  70 <=>   77 -  80   (LYS   67  - SER   70  <=> THR   77  - ALA   80 )                          
  73: s001-A embs-A    71 - 110 <=>   83 - 122   (PRO   71  - PRO  110  <=> PHE   83  - LYS  122 )                          
  73: s001-A embs-A   117 - 151 <=>  134 - 168   (ASN  117  - PRO  151  <=> HIS  134  - HIS  168 )                          
  73: s001-A embs-A   154 - 157 <=>  170 - 173   (ASP  154  - LEU  157  <=> TRP  170  - TYR  173 )                          
  73: s001-A embs-A   163 - 199 <=>  196 - 232   (LEU  163  - ALA  199  <=> GLU  196  - LYS  232 )                          
  73: s001-A embs-A   210 - 266 <=>  234 - 290   (SER  210  - TYR  266  <=> GLY  234  - PHE  290 )                          
  73: s001-A embs-A   279 - 291 <=>  293 - 305   (ARG  279  - ALA  291  <=> PHE  293  - ASP  305 )                          
  73: s001-A embs-A   293 - 321 <=>  306 - 334   (ILE  293  - LEU  321  <=> VAL  306  - SER  334 )                          
  73: s001-A embs-A   327 - 346 <=>  338 - 357   (LEU  327  - LYS  346  <=> SER  338  - PRO  357 )                          
  73: s001-A embs-A   348 - 351 <=>  358 - 361   (PHE  348  - GLN  351  <=> ILE  358  - THR  361 )                          
  73: s001-A embs-A   352 - 363 <=>  368 - 379   (PRO  352  - LEU  363  <=> ILE  368  - LEU  379 )                          
  74: s001-A ekyd-A     1 -  17 <=>    6 -  22   (MET    1  - ILE   17  <=> TYR    6  - MET   22 )                          
  74: s001-A ekyd-A    21 -  24 <=>   24 -  27   (ARG   21  - PHE   24  <=> TYR   24  - LEU   27 )                          
  74: s001-A ekyd-A    32 -  35 <=>   28 -  31   (ARG   32  - LEU   35  <=> GLY   28  - LYS   31 )                          
  74: s001-A ekyd-A    36 -  57 <=>   38 -  59   (PRO   36  - ASP   57  <=> LEU   38  - PHE   59 )                          
  74: s001-A ekyd-A    58 -  61 <=>   61 -  64   (LYS   58  - SER   61  <=> MET   61  - ALA   64 )                          
  74: s001-A ekyd-A    64 -  67 <=>   65 -  68   (ASN   64  - LYS   67  <=> LYS   65  - ASP   68 )                          
  74: s001-A ekyd-A    71 -  97 <=>   69 -  95   (PRO   71  - LYS   97  <=> ASN   69  - GLN   95 )                          
  74: s001-A ekyd-A    98 - 113 <=>   99 - 114   (SER   98  - ASN  113  <=> ILE   99  - THR  114 )                          
  74: s001-A ekyd-A   117 - 122 <=>  123 - 128   (ASN  117  - LEU  122  <=> ASN  123  - THR  128 )                          
  74: s001-A ekyd-A   124 - 139 <=>  129 - 144   (TYR  124  - ALA  139  <=> LYS  129  - MET  144 )                          
  74: s001-A ekyd-A   141 - 147 <=>  148 - 154   (ILE  141  - PHE  147  <=> GLY  148  - ILE  154 )                          
  74: s001-A ekyd-A   148 - 151 <=>  163 - 166   (GLU  148  - PRO  151  <=> PHE  163  - MET  166 )                          
  74: s001-A ekyd-A   154 - 157 <=>  167 - 170   (ASP  154  - LEU  157  <=> HIS  167  - PRO  170 )                          
  74: s001-A ekyd-A   163 - 196 <=>  197 - 230   (LEU  163  - GLU  196  <=> GLN  197  - HIS  230 )                          
  74: s001-A ekyd-A   199 - 203 <=>  231 - 235   (ALA  199  - LYS  203  <=> LYS  231  - LYS  235 )                          
  74: s001-A ekyd-A   212 - 248 <=>  236 - 272   (LEU  212  - LEU  248  <=> HIS  236  - SER  272 )                          
  74: s001-A ekyd-A   249 - 263 <=>  277 - 291   (PHE  249  - LEU  263  <=> ALA  277  - GLY  291 )                          
  74: s001-A ekyd-A   279 - 321 <=>  292 - 334   (ARG  279  - LEU  321  <=> PRO  292  - HIS  334 )                          
  74: s001-A ekyd-A   324 - 346 <=>  335 - 357   (GLN  324  - LYS  346  <=> ASP  335  - PRO  357 )                          
  74: s001-A ekyd-A   348 - 351 <=>  358 - 361   (PHE  348  - GLN  351  <=> VAL  358  - ASN  361 )                          
  74: s001-A ekyd-A   352 - 364 <=>  368 - 380   (PRO  352  - GLN  364  <=> ILE  368  - SER  380 )                          
  75: s001-A elmc-A     1 -  20 <=>   15 -  34   (MET    1  - GLN   20  <=> PHE   15  - ARG   34 )                          
  75: s001-A elmc-A    33 -  36 <=>   35 -  38   (VAL   33  - PRO   36  <=> LEU   35  - ARG   38 )                          
  75: s001-A elmc-A    37 -  48 <=>   46 -  57   (SER   37  - TYR   48  <=> TYR   46  - VAL   57 )                          
  75: s001-A elmc-A    49 -  65 <=>   59 -  75   (ALA   49  - VAL   65  <=> ILE   59  - ASN   75 )                          
  75: s001-A elmc-A    68 -  71 <=>   76 -  79   (GLU   68  - PRO   71  <=> PHE   76  - THR   79 )                          
  75: s001-A elmc-A    72 - 110 <=>   82 - 120   (PHE   72  - PRO  110  <=> PHE   82  - ILE  120 )                          
  75: s001-A elmc-A   111 - 114 <=>  127 - 130   (THR  111  - SER  114  <=> GLU  127  - GLN  130 )                          
  75: s001-A elmc-A   117 - 144 <=>  132 - 159   (ASN  117  - GLU  144  <=> HIS  132  - GLY  159 )                          
  75: s001-A elmc-A   145 - 150 <=>  161 - 166   (MET  145  - PRO  150  <=> LEU  161  - THR  166 )                          
  75: s001-A elmc-A   151 - 155 <=>  184 - 188   (PRO  151  - ALA  155  <=> ALA  184  - GLU  188 )                          
  75: s001-A elmc-A   163 - 199 <=>  194 - 230   (LEU  163  - ALA  199  <=> GLY  194  - ASP  230 )                          
  75: s001-A elmc-A   211 - 264 <=>  233 - 286   (ALA  211  - THR  264  <=> LYS  233  - GLN  286 )                          
  75: s001-A elmc-A   266 - 269 <=>  287 - 290   (TYR  266  - THR  269  <=> PHE  287  - THR  290 )                          
  75: s001-A elmc-A   278 - 293 <=>  292 - 307   (LYS  278  - ILE  293  <=> MET  292  - GLN  307 )                          
  75: s001-A elmc-A   297 - 321 <=>  308 - 332   (TYR  297  - LEU  321  <=> THR  308  - SER  332 )                          
  75: s001-A elmc-A   327 - 346 <=>  336 - 355   (LEU  327  - LYS  346  <=> GLY  336  - SER  355 )                          
  75: s001-A elmc-A   348 - 351 <=>  356 - 359   (PHE  348  - GLN  351  <=> ILE  356  - THR  359 )                          
  75: s001-A elmc-A   352 - 363 <=>  366 - 377   (PRO  352  - LEU  363  <=> ILE  366  - PHE  377 )                          
  76: s001-A ehyu-A     1 -  16 <=>   18 -  33   (MET    1  - LEU   16  <=> VAL   18  - SER   33 )                          
  76: s001-A ehyu-A    18 -  21 <=>   34 -  37   (GLY   18  - ARG   21  <=> PHE   34  - THR   37 )                          
  76: s001-A ehyu-A    33 -  36 <=>   38 -  41   (VAL   33  - PRO   36  <=> VAL   38  - ASN   41 )                          
  76: s001-A ehyu-A    37 -  48 <=>   48 -  59   (SER   37  - TYR   48  <=> TYR   48  - ILE   59 )                          
  76: s001-A ehyu-A    49 -  57 <=>   61 -  69   (ALA   49  - ASP   57  <=> ILE   61  - VAL   69 )                          
  76: s001-A ehyu-A    60 -  64 <=>   72 -  76   (SER   60  - ASN   64  <=> ILE   72  - LYS   76 )                          
  76: s001-A ehyu-A    67 -  70 <=>   77 -  80   (LYS   67  - SER   70  <=> THR   77  - ALA   80 )                          
  76: s001-A ehyu-A    71 - 110 <=>   83 - 122   (PRO   71  - PRO  110  <=> PHE   83  - LYS  122 )                          
  76: s001-A ehyu-A   117 - 144 <=>  134 - 161   (ASN  117  - GLU  144  <=> HIS  134  - SER  161 )                          
  76: s001-A ehyu-A   145 - 150 <=>  163 - 168   (MET  145  - PRO  150  <=> ILE  163  - HIS  168 )                          
  76: s001-A ehyu-A   151 - 155 <=>  186 - 190   (PRO  151  - ALA  155  <=> SER  186  - GLU  190 )                          
  76: s001-A ehyu-A   163 - 198 <=>  196 - 231   (LEU  163  - ARG  198  <=> TRP  196  - SER  231 )                          
  76: s001-A ehyu-A   201 - 204 <=>  232 - 235   (LEU  201  - GLU  204  <=> GLU  232  - ARG  235 )                          
  76: s001-A ehyu-A   212 - 267 <=>  236 - 291   (LEU  212  - TRP  267  <=> THR  236  - SER  291 )                          
  76: s001-A ehyu-A   282 - 321 <=>  295 - 334   (PHE  282  - LEU  321  <=> THR  295  - SER  334 )                          
  76: s001-A ehyu-A   323 - 326 <=>  335 - 338   (ALA  323  - LYS  326  <=> ASP  335  - SER  338 )                          
  76: s001-A ehyu-A   328 - 346 <=>  339 - 357   (PHE  328  - LYS  346  <=> ALA  339  - PRO  357 )                          
  76: s001-A ehyu-A   348 - 351 <=>  358 - 361   (PHE  348  - GLN  351  <=> ILE  358  - THR  361 )                          
  76: s001-A ehyu-A   352 - 363 <=>  368 - 379   (PRO  352  - LEU  363  <=> ILE  368  - LEU  379 )                          
  77: s001-A ehu2-A     1 -  25 <=>   11 -  35   (MET    1  - GLU   25  <=> ASN   11  - VAL   35 )                          
  77: s001-A ehu2-A    26 -  30 <=>   38 -  42   (LYS   26  - ARG   30  <=> SER   38  - GLU   42 )                          
  77: s001-A ehu2-A    31 -  34 <=>   44 -  47   (PHE   31  - SER   34  <=> VAL   44  - ARG   47 )                          
  77: s001-A ehu2-A    35 -  57 <=>   50 -  72   (LEU   35  - ASP   57  <=> SER   50  - LYS   72 )                          
  77: s001-A ehu2-A    63 -  67 <=>   75 -  79   (LEU   63  - LYS   67  <=> PHE   75  - LEU   79 )                          
  77: s001-A ehu2-A    71 - 110 <=>   80 - 119   (PRO   71  - PRO  110  <=> LYS   80  - GLN  119 )                          
  77: s001-A ehu2-A   117 - 130 <=>  132 - 145   (ASN  117  - THR  130  <=> ARG  132  - MET  145 )                          
  77: s001-A ehu2-A   131 - 148 <=>  147 - 164   (PHE  131  - GLU  148  <=> VAL  147  - ASN  164 )                          
  77: s001-A ehu2-A   150 - 157 <=>  181 - 188   (PRO  150  - LEU  157  <=> TYR  181  - GLN  188 )                          
  77: s001-A ehu2-A   163 - 200 <=>  209 - 246   (LEU  163  - ASN  200  <=> SER  209  - GLN  246 )                          
  77: s001-A ehu2-A   216 - 264 <=>  248 - 296   (SER  216  - THR  264  <=> PRO  248  - PHE  296 )                          
  77: s001-A ehu2-A   278 - 320 <=>  300 - 342   (LYS  278  - LEU  320  <=> GLY  300  - GLU  342 )                          
  77: s001-A ehu2-A   322 - 325 <=>  343 - 346   (LEU  322  - ARG  325  <=> ILE  343  - GLU  346 )                          
  77: s001-A ehu2-A   332 - 350 <=>  348 - 366   (LEU  332  - PHE  350  <=> TRP  348  - LEU  366 )                          
  77: s001-A ehu2-A   351 - 367 <=>  373 - 389   (GLN  351  - ILE  367  <=> LEU  373  - TYR  389 )                          
  78: s001-A edgo-A     1 -  16 <=>    6 -  21   (MET    1  - LEU   16  <=> VAL    6  - ILE   21 )                          
  78: s001-A edgo-A    20 -  23 <=>   23 -  26   (GLN   20  - TRP   23  <=> GLY   23  - PRO   26 )                          
  78: s001-A edgo-A    34 -  43 <=>   38 -  47   (SER   34  - VAL   43  <=> THR   38  - THR   47 )                          
  78: s001-A edgo-A    44 -  57 <=>   49 -  62   (LEU   44  - ASP   57  <=> HIS   49  - GLN   62 )                          
  78: s001-A edgo-A    63 -  66 <=>   63 -  66   (LEU   63  - LEU   66  <=> SER   63  - LEU   66 )                          
  78: s001-A edgo-A    73 - 111 <=>   67 - 105   (LEU   73  - THR  111  <=> GLU   67  - LEU  105 )                          
  78: s001-A edgo-A   117 - 147 <=>  120 - 150   (ASN  117  - PHE  147  <=> MET  120  - ALA  150 )                          
  78: s001-A edgo-A   148 - 151 <=>  153 - 156   (GLU  148  - PRO  151  <=> GLU  153  - LEU  156 )                          
  78: s001-A edgo-A   154 - 157 <=>  158 - 161   (ASP  154  - LEU  157  <=> TYR  158  - TRP  161 )                          
  78: s001-A edgo-A   164 - 196 <=>  187 - 219   (PRO  164  - GLU  196  <=> ASN  187  - LEU  219 )                          
  78: s001-A edgo-A   198 - 203 <=>  220 - 225   (ARG  198  - LYS  203  <=> GLY  220  - LEU  225 )                          
  78: s001-A edgo-A   212 - 267 <=>  226 - 281   (LEU  212  - TRP  267  <=> PRO  226  - ASN  281 )                          
  78: s001-A edgo-A   279 - 321 <=>  283 - 325   (ARG  279  - LEU  321  <=> GLY  283  - CYS  325 )                          
  78: s001-A edgo-A   327 - 346 <=>  329 - 348   (LEU  327  - LYS  346  <=> SER  329  - PRO  348 )                          
  78: s001-A edgo-A   348 - 351 <=>  349 - 352   (PHE  348  - GLN  351  <=> MET  349  - VAL  352 )                          
  78: s001-A edgo-A   352 - 363 <=>  359 - 370   (PRO  352  - LEU  363  <=> ILE  359  - GLY  370 )                          
  79: s001-A ei7y-A     1 -  22 <=>   23 -  44   (MET    1  - HIS   22  <=> GLU   23  - THR   44 )                          
  79: s001-A ei7y-A    32 -  35 <=>   46 -  49   (ARG   32  - LEU   35  <=> GLU   46  - LEU   49 )                          
  79: s001-A ei7y-A    36 -  57 <=>   52 -  73   (PRO   36  - ASP   57  <=> TYR   52  - PHE   73 )                          
  79: s001-A ei7y-A    63 -  70 <=>   75 -  82   (LEU   63  - SER   70  <=> LEU   75  - HIS   82 )                          
  79: s001-A ei7y-A    71 - 110 <=>   85 - 124   (PRO   71  - PRO  110  <=> MET   85  - PRO  124 )                          
  79: s001-A ei7y-A   117 - 146 <=>  140 - 169   (ASN  117  - LYS  146  <=> ARG  140  - MET  169 )                          
  79: s001-A ei7y-A   150 - 159 <=>  197 - 206   (PRO  150  - MET  159  <=> ALA  197  - PHE  206 )                          
  79: s001-A ei7y-A   163 - 200 <=>  209 - 246   (LEU  163  - ASN  200  <=> TYR  209  - ASN  246 )                          
  79: s001-A ei7y-A   212 - 268 <=>  248 - 304   (LEU  212  - ASN  268  <=> GLY  248  - LYS  304 )                          
  79: s001-A ei7y-A   279 - 322 <=>  305 - 348   (ARG  279  - LEU  322  <=> ASP  305  - TYR  348 )                          
  79: s001-A ei7y-A   324 - 346 <=>  349 - 371   (GLN  324  - LYS  346  <=> ASP  349  - PRO  371 )                          
  79: s001-A ei7y-A   348 - 351 <=>  372 - 375   (PHE  348  - GLN  351  <=> LEU  372  - ARG  375 )                          
  79: s001-A ei7y-A   352 - 367 <=>  382 - 397   (PRO  352  - ILE  367  <=> PHE  382  - ILE  397 )                          
  80: s001-A ejsu-A     1 -  21 <=>    6 -  26   (MET    1  - ARG   21  <=> VAL    6  - HIS   26 )                          
  80: s001-A ejsu-A    32 -  35 <=>   27 -  30   (ARG   32  - LEU   35  <=> PHE   27  - GLU   30 )                          
  80: s001-A ejsu-A    36 -  48 <=>   35 -  47   (PRO   36  - TYR   48  <=> LEU   35  - VAL   47 )                          
  80: s001-A ejsu-A    49 -  57 <=>   49 -  57   (ALA   49  - ASP   57  <=> LEU   49  - ILE   57 )                          
  80: s001-A ejsu-A    62 -  65 <=>   58 -  61   (THR   62  - VAL   65  <=> SER   58  - ARG   61 )                          
  80: s001-A ejsu-A    67 -  70 <=>   62 -  65   (LYS   67  - SER   70  <=> ASN   62  - ILE   65 )                          
  80: s001-A ejsu-A    71 -  95 <=>   68 -  92   (PRO   71  - SER   95  <=> ASP   68  - ILE   92 )                          
  80: s001-A ejsu-A    97 - 111 <=>   93 - 107   (LYS   97  - THR  111  <=> LYS   93  - GLU  107 )                          
  80: s001-A ejsu-A   117 - 148 <=>  119 - 150   (ASN  117  - GLU  148  <=> GLY  119  - LYS  150 )                          
  80: s001-A ejsu-A   151 - 199 <=>  173 - 221   (PRO  151  - ALA  199  <=> TYR  173  - ASP  221 )                          
  80: s001-A ejsu-A   202 - 207 <=>  222 - 227   (THR  202  - ASN  207  <=> PRO  222  - GLU  227 )                          
  80: s001-A ejsu-A   211 - 215 <=>  240 - 244   (ALA  211  - VAL  215  <=> ILE  240  - ALA  244 )                          
  80: s001-A ejsu-A   217 - 266 <=>  245 - 294   (THR  217  - TYR  266  <=> GLY  245  - PHE  294 )                          
  80: s001-A ejsu-A   278 - 291 <=>  297 - 310   (LYS  278  - ALA  291  <=> GLU  297  - ALA  310 )                          
  80: s001-A ejsu-A   293 - 325 <=>  311 - 343   (ILE  293  - ARG  325  <=> MET  311  - THR  343 )                          
  80: s001-A ejsu-A   328 - 346 <=>  344 - 362   (PHE  328  - LYS  346  <=> GLN  344  - LYS  362 )                          
  80: s001-A ejsu-A   349 - 352 <=>  363 - 366   (LYS  349  - PRO  352  <=> SER  363  - VAL  366 )                          
  80: s001-A ejsu-A   353 - 367 <=>  374 - 388   (ASN  353  - ILE  367  <=> HIS  374  - LEU  388 )                          
  81: s001-A ejwi-A     1 -  21 <=>   16 -  36   (MET    1  - ARG   21  <=> VAL   16  - PRO   36 )                          
  81: s001-A ejwi-A    34 -  48 <=>   43 -  57   (SER   34  - TYR   48  <=> ARG   43  - GLY   57 )                          
  81: s001-A ejwi-A    49 -  57 <=>   59 -  67   (ALA   49  - ASP   57  <=> PHE   59  - ILE   67 )                          
  81: s001-A ejwi-A    58 -  61 <=>   70 -  73   (LYS   58  - SER   61  <=> VAL   70  - PHE   73 )                          
  81: s001-A ejwi-A    67 -  70 <=>   75 -  78   (LYS   67  - SER   70  <=> ASN   75  - PRO   78 )                          
  81: s001-A ejwi-A    71 - 110 <=>   81 - 120   (PRO   71  - PRO  110  <=> PHE   81  - LYS  120 )                          
  81: s001-A ejwi-A   117 - 133 <=>  132 - 148   (ASN  117  - ILE  133  <=> HIS  132  - ILE  148 )                          
  81: s001-A ejwi-A   134 - 148 <=>  150 - 164   (LEU  134  - GLU  148  <=> CYS  150  - GLY  164 )                          
  81: s001-A ejwi-A   149 - 160 <=>  184 - 195   (LEU  149  - ALA  160  <=> LEU  184  - MET  195 )                          
  81: s001-A ejwi-A   163 - 199 <=>  197 - 233   (LEU  163  - ALA  199  <=> PHE  197  - ASP  233 )                          
  81: s001-A ejwi-A   212 - 266 <=>  237 - 291   (LEU  212  - TYR  266  <=> SER  237  - PHE  291 )                          
  81: s001-A ejwi-A   279 - 291 <=>  294 - 306   (ARG  279  - ALA  291  <=> PHE  294  - THR  306 )                          
  81: s001-A ejwi-A   293 - 321 <=>  307 - 335   (ILE  293  - LEU  321  <=> ILE  307  - SER  335 )                          
  81: s001-A ejwi-A   326 - 346 <=>  338 - 358   (LYS  326  - LYS  346  <=> VAL  338  - PRO  358 )                          
  81: s001-A ejwi-A   348 - 351 <=>  359 - 362   (PHE  348  - GLN  351  <=> ILE  359  - ILE  362 )                          
  81: s001-A ejwi-A   352 - 363 <=>  369 - 380   (PRO  352  - LEU  363  <=> ILE  369  - PHE  380 )                          
  82: s001-A eiql-A     2 -  25 <=>    5 -  28   (ASN    2  - GLU   25  <=> PRO    5  - SER   28 )                          
  82: s001-A eiql-A    27 -  57 <=>   29 -  59   (LYS   27  - ASP   57  <=> GLU   29  - TRP   59 )                          
  82: s001-A eiql-A    60 -  64 <=>   62 -  66   (SER   60  - ASN   64  <=> ALA   62  - GLU   66 )                          
  82: s001-A eiql-A    68 -  73 <=>   74 -  79   (GLU   68  - LEU   73  <=> MET   74  - ILE   79 )                          
  82: s001-A eiql-A    74 - 111 <=>   81 - 118   (PHE   74  - THR  111  <=> LEU   81  - ARG  118 )                          
  82: s001-A eiql-A   117 - 136 <=>  123 - 142   (ASN  117  - CYS  136  <=> TRP  123  - CYS  142 )                          
  82: s001-A eiql-A   138 - 145 <=>  143 - 150   (ALA  138  - MET  145  <=> SER  143  - ALA  150 )                          
  82: s001-A eiql-A   148 - 192 <=>  152 - 196   (GLU  148  - ASN  192  <=> GLY  152  - GLU  196 )                          
  82: s001-A eiql-A   195 - 198 <=>  197 - 200   (GLU  195  - ARG  198  <=> GLU  197  - ASN  200 )                          
  82: s001-A eiql-A   220 - 271 <=>  201 - 252   (LEU  220  - TYR  271  <=> LEU  201  - HIS  252 )                          
  82: s001-A eiql-A   283 - 326 <=>  255 - 298   (TYR  283  - LYS  326  <=> PRO  255  - GLU  298 )                          
  82: s001-A eiql-A   334 - 338 <=>  311 - 315   (PRO  334  - ASP  338  <=> PHE  311  - THR  315 )                          
  82: s001-A eiql-A   341 - 344 <=>  316 - 319   (GLY  341  - LYS  344  <=> PRO  316  - ASN  319 )                          
  82: s001-A eiql-A   348 - 351 <=>  320 - 323   (PHE  348  - GLN  351  <=> VAL  320  - ARG  323 )                          
  82: s001-A eiql-A   352 - 367 <=>  330 - 345   (PRO  352  - ILE  367  <=> LEU  330  - PHE  345 )                          
  82: s001-A eiql-A   381 - 385 <=>  357 - 361   (ILE  381  - LYS  385  <=> ILE  357  - GLU  361 )                          
  83: s001-A elxa-A     2 -  22 <=>   28 -  48   (ASN    2  - HIS   22  <=> SER   28  - THR   48 )                          
  83: s001-A elxa-A    32 -  35 <=>   50 -  53   (ARG   32  - LEU   35  <=> LYS   50  - GLN   53 )                          
  83: s001-A elxa-A    36 -  57 <=>   56 -  77   (PRO   36  - ASP   57  <=> TYR   56  - TYR   77 )                          
  83: s001-A elxa-A    63 -  69 <=>   79 -  85   (LEU   63  - ILE   69  <=> VAL   79  - ASP   85 )                          
  83: s001-A elxa-A    70 - 107 <=>   88 - 125   (SER   70  - LYS  107  <=> GLN   88  - THR  125 )                          
  83: s001-A elxa-A   109 - 112 <=>  126 - 129   (LEU  109  - ARG  112  <=> PHE  126  - TRP  129 )                          
  83: s001-A elxa-A   117 - 141 <=>  144 - 168   (ASN  117  - ILE  141  <=> ARG  144  - LEU  168 )                          
  83: s001-A elxa-A   143 - 147 <=>  170 - 174   (TYR  143  - PHE  147  <=> THR  170  - TRP  174 )                          
  83: s001-A elxa-A   150 - 200 <=>  200 - 250   (PRO  150  - ASN  200  <=> HIS  200  - CYS  250 )                          
  83: s001-A elxa-A   212 - 268 <=>  252 - 308   (LEU  212  - ASN  268  <=> GLY  252  - LYS  308 )                          
  83: s001-A elxa-A   282 - 290 <=>  315 - 323   (PHE  282  - TYR  290  <=> GLN  315  - ALA  323 )                          
  83: s001-A elxa-A   294 - 322 <=>  324 - 352   (ALA  294  - LEU  322  <=> LEU  324  - TYR  352 )                          
  83: s001-A elxa-A   324 - 346 <=>  353 - 375   (GLN  324  - LYS  346  <=> ASP  353  - PRO  375 )                          
  83: s001-A elxa-A   348 - 351 <=>  376 - 379   (PHE  348  - GLN  351  <=> LEU  376  - ARG  379 )                          
  83: s001-A elxa-A   352 - 367 <=>  386 - 401   (PRO  352  - ILE  367  <=> PHE  386  - ILE  401 )                          
  84: s001-A ei0r-A     5 -  13 <=>   10 -  18   (ARG    5  - LEU   13  <=> TYR   10  - PRO   18 )                          
  84: s001-A ei0r-A    16 -  34 <=>   26 -  44   (LEU   16  - SER   34  <=> GLN   26  - ALA   44 )                          
  84: s001-A ei0r-A    37 -  57 <=>   45 -  65   (SER   37  - ASP   57  <=> SER   45  - TRP   65 )                          
  84: s001-A ei0r-A    58 -  61 <=>   67 -  70   (LYS   58  - SER   61  <=> ILE   67  - HIS   70 )                          
  84: s001-A ei0r-A    64 -  67 <=>   76 -  79   (ASN   64  - LYS   67  <=> PRO   76  - GLN   79 )                          
  84: s001-A ei0r-A    74 - 107 <=>   80 - 113   (PHE   74  - LYS  107  <=> ASN   80  - ARG  113 )                          
  84: s001-A ei0r-A   109 - 115 <=>  114 - 120   (LEU  109  - GLU  115  <=> GLU  114  - VAL  120 )                          
  84: s001-A ei0r-A   117 - 141 <=>  128 - 152   (ASN  117  - ILE  141  <=> ASP  128  - PHE  152 )                          
  84: s001-A ei0r-A   142 - 148 <=>  154 - 160   (ALA  142  - GLU  148  <=> VAL  154  - PHE  160 )                          
  84: s001-A ei0r-A   150 - 195 <=>  193 - 238   (PRO  150  - GLU  195  <=> TYR  193  - ALA  238 )                          
  84: s001-A ei0r-A   197 - 201 <=>  239 - 243   (LEU  197  - LEU  201  <=> ILE  239  - GLN  243 )                          
  84: s001-A ei0r-A   212 - 267 <=>  247 - 302   (LEU  212  - TRP  267  <=> ASP  247  - SER  302 )                          
  84: s001-A ei0r-A   279 - 284 <=>  304 - 309   (ARG  279  - ALA  284  <=> VAL  304  - GLN  309 )                          
  84: s001-A ei0r-A   286 - 320 <=>  310 - 344   (ASN  286  - LEU  320  <=> TYR  310  - SER  344 )                          
  84: s001-A ei0r-A   322 - 325 <=>  345 - 348   (LEU  322  - ARG  325  <=> GLN  345  - TYR  348 )                          
  84: s001-A ei0r-A   327 - 346 <=>  349 - 368   (LEU  327  - LYS  346  <=> LEU  349  - THR  368 )                          
  84: s001-A ei0r-A   348 - 351 <=>  369 - 372   (PHE  348  - GLN  351  <=> GLN  369  - GLY  372 )                          
  84: s001-A ei0r-A   352 - 363 <=>  379 - 390   (PRO  352  - LEU  363  <=> VAL  379  - LEU  390 )                          
  85: s001-A ejv8-A     1 -  18 <=>   21 -  38   (MET    1  - GLY   18  <=> HIS   21  - TYR   38 )                          
  85: s001-A ejv8-A    21 -  36 <=>   45 -  60   (ARG   21  - PRO   36  <=> GLN   45  - ARG   60 )                          
  85: s001-A ejv8-A    43 -  57 <=>   67 -  81   (VAL   43  - ASP   57  <=> ILE   67  - TYR   81 )                          
  85: s001-A ejv8-A    60 -  70 <=>   83 -  93   (SER   60  - SER   70  <=> ILE   83  - ILE   93 )                          
  85: s001-A ejv8-A    73 -  93 <=>  107 - 127   (LEU   73  - TYR   93  <=> GLU  107  - SER  127 )                          
  85: s001-A ejv8-A    94 - 110 <=>  130 - 146   (SER   94  - PRO  110  <=> TRP  130  - GLY  146 )                          
  85: s001-A ejv8-A   119 - 136 <=>  158 - 175   (ASP  119  - CYS  136  <=> ASP  158  - LEU  175 )                          
  85: s001-A ejv8-A   157 - 196 <=>  181 - 220   (LEU  157  - GLU  196  <=> PRO  181  - SER  220 )                          
  85: s001-A ejv8-A   198 - 202 <=>  221 - 225   (ARG  198  - THR  202  <=> GLN  221  - GLN  225 )                          
  85: s001-A ejv8-A   213 - 250 <=>  227 - 264   (PHE  213  - ALA  250  <=> ASN  227  - SER  264 )                          
  85: s001-A ejv8-A   252 - 259 <=>  265 - 272   (HIS  252  - GLY  259  <=> ASN  265  - ASN  272 )                          
  85: s001-A ejv8-A   275 - 324 <=>  288 - 337   (GLU  275  - GLN  324  <=> VAL  288  - ARG  337 )                          
  85: s001-A ejv8-A   325 - 328 <=>  339 - 342   (ARG  325  - PHE  328  <=> THR  339  - LYS  342 )                          
  85: s001-A ejv8-A   329 - 333 <=>  345 - 349   (SER  329  - ARG  333  <=> ASP  345  - VAL  349 )                          
  85: s001-A ejv8-A   334 - 342 <=>  351 - 359   (PRO  334  - VAL  342  <=> GLN  351  - PHE  359 )                          
  85: s001-A ejv8-A   343 - 348 <=>  363 - 368   (LEU  343  - PHE  348  <=> LEU  363  - ILE  368 )                          
  85: s001-A ejv8-A   350 - 353 <=>  369 - 372   (PHE  350  - ASN  353  <=> ARG  369  - ILE  372 )                          
  85: s001-A ejv8-A   354 - 371 <=>  381 - 398   (ILE  354  - ILE  371  <=> CYS  381  - CYS  398 )                          
  85: s001-A ejv8-A   373 - 384 <=>  399 - 410   (THR  373  - LEU  384  <=> VAL  399  - ASP  410 )                          
  86: s001-A eiwv-A     1 -  23 <=>   75 -  97   (MET    1  - TRP   23  <=> GLY   75  - LYS   97 )                          
  86: s001-A eiwv-A    24 -  30 <=>   99 - 105   (PHE   24  - ARG   30  <=> VAL   99  - SER  105 )                          
  86: s001-A eiwv-A    31 -  34 <=>  107 - 110   (PHE   31  - SER   34  <=> LEU  107  - SER  110 )                          
  86: s001-A eiwv-A    35 -  58 <=>  113 - 136   (LEU   35  - LYS   58  <=> ASN  113  - LYS  136 )                          
  86: s001-A eiwv-A    64 -  67 <=>  140 - 143   (ASN   64  - LYS   67  <=> ASN  140  - SER  143 )                          
  86: s001-A eiwv-A    72 - 110 <=>  144 - 182   (PHE   72  - PRO  110  <=> PHE  144  - LYS  182 )                          
  86: s001-A eiwv-A   113 - 148 <=>  190 - 225   (ASN  113  - GLU  148  <=> GLN  190  - TYR  225 )                          
  86: s001-A eiwv-A   149 - 154 <=>  239 - 244   (LEU  149  - ASP  154  <=> TYR  239  - ASN  244 )                          
  86: s001-A eiwv-A   156 - 200 <=>  260 - 304   (MET  156  - ASN  200  <=> TRP  260  - ASN  304 )                          
  86: s001-A eiwv-A   216 - 263 <=>  306 - 353   (SER  216  - LEU  263  <=> ALA  306  - SER  353 )                          
  86: s001-A eiwv-A   267 - 270 <=>  354 - 357   (TRP  267  - TRP  270  <=> LEU  354  - MET  357 )                          
  86: s001-A eiwv-A   274 - 293 <=>  358 - 377   (PHE  274  - ILE  293  <=> PRO  358  - THR  377 )                          
  86: s001-A eiwv-A   298 - 321 <=>  378 - 401   (ILE  298  - LEU  321  <=> LEU  378  - VAL  401 )                          
  86: s001-A eiwv-A   328 - 350 <=>  402 - 424   (PHE  328  - PHE  350  <=> PRO  402  - LEU  424 )                          
  86: s001-A eiwv-A   351 - 367 <=>  431 - 447   (GLN  351  - ILE  367  <=> HIS  431  - TYR  447 )                          
  87: s001-A ec13-A     2 -  16 <=>   12 -  26   (ASN    2  - LEU   16  <=> ARG   12  - PHE   26 )                          
  87: s001-A ec13-A    18 -  23 <=>   27 -  32   (GLY   18  - TRP   23  <=> CYS   27  - ALA   32 )                          
  87: s001-A ec13-A    31 -  35 <=>   33 -  37   (PHE   31  - LEU   35  <=> ASP   33  - ARG   37 )                          
  87: s001-A ec13-A    37 -  57 <=>   38 -  58   (SER   37  - ASP   57  <=> MET   38  - TYR   58 )                          
  87: s001-A ec13-A    62 -  67 <=>   59 -  64   (THR   62  - LYS   67  <=> THR   59  - VAL   64 )                          
  87: s001-A ec13-A    68 -  71 <=>   67 -  70   (GLU   68  - PRO   71  <=> ASN   67  - LEU   70 )                          
  87: s001-A ec13-A    73 - 109 <=>   71 - 107   (LEU   73  - LEU  109  <=> THR   71  - TYR  107 )                          
  87: s001-A ec13-A   110 - 113 <=>  110 - 113   (PRO  110  - ASN  113  <=> ILE  110  - GLU  113 )                          
  87: s001-A ec13-A   117 - 148 <=>  126 - 157   (ASN  117  - GLU  148  <=> GLU  126  - TYR  157 )                          
  87: s001-A ec13-A   150 - 204 <=>  183 - 237   (PRO  150  - GLU  204  <=> HIS  183  - ASN  237 )                          
  87: s001-A ec13-A   212 - 266 <=>  238 - 292   (LEU  212  - TYR  266  <=> ASP  238  - LYS  292 )                          
  87: s001-A ec13-A   282 - 319 <=>  296 - 333   (PHE  282  - ASP  319  <=> ALA  296  - CYS  333 )                          
  87: s001-A ec13-A   321 - 324 <=>  334 - 337   (LEU  321  - GLN  324  <=> LEU  334  - GLU  337 )                          
  87: s001-A ec13-A   328 - 346 <=>  338 - 356   (PHE  328  - LYS  346  <=> LEU  338  - GLU  356 )                          
  87: s001-A ec13-A   349 - 352 <=>  357 - 360   (LYS  349  - PRO  352  <=> VAL  357  - THR  360 )                          
  87: s001-A ec13-A   353 - 367 <=>  365 - 379   (ASN  353  - ILE  367  <=> ALA  365  - ILE  379 )                          
  88: s001-A el2g-A     1 -   7 <=>    1 -   7   (MET    1  - LEU    7  <=> MET    1  - MET    7 )                          
  88: s001-A el2g-A     9 -  18 <=>    8 -  17   (THR    9  - GLY   18  <=> ARG    8  - ALA   17 )                          
  88: s001-A el2g-A    19 -  23 <=>   19 -  23   (TYR   19  - TRP   23  <=> LEU   19  - THR   23 )                          
  88: s001-A el2g-A    24 -  27 <=>   26 -  29   (PHE   24  - LYS   27  <=> GLY   26  - SER   29 )                          
  88: s001-A el2g-A    33 -  57 <=>   31 -  55   (VAL   33  - ASP   57  <=> GLU   31  - GLY   55 )                          
  88: s001-A el2g-A    63 -  69 <=>   57 -  63   (LEU   63  - ILE   69  <=> VAL   57  - GLY   63 )                          
  88: s001-A el2g-A    70 - 109 <=>   76 - 115   (SER   70  - LEU  109  <=> GLU   76  - PHE  115 )                          
  88: s001-A el2g-A   110 - 115 <=>  118 - 123   (PRO  110  - GLU  115  <=> ILE  118  - TYR  123 )                          
  88: s001-A el2g-A   117 - 149 <=>  126 - 158   (ASN  117  - LEU  149  <=> HIS  126  - MET  158 )                          
  88: s001-A el2g-A   151 - 196 <=>  191 - 236   (PRO  151  - GLU  196  <=> PHE  191  - ILE  236 )                          
  88: s001-A el2g-A   199 - 202 <=>  237 - 240   (ALA  199  - THR  202  <=> ASP  237  - ASN  240 )                          
  88: s001-A el2g-A   214 - 266 <=>  241 - 293   (THR  214  - TYR  266  <=> PRO  241  - PHE  293 )                          
  88: s001-A el2g-A   276 - 293 <=>  294 - 311   (ASP  276  - ILE  293  <=> ASP  294  - TYR  311 )                          
  88: s001-A el2g-A   297 - 321 <=>  312 - 336   (TYR  297  - LEU  321  <=> ASN  312  - ASN  336 )                          
  88: s001-A el2g-A   327 - 345 <=>  340 - 358   (LEU  327  - MET  345  <=> GLU  340  - LYS  358 )                          
  88: s001-A el2g-A   348 - 351 <=>  360 - 363   (PHE  348  - GLN  351  <=> TYR  360  - LYS  363 )                          
  88: s001-A el2g-A   352 - 367 <=>  370 - 385   (PRO  352  - ILE  367  <=> VAL  370  - MET  385 )                          
  89: s001-A egq9-A     2 -  22 <=>    5 -  25   (ASN    2  - HIS   22  <=> ASN    5  - TRP   25 )                          
  89: s001-A egq9-A    32 -  35 <=>   26 -  29   (ARG   32  - LEU   35  <=> GLU   26  - GLY   29 )                          
  89: s001-A egq9-A    36 -  47 <=>   37 -  48   (PRO   36  - LEU   47  <=> LEU   37  - PRO   48 )                          
  89: s001-A egq9-A    48 -  57 <=>   50 -  59   (TYR   48  - ASP   57  <=> THR   50  - TYR   59 )                          
  89: s001-A egq9-A    63 -  66 <=>   62 -  65   (LEU   63  - LEU   66  <=> ILE   62  - SER   65 )                          
  89: s001-A egq9-A    68 -  73 <=>   66 -  71   (GLU   68  - LEU   73  <=> ASP   66  - GLY   71 )                          
  89: s001-A egq9-A    74 - 107 <=>   73 - 106   (PHE   74  - LYS  107  <=> VAL   73  - HIS  106 )                          
  89: s001-A egq9-A   108 - 111 <=>  109 - 112   (ALA  108  - THR  111  <=> ALA  109  - LEU  112 )                          
  89: s001-A egq9-A   113 - 148 <=>  118 - 153   (ASN  113  - GLU  148  <=> ILE  118  - GLN  153 )                          
  89: s001-A egq9-A   151 - 195 <=>  175 - 219   (PRO  151  - GLU  195  <=> PHE  175  - ALA  219 )                          
  89: s001-A egq9-A   197 - 200 <=>  220 - 223   (LEU  197  - ASN  200  <=> LEU  220  - ALA  223 )                          
  89: s001-A egq9-A   212 - 265 <=>  224 - 277   (LEU  212  - TYR  265  <=> ALA  224  - HIS  277 )                          
  89: s001-A egq9-A   273 - 276 <=>  279 - 282   (LEU  273  - ASP  276  <=> GLY  279  - GLN  282 )                          
  89: s001-A egq9-A   278 - 288 <=>  283 - 293   (LYS  278  - SER  288  <=> ARG  283  - PHE  293 )                          
  89: s001-A egq9-A   290 - 321 <=>  294 - 325   (TYR  290  - LEU  321  <=> VAL  294  - THR  325 )                          
  89: s001-A egq9-A   327 - 345 <=>  329 - 347   (LEU  327  - MET  345  <=> GLU  329  - ARG  347 )                          
  89: s001-A egq9-A   347 - 350 <=>  348 - 351   (CYS  347  - PHE  350  <=> PRO  348  - VAL  351 )                          
  89: s001-A egq9-A   351 - 363 <=>  358 - 370   (GLN  351  - LEU  363  <=> GLU  358  - ASN  370 )                          
  90: s001-A ednc-A     1 -  17 <=>   13 -  29   (MET    1  - ILE   17  <=> CYS   13  - LEU   29 )                          
  90: s001-A ednc-A    20 -  27 <=>   31 -  38   (GLN   20  - LYS   27  <=> PHE   31  - GLU   38 )                          
  90: s001-A ednc-A    28 -  32 <=>   41 -  45   (SER   28  - ARG   32  <=> ARG   41  - CYS   45 )                          
  90: s001-A ednc-A    33 -  57 <=>   47 -  71   (VAL   33  - ASP   57  <=> GLU   47  - ARG   71 )                          
  90: s001-A ednc-A    74 -  77 <=>   73 -  76   (PHE   74  - ILE   77  <=> ILE   73  - GLN   76 )                          
  90: s001-A ednc-A    79 - 110 <=>   77 - 108   (VAL   79  - PRO  110  <=> PHE   77  - LYS  108 )                          
  90: s001-A ednc-A   117 - 139 <=>  123 - 145   (ASN  117  - ALA  139  <=> HIS  123  - ARG  145 )                          
  90: s001-A ednc-A   154 - 195 <=>  148 - 189   (ASP  154  - GLU  195  <=> SER  148  - LYS  189 )                          
  90: s001-A ednc-A   197 - 200 <=>  190 - 193   (LEU  197  - ASN  200  <=> ASP  190  - SER  193 )                          
  90: s001-A ednc-A   215 - 262 <=>  194 - 241   (VAL  215  - THR  262  <=> ASP  194  - CYS  241 )                          
  90: s001-A ednc-A   279 - 321 <=>  242 - 284   (ARG  279  - LEU  321  <=> SER  242  - LEU  284 )                          
  90: s001-A ednc-A   323 - 326 <=>  285 - 288   (ALA  323  - LYS  326  <=> LYS  285  - PRO  288 )                          
  90: s001-A ednc-A   327 - 333 <=>  291 - 297   (LEU  327  - ARG  333  <=> PHE  291  - ARG  297 )                          
  90: s001-A ednc-A   341 - 346 <=>  338 - 343   (GLY  341  - LYS  346  <=> HIS  338  - SER  343 )                          
  90: s001-A ednc-A   349 - 352 <=>  344 - 347   (LYS  349  - PRO  352  <=> LEU  344  - THR  347 )                          
  90: s001-A ednc-A   353 - 382 <=>  360 - 389   (ASN  353  - LEU  382  <=> LEU  360  - THR  389 )                          
  91: s001-A efb7-A     1 -  18 <=>   10 -  27   (MET    1  - GLY   18  <=> ARG   10  - GLY   27 )                          
  91: s001-A efb7-A    20 -  23 <=>   28 -  31   (GLN   20  - TRP   23  <=> GLU   28  - TYR   31 )                          
  91: s001-A efb7-A    32 -  35 <=>   32 -  35   (ARG   32  - LEU   35  <=> ALA   32  - SER   35 )                          
  91: s001-A efb7-A    36 -  57 <=>   40 -  61   (PRO   36  - ASP   57  <=> LYS   40  - GLY   61 )                          
  91: s001-A efb7-A    61 -  67 <=>   64 -  70   (SER   61  - LYS   67  <=> VAL   64  - ILE   70 )                          
  91: s001-A efb7-A    68 -  71 <=>   75 -  78   (GLU   68  - PRO   71  <=> THR   75  - LEU   78 )                          
  91: s001-A efb7-A    72 - 114 <=>   80 - 122   (PHE   72  - SER  114  <=> ILE   80  - ALA  122 )                          
  91: s001-A efb7-A   117 - 137 <=>  130 - 150   (ASN  117  - PHE  137  <=> PRO  130  - TYR  150 )                          
  91: s001-A efb7-A   145 - 148 <=>  160 - 163   (MET  145  - GLU  148  <=> ILE  160  - SER  163 )                          
  91: s001-A efb7-A   151 - 195 <=>  196 - 240   (PRO  151  - GLU  195  <=> TRP  196  - ASP  240 )                          
  91: s001-A efb7-A   198 - 201 <=>  241 - 244   (ARG  198  - LEU  201  <=> HIS  241  - ASN  244 )                          
  91: s001-A efb7-A   211 - 263 <=>  246 - 298   (ALA  211  - LEU  263  <=> ASN  246  - VAL  298 )                          
  91: s001-A efb7-A   265 - 268 <=>  299 - 302   (TYR  265  - ASN  268  <=> THR  299  - THR  302 )                          
  91: s001-A efb7-A   276 - 293 <=>  303 - 320   (ASP  276  - ILE  293  <=> VAL  303  - VAL  320 )                          
  91: s001-A efb7-A   298 - 321 <=>  321 - 344   (ILE  298  - LEU  321  <=> PHE  321  - GLN  344 )                          
  91: s001-A efb7-A   327 - 346 <=>  348 - 367   (LEU  327  - LYS  346  <=> GLN  348  - PRO  367 )                          
  91: s001-A efb7-A   348 - 351 <=>  368 - 371   (PHE  348  - GLN  351  <=> ALA  368  - ARG  371 )                          
  91: s001-A efb7-A   352 - 366 <=>  378 - 392   (PRO  352  - ILE  366  <=> ILE  378  - GLN  392 )                          
  92: s001-A eeps-A     1 -  19 <=>   14 -  32   (MET    1  - TYR   19  <=> PRO   14  - MET   32 )                          
  92: s001-A eeps-A    21 -  25 <=>   33 -  37   (ARG   21  - GLU   25  <=> GLN   33  - GLY   37 )                          
  92: s001-A eeps-A    34 -  48 <=>   47 -  61   (SER   34  - TYR   48  <=> GLN   47  - GLN   61 )                          
  92: s001-A eeps-A    49 -  57 <=>   63 -  71   (ALA   49  - ASP   57  <=> LEU   63  - ILE   71 )                          
  92: s001-A eeps-A    60 -  65 <=>   73 -  78   (SER   60  - VAL   65  <=> TYR   73  - GLY   78 )                          
  92: s001-A eeps-A    68 -  71 <=>   79 -  82   (GLU   68  - PRO   71  <=> MET   79  - THR   82 )                          
  92: s001-A eeps-A    72 - 110 <=>   85 - 123   (PHE   72  - PRO  110  <=> LEU   85  - ALA  123 )                          
  92: s001-A eeps-A   111 - 114 <=>  130 - 133   (THR  111  - SER  114  <=> GLU  130  - LEU  133 )                          
  92: s001-A eeps-A   117 - 144 <=>  135 - 162   (ASN  117  - GLU  144  <=> LEU  135  - CYS  162 )                          
  92: s001-A eeps-A   145 - 150 <=>  164 - 169   (MET  145  - PRO  150  <=> PHE  164  - PRO  169 )                          
  92: s001-A eeps-A   151 - 154 <=>  172 - 175   (PRO  151  - ASP  154  <=> ALA  172  - LEU  175 )                          
  92: s001-A eeps-A   163 - 195 <=>  200 - 232   (LEU  163  - GLU  195  <=> TRP  200  - LYS  232 )                          
  92: s001-A eeps-A   197 - 200 <=>  233 - 236   (LEU  197  - ASN  200  <=> LEU  233  - ASP  236 )                          
  92: s001-A eeps-A   201 - 204 <=>  241 - 244   (LEU  201  - GLU  204  <=> VAL  241  - TYR  244 )                          
  92: s001-A eeps-A   209 - 270 <=>  246 - 307   (ALA  209  - TRP  270  <=> ASP  246  - ASN  307 )
[truncated: 3,482,794 more chars]
