# Supplementary material for: Structural screens identify candidate human homologs of insect chemoreceptors and cryptic Drosophila gustatory receptor-like proteins
Source: eLife. 2023 Feb 20;12:e85537. doi: 10.7554/eLife.85537 (PMC9998090; doi:10.7554/eLife.85537)
Supplement: Source data 3. — Individual text files represent the output of the Dali AF-DB search using the indicated query candidate seven transmembrane domain ion channels (7TMICs) from Trypanosoma (GRL1), D. melanogaster (Grls), or H. sapiens (PHTF1/2) and the structural proteomic dataset of D. melanogaster. [file elife-85537-data3.zip › Dmel_DmelGrl43a.txt]

# Job: Dmel_DmelGrl43a_CG1339_AF Q9V4Q0 F1 model_v3
# Query: s001A
# No:  Chain   Z    rmsd lali nres  %id PDB  Description
   1:  efqn-A 56.5  0.0  430   430  100   DROME:AF-Q9V4Q0-F1 UNCHARACTERIZED PROTEIN CG1339;
   2:  ejv8-A 35.8  3.0  384   410   19   DROME:AF-Q8INZ1-F1 UNCHARACTERIZED PROTEIN CG31750;
   3:  ehhh-A 28.9  3.2  354   381   10   DROME:AF-Q8IN22-F1 GUSTATORY RECEPTOR;
   4:  eidg-A 28.1  3.7  358   386   11   DROME:AF-P84180-F1 PUTATIVE GUSTATORY RECEPTOR 22B;
   5:  el78-A 27.9  4.0  348   378   10   DROME:AF-P58954-F1 PUTATIVE GUSTATORY RECEPTOR 22F;
   6:  eku8-A 27.7  3.2  349   383   12   DROME:AF-P58952-F1 PUTATIVE GUSTATORY RECEPTOR 22C;
   7:  eiw1-A 27.6  3.3  348   373   12   DROME:AF-Q9VYZ2-F1 PUTATIVE GUSTATORY RECEPTOR 10B;
   8:  ehm4-A 27.0  3.7  360   397    8   DROME:AF-Q8INM9-F1 PUTATIVE GUSTATORY RECEPTOR 85A;
   9:  ekah-A 26.9  3.5  344   389   10   DROME:AF-Q9VTN0-F1 GUSTATORY RECEPTOR 68A;
  10:  em4m-A 26.9  3.6  369   419   11   DROME:AF-Q9VD76-F1 GUSTATORY RECEPTOR FOR BITTER TASTE 93A;
  11:  edbe-A 26.9  3.9  358   387   10   DROME:AF-P84181-F1 PUTATIVE GUSTATORY RECEPTOR 22D;
  12:  ejh0-A 26.8  3.2  336   371    9   DROME:AF-Q8IQ72-F1 UNCHARACTERIZED PROTEIN CG32395;
  13:  edup-A 26.7  3.5  355   394   12   DROME:AF-P58951-F1 PUTATIVE GUSTATORY RECEPTOR 22A;
  14:  eevn-A 26.4  3.5  362   412   12   DROME:AF-Q9W2B2-F1 PUTATIVE GUSTATORY RECEPTOR 58C;
  15:  edkk-A 26.4  3.3  347   386   10   DROME:AF-Q8IN58-F1 PUTATIVE GUSTATORY RECEPTOR 92A;
  16:  edo9-A 26.2  3.5  356   397   10   DROME:AF-Q9VD74-F1 PUTATIVE GUSTATORY RECEPTOR 93C;
  17:  egvr-A 26.1  3.6  361   390   12   DROME:AF-P58985-F1 PUTATIVE GUSTATORY RECEPTOR 59D;
  18:  eer4-A 26.1  3.5  350   395   10   DROME:AF-Q8IN23-F1 PUTATIVE GUSTATORY RECEPTOR 93B;
  19:  ems3-A 26.0  3.2  339   361    7   DROME:AF-A1Z881-F1 GUSTATORY RECEPTOR;
  20:  emve-A 26.0  3.7  365   408   10   DROME:AF-P58950-F1 GUSTATORY RECEPTOR 10A;
  21:  emt3-A 25.9  3.3  343   381   11   DROME:AF-P58957-F1 GUSTATORY AND PHEROMONE RECEPTOR 39A, ISOFORM C;
  22:  eepd-A 25.8  3.6  338   369   12   DROME:AF-P58960-F1 PUTATIVE GUSTATORY RECEPTOR 39B;
  23:  ele6-A 25.6  3.5  357   390   10   DROME:AF-Q8INZ2-F1 PUTATIVE GUSTATORY RECEPTOR 36C;
  24:  ehwi-A 25.5  3.6  353   389   12   DROME:AF-P58953-F1 GUSTATORY RECEPTOR FOR BITTER TASTE 22E;
  25:  ekkf-A 25.4  3.5  351   391   10   DROME:AF-Q9VJF2-F1 PUTATIVE GUSTATORY RECEPTOR 36B;
  26:  eknq-A 25.4  4.0  343   366   11   DROME:AF-Q8MLS6-F1 GUSTATORY RECEPTOR;
  27:  elra-A 25.3  3.3  339   367   11   DROME:AF-Q9W1V0-F1 GUSTATORY RECEPTOR;
  28:  emw6-A 25.2  4.1  352   404   10   DROME:AF-Q8IMZ5-F1 PUTATIVE GUSTATORY RECEPTOR 94A;
  29:  el2r-A 25.2  4.2  357   423    8   DROME:AF-Q8IMQ6-F1 PUTATIVE GUSTATORY RECEPTOR 97A;
  30:  emn9-A 25.1  3.3  347   391    9   DROME:AF-P58955-F1 PUTATIVE GUSTATORY RECEPTOR 36A;
  31:  edm9-A 25.0  3.4  345   395   13   DROME:AF-P58962-F1 PUTATIVE GUSTATORY RECEPTOR 58A;
  32:  edyb-A 25.0  3.4  356   397   12   DROME:AF-Q9W1U5-F1 PUTATIVE GUSTATORY RECEPTOR 59C;
  33:  eh6u-A 25.0  3.2  343   384    9   DROME:AF-Q9V3N2-F1 ODORANT RECEPTOR 46A, ISOFORM B;
  34:  embr-A 24.7  3.8  342   450    9   DROME:AF-Q9VM09-F1 PUTATIVE GUSTATORY RECEPTOR 28A;
  35:  eg6r-A 24.6  4.0  364   428   12   DROME:AF-Q9W594-F1 PUTATIVE GUSTATORY RECEPTOR 2A;
  36:  emga-A 24.4  4.0  346   391   10   DROME:AF-Q9VB30-F1 PUTATIVE GUSTATORY RECEPTOR 98A;
  37:  ejek-A 24.3  3.6  330   374   10   DROME:AF-P83292-F1 GUSTATORY RECEPTOR 23A;
  38:  eiql-A 24.2  4.4  327   362    9   DROME:AF-Q9VEU0-F1 PUTATIVE GUSTATORY RECEPTOR 89A;
  39:  efkv-A 24.0  3.7  342   399   10   DROME:AF-Q9W1N6-F1 PUTATIVE GUSTATORY RECEPTOR 59E;
  40:  ec6b-A 24.0  3.3  319   341    7   DROME:AF-Q8IRL8-F1 PUTATIVE GUSTATORY RECEPTOR 9A;
  41:  efru-A 23.8  4.2  344   527   10   DROME:AF-Q9VSH2-F1 GUSTATORY RECEPTOR FOR BITTER TASTE 66A;
  42:  ednc-A 23.6  3.7  334   422   12   DROME:AF-B7Z0I1-F1 UNCHARACTERIZED PROTEIN;
  43:  ei8b-A 23.6  3.7  347   408   11   DROME:AF-Q9W2B1-F1 PUTATIVE GUSTATORY RECEPTOR 58B;
  44:  el7o-A 23.6  3.2  338   409    8   DROME:AF-Q9V3Q2-F1 ODORANT RECEPTOR 35A;
  45:  efmx-A 23.4  3.4  329   389    9   DROME:AF-Q9VHQ6-F1 ODORANT RECEPTOR 85C;
  46:  elct-A 23.3  7.0  345   406   10   DROME:AF-Q9W1N5-F1 PUTATIVE GUSTATORY RECEPTOR 59F;
  47:  ee0h-A 23.3  3.6  333   384    8   DROME:AF-Q9VAW0-F1 PUTATIVE ODORANT RECEPTOR 98B;
  48:  elft-A 23.3  3.4  332   385    9   DROME:AF-P81921-F1 ODORANT RECEPTOR 47A;
  49:  ek22-A 23.2  3.4  332   390   10   DROME:AF-Q9VHQ7-F1 ODORANT RECEPTOR 85B;
  50:  ekyd-A 23.1  3.5  334   392    9   DROME:AF-Q9VHE6-F1 ODORANT RECEPTOR 85F;
  51:  ekmp-A 23.0  4.1  352   403   11   DROME:AF-Q9VB26-F1 PUTATIVE GUSTATORY RECEPTOR 98B;
  52:  egn9-A 23.0  3.2  336   404    8   DROME:AF-Q9VVF3-F1 ODORANT RECEPTOR 74A;
  53:  ec7p-A 23.0  3.7  329   385    9   DROME:AF-Q9W367-F1 GUSTATORY RECEPTOR 8A;
  54:  ell6-A 22.9  4.1  343   412   10   DROME:AF-Q8IMN5-F1 PUTATIVE GUSTATORY RECEPTOR 98D;
  55:  eiid-A 22.9  3.6  330   378    8   DROME:AF-Q9VUK5-F1 PUTATIVE ODORANT RECEPTOR 71A;
  56:  emye-A 22.8  3.9  372   461   12   DROME:AF-Q9VKJ7-F1 GUSTATORY AND PHEROMONE RECEPTOR 32A;
  57:  el65-A 22.8  6.0  341   454   10   DROME:AF-Q9VPT1-F1 GUSTATORY AND ODORANT RECEPTOR 21A;
  58:  ehc8-A 22.8  3.7  331   385    7   DROME:AF-P82986-F1 ODORANT RECEPTOR 82A;
  59:  egq9-A 22.7  3.6  337   383   11   DROME:AF-Q9VCS8-F1 ODORANT RECEPTOR 94B;
  60:  el2g-A 22.7  3.6  336   393    9   DROME:AF-P82985-F1 PUTATIVE ODORANT RECEPTOR 69A, ISOFORM B;
  61:  eliv-A 22.7  4.8  350   512   10   DROME:AF-Q9VZL7-F1 GUSTATORY AND ODORANT RECEPTOR 63A;
  62:  effz-A 22.6  4.1  349   408   10   DROME:AF-Q8IMN6-F1 PUTATIVE GUSTATORY RECEPTOR 98C;
  63:  ec06-A 22.6  3.4  328   392    8   DROME:AF-Q9W2U9-F1 ODORANT RECEPTOR 9A;
  64:  eh0n-A 22.6  4.2  346   414    8   DROME:AF-P58961-F1 PUTATIVE GUSTATORY RECEPTOR 47B;
  65:  ei7y-A 22.6  3.6  337   406    7   DROME:AF-P82983-F1 PUTATIVE ODORANT RECEPTOR 65B;
  66:  em1q-A 22.5  3.6  337   396    8   DROME:AF-Q9V589-F1 ODORANT RECEPTOR 45B;
  67:  efj3-A 22.5  3.7  338   387   12   DROME:AF-Q9VCS9-F1 ODORANT RECEPTOR 94A;
  68:  ehao-A 22.4  3.4  333   396    9   DROME:AF-Q9V6A9-F1 ODORANT RECEPTOR 49A;
  69:  ehy8-A 22.4  3.6  334   407    7   DROME:AF-Q9VT08-F1 ODORANT RECEPTOR 67A;
  70:  ejdt-A 22.4  3.5  320   377    8   DROME:AF-Q9VLE5-F1 ODORANT RECEPTOR 30A;
  71:  eeha-A 22.3  3.9  339   412    9   DROME:AF-Q9VHQ2-F1 PUTATIVE ODORANT RECEPTOR 85D;
  72:  ec6g-A 22.2  3.9  340   417   12   DROME:AF-P82982-F1 ODORANT RECEPTOR 65A;
  73:  efb7-A 22.2  3.6  340   404   10   DROME:AF-Q9VT90-F1 ODORANT RECEPTOR 67C;
  74:  ego8-A 22.1  3.3  330   418   10   DROME:AF-Q9VXL0-F1 ODORANT RECEPTOR 13A;
  75:  ee2c-A 22.1  4.1  345   416   12   DROME:AF-Q9V969-F1 PUTATIVE GUSTATORY RECEPTOR 57A;
  76:  ec13-A 22.0  3.7  334   391    7   DROME:AF-Q9VT92-F1 ODORANT RECEPTOR 67D;
  77:  ehif-A 22.0  3.6  323   378    9   DROME:AF-Q9V568-F1 ODORANT RECEPTOR 45A;
  78:  elxa-A 22.0  3.8  335   410    7   DROME:AF-P82984-F1 PUTATIVE ODORANT RECEPTOR 65C;
  79:  ekwq-A 21.8  3.9  331   378    8   DROME:AF-P81914-F1 ODORANT RECEPTOR 33A;
  80:  ejsu-A 21.8  4.1  334   397    6   DROME:AF-P81923-F1 ODORANT RECEPTOR 59A;
  81:  eh7m-A 21.8  3.7  330   379    8   DROME:AF-P81915-F1 ODORANT RECEPTOR 33B;
  82:  emow-A 21.8  4.0  340   475    9   DROME:AF-Q9VKA5-F1 GUSTATORY AND PHEROMONE RECEPTOR 33A;
  83:  edua-A 21.8  3.7  328   375    7   DROME:AF-Q9V6H2-F1 ODORANT RECEPTOR 49B;
  84:  ed4v-A 21.8  3.6  336   406    9   DROME:AF-Q9VYZ1-F1 ODORANT RECEPTOR 10A;
  85:  edeq-A 21.5  4.8  349   449   10   DROME:AF-B7Z0I0-F1 UNCHARACTERIZED PROTEIN;
  86:  ehto-A 21.5  3.6  344   449    9   DROME:AF-Q8IPU5-F1 PUTATIVE GUSTATORY RECEPTOR 77A;
  87:  eeqs-A 21.5  3.8  341   408    9   DROME:AF-Q9VDM1-F1 PUTATIVE ODORANT RECEPTOR 92A;
  88:  el1v-A 21.5  3.8  333   384    8   DROME:AF-P81916-F1 ODORANT RECEPTOR 33C;
  89:  elep-A 21.4  3.6  331   398    8   DROME:AF-P81913-F1 ODORANT RECEPTOR 24A;
  90:  emlt-A 21.4  3.8  333   397    8   DROME:AF-Q9VNK9-F1 PUTATIVE ODORANT RECEPTOR 83C;
  91:  elmc-A 21.4  4.2  344   397    7   DROME:AF-Q9VHS4-F1 ODORANT RECEPTOR 85A;
  92:  elpf-A 21.2  3.8  348   470    7   DROME:AF-Q9VM08-F1 PUTATIVE GUSTATORY RECEPTOR 28B;
  93:  egjp-A 21.2  4.0  337   380    9   DROME:AF-Q8INY2-F1 UNCHARACTERIZED PROTEIN;
  94:  ehyu-A 21.1  4.1  336   397    7   DROME:AF-P81910-F1 ODORANT RECEPTOR 22B;
  95:  emyi-A 21.1  4.4  341   397   10   DROME:AF-Q9VAZ3-F1 ODORANT RECEPTOR 98A;
  96:  embs-A 21.1  4.1  336   397    6   DROME:AF-P81909-F1 ODORANT RECEPTOR 22A;
  97:  eeje-A 21.0  4.0  339   399    9   DROME:AF-Q9V9I4-F1 ODORANT RECEPTOR 42B;
  98:  egeg-A 20.9  3.9  321   376    9   DROME:AF-P81917-F1 ODORANT RECEPTOR 43A;
  99:  eh83-A 20.9  3.8  336   402   10   DROME:AF-P81911-F1 ODORANT RECEPTOR 22C;
 100:  ef7l-A 20.8  3.7  339   427    9   DROME:AF-Q9V4K2-F1 GUSTATORY RECEPTOR FOR SUGAR TASTE 43A;
 101:  ejwi-A 20.8  4.3  340   398    8   DROME:AF-Q9W1P8-F1 ODORANT RECEPTOR 59B;
 102:  efrd-A 20.8  4.4  345   421    7   DROME:AF-Q9VT20-F1 ODORANT RECEPTOR 67B;
 103:  ejx9-A 20.8  4.1  339   397    9   DROME:AF-O46077-F1 ODORANT RECEPTOR 2A;
 104:  ec2h-A 20.8  4.0  342   406    9   DROME:AF-P83294-F1 GUSTATORY RECEPTOR FOR SUGAR TASTE 64B;
 105:  eln0-A 20.7  4.0  321   379    7   DROME:AF-P81912-F1 ODORANT RECEPTOR 23A;
 106:  edgo-A 20.7  4.1  339   387    9   DROME:AF-Q9I816-F1 ODORANT RECEPTOR 19A;
 107:  em2e-A 20.6  4.3  344   403    9   DROME:AF-P81918-F1 ODORANT RECEPTOR 43B;
 108:  efj8-A 20.6  4.4  345   420    8   DROME:AF-Q9VZW8-F1 ODORANT RECEPTOR 63A;
 109:  edxo-A 20.5  3.9  338   412    7   DROME:AF-P81922-F1 ODORANT RECEPTOR 47B;
 110:  egpc-A 20.5  4.2  335   387    8   DROME:AF-Q8IRZ5-F1 PUTATIVE ODORANT RECEPTOR 19B;
 111:  ehji-A 20.5  3.7  328   392    9   DROME:AF-Q9W5G6-F1 ODORANT RECEPTOR 1A;
 112:  ei0r-A 20.0  3.8  325   401   12   DROME:AF-Q9VFN2-F1 ODORANT RECEPTOR 88A;
 113:  emik-A 19.8  4.1  338   406    9   DROME:AF-Q9V9I2-F1 ODORANT RECEPTOR 42A;
 114:  ed3z-A 19.8  3.9  328   419    7   DROME:AF-Q9V8Y7-F1 ODORANT RECEPTOR 56A;
 115:  egvu-A 19.8  4.2  341   426   11   DROME:AF-Q6ILZ2-F1 HDC08032;
 116:  ek3z-A 19.8  4.0  337   451    8   DROME:AF-P83296-F1 GUSTATORY RECEPTOR FOR SUGAR TASTE 64E;
 117:  ef4x-A 19.7  4.0  349   467    9   DROME:AF-A0A0B4KGT9-F1 ODORANT RECEPTOR 85E;
 118:  ejc1-A 19.7  3.8  332   444   10   DROME:AF-Q9W497-F1 GUSTATORY RECEPTOR 5A FOR TREHALOSE;
 119:  eioz-A 19.6  4.0  335   417    7   DROME:AF-Q9VZJ6-F1 GUSTATORY RECEPTOR FOR SUGAR TASTE 64D;
 120:  ee8p-A 19.6  5.7  339   456    8   DROME:AF-P83293-F1 GUSTATORY RECEPTOR FOR SUGAR TASTE 64A;
 121:  eeps-A 19.4  4.2  334   413    8   DROME:AF-Q9W3I5-F1 ODORANT RECEPTOR 7A;
 122:  elkk-A 18.9  4.4  321   404   13   DROME:AF-Q9W2A4-F1 UNCHARACTERIZED PROTEIN;
 123:  ejx2-A 18.9  5.2  347   453    8   DROME:AF-Q9VNB3-F1 ODORANT RECEPTOR 83A;
 124:  ehu2-A 18.9  3.8  327   419    7   DROME:AF-P83295-F1 GUSTATORY RECEPTOR FOR SUGAR TASTE 64C;
 125:  eiwv-A 18.7  4.0  334   469   10   DROME:AF-P83297-F1 GUSTATORY RECEPTOR FOR SUGAR TASTE 64F;
 126:  edln-A 18.3  4.1  332   436   10   DROME:AF-Q9W0M2-F1 GUSTATORY RECEPTOR FOR SUGAR TASTE 61A;
 127:  emx7-A 18.2  4.7  334   411    6   DROME:AF-Q9W1P7-F1 PUTATIVE ODORANT RECEPTOR 59C;
 128:  elfw-A 17.2  5.0  330   411    7   DROME:AF-M9PDY1-F1 UNCHARACTERIZED PROTEIN, ISOFORM C;
 129:  ejfj-A 16.6  4.0  326   486   10   DROME:AF-Q9VNB5-F1 ODORANT RECEPTOR CORECEPTOR;
 130:  ej04-A 16.0  7.8  326   451    9   DROME:AF-A0A0B4KFG3-F1 UNCHARACTERIZED PROTEIN, ISOFORM C;
 131:  ee49-A  8.7  5.0  178   284    6   DROME:AF-Q9VU45-F1 LD27581P;
 132:  eduw-A  8.4  6.5  204   467    5   DROME:AF-Q24509-F1 SYNTAXIN-5;
 133:  ejld-A  7.9  7.3  200  1571    9   DROME:AF-Q8MSQ4-F1 MEKK1, ISOFORM B;
 134:  emwk-A  7.4  9.7  184   352    8   DROME:AF-Q9VR90-F1 SYNTAXIN 16;
 135:  efj6-A  7.2  3.9  161   282    9   DROME:AF-Q7K0X9-F1 LD23667P;
 136:  eet6-A  7.0  5.4  226  1481    6   DROME:AF-A1Z7L1-F1 FANCONI ANEMIA COMPLEMENTATION GROUP I;
 137:  efm9-A  6.8  5.5  173  2272    6   DROME:AF-M9PGK7-F1 KLARSICHT, ISOFORM E;
 138:  eh66-A  6.5  6.3  188   626    6   DROME:AF-Q95SP2-F1 E3 UBIQUITIN-PROTEIN LIGASE HRD1;
 139:  efma-A  6.5  5.6  182   761    6   DROME:AF-Q24151-F1 SIGNAL TRANSDUCER AND TRANSCRIPTION ACTIVATOR;
 140:  eg4s-A  6.2 10.8  131   589    5   DROME:AF-Q9VKC8-F1 FI03495P;
 141:  eevr-A  6.1  5.7  171   655    7   DROME:AF-Q9W5A5-F1 PROTEIN TWEETY-2;
 142:  edj7-A  6.1  4.4  156   674    7   DROME:AF-Q9VWZ2-F1 LD30826P;
 143:  eidz-A  6.1  5.3  142   739    6   DROME:AF-P91928-F1 MICOS COMPLEX SUBUNIT MIC60;
 144:  el8v-A  6.0  3.5   82   142   11   DROME:AF-A2VER2-F1 IP18228P;
 145:  egkk-A  5.9  4.9  142  1079    9   DROME:AF-Q9VN30-F1 DHC_N2 DOMAIN-CONTAINING PROTEIN;
 146:  eej8-A  5.8  6.9  145   924    7   DROME:AF-P18091-F1 ALPHA-ACTININ, SARCOMERIC;
 147:  ej4p-A  5.8 11.4  106   966   10   DROME:AF-Q24171-F1 AT08303P;
 148:  edrc-A  5.7  7.3  160   649    6   DROME:AF-Q9W4P9-F1 UNCHARACTERIZED PROTEIN;
 149:  eesf-A  5.7 15.0  131   538    7   DROME:AF-Q9Y115-F1 UNC93-LIKE PROTEIN;
 150:  em4i-A  5.5  8.2  132   291   10   DROME:AF-Q9VCY2-F1 GH01248P;
 151:  eezd-A  5.5 10.2  145  2291    5   DROME:AF-Q00963-F1 SPECTRIN BETA CHAIN;
 152:  ej0z-A  5.5 22.5  124   952   10   DROME:AF-Q9VPC0-F1 SERINE/THREONINE-PROTEIN KINASE PITSLRE;
 153:  eejo-A  5.5 13.3   94   739    9   DROME:AF-P11346-F1 RAF HOMOLOG SERINE/THREONINE-PROTEIN KINASE RAF;
 154:  eh33-A  5.4  9.4  163  1252    8   DROME:AF-Q9VGK7-F1 PUTATIVE ELONGATOR COMPLEX PROTEIN 1;
 155:  edvq-A  5.4  8.2  170   603    7   DROME:AF-M9PJS6-F1 UNCHARACTERIZED PROTEIN, ISOFORM D;
 156:  eioc-A  5.4  5.5  162   671    9   DROME:AF-Q9VRR2-F1 GH26628P;
 157:  ed57-A  5.3  8.2  149  1212    3   DROME:AF-Q9XZ29-F1 EG:BACR25B3.9 PROTEIN;
 158:  eifq-A  5.3  8.2  161  1923    9   DROME:AF-Q9VF02-F1 HELICASE 89B, ISOFORM B;
 159:  eh5v-A  5.2  5.1  163   291    3   DROME:AF-Q24547-F1 SYNTAXIN-1A;
 160:  ek2z-A  5.2  7.3  172  1059    5   DROME:AF-Q24120-F1 PROTEIN CAPPUCCINO;
 161:  eiea-A  5.2  6.3  173   970    8   DROME:AF-Q9U6L4-F1 PROTEIN TWEETY;
 162:  ehxk-A  5.1  5.2  156   664    8   DROME:AF-Q9W3M4-F1 LD24308P;
 163:  elfy-A  5.1  5.5  149   896    5   DROME:AF-Q9VDD8-F1 UBIQUITIN CARBOXYL-TERMINAL HYDROLASE;
 164:  ek6m-A  5.1  7.1  125   516    9   DROME:AF-Q9V4T3-F1 PROBABLE CYTOCHROME P450 4AD1;
 165:  em33-A  5.1  3.3   81   142    5   DROME:AF-A1Z7W3-F1 GEO10290P1;
 166:  ecwb-A  5.1  6.6  175  2248    8   DROME:AF-P32870-F1 CA(2+)/CALMODULIN-RESPONSIVE ADENYLATE CYCLASE;
 167:  egfr-A  5.1  5.3  173  1153    7   DROME:AF-Q9VBY8-F1 PROTEIN UNC-13 HOMOLOG 4B;
 168:  el7j-A  5.0  3.7  153   379    7   DROME:AF-P20351-F1 TRYPTOPHAN 2,3-DIOXYGENASE;
 169:  ei6x-A  5.0 10.9  100   200    8   DROME:AF-O77259-F1 EG:115C2.5 PROTEIN;
 170:  ejlv-A  5.0  6.1  106   207    8   DROME:AF-Q9VE78-F1 CORONA;
 171:  ee3p-A  5.0  5.4  111   132   14   DROME:AF-Q9VFU3-F1 IP05608P;
 172:  ed5o-A  5.0  8.2  109   352    6   DROME:AF-Q9VXY7-F1 LIPID STORAGE DROPLETS SURFACE-BINDING PROTEIN 2;
 173:  emg1-A  5.0 11.6  108   276    6   DROME:AF-Q7KY01-F1 AQUAPORIN;
 174:  ejhy-A  5.0  9.9  123   163    7   DROME:AF-Q9W0Q8-F1 UNCHARACTERIZED PROTEIN;
 175:  efr0-A  5.0  5.4  137   600    9   DROME:AF-Q9VW75-F1 GH23382P;
 176:  ejkd-A  4.9  7.1  147   499    9   DROME:AF-A1ZAX0-F1 NEUROPEPTIDE CCHAMIDE-1 RECEPTOR;
 177:  ehy1-A  4.9  9.7  151   219    5   DROME:AF-Q9W377-F1 LP05863P;
 178:  eda7-A  4.9  3.9  102   126    5   DROME:AF-Q9VMH8-F1 GEO07746P1;
 179:  efcc-A  4.9 10.1  137  1684    4   DROME:AF-Q9VLT1-F1 PROTEIN MON2 HOMOLOG;
 180:  eh4y-A  4.8  5.4  158   333    6   DROME:AF-Q7KVY7-F1 SYNTAXIN-4;
 181:  em67-A  4.8  4.5  101   122    5   DROME:AF-Q9VTT1-F1 IP04456P;
 182:  ejtc-A  4.8  4.3  121   208   10   DROME:AF-Q8IPB0-F1 UNCHARACTERIZED PROTEIN, ISOFORM A;
 183:  ejbh-A  4.8  4.1  138   599    8   DROME:AF-Q9VFW6-F1 PYROKININ 2 RECEPTOR 2, ISOFORM A;
 184:  ek1q-A  4.8  5.0  175   420    6   DROME:AF-Q9VXQ8-F1 GM02445P;
 185:  ee2k-A  4.8  4.7  149   670    5   DROME:AF-Q9VU33-F1 CULLIN 6;
 186:  egqd-A  4.7  4.4  109   145    6   DROME:AF-A0A0B4K816-F1 UNCHARACTERIZED PROTEIN, ISOFORM A;
 187:  ej4w-A  4.7  8.3   99   212    6   DROME:AF-Q9W236-F1 VACUOLAR PROTEIN SORTING 20, ISOFORM A;
 188:  eg5d-A  4.7  4.3   93   127    3   DROME:AF-Q8IPI2-F1 GEO12034P1;
 189:  elgq-A  4.6  3.2   58   607    3   DROME:AF-Q9VZ61-F1 SISTER OF FEO, ISOFORM A;
 190:  el97-A  4.6 16.0  127   679    6   DROME:AF-E1JJ71-F1 DEMENTIN, ISOFORM H;
 191:  ei6h-A  4.6  6.5  173   359    2   DROME:AF-M9PHA4-F1 XK-RELATED PROTEIN;
 192:  efkm-A  4.6  8.5  151   527    5   DROME:AF-Q9VC35-F1 PROTEIN LILIPOD;
 193:  eh2c-A  4.5 18.9  140   740    6   DROME:AF-F3YDF1-F1 ATP-DEPENDENT ZINC METALLOPROTEASE YME1L;
 194:  ejqh-A  4.5 13.8  165   263    6   DROME:AF-Q9I7W3-F1 UNCHARACTERIZED PROTEIN;
 195:  ems8-A  4.5 10.1  107  1351    7   DROME:AF-A1Z987-F1 CHROMOSOME ASSOCIATED PROTEIN G, ISOFORM F;
 196:  egg3-A  4.5  4.7  114   542    4   DROME:AF-Q9VA61-F1 PROCOLLAGEN-PROLINE 4-DIOXYGENASE;
 197:  efvy-A  4.5  5.5  112   534    9   DROME:AF-Q9VA50-F1 PROCOLLAGEN-PROLINE 4-DIOXYGENASE;
 198:  ekqm-A  4.5  6.1  139   435    5   DROME:AF-Q8SWR3-F1 SEX PEPTIDE RECEPTOR;
 199:  ejmw-A  4.5  7.7   92   123    5   DROME:AF-Q5LJU1-F1 TRANSMEMBRANE PROTEIN 188;
 200:  eezv-A  4.5  4.5  141   584    6   DROME:AF-Q7M3J6-F1 CHOLECYSTOKININ-2 RECEPTOR;
 201:  el7f-A  4.5  4.0  135   660    6   DROME:AF-Q9VFW5-F1 PYROKININ 2 RECEPTOR 1;
 202:  ef3o-A  4.5  5.7  146   753    6   DROME:AF-Q9V9R2-F1 CULLIN 2, ISOFORM A;
 203:  eerw-A  4.5 19.8  112  1363    7   DROME:AF-Q9VDS9-F1 APOPTOTIC SIGNAL-REGULATING KINASE 1, ISOFORM C;
 204:  ee36-A  4.4  7.0   82   699   13   DROME:AF-Q9I7M8-F1 ATP-DEPENDENT DNA HELICASE II SUBUNIT 2;
 205:  emf8-A  4.4  3.2   90   133    7   DROME:AF-Q8MZ67-F1 AT28918P;
 206:  eheo-A  4.4  4.1  111   230    4   DROME:AF-Q9W0N6-F1 LD27967P;
 207:  edvk-A  4.4 13.4   99   166    7   DROME:AF-Q86BB7-F1 FI06435P;
 208:  eimo-A  4.4  4.3  173   993    8   DROME:AF-Q9U4F8-F1 BCDNA.LD34475;
 209:  eecz-A  4.4  4.4  135   369    4   DROME:AF-O01668-F1 OPSIN RH6;
 210:  egx2-A  4.4  9.3  151   290    6   DROME:AF-Q7JR72-F1 NO EXTENDED MEMORY, ISOFORM A;
 211:  eme6-A  4.4  5.3  148   324    5   DROME:AF-Q7K1H0-F1 GH09096P;
 212:  eeyz-A  4.4  7.1  146   798    7   DROME:AF-Q9VBG4-F1 GH12381P;
 213:  ejza-A  4.4 12.9   84   336    4   DROME:AF-Q8SXG7-F1 TRNA SELENOCYSTEINE 1-ASSOCIATED PROTEIN 1;
 214:  ee8q-A  4.3  6.7  114   515    9   DROME:AF-Q9VVQ5-F1 PROCOLLAGEN-PROLINE 4-DIOXYGENASE;
 215:  ehes-A  4.3  8.3  150   673    5   DROME:AF-A8JUP8-F1 CHOLECYSTOKININ-LIKE RECEPTOR AT 17D1;
 216:  ekgm-A  4.3  6.8  145   800   11   DROME:AF-Q7K4N3-F1 NUCLEAR CAP-BINDING PROTEIN SUBUNIT 1;
 217:  edq4-A  4.3  5.6  137   641    7   DROME:AF-Q9I7N9-F1 FI18149P1;
 218:  egbb-A  4.3  8.8  153   366    7   DROME:AF-Q9VFA2-F1 FI24038P1;
 219:  eggi-A  4.3  9.3  150   905    3   DROME:AF-Q9VI54-F1 LD29489P;
 220:  eh5a-A  4.3 12.7  156  1010    8   DROME:AF-Q9VU34-F1 LD45758P;
 221:  ejwc-A  4.3  7.9  130   326    5   DROME:AF-Q9VKF3-F1 AT12771P;
 222:  eiyb-A  4.3  7.2  142   691    4   DROME:AF-Q9VZE7-F1 CHOLINE TRANSPORTER-LIKE 1;
 223:  ei7k-A  4.3  7.8  132   549   11   DROME:AF-Q9VZW5-F1 FMRFAMIDE RECEPTOR;
 224:  eecx-A  4.3  4.2  145   485   12   DROME:AF-Q9VNM1-F1 NEUROPEPTIDE F RECEPTOR;
 225:  ef1e-A  4.3 15.0  139  2059    9   DROME:AF-O18475-F1 DNA POLYMERASE THETA;
 226:  elpq-A  4.3  6.9  144   545    8   DROME:AF-Q9VMI4-F1 ORPHAN G PROTEIN-COUPLED RECEPTOR;
 227:  ekuf-A  4.3 11.4  125   398    6   DROME:AF-Q8T3P5-F1 AT26438P;
 228:  ek0g-A  4.3  4.7  109   219    6   DROME:AF-A1Z6U8-F1 FI23944P1;
 229:  emwv-A  4.3  6.0  130   796    5   DROME:AF-Q9VAP3-F1 CHOLINE TRANSPORTER-LIKE 2;
 230:  eky5-A  4.3  4.6  131   373    6   DROME:AF-P06002-F1 OPSIN RH1;
 231:  em6e-A  4.3  8.1  171  2188    8   DROME:AF-Q9VMD9-F1 TIGGRIN;
 232:  egal-A  4.3 10.6  146   912    6   DROME:AF-Q9V3R1-F1 ACCESSORY GLAND PROTEIN ACP36DE;
 233:  ed94-A  4.3  6.2  146   709    8   DROME:AF-Q9VR70-F1 AT15442P;
 234:  eiim-A  4.2 14.3  171  1098    8   DROME:AF-Q9GQN0-F1 RAN-BINDING PROTEIN 16;
 235:  edl6-A  4.2  4.2  129   381    5   DROME:AF-P08099-F1 OPSIN RH2;
 236:  ee5w-A  4.2 10.0  120   535    4   DROME:AF-Q9W3W7-F1 LP14756P;
 237:  efob-A  4.2  4.3   80   183    6   DROME:AF-X2J753-F1 UNCHARACTERIZED PROTEIN, ISOFORM C;
 238:  emin-A  4.2 13.5  162   341    7   DROME:AF-Q9VK00-F1 UNCHARACTERIZED PROTEIN, ISOFORM A;
 239:  egtq-A  4.2  3.8  104   617    7   DROME:AF-Q9VSX7-F1 LD02310P;
 240:  ec97-A  4.2 15.1  117   601    5   DROME:AF-Q9Y128-F1 CERAMIDE TRANSFER PROTEIN;
 241:  ei3k-A  4.2 14.5   99   196    7   DROME:AF-Q9VTA1-F1 UNCHARACTERIZED PROTEIN;
 242:  einn-A  4.2 16.9  100   784    4   DROME:AF-A1Z814-F1 OXYSTEROL-BINDING PROTEIN;
 243:  ecx9-A  4.2 10.9  111   579    8   DROME:AF-Q8T4A3-F1 AT08308P;
 244:  eg13-A  4.2  9.7   65   101    9   DROME:AF-Q9VYX1-F1 ENHANCER OF YELLOW 2 TRANSCRIPTION FACTOR;
 245:  emn8-A  4.2  6.6  126   750    5   DROME:AF-X2JI61-F1 BRIVIDO-3, ISOFORM C;
 246:  ef8h-A  4.2  6.7  133   477   10   DROME:AF-Q8ITC7-F1 NEUROPEPTIDES CAPA RECEPTOR;
 247:  ekrh-A  4.2  7.2   97   431   13   DROME:AF-Q9VJI4-F1 PICKPOCKET 17, ISOFORM A;
 248:  ehxh-A  4.2 20.2   89   195    7   DROME:AF-Q01069-F1 ENHANCER OF SPLIT MBETA PROTEIN;
 249:  eg05-A  4.2  8.1  163   905    8   DROME:AF-Q961G1-F1 CONSERVED OLIGOMERIC GOLGI COMPLEX SUBUNIT 3;
 250:  ejd5-A  4.2  6.6  149   471    8   DROME:AF-Q9VDC4-F1 THYROLIBERIN RECEPTOR;
 251:  edt2-A  4.2 21.1  101   569    8   DROME:AF-Q9VVK7-F1 NUCB1;
 252:  ehd7-A  4.2  5.6  130   220    3   DROME:AF-Q7K010-F1 TETRASPANIN;
 253:  eloz-A  4.2  5.3  168  1102    5   DROME:AF-Q9VXH9-F1 WASH COMPLEX SUBUNIT 4;
 254:  eegg-A  4.2  8.7  131   507    6   DROME:AF-P53403-F1 GLUCOSE TRANSPORTER TYPE 3;
 255:  el47-A  4.1 10.5  146  1241    8   DROME:AF-Q9VWE7-F1 LD26789P;
 256:  ely6-A  4.1  4.2  175   881    7   DROME:AF-A0A1L4AAC2-F1 UNCHARACTERIZED PROTEIN;
 257:  edvf-A  4.1  8.5  111   894   10   DROME:AF-Q9VQQ9-F1 EXOCYST COMPLEX COMPONENT 2;
 258:  eg6o-A  4.1  8.8  142  1267   13   DROME:AF-B7Z0I2-F1 UNCHARACTERIZED PROTEIN, ISOFORM G;
 259:  eiyp-A  4.1 12.1  144   715    4   DROME:AF-Q9VF73-F1 FI17904P1;
 260:  ekkt-A  4.1 23.4   92   553    4   DROME:AF-Q9VEQ5-F1 ALPHA ACTININ 3;
 261:  ehms-A  4.1  9.6  125   313    4   DROME:AF-B6IDT8-F1 IP20336P;
 262:  elqq-A  4.1  9.5  125   191    9   DROME:AF-M9MRG9-F1 UNCHARACTERIZED PROTEIN;
 263:  emeb-A  4.1 25.4  142  1191    4   DROME:AF-Q9VUY8-F1 WASH COMPLEX SUBUNIT HOMOLOG 5;
 264:  ed0l-A  4.1  7.3   95   122    5   DROME:AF-M9PFD1-F1 UNCHARACTERIZED PROTEIN;
 265:  ejqm-A  4.1  9.0  149   519    5   DROME:AF-P30975-F1 TACHYKININ-LIKE PEPTIDES RECEPTOR 99D;
 266:  edwn-A  4.1 10.5  137   592    9   DROME:AF-E2QCZ3-F1 DIAMOND;
 267:  egyq-A  4.1 11.9  105  1486    6   DROME:AF-Q7KSN8-F1 UNCHARACTERIZED PROTEIN, ISOFORM D;
 268:  ekuo-A  4.1 12.3  138   750   11   DROME:AF-Q7KSK2-F1 KINESIN FAMILY MEMBER 19A;
 269:  eftz-A  4.1  4.5  108   168    4   DROME:AF-Q9VCZ8-F1 PROBABLE PREFOLDIN SUBUNIT 5;
 270:  el5g-A  4.1  6.8   88  1579   10   DROME:AF-Q9VSE6-F1 DNA HELICASE;
 271:  ek8q-A  4.1 15.7  135   814    6   DROME:AF-Q9VSW5-F1 KINESIN-LIKE PROTEIN AT 67A, ISOFORM A;
 272:  ejcr-A  4.1  8.8  137   298    7   DROME:AF-Q9VYK9-F1 LP16520P;
 273:  ems4-A  4.1  7.0  101   453    4   DROME:AF-Q8IMH8-F1 P4HA_N DOMAIN-CONTAINING PROTEIN;
 274:  ej08-A  4.1  5.9  146   383    6   DROME:AF-P04950-F1 OPSIN RH3;
 275:  elk8-A  4.1  7.1  142   669    8   DROME:AF-Q9VML9-F1 TRISSIN RECEPTOR;
 276:  ed8m-A  4.1 10.4  109   246    8   DROME:AF-Q9V9U6-F1 LD39576P;
 277:  ej8n-A  4.1 10.4  124  1489    9   DROME:AF-Q9VDA0-F1 FANCONI ANEMIA GROUP M HELICASE, ISOFORM A;
 278:  ed6c-A  4.1  5.8  148   504    5   DROME:AF-P30974-F1 TACHYKININ-LIKE PEPTIDES RECEPTOR 86C;
 279:  edsx-A  4.1  6.4  133   396    9   DROME:AF-A1Z7X3-F1 G_PROTEIN_RECEP_F1_2 DOMAIN-CONTAINING PROTEIN;
 280:  el2q-A  4.1  5.7  107   363    7   DROME:AF-Q8IGV3-F1 RE23632P;
 281:  eijs-A  4.1  8.2  179  1123    8   DROME:AF-Q9VK50-F1 ADENYLYL CYCLASE X E;
 282:  emuj-A  4.0  4.6  118  1653    4   DROME:AF-A8JUV0-F1 PROTEIN STRAWBERRY NOTCH;
 283:  ehii-A  4.0  6.4  148   649    9   DROME:AF-A1ZAZ7-F1 XK-RELATED PROTEIN;
 284:  ekz6-A  4.0 12.6   94   173    4   DROME:AF-Q9VAD7-F1 RH37294P;
 285:  elrt-A  4.0  8.0  155   975    7   DROME:AF-Q9VYT7-F1 UNCHARACTERIZED PROTEIN;
 286:  egit-A  4.0  7.2  126   230    5   DROME:AF-Q9VAK2-F1 UNCHARACTERIZED PROTEIN, ISOFORM A;
 287:  ei52-A  4.0  9.3   93   264   11   DROME:AF-Q7KTJ2-F1 CMP/DCMP-TYPE DEAMINASE DOMAIN-CONTAINING PROTEIN
 288:  ej64-A  4.0  4.1  149   251   11   DROME:AF-Q7JZY1-F1 RE06389P;
 289:  elsl-A  4.0  5.8  137  1019    4   DROME:AF-Q9VHW1-F1 MUSCARINIC ACETYLCHOLINE RECEPTOR, B-TYPE, ISOFOR
 290:  elg7-A  4.0 12.0  101   972    8   DROME:AF-P30189-F1 DNA TOPOISOMERASE 1;
 291:  eizo-A  4.0  7.7  167  1449    8   DROME:AF-Q9VQZ1-F1 LETHAL (2) K05819, ISOFORM A;
 292:  ee1w-A  4.0  6.2   93   548    4   DROME:AF-Q9VJD1-F1 GLUCOSIDASE 2 SUBUNIT BETA;
 293:  emdo-A  4.0  9.5  154   774    6   DROME:AF-Q9VAA2-F1 ADENOSINE RECEPTOR, ISOFORM A;
 294:  elcp-A  4.0  6.2  117   195    6   DROME:AF-A1A701-F1 IP17336P;
 295:  edn1-A  4.0  6.1   94   224    2   DROME:AF-Q01068-F1 ENHANCER OF SPLIT M3 PROTEIN;
 296:  eg57-A  4.0  7.1   74   182    3   DROME:AF-Q8IP88-F1 UNCHARACTERIZED PROTEIN;
 297:  ejj5-A  4.0 10.4  136  1013    7   DROME:AF-P91927-F1 MITOCHONDRIAL PROTON/CALCIUM EXCHANGER PROTEIN;
 298:  ehjt-A  4.0  8.5  141  1310    6   DROME:AF-A8DZ19-F1 RHO-TYPE GUANINE NUCLEOTIDE EXCHANGE FACTOR, ISOF
 299:  eft6-A  4.0  6.2  136  1333    6   DROME:AF-Q9VUG6-F1 UNCHARACTERIZED PROTEIN, ISOFORM A;
 300:  eltx-A  4.0 12.9  107   435    1   DROME:AF-Q26263-F1 PROTEIN DEADPAN;
 301:  eger-A  4.0  3.5   95   285    8   DROME:AF-Q9VJY8-F1 INHIBITOR OF GROWTH PROTEIN;
 302:  em19-A  4.0  7.2  189   742    5   DROME:AF-Q9VAD6-F1 CONSERVED OLIGOMERIC GOLGI COMPLEX SUBUNIT 7;
 303:  efvd-A  4.0 13.9  134   509    6   DROME:AF-Q9VPF8-F1 TRANSMEMBRANE PROTEIN 104 HOMOLOG;
 304:  el1w-A  4.0 20.2  122  1788    6   DROME:AF-P11046-F1 LAMININ SUBUNIT BETA-1;
 305:  eeie-A  4.0  7.8  144  1476    8   DROME:AF-Q9V9T4-F1 ATP-DEPENDENT CHROMATIN ASSEMBLY FACTOR LARGE SUB
 306:  eg1d-A  4.0  5.1  158   948    6   DROME:AF-Q9VDQ7-F1 PHAGOCYTE SIGNALING-IMPAIRED PROTEIN;
 307:  eif4-A  4.0 10.7  141   790    6   DROME:AF-Q9VXN5-F1 PROTEIN KINASE DOMAIN-CONTAINING PROTEIN;
 308:  eg09-A  4.0 16.5   82  1885    2   DROME:AF-M9NGY4-F1 ZAP3, ISOFORM E;
 309:  ejcj-A  4.0  7.4  143  1576   10   DROME:AF-A1Z9P3-F1 PROTEIN SHROOM;
 310:  edyo-A  4.0  5.5  152   774    8   DROME:AF-Q24311-F1 CULLIN HOMOLOG 1;
 311:  ee97-A  4.0  4.4  137   532    4   DROME:AF-P83118-F1 PROBABLE G-PROTEIN COUPLED RECEPTOR MTH-LIKE 11;
 312:  ejzu-A  4.0  6.4  147   392    7   DROME:AF-Q9NDM2-F1 PROTEIN TRAPPED IN ENDODERM-1;
 313:  ek6q-A  4.0  4.4  134   518    4   DROME:AF-Q9VRN2-F1 PROBABLE G-PROTEIN COUPLED RECEPTOR MTH-LIKE 2;
 314:  egfc-A  4.0  6.9  129   338   11   DROME:AF-A1ZAR2-F1 PALMITOYLTRANSFERASE;
 315:  eljo-A  4.0  8.3  151   542    5   DROME:AF-Q9VRM0-F1 LEUCOKININ RECEPTOR;
 316:  eiwz-A  4.0  5.9   92   338    4   DROME:AF-Q9VZJ9-F1 MITOCHONDRIAL E3 UBIQUITIN PROTEIN LIGASE 1;
 317:  eg7y-A  3.9  3.7  122   464   10   DROME:AF-Q95T19-F1 SERINE--TRNA SYNTHETASE-LIKE PROTEIN SLIMP;
 318:  ee0i-A  3.9  4.9  142   414    6   DROME:AF-Q7JVS8-F1 AT19640P;
 319:  ekxp-A  3.9  8.9  177  1130    6   DROME:AF-Q9VK53-F1 AT30656P;
 320:  emho-A  3.9  3.4   64    92    8   DROME:AF-Q9W2D6-F1 MITOCHONDRIAL IMPORT INNER MEMBRANE TRANSLOCASE S
 321:  eiq2-A  3.9  7.5  106   511    4   DROME:AF-Q9VM69-F1 CG10206-PA;
 322:  eltf-A  3.9  6.2  119  1121    3   DROME:AF-Q9VIP4-F1 LP17758P;
 323:  elp4-A  3.9  8.0  137   952    7   DROME:AF-Q8I0D4-F1 RE20510P;
 324:  el46-A  3.9  4.3  126   168    5   DROME:AF-Q9VFY4-F1 UNCHARACTERIZED PROTEIN;
 325:  ehzx-A  3.9 11.6   75    95    5   DROME:AF-Q9VYD7-F1 MITOCHONDRIAL IMPORT INNER MEMBRANE TRANSLOCASE S
 326:  eier-A  3.9  5.0  103   143    3   DROME:AF-Q9V439-F1 MEDIATOR OF RNA POLYMERASE II TRANSCRIPTION SUBUN
 327:  elfv-A  3.9  4.3  131   382    8   DROME:AF-P91657-F1 OPSIN RH5;
 328:  egts-A  3.9 11.1  140   581   11   DROME:AF-Q9VWE5-F1 IP19862P;
 329:  egm9-A  3.9  6.6  138   430    6   DROME:AF-Q8ITC9-F1 PYROKININ-1 RECEPTOR;
 330:  ejxo-A  3.9  9.7  112   432   10   DROME:AF-Q7KGU6-F1 LYSOSOMAL-ASSOCIATED TRANSMEMBRANE PROTEIN;
 331:  eixx-A  3.9  7.2  139   371    5   DROME:AF-Q9W3V5-F1 LP14436P;
 332:  efh3-A  3.9 11.4  145   831    8   DROME:AF-Q9VEG4-F1 LP13728P;
 333:  eiio-A  3.9  7.6  113   510   10   DROME:AF-Q9VVN6-F1 PROBABLE CYTOCHROME P450 312A1;
 334:  eeh1-A  3.9  7.2   86   163    6   DROME:AF-Q9VZK5-F1 GEO11537P1;
 335:  em36-A  3.9 33.3  103   674    5   DROME:AF-Q4V5A7-F1 IP14655P;
 336:  ehyo-A  3.9  7.3  147  1192    8   DROME:AF-Q8IMA8-F1 PROTEIN PANGOLIN, ISOFORM J;
 337:  eia1-A  3.9  4.0  109   126    7   DROME:AF-Q9VGY3-F1 GEO12082P1;
 338:  efc2-A  3.9 12.9  141  1199    6   DROME:AF-A1Z8R2-F1 DNA HELICASE;
 339:  ejoe-A  3.9 27.1  114  1117   14   DROME:AF-Q9W3N0-F1 FI21262P1;
 340:  ee5t-A  3.9 17.4  159  1415    7   DROME:AF-Q8IN05-F1 TELOMERE LENGTH REGULATION PROTEIN TEL2 HOMOLOG;
 341:  ej7b-A  3.9  5.6   89   561   12   DROME:AF-A1Z8P2-F1 IONOTROPIC RECEPTOR 48C;
 342:  egs8-A  3.9 13.8  125  2066    4   DROME:AF-A0A0B4K765-F1 SIN3A, ISOFORM G;
 343:  emoo-A  3.9 10.8  119  1201    4   DROME:AF-O16844-F1 KINESIN-LIKE PROTEIN COSTA;
 344:  efdb-A  3.9  4.6   90   692    8   DROME:AF-Q9VA78-F1 SPHINGOMYELIN PHOSPHODIESTERASE;
 345:  edh4-A  3.9 10.4  146   569    8   DROME:AF-Q95V50-F1 PPR-Y;
 346:  eess-A  3.9  7.9  140   495    4   DROME:AF-Q9VEX1-F1 FI18611P1;
 347:  eeqn-A  3.9  3.4  106   141    8   DROME:AF-F0JAT1-F1 MIP06308P;
 348:  ee2e-A  3.9 11.1  110   536    5   DROME:AF-Q9VA52-F1 PROCOLLAGEN-PROLINE 4-DIOXYGENASE;
 349:  ej18-A  3.9  5.7  142   488    7   DROME:AF-P83119-F1 PROBABLE G-PROTEIN COUPLED RECEPTOR MTH-LIKE 12;
 350:  eg5x-A  3.9  6.1  111   729    7   DROME:AF-Q9W0J0-F1 FI03418P;
 351:  el20-A  3.9  6.4  134   758    6   DROME:AF-Q8IN35-F1 NEUROPEPTIDE SIFAMIDE RECEPTOR;
 352:  eh6m-A  3.9  4.8  134   514    4   DROME:AF-O97148-F1 G-PROTEIN COUPLED RECEPTOR MTH;
 353:  ej25-A  3.9  3.8   77   114    8   DROME:AF-E1JHK5-F1 GEO02513P1;
 354:  egi1-A  3.9  6.7  108   481    6   DROME:AF-Q961I8-F1 PROCOLLAGEN-PROLINE 4-DIOXYGENASE;
 355:  ecuv-A  3.9  7.9  130   513    8   DROME:AF-Q9W0R6-F1 PROBABLE G-PROTEIN COUPLED RECEPTOR MTH-LIKE 9;
 356:  efc8-A  3.9  9.7  136   855    7   DROME:AF-Q8MQJ7-F1 NON-SPECIFIC SERINE/THREONINE PROTEIN KINASE;
 357:  ed3y-A  3.9  9.3  111  2139    4   DROME:AF-Q9VUQ9-F1 NON-SPECIFIC SERINE/THREONINE PROTEIN KINASE;
 358:  elko-A  3.8  3.8   56    81   11   DROME:AF-M9PCB0-F1 UNCHARACTERIZED PROTEIN;
 359:  emss-A  3.8  9.2  115   565    7   DROME:AF-Q960U8-F1 O-ACYLTRANSFERASE;
 360:  eh4h-A  3.8 10.8   99   976   12   DROME:AF-Q9VX63-F1 FI18001P1;
 361:  eh7j-A  3.8  5.2  100   136    3   DROME:AF-Q9VW41-F1 COILED-COIL DOMAIN-CONTAINING PROTEIN 58;
 362:  embm-A  3.8 25.2   95   337    6   DROME:AF-P14003-F1 PROTEIN HAIRY;
 363:  em0f-A  3.8  6.5  146   693    3   DROME:AF-A2VEY9-F1 PALMITOYLTRANSFERASE APP;
 364:  ei72-A  3.8 13.9  154   390    6   DROME:AF-Q8SYD9-F1 ENDOPHILIN-A;
 365:  egt8-A  3.8 12.7  126   975    8   DROME:AF-Q9W2L7-F1 UNCHARACTERIZED PROTEIN, ISOFORM D;
 366:  emhe-A  3.8  5.5   87    94   13   DROME:AF-Q9VSP7-F1 GEO10181P1;
 367:  ej27-A  3.8  5.4  140   489    6   DROME:AF-Q4V622-F1 NEUROPEPTIDE CCHAMIDE-2 RECEPTOR;
 368:  ec41-A  3.8 10.7  130   698    4   DROME:AF-Q8SXX4-F1 CAPON-LIKE PROTEIN;
 369:  em7d-A  3.8  5.1  110   574    6   DROME:AF-Q9VYY4-F1 CYTOCHROME P450 4G15;
 370:  elo5-A  3.8 10.6  123   456   10   DROME:AF-Q94900-F1 GLUTAMATE-GATED CHLORIDE CHANNEL;
 371:  em5l-A  3.8  7.8  105   473    4   DROME:AF-Q9VVQ4-F1 UNCHARACTERIZED PROTEIN, ISOFORM D;
 372:  ecxr-A  3.8  5.2  130   475    8   DROME:AF-Q9VKX7-F1 PROBABLE DOLICHYL PYROPHOSPHATE MAN9GLCNAC2
 373:  eeiq-A  3.8  7.1  153  2482    5   DROME:AF-A1Z784-F1 ACETYL-COA CARBOXYLASE;
 374:  eetu-A  3.8 12.0  123  2396    7   DROME:AF-A1Z8U0-F1 PRE-MRNA PROCESSING FACTOR 8;
 375:  emhz-A  3.8  8.5  112   807    4   DROME:AF-Q9VYY9-F1 ECOTROPIC VIRAL INTEGRATION SITE 5 ORTHOLOG;
 376:  egat-A  3.8  6.4  139   464    8   DROME:AF-P25931-F1 RYAMIDE RECEPTOR;
 377:  ei9q-A  3.8 10.0   97   593    9   DROME:AF-B7Z0P2-F1 IONOTROPIC RECEPTOR 94D;
 378:  emwb-A  3.8  7.8   89  1173    9   DROME:AF-Q9VME5-F1 SLOW AS MOLASSES, ISOFORM B;
 379:  egw9-A  3.8  7.8  146   521    5   DROME:AF-Q9W189-F1 FI22604P1;
 380:  eifx-A  3.8  6.5  127   483    4   DROME:AF-Q9VTU7-F1 GH14208P;
 381:  ef5p-A  3.8 10.7  124   523    6   DROME:AF-Q9VBR4-F1 COMPLEX I-49KD;
 382:  ed0w-A  3.8 14.5  100   425    7   DROME:AF-Q7KM13-F1 HAIRY/ENHANCER-OF-SPLIT RELATED WITH YRPW MOTIF P
 383:  egdx-A  3.8  6.5   90   899    2   DROME:AF-Q0KIF2-F1 EYE-ENRICHED KAINATE RECEPTOR, ISOFORM B;
 384:  ei59-A  3.8  4.2   85   176    7   DROME:AF-Q9VUE3-F1 IP04153P;
 385:  ecw6-A  3.8  8.4  117   234    7   DROME:AF-A1ZB17-F1 UNCHARACTERIZED PROTEIN, ISOFORM A;
 386:  eeh8-A  3.8 10.4  118   601    4   DROME:AF-P31368-F1 PROTEIN NUBBIN;
 387:  em0w-A  3.8 13.9  100   907    6   DROME:AF-Q9VMP4-F1 GLUTAMATE RECEPTOR IIA;
 388:  ehdw-A  3.8 23.3  149  1036    7   DROME:AF-P91682-F1 PROTEIN SMOOTHENED;
 389:  eemn-A  3.8  6.1  131   217   10   DROME:AF-Q9VED1-F1 IP07781P;
 390:  efpi-A  3.8  5.0  116   655    5   DROME:AF-Q9V3F9-F1 BCDNA.LD28120;
 391:  ejx5-A  3.8  4.0  137   413    7   DROME:AF-P91622-F1  KI
 392:  ehzg-A  3.8 10.0   84  1248    7   DROME:AF-M9PHU7-F1 UNCHARACTERIZED PROTEIN, ISOFORM G;
 393:  efx2-A  3.8  8.1  137   451    7   DROME:AF-Q7K172-F1 CAAX PRENYL PROTEASE;
 394:  eh5i-A  3.8  6.2  131  1901    9   DROME:AF-M9PCE3-F1 UNCHARACTERIZED PROTEIN, ISOFORM D;
 395:  eifj-A  3.8  8.3  108   226    7   DROME:AF-Q8T0Q4-F1 GH13992P;
 396:  edp2-A  3.8  4.2  108   783   17   DROME:AF-Q7KTT0-F1 XE7, ISOFORM A;
 397:  ege1-A  3.8  9.1  134   289    7   DROME:AF-Q9XYW6-F1 CARBOXY TERMINUS OF HSP70-INTERACTING PROTEIN;
 398:  ehai-A  3.8  9.7  104   902    3   DROME:AF-Q9TVI0-F1 FI23915P1;
 399:  efbo-A  3.8  4.0  117   663    6   DROME:AF-Q9W352-F1 CXXC-TYPE ZINC FINGER PROTEIN 1;
 400:  ehcs-A  3.8 12.7  107  1085    6   DROME:AF-M9MSI7-F1 UNCHARACTERIZED PROTEIN;
 401:  edso-A  3.8  7.0  144   718    6   DROME:AF-E2QCS3-F1 METHUSELAH-LIKE 15, ISOFORM C;
 402:  ej5r-A  3.8 10.3  123   312    2   DROME:AF-Q8IP32-F1 UNCHARACTERIZED PROTEIN, ISOFORM A;
 403:  em25-A  3.7  9.1  116  1380    4   DROME:AF-Q9VAJ1-F1 CONDENSIN COMPLEX SUBUNIT 1;
 404:  ee1y-A  3.7  6.1  132   710    7   DROME:AF-A1ZB47-F1 GUANYLATE CYCLASE;
 405:  einl-A  3.7 29.2   80   237    4   DROME:AF-Q9VJX2-F1 UNCHARACTERIZED PROTEIN;
 406:  eits-A  3.7  7.0  117   502    8   DROME:AF-Q9VHP4-F1 PROBABLE CYTOCHROME P450 313B1;
 407:  ejgo-A  3.7  6.1   90   107    2   DROME:AF-Q9W286-F1 FI15737P1;
 408:  elfi-A  3.7  3.6   90   145    2   DROME:AF-Q86BK9-F1 MEDIATOR COMPLEX SUBUNIT 22;
 409:  ed4b-A  3.7  5.7  117   658    5   DROME:AF-A6MHQ4-F1 SODIUM/POTASSIUM-TRANSPORTING ATPASE SUBUNIT
 410:  ehyz-A  3.7 23.3  111   731    5   DROME:AF-Q9W148-F1 UNCONVENTIONAL PREFOLDIN RPB5 INTERACTOR-LIKE PRO
 411:  eiy8-A  3.7  6.1  145   455    8   DROME:AF-Q7KTL9-F1 ADIPOKINETIC HORMONE RECEPTOR, ISOFORM C;
 412:  ehpq-A  3.7 18.3   95   574    5   DROME:AF-Q9VHB5-F1 SD10846P;
 413:  ej2r-A  3.7  6.6   95   686    9   DROME:AF-Q9VWS0-F1 INHIBITOR OF GROWTH PROTEIN;
 414:  ejyz-A  3.7  9.2  141   694    9   DROME:AF-Q9VVX3-F1 FRIZZLED-2;
 415:  edk2-A  3.7  4.9  102   966    6   DROME:AF-Q9VLM8-F1 ALANINE--TRNA LIGASE, CYTOPLASMIC;
 416:  em65-A  3.7 20.4  102   726    6   DROME:AF-E2QCZ5-F1 FHA DOMAIN-CONTAINING PROTEIN;
 417:  ek9g-A  3.7 11.5  142   720    7   DROME:AF-Q9V3Y8-F1 FI05319P;
 418:  ei41-A  3.7 25.6  110   597   13   DROME:AF-Q07327-F1 PROTEIN ROP;
 419:  elw0-A  3.7 14.7  118   649    3   DROME:AF-Q9VLP4-F1 PROTEIN MITOSHELL;
 420:  ek80-A  3.7  8.1   79   199   11   DROME:AF-Q9VYY2-F1 SIGNAL PEPTIDASE COMPLEX SUBUNIT 2;
 421:  ee0c-A  3.7  4.2   94   226    5   DROME:AF-Q9VVI9-F1 CHARGED MULTIVESICULAR BODY PROTEIN 5;
 422:  ejem-A  3.7  8.9  130   399    9   DROME:AF-Q9VYR3-F1 LP03706P;
 423:  eg7d-A  3.7  7.9  131   566    7   DROME:AF-Q9VL65-F1 TBCMF46;
 424:  efb4-A  3.7  4.8   84   154    1   DROME:AF-M9MSL9-F1 UNCHARACTERIZED PROTEIN;
 425:  ehgh-A  3.7  5.7  125   376    7   DROME:AF-Q9VSB9-F1 TRANSMEMBRANE PROTEIN 43 HOMOLOG;
 426:  elum-A  3.7 16.7   90   832    4   DROME:AF-A1Z8W1-F1 SALTO, ISOFORM A;
 427:  egyx-A  3.7 15.8  185  1451    6   DROME:AF-A8DZ26-F1 CATION-TRANSPORTING ATPASE;
 428:  ek74-A  3.7  7.4  171  1217    8   DROME:AF-Q9VK44-F1 LD24832P;
 429:  emo8-A  3.7  7.0  138   545    6   DROME:AF-Q9W4H3-F1 PROCTOLIN RECEPTOR, ISOFORM A;
 430:  ec93-A  3.7  9.6  126   658    6   DROME:AF-Q8IQI3-F1 UNCHARACTERIZED PROTEIN, ISOFORM B;
 431:  eitd-A  3.7 10.8  101   868    7   DROME:AF-Q9VDH6-F1 IONOTROPIC RECEPTOR 93A;
 432:  eisg-A  3.7  8.0  100   520   10   DROME:AF-Q8IQS7-F1 PROCOLLAGEN-PROLINE 4-DIOXYGENASE;
 433:  ej2u-A  3.7 11.1  147  1346    7   DROME:AF-B7Z0D3-F1 BCL2-ASSOCIATED ATHANOGENE 6;
 434:  egz9-A  3.7  4.7  141   517    1   DROME:AF-Q9V817-F1 PROBABLE G-PROTEIN COUPLED RECEPTOR MTH-LIKE 4;
 435:  ecx5-A  3.7 10.0  140   617    6   DROME:AF-P28286-F1 5-HYDROXYTRYPTAMINE RECEPTOR 2B;
 436:  elht-A  3.7  4.9   70    92   10   DROME:AF-Q9VTN3-F1 MITOCHONDRIAL IMPORT INNER MEMBRANE TRANSLOCASE S
 437:  eg1v-A  3.7 12.2   78   293    9   DROME:AF-Q9VNG0-F1 MEDIATOR OF RNA POLYMERASE II TRANSCRIPTION SUBUN
 438:  ecxe-A  3.7  6.3  127   809   10   DROME:AF-X2JJX6-F1 LEUCINE-RICH REPEAT-CONTAINING G PROTEIN-COUPLED
 439:  eler-A  3.7  5.4  137   821    4   DROME:AF-Q5BI50-F1 CULLIN 4, ISOFORM A;
 440:  eioy-A  3.7 10.9   70   573    6   DROME:AF-Q9VME9-F1 PICKPOCKET 7;
 441:  emvv-A  3.7  7.9  138   276    7   DROME:AF-Q9VBM6-F1 PALMITOYLTRANSFERASE;
 442:  egjb-A  3.7  6.9   88   606    7   DROME:AF-Q2MGM0-F1 IONOTROPIC RECEPTOR 62A;
 443:  elxd-A  3.7  7.4  127   214    8   DROME:AF-Q9VT96-F1 IP08601P;
 444:  eeh6-A  3.7 12.0  144   711    4   DROME:AF-Q9VP36-F1 RE31086P;
 445:  efk6-A  3.7 10.0   81   642    7   DROME:AF-Q9VEN3-F1 FI20177P1;
 446:  eeej-A  3.6  9.0  137  1067    4   DROME:AF-Q9Y1T2-F1 ADENOMATOUS POLYPOSIS COLI 2;
 447:  elq7-A  3.6 13.2  125   783    9   DROME:AF-A1Z847-F1 UNCHARACTERIZED PROTEIN, ISOFORM B;
 448:  ejgw-A  3.6 10.2   99   584    9   DROME:AF-Q9VT09-F1 IONOTROPIC RECEPTOR 67A;
 449:  eiwh-A  3.6  6.8  144   581    6   DROME:AF-P18537-F1 FRIZZLED;
 450:  emso-A  3.6 11.8  101   632    6   DROME:AF-A1ZBM9-F1 IONOTROPIC RECEPTOR 56D;
 451:  emzk-A  3.6 10.0  116   568    6   DROME:AF-Q9VZW3-F1 ALWAYS EARLY, ISOFORM A;
 452:  em4t-A  3.6 10.7  124  1076    7   DROME:AF-Q8IQE6-F1 INSULIN RECEPTOR SUBSTRATE 53 KDA, ISOFORM A;
 453:  ec4f-A  3.6  9.6  139   566    4   DROME:AF-B7YZU3-F1 UNCHARACTERIZED PROTEIN, ISOFORM B;
 454:  edyq-A  3.6  7.2  101   536    8   DROME:AF-Q8IMI2-F1 PROCOLLAGEN-PROLINE 4-DIOXYGENASE;
 455:  ecy6-A  3.6  6.0  134   357    9   DROME:AF-Q9NBC8-F1 ALLATOSTATIN A RECEPTOR 2, ISOFORM A;
 456:  ee26-A  3.6  7.8  143   732    4   DROME:AF-H9ZYQ1-F1 FI19927P1;
 457:  ejd1-A  3.6  9.6  113   524    5   DROME:AF-Q9VFQ3-F1 E5;
 458:  ehsj-A  3.6  7.6   97   216   11   DROME:AF-Q9VRL2-F1 PROBABLE GOLGI SNAP RECEPTOR COMPLEX MEMBER 2;
 459:  efs6-A  3.6  5.8  136   586   10   DROME:AF-Q9VEG2-F1 IP13425P;
 460:  ee08-A  3.6  5.1   83   605    7   DROME:AF-Q9VHL4-F1 IONOTROPIC RECEPTOR 85A;
 461:  ehzo-A  3.6 10.7   79   178    5   DROME:AF-P13096-F1 ENHANCER OF SPLIT M5 PROTEIN;
 462:  emw5-A  3.6  8.5   95   890    3   DROME:AF-Q9VW97-F1 POSSIBLE LYSINE-SPECIFIC HISTONE DEMETHYLASE 1;
 463:  ehv3-A  3.6  7.3  139   834    5   DROME:AF-P28285-F1 5-HYDROXYTRYPTAMINE RECEPTOR 2A;
 464:  eg2f-A  3.6  7.5  136   480    7   DROME:AF-Q9VT27-F1 CNMAMIDE RECEPTOR;
 465:  eequ-A  3.6  4.4  116   190    7   DROME:AF-A1A711-F1 IP17374P;
 466:  ej9w-A  3.6  5.8   99   224    8   DROME:AF-Q9W0K9-F1 LD10220P;
 467:  ej3h-A  3.6  5.1  107   550    8   DROME:AF-Q9VA69-F1 PROCOLLAGEN-PROLINE 4-DIOXYGENASE;
 468:  ejvm-A  3.6 23.4   96   897    4   DROME:AF-Q0KI42-F1 FI04462P;
 469:  efbt-A  3.6  5.4   95  1765    7   DROME:AF-Q1W9P9-F1 ECHINUS SPLICE FORM 3;
 470:  ekur-A  3.6  7.3  142   581    6   DROME:AF-O77438-F1 FRIZZLED-3;
 471:  eese-A  3.6  8.1  131   669   10   DROME:AF-Q9VCD3-F1 LP20373P;
 472:  ejse-A  3.6 10.5   96   169    7   DROME:AF-Q9VDI6-F1 GM10285P;
 473:  el37-A  3.6  6.4  125   862    9   DROME:AF-Q9W4P0-F1 LD22456P;
 474:  ej5d-A  3.6  9.5  123  1833    8   DROME:AF-Q9VUH6-F1 MYOPIC;
 475:  ec68-A  3.6 17.2  142   469    5   DROME:AF-A1ZAL6-F1 G_PROTEIN_RECEP_F1_2 DOMAIN-CONTAINING PROTEIN;
 476:  ecup-A  3.6 11.9  162  1154   11   DROME:AF-A1Z9G8-F1 UNCHARACTERIZED PROTEIN;
 477:  ekzf-A  3.6  6.6  122   734    8   DROME:AF-A1ZAH1-F1 ATP SYNTHASE SUBUNIT D, MITOCHONDRIAL;
 478:  ef4e-A  3.6  7.4  153   468    6   DROME:AF-Q9VI75-F1 PHOSPHATIDYLINOSITOL-BINDING CLATHRIN ASSEMBLY PR
 479:  elz7-A  3.6 13.1  116   446    4   DROME:AF-B7YZX2-F1 INWARDLY RECTIFYING POTASSIUM CHANNEL 3, ISOFORM
 480:  edb9-A  3.6 10.6   97   434    6   DROME:AF-O46070-F1 EG:25E8.4 PROTEIN;
 481:  effs-A  3.6 11.6  151   585    5   DROME:AF-Q9W0R5-F1 PROBABLE G-PROTEIN COUPLED RECEPTOR MTH-LIKE 10;
 482:  efaw-A  3.6 23.5   98   852    7   DROME:AF-Q9VV62-F1 DOUBLESEX COGNATE 73A;
 483:  edax-A  3.6  6.6  100   131    5   DROME:AF-Q8T0B1-F1 NUCLEAR ENVELOPE PHOSPHATASE-REGULATORY SUBUNIT 1
 484:  ecv2-A  3.6  6.5  157  1141    8   DROME:AF-A4UZL3-F1 EPS15 HOMOLOGY DOMAIN CONTAINING PROTEIN-BINDING
 485:  ec2z-A  3.6  4.4  119   228    5   DROME:AF-Q7K0B6-F1 GLUTATHIONE S TRANSFERASE T1;
 486:  ej23-A  3.6  8.8  120   991    7   DROME:AF-E1JJE6-F1 OTOPETRIN-LIKE A, ISOFORM C;
 487:  eh1w-A  3.6  6.9  141   805    4   DROME:AF-P16395-F1 MUSCARINIC ACETYLCHOLINE RECEPTOR DM1;
 488:  emfw-A  3.6  7.4  106   639    7   DROME:AF-Q8T051-F1 LD28458P;
 489:  ekx5-A  3.6 10.6  137  1270    4   DROME:AF-Q9VRV2-F1 UNCHARACTERIZED PROTEIN, ISOFORM A;
 490:  ejwa-A  3.6  6.8   80   133    6   DROME:AF-Q9GYU7-F1 MEDIATOR OF RNA POLYMERASE II TRANSCRIPTION SUBUN
 491:  em4j-A  3.6 10.7  146  1246    7   DROME:AF-Q9VXK9-F1 RH04127P;
 492:  eg3j-A  3.6  4.3  121   458    8   DROME:AF-Q9VAR7-F1 P4HC DOMAIN-CONTAINING PROTEIN;
 493:  elqv-A  3.6 10.8  106   574    8   DROME:AF-Q9VT95-F1 IONOTROPIC RECEPTOR 67B;
 494:  edon-A  3.6 14.1  103  2232    6   DROME:AF-Q9VC96-F1 BRWD3;
 495:  edo7-A  3.6  5.5   81   513    7   DROME:AF-Q9W4D3-F1 TUDOR DOMAIN-CONTAINING PROTEIN;
 496:  ejmi-A  3.6  4.8  129   276    6   DROME:AF-Q9VKN8-F1 PALMITOYLTRANSFERASE;
 497:  ekyu-A  3.6 10.6  122  1360   10   DROME:AF-Q7KTA0-F1 RICKETS;
 498:  ekgz-A  3.6  8.3   99   535    7   DROME:AF-Q9VA65-F1 PROCOLLAGEN-PROLINE 4-DIOXYGENASE;
 499:  ek5l-A  3.6  9.8  115   185    9   DROME:AF-Q6IG80-F1 HDC07063;
 500:  emks-A  3.6  8.7  140   601    9   DROME:AF-P22270-F1 TYRAMINE/OCTOPAMINE RECEPTOR;
 501:  ema7-A  3.6  5.6  126   480    7   DROME:AF-Q9VS77-F1 PROBABLE G-PROTEIN COUPLED RECEPTOR MTH-LIKE 6;
 502:  ee4q-A  3.6  6.7  144   483    8   DROME:AF-Q9VVQ1-F1 ALLATOSTATIN C RECEPTOR 1;
 503:  ejgj-A  3.6  8.2  144   523    4   DROME:AF-Q9VBE7-F1 UNCHARACTERIZED PROTEIN;
 504:  ed76-A  3.6  8.8  131  1895    5   DROME:AF-A8JQ65-F1 DIACYLGLYCEROL KINASE ETA;
 505:  efmj-A  3.6 20.3   92  1620    9   DROME:AF-P00522-F1 TYROSINE-PROTEIN KINASE ABL;
 506:  ejh2-A  3.6 15.0  120   250    3   DROME:AF-Q9VC34-F1 GH10293P;
 507:  eemg-A  3.5  7.8  143   290    6   DROME:AF-Q9VBM7-F1 PALMITOYLTRANSFERASE;
 508:  ec0o-A  3.5  7.6  161   805    7   DROME:AF-Q8IPW1-F1 AROUSER, ISOFORM A;
 509:  eg2q-A  3.5 12.8  141  1318    4   DROME:AF-P25455-F1 1-PHOSPHATIDYLINOSITOL 4,5-BISPHOSPHATE PHOSPHODI
 510:  ei40-A  3.5  7.9   87   706   10   DROME:AF-Q9VD15-F1 UNCHARACTERIZED PROTEIN;
 511:  emw0-A  3.5  3.0   53    56    9   DROME:AF-A0A6M3Q6E2-F1 UNCHARACTERIZED PROTEIN;
 512:  ekhr-A  3.5 15.4   91   644    9   DROME:AF-A1Z714-F1 BLOWN FUSE, ISOFORM A;
 513:  ekou-A  3.5 12.5  104  1953    9   DROME:AF-A1Z9W4-F1 LD11480P;
 514:  ejcb-A  3.5 10.2  124  1931    7   DROME:AF-Q9VKH9-F1 CENP-ANA, ISOFORM A;
 515:  el74-A  3.5  5.8   98   418    9   DROME:AF-Q9W3S4-F1 LD46272P;
 516:  edkc-A  3.5  5.9  152   341    5   DROME:AF-Q8SWW2-F1 CG13189 PROTEIN;
 517:  ehmv-A  3.5  8.5  103   264    9   DROME:AF-Q9W528-F1 LD31238P;
 518:  eg76-A  3.5  4.2  113   219   11   DROME:AF-Q95RA8-F1 MOB KINASE ACTIVATOR-LIKE 1;
 519:  elyu-A  3.5  5.3  125   635    5   DROME:AF-A8JNS4-F1 STARVIN, ISOFORM E;
 520:  ek17-A  3.5  7.4  135   213    6   DROME:AF-A8JRH4-F1 UNCHARACTERIZED PROTEIN;
 521:  ekty-A  3.5  6.3   93   686    8   DROME:AF-P29845-F1 HEAT SHOCK 70 KDA PROTEIN COGNATE 5;
 522:  em3c-A  3.5 10.3  125   861   10   DROME:AF-Q9VLX2-F1 LD22651P;
 523:  eicu-A  3.5 13.5  106  1383    7   DROME:AF-A8JUY3-F1 DNA-DIRECTED RNA POLYMERASE SUBUNIT;
 524:  eilq-A  3.5 13.0  125  1234    6   DROME:AF-Q7KW14-F1 COILED-COIL DOMAIN-CONTAINING PROTEIN CG32809;
 525:  ect7-A  3.5 14.1  154  1661    7   DROME:AF-Q9VW85-F1 UNCHARACTERIZED PROTEIN, ISOFORM C;
 526:  eipm-A  3.5  5.0  125   268    6   DROME:AF-E1JJS1-F1 GLUTATHIONE S TRANSFERASE T3, ISOFORM B;
 527:  egoe-A  3.5  5.1   74   125    9   DROME:AF-Q7KE32-F1 IP02289P;
 528:  ely8-A  3.5 10.4  109   594    7   DROME:AF-Q9VRD3-F1 FI06015P;
 529:  ejgi-A  3.5  8.9  123   341    6   DROME:AF-Q9VGQ6-F1 LD25880P;
 530:  ed50-A  3.5  8.4   83  1077    6   DROME:AF-A1ZB84-F1 GPI ETHANOLAMINE PHOSPHATE TRANSFERASE 3;
 531:  efra-A  3.5 10.6  132   448    7   DROME:AF-Q9Y124-F1 BCDNA.GH08385;
 532:  ehev-A  3.5  9.9  183  1167    6   DROME:AF-Q9V9R3-F1 ADENYLATE CYCLASE TYPE 3;
 533:  ej5q-A  3.5  4.7  134   495    8   DROME:AF-Q868T3-F1 CARDIOACCELERATORY PEPTIDE RECEPTOR;
 534:  ed7f-A  3.5  3.7  114   228    4   DROME:AF-A1Z7X7-F1 GLUTATHIONE S TRANSFERASE T2;
 535:  eifp-A  3.5 23.9  103   387    2   DROME:AF-Q9VYE3-F1 FI21110P1;
 536:  eh4k-A  3.5  7.4  110   270    7   DROME:AF-Q9VNB1-F1 AT23701P;
 537:  em07-A  3.5 12.3  107   284    5   DROME:AF-C0PDE0-F1 RETICULON-LIKE PROTEIN;
 538:  efwy-A  3.5  7.5  105   232    8   DROME:AF-Q9VE50-F1 GOLGI SNAP RECEPTOR COMPLEX MEMBER 1;
 539:  ek31-A  3.5  4.3   97   132    6   DROME:AF-Q4QQ01-F1 IP05962P;
 540:  egc9-A  3.5  9.9  132   578    8   DROME:AF-O17444-F1 VESICULAR ACETYLCHOLINE TRANSPORTER;
 541:  egu6-A  3.5  4.6   65   483    8   DROME:AF-Q9VBF6-F1 PICKPOCKET 15;
 542:  ek4r-A  3.5  5.7  138   310    3   DROME:AF-A1Z6P0-F1 ZINC/IRON REGULATED TRANSPORTER-RELATED PROTEIN 4
 543:  emu1-A  3.5  4.4  136  1008    7   DROME:AF-Q59E37-F1 UNCHARACTERIZED PROTEIN, ISOFORM C;
 544:  effo-A  3.5  3.8   81    96    5   DROME:AF-P18934-F1 NADH-UBIQUINONE OXIDOREDUCTASE CHAIN 4L;
 545:  eipx-A  3.5 11.3  134   308    7   DROME:AF-A1ZBM4-F1 UNCHARACTERIZED PROTEIN;
 546:  ejf8-A  3.5  8.5   94   994    5   DROME:AF-P35875-F1 POLY  POLYMERASE;
 547:  ekai-A  3.5  5.6  100   432    2   DROME:AF-Q9W2N5-F1 GH10162P;
 548:  emf4-A  3.5  6.6   87   252    9   DROME:AF-A1ZBT5-F1 MEDIATOR OF RNA POLYMERASE II TRANSCRIPTION SUBUN
 549:  efus-A  3.5  9.2   99   578    5   DROME:AF-Q9VQS7-F1 PROTEIN SISTER OF ODD AND BOWEL;
 550:  eg97-A  3.5  8.3  139   930    6   DROME:AF-Q8IPN2-F1 5-HYDROXYTRYPTAMINE (SEROTONIN) RECEPTOR 2A, ISOF
 551:  efas-A  3.5  5.4   82   596   10   DROME:AF-A1ZA15-F1 IONOTROPIC RECEPTOR 52B;
 552:  ehyr-A  3.5  7.2  180  1114    7   DROME:AF-Q9VK52-F1 ADENYLYL CYCLASE X B;
 553:  ehfx-A  3.5  7.1  135   540    8   DROME:AF-Q8T8W3-F1 AT21416P;
 554:  eh3h-A  3.5  6.8  101   259    6   DROME:AF-Q9VRZ7-F1 RE68357P;
 555:  ecv8-A  3.5  9.9  104  1365   10   DROME:AF-P39770-F1 HOMEOTIC PROTEIN SPALT-MAJOR;
 556:  ed3h-A  3.5  4.1   90   334    8   DROME:AF-Q9VNU2-F1 HL01743P;
 557:  edjk-A  3.5  7.9  139   382    8   DROME:AF-Q9W3G7-F1 LD42063P;
 558:  egnh-A  3.5 12.3  104   425   10   DROME:AF-Q9VJZ2-F1 LD05321P;
 559:  eksm-A  3.5  9.1  109   223    6   DROME:AF-Q7K0E3-F1 MOB KINASE ACTIVATOR-LIKE 4;
 560:  el9a-A  3.5 14.0  106  1047    9   DROME:AF-O17468-F1 PROTEIN HIRA HOMOLOG;
 561:  ei2r-A  3.5  9.7   85   345    9   DROME:AF-Q9VXR6-F1 GH09650P;
 562:  ehpg-A  3.5  8.8  146   646    8   DROME:AF-O97132-F1 ANOCTAMIN;
 563:  eiyn-A  3.5  5.2   60    66    7   DROME:AF-M9NDN6-F1 UNCHARACTERIZED PROTEIN;
 564:  ejdp-A  3.5  8.8   99   233    6   DROME:AF-Q9VVH7-F1 E3 SUMO-PROTEIN LIGASE NSE2;
 565:  elky-A  3.5  5.1  135   587    4   DROME:AF-Q9W2Z8-F1 UNCHARACTERIZED PROTEIN, ISOFORM C;
 566:  ee29-A  3.5 10.3  135   491   10   DROME:AF-Q8IMG8-F1 FI22218P1;
 567:  ei65-A  3.5  5.2  132   455    7   DROME:AF-Q9VWX4-F1 CG5936;
 568:  eg5n-A  3.5  7.2  122   223    4   DROME:AF-Q8MLR5-F1 IP08069P;
 569:  ef6j-A  3.5  5.0  112  1190    8   DROME:AF-A1Z7T0-F1 SERINE/THREONINE-PROTEIN KINASE N;
 570:  ekcj-A  3.4 13.4  102   814    9   DROME:AF-Q9VA23-F1 FI22211P1;
 571:  ekv3-A  3.4  5.0   82   605    7   DROME:AF-B7Z069-F1 IONOTROPIC RECEPTOR 75B;
 572:  ej6x-A  3.4  6.5  104   563    8   DROME:AF-Q9VM10-F1 SCAVENGER RECEPTOR ACTING IN NEURAL TISSUE AND MA
 573:  eh1b-A  3.4 14.2  120   536    7   DROME:AF-A1Z6W1-F1 FI21641P1;
 574:  eeid-A  3.4 11.8  102  2351    8   DROME:AF-A8JR05-F1 CROSSVEINLESS C, ISOFORM C;
 575:  ejff-A  3.4 12.3  161   359   11   DROME:AF-Q7PLK1-F1 MIP30541P;
 576:  ej0u-A  3.4  6.0  148   511    3   DROME:AF-P00399-F1 CYTOCHROME C OXIDASE SUBUNIT 1;
 577:  ei35-A  3.4  8.4  155   533    3   DROME:AF-Q8SYV9-F1 PROBABLE G-PROTEIN COUPLED RECEPTOR MTH-LIKE 14;
 578:  eix0-A  3.4  6.7  124   208    6   DROME:AF-Q6IGE2-F1 AT03641P;
 579:  ec2p-A  3.4  9.2   83   139   11   DROME:AF-Q8T975-F1 AT18358P;
 580:  eec3-A  3.4 14.5  113  1071    9   DROME:AF-Q9VIG1-F1 FI12406P;
 581:  efyy-A  3.4 15.2  107   366    5   DROME:AF-Q8IQ70-F1 CALCIUM UNIPORTER PROTEIN, MITOCHONDRIAL;
 582:  el6m-A  3.4 13.3  135   819    6   DROME:AF-Q9W4W8-F1 PARAPLEGIN, ISOFORM A;
 583:  ec8v-A  3.4  9.4   99   507    7   DROME:AF-Q9VJ16-F1 GH26014P;
 584:  ed2y-A  3.4 16.1  144   351    6   DROME:AF-Q9VST8-F1 LD38503P;
 585:  elxt-A  3.4 13.8   95   199    7   DROME:AF-Q9VVF2-F1 UNCHARACTERIZED PROTEIN;
 586:  ekkn-A  3.4  6.3  134   605   12   DROME:AF-Q9VKU2-F1 LD46023P;
 587:  ej8b-A  3.4  8.3  103   518    7   DROME:AF-Q9W133-F1 AARF DOMAIN-CONTAINING KINASE 1;
 588:  edmp-A  3.4 13.9  119  1004    3   DROME:AF-M9PG98-F1 ALPHA-1,2-MANNOSIDASE;
 589:  elp5-A  3.4 14.1  110   627    8   DROME:AF-A1ZBJ2-F1 UNCHARACTERIZED PROTEIN, ISOFORM B;
 590:  emw2-A  3.4 25.0  132   890    9   DROME:AF-Q9V435-F1 YURI GAGARIN, ISOFORM B;
 591:  emfl-A  3.4 19.2   94   405    4   DROME:AF-O01367-F1 PROTEIN HELD OUT WINGS;
 592:  emxr-A  3.4  6.4  122   525    7   DROME:AF-Q8T5S8-F1 PROCOLLAGEN-PROLINE 4-DIOXYGENASE;
 593:  edde-A  3.4  6.1   88   567    8   DROME:AF-A1ZBM8-F1 IONOTROPIC RECEPTOR 56C;
 594:  ef22-A  3.4 16.7  161   919    7   DROME:AF-A0A0B4K653-F1 RFX, ISOFORM H;
 595:  el51-A  3.4 20.9  146  1918    5   DROME:AF-Q0KHR2-F1 FORKED, ISOFORM F;
 596:  ehzd-A  3.4 13.1  165  1703    7   DROME:AF-M9PEP2-F1 ADENYLYL CYCLASE 13E, ISOFORM C;
 597:  ejec-A  3.4  5.0  155  1291    6   DROME:AF-Q9VF87-F1 CYTOPLASMIC FMR1-INTERACTING PROTEIN;
 598:  ec39-A  3.4 10.8  115  1059    4   DROME:AF-Q9VW51-F1 RNA POLYMERASE II ELONGATION FACTOR ELL;
 599:  eftl-A  3.4 13.2  116   338    5   DROME:AF-Q9U9Q4-F1 EUKARYOTIC TRANSLATION INITIATION FACTOR 3 SUBUNI
 600:  ekcf-A  3.4 10.2  118   947    6   DROME:AF-Q9VHW4-F1 FI21225P1;
 601:  edp5-A  3.4  7.2   88   531    6   DROME:AF-Q9VPX0-F1 GH26159P;
 602:  eeci-A  3.4 21.2   97   513    8   DROME:AF-Q9VL59-F1 ZINC FINGER CCCH-TYPE WITH G PATCH DOMAIN-CONTAIN
 603:  eeud-A  3.4  5.3  137   347    4   DROME:AF-Q9VT39-F1 DUF4477 DOMAIN-CONTAINING PROTEIN;
 604:  emv7-A  3.4 12.0  103   796    7   DROME:AF-Q9VFV0-F1 IONOTROPIC RECEPTOR 87A;
 605:  efka-A  3.4 11.1  110   535    4   DROME:AF-Q9VAU6-F1 LD27564P;
 606:  em09-A  3.4  8.0  103   553    4   DROME:AF-Q9VL88-F1 PICKPOCKET 18;
 607:  ekoq-A  3.4 19.6  101   605    7   DROME:AF-A0A0B4KFL3-F1 KATANIN P60 ATPASE-CONTAINING SUBUNIT A1;
 608:  eilv-A  3.4  5.3  126   293    8   DROME:AF-Q7K3T4-F1 PALMITOYLTRANSFERASE;
 609:  eicn-A  3.4  6.8   73   615    7   DROME:AF-Q9W3Y6-F1 ANAPHASE PROMOTING COMPLEX SUBUNIT 7, ISOFORM A;
 610:  ee8h-A  3.4 11.0  130   307    5   DROME:AF-A8JQW3-F1 PININ, ISOFORM B;
 611:  el1i-A  3.4 12.1  113   619    8   DROME:AF-Q9VYV5-F1 ALPHA-(1,6)-FUCOSYLTRANSFERASE;
 612:  ed81-A  3.4  2.9   75   126    8   DROME:AF-A0A0B4K7V7-F1 UNCHARACTERIZED PROTEIN, ISOFORM A;
 613:  emtm-A  3.4 16.1  151   355    9   DROME:AF-Q9VGQ8-F1 ARFAPTIN;
 614:  ed73-A  3.4  7.9  143  1256    5   DROME:AF-Q4LBB6-F1 OCTOPAMINE RECEPTOR BETA-3R;
 615:  ec87-A  3.4  4.7   71    99    4   DROME:AF-Q9VZ91-F1 UNCHARACTERIZED PROTEIN;
 616:  eeuu-A  3.4  6.0  107   266    6   DROME:AF-Q9W3Y8-F1 UNCHARACTERIZED PROTEIN, ISOFORM A;
 617:  ek1u-A  3.4 15.2  115   300    4   DROME:AF-Q9VT87-F1 UNCHARACTERIZED PROTEIN, ISOFORM B;
 618:  ei4t-A  3.4 11.3   93   206    3   DROME:AF-Q8MRW1-F1 SD19278P;
 619:  eju7-A  3.4  5.6  136   496    9   DROME:AF-Q9VGG8-F1 PROBABLE G-PROTEIN COUPLED RECEPTOR MTH-LIKE 5;
 620:  el7g-A  3.4 29.2  115   332   11   DROME:AF-Q9VX38-F1 CG8326-PA;
 621:  eijn-A  3.3 14.5  144  2417    5   DROME:AF-Q9VAS9-F1 APC-LIKE, ISOFORM A;
 622:  egkj-A  3.3 11.1  110   609    7   DROME:AF-A1Z7M8-F1 ANGIOTENSIN-CONVERTING ENZYME;
 623:  ed9x-A  3.3  8.4  128  1983    5   DROME:AF-A1Z8W8-F1 GARTENZWERG, ISOFORM B;
 624:  ektx-A  3.3  7.9  111   320    7   DROME:AF-Q9VHG4-F1 ATPASE H(+)-TRANSPORTING ACCESSORY PROTEIN 2;
 625:  ekuw-A  3.3  7.2   84  1982   10   DROME:AF-O97159-F1 CHROMODOMAIN-HELICASE-DNA-BINDING PROTEIN MI-2 HO
 626:  eho3-A  3.3 28.3  147   743    7   DROME:AF-A4V362-F1 UNCHARACTERIZED PROTEIN, ISOFORM N;
 627:  emy4-A  3.3  7.3  144   539    8   DROME:AF-Q24563-F1 DOPAMINE RECEPTOR 2;
 628:  ecxc-A  3.3 18.5  117   696    8   DROME:AF-P23645-F1 NEUROGENIC PROTEIN BIG BRAIN;
 629:  el8j-A  3.3 25.3  102  1483    6   DROME:AF-Q8INT5-F1 DYNEIN ASSEMBLY FACTOR 1, AXONEMAL HOMOLOG;
 630:  egp4-A  3.3  5.9  141   508    9   DROME:AF-Q9VCZ3-F1 OCTOPAMINE RECEPTOR BETA-1R;
 631:  egf9-A  3.3  6.5   87   629    7   DROME:AF-Q9VVL1-F1 IONOTROPIC RECEPTOR 75A;
 632:  ecz7-A  3.3  9.2  113   967    3   DROME:AF-A8JR16-F1 UNCHARACTERIZED PROTEIN, ISOFORM C;
 633:  eeft-A  3.3 12.2  152   460    5   DROME:AF-Q9VF39-F1 FI01459P;
 634:  efxp-A  3.3  8.4  111   612    7   DROME:AF-Q9VXL9-F1 IP12579P;
 635:  eli2-A  3.3  3.3  101   142    5   DROME:AF-E0R7Q3-F1 MIP06256P;
 636:  ejwe-A  3.3 14.2   65   305    9   DROME:AF-Q9VQ51-F1 UNCHARACTERIZED PROTEIN, ISOFORM A;
 637:  elgb-A  3.3 16.4  140  1073    6   DROME:AF-Q9VKT1-F1 GH11711P;
 638:  ec7i-A  3.3  7.1   89   110    7   DROME:AF-Q9VVE9-F1 IP05279P;
 639:  ejdz-A  3.3  6.9  137   541    9   DROME:AF-Q9W533-F1 UNCHARACTERIZED PROTEIN, ISOFORM D;
 640:  eftf-A  3.3  7.1  129   299    6   DROME:AF-Q9VBM8-F1 PALMITOYLTRANSFERASE;
 641:  ei6y-A  3.3 10.9  120   743    3   DROME:AF-Q9VWG6-F1 UNCHARACTERIZED PROTEIN, ISOFORM A;
 642:  el0d-A  3.3 22.3  128   648    5   DROME:AF-Q9VEC3-F1 ACTIN-RELATED PROTEIN 5;
 643:  emxg-A  3.3 14.5  144   968   10   DROME:AF-Q9VPM2-F1 UNCHARACTERIZED PROTEIN, ISOFORM A;
 644:  ejn1-A  3.3 14.8   75  1017    4   DROME:AF-Q9VPW5-F1 FI19356P1;
 645:  ehnb-A  3.3  8.3  107   524   12   DROME:AF-Q9VUU9-F1 MERU, ISOFORM A;
 646:  ej6l-A  3.3  5.4  119   222    7   DROME:AF-A1ZB71-F1 GLUTATHIONE S TRANSFERASE E6;
 647:  emd6-A  3.3  4.9  103   136    2   DROME:AF-Q9VKN5-F1 IP04277P;
 648:  eivl-A  3.3 21.8   97   558    9   DROME:AF-Q9VLK8-F1 FI01024P;
 649:  eio5-A  3.3 35.4   89   181    8   DROME:AF-Q9VG76-F1 C-MYC-BINDING PROTEIN HOMOLOG;
 650:  eeui-A  3.3 17.5  122  2300   11   DROME:AF-Q9VZS7-F1 HOBBIT, ISOFORM B;
 651:  egub-A  3.3 13.0  136   924    7   DROME:AF-Q9VK95-F1 MIP30126P;
 652:  emz3-A  3.3 19.2  103   633    8   DROME:AF-Q9VYI8-F1 UNCHARACTERIZED PROTEIN;
 653:  elyo-A  3.3 10.4   95   214    3   DROME:AF-Q9VN88-F1 LD45836P;
 654:  ec57-A  3.3  8.1  135   269    7   DROME:AF-Q9VW58-F1 LD33138P;
 655:  eh7e-A  3.3 13.4   81   275    6   DROME:AF-Q9W1U7-F1 FI01017P;
 656:  ec34-A  3.3  7.5   73   194    8   DROME:AF-P22468-F1 GONADAL PROTEIN GDL;
 657:  eghk-A  3.3  3.9   94   139    5   DROME:AF-A0A0B4JCU6-F1 UNCHARACTERIZED PROTEIN;
 658:  eejy-A  3.3  8.2  144  1102    4   DROME:AF-O46089-F1 PROTEIN MMS22-LIKE;
 659:  ede2-A  3.3  5.6   98   274    5   DROME:AF-Q9VIK5-F1 RE60872P;
 660:  ehiy-A  3.3  5.2   91   504    7   DROME:AF-A8DYR4-F1 PROCOLLAGEN-PROLINE 4-DIOXYGENASE;
 661:  efzl-A  3.3  9.9  163   966    9   DROME:AF-A1ZAY8-F1 FI23003P1;
 662:  ei06-A  3.3  8.2  121   540   10   DROME:AF-Q9W0X8-F1 LD43587P;
 663:  efyv-A  3.3 14.4  126   611    9   DROME:AF-Q9VJV2-F1 ANGIOTENSIN-CONVERTING ENZYME;
 664:  egdv-A  3.3 10.6  121   193    8   DROME:AF-A1ZB23-F1 IP19117P;
 665:  efqc-A  3.3  9.5  156   699    6   DROME:AF-Q7KNA0-F1 DYMECLIN;
 666:  egga-A  3.3  5.1   70    78   13   DROME:AF-C0PV10-F1 MIP07108P;
 667:  elrk-A  3.3 11.1  115  1124    2   DROME:AF-Q8MQJ8-F1 HUNTINGTIN INTERACTING PROTEIN 1;
 668:  edmc-A  3.3 10.9  134   903    7   DROME:AF-Q9VCB7-F1 UNCHARACTERIZED PROTEIN;
 669:  egr4-A  3.3  8.8  140   905    7   DROME:AF-Q8IS44-F1 DOPAMINE D2-LIKE RECEPTOR;
 670:  egn1-A  3.3  5.2   94   238    7   DROME:AF-Q9W1M4-F1 ENTOMOGLYCEROPORIN 1;
 671:  ekft-A  3.3 15.8  118   983    4   DROME:AF-Q8IN16-F1 UNCHARACTERIZED PROTEIN, ISOFORM D;
 672:  ecwa-A  3.3 11.4   76   530   12   DROME:AF-Q9VVV8-F1 SET AND MYND DOMAIN CONTAINING, ARTHROPOD-SPECIFI
 673:  eluu-A  3.3  5.3  137   766    5   DROME:AF-Q9VUI7-F1 UNCHARACTERIZED PROTEIN;
 674:  eewz-A  3.3  7.1   91   103    7   DROME:AF-E1JIX4-F1 UNCHARACTERIZED PROTEIN;
 675:  ef3h-A  3.3 23.0  122   557    8   DROME:AF-Q8IPJ9-F1 ZZ-TYPE DOMAIN-CONTAINING PROTEIN;
 676:  eduh-A  3.3  4.9   66   121    6   DROME:AF-B7YZK1-F1 UNCHARACTERIZED PROTEIN, ISOFORM A;
 677:  ed7z-A  3.3  6.3  101   452   11   DROME:AF-P48613-F1 PROTEIN TIPE;
 678:  eeor-A  3.3  7.3  147   511    3   DROME:AF-P41596-F1 DOPAMINE RECEPTOR 1;
 679:  ei2a-A  3.3  4.9  127   797    7   DROME:AF-Q9VQN3-F1 GH01206P;
 680:  efge-A  3.3 11.3  160  2455    8   DROME:AF-Q9VE34-F1 ECTOPIC P GRANULES PROTEIN 5 HOMOLOG;
 681:  ei1c-A  3.3  6.4  128  1697    5   DROME:AF-A1Z7G7-F1 LATROPHILIN CIRL;
 682:  eewo-A  3.3  9.4  145  1029    8   DROME:AF-Q76NS2-F1 ANOCTAMIN;
 683:  el3h-A  3.3  7.2  106   181    6   DROME:AF-Q9VQQ4-F1 UNCHARACTERIZED PROTEIN, ISOFORM A;
 684:  eib1-A  3.3  7.3  140   631    4   DROME:AF-Q9VEG1-F1 TYRAMINE RECEPTOR;
 685:  eeoi-A  3.3  7.6  102   267    4   DROME:AF-Q9VVJ5-F1 NEDD4 FAMILY INTERACTING PROTEIN;
 686:  ekde-A  3.3  6.5  100   669    9   DROME:AF-Q9W4Y2-F1 PDF RECEPTOR;
 687:  edoz-A  3.3 13.0  114  2470    1   DROME:AF-Q9VK45-F1 SERINE/THREONINE-PROTEIN KINASE TOR;
 688:  edjc-A  3.3  6.4   94   220   11   DROME:AF-Q9VFS8-F1 26S PROTEASOME NON-ATPASE REGULATORY SUBUNIT 9;
 689:  egqe-A  3.3  7.0  153  1327    7   DROME:AF-A1Z9N7-F1 I CHANNEL, ISOFORM E;
 690:  emhd-A  3.2  5.1  104   313    4   DROME:AF-Q7KSU5-F1 UNCHARACTERIZED PROTEIN;
 691:  ekpt-A  3.2  4.7  130   772   10   DROME:AF-Q9VCV8-F1 UNCHARACTERIZED PROTEIN;
 692:  ejok-A  3.2  7.5  176   985    7   DROME:AF-Q9VNH6-F1 EXOCYST COMPLEX COMPONENT 4;
 693:  emd1-A  3.2  7.4  121   585    5   DROME:AF-Q960E8-F1 GENERAL TRANSCRIPTION FACTOR IIH SUBUNIT 1;
 694:  eg7z-A  3.2  9.9  166  1463   10   DROME:AF-M9MSM5-F1 DISHEVELLED ASSOCIATED ACTIVATOR OF MORPHOGENESIS
 695:  ee4g-A  3.2 14.2   96  2397    6   DROME:AF-M9PB01-F1 WD REPEAT DOMAIN 62, ISOFORM G;
 696:  eh9y-A  3.2 10.7  139   501    6   DROME:AF-Q9VUM1-F1 PRE-MRNA-PROCESSING FACTOR 31;
 697:  ed22-A  3.2  5.3  156   712    4   DROME:AF-O46100-F1 EG:8D8.3 PROTEIN;
 698:  eiss-A  3.2  7.1  147   676    5   DROME:AF-Q9VXD9-F1 PROBABLE G-PROTEIN COUPLED RECEPTOR MTH-LIKE 1;
 699:  ecvd-A  3.2  6.2   71   746    8   DROME:AF-A1ZAC4-F1 FI20010P1;
 700:  ej5x-A  3.2 16.6   97   250    7   DROME:AF-Q9VZL8-F1 FIRE EXIT, ISOFORM A;
 701:  eg06-A  3.2  5.5  134   492   11   DROME:AF-Q9W0V7-F1 PROBABLE G-PROTEIN COUPLED RECEPTOR MTH-LIKE 8;
 702:  ed7x-A  3.2 10.3  109   201    4   DROME:AF-A1Z891-F1 FI14123P;
 703:  emx3-A  3.2 12.8  117  1900    8   DROME:AF-Q9VTS9-F1 ROLLING PEBBLES, ISOFORM B;
 704:  efbz-A  3.2  9.6  103   957    8   DROME:AF-B7YZM8-F1 BARDET-BIEDL SYNDROME 9;
 705:  ekac-A  3.2 13.1  137   934    7   DROME:AF-Q8IP45-F1 CULLIN 3, ISOFORM F;
 706:  empi-A  3.2  5.9   89   154    7   DROME:AF-Q9VY41-F1 UNCHARACTERIZED PROTEIN;
 707:  ef6i-A  3.2 10.7  129  1325    8   DROME:AF-P18106-F1 TYROSINE-PROTEIN KINASE FER;
 708:  el5z-A  3.2  4.3  131   705    8   DROME:AF-Q9NBW1-F1 FRIZZLED-4;
 709:  ehdv-A  3.2  5.2   95   147    7   DROME:AF-A0A0B4KEF0-F1 UNCHARACTERIZED PROTEIN;
 710:  ei1l-A  3.2 12.6   85   240    7   DROME:AF-Q9VYX3-F1 RECEPTOR EXPRESSION-ENHANCING PROTEIN;
 711:  ele3-A  3.2  9.0  167   387    5   DROME:AF-Q9U1M2-F1 TRANSMEMBRANE PROTEIN 120 HOMOLOG;
 712:  ehcf-A  3.2  9.5  157   400    6   DROME:AF-Q9W423-F1 LD18904P;
 713:  eiq1-A  3.2 13.8  107   449    9   DROME:AF-Q9VH65-F1 FI11941P;
 714:  eexo-A  3.2  6.3  110   257    4   DROME:AF-Q86BM3-F1 UNCHARACTERIZED PROTEIN;
 715:  elt5-A  3.2 20.2   78   399    5   DROME:AF-Q9VHM5-F1 RT10616P;
 716:  emmm-A  3.2  4.4   95   270    7   DROME:AF-D3DMU9-F1 MIP17260P;
 717:  efsv-A  3.2  8.6  118   509    8   DROME:AF-Q9VMS7-F1 PROBABLE CYTOCHROME P450 4AC3;
 718:  ejmd-A  3.2 17.3   98   459    3   DROME:AF-Q8IN01-F1 FI06006P;
 719:  ed2g-A  3.2 10.5  137  2051    7   DROME:AF-Q9W444-F1 UNCHARACTERIZED PROTEIN, ISOFORM C;
 720:  eino-A  3.2  6.4  113   507   10   DROME:AF-O46051-F1 PROBABLE CYTOCHROME P450 4D14;
 721:  el5x-A  3.2 10.8   91  1676    9   DROME:AF-B7Z0D7-F1 UNCHARACTERIZED PROTEIN, ISOFORM B;
 722:  emer-A  3.2 15.6   91   271    4   DROME:AF-Q8T3V6-F1 AT29239P;
 723:  ekuk-A  3.2  8.8   85  1256    8   DROME:AF-H9XVN1-F1 RHO GTPASE ACTIVATING PROTEIN AT 102A, ISOFORM D;
 724:  eeg3-A  3.2  5.0   85   146    6   DROME:AF-Q9W398-F1 UNCHARACTERIZED PROTEIN, ISOFORM A;
 725:  eeby-A  3.2  7.8   94   675    2   DROME:AF-Q9VVU7-F1 IONOTROPIC RECEPTOR 75D;
 726:  edub-A  3.2  7.6  143   670    5   DROME:AF-Q9W534-F1 G-PROTEIN COUPLED RECEPTOR MOODY;
 727:  egdh-A  3.2  8.4  147  1732    3   DROME:AF-Q9VJ35-F1 LD01527P;
 728:  ef2b-A  3.2  6.6  110   191    3   DROME:AF-Q4V5L1-F1 IP07030P;
 729:  eljt-A  3.2  5.6  104   143    4   DROME:AF-Q9VTE5-F1 PROBABLE PREFOLDIN SUBUNIT 2;
 730:  eei6-A  3.2 10.6   93   187    9   DROME:AF-E1JIB1-F1 UNCHARACTERIZED PROTEIN;
 731:  eky3-A  3.2 13.7  128  1115    5   DROME:AF-Q7KTW3-F1 HDC11342;
 732:  eih2-A  3.2  5.0   99   148    6   DROME:AF-X2J8R6-F1 UNCHARACTERIZED PROTEIN, ISOFORM A;
 733:  efvu-A  3.2 10.9  107   740   12   DROME:AF-M9MRI4-F1 E3 UBIQUITIN-PROTEIN LIGASE TRIM9;
 734:  ejef-A  3.2 10.7   94   136    9   DROME:AF-A0A0B4KEI1-F1 UNCHARACTERIZED PROTEIN, ISOFORM C;
 735:  em1z-A  3.2 12.9  120   991    8   DROME:AF-Q03445-F1 GLUTAMATE RECEPTOR 1;
 736:  ed5f-A  3.2 13.1  104   255    6   DROME:AF-Q9VIB7-F1 RETICULON-LIKE PROTEIN;
 737:  em3v-A  3.2  5.3   76   743    5   DROME:AF-Q9VK47-F1 H(+)-TRANSPORTING TWO-SECTOR ATPASE;
 738:  eibk-A  3.2  9.1   81  2167    5   DROME:AF-Q9V3Z6-F1 MYOSIN-VIIA;
 739:  ee8y-A  3.2 10.5  152   836    5   DROME:AF-Q9VB05-F1 ALG-2 INTERACTING PROTEIN X;
 740:  efqt-A  3.2 11.2  124   232    4   DROME:AF-Q9VV76-F1 SYNTAXIN 8;
 741:  ehiq-A  3.2 10.3  129  1574    6   DROME:AF-Q7KQM6-F1 GIGYF FAMILY PROTEIN GYF;
 742:  een8-A  3.2  7.1  139   536    7   DROME:AF-Q4LBB9-F1 OCTOPAMINE RECEPTOR BETA-2R;
 743:  emwt-A  3.2  5.0   89   162    7   DROME:AF-Q9VJP9-F1 GEO12025P1;
 744:  ei71-A  3.2 22.6   86   718   10   DROME:AF-Q9XYY9-F1 LD12055P;
 745:  ekia-A  3.2  4.9   66   121    6   DROME:AF-A8JUP9-F1 MITOCHONDRIAL IMPORT INNER MEMBRANE TRANSLOCASE S
 746:  eii2-A  3.2  7.9  151   889    6   DROME:AF-Q9VVG4-F1 EXOCYST COMPLEX COMPONENT 1;
 747:  edfb-A  3.2  3.6  117   802    3   DROME:AF-Q8SZ78-F1 RE14222P;
 748:  eia3-A  3.2  2.9   99   322    7   DROME:AF-Q9VAN9-F1 IP10585P;
 749:  ec4e-A  3.2  4.7  112   221    5   DROME:AF-Q7K8X7-F1 GLUTATHIONE S TRANSFERASE E9;
 750:  egq4-A  3.2 10.2  166  1858    5   DROME:AF-M9PI41-F1 STICKY, ISOFORM B;
 751:  ehp7-A  3.2  6.5   90   642   14   DROME:AF-Q9VYN4-F1 IONOTROPIC RECEPTOR 11A;
 752:  egy2-A  3.2 25.9   91   604    5   DROME:AF-Q9VE87-F1 PROTEIN HEMINGWAY;
 753:  ee5v-A  3.2 10.5   98  2021    3   DROME:AF-M9PC26-F1 UNCHARACTERIZED PROTEIN, ISOFORM E;
 754:  eedt-A  3.2 16.5  108  1156    6   DROME:AF-Q02645-F1 PROTEIN HU-LI TAI SHAO;
 755:  ehp0-A  3.2 14.1   96   859    6   DROME:AF-Q9VRL4-F1 IONOTROPIC RECEPTOR 64A;
 756:  edae-A  3.2  7.0   89   608    6   DROME:AF-B7Z0X5-F1 IONOTROPIC RECEPTOR 7E;
 757:  ed6n-A  3.2  6.2   85   121    9   DROME:AF-M9ND94-F1 UNCHARACTERIZED PROTEIN, ISOFORM A;
 758:  eh8e-A  3.2 16.3  126   375    9   DROME:AF-Q8MRK8-F1 GH26280P;
 759:  egur-A  3.2  5.4  102   160   10   DROME:AF-P81829-F1 LEUCOKININ;
 760:  em0s-A  3.2  7.0  100   960    2   DROME:AF-Q7K4L9-F1 LD33689P;
 761:  em4b-A  3.2  7.8  100   491   10   DROME:AF-Q8MSK0-F1 PROCOLLAGEN-PROLINE 4-DIOXYGENASE;
 762:  egis-A  3.2  6.6  125   436   10   DROME:AF-Q9VG64-F1 RE35942P;
 763:  ehxi-A  3.1  9.8  118  1218    7   DROME:AF-A1Z8S6-F1 PRECOCIOUS DISSOCIATION OF SISTERS 5, ISOFORM A;
 764:  ed1h-A  3.1 14.4  132   385   12   DROME:AF-Q9VUL8-F1 PEROXISOMAL ASSEMBLY PROTEIN PEX3;
 765:  ekff-A  3.1 14.5  136  2551    4   DROME:AF-M9MSG8-F1 PIEZO-TYPE MECHANOSENSITIVE ION CHANNEL COMPONENT
 766:  ed64-A  3.1  5.2  129  1126    5   DROME:AF-P55162-F1 MEMBRANE-ASSOCIATED PROTEIN HEM;
 767:  eggk-A  3.1  6.1  132   394    5   DROME:AF-Q9U721-F1 ALLATOSTATIN A RECEPTOR 1, ISOFORM B;
 768:  ehdm-A  3.1 10.4  148  1459    5   DROME:AF-Q9V4B6-F1 UNCHARACTERIZED PROTEIN, ISOFORM A;
 769:  ek4w-A  3.1 13.5  112   590    8   DROME:AF-A1Z7N3-F1 CONCENTRATIVE NUCLEOSIDE TRANSPORTER 1;
 770:  ehxx-A  3.1  7.0  132   480    8   DROME:AF-Q9VWJ8-F1 LP07257P;
 771:  edeo-A  3.1 11.0  117  1005    6   DROME:AF-Q8IPF4-F1 UNCHARACTERIZED PROTEIN;
 772:  ei9a-A  3.1  5.1  117   223    3   DROME:AF-A1ZB72-F1 GLUTATHIONE S TRANSFERASE E7;
 773:  eczw-A  3.1 12.7  102   921    8   DROME:AF-Q7K3L1-F1 GUANYLATE KINASE-ASSOCIATED PROTEIN MARS;
 774:  ecyz-A  3.1 13.6   98   134    5   DROME:AF-Q8IRF2-F1 GEO11850P1;
 775:  efkj-A  3.1  7.5  129   486    7   DROME:AF-A1A714-F1 IP17403P;
 776:  el3u-A  3.1 26.1   95   438    6   DROME:AF-Q9W3X8-F1 RH42690P;
 777:  ehty-A  3.1  7.6  131   184    6   DROME:AF-E1JIB0-F1 UNCHARACTERIZED PROTEIN;
 778:  emah-A  3.1  5.9  136   738    4   DROME:AF-Q9W366-F1 RE59932P;
 779:  egha-A  3.1 10.9  148   600    7   DROME:AF-Q9VS60-F1 SPHINGOMYELIN SYNTHASE-RELATED 1;
 780:  ed0d-A  3.1  9.9   95   396    8   DROME:AF-Q9VVD9-F1 ADENOSINE 3'-PHOSPHO 5'-PHOSPHOSULFATE TRANSPORTE
 781:  el22-A  3.1  4.8   74   147    5   DROME:AF-Q8INU9-F1 UNCHARACTERIZED PROTEIN;
 782:  efx7-A  3.1 22.8  119  1929    8   DROME:AF-Q9VRM6-F1 LETHAL (3) PERSISTENT SALIVARY GLAND 2;
 783:  ef1y-A  3.1  8.3  134  1179    7   DROME:AF-Q7KK96-F1 STRUCTURAL MAINTENANCE OF CHROMOSOMES PROTEIN;
 784:  elwt-A  3.1  6.0  102   391    4   DROME:AF-Q8IRI7-F1 CKII-ALPHA SUBUNIT INTERACTOR-3, ISOFORM B;
 785:  elmo-A  3.1  8.3  130   961    9   DROME:AF-O46037-F1 VINCULIN;
 786:  el8h-A  3.1  5.4   89   740    7   DROME:AF-Q8MSY4-F1 VACUOLAR PROTEIN SORTING-ASSOCIATED PROTEIN 51 HO
 787:  ejpr-A  3.1 15.3  145   937    5   DROME:AF-A8DYR5-F1 SHAW-LIKE, ISOFORM C;
 788:  el2e-A  3.1  6.9   76   168    5   DROME:AF-Q9VE26-F1 UNCHARACTERIZED PROTEIN;
 789:  ehlv-A  3.1 10.0   98   264    6   DROME:AF-Q9VPW6-F1 UNCHARACTERIZED PROTEIN;
 790:  edqy-A  3.1 14.6  123   837    4   DROME:AF-Q9W4B2-F1 FI01127P;
 791:  ec0m-A  3.1 16.6   73   192   14   DROME:AF-Q9VJY5-F1 IP06960P;
 792:  el32-A  3.1 11.0  104   141    3   DROME:AF-A1Z8U7-F1 GEO13458P1;
 793:  ejog-A  3.1 13.3  180  1256    7   DROME:AF-Q9VK06-F1 PHOSPHOLIPID-TRANSPORTING ATPASE;
 794:  eh8w-A  3.1 10.0  117  1048    9   DROME:AF-Q9VKW4-F1 KINESIN-LIKE PROTEIN AT 31E, ISOFORM A;
 795:  eh3v-A  3.1  7.6   74   134    1   DROME:AF-Q9W5U9-F1 UNCHARACTERIZED PROTEIN;
 796:  ef4p-A  3.1  5.4  112   263   11   DROME:AF-Q86BL6-F1 RHOMBOID PROTEASE;
 797:  emgs-A  3.1  7.2   98   194   11   DROME:AF-Q7K1B3-F1 GH26058P;
 798:  ejyq-A  3.1  3.5  113   237    7   DROME:AF-Q8MRM0-F1 GH16740P;
 799:  eina-A  3.1 11.8  167  1107    5   DROME:AF-M9PIG4-F1 GOLGI COMPLEX-LOCALIZED GLYCOPROTEIN 1, ISOFORM B
 800:  emhh-A  3.1  9.4  150   576    7   DROME:AF-A1ZBX0-F1 CILIA- AND FLAGELLA-ASSOCIATED PROTEIN 206;
 801:  eeii-A  3.1  6.2  139   412    4   DROME:AF-Q9VVJ1-F1 UNCHARACTERIZED PROTEIN, ISOFORM B;
 802:  ec9e-A  3.1  4.9   81   603   10   DROME:AF-Q9V9T2-F1 IONOTROPIC RECEPTOR 100A;
 803:  efea-A  3.1 12.3   55   499    2   DROME:AF-Q8SXT3-F1 PROTEIN SINGED WINGS 2;
 804:  eeoe-A  3.1 11.8  112   411    8   DROME:AF-Q9VP78-F1 GH23156P;
 805:  eeoq-A  3.1 10.3   85   253    5   DROME:AF-A1ZB21-F1 DUF725 DOMAIN-CONTAINING PROTEIN;
 806:  ej93-A  3.1 22.0  107   647    7   DROME:AF-Q9VS45-F1 LD03170P;
 807:  edvl-A  3.1  4.6   88   152    9   DROME:AF-O96067-F1 DJTB-LIKE PROTEIN;
 808:  em4k-A  3.1  6.8   90   125    6   DROME:AF-Q9VW56-F1 PROBABLE PREFOLDIN SUBUNIT 6;
 809:  eeoy-A  3.1  5.2  105   734    6   DROME:AF-Q9VL47-F1 UNCHARACTERIZED PROTEIN;
 810:  emj0-A  3.1 16.8  117   837    6   DROME:AF-Q9VGL9-F1 GPI ETHANOLAMINE PHOSPHATE TRANSFERASE 1;
 811:  emz7-A  3.1  4.9  119   528    5   DROME:AF-Q8MRD1-F1 RE05533P;
 812:  ek9x-A  3.1  9.5   91   355   10   DROME:AF-Q95TP0-F1 TUBULIN-FOLDING COFACTOR C;
 813:  edpd-A  3.1  6.0   88   154    5   DROME:AF-Q9VHB1-F1 MITOCHONDRIAL PYRUVATE CARRIER;
 814:  ehiz-A  3.1 14.1  163  1953    5   DROME:AF-Q9VKD0-F1 GH12955P;
 815:  ehaa-A  3.1 12.1  119   628   12   DROME:AF-Q9W0Z1-F1 ANGIOTENSIN-CONVERTING ENZYME;
 816:  eket-A  3.1  5.2   89   211    2   DROME:AF-Q1EC46-F1 TETRASPANIN;
 817:  ee9w-A  3.1 10.9  105   536    6   DROME:AF-B7YZU1-F1 UNCHARACTERIZED PROTEIN, ISOFORM B;
 818:  ehbo-A  3.1  8.8  122   628    5   DROME:AF-Q9VSB3-F1 UNCHARACTERIZED PROTEIN, ISOFORM A;
 819:  efvo-A  3.1  4.2  111   228    7   DROME:AF-Q9W0M4-F1 ENDOPLASMIC RETICULUM TRANSMEMBRANE PROTEIN;
 820:  ehup-A  3.1 11.9  172   776    9   DROME:AF-Q95TN4-F1 CONSERVED OLIGOMERIC GOLGI COMPLEX SUBUNIT 4;
 821:  efnx-A  3.1  7.5   93   263    3   DROME:AF-Q9V9T0-F1 LD03819P;
 822:  ehvb-A  3.1  7.3   98   515    3   DROME:AF-Q9VN77-F1 GERANYLGERANYL TRANSFERASE TYPE-2 SUBUNIT ALPHA;
 823:  emwy-A  3.1  7.7  122   288    6   DROME:AF-Q8IQN9-F1 PALMITOYLTRANSFERASE;
 824:  egdl-A  3.1 12.9   75   265    8   DROME:AF-Q9V4Q8-F1 PROBABLE U2 SMALL NUCLEAR RIBONUCLEOPROTEIN A';
 825:  ekpe-A  3.1 13.2   86   537   13   DROME:AF-Q9W457-F1 SERINE HYDROXYMETHYLTRANSFERASE;
 826:  egpe-A  3.1 13.7  140   548    5   DROME:AF-F0JAI6-F1 KINETOCHORE AND EB1-ASSOCIATED BASIC PROTEIN;
 827:  ehcc-A  3.1 15.8  130   332    6   DROME:AF-Q9VMM7-F1 FI04466P;
 828:  eiuc-A  3.1  5.1  137   601    9   DROME:AF-Q8I0K9-F1 LD08455P;
 829:  eh9r-A  3.1  5.1  105   165    8   DROME:AF-Q9VMK8-F1 TRANSMEMBRANE PROTEIN 138;
 830:  eh1a-A  3.1 16.9   76   186    5   DROME:AF-P13097-F1 ENHANCER OF SPLIT M7 PROTEIN;
 831:  ejee-A  3.1 10.1  118   441    5   DROME:AF-O76896-F1 EG:65F1.1 PROTEIN;
 832:  ek4s-A  3.1 17.6  109   760    6   DROME:AF-Q960X8-F1 HEPATOCYTE GROWTH FACTOR-REGULATED TYROSINE KINAS
 833:  ed8j-A  3.1 19.1   73   211    5   DROME:AF-A1Z8X0-F1 FI16743P1;
 834:  emw9-A  3.1 13.1  101   542   10   DROME:AF-Q9VVF4-F1 FI08815P;
 835:  edsy-A  3.1  5.8  137   888    7   DROME:AF-A1Z7Y7-F1 SPAGHETTI-SQUASH ACTIVATOR, ISOFORM C;
 836:  ei3o-A  3.1 11.7  118  1500    8   DROME:AF-B7YZL9-F1 FOCAL ADHESION KINASE, ISOFORM D;
 837:  eh4o-A  3.0  4.7  138   446   11   DROME:AF-P18931-F1 NADH-UBIQUINONE OXIDOREDUCTASE CHAIN 4;
 838:  ed0h-A  3.0 10.4  128   585    7   DROME:AF-Q9W288-F1 NTR, ISOFORM A;
 839:  ef3r-A  3.0  9.4  116   520    6   DROME:AF-Q9V557-F1 PROBABLE CYTOCHROME P450 4P2;
 840:  eklo-A  3.0  8.2  109   706    7   DROME:AF-Q7K2W2-F1 GH04548P;
 841:  ejnw-A  3.0  5.4   94   393    5   DROME:AF-Q24537-F1 HIGH MOBILITY GROUP PROTEIN DSP1;
 842:  eirw-A  3.0 21.7  107   491    9   DROME:AF-Q8INW8-F1 GH03493P;
 843:  ekk8-A  3.0  4.3   59    59    8   DROME:AF-A0A384TLR6-F1 UNCHARACTERIZED PROTEIN, ISOFORM A;
 844:  eg17-A  3.0  6.6  136  1117    6   DROME:AF-Q9VV52-F1 LD37257P;
 845:  eiyx-A  3.0  7.8  134   352    4   DROME:AF-Q7JZR2-F1 RE15841P;
 846:  ee1a-A  3.0 10.8  132   960    8   DROME:AF-Q59E33-F1 LD21442P;
 847:  efjp-A  3.0 10.7  122   686    7   DROME:AF-Q24352-F1 GAMMA-AMINOBUTYRIC ACID RECEPTOR ALPHA-LIKE;
 848:  ejn4-A  3.0  4.9  141   706    6   DROME:AF-Q9VSL7-F1 ZINC TRANSPORTER FOI;
 849:  efsl-A  3.0  7.6  149  1105    7   DROME:AF-Q9VN44-F1 FI07923P;
 850:  ecx2-A  3.0 10.3   95   221   15   DROME:AF-Q9VHX6-F1 IP07787P;
 851:  ek8v-A  3.0 16.3   75   205    4   DROME:AF-Q01070-F1 ENHANCER OF SPLIT MGAMMA PROTEIN;
 852:  egyu-A  3.0 10.1   99   213    5   DROME:AF-P48604-F1 GRPE PROTEIN HOMOLOG, MITOCHONDRIAL;
 853:  emfv-A  3.0 10.7   85   530    4   DROME:AF-Q9VR64-F1 CLUSTERIN ASSOCIATED PROTEIN 1;
 854:  ee0d-A  3.0  4.9  118  1265    7   DROME:AF-Q9VB25-F1 KINESIN-LIKE PROTEIN KLP98A;
 855:  egq5-A  3.0 18.1  112   244    4   DROME:AF-Q9VFJ1-F1 LD29276P;
 856:  em1i-A  3.0 13.9  179  1459    7   DROME:AF-Q9VVK6-F1 UNCHARACTERIZED PROTEIN;
 857:  edmq-A  3.0 11.3   90   913    4   DROME:AF-Q9VMP3-F1 GLUTAMATE RECEPTOR IIB;
 858:  edt0-A  3.0  7.1   88  1264    3   DROME:AF-P52172-F1 BOX A-BINDING FACTOR;
 859:  elsa-A  3.0 10.0  106   363    6   DROME:AF-Q9VR17-F1 EARLY BOUNDARY ACTIVITY PROTEIN 1;
 860:  eg0u-A  3.0 15.3   91   346   11   DROME:AF-Q9VHM4-F1 RANSHI;
 861:  eghi-A  3.0 10.8  134   420   10   DROME:AF-Q9VQK9-F1 PALMITOYLTRANSFERASE;
 862:  ejxz-A  3.0  5.1   91   518    9   DROME:AF-Q9VLU7-F1 GH07959P;
 863:  ehse-A  3.0 12.4  104   448    8   DROME:AF-Q9VB28-F1 DYNEIN REGULATORY COMPLEX PROTEIN 9;
 864:  egdu-A  3.0 10.0   81   443    9   DROME:AF-Q9VPL8-F1 DUF4201 DOMAIN-CONTAINING PROTEIN;
 865:  eh0p-A  3.0  6.9   93   237    4   DROME:AF-Q9W3C0-F1 PROBABLE U3 SMALL NUCLEOLAR RNA-ASSOCIATED PROTEI
 866:  edis-A  3.0 15.9  122   651    2   DROME:AF-P11147-F1 HEAT SHOCK 70 KDA PROTEIN COGNATE 4;
 867:  eiji-A  3.0 30.4  110   717    3   DROME:AF-Q9VW27-F1 PROTEIN TEYRHA-MEYRHA;
 868:  efek-A  3.0  8.6   86   648    9   DROME:AF-M9PCT4-F1 IONOTROPIC RECEPTOR 31A, ISOFORM C;
 869:  egf6-A  3.0 12.7   78   629   10   DROME:AF-A0A0B4KGE4-F1 CD98 HEAVY CHAIN, ISOFORM G;
 870:  eif3-A  3.0 12.7  131   743    6   DROME:AF-Q9W3J8-F1 DYNEIN REGULATORY COMPLEX PROTEIN 1 HOMOLOG;
 871:  ekm5-A  3.0  7.1  133   322    5   DROME:AF-Q9VZD1-F1 DOPAMINE/ECDYSTEROID RECEPTOR, ISOFORM A;
 872:  eijk-A  3.0  5.9  116   511    6   DROME:AF-Q9VLZ7-F1 PROBABLE CYTOCHROME P450 4D21;
 873:  egtl-A  3.0  4.4   48   295    2   DROME:AF-Q7JXE1-F1 BUNKER GEAR;
 874:  ehen-A  3.0  6.9  138   440   10   DROME:AF-V9H0I1-F1 METHUSELAH-LIKE 13;
 875:  eg4c-A  3.0  4.1   74   279    8   DROME:AF-Q86B50-F1 MEI-217;
 876:  egbd-A  3.0  2.9   57    57    7   DROME:AF-A0A0B4K6K5-F1 UNCHARACTERIZED PROTEIN;
 877:  emt4-A  3.0  5.4  100   552   11   DROME:AF-Q9VET1-F1 FI07620P;
 878:  eg6q-A  3.0  5.1  133   417    5   DROME:AF-Q9VJ63-F1 FI20169P1;
 879:  ec8k-A  3.0  6.7  134  1954    3   DROME:AF-Q9VC45-F1 PROTEIN ABNORMAL SPINDLE;
 880:  eit3-A  3.0 11.4  166   683    7   DROME:AF-Q961Q9-F1 GH10366P;
 881:  el53-A  3.0  7.5   89   853    4   DROME:AF-Q9VDH5-F1 KAINATE-TYPE IONOTROPIC GLUTAMATE RECEPTOR SUBUNI
 882:  egwt-A  3.0 10.6  100  1984    7   DROME:AF-Q9VZ85-F1 RHO GUANINE NUCLEOTIDE EXCHANGE FACTOR AT 64C, IS
 883:  eedj-A  3.0 10.3  130  2326    7   DROME:AF-A0A126GUQ2-F1 PIEZO-TYPE MECHANOSENSITIVE ION CHANNEL COMPON
 884:  edl5-A  3.0  6.6  153  1038    6   DROME:AF-Q9VZ07-F1 KINESIN ASSOCIATED PROTEIN 3, ISOFORM G;
 885:  eg9r-A  3.0 10.7  131   372    7   DROME:AF-P33085-F1 INNEXIN SHAKING-B;
 886:  ekll-A  3.0  9.2  116  2415    9   DROME:AF-P13395-F1 SPECTRIN ALPHA CHAIN;
 887:  ekge-A  3.0  9.0  134   761    5   DROME:AF-Q9VYL5-F1 GH19726P;
 888:  eftm-A  3.0 32.1  106   735    7   DROME:AF-Q9VIP9-F1 CONDENSIN COMPLEX SUBUNIT 2;
 889:  ectn-A  3.0  8.0   69   213    6   DROME:AF-E1JHX0-F1 MIP29328P;
 890:  eikg-A  3.0  3.9   79   110    4   DROME:AF-Q9V9U7-F1 TUBULIN-SPECIFIC CHAPERONE A;
 891:  eja5-A  3.0  6.4  129  1797    6   DROME:AF-Q7KV24-F1 UNCHARACTERIZED PROTEIN;
 892:  efzy-A  3.0  8.8   93   373    6   DROME:AF-Q9VUM3-F1 GH25868P;
 893:  ee95-A  3.0 12.7  170  1112    6   DROME:AF-Q9VK51-F1 ADENYLYL CYCLASE X A, ISOFORM A;
 894:  eelz-A  3.0  4.8   86   738    9   DROME:AF-Q9W0L8-F1 UNCHARACTERIZED PROTEIN, ISOFORM B;
 895:  ehtx-A  3.0 11.5  110   338    5   DROME:AF-Q9VDD7-F1 SOLUTE CARRIER FAMILY 35 MEMBER B1 HOMOLOG;
 896:  eh8i-A  3.0  5.6   54    65    4   DROME:AF-A0A0B4KFX0-F1 UNCHARACTERIZED PROTEIN, ISOFORM A;
 897:  ejno-A  3.0  4.9   83   621   11   DROME:AF-B7Z0X6-F1 IONOTROPIC RECEPTOR 7F;
 898:  eiw3-A  3.0  8.4  106   188    8   DROME:AF-Q7KBL8-F1 MEDIATOR OF RNA POLYMERASE II TRANSCRIPTION SUBUN
 899:  ejzz-A  3.0  6.7  104   571    9   DROME:AF-A0A1Z1CH18-F1 MITOCHONDRIA-EATING PROTEIN;
 900:  elok-A  3.0 10.6  143   684    4   DROME:AF-Q9W271-F1 SOLUTE CARRIER ORGANIC ANION TRANSPORTER FAMILY M
 901:  eizu-A  3.0 11.6  108   408    3   DROME:AF-A1ZBM7-F1 IONOTROPIC RECEPTOR 56B;
 902:  edhq-A  3.0  8.0   93   784    2   DROME:AF-Q9VC05-F1 OXYSTEROL-BINDING PROTEIN;
 903:  ej4r-A  3.0  8.8  117   658    9   DROME:AF-Q9VB22-F1 LD33695P;
 904:  egnn-A  3.0 17.0  121   708    7   DROME:AF-Q9VW13-F1 FI01412P;
 905:  elwj-A  3.0 11.1  111  1386    9   DROME:AF-Q9VRF2-F1 UNCOORDINATED;
 906:  eec4-A  3.0 11.4   99   365    5   DROME:AF-Q9VDL7-F1 DEPHOSPHOCOENZYME A CARRIER, ISOFORM A;
 907:  eg4l-A  3.0 18.7  107   868    7   DROME:AF-Q7JVW5-F1 LD44919P;
 908:  ek0k-A  3.0 21.8  108   646    7   DROME:AF-Q9VVP2-F1 MIP25823P1;
 909:  emmp-A  3.0  5.0  143   362   10   DROME:AF-P27716-F1 INNEXIN INX1;
 910:  edhk-A  3.0  8.9  152   919    5   DROME:AF-Q9VCV7-F1 GPI ETHANOLAMINE PHOSPHATE TRANSFERASE 1;
 911:  ej31-A  3.0  5.8   70   218    7   DROME:AF-Q9VVE8-F1 AT21490P;
 912:  el0j-A  3.0 12.4  107   271    7   DROME:AF-Q7K1H9-F1 GH07575P;
 913:  em5a-A  3.0 12.2  115   530    9   DROME:AF-Q9VJ81-F1 UDP-GLUCURONOSYLTRANSFERASE;
 914:  egxj-A  3.0  9.3  110   376    4   DROME:AF-P40427-F1 HOMEOBOX PROTEIN EXTRADENTICLE;
 915:  efnl-A  3.0 10.6   76    87    9   DROME:AF-E1JI70-F1 LD07519P;
 916:  eg7j-A  3.0 13.4  131   519    6   DROME:AF-A1Z7R6-F1 UNCHARACTERIZED PROTEIN, ISOFORM A;
 917:  ekkb-A  3.0 22.1   76  2616    3   DROME:AF-P98159-F1 SERINE PROTEASE NUDEL;
 918:  eld4-A  3.0 21.6  104   637    5   DROME:AF-Q9W2B3-F1 UNCHARACTERIZED PROTEIN, ISOFORM A;
 919:  ef86-A  3.0 12.5  147   911    9   DROME:AF-Q8IRS9-F1 GEMIN 4C;
 920:  ecvz-A  3.0  6.3  124   566   10   DROME:AF-Q8IQG1-F1 MOB KINASE ACTIVATOR-LIKE 2;
 921:  ehvd-A  3.0 20.2   93   312    1   DROME:AF-Q9VUN9-F1 FI09629P;
 922:  ef9g-A  3.0  7.2  111   485    7   DROME:AF-A1ZB24-F1 MUCIN 55B, ISOFORM A;
 923:  ekc0-A  3.0  9.7  123   486    6   DROME:AF-Q9VYH9-F1 HECTOR, ISOFORM A;
 924:  ehvt-A  3.0 19.7   79   898    5   DROME:AF-Q24210-F1 PERIPHERAL PLASMA MEMBRANE PROTEIN CASK;
 925:  ek4i-A  2.9  9.2  145   632    9   DROME:AF-Q9VDR9-F1 UNCHARACTERIZED PROTEIN;
 926:  edd3-A  2.9  5.5  164   419    5   DROME:AF-Q9VWL5-F1 INNEXIN INX5;
 927:  ec2k-A  2.9  7.8   97   907    2   DROME:AF-A0A0B4KHJ0-F1 GRIK, ISOFORM C;
 928:  ef5x-A  2.9 10.9  127   602    9   DROME:AF-Q9VCJ5-F1 PORTABELLA;
 929:  emrj-A  2.9  6.5  121  1169    9   DROME:AF-Q9VGA4-F1 MBD-R2;
 930:  ekdv-A  2.9  8.6  128   533    5   DROME:AF-Q0E8E1-F1 GH08173P;
 931:  ed23-A  2.9 13.6   96   113   13   DROME:AF-Q9VTE8-F1 GEO08928P1;
 932:  emxx-A  2.9  4.9   92   297    4   DROME:AF-A0A0B4KFZ1-F1 ENTOMOGLYCEROPORIN 4, ISOFORM F;
 933:  efu0-A  2.9  5.9   42    42    7   DROME:AF-A0A1W5PW68-F1 UNCHARACTERIZED PROTEIN;
 934:  egnc-A  2.9  7.0   78   666   10   DROME:AF-A1Z7S7-F1 FI02838P;
 935:  eib6-A  2.9  7.0   90   228    4   DROME:AF-Q9VBI1-F1 DNA REPLICATION COMPLEX GINS PROTEIN SLD5;
 936:  egfa-A  2.9 11.4   74   205    7   DROME:AF-Q9VGM5-F1 IP07109P;
 937:  egqp-A  2.9 10.3  114  1257    8   DROME:AF-Q9VK28-F1 LD10349P;
 938:  egei-A  2.9 14.6  139  1045    6   DROME:AF-Q6NP69-F1 GST-CONTAINING FLYWCH ZINC-FINGER PROTEIN;
 939:  ed4c-A  2.9  8.6  111   920   10   DROME:AF-Q9VPB7-F1 FI17508P1;
 940:  emp2-A  2.9  7.5  104   535    7   DROME:AF-Q9V8M2-F1 PROBABLE CYTOCHROME P450 12B2, MITOCHONDRIAL;
 941:  ef12-A  2.9  9.4  119   573    3   DROME:AF-Q9VDS0-F1 IP21853P;
 942:  elzj-A  2.9  9.0  113   515    5   DROME:AF-Q9V559-F1 PROBABLE CYTOCHROME P450 4P3;
 943:  eh9i-A  2.9  8.8  112   395   15   DROME:AF-Q9VTL1-F1 PCI DOMAIN-CONTAINING PROTEIN 2 HOMOLOG;
 944:  eh06-A  2.9 10.2  108   428    8   DROME:AF-Q9I7W5-F1 SOMETHING ABOUT SILENCING PROTEIN 10;
 945:  ehs0-A  2.9 20.0   95  1150    5   DROME:AF-Q7K0X3-F1 CTR9, ISOFORM A;
 946:  ek5d-A  2.9  4.2   74   146    7   DROME:AF-A0A0B4KED5-F1 UNCHARACTERIZED PROTEIN;
 947:  eesv-A  2.9  9.3  108   595    9   DROME:AF-A1Z8G0-F1 MENAGE A TROIS, ISOFORM A;
 948:  emgg-A  2.9  7.4  128   254    4   DROME:AF-Q9W012-F1 LP12691P;
 949:  ed4g-A  2.9  9.0  140   765    6   DROME:AF-P25991-F1 PROTEIN SUPPRESSOR OF FORKED;
 950:  elcj-A  2.9 40.9   78   120    5   DROME:AF-Q9VNS7-F1 RE01153P;
 951:  el31-A  2.9  9.3  105   242    5   DROME:AF-M9PIQ9-F1 UNCHARACTERIZED PROTEIN, ISOFORM C;
 952:  eg96-A  2.9  6.1  125   546    7   DROME:AF-Q9VS51-F1 CLN7, ISOFORM A;
 953:  ek03-A  2.9  4.8   48   372    0   DROME:AF-Q9W1H5-F1 DECAPPING PROTEIN 1, ISOFORM A;
 954:  edj1-A  2.9  7.8   90   597    8   DROME:AF-A1Z9Y5-F1 IONOTROPIC RECEPTOR 51B;
 955:  edgh-A  2.9  7.4   82  1205   10   DROME:AF-Q9W097-F1 WD REPEAT-CONTAINING PROTEIN 55 HOMOLOG;
 956:  emid-A  2.9  9.2   59   115    3   DROME:AF-Q4V477-F1 IP03610P;
 957:  ekns-A  2.9 12.5  132  2059   10   DROME:AF-Q9VD07-F1 UNCHARACTERIZED PROTEIN;
 958:  ekor-A  2.9 10.7  140   395    8   DROME:AF-Q7JZM1-F1 RE21922P;
 959:  ed0y-A  2.9  8.7  127  1904    5   DROME:AF-Q7KU89-F1 PURATROPHIN-1-LIKE, ISOFORM A;
 960:  ekkw-A  2.9 18.1  100   625   13   DROME:AF-Q9VDG2-F1 RALA-BINDING PROTEIN 1;
 961:  emdf-A  2.9 14.2   94   553    5   DROME:AF-E1JI03-F1 BRUMMER, ISOFORM B;
 962:  emit-A  2.9 24.0  106   631    7   DROME:AF-Q23976-F1 ATP-DEPENDENT DNA HELICASE 2 SUBUNIT 1;
 963:  egbt-A  2.9 10.3   92   559    9   DROME:AF-Q8MYW9-F1 O-ACYLTRANSFERASE;
 964:  eeug-A  2.9 11.7  111   278    6   DROME:AF-Q7JWE2-F1 GH09427P;
 965:  edk8-A  2.9  4.5   69    86    7   DROME:AF-Q95TA8-F1 AT05092P1;
 966:  ekl8-A  2.9  8.7  108   455    6   DROME:AF-Q3ZAN1-F1 GOLGI PH REGULATOR;
 967:  ejje-A  2.9  7.2  129   466    4   DROME:AF-Q9VQP1-F1 GH15136P;
 968:  ekd7-A  2.9 14.3   86   190    7   DROME:AF-Q9W0V5-F1 AT11049P;
 969:  eihe-A  2.9  4.0  107   240    5   DROME:AF-Q4V6J1-F1 GLUTATHIONE S TRANSFERASE E10, ISOFORM A;
 970:  ehri-A  2.9  7.7  129   283    4   DROME:AF-Q9VBM5-F1 PALMITOYLTRANSFERASE;
 971:  eezu-A  2.9 17.8  110   200    5   DROME:AF-Q8IRF1-F1 IP08610P;
 972:  em32-A  2.9  7.7   87   241    9   DROME:AF-Q9VZK1-F1 FI11682P;
 973:  elab-A  2.9 11.7  102  1041    4   DROME:AF-Q9VQK0-F1 UPF0518 PROTEIN CG3558;
 974:  ecvk-A  2.9  9.9  109   170    6   DROME:AF-Q961T9-F1 GH07914P;
 975:  ee8r-A  2.9 11.0  115   765    5   DROME:AF-Q9VUK8-F1 GLYCINE--TRNA LIGASE;
 976:  ej5f-A  2.9  6.0   65   126    6   DROME:AF-M9ND71-F1 UNCHARACTERIZED PROTEIN;
 977:  eeez-A  2.9  4.0  129   300    9   DROME:AF-Q9I7L7-F1 PALMITOYLTRANSFERASE;
 978:  em6w-A  2.9  9.1  130   897    8   DROME:AF-Q4V516-F1 COILED-COIL DOMAIN-CONTAINING PROTEIN LOBO;
 979:  em1t-A  2.9  8.4   64   141    3   DROME:AF-Q9VPZ2-F1 IP04288P;
 980:  eg4o-A  2.9 10.3  139   448    1   DROME:AF-B7Z078-F1 E3 UBIQUITIN-PROTEIN LIGASE;
 981:  emem-A  2.9  6.8  121   341    7   DROME:AF-P03896-F1 NADH-UBIQUINONE OXIDOREDUCTASE CHAIN 2;
 982:  ejif-A  2.9  6.4   86   968    6   DROME:AF-O96553-F1 C-1-TETRAHYDROFOLATE SYNTHASE, CYTOPLASMIC;
 983:  ede7-A  2.9  7.7  116   262    7   DROME:AF-A1ZBD2-F1 ELONGATION OF VERY LONG CHAIN FATTY ACIDS PROTEIN
 984:  edmb-A  2.9 12.2  105   359   10   DROME:AF-Q7JW48-F1 RE12410P;
 985:  emd8-A  2.9  5.2   98   244    8   DROME:AF-O46101-F1 TETRASPANIN-2A;
 986:  ek9c-A  2.9 13.9  133   849    5   DROME:AF-Q9VZ04-F1 GLUCOSIDASE 1, ISOFORM B;
 987:  ekqe-A  2.9  1.8   56    56    2   DROME:AF-G4LU19-F1 MIP32906P1;
 988:  eme9-A  2.9 24.4   93   905   10   DROME:AF-Q8IMJ2-F1 UNCHARACTERIZED PROTEIN;
 989:  edds-A  2.9 10.6  147  1247    5   DROME:AF-Q9VX80-F1 KINESIN-LIKE PROTEIN UNC-104;
 990:  eimu-A  2.9  6.9   84  1960    5   DROME:AF-Q9VCH5-F1 NUCLEAR PORE COMPLEX PROTEIN NUP98-NUP96;
 991:  empk-A  2.9  8.0  148  2464    6   DROME:AF-Q9VG05-F1 UNCHARACTERIZED PROTEIN, ISOFORM H;
 992:  elfm-A  2.9 15.4   89   359    9   DROME:AF-Q9VM54-F1 J DOMAIN-CONTAINING PROTEIN;
 993:  ec6y-A  2.9 27.2  108   642    7   DROME:AF-A8JQX3-F1 NOCTURNIN;
 994:  eg26-A  2.9  8.0  107   898    4   DROME:AF-Q9VB32-F1 GPI ETHANOLAMINE PHOSPHATE TRANSFERASE 1;
 995:  elxv-A  2.9 12.1  117  1513    5   DROME:AF-Q9VWK5-F1 GH15225P;
 996:  ekcy-A  2.9  5.7  134   765    4   DROME:AF-Q9VBP0-F1 FI21465P1;
 997:  eeyw-A  2.9  9.8   75   117    5   DROME:AF-Q9VZ99-F1 UNCHARACTERIZED PROTEIN;
 998:  ejeq-A  2.9 25.0   85   540    9   DROME:AF-Q9VTJ3-F1 FI14630P;
 999:  ejqa-A  2.9 12.3  139   751    8   DROME:AF-Q9VEZ5-F1 INHIBITOR OF NUCLEAR FACTOR KAPPA-B KINASE SUBUNI
1000:  el5p-A  2.9  6.9  120   613    7   DROME:AF-Q9XZS8-F1 ACTIVATING TRANSCRIPTION FACTOR 3;
1001:  ekml-A  2.9  6.0   97  1486    8   DROME:AF-A0A0B4KEE7-F1 LEUCINE-RICH REPEAT, ISOFORM F;
1002:  ehja-A  2.9  9.9  150   887    4   DROME:AF-P14599-F1 AMYLOID-BETA-LIKE PROTEIN;
1003:  effd-A  2.9 10.4  118   572    4   DROME:AF-M9PEU1-F1 UNCHARACTERIZED PROTEIN, ISOFORM G;
1004:  eho4-A  2.9  6.3   52   719    6   DROME:AF-Q9XTP7-F1 DOMINA PROTEIN;
1005:  egmf-A  2.9 14.9  122   611    9   DROME:AF-Q9VXR5-F1 LD02975P;
1006:  ek11-A  2.9  8.7  110  1589    4   DROME:AF-P39769-F1 POLYHOMEOTIC-PROXIMAL CHROMATIN PROTEIN;
1007:  egwv-A  2.9 12.4  127   826    9   DROME:AF-Q8T4G5-F1 SD01613P;
1008:  efq7-A  2.9  5.5   89  1177    9   DROME:AF-Q24592-F1 TYROSINE-PROTEIN KINASE HOPSCOTCH;
1009:  egb9-A  2.9  8.0  132   334    7   DROME:AF-Q8IQJ7-F1 TRANSMEMBRANE PROTEIN 19;
1010:  efap-A  2.9 19.8  151   828    5   DROME:AF-Q9VCQ6-F1 CENTAURIN BETA 1A;
1011:  ei9w-A  2.9  6.4  119  1265    7   DROME:AF-P13496-F1 DYNACTIN SUBUNIT 1;
1012:  eh9z-A  2.9  6.9   87   709    7   DROME:AF-A1ZAU6-F1 FI05912P;
1013:  el8n-A  2.9  5.0   63   117    2   DROME:AF-Q9Y0V3-F1 MITOCHONDRIAL IMPORT INNER MEMBRANE TRANSLOCASE S
1014:  emgp-A  2.9 10.1  121   655    4   DROME:AF-P08510-F1 POTASSIUM VOLTAGE-GATED CHANNEL PROTEIN SHAKER;
1015:  eghv-A  2.9  9.7   93   721    9   DROME:AF-Q9W4X9-F1 CENTROMERE/KINETOCHORE PROTEIN ZW10;
1016:  eknk-A  2.9  6.3  113   530    8   DROME:AF-P07666-F1 SERENDIPITY LOCUS PROTEIN ALPHA;
1017:  eh2s-A  2.9  9.6  115  1489    7   DROME:AF-B7Z126-F1 TOUSLED-LIKE KINASE, ISOFORM G;
1018:  eel6-A  2.9 23.3  127   702    5   DROME:AF-Q9I7J2-F1 FI19351P1;
1019:  emgi-A  2.9 16.5  132   437    9   DROME:AF-Q9VZZ0-F1 RE02644P;
1020:  el4w-A  2.9 12.3   89   468    6   DROME:AF-Q9VX70-F1 IP12247P;
1021:  ehey-A  2.8  6.4   59   343    7   DROME:AF-Q9VDW5-F1 AT22101P;
1022:  eg4u-A  2.8  5.4  129   523    4   DROME:AF-Q7KTF8-F1 NICOTINIC ACETYLCHOLINE RECEPTOR ALPHA6, ISOFORM
1023:  eem4-A  2.8 11.1  131   359    9   DROME:AF-Q9V3R8-F1 UBIA PRENYLTRANSFERASE DOMAIN-CONTAINING PROTEIN
1024:  ec4m-A  2.8  7.0   46    52    4   DROME:AF-Q6IGW6-F1 GEO13367P1;
1025:  ejj9-A  2.8  5.6  134   381    5   DROME:AF-Q9VB73-F1 PALMITOYLTRANSFERASE;
1026:  eiot-A  2.8 21.3  122   634    7   DROME:AF-Q961J0-F1 GH21160P;
1027:  ejbw-A  2.8  9.6  123  1642    8   DROME:AF-Q9W2I0-F1 UNCHARACTERIZED PROTEIN, ISOFORM P;
1028:  eivk-A  2.8 19.7  100  1061    6   DROME:AF-P34739-F1 TRANSCRIPTION TERMINATION FACTOR 2;
1029:  ee62-A  2.8  9.2  122  1137    6   DROME:AF-Q9VXF4-F1 UNCHARACTERIZED PROTEIN, ISOFORM A;
1030:  eefe-A  2.8  6.5  154   652    6   DROME:AF-Q9VW35-F1 SD02261P;
1031:  ekzs-A  2.8  9.4  126  1145    7   DROME:AF-Q27607-F1 DNA POLYMERASE SUBUNIT GAMMA-1, MITOCHONDRIAL;
1032:  efr8-A  2.8 14.5  144  1302    6   DROME:AF-Q00449-F1 MULTIDRUG RESISTANCE PROTEIN HOMOLOG 49;
1033:  egmy-A  2.8  5.3   63   330    3   DROME:AF-Q9VEU9-F1 FI21838P1;
1034:  elo8-A  2.8 11.7  123   818    7   DROME:AF-Q0E908-F1 HILLARIN;
1035:  edg4-A  2.8 21.5  110   255    4   DROME:AF-Q9VIL2-F1 LD19544P;
1036:  eesu-A  2.8  7.5  113   512    4   DROME:AF-Q9VPX2-F1 MAJOR FACILITATOR SUPERFAMILY TRANSPORTER 3;
1037:  elxy-A  2.8  6.0   84   654    6   DROME:AF-Q9VAP2-F1 AUGMIN COMPLEX SUBUNIT DGT6;
1038:  elu9-A  2.8 15.7   78  1157   10   DROME:AF-Q9VP22-F1 CYCLIN-DEPENDENT KINASE 12;
1039:  efe0-A  2.8 12.6  140  1931    6   DROME:AF-Q4LDP4-F1 GCP_N_TERMINAL DOMAIN-CONTAINING PROTEIN;
1040:  eiso-A  2.8  6.9  154  1486    9   DROME:AF-Q9VNZ8-F1 ALSIN HOMOLOG;
1041:  el7r-A  2.8  4.0   56    56    4   DROME:AF-M9NFN9-F1 UNCHARACTERIZED PROTEIN;
1042:  ej38-A  2.8  5.0  133   449    9   DROME:AF-Q9V3A4-F1 PROTEIN CATECHOLAMINES UP;
1043:  eg1m-A  2.8  6.1  138   704    4   DROME:AF-Q9VW76-F1 GH12423P;
1044:  eefo-A  2.8 14.8   91   322    5   DROME:AF-A1Z7S4-F1 UNCHARACTERIZED PROTEIN, ISOFORM D;
1045:  eigf-A  2.8  8.6  128  2243    5   DROME:AF-Q9VGP1-F1 ZINC FINGER FYVE DOMAIN-CONTAINING PROTEIN 26 HOM
1046:  ekak-A  2.8 12.8   61   138    8   DROME:AF-Q9VKN6-F1 GEO10377P1;
1047:  elva-A  2.8  7.0  113   496    8   DROME:AF-Q1EC10-F1 IP12271P;
1048:  ehff-A  2.8 12.2  113  1488    8   DROME:AF-P26019-F1 DNA POLYMERASE ALPHA CATALYTIC SUBUNIT;
1049:  eikj-A  2.8 13.7   99   468    3   DROME:AF-Q9W4X8-F1 EG:BACR7C10.4 PROTEIN;
1050:  eew6-A  2.8 11.9  162  1164    4   DROME:AF-Q8IRF5-F1 UNCHARACTERIZED PROTEIN;
1051:  ema6-A  2.8  5.7   72    98    3   DROME:AF-M9MS63-F1 UNCHARACTERIZED PROTEIN, ISOFORM A;
1052:  eenm-A  2.8  9.4   88   124    8   DROME:AF-Q6IJR5-F1 HDC14388;
1053:  eeae-A  2.8 11.9  126   507    6   DROME:AF-Q7KK97-F1 LD44652P;
1054:  elem-A  2.8 11.4   89   308    3   DROME:AF-Q9V3H2-F1 26S PROTEASOME NON-ATPASE REGULATORY SUBUNIT 14;
1055:  efos-A  2.8  8.5   81   332    5   DROME:AF-Q9VWS9-F1 UNCHARACTERIZED PROTEIN;
1056:  ek51-A  2.8 13.4  118   433   13   DROME:AF-Q9VEF5-F1 INHIBITOR OF GROWTH PROTEIN;
1057:  eja1-A  2.8 20.2   87   331    3   DROME:AF-Q9VJD4-F1 LD24721P;
1058:  ed1b-A  2.8 11.0  135   240    7   DROME:AF-Q9VHT8-F1 RE26525P;
1059:  eija-A  2.8 20.1  107  1418    6   DROME:AF-Q7KVX6-F1 UNCHARACTERIZED PROTEIN, ISOFORM C;
1060:  eeio-A  2.8 13.0   91   204    8   DROME:AF-Q9VKZ9-F1 FI06463P;
1061:  eg5s-A  2.8 16.5  116   912    6   DROME:AF-A1ZBD6-F1 MULTIPLE C2 AND TRANSMEMBRANE DOMAIN-CONTAINING P
1062:  eh49-A  2.8 12.1  111   526    8   DROME:AF-Q9V9Y4-F1 PH-SENSITIVE CHLORIDE CHANNEL 2;
1063:  eime-A  2.8  8.6   99   190    8   DROME:AF-R9PY72-F1 UNCHARACTERIZED PROTEIN, ISOFORM D;
1064:  el2k-A  2.8  8.4  135  1174    5   DROME:AF-Q9VTE6-F1 IP14658P;
1065:  egqs-A  2.8 12.4   96  1091    2   DROME:AF-P48608-F1 PROTEIN DIAPHANOUS;
1066:  ec1s-A  2.8 10.1  112  1263    4   DROME:AF-A1ZA45-F1 UNCHARACTERIZED PROTEIN, ISOFORM A;
1067:  ed18-A  2.8 10.0  130   501    6   DROME:AF-A0A6M3Q9I2-F1 RH50, ISOFORM D;
1068:  ekev-A  2.8 10.8  139   668    6   DROME:AF-Q9VU20-F1 EQUILIBRATIVE NUCLEOSIDE TRANSPORTER 3, ISOFORM A
1069:  ekb5-A  2.8  8.2   48   477    6   DROME:AF-Q9VCA1-F1 AT01267P;
1070:  ec9c-A  2.8  7.0   42    43    2   DROME:AF-A0A0B4KGB6-F1 UNCHARACTERIZED PROTEIN;
1071:  ekez-A  2.8 17.0   95   136    3   DROME:AF-Q8SXS4-F1 GEO07727P1;
1072:  elry-A  2.8 12.6   81   273    9   DROME:AF-Q9VEJ3-F1 PYRROLINE-5-CARBOXYLATE REDUCTASE;
1073:  ee6z-A  2.8 10.6  136  1105    5   DROME:AF-Q9VX31-F1 INTEGRATOR COMPLEX SUBUNIT 2;
1074:  emos-A  2.8  7.3  133   435    6   DROME:AF-Q9VSV3-F1 PALMITOYLTRANSFERASE;
1075:  eh8l-A  2.8  3.1   53   112    4   DROME:AF-Q9W1K0-F1 TRANSMEMBRANE PROTEIN 14 HOMOLOG;
1076:  ed4r-A  2.8  7.4  109   507    5   DROME:AF-Q8IMI4-F1 UNCHARACTERIZED PROTEIN, ISOFORM B;
1077:  elzu-A  2.8 10.8  102   614   11   DROME:AF-Q9W3P8-F1 IONOTROPIC RECEPTOR 7A;
1078:  elsr-A  2.8  5.0  144   393    3   DROME:AF-P48592-F1 RIBONUCLEOSIDE-DIPHOSPHATE REDUCTASE SUBUNIT M2;
1079:  ei4m-A  2.8 16.8  120  2028    3   DROME:AF-A0A0B4JCZ8-F1 MISSING-IN-METASTASIS, ISOFORM F;
1080:  emum-A  2.8 22.1  126   387    8   DROME:AF-Q7K2N0-F1 ENDOPLASMIC RETICULUM JUNCTION FORMATION PROTEIN
1081:  efcp-A  2.8 12.1  123   591    7   DROME:AF-Q8SYP8-F1 RE47911P;
1082:  eh2g-A  2.8 11.6  108   268    9   DROME:AF-A8Y4V5-F1 FI20903P1;
1083:  eigy-A  2.8  9.7  101  1657    8   DROME:AF-Q9VU76-F1 COMBOVER, ISOFORM A;
1084:  eki0-A  2.8  8.3   88  2053    7   DROME:AF-Q9W1C5-F1 INTEGRATOR COMPLEX SUBUNIT 1;
1085:  eeex-A  2.8 23.6  119  1393    9   DROME:AF-Q9VNW7-F1 CHITIN SYNTHASE;
1086:  ef07-A  2.8  8.8  149  1220    5   DROME:AF-Q6AWD5-F1 AT02057P;
1087:  edky-A  2.8 16.9  109   952    7   DROME:AF-Q9VTM9-F1 SISTERS UNBOUND;
1088:  egp3-A  2.8 18.9  118  1487    6   DROME:AF-Q9VGI8-F1 BLOOM SYNDROME PROTEIN HOMOLOG;
1089:  eggv-A  2.8 15.5  125  2148    6   DROME:AF-M9NFI9-F1 SPINOPHILIN, ISOFORM J;
1090:  ejy4-A  2.8 11.0  132   419   11   DROME:AF-Q9VMC6-F1 GH06693P;
1091:  ednb-A  2.8  5.9  110   461    5   DROME:AF-Q7K5K0-F1 GH09064P;
1092:  edih-A  2.8  7.6  123   460   11   DROME:AF-Q9VQP0-F1 MFS DOMAIN-CONTAINING PROTEIN;
1093:  ehj4-A  2.8 19.5  107   846    7   DROME:AF-Q9VR47-F1 FI04465P;
1094:  edp9-A  2.8 19.2   76   957    4   DROME:AF-Q9W2N6-F1 UNCHARACTERIZED PROTEIN;
1095:  eev5-A  2.8 15.1  123  1092    7   DROME:AF-Q9VXU8-F1 GAMMA-TUBULIN COMPLEX COMPONENT;
1096:  egbg-A  2.8 17.9   87   637    5   DROME:AF-Q9W4R7-F1 GH25737P;
1097:  elik-A  2.8  6.6  128   634    7   DROME:AF-Q9VRN6-F1 SEPARASE;
1098:  edly-A  2.8 24.2   98   524    6   DROME:AF-Q4V5U6-F1 IP11896P;
1099:  ec40-A  2.8  6.2   86   716    2   DROME:AF-Q9W191-F1 IONOTROPIC RECEPTOR 60A;
1100:  efto-A  2.8 15.3   91   728    3   DROME:AF-A0A0B4KFE4-F1 ACYL-COA SYNTHETASE LONG-CHAIN, ISOFORM J;
1101:  edh5-A  2.8 14.7  100   366    5   DROME:AF-Q8T3Y1-F1 AT26187P;
1102:  ehwk-A  2.8 10.3  102  1095    6   DROME:AF-P13217-F1 1-PHOSPHATIDYLINOSITOL 4,5-BISPHOSPHATE PHOSPHODI
1103:  egvv-A  2.8 11.1   70  1284    3   DROME:AF-Q94887-F1 NEUREXIN-4;
1104:  edgq-A  2.8  5.2  122   562    9   DROME:AF-Q9VYG3-F1 LD41462P;
1105:  ekpn-A  2.8  6.9  121   293    4   DROME:AF-Q9VDZ2-F1 IP09474P;
1106:  ec83-A  2.8 12.2  116  1318    3   DROME:AF-B7Z150-F1 INACTIVATION NO AFTERPOTENTIAL E, ISOFORM E;
1107:  emoj-A  2.8 10.6   94   662    5   DROME:AF-Q9VLK1-F1 U3 SMALL NUCLEOLAR RIBONUCLEOPROTEIN PROTEIN MPP1
1108:  ejlh-A  2.8  3.8   56    59    2   DROME:AF-Q1WWA2-F1 GEO11554P1;
1109:  emhu-A  2.8 21.1  130  2531    3   DROME:AF-Q9VW47-F1 MEDIATOR OF RNA POLYMERASE II TRANSCRIPTION SUBUN
1110:  ej2m-A  2.8  4.0   60   355    7   DROME:AF-Q2PE08-F1 UNCHARACTERIZED PROTEIN, ISOFORM A;
1111:  edkd-A  2.8  4.2   61    66    5   DROME:AF-A0A1Z1CH10-F1 UNCHARACTERIZED PROTEIN, ISOFORM C;
1112:  egzs-A  2.8 12.1  145  1404    8   DROME:AF-X2JC00-F1 RHO GTPASE ACTIVATING PROTEIN AT 1A, ISOFORM E;
1113:  eeyt-A  2.8  9.8  156  1696    8   DROME:AF-Q9VR59-F1 INOSITOL HEXAKISPHOSPHATE AND DIPHOSPHOINOSITOL-
1114:  ec1q-A  2.8  5.9   37    39    3   DROME:AF-D6W4T1-F1 MIP22495P;
1115:  ehah-A  2.8 15.5  141  1857    5   DROME:AF-Q9VE55-F1 QIN;
1116:  eidp-A  2.8  8.1  100   407    8   DROME:AF-Q9VRC1-F1 PLSC DOMAIN-CONTAINING PROTEIN;
1117:  ekha-A  2.8  8.3  141  1122    9   DROME:AF-Q9VCB8-F1 JAVA NO JIVE;
1118:  efmf-A  2.8  5.3  119   834    9   DROME:AF-Q9VE75-F1 V-TYPE PROTON ATPASE SUBUNIT A;
1119:  eej9-A  2.8 15.7  124   465    8   DROME:AF-Q7K3P6-F1 GH21490P;
1120:  ecza-A  2.8 14.4   57   605    5   DROME:AF-Q9VS19-F1 BARDET-BIEDL SYNDROME 1;
1121:  eg8t-A  2.8 14.6   65   304    8   DROME:AF-Q95T08-F1 LD29354P;
1122:  elga-A  2.8 26.3  104  1597    5   DROME:AF-A0A0B4KHA8-F1 UNCHARACTERIZED PROTEIN, ISOFORM B;
1123:  ef4d-A  2.8  7.0  119   226    8   DROME:AF-Q7JVE7-F1 SUGAR TRANSPORTER SWEET1;
1124:  ekhy-A  2.8 12.7  122   488    4   DROME:AF-Q9VM95-F1 PROTEIN AATF;
1125:  eiav-A  2.8  5.2   84   491    6   DROME:AF-Q9VJA7-F1 UNCHARACTERIZED PROTEIN;
1126:  em0c-A  2.8  8.2  146   511    5   DROME:AF-Q9W3V8-F1 PROBABLE DOLICHYL PYROPHOSPHATE GLC1MAN9GLCNAC2
1127:  ei2i-A  2.8  6.1  102   231    7   DROME:AF-A1Z6T8-F1 TETRASPANIN;
1128:  ej3q-A  2.8 10.0   77   377    4   DROME:AF-C4NYP8-F1 HSC70-INTERACTING PROTEIN 1;
1129:  ej81-A  2.8  7.4  116   249    7   DROME:AF-P41043-F1 GLUTATHIONE S-TRANSFERASE S1;
1130:  emp6-A  2.8  7.8  114   950    4   DROME:AF-A1Z9E2-F1 PROTEIN LIN-54 HOMOLOG;
1131:  edow-A  2.8  4.5  124   292    6   DROME:AF-Q8T4F2-F1 AT01806P;
1132:  em3z-A  2.8  7.1  134   190    6   DROME:AF-Q9VL69-F1 SIGNAL SEQUENCE RECEPTOR SUBUNIT GAMMA;
1133:  egu5-A  2.8 20.1  101   607    6   DROME:AF-E1JHT6-F1 RETICULON-LIKE PROTEIN;
1134:  emlo-A  2.8 18.1   91   605    5   DROME:AF-Q8MRE7-F1 GH20068P;
1135:  emd5-A  2.8  3.3   54    54   15   DROME:AF-X2JCX4-F1 UNCHARACTERIZED PROTEIN, ISOFORM A;
1136:  ed3x-A  2.8 10.3   87   917   11   DROME:AF-P35220-F1 CATENIN ALPHA;
1137:  ehm0-A  2.8  3.8  141   646    4   DROME:AF-Q7KT29-F1 UNCHARACTERIZED PROTEIN;
1138:  emxw-A  2.8  7.7   95   396   11   DROME:AF-A1Z6M6-F1 DNA POLYMERASE INTERACTING TETRATRICOPEPTIDE REPE
1139:  elhm-A  2.7 12.6  129  1416    9   DROME:AF-Q9XZ34-F1 TELOMERE-ASSOCIATED PROTEIN RIF1;
1140:  empb-A  2.7  7.2   56    90    4   DROME:AF-Q9VVG5-F1 RH19679P;
1141:  efvh-A  2.7 12.1  107   308    4   DROME:AF-Q9I7H8-F1 LD37276P;
1142:  ekiq-A  2.7  6.6  101   305    5   DROME:AF-Q9U599-F1 AT01821P;
1143:  ekgq-A  2.7  8.1  141   397    6   DROME:AF-Q9VCR7-F1 CYSTINOSIN HOMOLOG;
1144:  eksj-A  2.7  2.9   67   124    6   DROME:AF-Q9VKQ5-F1 GEO07393P1;
1145:  eiq4-A  2.7 17.3   74   226   12   DROME:AF-Q9V5Q4-F1 PRE-MRNA-SPLICING FACTOR SYF2;
1146:  ek0r-A  2.7  6.4  121   185    2   DROME:AF-Q9VPR1-F1 GH02075P;
1147:  egrg-A  2.7  9.5   86   611   12   DROME:AF-Q9VCM4-F1 IONOTROPIC RECEPTOR 94E;
1148:  ehsw-A  2.7 13.3  132   743    4   DROME:AF-P91679-F1 PEPTIDE TRANSPORTER FAMILY 1;
1149:  edm4-A  2.7 10.4  140   564    4   DROME:AF-P20905-F1 5-HYDROXYTRYPTAMINE RECEPTOR 1;
1150:  ecy7-A  2.7 23.9   89   569    9   DROME:AF-Q9W250-F1 PICKPOCKET 12;
1151:  egk8-A  2.7  7.9  146   819    8   DROME:AF-Q9VVH9-F1 SOLUTE CARRIER ORGANIC ANION TRANSPORTER FAMILY M
1152:  ekw8-A  2.7 13.7   86   604    9   DROME:AF-Q9VVD0-F1 GH21622P;
1153:  emg7-A  2.7  5.3  146   395    7   DROME:AF-Q9VAS7-F1 INNEXIN INX3;
1154:  eeep-A  2.7 14.3  115  1503   11   DROME:AF-Q7KTZ4-F1 REDUCED MECHANORECEPTOR POTENTIAL A, ISOFORM B;
1155:  ehcw-A  2.7  7.3  107   498    8   DROME:AF-P17972-F1 POTASSIUM VOLTAGE-GATED CHANNEL PROTEIN SHAW;
1156:  egcz-A  2.7 12.4  163   392    4   DROME:AF-O77475-F1 CERAMIDE PHOSPHOETHANOLAMINE SYNTHASE;
1157:  elkv-A  2.7 11.1   89  1231    4   DROME:AF-Q7YZA2-F1 UNCHARACTERIZED PROTEIN CG7065;
1158:  ee23-A  2.7  9.5  108  2263    6   DROME:AF-M9PHU0-F1 UNCHARACTERIZED PROTEIN, ISOFORM C;
1159:  eiyk-A  2.7  9.0  133   367   11   DROME:AF-Q9V427-F1 INNEXIN INX2;
1160:  ec43-A  2.7  6.4  108  1140    7   DROME:AF-Q9VN25-F1 EUKARYOTIC TRANSLATION INITIATION FACTOR 3 SUBUNI
1161:  ej71-A  2.7 21.3   87   520    3   DROME:AF-A1ZBT3-F1 UNCHARACTERIZED PROTEIN;
1162:  elx8-A  2.7  5.8   97   602   11   DROME:AF-Q9VAC2-F1 LP13633P;
1163:  emis-A  2.7 45.2  106   464    7   DROME:AF-Q9VJ58-F1 FAS-ASSOCIATED FACTOR 2, ISOFORM A;
1164:  ehzw-A  2.7  4.6   87   245    5   DROME:AF-Q9V5Z7-F1 AQUAPORIN;
1165:  emtf-A  2.7 10.8   91   997    5   DROME:AF-Q24418-F1 GLUTAMATE  RECEPTOR SUBUNIT 1;
1166:  eh5r-A  2.7  4.6   88   227    3   DROME:AF-Q9VNI9-F1 IP18173P;
1167:  emps-A  2.7  9.0   87   234   10   DROME:AF-A0A0B4K701-F1 UNCHARACTERIZED PROTEIN, ISOFORM B;
1168:  ehci-A  2.7 15.4  126   526    6   DROME:AF-Q9VUM6-F1 BESTROPHIN HOMOLOG;
1169:  emei-A  2.7 14.0  103   151   12   DROME:AF-A1Z903-F1 TRANSMEMBRANE PROTEIN 18;
1170:  eiga-A  2.7 11.2   62   128    6   DROME:AF-Q9VZ39-F1 UNCHARACTERIZED PROTEIN;
1171:  ecya-A  2.7  8.9   92   718   10   DROME:AF-O18412-F1 TRANSMEMBRANE GTPASE FZO;
1172:  eku6-A  2.7 10.3   98   804    5   DROME:AF-Q9VU18-F1 UNCHARACTERIZED PROTEIN, ISOFORM C;
1173:  egtu-A  2.7  6.7   84   167    4   DROME:AF-Q86B54-F1 GLUTATHIONE TRANSFERASE;
1174:  ehyd-A  2.7 10.4   99   442    9   DROME:AF-P22745-F1 PROTEIN BAG-OF-MARBLES;
1175:  ecyv-A  2.7  6.3  129   637    2   DROME:AF-Q9VUW9-F1 PALMITOYLTRANSFERASE HIP14;
1176:  efiz-A  2.7  6.2  103   228    7   DROME:AF-Q7KJ73-F1 TETRASPANIN;
1177:  edap-A  2.7  3.4   54    54    6   DROME:AF-A0A1L4AAF3-F1 UNCHARACTERIZED PROTEIN, ISOFORM A;
1178:  eglf-A  2.7  6.7  130   228    8   DROME:AF-Q9VUN8-F1 SUGAR TRANSPORTER SWEET;
1179:  el2n-A  2.7 12.0  111  1959    5   DROME:AF-Q9VXG1-F1 ZINC FINGER PROTEIN HANGOVER;
1180:  elr3-A  2.7  3.3   45   239   18   DROME:AF-Q9VFY3-F1 RING-TYPE DOMAIN-CONTAINING PROTEIN;
1181:  emz4-A  2.7  3.3   57    95    5   DROME:AF-Q6IKI1-F1 HDC12388;
1182:  emep-A  2.7  8.7   96   526    3   DROME:AF-Q9VBQ7-F1 FI04601P;
1183:  eg55-A  2.7  5.9   34    34    9   DROME:AF-A0A6M3Q933-F1 UNCHARACTERIZED PROTEIN;
1184:  emtx-A  2.7 19.6  122   810    7   DROME:AF-Q8IP90-F1 BRUNO 1, ISOFORM B;
1185:  eijp-A  2.7  6.9   87   218    7   DROME:AF-Q9W3F5-F1 GH02722P;
1186:  eh9a-A  2.7  6.6  104   570    9   DROME:AF-P83094-F1 STROMAL INTERACTION MOLECULE HOMOLOG;
1187:  eh6v-A  2.7  5.9   69   138   12   DROME:AF-A8JQY7-F1 NINJURIN C, ISOFORM D;
1188:  ehqc-A  2.7  6.8  133   295    5   DROME:AF-Q9VCY6-F1 ELONGATION OF VERY LONG CHAIN FATTY ACIDS PROTEIN
1189:  el64-A  2.7  4.1   60    88    8   DROME:AF-Q9Y1A3-F1 MITOCHONDRIAL IMPORT INNER MEMBRANE TRANSLOCASE S
1190:  efi6-A  2.7 21.6  131  1315    8   DROME:AF-A0A0B4K682-F1 JAVELIN-LIKE, ISOFORM D;
1191:  elkc-A  2.7 14.2   98  1054    2   DROME:AF-P28166-F1 ZINC FINGER PROTEIN 1;
1192:  eg6u-A  2.7 14.8  134  1916    9   DROME:AF-Q9VKG8-F1 DISCS LARGE 5, ISOFORM A;
1193:  ejp3-A  2.7  7.5   67   136    6   DROME:AF-Q9VHN0-F1 GEO07735P1;
1194:  eddi-A  2.7  5.8  114   736    8   DROME:AF-Q8T8Z2-F1 AT14535P;
1195:  ejol-A  2.7 10.8  107   339    7   DROME:AF-Q7JY00-F1 HL02043P;
1196:  ekw1-A  2.7 13.6   87   961    8   DROME:AF-Q9I7D3-F1 CAPRIN HOMOLOG;
1197:  efns-A  2.7 13.2  111   527    7   DROME:AF-Q9VGT2-F1 UDP-GLUCURONOSYLTRANSFERASE;
1198:  ejg8-A  2.7 10.8  128   631    4   DROME:AF-Q9VZM7-F1 INTEGRATOR COMPLEX SUBUNIT 10;
1199:  ei19-A  2.7  6.8   97   174    5   DROME:AF-M9NF55-F1 UNCHARACTERIZED PROTEIN;
1200:  emlj-A  2.7  9.9  155   444    5   DROME:AF-Q9VGV5-F1 IP12456P;
1201:  elm4-A  2.7  5.8  125   278    4   DROME:AF-Q9W251-F1 PALMITOYLTRANSFERASE;
1202:  eeti-A  2.7 25.4  109   277    5   DROME:AF-Q961C9-F1 TRANSPORT AND GOLGI ORGANIZATION PROTEIN 11;
1203:  ejqt-A  2.7 19.0   91   219    7   DROME:AF-Q9VWA1-F1 CLATHRIN LIGHT CHAIN;
1204:  ecxk-A  2.7 13.0  191  1307    5   DROME:AF-Q9VW60-F1 ADENYLATE CYCLASE TYPE 2;
1205:  ec9p-A  2.7 15.6  100  1168   10   DROME:AF-Q9VZE8-F1 RE03558P;
1206:  eiw9-A  2.7  9.1  148   368    3   DROME:AF-Q9W5C2-F1 TRANSLOCATING CHAIN-ASSOCIATED MEMBRANE PROTEIN;
1207:  ejz8-A  2.7 10.6  156   351    8   DROME:AF-Q9U6B8-F1 CALCIUM RELEASE-ACTIVATED CALCIUM CHANNEL PROTEIN
1208:  efc0-A  2.7  8.8  113   927    5   DROME:AF-Q7KVW5-F1 SMALL CONDUCTANCE CALCIUM-ACTIVATED POTASSIUM CHA
1209:  el6e-A  2.7 10.6   97  1004    4   DROME:AF-Q9V3H9-F1 ZINC FINGER CCCH DOMAIN-CONTAINING PROTEIN 14;
1210:  ehdc-A  2.7  5.7   78   504    5   DROME:AF-P18487-F1 PROTEIN ANON-37CS;
1211:  em6a-A  2.7  8.0  108   872   10   DROME:AF-Q9VAM5-F1 BROMODOMAIN CONTAINING 8;
1212:  efs8-A  2.7  8.6  138   340   12   DROME:AF-Q9VNT9-F1 FI20175P1;
1213:  ec6k-A  2.7  9.0   91   392    1   DROME:AF-Q9Y1P6-F1 GM13131P;
1214:  egsu-A  2.7 10.6   92   222   11   DROME:AF-Q9V3V7-F1 KINETOCHORE PROTEIN SPC25;
1215:  ek7x-A  2.7 14.5  133  1703    4   DROME:AF-Q9W179-F1 STERILE20-LIKE KINASE, ISOFORM B;
1216:  ek9s-A  2.7 10.6   81   230    0   DROME:AF-Q9W3Y3-F1 CALCYCLIN-BINDING PROTEIN;
1217:  ehdi-A  2.7  9.0  135   676    3   DROME:AF-Q9VQS0-F1 FI13205P;
1218:  edmk-A  2.7  7.1  121   368    6   DROME:AF-M9PGC0-F1 M6, ISOFORM F;
1219:  ee9b-A  2.7 10.1   80   422    5   DROME:AF-Q9VCE1-F1 BECLIN-1-LIKE PROTEIN;
1220:  ec17-A  2.7  5.2   89   592    6   DROME:AF-Q9W0I6-F1 PHOSPHATIDYLINOSITOL-3-PHOSPHATASE SAC1;
1221:  ek6f-A  2.7  8.5  123   272    5   DROME:AF-Q9VCT3-F1 ELONGATION OF VERY LONG CHAIN FATTY ACIDS PROTEIN
1222:  eio1-A  2.7 11.9  102   286    4   DROME:AF-Q9VDE4-F1 BRIDE OF DOUBLETIME;
1223:  edsv-A  2.7 20.0  133  1094    4   DROME:AF-Q0KHX7-F1 FI18193P1;
1224:  ec80-A  2.7  9.8  113  1439   10   DROME:AF-Q9W1X7-F1 MEDIATOR OF RNA POLYMERASE II TRANSCRIPTION SUBUN
1225:  ee7j-A  2.7  8.0  123   206    7   DROME:AF-A8JNQ7-F1 UNCHARACTERIZED PROTEIN;
1226:  elj8-A  2.7  5.7   98   422    9   DROME:AF-Q86P97-F1 GM06145P;
1227:  efrv-A  2.7 17.5  124  2523    6   DROME:AF-Q9VSK6-F1 UNCHARACTERIZED PROTEIN, ISOFORM C;
1228:  ekgw-A  2.7 43.1   75   203    5   DROME:AF-P36241-F1 60S RIBOSOMAL PROTEIN L19;
1229:  eiuf-A  2.7  3.4   62   213   10   DROME:AF-M9PGI6-F1 SECRETORY 22, ISOFORM B;
1230:  eecg-A  2.7  8.5  158   443    4   DROME:AF-A1Z9L5-F1 FI21814P1;
1231:  edpc-A  2.7  7.9  135  1639    6   DROME:AF-P15215-F1 LAMININ SUBUNIT GAMMA-1;
1232:  eggw-A  2.7 11.0  142   438    8   DROME:AF-Q9V3W6-F1 INNEXIN INX7;
1233:  em2q-A  2.7  6.4   80   197    8   DROME:AF-Q8IPG8-F1 UNCHARACTERIZED PROTEIN;
1234:  emav-A  2.7 41.2   65   153    8   DROME:AF-X2JCP1-F1 UNCHARACTERIZED PROTEIN;
1235:  ehpa-A  2.7 13.1  116   212    9   DROME:AF-A1ZA08-F1 UNCHARACTERIZED PROTEIN;
1236:  ej8k-A  2.7  9.5   99  1066    4   DROME:AF-P46863-F1 KINESIN-LIKE PROTEIN KLP61F;
1237:  ed6u-A  2.7 14.9  100   819    9   DROME:AF-Q9VV48-F1 RING-TYPE E3 UBIQUITIN TRANSFERASE;
1238:  eiix-A  2.7 10.8  123   986    5   DROME:AF-Q9W542-F1 LD07342P;
1239:  ecyo-A  2.7 12.6   67  1403    9   DROME:AF-M9PHH0-F1 C12.2, ISOFORM B;
1240:  egp8-A  2.7  9.8  144  2263    5   DROME:AF-Q7KVD1-F1 TRIO, ISOFORM A;
1241:  eeqa-A  2.7  6.3  118  1590    6   DROME:AF-P18171-F1 DEFECTIVE CHORION-1 PROTEIN, FC177 ISOFORM;
1242:  ehx9-A  2.7  9.7  100   809    7   DROME:AF-Q7KRW1-F1 PROTEIN TRC8 HOMOLOG;
1243:  ekyr-A  2.7 14.4  127   815    5   DROME:AF-X2JCG8-F1 UNCHARACTERIZED PROTEIN, ISOFORM E;
1244:  eimz-A  2.7 20.3  125  1001    8   DROME:AF-Q94526-F1 OPEN RECTIFIER POTASSIUM CHANNEL PROTEIN 1;
1245:  ee6l-A  2.7 32.4   94   468    4   DROME:AF-Q9VTX5-F1 ADP-RIBOSYLATION FACTOR GTPASE ACTIVATING PROTEIN
1246:  ekwo-A  2.7  6.3   82   660    4   DROME:AF-Q9W329-F1 GOLGI-LOCALIZED, GAMMA-ADAPTIN EAR CONTAINING, AR
1247:  ekoi-A  2.7  6.7  141  1163    6   DROME:AF-P48423-F1 GTPASE-ACTIVATING PROTEIN;
1248:  eh4e-A  2.7 14.0  102  1083    6   DROME:AF-Q9W581-F1 NMDA RECEPTOR 2, ISOFORM C;
1249:  ej21-A  2.7 16.5  123   426    6   DROME:AF-Q9VGI0-F1 HISTAMINE-GATED CHLORIDE CHANNEL SUBUNIT 1;
1250:  ef9u-A  2.7  9.9   82   233    5   DROME:AF-Q9VNM9-F1 FI01546P;
1251:  egzb-A  2.7 21.6  130  1571    6   DROME:AF-O77086-F1 GUANINE NUCLEOTIDE-RELEASING FACTOR 2;
1252:  eh1t-A  2.7  4.8   95  1377    5   DROME:AF-Q9I7Z8-F1 LD21943P;
1253:  em53-A  2.7  7.0  110   260    4   DROME:AF-Q9VEH2-F1 TRANSMEMBRANE PROTEIN 192;
1254:  ec7n-A  2.7  7.8  118   304    8   DROME:AF-Q7JVP2-F1 CCR4-NOT TRANSCRIPTION COMPLEX SUBUNIT 9;
1255:  eh8q-A  2.7 10.0   78   174    0   DROME:AF-Q9VFI4-F1 UNCHARACTERIZED PROTEIN;
1256:  ef02-A  2.7  6.8  118   521    4   DROME:AF-Q9VA14-F1 UNCHARACTERIZED PROTEIN;
1257:  eh52-A  2.7  9.7   95  2294    4   DROME:AF-Q9VUB7-F1 PAX TRANSCRIPTION ACTIVATION DOMAIN INTERACTING P
1258:  ehlb-A  2.7 16.4  108  1275    2   DROME:AF-P19334-F1 TRANSIENT RECEPTOR POTENTIAL PROTEIN;
1259:  egfb-A  2.7  8.8   89   606    7   DROME:AF-Q9W590-F1 LARGE SUBUNIT GTPASE 1 HOMOLOG;
1260:  egyh-A  2.7  8.2   92   159    5   DROME:AF-Q9VQR2-F1 NADH DEHYDROGENASE  1 BETA SUBCOMPLEX
1261:  ejre-A  2.7  5.2   50   174    8   DROME:AF-P18933-F1 NADH-UBIQUINONE OXIDOREDUCTASE CHAIN 6;
1262:  ei1i-A  2.7 12.8   97   173    3   DROME:AF-Q01071-F1 ENHANCER OF SPLIT MDELTA PROTEIN;
1263:  ej6r-A  2.7  4.2   93   193    8   DROME:AF-Q9W333-F1 IP06839P;
1264:  ed9c-A  2.7 12.2  146  1320    4   DROME:AF-Q9VRW2-F1 UNCHARACTERIZED PROTEIN, ISOFORM A;
1265:  ei81-A  2.7 16.3  129   581    5   DROME:AF-Q95TY8-F1 GH20963P;
1266:  el5b-A  2.7 15.6  132   520    4   DROME:AF-Q9VHF6-F1 SERINE/THREONINE-PROTEIN KINASE ULK3;
1267:  eidn-A  2.7 13.5   80   840    5   DROME:AF-B7Z0W0-F1 NON-SPECIFIC SERINE/THREONINE PROTEIN KINASE;
1268:  eh9v-A  2.6 10.9   96   653    9   DROME:AF-Q9VR35-F1 EUKARYOTIC TRANSLATION INITIATION FACTOR 4E-BINDI
1269:  ed67-A  2.6  5.5  118   521    5   DROME:AF-P04755-F1 ACETYLCHOLINE RECEPTOR SUBUNIT BETA-LIKE 1;
1270:  ec1g-A  2.6  6.7   54   542   11   DROME:AF-Q9W3L5-F1 DM7 FAMILY PROTEIN CG15333;
1271:  eitn-A  2.6 13.7  101   395   12   DROME:AF-Q9VC58-F1 LD37002P;
1272:  elg2-A  2.6 23.5   90   189    4   DROME:AF-Q9VLC4-F1 IP07252P;
1273:  eeih-A  2.6  6.2   79   428    4   DROME:AF-Q9VYA9-F1 SD08423P;
1274:  ej8e-A  2.6  7.6  124   778    9   DROME:AF-Q9VLL5-F1 LP03571P;
1275:  eda4-A  2.6  5.7   89   366    8   DROME:AF-A0A0B4LF50-F1 METALLOPHOSPHOESTERASE, ISOFORM E;
1276:  edvp-A  2.6 30.4  112   497    4   DROME:AF-Q7K3G5-F1 D4, ISOFORM A;
1277:  ej1s-A  2.6  5.6  104   194    6   DROME:AF-Q9VGP6-F1 PREFOLDIN SUBUNIT 3;
1278:  ejqj-A  2.6  9.9  113   535    5   DROME:AF-Q9VDZ3-F1 ZINC FINGER PROTEIN SQUEEZE;
1279:  elgx-A  2.6 11.9   64   253    6   DROME:AF-Q9VKD7-F1 MITOCHONDRIAL CARDIOLIPIN HYDROLASE;
1280:  em5x-A  2.6 11.3   76   101    5   DROME:AF-Q9VF43-F1 GEO12016P1;
1281:  ekas-A  2.6 13.1   94   296    4   DROME:AF-Q9VZ88-F1 AT07585P;
1282:  elp6-A  2.6 11.4  115   676    9   DROME:AF-Q9VA55-F1 UNCHARACTERIZED PROTEIN, ISOFORM A;
1283:  edu3-A  2.6 10.4  103   950    9   DROME:AF-Q9VKV2-F1 ALPHA-MANNOSIDASE;
1284:  ek3v-A  2.6 10.0  124   521    6   DROME:AF-Q9V9X9-F1 UDP-GLUCURONOSYLTRANSFERASE;
1285:  eltz-A  2.6 12.1  126   622    6   DROME:AF-P48456-F1 SERINE/THREONINE-PROTEIN PHOSPHATASE 2B CATALYTIC
1286:  elha-A  2.6  5.0   80   112    8   DROME:AF-Q9VLM5-F1 DOLICHYL-DIPHOSPHOOLIGOSACCHARIDE--PROTEIN
1287:  ehso-A  2.6  9.2  111   174    5   DROME:AF-A1ZA77-F1 TRANSMEMBRANE PROTEIN 208;
1288:  elfd-A  2.6  6.2  117   233    9   DROME:AF-A8JRH5-F1 UNCHARACTERIZED PROTEIN, ISOFORM A;
1289:  eise-A  2.6  7.6  119   266    5   DROME:AF-Q8SXD1-F1 ELONGATION OF VERY LONG CHAIN FATTY ACIDS PROTEIN
1290:  ejs1-A  2.6 16.2   78   649    3   DROME:AF-Q9VK22-F1 KEKKON4;
1291:  ek56-A  2.6  7.8  107   362    8   DROME:AF-Q8IQK9-F1 TETRASPANIN 68C, ISOFORM A;
1292:  ehjv-A  2.6  6.0   35    35    3   DROME:AF-B4ZJA5-F1 GEO11741P1;
1293:  eim8-A  2.6 15.5  119   498    2   DROME:AF-Q9VPD3-F1 PHOSPHATIDYLSERINE SYNTHASE;
1294:  eipr-A  2.6  4.6   34    36    6   DROME:AF-E0R7Q1-F1 MIP08409P;
1295:  egpk-A  2.6  5.3  141   622    1   DROME:AF-P51905-F1 SODIUM-DEPENDENT SEROTONIN TRANSPORTER;
1296:  el6r-A  2.6 34.0  133   324    9   DROME:AF-Q9VDS6-F1 SURFEIT LOCUS PROTEIN 6 HOMOLOG;
1297:  el5e-A  2.6 12.7   89   131   11   DROME:AF-Q9W0B7-F1 GEO11828P1;
1298:  eluq-A  2.6  5.8   83   178    8   DROME:AF-Q8IPY6-F1 IP07416P;
1299:  egxw-A  2.6  8.8   68   338   10   DROME:AF-Q8IRM2-F1 UNCHARACTERIZED PROTEIN, ISOFORM D;
1300:  ejl8-A  2.6 40.7   75   248    9   DROME:AF-P29327-F1 40S RIBOSOMAL PROTEIN S6;
1301:  ee81-A  2.6 10.9  117   581    4   DROME:AF-Q08605-F1 TRANSCRIPTION FACTOR GAGA;
1302:  ej82-A  2.6 15.6  119   429    7   DROME:AF-O96880-F1 TRANSCRIPTION INITIATION FACTOR IIE SUBUNIT ALPHA
1303:  eflj-A  2.6 11.3  106   978    9   DROME:AF-Q9VLI1-F1 ALPHA-MANNOSIDASE;
1304:  ejl7-A  2.6 23.7   63  1054    6   DROME:AF-Q59DZ7-F1 DISCOIDIN DOMAIN RECEPTOR, ISOFORM F;
1305:  ekl7-A  2.6  9.5   95  1155    9   DROME:AF-A1Z7A6-F1 ARFGAP WITH SH3 DOMAIN, ANK REPEAT AND PH DOMAIN-
1306:  efz1-A  2.6  9.6   95   314    7   DROME:AF-A0A0B4K6G0-F1 UNCHARACTERIZED PROTEIN, ISOFORM B;
1307:  ekcx-A  2.6  6.1  143   284    6   DROME:AF-Q0IGS7-F1 PALMITOYLTRANSFERASE;
1308:  eiip-A  2.6 12.3  128   421    7   DROME:AF-Q9VGC1-F1 AT09290P;
1309:  ehs4-A  2.6 10.8  122   379    9   DROME:AF-Q9VH64-F1 LD29322P;
1310:  eidw-A  2.6  9.9  150   423    6   DROME:AF-Q9VRJ2-F1 ACYL-COENZYME A DIPHOSPHATASE FITM2;
1311:  ejzb-A  2.6  8.6   96   200    5   DROME:AF-Q9VMP7-F1 UNCHARACTERIZED PROTEIN;
1312:  ejkb-A  2.6  6.9  113   183    6   DROME:AF-X2JEK5-F1 UNCHARACTERIZED PROTEIN;
1313:  ejty-A  2.6  9.6  122   584    3   DROME:AF-Q9VXF1-F1 SERINE/THREONINE-PROTEIN PHOSPHATASE 2B CATALYTIC
1314:  ejkc-A  2.6 13.5   98   138    3   DROME:AF-Q9VQQ3-F1 IP07372P;
1315:  ejn6-A  2.6 10.2   85   240    5   DROME:AF-Q7JPS2-F1 IGLOO, ISOFORM A;
1316:  em6i-A  2.6 13.7  135   470    7   DROME:AF-Q9W593-F1 EG:BACN32G11.2 PROTEIN;
1317:  em23-A  2.6 14.0  145   710    6   DROME:AF-Q9VF78-F1 CONSERVED OLIGOMERIC GOLGI COMPLEX SUBUNIT 2;
1318:  em17-A  2.6  7.2  116   253    3   DROME:AF-Q8IMY2-F1 ELONGATION OF VERY LONG CHAIN FATTY ACIDS PROTEIN
1319:  ekfi-A  2.6 12.4  105   391    5   DROME:AF-Q9VTT2-F1 LD20590P;
1320:  ekmz-A  2.6  5.8   91  1012    9   DROME:AF-Q9VRJ1-F1 ALANINE--TRNA LIGASE, MITOCHONDRIAL;
1321:  embi-A  2.6  9.8  106   637    8   DROME:AF-Q8T6B9-F1 POLY(U)-BINDING-SPLICING FACTOR HALF PINT;
1322:  ekj1-A  2.6  7.9  130  1977    6   DROME:AF-A1Z8X3-F1 ANASTRAL SPINDLE 3;
1323:  edv4-A  2.6  5.2   68    85    4   DROME:AF-E1JGK8-F1 UNCHARACTERIZED PROTEIN, ISOFORM A;
1324:  el18-A  2.6 15.6  108   207    5   DROME:AF-Q9VHK9-F1 RH02303P;
1325:  ee6h-A  2.6 10.4   88   179    6   DROME:AF-P13098-F1 ENHANCER OF SPLIT M8 PROTEIN;
1326:  egyb-A  2.6 22.9  113   623    7   DROME:AF-A1ZB18-F1 UNCHARACTERIZED PROTEIN;
1327:  eiqe-A  2.6  7.9   98   591    9   DROME:AF-X2JAL0-F1 UNCHARACTERIZED PROTEIN;
1328:  eiri-A  2.6 34.2   78  1129    6   DROME:AF-Q9I7U7-F1 RE23320P;
1329:  emqp-A  2.6 10.5   86   232    8   DROME:AF-Q8INR2-F1 UNCHARACTERIZED PROTEIN;
1330:  ei6r-A  2.6 15.6  105  1499    9   DROME:AF-M9PGQ5-F1 UNCHARACTERIZED PROTEIN, ISOFORM C;
1331:  elbh-A  2.6  4.8   89   231    4   DROME:AF-Q9VHW5-F1 LD38634P;
1332:  eftv-A  2.6  5.5  147   743    5   DROME:AF-Q9W0C5-F1 ATP BINDING CASSETTE SUBFAMILY B MEMBER 7, ISOFOR
1333:  ehef-A  2.6  9.1  123   496    3   DROME:AF-Q7KTZ2-F1 PI3K21B, ISOFORM B;
1334:  el2w-A  2.6 16.7  121   286    1   DROME:AF-Q9VI51-F1 DON JUAN LIKE;
1335:  emq1-A  2.6 10.2   57   571    0   DROME:AF-Q9W3M2-F1 DM7 FAMILY PROTEIN CG15332;
1336:  efbe-A  2.6 10.1   96   570    9   DROME:AF-Q9VJL5-F1 CROSSOVER SUPPRESSOR ON 2 OF MANHEIM;
1337:  eko6-A  2.6 12.8  166   724    5   DROME:AF-Q9VS46-F1 RINT1-LIKE PROTEIN;
1338:  ee28-A  2.6 21.8   63   338    6   DROME:AF-Q9VPU4-F1 FI17537P1;
1339:  ekkv-A  2.6 14.7  144   455   12   DROME:AF-M9NDI3-F1 SORTING NEXIN 6, ISOFORM B;
1340:  edh2-A  2.6 10.0   88   185    6   DROME:AF-A0A6M3Q7P0-F1 UNCHARACTERIZED PROTEIN;
1341:  eefr-A  2.6 25.5  146  1207    5   DROME:AF-M9PI37-F1 SODIUM CHLORIDE COTRANSPORTER 69, ISOFORM E;
1342:  ekh1-A  2.6 10.6  154  1374    5   DROME:AF-Q961D3-F1 LD17001P;
1343:  efr6-A  2.6 17.1   94   560    2   DROME:AF-B7YZK5-F1 JABBA, ISOFORM C;
1344:  eek6-A  2.6 11.7   53   188    2   DROME:AF-A0A0B4JD69-F1 UNCHARACTERIZED PROTEIN;
1345:  em5s-A  2.6 12.6  123  2089    8   DROME:AF-Q9V9W7-F1 ROUGH DEAL;
1346:  ek0b-A  2.6  7.1  119   262    6   DROME:AF-Q9VH57-F1 ELONGATION OF VERY LONG CHAIN FATTY ACIDS PROTEIN
1347:  ejw8-A  2.6 11.1  111   677    6   DROME:AF-Q9V4W1-F1 NUCLEOPORIN GLE1;
1348:  egd9-A  2.6  4.8  111   507    7   DROME:AF-Q961H2-F1 GH23453P;
1349:  ejkf-A  2.6 13.1  139   869    7   DROME:AF-A0A0B4K6B9-F1 UNCHARACTERIZED PROTEIN, ISOFORM D;
1350:  ej34-A  2.6 12.9  120   502    6   DROME:AF-A8JQU1-F1 UNCHARACTERIZED PROTEIN, ISOFORM C;
1351:  ed4z-A  2.6  7.4   88   146    5   DROME:AF-Q9VZC8-F1 GEO12024P1;
1352:  ek5v-A  2.6  4.5  138   595    9   DROME:AF-Q9VLY4-F1 IP11961P;
1353:  elox-A  2.6 10.7  118  1741    9   DROME:AF-Q9W517-F1 PROTEIN WINGS APART-LIKE;
1354:  edtj-A  2.6  5.0   73   598    8   DROME:AF-Q9VWA6-F1 CILIA- AND FLAGELLA-ASSOCIATED PROTEIN 157;
1355:  ekrp-A  2.6  4.7   84   513    8   DROME:AF-Q8INY3-F1 FI02050P;
1356:  ecw5-A  2.6 12.7   89   302    6   DROME:AF-Q8SXS0-F1 RE40914P;
1357:  ej24-A  2.6 13.9  117   831   10   DROME:AF-A4IJ58-F1 IP17195P;
1358:  egee-A  2.6 16.6  168  1225    7   DROME:AF-Q9VKJ6-F1 FI03653P;
1359:  ekjm-A  2.6  6.2   68   681    3   DROME:AF-Q9VRX7-F1 LD29573P;
1360:  emzh-A  2.6 26.3  122   753    4   DROME:AF-Q9VS57-F1 RE14391P;
1361:  elkl-A  2.6 18.7  124  1320    5   DROME:AF-Q9VIL0-F1 PROTEIN BRUNELLESCHI;
1362:  eeky-A  2.6  6.7   90   509    6   DROME:AF-Q9VVH4-F1 IP12572P;
1363:  emd9-A  2.6  7.4  120   539    4   DROME:AF-Q9VU17-F1 HL01062P;
1364:  eliz-A  2.6  6.0  118   289    5   DROME:AF-Q9W2I4-F1 FI01566P;
1365:  el2c-A  2.6 42.5  100   217    3   DROME:AF-P92029-F1 DNAJ-LIKE PROTEIN 60;
1366:  eeb6-A  2.6 13.5   96   324    2   DROME:AF-Q9VQI6-F1 LD25952P;
1367:  eev2-A  2.6 15.6  117   859    3   DROME:AF-Q9W2R4-F1 INSCUTEABLE;
1368:  edk5-A  2.6 46.3   90   280    4   DROME:AF-Q9VPB8-F1 PEROXIN-14;
1369:  eezj-A  2.6 10.7   98   183    6   DROME:AF-Q9VJ11-F1 CALCIUM LOAD-ACTIVATED CALCIUM CHANNEL;
1370:  edil-A  2.6 24.2  123   916    7   DROME:AF-Q9VEX7-F1 RE12330P;
1371:  ek6b-A  2.6  3.9   60   107    0   DROME:AF-Q8INC7-F1 UNCHARACTERIZED PROTEIN, ISOFORM A;
1372:  ej7l-A  2.6  8.2   77   233    6   DROME:AF-A8JQU5-F1 RT07743P;
1373:  egdm-A  2.6  8.1  128   392    3   DROME:AF-A0A0B4KF65-F1 ELONGATION OF VERY LONG CHAIN FATTY ACIDS PROT
1374:  eg9u-A  2.6  5.7  181   669    7   DROME:AF-Q7KML2-F1 PROBABLE PEROXISOMAL ACYL-COENZYME A OXIDASE 1;
1375:  ehig-A  2.6  4.9   73   228   14   DROME:AF-Q8IQP0-F1 AT13484P;
1376:  ehnl-A  2.6  6.5   96   602    6   DROME:AF-Q7KLE5-F1 ENDOPHILIN-A;
1377:  eezn-A  2.6  4.1   89   138    3   DROME:AF-C0PV55-F1 MIP07212P;
1378:  efne-A  2.6 10.7  112   387    4   DROME:AF-Q7JVI3-F1 EUKARYOTIC TRANSLATION INITIATION FACTOR 3 SUBUNI
1379:  eej2-A  2.6 11.0  131   540    6   DROME:AF-Q9I7N1-F1 MFS DOMAIN-CONTAINING PROTEIN;
1380:  ekvd-A  2.6 17.5   94   999    4   DROME:AF-Q7KRW4-F1 AMINOPEPTIDASE;
1381:  ef5b-A  2.6 28.5   74   235   11   DROME:AF-Q9VSZ2-F1 RE59279P;
1382:  eigh-A  2.6 12.3  107   509    5   DROME:AF-O76924-F1 POTENTIAL E3 UBIQUITIN-PROTEIN LIGASE ARIADNE-2;
1383:  ekyz-A  2.6  4.6  101   429   11   DROME:AF-Q9VMN0-F1 AT07567P;
1384:  elcn-A  2.6 12.6  153   852   10   DROME:AF-Q9XYP7-F1 GAMMA-TUBULIN COMPLEX COMPONENT 2 HOMOLOG;
1385:  edtk-A  2.6 11.9   83   243   14   DROME:AF-Q94516-F1 ATP SYNTHASE SUBUNIT B, MITOCHONDRIAL;
1386:  ed86-A  2.6  4.9  119   236    6   DROME:AF-A0A0B4KHF0-F1 FERRITIN;
1387:  efwd-A  2.6 11.5  186  1695    8   DROME:AF-Q9VRG3-F1 UNCHARACTERIZED PROTEIN, ISOFORM B;
1388:  eidt-A  2.6 14.9  142   682    9   DROME:AF-A1ZAQ3-F1 UNCHARACTERIZED PROTEIN, ISOFORM B;
1389:  eech-A  2.6 11.1  112   138    5   DROME:AF-A0A0B4LFY7-F1 UNCHARACTERIZED PROTEIN;
1390:  ehv7-A  2.6 12.7   90   359    7   DROME:AF-Q9VFX8-F1 FI14740P;
1391:  eh5m-A  2.6 15.1  118   605    8   DROME:AF-Q7K1T1-F1 LD44824P;
1392:  edwa-A  2.6 13.7   68   107    3   DROME:AF-Q9V3U7-F1 GEO12036P1;
1393:  edgk-A  2.6  5.7  125   491    7   DROME:AF-Q9VSE7-F1 PROBABLE G-PROTEIN COUPLED RECEPTOR MTH-LIKE 7;
1394:  elt6-A  2.6 12.1  117   519    6   DROME:AF-P25162-F1 ACETYLCHOLINE RECEPTOR SUBUNIT BETA-LIKE 2;
1395:  ef37-A  2.6 13.9   88   479    9   DROME:AF-Q9VHY5-F1 TRANSCRIPTION INITIATION FACTOR TFIID SUBUNIT 7;
1396:  egs9-A  2.6  9.1  105  1113    5   DROME:AF-Q9VW37-F1 LP12374P;
1397:  ehx3-A  2.6  9.4   78   498    6   DROME:AF-Q9VHA8-F1 LD25575P;
1398:  ei83-A  2.6 23.9  133   736    7   DROME:AF-Q8IPM6-F1 UNCHARACTERIZED PROTEIN, ISOFORM E;
1399:  ec89-A  2.6 18.3  145   498    3   DROME:AF-Q8T0G1-F1 LD05335P;
1400:  eg59-A  2.6 10.7   92  1717    7   DROME:AF-A8JNM1-F1 FORMIN 3, ISOFORM B;
1401:  efdn-A  2.6  7.2  139   572    3   DROME:AF-A4IJ72-F1 IP18018P;
1402:  eftc-A  2.6  7.5   74   127    8   DROME:AF-Q9VZ87-F1 UNCHARACTERIZED PROTEIN;
1403:  eff7-A  2.6  6.8  118   830    3   DROME:AF-Q9VNZ7-F1 LD44094P;
1404:  ec0r-A  2.6  7.4   91   155    5   DROME:AF-Q9VND4-F1 GEO12035P1;
1405:  ehqi-A  2.6 12.1  128   708    2   DROME:AF-A1Z6W2-F1 UNCHARACTERIZED PROTEIN;
1406:  efrs-A  2.6 12.2  139  1993    6   DROME:AF-Q9VGH9-F1 SET DOMAIN BINDING FACTOR, ISOFORM A;
1407:  ed88-A  2.6  7.4   84  1460    7   DROME:AF-A1Z6I7-F1 BUB1-RELATED KINASE;
1408:  ekfl-A  2.5  8.8  116   795    7   DROME:AF-Q9W3G6-F1 NICOTINIC ACETYLCHOLINE RECEPTOR ALPHA3, ISOFORM
1409:  eg27-A  2.5  4.5   61    72    2   DROME:AF-Q8SY69-F1 MICOS COMPLEX SUBUNIT MIC10;
1410:  edw2-A  2.5 11.0  124   186    5   DROME:AF-Q8IQX3-F1 UNCHARACTERIZED PROTEIN, ISOFORM A;
1411:  edan-A  2.5 14.2   79   479   13   DROME:AF-Q9VH28-F1 ALKALINE PHOSPHATASE;
1412:  egvd-A  2.5 17.0  110  2554    5   DROME:AF-P13368-F1 PROTEIN SEVENLESS;
1413:  ejr9-A  2.5  6.5  115  1447    4   DROME:AF-Q9NHE5-F1 CALCIUM-DEPENDENT SECRETION ACTIVATOR;
1414:  eevg-A  2.5  4.5  107   418    4   DROME:AF-Q95RI5-F1 FAILED AXON CONNECTIONS;
1415:  eko7-A  2.5  7.5  120   263    5   DROME:AF-Q6NN18-F1 ELONGATION OF VERY LONG CHAIN FATTY ACIDS PROTEIN
1416:  eift-A  2.5  6.2   82   289    6   DROME:AF-Q9VP30-F1 UNCHARACTERIZED PROTEIN;
1417:  eiej-A  2.5  4.5  112   441    5   DROME:AF-Q9VPQ8-F1 NICOTINIC ACETYLCHOLINE RECEPTOR BETA 3 (DBETA3)
1418:  eir0-A  2.5 10.8  113   796    7   DROME:AF-Q9VFE7-F1 NUCLEAR PORE PROTEIN;
1419:  ejug-A  2.5 22.9   67   371    9   DROME:AF-Q9W0M6-F1 LD06737P1;
1420:  egh3-A  2.5 11.2  113   878   12   DROME:AF-Q9VSK2-F1 E3 UBIQUITIN-PROTEIN LIGASE CBL;
1421:  eivm-A  2.5 14.4  159  1767    7   DROME:AF-Q9VMG8-F1 UNCHARACTERIZED PROTEIN;
1422:  efce-A  2.5 13.8   85   570    4   DROME:AF-Q8MR37-F1 KRUEPPEL-LIKE FACTOR LUNA;
1423:  ehdj-A  2.5 11.0  109   737    5   DROME:AF-Q9VC70-F1 UNCHARACTERIZED PROTEIN, ISOFORM A;
1424:  ell9-A  2.5  6.2  103   746    7   DROME:AF-Q9W4M9-F1 TRNA (CYTOSINE(34)-C(5))-METHYLTRANSFERASE;
1425:  eg3g-A  2.5  4.4   59   359    5   DROME:AF-A1Z9G9-F1 FI06213P;
1426:  ejh6-A  2.5  8.9   92   252    4   DROME:AF-A0A0B4LGC2-F1 CATION_ATPASE_N DOMAIN-CONTAINING PROTEIN;
1427:  eg70-A  2.5 21.4  104  1066    9   DROME:AF-Q9VSB2-F1 UNCHARACTERIZED PROTEIN, ISOFORM A;
1428:  eguw-A  2.5 18.4  102   831    5   DROME:AF-Q6NQZ7-F1 LD40663P;
1429:  elc0-A  2.5 10.0  110   455    7   DROME:AF-Q9W1I9-F1 INACTIVE PEPTIDYL-PROLYL CIS-TRANS ISOMERASE SHUT
1430:  ejlr-A  2.5 14.7  100   317    5   DROME:AF-Q8IR56-F1 GM07807P;
1431:  ek0p-A  2.5 10.3   87   602    7   DROME:AF-Q9VZ22-F1 L(3)MBT INTERACTING PROTEIN 1, ISOFORM A;
1432:  eifb-A  2.5  5.4   68   105    9   DROME:AF-Q9VPE4-F1 VACUOLAR ATPASE ASSEMBLY INTEGRAL MEMBRANE PROTEI
1433:  ei4s-A  2.5  5.6   64   100    5   DROME:AF-Q9VMF5-F1 GEO12055P1;
1434:  efh1-A  2.5  8.7   82   178    4   DROME:AF-Q8T481-F1 GUIDED ENTRY OF TAIL-ANCHORED PROTEINS FACTOR 1;
1435:  efd1-A  2.5  5.2   80   766    4   DROME:AF-Q05201-F1 DEVELOPMENTAL PROTEIN EYES ABSENT;
1436:  eex1-A  2.5 17.0  119   394    8   DROME:AF-Q8MSB1-F1 E3 UBIQUITIN-PROTEIN TRANSFERASE MAEA;
1437:  emes-A  2.5 23.3   66   329    2   DROME:AF-Q9VME0-F1 FI03602P;
1438:  eio8-A  2.5  9.9  112   411    6   DROME:AF-Q9VYY5-F1 UNCHARACTERIZED PROTEIN;
1439:  emdv-A  2.5  5.4  146   481    3   DROME:AF-Q9VR82-F1 INNEXIN INX6;
1440:  eiiq-A  2.5 16.6  114  1561    7   DROME:AF-Q9VX32-F1 RHO GTPASE-ACTIVATING PROTEIN 190;
1441:  ec7j-A  2.5 11.5  143   665    8   DROME:AF-A8JNK4-F1 CDC42-INTERACTING PROTEIN 4, ISOFORM B;
1442:  elc2-A  2.5 11.7   96   436    7   DROME:AF-Q8T0U2-F1 GH06435P;
1443:  ee4u-A  2.5 12.5   50    64    4   DROME:AF-Q7JWU6-F1 AT11401P;
1444:  ejwv-A  2.5 21.2  106   949    5   DROME:AF-Q9VWZ7-F1 FI21454P1;
1445:  eg5w-A  2.5  6.3  128   497    8   DROME:AF-A1ZBD9-F1 FI23731P1;
1446:  ec5b-A  2.5  9.0  113   970    8   DROME:AF-P31007-F1 DISKS LARGE 1 TUMOR SUPPRESSOR PROTEIN;
1447:  ej3i-A  2.5  6.7   96   159    9   DROME:AF-Q9VXL4-F1 NUCLEAR NUCLEIC ACID-BINDING PROTEIN C1D;
1448:  ejmp-A  2.5 29.6  102   288    5   DROME:AF-Q9VH00-F1 RH64960P;
1449:  eg0r-A  2.5 20.5  119   451    5   DROME:AF-M9PET2-F1 TARGET OF WINGLESS, ISOFORM E;
1450:  ehfr-A  2.5 12.3  138   266    7   DROME:AF-Q9VIX9-F1 GH16267P;
1451:  el0u-A  2.5  4.9  122   436    2   DROME:AF-Q9V9Z3-F1 FI02023P;
1452:  ed3j-A  2.5 19.6  143   959    5   DROME:AF-Q9VXW7-F1 GERM CELL-EXPRESSED BHLH-PAS, ISOFORM C;
1453:  ek1s-A  2.5  5.8  124   427    4   DROME:AF-Q9VG80-F1 PALMITOYLTRANSFERASE;
1454:  emkx-A  2.5  8.3  107   668    5   DROME:AF-A1YK02-F1 NUCLEAR PORE COMPLEX PROTEIN NUP75;
1455:  emkc-A  2.5 11.5   92   369    9   DROME:AF-A1Z8H6-F1 CUTICULAR PROTEIN 47EE;
1456:  ek3f-A  2.5 24.4   98   536    5   DROME:AF-Q9VQ34-F1 GH17801P;
1457:  ef5r-A  2.5 42.0   83   142    8   DROME:AF-Q9W5P1-F1 MEDIATOR OF RNA POLYMERASE II TRANSCRIPTION SUBUN
1458:  ek54-A  2.5 15.3  156  1487    7   DROME:AF-Q9VLP5-F1 LD42916P;
1459:  eedo-A  2.5 21.9  138   698    4   DROME:AF-Q9VGZ5-F1 TRANSCRIPTION FACTOR CWO;
1460:  ejr3-A  2.5 11.6  109   440   10   DROME:AF-Q7JRD4-F1 PEROXIN-13;
1461:  edrz-A  2.5  7.2  117   265    3   DROME:AF-Q4V3H4-F1 ELONGATION OF VERY LONG CHAIN FATTY ACIDS PROTEIN
1462:  egoj-A  2.5 10.7  103   595    7   DROME:AF-Q7K4I4-F1 LD38576P;
1463:  ekij-A  2.5 11.0  147   741    5   DROME:AF-Q0E8H7-F1 FI19426P1;
1464:  efr1-A  2.5 25.7   88   636    3   DROME:AF-Q7KT16-F1 FI17352P1;
1465:  el9y-A  2.5  9.3  108   297    4   DROME:AF-O01666-F1 ATP SYNTHASE SUBUNIT GAMMA, MITOCHONDRIAL;
1466:  eczj-A  2.5 25.7  110   977    5   DROME:AF-Q9VW24-F1 MITOGEN-ACTIVATED PROTEIN KINASE KINASE KINASE;
1467:  eema-A  2.5  3.9   32    34    3   DROME:AF-A0A0B4LIG4-F1 UNCHARACTERIZED PROTEIN;
1468:  ejr8-A  2.5  9.2   96   819    3   DROME:AF-Q9V415-F1 HMG-COA REDUCTASE DEGRADATION 3, ISOFORM A;
1469:  eh7s-A  2.5 12.9  100   358    4   DROME:AF-Q9VWK7-F1 SD22372P;
1470:  ecyl-A  2.5  9.3   70   304    1   DROME:AF-O97365-F1 BM-40;
1471:  een7-A  2.5  6.2  108   470    9   DROME:AF-Q9VVQ7-F1 P4HC DOMAIN-CONTAINING PROTEIN;
1472:  elv8-A  2.5  9.8   58   190    0   DROME:AF-A1Z8Z7-F1 CUTICULAR PROTEIN 49AH;
1473:  efpu-A  2.5 15.3  113   431    4   DROME:AF-Q0E8R1-F1 FI07211P;
1474:  edwr-A  2.5 18.2  115  2519   11   DROME:AF-A0A0B4K6L3-F1 UNCHARACTERIZED PROTEIN, ISOFORM C;
1475:  ej6h-A  2.5  8.1   47   388   11   DROME:AF-Q9VI24-F1 LD25151P;
1476:  eiw0-A  2.5 12.5   66   105    5   DROME:AF-Q9VF98-F1 CYTOCHROME C OXIDASE ASSEMBLY PROTEIN COX16 HOMOL
1477:  elvz-A  2.5 14.7   96   666    6   DROME:AF-Q9VPM3-F1 GH27858P;
1478:  ehkx-A  2.5 16.0  122   923    7   DROME:AF-O46067-F1 EG:25E8.1 PROTEIN;
1479:  elwi-A  2.5 18.1  115   433    2   DROME:AF-Q7KMQ0-F1 26S PROTEASOME REGULATORY SUBUNIT 7;
1480:  ee7l-A  2.5 14.7  118  1761   10   DROME:AF-Q9VMR4-F1 NO MECHANORECEPTOR POTENTIAL C, ISOFORM H;
1481:  ee5h-A  2.5 14.3   69   302   14   DROME:AF-Q9VR92-F1 UNCHARACTERIZED PROTEIN;
1482:  ej7q-A  2.5 15.8  139   458    4   DROME:AF-Q9VQQ6-F1 FI18122P1;
1483:  ec3i-A  2.5 10.1  115   282    3   DROME:AF-Q9VKH5-F1 OSIRIS 21;
1484:  ejez-A  2.5 16.9   94   922    2   DROME:AF-Q9W1T9-F1 TPR_REGION DOMAIN-CONTAINING PROTEIN;
1485:  elcy-A  2.5 15.4   94  1020   10   DROME:AF-Q9U1K1-F1 PROTEIN SPIRE;
1486:  edoc-A  2.5  9.6  156  2351    8   DROME:AF-Q9VT00-F1 JUMONJI, AT RICH INTERACTIVE DOMAIN 2;
1487:  ej80-A  2.5  9.6   94   729    4   DROME:AF-A0A0B4KEF7-F1 UNCHARACTERIZED PROTEIN, ISOFORM C;
1488:  el3f-A  2.5 11.5  100   828    5   DROME:AF-X2JD14-F1 UNCHARACTERIZED PROTEIN, ISOFORM B;
1489:  eg16-A  2.5 21.1   96   192    4   DROME:AF-Q9VK15-F1 UNCHARACTERIZED PROTEIN;
1490:  ejrq-A  2.5 16.6  119   288    7   DROME:AF-Q9VNM4-F1 FI03378P;
1491:  egb6-A  2.5 18.8   89   559    3   DROME:AF-Q7K581-F1 SD01637P;
1492:  edp1-A  2.5  7.3  112   501    6   DROME:AF-Q27589-F1 CYTOCHROME P450 4D2;
1493:  ek7t-A  2.5  9.9   93   202    9   DROME:AF-Q9W0I7-F1 GINS COMPLEX SUBUNIT 1;
1494:  ejv9-A  2.5 11.0   79   550    5   DROME:AF-Q9VJN8-F1 RE50361P;
1495:  emf3-A  2.5  8.6   53   203    4   DROME:AF-Q9VKU3-F1 CG6094 PROTEIN;
1496:  elmx-A  2.5  6.8   96   146    5   DROME:AF-Q7JVK8-F1 GEO08987P1;
1497:  em2i-A  2.5 14.6  111   385    5   DROME:AF-Q9VWU6-F1 RE70879P;
1498:  ejck-A  2.5  7.4  160  1854    8   DROME:AF-Q9W1R5-F1 PROTEIN VIRILIZER;
1499:  eijz-A  2.5 20.5   64  1188    3   DROME:AF-A0A0B4K760-F1 UNCHARACTERIZED PROTEIN, ISOFORM E;
1500:  ehuv-A  2.5  8.5  118   233    3   DROME:AF-Q8IMF1-F1 IP08088P;
1501:  ek7o-A  2.5  6.7  101   578    5   DROME:AF-P46150-F1 MOESIN/EZRIN/RADIXIN HOMOLOG 1;
1502:  ej44-A  2.5  5.1  142   585    6   DROME:AF-Q7KTJ8-F1 UNCHARACTERIZED PROTEIN, ISOFORM B;
1503:  ek5x-A  2.5  4.5   67   233    3   DROME:AF-Q9W393-F1 ACTIVATOR OF BASAL TRANSCRIPTION 1;
1504:  efpd-A  2.5 12.3   92   201    3   DROME:AF-Q9V3A3-F1 CG11379-PA;
1505:  ed87-A  2.5  4.7   88   183   10   DROME:AF-Q8IRN4-F1 UNCHARACTERIZED PROTEIN;
1506:  emyb-A  2.5 20.2   99   199    9   DROME:AF-Q6II06-F1 VESICLE TRANSPORT PROTEIN;
1507:  ekow-A  2.5 14.9  138   509    6   DROME:AF-Q8IQD3-F1 UNCHARACTERIZED PROTEIN, ISOFORM C;
1508:  edv0-A  2.5 21.4   85   345    7   DROME:AF-Q9VPU8-F1 KRR1 SMALL SUBUNIT PROCESSOME COMPONENT HOMOLOG;
1509:  ehil-A  2.5  1.0   44    44   11   DROME:AF-X2JAK7-F1 UNCHARACTERIZED PROTEIN, ISOFORM A;
1510:  ekh0-A  2.5  7.5   98   222    8   DROME:AF-A1Z7M6-F1 UNCHARACTERIZED PROTEIN;
1511:  ejk0-A  2.5 13.9   71  1395    7   DROME:AF-Q9W213-F1 ROUNDABOUT 1, ISOFORM A;
1512:  efun-A  2.5 37.0  128  1046    9   DROME:AF-P14083-F1 PROTEIN JIM LOVELL;
1513:  ek2b-A  2.5 19.8   98   382    8   DROME:AF-Q9VF34-F1 FIBRINOGEN C-TERMINAL DOMAIN-CONTAINING PROTEIN;
1514:  ek4o-A  2.5  5.6   42    50    7   DROME:AF-A0A0B4K7B8-F1 UNCHARACTERIZED PROTEIN;
1515:  eha7-A  2.5  5.0   99   393    3   DROME:AF-Q9W1F5-F1 RE54691P;
1516:  ee85-A  2.5  6.8  112   666   13   DROME:AF-Q2PDW6-F1 CENTRIOLAR COILED COIL PROTEIN 110KDA, ISOFORM B;
1517:  el6h-A  2.5 37.3   84   564   10   DROME:AF-M9MSI4-F1 UNCHARACTERIZED PROTEIN, ISOFORM B;
1518:  efb3-A  2.5 15.5   85  1041    6   DROME:AF-Q9VHL6-F1 FI03639P;
1519:  egzu-A  2.5  5.1   81   290    4   DROME:AF-Q9VKV4-F1 NON-STRUCTURAL MAINTENANCE OF CHROMOSOMES ELEMENT
1520:  emxh-A  2.5  6.4  110   827   10   DROME:AF-Q8IR42-F1 DROP DEAD;
1521:  egrc-A  2.5 11.4  165  1111    4   DROME:AF-Q9W037-F1 UNCHARACTERIZED PROTEIN, ISOFORM C;
1522:  eh5n-A  2.5 11.9  163  1718    7   DROME:AF-Q9VP76-F1 ADENYLYL CYCLASE 78C;
1523:  elo7-A  2.5 12.1  147  1313    3   DROME:AF-Q5BI62-F1 LP14331P;
1524:  ee7q-A  2.5  5.1  147   367    7   DROME:AF-Q9VRX6-F1 INNEXIN INX4;
1525:  ehtq-A  2.5  4.6   57    58    9   DROME:AF-A1ZB59-F1 RT03853P;
1526:  eg8h-A  2.5 16.3   78   469    4   DROME:AF-M9PJQ1-F1 UNCHARACTERIZED PROTEIN, ISOFORM E;
1527:  edi8-A  2.5 21.7   88   900   10   DROME:AF-Q9VFF3-F1 RRP6, ISOFORM B;
1528:  ee7o-A  2.5 10.0   93   691    5   DROME:AF-Q9VQM8-F1 UNCHARACTERIZED PROTEIN, ISOFORM A;
1529:  ehs8-A  2.5 10.8  106   446    5   DROME:AF-Q7JUX9-F1 MITOCHONDRIAL RIBONUCLEASE P PROTEIN 1 HOMOLOG;
1530:  ehae-A  2.5  5.1  115   373    6   DROME:AF-Q9VPF9-F1 SD10847P;
1531:  em2n-A  2.5 21.8   97   421    6   DROME:AF-Q9VHI6-F1 IP11728P;
1532:  ei9y-A  2.5  5.8   57   346    4   DROME:AF-Q7JNE1-F1 REGULATORY PROTEIN ZESTE;
1533:  eeu9-A  2.5 20.4  110   429    5   DROME:AF-Q9VC79-F1 FI03705P;
1534:  egfd-A  2.5 12.1  122   276    7   DROME:AF-Q2PDV5-F1 UNCHARACTERIZED PROTEIN;
1535:  emre-A  2.5  6.7   87  1190    2   DROME:AF-Q8IPI3-F1 ANION EXCHANGE PROTEIN;
1536:  edjy-A  2.5  6.3   59    63   10   DROME:AF-C0HKQ7-F1 CECROPIN-A1;
1537:  eexs-A  2.5 10.9  144  1084    6   DROME:AF-Q9VXD4-F1 MAB-21 DOMAIN-CONTAINING PROTEIN;
1538:  eh1o-A  2.5  8.2   50   662    6   DROME:AF-Q9VRV6-F1 FI21277P1;
1539:  ecui-A  2.5  7.7  137   425    7   DROME:AF-A1ZBY4-F1 FI20425P1;
1540:  egla-A  2.5 12.3  117   597    9   DROME:AF-Q961K6-F1 GH19047P;
1541:  eeyd-A  2.5 13.5   61   216    3   DROME:AF-Q9VLD7-F1 AUSTRALIN, ISOFORM A;
1542:  efyp-A  2.5 16.5   76   261    1   DROME:AF-Q9VGT9-F1 SUCCINATE DEHYDROGENASE CYTOCHROME B560 SUBUNIT,
1543:  emc0-A  2.5  5.4   36    40    3   DROME:AF-A0A1Z1CGY8-F1 UNCHARACTERIZED PROTEIN;
1544:  efo1-A  2.5 12.2  120   478    9   DROME:AF-Q8SYM5-F1 RE53026P;
1545:  ekhf-A  2.5  7.9   68   465    7   DROME:AF-Q9VEK5-F1 PEPTIDASE A1 DOMAIN-CONTAINING PROTEIN;
1546:  eg46-A  2.5  5.3   46    58    2   DROME:AF-Q9VRA5-F1 GEO12078P1;
1547:  ejqd-A  2.5 16.0   94  1323   13   DROME:AF-Q9VB20-F1 DISTRACTED, ISOFORM B;
1548:  eiaq-A  2.5  7.4   90   379    9   DROME:AF-Q9VI32-F1 DYNEIN REGULATORY COMPLEX PROTEIN 10;
1549:  ed28-A  2.5  9.5   81   396    7   DROME:AF-P24350-F1 INHIBITORY POU PROTEIN;
1550:  emn6-A  2.5  9.1   47   293    0   DROME:AF-Q9W080-F1 GV1, ISOFORM A;
1551:  eebv-A  2.5 15.3   64  1335    3   DROME:AF-Q9W1X5-F1 GH04942P;
1552:  emwp-A  2.5 13.6  141  1653   10   DROME:AF-Q9VJW1-F1 LD29171P;
1553:  efk7-A  2.5 12.1   74   457    7   DROME:AF-P25157-F1 GUANINE NUCLEOTIDE-BINDING PROTEIN SUBUNIT ALPHA
1554:  emtk-A  2.5  6.5  131   693    5   DROME:AF-Q9VIX4-F1 ACYL-COENZYME A OXIDASE;
1555:  eczc-A  2.5  8.3  145   911   10   DROME:AF-Q0KI14-F1 FI03229P;
1556:  edto-A  2.5 10.3  114   631    8   DROME:AF-Q7KRR5-F1 PEPTIDE-N(4)-(N-ACETYL-BETA-GLUCOSAMINYL)ASPARAGI
1557:  ejuf-A  2.5  9.0  141   302    3   DROME:AF-Q9VBM4-F1 PALMITOYLTRANSFERASE;
1558:  ehd9-A  2.5  7.6   66    67    6   DROME:AF-E1JH12-F1 UNCHARACTERIZED PROTEIN;
1559:  egv9-A  2.5 19.0   90   315    3   DROME:AF-Q9W2K3-F1 CG9437 PROTEIN;
1560:  ego4-A  2.5 12.0  110   449    6   DROME:AF-Q8SWZ1-F1 RH55021P;
1561:  eg4w-A  2.5 19.3  111   687    5   DROME:AF-Q9VG59-F1 PROTEIN VAC14 HOMOLOG;
1562:  emxc-A  2.5  7.1   80  1227   10   DROME:AF-Q9GQF1-F1 JNK-INTERACTING PROTEIN 3;
1563:  emqg-A  2.5 10.6   95   534    4   DROME:AF-Q9V3E9-F1 FI17138P1;
1564:  elqt-A  2.5 12.0   95   570   11   DROME:AF-Q9VPW3-F1 UNCHARACTERIZED PROTEIN, ISOFORM E;
1565:  efhi-A  2.5 10.8  126   805    8   DROME:AF-P23647-F1 SERINE/THREONINE-PROTEIN KINASE FUSED;
1566:  ejlp-A  2.5  3.7   91   508    5   DROME:AF-Q9V3W1-F1 TETRATRICOPEPTIDE REPEAT PROTEIN 2;
1567:  ejfe-A  2.4  8.4   85   648    6   DROME:AF-A1Z6D6-F1 IONOTROPIC RECEPTOR 41A;
1568:  ei2n-A  2.4  8.9  162  1371    6   DROME:AF-Q9VS41-F1 UNC-13-4A, ISOFORM B;
1569:  ekx3-A  2.4 19.9   94  1137    9   DROME:AF-Q9VI80-F1 THAWB;
1570:  ed7v-A  2.4 13.7   99   617   10   DROME:AF-Q9Y1I2-F1 VACUOLAR PROTEIN SORTING-ASSOCIATED PROTEIN 33A;
1571:  efpw-A  2.4 11.4  108   155   10   DROME:AF-Q8SYR5-F1 GEO07715P1;
1572:  eiam-A  2.4 27.1   87   428    6   DROME:AF-Q9VL49-F1 TRANSLOCATION PROTEIN SEC62;
1573:  eela-A  2.4  6.3   98   557   10   DROME:AF-Q9VTG5-F1 AARF DOMAIN CONTAINING KINASE 5, ISOFORM A;
1574:  efk5-A  2.4  5.2  110   230    7   DROME:AF-Q960K3-F1 LD47387P;
1575:  ef0l-A  2.4 18.4   88   503    9   DROME:AF-Q1ECA0-F1 IP09280P;
1576:  ehdy-A  2.4 16.8  103   592    6   DROME:AF-Q8IN09-F1 IONOTROPIC RECEPTOR 94B;
1577:  ehw8-A  2.4  6.5  144   371    3   DROME:AF-Q9VJX8-F1 VERY-LONG-CHAIN (3R)-3-HYDROXYACYL-COA DEHYDRATAS
1578:  ee9m-A  2.4  6.9  104   469    8   DROME:AF-Q9VZP2-F1 FI19868P1;
1579:  ejq1-A  2.4  5.0   81   343    6   DROME:AF-A0A0B4LFY9-F1 STIMULATOR OF INTERFERON GENES PROTEIN;
1580:  ehw6-A  2.4  4.8  111   993    5   DROME:AF-Q9VSF2-F1 MEDIATOR OF RNA POLYMERASE II TRANSCRIPTION SUBUN
1581:  eec9-A  2.4  5.2   95   234    6   DROME:AF-A0A0B4LH44-F1 UNCHARACTERIZED PROTEIN, ISOFORM C;
1582:  elwm-A  2.4  7.4  136   631    4   DROME:AF-Q7K4Y6-F1 SODIUM-DEPENDENT DOPAMINE TRANSPORTER;
1583:  edws-A  2.4 21.5   95  1384    9   DROME:AF-Q8SY33-F1 PROTEIN GAWKY;
1584:  ei0o-A  2.4  7.5   74   267    7   DROME:AF-Q9VFY5-F1 UNCHARACTERIZED PROTEIN;
1585:  ehyw-A  2.4 21.0  103   790    5   DROME:AF-Q95RR8-F1 PAN2-PAN3 DEADENYLATION COMPLEX SUBUNIT PAN3;
1586:  ed1u-A  2.4  7.4  142   781    4   DROME:AF-Q9VQS4-F1 SPINDLY;
1587:  ec59-A  2.4 14.1  115   501    9   DROME:AF-Q7K4X4-F1 GH24095P;
1588:  ekm4-A  2.4  5.9  158   600    6   DROME:AF-Q9VLR8-F1 GH19970P;
1589:  ee0q-A  2.4 11.4  176  1162    7   DROME:AF-Q9W038-F1 ADENYLATE CYCLASE;
1590:  ekgv-A  2.4 26.4   97  1615    6   DROME:AF-Q8IPN4-F1 CHITIN SYNTHASE;
1591:  elr6-A  2.4  8.7  126   447   10   DROME:AF-A1ZAM7-F1 CAAX PRENYL PROTEASE;
1592:  ehni-A  2.4  8.6  113  1238    2   DROME:AF-Q9VCD8-F1 STRUCTURAL MAINTENANCE OF CHROMOSOMES PROTEIN;
1593:  elh9-A  2.4 19.8  106   274    9   DROME:AF-Q9VNM8-F1 OSIRIS 8;
1594:  emx8-A  2.4  7.7   79   386   11   DROME:AF-A1Z7Z8-F1 FI07242P;
1595:  ed07-A  2.4 20.4  103  1848    6   DROME:AF-Q8INR6-F1 HISTONE-LYSINE N-METHYLTRANSFERASE, H3 LYSINE-79
1596:  ehag-A  2.4 10.1   71   598   13   DROME:AF-Q9VW52-F1 PRECURSOR RNA PROCESSING 3, ISOFORM A;
1597:  ek14-A  2.4 16.3  113   308   11   DROME:AF-Q9VNL8-F1 OSIRIS 1;
1598:  eegi-A  2.4  6.5   77   330    1   DROME:AF-A0A0B4LHC9-F1 UNCHARACTERIZED PROTEIN, ISOFORM B;
1599:  ehir-A  2.4 16.5   91   505    3   DROME:AF-Q9VPN2-F1 PROTEIN AMNIONLESS;
1600:  efxi-A  2.4 23.7   98  1372    2   DROME:AF-Q0KIC3-F1 UNCHARACTERIZED PROTEIN CG43427;
1601:  efl6-A  2.4  7.1  125   601    9   DROME:AF-Q8INF8-F1 FI20128P1;
1602:  ejk8-A  2.4 19.6   80   133    6   DROME:AF-Q6II68-F1 GEO10370P1;
1603:  ei62-A  2.4 17.4  120  1058    3   DROME:AF-Q9VKG0-F1 GH18077P;
1604:  elv1-A  2.4 13.8  106   447    6   DROME:AF-Q9W0F6-F1 ALPHA 1,3 FUCOSYLTRANSFERASE;
1605:  ek4p-A  2.4  6.5  144   645   10   DROME:AF-Q7JQF1-F1 OCTOPAMINE RECEPTOR OAMB;
1606:  efkf-A  2.4  7.0  119   485    6   DROME:AF-Q9VQN9-F1 IP12678P;
1607:  ejhd-A  2.4  7.6  142  2029    9   DROME:AF-Q9VVC6-F1 EPHEXIN, ISOFORM D;
1608:  eh6q-A  2.4 20.3  119   899   11   DROME:AF-Q960W0-F1 LD32258P;
1609:  edll-A  2.4  5.6   91   496    3   DROME:AF-Q08832-F1 GAMMA-AMINOBUTYRIC ACID RECEPTOR SUBUNIT BETA-LIK
1610:  ellu-A  2.4 13.3  100   761    8   DROME:AF-Q8MLR7-F1 PHOSPHATIDYLINOSITOL-3-PHOSPHATE PHOSPHATASE;
1611:  eibr-A  2.4  9.4  104   552    9   DROME:AF-Q9W3Q4-F1 SD03340P;
1612:  ehx0-A  2.4  9.2   99   400    9   DROME:AF-Q9W115-F1 FI14130P;
1613:  ee0v-A  2.4 20.0  106   317    3   DROME:AF-M9PB06-F1 UNCHARACTERIZED PROTEIN, ISOFORM D;
1614:  emte-A  2.4  9.8  141   577    6   DROME:AF-X2JDZ1-F1 PRKCA-BINDING PROTEIN;
1615:  elr4-A  2.4  8.7  139  1351    3   DROME:AF-Q9VTS3-F1 GRIP163;
1616:  ej62-A  2.4 12.0  117   836   11   DROME:AF-M9MSL3-F1 HSC70CB, ISOFORM G;
1617:  eew9-A  2.4  8.8  106   647    8   DROME:AF-Q8MSU3-F1 PUTATIVE FERRIC-CHELATE REDUCTASE 1 HOMOLOG;
1618:  eewl-A  2.4  8.9   44   197    0   DROME:AF-Q9VSL0-F1 LD07728P;
1619:  em2u-A  2.4 18.9  102  2296    4   DROME:AF-Q9VNE0-F1 UNCHARACTERIZED PROTEIN, ISOFORM A;
1620:  eh7p-A  2.4 15.0  137   948    7   DROME:AF-Q9VBZ6-F1 GH14566P;
1621:  ecu7-A  2.4 13.2   92   690    5   DROME:AF-Q2MGK5-F1 DUF4201 DOMAIN-CONTAINING PROTEIN;
1622:  ek0x-A  2.4 12.0   99   563   10   DROME:AF-Q9VRI8-F1 IONOTROPIC RECEPTOR 20A;
1623:  efbl-A  2.4  5.5  132   517    9   DROME:AF-Q9VB75-F1 GH08870P;
1624:  ehgm-A  2.4 12.0   87   254    5   DROME:AF-Q9VBY5-F1 UNCHARACTERIZED PROTEIN;
1625:  ek6p-A  2.4 10.0  111   572    5   DROME:AF-Q7KT81-F1 UNCHARACTERIZED PROTEIN;
1626:  elql-A  2.4 12.6   87   145    6   DROME:AF-Q8I0L0-F1 GH04494P;
1627:  eefc-A  2.4 10.7  131   458    4   DROME:AF-Q9VMB6-F1 EQUILIBRATIVE NUCLEOSIDE TRANSPORTER 2, ISOFORM A
1628:  emae-A  2.4 11.0  113   324    7   DROME:AF-Q9VE12-F1 LD27322P;
1629:  ei9f-A  2.4  9.9  124  1355    8   DROME:AF-Q9VLN6-F1 FI20146P1;
1630:  elur-A  2.4 16.9   89   816    2   DROME:AF-Q9VKJ9-F1 COILED-COIL AND C2 DOMAIN-CONTAINING PROTEIN 1-LI
1631:  eicv-A  2.4  8.1  104   397    3   DROME:AF-Q7K3D4-F1 PEPTIDYLPROLYL ISOMERASE;
1632:  edjm-A  2.4 15.1   69   268    3   DROME:AF-Q9VHG3-F1 IP14615P;
1633:  eizx-A  2.4  9.2  148   941    5   DROME:AF-Q9VJ75-F1 GH08340P;
1634:  eeh3-A  2.4  9.9  105   945    4   DROME:AF-Q9VHY2-F1 UNCHARACTERIZED PROTEIN, ISOFORM C;
1635:  ed8n-A  2.4  7.9   98   240    6   DROME:AF-A8JNT7-F1 HEAT SHOCK PROTEIN COGNATE 20;
1636:  eiw4-A  2.4  6.9  119   728    5   DROME:AF-Q9VS91-F1 GAMMA-TUBULIN COMPLEX COMPONENT;
1637:  egro-A  2.4 19.0   82   941    7   DROME:AF-Q9W1N8-F1 LD45221P;
1638:  emoe-A  2.4  4.0   83   202   10   DROME:AF-Q9W1F0-F1 UNCHARACTERIZED PROTEIN;
1639:  eglq-A  2.4 11.0   61    73   10   DROME:AF-A0A0B4K675-F1 UNCHARACTERIZED PROTEIN;
1640:  eljz-A  2.4  6.1   66   315   11   DROME:AF-Q9W009-F1 GH12037P;
1641:  edtc-A  2.4  6.0   75   435    8   DROME:AF-O77410-F1 EUKARYOTIC TRANSLATION INITIATION FACTOR 3 SUBUNI
1642:  ef4g-A  2.4  9.5  114   589    4   DROME:AF-Q9V5L3-F1 PROBABLE CYTOCHROME P450 49A1;
1643:  eiud-A  2.4  6.0  131  1555    4   DROME:AF-Q9VB40-F1 UNCHARACTERIZED PROTEIN, ISOFORM C;
1644:  emno-A  2.4  3.4   49    51   10   DROME:AF-Q7JWE4-F1 GEO09629P1;
1645:  edho-A  2.4 12.6  158   917    9   DROME:AF-P43248-F1 DNA MISMATCH REPAIR PROTEIN SPELLCHECKER 1;
1646:  eftw-A  2.4 13.2  121  1876    4   DROME:AF-Q7K3H0-F1 PHOSPHATIDYLINOSITOL-4-PHOSPHATE 3-KINASE;
1647:  elyf-A  2.4  8.7  104   652   13   DROME:AF-Q9VSH4-F1 CLEAVAGE AND POLYADENYLATION SPECIFICITY FACTOR S
1648:  ef5y-A  2.4  9.7   80   142    6   DROME:AF-A1Z998-F1 IP17185P2;
1649:  eikd-A  2.4 11.8  132  1013    6   DROME:AF-P82295-F1 PROMININ-LIKE PROTEIN;
1650:  edx4-A  2.4 14.0  109   947    1   DROME:AF-E9NA96-F1 IONOTROPIC RECEPTOR 25A;
1651:  ele4-A  2.4  7.1  107   264    2   DROME:AF-Q9V436-F1 26S PROTEASOME NON-ATPASE REGULATORY SUBUNIT 8;
1652:  el27-A  2.4 10.0  114   241    8   DROME:AF-Q9VLI3-F1 IP07829P;
1653:  ec5d-A  2.4  7.2  139   677   10   DROME:AF-Q9W2G8-F1 ACYL-COENZYME A OXIDASE;
1654:  ejvv-A  2.4  3.0   36    40    0   DROME:AF-A0A0B4K7L9-F1 UNCHARACTERIZED PROTEIN, ISOFORM A;
1655:  emqu-A  2.4  4.1   32    32    3   DROME:AF-A0A0S0WJP9-F1 UNCHARACTERIZED PROTEIN;
1656:  eife-A  2.4 16.1   76   645    8   DROME:AF-X2JDS9-F1 CEH-10 HOMEODOMAIN-CONTAINING HOMOLOG;
1657:  edsr-A  2.4  5.3  102   205    7   DROME:AF-Q9VXV1-F1 RH52220P;
1658:  ejut-A  2.4  7.9   69   177    7   DROME:AF-Q9VBW0-F1 SAYSVFN DOMAIN-CONTAINING PROTEIN;
1659:  egiu-A  2.4  4.9   47   421    4   DROME:AF-A8JPJ8-F1 PICKPOCKET 31;
1660:  ekkz-A  2.4 11.9   96   955    3   DROME:AF-Q8IN81-F1 SEX DETERMINATION PROTEIN FRUITLESS;
1661:  egay-A  2.4  9.5   63    98    6   DROME:AF-A0A126GUZ5-F1 UNCHARACTERIZED PROTEIN, ISOFORM F;
1662:  emnu-A  2.4  5.5   74   153    9   DROME:AF-Q9VEH9-F1 RE25364P;
1663:  ehwc-A  2.4 10.0  127   415    6   DROME:AF-Q9VGC2-F1 RE05302P;
1664:  emqf-A  2.4 11.4  118   699    8   DROME:AF-A1Z6H6-F1 PEPTIDASE_M3 DOMAIN-CONTAINING PROTEIN;
1665:  efgp-A  2.4 12.9  106   640    9   DROME:AF-Q9VBR1-F1 VACUOLAR PROTEIN SORTING 33B;
1666:  ee0g-A  2.4 11.1   84   484    7   DROME:AF-M9PI97-F1 MISEXPRESSION SUPPRESSOR OF RAS 6, ISOFORM B;
1667:  eewa-A  2.4  3.4   57   398    4   DROME:AF-Q9VTQ9-F1 AT06668P;
1668:  ekni-A  2.4 11.7  117   493    9   DROME:AF-Q9VC87-F1 RE57978P;
1669:  ekbd-A  2.4 18.1   78   397    3   DROME:AF-Q9W3P6-F1 CG10920-PA;
1670:  egrj-A  2.4 18.8  107   257    6   DROME:AF-Q9VD50-F1 IP09356P;
1671:  efa7-A  2.4 28.6  105   550    5   DROME:AF-Q9VAJ7-F1 PICKPOCKET 21, ISOFORM A;
1672:  ecve-A  2.4  8.9   95   649    9   DROME:AF-Q24175-F1 DISCONTINUOUS ACTIN HEXAGON;
1673:  efx0-A  2.4  6.9   94   227    4   DROME:AF-Q7K3Z2-F1 GH01773P;
1674:  ejq3-A  2.4  6.6  101  1174    4   DROME:AF-Q8MQX9-F1 ANKYRIN REPEAT AND LEM DOMAIN-CONTAINING PROTEIN
1675:  el92-A  2.4  7.8  130   321    4   DROME:AF-Q9VX13-F1 FI05221P;
1676:  ed1x-A  2.4 13.9  110  1647    7   DROME:AF-B7Z0E5-F1 MISFIRE, ISOFORM F;
1677:  ef3k-A  2.4  6.7   71   282   10   DROME:AF-A0A0B4K830-F1 UNCHARACTERIZED PROTEIN;
1678:  eibh-A  2.4  4.4   66   138   14   DROME:AF-Q9VRL3-F1 PROBABLE PREFOLDIN SUBUNIT 4;
1679:  elto-A  2.4 13.6   94   195    7   DROME:AF-Q9VHG6-F1 INSULATOR BINDING FACTOR 2;
1680:  ej1i-A  2.4  8.7  110   604    8   DROME:AF-Q9VSS2-F1 SIGNAL RECOGNITION PARTICLE SUBUNIT SRP68;
1681:  eme5-A  2.4 18.4   78  1430    0   DROME:AF-Q7JVP4-F1 BROMODOMAIN-CONTAINING PROTEIN, 140KD, ISOFORM A;
1682:  ec6r-A  2.4  4.6  126   648    5   DROME:AF-Q9VUC9-F1 UNCHARACTERIZED PROTEIN, ISOFORM A;
1683:  ecww-A  2.4  6.1   92   238   10   DROME:AF-M9PEE6-F1 TETRASPANIN 66A, ISOFORM E;
1684:  ektz-A  2.4 20.1  133   535    2   DROME:AF-Q9VJB3-F1 UNCHARACTERIZED PROTEIN;
1685:  ekoy-A  2.4 20.2   70  1199    6   DROME:AF-A1Z843-F1 UNCHARACTERIZED PROTEIN;
1686:  edwz-A  2.4  1.7   48   644    6   DROME:AF-Q8IA42-F1 N-ACETYLGALACTOSAMINYLTRANSFERASE 4;
1687:  ejwf-A  2.4  7.9   95   174    5   DROME:AF-Q9VHS6-F1 COPPER TRANSPORTER;
1688:  eczf-A  2.4  8.0   95   369    6   DROME:AF-Q8SYD0-F1 TETRATRICOPEPTIDE REPEAT PROTEIN 19 HOMOLOG, MITO
1689:  emod-A  2.4 12.1   64   187    2   DROME:AF-Q9VI03-F1 IP07908P;
1690:  ef3f-A  2.4  8.7   84  1406    7   DROME:AF-B7YZX6-F1 UNCHARACTERIZED PROTEIN, ISOFORM B;
1691:  emzi-A  2.4 24.6  112   801    4   DROME:AF-Q9W3K6-F1 LD35927P;
1692:  elv4-A  2.4 10.2  110   327    6   DROME:AF-Q9XZ58-F1 COP9 SIGNALOSOME COMPLEX SUBUNIT 5;
1693:  eeij-A  2.4 20.7  116   489    9   DROME:AF-Q86NP5-F1 AT15560P;
1694:  el19-A  2.4 17.6   84   620    8   DROME:AF-Q9XYZ4-F1 DOUBLE-STRAND BREAK REPAIR PROTEIN;
1695:  ein1-A  2.4 20.8  117  1293   10   DROME:AF-P24785-F1 DOSAGE COMPENSATION REGULATOR;
1696:  ek06-A  2.4  3.2   31    33    3   DROME:AF-C4NAP6-F1 SEMINAL FLUID PROTEIN 96F;
1697:  ehpu-A  2.4  7.9  108   504    7   DROME:AF-A1Z9Q8-F1 DIURETIC HORMONE 44 RECEPTOR 1;
1698:  eesj-A  2.4 11.3  119   638    8   DROME:AF-Q9I7H4-F1 RE02508P;
1699:  egve-A  2.4  4.8   49    65    4   DROME:AF-A0A0B4LIB4-F1 UNCHARACTERIZED PROTEIN;
1700:  ejo4-A  2.4 11.6  104   612    8   DROME:AF-Q7K155-F1 LD07878P;
1701:  ejih-A  2.4 26.0  117   576    3   DROME:AF-P05527-F1 HOMEOBOX PROTEIN INVECTED;
1702:  edo4-A  2.4 15.0   74   422    7   DROME:AF-Q9VZN1-F1 PICKPOCKET 27;
1703:  ehlp-A  2.4  9.2  113   352    5   DROME:AF-Q7KT67-F1 UNCHARACTERIZED PROTEIN;
1704:  egul-A  2.4 12.8  122   218    6   DROME:AF-Q7JWP5-F1 TETRASPANIN;
1705:  elts-A  2.4 16.6  103   557    5   DROME:AF-Q9VXP3-F1 GH05406P;
1706:  eia5-A  2.4 12.4  107   654   11   DROME:AF-Q9VC29-F1 EPIDERMAL STRIPES AND PATCHES, ISOFORM A;
1707:  elge-A  2.4 15.0  105   872    8   DROME:AF-Q9VW72-F1 GH08353P;
1708:  eejz-A  2.4  7.2  122   841    9   DROME:AF-Q9V3Q9-F1 IP03705P;
1709:  ek0n-A  2.4  5.7   89   122    3   DROME:AF-A0A0B4K6B2-F1 UNCHARACTERIZED PROTEIN;
1710:  eehc-A  2.4 12.1  113   630    8   DROME:AF-Q9V3N6-F1 TRANSMEMBRANE 9 SUPERFAMILY MEMBER;
1711:  eiyi-A  2.4  3.7  105   219    5   DROME:AF-Q9W0X9-F1 FI21252P1;
1712:  ek2c-A  2.4 11.6   68   581    3   DROME:AF-Q9VVG9-F1 UNCHARACTERIZED PROTEIN;
1713:  egim-A  2.4  5.0   54   281    4   DROME:AF-Q8STI6-F1 RE53401P;
1714:  emc3-A  2.4  5.9   87   168    6   DROME:AF-Q0KI06-F1 UNCHARACTERIZED PROTEIN, ISOFORM A;
1715:  ekuq-A  2.4  6.9   73    80   14   DROME:AF-Q9VTE1-F1 IMMEDIATE EARLY RESPONSE 3-INTERACTING PROTEIN 1;
1716:  eim3-A  2.4 35.8   97   629    8   DROME:AF-Q9VCR3-F1 PROTEOGLYCAN COW;
1717:  eezz-A  2.4  9.7  121   447    7   DROME:AF-Q9VPD8-F1 MFS DOMAIN-CONTAINING PROTEIN;
1718:  ee9q-A  2.4 12.3   90   120    4   DROME:AF-O46199-F1 ACCESSORY GLAND PROTEIN ACP53EA;
1719:  ec9g-A  2.4  8.2   72   445    7   DROME:AF-Q9W2F1-F1 UNCHARACTERIZED PROTEIN, ISOFORM A;
1720:  egwk-A  2.4  5.8   74   342    7   DROME:AF-A0A0B4K8B1-F1 UNCHARACTERIZED PROTEIN, ISOFORM C;
1721:  efol-A  2.4 10.0   64   132    6   DROME:AF-Q4V3Y0-F1 GEO02127P1;
1722:  eefz-A  2.4 15.3   77   235    5   DROME:AF-Q7KUE8-F1 FI17315P1;
1723:  ei3t-A  2.4  4.0  109   814   10   DROME:AF-Q9VKF6-F1 V-TYPE PROTON ATPASE SUBUNIT A;
1724:  eh5h-A  2.4 13.2  117   823    8   DROME:AF-Q9XZ06-F1 NUCLEAR PORE COMPLEX PROTEIN NUP93-1;
1725:  eky2-A  2.4 10.0   85   565    5   DROME:AF-Q9VZY7-F1 LD20870P;
1726:  emz9-A  2.4 14.1  171  1312    4   DROME:AF-Q9W2I5-F1 UNCHARACTERIZED PROTEIN;
1727:  emt1-A  2.4 13.8   87   291    5   DROME:AF-A0A6M3Q724-F1 UNCHARACTERIZED PROTEIN, ISOFORM C;
1728:  ei7c-A  2.4  4.7   74   300    3   DROME:AF-Q9VLF1-F1 AT23224P;
1729:  egrq-A  2.4 12.1   81   486    5   DROME:AF-Q9W0U4-F1 FI07216P;
1730:  eexp-A  2.4 23.4   90   999    7   DROME:AF-Q23972-F1 PROTEIN SMAUG;
1731:  ej79-A  2.4 24.3   82   162   11   DROME:AF-Q9VS49-F1 GEO05642P1;
1732:  ek2h-A  2.4  3.5   47    85    6   DROME:AF-Q9VJG4-F1 GEO09352P1;
1733:  eian-A  2.4 18.9   89  1284    8   DROME:AF-A1ZB14-F1 EAG-LIKE K CHANNEL, ISOFORM A;
1734:  ej5n-A  2.4 11.1  113   985    5   DROME:AF-P17970-F1 POTASSIUM VOLTAGE-GATED CHANNEL PROTEIN SHAB;
1735:  ehi2-A  2.4 16.1  144  1057    7   DROME:AF-Q7K4E0-F1 LD43457P;
1736:  ed6e-A  2.4  6.5   73   171    4   DROME:AF-Q9VGS3-F1 SUCCINATE DEHYDROGENASE CYTOCHROME B560 SUBUNIT,
1737:  ecug-A  2.4  8.1  108   572    4   DROME:AF-Q9VNW8-F1 FI24011P1;
1738:  emab-A  2.4 19.8   76   141    8   DROME:AF-X2J4U0-F1 UNCHARACTERIZED PROTEIN;
1739:  eggp-A  2.4 15.8  112   515    5   DROME:AF-Q9VLV6-F1 LD40565P;
1740:  edit-A  2.4  9.1  121  1031   10   DROME:AF-B6JUP5-F1 SISTER CHROMATID COHESION PROTEIN SOLO;
1741:  eiee-A  2.4 12.2   83   717   10   DROME:AF-Q8IRD1-F1 UNCHARACTERIZED PROTEIN;
1742:  elkx-A  2.4 12.8  107   528    9   DROME:AF-Q9VR38-F1 VACUOLAR FUSION PROTEIN MON1 HOMOLOG;
1743:  ej2x-A  2.4  5.6  110   186    3   DROME:AF-Q9VYH1-F1 FERRITIN;
1744:  efyk-A  2.4  6.9  127   918    7   DROME:AF-Q7KMM5-F1 BCDNA.GH04802;
1745:  efyz-A  2.4 21.5  124   635   10   DROME:AF-Q7JRC9-F1 RE73310P;
1746:  eiho-A  2.4  9.5  153  1077   12   DROME:AF-A0A0B4LGD3-F1 KAZACHOC, ISOFORM G;
1747:  elyk-A  2.4 13.4  135   692    7   DROME:AF-Q8SWW9-F1 LD18126P;
1748:  eeux-A  2.4 14.9   83   644    5   DROME:AF-Q9VIA5-F1 IONOTROPIC RECEPTOR 84A;
1749:  ejk5-A  2.4 14.8  160  1866    8   DROME:AF-A0A0B4K859-F1 NUCLEOPORIN NUP188;
1750:  ekk7-A  2.4 10.4   97   503    5   DROME:AF-A1ZAI1-F1 DOLICHOL KINASE;
1751:  ecvt-A  2.4  7.3  159   767    8   DROME:AF-Q8IRH3-F1 DC_STAMP DOMAIN-CONTAINING PROTEIN;
1752:  effa-A  2.4  6.6   47   338   11   DROME:AF-A8JUW4-F1 LETHAL (1) G0469, ISOFORM C;
1753:  ed5a-A  2.4  6.3   75   133    7   DROME:AF-A0A6H2EED7-F1 UNCHARACTERIZED PROTEIN;
1754:  eklq-A  2.4 29.8  114   916    4   DROME:AF-Q9W354-F1 EXTRACELLULAR SIGNAL-REGULATED KINASE 7;
1755:  emfy-A  2.3 11.0   82   118    5   DROME:AF-Q8WTI6-F1 PFTAIRE-INTERACTING FACTOR 2;
1756:  eh8p-A  2.3  3.8   72   287    8   DROME:AF-Q9V3U5-F1 CG7916 PROTEIN;
1757:  ek19-A  2.3  8.9   67   568    9   DROME:AF-Q9VNA8-F1 PROTEIN DOWNSTREAM NEIGHBOR OF SON HOMOLOG;
1758:  emij-A  2.3  5.7   73   247    8   DROME:AF-Q8MLP8-F1 CCR4-NOT TRANSCRIPTION COMPLEX SUBUNIT 11;
1759:  ef54-A  2.3 10.9  139  1597    5   DROME:AF-Q0E8Q7-F1 ENGULFMENT ABC TRANSPORTER IN THE OVARY, ISOFORM
1760:  eega-A  2.3 25.6  128  1025    6   DROME:AF-X2JDY8-F1 GTPASE REGULATOR ASSOCIATED WITH FAK, ISOFORM G;
1761:  ei31-A  2.3 22.7  129  1320    6   DROME:AF-P54623-F1 CENTROSOMIN;
1762:  empu-A  2.3 16.2  124   867    3   DROME:AF-A1ZBN5-F1 TUBULIN TYROSINE LIGASE-LIKE 6A;
1763:  ej4a-A  2.3 12.6   91  1883    5   DROME:AF-Q9VXE6-F1 NUCLEAR PORE COMPLEX PROTEIN NUP153;
1764:  elul-A  2.3 31.8   91   342    4   DROME:AF-Q9W2U5-F1 AT19485P;
1765:  ejxm-A  2.3 11.4  141   696    9   DROME:AF-A8JV32-F1 UNCHARACTERIZED PROTEIN, ISOFORM C;
1766:  efem-A  2.3  7.0   90   416    6   DROME:AF-Q27350-F1 PROTEIN SINE OCULIS;
1767:  edlt-A  2.3  5.7   83   383    8   DROME:AF-Q9VHA4-F1 LP19870P;
1768:  edy8-A  2.3  6.6   95   604   11   DROME:AF-Q8IN08-F1 IONOTROPIC RECEPTOR 94C;
1769:  ehbg-A  2.3  6.5  120   450    6   DROME:AF-Q9VJA5-F1 FI08023P;
1770:  ed61-A  2.3  6.4  101   844    7   DROME:AF-Q7K126-F1 CCR4-NOT TRANSCRIPTION COMPLEX SUBUNIT 3, ISOFORM
1771:  edwi-A  2.3 13.0   70   103    4   DROME:AF-Q9VY03-F1 UNCHARACTERIZED PROTEIN, ISOFORM A;
1772:  ehbm-A  2.3 15.0   95   475   11   DROME:AF-Q9W3I9-F1 GH01161P;
1773:  ejkw-A  2.3  6.0  107   219    9   DROME:AF-Q9W3W4-F1 5-DEMETHOXYUBIQUINONE HYDROXYLASE, MITOCHONDRIAL;
1774:  ef5o-A  2.3  6.9  133   455    9   DROME:AF-Q9VXV4-F1 RH04535P;
1775:  eglc-A  2.3 25.4   92   578    7   DROME:AF-Q9VN36-F1 MUCIN RELATED 82C;
1776:  egno-A  2.3 21.6   95   280    8   DROME:AF-Q9VN50-F1 EUKARYOTIC TRANSLATION INITIATION FACTOR 3 SUBUNI
1777:  eks2-A  2.3  5.1   60   133    7   DROME:AF-Q9VDG3-F1 GEO08316P1;
1778:  ef1a-A  2.3  9.7   76   595    7   DROME:AF-A1ZAC7-F1 COILED-COIL DOMAIN-CONTAINING PROTEIN 93;
1779:  egse-A  2.3 44.5   98   426    4   DROME:AF-O61491-F1 FLOTILLIN-1;
1780:  ek0m-A  2.3 13.9   94  1192    5   DROME:AF-Q8IQ31-F1 UNCHARACTERIZED PROTEIN;
1781:  efsb-A  2.3 10.9  155   940    8   DROME:AF-Q9VLC0-F1 VACUOLAR PROTEIN SORTING-ASSOCIATED PROTEIN 54;
1782:  ekvm-A  2.3 23.7   90   207    8   DROME:AF-P82804-F1 PARTNER OF Y14 AND MAGO;
1783:  ejat-A  2.3 15.5  143  1831    8   DROME:AF-Q9W420-F1 TRANSCRIPTION ELONGATION FACTOR SPT6;
1784:  edkn-A  2.3  7.6  118   245    6   DROME:AF-Q9VKD2-F1 VERY-LONG-CHAIN (3R)-3-HYDROXYACYL-COA DEHYDRATAS
1785:  edyt-A  2.3 29.0   77   873    8   DROME:AF-P34082-F1 FASCICLIN-2;
1786:  edmd-A  2.3 10.5  130   549    2   DROME:AF-A1Z9M6-F1 VESICULAR GABA TRANSPORTER;
1787:  eg3f-A  2.3  6.6   72   215    6   DROME:AF-Q9V3U9-F1 PROTEIN SLOWMO;
1788:  ed1d-A  2.3 13.7   61   237    8   DROME:AF-Q9VC84-F1 UNCHARACTERIZED PROTEIN;
1789:  ejg1-A  2.3 16.4   93  1734    8   DROME:AF-Q9VVA9-F1 ZINC FINGER CCHC-TYPE CONTAINING 7;
1790:  edq6-A  2.3 15.4  107   249    7   DROME:AF-Q9VTA7-F1 UNCHARACTERIZED PROTEIN, ISOFORM A;
1791:  ela2-A  2.3 13.8   79   650    5   DROME:AF-Q9VDK7-F1 SIGNAL RECOGNITION PARTICLE SUBUNIT SRP72;
1792:  ek40-A  2.3 10.8  143   812    7   DROME:AF-Q9VWD3-F1 UNCHARACTERIZED PROTEIN, ISOFORM A;
1793:  edgt-A  2.3  5.8   86   218    8   DROME:AF-Q7JYY8-F1 TETRASPANIN;
1794:  ejb4-A  2.3  5.6   90   498    9   DROME:AF-Q8INX4-F1 MALE-SPECIFIC TRANSCRIPT 36FA;
1795:  edja-A  2.3 13.6  111  2096   10   DROME:AF-Q9VM75-F1 HEAT REPEAT-CONTAINING PROTEIN 1 HOMOLOG;
1796:  eif2-A  2.3  7.3  118   373    5   DROME:AF-Q9VR50-F1 SOLUTE CARRIER FAMILY 35 MEMBER E1 HOMOLOG;
1797:  em5f-A  2.3  5.7   93   832    3   DROME:AF-Q9V4M2-F1 PROTEIN WECH;
1798:  edw3-A  2.3 11.6  125   305    7   DROME:AF-Q9VMN2-F1 UNCHARACTERIZED PROTEIN;
1799:  eluy-A  2.3  6.9  120   660    9   DROME:AF-A1Z935-F1 SOLUTE CARRIER FAMILY 30 MEMBER 9;
1800:  emyh-A  2.3 21.4  101   471    4   DROME:AF-M9PIH9-F1 TRANSCRIPTION FACTOR AP-2, ISOFORM D;
1801:  ekcz-A  2.3 22.1  100  1034    2   DROME:AF-P54362-F1 AP-3 COMPLEX SUBUNIT DELTA;
1802:  ef4k-A  2.3  6.9  139   675    9   DROME:AF-P12428-F1 PROTEIN BROWN;
1803:  el8u-A  2.3  5.5  102   448    6   DROME:AF-Q9VZG8-F1 RT03134P;
1804:  eh4i-A  2.3  8.1   88   508    8   DROME:AF-P46824-F1 KINESIN LIGHT CHAIN;
1805:  eerv-A  2.3 16.2  115   857    7   DROME:AF-Q7KVW2-F1 FI18256P1;
1806:  ek4y-A  2.3  9.6  114   627    4   DROME:AF-Q9VF45-F1 GH25012P;
1807:  efbx-A  2.3 11.3  150  2516    9   DROME:AF-Q24270-F1 VOLTAGE-DEPENDENT CALCIUM CHANNEL TYPE D SUBUNIT
1808:  ek6v-A  2.3 10.5   84   448    6   DROME:AF-P39572-F1 PROTEIN GIANT;
1809:  elbc-A  2.3 14.4  116   986   10   DROME:AF-Q9VHY7-F1 HL04706P;
1810:  emwi-A  2.3 12.3   93   507    9   DROME:AF-Q9W0X1-F1 GH15894P;
1811:  efd5-A  2.3 20.7   90  1739    3   DROME:AF-A8DYH1-F1 MUSCLE WASTED, ISOFORM C;
1812:  ehq7-A  2.3 18.7   97   596    7   DROME:AF-Q7K3N1-F1 GH27401P;
1813:  eihq-A  2.3 22.4   82  1537    6   DROME:AF-Q9VAI2-F1 KUZBANIAN-LIKE, ISOFORM A;
1814:  egyj-A  2.3  7.9  110   149    4   DROME:AF-Q7JY26-F1 AT24188P;
1815:  el1a-A  2.3  8.6  117   305    9   DROME:AF-Q9VNU0-F1 RE35159P;
1816:  eggl-A  2.3  6.4   91   155    4   DROME:AF-M9NEY2-F1 UNCHARACTERIZED PROTEIN;
1817:  ehbk-A  2.3 11.6  146   814    6   DROME:AF-Q9VK82-F1 ORGANIC ANION TRANSPORTING POLYPEPTIDE 33EB;
1818:  ekyv-A  2.3  6.1   86   219    6   DROME:AF-Q7JZW7-F1 TETRASPANIN;
1819:  el9h-A  2.3  8.8  108  1236    2   DROME:AF-Q4U2Q5-F1 FI23547P1;
1820:  ehar-A  2.3 30.0   96  1544    7   DROME:AF-Q9W0E3-F1 GATOR COMPLEX PROTEIN IML1;
1821:  edcc-A  2.3  4.1  101   281    4   DROME:AF-Q9VK02-F1 FI21749P1;
1822:  egru-A  2.3 12.3   93   359    9   DROME:AF-Q9V3V9-F1 ENDONUCLEASE G INHIBITOR, ISOFORM A;
1823:  ekhw-A  2.3 24.9  101   244    5   DROME:AF-E1JI53-F1 UNCHARACTERIZED PROTEIN;
1824:  ecyj-A  2.3  2.1   44    44    5   DROME:AF-A0A6H2EHD4-F1 UNCHARACTERIZED PROTEIN;
1825:  eitm-A  2.3  5.3   48   128   13   DROME:AF-Q9VNW0-F1 GEO11142P1;
1826:  el8p-A  2.3  7.5   72   108    3   DROME:AF-Q4V645-F1 TRISSIN;
1827:  ei8p-A  2.3  9.4  124   211    8   DROME:AF-Q9VCQ2-F1 UNCHARACTERIZED PROTEIN;
1828:  eemx-A  2.3  6.3  136   832    5   DROME:AF-Q9VQY4-F1 ABC TRANSPORTER EXPRESSED IN TRACHEA, ISOFORM A;
1829:  ek3n-A  2.3  4.9   47   424    4   DROME:AF-P20240-F1 OTEFIN;
1830:  ed68-A  2.3 14.2   76   680    3   DROME:AF-Q9VD51-F1 PROBABLE ATP-DEPENDENT RNA HELICASE PITCHOUNE;
1831:  ek35-A  2.3 16.4  113   877   10   DROME:AF-Q9VXC2-F1 UNCHARACTERIZED PROTEIN;
1832:  ef8j-A  2.3  8.6   93   442    8   DROME:AF-Q9Y162-F1 VESICLE-FUSING ATPASE;
1833:  ehg6-A  2.3 11.6   53    73    2   DROME:AF-Q7JW78-F1 AT18054P;
1834:  ehu3-A  2.3 14.4  118   754    5   DROME:AF-Q9VZA7-F1 GH19286P;
1835:  ekj2-A  2.3  7.3  140   665    6   DROME:AF-Q9VWC8-F1 LD11581P;
1836:  ejge-A  2.3 11.9   87   594    5   DROME:AF-Q9VVK8-F1 RNA HELICASE;
1837:  ee9h-A  2.3  7.2   39    48   10   DROME:AF-Q9W2U8-F1 NEB-CGP, ISOFORM A;
1838:  ege2-A  2.3 10.6  133  1338    6   DROME:AF-Q9V416-F1 ANOCTAMIN;
1839:  elkq-A  2.3 13.0  101   749    7   DROME:AF-D3DML3-F1 CONNECTOR OF KINASE TO AP-1, ISOFORM E;
1840:  emx0-A  2.3  7.3   70   522    4   DROME:AF-Q9VNZ4-F1 FI01120P;
1841:  eel7-A  2.3 29.5   82  1235    6   DROME:AF-A1Z9X4-F1 HIBRIS, ISOFORM B;
1842:  ehj9-A  2.3  3.5   54    62    2   DROME:AF-A0A0B4JD68-F1 UNCHARACTERIZED PROTEIN;
1843:  ehhf-A  2.3 28.5  131   474    5   DROME:AF-Q9VJQ7-F1 LD27791P;
1844:  egtz-A  2.3 12.9  149   896    3   DROME:AF-P22815-F1 PROTEIN BRIDE OF SEVENLESS;
1845:  edue-A  2.3 11.6   77   185    9   DROME:AF-O97066-F1 SIGNAL PEPTIDASE COMPLEX CATALYTIC SUBUNIT SEC11;
1846:  eg2t-A  2.3 21.4  109   920    6   DROME:AF-Q9VBH3-F1 DYSFUSION, ISOFORM D;
1847:  emh4-A  2.3 10.1  100   378    5   DROME:AF-Q9VMY2-F1 RE15880P;
1848:  elre-A  2.3  6.9  100   479    5   DROME:AF-Q7KS77-F1 LADYBIRD EARLY;
1849:  eh07-A  2.3 11.1   73   163    4   DROME:AF-Q9W0S8-F1 AUGMIN COMPLEX SUBUNIT WAC;
1850:  eeun-A  2.3 10.6   86   600    7   DROME:AF-Q9VMX1-F1 KIF-BINDING PROTEIN;
1851:  ekva-A  2.3 11.3   81   116    9   DROME:AF-Q8MKK8-F1 GEO07755P1;
1852:  emrf-A  2.3  8.8  112   637   10   DROME:AF-Q9W3K4-F1 LD45266P;
1853:  edxd-A  2.3  4.8   44   449    9   DROME:AF-Q7JRM5-F1 GH12965P;
1854:  ee2b-A  2.3 20.8  113   477    6   DROME:AF-Q9W4D4-F1 GH12014P;
1855:  ejf0-A  2.3 10.1   73   110    4   DROME:AF-Q9VG00-F1 CYTOCHROME C OXIDASE ASSEMBLY PROTEIN COX20, MITO
1856:  eeqq-A  2.3  6.9  166   601    7   DROME:AF-Q9W3R0-F1 FI02094P;
1857:  eeju-A  2.3 35.2  132   556    2   DROME:AF-Q7K204-F1 BARRICADE, ISOFORM A;
1858:  edpu-A  2.3  7.1  116  1304    9   DROME:AF-Q9VNC9-F1 LD36006P;
1859:  ej0g-A  2.3 15.2   96  1224    9   DROME:AF-B7Z0M7-F1 UNCHARACTERIZED PROTEIN, ISOFORM E;
1860:  eecr-A  2.3  3.7   81   144    9   DROME:AF-P49858-F1 PROTEIN CORNICHON;
1861:  elc5-A  2.3 13.2   65   619    5   DROME:AF-Q9V3C0-F1 ATP-DEPENDENT RNA HELICASE ABSTRAKT;
1862:  ei4z-A  2.3  9.7  120   212    6   DROME:AF-Q9VRJ5-F1 CHARGED MULTIVESICULAR BODY PROTEIN 2B;
1863:  ecuh-A  2.3 14.6  126   585   10   DROME:AF-Q9VDV5-F1 FI18650P1;
1864:  egsp-A  2.3 16.9  107  1063    7   DROME:AF-Q9TVM2-F1 EXPORTIN-1;
1865:  effy-A  2.3  6.8  144   556    6   DROME:AF-Q9VFG2-F1 MFS DOMAIN-CONTAINING PROTEIN;
1866:  embo-A  2.3  7.6   81   389    4   DROME:AF-Q24276-F1 HSP90 CO-CHAPERONE CDC37;
1867:  ely9-A  2.3  7.2  115   229    7   DROME:AF-Q7JZW3-F1 TETRASPANIN;
1868:  ekgs-A  2.3 12.7   59   588    7   DROME:AF-Q9V3E4-F1 GLYCOSYLTRANSFERASE FAMILY 92 PROTEIN;
1869:  efcn-A  2.3 14.1   61   939   13   DROME:AF-Q9VH85-F1 GH14967P;
1870:  eh7n-A  2.3 13.7  148   320    5   DROME:AF-A1Z9W2-F1 RH47216P;
1871:  em48-A  2.3  7.8   75   392    9   DROME:AF-Q8IR43-F1 FI08446P;
1872:  ecxz-A  2.3  5.9  163  1127    6   DROME:AF-Q9VM62-F1 LD34181P;
1873:  ee0z-A  2.3 10.3  119   336    7   DROME:AF-Q7JWD3-F1 ATPASE ASNA1 HOMOLOG;
1874:  eg5t-A  2.3 17.9   88   281    6   DROME:AF-A8DZ10-F1 GH21880P1;
1875:  eebk-A  2.3  7.7  154  1331    6   DROME:AF-Q0E961-F1 BEDRAGGLED, ISOFORM A;
1876:  eeel-A  2.3 12.1  117   686    5   DROME:AF-Q9W3Y7-F1 GH10889P;
1877:  ejtm-A  2.3 15.4  105   377   10   DROME:AF-Q9VUN5-F1 FI08508P;
1878:  emxn-A  2.3 10.0   87   332    8   DROME:AF-Q9VG11-F1 IP10581P;
1879:  ef3c-A  2.3 12.7  138   245    6   DROME:AF-Q9V3P3-F1 LD45860P;
1880:  elk4-A  2.3  4.0   51    86    8   DROME:AF-Q9VU58-F1 NEUROPEPTIDE-LIKE 2;
1881:  eetg-A  2.3  6.7   74   208    7   DROME:AF-Q24188-F1 PROTEIN LATE BLOOMER;
1882:  emeo-A  2.3 16.6  124   663    6   DROME:AF-Q9VX29-F1 RE33814P;
1883:  eh8g-A  2.3 27.0  122   281    5   DROME:AF-A1Z6E8-F1 UNCHARACTERIZED PROTEIN, ISOFORM D;
1884:  eiqc-A  2.3  8.0  111   290    5   DROME:AF-A0A0C4DHF9-F1 ENTOMOGLYCEROPORIN 2, ISOFORM C;
1885:  edf8-A  2.3 10.5   90   506   11   DROME:AF-Q9VYG1-F1 26S PROTEASOME NON-ATPASE REGULATORY SUBUNIT 5;
1886:  elle-A  2.3  8.4  113   358    3   DROME:AF-Q5U0V4-F1 AT29763P;
1887:  ehbi-A  2.3  9.7  156  1357   10   DROME:AF-Q7KTS2-F1 AUTOPHAGY-RELATED 17, ISOFORM B;
1888:  eimj-A  2.3 16.6   91   195    2   DROME:AF-Q8IN78-F1 MITOCHONDRIAL IMPORT INNER MEMBRANE TRANSLOCASE S
1889:  eizh-A  2.3  6.8   80   133    9   DROME:AF-A1Z6K6-F1 UNCHARACTERIZED PROTEIN;
1890:  emxf-A  2.3 16.4  124   871    6   DROME:AF-Q9NB04-F1 PATJ HOMOLOG;
1891:  ekc8-A  2.3 20.6  109   288   11   DROME:AF-Q9VNM7-F1 FI03362P;
1892:  elk6-A  2.3  5.0   56   322    2   DROME:AF-Q9VF14-F1 POLY(U)-SPECIFIC ENDORIBONUCLEASE;
1893:  eipp-A  2.3  4.4   75   142    5   DROME:AF-M9NFP0-F1 UNCHARACTERIZED PROTEIN;
1894:  eglh-A  2.3  9.1  110   577    5   DROME:AF-Q9VDS2-F1 UNCHARACTERIZED PROTEIN;
1895:  edji-A  2.3  8.3  155   383    5   DROME:AF-Q9VHT7-F1 UNCHARACTERIZED PROTEIN;
1896:  ee5e-A  2.3  9.5  103  1330    4   DROME:AF-X2JAX8-F1 NOSTRIN, ISOFORM H;
1897:  eeds-A  2.3  4.6  111   454    5   DROME:AF-Q9VT57-F1 CYCLIN-DEPENDENT KINASE 8;
1898:  efsu-A  2.3  7.6   53   453    6   DROME:AF-Q9VLJ8-F1 ADENYLYLTRANSFERASE AND SULFURTRANSFERASE MOCS3;
1899:  ehvj-A  2.3 23.5   77   882    9   DROME:AF-Q9V3J9-F1 DOWN AND OUT, ISOFORM A;
1900:  ehme-A  2.3 16.5   64   462    5   DROME:AF-Q8IRK0-F1 GH04558P;
1901:  elgg-A  2.3  5.8  138  1549    9   DROME:AF-Q7KTC0-F1 MULTIDRUG-RESISTANCE LIKE PROTEIN 1, ISOFORM I;
1902:  ejak-A  2.3  7.1   72   182    8   DROME:AF-Q8IQ56-F1 TRANSMEMBRANE PROTEIN 11 HOMOLOG, MITOCHONDRIAL;
1903:  emzx-A  2.3  8.1   86   129    7   DROME:AF-A0A0S0WGS4-F1 UNCHARACTERIZED PROTEIN, ISOFORM E;
1904:  eh4z-A  2.3 13.6   82   121    7   DROME:AF-Q6GUT7-F1 ACP53C14A;
1905:  ed2n-A  2.3 15.2  119   503    8   DROME:AF-Q9VR03-F1 AT19250P;
1906:  el9t-A  2.3 10.9  127   711   11   DROME:AF-Q9W5C1-F1 RE02292P;
1907:  elec-A  2.3  8.6   74   140    7   DROME:AF-Q8INZ7-F1 MITOCHONDRIAL PYRUVATE CARRIER;
1908:  eef2-A  2.3 18.0  133  1250   11   DROME:AF-Q9NG98-F1 DNA TOPOISOMERASE 3-ALPHA;
1909:  eh7f-A  2.3  7.9   51   241   10   DROME:AF-M9NEC4-F1 UNCHARACTERIZED PROTEIN, ISOFORM C;
1910:  eez5-A  2.3 14.5   97   264    4   DROME:AF-Q8SWS7-F1 NUCLEOLAR PROTEIN 12;
1911:  ed60-A  2.3  5.7  138   452    7   DROME:AF-A0A0B4LF16-F1 PALMITOYLTRANSFERASE;
1912:  eh39-A  2.3 11.4   91   685    7   DROME:AF-Q7K4B4-F1 AUGMIN COMPLEX SUBUNIT DGT5;
1913:  eios-A  2.3 12.3  119   539    4   DROME:AF-A0A0S0WNY8-F1 NICOTINIC ACETYLCHOLINE RECEPTOR ALPHA4, ISOFO
1914:  eg7m-A  2.3 11.0   93   700    2   DROME:AF-Q9UAS6-F1 CAP-SPECIFIC MRNA (NUCLEOSIDE-2'-O-)-METHYLTRANSF
1915:  ed83-A  2.3  8.8   89   659   11   DROME:AF-Q95U58-F1 GH05885P;
1916:  edtw-A  2.3 10.1  138   687    6   DROME:AF-P10090-F1 PROTEIN WHITE;
1917:  ehs6-A  2.3  5.5   36    38   11   DROME:AF-M9PEK4-F1 UNCHARACTERIZED PROTEIN;
1918:  egku-A  2.3 14.0  131   491    5   DROME:AF-Q7JVN6-F1 GH17672P;
1919:  emgf-A  2.3 17.3  104   919    8   DROME:AF-Q9VR18-F1 UNCHARACTERIZED PROTEIN, ISOFORM A;
1920:  eh88-A  2.3 15.0   79   478    3   DROME:AF-Q9W062-F1 MICROFIBRILLAR-ASSOCIATED PROTEIN 1;
1921:  egbl-A  2.3  6.3   43    44    5   DROME:AF-B8A407-F1 MIP03057P;
1922:  eiuh-A  2.3 13.3  111   994    6   DROME:AF-Q9VNE4-F1 ASTERLESS;
1923:  ehqn-A  2.3 12.4  111  1449    5   DROME:AF-Q9W0E1-F1 PINSTRIPE, ISOFORM A;
1924:  ehuz-A  2.3  5.0   82  1024    4   DROME:AF-Q9W268-F1 DEFECTIVE PROVENTRICULUS, ISOFORM A;
1925:  elqa-A  2.3 10.4   87   198    5   DROME:AF-Q8IMK8-F1 DUF725 DOMAIN-CONTAINING PROTEIN;
1926:  eeew-A  2.3 18.8   92   326    8   DROME:AF-A1Z6H9-F1 DEFECTIVE PROBOSCIS EXTENSION RESPONSE 12, ISOFOR
1927:  emwf-A  2.3  9.7  146   399    3   DROME:AF-Q8SYC5-F1 RE68347P;
1928:  ehdz-A  2.3 11.7  102   782    9   DROME:AF-Q9VI55-F1 E3 UFM1-PROTEIN LIGASE 1 HOMOLOG;
1929:  edzd-A  2.3 16.6   92  1960    7   DROME:AF-M9PIC9-F1 SPC105-RELATED, ISOFORM B;
1930:  emox-A  2.3  7.8   97   442   10   DROME:AF-Q9VRS0-F1 IMPORTIN SUBUNIT ALPHA;
1931:  ekrt-A  2.3 10.5   81   334    6   DROME:AF-Q9VUR3-F1 PROBABLE AMINOACYL TRNA SYNTHASE COMPLEX-INTERACT
1932:  elq5-A  2.3 29.7   74   702    7   DROME:AF-P17886-F1 PROTEIN CROOKED NECK;
1933:  ee2u-A  2.3 11.5  106   302    5   DROME:AF-Q9VZL3-F1 VERY-LONG-CHAIN ENOYL-COA REDUCTASE;
1934:  elws-A  2.3  9.2   62   123    6   DROME:AF-E2QCN8-F1 UNCHARACTERIZED PROTEIN;
1935:  edjw-A  2.3  6.8   53    95    9   DROME:AF-X2JBG1-F1 UNCHARACTERIZED PROTEIN;
1936:  ejm3-A  2.3 10.2  112   631    7   DROME:AF-Q9V778-F1 ALKYLDIHYDROXYACETONEPHOSPHATE SYNTHASE;
1937:  eix1-A  2.3 14.7   96  1573   10   DROME:AF-Q9VMF3-F1 DIZZY ISOFORM AII;
1938:  ef6s-A  2.3 13.7  129   716    9   DROME:AF-P41073-F1 ZINC FINGER PROTEIN ON ECDYSONE PUFFS;
1939:  ehjl-A  2.3  5.8  141   629    5   DROME:AF-A1Z8V9-F1 TRANSPORTER;
1940:  egy0-A  2.3  5.0   93   695    4   DROME:AF-Q9VGR1-F1 GRIP AND COILED-COIL DOMAIN CONTAINING 88 KDA;
1941:  eji8-A  2.3 13.7  130   366    5   DROME:AF-Q9VGS1-F1 LD23375P;
1942:  eig7-A  2.3  7.6   96   160    5   DROME:AF-F7VJS7-F1 MIP31873P;
1943:  ekpo-A  2.3 23.0   96   253    4   DROME:AF-Q9W1W4-F1 RE45066P;
1944:  ej7e-A  2.3  3.9   64   735    9   DROME:AF-Q9VTN4-F1 MIP04801P;
1945:  ehk1-A  2.3 40.3   86   366    7   DROME:AF-Q9W1F7-F1 IP15825P;
1946:  eh4a-A  2.3  6.4  148   564    9   DROME:AF-A1ZBC7-F1 TRANSPORTER;
1947:  ehap-A  2.3  8.6  100   547    7   DROME:AF-Q9VA60-F1 PROCOLLAGEN-PROLINE 4-DIOXYGENASE;
1948:  eixp-A  2.3 14.9  125   362   11   DROME:AF-Q9VCX6-F1 AT09144P;
1949:  ekii-A  2.3 13.5  145   904    7   DROME:AF-A1ZBF7-F1 V-TYPE PROTON ATPASE SUBUNIT A;
1950:  efi3-A  2.3  8.2  122   212    8   DROME:AF-P36975-F1 SYNAPTOSOMAL-ASSOCIATED PROTEIN 25;
1951:  emrc-A  2.3  7.1   74   852    7   DROME:AF-Q7JQI1-F1 DEUBIQUITINATING APOPTOTIC INHIBITOR, ISOFORM A;
1952:  ee5i-A  2.3  9.3   90   205    9   DROME:AF-Q8IRU2-F1 IP04215P;
1953:  ef6z-A  2.3  7.4   40    42   13   DROME:AF-A0A1W5Q0T5-F1 UNCHARACTERIZED PROTEIN;
1954:  ekcu-A  2.3  7.0  132   568    9   DROME:AF-Q2PDP5-F1 UNCHARACTERIZED PROTEIN, ISOFORM F;
1955:  ejtv-A  2.3 25.4   89   268    7   DROME:AF-Q9W1S2-F1 IP01291P;
1956:  ely0-A  2.3 14.1  163  1197    6   DROME:AF-Q9VLB3-F1 ORGANIC ANION TRANSPORTING POLYPEPTIDE 30B, ISOFO
1957:  eeip-A  2.3  5.6   82   503    5   DROME:AF-O46106-F1 SPLICING FACTOR 3A SUBUNIT 3;
1958:  ekph-A  2.3  7.8   99   152    6   DROME:AF-Q9VUE9-F1 IP08778P;
1959:  eipb-A  2.3 20.8  103  1058    9   DROME:AF-Q9V433-F1 DNA HELICASE;
1960:  el4u-A  2.3 11.9   78  1262    6   DROME:AF-A0A0C4DHF6-F1 ALPHA-DYSTROGLYCAN;
1961:  emob-A  2.3 14.2   57   584    4   DROME:AF-Q9VCB5-F1 RE01338P;
1962:  eeom-A  2.3  6.7  101   257    6   DROME:AF-Q9VH58-F1 ELONGATION OF VERY LONG CHAIN FATTY ACIDS PROTEIN
1963:  ei76-A  2.3 13.0  132   426    5   DROME:AF-Q9VLK0-F1 LD37974P;
1964:  ed04-A  2.3 14.0  125   420    9   DROME:AF-Q9VSL9-F1 BUTYRYL-COA DEHYDROGENASE;
1965:  edty-A  2.3 28.1   93   206    5   DROME:AF-Q8SXY6-F1 TRANSMEMBRANE EMP24 DOMAIN-CONTAINING PROTEIN BAI
1966:  eivq-A  2.3 20.6   93   700    5   DROME:AF-P32865-F1 G PROTEIN-COUPLED RECEPTOR KINASE 1;
1967:  ekvq-A  2.3 20.0  139   735    4   DROME:AF-Q9W3N8-F1 LD04361P;
1968:  ela4-A  2.3 32.9   91   860   11   DROME:AF-Q0E981-F1 UNCHARACTERIZED PROTEIN, ISOFORM A;
1969:  efdf-A  2.3 46.2  116   836    7   DROME:AF-Q9W0V1-F1 3-PHOSPHOINOSITIDE-DEPENDENT PROTEIN KINASE 1;
1970:  ehqp-A  2.2  7.7   96   570    5   DROME:AF-Q9VKH0-F1 CONSERVED OLIGOMERIC GOLGI COMPLEX SUBUNIT 8;
1971:  ei3p-A  2.2 28.0   84   680    7   DROME:AF-Q9VVI2-F1 ENHANCER OF MRNA-DECAPPING PROTEIN 3;
1972:  efwq-A  2.2 11.9   85   510    9   DROME:AF-Q9VL73-F1 LP20791P;
1973:  el7m-A  2.2 10.1  111   350    7   DROME:AF-Q9VCQ3-F1 PROBABLE V-TYPE PROTON ATPASE SUBUNIT D 2;
1974:  efmo-A  2.2 12.0  177  1690   10   DROME:AF-Q86B52-F1 UNCHARACTERIZED PROTEIN;
1975:  ej0a-A  2.2 33.2  105   708    3   DROME:AF-Q9W0D8-F1 RING FINGER PROTEIN 10;
1976:  ei1x-A  2.2  6.3  142   590    8   DROME:AF-Q9VLY6-F1 TRANSPORTER;
1977:  eg3n-A  2.2  8.8   89   255    4   DROME:AF-Q9VCG3-F1 PUTATIVE OPA3-LIKE PROTEIN CG13603;
1978:  eekz-A  2.2 13.8  101   907    5   DROME:AF-Q8MQS4-F1 GH06923P;
1979:  ek6n-A  2.2 11.1  142   680    6   DROME:AF-Q9W270-F1 SOLUTE CARRIER ORGANIC ANION TRANSPORTER FAMILY M
1980:  ejkp-A  2.2  8.8  144  1068    7   DROME:AF-Q9VNC7-F1 GH09711P;
1981:  emz0-A  2.2  5.7   91  1517    5   DROME:AF-B7YZK8-F1 THIN, ISOFORM C;
1982:  eix5-A  2.2  4.2   31    32   10   DROME:AF-M9NET3-F1 UNCHARACTERIZED PROTEIN;
1983:  edyh-A  2.2 11.9  151  1305    4   DROME:AF-Q9VPS7-F1 METABOTROPIC GABA-B RECEPTOR SUBTYPE 3, ISOFORM A
1984:  eiy1-A  2.2 13.0   91   253    5   DROME:AF-Q9W0G6-F1 AUGMIN COMPLEX SUBUNIT MSD5;
1985:  ed7k-A  2.2  6.0  139   538    8   DROME:AF-Q9VDV7-F1 LP04053P;
1986:  eixj-A  2.2  6.5  158   730    8   DROME:AF-Q7JUN3-F1 ATP-BINDING CASSETTE SUB-FAMILY D MEMBER;
1987:  eeqk-A  2.2 14.1  109   220    5   DROME:AF-Q9VR65-F1 UNCHARACTERIZED PROTEIN;
1988:  ek4t-A  2.2  8.4  128   466    5   DROME:AF-A0A1Z1CGZ4-F1 UNCHARACTERIZED PROTEIN, ISOFORM C;
1989:  ehrw-A  2.2  8.7   99   148    5   DROME:AF-Q8SXX5-F1 GEO12594P1;
1990:  egvo-A  2.2  4.6  113   270   11   DROME:AF-O18405-F1 SURFEIT LOCUS PROTEIN 4 HOMOLOG;
1991:  ege8-A  2.2 11.3  102   204    6   DROME:AF-Q6IGD9-F1 HDC06561;
1992:  ee4t-A  2.2 16.0  101  1847    6   DROME:AF-Q9VW83-F1 GIGAS, ISOFORM A;
1993:  ed84-A  2.2 10.9   94   538    2   DROME:AF-Q9VNU3-F1 TPH DOMAIN-CONTAINING PROTEIN;
1994:  ehfu-A  2.2  6.4   45    55    4   DROME:AF-A0A0B4LH65-F1 UNCHARACTERIZED PROTEIN;
1995:  edft-A  2.2 19.2  130   340    7   DROME:AF-Q9VPB4-F1 UNCHARACTERIZED PROTEIN;
1996:  ejm9-A  2.2 12.8   74   250    4   DROME:AF-A2VEQ2-F1 IP18157P;
1997:  em57-A  2.2 10.2   51    57    2   DROME:AF-A0A1W5PX42-F1 UNCHARACTERIZED PROTEIN;
1998:  efet-A  2.2  6.4   48    87    4   DROME:AF-Q8I0J3-F1 MITOCHONDRIAL RIBOSOMAL PROTEIN S21, ISOFORM A;
1999:  eh96-A  2.2  6.1  109   254    6   DROME:AF-Q9VAJ0-F1 GH04784P;
2000:  effm-A  2.2  9.3  112   890   10   DROME:AF-Q9VWI2-F1 N(ALPHA)-ACETYLTRANSFERASE 15/16, ISOFORM A;
2001:  egm6-A  2.2  5.6  129   361    5   DROME:AF-Q9VMU2-F1 UNCHARACTERIZED PROTEIN, ISOFORM A;
2002:  efs2-A  2.2 14.0   96   741    9   DROME:AF-Q9W064-F1 DBX;
2003:  ejzd-A  2.2 11.2  137   951    7   DROME:AF-M9ND25-F1 SMOG, ISOFORM D;
2004:  ed6w-A  2.2  7.5   90   926    1   DROME:AF-Q9W3G1-F1 UNCHARACTERIZED PROTEIN, ISOFORM A;
2005:  ekay-A  2.2  6.2   87   295    7   DROME:AF-P42287-F1 PROTEIN GURKEN;
2006:  edqb-A  2.2 28.1  122   541    9   DROME:AF-Q9VC57-F1 ATLASTIN;
2007:  edqi-A  2.2 11.6   95   183    3   DROME:AF-Q9VNE8-F1 RE24848P;
2008:  emti-A  2.2  6.3   76   406    4   DROME:AF-Q9VX95-F1 DNAJ HOMOLOG SUBFAMILY C MEMBER 22;
2009:  ehex-A  2.2  7.8   95   149    7   DROME:AF-Q9VXY1-F1 TUBULIN-SPECIFIC CHAPERONE A;
2010:  ei6a-A  2.2 17.4   98  1465    3   DROME:AF-Q8IRB5-F1 CLASPIN;
2011:  ec98-A  2.2  7.8   89   745   10   DROME:AF-Q9W164-F1 CALDESMON-RELATED PROTEIN;
2012:  egjd-A  2.2 10.6  116  1978   11   DROME:AF-Q9W0M1-F1 CENTROSOMAL PROTEIN CEP290;
2013:  eixl-A  2.2  9.3  139   594    4   DROME:AF-Q95ST2-F1 PROTEIN WNTLESS;
2014:  eew7-A  2.2 31.0  124   792    5   DROME:AF-A8DY95-F1 UNCHARACTERIZED PROTEIN, ISOFORM C;
2015:  emr4-A  2.2  6.5   96   249    5   DROME:AF-Q9NEF6-F1 PROBABLE V-TYPE PROTON ATPASE SUBUNIT D 2;
2016:  eid0-A  2.2  5.7  104   485    5   DROME:AF-Q9VDU9-F1 HISTAMINE-GATED CHLORIDE CHANNEL ALPHA1 SUBUNIT;
2017:  elsp-A  2.2  3.3   72   138    7   DROME:AF-Q6IGU9-F1 HDC05165;
2018:  eeau-A  2.2  4.8   57   211    0   DROME:AF-M9NFN8-F1 UNCHARACTERIZED PROTEIN;
2019:  ehoe-A  2.2  8.3  118   493    5   DROME:AF-A0A0B4KHM5-F1 UNCHARACTERIZED PROTEIN, ISOFORM D;
2020:  edfv-A  2.2  8.6  121   710    7   DROME:AF-Q9XTM1-F1 EXOCYST COMPLEX COMPONENT 5;
2021:  ei0h-A  2.2 25.1  106   699   10   DROME:AF-Q8MS38-F1 RE15216P;
2022:  ei0b-A  2.2  6.8  107   465    6   DROME:AF-Q9W4J6-F1 LD19190P;
2023:  ed9q-A  2.2 20.4  131  1584    5   DROME:AF-Q7KV35-F1 UNCHARACTERIZED PROTEIN;
2024:  ei3q-A  2.2  4.0   55   123    5   DROME:AF-Q9W499-F1 60S RIBOSOMAL PROTEIN L35;
2025:  effk-A  2.2  6.6   69   231    7   DROME:AF-Q9VU04-F1 RE60105P;
2026:  edh1-A  2.2 16.7  135  2077    8   DROME:AF-Q7PLI2-F1 NIPPED-B PROTEIN;
2027:  ecvy-A  2.2 11.1   90   767    7   DROME:AF-Q86NV3-F1 FOLLISTATIN, ISOFORM A;
2028:  ejib-A  2.2 14.5   76   486    3   DROME:AF-Q9XYR0-F1 LD20987P;
2029:  edb1-A  2.2 21.0  104  1319    4   DROME:AF-Q9VW22-F1 FI18195P1;
2030:  efkd-A  2.2 14.7  103   264    6   DROME:AF-A8DY63-F1 RT07360P;
2031:  ek6r-A  2.2 25.1  128  1339    8   DROME:AF-Q7JQV2-F1 DYNACTIN SUBUNIT 1;
2032:  egmk-A  2.2 12.7   88   374    5   DROME:AF-E1JII1-F1 UNCHARACTERIZED PROTEIN;
2033:  edv2-A  2.2  3.4   50    87   12   DROME:AF-M9MSM0-F1 UNCHARACTERIZED PROTEIN;
2034:  ei6l-A  2.2  3.2   55   341   11   DROME:AF-Q9W0L4-F1 N-ACETYLGALACTOSAMINIDE BETA-1,3-GALACTOSYLTRANSF
2035:  eik8-A  2.2  7.0   85   135    6   DROME:AF-A0A0B4JD30-F1 UNCHARACTERIZED PROTEIN;
2036:  ejsx-A  2.2 13.2  123   603    6   DROME:AF-A2RVG5-F1 IP17430P;
2037:  ekt6-A  2.2 20.2  102   748    7   DROME:AF-Q9W091-F1 UNCHARACTERIZED PROTEIN, ISOFORM A;
2038:  ejmb-A  2.2  8.4   75   327    5   DROME:AF-A1Z8T6-F1 ORGANIC SOLUTE CARRIER PARTNER 1;
2039:  ei8w-A  2.2  6.9  101   568    6   DROME:AF-P23792-F1 PROTEIN DISCONNECTED;
2040:  emof-A  2.2  8.2   97   414    2   DROME:AF-Q9VRE2-F1 BVES;
2041:  ejwp-A  2.2 11.6  142   560    4   DROME:AF-Q9VFG0-F1 MFS DOMAIN-CONTAINING PROTEIN;
2042:  eej3-A  2.2  1.1   43    43    7   DROME:AF-M9MRI7-F1 UNCHARACTERIZED PROTEIN;
2043:  ek04-A  2.2  9.8  105   646    8   DROME:AF-A1Z782-F1 FI05228P;
2044:  elt9-A  2.2  7.3  104   264    5   DROME:AF-Q9VH55-F1 ELONGATION OF VERY LONG CHAIN FATTY ACIDS PROTEIN
2045:  el8k-A  2.2 10.9   90   153    7   DROME:AF-Q6NP72-F1 GEO09659P1;
2046:  ee9g-A  2.2 22.4   85  1044    6   DROME:AF-Q8IRJ7-F1 DIS3 LIKE 3'-5' EXORIBONUCLEASE 2, ISOFORM C;
2047:  edq7-A  2.2 14.7  113   888    5   DROME:AF-Q9W0A2-F1 MIP23106P;
2048:  elz4-A  2.2  7.3  137  1177    8   DROME:AF-Q9V414-F1 LD36341P;
2049:  efoa-A  2.2 29.3   68  1084    4   DROME:AF-Q8SWR8-F1 ATAXIN-2 HOMOLOG;
2050:  ee0o-A  2.2 10.5  119   277    3   DROME:AF-Q9VCZ0-F1 ELONGATION OF VERY LONG CHAIN FATTY ACIDS PROTEIN
2051:  ee7b-A  2.2  7.4   88   177    3   DROME:AF-X2JF29-F1 GLUTATHIONE TRANSFERASE;
2052:  ekrc-A  2.2 17.7  113   738    8   DROME:AF-Q9VDC5-F1 NRF DOMAIN-CONTAINING PROTEIN;
2053:  eho0-A  2.2  7.1   65    87    3   DROME:AF-B7YZZ0-F1 GH19557P;
2054:  ekhq-A  2.2 19.8   86   827    6   DROME:AF-Q8SY39-F1 ATP-DEPENDENT RNA HELICASE;
2055:  efph-A  2.2 22.8   64    82    2   DROME:AF-Q8IQC6-F1 UNCHARACTERIZED PROTEIN, ISOFORM A;
2056:  edse-A  2.2 18.8  116   708    6   DROME:AF-Q7KS40-F1 NRF DOMAIN-CONTAINING PROTEIN;
2057:  ek9v-A  2.2 15.3   77   182    5   DROME:AF-Q9VW17-F1 RE58036P;
2058:  eeb5-A  2.2  6.5   59   430    7   DROME:AF-Q961B9-F1 LD24073P;
2059:  ejpm-A  2.2  7.1   87   652    3   DROME:AF-A0A0B4KH86-F1 INWARDLY RECTIFYING POTASSIUM CHANNEL 1, ISOFO
2060:  egep-A  2.2 29.9  106   728    8   DROME:AF-A0A0B4LHY5-F1 LNK, ISOFORM D;
2061:  ei5s-A  2.2 14.8  140  1513    6   DROME:AF-Q86B91-F1 PROTEIN TINCAR;
2062:  eepa-A  2.2 15.2   79   567    5   DROME:AF-A0A0B4K6N4-F1 TROPOMODULIN, ISOFORM N;
2063:  em39-A  2.2 16.8  124   417    4   DROME:AF-Q9VRY6-F1 IST1 HOMOLOG;
2064:  ec8t-A  2.2 12.8  113   782    7   DROME:AF-P16568-F1 PROTEIN BICAUDAL D;
2065:  ejcd-A  2.2  8.0   77   842   10   DROME:AF-Q9VPI2-F1 IONOTROPIC RECEPTOR 21A;
2066:  eijb-A  2.2  1.4   42    42   10   DROME:AF-A0A0B4KI42-F1 UNCHARACTERIZED PROTEIN;
2067:  elc9-A  2.2  5.5   60    65    3   DROME:AF-E1JGR3-F1 GEO02620P1;
2068:  ejo6-A  2.2 23.7  112   436    3   DROME:AF-Q9VRT5-F1 UNCHARACTERIZED PROTEIN;
2069:  eevz-A  2.2  7.6   98   270    5   DROME:AF-Q9W1M2-F1 ENTOMOGLYCEROPORIN 3;
2070:  egr0-A  2.2 11.3  141  1746    7   DROME:AF-Q9VWB9-F1 THYROID ADENOMA-ASSOCIATED PROTEIN HOMOLOG;
2071:  ekvh-A  2.2 21.6   81   415    6   DROME:AF-Q7KSP9-F1 UNCHARACTERIZED PROTEIN;
2072:  ekw3-A  2.2  8.6  124   341    6   DROME:AF-Q9VNU1-F1 RH32172P;
2073:  eiui-A  2.2 17.6   98   535    9   DROME:AF-Q9W392-F1 CCT-BETA;
2074:  egda-A  2.2 17.1   99   758    3   DROME:AF-Q9VQW0-F1 AT16211P;
2075:  ei4y-A  2.2 11.3   82   183   12   DROME:AF-Q9VZW6-F1 LP16467P;
2076:  eis6-A  2.2  3.9   64   123    5   DROME:AF-M9PCH5-F1 UNCHARACTERIZED PROTEIN, ISOFORM D;
2077:  ed8r-A  2.2 10.7   86   469    3   DROME:AF-A1Z7D6-F1 FI11533P;
2078:  ecy5-A  2.2 23.7  112  1022   10   DROME:AF-Q9W3E1-F1 INTEGRATOR COMPLEX SUBUNIT 4;
2079:  egn0-A  2.2 12.8   94   241    5   DROME:AF-B9ER12-F1 MICOS COMPLEX SUBUNIT MIC13;
2080:  ekil-A  2.2  7.3  145   808    4   DROME:AF-Q8MRL3-F1 GH24286P;
2081:  ehcb-A  2.2 13.0  144  2036    8   DROME:AF-A0A0U1QT59-F1 TRANSMEMBRANE CHANNEL-LIKE, ISOFORM C;
2082:  ehek-A  2.2 29.8  103   499    8   DROME:AF-Q9VYB7-F1 PROTEIN-TYROSINE SULFOTRANSFERASE;
2083:  ekdr-A  2.2  4.0   59    61    8   DROME:AF-A0A0B4K7I1-F1 UNCHARACTERIZED PROTEIN;
2084:  ei6b-A  2.2 11.2   94   863    5   DROME:AF-Q8IR94-F1 UNCHARACTERIZED PROTEIN;
2085:  ecyr-A  2.2 10.3   92   160    9   DROME:AF-Q2MGP2-F1 UNCHARACTERIZED PROTEIN;
2086:  eg5z-A  2.2 12.3   88   213    2   DROME:AF-M9NFK6-F1 UNCHARACTERIZED PROTEIN, ISOFORM A;
2087:  ek88-A  2.2 14.4  112   463    6   DROME:AF-Q9VA86-F1 RE19971P;
2088:  ejx0-A  2.2 16.8  111   326    4   DROME:AF-A1Z7U5-F1 UNCHARACTERIZED PROTEIN;
2089:  ec1n-A  2.2 12.7   79   143    8   DROME:AF-Q9VA24-F1 UNCHARACTERIZED PROTEIN;
2090:  elqs-A  2.2 11.0  131   389    6   DROME:AF-Q9VE68-F1 UNCHARACTERIZED PROTEIN;
2091:  ec61-A  2.2 12.6  106   261    5   DROME:AF-P81928-F1 RPII140-UPSTREAM GENE PROTEIN;
2092:  edo2-A  2.2 25.4   97  1558    5   DROME:AF-X2JE77-F1 CHASCON, ISOFORM D;
2093:  em47-A  2.2  4.3   49   418   14   DROME:AF-Q9VHM3-F1 LD30467P;
2094:  eicl-A  2.2  8.6  144   789    7   DROME:AF-Q9W269-F1 SOLUTE CARRIER ORGANIC ANION TRANSPORTER FAMILY M
2095:  ekwc-A  2.2  6.3  101   383    4   DROME:AF-Q9VT21-F1 GH06403P;
2096:  efgj-A  2.2  9.0   72   356    3   DROME:AF-Q9U9Q1-F1 REPLICATION FACTOR C 38KD SUBUNIT, ISOFORM A;
2097:  ei16-A  2.2 12.3   90   316   11   DROME:AF-Q7KS11-F1 URACIL-DNA DEGRADING FACTOR, ISOFORM B;
2098:  eisf-A  2.2 10.4   86   213   10   DROME:AF-Q24040-F1 PROTEIN BIG BROTHER;
2099:  ef8s-A  2.2  3.9   60    82   10   DROME:AF-F3YD86-F1 GEO02514P1;
2100:  ee8i-A  2.2  4.7   95   169    6   DROME:AF-Q9VEF6-F1 PASIFLORA 1, ISOFORM A;
2101:  efy5-A  2.2 22.1   99   263    6   DROME:AF-Q9VEV3-F1 LP07287P;
2102:  ekqs-A  2.2  4.4   50   113    4   DROME:AF-E1JIQ5-F1 EXIT PROTEIN OF RHODOPSIN AND TRP B, ISOFORM A;
2103:  eiru-A  2.2  7.4   98   217    5   DROME:AF-Q7K527-F1 GH14950P;
2104:  el7n-A  2.2 21.7  101   743    3   DROME:AF-Q7JVY2-F1 DOUBLE PARKED, ISOFORM A;
2105:  ejtg-A  2.2 38.0   73   180    7   DROME:AF-Q9VIJ3-F1 FI14214P;
2106:  efbu-A  2.2 12.4   64   127    5   DROME:AF-Q95RA0-F1 GEO09367P1;
2107:  em6u-A  2.2 10.5   82   589    5   DROME:AF-X2JAX9-F1 ECTODERMAL, ISOFORM F;
2108:  emdt-A  2.2  3.8   53   158    4   DROME:AF-Q9XZS4-F1 EG:22E5.12 PROTEIN;
2109:  ek6c-A  2.2 15.0  105   183    6   DROME:AF-Q9VL26-F1 UNCHARACTERIZED PROTEIN;
2110:  eiv7-A  2.2 16.3   88   172    9   DROME:AF-Q9VYQ0-F1 MOONSHINER;
2111:  elvb-A  2.2 29.2  117   984    5   DROME:AF-M9MRJ1-F1 UNCHARACTERIZED PROTEIN, ISOFORM F;
2112:  ee9e-A  2.2 17.9  110  2528    2   DROME:AF-E1JI78-F1 FORMIN HOMOLOGY 2 DOMAIN CONTAINING, ISOFORM I;
2113:  ehns-A  2.2  4.8   59    74    7   DROME:AF-Q9VY65-F1 MICOS COMPLEX SUBUNIT MIC10;
2114:  em4n-A  2.2 25.2  124  1260    6   DROME:AF-Q9V468-F1 ZINC FINGER MATRIN-TYPE PROTEIN CG9776;
2115:  emmy-A  2.2 12.4  126  2559    7   DROME:AF-A1ZAN6-F1 RHO GUANINE NUCLEOTIDE EXCHANGE FACTOR 2, ISOFORM
2116:  eezb-A  2.2  5.2   39    40    8   DROME:AF-A1Z7U3-F1 DOLICHYL-DIPHOSPHOOLIGOSACCHARIDE--PROTEIN
2117:  egtv-A  2.2  8.7  114   212    7   DROME:AF-Q9VH76-F1 SYNAPTOSOMAL-ASSOCIATED PROTEIN;
2118:  ej14-A  2.2  9.7   67   213    6   DROME:AF-P32845-F1 PROTEIN NULLO;
2119:  ef6w-A  2.2  8.4  108   603    1   DROME:AF-A1ZBG7-F1 IONOTROPIC RECEPTOR 56A;
2120:  eecs-A  2.2 25.6  104   975    4   DROME:AF-A1Z9I3-F1 UNCHARACTERIZED PROTEIN;
2121:  ec4l-A  2.2 16.7  127   556    4   DROME:AF-Q9Y123-F1 PROTEIN RFT1 HOMOLOG;
2122:  elhx-A  2.2 17.7   96   333    6   DROME:AF-Q9VXT2-F1 DNAJ HOMOLOG SUBFAMILY C MEMBER 25 HOMOLOG;
2123:  emph-A  2.2 21.1  102   776    9   DROME:AF-Q9VNW6-F1 DELTA-1-PYRROLINE-5-CARBOXYLATE SYNTHASE;
2124:  efv7-A  2.2  8.1  115   706    8   DROME:AF-Q9VRR0-F1 UNCHARACTERIZED PROTEIN, ISOFORM B;
2125:  eien-A  2.2 13.0   74    87    4   DROME:AF-A1A6N4-F1 GEO11018P1;
2126:  ej6m-A  2.2 14.2   54   296    6   DROME:AF-A0A6M3Q7V9-F1 UNCHARACTERIZED PROTEIN, ISOFORM A;
2127:  ee16-A  2.2 15.3  161  1316    5   DROME:AF-Q9VGM1-F1 MULTIDRUG RESISTANCE PROTEIN 4;
2128:  eeqc-A  2.2  6.2   82   413    7   DROME:AF-Q9VJL7-F1 IP01243P;
2129:  ehvz-A  2.2  7.4   93   267    2   DROME:AF-Q9V3E5-F1 TETRASPANIN;
2130:  eim6-A  2.2 15.0  107   720    7   DROME:AF-Q7JRQ1-F1 AT21895P;
2131:  emqi-A  2.2 10.3   68   655    4   DROME:AF-Q9W1J3-F1 GASTRULATION DEFECTIVE PROTEIN 1 HOMOLOG;
2132:  eeoj-A  2.2 17.9  113   470    6   DROME:AF-E1JHL3-F1 FI16531P1;
2133:  ec0u-A  2.2  8.7   64   278    3   DROME:AF-Q4V6X9-F1 IP01247P;
2134:  ec8f-A  2.2  8.0  127  1062    6   DROME:AF-M9PG15-F1 SECRETORY PATHWAY CALCIUM ATPASE, ISOFORM G;
2135:  edsl-A  2.2 15.2   91   659    5   DROME:AF-Q9VQ22-F1 LP24076P;
2136:  egc6-A  2.2 11.1  120   482    3   DROME:AF-Q7K1D7-F1 GH15861P;
2137:  ejx4-A  2.2  7.3   81   405    9   DROME:AF-Q9VM43-F1 PDGF-AND VEGF-RELATED FACTOR 2;
2138:  eecc-A  2.2  8.6  107   497    7   DROME:AF-Q9W4R1-F1 LD21615P;
2139:  ehjr-A  2.2 15.5  140   604    7   DROME:AF-Q9VNP7-F1 LD37241P;
2140:  egxc-A  2.2  4.4   32    33    3   DROME:AF-A0A6M3QGN8-F1 UNCHARACTERIZED PROTEIN;
2141:  eljb-A  2.2  9.5   77   208    4   DROME:AF-Q9VF70-F1 CEREBRAL CAVERNOUS MALFORMATION 3;
2142:  ekwp-A  2.2 16.0  142  2072    8   DROME:AF-Q9VCH1-F1 EUKARYOTIC TRANSLATION INITIATION FACTOR 4G2, ISO
2143:  ehee-A  2.1  6.0  106   398    5   DROME:AF-Q9W501-F1 LD45906P;
2144:  ej0q-A  2.1 12.5   78   259    6   DROME:AF-Q4V3S3-F1 IP10538P;
2145:  ejl2-A  2.1 27.3   73   593    8   DROME:AF-A1Z882-F1 IONOTROPIC RECEPTOR 47A;
2146:  egd1-A  2.1  9.4  121   308    3   DROME:AF-Q9VLH0-F1 TETRASPANIN;
2147:  eje4-A  2.1 13.6  108   639   10   DROME:AF-Q5U117-F1 ENIGMA;
2148:  em2g-A  2.1 10.6  113  1690    6   DROME:AF-Q9VJE5-F1 RESTIN HOMOLOG;
2149:  ejum-A  2.1  4.8   47    54    4   DROME:AF-P81160-F1 DUCTUS EJACULATORIUS PEPTIDE 99B;
2150:  ehzn-A  2.1  5.4   88   225    9   DROME:AF-Q8MTA6-F1 AT13932P;
2151:  efvp-A  2.1 37.5  107   150   13   DROME:AF-Q9VTF1-F1 UNCHARACTERIZED PROTEIN;
2152:  ef9j-A  2.1 10.6   56   180    4   DROME:AF-Q9VW73-F1 LATE ENDOSOMAL/LYSOSOMAL ADAPTOR AND MAPK AND MTO
2153:  eh21-A  2.1  5.6   62   240    2   DROME:AF-Q9VR89-F1 RNA-BINDING PROTEIN PNO1;
2154:  eggx-A  2.1 12.6   57   178   12   DROME:AF-Q9V3C1-F1 PROTEIN VHL;
2155:  ec3k-A  2.1 15.6   78   915   13   DROME:AF-Q7JWP9-F1 RE09008P;
2156:  emy7-A  2.1 12.9   64   208    6   DROME:AF-Q8IPE7-F1 LP04712P;
2157:  eepz-A  2.1 14.4   74   401    8   DROME:AF-P09180-F1 60S RIBOSOMAL PROTEIN L4;
2158:  ejhm-A  2.1 15.6  171  1060    6   DROME:AF-Q9VXG7-F1 PHOSPHOLIPID-TRANSPORTING ATPASE;
2159:  ee98-A  2.1  8.5  108  1099    5   DROME:AF-Q9VMS5-F1 BUB1 KINASE, ISOFORM A;
2160:  egm1-A  2.1  7.1   84   185    8   DROME:AF-A8JRH0-F1 UNCHARACTERIZED PROTEIN, ISOFORM A;
2161:  ejcp-A  2.1  6.4  157   654   11   DROME:AF-Q7K330-F1 TRANSPORTER;
2162:  eku3-A  2.1 10.3  137   490   11   DROME:AF-Q9W044-F1 FI22539P1;
2163:  ec5i-A  2.1 40.9  118   194    5   DROME:AF-Q9VZF0-F1 LD44732P;
2164:  edwx-A  2.1 26.0   75   780    7   DROME:AF-Q7PLG1-F1 DNAJ HOMOLOG SUBFAMILY C MEMBER 16;
2165:  efdi-A  2.1 17.9  105   615    4   DROME:AF-Q10714-F1 ANGIOTENSIN-CONVERTING ENZYME;
2166:  ecvl-A  2.1 28.0   78   177    5   DROME:AF-A8JUS8-F1 UNCHARACTERIZED PROTEIN, ISOFORM B;
2167:  em6h-A  2.1  7.1   60    89    3   DROME:AF-X2JGB2-F1 UNCHARACTERIZED PROTEIN;
2168:  edlq-A  2.1 13.6  129   992    5   DROME:AF-Q9VBX1-F1 NUCLEAR EXPORT MEDIATOR FACTOR NEMF HOMOLOG;
2169:  egqk-A  2.1 11.3  140  1320    5   DROME:AF-Q9VAN4-F1 UNCHARACTERIZED PROTEIN;
2170:  efip-A  2.1 10.9  101  1234    6   DROME:AF-Q9W0B8-F1 COATOMER SUBUNIT ALPHA;
2171:  eg9g-A  2.1  6.4  133   666   11   DROME:AF-P45843-F1 PROTEIN SCARLET;
2172:  ees6-A  2.1  8.4   95   132    8   DROME:AF-Q6GUR9-F1 ACP53C14B;
2173:  ek15-A  2.1 17.4  149  1211    5   DROME:AF-Q9VSP0-F1 IP13783P;
2174:  edsg-A  2.1  7.5  155   599    3   DROME:AF-Q9VSV1-F1 LP09277P;
2175:  eimd-A  2.1 12.8  107  1475    4   DROME:AF-Q9VP05-F1 MEDIATOR OF RNA POLYMERASE II TRANSCRIPTION SUBUN
2176:  edyr-A  2.1 17.0   77   816   10   DROME:AF-A8DYB7-F1 DYSTROBREVIN, ISOFORM F;
2177:  ekop-A  2.1 31.0   65   780    3   DROME:AF-A0A0B4KGY6-F1 PASILLA, ISOFORM R;
2178:  elb3-A  2.1 17.1   98  1714    6   DROME:AF-P28668-F1 BIFUNCTIONAL GLUTAMATE/PROLINE--TRNA LIGASE;
2179:  efec-A  2.1  7.9  119   855    3   DROME:AF-Q7JPB9-F1 GH12235P;
2180:  emcq-A  2.1  4.7   68   355    4   DROME:AF-Q9VTI2-F1 GH07076P;
2181:  eepf-A  2.1 11.9   90   798    7   DROME:AF-Q0E938-F1 UNCHARACTERIZED PROTEIN, ISOFORM A;
2182:  edyk-A  2.1 13.4   49   151    4   DROME:AF-Q03334-F1 40S RIBOSOMAL PROTEIN S13;
2183:  ehoi-A  2.1  6.1  147  1188   10   DROME:AF-Q9W1J0-F1 TRANSPORTER;
2184:  ef2x-A  2.1 24.2  116   374    5   DROME:AF-Q9VT38-F1 GH03795P;
2185:  efp1-A  2.1 10.5  122   513    2   DROME:AF-Q8IMT7-F1 RE45749P;
2186:  ejsj-A  2.1  4.0   58    88    5   DROME:AF-Q8IQ94-F1 FI09328P;
2187:  ee48-A  2.1 16.5   70   538    4   DROME:AF-Q9VGG0-F1 LD47774P;
2188:  ek58-A  2.1  9.5   79   210    6   DROME:AF-Q9VYT6-F1 RE49489P;
2189:  ehx8-A  2.1 14.1   72   603    6   DROME:AF-Q9VR42-F1 SERINE/THREONINE-PROTEIN KINASE RIO3;
2190:  egvl-A  2.1  6.6  118   558    5   DROME:AF-Q9V3J5-F1 EG:BACR7A4.13 PROTEIN;
2191:  ehyl-A  2.1 19.3  137   984    3   DROME:AF-Q8IN89-F1 WELL-ROUNDED, ISOFORM B;
2192:  ej9f-A  2.1 10.2   79   494   10   DROME:AF-Q9VHM0-F1 UNCHARACTERIZED PROTEIN, ISOFORM A;
2193:  efpt-A  2.1  5.3   92   322    8   DROME:AF-Q8MZC4-F1 PROBABLE CARDIOLIPIN SYNTHASE (CMP-FORMING);
2194:  ed9r-A  2.1  5.9   84   962   10   DROME:AF-Q4Z8K6-F1 RAN-BINDING PROTEINS 9/10 HOMOLOG;
2195:  egms-A  2.1 16.8  129   702    9   DROME:AF-Q9VH96-F1 GH26575P;
2196:  eklj-A  2.1 21.9   79   389    0   DROME:AF-Q9VMY7-F1 FI21815P1;
2197:  ec5c-A  2.1  3.5   78   150    6   DROME:AF-Q7JYX3-F1 GEO08273P1;
2198:  ejiw-A  2.1  5.7   80   575    5   DROME:AF-Q9VYD9-F1 AT04676P;
2199:  eimv-A  2.1  9.1  130   599    7   DROME:AF-M9PER3-F1 UNCHARACTERIZED PROTEIN, ISOFORM D;
2200:  ejn2-A  2.1 16.3  109   805    5   DROME:AF-Q960Z0-F1 KINESIN-LIKE PROTEIN KLP10A;
2201:  emvp-A  2.1 19.8   65   115    6   DROME:AF-Q9VRB8-F1 IP07141P;
2202:  ehed-A  2.1  6.2   91   527    7   DROME:AF-Q9I7H5-F1 PROCOLLAGEN-PROLINE 4-DIOXYGENASE;
2203:  ed6b-A  2.1 10.8   83   195    5   DROME:AF-A1Z9Q7-F1 IP07182P;
2204:  ef50-A  2.1  8.9  144  1307    7   DROME:AF-Q8MT77-F1 LD28489P;
2205:  egsz-A  2.1 13.1  144   477    5   DROME:AF-Q8MS56-F1 STE24 ENDOPEPTIDASE;
2206:  ehik-A  2.1 14.6  105   910    8   DROME:AF-Q9V4A0-F1 FI01405P;
2207:  efl4-A  2.1 18.7   87   399    5   DROME:AF-Q9VIG6-F1 FI23927P1;
2208:  eee3-A  2.1  7.6   80   732    6   DROME:AF-A0A0B4LFP0-F1 UNCHARACTERIZED PROTEIN, ISOFORM A;
2209:  edkp-A  2.1  7.0   85   543    7   DROME:AF-Q9VSZ1-F1 GH05942P;
2210:  eg3v-A  2.1 12.3   65   150    3   DROME:AF-M9NEW0-F1 LD39232P2;
2211:  efje-A  2.1 16.7  150   485    7   DROME:AF-Q7KT15-F1 FI19307P1;
2212:  ejon-A  2.1 22.1  103   480    3   DROME:AF-Q9VWD5-F1 LD35087P;
2213:  el9s-A  2.1  8.7   94   228   11   DROME:AF-P00408-F1 CYTOCHROME C OXIDASE SUBUNIT 2;
2214:  eisp-A  2.1 13.6  150   496    7   DROME:AF-Q9VTF5-F1 RE42071P;
2215:  ekzw-A  2.1 12.3   72   244    8   DROME:AF-A1ZBM2-F1 TUBULIN-BINDING COFACTOR B;
2216:  egxv-A  2.1 30.3  107   885    5   DROME:AF-Q9VNX1-F1 DNAPOL-ETA;
2217:  ek4u-A  2.1 17.8  109   915    6   DROME:AF-Q24118-F1 PROTEIN PIGEON;
2218:  elpo-A  2.1 16.6  108   289    8   DROME:AF-P18289-F1 TRANSCRIPTION FACTOR AP-1;
2219:  eh3z-A  2.1  8.6  119   976    7   DROME:AF-P91685-F1 METABOTROPIC GLUTAMATE RECEPTOR;
2220:  emua-A  2.1 13.1  106   562    8   DROME:AF-Q7KSD8-F1 TRANSCRIPTIONAL ADAPTER 2A;
2221:  egps-A  2.1  8.6  142  1062    9   DROME:AF-E8NHA2-F1 HECT AND RLD DOMAIN CONTAINING E3 UBIQUITIN LIGAS
2222:  emb9-A  2.1 14.6  117   681    7   DROME:AF-Q04499-F1 PROLINE DEHYDROGENASE 1, MITOCHONDRIAL;
2223:  efy2-A  2.1  6.1   65   125    6   DROME:AF-Q9VW12-F1 UPF0389 PROTEIN CG9231;
2224:  eg1p-A  2.1  5.0   45   315    2   DROME:AF-Q9VSV4-F1 PEPTIDASE S1 DOMAIN-CONTAINING PROTEIN;
2225:  ejqb-A  2.1  9.8  148  1851   11   DROME:AF-P91645-F1 VOLTAGE-DEPENDENT CALCIUM CHANNEL TYPE A SUBUNIT
2226:  el54-A  2.1  8.9   82   741    2   DROME:AF-Q7KN90-F1 CYSTEINE--TRNA LIGASE, CYTOPLASMIC;
2227:  edrg-A  2.1  3.4   82   330    5   DROME:AF-Q8SY53-F1 GH11935P;
2228:  ei7a-A  2.1  5.5  126   606    8   DROME:AF-M9PC61-F1 UNCHARACTERIZED PROTEIN, ISOFORM E;
2229:  ejax-A  2.1  5.5  126   299    2   DROME:AF-Q9VU37-F1 PROTEIN-S-ISOPRENYLCYSTEINE O-METHYLTRANSFERASE;
2230:  eism-A  2.1  3.6   60    63    5   DROME:AF-Q4ABK3-F1 GEO11111P1;
2231:  egwx-A  2.1 15.8   93   516    9   DROME:AF-Q9VL84-F1 PICKPOCKET PROTEIN 11;
2232:  eczu-A  2.1 14.6   83   381   11   DROME:AF-Q9VDT2-F1 IP01220P;
2233:  eh32-A  2.1 11.4  158   641    3   DROME:AF-Q9W4C5-F1 SODIUM-DEPENDENT NUTRIENT AMINO ACID TRANSPORTER
2234:  eid1-A  2.1  9.1   96   520   14   DROME:AF-Q9VK31-F1 LD35592P;
2235:  eeys-A  2.1 27.8   72   648   11   DROME:AF-Q7KTJ7-F1 BASIGIN, ISOFORM G;
2236:  efi2-A  2.1 22.6  101  2313    7   DROME:AF-Q9VYD1-F1 PROBABLE HISTONE-LYSINE N-METHYLTRANSFERASE CG171
2237:  ekvv-A  2.1 10.0   66   373    5   DROME:AF-Q9VWM1-F1 TWIGGY, ISOFORM C;
2238:  ehr6-A  2.1 16.5  140   291    4   DROME:AF-Q9VG03-F1 GH08448P;
2239:  el3t-A  2.1  7.6   86   151    5   DROME:AF-Q9VHB2-F1 MITOCHONDRIAL PYRUVATE CARRIER;
2240:  em60-A  2.1  4.4   51   105    8   DROME:AF-A1ZBU4-F1 UNCHARACTERIZED PROTEIN;
2241:  einq-A  2.1  6.2   45    47    7   DROME:AF-Q0KHY5-F1 UNCHARACTERIZED PROTEIN;
2242:  efx4-A  2.1 18.6   79   574    1   DROME:AF-Q9VAQ7-F1 PRE-MRNA-SPLICING FACTOR SLU7;
2243:  ehi9-A  2.1 14.2  110   977    5   DROME:AF-Q9VQ67-F1 UNCHARACTERIZED PROTEIN, ISOFORM D;
2244:  eh4u-A  2.1 15.4  140   630    6   DROME:AF-Q9VVM0-F1 UNCHARACTERIZED PROTEIN, ISOFORM C;
2245:  efoe-A  2.1 13.3   71  1076    4   DROME:AF-A8JRD0-F1 LIPOPHORIN RECEPTOR 1, ISOFORM K;
2246:  eiok-A  2.1 15.7   98   381    7   DROME:AF-Q9VEF1-F1 UNCHARACTERIZED PROTEIN;
2247:  ekms-A  2.1 10.9   79   407    6   DROME:AF-Q8MR82-F1 AT12644P;
2248:  ed1i-A  2.1 14.8  137  1441    5   DROME:AF-Q9V6K1-F1 TRIPEPTIDYL-PEPTIDASE 2;
2249:  eeek-A  2.1  8.4  122   976   10   DROME:AF-Q8IQQ7-F1 BLOATED TUBULES, ISOFORM B;
2250:  elpm-A  2.1 16.4  107   389    6   DROME:AF-Q9V3G7-F1 26S PROTEASOME NON-ATPASE REGULATORY SUBUNIT 6;
2251:  elgl-A  2.1 10.8  100   787    1   DROME:AF-Q9VA09-F1 GUANYLATE CYCLASE;
2252:  ee6s-A  2.1 27.5   65  1024   12   DROME:AF-Q7KUT2-F1 LON PROTEASE HOMOLOG, MITOCHONDRIAL;
2253:  emhk-A  2.1 19.5  122   442    8   DROME:AF-Q9VZS6-F1 PUTATIVE NEUTRAL SPHINGOMYELINASE;
2254:  empd-A  2.1 11.7  110   834    9   DROME:AF-X2JAA3-F1 UNCHARACTERIZED PROTEIN, ISOFORM C;
2255:  eet0-A  2.1  8.0  102   632    6   DROME:AF-Q8MVS5-F1 POLYPEPTIDE N-ACETYLGALACTOSAMINYLTRANSFERASE 35A
2256:  efsz-A  2.1 13.5   59    99    8   DROME:AF-Q6IHH7-F1 HDC02560;
2257:  eeq1-A  2.1 10.1  111  1240   13   DROME:AF-Q8T626-F1 PROTEIN DISKS LOST;
2258:  efan-A  2.1 15.4   70   619    7   DROME:AF-Q9VXW5-F1 LD21606P;
2259:  el7x-A  2.1 15.2   97  1292    6   DROME:AF-A0A0B4JD55-F1 POU DOMAIN MOTIF 3, ISOFORM F;
2260:  eine-A  2.1 15.0   74   447    4   DROME:AF-Q9VCE0-F1 PHOSPHATIDYLSERINE DECARBOXYLASE PROENZYME, MITOC
2261:  ediz-A  2.1 13.7  119   610   11   DROME:AF-Q9VM87-F1 RH29724P;
2262:  egzt-A  2.1  7.8   96   575    6   DROME:AF-P09956-F1 REGULATORY PROTEIN ZESTE;
2263:  emk2-A  2.1  4.9   54   118    9   DROME:AF-M9PFX3-F1 UNCHARACTERIZED PROTEIN;
2264:  ee9c-A  2.1 16.9   92   680   10   DROME:AF-A1Z9G7-F1 UNCHARACTERIZED PROTEIN, ISOFORM A;
2265:  egcr-A  2.1 22.5   91   594    3   DROME:AF-Q9VZR7-F1 FI24008P1;
2266:  el88-A  2.1  8.9   77   162    4   DROME:AF-Q9VW87-F1 PROTEIN SNAKESKIN;
2267:  ef96-A  2.1 20.8  109  1970    6   DROME:AF-M9NEI3-F1 CYCLIC NUCLEOTIDE-GATED ION CHANNEL-LIKE, ISOFORM
2268:  ellc-A  2.1 13.6   48    57    0   DROME:AF-M9PHM9-F1 UNCHARACTERIZED PROTEIN, ISOFORM A;
2269:  edh3-A  2.1  6.2   75   217    7   DROME:AF-Q6IHY4-F1 HDC00336;
2270:  ejcl-A  2.1 24.4  126   957   10   DROME:AF-M9PFK5-F1 ANCHOR, ISOFORM B;
2271:  el9g-A  2.1 17.5   86  1715    3   DROME:AF-Q07DP5-F1 TATA BOX-BINDING PROTEIN-LIKE 1;
2272:  ef5d-A  2.1 10.7   90   944    4   DROME:AF-Q9VMJ4-F1 UNCHARACTERIZED PROTEIN, ISOFORM A;
2273:  eh10-A  2.1  9.0   73   278    7   DROME:AF-Q9VAY6-F1 PRE-MRNA-SPLICING FACTOR SPF27;
2274:  ekq4-A  2.1 11.5  107   645    4   DROME:AF-Q24256-F1 HOMEOBOX PROTEIN B-H2;
2275:  ehzk-A  2.1 13.2  122  1040    7   DROME:AF-Q9W2D5-F1 CYCLIC NUCLEOTIDE-GATED ION CHANNEL SUBUNIT B, IS
2276:  ec94-A  2.1 13.7  166  1402    7   DROME:AF-Q9VC63-F1 FI20190P1;
2277:  emyo-A  2.1  4.3  101   153   11   DROME:AF-A0A0B4LG35-F1 UNCHARACTERIZED PROTEIN;
2278:  ekd9-A  2.1 14.0   80   367    1   DROME:AF-A1ZBY3-F1 DEFECTIVE PROBOSCIS EXTENSION RESPONSE 1, ISOFORM
2279:  edtn-A  2.1  7.1   91   182    9   DROME:AF-Q8T965-F1 PREFOLDIN SUBUNIT 3;
2280:  ej9o-A  2.1 14.7  129   651    5   DROME:AF-Q8SX97-F1 SUCCINATE DEHYDROGENASE  FLAVOPROTEIN
2281:  em27-A  2.1 24.3  117   576    8   DROME:AF-Q24180-F1 DEFORMED EPIDERMAL AUTOREGULATORY FACTOR 1;
2282:  egsd-A  2.1  6.0   91   170    4   DROME:AF-Q8T8R7-F1 AT31812P;
2283:  eefy-A  2.1  1.7   40    40   10   DROME:AF-Q8SY68-F1 RH62830P;
2284:  ehsb-A  2.1  7.1   58   744    5   DROME:AF-Q9VAG2-F1 GH22837P;
2285:  edv8-A  2.1 10.7  133   492    6   DROME:AF-Q9V9S4-F1 FI21844P1;
2286:  el3o-A  2.1 10.9  128   402    5   DROME:AF-Q8IMR4-F1 YIP1D-INTERACTING FACTOR 1, ISOFORM C;
2287:  ej46-A  2.1 22.9   85  2008    7   DROME:AF-A0A0B4K7Q6-F1 MYOBLAST CITY, ISOFORM B;
2288:  ekno-A  2.1 14.7   94   345    9   DROME:AF-Q9VSG7-F1 UNCHARACTERIZED PROTEIN, ISOFORM A;
2289:  ec82-A  2.1  8.2   95   784    6   DROME:AF-Q9VEP9-F1 GH03554P;
2290:  ekar-A  2.1 10.8   69   298   10   DROME:AF-Q9VBY2-F1 FI08810P;
2291:  ed91-A  2.1  5.8   91   595    4   DROME:AF-Q8IN10-F1 IONOTROPIC RECEPTOR 94A;
2292:  ejiu-A  2.1 24.4  103   547    4   DROME:AF-Q9VD53-F1 FI19816P1;
2293:  ees2-A  2.1 10.3   92   552    4   DROME:AF-Q9I7I6-F1 IP13792P;
2294:  ekf2-A  2.1  7.2   78   337    6   DROME:AF-Q9VU69-F1 ENKURIN DOMAIN-CONTAINING PROTEIN;
2295:  elkb-A  2.1  5.1   75   149    5   DROME:AF-Q8INQ3-F1 GEO13292P1;
2296:  eiwa-A  2.1 17.8  100   518    5   DROME:AF-Q9VTE7-F1 MADF DOMAIN-CONTAINING PROTEIN;
2297:  emn3-A  2.1 14.6  126   464    7   DROME:AF-Q7K486-F1 ARMADILLO REPEAT-CONTAINING PROTEIN 6 HOMOLOG;
2298:  egw5-A  2.1  9.6   91   889    4   DROME:AF-E1JH10-F1 REGULAR, ISOFORM C;
2299:  ekq7-A  2.1  6.9   92   224    5   DROME:AF-Q8SX37-F1 CDP-DIACYLGLYCEROL--INOSITOL 3-PHOSPHATIDYLTRANSF
2300:  efck-A  2.1 12.6  117   311   10   DROME:AF-Q9VZ93-F1 CG18418 PROTEIN;
2301:  efqd-A  2.1 10.9   64   915    5   DROME:AF-Q9VHY6-F1 ER MEMBRANE PROTEIN COMPLEX SUBUNIT 1;
2302:  ed2j-A  2.1  6.8  110   755   11   DROME:AF-P21525-F1 TRANSCRIPTION FACTOR KAYAK, ISOFORMS A/B/F;
2303:  eey6-A  2.1 10.3   81   487    7   DROME:AF-Q95RW8-F1 PROTEIN OPTIX;
2304:  emhx-A  2.1 34.0  105   559    4   DROME:AF-Q9VDF4-F1 CORTACTIN, ISOFORM A;
2305:  edqc-A  2.1 11.2   68   584    7   DROME:AF-Q9V422-F1 TYROSINE-PROTEIN KINASE DNT;
2306:  emb3-A  2.1 14.7  120  1919    7   DROME:AF-A8DZ29-F1 EUKARYOTIC TRANSLATION INITIATION FACTOR 4G1, ISO
2307:  eli3-A  2.1 11.7  130   468    8   DROME:AF-Q9V4E0-F1 COMPLEX I-49KD;
2308:  ec88-A  2.1 12.2  107   883    8   DROME:AF-A1Z9G2-F1 PRE-MRNA-SPLICING FACTOR SYF1 HOMOLOG;
2309:  edx1-A  2.1  5.9  124   325    8   DROME:AF-Q9VWK6-F1 POST-GPI ATTACHMENT TO PROTEINS FACTOR 2-LIKE;
2310:  ekj3-A  2.1 10.9  125   469    6   DROME:AF-Q9VQN6-F1 AT22075P;
2311:  emwq-A  2.1 15.7   87   272   13   DROME:AF-Q9VHV6-F1 RE31520P;
2312:  ee3x-A  2.1 10.9  119  1426    6   DROME:AF-Q9W326-F1 HECT-TYPE E3 UBIQUITIN TRANSFERASE;
2313:  eii4-A  2.1 12.9   74   395    5   DROME:AF-Q8SXF0-F1 MITOCHONDRIAL RIBOSOMAL PROTEIN S9;
2314:  efzh-A  2.1 21.0  117   746    8   DROME:AF-P16376-F1 STEROID RECEPTOR SEVEN-UP, ISOFORM A;
2315:  eeur-A  2.1 17.6   78   628    8   DROME:AF-Q7K7W5-F1 ADIPOSE PROTEIN;
2316:  egw4-A  2.1 13.7  100   236    6   DROME:AF-Q95SS8-F1 TRANSMEMBRANE PROTEIN 70 HOMOLOG, MITOCHONDRIAL;
2317:  ef6p-A  2.1 15.1  100   320    8   DROME:AF-Q7KPG8-F1 CDK-ACTIVATING KINASE ASSEMBLY FACTOR MAT1;
2318:  edn8-A  2.1 15.6   88   256    5   DROME:AF-A0A0B4KFD8-F1 48 RELATED 1, ISOFORM B;
2319:  egav-A  2.1 18.3   88   277    2   DROME:AF-Q9VXR4-F1 IP09718P;
2320:  elh6-A  2.1 13.2  100   454    5   DROME:AF-A0A0B4LHI9-F1 INWARDLY RECTIFYING POTASSIUM CHANNEL 2, ISOFO
2321:  ef5e-A  2.1 10.2  104  1728    6   DROME:AF-X2JEC6-F1 UNCHARACTERIZED PROTEIN, ISOFORM H;
2322:  ee1e-A  2.1 16.6   97   994    8   DROME:AF-Q9VSR7-F1 VALYL-TRNA SYNTHETASE;
2323:  efal-A  2.1  8.6   69   179    9   DROME:AF-Q9VPZ0-F1 IP07356P;
2324:  el4k-A  2.1 10.5   86   121    3   DROME:AF-Q6IHT7-F1 HDC01001;
2325:  elyi-A  2.1  6.0   81   345    9   DROME:AF-Q9VDQ6-F1 UNCHARACTERIZED PROTEIN;
2326:  ek6s-A  2.1  6.2   51   302   12   DROME:AF-Q9W138-F1 S-ADENOSYLMETHIONINE SENSOR UPSTREAM OF MTORC1;
2327:  elg3-A  2.1 11.1  139   596    5   DROME:AF-P49283-F1 PROTEIN MALVOLIO;
2328:  ehko-A  2.1  6.4   87   680    5   DROME:AF-Q8IMS5-F1 UNCHARACTERIZED PROTEIN, ISOFORM B;
2329:  ec8o-A  2.1 15.5   98   650    6   DROME:AF-Q8MRC9-F1 PUTATIVE POLYPEPTIDE N-ACETYLGALACTOSAMINYLTRANSF
2330:  edo5-A  2.1 10.4   99   182    7   DROME:AF-Q9VCI5-F1 SUCCINATE DEHYDROGENASE  CYTOCHROME B
2331:  ek44-A  2.1 19.4   99   461    8   DROME:AF-Q9VA94-F1 GH07782P;
2332:  eg62-A  2.1 29.2   90   153    2   DROME:AF-Q9W226-F1 GEO07239P1;
2333:  eecl-A  2.1 20.0   91   671   11   DROME:AF-Q9VUX3-F1 PALMITOLEOYL-PROTEIN CARBOXYLESTERASE NOTUM;
2334:  elrs-A  2.1  6.0   66   132   12   DROME:AF-Q9VDZ5-F1 GH27195P;
2335:  ee83-A  2.1 24.1   71   607    4   DROME:AF-Q9VVC1-F1 LD29172P;
2336:  eha4-A  2.1  4.5  112   350    4   DROME:AF-Q9W4P5-F1 V-TYPE PROTON ATPASE SUBUNIT D 1;
2337:  egk7-A  2.1  8.6  100   515    6   DROME:AF-Q9VCH2-F1 SHOOTIN-1;
2338:  ehc1-A  2.1 11.0   78   259   10   DROME:AF-Q9VYI2-F1 BRMS1 TRANSCRIPTIONAL REPRESSOR;
2339:  eew5-A  2.1  7.7   99   235    5   DROME:AF-Q9VID1-F1 TETRASPANIN;
2340:  ehpe-A  2.1  7.7  114   465    5   DROME:AF-Q9VEI3-F1 ADENOSINE 3'-PHOSPHO 5'-PHOSPHOSULFATE TRANSPORTE
2341:  egqo-A  2.1 15.0  136  1365    4   DROME:AF-Q9V463-F1 NUCLEAR PORE COMPLEX PROTEIN NUP154;
2342:  ehk9-A  2.1  7.7   82   675    6   DROME:AF-Q9VYB1-F1 LD33040P;
2343:  eka4-A  2.1 31.6  102   453    8   DROME:AF-Q9W3Z4-F1 GH18625P;
2344:  ef3i-A  2.1  6.9  105   265    7   DROME:AF-Q9VH59-F1 ELONGATION OF VERY LONG CHAIN FATTY ACIDS PROTEIN
2345:  eiy7-A  2.1 16.7  104   516    6   DROME:AF-P29747-F1 CYCLIC AMP RESPONSE ELEMENT-BINDING PROTEIN A;
2346:  elpn-A  2.1 13.3  101   672    5   DROME:AF-Q7KRZ3-F1 EXOCYST COMPLEX COMPONENT 8;
2347:  egwa-A  2.1 25.4  113   342    4   DROME:AF-Q9W5B0-F1 EG:BACR42I17.6 PROTEIN;
2348:  efdm-A  2.1 16.9   85   912    7   DROME:AF-X2JAG8-F1 PRP4 PRE-MRNA-PROCESSING FACTOR 4 HOMOLOG;
2349:  edj2-A  2.1 31.7  157  1142    8   DROME:AF-Q9VGI4-F1 LD17393P;
2350:  ed7g-A  2.0 20.8  111   774   10   DROME:AF-Q9XZ53-F1 DOLICHYL-DIPHOSPHOOLIGOSACCHARIDE--PROTEIN
2351:  ekyi-A  2.0 18.0   96   810    6   DROME:AF-Q9VJ08-F1 LD29741P;
2352:  ef2c-A  2.0 15.2   85   213    4   DROME:AF-Q9VE08-F1 GH10002P;
2353:  efmb-A  2.0 12.9   77   564    8   DROME:AF-Q9VD14-F1 GH07286P;
2354:  ec2a-A  2.0 24.2  105   964   10   DROME:AF-P45437-F1 COATOMER SUBUNIT BETA;
2355:  emhc-A  2.0  5.5  134   496    5   DROME:AF-M9PHT8-F1 UNCHARACTERIZED PROTEIN, ISOFORM D;
2356:  ehck-A  2.0  4.2   99   611    7   DROME:AF-Q9VM61-F1 UNCHARACTERIZED PROTEIN, ISOFORM A;
2357:  ehpl-A  2.0 39.4   99   238    3   DROME:AF-Q9W4U6-F1 RT08049P;
2358:  ejze-A  2.0  3.1   66   114    3   DROME:AF-A0A0B4K6Y3-F1 UNCHARACTERIZED PROTEIN;
2359:  ehxf-A  2.0  4.4   76   134    3   DROME:AF-E1JH38-F1 UNCHARACTERIZED PROTEIN, ISOFORM A;
2360:  ehi6-A  2.0  9.9  118  1120    9   DROME:AF-Q9VB48-F1 DUF2428 DOMAIN-CONTAINING PROTEIN;
2361:  ed0q-A  2.0  9.4  115   337    7   DROME:AF-Q9VCY5-F1 ELONGATION OF VERY LONG CHAIN FATTY ACIDS PROTEIN
2362:  eif7-A  2.0 10.7   71   324    4   DROME:AF-Q7JR69-F1 CUTICULAR PROTEIN 49AC, ISOFORM C;
2363:  egk2-A  2.0 10.8  138   587    9   DROME:AF-Q8SWV5-F1 LD47995P;
2364:  empp-A  2.0 14.2  110   507   10   DROME:AF-Q9VKN9-F1 RE12806P;
2365:  emjf-A  2.0  9.6  144   611    6   DROME:AF-A1Z7I2-F1 UNCHARACTERIZED PROTEIN;
2366:  ekfy-A  2.0  4.9   67   510   12   DROME:AF-P05031-F1 AROMATIC-L-AMINO-ACID DECARBOXYLASE;
2367:  elxz-A  2.0 15.6  119   908   14   DROME:AF-Q9VM71-F1 5'-3' EXORIBONUCLEASE 2 HOMOLOG;
2368:  efe6-A  2.0 10.1   82   550    4   DROME:AF-Q9VVF1-F1 UNCHARACTERIZED PROTEIN;
2369:  emjv-A  2.0 17.9  116   756    5   DROME:AF-Q9VM92-F1 TUBULIN GLYCYLASE 3B;
2370:  egn2-A  2.0 19.3  109   662    6   DROME:AF-Q9VSM9-F1 CELL DIVISION CONTROL PROTEIN;
2371:  ek8x-A  2.0 10.5   85   307    6   DROME:AF-Q9V9Z9-F1 PROBABLE RRNA-PROCESSING PROTEIN EBP2 HOMOLOG;
2372:  ekwu-A  2.0  5.4   94   491    9   DROME:AF-Q27367-F1 PROTEIN CROQUEMORT;
2373:  ed3u-A  2.0 14.7  140  2219    9   DROME:AF-Q9W3M3-F1 E3 UBIQUITIN-PROTEIN LIGASE UBR3;
2374:  eli8-A  2.0 10.6   65   535    6   DROME:AF-A0A0B4KEJ7-F1 CORONIN;
2375:  ej5c-A  2.0  6.6   93   852    6   DROME:AF-Q9VAQ0-F1 CULLIN 5;
2376:  elnn-A  2.0 43.2   91   204    9   DROME:AF-Q8IPW3-F1 NNF1B;
2377:  efda-A  2.0 10.7  125   557    7   DROME:AF-Q9VFG1-F1 FI01439P;
2378:  emkz-A  2.0 10.2   86   441    5   DROME:AF-Q9VJI1-F1 IP12339P;
2379:  efjc-A  2.0  4.0   81   160    2   DROME:AF-A1Z9K9-F1 UNCHARACTERIZED PROTEIN, ISOFORM A;
2380:  eixz-A  2.0 12.1  103  1169    5   DROME:AF-Q9VSJ6-F1 INTRAFLAGELLAR TRANSPORT PROTEIN 122 HOMOLOG;
2381:  ed5h-A  2.0 13.4   97   276    4   DROME:AF-Q0E8E7-F1 TRNA-SPLICING ENDONUCLEASE SUBUNIT SEN34;
2382:  emvi-A  2.0  6.7   90   228    8   DROME:AF-Q9VB99-F1 LD03691P;
2383:  ehgo-A  2.0 23.2  104   872    3   DROME:AF-Q9VGU5-F1 TETRATRICOPEPTIDE REPEAT PROTEIN 14 HOMOLOG;
2384:  eix6-A  2.0  5.0   41    48   10   DROME:AF-A8DY47-F1 UNCHARACTERIZED PROTEIN, ISOFORM A;
2385:  ej05-A  2.0 11.0  127   406    8   DROME:AF-Q9VWX2-F1 UNPAIRED 2;
2386:  eirz-A  2.0  3.8   40   149   13   DROME:AF-A1Z7I6-F1 UNCHARACTERIZED PROTEIN;
2387:  ek65-A  2.0 14.6   88   138    2   DROME:AF-Q6NN09-F1 ATPASE PROTEIN 9;
2388:  eg28-A  2.0 42.3   86   422    6   DROME:AF-Q7KLG8-F1 SEPTIN;
2389:  ef8t-A  2.0 22.1  164   786    2   DROME:AF-Q9W5Y0-F1 NEPRILYSIN-3;
2390:  elpz-A  2.0 32.3   92   436    7   DROME:AF-Q8IMN3-F1 UNCHARACTERIZED PROTEIN, ISOFORM C;
2391:  eegs-A  2.0  6.8   77   109    6   DROME:AF-Q9VJ25-F1 MEMBRANE MAGNESIUM TRANSPORTER;
2392:  efti-A  2.0 28.9   61   539    7   DROME:AF-P40797-F1 PROTEIN PEANUT;
2393:  ekr5-A  2.0 15.1   82    95    5   DROME:AF-Q9VI60-F1 ENHANCER OF YELLOW 2B TRANSCRIPTION FACTOR;
2394:  emm9-A  2.0  8.0   87   334    8   DROME:AF-Q9VBH0-F1 IP09281P;
2395:  ek9r-A  2.0  4.8  137   994    9   DROME:AF-Q9VFS6-F1 INTEGRATOR COMPLEX SUBUNIT 5;
2396:  eg0f-A  2.0  8.9  102   638    3   DROME:AF-Q9W2R9-F1 RABPHILIN, ISOFORM A;
2397:  egs6-A  2.0 14.1   69   552    4   DROME:AF-P00528-F1 TYROSINE-PROTEIN KINASE SRC64B;
2398:  eifr-A  2.0  9.5  106   613    9   DROME:AF-A0A4D6K4L3-F1 PALMITOYLTRANSFERASE;
2399:  eipa-A  2.0  7.1  120   495    5   DROME:AF-Q9VXY0-F1 PROBABLE CYTOCHROME P450 4S3;
2400:  eisn-A  2.0  9.2   56   190    5   DROME:AF-Q9W1U8-F1 IP06655P;
2401:  efnq-A  2.0 10.9   94  1469    7   DROME:AF-A1ZBW7-F1 WASH COMPLEX SUBUNIT 2;
2402:  ei08-A  2.0  6.2   39    47   10   DROME:AF-Q7KV62-F1 RT03142P;
2403:  ed21-A  2.0 16.5  130  2103    5   DROME:AF-Q9VUH9-F1 HELICASE WITH ZINC FINGER, ISOFORM B;
2404:  el6v-A  2.0  2.5   45    45    9   DROME:AF-A0A0B4LEI2-F1 UNCHARACTERIZED PROTEIN, ISOFORM A;
2405:  eeqr-A  2.0 16.8  130   512    5   DROME:AF-Q9V3A8-F1 ERGIC53, ISOFORM A;
2406:  ehr9-A  2.0  9.0  132   793   11   DROME:AF-Q9NHV9-F1 PROTEIN VAV;
2407:  eefm-A  2.0 10.3  137   672    8   DROME:AF-Q9W0V0-F1 UNCHARACTERIZED PROTEIN, ISOFORM C;
2408:  edir-A  2.0  9.0   98  1159    4   DROME:AF-Q9VIC6-F1 NEUROLIGIN 3, ISOFORM B;
2409:  efo6-A  2.0  5.9  158   726    5   DROME:AF-B7Z122-F1 TRANSPORTER;
2410:  efqr-A  2.0 14.0   81   520    2   DROME:AF-Q9GNK5-F1 PEPTIDOGLYCAN-RECOGNITION PROTEIN LC;
2411:  ef1l-A  2.0  6.1  114   246    6   DROME:AF-Q9VHD3-F1 PROBABLE MALEYLACETOACETATE ISOMERASE 1;
2412:  eep3-A  2.0 10.7  101  1139    7   DROME:AF-M9PDL2-F1 ASPARTYL-TRNA SYNTHETASE, MITOCHONDRIAL, ISOFORM
2413:  ej8h-A  2.0 30.8   94   337    3   DROME:AF-Q59E05-F1 UNCHARACTERIZED PROTEIN;
2414:  ee5m-A  2.0 19.0  124   881   15   DROME:AF-Q7JR83-F1 HORMONE-SENSITIVE LIPASE, ISOFORM A;
2415:  eenn-A  2.0  8.6  125   972    7   DROME:AF-A1Z9N0-F1 DYNAMIN-LIKE 120 KDA PROTEIN, FORM S1;
2416:  emm5-A  2.0 24.7  117   831    5   DROME:AF-Q8SY25-F1 RE05944P;
2417:  ej6n-A  2.0  8.8   69   475    4   DROME:AF-Q9VAA9-F1 JIL-1 ANCHORING AND STABILIZING PROTEIN, ISOFORM
2418:  eknt-A  2.0 10.3  109  1200    5   DROME:AF-Q03720-F1 CALCIUM-ACTIVATED POTASSIUM CHANNEL SLOWPOKE;
2419:  efgk-A  2.0  4.4   94   220    9   DROME:AF-Q9VL13-F1 MOB KINASE ACTIVATOR-LIKE 3;
2420:  eelj-A  2.0  6.0   59   131    3   DROME:AF-Q9W3A7-F1 MIP32340P1;
2421:  ed0x-A  2.0  6.4   89   141    8   DROME:AF-Q8INQ7-F1 PROTEIN KRTCAP2 HOMOLOG;
2422:  ejoz-A  2.0 26.5  111  2133    4   DROME:AF-Q8IQT4-F1 UNCHARACTERIZED PROTEIN, ISOFORM B;
2423:  eem0-A  2.0 13.0  134  1054    6   DROME:AF-X2J9Y4-F1 ELLIPSOID BODY OPEN, ISOFORM C;
2424:  eevy-A  2.0  4.1   69   176    6   DROME:AF-Q9VVS4-F1 MEDIATOR OF RNA POLYMERASE II TRANSCRIPTION SUBUN
2425:  egci-A  2.0 21.2  132   583    8   DROME:AF-Q9I7T3-F1 UDP-GLYCOSYLTRANSFERASE FAMILY 305 MEMBER A1, ISO
2426:  ed63-A  2.0 12.6  118   382    5   DROME:AF-Q9VPF1-F1 FI02826P;
2427:  emfx-A  2.0 10.0  116   420    7   DROME:AF-Q9VVI1-F1 LD04387P;
2428:  ek7n-A  2.0 11.7   69   319    6   DROME:AF-Q9VR56-F1 TRNA METHYLTRANSFERASE 10 HOMOLOG A;
2429:  ef4l-A  2.0 20.0  101   558    5   DROME:AF-Q9VJX7-F1 AT04835P;
2430:  eekj-A  2.0  9.9   96   298    8   DROME:AF-Q9VF77-F1 FI16517P1;
2431:  eh8h-A  2.0 15.1   85   652    6   DROME:AF-Q9VKS7-F1 AT30637P;
2432:  efg6-A  2.0 16.3  108   966    8   DROME:AF-Q9VE79-F1 UNCHARACTERIZED PROTEIN;
2433:  elz1-A  2.0 21.7  126   337    6   DROME:AF-Q9VHT4-F1 GDP-FUCOSE TRANSPORTER 1;
2434:  ei6z-A  2.0  6.4  105   268    2   DROME:AF-Q9VJN4-F1 UNCHARACTERIZED PROTEIN, ISOFORM B;
2435:  eia8-A  2.0  6.9  119   256    8   DROME:AF-O76899-F1 EG:80H7.2 PROTEIN;
2436:  eet9-A  2.0 14.0  112   516   10   DROME:AF-Q9VGT0-F1 UDP-GLUCURONOSYLTRANSFERASE;
2437:  ehq1-A  2.0 12.4  109   674    8   DROME:AF-A1Z9B0-F1 FI19336P1;
2438:  edrw-A  2.0  8.5   92   583    5   DROME:AF-Q9W145-F1 STEROIDOGENIC ACUTE REGULATORY PROTEIN-LIKE;
2439:  ek3d-A  2.0  5.3   73  1406    4   DROME:AF-Q9V4D4-F1 BIP2;
2440:  edyg-A  2.0 13.1   85   935    8   DROME:AF-Q9VGN4-F1 SARCOMERE LENGTH SHORT, ISOFORM B;
2441:  eeng-A  2.0 17.9   70   845    9   DROME:AF-Q9VRV5-F1 D19A;
2442:  ej01-A  2.0 14.9   71   242    3   DROME:AF-B7YZW2-F1 UNCHARACTERIZED PROTEIN;
2443:  eef3-A  2.0  9.3  100   886    6   DROME:AF-B7TB45-F1 NEUROTROPHIN 1;
2444:  ei70-A  2.0 15.4   54   638    4   DROME:AF-Q9VNX8-F1 EUKARYOTIC TRANSLATION INITIATION FACTOR 2A;
2445:  eg08-A  2.0  5.9   90   419   10   DROME:AF-Q9VSA3-F1 PROBABLE MEDIUM-CHAIN SPECIFIC ACYL-COA DEHYDROGE
2446:  egun-A  2.0  9.0  133  1906    9   DROME:AF-Q9VZX7-F1 AUTOPHAGY-RELATED 2, ISOFORM A;

# Structural equivalences
   1: s001-A efqn-A     1 - 430 <=>    1 - 430   (MET    1  - LYS  430  <=> MET    1  - LYS  430 )                          
   2: s001-A ejv8-A    18 -  21 <=>   13 -  16   (ARG   18  - GLN   21  <=> ASN   13  - LYS   16 )                          
   2: s001-A ejv8-A    23 -  84 <=>   17 -  78   (LYS   23  - SER   84  <=> LYS   17  - TRP   78 )                          
   2: s001-A ejv8-A    86 - 100 <=>   79 -  93   (TYR   86  - ILE  100  <=> ASP   79  - ILE   93 )                          
   2: s001-A ejv8-A   102 - 105 <=>   94 -  97   (LEU  102  - ASP  105  <=> PHE   94  - LYS   97 )                          
   2: s001-A ejv8-A   106 - 187 <=>   99 - 180   (SER  106  - LEU  187  <=> GLU   99  - HIS  180 )                          
   2: s001-A ejv8-A   193 - 233 <=>  181 - 221   (PHE  193  - ILE  233  <=> PRO  181  - GLN  221 )                          
   2: s001-A ejv8-A   235 - 238 <=>  222 - 225   (ASP  235  - ASN  238  <=> PRO  222  - GLN  225 )                          
   2: s001-A ejv8-A   242 - 300 <=>  226 - 284   (ILE  242  - GLY  300  <=> PRO  226  - ARG  284 )                          
   2: s001-A ejv8-A   301 - 358 <=>  286 - 343   (ASP  301  - ARG  358  <=> LYS  286  - GLN  343 )                          
   2: s001-A ejv8-A   361 - 364 <=>  344 - 347   (LEU  361  - ALA  364  <=> LEU  344  - ASN  347 )                          
   2: s001-A ejv8-A   371 - 381 <=>  353 - 363   (HIS  371  - LYS  381  <=> LYS  353  - LEU  363 )                          
   2: s001-A ejv8-A   382 - 390 <=>  366 - 374   (PRO  382  - ASP  390  <=> GLN  366  - SER  374 )                          
   2: s001-A ejv8-A   391 - 421 <=>  377 - 407   (ILE  391  - GLY  421  <=> GLN  377  - ILE  407 )                          
   3: s001-A ehhh-A    23 -  44 <=>    1 -  22   (LYS   23  - ALA   44  <=> MET    1  - SER   22 )                          
   3: s001-A ehhh-A    49 -  57 <=>   23 -  31   (PHE   49  - ARG   57  <=> LEU   23  - GLN   31 )                          
   3: s001-A ehhh-A    58 -  67 <=>   35 -  44   (THR   58  - HIS   67  <=> ASN   35  - ASN   44 )                          
   3: s001-A ehhh-A    70 -  99 <=>   45 -  74   (TRP   70  - HIS   99  <=> ARG   45  - ARG   74 )                          
   3: s001-A ehhh-A   107 - 134 <=>   76 - 103   (LYS  107  - LEU  134  <=> LEU   76  - CYS  103 )                          
   3: s001-A ehhh-A   137 - 160 <=>  104 - 127   (ASP  137  - GLY  160  <=> HIS  104  - ARG  127 )                          
   3: s001-A ehhh-A   161 - 165 <=>  130 - 134   (MET  161  - CYS  165  <=> SER  130  - GLY  134 )                          
   3: s001-A ehhh-A   166 - 190 <=>  137 - 161   (ASP  166  - LYS  190  <=> GLU  137  - ARG  161 )                          
   3: s001-A ehhh-A   191 - 235 <=>  168 - 212   (PRO  191  - ASP  235  <=> ILE  168  - PHE  212 )                          
   3: s001-A ehhh-A   238 - 277 <=>  213 - 252   (ASN  238  - SER  277  <=> GLN  213  - LEU  252 )                          
   3: s001-A ehhh-A   278 - 297 <=>  254 - 273   (VAL  278  - LEU  297  <=> ALA  254  - GLY  273 )                          
   3: s001-A ehhh-A   309 - 312 <=>  275 - 278   (ILE  309  - ASP  312  <=> SER  275  - ARG  278 )                          
   3: s001-A ehhh-A   314 - 355 <=>  279 - 320   (CYS  314  - ARG  355  <=> ILE  279  - SER  320 )                          
   3: s001-A ehhh-A   370 - 379 <=>  324 - 333   (GLU  370  - LYS  379  <=> MET  324  - HIS  333 )                          
   3: s001-A ehhh-A   380 - 383 <=>  336 - 339   (LEU  380  - LEU  383  <=> LEU  336  - PHE  339 )                          
   3: s001-A ehhh-A   385 - 389 <=>  340 - 344   (ASN  385  - LEU  389  <=> ARG  340  - LEU  344 )                          
   3: s001-A ehhh-A   390 - 420 <=>  346 - 376   (ASP  390  - GLY  420  <=> LEU  346  - ARG  376 )                          
   4: s001-A eidg-A    22 -  25 <=>    3 -   6   (ARG   22  - ASN   25  <=> GLY    3  - ARG    6 )                          
   4: s001-A eidg-A    27 -  58 <=>    7 -  38   (VAL   27  - THR   58  <=> GLU    7  - LYS   38 )                          
   4: s001-A eidg-A    59 -  66 <=>   41 -  48   (ASN   59  - TYR   66  <=> ARG   41  - CYS   48 )                          
   4: s001-A eidg-A    75 -  99 <=>   51 -  75   (VAL   75  - HIS   99  <=> LEU   51  - LYS   75 )                          
   4: s001-A eidg-A   105 - 134 <=>   80 - 109   (ASP  105  - LEU  134  <=> LYS   80  - TRP  109 )                          
   4: s001-A eidg-A   137 - 153 <=>  110 - 126   (ASP  137  - SER  153  <=> GLY  110  - TYR  126 )                          
   4: s001-A eidg-A   154 - 157 <=>  128 - 131   (ALA  154  - GLN  157  <=> ASP  128  - GLY  131 )                          
   4: s001-A eidg-A   159 - 166 <=>  132 - 139   (PHE  159  - ASP  166  <=> LEU  132  - ASN  139 )                          
   4: s001-A eidg-A   167 - 189 <=>  141 - 163   (SER  167  - TYR  189  <=> ASN  141  - PHE  163 )                          
   4: s001-A eidg-A   191 - 241 <=>  172 - 222   (PRO  191  - ASP  241  <=> ILE  172  - GLU  222 )                          
   4: s001-A eidg-A   244 - 247 <=>  223 - 226   (LEU  244  - HIS  247  <=> THR  223  - SER  226 )                          
   4: s001-A eidg-A   249 - 280 <=>  227 - 258   (ARG  249  - LEU  280  <=> ARG  227  - ILE  258 )                          
   4: s001-A eidg-A   281 - 301 <=>  260 - 280   (MET  281  - ASP  301  <=> GLN  260  - THR  280 )                          
   4: s001-A eidg-A   306 - 311 <=>  281 - 286   (LYS  306  - THR  311  <=> TYR  281  - VAL  286 )                          
   4: s001-A eidg-A   313 - 352 <=>  287 - 326   (GLY  313  - LEU  352  <=> ALA  287  - LEU  326 )                          
   4: s001-A eidg-A   354 - 357 <=>  327 - 330   (MET  354  - VAL  357  <=> GLU  327  - ASP  330 )                          
   4: s001-A eidg-A   371 - 379 <=>  335 - 343   (HIS  371  - LYS  379  <=> MET  335  - LEU  343 )                          
   4: s001-A eidg-A   380 - 383 <=>  346 - 349   (LEU  380  - LEU  383  <=> HIS  346  - PHE  349 )                          
   4: s001-A eidg-A   385 - 389 <=>  350 - 354   (ASN  385  - LEU  389  <=> ARG  350  - CYS  354 )                          
   4: s001-A eidg-A   390 - 420 <=>  356 - 386   (ASP  390  - GLY  420  <=> LEU  356  - LEU  386 )                          
   5: s001-A el78-A    25 -  28 <=>    6 -   9   (ASN   25  - LEU   28  <=> PRO    6  - GLY    9 )                          
   5: s001-A el78-A    29 -  66 <=>   11 -  48   (HIS   29  - TYR   66  <=> SER   11  - TRP   48 )                          
   5: s001-A el78-A    75 - 100 <=>   51 -  76   (VAL   75  - ILE  100  <=> LEU   51  - LYS   76 )                          
   5: s001-A el78-A   105 - 134 <=>   81 - 110   (ASP  105  - LEU  134  <=> GLU   81  - TRP  110 )                          
   5: s001-A el78-A   137 - 166 <=>  111 - 140   (ASP  137  - ASP  166  <=> LYS  111  - ASN  140 )                          
   5: s001-A el78-A   167 - 190 <=>  142 - 165   (SER  167  - LYS  190  <=> ASN  142  - CYS  165 )                          
   5: s001-A el78-A   191 - 196 <=>  173 - 178   (PRO  191  - SER  196  <=> ILE  173  - CYS  178 )                          
   5: s001-A el78-A   198 - 233 <=>  179 - 214   (PHE  198  - ILE  233  <=> CYS  179  - HIS  214 )                          
   5: s001-A el78-A   245 - 279 <=>  216 - 250   (HIS  245  - TYR  279  <=> LEU  216  - LEU  250 )                          
   5: s001-A el78-A   280 - 299 <=>  252 - 271   (LEU  280  - ALA  299  <=> ILE  252  - MET  271 )                          
   5: s001-A el78-A   306 - 311 <=>  273 - 278   (LYS  306  - THR  311  <=> LYS  273  - LEU  278 )                          
   5: s001-A el78-A   313 - 351 <=>  279 - 317   (GLY  313  - GLY  351  <=> VAL  279  - ASP  317 )                          
   5: s001-A el78-A   354 - 357 <=>  318 - 321   (MET  354  - VAL  357  <=> LEU  318  - ASP  321 )                          
   5: s001-A el78-A   371 - 380 <=>  327 - 336   (HIS  371  - LEU  380  <=> ARG  327  - CYS  336 )                          
   5: s001-A el78-A   381 - 420 <=>  339 - 378   (LYS  381  - GLY  420  <=> ARG  339  - LEU  378 )                          
   6: s001-A eku8-A    21 -  24 <=>    3 -   6   (GLN   21  - PRO   24  <=> ALA    3  - SER    6 )                          
   6: s001-A eku8-A    27 -  66 <=>    7 -  46   (VAL   27  - TYR   66  <=> ASP    7  - PHE   46 )                          
   6: s001-A eku8-A    75 -  91 <=>   52 -  68   (VAL   75  - VAL   91  <=> LEU   52  - GLN   68 )                          
   6: s001-A eku8-A   107 - 134 <=>   79 - 106   (LYS  107  - LEU  134  <=> ASN   79  - TRP  106 )                          
   6: s001-A eku8-A   137 - 153 <=>  107 - 123   (ASP  137  - SER  153  <=> GLY  107  - TYR  123 )                          
   6: s001-A eku8-A   154 - 157 <=>  125 - 128   (ALA  154  - GLN  157  <=> GLN  125  - SER  128 )                          
   6: s001-A eku8-A   159 - 166 <=>  129 - 136   (PHE  159  - ASP  166  <=> LEU  129  - LYS  136 )                          
   6: s001-A eku8-A   167 - 189 <=>  138 - 160   (SER  167  - TYR  189  <=> ASN  138  - TYR  160 )                          
   6: s001-A eku8-A   190 - 193 <=>  167 - 170   (LYS  190  - PHE  193  <=> PHE  167  - GLU  170 )                          
   6: s001-A eku8-A   194 - 241 <=>  172 - 219   (LEU  194  - ASP  241  <=> VAL  172  - SER  219 )                          
   6: s001-A eku8-A   245 - 280 <=>  220 - 255   (HIS  245  - LEU  280  <=> VAL  220  - THR  255 )                          
   6: s001-A eku8-A   281 - 301 <=>  257 - 277   (MET  281  - ASP  301  <=> GLY  257  - ILE  277 )                          
   6: s001-A eku8-A   306 - 311 <=>  278 - 283   (LYS  306  - THR  311  <=> ASN  278  - LEU  283 )                          
   6: s001-A eku8-A   313 - 352 <=>  284 - 323   (GLY  313  - LEU  352  <=> ILE  284  - LEU  323 )                          
   6: s001-A eku8-A   354 - 357 <=>  324 - 327   (MET  354  - VAL  357  <=> GLU  324  - ASP  327 )                          
   6: s001-A eku8-A   371 - 379 <=>  332 - 340   (HIS  371  - LYS  379  <=> ARG  332  - LEU  340 )                          
   6: s001-A eku8-A   380 - 383 <=>  343 - 346   (LEU  380  - LEU  383  <=> HIS  343  - PHE  346 )                          
   6: s001-A eku8-A   385 - 389 <=>  347 - 351   (ASN  385  - LEU  389  <=> ASN  347  - CYS  351 )                          
   6: s001-A eku8-A   390 - 416 <=>  353 - 379   (ASP  390  - THR  416  <=> LEU  353  - ASP  379 )                          
   6: s001-A eku8-A   420 - 423 <=>  380 - 383   (GLY  420  - ILE  423  <=> PHE  380  - LEU  383 )                          
   7: s001-A eiw1-A    27 -  66 <=>    1 -  40   (VAL   27  - TYR   66  <=> MET    1  - ILE   40 )                          
   7: s001-A eiw1-A    71 -  94 <=>   42 -  65   (SER   71  - LEU   94  <=> GLN   42  - THR   65 )                          
   7: s001-A eiw1-A    95 -  99 <=>   67 -  71   (GLY   95  - HIS   99  <=> PHE   67  - MET   71 )                          
   7: s001-A eiw1-A   107 - 134 <=>   75 - 102   (LYS  107  - LEU  134  <=> GLN   75  - LEU  102 )                          
   7: s001-A eiw1-A   137 - 152 <=>  103 - 118   (ASP  137  - THR  152  <=> PHE  103  - LEU  118 )                          
   7: s001-A eiw1-A   153 - 156 <=>  120 - 123   (SER  153  - GLU  156  <=> HIS  120  - LYS  123 )                          
   7: s001-A eiw1-A   160 - 166 <=>  124 - 130   (GLY  160  - ASP  166  <=> LEU  124  - PHE  130 )                          
   7: s001-A eiw1-A   167 - 190 <=>  132 - 155   (SER  167  - LYS  190  <=> CYS  132  - HIS  155 )                          
   7: s001-A eiw1-A   191 - 229 <=>  166 - 204   (PRO  191  - LEU  229  <=> LEU  166  - GLU  204 )                          
   7: s001-A eiw1-A   245 - 281 <=>  206 - 242   (HIS  245  - MET  281  <=> ASP  206  - TYR  242 )                          
   7: s001-A eiw1-A   282 - 295 <=>  244 - 257   (ILE  282  - CYS  295  <=> VAL  244  - MET  257 )                          
   7: s001-A eiw1-A   297 - 300 <=>  258 - 261   (LEU  297  - GLY  300  <=> PHE  258  - LYS  261 )                          
   7: s001-A eiw1-A   301 - 316 <=>  265 - 280   (ASP  301  - GLY  316  <=> LEU  265  - SER  280 )                          
   7: s001-A eiw1-A   318 - 345 <=>  281 - 308   (VAL  318  - LEU  345  <=> PHE  281  - CYS  308 )                          
   7: s001-A eiw1-A   350 - 354 <=>  309 - 313   (GLN  350  - MET  354  <=> PRO  309  - ALA  313 )                          
   7: s001-A eiw1-A   362 - 365 <=>  314 - 317   (LEU  362  - MET  365  <=> SER  314  - THR  317 )                          
   7: s001-A eiw1-A   368 - 371 <=>  318 - 321   (GLU  368  - HIS  371  <=> THR  318  - GLN  321 )                          
   7: s001-A eiw1-A   372 - 380 <=>  323 - 331   (THR  372  - LEU  380  <=> GLU  323  - ILE  331 )                          
   7: s001-A eiw1-A   381 - 420 <=>  334 - 373   (LYS  381  - GLY  420  <=> SER  334  - GLY  373 )                          
   8: s001-A ehm4-A    22 -  53 <=>   12 -  43   (ARG   22  - HIS   53  <=> GLY   12  - ASN   43 )                          
   8: s001-A ehm4-A    59 -  66 <=>   49 -  56   (ASN   59  - TYR   66  <=> GLY   49  - VAL   56 )                          
   8: s001-A ehm4-A    71 - 100 <=>   58 -  87   (SER   71  - ILE  100  <=> PHE   58  - GLU   87 )                          
   8: s001-A ehm4-A   107 - 134 <=>   89 - 116   (LYS  107  - LEU  134  <=> SER   89  - GLN  116 )                          
   8: s001-A ehm4-A   137 - 162 <=>  117 - 142   (ASP  137  - GLU  162  <=> TRP  117  - VAL  142 )                          
   8: s001-A ehm4-A   163 - 166 <=>  146 - 149   (TYR  163  - ASP  166  <=> LYS  146  - SER  149 )                          
   8: s001-A ehm4-A   167 - 191 <=>  151 - 175   (SER  167  - PRO  191  <=> ASP  151  - SER  175 )                          
   8: s001-A ehm4-A   192 - 195 <=>  182 - 185   (TYR  192  - SER  195  <=> HIS  182  - ASN  185 )                          
   8: s001-A ehm4-A   197 - 234 <=>  186 - 223   (ILE  197  - GLU  234  <=> CYS  186  - LEU  223 )                          
   8: s001-A ehm4-A   236 - 239 <=>  224 - 227   (HIS  236  - ARG  239  <=> ASN  224  - LEU  227 )                          
   8: s001-A ehm4-A   241 - 281 <=>  228 - 268   (ASP  241  - MET  281  <=> SER  228  - ARG  268 )                          
   8: s001-A ehm4-A   282 - 295 <=>  270 - 283   (ILE  282  - CYS  295  <=> LEU  270  - PHE  283 )                          
   8: s001-A ehm4-A   297 - 311 <=>  284 - 298   (LEU  297  - THR  311  <=> VAL  284  - VAL  298 )                          
   8: s001-A ehm4-A   313 - 348 <=>  299 - 334   (GLY  313  - ILE  348  <=> PHE  299  - ILE  334 )                          
   8: s001-A ehm4-A   351 - 355 <=>  335 - 339   (GLY  351  - ARG  355  <=> SER  335  - SER  339 )                          
   8: s001-A ehm4-A   371 - 380 <=>  344 - 353   (HIS  371  - LEU  380  <=> ARG  344  - LEU  353 )                          
   8: s001-A ehm4-A   381 - 389 <=>  355 - 363   (LYS  381  - LEU  389  <=> TRP  355  - PHE  363 )                          
   8: s001-A ehm4-A   390 - 420 <=>  365 - 395   (ASP  390  - GLY  420  <=> VAL  365  - ILE  395 )                          
   9: s001-A ekah-A    33 -  47 <=>    3 -  17   (PHE   33  - LEU   47  <=> ILE    3  - PHE   17 )                          
   9: s001-A ekah-A    49 -  59 <=>   20 -  30   (PHE   49  - ASN   59  <=> LEU   20  - GLY   30 )                          
   9: s001-A ekah-A    61 -  66 <=>   31 -  36   (VAL   61  - TYR   66  <=> PHE   31  - LEU   36 )                          
   9: s001-A ekah-A    75 -  98 <=>   42 -  65   (VAL   75  - ILE   98  <=> ARG   42  - GLU   65 )                          
   9: s001-A ekah-A   106 - 134 <=>   73 - 101   (SER  106  - LEU  134  <=> GLN   73  - GLN  101 )                          
   9: s001-A ekah-A   137 - 158 <=>  102 - 123   (ASP  137  - LYS  158  <=> ASN  102  - ASN  123 )                          
   9: s001-A ekah-A   160 - 166 <=>  124 - 130   (GLY  160  - ASP  166  <=> GLY  124  - SER  130 )                          
   9: s001-A ekah-A   169 - 189 <=>  131 - 151   (LEU  169  - TYR  189  <=> CYS  131  - TYR  151 )                          
   9: s001-A ekah-A   190 - 236 <=>  164 - 210   (LYS  190  - HIS  236  <=> GLN  164  - ASP  210 )                          
   9: s001-A ekah-A   242 - 280 <=>  212 - 250   (ILE  242  - LEU  280  <=> GLY  212  - GLY  250 )                          
   9: s001-A ekah-A   281 - 299 <=>  252 - 270   (MET  281  - ALA  299  <=> SER  252  - GLY  270 )                          
   9: s001-A ekah-A   300 - 311 <=>  272 - 283   (GLY  300  - THR  311  <=> LEU  272  - GLY  283 )                          
   9: s001-A ekah-A   313 - 354 <=>  284 - 325   (GLY  313  - MET  354  <=> LEU  284  - LYS  325 )                          
   9: s001-A ekah-A   371 - 381 <=>  329 - 339   (HIS  371  - LYS  381  <=> ASN  329  - ILE  339 )                          
   9: s001-A ekah-A   382 - 388 <=>  341 - 347   (PRO  382  - ILE  388  <=> GLN  341  - ALA  347 )                          
   9: s001-A ekah-A   389 - 420 <=>  349 - 380   (LEU  389  - GLY  420  <=> GLY  349  - ASP  380 )                          
  10: s001-A em4m-A    22 -  84 <=>    6 -  68   (ARG   22  - SER   84  <=> SER    6  - ILE   68 )                          
  10: s001-A em4m-A    85 -  99 <=>   70 -  84   (PRO   85  - HIS   99  <=> ALA   70  - ARG   84 )                          
  10: s001-A em4m-A   107 - 134 <=>   86 - 113   (LYS  107  - LEU  134  <=> GLU   86  - ARG  113 )                          
  10: s001-A em4m-A   137 - 160 <=>  114 - 137   (ASP  137  - GLY  160  <=> GLY  114  - ARG  137 )                          
  10: s001-A em4m-A   161 - 164 <=>  140 - 143   (MET  161  - LYS  164  <=> HIS  140  - PRO  143 )                          
  10: s001-A em4m-A   165 - 190 <=>  145 - 170   (CYS  165  - LYS  190  <=> LYS  145  - GLU  170 )                          
  10: s001-A em4m-A   191 - 240 <=>  180 - 229   (PRO  191  - LEU  240  <=> MET  180  - GLU  229 )                          
  10: s001-A em4m-A   241 - 280 <=>  244 - 283   (ASP  241  - LEU  280  <=> GLN  244  - TYR  283 )                          
  10: s001-A em4m-A   281 - 301 <=>  285 - 305   (MET  281  - ASP  301  <=> ASN  285  - GLU  305 )                          
  10: s001-A em4m-A   309 - 312 <=>  306 - 309   (ILE  309  - ASP  312  <=> VAL  306  - VAL  309 )                          
  10: s001-A em4m-A   314 - 345 <=>  310 - 341   (CYS  314  - LEU  345  <=> SER  310  - LEU  341 )                          
  10: s001-A em4m-A   348 - 358 <=>  342 - 352   (ILE  348  - ARG  358  <=> PRO  342  - GLU  352 )                          
  10: s001-A em4m-A   371 - 380 <=>  359 - 368   (HIS  371  - LEU  380  <=> GLU  359  - GLN  368 )                          
  10: s001-A em4m-A   382 - 422 <=>  369 - 409   (PRO  382  - ASN  422  <=> ARG  369  - GLU  409 )                          
  11: s001-A edbe-A    25 -  66 <=>    5 -  46   (ASN   25  - TYR   66  <=> ARG    5  - TRP   46 )                          
  11: s001-A edbe-A    75 -  99 <=>   49 -  73   (VAL   75  - HIS   99  <=> LEU   49  - GLY   73 )                          
  11: s001-A edbe-A   105 - 134 <=>   80 - 109   (ASP  105  - LEU  134  <=> GLN   80  - TRP  109 )                          
  11: s001-A edbe-A   137 - 153 <=>  110 - 126   (ASP  137  - SER  153  <=> ARG  110  - ALA  126 )                          
  11: s001-A edbe-A   154 - 157 <=>  128 - 131   (ALA  154  - GLN  157  <=> TYR  128  - SER  131 )                          
  11: s001-A edbe-A   160 - 166 <=>  132 - 138   (GLY  160  - ASP  166  <=> ASN  132  - ALA  138 )                          
  11: s001-A edbe-A   167 - 189 <=>  140 - 162   (SER  167  - TYR  189  <=> ASP  140  - PHE  162 )                          
  11: s001-A edbe-A   191 - 237 <=>  171 - 217   (PRO  191  - ALA  237  <=> VAL  171  - ARG  217 )                          
  11: s001-A edbe-A   239 - 242 <=>  218 - 221   (ARG  239  - ILE  242  <=> GLY  218  - LYS  221 )                          
  11: s001-A edbe-A   245 - 279 <=>  222 - 256   (HIS  245  - TYR  279  <=> GLY  222  - MET  256 )                          
  11: s001-A edbe-A   280 - 301 <=>  258 - 279   (LEU  280  - ASP  301  <=> ILE  258  - LYS  279 )                          
  11: s001-A edbe-A   305 - 349 <=>  280 - 324   (ASN  305  - VAL  349  <=> MET  280  - PHE  324 )                          
  11: s001-A edbe-A   351 - 357 <=>  325 - 331   (GLY  351  - VAL  357  <=> ASN  325  - ASP  331 )                          
  11: s001-A edbe-A   371 - 380 <=>  336 - 345   (HIS  371  - LEU  380  <=> ILE  336  - CYS  345 )                          
  11: s001-A edbe-A   381 - 420 <=>  348 - 387   (LYS  381  - GLY  420  <=> ARG  348  - LEU  387 )                          
  12: s001-A ejh0-A    18 -  21 <=>    1 -   4   (ARG   18  - GLN   21  <=> MET    1  - VAL    4 )                          
  12: s001-A ejh0-A    27 -  66 <=>    5 -  44   (VAL   27  - TYR   66  <=> ASN    5  - PHE   44 )                          
  12: s001-A ejh0-A    72 -  96 <=>   47 -  71   (LYS   72  - ILE   96  <=> PHE   47  - LEU   71 )                          
  12: s001-A ejh0-A   112 - 115 <=>   72 -  75   (LEU  112  - LEU  115  <=> GLN   72  - TRP   75 )                          
  12: s001-A ejh0-A   117 - 134 <=>   76 -  93   (VAL  117  - LEU  134  <=> PRO   76  - LEU   93 )                          
  12: s001-A ejh0-A   137 - 160 <=>   94 - 117   (ASP  137  - GLY  160  <=> GLU   94  - ARG  117 )                          
  12: s001-A ejh0-A   161 - 164 <=>  120 - 123   (MET  161  - LYS  164  <=> ASN  120  - ARG  123 )                          
  12: s001-A ejh0-A   165 - 189 <=>  125 - 149   (CYS  165  - TYR  189  <=> LYS  125  - ASN  149 )                          
  12: s001-A ejh0-A   191 - 240 <=>  161 - 210   (PRO  191  - LEU  240  <=> SER  161  - ARG  210 )                          
  12: s001-A ejh0-A   241 - 280 <=>  222 - 261   (ASP  241  - LEU  280  <=> VAL  222  - ILE  261 )                          
  12: s001-A ejh0-A   281 - 284 <=>  263 - 266   (MET  281  - THR  284  <=> GLY  263  - PRO  266 )                          
  12: s001-A ejh0-A   286 - 290 <=>  267 - 271   (ILE  286  - GLU  290  <=> PHE  267  - THR  271 )                          
  12: s001-A ejh0-A   293 - 296 <=>  272 - 275   (ILE  293  - SER  296  <=> ALA  272  - GLN  275 )                          
  12: s001-A ejh0-A   313 - 340 <=>  276 - 303   (GLY  313  - VAL  340  <=> ASN  276  - ARG  303 )                          
  12: s001-A ejh0-A   342 - 346 <=>  304 - 308   (LEU  342  - PHE  346  <=> ILE  304  - LEU  308 )                          
  12: s001-A ejh0-A   348 - 351 <=>  309 - 312   (ILE  348  - GLY  351  <=> CYS  309  - HIS  312 )                          
  12: s001-A ejh0-A   354 - 357 <=>  313 - 316   (MET  354  - VAL  357  <=> LEU  313  - TYR  316 )                          
  12: s001-A ejh0-A   371 - 380 <=>  321 - 330   (HIS  371  - LEU  380  <=> ALA  321  - GLN  330 )                          
  12: s001-A ejh0-A   381 - 384 <=>  334 - 337   (LYS  381  - GLU  384  <=> GLU  334  - THR  337 )                          
  12: s001-A ejh0-A   386 - 419 <=>  338 - 371   (MET  386  - THR  419  <=> VAL  338  - ILE  371 )                          
  13: s001-A edup-A    22 -  66 <=>    4 -  48   (ARG   22  - TYR   66  <=> PRO    4  - TRP   48 )                          
  13: s001-A edup-A    75 -  87 <=>   54 -  66   (VAL   75  - LEU   87  <=> LEU   54  - LEU   66 )                          
  13: s001-A edup-A    90 -  93 <=>   67 -  70   (PHE   90  - GLY   93  <=> PRO   67  - ASP   70 )                          
  13: s001-A edup-A   105 - 134 <=>   81 - 110   (ASP  105  - LEU  134  <=> GLN   81  - SER  110 )                          
  13: s001-A edup-A   137 - 153 <=>  111 - 127   (ASP  137  - SER  153  <=> ARG  111  - LYS  127 )                          
  13: s001-A edup-A   154 - 189 <=>  129 - 164   (ALA  154  - TYR  189  <=> HIS  129  - PHE  164 )                          
  13: s001-A edup-A   191 - 241 <=>  173 - 223   (PRO  191  - ASP  241  <=> VAL  173  - SER  223 )                          
  13: s001-A edup-A   245 - 280 <=>  224 - 259   (HIS  245  - LEU  280  <=> VAL  224  - ALA  259 )                          
  13: s001-A edup-A   281 - 301 <=>  261 - 281   (MET  281  - ASP  301  <=> LEU  261  - ARG  281 )                          
  13: s001-A edup-A   305 - 349 <=>  282 - 326   (ASN  305  - VAL  349  <=> PHE  282  - PHE  326 )                          
  13: s001-A edup-A   351 - 358 <=>  327 - 334   (GLY  351  - ARG  358  <=> ASN  327  - GLN  334 )                          
  13: s001-A edup-A   371 - 379 <=>  341 - 349   (HIS  371  - LYS  379  <=> THR  341  - HIS  349 )                          
  13: s001-A edup-A   381 - 420 <=>  350 - 389   (LYS  381  - GLY  420  <=> ARG  350  - LEU  389 )                          
  14: s001-A eevn-A    31 -  67 <=>    1 -  37   (TRP   31  - HIS   67  <=> MET    1  - PRO   37 )                          
  14: s001-A eevn-A    71 - 100 <=>   39 -  68   (SER   71  - ILE  100  <=> VAL   39  - PRO   68 )                          
  14: s001-A eevn-A   108 - 134 <=>   71 -  97   (ALA  108  - LEU  134  <=> GLY   71  - ILE   97 )                          
  14: s001-A eevn-A   137 - 156 <=>   98 - 117   (ASP  137  - GLU  156  <=> GLN   98  - ARG  117 )                          
  14: s001-A eevn-A   161 - 164 <=>  118 - 121   (MET  161  - LYS  164  <=> PHE  118  - GLY  121 )                          
  14: s001-A eevn-A   165 - 189 <=>  123 - 147   (CYS  165  - TYR  189  <=> ASP  123  - LEU  147 )                          
  14: s001-A eevn-A   191 - 240 <=>  170 - 219   (PRO  191  - LEU  240  <=> SER  170  - PRO  219 )                          
  14: s001-A eevn-A   241 - 280 <=>  228 - 267   (ASP  241  - LEU  280  <=> MET  228  - LEU  267 )                          
  14: s001-A eevn-A   281 - 301 <=>  269 - 289   (MET  281  - ASP  301  <=> THR  269  - ASN  289 )                          
  14: s001-A eevn-A   305 - 311 <=>  290 - 296   (ASN  305  - THR  311  <=> PHE  290  - ILE  296 )                          
  14: s001-A eevn-A   313 - 362 <=>  297 - 346   (GLY  313  - LEU  362  <=> LEU  297  - SER  346 )                          
  14: s001-A eevn-A   371 - 378 <=>  353 - 360   (HIS  371  - GLN  378  <=> ARG  353  - LEU  360 )                          
  14: s001-A eevn-A   379 - 382 <=>  363 - 366   (LYS  379  - PRO  382  <=> ASN  363  - LEU  366 )                          
  14: s001-A eevn-A   383 - 421 <=>  374 - 412   (LEU  383  - GLY  421  <=> ARG  374  - GLY  412 )                          
  15: s001-A edkk-A    27 -  57 <=>    8 -  38   (VAL   27  - ARG   57  <=> MET    8  - ARG   38 )                          
  15: s001-A edkk-A    58 -  66 <=>   41 -  49   (THR   58  - TYR   66  <=> ASP   41  - TRP   49 )                          
  15: s001-A edkk-A    75 -  99 <=>   52 -  76   (VAL   75  - HIS   99  <=> TRP   52  - LYS   76 )                          
  15: s001-A edkk-A   107 - 134 <=>   78 - 105   (LYS  107  - LEU  134  <=> ASN   78  - PHE  105 )                          
  15: s001-A edkk-A   137 - 160 <=>  106 - 129   (ASP  137  - GLY  160  <=> ARG  106  - LYS  129 )                          
  15: s001-A edkk-A   161 - 165 <=>  133 - 137   (MET  161  - CYS  165  <=> PRO  133  - GLY  137 )                          
  15: s001-A edkk-A   166 - 189 <=>  140 - 163   (ASP  166  - TYR  189  <=> GLU  140  - ARG  163 )                          
  15: s001-A edkk-A   190 - 231 <=>  170 - 211   (LYS  190  - ARG  231  <=> PHE  170  - THR  211 )                          
  15: s001-A edkk-A   232 - 240 <=>  213 - 221   (PHE  232  - LEU  240  <=> LEU  213  - ASN  221 )                          
  15: s001-A edkk-A   241 - 280 <=>  227 - 266   (ASP  241  - LEU  280  <=> GLN  227  - ILE  266 )                          
  15: s001-A edkk-A   281 - 296 <=>  268 - 283   (MET  281  - SER  296  <=> LYS  268  - PHE  283 )                          
  15: s001-A edkk-A   307 - 311 <=>  284 - 288   (ILE  307  - THR  311  <=> TYR  284  - PHE  288 )                          
  15: s001-A edkk-A   313 - 344 <=>  289 - 320   (GLY  313  - GLN  344  <=> ILE  289  - MET  320 )                          
  15: s001-A edkk-A   348 - 351 <=>  321 - 324   (ILE  348  - GLY  351  <=> GLN  321  - ASN  324 )                          
  15: s001-A edkk-A   354 - 357 <=>  325 - 328   (MET  354  - VAL  357  <=> VAL  325  - LEU  328 )                          
  15: s001-A edkk-A   371 - 380 <=>  333 - 342   (HIS  371  - LEU  380  <=> THR  333  - LEU  342 )                          
  15: s001-A edkk-A   381 - 385 <=>  345 - 349   (LYS  381  - ASN  385  <=> GLY  345  - VAL  349 )                          
  15: s001-A edkk-A   387 - 390 <=>  350 - 353   (ILE  387  - ASP  390  <=> SER  350  - GLY  353 )                          
  15: s001-A edkk-A   391 - 420 <=>  355 - 384   (ILE  391  - GLY  420  <=> PHE  355  - GLY  384 )                          
  16: s001-A edo9-A    22 -  25 <=>    5 -   8   (ARG   22  - ASN   25  <=> LEU    5  - VAL    8 )                          
  16: s001-A edo9-A    28 -  46 <=>    9 -  27   (LEU   28  - GLY   46  <=> SER    9  - ILE   27 )                          
  16: s001-A edo9-A    47 -  50 <=>   29 -  32   (LEU   47  - PHE   50  <=> GLY   29  - CYS   32 )                          
  16: s001-A edo9-A    52 -  57 <=>   33 -  38   (LEU   52  - ARG   57  <=> PHE   33  - ARG   38 )                          
  16: s001-A edo9-A    58 -  64 <=>   43 -  49   (THR   58  - SER   64  <=> SER   43  - ARG   49 )                          
  16: s001-A edo9-A    71 -  91 <=>   50 -  70   (SER   71  - VAL   91  <=> HIS   50  - PHE   70 )                          
  16: s001-A edo9-A    92 -  99 <=>   72 -  79   (LEU   92  - HIS   99  <=> ALA   72  - GLU   79 )                          
  16: s001-A edo9-A   107 - 134 <=>   80 - 107   (LYS  107  - LEU  134  <=> ASP   80  - CYS  107 )                          
  16: s001-A edo9-A   137 - 160 <=>  108 - 131   (ASP  137  - GLY  160  <=> TYR  108  - SER  131 )                          
  16: s001-A edo9-A   163 - 166 <=>  138 - 141   (TYR  163  - ASP  166  <=> GLY  138  - ARG  141 )                          
  16: s001-A edo9-A   167 - 190 <=>  143 - 166   (SER  167  - LYS  190  <=> PHE  143  - HIS  166 )                          
  16: s001-A edo9-A   191 - 231 <=>  173 - 213   (PRO  191  - ARG  231  <=> LEU  173  - ILE  213 )                          
  16: s001-A edo9-A   232 - 240 <=>  215 - 223   (PHE  232  - LEU  240  <=> LEU  215  - GLU  223 )                          
  16: s001-A edo9-A   242 - 273 <=>  234 - 265   (ILE  242  - TRP  273  <=> GLN  234  - LEU  265 )                          
  16: s001-A edo9-A   274 - 296 <=>  267 - 289   (LEU  274  - SER  296  <=> VAL  267  - PRO  289 )                          
  16: s001-A edo9-A   306 - 312 <=>  291 - 297   (LYS  306  - ASP  312  <=> LEU  291  - GLY  297 )                          
  16: s001-A edo9-A   314 - 349 <=>  298 - 333   (CYS  314  - VAL  349  <=> MET  298  - ASN  333 )                          
  16: s001-A edo9-A   352 - 355 <=>  334 - 337   (LEU  352  - ARG  355  <=> PHE  334  - THR  337 )                          
  16: s001-A edo9-A   362 - 365 <=>  338 - 341   (LEU  362  - MET  365  <=> ASP  338  - ALA  341 )                          
  16: s001-A edo9-A   371 - 378 <=>  347 - 354   (HIS  371  - GLN  378  <=> GLU  347  - ASN  354 )                          
  16: s001-A edo9-A   380 - 418 <=>  355 - 393   (LEU  380  - SER  418  <=> PHE  355  - GLN  393 )                          
  16: s001-A edo9-A   421 - 424 <=>  394 - 397   (GLY  421  - SER  424  <=> THR  394  - LEU  397 )                          
  17: s001-A egvr-A    29 -  66 <=>    1 -  38   (HIS   29  - TYR   66  <=> MET    1  - GLY   38 )                          
  17: s001-A egvr-A    71 -  91 <=>   40 -  60   (SER   71  - VAL   91  <=> THR   40  - ARG   60 )                          
  17: s001-A egvr-A    93 - 102 <=>   61 -  70   (GLY   93  - LEU  102  <=> LYS   61  - TYR   70 )                          
  17: s001-A egvr-A   107 - 134 <=>   72 -  99   (LYS  107  - LEU  134  <=> ASN   72  - SER   99 )                          
  17: s001-A egvr-A   137 - 156 <=>  100 - 119   (ASP  137  - GLU  156  <=> GLN  100  - PRO  119 )                          
  17: s001-A egvr-A   160 - 188 <=>  120 - 148   (GLY  160  - TRP  188  <=> ASP  120  - LEU  148 )                          
  17: s001-A egvr-A   190 - 240 <=>  159 - 209   (LYS  190  - LEU  240  <=> LEU  159  - VAL  209 )                          
  17: s001-A egvr-A   241 - 280 <=>  218 - 257   (ASP  241  - LEU  280  <=> THR  218  - ILE  257 )                          
  17: s001-A egvr-A   281 - 316 <=>  259 - 294   (MET  281  - GLY  316  <=> TYR  259  - TYR  294 )                          
  17: s001-A egvr-A   318 - 348 <=>  295 - 325   (VAL  318  - ILE  348  <=> PHE  295  - LYS  325 )                          
  17: s001-A egvr-A   350 - 353 <=>  326 - 329   (GLN  350  - TYR  353  <=> ARG  326  - PHE  329 )                          
  17: s001-A egvr-A   355 - 358 <=>  332 - 335   (ARG  355  - ARG  358  <=> GLY  332  - HIS  335 )                          
  17: s001-A egvr-A   371 - 379 <=>  342 - 350   (HIS  371  - LYS  379  <=> GLU  342  - ARG  350 )                          
  17: s001-A egvr-A   381 - 420 <=>  351 - 390   (LYS  381  - GLY  420  <=> ASN  351  - PHE  390 )                          
  18: s001-A eer4-A    22 -  25 <=>   11 -  14   (ARG   22  - ASN   25  <=> LEU   11  - LEU   14 )                          
  18: s001-A eer4-A    28 -  46 <=>   15 -  33   (LEU   28  - GLY   46  <=> ASN   15  - PHE   33 )                          
  18: s001-A eer4-A    47 -  50 <=>   35 -  38   (LEU   47  - PHE   50  <=> GLY   35  - THR   38 )                          
  18: s001-A eer4-A    52 -  57 <=>   39 -  44   (LEU   52  - ARG   57  <=> PHE   39  - LYS   44 )                          
  18: s001-A eer4-A    58 -  66 <=>   47 -  55   (THR   58  - TYR   66  <=> GLN   47  - GLY   55 )                          
  18: s001-A eer4-A    74 -  98 <=>   57 -  81   (VAL   74  - ILE   98  <=> LEU   57  - GLN   81 )                          
  18: s001-A eer4-A   107 - 134 <=>   84 - 111   (LYS  107  - LEU  134  <=> ASP   84  - TRP  111 )                          
  18: s001-A eer4-A   137 - 160 <=>  112 - 135   (ASP  137  - GLY  160  <=> PHE  112  - ASN  135 )                          
  18: s001-A eer4-A   162 - 165 <=>  140 - 143   (GLU  162  - CYS  165  <=> ARG  140  - ASP  143 )                          
  18: s001-A eer4-A   166 - 183 <=>  146 - 163   (ASP  166  - MET  183  <=> GLU  146  - ALA  163 )                          
  18: s001-A eer4-A   186 - 189 <=>  164 - 167   (SER  186  - TYR  189  <=> PHE  164  - MET  167 )                          
  18: s001-A eer4-A   190 - 231 <=>  172 - 213   (LYS  190  - ARG  231  <=> PHE  172  - CYS  213 )                          
  18: s001-A eer4-A   232 - 240 <=>  215 - 223   (PHE  232  - LEU  240  <=> LEU  215  - ASN  223 )                          
  18: s001-A eer4-A   241 - 280 <=>  234 - 273   (ASP  241  - LEU  280  <=> GLN  234  - ALA  273 )                          
  18: s001-A eer4-A   281 - 297 <=>  275 - 291   (MET  281  - LEU  297  <=> SER  275  - GLN  291 )                          
  18: s001-A eer4-A   309 - 312 <=>  292 - 295   (ILE  309  - ASP  312  <=> TYR  292  - ASN  295 )                          
  18: s001-A eer4-A   314 - 349 <=>  296 - 331   (CYS  314  - VAL  349  <=> LEU  296  - ASN  331 )                          
  18: s001-A eer4-A   352 - 355 <=>  332 - 335   (LEU  352  - ARG  355  <=> PHE  332  - THR  335 )                          
  18: s001-A eer4-A   362 - 365 <=>  336 - 339   (LEU  362  - MET  365  <=> ASP  336  - SER  339 )                          
  18: s001-A eer4-A   371 - 378 <=>  345 - 352   (HIS  371  - GLN  378  <=> GLU  345  - GLN  352 )                          
  18: s001-A eer4-A   380 - 420 <=>  353 - 393   (LEU  380  - GLY  420  <=> HIS  353  - GLN  393 )                          
  19: s001-A ems3-A    27 -  30 <=>    1 -   4   (VAL   27  - ARG   30  <=> MET    1  - THR    4 )                          
  19: s001-A ems3-A    33 -  66 <=>    5 -  38   (PHE   33  - TYR   66  <=> SER    5  - LYS   38 )                          
  19: s001-A ems3-A    71 -  93 <=>   40 -  62   (SER   71  - GLY   93  <=> LYS   40  - ALA   62 )                          
  19: s001-A ems3-A   111 - 134 <=>   64 -  87   (PHE  111  - LEU  134  <=> ASN   64  - GLU   87 )                          
  19: s001-A ems3-A   137 - 157 <=>   88 - 108   (ASP  137  - GLN  157  <=> LYS   88  - ALA  108 )                          
  19: s001-A ems3-A   160 - 164 <=>  109 - 113   (GLY  160  - LYS  164  <=> GLY  109  - GLY  113 )                          
  19: s001-A ems3-A   165 - 184 <=>  115 - 134   (CYS  165  - LEU  184  <=> LEU  115  - ILE  134 )                          
  19: s001-A ems3-A   185 - 189 <=>  136 - 140   (ASP  185  - TYR  189  <=> LEU  136  - ILE  140 )                          
  19: s001-A ems3-A   190 - 235 <=>  150 - 195   (LYS  190  - ASP  235  <=> PHE  150  - ARG  195 )                          
  19: s001-A ems3-A   240 - 243 <=>  196 - 199   (LEU  240  - GLU  243  <=> SER  196  - ARG  199 )                          
  19: s001-A ems3-A   245 - 280 <=>  200 - 235   (HIS  245  - LEU  280  <=> ASN  200  - ALA  235 )                          
  19: s001-A ems3-A   281 - 300 <=>  237 - 256   (MET  281  - GLY  300  <=> LYS  237  - LYS  256 )                          
  19: s001-A ems3-A   305 - 311 <=>  260 - 266   (ASN  305  - THR  311  <=> LEU  260  - VAL  266 )                          
  19: s001-A ems3-A   313 - 348 <=>  267 - 302   (GLY  313  - ILE  348  <=> PHE  267  - GLU  302 )                          
  19: s001-A ems3-A   350 - 353 <=>  303 - 306   (GLN  350  - TYR  353  <=> THR  303  - LEU  306 )                          
  19: s001-A ems3-A   371 - 380 <=>  308 - 317   (HIS  371  - LEU  380  <=> ARG  308  - LEU  317 )                          
  19: s001-A ems3-A   381 - 388 <=>  319 - 326   (LYS  381  - ILE  388  <=> LEU  319  - LEU  326 )                          
  19: s001-A ems3-A   390 - 417 <=>  329 - 356   (ASP  390  - ILE  417  <=> VAL  329  - TYR  356 )                          
  19: s001-A ems3-A   421 - 424 <=>  357 - 360   (GLY  421  - SER  424  <=> ASN  357  - LYS  360 )                          
  20: s001-A emve-A    22 -  25 <=>    5 -   8   (ARG   22  - ASN   25  <=> ASP    5  - LYS    8 )                          
  20: s001-A emve-A    27 -  46 <=>    9 -  28   (VAL   27  - GLY   46  <=> SER    9  - ILE   28 )                          
  20: s001-A emve-A    47 -  50 <=>   30 -  33   (LEU   47  - PHE   50  <=> GLY   30  - VAL   33 )                          
  20: s001-A emve-A    61 -  68 <=>   38 -  45   (VAL   61  - ARG   68  <=> PRO   38  - GLY   45 )                          
  20: s001-A emve-A    70 -  77 <=>   46 -  53   (TRP   70  - LEU   77  <=> VAL   46  - TYR   53 )                          
  20: s001-A emve-A    78 - 100 <=>   55 -  77   (LYS   78  - ILE  100  <=> HIS   55  - THR   77 )                          
  20: s001-A emve-A   102 - 107 <=>   78 -  83   (LEU  102  - LYS  107  <=> ASP   78  - ARG   83 )                          
  20: s001-A emve-A   108 - 134 <=>   85 - 111   (ALA  108  - LEU  134  <=> GLN   85  - VAL  111 )                          
  20: s001-A emve-A   137 - 143 <=>  112 - 118   (ASP  137  - HIS  143  <=> HIS  112  - GLN  118 )                          
  20: s001-A emve-A   144 - 157 <=>  120 - 133   (THR  144  - GLN  157  <=> CYS  120  - ASN  133 )                          
  20: s001-A emve-A   159 - 164 <=>  134 - 139   (PHE  159  - LYS  164  <=> ALA  134  - LYS  139 )                          
  20: s001-A emve-A   165 - 190 <=>  141 - 166   (CYS  165  - LYS  190  <=> PRO  141  - ALA  166 )                          
  20: s001-A emve-A   191 - 240 <=>  181 - 230   (PRO  191  - LEU  240  <=> VAL  181  - ARG  230 )                          
  20: s001-A emve-A   241 - 280 <=>  237 - 276   (ASP  241  - LEU  280  <=> HIS  237  - LEU  276 )                          
  20: s001-A emve-A   281 - 295 <=>  278 - 292   (MET  281  - CYS  295  <=> THR  278  - MET  292 )                          
  20: s001-A emve-A   297 - 303 <=>  293 - 299   (LEU  297  - LEU  303  <=> LEU  293  - GLU  299 )                          
  20: s001-A emve-A   305 - 311 <=>  300 - 306   (ASN  305  - THR  311  <=> GLU  300  - VAL  306 )                          
  20: s001-A emve-A   313 - 351 <=>  307 - 345   (GLY  313  - GLY  351  <=> VAL  307  - GLU  345 )                          
  20: s001-A emve-A   354 - 357 <=>  346 - 349   (MET  354  - VAL  357  <=> PRO  346  - MET  349 )                          
  20: s001-A emve-A   371 - 380 <=>  355 - 364   (HIS  371  - LEU  380  <=> ARG  355  - LEU  364 )                          
  20: s001-A emve-A   381 - 420 <=>  366 - 405   (LYS  381  - GLY  420  <=> ASN  366  - ARG  405 )                          
  21: s001-A emt3-A    34 -  65 <=>    5 -  36   (LYS   34  - GLN   65  <=> PRO    5  - ARG   36 )                          
  21: s001-A emt3-A    71 -  99 <=>   37 -  65   (SER   71  - HIS   99  <=> SER   37  - CYS   65 )                          
  21: s001-A emt3-A   107 - 134 <=>   71 -  98   (LYS  107  - LEU  134  <=> THR   71  - TRP   98 )                          
  21: s001-A emt3-A   137 - 156 <=>   99 - 118   (ASP  137  - GLU  156  <=> LEU   99  - LEU  118 )                          
  21: s001-A emt3-A   161 - 167 <=>  119 - 125   (MET  161  - SER  167  <=> ALA  119  - LEU  125 )                          
  21: s001-A emt3-A   170 - 191 <=>  127 - 148   (LEU  170  - PRO  191  <=> LYS  127  - CYS  148 )                          
  21: s001-A emt3-A   192 - 239 <=>  162 - 209   (TYR  192  - ARG  239  <=> ILE  162  - LEU  209 )                          
  21: s001-A emt3-A   241 - 264 <=>  210 - 233   (ASP  241  - HIS  264  <=> LYS  210  - CYS  233 )                          
  21: s001-A emt3-A   265 - 279 <=>  235 - 249   (LYS  265  - TYR  279  <=> ASP  235  - TRP  249 )                          
  21: s001-A emt3-A   280 - 295 <=>  251 - 266   (LEU  280  - CYS  295  <=> PHE  251  - ILE  266 )                          
  21: s001-A emt3-A   298 - 301 <=>  267 - 270   (PHE  298  - ASP  301  <=> GLN  267  - LYS  270 )                          
  21: s001-A emt3-A   305 - 311 <=>  271 - 277   (ASN  305  - THR  311  <=> SER  271  - ILE  277 )                          
  21: s001-A emt3-A   313 - 325 <=>  278 - 290   (GLY  313  - VAL  325  <=> THR  278  - CYS  290 )                          
  21: s001-A emt3-A   327 - 349 <=>  291 - 313   (ILE  327  - VAL  349  <=> ALA  291  - VAL  313 )                          
  21: s001-A emt3-A   352 - 356 <=>  314 - 318   (LEU  352  - LYS  356  <=> PRO  314  - THR  318 )                          
  21: s001-A emt3-A   371 - 380 <=>  322 - 331   (HIS  371  - LEU  380  <=> ARG  322  - ASN  331 )                          
  21: s001-A emt3-A   381 - 420 <=>  334 - 373   (LYS  381  - GLY  420  <=> GLN  334  - ASN  373 )                          
  22: s001-A eepd-A    34 -  40 <=>    3 -   9   (LYS   34  - ILE   40  <=> TYR    3  - LEU    9 )                          
  22: s001-A eepd-A    42 -  47 <=>   10 -  15   (ALA   42  - LEU   47  <=> LYS   10  - LEU   15 )                          
  22: s001-A eepd-A    49 -  52 <=>   18 -  21   (PHE   49  - LEU   52  <=> VAL   18  - SER   21 )                          
  22: s001-A eepd-A    63 -  67 <=>   22 -  26   (GLU   63  - HIS   67  <=> GLU   22  - GLN   26 )                          
  22: s001-A eepd-A    70 -  96 <=>   27 -  53   (TRP   70  - ILE   96  <=> SER   27  - PRO   53 )                          
  22: s001-A eepd-A   107 - 134 <=>   58 -  85   (LYS  107  - LEU  134  <=> LEU   58  - VAL   85 )                          
  22: s001-A eepd-A   137 - 157 <=>   86 - 106   (ASP  137  - GLN  157  <=> HIS   86  - CYS  106 )                          
  22: s001-A eepd-A   158 - 163 <=>  109 - 114   (LYS  158  - TYR  163  <=> LYS  109  - ARG  114 )                          
  22: s001-A eepd-A   165 - 191 <=>  115 - 141   (CYS  165  - PRO  191  <=> LEU  115  - ALA  141 )                          
  22: s001-A eepd-A   192 - 240 <=>  147 - 195   (TYR  192  - LEU  240  <=> LEU  147  - ALA  195 )                          
  22: s001-A eepd-A   241 - 244 <=>  202 - 205   (ASP  241  - LEU  244  <=> ASN  202  - ARG  205 )                          
  22: s001-A eepd-A   245 - 280 <=>  207 - 242   (HIS  245  - LEU  280  <=> CYS  207  - VAL  242 )                          
  22: s001-A eepd-A   281 - 299 <=>  244 - 262   (MET  281  - ALA  299  <=> LEU  244  - VAL  262 )                          
  22: s001-A eepd-A   306 - 310 <=>  264 - 268   (LYS  306  - ILE  310  <=> GLU  264  - LEU  268 )                          
  22: s001-A eepd-A   312 - 352 <=>  269 - 309   (ASP  312  - LEU  352  <=> TYR  269  - HIS  309 )                          
  22: s001-A eepd-A   354 - 357 <=>  310 - 313   (MET  354  - VAL  357  <=> PRO  310  - GLY  313 )                          
  22: s001-A eepd-A   370 - 380 <=>  319 - 329   (GLU  370  - LEU  380  <=> LYS  319  - VAL  329 )                          
  22: s001-A eepd-A   381 - 418 <=>  332 - 369   (LYS  381  - SER  418  <=> ASN  332  - VAL  369 )                          
  23: s001-A ele6-A    31 -  66 <=>    2 -  37   (TRP   31  - TYR   66  <=> ASP    2  - TRP   37 )                          
  23: s001-A ele6-A    71 - 102 <=>   39 -  70   (SER   71  - LEU  102  <=> THR   39  - ARG   70 )                          
  23: s001-A ele6-A   107 - 134 <=>   72 -  99   (LYS  107  - LEU  134  <=> ASN   72  - TYR   99 )                          
  23: s001-A ele6-A   137 - 155 <=>  100 - 118   (ASP  137  - LEU  155  <=> GLN  100  - ARG  118 )                          
  23: s001-A ele6-A   160 - 163 <=>  119 - 122   (GLY  160  - TYR  163  <=> PRO  119  - ARG  122 )                          
  23: s001-A ele6-A   164 - 190 <=>  124 - 150   (LYS  164  - LYS  190  <=> MET  124  - ALA  150 )                          
  23: s001-A ele6-A   191 - 240 <=>  159 - 208   (PRO  191  - LEU  240  <=> TYR  159  - LEU  208 )                          
  23: s001-A ele6-A   241 - 280 <=>  219 - 258   (ASP  241  - LEU  280  <=> THR  219  - GLY  258 )                          
  23: s001-A ele6-A   281 - 301 <=>  260 - 280   (MET  281  - ASP  301  <=> TYR  260  - GLU  280 )                          
  23: s001-A ele6-A   306 - 317 <=>  285 - 296   (LYS  306  - PRO  317  <=> THR  285  - CYS  296 )                          
  23: s001-A ele6-A   319 - 349 <=>  297 - 327   (CYS  319  - VAL  349  <=> PHE  297  - ARG  327 )                          
  23: s001-A ele6-A   351 - 358 <=>  328 - 335   (GLY  351  - ARG  358  <=> THR  328  - VAL  335 )                          
  23: s001-A ele6-A   371 - 379 <=>  342 - 350   (HIS  371  - LYS  379  <=> GLU  342  - ARG  350 )                          
  23: s001-A ele6-A   381 - 420 <=>  351 - 390   (LYS  381  - GLY  420  <=> ASN  351  - PHE  390 )                          
  24: s001-A ehwi-A    22 -  25 <=>    5 -   8   (ARG   22  - ASN   25  <=> SER    5  - GLY    8 )                          
  24: s001-A ehwi-A    28 -  66 <=>    9 -  47   (LEU   28  - TYR   66  <=> TYR    9  - TRP   47 )                          
  24: s001-A ehwi-A    75 -  92 <=>   50 -  67   (VAL   75  - LEU   92  <=> ALA   50  - ASP   67 )                          
  24: s001-A ehwi-A   105 - 134 <=>   80 - 109   (ASP  105  - LEU  134  <=> HIS   80  - TRP  109 )                          
  24: s001-A ehwi-A   137 - 153 <=>  110 - 126   (ASP  137  - SER  153  <=> LYS  110  - HIS  126 )                          
  24: s001-A ehwi-A   154 - 157 <=>  128 - 131   (ALA  154  - GLN  157  <=> TYR  128  - ASN  131 )                          
  24: s001-A ehwi-A   159 - 162 <=>  132 - 135   (PHE  159  - GLU  162  <=> TYR  132  - GLU  135 )                          
  24: s001-A ehwi-A   163 - 189 <=>  137 - 163   (TYR  163  - TYR  189  <=> CYS  137  - LEU  163 )                          
  24: s001-A ehwi-A   190 - 237 <=>  173 - 220   (LYS  190  - ALA  237  <=> PHE  173  - ALA  220 )                          
  24: s001-A ehwi-A   239 - 242 <=>  221 - 224   (ARG  239  - ILE  242  <=> ILE  221  - THR  224 )                          
  24: s001-A ehwi-A   245 - 281 <=>  225 - 261   (HIS  245  - MET  281  <=> VAL  225  - SER  261 )                          
  24: s001-A ehwi-A   282 - 301 <=>  263 - 282   (ILE  282  - ASP  301  <=> LEU  263  - LYS  282 )                          
  24: s001-A ehwi-A   305 - 311 <=>  283 - 289   (ASN  305  - THR  311  <=> SER  283  - LEU  289 )                          
  24: s001-A ehwi-A   313 - 352 <=>  290 - 329   (GLY  313  - LEU  352  <=> VAL  290  - ILE  329 )                          
  24: s001-A ehwi-A   354 - 357 <=>  330 - 333   (MET  354  - VAL  357  <=> GLU  330  - ASP  333 )                          
  24: s001-A ehwi-A   371 - 380 <=>  338 - 347   (HIS  371  - LEU  380  <=> ARG  338  - CYS  347 )                          
  24: s001-A ehwi-A   381 - 416 <=>  350 - 385   (LYS  381  - THR  416  <=> ARG  350  - ASP  385 )                          
  24: s001-A ehwi-A   420 - 423 <=>  386 - 389   (GLY  420  - ILE  423  <=> TYR  386  - LEU  389 )                          
  25: s001-A ekkf-A    31 -  66 <=>    3 -  38   (TRP   31  - TYR   66  <=> ASP    3  - ARG   38 )                          
  25: s001-A ekkf-A    71 -  94 <=>   40 -  63   (SER   71  - LEU   94  <=> THR   40  - ASP   63 )                          
  25: s001-A ekkf-A    96 -  99 <=>   64 -  67   (ILE   96  - HIS   99  <=> THR   64  - LEU   67 )                          
  25: s001-A ekkf-A   107 - 134 <=>   72 -  99   (LYS  107  - LEU  134  <=> ASN   72  - LEU   99 )                          
  25: s001-A ekkf-A   137 - 154 <=>  100 - 117   (ASP  137  - ALA  154  <=> GLN  100  - ILE  117 )                          
  25: s001-A ekkf-A   160 - 163 <=>  118 - 121   (GLY  160  - TYR  163  <=> ASN  118  - LEU  121 )                          
  25: s001-A ekkf-A   164 - 167 <=>  124 - 127   (LYS  164  - SER  167  <=> MET  124  - TRP  127 )                          
  25: s001-A ekkf-A   169 - 180 <=>  128 - 139   (LEU  169  - LEU  180  <=> GLY  128  - ILE  139 )                          
  25: s001-A ekkf-A   181 - 190 <=>  141 - 150   (THR  181  - LYS  190  <=> LEU  141  - ALA  150 )                          
  25: s001-A ekkf-A   191 - 240 <=>  159 - 208   (PRO  191  - LEU  240  <=> MET  159  - SER  208 )                          
  25: s001-A ekkf-A   241 - 280 <=>  219 - 258   (ASP  241  - LEU  280  <=> THR  219  - SER  258 )                          
  25: s001-A ekkf-A   281 - 301 <=>  260 - 280   (MET  281  - ASP  301  <=> TYR  260  - HIS  280 )                          
  25: s001-A ekkf-A   305 - 317 <=>  284 - 296   (ASN  305  - PRO  317  <=> LEU  284  - ILE  296 )                          
  25: s001-A ekkf-A   319 - 348 <=>  297 - 326   (CYS  319  - ILE  348  <=> THR  297  - GLU  326 )                          
  25: s001-A ekkf-A   350 - 353 <=>  327 - 330   (GLN  350  - TYR  353  <=> ARG  327  - PHE  330 )                          
  25: s001-A ekkf-A   355 - 358 <=>  333 - 336   (ARG  355  - ARG  358  <=> SER  333  - ILE  336 )                          
  25: s001-A ekkf-A   371 - 379 <=>  343 - 351   (HIS  371  - LYS  379  <=> GLU  343  - ARG  351 )                          
  25: s001-A ekkf-A   381 - 420 <=>  352 - 391   (LYS  381  - GLY  420  <=> ASN  352  - PHE  391 )                          
  26: s001-A eknq-A    32 -  56 <=>    1 -  25   (PHE   32  - GLU   56  <=> MET    1  - ASN   25 )                          
  26: s001-A eknq-A    59 -  66 <=>   26 -  33   (ASN   59  - TYR   66  <=> ARG   26  - PHE   33 )                          
  26: s001-A eknq-A    72 - 100 <=>   36 -  64   (LYS   72  - ILE  100  <=> THR   36  - LYS   64 )                          
  26: s001-A eknq-A   107 - 132 <=>   67 -  92   (LYS  107  - LEU  132  <=> PRO   67  - ARG   92 )                          
  26: s001-A eknq-A   136 - 161 <=>   93 - 118   (ARG  136  - MET  161  <=> GLY   93  - PHE  118 )                          
  26: s001-A eknq-A   162 - 166 <=>  123 - 127   (GLU  162  - ASP  166  <=> GLY  123  - SER  127 )                          
  26: s001-A eknq-A   167 - 180 <=>  129 - 142   (SER  167  - LEU  180  <=> ARG  129  - LEU  142 )                          
  26: s001-A eknq-A   181 - 190 <=>  144 - 153   (THR  181  - LYS  190  <=> VAL  144  - SER  153 )                          
  26: s001-A eknq-A   191 - 236 <=>  162 - 207   (PRO  191  - HIS  236  <=> VAL  162  - LYS  207 )                          
  26: s001-A eknq-A   243 - 280 <=>  208 - 245   (GLU  243  - LEU  280  <=> SER  208  - PHE  245 )                          
  26: s001-A eknq-A   281 - 300 <=>  247 - 266   (MET  281  - GLY  300  <=> ASN  247  - SER  266 )                          
  26: s001-A eknq-A   306 - 316 <=>  268 - 278   (LYS  306  - GLY  316  <=> PRO  268  - GLN  278 )                          
  26: s001-A eknq-A   318 - 342 <=>  279 - 303   (VAL  318  - LEU  342  <=> TYR  279  - ALA  303 )                          
  26: s001-A eknq-A   346 - 354 <=>  304 - 312   (PHE  346  - MET  354  <=> LYS  304  - TRP  312 )                          
  26: s001-A eknq-A   371 - 380 <=>  314 - 323   (HIS  371  - LEU  380  <=> LYS  314  - ALA  323 )                          
  26: s001-A eknq-A   381 - 421 <=>  326 - 366   (LYS  381  - GLY  421  <=> THR  326  - LYS  366 )                          
  27: s001-A elra-A    33 -  56 <=>    1 -  24   (PHE   33  - GLU   56  <=> MET    1  - GLY   24 )                          
  27: s001-A elra-A    59 -  66 <=>   25 -  32   (ASN   59  - TYR   66  <=> GLY   25  - ILE   32 )                          
  27: s001-A elra-A    71 -  95 <=>   34 -  58   (SER   71  - GLY   95  <=> ARG   34  - LEU   58 )                          
  27: s001-A elra-A   107 - 132 <=>   66 -  91   (LYS  107  - LEU  132  <=> PRO   66  - ARG   91 )                          
  27: s001-A elra-A   135 - 145 <=>   92 - 102   (LYS  135  - VAL  145  <=> CYS   92  - GLN  102 )                          
  27: s001-A elra-A   147 - 164 <=>  103 - 120   (GLU  147  - LYS  164  <=> ARG  103  - ASN  120 )                          
  27: s001-A elra-A   165 - 190 <=>  122 - 147   (CYS  165  - LYS  190  <=> LEU  122  - ILE  147 )                          
  27: s001-A elra-A   191 - 236 <=>  158 - 203   (PRO  191  - HIS  236  <=> LEU  158  - GLN  203 )                          
  27: s001-A elra-A   240 - 280 <=>  204 - 244   (LEU  240  - LEU  280  <=> SER  204  - PHE  244 )                          
  27: s001-A elra-A   281 - 296 <=>  246 - 261   (MET  281  - SER  296  <=> TYR  246  - SER  261 )                          
  27: s001-A elra-A   298 - 301 <=>  262 - 265   (PHE  298  - ASP  301  <=> THR  262  - GLN  265 )                          
  27: s001-A elra-A   305 - 317 <=>  266 - 278   (ASN  305  - PRO  317  <=> GLU  266  - TYR  278 )                          
  27: s001-A elra-A   319 - 341 <=>  279 - 301   (CYS  319  - GLN  341  <=> TRP  279  - GLN  301 )                          
  27: s001-A elra-A   344 - 348 <=>  302 - 306   (GLN  344  - ILE  348  <=> PRO  302  - ALA  306 )                          
  27: s001-A elra-A   351 - 354 <=>  310 - 313   (GLY  351  - MET  354  <=> SER  310  - ASN  313 )                          
  27: s001-A elra-A   371 - 380 <=>  316 - 325   (HIS  371  - LEU  380  <=> SER  316  - THR  325 )                          
  27: s001-A elra-A   382 - 420 <=>  326 - 364   (PRO  382  - GLY  420  <=> ARG  326  - ARG  364 )                          
  28: s001-A emw6-A    22 -  59 <=>    2 -  39   (ARG   22  - ASN   59  <=> ASP    2  - ARG   39 )                          
  28: s001-A emw6-A    60 -  66 <=>   41 -  47   (GLN   60  - TYR   66  <=> ARG   41  - ALA   47 )                          
  28: s001-A emw6-A    75 -  97 <=>   53 -  75   (VAL   75  - TYR   97  <=> SER   53  - GLN   75 )                          
  28: s001-A emw6-A   111 - 114 <=>   77 -  80   (PHE  111  - SER  114  <=> ASN   77  - ASP   80 )                          
  28: s001-A emw6-A   115 - 134 <=>   83 - 102   (LEU  115  - LEU  134  <=> THR   83  - ILE  102 )                          
  28: s001-A emw6-A   137 - 148 <=>  103 - 114   (ASP  137  - ILE  148  <=> ILE  103  - VAL  114 )                          
  28: s001-A emw6-A   150 - 156 <=>  115 - 121   (HIS  150  - GLU  156  <=> PRO  115  - LYS  121 )                          
  28: s001-A emw6-A   160 - 163 <=>  122 - 125   (GLY  160  - TYR  163  <=> GLU  122  - LEU  125 )                          
  28: s001-A emw6-A   164 - 167 <=>  129 - 132   (LYS  164  - SER  167  <=> SER  129  - ILE  132 )                          
  28: s001-A emw6-A   169 - 176 <=>  133 - 140   (LEU  169  - LYS  176  <=> SER  133  - LYS  140 )                          
  28: s001-A emw6-A   177 - 189 <=>  142 - 154   (LEU  177  - TYR  189  <=> VAL  142  - LEU  154 )                          
  28: s001-A emw6-A   191 - 239 <=>  165 - 213   (PRO  191  - ARG  239  <=> LEU  165  - LEU  213 )                          
  28: s001-A emw6-A   240 - 280 <=>  228 - 268   (LEU  240  - LEU  280  <=> MET  228  - ILE  268 )                          
  28: s001-A emw6-A   281 - 299 <=>  270 - 288   (MET  281  - ALA  299  <=> HIS  270  - THR  288 )                          
  28: s001-A emw6-A   300 - 303 <=>  292 - 295   (GLY  300  - LEU  303  <=> GLY  292  - TYR  295 )                          
  28: s001-A emw6-A   306 - 311 <=>  296 - 301   (LYS  306  - THR  311  <=> ASP  296  - LEU  301 )                          
  28: s001-A emw6-A   313 - 349 <=>  302 - 338   (GLY  313  - VAL  349  <=> ILE  302  - MET  338 )                          
  28: s001-A emw6-A   352 - 357 <=>  339 - 344   (LEU  352  - VAL  357  <=> ASN  339  - ASP  344 )                          
  28: s001-A emw6-A   371 - 379 <=>  352 - 360   (HIS  371  - LYS  379  <=> HIS  352  - VAL  360 )                          
  28: s001-A emw6-A   381 - 421 <=>  361 - 401   (LYS  381  - GLY  421  <=> THR  361  - PHE  401 )                          
  29: s001-A el2r-A    22 -  25 <=>    9 -  12   (ARG   22  - ASN   25  <=> ARG    9  - ARG   12 )                          
  29: s001-A el2r-A    27 -  66 <=>   27 -  66   (VAL   27  - TYR   66  <=> LYS   27  - GLY   66 )                          
  29: s001-A el2r-A    71 -  97 <=>   68 -  94   (SER   71  - TYR   97  <=> THR   68  - GLN   94 )                          
  29: s001-A el2r-A   111 - 114 <=>   96 -  99   (PHE  111  - SER  114  <=> ASN   96  - ASP   99 )                          
  29: s001-A el2r-A   116 - 134 <=>  103 - 121   (ILE  116  - LEU  134  <=> ILE  103  - GLU  121 )                          
  29: s001-A el2r-A   137 - 148 <=>  122 - 133   (ASP  137  - ILE  148  <=> LYS  122  - VAL  133 )                          
  29: s001-A el2r-A   150 - 156 <=>  134 - 140   (HIS  150  - GLU  156  <=> PRO  134  - ASP  140 )                          
  29: s001-A el2r-A   158 - 162 <=>  141 - 145   (LYS  158  - GLU  162  <=> SER  141  - SER  145 )                          
  29: s001-A el2r-A   163 - 166 <=>  148 - 151   (TYR  163  - ASP  166  <=> ILE  148  - ARG  151 )                          
  29: s001-A el2r-A   167 - 173 <=>  153 - 159   (SER  167  - TYR  173  <=> PHE  153  - LYS  159 )                          
  29: s001-A el2r-A   174 - 189 <=>  161 - 176   (LEU  174  - TYR  189  <=> VAL  161  - ARG  176 )                          
  29: s001-A el2r-A   190 - 239 <=>  185 - 234   (LYS  190  - ARG  239  <=> THR  185  - LEU  234 )                          
  29: s001-A el2r-A   240 - 280 <=>  249 - 289   (LEU  240  - LEU  280  <=> MET  249  - LEU  289 )                          
  29: s001-A el2r-A   281 - 299 <=>  291 - 309   (MET  281  - ALA  299  <=> ASN  291  - HIS  309 )                          
  29: s001-A el2r-A   300 - 303 <=>  313 - 316   (GLY  300  - LEU  303  <=> GLU  313  - PHE  316 )                          
  29: s001-A el2r-A   306 - 311 <=>  317 - 322   (LYS  306  - THR  311  <=> ASP  317  - ILE  322 )                          
  29: s001-A el2r-A   313 - 336 <=>  323 - 346   (GLY  313  - ARG  336  <=> VAL  323  - LEU  346 )                          
  29: s001-A el2r-A   339 - 349 <=>  347 - 357   (GLU  339  - VAL  349  <=> THR  347  - PHE  357 )                          
  29: s001-A el2r-A   352 - 357 <=>  358 - 363   (LEU  352  - VAL  357  <=> ASP  358  - ASP  363 )                          
  29: s001-A el2r-A   371 - 380 <=>  368 - 377   (HIS  371  - LEU  380  <=> GLN  368  - VAL  377 )                          
  29: s001-A el2r-A   381 - 421 <=>  380 - 420   (LYS  381  - GLY  421  <=> ILE  380  - PHE  420 )                          
  30: s001-A emn9-A    31 -  66 <=>    3 -  38   (TRP   31  - TYR   66  <=> ASP    3  - ARG   38 )                          
  30: s001-A emn9-A    71 -  91 <=>   40 -  60   (SER   71  - VAL   91  <=> ILE   40  - LYS   60 )                          
  30: s001-A emn9-A    93 -  96 <=>   61 -  64   (GLY   93  - ILE   96  <=> LYS   61  - LEU   64 )                          
  30: s001-A emn9-A   107 - 134 <=>   72 -  99   (LYS  107  - LEU  134  <=> ASN   72  - ARG   99 )                          
  30: s001-A emn9-A   137 - 154 <=>  100 - 117   (ASP  137  - ALA  154  <=> GLN  100  - LYS  117 )                          
  30: s001-A emn9-A   160 - 163 <=>  118 - 121   (GLY  160  - TYR  163  <=> LYS  118  - VAL  121 )                          
  30: s001-A emn9-A   164 - 167 <=>  124 - 127   (LYS  164  - SER  167  <=> MET  124  - TRP  127 )                          
  30: s001-A emn9-A   169 - 180 <=>  128 - 139   (LEU  169  - LEU  180  <=> ALA  128  - SER  139 )                          
  30: s001-A emn9-A   181 - 190 <=>  141 - 150   (THR  181  - LYS  190  <=> PHE  141  - SER  150 )                          
  30: s001-A emn9-A   191 - 239 <=>  159 - 207   (PRO  191  - ARG  239  <=> PHE  159  - LEU  207 )                          
  30: s001-A emn9-A   241 - 279 <=>  219 - 257   (ASP  241  - TYR  279  <=> THR  219  - TYR  257 )                          
  30: s001-A emn9-A   280 - 301 <=>  259 - 280   (LEU  280  - ASP  301  <=> GLY  259  - GLU  280 )                          
  30: s001-A emn9-A   305 - 317 <=>  284 - 296   (ASN  305  - PRO  317  <=> LEU  284  - PHE  296 )                          
  30: s001-A emn9-A   319 - 348 <=>  297 - 326   (CYS  319  - ILE  348  <=> LEU  297  - GLU  326 )                          
  30: s001-A emn9-A   350 - 353 <=>  327 - 330   (GLN  350  - TYR  353  <=> ARG  327  - PHE  330 )                          
  30: s001-A emn9-A   354 - 357 <=>  332 - 335   (MET  354  - VAL  357  <=> SER  332  - ASP  335 )                          
  30: s001-A emn9-A   371 - 379 <=>  343 - 351   (HIS  371  - LYS  379  <=> GLU  343  - ARG  351 )                          
  30: s001-A emn9-A   381 - 420 <=>  352 - 391   (LYS  381  - GLY  420  <=> ASN  352  - PHE  391 )                          
  31: s001-A edm9-A    35 -  56 <=>    1 -  22   (GLY   35  - GLU   56  <=> MET    1  - LYS   22 )                          
  31: s001-A edm9-A    59 -  63 <=>   23 -  27   (ASN   59  - GLU   63  <=> GLY   23  - LEU   27 )                          
  31: s001-A edm9-A    64 -  67 <=>   30 -  33   (SER   64  - HIS   67  <=> LYS   30  - TRP   33 )                          
  31: s001-A edm9-A    71 -  88 <=>   35 -  52   (SER   71  - GLN   88  <=> LEU   35  - THR   52 )                          
  31: s001-A edm9-A    92 -  98 <=>   53 -  59   (LEU   92  - ILE   98  <=> PHE   53  - ASP   59 )                          
  31: s001-A edm9-A   106 - 134 <=>   65 -  93   (SER  106  - LEU  134  <=> SER   65  - PHE   93 )                          
  31: s001-A edm9-A   137 - 155 <=>   94 - 112   (ASP  137  - LEU  155  <=> ARG   94  - CYS  112 )                          
  31: s001-A edm9-A   157 - 160 <=>  113 - 116   (GLN  157  - GLY  160  <=> LYS  113  - ASP  116 )                          
  31: s001-A edm9-A   162 - 180 <=>  125 - 143   (GLU  162  - LEU  180  <=> LEU  125  - SER  143 )                          
  31: s001-A edm9-A   181 - 190 <=>  145 - 154   (THR  181  - LYS  190  <=> LEU  145  - ILE  154 )                          
  31: s001-A edm9-A   191 - 239 <=>  163 - 211   (PRO  191  - ARG  239  <=> THR  163  - GLU  211 )                          
  31: s001-A edm9-A   241 - 280 <=>  221 - 260   (ASP  241  - LEU  280  <=> ASN  221  - LEU  260 )                          
  31: s001-A edm9-A   281 - 299 <=>  262 - 280   (MET  281  - ALA  299  <=> MET  262  - THR  280 )                          
  31: s001-A edm9-A   305 - 316 <=>  283 - 294   (ASN  305  - GLY  316  <=> THR  283  - VAL  294 )                          
  31: s001-A edm9-A   318 - 335 <=>  295 - 312   (VAL  318  - PHE  335  <=> VAL  295  - VAL  312 )                          
  31: s001-A edm9-A   336 - 352 <=>  314 - 330   (ARG  336  - LEU  352  <=> ARG  314  - LEU  330 )                          
  31: s001-A edm9-A   354 - 357 <=>  331 - 334   (MET  354  - VAL  357  <=> GLU  331  - LYS  334 )                          
  31: s001-A edm9-A   371 - 380 <=>  339 - 348   (HIS  371  - LEU  380  <=> LEU  339  - LEU  348 )                          
  31: s001-A edm9-A   381 - 384 <=>  351 - 354   (LYS  381  - GLU  384  <=> HIS  351  - THR  354 )                          
  31: s001-A edm9-A   386 - 389 <=>  355 - 358   (MET  386  - LEU  389  <=> TYR  355  - CYS  358 )                          
  31: s001-A edm9-A   390 - 420 <=>  360 - 390   (ASP  390  - GLY  420  <=> LEU  360  - LYS  390 )                          
  32: s001-A edyb-A    31 -  46 <=>    3 -  18   (TRP   31  - GLY   46  <=> ASP    3  - ALA   18 )                          
  32: s001-A edyb-A    47 -  50 <=>   20 -  23   (LEU   47  - PHE   50  <=> GLY   20  - ASN   23 )                          
  32: s001-A edyb-A    52 -  66 <=>   24 -  38   (LEU   52  - TYR   66  <=> PHE   24  - ARG   38 )                          
  32: s001-A edyb-A    72 -  90 <=>   41 -  59   (LYS   72  - PHE   90  <=> ILE   41  - LEU   59 )                          
  32: s001-A edyb-A    91 -  99 <=>   63 -  71   (VAL   91  - HIS   99  <=> SER   63  - ALA   71 )                          
  32: s001-A edyb-A   107 - 134 <=>   72 -  99   (LYS  107  - LEU  134  <=> ARG   72  - TYR   99 )                          
  32: s001-A edyb-A   137 - 155 <=>  100 - 118   (ASP  137  - LEU  155  <=> GLN  100  - ARG  118 )                          
  32: s001-A edyb-A   161 - 164 <=>  119 - 122   (MET  161  - LYS  164  <=> PRO  119  - VAL  122 )                          
  32: s001-A edyb-A   165 - 180 <=>  126 - 141   (CYS  165  - LEU  180  <=> TRP  126  - SER  141 )                          
  32: s001-A edyb-A   181 - 188 <=>  143 - 150   (THR  181  - TRP  188  <=> SER  143  - VAL  150 )                          
  32: s001-A edyb-A   190 - 240 <=>  161 - 211   (LYS  190  - LEU  240  <=> LEU  161  - CYS  211 )                          
  32: s001-A edyb-A   241 - 280 <=>  223 - 262   (ASP  241  - LEU  280  <=> ILE  223  - LEU  262 )                          
  32: s001-A edyb-A   281 - 317 <=>  264 - 300   (MET  281  - PRO  317  <=> TYR  264  - THR  300 )                          
  32: s001-A edyb-A   319 - 358 <=>  301 - 340   (CYS  319  - ARG  358  <=> ALA  301  - ASN  340 )                          
  32: s001-A edyb-A   371 - 379 <=>  347 - 355   (HIS  371  - LYS  379  <=> GLU  347  - SER  355 )                          
  32: s001-A edyb-A   381 - 421 <=>  356 - 396   (LYS  381  - GLY  421  <=> ASN  356  - GLU  396 )                          
  33: s001-A eh6u-A    31 -  52 <=>    1 -  22   (TRP   31  - LEU   52  <=> MET    1  - LEU   22 )                          
  33: s001-A eh6u-A    63 - 100 <=>   23 -  60   (GLU   63  - ILE  100  <=> PRO   23  - ILE   60 )                          
  33: s001-A eh6u-A   107 - 134 <=>   61 -  88   (LYS  107  - LEU  134  <=> SER   61  - LEU   88 )                          
  33: s001-A eh6u-A   137 - 148 <=>   89 - 100   (ASP  137  - ILE  148  <=> LYS   89  - MET  100 )                          
  33: s001-A eh6u-A   149 - 152 <=>  102 - 105   (LEU  149  - THR  152  <=> SER  102  - PHE  105 )                          
  33: s001-A eh6u-A   155 - 158 <=>  106 - 109   (LEU  155  - LYS  158  <=> GLY  106  - SER  109 )                          
  33: s001-A eh6u-A   160 - 164 <=>  112 - 116   (GLY  160  - LYS  164  <=> GLU  112  - LEU  116 )                          
  33: s001-A eh6u-A   165 - 189 <=>  119 - 143   (CYS  165  - TYR  189  <=> ASP  119  - ILE  143 )                          
  33: s001-A eh6u-A   190 - 233 <=>  173 - 216   (LYS  190  - ILE  233  <=> TYR  173  - GLY  216 )                          
  33: s001-A eh6u-A   236 - 279 <=>  217 - 260   (HIS  236  - TYR  279  <=> PRO  217  - LEU  260 )                          
  33: s001-A eh6u-A   280 - 295 <=>  262 - 277   (LEU  280  - CYS  295  <=> CYS  262  - MET  277 )                          
  33: s001-A eh6u-A   299 - 302 <=>  278 - 281   (ALA  299  - GLU  302  <=> SER  278  - ASN  281 )                          
  33: s001-A eh6u-A   305 - 311 <=>  282 - 288   (ASN  305  - THR  311  <=> GLY  282  - LEU  288 )                          
  33: s001-A eh6u-A   313 - 349 <=>  289 - 325   (GLY  313  - VAL  349  <=> LYS  289  - SER  325 )                          
  33: s001-A eh6u-A   350 - 355 <=>  327 - 332   (GLN  350  - ARG  355  <=> TRP  327  - ARG  332 )                          
  33: s001-A eh6u-A   371 - 380 <=>  336 - 345   (HIS  371  - LEU  380  <=> ARG  336  - PHE  345 )                          
  33: s001-A eh6u-A   381 - 389 <=>  347 - 355   (LYS  381  - LEU  389  <=> SER  347  - ASN  355 )                          
  33: s001-A eh6u-A   390 - 417 <=>  357 - 384   (ASP  390  - ILE  417  <=> THR  357  - SER  384 )                          
  34: s001-A embr-A    28 -  31 <=>   11 -  14   (LEU   28  - TRP   31  <=> GLN   11  - ASN   14 )                          
  34: s001-A embr-A    33 -  44 <=>   15 -  26   (PHE   33  - ALA   44  <=> VAL   15  - SER   26 )                          
  34: s001-A embr-A    46 -  57 <=>   27 -  38   (GLY   46  - ARG   57  <=> LEU   27  - ASN   38 )                          
  34: s001-A embr-A    58 -  66 <=>   40 -  48   (THR   58  - TYR   66  <=> ARG   40  - PHE   48 )                          
  34: s001-A embr-A    75 -  92 <=>   54 -  71   (VAL   75  - LEU   92  <=> ILE   54  - GLY   71 )                          
  34: s001-A embr-A   107 - 134 <=>   81 - 108   (LYS  107  - LEU  134  <=> THR   81  - PHE  108 )                          
  34: s001-A embr-A   137 - 163 <=>  109 - 135   (ASP  137  - TYR  163  <=> LYS  109  - ASP  135 )                          
  34: s001-A embr-A   170 - 188 <=>  144 - 162   (LEU  170  - TRP  188  <=> PHE  144  - TYR  162 )                          
  34: s001-A embr-A   189 - 192 <=>  171 - 174   (TYR  189  - TYR  192  <=> SER  171  - PHE  174 )                          
  34: s001-A embr-A   193 - 241 <=>  176 - 224   (PHE  193  - ASP  241  <=> THR  176  - SER  224 )                          
  34: s001-A embr-A   244 - 280 <=>  263 - 299   (LEU  244  - LEU  280  <=> LEU  263  - ALA  299 )                          
  34: s001-A embr-A   281 - 300 <=>  301 - 320   (MET  281  - GLY  300  <=> SER  301  - LYS  320 )                          
  34: s001-A embr-A   301 - 311 <=>  322 - 332   (ASP  301  - THR  311  <=> LEU  322  - ALA  332 )                          
  34: s001-A embr-A   313 - 355 <=>  333 - 375   (GLY  313  - ARG  355  <=> PHE  333  - ASP  375 )                          
  34: s001-A embr-A   371 - 379 <=>  380 - 388   (HIS  371  - LYS  379  <=> ASP  380  - GLN  388 )                          
  34: s001-A embr-A   380 - 383 <=>  391 - 394   (LEU  380  - LEU  383  <=> HIS  391  - VAL  394 )                          
  34: s001-A embr-A   385 - 388 <=>  395 - 398   (ASN  385  - ILE  388  <=> LEU  395  - ALA  398 )                          
  34: s001-A embr-A   389 - 420 <=>  400 - 431   (LEU  389  - GLY  420  <=> GLY  400  - HIS  431 )                          
  35: s001-A eg6r-A    33 -  56 <=>    3 -  26   (PHE   33  - GLU   56  <=> THR    3  - PRO   26 )                          
  35: s001-A eg6r-A    57 -  66 <=>   31 -  40   (ARG   57  - TYR   66  <=> GLU   31  - TRP   40 )                          
  35: s001-A eg6r-A    71 -  99 <=>   42 -  70   (SER   71  - HIS   99  <=> GLU   42  - GLN   70 )                          
  35: s001-A eg6r-A   102 - 106 <=>   71 -  75   (LEU  102  - SER  106  <=> ASP   71  - THR   75 )                          
  35: s001-A eg6r-A   107 - 134 <=>   77 - 104   (LYS  107  - LEU  134  <=> SER   77  - TRP  104 )                          
  35: s001-A eg6r-A   137 - 157 <=>  105 - 125   (ASP  137  - GLN  157  <=> GLN  105  - LYS  125 )                          
  35: s001-A eg6r-A   158 - 161 <=>  128 - 131   (LYS  158  - MET  161  <=> ARG  128  - VAL  131 )                          
  35: s001-A eg6r-A   162 - 165 <=>  134 - 137   (GLU  162  - CYS  165  <=> MET  134  - ASN  137 )                          
  35: s001-A eg6r-A   170 - 189 <=>  143 - 162   (LEU  170  - TYR  189  <=> SER  143  - GLY  162 )                          
  35: s001-A eg6r-A   190 - 238 <=>  172 - 220   (LYS  190  - ASN  238  <=> PHE  172  - GLY  220 )                          
  35: s001-A eg6r-A   241 - 280 <=>  232 - 271   (ASP  241  - LEU  280  <=> ASP  232  - GLY  271 )                          
  35: s001-A eg6r-A   281 - 296 <=>  273 - 288   (MET  281  - SER  296  <=> ASP  273  - PHE  288 )                          
  35: s001-A eg6r-A   298 - 311 <=>  289 - 302   (PHE  298  - THR  311  <=> ARG  289  - VAL  302 )                          
  35: s001-A eg6r-A   313 - 361 <=>  303 - 351   (GLY  313  - LEU  361  <=> ALA  303  - LEU  351 )                          
  35: s001-A eg6r-A   370 - 380 <=>  367 - 377   (GLU  370  - LEU  380  <=> PRO  367  - LEU  377 )                          
  35: s001-A eg6r-A   381 - 420 <=>  380 - 419   (LYS  381  - GLY  420  <=> GLN  380  - SER  419 )                          
  36: s001-A emga-A    30 -  48 <=>    6 -  24   (ARG   30  - HIS   48  <=> GLY    6  - GLY   24 )                          
  36: s001-A emga-A    49 -  52 <=>   26 -  29   (PHE   49  - LEU   52  <=> LEU   26  - GLY   29 )                          
  36: s001-A emga-A    70 -  95 <=>   31 -  56   (TRP   70  - GLY   95  <=> ASN   31  - PHE   56 )                          
  36: s001-A emga-A    98 - 101 <=>   57 -  60   (ILE   98  - THR  101  <=> ASP   57  - PHE   60 )                          
  36: s001-A emga-A   103 - 132 <=>   63 -  92   (VAL  103  - LEU  132  <=> ASP   63  - LEU   92 )                          
  36: s001-A emga-A   134 - 137 <=>   93 -  96   (LEU  134  - ASP  137  <=> LEU   93  - ASN   96 )                          
  36: s001-A emga-A   140 - 158 <=>   97 - 115   (PHE  140  - LYS  158  <=> CYS   97  - GLN  115 )                          
  36: s001-A emga-A   159 - 163 <=>  117 - 121   (PHE  159  - TYR  163  <=> GLY  117  - SER  121 )                          
  36: s001-A emga-A   164 - 189 <=>  124 - 149   (LYS  164  - TYR  189  <=> ARG  124  - TYR  149 )                          
  36: s001-A emga-A   190 - 235 <=>  151 - 196   (LYS  190  - ASP  235  <=> ASN  151  - GLU  196 )                          
  36: s001-A emga-A   236 - 241 <=>  198 - 203   (HIS  236  - ASP  241  <=> TYR  198  - GLU  203 )                          
  36: s001-A emga-A   243 - 280 <=>  208 - 245   (GLU  243  - LEU  280  <=> ARG  208  - MET  245 )                          
  36: s001-A emga-A   281 - 299 <=>  247 - 265   (MET  281  - ALA  299  <=> PHE  247  - HIS  265 )                          
  36: s001-A emga-A   306 - 311 <=>  267 - 272   (LYS  306  - THR  311  <=> ARG  267  - HIS  272 )                          
  36: s001-A emga-A   313 - 349 <=>  273 - 309   (GLY  313  - VAL  349  <=> TYR  273  - VAL  309 )                          
  36: s001-A emga-A   352 - 357 <=>  310 - 315   (LEU  352  - VAL  357  <=> THR  310  - SER  315 )                          
  36: s001-A emga-A   370 - 379 <=>  319 - 328   (GLU  370  - LYS  379  <=> ASN  319  - GLN  328 )                          
  36: s001-A emga-A   380 - 383 <=>  331 - 334   (LEU  380  - LEU  383  <=> GLN  331  - TYR  334 )                          
  36: s001-A emga-A   385 - 388 <=>  335 - 338   (ASN  385  - ILE  388  <=> LYS  335  - ALA  338 )                          
  36: s001-A emga-A   389 - 421 <=>  340 - 372   (LEU  389  - GLY  421  <=> GLY  340  - ALA  372 )                          
  37: s001-A ejek-A    22 -  25 <=>    2 -   5   (ARG   22  - ASN   25  <=> PHE    2  - THR    5 )                          
  37: s001-A ejek-A    27 -  32 <=>    6 -  11   (VAL   27  - PHE   32  <=> ARG    6  - SER   11 )                          
  37: s001-A ejek-A    34 -  46 <=>   12 -  24   (LYS   34  - GLY   46  <=> ARG   12  - ALA   24 )                          
  37: s001-A ejek-A    49 -  52 <=>   28 -  31   (PHE   49  - LEU   52  <=> ARG   28  - ARG   31 )                          
  37: s001-A ejek-A    70 - 100 <=>   33 -  63   (TRP   70  - ILE  100  <=> SER   33  - ASP   63 )                          
  37: s001-A ejek-A   107 - 134 <=>   64 -  91   (LYS  107  - LEU  134  <=> CYS   64  - LEU   91 )                          
  37: s001-A ejek-A   137 - 140 <=>   92 -  95   (ASP  137  - PHE  140  <=> ASP   92  - ARG   95 )                          
  37: s001-A ejek-A   146 - 149 <=>  103 - 106   (ASN  146  - LEU  149  <=> GLU  103  - ALA  106 )                          
  37: s001-A ejek-A   163 - 167 <=>  109 - 113   (TYR  163  - SER  167  <=> ASP  109  - TRP  113 )                          
  37: s001-A ejek-A   169 - 190 <=>  114 - 135   (LEU  169  - LYS  190  <=> LEU  114  - ASN  135 )                          
  37: s001-A ejek-A   191 - 240 <=>  144 - 193   (PRO  191  - LEU  240  <=> ARG  144  - TRP  193 )                          
  37: s001-A ejek-A   242 - 280 <=>  202 - 240   (ILE  242  - LEU  280  <=> PHE  202  - ILE  240 )                          
  37: s001-A ejek-A   281 - 296 <=>  242 - 257   (MET  281  - SER  296  <=> HIS  242  - ILE  257 )                          
  37: s001-A ejek-A   298 - 301 <=>  258 - 261   (PHE  298  - ASP  301  <=> ARG  258  - PRO  261 )                          
  37: s001-A ejek-A   305 - 311 <=>  262 - 268   (ASN  305  - THR  311  <=> TRP  262  - LEU  268 )                          
  37: s001-A ejek-A   313 - 349 <=>  269 - 305   (GLY  313  - VAL  349  <=> LEU  269  - LEU  305 )                          
  37: s001-A ejek-A   352 - 357 <=>  306 - 311   (LEU  352  - VAL  357  <=> VAL  306  - SER  311 )                          
  37: s001-A ejek-A   371 - 380 <=>  316 - 325   (HIS  371  - LEU  380  <=> ASP  316  - THR  325 )                          
  37: s001-A ejek-A   381 - 385 <=>  328 - 332   (LYS  381  - ASN  385  <=> GLN  328  - VAL  332 )                          
  37: s001-A ejek-A   387 - 390 <=>  333 - 336   (ILE  387  - ASP  390  <=> THR  333  - ASP  336 )                          
  37: s001-A ejek-A   391 - 421 <=>  338 - 368   (ILE  391  - GLY  421  <=> PHE  338  - SER  368 )                          
  38: s001-A eiql-A    25 -  28 <=>    1 -   4   (ASN   25  - LEU   28  <=> MET    1  - PHE    4 )                          
  38: s001-A eiql-A    32 -  56 <=>    5 -  29   (PHE   32  - GLU   56  <=> PRO    5  - GLU   29 )                          
  38: s001-A eiql-A    58 -  66 <=>   30 -  38   (THR   58  - TYR   66  <=> PRO   30  - TRP   38 )                          
  38: s001-A eiql-A    72 -  98 <=>   41 -  67   (LYS   72  - ILE   98  <=> LEU   41  - ALA   67 )                          
  38: s001-A eiql-A   107 - 134 <=>   73 - 100   (LYS  107  - LEU  134  <=> SER   73  - TRP  100 )                          
  38: s001-A eiql-A   137 - 154 <=>  101 - 118   (ASP  137  - ALA  154  <=> ASN  101  - ARG  118 )                          
  38: s001-A eiql-A   161 - 164 <=>  119 - 122   (MET  161  - LYS  164  <=> ARG  119  - SER  122 )                          
  38: s001-A eiql-A   165 - 189 <=>  124 - 148   (CYS  165  - TYR  189  <=> TRP  124  - LYS  148 )                          
  38: s001-A eiql-A   191 - 229 <=>  159 - 197   (PRO  191  - LEU  229  <=> LEU  159  - GLU  197 )                          
  38: s001-A eiql-A   248 - 280 <=>  199 - 231   (ARG  248  - LEU  280  <=> THR  199  - LEU  231 )                          
  38: s001-A eiql-A   281 - 300 <=>  233 - 252   (MET  281  - GLY  300  <=> SER  233  - HIS  252 )                          
  38: s001-A eiql-A   309 - 312 <=>  254 - 257   (ILE  309  - ASP  312  <=> VAL  254  - THR  257 )                          
  38: s001-A eiql-A   314 - 352 <=>  258 - 296   (CYS  314  - LEU  352  <=> ILE  258  - VAL  296 )                          
  38: s001-A eiql-A   355 - 358 <=>  297 - 300   (ARG  355  - ARG  358  <=> PRO  297  - LEU  300 )                          
  38: s001-A eiql-A   369 - 373 <=>  310 - 314   (ASN  369  - SER  373  <=> PRO  310  - LEU  314 )                          
  38: s001-A eiql-A   378 - 420 <=>  315 - 357   (GLN  378  - GLY  420  <=> THR  315  - ILE  357 )                          
  39: s001-A efkv-A    31 -  47 <=>    1 -  17   (TRP   31  - LEU   47  <=> MET    1  - LEU   17 )                          
  39: s001-A efkv-A    49 -  52 <=>   20 -  23   (PHE   49  - LEU   52  <=> TYR   20  - GLY   23 )                          
  39: s001-A efkv-A    64 -  67 <=>   24 -  27   (SER   64  - HIS   67  <=> ARG   24  - VAL   27 )                          
  39: s001-A efkv-A    70 -  84 <=>   28 -  42   (TRP   70  - SER   84  <=> LEU   28  - TYR   42 )                          
  39: s001-A efkv-A    85 -  96 <=>   44 -  55   (PRO   85  - ILE   96  <=> TRP   44  - THR   55 )                          
  39: s001-A efkv-A   106 - 134 <=>   58 -  86   (SER  106  - LEU  134  <=> ILE   58  - LEU   86 )                          
  39: s001-A efkv-A   137 - 157 <=>   87 - 107   (ASP  137  - GLN  157  <=> ASN   87  - GLY  107 )                          
  39: s001-A efkv-A   160 - 163 <=>  109 - 112   (GLY  160  - TYR  163  <=> ALA  109  - LEU  112 )                          
  39: s001-A efkv-A   164 - 189 <=>  116 - 141   (LYS  164  - TYR  189  <=> ARG  116  - VAL  141 )                          
  39: s001-A efkv-A   190 - 238 <=>  150 - 198   (LYS  190  - ASN  238  <=> THR  150  - PRO  198 )                          
  39: s001-A efkv-A   239 - 280 <=>  216 - 257   (ARG  239  - LEU  280  <=> LEU  216  - LEU  257 )                          
  39: s001-A efkv-A   281 - 295 <=>  259 - 273   (MET  281  - CYS  295  <=> SER  259  - PHE  273 )                          
  39: s001-A efkv-A   297 - 301 <=>  274 - 278   (LEU  297  - ASP  301  <=> PHE  274  - LEU  278 )                          
  39: s001-A efkv-A   304 - 311 <=>  279 - 286   (GLU  304  - THR  311  <=> TRP  279  - VAL  286 )                          
  39: s001-A efkv-A   313 - 349 <=>  287 - 323   (GLY  313  - VAL  349  <=> TYR  287  - LEU  323 )                          
  39: s001-A efkv-A   352 - 355 <=>  324 - 327   (LEU  352  - ARG  355  <=> GLU  324  - SER  327 )                          
  39: s001-A efkv-A   371 - 379 <=>  332 - 340   (HIS  371  - LYS  379  <=> ARG  332  - GLN  340 )                          
  39: s001-A efkv-A   380 - 383 <=>  342 - 345   (LEU  380  - LEU  383  <=> GLN  342  - ILE  345 )                          
  39: s001-A efkv-A   384 - 420 <=>  348 - 384   (GLU  384  - GLY  420  <=> PRO  348  - LYS  384 )                          
  40: s001-A ec6b-A    32 -  46 <=>    1 -  15   (PHE   32  - GLY   46  <=> MET    1  - LEU   15 )                          
  40: s001-A ec6b-A    49 -  53 <=>   19 -  23   (PHE   49  - HIS   53  <=> VAL   19  - SER   23 )                          
  40: s001-A ec6b-A    63 -  66 <=>   24 -  27   (GLU   63  - TYR   66  <=> GLY   24  - LEU   27 )                          
  40: s001-A ec6b-A    72 -  94 <=>   30 -  52   (LYS   72  - LEU   94  <=> LEU   30  - THR   52 )                          
  40: s001-A ec6b-A    97 - 100 <=>   53 -  56   (TYR   97  - ILE  100  <=> GLU   53  - PRO   56 )                          
  40: s001-A ec6b-A   102 - 134 <=>   57 -  89   (LEU  102  - LEU  134  <=> ASP   57  - PHE   89 )                          
  40: s001-A ec6b-A   137 - 149 <=>   90 - 102   (ASP  137  - LEU  149  <=> GLU   90  - PRO  102 )                          
  40: s001-A ec6b-A   163 - 167 <=>  104 - 108   (TYR  163  - SER  167  <=> VAL  104  - SER  108 )                          
  40: s001-A ec6b-A   169 - 189 <=>  109 - 129   (LEU  169  - TYR  189  <=> PHE  109  - LEU  129 )                          
  40: s001-A ec6b-A   190 - 232 <=>  137 - 179   (LYS  190  - PHE  232  <=> ILE  137  - GLY  179 )                          
  40: s001-A ec6b-A   248 - 300 <=>  181 - 233   (ARG  248  - GLY  300  <=> SER  181  - GLN  233 )                          
  40: s001-A ec6b-A   305 - 349 <=>  236 - 280   (ASN  305  - VAL  349  <=> PRO  236  - LEU  280 )                          
  40: s001-A ec6b-A   352 - 356 <=>  281 - 285   (LEU  352  - LYS  356  <=> PRO  281  - PRO  285 )                          
  40: s001-A ec6b-A   371 - 380 <=>  289 - 298   (HIS  371  - LEU  380  <=> SER  289  - ILE  298 )                          
  40: s001-A ec6b-A   381 - 420 <=>  301 - 340   (LYS  381  - GLY  420  <=> ASP  301  - ARG  340 )                          
  41: s001-A efru-A    33 -  47 <=>   11 -  25   (PHE   33  - LEU   47  <=> LEU   11  - ALA   25 )                          
  41: s001-A efru-A    49 -  52 <=>   28 -  31   (PHE   49  - LEU   52  <=> LEU   28  - ASP   31 )                          
  41: s001-A efru-A    53 -  56 <=>   35 -  38   (HIS   53  - GLU   56  <=> PHE   35  - ARG   38 )                          
  41: s001-A efru-A    60 -  66 <=>   40 -  46   (GLN   60  - TYR   66  <=> LEU   40  - ASN   46 )                          
  41: s001-A efru-A    75 - 134 <=>   49 - 108   (VAL   75  - LEU  134  <=> ILE   49  - ARG  108 )                          
  41: s001-A efru-A   137 - 157 <=>  109 - 129   (ASP  137  - GLN  157  <=> ASN  109  - LYS  129 )                          
  41: s001-A efru-A   158 - 165 <=>  131 - 138   (LYS  158  - CYS  165  <=> GLY  131  - THR  138 )                          
  41: s001-A efru-A   170 - 189 <=>  144 - 163   (LEU  170  - TYR  189  <=> ARG  144  - VAL  163 )                          
  41: s001-A efru-A   191 - 240 <=>  173 - 222   (PRO  191  - LEU  240  <=> SER  173  - LYS  222 )                          
  41: s001-A efru-A   241 - 279 <=>  312 - 350   (ASP  241  - TYR  279  <=> GLY  312  - MET  350 )                          
  41: s001-A efru-A   280 - 299 <=>  352 - 371   (LEU  280  - ALA  299  <=> TYR  352  - GLN  371 )                          
  41: s001-A efru-A   309 - 312 <=>  382 - 385   (ILE  309  - ASP  312  <=> ASN  382  - ILE  385 )                          
  41: s001-A efru-A   314 - 355 <=>  386 - 427   (CYS  314  - ARG  355  <=> THR  386  - ASP  427 )                          
  41: s001-A efru-A   371 - 380 <=>  432 - 441   (HIS  371  - LEU  380  <=> GLU  432  - LEU  441 )                          
  41: s001-A efru-A   381 - 420 <=>  444 - 483   (LYS  381  - GLY  420  <=> HIS  444  - GLN  483 )                          
  42: s001-A ednc-A    19 -  26 <=>    3 -  10   (ARG   19  - GLN   26  <=> LYS    3  - PHE   10 )                          
  42: s001-A ednc-A    29 -  67 <=>   11 -  49   (HIS   29  - HIS   67  <=> CYS   11  - LEU   49 )                          
  42: s001-A ednc-A    70 -  92 <=>   50 -  72   (TRP   70  - LEU   92  <=> TYR   50  - TRP   72 )                          
  42: s001-A ednc-A   118 - 134 <=>   75 -  91   (LEU  118  - LEU  134  <=> ASP   75  - ILE   91 )                          
  42: s001-A ednc-A   137 - 160 <=>   92 - 115   (ASP  137  - GLY  160  <=> LEU   92  - GLY  115 )                          
  42: s001-A ednc-A   161 - 164 <=>  119 - 122   (MET  161  - LYS  164  <=> CYS  119  - ILE  122 )                          
  42: s001-A ednc-A   165 - 188 <=>  124 - 147   (CYS  165  - TRP  188  <=> ARG  124  - TYR  147 )                          
  42: s001-A ednc-A   190 - 230 <=>  148 - 188   (LYS  190  - GLN  230  <=> SER  148  - ALA  188 )                          
  42: s001-A ednc-A   232 - 235 <=>  189 - 192   (PHE  232  - ASP  235  <=> LYS  189  - ARG  192 )                          
  42: s001-A ednc-A   244 - 291 <=>  193 - 240   (LEU  244  - LEU  291  <=> SER  193  - LYS  240 )                          
  42: s001-A ednc-A   293 - 296 <=>  241 - 244   (ILE  293  - SER  296  <=> CYS  241  - ILE  244 )                          
  42: s001-A ednc-A   313 - 349 <=>  248 - 284   (GLY  313  - VAL  349  <=> ALA  248  - LEU  284 )                          
  42: s001-A ednc-A   352 - 356 <=>  285 - 289   (LEU  352  - LYS  356  <=> LYS  285  - ASN  289 )                          
  42: s001-A ednc-A   365 - 368 <=>  301 - 304   (MET  365  - GLU  368  <=> ASN  301  - LEU  304 )                          
  42: s001-A ednc-A   374 - 378 <=>  336 - 340   (LEU  374  - GLN  378  <=> VAL  336  - THR  340 )                          
  42: s001-A ednc-A   380 - 387 <=>  341 - 348   (LEU  380  - ILE  387  <=> LYS  341  - PHE  348 )                          
  42: s001-A ednc-A   390 - 393 <=>  357 - 360   (ASP  390  - CYS  393  <=> GLY  357  - LEU  360 )                          
  42: s001-A ednc-A   394 - 417 <=>  363 - 386   (ASP  394  - ILE  417  <=> LEU  363  - LYS  386 )                          
  42: s001-A ednc-A   420 - 430 <=>  387 - 397   (GLY  420  - LYS  430  <=> ASN  387  - SER  397 )                          
  43: s001-A ei8b-A    29 -  48 <=>    2 -  21   (HIS   29  - HIS   48  <=> LEU    2  - ALA   21 )                          
  43: s001-A ei8b-A    49 -  56 <=>   23 -  30   (PHE   49  - GLU   56  <=> MET   23  - ARG   30 )                          
  43: s001-A ei8b-A    57 -  62 <=>   34 -  39   (ARG   57  - GLU   62  <=> LYS   34  - GLU   39 )                          
  43: s001-A ei8b-A    63 -  66 <=>   41 -  44   (GLU   63  - TYR   66  <=> VAL   41  - THR   44 )                          
  43: s001-A ei8b-A    71 -  85 <=>   46 -  60   (SER   71  - PRO   85  <=> THR   46  - LEU   60 )                          
  43: s001-A ei8b-A    87 -  91 <=>   61 -  65   (LEU   87  - VAL   91  <=> TYR   61  - PRO   65 )                          
  43: s001-A ei8b-A    94 -  99 <=>   66 -  71   (LEU   94  - HIS   99  <=> ARG   66  - GLY   71 )                          
  43: s001-A ei8b-A   106 - 134 <=>   75 - 103   (SER  106  - LEU  134  <=> TYR   75  - LEU  103 )                          
  43: s001-A ei8b-A   137 - 160 <=>  104 - 127   (ASP  137  - GLY  160  <=> LYS  104  - ARG  127 )                          
  43: s001-A ei8b-A   161 - 164 <=>  135 - 138   (MET  161  - LYS  164  <=> LEU  135  - LEU  138 )                          
  43: s001-A ei8b-A   165 - 188 <=>  142 - 165   (CYS  165  - TRP  188  <=> LEU  142  - TYR  165 )                          
  43: s001-A ei8b-A   191 - 235 <=>  176 - 220   (PRO  191  - ASP  235  <=> PHE  176  - ARG  220 )                          
  43: s001-A ei8b-A   242 - 280 <=>  221 - 259   (ILE  242  - LEU  280  <=> LYS  221  - ILE  259 )                          
  43: s001-A ei8b-A   281 - 299 <=>  261 - 279   (MET  281  - ALA  299  <=> MET  261  - SER  279 )                          
  43: s001-A ei8b-A   305 - 316 <=>  282 - 293   (ASN  305  - GLY  316  <=> SER  282  - LEU  293 )                          
  43: s001-A ei8b-A   318 - 351 <=>  294 - 327   (VAL  318  - GLY  351  <=> ILE  294  - ASP  327 )                          
  43: s001-A ei8b-A   354 - 357 <=>  328 - 331   (MET  354  - VAL  357  <=> LEU  328  - VAL  331 )                          
  43: s001-A ei8b-A   371 - 380 <=>  337 - 346   (HIS  371  - LEU  380  <=> ARG  337  - LEU  346 )                          
  43: s001-A ei8b-A   381 - 384 <=>  349 - 352   (LYS  381  - GLU  384  <=> ASN  349  - VAL  352 )                          
  43: s001-A ei8b-A   386 - 389 <=>  353 - 356   (MET  386  - LEU  389  <=> TYR  353  - CYS  356 )                          
  43: s001-A ei8b-A   390 - 420 <=>  358 - 388   (ASP  390  - GLY  420  <=> ILE  358  - GLN  388 )                          
  44: s001-A el7o-A    34 -  37 <=>   14 -  17   (LYS   34  - ALA   37  <=> VAL   14  - ALA   17 )                          
  44: s001-A el7o-A    40 -  47 <=>   20 -  27   (ILE   40  - LEU   47  <=> LEU   20  - HIS   27 )                          
  44: s001-A el7o-A    49 -  52 <=>   30 -  33   (PHE   49  - LEU   52  <=> TRP   30  - ASP   33 )                          
  44: s001-A el7o-A    64 - 103 <=>   34 -  73   (SER   64  - VAL  103  <=> PRO   34  - ARG   73 )                          
  44: s001-A el7o-A   108 - 134 <=>   74 - 100   (ALA  108  - LEU  134  <=> ASN   74  - LEU  100 )                          
  44: s001-A el7o-A   137 - 152 <=>  101 - 116   (ASP  137  - THR  152  <=> HIS  101  - ILE  116 )                          
  44: s001-A el7o-A   160 - 163 <=>  123 - 126   (GLY  160  - TYR  163  <=> GLU  123  - MET  126 )                          
  44: s001-A el7o-A   164 - 167 <=>  129 - 132   (LYS  164  - SER  167  <=> LYS  129  - GLY  132 )                          
  44: s001-A el7o-A   169 - 191 <=>  133 - 155   (LEU  169  - PRO  191  <=> LYS  133  - PRO  155 )                          
  44: s001-A el7o-A   192 - 237 <=>  188 - 233   (TYR  192  - ALA  237  <=> THR  188  - LEU  233 )                          
  44: s001-A el7o-A   238 - 241 <=>  235 - 238   (ASN  238  - ASP  241  <=> ALA  235  - ARG  238 )                          
  44: s001-A el7o-A   242 - 279 <=>  241 - 278   (ILE  242  - TYR  279  <=> MET  241  - PHE  278 )                          
  44: s001-A el7o-A   280 - 296 <=>  280 - 296   (LEU  280  - SER  296  <=> PHE  280  - PRO  296 )                          
  44: s001-A el7o-A   308 - 311 <=>  297 - 300   (TYR  308  - THR  311  <=> MET  297  - TYR  300 )                          
  44: s001-A el7o-A   313 - 349 <=>  301 - 337   (GLY  313  - VAL  349  <=> ILE  301  - THR  337 )                          
  44: s001-A el7o-A   352 - 358 <=>  338 - 344   (LEU  352  - ARG  358  <=> HIS  338  - GLN  344 )                          
  44: s001-A el7o-A   359 - 362 <=>  347 - 350   (PRO  359  - LEU  362  <=> THR  347  - SER  350 )                          
  44: s001-A el7o-A   370 - 379 <=>  356 - 365   (GLU  370  - LYS  379  <=> LEU  356  - MET  365 )                          
  44: s001-A el7o-A   380 - 383 <=>  367 - 370   (LEU  380  - LEU  383  <=> SER  367  - PHE  370 )                          
  44: s001-A el7o-A   385 - 389 <=>  371 - 375   (ASN  385  - LEU  389  <=> TYR  371  - LEU  375 )                          
  44: s001-A el7o-A   390 - 421 <=>  377 - 408   (ASP  390  - GLY  421  <=> TYR  377  - SER  408 )                          
  45: s001-A efmx-A    34 -  45 <=>    1 -  12   (LYS   34  - CYS   45  <=> MET    1  - THR   12 )                          
  45: s001-A efmx-A    47 -  50 <=>   15 -  18   (LEU   47  - PHE   50  <=> GLY   15  - PRO   18 )                          
  45: s001-A efmx-A    52 -  55 <=>   20 -  23   (LEU   52  - ASN   55  <=> THR   20  - SER   23 )                          
  45: s001-A efmx-A    66 - 103 <=>   24 -  61   (TYR   66  - VAL  103  <=> ARG   24  - GLY   61 )                          
  45: s001-A efmx-A   108 - 134 <=>   62 -  88   (ALA  108  - LEU  134  <=> LYS   62  - TRP   88 )                          
  45: s001-A efmx-A   137 - 153 <=>   89 - 105   (ASP  137  - SER  153  <=> LYS   89  - PRO  105 )                          
  45: s001-A efmx-A   160 - 163 <=>  113 - 116   (GLY  160  - TYR  163  <=> MET  113  - LEU  116 )                          
  45: s001-A efmx-A   164 - 190 <=>  118 - 144   (LYS  164  - LYS  190  <=> ARG  118  - PHE  144 )                          
  45: s001-A efmx-A   191 - 233 <=>  186 - 228   (PRO  191  - ILE  233  <=> PHE  186  - VAL  228 )                          
  45: s001-A efmx-A   241 - 279 <=>  231 - 269   (ASP  241  - TYR  279  <=> ARG  231  - PHE  269 )                          
  45: s001-A efmx-A   280 - 296 <=>  271 - 287   (LEU  280  - SER  296  <=> VAL  271  - VAL  287 )                          
  45: s001-A efmx-A   306 - 311 <=>  288 - 293   (LYS  306  - THR  311  <=> PRO  288  - ILE  293 )                          
  45: s001-A efmx-A   313 - 349 <=>  294 - 330   (GLY  313  - VAL  349  <=> LYS  294  - GLN  330 )                          
  45: s001-A efmx-A   352 - 357 <=>  331 - 336   (LEU  352  - VAL  357  <=> ASN  331  - ASP  336 )                          
  45: s001-A efmx-A   371 - 380 <=>  341 - 350   (HIS  371  - LEU  380  <=> ARG  341  - PRO  350 )                          
  45: s001-A efmx-A   381 - 418 <=>  352 - 389   (LYS  381  - SER  418  <=> ARG  352  - LYS  389 )                          
  46: s001-A elct-A     1 -   7 <=>    6 -  12   (MET    1  - SER    7  <=> THR    6  - LYS   12 )                          
  46: s001-A elct-A    31 -  47 <=>   31 -  47   (TRP   31  - LEU   47  <=> LYS   31  - ALA   47 )                          
  46: s001-A elct-A    49 -  52 <=>   50 -  53   (PHE   49  - LEU   52  <=> ALA   50  - THR   53 )                          
  46: s001-A elct-A    62 -  68 <=>   56 -  62   (GLU   62  - ARG   68  <=> PRO   56  - PHE   62 )                          
  46: s001-A elct-A    70 -  84 <=>   63 -  77   (TRP   70  - SER   84  <=> TYR   63  - LEU   77 )                          
  46: s001-A elct-A    85 -  98 <=>   79 -  92   (PRO   85  - ILE   98  <=> VAL   79  - GLN   92 )                          
  46: s001-A elct-A   107 - 134 <=>   94 - 121   (LYS  107  - LEU  134  <=> VAL   94  - GLN  121 )                          
  46: s001-A elct-A   137 - 156 <=>  122 - 141   (ASP  137  - GLU  156  <=> CYS  122  - ALA  141 )                          
  46: s001-A elct-A   161 - 164 <=>  142 - 145   (MET  161  - LYS  164  <=> TYR  142  - ASP  145 )                          
  46: s001-A elct-A   165 - 181 <=>  148 - 164   (CYS  165  - THR  181  <=> ARG  148  - ALA  164 )                          
  46: s001-A elct-A   182 - 189 <=>  166 - 173   (VAL  182  - TYR  189  <=> LEU  166  - TRP  173 )                          
  46: s001-A elct-A   190 - 237 <=>  182 - 229   (LYS  190  - ALA  237  <=> SER  182  - HIS  229 )                          
  46: s001-A elct-A   244 - 280 <=>  230 - 266   (LEU  244  - LEU  280  <=> SER  230  - VAL  266 )                          
  46: s001-A elct-A   281 - 295 <=>  268 - 282   (MET  281  - CYS  295  <=> CYS  268  - GLY  282 )                          
  46: s001-A elct-A   297 - 301 <=>  283 - 287   (LEU  297  - ASP  301  <=> ILE  283  - SER  287 )                          
  46: s001-A elct-A   306 - 349 <=>  289 - 332   (LYS  306  - VAL  349  <=> ALA  289  - VAL  332 )                          
  46: s001-A elct-A   352 - 356 <=>  333 - 337   (LEU  352  - LYS  356  <=> SER  333  - LYS  337 )                          
  46: s001-A elct-A   371 - 380 <=>  341 - 350   (HIS  371  - LEU  380  <=> ASP  341  - MET  350 )                          
  46: s001-A elct-A   381 - 420 <=>  353 - 392   (LYS  381  - GLY  420  <=> ASN  353  - GLU  392 )                          
  47: s001-A ee0h-A    30 -  33 <=>    3 -   6   (ARG   30  - PHE   33  <=> THR    3  - PHE    6 )                          
  47: s001-A ee0h-A    37 -  49 <=>    7 -  19   (ALA   37  - PHE   49  <=> LEU    7  - LEU   19 )                          
  47: s001-A ee0h-A    51 -  55 <=>   20 -  24   (LYS   51  - ASN   55  <=> GLU   20  - GLU   24 )                          
  47: s001-A ee0h-A    64 -  67 <=>   25 -  28   (SER   64  - HIS   67  <=> GLN   25  - GLY   28 )                          
  47: s001-A ee0h-A    71 -  74 <=>   29 -  32   (SER   71  - VAL   74  <=> HIS   29  - PRO   32 )                          
  47: s001-A ee0h-A    76 - 100 <=>   33 -  57   (VAL   76  - ILE  100  <=> TRP   33  - VAL   57 )                          
  47: s001-A ee0h-A   108 - 134 <=>   59 -  85   (ALA  108  - LEU  134  <=> ASN   59  - TRP   85 )                          
  47: s001-A ee0h-A   137 - 158 <=>   86 - 107   (ASP  137  - LYS  158  <=> LEU   86  - THR  107 )                          
  47: s001-A ee0h-A   159 - 163 <=>  109 - 113   (PHE  159  - TYR  163  <=> VAL  109  - ILE  113 )                          
  47: s001-A ee0h-A   164 - 189 <=>  116 - 141   (LYS  164  - TYR  189  <=> ARG  116  - LEU  141 )                          
  47: s001-A ee0h-A   190 - 233 <=>  181 - 224   (LYS  190  - ILE  233  <=> TYR  181  - GLU  224 )                          
  47: s001-A ee0h-A   241 - 296 <=>  226 - 281   (ASP  241  - SER  296  <=> ARG  226  - ILE  281 )                          
  47: s001-A ee0h-A   306 - 311 <=>  282 - 287   (LYS  306  - THR  311  <=> LEU  282  - LEU  287 )                          
  47: s001-A ee0h-A   313 - 349 <=>  288 - 324   (GLY  313  - VAL  349  <=> PHE  288  - SER  324 )                          
  47: s001-A ee0h-A   350 - 357 <=>  326 - 333   (GLN  350  - VAL  357  <=> TRP  326  - ASN  333 )                          
  47: s001-A ee0h-A   370 - 379 <=>  337 - 346   (GLU  370  - LYS  379  <=> VAL  337  - ARG  346 )                          
  47: s001-A ee0h-A   380 - 383 <=>  348 - 351   (LEU  380  - LEU  383  <=> SER  348  - CYS  351 )                          
  47: s001-A ee0h-A   385 - 411 <=>  352 - 378   (ASN  385  - SER  411  <=> PRO  352  - LYS  378 )                          
  47: s001-A ee0h-A   413 - 418 <=>  379 - 384   (VAL  413  - SER  418  <=> THR  379  - ASP  384 )                          
  48: s001-A elft-A    30 -  33 <=>    1 -   4   (ARG   30  - PHE   33  <=> MET    1  - PHE    4 )                          
  48: s001-A elft-A    37 -  53 <=>    5 -  21   (ALA   37  - HIS   53  <=> LEU    5  - SER   21 )                          
  48: s001-A elft-A    62 -  65 <=>   22 -  25   (GLU   62  - GLN   65  <=> GLU   22  - GLU   25 )                          
  48: s001-A elft-A    71 -  74 <=>   27 -  30   (SER   71  - VAL   74  <=> TRP   27  - PRO   30 )                          
  48: s001-A elft-A    77 - 100 <=>   31 -  54   (LEU   77  - ILE  100  <=> TYR   31  - TRP   54 )                          
  48: s001-A elft-A   107 - 134 <=>   55 -  82   (LYS  107  - LEU  134  <=> LYS   55  - TYR   82 )                          
  48: s001-A elft-A   137 - 159 <=>   83 - 105   (ASP  137  - PHE  159  <=> LEU   83  - GLY  105 )                          
  48: s001-A elft-A   160 - 163 <=>  108 - 111   (GLY  160  - TYR  163  <=> TYR  108  - ILE  111 )                          
  48: s001-A elft-A   164 - 167 <=>  115 - 118   (LYS  164  - SER  167  <=> ALA  115  - GLN  118 )                          
  48: s001-A elft-A   170 - 190 <=>  120 - 140   (LEU  170  - LYS  190  <=> GLN  120  - LEU  140 )                          
  48: s001-A elft-A   191 - 233 <=>  180 - 222   (PRO  191  - ILE  233  <=> ILE  180  - LYS  222 )                          
  48: s001-A elft-A   241 - 279 <=>  224 - 262   (ASP  241  - TYR  279  <=> GLY  224  - PHE  262 )                          
  48: s001-A elft-A   280 - 296 <=>  264 - 280   (LEU  280  - SER  296  <=> ILE  264  - PHE  280 )                          
  48: s001-A elft-A   306 - 311 <=>  281 - 286   (LYS  306  - THR  311  <=> ALA  281  - VAL  286 )                          
  48: s001-A elft-A   313 - 349 <=>  287 - 323   (GLY  313  - VAL  349  <=> TYR  287  - SER  323 )                          
  48: s001-A elft-A   350 - 354 <=>  325 - 329   (GLN  350  - MET  354  <=> TRP  325  - LEU  329 )                          
  48: s001-A elft-A   357 - 362 <=>  330 - 335   (VAL  357  - LEU  362  <=> GLY  330  - SER  335 )                          
  48: s001-A elft-A   370 - 379 <=>  339 - 348   (GLU  370  - LYS  379  <=> CYS  339  - ARG  348 )                          
  48: s001-A elft-A   380 - 383 <=>  350 - 353   (LEU  380  - LEU  383  <=> HIS  350  - PHE  353 )                          
  48: s001-A elft-A   385 - 416 <=>  354 - 385   (ASN  385  - THR  416  <=> ARG  354  - SER  385 )                          
  49: s001-A ek22-A    33 -  45 <=>    1 -  13   (PHE   33  - CYS   45  <=> MET    1  - THR   13 )                          
  49: s001-A ek22-A    47 -  50 <=>   16 -  19   (LEU   47  - PHE   50  <=> GLY   16  - PRO   19 )                          
  49: s001-A ek22-A    52 -  55 <=>   20 -  23   (LEU   52  - ASN   55  <=> TYR   20  - GLY   23 )                          
  49: s001-A ek22-A    65 - 103 <=>   24 -  62   (GLN   65  - VAL  103  <=> GLU   24  - ASN   62 )                          
  49: s001-A ek22-A   108 - 134 <=>   63 -  89   (ALA  108  - LEU  134  <=> LYS   63  - TRP   89 )                          
  49: s001-A ek22-A   137 - 153 <=>   90 - 106   (ASP  137  - SER  153  <=> LYS   90  - PRO  106 )                          
  49: s001-A ek22-A   160 - 163 <=>  114 - 117   (GLY  160  - TYR  163  <=> ARG  114  - LEU  117 )                          
  49: s001-A ek22-A   164 - 190 <=>  119 - 145   (LYS  164  - LYS  190  <=> MET  119  - PHE  145 )                          
  49: s001-A ek22-A   191 - 233 <=>  187 - 229   (PRO  191  - ILE  233  <=> PHE  187  - GLU  229 )                          
  49: s001-A ek22-A   240 - 279 <=>  231 - 270   (LEU  240  - TYR  279  <=> SER  231  - PHE  270 )                          
  49: s001-A ek22-A   280 - 296 <=>  272 - 288   (LEU  280  - SER  296  <=> VAL  272  - VAL  288 )                          
  49: s001-A ek22-A   306 - 311 <=>  289 - 294   (LYS  306  - THR  311  <=> PRO  289  - VAL  294 )                          
  49: s001-A ek22-A   313 - 349 <=>  295 - 331   (GLY  313  - VAL  349  <=> LYS  295  - GLN  331 )                          
  49: s001-A ek22-A   352 - 357 <=>  332 - 337   (LEU  352  - VAL  357  <=> LYS  332  - ASP  337 )                          
  49: s001-A ek22-A   371 - 380 <=>  342 - 351   (HIS  371  - LEU  380  <=> ARG  342  - SER  351 )                          
  49: s001-A ek22-A   381 - 418 <=>  353 - 390   (LYS  381  - SER  418  <=> LYS  353  - GLN  390 )                          
  50: s001-A ekyd-A    22 -  26 <=>    1 -   5   (ARG   22  - GLN   26  <=> MET    1  - GLN    5 )                          
  50: s001-A ekyd-A    31 -  45 <=>    6 -  20   (TRP   31  - CYS   45  <=> TYR    6  - TRP   20 )                          
  50: s001-A ekyd-A    47 -  53 <=>   23 -  29   (LEU   47  - HIS   53  <=> GLY   23  - VAL   29 )                          
  50: s001-A ekyd-A    65 - 101 <=>   30 -  66   (GLN   65  - THR  101  <=> PRO   30  - THR   66 )                          
  50: s001-A ekyd-A   107 - 133 <=>   68 -  94   (LYS  107  - HIS  133  <=> ASP   68  - LEU   94 )                          
  50: s001-A ekyd-A   137 - 153 <=>   95 - 111   (ASP  137  - SER  153  <=> GLN   95  - PRO  111 )                          
  50: s001-A ekyd-A   160 - 163 <=>  119 - 122   (GLY  160  - TYR  163  <=> TYR  119  - VAL  122 )                          
  50: s001-A ekyd-A   164 - 167 <=>  124 - 127   (LYS  164  - SER  167  <=> ASP  124  - TRP  127 )                          
  50: s001-A ekyd-A   170 - 190 <=>  128 - 148   (LEU  170  - LYS  190  <=> THR  128  - GLY  148 )                          
  50: s001-A ekyd-A   191 - 233 <=>  189 - 231   (PRO  191  - ILE  233  <=> ALA  189  - LYS  231 )                          
  50: s001-A ekyd-A   239 - 279 <=>  233 - 273   (ARG  239  - TYR  279  <=> SER  233  - LEU  273 )                          
  50: s001-A ekyd-A   280 - 296 <=>  275 - 291   (LEU  280  - SER  296  <=> THR  275  - GLY  291 )                          
  50: s001-A ekyd-A   306 - 311 <=>  292 - 297   (LYS  306  - THR  311  <=> PRO  292  - PHE  297 )                          
  50: s001-A ekyd-A   313 - 349 <=>  298 - 334   (GLY  313  - VAL  349  <=> THR  298  - HIS  334 )                          
  50: s001-A ekyd-A   352 - 357 <=>  335 - 340   (LEU  352  - VAL  357  <=> ASP  335  - SER  340 )                          
  50: s001-A ekyd-A   371 - 380 <=>  345 - 354   (HIS  371  - LEU  380  <=> ARG  345  - ALA  354 )                          
  50: s001-A ekyd-A   381 - 417 <=>  356 - 392   (LYS  381  - ILE  417  <=> GLN  356  - GLN  392 )                          
  51: s001-A ekmp-A    33 -  46 <=>    8 -  21   (PHE   33  - GLY   46  <=> LEU    8  - VAL   21 )                          
  51: s001-A ekmp-A    49 -  53 <=>   25 -  29   (PHE   49  - HIS   53  <=> THR   25  - GLN   29 )                          
  51: s001-A ekmp-A    61 -  64 <=>   31 -  34   (VAL   61  - SER   64  <=> PHE   31  - THR   34 )                          
  51: s001-A ekmp-A    66 -  87 <=>   39 -  60   (TYR   66  - LEU   87  <=> LEU   39  - ILE   60 )                          
  51: s001-A ekmp-A    88 - 103 <=>   62 -  77   (GLN   88  - VAL  103  <=> SER   62  - ASN   77 )                          
  51: s001-A ekmp-A   107 - 134 <=>   79 - 106   (LYS  107  - LEU  134  <=> SER   79  - ILE  106 )                          
  51: s001-A ekmp-A   137 - 159 <=>  107 - 129   (ASP  137  - PHE  159  <=> ASN  107  - SER  129 )                          
  51: s001-A ekmp-A   160 - 163 <=>  134 - 137   (GLY  160  - TYR  163  <=> GLY  134  - GLN  137 )                          
  51: s001-A ekmp-A   164 - 173 <=>  140 - 149   (LYS  164  - TYR  173  <=> SER  140  - VAL  149 )                          
  51: s001-A ekmp-A   174 - 189 <=>  151 - 166   (LEU  174  - TYR  189  <=> VAL  151  - THR  166 )                          
  51: s001-A ekmp-A   191 - 241 <=>  174 - 224   (PRO  191  - ASP  241  <=> THR  174  - GLN  224 )                          
  51: s001-A ekmp-A   242 - 280 <=>  227 - 265   (ILE  242  - LEU  280  <=> MET  227  - LEU  265 )                          
  51: s001-A ekmp-A   281 - 296 <=>  267 - 282   (MET  281  - SER  296  <=> ASN  267  - LYS  282 )                          
  51: s001-A ekmp-A   298 - 301 <=>  283 - 286   (PHE  298  - ASP  301  <=> PHE  283  - ASP  286 )                          
  51: s001-A ekmp-A   307 - 311 <=>  287 - 291   (ILE  307  - THR  311  <=> SER  287  - TYR  291 )                          
  51: s001-A ekmp-A   313 - 353 <=>  292 - 332   (GLY  313  - TYR  353  <=> GLU  292  - SER  332 )                          
  51: s001-A ekmp-A   355 - 358 <=>  333 - 336   (ARG  355  - ARG  358  <=> ALA  333  - ASN  336 )                          
  51: s001-A ekmp-A   370 - 380 <=>  341 - 351   (GLU  370  - LEU  380  <=> THR  341  - MET  351 )                          
  51: s001-A ekmp-A   381 - 387 <=>  354 - 360   (LYS  381  - ILE  387  <=> LEU  354  - CYS  360 )                          
  51: s001-A ekmp-A   389 - 420 <=>  362 - 393   (LEU  389  - GLY  420  <=> GLY  362  - ILE  393 )                          
  52: s001-A egn9-A    34 -  48 <=>   16 -  30   (LYS   34  - HIS   48  <=> ALA   16  - HIS   30 )                          
  52: s001-A egn9-A    49 -  52 <=>   33 -  36   (PHE   49  - LEU   52  <=> TRP   33  - GLU   36 )                          
  52: s001-A egn9-A    64 -  99 <=>   37 -  72   (SER   64  - HIS   99  <=> ALA   37  - ASN   72 )                          
  52: s001-A egn9-A   107 - 134 <=>   74 - 101   (LYS  107  - LEU  134  <=> GLN   74  - TRP  101 )                          
  52: s001-A egn9-A   137 - 152 <=>  102 - 117   (ASP  137  - THR  152  <=> HIS  102  - ILE  117 )                          
  52: s001-A egn9-A   160 - 164 <=>  123 - 127   (GLY  160  - LYS  164  <=> MET  123  - LEU  127 )                          
  52: s001-A egn9-A   165 - 191 <=>  130 - 156   (CYS  165  - PRO  191  <=> SER  130  - PRO  156 )                          
  52: s001-A egn9-A   192 - 240 <=>  189 - 237   (TYR  192  - LEU  240  <=> LEU  189  - SER  237 )                          
  52: s001-A egn9-A   241 - 279 <=>  241 - 279   (ASP  241  - TYR  279  <=> ASN  241  - PHE  279 )                          
  52: s001-A egn9-A   280 - 296 <=>  281 - 297   (LEU  280  - SER  296  <=> PHE  281  - PRO  297 )                          
  52: s001-A egn9-A   308 - 311 <=>  298 - 301   (TYR  308  - THR  311  <=> TRP  298  - VAL  301 )                          
  52: s001-A egn9-A   313 - 349 <=>  302 - 338   (GLY  313  - VAL  349  <=> ALA  302  - ALA  338 )                          
  52: s001-A egn9-A   350 - 362 <=>  340 - 352   (GLN  350  - LEU  362  <=> TRP  340  - GLU  352 )                          
  52: s001-A egn9-A   370 - 379 <=>  357 - 366   (GLU  370  - LYS  379  <=> MET  357  - LEU  366 )                          
  52: s001-A egn9-A   380 - 383 <=>  368 - 371   (LEU  380  - LEU  383  <=> SER  368  - PHE  371 )                          
  52: s001-A egn9-A   385 - 389 <=>  372 - 376   (ASN  385  - LEU  389  <=> PHE  372  - LEU  376 )                          
  52: s001-A egn9-A   390 - 416 <=>  378 - 404   (ASP  390  - THR  416  <=> TYR  378  - ARG  404 )                          
  53: s001-A ec7p-A    34 -  47 <=>    6 -  19   (LYS   34  - LEU   47  <=> GLY    6  - LEU   19 )                          
  53: s001-A ec7p-A    49 -  55 <=>   22 -  28   (PHE   49  - ASN   55  <=> HIS   22  - GLY   28 )                          
  53: s001-A ec7p-A    63 -  66 <=>   32 -  35   (GLU   63  - TYR   66  <=> PRO   32  - THR   35 )                          
  53: s001-A ec7p-A    74 -  95 <=>   40 -  61   (VAL   74  - GLY   95  <=> MET   40  - GLY   61 )                          
  53: s001-A ec7p-A   107 - 134 <=>   69 -  96   (LYS  107  - LEU  134  <=> ASP   69  - SER   96 )                          
  53: s001-A ec7p-A   137 - 156 <=>   97 - 116   (ASP  137  - GLU  156  <=> SER   97  - THR  116 )                          
  53: s001-A ec7p-A   164 - 167 <=>  127 - 130   (LYS  164  - SER  167  <=> GLN  127  - ARG  130 )                          
  53: s001-A ec7p-A   169 - 189 <=>  131 - 151   (LEU  169  - TYR  189  <=> TYR  131  - GLN  151 )                          
  53: s001-A ec7p-A   191 - 239 <=>  160 - 208   (PRO  191  - ARG  239  <=> LEU  160  - ALA  208 )                          
  53: s001-A ec7p-A   240 - 280 <=>  216 - 256   (LEU  240  - LEU  280  <=> PRO  216  - LEU  256 )                          
  53: s001-A ec7p-A   281 - 299 <=>  258 - 276   (MET  281  - ALA  299  <=> ILE  258  - ASN  276 )                          
  53: s001-A ec7p-A   307 - 310 <=>  277 - 280   (ILE  307  - ILE  310  <=> VAL  277  - ASN  280 )                          
  53: s001-A ec7p-A   313 - 317 <=>  281 - 285   (GLY  313  - PRO  317  <=> ASP  281  - ILE  285 )                          
  53: s001-A ec7p-A   319 - 349 <=>  286 - 316   (CYS  319  - VAL  349  <=> VAL  286  - ILE  316 )                          
  53: s001-A ec7p-A   352 - 355 <=>  317 - 320   (LEU  352  - ARG  355  <=> VAL  317  - SER  320 )                          
  53: s001-A ec7p-A   359 - 362 <=>  321 - 324   (PRO  359  - LEU  362  <=> GLY  321  - SER  324 )                          
  53: s001-A ec7p-A   370 - 380 <=>  329 - 339   (GLU  370  - LEU  380  <=> SER  329  - LEU  339 )                          
  53: s001-A ec7p-A   381 - 417 <=>  342 - 378   (LYS  381  - ILE  417  <=> GLN  342  - PRO  378 )                          
  53: s001-A ec7p-A   419 - 422 <=>  379 - 382   (THR  419  - ASN  422  <=> LYS  379  - ASN  382 )                          
  54: s001-A ell6-A    33 -  46 <=>    8 -  21   (PHE   33  - GLY   46  <=> LEU    8  - ILE   21 )                          
  54: s001-A ell6-A    49 -  52 <=>   25 -  28   (PHE   49  - LEU   52  <=> THR   25  - ILE   28 )                          
  54: s001-A ell6-A    53 -  56 <=>   31 -  34   (HIS   53  - GLU   56  <=> PHE   31  - THR   34 )                          
  54: s001-A ell6-A    66 -  87 <=>   39 -  60   (TYR   66  - LEU   87  <=> ARG   39  - TYR   60 )                          
  54: s001-A ell6-A    88 - 101 <=>   62 -  75   (GLN   88  - THR  101  <=> CYS   62  - LYS   75 )                          
  54: s001-A ell6-A   107 - 134 <=>   79 - 106   (LYS  107  - LEU  134  <=> GLU   79  - LEU  106 )                          
  54: s001-A ell6-A   137 - 160 <=>  107 - 130   (ASP  137  - GLY  160  <=> ASN  107  - SER  130 )                          
  54: s001-A ell6-A   165 - 170 <=>  144 - 149   (CYS  165  - LEU  170  <=> ARG  144  - VAL  149 )                          
  54: s001-A ell6-A   171 - 186 <=>  151 - 166   (VAL  171  - SER  186  <=> LEU  151  - VAL  166 )                          
  54: s001-A ell6-A   190 - 241 <=>  173 - 224   (LYS  190  - ASP  241  <=> HIS  173  - SER  224 )                          
  54: s001-A ell6-A   242 - 280 <=>  227 - 265   (ILE  242  - LEU  280  <=> SER  227  - LEU  265 )                          
  54: s001-A ell6-A   281 - 296 <=>  267 - 282   (MET  281  - SER  296  <=> ASN  267  - SER  282 )                          
  54: s001-A ell6-A   298 - 301 <=>  283 - 286   (PHE  298  - ASP  301  <=> VAL  283  - ASN  286 )                          
  54: s001-A ell6-A   307 - 311 <=>  287 - 291   (ILE  307  - THR  311  <=> GLU  287  - TYR  291 )                          
  54: s001-A ell6-A   313 - 352 <=>  292 - 331   (GLY  313  - LEU  352  <=> ARG  292  - LEU  331 )                          
  54: s001-A ell6-A   353 - 357 <=>  333 - 337   (TYR  353  - VAL  357  <=> ALA  333  - TYR  337 )                          
  54: s001-A ell6-A   371 - 380 <=>  342 - 351   (HIS  371  - LEU  380  <=> MET  342  - MET  351 )                          
  54: s001-A ell6-A   381 - 420 <=>  354 - 393   (LYS  381  - GLY  420  <=> LEU  354  - PHE  393 )                          
  55: s001-A eiid-A    30 -  34 <=>    3 -   7   (ARG   30  - LYS   34  <=> TYR    3  - ARG    7 )                          
  55: s001-A eiid-A    36 -  53 <=>    8 -  25   (SER   36  - HIS   53  <=> PRO    8  - LYS   25 )                          
  55: s001-A eiid-A    61 -  64 <=>   26 -  29   (VAL   61  - SER   64  <=> GLU   26  - SER   29 )                          
  55: s001-A eiid-A    73 -  84 <=>   34 -  45   (ILE   73  - SER   84  <=> THR   34  - PHE   45 )                          
  55: s001-A eiid-A    85 -  99 <=>   47 -  61   (PRO   85  - HIS   99  <=> PHE   47  - ARG   61 )                          
  55: s001-A eiid-A   108 - 134 <=>   62 -  88   (ALA  108  - LEU  134  <=> ASP   62  - LYS   88 )                          
  55: s001-A eiid-A   137 - 151 <=>   89 - 103   (ASP  137  - ILE  151  <=> TYR   89  - TRP  103 )                          
  55: s001-A eiid-A   153 - 159 <=>  104 - 110   (SER  153  - PHE  159  <=> ASP  104  - SER  110 )                          
  55: s001-A eiid-A   160 - 164 <=>  113 - 117   (GLY  160  - LYS  164  <=> GLU  113  - TRP  117 )                          
  55: s001-A eiid-A   165 - 190 <=>  120 - 145   (CYS  165  - LYS  190  <=> GLU  120  - GLN  145 )                          
  55: s001-A eiid-A   191 - 233 <=>  175 - 217   (PRO  191  - ILE  233  <=> ILE  175  - GLN  217 )                          
  55: s001-A eiid-A   242 - 279 <=>  219 - 256   (ILE  242  - TYR  279  <=> ASP  219  - ILE  256 )                          
  55: s001-A eiid-A   280 - 296 <=>  258 - 274   (LEU  280  - SER  296  <=> VAL  258  - PRO  274 )                          
  55: s001-A eiid-A   304 - 311 <=>  276 - 283   (GLU  304  - THR  311  <=> LEU  276  - ALA  283 )                          
  55: s001-A eiid-A   313 - 349 <=>  284 - 320   (GLY  313  - VAL  349  <=> ALA  284  - SER  320 )                          
  55: s001-A eiid-A   350 - 355 <=>  322 - 327   (GLN  350  - ARG  355  <=> TRP  322  - CYS  327 )                          
  55: s001-A eiid-A   371 - 380 <=>  331 - 340   (HIS  371  - LEU  380  <=> ARG  331  - LEU  340 )                          
  55: s001-A eiid-A   381 - 417 <=>  342 - 378   (LYS  381  - ILE  417  <=> ARG  342  - GLN  378 )                          
  56: s001-A emye-A     3 -  14 <=>   14 -  25   (THR    3  - ALA   14  <=> LYS   14  - SER   25 )                          
  56: s001-A emye-A    16 -  19 <=>   26 -  29   (ASN   16  - ARG   19  <=> PRO   26  - PRO   29 )                          
  56: s001-A emye-A    22 -  25 <=>   33 -  36   (ARG   22  - ASN   25  <=> ASN   33  - ALA   36 )                          
  56: s001-A emye-A    32 -  48 <=>   52 -  68   (PHE   32  - HIS   48  <=> PRO   52  - GLY   68 )                          
  56: s001-A emye-A    49 -  56 <=>   70 -  77   (PHE   49  - GLU   56  <=> MET   70  - SER   77 )                          
  56: s001-A emye-A    58 -  67 <=>   78 -  87   (THR   58  - HIS   67  <=> ASP   78  - THR   87 )                          
  56: s001-A emye-A    70 -  94 <=>   88 - 112   (TRP   70  - LEU   94  <=> ASN   88  - THR  112 )                          
  56: s001-A emye-A    95 -  98 <=>  114 - 117   (GLY   95  - ILE   98  <=> ILE  114  - GLN  117 )                          
  56: s001-A emye-A   107 - 134 <=>  123 - 150   (LYS  107  - LEU  134  <=> ARG  123  - HIS  150 )                          
  56: s001-A emye-A   137 - 159 <=>  151 - 173   (ASP  137  - PHE  159  <=> ASN  151  - PHE  173 )                          
  56: s001-A emye-A   160 - 165 <=>  175 - 180   (GLY  160  - CYS  165  <=> ALA  175  - ASN  180 )                          
  56: s001-A emye-A   170 - 190 <=>  182 - 202   (LEU  170  - LYS  190  <=> GLY  182  - LYS  202 )                          
  56: s001-A emye-A   191 - 233 <=>  215 - 257   (PRO  191  - ILE  233  <=> TYR  215  - THR  257 )                          
  56: s001-A emye-A   234 - 238 <=>  259 - 263   (GLU  234  - ASN  238  <=> GLY  259  - ARG  263 )                          
  56: s001-A emye-A   239 - 280 <=>  283 - 324   (ARG  239  - LEU  280  <=> ASN  283  - GLY  324 )                          
  56: s001-A emye-A   281 - 296 <=>  326 - 341   (MET  281  - SER  296  <=> SER  326  - ILE  341 )                          
  56: s001-A emye-A   298 - 302 <=>  342 - 346   (PHE  298  - GLU  302  <=> THR  342  - MET  346 )                          
  56: s001-A emye-A   306 - 349 <=>  347 - 390   (LYS  306  - VAL  349  <=> VAL  347  - VAL  390 )                          
  56: s001-A emye-A   352 - 357 <=>  391 - 396   (LEU  352  - VAL  357  <=> TYR  391  - GLU  396 )                          
  56: s001-A emye-A   371 - 379 <=>  402 - 410   (HIS  371  - LYS  379  <=> ASP  402  - LYS  410 )                          
  56: s001-A emye-A   381 - 420 <=>  411 - 450   (LYS  381  - GLY  420  <=> GLN  411  - ASP  450 )                          
  57: s001-A el65-A     2 -   9 <=>   49 -  56   (SER    2  - GLU    9  <=> ALA   49  - GLU   56 )                          
  57: s001-A el65-A    33 -  57 <=>   77 - 101   (PHE   33  - ARG   57  <=> PHE   77  - PRO  101 )                          
  57: s001-A el65-A    58 -  66 <=>  105 - 113   (THR   58  - TYR   66  <=> LEU  105  - GLY  113 )                          
  57: s001-A el65-A    72 - 100 <=>  118 - 146   (LYS   72  - ILE  100  <=> MET  118  - PRO  146 )                          
  57: s001-A el65-A   108 - 134 <=>  149 - 175   (ALA  108  - LEU  134  <=> ARG  149  - ARG  175 )                          
  57: s001-A el65-A   137 - 159 <=>  176 - 198   (ASP  137  - PHE  159  <=> HIS  176  - THR  198 )                          
  57: s001-A el65-A   160 - 166 <=>  200 - 206   (GLY  160  - ASP  166  <=> SER  200  - ASN  206 )                          
  57: s001-A el65-A   178 - 189 <=>  220 - 231   (TRP  178  - TYR  189  <=> LEU  220  - PHE  231 )                          
  57: s001-A el65-A   190 - 235 <=>  237 - 282   (LYS  190  - ASP  235  <=> ARG  237  - GLY  282 )                          
  57: s001-A el65-A   244 - 272 <=>  283 - 311   (LEU  244  - SER  272  <=> GLU  283  - SER  311 )                          
  57: s001-A el65-A   273 - 299 <=>  313 - 339   (TRP  273  - ALA  299  <=> MET  313  - HIS  339 )                          
  57: s001-A el65-A   306 - 311 <=>  341 - 346   (LYS  306  - THR  311  <=> ALA  341  - VAL  346 )                          
  57: s001-A el65-A   313 - 338 <=>  347 - 372   (GLY  313  - ALA  338  <=> GLY  347  - LYS  372 )                          
  57: s001-A el65-A   339 - 349 <=>  374 - 384   (GLU  339  - VAL  349  <=> GLY  374  - ILE  384 )                          
  57: s001-A el65-A   352 - 357 <=>  385 - 390   (LEU  352  - VAL  357  <=> ASN  385  - ASP  390 )                          
  57: s001-A el65-A   371 - 380 <=>  395 - 404   (HIS  371  - LEU  380  <=> LYS  395  - ILE  404 )                          
  57: s001-A el65-A   381 - 420 <=>  407 - 446   (LYS  381  - GLY  420  <=> ASN  407  - GLN  446 )                          
  58: s001-A ehc8-A    31 -  34 <=>    1 -   4   (TRP   31  - LYS   34  <=> MET    1  - LEU    4 )                          
  58: s001-A ehc8-A    37 -  52 <=>    5 -  20   (ALA   37  - LEU   52  <=> PHE    5  - ASP   20 )                          
  58: s001-A ehc8-A    63 -  66 <=>   21 -  24   (GLU   63  - TYR   66  <=> MET   21  - THR   24 )                          
  58: s001-A ehc8-A    70 - 100 <=>   25 -  55   (TRP   70  - ILE  100  <=> ASP   25  - ARG   55 )                          
  58: s001-A ehc8-A   107 - 134 <=>   56 -  83   (LYS  107  - LEU  134  <=> ASN   56  - ALA   83 )                          
  58: s001-A ehc8-A   137 - 156 <=>   84 - 103   (ASP  137  - GLU  156  <=> ASN   84  - ALA  103 )                          
  58: s001-A ehc8-A   157 - 160 <=>  107 - 110   (GLN  157  - GLY  160  <=> PRO  107  - ARG  110 )                          
  58: s001-A ehc8-A   161 - 164 <=>  113 - 116   (MET  161  - LYS  164  <=> LEU  113  - VAL  116 )                          
  58: s001-A ehc8-A   165 - 189 <=>  119 - 143   (CYS  165  - TYR  189  <=> ALA  119  - LEU  143 )                          
  58: s001-A ehc8-A   190 - 233 <=>  183 - 226   (LYS  190  - ILE  233  <=> PHE  183  - GLU  226 )                          
  58: s001-A ehc8-A   241 - 279 <=>  229 - 267   (ASP  241  - TYR  279  <=> SER  229  - PHE  267 )                          
  58: s001-A ehc8-A   280 - 297 <=>  269 - 286   (LEU  280  - LEU  297  <=> ILE  269  - ASP  286 )                          
  58: s001-A ehc8-A   306 - 311 <=>  287 - 292   (LYS  306  - THR  311  <=> SER  287  - LEU  292 )                          
  58: s001-A ehc8-A   313 - 349 <=>  293 - 329   (GLY  313  - VAL  349  <=> LEU  293  - SER  329 )                          
  58: s001-A ehc8-A   350 - 355 <=>  331 - 336   (GLN  350  - ARG  355  <=> TRP  331  - PRO  336 )                          
  58: s001-A ehc8-A   371 - 374 <=>  340 - 343   (HIS  371  - LEU  374  <=> THR  340  - SER  343 )                          
  58: s001-A ehc8-A   376 - 380 <=>  344 - 348   (ILE  376  - LEU  380  <=> LEU  344  - GLN  348 )                          
  58: s001-A ehc8-A   381 - 416 <=>  350 - 385   (LYS  381  - THR  416  <=> GLN  350  - GLU  385 )                          
  59: s001-A egq9-A    30 -  34 <=>    4 -   8   (ARG   30  - LYS   34  <=> THR    4  - SER    8 )                          
  59: s001-A egq9-A    36 -  53 <=>    9 -  26   (SER   36  - HIS   53  <=> ALA    9  - GLU   26 )                          
  59: s001-A egq9-A    63 -  66 <=>   27 -  30   (GLU   63  - TYR   66  <=> ASN   27  - GLU   30 )                          
  59: s001-A egq9-A    67 -  84 <=>   32 -  49   (HIS   67  - SER   84  <=> GLY   32  - LEU   49 )                          
  59: s001-A egq9-A    85 -  99 <=>   51 -  65   (PRO   85  - HIS   99  <=> PHE   51  - SER   65 )                          
  59: s001-A egq9-A   108 - 134 <=>   66 -  92   (ALA  108  - LEU  134  <=> ASP   66  - TYR   92 )                          
  59: s001-A egq9-A   137 - 151 <=>   93 - 107   (ASP  137  - ILE  151  <=> ARG   93  - ASP  107 )                          
  59: s001-A egq9-A   153 - 158 <=>  108 - 113   (SER  153  - LYS  158  <=> PRO  108  - ARG  113 )                          
  59: s001-A egq9-A   159 - 163 <=>  117 - 121   (PHE  159  - TYR  163  <=> GLU  117  - TRP  121 )                          
  59: s001-A egq9-A   164 - 167 <=>  124 - 127   (LYS  164  - SER  167  <=> ASN  124  - ASN  127 )                          
  59: s001-A egq9-A   169 - 189 <=>  128 - 148   (LEU  169  - TYR  189  <=> PHE  128  - ILE  148 )                          
  59: s001-A egq9-A   190 - 235 <=>  178 - 223   (LYS  190  - ASP  235  <=> TRP  178  - ALA  223 )                          
  59: s001-A egq9-A   242 - 279 <=>  224 - 261   (ILE  242  - TYR  279  <=> ALA  224  - VAL  261 )                          
  59: s001-A egq9-A   280 - 296 <=>  263 - 279   (LEU  280  - SER  296  <=> PHE  263  - GLY  279 )                          
  59: s001-A egq9-A   304 - 311 <=>  281 - 288   (GLU  304  - THR  311  <=> LYS  281  - VAL  288 )                          
  59: s001-A egq9-A   313 - 349 <=>  289 - 325   (GLY  313  - VAL  349  <=> THR  289  - THR  325 )                          
  59: s001-A egq9-A   352 - 357 <=>  326 - 331   (LEU  352  - VAL  357  <=> ASN  326  - SER  331 )                          
  59: s001-A egq9-A   371 - 380 <=>  336 - 345   (HIS  371  - LEU  380  <=> LYS  336  - LEU  345 )                          
  59: s001-A egq9-A   381 - 417 <=>  347 - 383   (LYS  381  - ILE  417  <=> ARG  347  - LYS  383 )                          
  60: s001-A el2g-A    31 -  46 <=>    1 -  16   (TRP   31  - GLY   46  <=> MET    1  - ALA   16 )                          
  60: s001-A el2g-A    47 -  52 <=>   18 -  23   (LEU   47  - LEU   52  <=> GLN   18  - THR   23 )                          
  60: s001-A el2g-A    59 -  62 <=>   25 -  28   (ASN   59  - GLU   62  <=> ASN   25  - ARG   28 )                          
  60: s001-A el2g-A    63 -  66 <=>   30 -  33   (GLU   63  - TYR   66  <=> LEU   30  - LYS   33 )                          
  60: s001-A el2g-A    70 -  99 <=>   34 -  63   (TRP   70  - HIS   99  <=> ARG   34  - GLY   63 )                          
  60: s001-A el2g-A   102 - 105 <=>   64 -  67   (LEU  102  - ASP  105  <=> ASP   64  - THR   67 )                          
  60: s001-A el2g-A   106 - 134 <=>   71 -  99   (SER  106  - LEU  134  <=> ILE   71  - SER   99 )                          
  60: s001-A el2g-A   137 - 157 <=>  100 - 120   (ASP  137  - GLN  157  <=> LEU  100  - HIS  120 )                          
  60: s001-A el2g-A   160 - 164 <=>  121 - 125   (GLY  160  - LYS  164  <=> ARG  121  - ILE  125 )                          
  60: s001-A el2g-A   165 - 190 <=>  128 - 153   (CYS  165  - LYS  190  <=> TYR  128  - LEU  153 )                          
  60: s001-A el2g-A   191 - 195 <=>  194 - 198   (PRO  191  - SER  195  <=> VAL  194  - ILE  198 )                          
  60: s001-A el2g-A   196 - 233 <=>  200 - 237   (SER  196  - ILE  233  <=> SER  200  - ASP  237 )                          
  60: s001-A el2g-A   242 - 279 <=>  239 - 276   (ILE  242  - TYR  279  <=> ARG  239  - LEU  276 )                          
  60: s001-A el2g-A   280 - 295 <=>  278 - 293   (LEU  280  - CYS  295  <=> VAL  278  - PHE  293 )                          
  60: s001-A el2g-A   306 - 311 <=>  294 - 299   (LYS  306  - THR  311  <=> ASP  294  - LEU  299 )                          
  60: s001-A el2g-A   313 - 349 <=>  300 - 336   (GLY  313  - VAL  349  <=> LYS  300  - ASN  336 )                          
  60: s001-A el2g-A   352 - 357 <=>  337 - 342   (LEU  352  - VAL  357  <=> ASN  337  - ASP  342 )                          
  60: s001-A el2g-A   371 - 379 <=>  347 - 355   (HIS  371  - LYS  379  <=> ARG  347  - ARG  355 )                          
  60: s001-A el2g-A   380 - 383 <=>  357 - 360   (LEU  380  - LEU  383  <=> THR  357  - TYR  360 )                          
  60: s001-A el2g-A   385 - 388 <=>  361 - 364   (ASN  385  - ILE  388  <=> MET  361  - THR  364 )                          
  60: s001-A el2g-A   389 - 416 <=>  366 - 393   (LEU  389  - THR  416  <=> LYS  366  - LYS  393 )                          
  61: s001-A eliv-A     2 -   7 <=>   40 -  45   (SER    2  - SER    7  <=> ALA   40  - SER   45 )                          
  61: s001-A eliv-A     8 -  11 <=>   49 -  52   (PRO    8  - MET   11  <=> GLN   49  - LEU   52 )                          
  61: s001-A eliv-A    18 -  21 <=>   88 -  91   (ARG   18  - GLN   21  <=> ASN   88  - PHE   91 )                          
  61: s001-A eliv-A    33 -  56 <=>   96 - 119   (PHE   33  - GLU   56  <=> PHE   96  - GLY  119 )                          
  61: s001-A eliv-A    58 -  66 <=>  120 - 128   (THR   58  - TYR   66  <=> PRO  120  - ASN  128 )                          
  61: s001-A eliv-A    71 - 100 <=>  132 - 161   (SER   71  - ILE  100  <=> PHE  132  - SER  161 )                          
  61: s001-A eliv-A   107 - 125 <=>  162 - 180   (LYS  107  - LEU  125  <=> GLY  162  - ILE  180 )                          
  61: s001-A eliv-A   127 - 134 <=>  181 - 188   (ARG  127  - LEU  134  <=> MET  181  - TYR  188 )                          
  61: s001-A eliv-A   137 - 159 <=>  189 - 211   (ASP  137  - PHE  159  <=> GLU  189  - SER  211 )                          
  61: s001-A eliv-A   160 - 165 <=>  214 - 219   (GLY  160  - CYS  165  <=> SER  214  - LEU  219 )                          
  61: s001-A eliv-A   174 - 187 <=>  228 - 241   (LEU  174  - LEU  187  <=> ILE  228  - THR  241 )                          
  61: s001-A eliv-A   189 - 236 <=>  248 - 295   (TYR  189  - HIS  236  <=> LEU  248  - ILE  295 )                          
  61: s001-A eliv-A   245 - 272 <=>  296 - 323   (HIS  245  - SER  272  <=> GLY  296  - CYS  323 )                          
  61: s001-A eliv-A   273 - 299 <=>  325 - 351   (TRP  273  - ALA  299  <=> THR  325  - GLY  351 )                          
  61: s001-A eliv-A   306 - 311 <=>  352 - 357   (LYS  306  - THR  311  <=> PHE  352  - ILE  357 )                          
  61: s001-A eliv-A   313 - 338 <=>  358 - 383   (GLY  313  - ALA  338  <=> GLY  358  - ASN  383 )                          
  61: s001-A eliv-A   339 - 349 <=>  385 - 395   (GLU  339  - VAL  349  <=> ARG  385  - VAL  395 )                          
  61: s001-A eliv-A   352 - 358 <=>  396 - 402   (LEU  352  - ARG  358  <=> GLU  396  - SER  402 )                          
  61: s001-A eliv-A   371 - 379 <=>  409 - 417   (HIS  371  - LYS  379  <=> ASN  409  - MET  417 )                          
  61: s001-A eliv-A   381 - 421 <=>  418 - 458   (LYS  381  - GLY  421  <=> ASN  418  - THR  458 )                          
  62: s001-A effz-A    33 -  37 <=>   11 -  15   (PHE   33  - ALA   37  <=> LEU   11  - ARG   15 )                          
  62: s001-A effz-A    39 -  46 <=>   16 -  23   (ILE   39  - GLY   46  <=> PRO   16  - LEU   23 )                          
  62: s001-A effz-A    49 -  52 <=>   27 -  30   (PHE   49  - LEU   52  <=> THR   27  - ALA   30 )                          
  62: s001-A effz-A    53 -  56 <=>   33 -  36   (HIS   53  - GLU   56  <=> PHE   33  - THR   36 )                          
  62: s001-A effz-A    65 -  68 <=>   41 -  44   (GLN   65  - ARG   68  <=> ARG   41  - CYS   44 )                          
  62: s001-A effz-A    70 - 104 <=>   45 -  79   (TRP   70  - GLN  104  <=> TRP   45  - HIS   79 )                          
  62: s001-A effz-A   107 - 134 <=>   81 - 108   (LYS  107  - LEU  134  <=> GLU   81  - LEU  108 )                          
  62: s001-A effz-A   137 - 160 <=>  109 - 132   (ASP  137  - GLY  160  <=> ASN  109  - LYS  132 )                          
  62: s001-A effz-A   161 - 164 <=>  140 - 143   (MET  161  - LYS  164  <=> TRP  140  - PHE  143 )                          
  62: s001-A effz-A   165 - 170 <=>  146 - 151   (CYS  165  - LEU  170  <=> ARG  146  - ILE  151 )                          
  62: s001-A effz-A   171 - 186 <=>  153 - 168   (VAL  171  - SER  186  <=> LEU  153  - GLY  168 )                          
  62: s001-A effz-A   190 - 241 <=>  175 - 226   (LYS  190  - ASP  241  <=> HIS  175  - CYS  226 )                          
  62: s001-A effz-A   242 - 280 <=>  229 - 267   (ILE  242  - LEU  280  <=> ARG  229  - LEU  267 )                          
  62: s001-A effz-A   281 - 296 <=>  269 - 284   (MET  281  - SER  296  <=> ASN  269  - SER  284 )                          
  62: s001-A effz-A   298 - 301 <=>  285 - 288   (PHE  298  - ASP  301  <=> ILE  285  - ASN  288 )                          
  62: s001-A effz-A   307 - 311 <=>  289 - 293   (ILE  307  - THR  311  <=> ASP  289  - LEU  293 )                          
  62: s001-A effz-A   313 - 352 <=>  294 - 333   (GLY  313  - LEU  352  <=> ASN  294  - LEU  333 )                          
  62: s001-A effz-A   353 - 357 <=>  335 - 339   (TYR  353  - VAL  357  <=> THR  335  - PHE  339 )                          
  62: s001-A effz-A   371 - 380 <=>  344 - 353   (HIS  371  - LEU  380  <=> MET  344  - MET  353 )                          
  62: s001-A effz-A   381 - 420 <=>  356 - 395   (LYS  381  - GLY  420  <=> LEU  356  - PHE  395 )                          
  63: s001-A ec06-A    31 -  45 <=>   11 -  25   (TRP   31  - CYS   45  <=> GLU   11  - ARG   25 )                          
  63: s001-A ec06-A    47 -  52 <=>   28 -  33   (LEU   47  - LEU   52  <=> GLY   28  - SER   33 )                          
  63: s001-A ec06-A    62 -  66 <=>   34 -  38   (GLU   62  - TYR   66  <=> PRO   34  - ASN   38 )                          
  63: s001-A ec06-A    74 -  99 <=>   40 -  65   (VAL   74  - HIS   99  <=> ARG   40  - TYR   65 )                          
  63: s001-A ec06-A   107 - 134 <=>   67 -  94   (LYS  107  - LEU  134  <=> THR   67  - TYR   94 )                          
  63: s001-A ec06-A   137 - 159 <=>   95 - 117   (ASP  137  - PHE  159  <=> HIS   95  - TRP  117 )                          
  63: s001-A ec06-A   160 - 163 <=>  119 - 122   (GLY  160  - TYR  163  <=> ASP  119  - GLU  122 )                          
  63: s001-A ec06-A   164 - 189 <=>  126 - 151   (LYS  164  - TYR  189  <=> VAL  126  - LEU  151 )                          
  63: s001-A ec06-A   190 - 233 <=>  191 - 234   (LYS  190  - ILE  233  <=> TYR  191  - PRO  234 )                          
  63: s001-A ec06-A   241 - 279 <=>  236 - 274   (ASP  241  - TYR  279  <=> VAL  236  - PHE  274 )                          
  63: s001-A ec06-A   280 - 296 <=>  276 - 292   (LEU  280  - SER  296  <=> LEU  276  - PHE  292 )                          
  63: s001-A ec06-A   306 - 311 <=>  293 - 298   (LYS  306  - THR  311  <=> PRO  293  - LEU  298 )                          
  63: s001-A ec06-A   313 - 349 <=>  299 - 335   (GLY  313  - VAL  349  <=> TYR  299  - THR  335 )                          
  63: s001-A ec06-A   350 - 355 <=>  337 - 342   (GLN  350  - ARG  355  <=> TRP  337  - PRO  342 )                          
  63: s001-A ec06-A   371 - 379 <=>  346 - 354   (HIS  371  - LYS  379  <=> ARG  346  - ARG  354 )                          
  63: s001-A ec06-A   380 - 383 <=>  356 - 359   (LEU  380  - LEU  383  <=> GLN  356  - CYS  359 )                          
  63: s001-A ec06-A   385 - 417 <=>  360 - 392   (ASN  385  - ILE  417  <=> GLN  360  - ALA  392 )                          
  64: s001-A eh0n-A    33 -  46 <=>    7 -  20   (PHE   33  - GLY   46  <=> PHE    7  - TYR   20 )                          
  64: s001-A eh0n-A    49 -  66 <=>   24 -  41   (PHE   49  - TYR   66  <=> VAL   24  - TRP   41 )                          
  64: s001-A eh0n-A    74 -  98 <=>   43 -  67   (VAL   74  - ILE   98  <=> VAL   43  - ASP   67 )                          
  64: s001-A eh0n-A   107 - 134 <=>   79 - 106   (LYS  107  - LEU  134  <=> SER   79  - LEU  106 )                          
  64: s001-A eh0n-A   137 - 159 <=>  107 - 129   (ASP  137  - PHE  159  <=> GLN  107  - PHE  129 )                          
  64: s001-A eh0n-A   160 - 163 <=>  132 - 135   (GLY  160  - TYR  163  <=> VAL  132  - ASN  135 )                          
  64: s001-A eh0n-A   165 - 189 <=>  139 - 163   (CYS  165  - TYR  189  <=> ALA  139  - PHE  163 )                          
  64: s001-A eh0n-A   190 - 236 <=>  175 - 221   (LYS  190  - HIS  236  <=> THR  175  - ASP  221 )                          
  64: s001-A eh0n-A   242 - 279 <=>  222 - 259   (ILE  242  - TYR  279  <=> ASP  222  - ILE  259 )                          
  64: s001-A eh0n-A   280 - 295 <=>  261 - 276   (LEU  280  - CYS  295  <=> TYR  261  - LYS  276 )                          
  64: s001-A eh0n-A   297 - 301 <=>  277 - 281   (LEU  297  - ASP  301  <=> LEU  277  - GLU  281 )                          
  64: s001-A eh0n-A   305 - 311 <=>  282 - 288   (ASN  305  - THR  311  <=> PRO  282  - VAL  288 )                          
  64: s001-A eh0n-A   313 - 357 <=>  289 - 333   (GLY  313  - VAL  357  <=> TYR  289  - ASP  333 )                          
  64: s001-A eh0n-A   370 - 380 <=>  336 - 346   (GLU  370  - LEU  380  <=> ARG  336  - ARG  346 )                          
  64: s001-A eh0n-A   381 - 420 <=>  349 - 388   (LYS  381  - GLY  420  <=> ASN  349  - GLN  388 )                          
  65: s001-A ei7y-A    24 -  28 <=>   19 -  23   (PRO   24  - LEU   28  <=> ASP   19  - GLU   23 )                          
  65: s001-A ei7y-A    30 -  33 <=>   24 -  27   (ARG   30  - PHE   33  <=> ALA   24  - SER   27 )                          
  65: s001-A ei7y-A    36 -  48 <=>   28 -  40   (SER   36  - HIS   48  <=> SER   28  - ALA   40 )                          
  65: s001-A ei7y-A    49 -  52 <=>   42 -  45   (PHE   49  - LEU   52  <=> PHE   42  - THR   45 )                          
  65: s001-A ei7y-A    63 -  66 <=>   46 -  49   (GLU   63  - TYR   66  <=> GLU   46  - LEU   49 )                          
  65: s001-A ei7y-A    71 - 100 <=>   50 -  79   (SER   71  - ILE  100  <=> LEU   50  - MET   79 )                          
  65: s001-A ei7y-A   107 - 134 <=>   80 - 107   (LYS  107  - LEU  134  <=> GLY   80  - TRP  107 )                          
  65: s001-A ei7y-A   137 - 160 <=>  108 - 131   (ASP  137  - GLY  160  <=> TYR  108  - ASN  131 )                          
  65: s001-A ei7y-A   161 - 164 <=>  135 - 138   (MET  161  - LYS  164  <=> TYR  135  - GLY  138 )                          
  65: s001-A ei7y-A   165 - 190 <=>  142 - 167   (CYS  165  - LYS  190  <=> TYR  142  - SER  167 )                          
  65: s001-A ei7y-A   192 - 236 <=>  202 - 246   (TYR  192  - HIS  236  <=> PHE  202  - ASN  246 )                          
  65: s001-A ei7y-A   242 - 279 <=>  248 - 285   (ILE  242  - TYR  279  <=> GLY  248  - MET  285 )                          
  65: s001-A ei7y-A   280 - 296 <=>  287 - 303   (LEU  280  - SER  296  <=> VAL  287  - ARG  303 )                          
  65: s001-A ei7y-A   306 - 311 <=>  305 - 310   (LYS  306  - THR  311  <=> ASP  305  - ALA  310 )                          
  65: s001-A ei7y-A   313 - 350 <=>  311 - 348   (GLY  313  - GLN  350  <=> GLN  311  - TYR  348 )                          
  65: s001-A ei7y-A   353 - 356 <=>  349 - 352   (TYR  353  - LYS  356  <=> ASP  349  - LYS  352 )                          
  65: s001-A ei7y-A   371 - 380 <=>  359 - 368   (HIS  371  - LEU  380  <=> ARG  359  - GLY  368 )                          
  65: s001-A ei7y-A   381 - 417 <=>  370 - 406   (LYS  381  - ILE  417  <=> ASP  370  - ASP  406 )                          
  66: s001-A em1q-A    27 -  31 <=>    8 -  12   (VAL   27  - TRP   31  <=> ARG    8  - LEU   12 )                          
  66: s001-A em1q-A    33 -  52 <=>   13 -  32   (PHE   33  - LEU   52  <=> ALA   13  - GLY   32 )                          
  66: s001-A em1q-A    63 -  66 <=>   33 -  36   (GLU   63  - TYR   66  <=> LYS   33  - SER   36 )                          
  66: s001-A em1q-A    72 -  99 <=>   37 -  64   (LYS   72  - HIS   99  <=> TRP   37  - HIS   64 )                          
  66: s001-A em1q-A   106 - 134 <=>   66 -  94   (SER  106  - LEU  134  <=> ARG   66  - TRP   94 )                          
  66: s001-A em1q-A   137 - 158 <=>   95 - 116   (ASP  137  - LYS  158  <=> ARG   95  - ARG  116 )                          
  66: s001-A em1q-A   159 - 162 <=>  118 - 121   (PHE  159  - GLU  162  <=> ASP  118  - ARG  121 )                          
  66: s001-A em1q-A   163 - 166 <=>  125 - 128   (TYR  163  - ASP  166  <=> GLN  125  - TYR  128 )                          
  66: s001-A em1q-A   167 - 190 <=>  130 - 153   (SER  167  - LYS  190  <=> LEU  130  - ARG  153 )                          
  66: s001-A em1q-A   191 - 234 <=>  191 - 234   (PRO  191  - GLU  234  <=> LEU  191  - LYS  234 )                          
  66: s001-A em1q-A   237 - 241 <=>  235 - 239   (ALA  237  - ASP  241  <=> PRO  235  - PRO  239 )                          
  66: s001-A em1q-A   242 - 279 <=>  243 - 280   (ILE  242  - TYR  279  <=> GLU  243  - PHE  280 )                          
  66: s001-A em1q-A   280 - 295 <=>  282 - 297   (LEU  280  - CYS  295  <=> SER  282  - TYR  297 )                          
  66: s001-A em1q-A   306 - 311 <=>  298 - 303   (LYS  306  - THR  311  <=> SER  298  - ILE  303 )                          
  66: s001-A em1q-A   313 - 349 <=>  304 - 340   (GLY  313  - VAL  349  <=> ARG  304  - SER  340 )                          
  66: s001-A em1q-A   352 - 357 <=>  341 - 346   (LEU  352  - VAL  357  <=> ALA  341  - ASP  346 )                          
  66: s001-A em1q-A   371 - 380 <=>  351 - 360   (HIS  371  - LEU  380  <=> ARG  351  - ALA  360 )                          
  66: s001-A em1q-A   381 - 387 <=>  362 - 368   (LYS  381  - ILE  387  <=> ARG  362  - VAL  368 )                          
  66: s001-A em1q-A   389 - 416 <=>  369 - 396   (LEU  389  - THR  416  <=> PRO  369  - LEU  396 )                          
  67: s001-A efj3-A    24 -  27 <=>    2 -   5   (PRO   24  - VAL   27  <=> ASP    2  - LYS    5 )                          
  67: s001-A efj3-A    31 -  34 <=>    6 -   9   (TRP   31  - LYS   34  <=> ASP    6  - GLU    9 )                          
  67: s001-A efj3-A    36 -  53 <=>   10 -  27   (SER   36  - HIS   53  <=> SER   10  - SER   27 )                          
  67: s001-A efj3-A    63 -  66 <=>   28 -  31   (GLU   63  - TYR   66  <=> LEU   28  - GLU   31 )                          
  67: s001-A efj3-A    67 -  74 <=>   37 -  44   (HIS   67  - VAL   74  <=> THR   37  - TYR   44 )                          
  67: s001-A efj3-A    75 -  81 <=>   46 -  52   (VAL   75  - LEU   81  <=> PHE   46  - ILE   52 )                          
  67: s001-A efj3-A    82 -  96 <=>   54 -  68   (LEU   82  - ILE   96  <=> PHE   54  - SER   68 )                          
  67: s001-A efj3-A   108 - 134 <=>   69 -  95   (ALA  108  - LEU  134  <=> ASN   69  - HIS   95 )                          
  67: s001-A efj3-A   137 - 151 <=>   96 - 110   (ASP  137  - ILE  151  <=> TYR   96  - ALA  110 )                          
  67: s001-A efj3-A   153 - 158 <=>  111 - 116   (SER  153  - LYS  158  <=> PRO  111  - HIS  116 )                          
  67: s001-A efj3-A   160 - 164 <=>  120 - 124   (GLY  160  - LYS  164  <=> GLU  120  - TRP  124 )                          
  67: s001-A efj3-A   165 - 189 <=>  127 - 151   (CYS  165  - TYR  189  <=> GLU  127  - THR  151 )                          
  67: s001-A efj3-A   190 - 236 <=>  181 - 227   (LYS  190  - HIS  236  <=> TYR  181  - LYS  227 )                          
  67: s001-A efj3-A   242 - 279 <=>  228 - 265   (ILE  242  - TYR  279  <=> ASN  228  - ILE  265 )                          
  67: s001-A efj3-A   280 - 296 <=>  267 - 283   (LEU  280  - SER  296  <=> LEU  267  - GLY  283 )                          
  67: s001-A efj3-A   304 - 311 <=>  285 - 292   (GLU  304  - THR  311  <=> ARG  285  - ILE  292 )                          
  67: s001-A efj3-A   313 - 349 <=>  293 - 329   (GLY  313  - VAL  349  <=> SER  293  - THR  329 )                          
  67: s001-A efj3-A   350 - 355 <=>  331 - 336   (GLN  350  - ARG  355  <=> TRP  331  - PRO  336 )                          
  67: s001-A efj3-A   371 - 380 <=>  340 - 349   (HIS  371  - LEU  380  <=> LYS  340  - LEU  349 )                          
  67: s001-A efj3-A   381 - 417 <=>  351 - 387   (LYS  381  - ILE  417  <=> LYS  351  - ASN  387 )                          
  68: s001-A ehao-A    23 -  26 <=>    1 -   4   (LYS   23  - GLN   26  <=> MET    1  - LEU    4 )                          
  68: s001-A ehao-A    31 -  46 <=>    5 -  20   (TRP   31  - GLY   46  <=> ARG    5  - THR   20 )                          
  68: s001-A ehao-A    47 -  52 <=>   22 -  27   (LEU   47  - LEU   52  <=> GLY   22  - HIS   27 )                          
  68: s001-A ehao-A    64 - 101 <=>   28 -  65   (SER   64  - THR  101  <=> THR   28  - SER   65 )                          
  68: s001-A ehao-A   107 - 134 <=>   68 -  95   (LYS  107  - LEU  134  <=> GLY   68  - ILE   95 )                          
  68: s001-A ehao-A   137 - 153 <=>   96 - 112   (ASP  137  - SER  153  <=> ASN   96  - PRO  112 )                          
  68: s001-A ehao-A   160 - 163 <=>  120 - 123   (GLY  160  - TYR  163  <=> LYS  120  - VAL  123 )                          
  68: s001-A ehao-A   164 - 167 <=>  125 - 128   (LYS  164  - SER  167  <=> LYS  125  - LEU  128 )                          
  68: s001-A ehao-A   170 - 186 <=>  129 - 145   (LEU  170  - SER  186  <=> SER  129  - VAL  145 )                          
  68: s001-A ehao-A   187 - 191 <=>  147 - 151   (LEU  187  - PRO  191  <=> ALA  147  - LEU  151 )                          
  68: s001-A ehao-A   192 - 233 <=>  193 - 234   (TYR  192  - ILE  233  <=> ILE  193  - ARG  234 )                          
  68: s001-A ehao-A   240 - 279 <=>  237 - 276   (LEU  240  - TYR  279  <=> PRO  237  - LEU  276 )                          
  68: s001-A ehao-A   280 - 296 <=>  278 - 294   (LEU  280  - SER  296  <=> THR  278  - GLY  294 )                          
  68: s001-A ehao-A   306 - 311 <=>  295 - 300   (LYS  306  - THR  311  <=> PHE  295  - ILE  300 )                          
  68: s001-A ehao-A   313 - 349 <=>  301 - 337   (GLY  313  - VAL  349  <=> SER  301  - SER  337 )                          
  68: s001-A ehao-A   350 - 355 <=>  339 - 344   (GLN  350  - ARG  355  <=> TRP  339  - LEU  344 )                          
  68: s001-A ehao-A   371 - 379 <=>  348 - 356   (HIS  371  - LYS  379  <=> LYS  348  - GLN  356 )                          
  68: s001-A ehao-A   380 - 383 <=>  358 - 361   (LEU  380  - LEU  383  <=> GLN  358  - LEU  361 )                          
  68: s001-A ehao-A   385 - 388 <=>  362 - 365   (ASN  385  - ILE  388  <=> GLU  362  - ALA  365 )                          
  68: s001-A ehao-A   390 - 418 <=>  368 - 396   (ASP  390  - SER  418  <=> VAL  368  - LYS  396 )                          
  69: s001-A ehy8-A    27 -  30 <=>   11 -  14   (VAL   27  - ARG   30  <=> LYS   11  - GLU   14 )                          
  69: s001-A ehy8-A    33 -  45 <=>   15 -  27   (PHE   33  - CYS   45  <=> VAL   15  - ASN   27 )                          
  69: s001-A ehy8-A    47 -  52 <=>   30 -  35   (LEU   47  - LEU   52  <=> GLY   30  - GLU   35 )                          
  69: s001-A ehy8-A    63 -  66 <=>   36 -  39   (GLU   63  - TYR   66  <=> THR   36  - LYS   39 )                          
  69: s001-A ehy8-A    70 - 100 <=>   40 -  70   (TRP   70  - ILE  100  <=> ARG   40  - LEU   70 )                          
  69: s001-A ehy8-A   102 - 105 <=>   71 -  74   (LEU  102  - ASP  105  <=> ARG   71  - GLU   74 )                          
  69: s001-A ehy8-A   108 - 134 <=>   75 - 101   (ALA  108  - LEU  134  <=> ASN   75  - LYS  101 )                          
  69: s001-A ehy8-A   137 - 154 <=>  102 - 119   (ASP  137  - ALA  154  <=> LYS  102  - SER  119 )                          
  69: s001-A ehy8-A   160 - 163 <=>  127 - 130   (GLY  160  - TYR  163  <=> GLU  127  - VAL  130 )                          
  69: s001-A ehy8-A   164 - 190 <=>  132 - 158   (LYS  164  - LYS  190  <=> SER  132  - ILE  158 )                          
  69: s001-A ehy8-A   191 - 233 <=>  200 - 242   (PRO  191  - ILE  233  <=> PHE  200  - LYS  242 )                          
  69: s001-A ehy8-A   238 - 279 <=>  247 - 288   (ASN  238  - TYR  279  <=> ASN  247  - PHE  288 )                          
  69: s001-A ehy8-A   280 - 295 <=>  290 - 305   (LEU  280  - CYS  295  <=> ALA  290  - ALA  305 )                          
  69: s001-A ehy8-A   306 - 311 <=>  307 - 312   (LYS  306  - THR  311  <=> SER  307  - CYS  312 )                          
  69: s001-A ehy8-A   313 - 349 <=>  313 - 349   (GLY  313  - VAL  349  <=> LYS  313  - MET  349 )                          
  69: s001-A ehy8-A   350 - 354 <=>  351 - 355   (GLN  350  - MET  354  <=> TRP  351  - ASP  355 )                          
  69: s001-A ehy8-A   371 - 380 <=>  359 - 368   (HIS  371  - LEU  380  <=> LYS  359  - ARG  368 )                          
  69: s001-A ehy8-A   381 - 388 <=>  370 - 377   (LYS  381  - ILE  388  <=> GLN  370  - ALA  377 )                          
  69: s001-A ehy8-A   389 - 417 <=>  379 - 407   (LEU  389  - ILE  417  <=> VAL  379  - GLN  407 )                          
  70: s001-A ejdt-A    34 -  52 <=>   11 -  29   (LYS   34  - LEU   52  <=> MET   11  - VAL   29 )                          
  70: s001-A ejdt-A    74 - 100 <=>   30 -  56   (VAL   74  - ILE  100  <=> HIS   30  - THR   56 )                          
  70: s001-A ejdt-A   108 - 134 <=>   58 -  84   (ALA  108  - LEU  134  <=> SER   58  - VAL   84 )                          
  70: s001-A ejdt-A   137 - 158 <=>   85 - 106   (ASP  137  - LYS  158  <=> GLN   85  - SER  106 )                          
  70: s001-A ejdt-A   160 - 163 <=>  111 - 114   (GLY  160  - TYR  163  <=> ILE  111  - LEU  114 )                          
  70: s001-A ejdt-A   164 - 189 <=>  117 - 142   (LYS  164  - TYR  189  <=> GLU  117  - THR  142 )                          
  70: s001-A ejdt-A   190 - 230 <=>  175 - 215   (LYS  190  - GLN  230  <=> PHE  175  - ARG  215 )                          
  70: s001-A ejdt-A   232 - 236 <=>  216 - 220   (PHE  232  - HIS  236  <=> SER  216  - LEU  220 )                          
  70: s001-A ejdt-A   242 - 279 <=>  221 - 258   (ILE  242  - TYR  279  <=> LYS  221  - PHE  258 )                          
  70: s001-A ejdt-A   280 - 295 <=>  260 - 275   (LEU  280  - CYS  295  <=> CYS  260  - ALA  275 )                          
  70: s001-A ejdt-A   306 - 311 <=>  277 - 282   (LYS  306  - THR  311  <=> THR  277  - VAL  282 )                          
  70: s001-A ejdt-A   313 - 349 <=>  283 - 319   (GLY  313  - VAL  349  <=> ILE  283  - SER  319 )                          
  70: s001-A ejdt-A   350 - 355 <=>  321 - 326   (GLN  350  - ARG  355  <=> TRP  321  - VAL  326 )                          
  70: s001-A ejdt-A   371 - 379 <=>  330 - 338   (HIS  371  - LYS  379  <=> LYS  330  - ARG  338 )                          
  70: s001-A ejdt-A   380 - 383 <=>  340 - 343   (LEU  380  - LEU  383  <=> GLN  340  - LEU  343 )                          
  70: s001-A ejdt-A   385 - 389 <=>  344 - 348   (ASN  385  - LEU  389  <=> ALA  344  - GLY  348 )                          
  70: s001-A ejdt-A   390 - 417 <=>  350 - 377   (ASP  390  - ILE  417  <=> THR  350  - GLY  377 )                          
  71: s001-A eeha-A    22 -  25 <=>   13 -  16   (ARG   22  - ASN   25  <=> GLN   13  - LEU   16 )                          
  71: s001-A eeha-A    27 -  30 <=>   17 -  20   (VAL   27  - ARG   30  <=> LYS   17  - PRO   20 )                          
  71: s001-A eeha-A    33 -  45 <=>   21 -  33   (PHE   33  - CYS   45  <=> LEU   21  - LEU   33 )                          
  71: s001-A eeha-A    47 -  55 <=>   36 -  44   (LEU   47  - ASN   55  <=> GLY   36  - TYR   44 )                          
  71: s001-A eeha-A    66 -  84 <=>   45 -  63   (TYR   66  - SER   84  <=> SER   45  - ASN   63 )                          
  71: s001-A eeha-A    85 - 103 <=>   65 -  83   (PRO   85  - VAL  103  <=> ASN   65  - SER   83 )                          
  71: s001-A eeha-A   108 - 134 <=>   84 - 110   (ALA  108  - LEU  134  <=> ASN   84  - ARG  110 )                          
  71: s001-A eeha-A   137 - 153 <=>  111 - 127   (ASP  137  - SER  153  <=> GLN  111  - PRO  127 )                          
  71: s001-A eeha-A   160 - 163 <=>  135 - 138   (GLY  160  - TYR  163  <=> PRO  135  - ILE  138 )                          
  71: s001-A eeha-A   164 - 190 <=>  140 - 166   (LYS  164  - LYS  190  <=> HIS  140  - TYR  166 )                          
  71: s001-A eeha-A   191 - 233 <=>  208 - 250   (PRO  191  - ILE  233  <=> ILE  208  - VAL  250 )                          
  71: s001-A eeha-A   240 - 279 <=>  253 - 292   (LEU  240  - TYR  279  <=> ILE  253  - PHE  292 )                          
  71: s001-A eeha-A   280 - 296 <=>  294 - 310   (LEU  280  - SER  296  <=> SER  294  - SER  310 )                          
  71: s001-A eeha-A   306 - 311 <=>  311 - 316   (LYS  306  - THR  311  <=> LYS  311  - VAL  316 )                          
  71: s001-A eeha-A   313 - 349 <=>  317 - 353   (GLY  313  - VAL  349  <=> MET  317  - HIS  353 )                          
  71: s001-A eeha-A   352 - 357 <=>  354 - 359   (LEU  352  - VAL  357  <=> ASP  354  - ASP  359 )                          
  71: s001-A eeha-A   371 - 379 <=>  364 - 372   (HIS  371  - LYS  379  <=> LYS  364  - ARG  372 )                          
  71: s001-A eeha-A   380 - 383 <=>  374 - 377   (LEU  380  - LEU  383  <=> GLN  374  - SER  377 )                          
  71: s001-A eeha-A   385 - 388 <=>  378 - 381   (ASN  385  - ILE  388  <=> ARG  378  - ALA  381 )                          
  71: s001-A eeha-A   389 - 418 <=>  383 - 412   (LEU  389  - SER  418  <=> MET  383  - ASN  412 )                          
  72: s001-A ec6g-A    22 -  26 <=>   29 -  33   (ARG   22  - GLN   26  <=> ALA   29  - LYS   33 )                          
  72: s001-A ec6g-A    30 -  33 <=>   34 -  37   (ARG   30  - PHE   33  <=> SER   34  - ILE   37 )                          
  72: s001-A ec6g-A    36 -  48 <=>   38 -  50   (SER   36  - HIS   48  <=> ILE   38  - GLY   50 )                          
  72: s001-A ec6g-A    49 -  52 <=>   52 -  55   (PHE   49  - LEU   52  <=> TYR   52  - SER   55 )                          
  72: s001-A ec6g-A    63 -  66 <=>   56 -  59   (GLU   63  - TYR   66  <=> GLU   56  - ARG   59 )                          
  72: s001-A ec6g-A    71 - 100 <=>   60 -  89   (SER   71  - ILE  100  <=> LEU   60  - ILE   89 )                          
  72: s001-A ec6g-A   107 - 134 <=>   90 - 117   (LYS  107  - LEU  134  <=> GLY   90  - GLN  117 )                          
  72: s001-A ec6g-A   137 - 153 <=>  118 - 134   (ASP  137  - SER  153  <=> TYR  118  - HIS  134 )                          
  72: s001-A ec6g-A   156 - 159 <=>  135 - 138   (GLU  156  - PHE  159  <=> TRP  135  - LYS  138 )                          
  72: s001-A ec6g-A   160 - 164 <=>  145 - 149   (GLY  160  - LYS  164  <=> VAL  145  - LYS  149 )                          
  72: s001-A ec6g-A   165 - 190 <=>  152 - 177   (CYS  165  - LYS  190  <=> HIS  152  - THR  177 )                          
  72: s001-A ec6g-A   191 - 237 <=>  211 - 257   (PRO  191  - ALA  237  <=> VAL  211  - LEU  257 )                          
  72: s001-A ec6g-A   241 - 279 <=>  258 - 296   (ASP  241  - TYR  279  <=> GLY  258  - MET  296 )                          
  72: s001-A ec6g-A   280 - 296 <=>  298 - 314   (LEU  280  - SER  296  <=> ILE  298  - LYS  314 )                          
  72: s001-A ec6g-A   306 - 311 <=>  316 - 321   (LYS  306  - THR  311  <=> ASN  316  - VAL  321 )                          
  72: s001-A ec6g-A   313 - 350 <=>  322 - 359   (GLY  313  - GLN  350  <=> GLU  322  - TYR  359 )                          
  72: s001-A ec6g-A   353 - 357 <=>  360 - 364   (TYR  353  - VAL  357  <=> ASP  360  - GLY  364 )                          
  72: s001-A ec6g-A   370 - 380 <=>  369 - 379   (GLU  370  - LEU  380  <=> HIS  369  - ALA  379 )                          
  72: s001-A ec6g-A   381 - 417 <=>  381 - 417   (LYS  381  - ILE  417  <=> LYS  381  - GLU  417 )                          
  73: s001-A efb7-A    23 -  27 <=>    5 -   9   (LYS   23  - VAL   27  <=> LYS    5  - ALA    9 )                          
  73: s001-A efb7-A    31 -  46 <=>   10 -  25   (TRP   31  - GLY   46  <=> ARG   10  - THR   25 )                          
  73: s001-A efb7-A    47 -  52 <=>   27 -  32   (LEU   47  - LEU   52  <=> GLY   27  - ALA   32 )                          
  73: s001-A efb7-A    63 -  99 <=>   33 -  69   (GLU   63  - HIS   99  <=> HIS   33  - SER   69 )                          
  73: s001-A efb7-A   104 - 134 <=>   71 - 101   (GLN  104  - LEU  134  <=> GLN   71  - ARG  101 )                          
  73: s001-A efb7-A   137 - 153 <=>  102 - 118   (ASP  137  - SER  153  <=> GLY  102  - PRO  118 )                          
  73: s001-A efb7-A   160 - 163 <=>  126 - 129   (GLY  160  - TYR  163  <=> GLU  126  - LEU  129 )                          
  73: s001-A efb7-A   164 - 190 <=>  131 - 157   (LYS  164  - LYS  190  <=> ASP  131  - TYR  157 )                          
  73: s001-A efb7-A   191 - 233 <=>  200 - 242   (PRO  191  - ILE  233  <=> TRP  200  - PRO  242 )                          
  73: s001-A efb7-A   239 - 279 <=>  244 - 284   (ARG  239  - TYR  279  <=> ASN  244  - PHE  284 )                          
  73: s001-A efb7-A   280 - 295 <=>  286 - 301   (LEU  280  - CYS  295  <=> MET  286  - SER  301 )                          
  73: s001-A efb7-A   306 - 311 <=>  302 - 307   (LYS  306  - THR  311  <=> THR  302  - ILE  307 )                          
  73: s001-A efb7-A   313 - 349 <=>  308 - 344   (GLY  313  - VAL  349  <=> ILE  308  - GLN  344 )                          
  73: s001-A efb7-A   352 - 357 <=>  345 - 350   (LEU  352  - VAL  357  <=> LYS  345  - SER  350 )                          
  73: s001-A efb7-A   371 - 379 <=>  355 - 363   (HIS  371  - LYS  379  <=> THR  355  - ARG  363 )                          
  73: s001-A efb7-A   380 - 383 <=>  365 - 368   (LEU  380  - LEU  383  <=> GLN  365  - ALA  368 )                          
  73: s001-A efb7-A   385 - 388 <=>  369 - 372   (ASN  385  - ILE  388  <=> SER  369  - PRO  372 )                          
  73: s001-A efb7-A   389 - 419 <=>  374 - 404   (LEU  389  - THR  419  <=> THR  374  - ASN  404 )                          
  74: s001-A ego8-A    34 -  37 <=>   10 -  13   (LYS   34  - ALA   37  <=> LEU   10  - PRO   13 )                          
  74: s001-A ego8-A    39 -  52 <=>   14 -  27   (ILE   39  - LEU   52  <=> ILE   14  - LEU   27 )                          
  74: s001-A ego8-A    62 -  65 <=>   28 -  31   (GLU   62  - GLN   65  <=> THR   28  - SER   31 )                          
  74: s001-A ego8-A    67 -  84 <=>   37 -  54   (HIS   67  - SER   84  <=> GLN   37  - SER   54 )                          
  74: s001-A ego8-A    85 -  97 <=>   56 -  68   (PRO   85  - TYR   97  <=> GLY   56  - ASN   68 )                          
  74: s001-A ego8-A   107 - 134 <=>   71 -  98   (LYS  107  - LEU  134  <=> SER   71  - LEU   98 )                          
  74: s001-A ego8-A   137 - 152 <=>   99 - 114   (ASP  137  - THR  152  <=> ASN   99  - ILE  114 )                          
  74: s001-A ego8-A   160 - 163 <=>  122 - 125   (GLY  160  - TYR  163  <=> ASN  122  - ALA  125 )                          
  74: s001-A ego8-A   164 - 167 <=>  127 - 130   (LYS  164  - SER  167  <=> GLU  127  - ARG  130 )                          
  74: s001-A ego8-A   169 - 190 <=>  131 - 152   (LEU  169  - LYS  190  <=> ARG  131  - LEU  152 )                          
  74: s001-A ego8-A   191 - 233 <=>  192 - 234   (PRO  191  - ILE  233  <=> ILE  192  - PHE  234 )                          
  74: s001-A ego8-A   236 - 240 <=>  235 - 239   (HIS  236  - LEU  240  <=> ALA  235  - ALA  239 )                          
  74: s001-A ego8-A   241 - 279 <=>  241 - 279   (ASP  241  - TYR  279  <=> LEU  241  - LEU  279 )                          
  74: s001-A ego8-A   280 - 295 <=>  281 - 296   (LEU  280  - CYS  295  <=> ILE  281  - GLY  296 )                          
  74: s001-A ego8-A   306 - 311 <=>  300 - 305   (LYS  306  - THR  311  <=> PHE  300  - VAL  305 )                          
  74: s001-A ego8-A   313 - 349 <=>  306 - 342   (GLY  313  - VAL  349  <=> LYS  306  - CYS  342 )                          
  74: s001-A ego8-A   351 - 354 <=>  343 - 346   (GLY  351  - MET  354  <=> GLN  343  - GLY  346 )                          
  74: s001-A ego8-A   355 - 358 <=>  357 - 360   (ARG  355  - ARG  358  <=> PRO  357  - LYS  360 )                          
  74: s001-A ego8-A   371 - 379 <=>  364 - 372   (HIS  371  - LYS  379  <=> ASN  364  - CYS  372 )                          
  74: s001-A ego8-A   380 - 383 <=>  374 - 377   (LEU  380  - LEU  383  <=> GLN  374  - VAL  377 )                          
  74: s001-A ego8-A   385 - 389 <=>  378 - 382   (ASN  385  - LEU  389  <=> ARG  378  - PHE  382 )                          
  74: s001-A ego8-A   390 - 420 <=>  384 - 414   (ASP  390  - GLY  420  <=> PHE  384  - GLU  414 )                          
  75: s001-A ee2c-A    28 -  31 <=>    9 -  12   (LEU   28  - TRP   31  <=> GLU    9  - THR   12 )                          
  75: s001-A ee2c-A    33 -  46 <=>   13 -  26   (PHE   33  - GLY   46  <=> VAL   13  - LEU   26 )                          
  75: s001-A ee2c-A    49 -  56 <=>   30 -  37   (PHE   49  - GLU   56  <=> ASN   30  - SER   37 )                          
  75: s001-A ee2c-A    60 -  66 <=>   38 -  44   (GLN   60  - TYR   66  <=> THR   38  - ALA   44 )                          
  75: s001-A ee2c-A    75 -  93 <=>   47 -  65   (VAL   75  - GLY   93  <=> ILE   47  - SER   65 )                          
  75: s001-A ee2c-A   107 - 134 <=>   81 - 108   (LYS  107  - LEU  134  <=> ASP   81  - VAL  108 )                          
  75: s001-A ee2c-A   137 - 159 <=>  109 - 131   (ASP  137  - PHE  159  <=> PHE  109  - PHE  131 )                          
  75: s001-A ee2c-A   160 - 164 <=>  133 - 137   (GLY  160  - LYS  164  <=> ALA  133  - TYR  137 )                          
  75: s001-A ee2c-A   165 - 189 <=>  140 - 164   (CYS  165  - TYR  189  <=> MET  140  - VAL  164 )                          
  75: s001-A ee2c-A   190 - 229 <=>  174 - 213   (LYS  190  - LEU  229  <=> PHE  174  - LEU  213 )                          
  75: s001-A ee2c-A   232 - 237 <=>  214 - 219   (PHE  232  - ALA  237  <=> GLN  214  - ASN  219 )                          
  75: s001-A ee2c-A   241 - 273 <=>  223 - 255   (ASP  241  - TRP  273  <=> PRO  223  - LEU  255 )                          
  75: s001-A ee2c-A   274 - 300 <=>  257 - 283   (LEU  274  - GLY  300  <=> LEU  257  - GLY  283 )                          
  75: s001-A ee2c-A   302 - 311 <=>  289 - 298   (GLU  302  - THR  311  <=> GLU  289  - GLY  298 )                          
  75: s001-A ee2c-A   313 - 357 <=>  299 - 343   (GLY  313  - VAL  357  <=> TYR  299  - SER  343 )                          
  75: s001-A ee2c-A   370 - 380 <=>  346 - 356   (GLU  370  - LEU  380  <=> ARG  346  - ARG  356 )                          
  75: s001-A ee2c-A   381 - 420 <=>  359 - 398   (LYS  381  - GLY  420  <=> ALA  359  - LYS  398 )                          
  76: s001-A ec13-A    22 -  25 <=>    4 -   7   (ARG   22  - ASN   25  <=> MET    4  - VAL    7 )                          
  76: s001-A ec13-A    28 -  46 <=>    8 -  26   (LEU   28  - GLY   46  <=> GLU    8  - PHE   26 )                          
  76: s001-A ec13-A    47 -  52 <=>   28 -  33   (LEU   47  - LEU   52  <=> GLY   28  - ASP   33 )                          
  76: s001-A ec13-A    62 -  65 <=>   34 -  37   (GLU   62  - GLN   65  <=> PRO   34  - ARG   37 )                          
  76: s001-A ec13-A    74 -  99 <=>   38 -  63   (VAL   74  - HIS   99  <=> MET   38  - GLY   63 )                          
  76: s001-A ec13-A   100 - 103 <=>   65 -  68   (ILE  100  - VAL  103  <=> VAL   65  - GLY   68 )                          
  76: s001-A ec13-A   108 - 134 <=>   69 -  95   (ALA  108  - LEU  134  <=> ASP   69  - ASN   95 )                          
  76: s001-A ec13-A   137 - 158 <=>   96 - 117   (ASP  137  - LYS  158  <=> ASN   96  - LYS  117 )                          
  76: s001-A ec13-A   159 - 163 <=>  121 - 125   (PHE  159  - TYR  163  <=> TYR  121  - LEU  125 )                          
  76: s001-A ec13-A   164 - 167 <=>  128 - 131   (LYS  164  - SER  167  <=> ARG  128  - ILE  131 )                          
  76: s001-A ec13-A   170 - 189 <=>  133 - 152   (LEU  170  - TYR  189  <=> TRP  133  - THR  152 )                          
  76: s001-A ec13-A   190 - 241 <=>  187 - 238   (LYS  190  - ASP  241  <=> THR  187  - ASP  238 )                          
  76: s001-A ec13-A   243 - 279 <=>  239 - 275   (GLU  243  - TYR  279  <=> PHE  239  - LEU  275 )                          
  76: s001-A ec13-A   280 - 295 <=>  277 - 292   (LEU  280  - CYS  295  <=> THR  277  - LYS  292 )                          
  76: s001-A ec13-A   313 - 347 <=>  296 - 330   (GLY  313  - VAL  347  <=> ALA  296  - TYR  330 )                          
  76: s001-A ec13-A   348 - 354 <=>  333 - 339   (ILE  348  - MET  354  <=> CYS  333  - PRO  339 )                          
  76: s001-A ec13-A   371 - 380 <=>  344 - 353   (HIS  371  - LEU  380  <=> LYS  344  - ALA  353 )                          
  76: s001-A ec13-A   381 - 384 <=>  355 - 358   (LYS  381  - GLU  384  <=> ASN  355  - VAL  358 )                          
  76: s001-A ec13-A   386 - 389 <=>  359 - 362   (MET  386  - LEU  389  <=> LEU  359  - ALA  362 )                          
  76: s001-A ec13-A   390 - 417 <=>  364 - 391   (ASP  390  - ILE  417  <=> MET  364  - GLY  391 )                          
  77: s001-A ehif-A    34 -  49 <=>    3 -  18   (LYS   34  - PHE   49  <=> ALA    3  - PHE   18 )                          
  77: s001-A ehif-A    51 -  54 <=>   19 -  22   (LYS   51  - TYR   54  <=> ASP   19  - THR   22 )                          
  77: s001-A ehif-A    61 -  64 <=>   23 -  26   (VAL   61  - SER   64  <=> PRO   23  - SER   26 )                          
  77: s001-A ehif-A    74 - 100 <=>   29 -  55   (VAL   74  - ILE  100  <=> HIS   29  - LEU   55 )                          
  77: s001-A ehif-A   107 - 134 <=>   56 -  83   (LYS  107  - LEU  134  <=> SER   56  - ALA   83 )                          
  77: s001-A ehif-A   137 - 158 <=>   84 - 105   (ASP  137  - LYS  158  <=> LYS   84  - THR  105 )                          
  77: s001-A ehif-A   160 - 164 <=>  108 - 112   (GLY  160  - LYS  164  <=> HIS  108  - ILE  112 )                          
  77: s001-A ehif-A   165 - 191 <=>  115 - 141   (CYS  165  - PRO  191  <=> GLU  115  - PRO  141 )                          
  77: s001-A ehif-A   192 - 233 <=>  181 - 222   (TYR  192  - ILE  233  <=> TRP  181  - ASP  222 )                          
  77: s001-A ehif-A   245 - 279 <=>  225 - 259   (HIS  245  - TYR  279  <=> GLY  225  - TYR  259 )                          
  77: s001-A ehif-A   280 - 296 <=>  261 - 277   (LEU  280  - SER  296  <=> LEU  261  - GLY  277 )                          
  77: s001-A ehif-A   306 - 311 <=>  278 - 283   (LYS  306  - THR  311  <=> TRP  278  - PRO  283 )                          
  77: s001-A ehif-A   313 - 350 <=>  284 - 321   (GLY  313  - GLN  350  <=> PHE  284  - ILE  321 )                          
  77: s001-A ehif-A   353 - 357 <=>  322 - 326   (TYR  353  - VAL  357  <=> ASN  322  - MET  326 )                          
  77: s001-A ehif-A   370 - 379 <=>  331 - 340   (GLU  370  - LYS  379  <=> ARG  331  - ARG  340 )                          
  77: s001-A ehif-A   380 - 383 <=>  342 - 345   (LEU  380  - LEU  383  <=> GLN  342  - ALA  345 )                          
  77: s001-A ehif-A   385 - 417 <=>  346 - 378   (ASN  385  - ILE  417  <=> LYS  346  - ARG  378 )                          
  78: s001-A elxa-A    22 -  26 <=>   23 -  27   (ARG   22  - GLN   26  <=> ASP   23  - GLU   27 )                          
  78: s001-A elxa-A    30 -  33 <=>   28 -  31   (ARG   30  - PHE   33  <=> SER   28  - SER   31 )                          
  78: s001-A elxa-A    36 -  48 <=>   32 -  44   (SER   36  - HIS   48  <=> ALA   32  - PHE   44 )                          
  78: s001-A elxa-A    49 -  52 <=>   47 -  50   (PHE   49  - LEU   52  <=> THR   47  - LYS   50 )                          
  78: s001-A elxa-A    70 - 100 <=>   53 -  83   (TRP   70  - ILE  100  <=> GLN   53  - LEU   83 )                          
  78: s001-A elxa-A   107 - 134 <=>   84 - 111   (LYS  107  - LEU  134  <=> GLY   84  - TRP  111 )                          
  78: s001-A elxa-A   137 - 160 <=>  112 - 135   (ASP  137  - GLY  160  <=> TYR  112  - GLY  135 )                          
  78: s001-A elxa-A   161 - 164 <=>  139 - 142   (MET  161  - LYS  164  <=> TYR  139  - ALA  142 )                          
  78: s001-A elxa-A   165 - 190 <=>  146 - 171   (CYS  165  - LYS  190  <=> TYR  146  - SER  171 )                          
  78: s001-A elxa-A   192 - 236 <=>  206 - 250   (TYR  192  - HIS  236  <=> PHE  206  - CYS  250 )                          
  78: s001-A elxa-A   241 - 279 <=>  251 - 289   (ASP  241  - TYR  279  <=> HIS  251  - MET  289 )                          
  78: s001-A elxa-A   280 - 296 <=>  291 - 307   (LEU  280  - SER  296  <=> VAL  291  - ARG  307 )                          
  78: s001-A elxa-A   306 - 311 <=>  309 - 314   (LYS  306  - THR  311  <=> ASP  309  - ALA  314 )                          
  78: s001-A elxa-A   313 - 350 <=>  315 - 352   (GLY  313  - GLN  350  <=> GLN  315  - TYR  352 )                          
  78: s001-A elxa-A   353 - 356 <=>  353 - 356   (TYR  353  - LYS  356  <=> ASP  353  - LYS  356 )                          
  78: s001-A elxa-A   371 - 380 <=>  363 - 372   (HIS  371  - LEU  380  <=> ARG  363  - GLY  372 )                          
  78: s001-A elxa-A   381 - 417 <=>  374 - 410   (LYS  381  - ILE  417  <=> GLU  374  - ASP  410 )                          
  79: s001-A ekwq-A    22 -  26 <=>    2 -   6   (ARG   22  - GLN   26  <=> ASP    2  - LYS    6 )                          
  79: s001-A ekwq-A    33 -  50 <=>    9 -  26   (PHE   33  - PHE   50  <=> SER    9  - GLU   26 )                          
  79: s001-A ekwq-A    64 -  67 <=>   27 -  30   (SER   64  - HIS   67  <=> GLY   27  - PRO   30 )                          
  79: s001-A ekwq-A    70 -  81 <=>   31 -  42   (TRP   70  - LEU   81  <=> PHE   31  - PHE   42 )                          
  79: s001-A ekwq-A    82 -  92 <=>   44 -  54   (LEU   82  - LEU   92  <=> THR   44  - GLY   54 )                          
  79: s001-A ekwq-A    95 -  98 <=>   55 -  58   (GLY   95  - ILE   98  <=> MET   55  - LYS   58 )                          
  79: s001-A ekwq-A   108 - 134 <=>   59 -  85   (ALA  108  - LEU  134  <=> PRO   59  - TRP   85 )                          
  79: s001-A ekwq-A   137 - 153 <=>   86 - 102   (ASP  137  - SER  153  <=> LYS   86  - SER  102 )                          
  79: s001-A ekwq-A   155 - 158 <=>  103 - 106   (LEU  155  - LYS  158  <=> ARG  103  - SER  106 )                          
  79: s001-A ekwq-A   159 - 163 <=>  109 - 113   (PHE  159  - TYR  163  <=> GLU  109  - PHE  113 )                          
  79: s001-A ekwq-A   164 - 189 <=>  116 - 141   (LYS  164  - TYR  189  <=> ASN  116  - VAL  141 )                          
  79: s001-A ekwq-A   190 - 232 <=>  172 - 214   (LYS  190  - PHE  232  <=> PHE  172  - ILE  214 )                          
  79: s001-A ekwq-A   236 - 239 <=>  216 - 219   (HIS  236  - ARG  239  <=> HIS  216  - LYS  219 )                          
  79: s001-A ekwq-A   241 - 279 <=>  220 - 258   (ASP  241  - TYR  279  <=> LEU  220  - PHE  258 )                          
  79: s001-A ekwq-A   280 - 296 <=>  260 - 276   (LEU  280  - SER  296  <=> SER  260  - ALA  276 )                          
  79: s001-A ekwq-A   306 - 311 <=>  278 - 283   (LYS  306  - THR  311  <=> ASN  278  - LEU  283 )                          
  79: s001-A ekwq-A   313 - 349 <=>  284 - 320   (GLY  313  - VAL  349  <=> TYR  284  - SER  320 )                          
  79: s001-A ekwq-A   352 - 357 <=>  321 - 326   (LEU  352  - VAL  357  <=> ASN  321  - ASP  326 )                          
  79: s001-A ekwq-A   371 - 379 <=>  331 - 339   (HIS  371  - LYS  379  <=> ARG  331  - LEU  339 )                          
  79: s001-A ekwq-A   380 - 383 <=>  341 - 344   (LEU  380  - LEU  383  <=> LEU  341  - VAL  344 )                          
  79: s001-A ekwq-A   385 - 389 <=>  345 - 349   (ASN  385  - LEU  389  <=> ASN  345  - GLY  349 )                          
  79: s001-A ekwq-A   390 - 413 <=>  351 - 374   (ASP  390  - VAL  413  <=> ILE  351  - LEU  374 )                          
  79: s001-A ekwq-A   415 - 418 <=>  375 - 378   (TYR  415  - SER  418  <=> SER  375  - VAL  378 )                          
  80: s001-A ejsu-A    18 -  21 <=>    1 -   4   (ARG   18  - GLN   21  <=> MET    1  - VAL    4 )                          
  80: s001-A ejsu-A    33 -  51 <=>    8 -  26   (PHE   33  - LYS   51  <=> SER    8  - HIS   26 )                          
  80: s001-A ejsu-A    63 -  67 <=>   27 -  31   (GLU   63  - HIS   67  <=> PHE   27  - ASN   31 )                          
  80: s001-A ejsu-A    70 -  84 <=>   32 -  46   (TRP   70  - SER   84  <=> TRP   32  - LEU   46 )                          
  80: s001-A ejsu-A    85 -  93 <=>   49 -  57   (PRO   85  - GLY   93  <=> LEU   49  - ILE   57 )                          
  80: s001-A ejsu-A    95 -  99 <=>   58 -  62   (GLY   95  - HIS   99  <=> SER   58  - ASN   62 )                          
  80: s001-A ejsu-A   108 - 134 <=>   64 -  90   (ALA  108  - LEU  134  <=> THR   64  - TYR   90 )                          
  80: s001-A ejsu-A   137 - 157 <=>   91 - 111   (ASP  137  - GLN  157  <=> ASN   91  - GLY  111 )                          
  80: s001-A ejsu-A   159 - 163 <=>  114 - 118   (PHE  159  - TYR  163  <=> GLN  114  - TYR  118 )                          
  80: s001-A ejsu-A   164 - 189 <=>  120 - 145   (LYS  164  - TYR  189  <=> GLN  120  - LEU  145 )                          
  80: s001-A ejsu-A   191 - 235 <=>  177 - 221   (PRO  191  - ASP  235  <=> ALA  177  - ASP  221 )                          
  80: s001-A ejsu-A   237 - 241 <=>  222 - 226   (ALA  237  - ASP  241  <=> PRO  222  - ALA  226 )                          
  80: s001-A ejsu-A   243 - 246 <=>  242 - 245   (GLU  243  - TYR  246  <=> GLU  242  - GLY  245 )                          
  80: s001-A ejsu-A   248 - 279 <=>  246 - 277   (ARG  248  - TYR  279  <=> GLY  246  - PHE  277 )                          
  80: s001-A ejsu-A   280 - 296 <=>  279 - 295   (LEU  280  - SER  296  <=> VAL  279  - VAL  295 )                          
  80: s001-A ejsu-A   306 - 311 <=>  297 - 302   (LYS  306  - THR  311  <=> GLU  297  - MET  302 )                          
  80: s001-A ejsu-A   313 - 349 <=>  303 - 339   (GLY  313  - VAL  349  <=> TYR  303  - CYS  339 )                          
  80: s001-A ejsu-A   350 - 354 <=>  341 - 345   (GLN  350  - MET  354  <=> TRP  341  - ASN  345 )                          
  80: s001-A ejsu-A   371 - 380 <=>  350 - 359   (HIS  371  - LEU  380  <=> ARG  350  - SER  359 )                          
  80: s001-A ejsu-A   381 - 417 <=>  361 - 397   (LYS  381  - ILE  417  <=> LYS  361  - LYS  397 )                          
  81: s001-A eh7m-A    18 -  21 <=>    3 -   6   (ARG   18  - GLN   21  <=> LEU    3  - ARG    6 )                          
  81: s001-A eh7m-A    33 -  51 <=>   10 -  28   (PHE   33  - LYS   51  <=> SER   10  - SER   28 )                          
  81: s001-A eh7m-A    66 -  80 <=>   29 -  43   (TYR   66  - ILE   80  <=> ASN   29  - PHE   43 )                          
  81: s001-A eh7m-A    81 -  96 <=>   45 -  60   (LEU   81  - ILE   96  <=> THR   45  - ARG   60 )                          
  81: s001-A eh7m-A   108 - 134 <=>   61 -  87   (ALA  108  - LEU  134  <=> SER   61  - PHE   87 )                          
  81: s001-A eh7m-A   137 - 153 <=>   88 - 104   (ASP  137  - SER  153  <=> LYS   88  - GLN  104 )                          
  81: s001-A eh7m-A   155 - 158 <=>  105 - 108   (LEU  155  - LYS  158  <=> ARG  105  - SER  108 )                          
  81: s001-A eh7m-A   159 - 163 <=>  111 - 115   (PHE  159  - TYR  163  <=> GLU  111  - PHE  115 )                          
  81: s001-A eh7m-A   164 - 189 <=>  118 - 143   (LYS  164  - TYR  189  <=> ASN  118  - ALA  143 )                          
  81: s001-A eh7m-A   190 - 230 <=>  174 - 214   (LYS  190  - GLN  230  <=> VAL  174  - SER  214 )                          
  81: s001-A eh7m-A   232 - 236 <=>  215 - 219   (PHE  232  - HIS  236  <=> ARG  215  - GLY  219 )                          
  81: s001-A eh7m-A   239 - 279 <=>  220 - 260   (ARG  239  - TYR  279  <=> PRO  220  - PHE  260 )                          
  81: s001-A eh7m-A   280 - 295 <=>  262 - 277   (LEU  280  - CYS  295  <=> SER  262  - PHE  277 )                          
  81: s001-A eh7m-A   306 - 311 <=>  280 - 285   (LYS  306  - THR  311  <=> ASN  280  - THR  285 )                          
  81: s001-A eh7m-A   313 - 349 <=>  286 - 322   (GLY  313  - VAL  349  <=> TYR  286  - SER  322 )                          
  81: s001-A eh7m-A   352 - 357 <=>  323 - 328   (LEU  352  - VAL  357  <=> ASN  323  - ASN  328 )                          
  81: s001-A eh7m-A   371 - 379 <=>  333 - 341   (HIS  371  - LYS  379  <=> ARG  333  - LEU  341 )                          
  81: s001-A eh7m-A   380 - 383 <=>  343 - 346   (LEU  380  - LEU  383  <=> LEU  343  - VAL  346 )                          
  81: s001-A eh7m-A   385 - 389 <=>  347 - 351   (ASN  385  - LEU  389  <=> GLN  347  - GLY  351 )                          
  81: s001-A eh7m-A   390 - 416 <=>  353 - 379   (ASP  390  - THR  416  <=> MET  353  - ARG  379 )                          
  82: s001-A emow-A    36 -  46 <=>    1 -  11   (SER   36  - GLY   46  <=> MET    1  - VAL   11 )                          
  82: s001-A emow-A    49 -  53 <=>   15 -  19   (PHE   49  - HIS   53  <=> ILE   15  - ARG   19 )                          
  82: s001-A emow-A    62 -  66 <=>   20 -  24   (GLU   62  - TYR   66  <=> GLN   20  - THR   24 )                          
  82: s001-A emow-A    70 -  87 <=>   25 -  42   (TRP   70  - LEU   87  <=> ASN   25  - ALA   42 )                          
  82: s001-A emow-A    88 -  95 <=>   44 -  51   (GLN   88  - GLY   95  <=> TYR   44  - HIS   51 )                          
  82: s001-A emow-A    99 - 102 <=>   57 -  60   (HIS   99  - LEU  102  <=> LEU   57  - SER   60 )                          
  82: s001-A emow-A   107 - 134 <=>   62 -  89   (LYS  107  - LEU  134  <=> ASN   62  - TYR   89 )                          
  82: s001-A emow-A   136 - 160 <=>   90 - 114   (ARG  136  - GLY  160  <=> ARG   90  - ARG  114 )                          
  82: s001-A emow-A   165 - 190 <=>  128 - 153   (CYS  165  - LYS  190  <=> HIS  128  - SER  153 )                          
  82: s001-A emow-A   191 - 240 <=>  163 - 212   (PRO  191  - LEU  240  <=> PHE  163  - HIS  212 )                          
  82: s001-A emow-A   244 - 280 <=>  293 - 329   (LEU  244  - LEU  280  <=> ASN  293  - ALA  329 )                          
  82: s001-A emow-A   281 - 302 <=>  331 - 352   (MET  281  - GLU  302  <=> CYS  331  - LYS  352 )                          
  82: s001-A emow-A   312 - 352 <=>  361 - 401   (ASP  312  - LEU  352  <=> TYR  361  - LYS  401 )                          
  82: s001-A emow-A   354 - 357 <=>  402 - 405   (MET  354  - VAL  357  <=> LYS  402  - PHE  405 )                          
  82: s001-A emow-A   362 - 366 <=>  407 - 411   (LEU  362  - VAL  366  <=> LEU  407  - LEU  411 )                          
  82: s001-A emow-A   370 - 378 <=>  413 - 421   (GLU  370  - GLN  378  <=> TYR  413  - LEU  421 )                          
  82: s001-A emow-A   379 - 382 <=>  424 - 427   (LYS  379  - PRO  382  <=> LEU  424  - GLU  427 )                          
  82: s001-A emow-A   383 - 388 <=>  429 - 434   (LEU  383  - ILE  388  <=> PHE  429  - GLY  434 )                          
  82: s001-A emow-A   389 - 420 <=>  436 - 467   (LEU  389  - GLY  420  <=> GLY  436  - ILE  467 )                          
  83: s001-A edua-A    31 -  34 <=>    3 -   6   (TRP   31  - LYS   34  <=> GLU    3  - GLN    6 )                          
  83: s001-A edua-A    36 -  52 <=>    7 -  23   (SER   36  - LEU   52  <=> LEU    7  - ASP   23 )                          
  83: s001-A edua-A    71 -  96 <=>   25 -  50   (SER   71  - ILE   96  <=> ASN   25  - ASN   50 )                          
  83: s001-A edua-A   108 - 134 <=>   52 -  78   (ALA  108  - LEU  134  <=> GLY   52  - ALA   78 )                          
  83: s001-A edua-A   137 - 160 <=>   79 - 102   (ASP  137  - GLY  160  <=> ASP   79  - ASP  102 )                          
  83: s001-A edua-A   161 - 164 <=>  105 - 108   (MET  161  - LYS  164  <=> ILE  105  - ILE  108 )                          
  83: s001-A edua-A   165 - 172 <=>  112 - 119   (CYS  165  - VAL  172  <=> VAL  112  - MET  119 )                          
  83: s001-A edua-A   174 - 190 <=>  121 - 137   (LEU  174  - LYS  190  <=> ARG  121  - TYR  137 )                          
  83: s001-A edua-A   191 - 279 <=>  168 - 256   (PRO  191  - TYR  279  <=> ILE  168  - LEU  256 )                          
  83: s001-A edua-A   280 - 296 <=>  258 - 274   (LEU  280  - SER  296  <=> ALA  258  - SER  274 )                          
  83: s001-A edua-A   306 - 311 <=>  275 - 280   (LYS  306  - THR  311  <=> GLY  275  - ILE  280 )                          
  83: s001-A edua-A   313 - 349 <=>  281 - 317   (GLY  313  - VAL  349  <=> ILE  281  - THR  317 )                          
  83: s001-A edua-A   350 - 354 <=>  319 - 323   (GLN  350  - MET  354  <=> TRP  319  - ASP  323 )                          
  83: s001-A edua-A   371 - 380 <=>  328 - 337   (HIS  371  - LEU  380  <=> LYS  328  - ALA  337 )                          
  83: s001-A edua-A   381 - 417 <=>  339 - 375   (LYS  381  - ILE  417  <=> ARG  339  - GLY  375 )                          
  84: s001-A ed4v-A    27 -  34 <=>   11 -  18   (VAL   27  - LYS   34  <=> ASP   11  - PHE   18 )                          
  84: s001-A ed4v-A    37 -  48 <=>   19 -  30   (ALA   37  - HIS   48  <=> PHE   19  - GLY   30 )                          
  84: s001-A ed4v-A    49 -  52 <=>   32 -  35   (PHE   49  - LEU   52  <=> TRP   32  - LYS   35 )                          
  84: s001-A ed4v-A    63 -  66 <=>   36 -  39   (GLU   63  - TYR   66  <=> THR   36  - THR   39 )                          
  84: s001-A ed4v-A    74 -  84 <=>   40 -  50   (VAL   74  - SER   84  <=> TRP   40  - ILE   50 )                          
  84: s001-A ed4v-A    85 - 102 <=>   52 -  69   (PRO   85  - LEU  102  <=> ALA   52  - GLN   69 )                          
  84: s001-A ed4v-A   108 - 134 <=>   70 -  96   (ALA  108  - LEU  134  <=> GLN   70  - ARG   96 )                          
  84: s001-A ed4v-A   137 - 153 <=>   97 - 113   (ASP  137  - SER  153  <=> PHE   97  - PHE  113 )                          
  84: s001-A ed4v-A   156 - 159 <=>  114 - 117   (GLU  156  - PHE  159  <=> ASP  114  - TRP  117 )                          
  84: s001-A ed4v-A   160 - 163 <=>  122 - 125   (GLY  160  - TYR  163  <=> GLN  122  - ILE  125 )                          
  84: s001-A ed4v-A   164 - 190 <=>  128 - 154   (LYS  164  - LYS  190  <=> LYS  128  - LYS  154 )
[truncated: 3,643,302 more chars]
