# Supplementary material for: Structural screens identify candidate human homologs of insect chemoreceptors and cryptic Drosophila gustatory receptor-like proteins
Source: eLife. 2023 Feb 20;12:e85537. doi: 10.7554/eLife.85537 (PMC9998090; doi:10.7554/eLife.85537)
Supplement: Source data 3. — Individual text files represent the output of the Dali AF-DB search using the indicated query candidate seven transmembrane domain ion channels (7TMICs) from Trypanosoma (GRL1), D. melanogaster (Grls), or H. sapiens (PHTF1/2) and the structural proteomic dataset of D. melanogaster. [file elife-85537-data3.zip › Dmel_DmelGrl58a.txt]

# Job: Dmel_DmelGrl58a_CG13500_AF Q9W2A4 F1 model_v3
# Query: s001A
# No:  Chain   Z    rmsd lali nres  %id PDB  Description
   1:  elkk-A 53.3  0.0  404   404  100   DROME:AF-Q9W2A4-F1 UNCHARACTERIZED PROTEIN;
   2:  edkk-A 24.6  4.2  324   386   12   DROME:AF-Q8IN58-F1 PUTATIVE GUSTATORY RECEPTOR 92A;
   3:  eer4-A 24.5  4.1  320   395   14   DROME:AF-Q8IN23-F1 PUTATIVE GUSTATORY RECEPTOR 93B;
   4:  edo9-A 24.0  4.2  318   397   10   DROME:AF-Q9VD74-F1 PUTATIVE GUSTATORY RECEPTOR 93C;
   5:  ehhh-A 23.4  4.0  320   381    9   DROME:AF-Q8IN22-F1 GUSTATORY RECEPTOR;
   6:  ejh0-A 23.3  4.0  318   371   12   DROME:AF-Q8IQ72-F1 UNCHARACTERIZED PROTEIN CG32395;
   7:  egvr-A 23.0  3.7  311   390   13   DROME:AF-P58985-F1 PUTATIVE GUSTATORY RECEPTOR 59D;
   8:  em4m-A 22.7  4.1  330   419   13   DROME:AF-Q9VD76-F1 GUSTATORY RECEPTOR FOR BITTER TASTE 93A;
   9:  el78-A 22.7  3.8  307   378   12   DROME:AF-P58954-F1 PUTATIVE GUSTATORY RECEPTOR 22F;
  10:  ehwi-A 22.4  3.8  313   389   10   DROME:AF-P58953-F1 GUSTATORY RECEPTOR FOR BITTER TASTE 22E;
  11:  eku8-A 22.3  4.1  316   383   12   DROME:AF-P58952-F1 PUTATIVE GUSTATORY RECEPTOR 22C;
  12:  eidg-A 22.3  4.0  317   386   11   DROME:AF-P84180-F1 PUTATIVE GUSTATORY RECEPTOR 22B;
  13:  edyb-A 22.3  3.9  318   397    9   DROME:AF-Q9W1U5-F1 PUTATIVE GUSTATORY RECEPTOR 59C;
  14:  edup-A 22.1  4.1  315   394   10   DROME:AF-P58951-F1 PUTATIVE GUSTATORY RECEPTOR 22A;
  15:  ekkf-A 22.1  3.9  314   391    9   DROME:AF-Q9VJF2-F1 PUTATIVE GUSTATORY RECEPTOR 36B;
  16:  ele6-A 22.1  3.8  314   390    9   DROME:AF-Q8INZ2-F1 PUTATIVE GUSTATORY RECEPTOR 36C;
  17:  edm9-A 22.0  3.8  313   395    9   DROME:AF-P58962-F1 PUTATIVE GUSTATORY RECEPTOR 58A;
  18:  edbe-A 21.9  4.0  320   387   13   DROME:AF-P84181-F1 PUTATIVE GUSTATORY RECEPTOR 22D;
  19:  eevn-A 21.7  4.2  334   412   10   DROME:AF-Q9W2B2-F1 PUTATIVE GUSTATORY RECEPTOR 58C;
  20:  emn9-A 21.4  3.8  314   391    8   DROME:AF-P58955-F1 PUTATIVE GUSTATORY RECEPTOR 36A;
  21:  eiw1-A 21.2  4.2  303   373   12   DROME:AF-Q9VYZ2-F1 PUTATIVE GUSTATORY RECEPTOR 10B;
  22:  emt3-A 21.2  4.0  317   381    9   DROME:AF-P58957-F1 GUSTATORY AND PHEROMONE RECEPTOR 39A, ISOFORM C;
  23:  ei8b-A 20.9  4.3  324   408   10   DROME:AF-Q9W2B1-F1 PUTATIVE GUSTATORY RECEPTOR 58B;
  24:  eknq-A 20.9  3.7  299   366   13   DROME:AF-Q8MLS6-F1 GUSTATORY RECEPTOR;
  25:  emve-A 20.8  4.2  317   408   10   DROME:AF-P58950-F1 GUSTATORY RECEPTOR 10A;
  26:  ems3-A 20.8  3.8  304   361   11   DROME:AF-A1Z881-F1 GUSTATORY RECEPTOR;
  27:  eiql-A 20.7  4.7  304   362   12   DROME:AF-Q9VEU0-F1 PUTATIVE GUSTATORY RECEPTOR 89A;
  28:  efru-A 20.6  4.6  335   527    8   DROME:AF-Q9VSH2-F1 GUSTATORY RECEPTOR FOR BITTER TASTE 66A;
  29:  elra-A 20.5  3.8  300   367   11   DROME:AF-Q9W1V0-F1 GUSTATORY RECEPTOR;
  30:  emga-A 20.5  4.4  320   391    9   DROME:AF-Q9VB30-F1 PUTATIVE GUSTATORY RECEPTOR 98A;
  31:  eepd-A 20.4  3.6  295   369    9   DROME:AF-P58960-F1 PUTATIVE GUSTATORY RECEPTOR 39B;
  32:  effz-A 20.1  4.8  330   408   10   DROME:AF-Q8IMN6-F1 PUTATIVE GUSTATORY RECEPTOR 98C;
  33:  ekmp-A 20.0  4.6  317   403    7   DROME:AF-Q9VB26-F1 PUTATIVE GUSTATORY RECEPTOR 98B;
  34:  emye-A 19.9  4.6  338   461   12   DROME:AF-Q9VKJ7-F1 GUSTATORY AND PHEROMONE RECEPTOR 32A;
  35:  el2r-A 19.8  4.4  327   423   13   DROME:AF-Q8IMQ6-F1 PUTATIVE GUSTATORY RECEPTOR 97A;
  36:  ehm4-A 19.7  4.2  306   397    9   DROME:AF-Q8INM9-F1 PUTATIVE GUSTATORY RECEPTOR 85A;
  37:  ell6-A 19.5  4.7  318   412   11   DROME:AF-Q8IMN5-F1 PUTATIVE GUSTATORY RECEPTOR 98D;
  38:  ejc1-A 19.5  4.3  310   444   10   DROME:AF-Q9W497-F1 GUSTATORY RECEPTOR 5A FOR TREHALOSE;
  39:  ee2c-A 19.5  4.8  324   416    9   DROME:AF-Q9V969-F1 PUTATIVE GUSTATORY RECEPTOR 57A;
  40:  ek3z-A 19.4  4.8  309   451   11   DROME:AF-P83296-F1 GUSTATORY RECEPTOR FOR SUGAR TASTE 64E;
  41:  ee8p-A 19.4  4.0  309   456   12   DROME:AF-P83293-F1 GUSTATORY RECEPTOR FOR SUGAR TASTE 64A;
  42:  emw6-A 19.2  4.3  324   404   10   DROME:AF-Q8IMZ5-F1 PUTATIVE GUSTATORY RECEPTOR 94A;
  43:  efkv-A 19.2  4.6  322   399   10   DROME:AF-Q9W1N6-F1 PUTATIVE GUSTATORY RECEPTOR 59E;
  44:  eg6r-A 19.1  4.4  330   428    9   DROME:AF-Q9W594-F1 PUTATIVE GUSTATORY RECEPTOR 2A;
  45:  efqn-A 18.9  4.3  317   430   13   DROME:AF-Q9V4Q0-F1 UNCHARACTERIZED PROTEIN CG1339;
  46:  embr-A 18.9  4.7  329   450   10   DROME:AF-Q9VM09-F1 PUTATIVE GUSTATORY RECEPTOR 28A;
  47:  elpf-A 18.8  6.4  335   470   11   DROME:AF-Q9VM08-F1 PUTATIVE GUSTATORY RECEPTOR 28B;
  48:  eioz-A 18.8  4.2  308   417    9   DROME:AF-Q9VZJ6-F1 GUSTATORY RECEPTOR FOR SUGAR TASTE 64D;
  49:  efj3-A 18.7  3.7  295   387   11   DROME:AF-Q9VCS9-F1 ODORANT RECEPTOR 94A;
  50:  edln-A 18.6  4.7  307   436   10   DROME:AF-Q9W0M2-F1 GUSTATORY RECEPTOR FOR SUGAR TASTE 61A;
  51:  eiwv-A 18.6  4.7  310   469    9   DROME:AF-P83297-F1 GUSTATORY RECEPTOR FOR SUGAR TASTE 64F;
  52:  ef7l-A 18.5  4.1  307   427   10   DROME:AF-Q9V4K2-F1 GUSTATORY RECEPTOR FOR SUGAR TASTE 43A;
  53:  ehu2-A 18.5  4.0  301   419    9   DROME:AF-P83295-F1 GUSTATORY RECEPTOR FOR SUGAR TASTE 64C;
  54:  edeq-A 18.5  5.7  329   449    9   DROME:AF-B7Z0I0-F1 UNCHARACTERIZED PROTEIN;
  55:  ejek-A 18.4  4.1  305   374    9   DROME:AF-P83292-F1 GUSTATORY RECEPTOR 23A;
  56:  ec2h-A 18.4  4.3  306   406   10   DROME:AF-P83294-F1 GUSTATORY RECEPTOR FOR SUGAR TASTE 64B;
  57:  ehto-A 18.2  4.2  316   449   12   DROME:AF-Q8IPU5-F1 PUTATIVE GUSTATORY RECEPTOR 77A;
  58:  ejv8-A 18.2  3.9  289   410   11   DROME:AF-Q8INZ1-F1 UNCHARACTERIZED PROTEIN CG31750;
  59:  ec7p-A 18.2  4.2  308   385   10   DROME:AF-Q9W367-F1 GUSTATORY RECEPTOR 8A;
  60:  ednc-A 18.1  6.0  316   422    9   DROME:AF-B7Z0I1-F1 UNCHARACTERIZED PROTEIN;
  61:  ego8-A 18.0  3.9  302   418   10   DROME:AF-Q9VXL0-F1 ODORANT RECEPTOR 13A;
  62:  el1v-A 17.7  4.3  293   384   12   DROME:AF-P81916-F1 ODORANT RECEPTOR 33C;
  63:  ekah-A 17.6  4.1  312   389    9   DROME:AF-Q9VTN0-F1 GUSTATORY RECEPTOR 68A;
  64:  elct-A 17.6  4.9  308   406    8   DROME:AF-Q9W1N5-F1 PUTATIVE GUSTATORY RECEPTOR 59F;
  65:  emow-A 17.5  4.2  304   475    8   DROME:AF-Q9VKA5-F1 GUSTATORY AND PHEROMONE RECEPTOR 33A;
  66:  eiid-A 17.5  3.8  292   378    8   DROME:AF-Q9VUK5-F1 PUTATIVE ODORANT RECEPTOR 71A;
  67:  ed4v-A 17.4  4.9  303   406   11   DROME:AF-Q9VYZ1-F1 ODORANT RECEPTOR 10A;
  68:  ejx9-A 17.4  4.7  307   397   10   DROME:AF-O46077-F1 ODORANT RECEPTOR 2A;
  69:  ekwq-A 17.4  4.3  297   378   11   DROME:AF-P81914-F1 ODORANT RECEPTOR 33A;
  70:  em1q-A 17.3  4.6  298   396   10   DROME:AF-Q9V589-F1 ODORANT RECEPTOR 45B;
  71:  efb7-A 17.3  4.0  290   404    9   DROME:AF-Q9VT90-F1 ODORANT RECEPTOR 67C;
  72:  ehy8-A 17.2  4.3  296   407    9   DROME:AF-Q9VT08-F1 ODORANT RECEPTOR 67A;
  73:  egjp-A 17.1  4.6  299   380    9   DROME:AF-Q8INY2-F1 UNCHARACTERIZED PROTEIN;
  74:  ejsu-A 17.1  4.8  299   397    9   DROME:AF-P81923-F1 ODORANT RECEPTOR 59A;
  75:  eh83-A 17.0  4.7  309   402    9   DROME:AF-P81911-F1 ODORANT RECEPTOR 22C;
  76:  el7o-A 17.0  4.2  315   409   10   DROME:AF-Q9V3Q2-F1 ODORANT RECEPTOR 35A;
  77:  eh7m-A 16.9  4.1  287   379   11   DROME:AF-P81915-F1 ODORANT RECEPTOR 33B;
  78:  ec06-A 16.9  4.7  302   392    9   DROME:AF-Q9W2U9-F1 ODORANT RECEPTOR 9A;
  79:  elft-A 16.9  4.8  300   385   10   DROME:AF-P81921-F1 ODORANT RECEPTOR 47A;
  80:  ek22-A 16.8  4.2  285   390   10   DROME:AF-Q9VHQ7-F1 ODORANT RECEPTOR 85B;
  81:  eeha-A 16.7  4.7  295   412    7   DROME:AF-Q9VHQ2-F1 PUTATIVE ODORANT RECEPTOR 85D;
  82:  emlt-A 16.7  4.4  305   397   10   DROME:AF-Q9VNK9-F1 PUTATIVE ODORANT RECEPTOR 83C;
  83:  egvu-A 16.6  5.4  321   426   11   DROME:AF-Q6ILZ2-F1 HDC08032;
  84:  ehji-A 16.6  4.9  303   392   10   DROME:AF-Q9W5G6-F1 ODORANT RECEPTOR 1A;
  85:  efmx-A 16.6  4.1  280   389    8   DROME:AF-Q9VHQ6-F1 ODORANT RECEPTOR 85C;
  86:  ec6b-A 16.5  4.3  275   341    9   DROME:AF-Q8IRL8-F1 PUTATIVE GUSTATORY RECEPTOR 9A;
  87:  edua-A 16.5  4.5  296   375    7   DROME:AF-Q9V6H2-F1 ODORANT RECEPTOR 49B;
  88:  elxa-A 16.5  4.6  299   410    9   DROME:AF-P82984-F1 PUTATIVE ODORANT RECEPTOR 65C;
  89:  efj8-A 16.4  4.6  304   420    6   DROME:AF-Q9VZW8-F1 ODORANT RECEPTOR 63A;
  90:  ef4x-A 16.3  4.2  312   467   10   DROME:AF-A0A0B4KGT9-F1 ODORANT RECEPTOR 85E;
  91:  egpc-A 16.3  4.9  300   387    9   DROME:AF-Q8IRZ5-F1 PUTATIVE ODORANT RECEPTOR 19B;
  92:  ejwi-A 16.3  4.4  301   398    7   DROME:AF-Q9W1P8-F1 ODORANT RECEPTOR 59B;
  93:  ehif-A 16.2  4.2  282   378   10   DROME:AF-Q9V568-F1 ODORANT RECEPTOR 45A;
  94:  ec13-A 16.2  4.2  304   391    8   DROME:AF-Q9VT92-F1 ODORANT RECEPTOR 67D;
  95:  egeg-A 16.0  4.5  293   376    8   DROME:AF-P81917-F1 ODORANT RECEPTOR 43A;
  96:  ehao-A 16.0  4.2  278   396   10   DROME:AF-Q9V6A9-F1 ODORANT RECEPTOR 49A;
  97:  ed3z-A 15.9  5.0  307   419    8   DROME:AF-Q9V8Y7-F1 ODORANT RECEPTOR 56A;
  98:  elmc-A 15.9  4.4  297   397    7   DROME:AF-Q9VHS4-F1 ODORANT RECEPTOR 85A;
  99:  eh0n-A 15.8  5.5  324   414    5   DROME:AF-P58961-F1 PUTATIVE GUSTATORY RECEPTOR 47B;
 100:  eeps-A 15.7  4.2  300   413    9   DROME:AF-Q9W3I5-F1 ODORANT RECEPTOR 7A;
 101:  elep-A 15.6  4.9  292   398    9   DROME:AF-P81913-F1 ODORANT RECEPTOR 24A;
 102:  ejx2-A 15.1  4.9  293   453    8   DROME:AF-Q9VNB3-F1 ODORANT RECEPTOR 83A;
 103:  egq9-A 15.1  4.3  298   383   10   DROME:AF-Q9VCS8-F1 ODORANT RECEPTOR 94B;
 104:  egn9-A 15.1  4.7  294   404    7   DROME:AF-Q9VVF3-F1 ODORANT RECEPTOR 74A;
 105:  emyi-A 14.9  4.6  312   397    8   DROME:AF-Q9VAZ3-F1 ODORANT RECEPTOR 98A;
 106:  eh6u-A 14.9  4.3  306   384    8   DROME:AF-Q9V3N2-F1 ODORANT RECEPTOR 46A, ISOFORM B;
 107:  ee0h-A 14.7  4.6  302   384    9   DROME:AF-Q9VAW0-F1 PUTATIVE ODORANT RECEPTOR 98B;
 108:  em2e-A 14.7  4.3  293   403   10   DROME:AF-P81918-F1 ODORANT RECEPTOR 43B;
 109:  ekyd-A 14.5  4.3  281   392    8   DROME:AF-Q9VHE6-F1 ODORANT RECEPTOR 85F;
 110:  elfw-A 14.5  5.4  297   411    9   DROME:AF-M9PDY1-F1 UNCHARACTERIZED PROTEIN, ISOFORM C;
 111:  eeje-A 14.4  4.3  306   399    9   DROME:AF-Q9V9I4-F1 ODORANT RECEPTOR 42B;
 112:  ej04-A 14.4  5.9  274   451   11   DROME:AF-A0A0B4KFG3-F1 UNCHARACTERIZED PROTEIN, ISOFORM C;
 113:  emik-A 14.4  4.8  305   406    7   DROME:AF-Q9V9I2-F1 ODORANT RECEPTOR 42A;
 114:  edgo-A 14.4  4.7  282   387    8   DROME:AF-Q9I816-F1 ODORANT RECEPTOR 19A;
 115:  ehyu-A 14.3  4.5  300   397    6   DROME:AF-P81910-F1 ODORANT RECEPTOR 22B;
 116:  efrd-A 14.2  4.4  304   421    5   DROME:AF-Q9VT20-F1 ODORANT RECEPTOR 67B;
 117:  ehc8-A 14.2  4.5  296   385   10   DROME:AF-P82986-F1 ODORANT RECEPTOR 82A;
 118:  ejfj-A 14.2  4.6  293   486    9   DROME:AF-Q9VNB5-F1 ODORANT RECEPTOR CORECEPTOR;
 119:  eln0-A 14.0  4.1  283   379    8   DROME:AF-P81912-F1 ODORANT RECEPTOR 23A;
 120:  ejdt-A 14.0  4.2  287   377    9   DROME:AF-Q9VLE5-F1 ODORANT RECEPTOR 30A;
 121:  embs-A 13.9  4.3  293   397    7   DROME:AF-P81909-F1 ODORANT RECEPTOR 22A;
 122:  ei7y-A 13.9  4.6  301   406    7   DROME:AF-P82983-F1 PUTATIVE ODORANT RECEPTOR 65B;
 123:  el2g-A 13.8  4.0  270   393    9   DROME:AF-P82985-F1 PUTATIVE ODORANT RECEPTOR 69A, ISOFORM B;
 124:  ec6g-A 13.7  4.7  304   417    8   DROME:AF-P82982-F1 ODORANT RECEPTOR 65A;
 125:  eeqs-A 13.6  4.4  285   408    6   DROME:AF-Q9VDM1-F1 PUTATIVE ODORANT RECEPTOR 92A;
 126:  eliv-A 13.6  5.0  283   512   10   DROME:AF-Q9VZL7-F1 GUSTATORY AND ODORANT RECEPTOR 63A;
 127:  ei0r-A 13.3  4.5  296   401    7   DROME:AF-Q9VFN2-F1 ODORANT RECEPTOR 88A;
 128:  edxo-A 13.2  4.7  296   412    8   DROME:AF-P81922-F1 ODORANT RECEPTOR 47B;
 129:  el65-A 13.1  5.1  279   454    8   DROME:AF-Q9VPT1-F1 GUSTATORY AND ODORANT RECEPTOR 21A;
 130:  emx7-A 12.0  5.6  291   411    8   DROME:AF-Q9W1P7-F1 PUTATIVE ODORANT RECEPTOR 59C;
 131:  ehex-A  7.4  3.4  135   149   10   DROME:AF-Q9VXY1-F1 TUBULIN-SPECIFIC CHAPERONE A;
 132:  eezd-A  7.2 16.7  150  2291    9   DROME:AF-Q00963-F1 SPECTRIN BETA CHAIN;
 133:  eltf-A  7.2  5.7  113  1121    9   DROME:AF-Q9VIP4-F1 LP17758P;
 134:  ekll-A  7.0 18.2  139  2415    9   DROME:AF-P13395-F1 SPECTRIN ALPHA CHAIN;
 135:  egsp-A  6.9 14.0  155  1063    6   DROME:AF-Q9TVM2-F1 EXPORTIN-1;
 136:  ek2z-A  6.8  6.8  177  1059    9   DROME:AF-Q24120-F1 PROTEIN CAPPUCCINO;
 137:  edkp-A  6.7 17.0  147   543    8   DROME:AF-Q9VSZ1-F1 GH05942P;
 138:  eib6-A  6.7  4.4   93   228    8   DROME:AF-Q9VBI1-F1 DNA REPLICATION COMPLEX GINS PROTEIN SLD5;
 139:  eh49-A  6.7  6.2   83   526    8   DROME:AF-Q9V9Y4-F1 PH-SENSITIVE CHLORIDE CHANNEL 2;
 140:  ej46-A  6.6 23.6  120  2008    6   DROME:AF-A0A0B4K7Q6-F1 MYOBLAST CITY, ISOFORM B;
 141:  edt2-A  6.5 23.1  115   569    8   DROME:AF-Q9VVK7-F1 NUCB1;
 142:  efyz-A  6.5  4.8  124   635    6   DROME:AF-Q7JRC9-F1 RE73310P;
 143:  eduw-A  6.5  5.2  180   467    7   DROME:AF-Q24509-F1 SYNTAXIN-5;
 144:  emcl-A  6.4 14.2  146   975    8   DROME:AF-Q9XZU1-F1 EXPORTIN-2;
 145:  eg6o-A  6.4 17.8  192  1267    5   DROME:AF-B7Z0I2-F1 UNCHARACTERIZED PROTEIN, ISOFORM G;
 146:  egsg-A  6.3 11.0   79   191    4   DROME:AF-Q9W4R8-F1 RE03721P;
 147:  eeky-A  6.3  8.0  116   509    5   DROME:AF-Q9VVH4-F1 IP12572P;
 148:  eios-A  6.2  5.7  101   539    5   DROME:AF-A0A0S0WNY8-F1 NICOTINIC ACETYLCHOLINE RECEPTOR ALPHA4, ISOFO
 149:  efm9-A  6.2 30.6  191  2272    9   DROME:AF-M9PGK7-F1 KLARSICHT, ISOFORM E;
 150:  eh4y-A  6.2 10.3  187   333    4   DROME:AF-Q7KVY7-F1 SYNTAXIN-4;
 151:  ed8n-A  6.1  8.6   97   240    7   DROME:AF-A8JNT7-F1 HEAT SHOCK PROTEIN COGNATE 20;
 152:  elf9-A  6.1 10.0   93   559    5   DROME:AF-Q9VCM0-F1 IONOTROPIC RECEPTOR 94H;
 153:  emyh-A  6.1 10.3  111   471    8   DROME:AF-M9PIH9-F1 TRANSCRIPTION FACTOR AP-2, ISOFORM D;
 154:  eh9l-A  6.1  7.2  108   694    5   DROME:AF-Q9VZZ7-F1 FI03949P;
 155:  eeq9-A  6.0 20.6  107   813    2   DROME:AF-Q9VTZ1-F1 HISTONE ACETYLTRANSFERASE;
 156:  ej9w-A  6.0  9.5  104   224   12   DROME:AF-Q9W0K9-F1 LD10220P;
 157:  ek74-A  6.0 13.2  207  1217    6   DROME:AF-Q9VK44-F1 LD24832P;
 158:  ejgi-A  6.0 23.4  117   341    6   DROME:AF-Q9VGQ6-F1 LD25880P;
 159:  emw0-A  6.0  2.4   55    56    5   DROME:AF-A0A6M3Q6E2-F1 UNCHARACTERIZED PROTEIN;
 160:  ei0b-A  6.0  5.6  158   465    6   DROME:AF-Q9W4J6-F1 LD19190P;
 161:  elq5-A  6.0 29.2  122   702    8   DROME:AF-P17886-F1 PROTEIN CROOKED NECK;
 162:  ehvc-A  6.0 13.2  117   545    8   DROME:AF-Q9VCM1-F1 IONOTROPIC RECEPTOR 94G;
 163:  eh3v-A  5.9  5.2  131   134    6   DROME:AF-Q9W5U9-F1 UNCHARACTERIZED PROTEIN;
 164:  eh08-A  5.9 14.9  112  1553   13   DROME:AF-Q9W0P8-F1 MEDIATOR OF RNA POLYMERASE II TRANSCRIPTION SUBUN
 165:  eimo-A  5.9 12.8  197   993    8   DROME:AF-Q9U4F8-F1 BCDNA.LD34475;
 166:  eheo-A  5.9 10.0  123   230    9   DROME:AF-Q9W0N6-F1 LD27967P;
 167:  ed0y-A  5.9 17.3  162  1904   10   DROME:AF-Q7KU89-F1 PURATROPHIN-1-LIKE, ISOFORM A;
 168:  eh5a-A  5.9  7.6  155  1010   10   DROME:AF-Q9VU34-F1 LD45758P;
 169:  emwi-A  5.8 16.2   65   507   17   DROME:AF-Q9W0X1-F1 GH15894P;
 170:  eetg-A  5.8  4.7   91   208   11   DROME:AF-Q24188-F1 PROTEIN LATE BLOOMER;
 171:  ek1p-A  5.8 17.2   88   558    7   DROME:AF-Q7K3P0-F1 CYSTEINYL-TRNA SYNTHETASE;
 172:  eli5-A  5.8  5.8   75    88    8   DROME:AF-Q9VEQ6-F1 V-TYPE PROTON ATPASE SUBUNIT;
 173:  ehuy-A  5.8  6.3  101   367    5   DROME:AF-Q9VP44-F1 EARTHBOUND 2, ISOFORM A;
 174:  egq5-A  5.8  5.8   84   244    2   DROME:AF-Q9VFJ1-F1 LD29276P;
 175:  el31-A  5.8 11.6  102   242    5   DROME:AF-M9PIQ9-F1 UNCHARACTERIZED PROTEIN, ISOFORM C;
 176:  emwk-A  5.7  9.0  188   352    8   DROME:AF-Q9VR90-F1 SYNTAXIN 16;
 177:  eet6-A  5.7 14.0  161  1481    7   DROME:AF-A1Z7L1-F1 FANCONI ANEMIA COMPLEMENTATION GROUP I;
 178:  ee6z-A  5.7  4.4  117  1105    6   DROME:AF-Q9VX31-F1 INTEGRATOR COMPLEX SUBUNIT 2;
 179:  ejh2-A  5.7 13.9   84   250    7   DROME:AF-Q9VC34-F1 GH10293P;
 180:  emfl-A  5.6  8.8   87   405    9   DROME:AF-O01367-F1 PROTEIN HELD OUT WINGS;
 181:  ei1i-A  5.6  9.3   94   173    7   DROME:AF-Q01071-F1 ENHANCER OF SPLIT MDELTA PROTEIN;
 182:  ed6w-A  5.6  7.3   84   926   10   DROME:AF-Q9W3G1-F1 UNCHARACTERIZED PROTEIN, ISOFORM A;
 183:  eguj-A  5.6 23.9  115  1659    9   DROME:AF-Q9VMD0-F1 DAXX-LIKE PROTEIN;
 184:  edsa-A  5.6  5.3   75    84   11   DROME:AF-Q9VZG7-F1 V-TYPE PROTON ATPASE SUBUNIT;
 185:  egmf-A  5.6 12.5   76   611    9   DROME:AF-Q9VXR5-F1 LD02975P;
 186:  ekv3-A  5.6 13.5  100   605    6   DROME:AF-B7Z069-F1 IONOTROPIC RECEPTOR 75B;
 187:  egdx-A  5.6 14.2  109   899    9   DROME:AF-Q0KIF2-F1 EYE-ENRICHED KAINATE RECEPTOR, ISOFORM B;
 188:  eeci-A  5.6  3.6   85   513    9   DROME:AF-Q9VL59-F1 ZINC FINGER CCCH-TYPE WITH G PATCH DOMAIN-CONTAIN
 189:  ed1i-A  5.6 17.2  114  1441    7   DROME:AF-Q9V6K1-F1 TRIPEPTIDYL-PEPTIDASE 2;
 190:  eh5v-A  5.6  7.1  177   291    4   DROME:AF-Q24547-F1 SYNTAXIN-1A;
 191:  ee49-A  5.6 22.8  159   284    8   DROME:AF-Q9VU45-F1 LD27581P;
 192:  ei18-A  5.6  5.9   73    89    3   DROME:AF-Q9VP18-F1 V-TYPE PROTON ATPASE SUBUNIT;
 193:  ehuv-A  5.6  5.2  145   233    8   DROME:AF-Q8IMF1-F1 IP08088P;
 194:  ek0g-A  5.6  4.4  121   219    6   DROME:AF-A1Z6U8-F1 FI23944P1;
 195:  eg4u-A  5.6 36.1  119   523   11   DROME:AF-Q7KTF8-F1 NICOTINIC ACETYLCHOLINE RECEPTOR ALPHA6, ISOFORM
 196:  eeie-A  5.5 20.7  145  1476    9   DROME:AF-Q9V9T4-F1 ATP-DEPENDENT CHROMATIN ASSEMBLY FACTOR LARGE SUB
 197:  eew9-A  5.5 23.9  125   647    9   DROME:AF-Q8MSU3-F1 PUTATIVE FERRIC-CHELATE REDUCTASE 1 HOMOLOG;
 198:  ee81-A  5.5 13.6  118   581    7   DROME:AF-Q08605-F1 TRANSCRIPTION FACTOR GAGA;
 199:  el1i-A  5.5 27.1  116   619    9   DROME:AF-Q9VYV5-F1 ALPHA-(1,6)-FUCOSYLTRANSFERASE;
 200:  ege1-A  5.5 11.6   98   289    5   DROME:AF-Q9XYW6-F1 CARBOXY TERMINUS OF HSP70-INTERACTING PROTEIN;
 201:  eluy-A  5.5 12.1  118   660    6   DROME:AF-A1Z935-F1 SOLUTE CARRIER FAMILY 30 MEMBER 9;
 202:  edb9-A  5.5 13.3  104   434    8   DROME:AF-O46070-F1 EG:25E8.4 PROTEIN;
 203:  efvo-A  5.5 15.5  129   228    9   DROME:AF-Q9W0M4-F1 ENDOPLASMIC RETICULUM TRANSMEMBRANE PROTEIN;
 204:  el4n-A  5.5 12.4   86   558    5   DROME:AF-Q8IMY8-F1 IONOTROPIC RECEPTOR 94F;
 205:  ed57-A  5.5 12.2  169  1212    7   DROME:AF-Q9XZ29-F1 EG:BACR25B3.9 PROTEIN;
 206:  ekqm-A  5.5  4.3  141   435   11   DROME:AF-Q8SWR3-F1 SEX PEPTIDE RECEPTOR;
 207:  ege8-A  5.5  9.2   94   204   12   DROME:AF-Q6IGD9-F1 HDC06561;
 208:  ej0p-A  5.5 10.6  189  2599    7   DROME:AF-A1ZBE8-F1 PROTEIN DOPEY-1 HOMOLOG;
 209:  efxp-A  5.5 10.9  144   612    4   DROME:AF-Q9VXL9-F1 IP12579P;
 210:  egnn-A  5.5 18.7  114   708    8   DROME:AF-Q9VW13-F1 FI01412P;
 211:  efqt-A  5.4  4.2  131   232   11   DROME:AF-Q9VV76-F1 SYNTAXIN 8;
 212:  eh33-A  5.4  7.7  157  1252   11   DROME:AF-Q9VGK7-F1 PUTATIVE ELONGATOR COMPLEX PROTEIN 1;
 213:  efi4-A  5.4  5.3   71   102    4   DROME:AF-Q9VXH4-F1 RE16337P;
 214:  elqm-A  5.4  8.7  101   393    5   DROME:AF-Q9VAY9-F1 GH07821P;
 215:  emw2-A  5.4 19.4   83   890    8   DROME:AF-Q9V435-F1 YURI GAGARIN, ISOFORM B;
 216:  ejp1-A  5.4 14.4   70   135    7   DROME:AF-Q9VG36-F1 FI08238P;
 217:  edh4-A  5.4 10.3  171   569    6   DROME:AF-Q95V50-F1 PPR-Y;
 218:  eh9j-A  5.4 20.6  127  1844   11   DROME:AF-A0A0B4JDC9-F1 RIM-BINDING PROTEIN, ISOFORM F;
 219:  elwj-A  5.4 17.1  157  1386    7   DROME:AF-Q9VRF2-F1 UNCOORDINATED;
 220:  ed1x-A  5.4 24.6  134  1647    7   DROME:AF-B7Z0E5-F1 MISFIRE, ISOFORM F;
 221:  eeux-A  5.4 18.9  122   644    7   DROME:AF-Q9VIA5-F1 IONOTROPIC RECEPTOR 84A;
 222:  embm-A  5.4 15.8  104   337    5   DROME:AF-P14003-F1 PROTEIN HAIRY;
 223:  efsl-A  5.4 16.1  129  1105    9   DROME:AF-Q9VN44-F1 FI07923P;
 224:  eeuu-A  5.4 14.6   97   266    4   DROME:AF-Q9W3Y8-F1 UNCHARACTERIZED PROTEIN, ISOFORM A;
 225:  elpq-A  5.4  9.3  158   545    6   DROME:AF-Q9VMI4-F1 ORPHAN G PROTEIN-COUPLED RECEPTOR;
 226:  eir0-A  5.4 10.3  113   796    6   DROME:AF-Q9VFE7-F1 NUCLEAR PORE PROTEIN;
 227:  eket-A  5.4  4.3  120   211    8   DROME:AF-Q1EC46-F1 TETRASPANIN;
 228:  egul-A  5.3  5.4   73   218    5   DROME:AF-Q7JWP5-F1 TETRASPANIN;
 229:  efz1-A  5.3 14.6  116   314    8   DROME:AF-A0A0B4K6G0-F1 UNCHARACTERIZED PROTEIN, ISOFORM B;
 230:  ed0h-A  5.3  6.1   95   585    4   DROME:AF-Q9W288-F1 NTR, ISOFORM A;
 231:  efbo-A  5.3 17.3  122   663    7   DROME:AF-Q9W352-F1 CXXC-TYPE ZINC FINGER PROTEIN 1;
 232:  eexn-A  5.3 15.4  147   262    7   DROME:AF-Q8T421-F1 AT21561P;
 233:  em48-A  5.3 15.6   83   392    5   DROME:AF-Q8IR43-F1 FI08446P;
 234:  ee62-A  5.3 13.9  185  1137    5   DROME:AF-Q9VXF4-F1 UNCHARACTERIZED PROTEIN, ISOFORM A;
 235:  egw4-A  5.3 15.3  108   236    7   DROME:AF-Q95SS8-F1 TRANSMEMBRANE PROTEIN 70 HOMOLOG, MITOCHONDRIAL;
 236:  ehq7-A  5.3 15.5  112   596    5   DROME:AF-Q7K3N1-F1 GH27401P;
 237:  eiej-A  5.3  3.3   79   441   15   DROME:AF-Q9VPQ8-F1 NICOTINIC ACETYLCHOLINE RECEPTOR BETA 3 (DBETA3)
 238:  edd4-A  5.3 12.8  110   599    8   DROME:AF-A1ZA16-F1 IONOTROPIC RECEPTOR 52C;
 239:  efj6-A  5.3 18.6  143   282   11   DROME:AF-Q7K0X9-F1 LD23667P;
 240:  edgt-A  5.3  4.7  137   218    8   DROME:AF-Q7JYY8-F1 TETRASPANIN;
 241:  eiru-A  5.2  4.4   62   217   13   DROME:AF-Q7K527-F1 GH14950P;
 242:  ehjr-A  5.2  7.1  126   604    6   DROME:AF-Q9VNP7-F1 LD37241P;
 243:  ef5l-A  5.2 22.7  111   416    9   DROME:AF-Q9W254-F1 QUAKING RELATED 58E-2, ISOFORM A;
 244:  ef8l-A  5.2  5.0   70    85    6   DROME:AF-Q9VZE9-F1 V-TYPE PROTON ATPASE SUBUNIT;
 245:  ejgo-A  5.2  4.9   84   107   10   DROME:AF-Q9W286-F1 FI15737P1;
 246:  ed0l-A  5.2  5.8  114   122    6   DROME:AF-M9PFD1-F1 UNCHARACTERIZED PROTEIN;
 247:  edn1-A  5.2  7.2   97   224    8   DROME:AF-Q01068-F1 ENHANCER OF SPLIT M3 PROTEIN;
 248:  ee0v-A  5.2 15.3  119   317    8   DROME:AF-M9PB06-F1 UNCHARACTERIZED PROTEIN, ISOFORM D;
 249:  ekfl-A  5.2  6.5   96   795    9   DROME:AF-Q9W3G6-F1 NICOTINIC ACETYLCHOLINE RECEPTOR ALPHA3, ISOFORM
 250:  ek7t-A  5.2  3.8  102   202   10   DROME:AF-Q9W0I7-F1 GINS COMPLEX SUBUNIT 1;
 251:  eidz-A  5.2  7.8  155   739    6   DROME:AF-P91928-F1 MICOS COMPLEX SUBUNIT MIC60;
 252:  ek1q-A  5.2  6.5  166   420    7   DROME:AF-Q9VXQ8-F1 GM02445P;
 253:  ehiz-A  5.2 11.9  132  1953   11   DROME:AF-Q9VKD0-F1 GH12955P;
 254:  eiyn-A  5.2  2.8   57    66   14   DROME:AF-M9NDN6-F1 UNCHARACTERIZED PROTEIN;
 255:  el47-A  5.2 15.3  153  1241    7   DROME:AF-Q9VWE7-F1 LD26789P;
 256:  eiwj-A  5.2 16.8   97   318    9   DROME:AF-Q9W0P3-F1 MEDIATOR OF RNA POLYMERASE II TRANSCRIPTION SUBUN
 257:  edgq-A  5.2 10.8  123   562    5   DROME:AF-Q9VYG3-F1 LD41462P;
 258:  efjp-A  5.2 10.3  145   686    3   DROME:AF-Q24352-F1 GAMMA-AMINOBUTYRIC ACID RECEPTOR ALPHA-LIKE;
 259:  ehai-A  5.2 17.9  124   902    5   DROME:AF-Q9TVI0-F1 FI23915P1;
 260:  eikg-A  5.2  2.4  106   110   12   DROME:AF-Q9V9U7-F1 TUBULIN-SPECIFIC CHAPERONE A;
 261:  efzp-A  5.1  4.4  112   630    7   DROME:AF-Q9V564-F1 CONSERVED OLIGOMERIC GOLGI COMPLEX SUBUNIT 6;
 262:  egtq-A  5.1  7.9  103   617    7   DROME:AF-Q9VSX7-F1 LD02310P;
 263:  eduj-A  5.1  9.8   95   630   11   DROME:AF-Q9VLJ6-F1 ANGIOTENSIN-CONVERTING ENZYME-RELATED PROTEIN;
 264:  ekd7-A  5.1 20.0  102   190    6   DROME:AF-Q9W0V5-F1 AT11049P;
 265:  efx0-A  5.1  4.6  129   227    9   DROME:AF-Q7K3Z2-F1 GH01773P;
 266:  ej8b-A  5.1 16.8  120   518   11   DROME:AF-Q9W133-F1 AARF DOMAIN-CONTAINING KINASE 1;
 267:  efg7-A  5.1 19.0  173  1183    8   DROME:AF-Q9VUC6-F1 FORMIN-LIKE PROTEIN;
 268:  efu5-A  5.1  2.4   61    70    0   DROME:AF-Q9VFX9-F1 GEO11419P1;
 269:  ee36-A  5.1  4.9  100   699    9   DROME:AF-Q9I7M8-F1 ATP-DEPENDENT DNA HELICASE II SUBUNIT 2;
 270:  ejqh-A  5.1 10.0  167   263   13   DROME:AF-Q9I7W3-F1 UNCHARACTERIZED PROTEIN;
 271:  ekpv-A  5.1  9.5  177   296    6   DROME:AF-Q9VFL9-F1 FI07901P;
 272:  egvs-A  5.1 10.4   89   358    3   DROME:AF-Q9VT59-F1 AT16804P;
 273:  eecr-A  5.1  6.8   96   144    6   DROME:AF-P49858-F1 PROTEIN CORNICHON;
 274:  ekwo-A  5.1  8.2  152   660   10   DROME:AF-Q9W329-F1 GOLGI-LOCALIZED, GAMMA-ADAPTIN EAR CONTAINING, AR
 275:  ejvm-A  5.1 18.5  109   897    6   DROME:AF-Q0KI42-F1 FI04462P;
 276:  emrc-A  5.1  8.8  143   852    6   DROME:AF-Q7JQI1-F1 DEUBIQUITINATING APOPTOTIC INHIBITOR, ISOFORM A;
 277:  edsx-A  5.1  8.5  139   396   10   DROME:AF-A1Z7X3-F1 G_PROTEIN_RECEP_F1_2 DOMAIN-CONTAINING PROTEIN;
 278:  ejbh-A  5.1  6.7  144   599    8   DROME:AF-Q9VFW6-F1 PYROKININ 2 RECEPTOR 2, ISOFORM A;
 279:  elwt-A  5.1  6.5  152   391    7   DROME:AF-Q8IRI7-F1 CKII-ALPHA SUBUNIT INTERACTOR-3, ISOFORM B;
 280:  ei40-A  5.1 14.2  100   706    7   DROME:AF-Q9VD15-F1 UNCHARACTERIZED PROTEIN;
 281:  ee23-A  5.1 20.6   88  2263    8   DROME:AF-M9PHU0-F1 UNCHARACTERIZED PROTEIN, ISOFORM C;
 282:  eiq1-A  5.1 17.2  134   449    5   DROME:AF-Q9VH65-F1 FI11941P;
 283:  ef9z-A  5.1  4.1   95  1055    8   DROME:AF-A0A0B4KF06-F1 VALYL-TRNA SYNTHETASE;
 284:  eej8-A  5.1  9.8  160   924    7   DROME:AF-P18091-F1 ALPHA-ACTININ, SARCOMERIC;
 285:  ef5t-A  5.1 12.2  105   901    9   DROME:AF-Q9VYW4-F1 LD04461P;
 286:  emqg-A  5.1 25.2  121   534    2   DROME:AF-Q9V3E9-F1 FI17138P1;
 287:  ehpa-A  5.1  5.8  111   212    5   DROME:AF-A1ZA08-F1 UNCHARACTERIZED PROTEIN;
 288:  eeom-A  5.0  5.2  126   257    5   DROME:AF-Q9VH58-F1 ELONGATION OF VERY LONG CHAIN FATTY ACIDS PROTEIN
 289:  elur-A  5.0 21.1  100   816    7   DROME:AF-Q9VKJ9-F1 COILED-COIL AND C2 DOMAIN-CONTAINING PROTEIN 1-LI
 290:  eh4f-A  5.0 20.4  107   594    8   DROME:AF-Q9VDK2-F1 GH15831P;
 291:  ekx5-A  5.0 13.4  176  1270    6   DROME:AF-Q9VRV2-F1 UNCHARACTERIZED PROTEIN, ISOFORM A;
 292:  eiq2-A  5.0 15.5  106   511    8   DROME:AF-Q9VM69-F1 CG10206-PA;
 293:  emij-A  5.0  4.5  118   247   11   DROME:AF-Q8MLP8-F1 CCR4-NOT TRANSCRIPTION COMPLEX SUBUNIT 11;
 294:  em36-A  5.0 12.2   91   674    3   DROME:AF-Q4V5A7-F1 IP14655P;
 295:  egp8-A  5.0  7.3  185  2263    8   DROME:AF-Q7KVD1-F1 TRIO, ISOFORM A;
 296:  ekrj-A  5.0  6.1  160   845    4   DROME:AF-Q9V466-F1 NUCLEAR PORE COMPLEX PROTEIN NUP107;
 297:  ei0l-A  5.0 10.8  121   203   10   DROME:AF-Q95SH2-F1 CHARGED MULTIVESICULAR BODY PROTEIN 1, ISOFORM A;
 298:  ef37-A  5.0  5.3   99   479    5   DROME:AF-Q9VHY5-F1 TRANSCRIPTION INITIATION FACTOR TFIID SUBUNIT 7;
 299:  eikd-A  5.0 13.4  197  1013    6   DROME:AF-P82295-F1 PROMININ-LIKE PROTEIN;
 300:  eij3-A  5.0 17.5  223   775    3   DROME:AF-Q9W395-F1 ANAPHASE-PROMOTING COMPLEX SUBUNIT 4;
 301:  egbt-A  5.0 24.5  140   559    7   DROME:AF-Q8MYW9-F1 O-ACYLTRANSFERASE;
 302:  elo5-A  5.0  5.1   86   456    7   DROME:AF-Q94900-F1 GLUTAMATE-GATED CHLORIDE CHANNEL;
 303:  emw9-A  5.0  5.5   92   542    5   DROME:AF-Q9VVF4-F1 FI08815P;
 304:  ef1s-A  5.0  5.5   80   524    6   DROME:AF-Q9W4G1-F1 LD07278P;
 305:  ef07-A  5.0 20.8  161  1220    6   DROME:AF-Q6AWD5-F1 AT02057P;
 306:  egkj-A  5.0 12.6  117   609    7   DROME:AF-A1Z7M8-F1 ANGIOTENSIN-CONVERTING ENZYME;
 307:  eec3-A  5.0 25.4   94  1071    5   DROME:AF-Q9VIG1-F1 FI12406P;
 308:  eihv-A  5.0 11.4   87   106    9   DROME:AF-A0A0B4K877-F1 UNCHARACTERIZED PROTEIN;
 309:  emix-A  5.0  3.5   69   108    3   DROME:AF-Q9VRJ8-F1 PROTEIN ASTERIX;
 310:  ek5d-A  5.0  4.4  100   146    6   DROME:AF-A0A0B4KED5-F1 UNCHARACTERIZED PROTEIN;
 311:  ee8h-A  5.0 10.4  131   307    9   DROME:AF-A8JQW3-F1 PININ, ISOFORM B;
 312:  ehv0-A  5.0 15.5  111   572   10   DROME:AF-Q9W155-F1 IONOTROPIC RECEPTOR 60E;
 313:  eltx-A  5.0 26.7  115   435    6   DROME:AF-Q26263-F1 PROTEIN DEADPAN;
 314:  elt6-A  5.0  8.8  105   519    8   DROME:AF-P25162-F1 ACETYLCHOLINE RECEPTOR SUBUNIT BETA-LIKE 2;
 315:  ekzp-A  4.9  6.7  258   880    9   DROME:AF-Q9V9A8-F1 PROTEIN PHTF;
 316:  eif7-A  4.9 10.2   77   324    8   DROME:AF-Q7JR69-F1 CUTICULAR PROTEIN 49AC, ISOFORM C;
 317:  eg7d-A  4.9 10.5  172   566   10   DROME:AF-Q9VL65-F1 TBCMF46;
 318:  emtm-A  4.9 12.0  167   355    7   DROME:AF-Q9VGQ8-F1 ARFAPTIN;
 319:  emv7-A  4.9 20.4  119   796    6   DROME:AF-Q9VFV0-F1 IONOTROPIC RECEPTOR 87A;
 320:  el83-A  4.9 16.3  119   594    5   DROME:AF-A1ZA17-F1 IONOTROPIC RECEPTOR 52D;
 321:  efx7-A  4.9 13.1  124  1929    2   DROME:AF-Q9VRM6-F1 LETHAL (3) PERSISTENT SALIVARY GLAND 2;
 322:  egrc-A  4.9 15.6  113  1111    7   DROME:AF-Q9W037-F1 UNCHARACTERIZED PROTEIN, ISOFORM C;
 323:  ek9g-A  4.9  9.8  178   720    8   DROME:AF-Q9V3Y8-F1 FI05319P;
 324:  efi8-A  4.9 13.1  118  1037    1   DROME:AF-Q8MQJ9-F1 BRAIN TUMOR PROTEIN;
 325:  einn-A  4.9 21.9  141   784    9   DROME:AF-A1Z814-F1 OXYSTEROL-BINDING PROTEIN;
 326:  efas-A  4.9 17.6  122   596    6   DROME:AF-A1ZA15-F1 IONOTROPIC RECEPTOR 52B;
 327:  ekxl-A  4.9 16.2  127   536    8   DROME:AF-Q9V431-F1 APOPTOSIS INHIBITOR 5 HOMOLOG;
 328:  edwn-A  4.9 23.5  139   592    6   DROME:AF-E2QCZ3-F1 DIAMOND;
 329:  efvu-A  4.9 14.6  112   740    5   DROME:AF-M9MRI4-F1 E3 UBIQUITIN-PROTEIN LIGASE TRIM9;
 330:  em53-A  4.9 13.4  130   260    6   DROME:AF-Q9VEH2-F1 TRANSMEMBRANE PROTEIN 192;
 331:  eemn-A  4.9  6.5  135   217    8   DROME:AF-Q9VED1-F1 IP07781P;
 332:  ehaa-A  4.9  4.6  118   628    5   DROME:AF-Q9W0Z1-F1 ANGIOTENSIN-CONVERTING ENZYME;
 333:  efc8-A  4.9  7.9  127   855    8   DROME:AF-Q8MQJ7-F1 NON-SPECIFIC SERINE/THREONINE PROTEIN KINASE;
 334:  efzm-A  4.9 15.0  154   477    8   DROME:AF-Q9V785-F1 SH3 DOMAIN-BINDING PROTEIN 5 HOMOLOG;
 335:  elrk-A  4.9 14.9  138  1124    6   DROME:AF-Q8MQJ8-F1 HUNTINGTIN INTERACTING PROTEIN 1;
 336:  eiim-A  4.9 13.6  146  1098   11   DROME:AF-Q9GQN0-F1 RAN-BINDING PROTEIN 16;
 337:  eig4-A  4.9 16.2  104   503   10   DROME:AF-Q9VSF7-F1 GH28769P;
 338:  ej1v-A  4.9 11.4   75   520    3   DROME:AF-Q9VH81-F1 PROTEIN-SERINE/THREONINE PHOSPHATASE;
 339:  eeur-A  4.9 15.7   86   628    6   DROME:AF-Q7K7W5-F1 ADIPOSE PROTEIN;
 340:  em0w-A  4.9 17.7  112   907    6   DROME:AF-Q9VMP4-F1 GLUTAMATE RECEPTOR IIA;
 341:  eeyz-A  4.8  8.9  102   798   10   DROME:AF-Q9VBG4-F1 GH12381P;
 342:  egw9-A  4.8  7.4  122   521    7   DROME:AF-Q9W189-F1 FI22604P1;
 343:  ehmv-A  4.8 12.5   83   264    8   DROME:AF-Q9W528-F1 LD31238P;
 344:  ejwv-A  4.8 12.1  114   949    9   DROME:AF-Q9VWZ7-F1 FI21454P1;
 345:  egy2-A  4.8 11.8   94   604    9   DROME:AF-Q9VE87-F1 PROTEIN HEMINGWAY;
 346:  ee9f-A  4.8  4.6  136   237    7   DROME:AF-Q1ECC3-F1 IP01956P;
 347:  ej64-A  4.8  4.0  148   251    6   DROME:AF-Q7JZY1-F1 RE06389P;
 348:  eky5-A  4.8  6.6  148   373    8   DROME:AF-P06002-F1 OPSIN RH1;
 349:  ejtc-A  4.8  4.5  127   208    6   DROME:AF-Q8IPB0-F1 UNCHARACTERIZED PROTEIN, ISOFORM A;
 350:  ehro-A  4.8  2.5   57   111    4   DROME:AF-A0A0B4K7A1-F1 UNCHARACTERIZED PROTEIN, ISOFORM A;
 351:  elv4-A  4.8  5.6  111   327    3   DROME:AF-Q9XZ58-F1 COP9 SIGNALOSOME COMPLEX SUBUNIT 5;
 352:  eekq-A  4.8  9.3  153  1292    7   DROME:AF-Q7KT22-F1 UNCHARACTERIZED PROTEIN;
 353:  ei7a-A  4.8  6.8  158   606    5   DROME:AF-M9PC61-F1 UNCHARACTERIZED PROTEIN, ISOFORM E;
 354:  effk-A  4.8 22.3   91   231    7   DROME:AF-Q9VU04-F1 RE60105P;
 355:  eeu8-A  4.8 23.0  130   548    5   DROME:AF-Q9VJP2-F1 WORNIU;
 356:  elqv-A  4.8 17.6  127   574    6   DROME:AF-Q9VT95-F1 IONOTROPIC RECEPTOR 67B;
 357:  ed80-A  4.8  4.4   83   902   11   DROME:AF-Q9W2E9-F1 KINASE;
 358:  egb1-A  4.8  6.6  120   189    8   DROME:AF-Q9VNT6-F1 GH11730P;
 359:  ehvb-A  4.8 20.0   91   515    7   DROME:AF-Q9VN77-F1 GERANYLGERANYL TRANSFERASE TYPE-2 SUBUNIT ALPHA;
 360:  efke-A  4.8 12.7  108   703    6   DROME:AF-Q9VRJ7-F1 RE45108P;
 361:  ed2n-A  4.8 19.6  102   503    9   DROME:AF-Q9VR03-F1 AT19250P;
 362:  eh2b-A  4.8 25.5  122  2118    7   DROME:AF-O76904-F1 EG:8D8.1 PROTEIN;
 363:  edri-A  4.8 13.6  146  1165    8   DROME:AF-Q8MSU4-F1 SYMPLEKIN;
 364:  edhw-A  4.8 14.4  151  1336    8   DROME:AF-A1ZAV1-F1 COILED-COIL AND C2 DOMAIN-CONTAINING PROTEIN 2A;
 365:  ema6-A  4.8  3.8   81    98    9   DROME:AF-M9MS63-F1 UNCHARACTERIZED PROTEIN, ISOFORM A;
 366:  ehi7-A  4.8 27.4  140  1549    9   DROME:AF-A1ZBA1-F1 FI17866P1;
 367:  ei2i-A  4.8  4.0  114   231    6   DROME:AF-A1Z6T8-F1 TETRASPANIN;
 368:  ejkb-A  4.8  4.0  120   183    5   DROME:AF-X2JEK5-F1 UNCHARACTERIZED PROTEIN;
 369:  ekp1-A  4.7  9.4   82   868   10   DROME:AF-Q9VIY5-F1 UNCHARACTERIZED PROTEIN;
 370:  edj7-A  4.7 23.1  157   674    9   DROME:AF-Q9VWZ2-F1 LD30826P;
 371:  edky-A  4.7 17.7  128   952   10   DROME:AF-Q9VTM9-F1 SISTERS UNBOUND;
 372:  ekz8-A  4.7  5.8  163   565    9   DROME:AF-Q8IRA7-F1 UNCHARACTERIZED PROTEIN;
 373:  eioc-A  4.7 23.8  153   671    3   DROME:AF-Q9VRR2-F1 GH26628P;
 374:  ek31-A  4.7  2.2   92   132    5   DROME:AF-Q4QQ01-F1 IP05962P;
 375:  emb3-A  4.7 13.8  156  1919   10   DROME:AF-A8DZ29-F1 EUKARYOTIC TRANSLATION INITIATION FACTOR 4G1, ISO
 376:  emvv-A  4.7  6.5  147   276    5   DROME:AF-Q9VBM6-F1 PALMITOYLTRANSFERASE;
 377:  ekuf-A  4.7 10.4  146   398    5   DROME:AF-Q8T3P5-F1 AT26438P;
 378:  eg09-A  4.7 12.0  122  1885    4   DROME:AF-M9NGY4-F1 ZAP3, ISOFORM E;
 379:  el97-A  4.7 22.6  151   679    4   DROME:AF-E1JJ71-F1 DEMENTIN, ISOFORM H;
 380:  eh52-A  4.7  9.6  105  2294    4   DROME:AF-Q9VUB7-F1 PAX TRANSCRIPTION ACTIVATION DOMAIN INTERACTING P
 381:  ekuw-A  4.7 21.2  132  1982   10   DROME:AF-O97159-F1 CHROMODOMAIN-HELICASE-DNA-BINDING PROTEIN MI-2 HO
 382:  elq0-A  4.7 10.6  119   713    9   DROME:AF-Q9VRE0-F1 DOLICHYL-DIPHOSPHOOLIGOSACCHARIDE--PROTEIN
 383:  el53-A  4.7 17.4  117   853    6   DROME:AF-Q9VDH5-F1 KAINATE-TYPE IONOTROPIC GLUTAMATE RECEPTOR SUBUNI
 384:  ej6a-A  4.7  9.2  113   819    6   DROME:AF-Q0KHS0-F1 KATANIN P80 WD40 REPEAT-CONTAINING SUBUNIT B1;
 385:  eeut-A  4.7 11.1   77    88    9   DROME:AF-A8JNL0-F1 UNCHARACTERIZED PROTEIN;
 386:  egu7-A  4.7  4.1   73   106    3   DROME:AF-A0A0B4K6E6-F1 UNCHARACTERIZED PROTEIN, ISOFORM C;
 387:  ekvf-A  4.7  4.4  130  2064    7   DROME:AF-Q9VPI9-F1 LD20667P;
 388:  efqc-A  4.7  5.0  123   699   13   DROME:AF-Q7KNA0-F1 DYMECLIN;
 389:  efc0-A  4.7 10.8  108   927    6   DROME:AF-Q7KVW5-F1 SMALL CONDUCTANCE CALCIUM-ACTIVATED POTASSIUM CHA
 390:  egcq-A  4.7 16.3  111   817    7   DROME:AF-Q9VXK5-F1 PUTATIVE RRNA METHYLTRANSFERASE;
 391:  ede2-A  4.7 37.4  115   274    6   DROME:AF-Q9VIK5-F1 RE60872P;
 392:  eien-A  4.7  9.2   73    87    8   DROME:AF-A1A6N4-F1 GEO11018P1;
 393:  ehjd-A  4.7 13.3  119   870    8   DROME:AF-Q9VWC7-F1 FI02109P;
 394:  elxv-A  4.7 12.4  114  1513    5   DROME:AF-Q9VWK5-F1 GH15225P;
 395:  ee92-A  4.7 18.7  101   321    6   DROME:AF-Q9VN13-F1 SIDEROFLEXIN-1-3;
 396:  eglf-A  4.7  4.3  118   228    9   DROME:AF-Q9VUN8-F1 SUGAR TRANSPORTER SWEET;
 397:  ei2j-A  4.7 10.2   80   124    4   DROME:AF-Q6IGA4-F1 ACP53C14C;
 398:  ejn2-A  4.7 10.0  115   805    4   DROME:AF-Q960Z0-F1 KINESIN-LIKE PROTEIN KLP10A;
 399:  eg2q-A  4.7 15.4  148  1318    5   DROME:AF-P25455-F1 1-PHOSPHATIDYLINOSITOL 4,5-BISPHOSPHATE PHOSPHODI
 400:  ejd5-A  4.7  5.2  140   471    9   DROME:AF-Q9VDC4-F1 THYROLIBERIN RECEPTOR;
 401:  ek17-A  4.7  5.8  127   213    2   DROME:AF-A8JRH4-F1 UNCHARACTERIZED PROTEIN;
 402:  eitn-A  4.7 17.1  115   395    7   DROME:AF-Q9VC58-F1 LD37002P;
 403:  emoo-A  4.7  7.8  125  1201   12   DROME:AF-O16844-F1 KINESIN-LIKE PROTEIN COSTA;
 404:  ei4z-A  4.7  8.5  127   212    5   DROME:AF-Q9VRJ5-F1 CHARGED MULTIVESICULAR BODY PROTEIN 2B;
 405:  eiws-A  4.7  8.1  147  1075    9   DROME:AF-X2JAU8-F1 PROTEIN NERVOUS WRECK;
 406:  em5f-A  4.7  8.9  111   832    5   DROME:AF-Q9V4M2-F1 PROTEIN WECH;
 407:  edtj-A  4.7 39.6  113   598    9   DROME:AF-Q9VWA6-F1 CILIA- AND FLAGELLA-ASSOCIATED PROTEIN 157;
 408:  ek8v-A  4.7 28.5  102   205    8   DROME:AF-Q01070-F1 ENHANCER OF SPLIT MGAMMA PROTEIN;
 409:  eedu-A  4.7 16.3  111   396   10   DROME:AF-Q9W255-F1 GH05812P;
 410:  ejlp-A  4.7 11.5  112   508    9   DROME:AF-Q9V3W1-F1 TETRATRICOPEPTIDE REPEAT PROTEIN 2;
 411:  ejb5-A  4.7 14.4   94  1059    7   DROME:AF-Q7KJA9-F1 PROTEIN O-GLCNAC TRANSFERASE;
 412:  eh4k-A  4.6 26.8   98   270    8   DROME:AF-Q9VNB1-F1 AT23701P;
 413:  ef3o-A  4.6  7.9  149   753    9   DROME:AF-Q9V9R2-F1 CULLIN 2, ISOFORM A;
 414:  emuj-A  4.6 18.8  151  1653    9   DROME:AF-A8JUV0-F1 PROTEIN STRAWBERRY NOTCH;
 415:  ei3q-A  4.6 13.5   99   123    4   DROME:AF-Q9W499-F1 60S RIBOSOMAL PROTEIN L35;
 416:  ee5u-A  4.6 16.3   97   243    6   DROME:AF-Q9VMQ3-F1 RT06796P1;
 417:  eep4-A  4.6 25.2  124   716    5   DROME:AF-A0A0B4JCU3-F1 RECEPTOR EXPRESSION ENHANCING PROTEIN A, ISOFO
 418:  ek80-A  4.6  9.1   90   199    9   DROME:AF-Q9VYY2-F1 SIGNAL PEPTIDASE COMPLEX SUBUNIT 2;
 419:  ei0k-A  4.6  6.1  145   708    9   DROME:AF-Q9VEB8-F1 BCDNA.GH04120;
 420:  ei7i-A  4.6 15.8  123   589    7   DROME:AF-Q9VND0-F1 MEIOSIS I ARREST, ISOFORM A;
 421:  eme6-A  4.6  4.1  144   324    4   DROME:AF-Q7K1H0-F1 GH09096P;
 422:  ek9z-A  4.6  4.3  116   222    3   DROME:AF-Q9VIT6-F1 IP07844P;
 423:  elcd-A  4.6  5.6   90   544    9   DROME:AF-Q9VHL2-F1 T-COMPLEX PROTEIN 1 SUBUNIT ETA;
 424:  edl6-A  4.6  6.5  149   381    7   DROME:AF-P08099-F1 OPSIN RH2;
 425:  ec39-A  4.6 20.3  125  1059    6   DROME:AF-Q9VW51-F1 RNA POLYMERASE II ELONGATION FACTOR ELL;
 426:  eg7y-A  4.6  8.1  141   464    7   DROME:AF-Q95T19-F1 SERINE--TRNA SYNTHETASE-LIKE PROTEIN SLIMP;
 427:  efos-A  4.6  9.9  117   332    4   DROME:AF-Q9VWS9-F1 UNCHARACTERIZED PROTEIN;
 428:  emd1-A  4.6  3.9  103   585    6   DROME:AF-Q960E8-F1 GENERAL TRANSCRIPTION FACTOR IIH SUBUNIT 1;
 429:  eeep-A  4.6 18.3  105  1503    8   DROME:AF-Q7KTZ4-F1 REDUCED MECHANORECEPTOR POTENTIAL A, ISOFORM B;
 430:  ejmw-A  4.6  9.0  102   123    6   DROME:AF-Q5LJU1-F1 TRANSMEMBRANE PROTEIN 188;
 431:  ed5f-A  4.6 10.8  100   255    6   DROME:AF-Q9VIB7-F1 RETICULON-LIKE PROTEIN;
 432:  eexp-A  4.6 13.3  119   999    9   DROME:AF-Q23972-F1 PROTEIN SMAUG;
 433:  efvr-A  4.6  5.3  124   228    7   DROME:AF-Q9VIU6-F1 LD43293P;
 434:  eixx-A  4.6  8.9  154   371    9   DROME:AF-Q9W3V5-F1 LP14436P;
 435:  ele3-A  4.6 21.6  100   387    7   DROME:AF-Q9U1M2-F1 TRANSMEMBRANE PROTEIN 120 HOMOLOG;
 436:  elfy-A  4.6  8.9  152   896    5   DROME:AF-Q9VDD8-F1 UBIQUITIN CARBOXYL-TERMINAL HYDROLASE;
 437:  ee26-A  4.6  9.4  160   732    4   DROME:AF-H9ZYQ1-F1 FI19927P1;
 438:  efpd-A  4.6 11.2  139   201   12   DROME:AF-Q9V3A3-F1 CG11379-PA;
 439:  eh8w-A  4.6 21.3  125  1048    9   DROME:AF-Q9VKW4-F1 KINESIN-LIKE PROTEIN AT 31E, ISOFORM A;
 440:  ef9g-A  4.6 16.8  142   485    6   DROME:AF-A1ZB24-F1 MUCIN 55B, ISOFORM A;
 441:  emhh-A  4.6  6.1  151   576    8   DROME:AF-A1ZBX0-F1 CILIA- AND FLAGELLA-ASSOCIATED PROTEIN 206;
 442:  ejdz-A  4.6 14.2  123   541   13   DROME:AF-Q9W533-F1 UNCHARACTERIZED PROTEIN, ISOFORM D;
 443:  emfx-A  4.6 21.9  112   420    7   DROME:AF-Q9VVI1-F1 LD04387P;
 444:  ejld-A  4.6 19.0  169  1571    8   DROME:AF-Q8MSQ4-F1 MEKK1, ISOFORM B;
 445:  ee85-A  4.6 17.0  127   666    8   DROME:AF-Q2PDW6-F1 CENTRIOLAR COILED COIL PROTEIN 110KDA, ISOFORM B;
 446:  eczd-A  4.6 20.9  129   978    9   DROME:AF-M9PI70-F1 PH-SENSITIVE CHLORIDE CHANNEL 1, ISOFORM N;
 447:  elom-A  4.6 12.3  116   552    3   DROME:AF-O76861-F1 EG:100G10.1 PROTEIN;
 448:  ehd7-A  4.6  5.5  117   220    9   DROME:AF-Q7K010-F1 TETRASPANIN;
 449:  ekhr-A  4.5 14.7  103   644    7   DROME:AF-A1Z714-F1 BLOWN FUSE, ISOFORM A;
 450:  eljt-A  4.5 14.4   77   143    3   DROME:AF-Q9VTE5-F1 PROBABLE PREFOLDIN SUBUNIT 2;
 451:  ejoe-A  4.5 14.0   99  1117    6   DROME:AF-Q9W3N0-F1 FI21262P1;
 452:  edhq-A  4.5 23.0  122   784    5   DROME:AF-Q9VC05-F1 OXYSTEROL-BINDING PROTEIN;
 453:  ei65-A  4.5 12.6  139   455    8   DROME:AF-Q9VWX4-F1 CG5936;
 454:  edll-A  4.5  5.9   74   496    7   DROME:AF-Q08832-F1 GAMMA-AMINOBUTYRIC ACID RECEPTOR SUBUNIT BETA-LIK
 455:  ee5t-A  4.5 13.0  157  1415    6   DROME:AF-Q8IN05-F1 TELOMERE LENGTH REGULATION PROTEIN TEL2 HOMOLOG;
 456:  ekcz-A  4.5 19.1  109  1034    6   DROME:AF-P54362-F1 AP-3 COMPLEX SUBUNIT DELTA;
 457:  ehns-A  4.5  3.7   70    74    6   DROME:AF-Q9VY65-F1 MICOS COMPLEX SUBUNIT MIC10;
 458:  edyw-A  4.5 22.4   81   363    5   DROME:AF-Q9VDV2-F1 AT06125P;
 459:  ejkd-A  4.5  7.1  147   499   11   DROME:AF-A1ZAX0-F1 NEUROPEPTIDE CCHAMIDE-1 RECEPTOR;
 460:  eiwz-A  4.5  7.1   99   338    7   DROME:AF-Q9VZJ9-F1 MITOCHONDRIAL E3 UBIQUITIN PROTEIN LIGASE 1;
 461:  eh4e-A  4.5 17.8  125  1083    9   DROME:AF-Q9W581-F1 NMDA RECEPTOR 2, ISOFORM C;
 462:  elem-A  4.5  6.0   87   308    6   DROME:AF-Q9V3H2-F1 26S PROTEASOME NON-ATPASE REGULATORY SUBUNIT 14;
 463:  el67-A  4.5  9.0  161   354    9   DROME:AF-Q8T8Y8-F1 AT15826P;
 464:  eh5i-A  4.5 38.4  101  1901   15   DROME:AF-M9PCE3-F1 UNCHARACTERIZED PROTEIN, ISOFORM D;
 465:  eh5h-A  4.5  4.8  109   823    4   DROME:AF-Q9XZ06-F1 NUCLEAR PORE COMPLEX PROTEIN NUP93-1;
 466:  emxt-A  4.5  4.5   89   564    6   DROME:AF-E1JJR2-F1 NICOTINIC ACETYLCHOLINE RECEPTOR ALPHA7, ISOFORM
 467:  ei16-A  4.5 16.3   99   316   10   DROME:AF-Q7KS11-F1 URACIL-DNA DEGRADING FACTOR, ISOFORM B;
 468:  ed91-A  4.5 13.8  123   595    7   DROME:AF-Q8IN10-F1 IONOTROPIC RECEPTOR 94A;
 469:  emta-A  4.5 10.9   89   419    9   DROME:AF-Q9VBA5-F1 GM18993P;
 470:  ef6i-A  4.5 12.9  162  1325    9   DROME:AF-P18106-F1 TYROSINE-PROTEIN KINASE FER;
 471:  ekkv-A  4.5  4.9  161   455    5   DROME:AF-M9NDI3-F1 SORTING NEXIN 6, ISOFORM B;
 472:  eecz-A  4.5  6.9  154   369   10   DROME:AF-O01668-F1 OPSIN RH6;
 473:  ef8h-A  4.5 10.6  152   477    7   DROME:AF-Q8ITC7-F1 NEUROPEPTIDES CAPA RECEPTOR;
 474:  ek8q-A  4.5 20.9  161   814    9   DROME:AF-Q9VSW5-F1 KINESIN-LIKE PROTEIN AT 67A, ISOFORM A;
 475:  eljo-A  4.5 11.6  173   542    6   DROME:AF-Q9VRM0-F1 LEUCOKININ RECEPTOR;
 476:  ee1k-A  4.5  7.7   98   857    8   DROME:AF-Q7KRS6-F1 NO MECHANORECEPTOR POTENTIAL B, ISOFORM D;
 477:  ej4p-A  4.5 23.0  123   966    9   DROME:AF-Q24171-F1 AT08303P;
 478:  egrg-A  4.5 18.6  121   611    5   DROME:AF-Q9VCM4-F1 IONOTROPIC RECEPTOR 94E;
 479:  efy3-A  4.5 24.5  117   893    6   DROME:AF-Q9VK71-F1 POU DOMAIN PROTEIN 2, ISOFORM B;
 480:  ehy1-A  4.5  8.9  165   219    7   DROME:AF-Q9W377-F1 LP05863P;
 481:  eeio-A  4.5  4.7   72   204    6   DROME:AF-Q9VKZ9-F1 FI06463P;
 482:  ehdh-A  4.5  9.7  151   766    6   DROME:AF-Q9VDE6-F1 EXOCYST COMPLEX COMPONENT 6;
 483:  eh14-A  4.5 11.2  148   723    3   DROME:AF-Q9VI25-F1 NEUROCHONDRIN HOMOLOG;
 484:  efek-A  4.5  5.4  118   648    9   DROME:AF-M9PCT4-F1 IONOTROPIC RECEPTOR 31A, ISOFORM C;
 485:  emel-A  4.4 35.8   95   555    6   DROME:AF-B7Z031-F1 PROTEIN PESTE;
 486:  ecyw-A  4.4 20.7   91   508    7   DROME:AF-Q9V3D9-F1 SIGNAL RECOGNITION PARTICLE 54 KDA PROTEIN;
 487:  eeh3-A  4.4 16.3  111   945   11   DROME:AF-Q9VHY2-F1 UNCHARACTERIZED PROTEIN, ISOFORM C;
 488:  ejo7-A  4.4 12.8   94   749    7   DROME:AF-Q9Y149-F1 MEDIATOR OF RNA POLYMERASE II TRANSCRIPTION SUBUN
 489:  efma-A  4.4  6.1  167   761   11   DROME:AF-Q24151-F1 SIGNAL TRANSDUCER AND TRANSCRIPTION ACTIVATOR;
 490:  eid0-A  4.4  2.5   77   485    5   DROME:AF-Q9VDU9-F1 HISTAMINE-GATED CHLORIDE CHANNEL ALPHA1 SUBUNIT;
 491:  eg1o-A  4.4 15.9  124   940    9   DROME:AF-P91926-F1 AP-2 COMPLEX SUBUNIT ALPHA;
 492:  ekpn-A  4.4  9.3  135   293    7   DROME:AF-Q9VDZ2-F1 IP09474P;
 493:  ejqm-A  4.4  9.1  148   519    5   DROME:AF-P30975-F1 TACHYKININ-LIKE PEPTIDES RECEPTOR 99D;
 494:  efs6-A  4.4  9.2  150   586   10   DROME:AF-Q9VEG2-F1 IP13425P;
 495:  ec43-A  4.4 14.9  122  1140    8   DROME:AF-Q9VN25-F1 EUKARYOTIC TRANSLATION INITIATION FACTOR 3 SUBUNI
 496:  ei70-A  4.4 14.9   84   638    8   DROME:AF-Q9VNX8-F1 EUKARYOTIC TRANSLATION INITIATION FACTOR 2A;
 497:  efbx-A  4.4 10.1  141  2516    7   DROME:AF-Q24270-F1 VOLTAGE-DEPENDENT CALCIUM CHANNEL TYPE D SUBUNIT
 498:  ejlv-A  4.4 36.4  113   207   10   DROME:AF-Q9VE78-F1 CORONA;
 499:  edvf-A  4.4  7.9  155   894    8   DROME:AF-Q9VQQ9-F1 EXOCYST COMPLEX COMPONENT 2;
 500:  eifj-A  4.4  8.3  110   226    7   DROME:AF-Q8T0Q4-F1 GH13992P;
 501:  ef3i-A  4.4  4.9  133   265   14   DROME:AF-Q9VH59-F1 ELONGATION OF VERY LONG CHAIN FATTY ACIDS PROTEIN
 502:  eld4-A  4.4 11.7  133   637    6   DROME:AF-Q9W2B3-F1 UNCHARACTERIZED PROTEIN, ISOFORM A;
 503:  emab-A  4.4  8.9   83   141   11   DROME:AF-X2J4U0-F1 UNCHARACTERIZED PROTEIN;
 504:  ee4t-A  4.4 12.5  118  1847    8   DROME:AF-Q9VW83-F1 GIGAS, ISOFORM A;
 505:  eg15-A  4.4  9.5  144   241    5   DROME:AF-Q7JYV2-F1 SYNAPTOGYRIN;
 506:  ekpt-A  4.4  7.5  117   772    8   DROME:AF-Q9VCV8-F1 UNCHARACTERIZED PROTEIN;
 507:  eg7z-A  4.4  8.1  159  1463    6   DROME:AF-M9MSM5-F1 DISHEVELLED ASSOCIATED ACTIVATOR OF MORPHOGENESIS
 508:  egad-A  4.4 20.2  145  1469    8   DROME:AF-E3CTN7-F1 RE13835P;
 509:  egs9-A  4.4 13.1  126  1113    7   DROME:AF-Q9VW37-F1 LP12374P;
 510:  eex1-A  4.4 11.4  117   394    8   DROME:AF-Q8MSB1-F1 E3 UBIQUITIN-PROTEIN TRANSFERASE MAEA;
 511:  egyt-A  4.4 18.9   70   469    6   DROME:AF-A8JNC7-F1 DPR-INTERACTING PROTEIN DELTA, ISOFORM D;
 512:  em4t-A  4.4 14.1  146  1076    6   DROME:AF-Q8IQE6-F1 INSULIN RECEPTOR SUBSTRATE 53 KDA, ISOFORM A;
 513:  eg5n-A  4.4  8.2  138   223    7   DROME:AF-Q8MLR5-F1 IP08069P;
 514:  eiqe-A  4.4 18.3  110   591    3   DROME:AF-X2JAL0-F1 UNCHARACTERIZED PROTEIN;
 515:  ekuo-A  4.4 13.8  141   750    6   DROME:AF-Q7KSK2-F1 KINESIN FAMILY MEMBER 19A;
 516:  em1z-A  4.4 19.3  122   991    5   DROME:AF-Q03445-F1 GLUTAMATE RECEPTOR 1;
 517:  empk-A  4.4  9.6  170  2464    8   DROME:AF-Q9VG05-F1 UNCHARACTERIZED PROTEIN, ISOFORM H;
 518:  ehdz-A  4.4 19.3  130   782    7   DROME:AF-Q9VI55-F1 E3 UFM1-PROTEIN LIGASE 1 HOMOLOG;
 519:  elwf-A  4.4  9.2  158  1062    3   DROME:AF-Q9VWP9-F1 GH01369P;
 520:  ec2k-A  4.4 14.2  101   907    7   DROME:AF-A0A0B4KHJ0-F1 GRIK, ISOFORM C;
 521:  egqi-A  4.4  4.6  118  2298    7   DROME:AF-M9PCG3-F1 ZIZIMIN, ISOFORM K;
 522:  eenu-A  4.3 22.1  105   842    6   DROME:AF-Q9W2G5-F1 LD41005P;
 523:  em38-A  4.3 18.0  103   492    6   DROME:AF-Q9I7K6-F1 PROTEIN NASP HOMOLOG;
 524:  eiot-A  4.3 12.3  112   634    4   DROME:AF-Q961J0-F1 GH21160P;
 525:  eg1m-A  4.3 14.0   81   704   10   DROME:AF-Q9VW76-F1 GH12423P;
 526:  edvq-A  4.3 18.2  152   603    6   DROME:AF-M9PJS6-F1 UNCHARACTERIZED PROTEIN, ISOFORM D;
 527:  ejlb-A  4.3 10.3  133  1379    8   DROME:AF-P42286-F1 PROTEIN THREE ROWS;
 528:  ehae-A  4.3  6.6  110   373   12   DROME:AF-Q9VPF9-F1 SD10847P;
 529:  een8-A  4.3  9.4  158   536    7   DROME:AF-Q4LBB9-F1 OCTOPAMINE RECEPTOR BETA-2R;
 530:  ef7p-A  4.3 16.2   84   224    8   DROME:AF-Q9VE92-F1 UNCHARACTERIZED PROTEIN;
 531:  el0d-A  4.3 11.5  102   648    7   DROME:AF-Q9VEC3-F1 ACTIN-RELATED PROTEIN 5;
 532:  edub-A  4.3 18.3  117   670    5   DROME:AF-Q9W534-F1 G-PROTEIN COUPLED RECEPTOR MOODY;
 533:  elyq-A  4.3 20.3  125   223    6   DROME:AF-Q9VN02-F1 GH14561P;
 534:  ef1f-A  4.3  6.8  152   363    5   DROME:AF-Q7KTW4-F1 RE38102P;
 535:  ec83-A  4.3 21.0  136  1318    5   DROME:AF-B7Z150-F1 INACTIVATION NO AFTERPOTENTIAL E, ISOFORM E;
 536:  eg3w-A  4.3 11.9   77   160    6   DROME:AF-Q9VKA2-F1 GEO12039P1;
 537:  emdo-A  4.3 23.1  159   774    7   DROME:AF-Q9VAA2-F1 ADENOSINE RECEPTOR, ISOFORM A;
 538:  emy4-A  4.3  5.3  133   539    8   DROME:AF-Q24563-F1 DOPAMINE RECEPTOR 2;
 539:  ekva-A  4.3  3.2   85   116    7   DROME:AF-Q8MKK8-F1 GEO07755P1;
 540:  el7f-A  4.3 18.4  137   660   11   DROME:AF-Q9VFW5-F1 PYROKININ 2 RECEPTOR 1;
 541:  eepf-A  4.3  9.3   90   798    7   DROME:AF-Q0E938-F1 UNCHARACTERIZED PROTEIN, ISOFORM A;
 542:  eia1-A  4.3  3.9  112   126   10   DROME:AF-Q9VGY3-F1 GEO12082P1;
 543:  elky-A  4.3 16.3  149   587    8   DROME:AF-Q9W2Z8-F1 UNCHARACTERIZED PROTEIN, ISOFORM C;
 544:  ekoq-A  4.3 16.2  143   605    6   DROME:AF-A0A0B4KFL3-F1 KATANIN P60 ATPASE-CONTAINING SUBUNIT A1;
 545:  ekrq-A  4.3 19.0   83   363    8   DROME:AF-Q9VF25-F1 PSEA-BINDING PROTEIN 45KD;
 546:  emin-A  4.3 11.9  162   341    9   DROME:AF-Q9VK00-F1 UNCHARACTERIZED PROTEIN, ISOFORM A;
 547:  eggv-A  4.3  8.8  132  2148    8   DROME:AF-M9NFI9-F1 SPINOPHILIN, ISOFORM J;
 548:  ej6r-A  4.3  5.4  112   193    8   DROME:AF-Q9W333-F1 IP06839P;
 549:  edja-A  4.3 24.0  136  2096    8   DROME:AF-Q9VM75-F1 HEAT REPEAT-CONTAINING PROTEIN 1 HOMOLOG;
 550:  ef6j-A  4.3 17.9  136  1190    4   DROME:AF-A1Z7T0-F1 SERINE/THREONINE-PROTEIN KINASE N;
 551:  egp4-A  4.3  9.8  166   508    8   DROME:AF-Q9VCZ3-F1 OCTOPAMINE RECEPTOR BETA-1R;
 552:  ejcs-A  4.3  8.5  121   641    7   DROME:AF-Q9VQX6-F1 LP05054P;
 553:  el8t-A  4.3  4.0   78   107    8   DROME:AF-Q7KSC4-F1 MITOCHONDRIAL PYRUVATE CARRIER 1;
 554:  el9h-A  4.3 12.4  125  1236    6   DROME:AF-Q4U2Q5-F1 FI23547P1;
 555:  ef2z-A  4.3 16.3  124   599    6   DROME:AF-A1ZA14-F1 IONOTROPIC RECEPTOR 52A;
 556:  eimv-A  4.2 22.0  106   599    4   DROME:AF-M9PER3-F1 UNCHARACTERIZED PROTEIN, ISOFORM D;
 557:  egb2-A  4.2 12.0  104   537    7   DROME:AF-A0A0B4LGJ9-F1 GLYCEROL-3-PHOSPHATE ACYLTRANSFERASE 4, ISOFOR
 558:  ee2r-A  4.2  7.1   77   226    8   DROME:AF-Q7K1I4-F1 TETRASPANIN;
 559:  edxt-A  4.2  6.9   85   222    6   DROME:AF-Q7K2V7-F1 TETRASPANIN;
 560:  ei4v-A  4.2  8.1  111   750   10   DROME:AF-A1ZB09-F1 UNCHARACTERIZED PROTEIN;
 561:  emwq-A  4.2 25.5  106   272    5   DROME:AF-Q9VHV6-F1 RE31520P;
 562:  eidw-A  4.2  9.7  165   423    8   DROME:AF-Q9VRJ2-F1 ACYL-COENZYME A DIPHOSPHATASE FITM2;
 563:  eloz-A  4.2 21.6  166  1102    7   DROME:AF-Q9VXH9-F1 WASH COMPLEX SUBUNIT 4;
 564:  elg7-A  4.2  7.3  102   972    9   DROME:AF-P30189-F1 DNA TOPOISOMERASE 1;
 565:  emgi-A  4.2 11.8  157   437   10   DROME:AF-Q9VZZ0-F1 RE02644P;
 566:  eh4z-A  4.2  9.7   88   121    5   DROME:AF-Q6GUT7-F1 ACP53C14A;
 567:  eh06-A  4.2 14.8  120   428    5   DROME:AF-Q9I7W5-F1 SOMETHING ABOUT SILENCING PROTEIN 10;
 568:  ejl9-A  4.2  8.3   68    81    3   DROME:AF-Q9W1B2-F1 MICOS COMPLEX SUBUNIT MIC10;
 569:  eivk-A  4.2 11.2  100  1061    8   DROME:AF-P34739-F1 TRANSCRIPTION TERMINATION FACTOR 2;
 570:  ee08-A  4.2 15.7  110   605    7   DROME:AF-Q9VHL4-F1 IONOTROPIC RECEPTOR 85A;
 571:  ej32-A  4.2 12.0   86  1002    5   DROME:AF-Q24314-F1 VACUOLAR PROTEIN SORTING-ASSOCIATED PROTEIN 18 HO
 572:  efey-A  4.2  8.8  120   256    5   DROME:AF-Q9VBI3-F1 RH72336P;
 573:  ecy5-A  4.2  7.1  114  1022    6   DROME:AF-Q9W3E1-F1 INTEGRATOR COMPLEX SUBUNIT 4;
 574:  edds-A  4.2  7.6  188  1247    3   DROME:AF-Q9VX80-F1 KINESIN-LIKE PROTEIN UNC-104;
 575:  elsd-A  4.2  3.1   62    70    8   DROME:AF-B8A3Y3-F1 MIP01424P;
 576:  eiuz-A  4.2 10.6  141  1026    6   DROME:AF-M9PIM3-F1 UNCHARACTERIZED PROTEIN;
 577:  ejqb-A  4.2 14.0  125  1851    5   DROME:AF-P91645-F1 VOLTAGE-DEPENDENT CALCIUM CHANNEL TYPE A SUBUNIT
 578:  efdn-A  4.2  4.8  126   572    6   DROME:AF-A4IJ72-F1 IP18018P;
 579:  effs-A  4.2  5.6  145   585    6   DROME:AF-Q9W0R5-F1 PROBABLE G-PROTEIN COUPLED RECEPTOR MTH-LIKE 10;
 580:  eini-A  4.2  7.0   68   250    7   DROME:AF-Q9VSS7-F1 UPF0193 PROTEIN EVG1 HOMOLOG;
 581:  ef1y-A  4.2  6.0  127  1179    4   DROME:AF-Q7KK96-F1 STRUCTURAL MAINTENANCE OF CHROMOSOMES PROTEIN;
 582:  ehmo-A  4.2 11.3  116  1503    9   DROME:AF-A1Z9C4-F1 UNCHARACTERIZED PROTEIN;
 583:  emmn-A  4.2 17.0  127   874    4   DROME:AF-Q9VVY0-F1 RE61245P;
 584:  ehrb-A  4.2 10.4   79   109   13   DROME:AF-B7YZU6-F1 HALO;
 585:  ekpd-A  4.2  8.1   83   307    8   DROME:AF-Q9VZZ8-F1 AT01695P;
 586:  ecvg-A  4.2  4.7  115  1248    7   DROME:AF-Q9VKY2-F1 CULLIN-ASSOCIATED NEDD8-DISSOCIATED PROTEIN 1;
 587:  edrc-A  4.2 24.7  154   649    5   DROME:AF-Q9W4P9-F1 UNCHARACTERIZED PROTEIN;
 588:  elwz-A  4.2 11.6  132  1069   11   DROME:AF-M9PE53-F1 MULTIPLE WING HAIRS, ISOFORM C;
 589:  ed8m-A  4.2 12.1   96   246    7   DROME:AF-Q9V9U6-F1 LD39576P;
 590:  ef41-A  4.2 12.9  142  1075    9   DROME:AF-Q7K0Q2-F1 IMPORTIN BETA11;
 591:  elb3-A  4.2 22.3   96  1714    7   DROME:AF-P28668-F1 BIFUNCTIONAL GLUTAMATE/PROLINE--TRNA LIGASE;
 592:  ef4e-A  4.2 14.3  131   468    5   DROME:AF-Q9VI75-F1 PHOSPHATIDYLINOSITOL-BINDING CLATHRIN ASSEMBLY PR
 593:  ehik-A  4.2 13.0  136   910    5   DROME:AF-Q9V4A0-F1 FI01405P;
 594:  efwz-A  4.2  2.3   42    45    7   DROME:AF-X2JA25-F1 UNCHARACTERIZED PROTEIN;
 595:  eib1-A  4.2  8.6  154   631    6   DROME:AF-Q9VEG1-F1 TYRAMINE RECEPTOR;
 596:  em4z-A  4.2  5.4  106   157   12   DROME:AF-Q9VQL3-F1 CORNICHON RELATED;
 597:  ek1u-A  4.2 17.6   98   300    5   DROME:AF-Q9VT87-F1 UNCHARACTERIZED PROTEIN, ISOFORM B;
 598:  ejz8-A  4.2  8.4  189   351    7   DROME:AF-Q9U6B8-F1 CALCIUM RELEASE-ACTIVATED CALCIUM CHANNEL PROTEIN
 599:  eda4-A  4.2  3.7   70   366   11   DROME:AF-A0A0B4LF50-F1 METALLOPHOSPHOESTERASE, ISOFORM E;
 600:  ehmx-A  4.2 17.3   85   319   13   DROME:AF-Q9W197-F1 7-METHYLGUANOSINE PHOSPHATE-SPECIFIC 5'-NUCLEOTID
 601:  egxj-A  4.2 11.7  126   376    7   DROME:AF-P40427-F1 HOMEOBOX PROTEIN EXTRADENTICLE;
 602:  ehcb-A  4.2 10.3  150  2036    8   DROME:AF-A0A0U1QT59-F1 TRANSMEMBRANE CHANNEL-LIKE, ISOFORM C;
 603:  el0j-A  4.2 17.9  148   271    7   DROME:AF-Q7K1H9-F1 GH07575P;
 604:  el74-A  4.2 16.6  106   418    9   DROME:AF-Q9W3S4-F1 LD46272P;
 605:  ekq2-A  4.2 15.2  137   920    9   DROME:AF-P14773-F1 3-HYDROXY-3-METHYLGLUTARYL-COENZYME A REDUCTASE;
 606:  ejmi-A  4.2  5.9  138   276   12   DROME:AF-Q9VKN8-F1 PALMITOYLTRANSFERASE;
 607:  eh1b-A  4.2  7.3  118   536   10   DROME:AF-A1Z6W1-F1 FI21641P1;
 608:  ejcb-A  4.2  8.8  123  1931    5   DROME:AF-Q9VKH9-F1 CENP-ANA, ISOFORM A;
 609:  emtf-A  4.2 11.4   92   997   10   DROME:AF-Q24418-F1 GLUTAMATE  RECEPTOR SUBUNIT 1;
 610:  ehd4-A  4.2 17.0  127   269    2   DROME:AF-Q9VXB1-F1 FI24303P1;
 611:  edvk-A  4.2 17.1   90   166    6   DROME:AF-Q86BB7-F1 FI06435P;
 612:  ejno-A  4.2 15.9  114   621   11   DROME:AF-B7Z0X6-F1 IONOTROPIC RECEPTOR 7F;
 613:  ed1b-A  4.2  8.9  147   240   10   DROME:AF-Q9VHT8-F1 RE26525P;
 614:  ej2u-A  4.2 22.6  101  1346   11   DROME:AF-B7Z0D3-F1 BCL2-ASSOCIATED ATHANOGENE 6;
 615:  eedo-A  4.2 20.2  107   698    7   DROME:AF-Q9VGZ5-F1 TRANSCRIPTION FACTOR CWO;
 616:  eei6-A  4.2 20.5  111   187   10   DROME:AF-E1JIB1-F1 UNCHARACTERIZED PROTEIN;
 617:  elvg-A  4.2  7.2  125   269    6   DROME:AF-Q9VIT5-F1 RH01238P;
 618:  elh3-A  4.2 11.5  164   877    3   DROME:AF-P27619-F1 DYNAMIN;
 619:  eg6e-A  4.2 20.8  108   252    9   DROME:AF-Q8IPS1-F1 UNCHARACTERIZED PROTEIN;
 620:  ejwc-A  4.2  5.0  135   326    7   DROME:AF-Q9VKF3-F1 AT12771P;
 621:  ehwv-A  4.1 29.2  102  1152    5   DROME:AF-Q0E8J0-F1 MEP-1, ISOFORM A;
 622:  eisr-A  4.1  7.7   84   227   10   DROME:AF-Q7JWV7-F1 TETRASPANIN;
 623:  edib-A  4.1 26.5  115   797    9   DROME:AF-Q9W1A4-F1 PROTEIN TAMOZHENNIC;
 624:  egme-A  4.1 13.6  114   380    4   DROME:AF-Q7K2D2-F1 DYNACTIN SUBUNIT 2;
 625:  ef2q-A  4.1 17.4   94   551   10   DROME:AF-Q9VDD3-F1 SENSORY NEURON MEMBRANE PROTEIN 1;
 626:  ec1s-A  4.1 22.2  127  1263   11   DROME:AF-A1ZA45-F1 UNCHARACTERIZED PROTEIN, ISOFORM A;
 627:  ed67-A  4.1  4.4   91   521    4   DROME:AF-P04755-F1 ACETYLCHOLINE RECEPTOR SUBUNIT BETA-LIKE 1;
 628:  ej5r-A  4.1 13.2   91   312    7   DROME:AF-Q8IP32-F1 UNCHARACTERIZED PROTEIN, ISOFORM A;
 629:  ehxk-A  4.1 10.4  136   664   10   DROME:AF-Q9W3M4-F1 LD24308P;
 630:  ee0d-A  4.1 17.3  136  1265    7   DROME:AF-Q9VB25-F1 KINESIN-LIKE PROTEIN KLP98A;
 631:  emo8-A  4.1  7.8  154   545    8   DROME:AF-Q9W4H3-F1 PROCTOLIN RECEPTOR, ISOFORM A;
 632:  ekl8-A  4.1 16.3  111   455   12   DROME:AF-Q3ZAN1-F1 GOLGI PH REGULATOR;
 633:  ecud-A  4.1  4.2   72   168   11   DROME:AF-Q9V492-F1 MPV17-LIKE PROTEIN;
 634:  ek0x-A  4.1 12.9   84   563   10   DROME:AF-Q9VRI8-F1 IONOTROPIC RECEPTOR 20A;
 635:  ec7u-A  4.1  8.6  105   152    9   DROME:AF-Q4V3Z6-F1 GEO02130P1;
 636:  emhk-A  4.1  5.6  121   442    7   DROME:AF-Q9VZS6-F1 PUTATIVE NEUTRAL SPHINGOMYELINASE;
 637:  emqp-A  4.1  9.2  130   232   10   DROME:AF-Q8INR2-F1 UNCHARACTERIZED PROTEIN;
 638:  emph-A  4.1 21.3  118   776    8   DROME:AF-Q9VNW6-F1 DELTA-1-PYRROLINE-5-CARBOXYLATE SYNTHASE;
 639:  eggi-A  4.1 20.4  172   905    3   DROME:AF-Q9VI54-F1 LD29489P;
 640:  ek9s-A  4.1  5.5   64   230    9   DROME:AF-Q9W3Y3-F1 CALCYCLIN-BINDING PROTEIN;
 641:  eg1d-A  4.1  6.3  138   948    9   DROME:AF-Q9VDQ7-F1 PHAGOCYTE SIGNALING-IMPAIRED PROTEIN;
 642:  ehms-A  4.1  5.8  113   313    7   DROME:AF-B6IDT8-F1 IP20336P;
 643:  edy8-A  4.1 12.8  132   604    8   DROME:AF-Q8IN08-F1 IONOTROPIC RECEPTOR 94C;
 644:  ek3k-A  4.1 10.2   89   210   10   DROME:AF-Q9V359-F1 VACUOLAR PROTEIN SORTING-ASSOCIATED PROTEIN 28 HO
 645:  eezv-A  4.1  8.6  145   584   10   DROME:AF-Q7M3J6-F1 CHOLECYSTOKININ-2 RECEPTOR;
 646:  ehxh-A  4.1 19.4   75   195    7   DROME:AF-Q01069-F1 ENHANCER OF SPLIT MBETA PROTEIN;
 647:  emks-A  4.1  7.4  147   601    7   DROME:AF-P22270-F1 TYRAMINE/OCTOPAMINE RECEPTOR;
 648:  ecx2-A  4.1  7.5   93   221    6   DROME:AF-Q9VHX6-F1 IP07787P;
 649:  eh7j-A  4.1  5.3  117   136   10   DROME:AF-Q9VW41-F1 COILED-COIL DOMAIN-CONTAINING PROTEIN 58;
 650:  eh1w-A  4.1  7.0  143   805    8   DROME:AF-P16395-F1 MUSCARINIC ACETYLCHOLINE RECEPTOR DM1;
 651:  edjk-A  4.1  7.8  174   382    3   DROME:AF-Q9W3G7-F1 LD42063P;
 652:  ef1a-A  4.1 12.2   86   595    2   DROME:AF-A1ZAC7-F1 COILED-COIL DOMAIN-CONTAINING PROTEIN 93;
 653:  efka-A  4.1  8.8  142   535    8   DROME:AF-Q9VAU6-F1 LD27564P;
 654:  ed73-A  4.1  7.5  144  1256    8   DROME:AF-Q4LBB6-F1 OCTOPAMINE RECEPTOR BETA-3R;
 655:  egpn-A  4.1 17.8  114   998    8   DROME:AF-Q9V3Y5-F1 BCDNA.LD23634;
 656:  ektz-A  4.1  9.6  126   535    3   DROME:AF-Q9VJB3-F1 UNCHARACTERIZED PROTEIN;
 657:  egqe-A  4.1  5.6  159  1327    8   DROME:AF-A1Z9N7-F1 I CHANNEL, ISOFORM E;
 658:  ehes-A  4.1  8.0  148   673    6   DROME:AF-A8JUP8-F1 CHOLECYSTOKININ-LIKE RECEPTOR AT 17D1;
 659:  ed87-A  4.1  4.0  125   183    7   DROME:AF-Q8IRN4-F1 UNCHARACTERIZED PROTEIN;
 660:  eif4-A  4.1 20.9  143   790    5   DROME:AF-Q9VXN5-F1 PROTEIN KINASE DOMAIN-CONTAINING PROTEIN;
 661:  efx2-A  4.1 10.4  137   451    9   DROME:AF-Q7K172-F1 CAAX PRENYL PROTEASE;
 662:  efm0-A  4.1 42.8  137   421    7   DROME:AF-Q8T3Z0-F1 TEKTIN;
 663:  ekiq-A  4.1 10.4  122   305    6   DROME:AF-Q9U599-F1 AT01821P;
 664:  edil-A  4.1  7.8  104   916   10   DROME:AF-Q9VEX7-F1 RE12330P;
 665:  eiso-A  4.1 15.8  181  1486    7   DROME:AF-Q9VNZ8-F1 ALSIN HOMOLOG;
 666:  egr4-A  4.1  9.6  146   905    5   DROME:AF-Q8IS44-F1 DOPAMINE D2-LIKE RECEPTOR;
 667:  ekzs-A  4.1 11.9  116  1145    4   DROME:AF-Q27607-F1 DNA POLYMERASE SUBUNIT GAMMA-1, MITOCHONDRIAL;
 668:  eg97-A  4.1  8.4  160   930    5   DROME:AF-Q8IPN2-F1 5-HYDROXYTRYPTAMINE (SEROTONIN) RECEPTOR 2A, ISOF
 669:  edko-A  4.1  7.7  138   650    5   DROME:AF-A1ZBY1-F1 PROTEIN FEM-1 HOMOLOG B;
 670:  ef2x-A  4.1 25.3   98   374    5   DROME:AF-Q9VT38-F1 GH03795P;
 671:  ee0i-A  4.1  8.9  147   414    7   DROME:AF-Q7JVS8-F1 AT19640P;
 672:  em65-A  4.1 22.0  121   726    8   DROME:AF-E2QCZ5-F1 FHA DOMAIN-CONTAINING PROTEIN;
 673:  edqm-A  4.1 12.1   73   120   11   DROME:AF-Q9W114-F1 IP05433P;
 674:  eha7-A  4.1 16.1  104   393    6   DROME:AF-Q9W1F5-F1 RE54691P;
 675:  em6w-A  4.1  6.0  107   897    5   DROME:AF-Q4V516-F1 COILED-COIL DOMAIN-CONTAINING PROTEIN LOBO;
 676:  ekai-A  4.1  9.9  119   432   13   DROME:AF-Q9W2N5-F1 GH10162P;
 677:  elec-A  4.1  5.0   89   140    7   DROME:AF-Q8INZ7-F1 MITOCHONDRIAL PYRUVATE CARRIER;
 678:  ei8c-A  4.1  5.1  137  1241    6   DROME:AF-Q9W3L1-F1 RE04053P;
 679:  eiv7-A  4.1  9.3   93   172    9   DROME:AF-Q9VYQ0-F1 MOONSHINER;
 680:  ejza-A  4.1 20.4  101   336    4   DROME:AF-Q8SXG7-F1 TRNA SELENOCYSTEINE 1-ASSOCIATED PROTEIN 1;
 681:  eh1a-A  4.1 21.5   88   186    5   DROME:AF-P13097-F1 ENHANCER OF SPLIT M7 PROTEIN;
 682:  egqs-A  4.1  6.5  150  1091    5   DROME:AF-P48608-F1 PROTEIN DIAPHANOUS;
 683:  elnh-A  4.1 14.2  114   940    5   DROME:AF-Q9VPV3-F1 GLUTAMATE RECEPTOR IIC;
 684:  ejla-A  4.1 26.1  104   490    5   DROME:AF-Q9VPN5-F1 LD03220P;
 685:  ee2a-A  4.1  4.8  132  2072    7   DROME:AF-P91621-F1 PROTEIN STILL LIFE, ISOFORM SIF TYPE 1;
 686:  emyb-A  4.0 15.5  105   199   11   DROME:AF-Q6II06-F1 VESICLE TRANSPORT PROTEIN;
 687:  ekrl-A  4.0 17.7  130  1288    5   DROME:AF-Q9VFG8-F1 PROTEIN KIBRA;
 688:  eeip-A  4.0 11.6   98   503    6   DROME:AF-O46106-F1 SPLICING FACTOR 3A SUBUNIT 3;
 689:  ejzu-A  4.0  8.8  157   392   11   DROME:AF-Q9NDM2-F1 PROTEIN TRAPPED IN ENDODERM-1;
 690:  ee6i-A  4.0 14.5  145   735    8   DROME:AF-O76912-F1 EG:95B7.9 PROTEIN;
 691:  eeni-A  4.0 20.8  166  1200    9   DROME:AF-Q9VXE9-F1 STRUCTURAL MAINTENANCE OF CHROMOSOMES PROTEIN;
 692:  ekjh-A  4.0  8.9  147  1609    5   DROME:AF-Q9VJS0-F1 PLAT DOMAIN-CONTAINING PROTEIN;
 693:  ej08-A  4.0  6.4  147   383    5   DROME:AF-P04950-F1 OPSIN RH3;
 694:  ee24-A  4.0 13.7  118   700    8   DROME:AF-A1Z971-F1 UNCHARACTERIZED PROTEIN, ISOFORM A;
 695:  efsb-A  4.0  8.6  157   940    8   DROME:AF-Q9VLC0-F1 VACUOLAR PROTEIN SORTING-ASSOCIATED PROTEIN 54;
 696:  ecv2-A  4.0  8.1  152  1141    7   DROME:AF-A4UZL3-F1 EPS15 HOMOLOGY DOMAIN CONTAINING PROTEIN-BINDING
 697:  ei8w-A  4.0 10.2   95   568    6   DROME:AF-P23792-F1 PROTEIN DISCONNECTED;
 698:  eiix-A  4.0 21.0  107   986    6   DROME:AF-Q9W542-F1 LD07342P;
 699:  efyv-A  4.0 17.4  140   611    9   DROME:AF-Q9VJV2-F1 ANGIOTENSIN-CONVERTING ENZYME;
 700:  ecu7-A  4.0 12.3   94   690    7   DROME:AF-Q2MGK5-F1 DUF4201 DOMAIN-CONTAINING PROTEIN;
 701:  eeun-A  4.0 12.0  100   600    8   DROME:AF-Q9VMX1-F1 KIF-BINDING PROTEIN;
 702:  edne-A  4.0  7.0  149   740    6   DROME:AF-Q9VDS5-F1 RHO GTPASE-ACTIVATING PROTEIN 92B;
 703:  ek8f-A  4.0 10.8  137   404    7   DROME:AF-B5RJJ4-F1 LD14019P;
 704:  eenx-A  4.0 17.6  110  1601   11   DROME:AF-E1JIT7-F1 PH AND SEC7 DOMAIN-CONTAINING PROTEIN;
 705:  emz0-A  4.0 14.0  142  1517    5   DROME:AF-B7YZK8-F1 THIN, ISOFORM C;
 706:  ecx5-A  4.0  7.1  149   617    7   DROME:AF-P28286-F1 5-HYDROXYTRYPTAMINE RECEPTOR 2B;
 707:  ef2y-A  4.0 10.7   98   181    5   DROME:AF-Q9VS01-F1 MIS12;
 708:  ej5d-A  4.0 14.7  153  1833    3   DROME:AF-Q9VUH6-F1 MYOPIC;
 709:  ees6-A  4.0 10.4   90   132    7   DROME:AF-Q6GUR9-F1 ACP53C14B;
 710:  ec97-A  4.0 14.3   75   601    8   DROME:AF-Q9Y128-F1 CERAMIDE TRANSFER PROTEIN;
 711:  ehrr-A  4.0  4.8  106   942    8   DROME:AF-Q9VHM2-F1 VPS35 ENDOSOMAL PROTEIN SORTING FACTOR-LIKE;
 712:  eixp-A  4.0 17.9  168   362    6   DROME:AF-Q9VCX6-F1 AT09144P;
 713:  efj5-A  4.0 20.5  142  1961   10   DROME:AF-Q9VAG5-F1 CLARET, ISOFORM A;
 714:  eeo0-A  4.0 14.3  144   565    3   DROME:AF-Q9NCC3-F1 SORTING NEXIN;
 715:  edvt-A  4.0  4.7  125   581   13   DROME:AF-Q9VHJ7-F1 LD41978P;
 716:  ekud-A  4.0  2.4   49    62   12   DROME:AF-Q9VRK0-F1 GEO12004P1;
 717:  elk8-A  4.0  8.3  142   669    6   DROME:AF-Q9VML9-F1 TRISSIN RECEPTOR;
 718:  eiw3-A  4.0  9.1  108   188    6   DROME:AF-Q7KBL8-F1 MEDIATOR OF RNA POLYMERASE II TRANSCRIPTION SUBUN
 719:  eib8-A  4.0  6.8   81   101    7   DROME:AF-Q0KI97-F1 PROTEIN FMC1 HOMOLOG;
 720:  egsn-A  4.0  8.3  135   684    9   DROME:AF-Q8IR46-F1 LD13933P1;
 721:  el46-A  4.0  4.7  125   168    9   DROME:AF-Q9VFY4-F1 UNCHARACTERIZED PROTEIN;
 722:  emi0-A  4.0 23.7  124   341    9   DROME:AF-Q9VPB9-F1 PEROXISOMAL MEMBRANE PROTEIN PEX16;
 723:  eigf-A  4.0 13.0  124  2243    5   DROME:AF-Q9VGP1-F1 ZINC FINGER FYVE DOMAIN-CONTAINING PROTEIN 26 HOM
 724:  elle-A  4.0  4.1   79   358    6   DROME:AF-Q5U0V4-F1 AT29763P;
 725:  emd8-A  4.0  5.8  133   244    5   DROME:AF-O46101-F1 TETRASPANIN-2A;
 726:  eekn-A  4.0 13.2  158  1122    9   DROME:AF-Q9W196-F1 LP03102P;
 727:  ehc3-A  4.0  7.1  128   810    9   DROME:AF-Q7YU24-F1 TRANSMEMBRANE GTPASE MARF;
 728:  eh7t-A  4.0 20.3  125  2233   10   DROME:AF-A8JUW5-F1 NARROW ABDOMEN, ISOFORM F;
 729:  egc7-A  4.0 10.1  122   224    8   DROME:AF-P00850-F1 ATP SYNTHASE SUBUNIT A;
 730:  efao-A  4.0  9.6  101   463    7   DROME:AF-Q9NBK5-F1 SERINE/THREONINE-PROTEIN KINASE TRICORNERED;
 731:  eflt-A  4.0  9.0  129   662    7   DROME:AF-Q9VMQ8-F1 VACUOLAR PROTEIN SORTING-ASSOCIATED PROTEIN 52 HO
 732:  edax-A  4.0  6.8  102   131   14   DROME:AF-Q8T0B1-F1 NUCLEAR ENVELOPE PHOSPHATASE-REGULATORY SUBUNIT 1
 733:  eibd-A  4.0  5.0   93   731    8   DROME:AF-Q95RG8-F1 G PROTEIN-COUPLED RECEPTOR KINASE INTERACTING ARF
 734:  efmf-A  4.0  3.9  117   834   10   DROME:AF-Q9VE75-F1 V-TYPE PROTON ATPASE SUBUNIT A;
 735:  em5l-A  4.0 20.5  125   473    6   DROME:AF-Q9VVQ4-F1 UNCHARACTERIZED PROTEIN, ISOFORM D;
 736:  eku6-A  4.0  6.7  124   804    3   DROME:AF-Q9VU18-F1 UNCHARACTERIZED PROTEIN, ISOFORM C;
 737:  ed3x-A  4.0 15.8  136   917   13   DROME:AF-P35220-F1 CATENIN ALPHA;
 738:  ecyz-A  4.0 10.6   99   134    6   DROME:AF-Q8IRF2-F1 GEO11850P1;
 739:  eftn-A  4.0 18.1  115  1409    5   DROME:AF-Q9V3A7-F1 STRUCTURAL MAINTENANCE OF CHROMOSOMES PROTEIN;
 740:  egkk-A  4.0  8.0  138  1079   11   DROME:AF-Q9VN30-F1 DHC_N2 DOMAIN-CONTAINING PROTEIN;
 741:  edh3-A  4.0  4.3  131   217    5   DROME:AF-Q6IHY4-F1 HDC00336;
 742:  ej2f-A  4.0  9.9   79   234    5   DROME:AF-A8JQZ1-F1 UNCHARACTERIZED PROTEIN;
 743:  ei59-A  4.0  4.5   67   176    9   DROME:AF-Q9VUE3-F1 IP04153P;
 744:  ec68-A  4.0  5.6  146   469    5   DROME:AF-A1ZAL6-F1 G_PROTEIN_RECEP_F1_2 DOMAIN-CONTAINING PROTEIN;
 745:  el9a-A  4.0 18.1  144  1047    8   DROME:AF-O17468-F1 PROTEIN HIRA HOMOLOG;
 746:  ej3q-A  4.0 19.4  121   377    7   DROME:AF-C4NYP8-F1 HSC70-INTERACTING PROTEIN 1;
 747:  ed4a-A  4.0 22.2  144   619    5   DROME:AF-Q29R14-F1 LP01683P;
 748:  eg59-A  4.0 21.9  151  1717    8   DROME:AF-A8JNM1-F1 FORMIN 3, ISOFORM B;
 749:  eg0u-A  4.0  8.8   99   346    6   DROME:AF-Q9VHM4-F1 RANSHI;
 750:  edqf-A  3.9 10.2   78   239    6   DROME:AF-A1Z8K7-F1 TETRASPANIN;
 751:  eeu0-A  3.9  5.3  123   432    8   DROME:AF-Q9W1V2-F1 TEKTIN;
 752:  ehja-A  3.9 25.3  109   887   14   DROME:AF-P14599-F1 AMYLOID-BETA-LIKE PROTEIN;
 753:  eian-A  3.9 22.5  122  1284    5   DROME:AF-A1ZB14-F1 EAG-LIKE K CHANNEL, ISOFORM A;
 754:  eefu-A  3.9 19.9  107   874    8   DROME:AF-Q9VHB0-F1 PROTEIN SON;
 755:  ed7x-A  3.9 11.3   92   201    5   DROME:AF-A1Z891-F1 FI14123P;
 756:  egq4-A  3.9 15.0  175  1858   10   DROME:AF-M9PI41-F1 STICKY, ISOFORM B;
 757:  eh63-A  3.9  5.9  128   273    4   DROME:AF-A0A0B4LHK8-F1 UNCHARACTERIZED PROTEIN, ISOFORM D;
 758:  eiy8-A  3.9 18.1  144   455    6   DROME:AF-Q7KTL9-F1 ADIPOKINETIC HORMONE RECEPTOR, ISOFORM C;
 759:  ej24-A  3.9 18.5  132   831    8   DROME:AF-A4IJ58-F1 IP17195P;
 760:  el8u-A  3.9  8.6   97   448    6   DROME:AF-Q9VZG8-F1 RT03134P;
 761:  emhz-A  3.9 46.3  111   807    9   DROME:AF-Q9VYY9-F1 ECOTROPIC VIRAL INTEGRATION SITE 5 ORTHOLOG;
 762:  ehk3-A  3.9  9.5  144  1673    2   DROME:AF-Q9VQI9-F1 AF4/FMR2 FAMILY MEMBER LILLI;
 763:  em0c-A  3.9  7.0  115   511    9   DROME:AF-Q9W3V8-F1 PROBABLE DOLICHYL PYROPHOSPHATE GLC1MAN9GLCNAC2
 764:  ekge-A  3.9 14.8  122   761   10   DROME:AF-Q9VYL5-F1 GH19726P;
 765:  eega-A  3.9 20.7  165  1025   11   DROME:AF-X2JDY8-F1 GTPASE REGULATOR ASSOCIATED WITH FAK, ISOFORM G;
 766:  edc6-A  3.9  9.4  109   165    6   DROME:AF-Q9VD32-F1 GEO10853P1;
 767:  eexs-A  3.9 16.3  145  1084    6   DROME:AF-Q9VXD4-F1 MAB-21 DOMAIN-CONTAINING PROTEIN;
 768:  em3x-A  3.9 13.2  120   394    6   DROME:AF-Q9VMZ9-F1 RE36666P;
 769:  eh3a-A  3.9 15.5  133  2131    4   DROME:AF-P35500-F1 SODIUM CHANNEL PROTEIN PARA;
 770:  eijf-A  3.9 21.5  107   610    9   DROME:AF-D0IQA3-F1 MIP06971P;
 771:  edai-A  3.9  8.8   95   186    9   DROME:AF-A1ZAF4-F1 UNCHARACTERIZED PROTEIN, ISOFORM A;
 772:  eh66-A  3.9 20.8  154   626    6   DROME:AF-Q95SP2-F1 E3 UBIQUITIN-PROTEIN LIGASE HRD1;
 773:  ehci-A  3.9  9.5  145   526    6   DROME:AF-Q9VUM6-F1 BESTROPHIN HOMOLOG;
 774:  emos-A  3.9 11.3  165   435    7   DROME:AF-Q9VSV3-F1 PALMITOYLTRANSFERASE;
 775:  ehyo-A  3.9 13.9  162  1192    6   DROME:AF-Q8IMA8-F1 PROTEIN PANGOLIN, ISOFORM J;
 776:  egwe-A  3.9  4.0   81   186   12   DROME:AF-Q4QQB9-F1 LP21121P;
 777:  efc2-A  3.9  8.7  126  1199    7   DROME:AF-A1Z8R2-F1 DNA HELICASE;
 778:  ek8p-A  3.9 13.6   90   143    7   DROME:AF-Q8INI3-F1 FI08055P;
 779:  ejcj-A  3.9  6.8  131  1576    6   DROME:AF-A1Z9P3-F1 PROTEIN SHROOM;
 780:  eeqn-A  3.9  3.0   98   141    6   DROME:AF-F0JAT1-F1 MIP06308P;
 781:  eekz-A  3.9 17.3  103   907    7   DROME:AF-Q8MQS4-F1 GH06923P;
 782:  ejcd-A  3.9 10.8   99   842    4   DROME:AF-Q9VPI2-F1 IONOTROPIC RECEPTOR 21A;
 783:  ehnl-A  3.9  9.7  161   602    9   DROME:AF-Q7KLE5-F1 ENDOPHILIN-A;
 784:  ek4s-A  3.9 18.0   80   760    9   DROME:AF-Q960X8-F1 HEPATOCYTE GROWTH FACTOR-REGULATED TYROSINE KINAS
 785:  edfv-A  3.9  6.7  155   710   10   DROME:AF-Q9XTM1-F1 EXOCYST COMPLEX COMPONENT 5;
 786:  ej5x-A  3.9  8.8  130   250    6   DROME:AF-Q9VZL8-F1 FIRE EXIT, ISOFORM A;
 787:  eh2g-A  3.9 12.3  125   268    8   DROME:AF-A8Y4V5-F1 FI20903P1;
 788:  eidp-A  3.9 12.7  108   407    6   DROME:AF-Q9VRC1-F1 PLSC DOMAIN-CONTAINING PROTEIN;
 789:  eh77-A  3.9 16.7  118  1174    6   DROME:AF-Q02280-F1 POTASSIUM VOLTAGE-GATED CHANNEL PROTEIN EAG;
 790:  ec0o-A  3.9 20.0  171   805    5   DROME:AF-Q8IPW1-F1 AROUSER, ISOFORM A;
 791:  eh0p-A  3.9  8.3   85   237    2   DROME:AF-Q9W3C0-F1 PROBABLE U3 SMALL NUCLEOLAR RNA-ASSOCIATED PROTEI
 792:  egnh-A  3.9 11.5   74   425    8   DROME:AF-Q9VJZ2-F1 LD05321P;
 793:  egn2-A  3.9 22.5   91   662    5   DROME:AF-Q9VSM9-F1 CELL DIVISION CONTROL PROTEIN;
 794:  eilq-A  3.9  9.9  147  1234    8   DROME:AF-Q7KW14-F1 COILED-COIL DOMAIN-CONTAINING PROTEIN CG32809;
 795:  eh2s-A  3.9 17.0  123  1489    7   DROME:AF-B7Z126-F1 TOUSLED-LIKE KINASE, ISOFORM G;
 796:  ej2r-A  3.9 20.1  134   686    7   DROME:AF-Q9VWS0-F1 INHIBITOR OF GROWTH PROTEIN;
 797:  emmy-A  3.9 13.8   85  2559    6   DROME:AF-A1ZAN6-F1 RHO GUANINE NUCLEOTIDE EXCHANGE FACTOR 2, ISOFORM
 798:  ee9q-A  3.9 11.1   88   120    7   DROME:AF-O46199-F1 ACCESSORY GLAND PROTEIN ACP53EA;
 799:  ei71-A  3.9 20.7  119   718    8   DROME:AF-Q9XYY9-F1 LD12055P;
 800:  egh3-A  3.9 16.8  124   878    3   DROME:AF-Q9VSK2-F1 E3 UBIQUITIN-PROTEIN LIGASE CBL;
 801:  eix1-A  3.9 17.6  117  1573   10   DROME:AF-Q9VMF3-F1 DIZZY ISOFORM AII;
 802:  eifx-A  3.9  3.7  118   483    5   DROME:AF-Q9VTU7-F1 GH14208P;
 803:  efcc-A  3.9  6.2  152  1684    9   DROME:AF-Q9VLT1-F1 PROTEIN MON2 HOMOLOG;
 804:  ee7j-A  3.9  9.4  101   206    6   DROME:AF-A8JNQ7-F1 UNCHARACTERIZED PROTEIN;
 805:  ek1s-A  3.9  6.4  151   427    7   DROME:AF-Q9VG80-F1 PALMITOYLTRANSFERASE;
 806:  ee0z-A  3.9  7.0  119   336    7   DROME:AF-Q7JWD3-F1 ATPASE ASNA1 HOMOLOG;
 807:  ely9-A  3.9  6.2   79   229    8   DROME:AF-Q7JZW3-F1 TETRASPANIN;
 808:  egd1-A  3.8 10.1  112   308   11   DROME:AF-Q9VLH0-F1 TETRASPANIN;
 809:  ee5v-A  3.8 24.0  111  2021    6   DROME:AF-M9PC26-F1 UNCHARACTERIZED PROTEIN, ISOFORM E;
 810:  eeez-A  3.8  4.7  142   300    2   DROME:AF-Q9I7L7-F1 PALMITOYLTRANSFERASE;
 811:  ei0x-A  3.8 12.3   93   634    6   DROME:AF-Q7K110-F1 DOLICHYL-DIPHOSPHOOLIGOSACCHARIDE--PROTEIN
 812:  eks7-A  3.8 13.4  105   370    5   DROME:AF-Q9VFP0-F1 RH07106P;
 813:  ed6b-A  3.8 14.9   78   195    6   DROME:AF-A1Z9Q7-F1 IP07182P;
 814:  emev-A  3.8  9.5   60   682    3   DROME:AF-M9PBM5-F1 UNCHARACTERIZED PROTEIN, ISOFORM B;
 815:  elge-A  3.8 12.0  105   872    5   DROME:AF-Q9VW72-F1 GH08353P;
 816:  elgy-A  3.8  4.3  104   223   10   DROME:AF-Q8MLW4-F1 UNCHARACTERIZED PROTEIN, ISOFORM A;
 817:  egyh-A  3.8  8.3   76   159    3   DROME:AF-Q9VQR2-F1 NADH DEHYDROGENASE  1 BETA SUBCOMPLEX
 818:  ej8k-A  3.8  8.4  117  1066   11   DROME:AF-P46863-F1 KINESIN-LIKE PROTEIN KLP61F;
 819:  efk6-A  3.8 14.6   86   642    8   DROME:AF-Q9VEN3-F1 FI20177P1;
 820:  eemg-A  3.8  8.1  159   290    6   DROME:AF-Q9VBM7-F1 PALMITOYLTRANSFERASE;
 821:  ecuv-A  3.8  4.4  109   513    8   DROME:AF-Q9W0R6-F1 PROBABLE G-PROTEIN COUPLED RECEPTOR MTH-LIKE 9;
 822:  eizo-A  3.8 12.3  148  1449   11   DROME:AF-Q9VQZ1-F1 LETHAL (2) K05819, ISOFORM A;
 823:  edx4-A  3.8 13.2  111   947    5   DROME:AF-E9NA96-F1 IONOTROPIC RECEPTOR 25A;
 824:  ehd8-A  3.8  4.3  103   180    9   DROME:AF-Q9VA85-F1 GH09039P;
 825:  ej31-A  3.8 13.6  106   218    7   DROME:AF-Q9VVE8-F1 AT21490P;
 826:  emxq-A  3.8 16.8   83   197   10   DROME:AF-Q9VES1-F1 ADP-RIBOSYLATION FACTOR-LIKE PROTEIN 6-INTERACTIN
 827:  el3t-A  3.8  7.3   87   151    9   DROME:AF-Q9VHB2-F1 MITOCHONDRIAL PYRUVATE CARRIER;
 828:  emgp-A  3.8 19.8  126   655    6   DROME:AF-P08510-F1 POTASSIUM VOLTAGE-GATED CHANNEL PROTEIN SHAKER;
 829:  ekzf-A  3.8 12.0  128   734    4   DROME:AF-A1ZAH1-F1 ATP SYNTHASE SUBUNIT D, MITOCHONDRIAL;
 830:  elbu-A  3.8 11.3   77   408    5   DROME:AF-Q9VVA7-F1 TUMOR SUPPRESSOR PROTEIN 101;
 831:  eh18-A  3.8  4.1  105   509    9   DROME:AF-Q95SK3-F1 CDK5RAP3-LIKE PROTEIN;
 832:  ejmq-A  3.8 16.0   96   594    4   DROME:AF-B7Z0Y1-F1 IONOTROPIC RECEPTOR 7D;
 833:  em5u-A  3.8  9.8   86   910    9   DROME:AF-A1ZAX1-F1 EUKARYOTIC TRANSLATION INITIATION FACTOR 3 SUBUNI
 834:  em6k-A  3.8 14.5   90   359    6   DROME:AF-A1ZAG4-F1 PROTEIN MONO-ADP-RIBOSYLTRANSFERASE PARP16;
 835:  ei92-A  3.8 10.0  130  1124    5   DROME:AF-P48994-F1 TRANSIENT-RECEPTOR-POTENTIAL-LIKE PROTEIN;
 836:  ecw7-A  3.8 11.4  108   581    5   DROME:AF-Q9VVD3-F1 LD31138P;
 837:  eh65-A  3.8 21.7  125  1254   10   DROME:AF-Q9VRC9-F1 NPC INTRACELLULAR CHOLESTEROL TRANSPORTER 1 HOMOL
 838:  eixy-A  3.8  9.8   99  1092    3   DROME:AF-P54358-F1 DNA POLYMERASE DELTA CATALYTIC SUBUNIT;
 839:  em67-A  3.8  7.4  102   122   11   DROME:AF-Q9VTT1-F1 IP04456P;
 840:  elks-A  3.8  7.7  139   338    9   DROME:AF-Q9W2J0-F1 UNCHARACTERIZED PROTEIN;
 841:  ehv3-A  3.8  9.7  153   834    4   DROME:AF-P28285-F1 5-HYDROXYTRYPTAMINE RECEPTOR 2A;
 842:  efap-A  3.8 19.3  148   828   10   DROME:AF-Q9VCQ6-F1 CENTAURIN BETA 1A;
 843:  ej62-A  3.8 16.2  124   836    6   DROME:AF-M9MSL3-F1 HSC70CB, ISOFORM G;
 844:  emka-A  3.8  9.9  147  1302    5   DROME:AF-Q00748-F1 MULTIDRUG RESISTANCE PROTEIN HOMOLOG 65;
 845:  ekuv-A  3.8 17.9  109  1426    5   DROME:AF-M9MRE4-F1 DACHS, ISOFORM E;
 846:  ekg8-A  3.8  8.0  113   463    4   DROME:AF-Q9VL60-F1 RE01590P;
 847:  ef6w-A  3.8 17.8  116   603   13   DROME:AF-A1ZBG7-F1 IONOTROPIC RECEPTOR 56A;
 848:  edw2-A  3.8  5.7  116   186   13   DROME:AF-Q8IQX3-F1 UNCHARACTERIZED PROTEIN, ISOFORM A;
 849:  efwy-A  3.8  9.2  145   232    6   DROME:AF-Q9VE50-F1 GOLGI SNAP RECEPTOR COMPLEX MEMBER 1;
 850:  egd5-A  3.8  5.0   74   125    3   DROME:AF-Q9VIR2-F1 PROTEIN TURANDOT F;
 851:  eiuc-A  3.8  9.6  128   601    8   DROME:AF-Q8I0K9-F1 LD08455P;
 852:  ejl2-A  3.8  9.3   96   593    6   DROME:AF-A1Z882-F1 IONOTROPIC RECEPTOR 47A;
 853:  eeej-A  3.8 16.1  127  1067   12   DROME:AF-Q9Y1T2-F1 ADENOMATOUS POLYPOSIS COLI 2;
 854:  ehzg-A  3.8 39.6  103  1248    7   DROME:AF-M9PHU7-F1 UNCHARACTERIZED PROTEIN, ISOFORM G;
 855:  elyo-A  3.8  7.3   86   214    8   DROME:AF-Q9VN88-F1 LD45836P;
 856:  emkc-A  3.8 14.4  106   369    8   DROME:AF-A1Z8H6-F1 CUTICULAR PROTEIN 47EE;
 857:  eda9-A  3.8 14.7  108   571    5   DROME:AF-P17971-F1 POTASSIUM VOLTAGE-GATED CHANNEL PROTEIN SHAL;
 858:  ej21-A  3.8  3.7   76   426    9   DROME:AF-Q9VGI0-F1 HISTAMINE-GATED CHLORIDE CHANNEL SUBUNIT 1;
 859:  ehdm-A  3.8 10.0  140  1459   13   DROME:AF-Q9V4B6-F1 UNCHARACTERIZED PROTEIN, ISOFORM A;
 860:  ed7v-A  3.8 19.7  109   617    4   DROME:AF-Q9Y1I2-F1 VACUOLAR PROTEIN SORTING-ASSOCIATED PROTEIN 33A;
 861:  ehko-A  3.8 13.9  124   680    4   DROME:AF-Q8IMS5-F1 UNCHARACTERIZED PROTEIN, ISOFORM B;
 862:  ed3j-A  3.8 12.5  103   959    3   DROME:AF-Q9VXW7-F1 GERM CELL-EXPRESSED BHLH-PAS, ISOFORM C;
 863:  eg7h-A  3.8 13.1  117  1384    6   DROME:AF-Q9VYA7-F1 RRP12-LIKE PROTEIN;
 864:  edpr-A  3.8 15.7  135   646    4   DROME:AF-Q9VP77-F1 DNAJ HOMOLOG SUBFAMILY C MEMBER 2;
 865:  ei7k-A  3.8  5.1  134   549    7   DROME:AF-Q9VZW5-F1 FMRFAMIDE RECEPTOR;
 866:  ee90-A  3.8  6.0  111   248   11   DROME:AF-P29310-F1 14-3-3 PROTEIN ZETA;
 867:  eh0c-A  3.8 13.6  135   373    8   DROME:AF-Q9VJ40-F1 RH30783P;
 868:  elab-A  3.8 15.6  121  1041    6   DROME:AF-Q9VQK0-F1 UPF0518 PROTEIN CG3558;
 869:  emti-A  3.8  5.0   86   406    5   DROME:AF-Q9VX95-F1 DNAJ HOMOLOG SUBFAMILY C MEMBER 22;
 870:  ejpr-A  3.8 29.4  151   937    5   DROME:AF-A8DYR5-F1 SHAW-LIKE, ISOFORM C;
 871:  eds3-A  3.8  8.5  128  1136   11   DROME:AF-Q9VD22-F1 LP02352P;
 872:  ej05-A  3.8 11.7  124   406    9   DROME:AF-Q9VWX2-F1 UNPAIRED 2;
 873:  ednb-A  3.8  8.0  110   461   12   DROME:AF-Q7K5K0-F1 GH09064P;
 874:  efge-A  3.8 18.3  155  2455    4   DROME:AF-Q9VE34-F1 ECTOPIC P GRANULES PROTEIN 5 HOMOLOG;
 875:  ej98-A  3.8  4.8   72   138   13   DROME:AF-Q9VDH4-F1 PROTEIN TURANDOT B;
 876:  egnm-A  3.8 17.1  122   573    3   DROME:AF-Q8IQE2-F1 IONOTROPIC RECEPTOR 67C;
 877:  egox-A  3.7 15.1   83   171    4   DROME:AF-Q95RF6-F1 LD34461P;
 878:  eelz-A  3.7 21.1  130   738    8   DROME:AF-Q9W0L8-F1 UNCHARACTERIZED PROTEIN, ISOFORM B;
 879:  ekwu-A  3.7  7.8   78   491   12   DROME:AF-Q27367-F1 PROTEIN CROQUEMORT;
 880:  eevf-A  3.7  9.7  108   198   12   DROME:AF-Q9W1R8-F1 PROTEIN TEX261;
 881:  ef65-A  3.7 10.5   76   181    5   DROME:AF-Q9VDT4-F1 UNCHARACTERIZED PROTEIN, ISOFORM A;
 882:  ehxx-A  3.7 11.9  137   480    7   DROME:AF-Q9VWJ8-F1 LP07257P;
 883:  egtc-A  3.7 13.0   96   220    8   DROME:AF-Q7KSM4-F1 FI08021P;
 884:  eilv-A  3.7  6.3  137   293    6   DROME:AF-Q7K3T4-F1 PALMITOYLTRANSFERASE;
 885:  ejzc-A  3.7 27.1   98   580    5   DROME:AF-A1ZBP5-F1 FI19322P1;
 886:  elsk-A  3.7 23.2  143  1276    4   DROME:AF-A1Z6J2-F1 STEROL REGULATORY ELEMENT-BINDING PROTEIN CLEAVAG
 887:  efan-A  3.7  3.8   87   619    8   DROME:AF-Q9VXW5-F1 LD21606P;
 888:  ejys-A  3.7  5.4   68   145   10   DROME:AF-B7YZH0-F1 UNCHARACTERIZED PROTEIN;
 889:  ee6h-A  3.7  9.9   85   179    8   DROME:AF-P13098-F1 ENHANCER OF SPLIT M8 PROTEIN;
 890:  efcp-A  3.7 14.5  136   591    4   DROME:AF-Q8SYP8-F1 RE47911P;
 891:  efbh-A  3.7 11.5  106   500    5   DROME:AF-Q9W373-F1 SET AND MYND DOMAIN CONTAINING, ARTHROPOD-SPECIFI
 892:  edmc-A  3.7 16.2  133   903    9   DROME:AF-Q9VCB7-F1 UNCHARACTERIZED PROTEIN;
 893:  ehfe-A  3.7  5.4  106   544    4   DROME:AF-Q7K1C5-F1 GH21176P;
 894:  elx7-A  3.7  8.5   64   120    9   DROME:AF-Q8SZ16-F1 SUCCINATE DEHYDROGENASE ASSEMBLY FACTOR 3, MITOCH
 895:  eizz-A  3.7 12.8  167  1384    8   DROME:AF-Q8INH7-F1 TIMEOUT;
 896:  edo5-A  3.7 14.0   81   182    6   DROME:AF-Q9VCI5-F1 SUCCINATE DEHYDROGENASE  CYTOCHROME B
 897:  egx0-A  3.7  5.8  153  1398    7   DROME:AF-P49021-F1 PROTEIN TIMELESS;
 898:  em4j-A  3.7 20.5  127  1246    6   DROME:AF-Q9VXK9-F1 RH04127P;
 899:  elgg-A  3.7 14.3  158  1549    7   DROME:AF-Q7KTC0-F1 MULTIDRUG-RESISTANCE LIKE PROTEIN 1, ISOFORM I;
 900:  ec3p-A  3.7  5.3  113  1080   10   DROME:AF-Q9I7R5-F1 APOLLO, ISOFORM A;
 901:  elbc-A  3.7 18.9  156   986   12   DROME:AF-Q9VHY7-F1 HL04706P;
 902:  eilk-A  3.7 11.5  118  1162    7   DROME:AF-A8JUM9-F1 UNCHARACTERIZED PROTEIN, ISOFORM E;
 903:  ekl7-A  3.7 18.8  144  1155    4   DROME:AF-A1Z7A6-F1 ARFGAP WITH SH3 DOMAIN, ANK REPEAT AND PH DOMAIN-
 904:  egb6-A  3.7  6.2  140   559    9   DROME:AF-Q7K581-F1 SD01637P;
 905:  edl4-A  3.7 28.3   79   651    4   DROME:AF-E1JIZ9-F1 TRIVET, ISOFORM I;
 906:  egay-A  3.7  9.9   68    98    7   DROME:AF-A0A126GUZ5-F1 UNCHARACTERIZED PROTEIN, ISOFORM F;
 907:  ems5-A  3.7 10.7  126   595    7   DROME:AF-Q9W4K2-F1 UNCHARACTERIZED PROTEIN CG3556;
 908:  ed83-A  3.7 15.0  123   659    8   DROME:AF-Q95U58-F1 GH05885P;
 909:  ekkt-A  3.7 18.8  112   553   10   DROME:AF-Q9VEQ5-F1 ALPHA ACTININ 3;
 910:  egal-A  3.7 21.3  138   912    9   DROME:AF-Q9V3R1-F1 ACCESSORY GLAND PROTEIN ACP36DE;
 911:  emwt-A  3.7  6.3   93   162    5   DROME:AF-Q9VJP9-F1 GEO12025P1;
 912:  ef89-A  3.7 20.7  153   927   12   DROME:AF-A1Z705-F1 GPI ETHANOLAMINE PHOSPHATE TRANSFERASE 2;
 913:  egcz-A  3.7  7.9  148   392    3   DROME:AF-O77475-F1 CERAMIDE PHOSPHOETHANOLAMINE SYNTHASE;
 914:  emum-A  3.7  9.3  120   387    5   DROME:AF-Q7K2N0-F1 ENDOPLASMIC RETICULUM JUNCTION FORMATION PROTEIN
 915:  ee3y-A  3.7  8.0   88   181    7   DROME:AF-Q9VVT9-F1 NINJURIN B;
 916:  edfb-A  3.7 12.0  124   802   10   DROME:AF-Q8SZ78-F1 RE14222P;
 917:  ekeq-A  3.7 11.4  114  1747    8   DROME:AF-Q9VW09-F1 E3 UBIQUITIN-PROTEIN LIGASE LISTERIN;
 918:  efra-A  3.7 13.4  128   448    7   DROME:AF-Q9Y124-F1 BCDNA.GH08385;
 919:  eie1-A  3.7 19.4  107   454    7   DROME:AF-Q9VBK9-F1 UNCHARACTERIZED PROTEIN;
 920:  elsl-A  3.7  6.5  143  1019    6   DROME:AF-Q9VHW1-F1 MUSCARINIC ACETYLCHOLINE RECEPTOR, B-TYPE, ISOFOR
 921:  ek1x-A  3.7 11.6  116   678    8   DROME:AF-Q9VBW6-F1 PROTEIN DISTAL ANTENNA;
 922:  ej5q-A  3.7  6.2  144   495    8   DROME:AF-Q868T3-F1 CARDIOACCELERATORY PEPTIDE RECEPTOR;
 923:  ek6p-A  3.7  7.7  111   572    3   DROME:AF-Q7KT81-F1 UNCHARACTERIZED PROTEIN;
 924:  eeqw-A  3.7 14.7  157  1067   13   DROME:AF-Q9VEV4-F1 PROTEIN CLEC16A HOMOLOG;
 925:  eela-A  3.7 22.5  136   557    6   DROME:AF-Q9VTG5-F1 AARF DOMAIN CONTAINING KINASE 5, ISOFORM A;
 926:  ehdy-A  3.7 22.4  137   592    4   DROME:AF-Q8IN09-F1 IONOTROPIC RECEPTOR 94B;
 927:  elyk-A  3.7 22.6  122   692    4   DROME:AF-Q8SWW9-F1 LD18126P;
 928:  eft6-A  3.7  8.9  173  1333    6   DROME:AF-Q9VUG6-F1 UNCHARACTERIZED PROTEIN, ISOFORM A;
 929:  ecww-A  3.7  6.2  111   238    5   DROME:AF-M9PEE6-F1 TETRASPANIN 66A, ISOFORM E;
 930:  ekw8-A  3.7 45.9  108   604    5   DROME:AF-Q9VVD0-F1 GH21622P;
 931:  ekp2-A  3.7  9.0   62    90   11   DROME:AF-Q6IGM9-F1 GEO11086P1;
 932:  el3u-A  3.7 11.0   99   438    7   DROME:AF-Q9W3X8-F1 RH42690P;
 933:  eirw-A  3.7 28.7   90   491    8   DROME:AF-Q8INW8-F1 GH03493P;
 934:  emps-A  3.7 12.5  124   234    6   DROME:AF-A0A0B4K701-F1 UNCHARACTERIZED PROTEIN, ISOFORM B;
 935:  efec-A  3.7 18.4  115   855    8   DROME:AF-Q7JPB9-F1 GH12235P;
 936:  ehgq-A  3.7  6.4  114   753    9   DROME:AF-Q4V551-F1 80 KDA NUCLEAR CAP-BINDING PROTEIN;
 937:  ehkx-A  3.7 20.5  148   923    9   DROME:AF-O46067-F1 EG:25E8.1 PROTEIN;
 938:  ekcj-A  3.7 17.4  120   814    3   DROME:AF-Q9VA23-F1 FI22211P1;
 939:  ee8y-A  3.7 16.5  174   836    8   DROME:AF-Q9VB05-F1 ALG-2 INTERACTING PROTEIN X;
 940:  eeh1-A  3.7  3.6   69   163    6   DROME:AF-Q9VZK5-F1 GEO11537P1;
 941:  efbe-A  3.7 14.0  106   570    7   DROME:AF-Q9VJL5-F1 CROSSOVER SUPPRESSOR ON 2 OF MANHEIM;
 942:  emeo-A  3.7 10.7  100   663    8   DROME:AF-Q9VX29-F1 RE33814P;
 943:  eltn-A  3.7  6.2  113   537    4   DROME:AF-Q9W3U1-F1 ACTIN-HISTIDINE N-METHYLTRANSFERASE;
 944:  ec17-A  3.7 10.6   79   592    4   DROME:AF-Q9W0I6-F1 PHOSPHATIDYLINOSITOL-3-PHOSPHATASE SAC1;
 945:  ehld-A  3.7 15.9  106   162   10   DROME:AF-B7YZF1-F1 UNCHARACTERIZED PROTEIN, ISOFORM D;
 946:  edpf-A  3.7 11.8   86   169   10   DROME:AF-C4NAP3-F1 SEMINAL FLUID PROTEIN 38D;
 947:  efiw-A  3.7 18.2   78   374    6   DROME:AF-Q9VPJ0-F1 RE58433P;
 948:  elmo-A  3.7 18.4  124   961    8   DROME:AF-O46037-F1 VINCULIN;
 949:  efh1-A  3.7  8.6   99   178   10   DROME:AF-Q8T481-F1 GUIDED ENTRY OF TAIL-ANCHORED PROTEINS FACTOR 1;
 950:  ehi2-A  3.7 14.9  159  1057    6   DROME:AF-Q7K4E0-F1 LD43457P;
 951:  egot-A  3.7 29.1  111   469    8   DROME:AF-Q9VBA1-F1 SPAG1 AXONEMAL DYNEIN ASSEMBLY FACTOR;
 952:  egzb-A  3.6 27.7  176  1571    6   DROME:AF-O77086-F1 GUANINE NUCLEOTIDE-RELEASING FACTOR 2;
 953:  ec8v-A  3.6 10.3  154   507   10   DROME:AF-Q9VJ16-F1 GH26014P;
 954:  edgc-A  3.6  5.1  117   268    9   DROME:AF-Q9VVE2-F1 PROTEIN ROGDI;
 955:  ejft-A  3.6  3.3   97   203    6   DROME:AF-Q9VLW3-F1 FI08020P;
 956:  em4n-A  3.6 12.1  130  1260    8   DROME:AF-Q9V468-F1 ZINC FINGER MATRIN-TYPE PROTEIN CG9776;
 957:  egts-A  3.6 11.1  106   581    8   DROME:AF-Q9VWE5-F1 IP19862P;
 958:  eh89-A  3.6  3.7   96   777    5   DROME:AF-Q9VZL2-F1 ANAPHASE-PROMOTING COMPLEX SUBUNIT 5;
 959:  eeoq-A  3.6 14.6  144   253    3   DROME:AF-A1ZB21-F1 DUF725 DOMAIN-CONTAINING PROTEIN;
 960:  eizu-A  3.6 14.8  120   408    8   DROME:AF-A1ZBM7-F1 IONOTROPIC RECEPTOR 56B;
 961:  ecxt-A  3.6 11.1  132   775    8   DROME:AF-Q9W261-F1 RNA POLYMERASE-ASSOCIATED PROTEIN RTF1;
 962:  eda7-A  3.6  6.5  102   126    5   DROME:AF-Q9VMH8-F1 GEO07746P1;
 963:  ed88-A  3.6  8.6  114  1460    4   DROME:AF-A1Z6I7-F1 BUB1-RELATED KINASE;
 964:  el1w-A  3.6 15.9  118  1788    8   DROME:AF-P11046-F1 LAMININ SUBUNIT BETA-1;
 965:  ekou-A  3.6 18.6  124  1953    6   DROME:AF-A1Z9W4-F1 LD11480P;
 966:  eh6m-A  3.6 12.3  113   514    9   DROME:AF-O97148-F1 G-PROTEIN COUPLED RECEPTOR MTH;
 967:  eecx-A  3.6 10.8  147   485    5   DROME:AF-Q9VNM1-F1 NEUROPEPTIDE F RECEPTOR;
 968:  emwf-A  3.6 14.8  140   399    4   DROME:AF-Q8SYC5-F1 RE68347P;
 969:  efif-A  3.6 37.2   93  1279    6   DROME:AF-O46099-F1 EG:8D8.2 PROTEIN;
 970:  emf2-A  3.6 19.5  124   688    3   DROME:AF-Q9VWH1-F1 UNCHARACTERIZED PROTEIN, ISOFORM D;
 971:  egyu-A  3.6 12.4   96   213   11   DROME:AF-P48604-F1 GRPE PROTEIN HOMOLOG, MITOCHONDRIAL;
 972:  ef36-A  3.6  5.3  136   834    8   DROME:AF-B7YZV4-F1 CALCIUM/CALMODULIN-DEPENDENT 3',5'-CYCLIC NUCLEOT
 973:  empi-A  3.6 10.1   85   154    9   DROME:AF-Q9VY41-F1 UNCHARACTERIZED PROTEIN;
 974:  ek9c-A  3.6 11.3  131   849    5   DROME:AF-Q9VZ04-F1 GLUCOSIDASE 1, ISOFORM B;
 975:  eewq-A  3.6 12.4  128   476    5   DROME:AF-E2QCM9-F1 DIURETIC HORMONE 44 RECEPTOR 2, ISOFORM B;
 976:  egqp-A  3.6  6.9  119  1257    4   DROME:AF-Q9VK28-F1 LD10349P;
 977:  eeoe-A  3.6  8.2  141   411    9   DROME:AF-Q9VP78-F1 GH23156P;
 978:  elcc-A  3.6  9.8   69   504    9   DROME:AF-Q9VME8-F1 PICKPOCKET 14;
 979:  ek65-A  3.6 12.7   78   138   10   DROME:AF-Q6NN09-F1 ATPASE PROTEIN 9;
 980:  ei3k-A  3.6  8.6   89   196    2   DROME:AF-Q9VTA1-F1 UNCHARACTERIZED PROTEIN;
 981:  eftz-A  3.6  4.2   90   168    3   DROME:AF-Q9VCZ8-F1 PROBABLE PREFOLDIN SUBUNIT 5;
 982:  ei17-A  3.6 24.0  143   590    5   DROME:AF-Q9VC18-F1 5-AMINOIMIDAZOLE-4-CARBOXAMIDE RIBONUCLEOTIDE
 983:  edbk-A  3.6 12.3   89   178    7   DROME:AF-A1Z9M2-F1 RECEPTOR EXPRESSION-ENHANCING PROTEIN;
 984:  elfm-A  3.6 16.6  123   359   10   DROME:AF-Q9VM54-F1 J DOMAIN-CONTAINING PROTEIN;
 985:  ee5m-A  3.6 22.3  118   881    7   DROME:AF-Q7JR83-F1 HORMONE-SENSITIVE LIPASE, ISOFORM A;
 986:  ei81-A  3.6 25.2  147   581    9   DROME:AF-Q95TY8-F1 GH20963P;
 987:  ejtm-A  3.6 24.1   91   377    7   DROME:AF-Q9VUN5-F1 FI08508P;
 988:  edde-A  3.6 13.4  114   567    6   DROME:AF-A1ZBM8-F1 IONOTROPIC RECEPTOR 56C;
 989:  em1p-A  3.6  5.3  109   633    6   DROME:AF-Q9VN12-F1 PROBABLE SODIUM/POTASSIUM/CALCIUM EXCHANGER CG109
 990:  egqk-A  3.6  9.3  141  1320    6   DROME:AF-Q9VAN4-F1 UNCHARACTERIZED PROTEIN;
 991:  ejem-A  3.6  5.2  135   399    9   DROME:AF-Q9VYR3-F1 LP03706P;
 992:  ei6b-A  3.6 16.9  143   863    8   DROME:AF-Q8IR94-F1 UNCHARACTERIZED PROTEIN;
 993:  ec87-A  3.6  9.5   83    99    4   DROME:AF-Q9VZ91-F1 UNCHARACTERIZED PROTEIN;
 994:  ec94-A  3.6  9.3  141  1402   13   DROME:AF-Q9VC63-F1 FI20190P1;
 995:  edsy-A  3.6  5.3  150   888    6   DROME:AF-A1Z7Y7-F1 SPAGHETTI-SQUASH ACTIVATOR, ISOFORM C;
 996:  ehrk-A  3.6 13.5  133  1197    7   DROME:AF-Q9VCH8-F1 LD23303P;
 997:  ecvt-A  3.6 46.8  125   767    6   DROME:AF-Q8IRH3-F1 DC_STAMP DOMAIN-CONTAINING PROTEIN;
 998:  eczw-A  3.6  9.7  149   921    5   DROME:AF-Q7K3L1-F1 GUANYLATE KINASE-ASSOCIATED PROTEIN MARS;
 999:  ekmo-A  3.6  8.1  145  1039    8   DROME:AF-Q0KHQ5-F1 SERINE/THREONINE-PROTEIN KINASE TAO;
1000:  ejlj-A  3.6  9.2   85   501    8   DROME:AF-Q05652-F1 SERINE/THREONINE-PROTEIN KINASE PELLE;
1001:  ek0p-A  3.6 23.0  154   602    5   DROME:AF-Q9VZ22-F1 L(3)MBT INTERACTING PROTEIN 1, ISOFORM A;
1002:  emyy-A  3.6  5.8  121   671   10   DROME:AF-Q9W089-F1 LD18443P;
1003:  eixl-A  3.6 14.5  116   594    9   DROME:AF-Q95ST2-F1 PROTEIN WNTLESS;
1004:  ej3h-A  3.6 22.7  133   550    7   DROME:AF-Q9VA69-F1 PROCOLLAGEN-PROLINE 4-DIOXYGENASE;
1005:  emg7-A  3.6 10.7  161   395    8   DROME:AF-Q9VAS7-F1 INNEXIN INX3;
1006:  egrj-A  3.6 21.4   93   257    2   DROME:AF-Q9VD50-F1 IP09356P;
1007:  ec93-A  3.6  7.4  114   658    4   DROME:AF-Q8IQI3-F1 UNCHARACTERIZED PROTEIN, ISOFORM B;
1008:  ef0a-A  3.6  5.9  122   893   11   DROME:AF-Q9VRV8-F1 FI21453P1;
1009:  eksl-A  3.6 15.8  120   975   12   DROME:AF-Q9VAH2-F1 LD33331P;
1010:  edws-A  3.6 31.9  132  1384    8   DROME:AF-Q8SY33-F1 PROTEIN GAWKY;
1011:  ejxk-A  3.6  9.8  113   834    4   DROME:AF-M9PI57-F1 NANCHUNG, ISOFORM B;
1012:  ejww-A  3.6 12.1  107   953    8   DROME:AF-Q9Y125-F1 BCDNA.GH08312;
1013:  ehi6-A  3.6 20.7  140  1120    8   DROME:AF-Q9VB48-F1 DUF2428 DOMAIN-CONTAINING PROTEIN;
1014:  eh04-A  3.6 13.7  207  1332    4   DROME:AF-Q9VFC4-F1 AT01875P;
1015:  ek6y-A  3.6  3.7   64   162   11   DROME:AF-Q9V3Z8-F1 AT18988P;
1016:  eipp-A  3.6  6.7   71   142   14   DROME:AF-M9NFP0-F1 UNCHARACTERIZED PROTEIN;
1017:  em1l-A  3.6  3.5   63   129    6   DROME:AF-Q8IN43-F1 PROTEIN TURANDOT C;
1018:  eidf-A  3.6 11.9  138  1018    9   DROME:AF-Q9VGP4-F1 LP08082P;
1019:  edwr-A  3.6 14.9  159  2519    8   DROME:AF-A0A0B4K6L3-F1 UNCHARACTERIZED PROTEIN, ISOFORM C;
1020:  ee9e-A  3.6  5.2  155  2528    7   DROME:AF-E1JI78-F1 FORMIN HOMOLOGY 2 DOMAIN CONTAINING, ISOFORM I;
1021:  edza-A  3.5 28.9  117   625   10   DROME:AF-Q9VI15-F1 GH12023P;
1022:  emzh-A  3.5 27.8  121   753    7   DROME:AF-Q9VS57-F1 RE14391P;
1023:  eh19-A  3.5  4.3   78   290    9   DROME:AF-Q86BM4-F1 IP10109P;
1024:  ejwh-A  3.5  4.1   58   358    9   DROME:AF-Q8MRL6-F1 GH20547P;
1025:  ec59-A  3.5 19.6   82   501    5   DROME:AF-Q7K4X4-F1 GH24095P;
1026:  edmf-A  3.5 20.6   99   492    7   DROME:AF-Q8SWV6-F1 PROTEIN ADENYLYLTRANSFERASE FIC;
1027:  elqj-A  3.5  5.7  132   248    7   DROME:AF-Q9VPN0-F1 GH04039P;
1028:  ehhf-A  3.5 12.3  144   474    6   DROME:AF-Q9VJQ7-F1 LD27791P;
1029:  ehzn-A  3.5 13.9   78   225    9   DROME:AF-Q8MTA6-F1 AT13932P;
1030:  em6e-A  3.5 10.6  173  2188    6   DROME:AF-Q9VMD9-F1 TIGGRIN;
1031:  empg-A  3.5  9.4   86   891    5   DROME:AF-A0A6M3Q9L5-F1 PHOSPHATIDYLINOSITOL 4-PHOSPHATE 5-KINASE 59B,
1032:  eh8e-A  3.5 12.8  121   375    7   DROME:AF-Q8MRK8-F1 GH26280P;
1033:  eety-A  3.5  9.7  132   836    7   DROME:AF-Q9V7N5-F1 V-TYPE PROTON ATPASE SUBUNIT C;
1034:  eiuk-A  3.5 12.8   97   388    9   DROME:AF-Q6NMT8-F1 AT01712P;
1035:  ehdi-A  3.5  5.2  112   676    4   DROME:AF-Q9VQS0-F1 FI13205P;
1036:  ef1e-A  3.5 19.5  133  2059   14   DROME:AF-O18475-F1 DNA POLYMERASE THETA;
1037:  ek88-A  3.5  7.2  140   463    5   DROME:AF-Q9VA86-F1 RE19971P;
1038:  edj6-A  3.5 15.2   74   288    5   DROME:AF-C0P8P1-F1 MIP06306P;
1039:  emfp-A  3.5 14.5  159   956    7   DROME:AF-Q9W0T5-F1 TRANSIENT RECEPTOR POTENTIAL CHANNEL PYREXIA;
1040:  egfr-A  3.5 18.9  145  1153    8   DROME:AF-Q9VBY8-F1 PROTEIN UNC-13 HOMOLOG 4B;
1041:  eibh-A  3.5  7.7   95   138    1   DROME:AF-Q9VRL3-F1 PROBABLE PREFOLDIN SUBUNIT 4;
1042:  edp9-A  3.5 21.8   93   957   13   DROME:AF-Q9W2N6-F1 UNCHARACTERIZED PROTEIN;
1043:  ej18-A  3.5  6.3  142   488    8   DROME:AF-P83119-F1 PROBABLE G-PROTEIN COUPLED RECEPTOR MTH-LIKE 12;
1044:  ekrd-A  3.5 11.5  127   921    9   DROME:AF-Q9VJ29-F1 TRANSPORT AND GOLGI ORGANIZATION PROTEIN 6;
1045:  elfv-A  3.5  6.8  135   382    8   DROME:AF-P91657-F1 OPSIN RH5;
1046:  edso-A  3.5  7.5  149   718   10   DROME:AF-E2QCS3-F1 METHUSELAH-LIKE 15, ISOFORM C;
1047:  el6e-A  3.5 26.1  126  1004    6   DROME:AF-Q9V3H9-F1 ZINC FINGER CCCH DOMAIN-CONTAINING PROTEIN 14;
1048:  ehp7-A  3.5 11.3   93   642    4   DROME:AF-Q9VYN4-F1 IONOTROPIC RECEPTOR 11A;
1049:  eemu-A  3.5 16.9   95   133    3   DROME:AF-Q9VLC8-F1 AT19071P;
1050:  efk5-A  3.5  5.8  129   230    9   DROME:AF-Q960K3-F1 LD47387P;
1051:  eesq-A  3.5  5.1  119  1204   11   DROME:AF-Q9W1Q5-F1 FI21439P1;
1052:  ekh9-A  3.5 21.2  125   606    7   DROME:AF-P49847-F1 TRANSCRIPTION INITIATION FACTOR TFIID SUBUNIT 6;
1053:  emc3-A  3.5  5.9   72   168    4   DROME:AF-Q0KI06-F1 UNCHARACTERIZED PROTEIN, ISOFORM A;
1054:  efr9-A  3.5 13.3   76   212    8   DROME:AF-Q9VVY1-F1 UNCHARACTERIZED PROTEIN;
1055:  eed3-A  3.5 10.3  100  1795   10   DROME:AF-O76894-F1 EG:56G7.1 PROTEIN;
1056:  emwv-A  3.5  7.3   96   796    6   DROME:AF-Q9VAP3-F1 CHOLINE TRANSPORTER-LIKE 2;
1057:  ehwk-A  3.5  7.1  107  1095   10   DROME:AF-P13217-F1 1-PHOSPHATIDYLINOSITOL 4,5-BISPHOSPHATE PHOSPHODI
1058:  ef3h-A  3.5 13.1  134   557    7   DROME:AF-Q8IPJ9-F1 ZZ-TYPE DOMAIN-CONTAINING PROTEIN;
1059:  edsr-A  3.5  5.2  101   205   10   DROME:AF-Q9VXV1-F1 RH52220P;
1060:  ejd1-A  3.5 11.1  110   524   10   DROME:AF-Q9VFQ3-F1 E5;
1061:  edok-A  3.5 25.6  105   223    6   DROME:AF-Q7JRN6-F1 GH06388P;
1062:  eitv-A  3.5 13.2   92   177    5   DROME:AF-Q9VZ71-F1 RE01453P;
1063:  ehnb-A  3.5 13.2  128   524    8   DROME:AF-Q9VUU9-F1 MERU, ISOFORM A;
1064:  efbn-A  3.5  9.5  122   873    7   DROME:AF-Q9VAH7-F1 RE62393P;
1065:  ehdw-A  3.5  7.5  126  1036    8   DROME:AF-P91682-F1 PROTEIN SMOOTHENED;
1066:  ei2n-A  3.5  7.9  148  1371    7   DROME:AF-Q9VS41-F1 UNC-13-4A, ISOFORM B;
1067:  eli2-A  3.5  3.1   97   142    6   DROME:AF-E0R7Q3-F1 MIP06256P;
1068:  ek9a-A  3.5 14.7  145   513    7   DROME:AF-Q9VPE3-F1 FI23527P1;
1069:  ecw6-A  3.5 10.3  119   234    6   DROME:AF-A1ZB17-F1 UNCHARACTERIZED PROTEIN, ISOFORM A;
1070:  ed6n-A  3.5 11.9   91   121   12   DROME:AF-M9ND94-F1 UNCHARACTERIZED PROTEIN, ISOFORM A;
1071:  ei35-A  3.5  7.4  140   533    8   DROME:AF-Q8SYV9-F1 PROBABLE G-PROTEIN COUPLED RECEPTOR MTH-LIKE 14;
1072:  ege2-A  3.5 26.9  158  1338    6   DROME:AF-Q9V416-F1 ANOCTAMIN;
1073:  eghv-A  3.5 10.9  117   721    8   DROME:AF-Q9W4X9-F1 CENTROMERE/KINETOCHORE PROTEIN ZW10;
1074:  ecwa-A  3.5  6.7   93   530    6   DROME:AF-Q9VVV8-F1 SET AND MYND DOMAIN CONTAINING, ARTHROPOD-SPECIFI
1075:  ee4g-A  3.5  9.4   89  2397    6   DROME:AF-M9PB01-F1 WD REPEAT DOMAIN 62, ISOFORM G;
1076:  eezu-A  3.5 19.0  105   200    4   DROME:AF-Q8IRF1-F1 IP08610P;
1077:  el20-A  3.5  5.7  132   758    8   DROME:AF-Q8IN35-F1 NEUROPEPTIDE SIFAMIDE RECEPTOR;
1078:  eg6u-A  3.5 19.2  131  1916    8   DROME:AF-Q9VKG8-F1 DISCS LARGE 5, ISOFORM A;
1079:  ehqi-A  3.5  7.8  103   708    5   DROME:AF-A1Z6W2-F1 UNCHARACTERIZED PROTEIN;
1080:  ej27-A  3.5 11.6  154   489    6   DROME:AF-Q4V622-F1 NEUROPEPTIDE CCHAMIDE-2 RECEPTOR;
1081:  ehle-A  3.5  8.5  145   579   10   DROME:AF-E1JHQ6-F1 AMINO ACID TRANSPORTER;
1082:  em4d-A  3.5  6.7  140   338    6   DROME:AF-Q9VS54-F1 QUEMAO, ISOFORM A;
1083:  ec0f-A  3.5 21.6  124   923    5   DROME:AF-X2JF48-F1 UNCHARACTERIZED PROTEIN, ISOFORM B;
1084:  ejj5-A  3.5 16.9  147  1013    9   DROME:AF-P91927-F1 MITOCHONDRIAL PROTON/CALCIUM EXCHANGER PROTEIN;
1085:  elre-A  3.5 13.7  118   479    4   DROME:AF-Q7KS77-F1 LADYBIRD EARLY;
1086:  emu1-A  3.5 14.8  165  1008    8   DROME:AF-Q59E37-F1 UNCHARACTERIZED PROTEIN, ISOFORM C;
1087:  eese-A  3.5  8.3  141   669    6   DROME:AF-Q9VCD3-F1 LP20373P;
1088:  emrf-A  3.5 16.9  157   637    7   DROME:AF-Q9W3K4-F1 LD45266P;
1089:  ee1a-A  3.5 20.2  127   960    7   DROME:AF-Q59E33-F1 LD21442P;
1090:  egs8-A  3.5  9.3  142  2066    6   DROME:AF-A0A0B4K765-F1 SIN3A, ISOFORM G;
1091:  eech-A  3.5  9.7   93   138   10   DROME:AF-A0A0B4LFY7-F1 UNCHARACTERIZED PROTEIN;
1092:  egl5-A  3.5  4.8  117   176    3   DROME:AF-Q9VXD1-F1 PROTEIN SINGLES BAR;
1093:  eg05-A  3.5 20.6  189   905    8   DROME:AF-Q961G1-F1 CONSERVED OLIGOMERIC GOLGI COMPLEX SUBUNIT 3;
1094:  eja1-A  3.5 24.8   90   331   11   DROME:AF-Q9VJD4-F1 LD24721P;
1095:  ejkz-A  3.5 17.4  112   319    8   DROME:AF-Q9W2D0-F1 KH DOMAIN-CONTAINING PROTEIN;
1096:  eddc-A  3.5 17.3   93   270    4   DROME:AF-Q9W240-F1 KH DOMAIN-CONTAINING PROTEIN;
1097:  edqv-A  3.5 28.2  105   689    6   DROME:AF-Q9XTL2-F1 JAK PATHWAY SIGNAL TRANSDUCTION ADAPTOR MOLECULE;
1098:  emt4-A  3.4 13.0   78   552    5   DROME:AF-Q9VET1-F1 FI07620P;
1099:  elq7-A  3.4 14.8  111   783    3   DROME:AF-A1Z847-F1 UNCHARACTERIZED PROTEIN, ISOFORM B;
1100:  emww-A  3.4 10.2  126   475    6   DROME:AF-A8JNI7-F1 UNCHARACTERIZED PROTEIN, ISOFORM D;
1101:  ekrp-A  3.4 14.0   92   513   13   DROME:AF-Q8INY3-F1 FI02050P;
1102:  ee2y-A  3.4  3.0   57   982    5   DROME:AF-Q7KVR8-F1 AP-1 COMPLEX SUBUNIT GAMMA;
1103:  eh9a-A  3.4  5.2  107   570   13   DROME:AF-P83094-F1 STROMAL INTERACTION MOLECULE HOMOLOG;
1104:  eg9m-A  3.4 23.8  102   441    3   DROME:AF-Q8IME8-F1 FI11009P;
1105:  eicu-A  3.4 13.5  105  1383    6   DROME:AF-A8JUY3-F1 DNA-DIRECTED RNA POLYMERASE SUBUNIT;
1106:  egs7-A  3.4  9.8  135  1034   12   DROME:AF-Q8IPT2-F1 STRUCTURAL MAINTENANCE OF CHROMOSOMES PROTEIN 5;
1107:  ehup-A  3.4 12.3  176   776    6   DROME:AF-Q95TN4-F1 CONSERVED OLIGOMERIC GOLGI COMPLEX SUBUNIT 4;
1108:  edlq-A  3.4 13.1  155   992    4   DROME:AF-Q9VBX1-F1 NUCLEAR EXPORT MEDIATOR FACTOR NEMF HOMOLOG;
1109:  emts-A  3.4  9.6   90   196   10   DROME:AF-M9NDP9-F1 UNCHARACTERIZED PROTEIN, ISOFORM E;
1110:  elsa-A  3.4 15.1  101   363    8   DROME:AF-Q9VR17-F1 EARLY BOUNDARY ACTIVITY PROTEIN 1;
1111:  ee16-A  3.4 15.3  154  1316   10   DROME:AF-Q9VGM1-F1 MULTIDRUG RESISTANCE PROTEIN 4;
1112:  edly-A  3.4 12.6  115   524   10   DROME:AF-Q4V5U6-F1 IP11896P;
1113:  eldy-A  3.4  5.4  126   195    8   DROME:AF-Q9VP89-F1 UNCHARACTERIZED PROTEIN, ISOFORM A;
1114:  eeor-A  3.4  9.7  145   511    4   DROME:AF-P41596-F1 DOPAMINE RECEPTOR 1;
1115:  ed8r-A  3.4 25.0  102   469   10   DROME:AF-A1Z7D6-F1 FI11533P;
1116:  eeoz-A  3.4 21.2  142  1374   11   DROME:AF-P91660-F1 PROBABLE MULTIDRUG RESISTANCE-ASSOCIATED PROTEIN
1117:  ekvm-A  3.4  9.2   81   207    4   DROME:AF-P82804-F1 PARTNER OF Y14 AND MAGO;
1118:  efeq-A  3.4 25.7  103   681   10   DROME:AF-Q9VEA9-F1 LD24550P;
1119:  el32-A  3.4 13.9  112   141    4   DROME:AF-A1Z8U7-F1 GEO13458P1;
1120:  ekqz-A  3.4  7.6  114   990    7   DROME:AF-A8JUS7-F1 UNCHARACTERIZED PROTEIN, ISOFORM B;
1121:  em4b-A  3.4 27.9  136   491    3   DROME:AF-Q8MSK0-F1 PROCOLLAGEN-PROLINE 4-DIOXYGENASE;
1122:  els7-A  3.4  3.2   74    78    9   DROME:AF-Q9VVA8-F1 TRANSMEMBRANE PROTEIN 258;
1123:  elaf-A  3.4  2.7   61   318   13   DROME:AF-Q9V9S0-F1 FI04419P;
1124:  eif3-A  3.4  6.3  101   743    5   DROME:AF-Q9W3J8-F1 DYNEIN REGULATORY COMPLEX PROTEIN 1 HOMOLOG;
1125:  eih2-A  3.4  4.4   85   148    7   DROME:AF-X2J8R6-F1 UNCHARACTERIZED PROTEIN, ISOFORM A;
1126:  eiof-A  3.4 25.6  144   866    6   DROME:AF-A1ZBK1-F1 FI23922P1;
1127:  edoz-A  3.4 25.0  130  2470    6   DROME:AF-Q9VK45-F1 SERINE/THREONINE-PROTEIN KINASE TOR;
1128:  ej23-A  3.4  5.5  127   991    6   DROME:AF-E1JJE6-F1 OTOPETRIN-LIKE A, ISOFORM C;
1129:  emja-A  3.4 10.3  127   784    9   DROME:AF-Q9VJ64-F1 LD21810P;
1130:  ek0l-A  3.4  4.3   85   496   11   DROME:AF-Q95WY3-F1 FI04781P;
1131:  ehrw-A  3.4  6.4   86   148    6   DROME:AF-Q8SXX5-F1 GEO12594P1;
1132:  eeug-A  3.4  8.9  146   278    4   DROME:AF-Q7JWE2-F1 GH09427P;
1133:  eiyk-A  3.4  9.1  137   367    9   DROME:AF-Q9V427-F1 INNEXIN INX2;
1134:  eldk-A  3.4 23.2  116   355    7   DROME:AF-Q9VNQ6-F1 FI06051P;
1135:  edto-A  3.4 27.7  123   631    7   DROME:AF-Q7KRR5-F1 PEPTIDE-N(4)-(N-ACETYL-BETA-GLUCOSAMINYL)ASPARAGI
1136:  ed61-A  3.4 14.9  109   844   10   DROME:AF-Q7K126-F1 CCR4-NOT TRANSCRIPTION COMPLEX SUBUNIT 3, ISOFORM
1137:  eg2v-A  3.4 15.7  162  1200    7   DROME:AF-Q9VCW3-F1 NUCLEAR PORE COMPLEX PROTEIN NUP133;
1138:  ec0g-A  3.4 24.1   90   263    8   DROME:AF-Q9W3T1-F1 UNCHARACTERIZED PROTEIN, ISOFORM D;
1139:  ei2r-A  3.4 14.6   76   345   12   DROME:AF-Q9VXR6-F1 GH09650P;
1140:  egyq-A  3.4 15.6   94  1486    4   DROME:AF-Q7KSN8-F1 UNCHARACTERIZED PROTEIN, ISOFORM D;
1141:  emtr-A  3.4  5.0  128   215    6   DROME:AF-A1Z6U3-F1 IP01824P;
1142:  ek7x-A  3.4 15.4  142  1703    6   DROME:AF-Q9W179-F1 STERILE20-LIKE KINASE, ISOFORM B;
1143:  elxy-A  3.4 18.2   91   654    5   DROME:AF-Q9VAP2-F1 AUGMIN COMPLEX SUBUNIT DGT6;
1144:  eko6-A  3.4 26.4  114   724    5   DROME:AF-Q9VS46-F1 RINT1-LIKE PROTEIN;
1145:  efnv-A  3.4  6.3  118   401    5   DROME:AF-Q59E38-F1 FI03911P;
1146:  eix0-A  3.4  6.4  124   208    7   DROME:AF-Q6IGE2-F1 AT03641P;
1147:  ejau-A  3.4 10.5  151   355    8   DROME:AF-Q9VAF0-F1 ZINC TRANSPORTER ZIP13 HOMOLOG;
1148:  eg5x-A  3.4  8.5  141   729    9   DROME:AF-Q9W0J0-F1 FI03418P;
1149:  ejyz-A  3.4  5.1  138   694    5   DROME:AF-Q9VVX3-F1 FRIZZLED-2;
1150:  eg3j-A  3.4 23.8  114   458    8   DROME:AF-Q9VAR7-F1 P4HC DOMAIN-CONTAINING PROTEIN;
1151:  efv3-A  3.4  9.2   81   174    5   DROME:AF-A8DYC7-F1 UNCHARACTERIZED PROTEIN;
1152:  eczb-A  3.4  5.6  134   284   10   DROME:AF-Q9W1I8-F1 LD03592P;
1153:  ehpu-A  3.4 11.4  102   504   12   DROME:AF-A1Z9Q8-F1 DIURETIC HORMONE 44 RECEPTOR 1;
1154:  egla-A  3.4 14.5  124   597    5   DROME:AF-Q961K6-F1 GH19047P;
1155:  eekj-A  3.4 11.9  118   298    8   DROME:AF-Q9VF77-F1 FI16517P1;
1156:  ek2h-A  3.4  6.9   64    85    8   DROME:AF-Q9VJG4-F1 GEO09352P1;
1157:  ejr0-A  3.4 23.5   86   129    8   DROME:AF-A8DYA9-F1 UNCHARACTERIZED PROTEIN;
1158:  ek35-A  3.4 10.3  116   877    4   DROME:AF-Q9VXC2-F1 UNCHARACTERIZED PROTEIN;
1159:  efr8-A  3.4 10.0  147  1302    6   DROME:AF-Q00449-F1 MULTIDRUG RESISTANCE PROTEIN HOMOLOG 49;
1160:  emed-A  3.4 15.8  101   258    9   DROME:AF-A1ZBG2-F1 UNCHARACTERIZED PROTEIN;
1161:  eg9r-A  3.4  7.3  142   372    8   DROME:AF-P33085-F1 INNEXIN SHAKING-B;
1162:  ekor-A  3.4 12.1  132   395    2   DROME:AF-Q7JZM1-F1 RE21922P;
1163:  ekf2-A  3.4  5.2   78   337    9   DROME:AF-Q9VU69-F1 ENKURIN DOMAIN-CONTAINING PROTEIN;
1164:  ecty-A  3.4 11.7  109   709    6   DROME:AF-Q9VWV5-F1 UNCHARACTERIZED PROTEIN, ISOFORM G;
1165:  elln-A  3.4 31.2   85   280    6   DROME:AF-Q8WTC1-F1 28S RIBOSOMAL PROTEIN S15, MITOCHONDRIAL;
1166:  ec34-A  3.4  4.2  106   194   12   DROME:AF-P22468-F1 GONADAL PROTEIN GDL;
1167:  ehni-A  3.4 20.7  119  1238    5   DROME:AF-Q9VCD8-F1 STRUCTURAL MAINTENANCE OF CHROMOSOMES PROTEIN;
1168:  eht9-A  3.4  7.3  143  1324   10   DROME:AF-Q9VVF8-F1 UNCHARACTERIZED PROTEIN, ISOFORM A;
1169:  ed6d-A  3.4 12.0  134  1002    4   DROME:AF-Q0E8N6-F1 CLUMSY, ISOFORM B;
1170:  el54-A  3.4 28.5   94   741   11   DROME:AF-Q7KN90-F1 CYSTEINE--TRNA LIGASE, CYTOPLASMIC;
1171:  egub-A  3.4 23.3  128   924    8   DROME:AF-Q9VK95-F1 MIP30126P;
1172:  ejsm-A  3.4  8.1  122   211    8   DROME:AF-Q9VAK3-F1 RE47447P;
1173:  eg7b-A  3.4 11.5  105   525    6   DROME:AF-Q9VVU5-F1 COP9 SIGNALOSOME COMPLEX SUBUNIT 1B;
1174:  ekts-A  3.4 11.2  141  1323    4   DROME:AF-Q9VJ21-F1 UNCHARACTERIZED PROTEIN, ISOFORM B;
1175:  emd6-A  3.4  6.3  107   136    8   DROME:AF-Q9VKN5-F1 IP04277P;
1176:  edm4-A  3.4  8.3  154   564    5   DROME:AF-P20905-F1 5-HYDROXYTRYPTAMINE RECEPTOR 1;
1177:  elo8-A  3.4 18.2  153   818    8   DROME:AF-Q0E908-F1 HILLARIN;
1178:  egsz-A  3.4 12.2  155   477    5   DROME:AF-Q8MS56-F1 STE24 ENDOPEPTIDASE;
1179:  ekra-A  3.4 15.5  110   708    5   DROME:AF-Q9W1D3-F1 GH13165P;
1180:  ehbf-A  3.4 13.2  140   971    5   DROME:AF-Q9VEC5-F1 IMPORTIN-13;
1181:  eime-A  3.4 17.4   97   190    7   DROME:AF-R9PY72-F1 UNCHARACTERIZED PROTEIN, ISOFORM D;
1182:  eilb-A  3.4 24.1  121   623    2   DROME:AF-Q9VVL2-F1 IONOTROPIC RECEPTOR 75C;
1183:  em6v-A  3.3  6.2   91   299    4   DROME:AF-Q9VGR0-F1 RE47242P;
1184:  ehyy-A  3.3 10.5   90   360    7   DROME:AF-A1Z8V5-F1 DYNEIN REGULATORY COMPLEX PROTEIN 10;
1185:  eif2-A  3.3 15.4  106   373    3   DROME:AF-Q9VR50-F1 SOLUTE CARRIER FAMILY 35 MEMBER E1 HOMOLOG;
1186:  ehnq-A  3.3 13.1   80   340    8   DROME:AF-Q9W224-F1 NOVEL SPERMATOGENESIS REGULATOR, ISOFORM A;
1187:  ehej-A  3.3 13.3  105   625    8   DROME:AF-Q9W3P2-F1 IONOTROPIC RECEPTOR 7C, ISOFORM A;
1188:  ek1v-A  3.3 14.4  123   728    5   DROME:AF-Q9VVZ8-F1 BRIVIDO-1;
1189:  el1d-A  3.3 18.2  115   187    8   DROME:AF-X2JBL3-F1 UNCHARACTERIZED PROTEIN;
1190:  ehpf-A  3.3 17.2  104   292    4   DROME:AF-Q8IP97-F1 PEROXIN-19;
1191:  edx1-A  3.3  9.3  126   325    7   DROME:AF-Q9VWK6-F1 POST-GPI ATTACHMENT TO PROTEINS FACTOR 2-LIKE;
1192:  efr0-A  3.3 11.1  119   600   10   DROME:AF-Q9VW75-F1 GH23382P;
1193:  eequ-A  3.3 11.3  105   190    6   DROME:AF-A1A711-F1 IP17374P;
1194:  ems8-A  3.3 35.8  116  1351    6   DROME:AF-A1Z987-F1 CHROMOSOME ASSOCIATED PROTEIN G, ISOFORM F;
1195:  ej3i-A  3.3 15.8   94   159   10   DROME:AF-Q9VXL4-F1 NUCLEAR NUCLEIC ACID-BINDING PROTEIN C1D;
1196:  ek2b-A  3.3 11.2  112   382    9   DROME:AF-Q9VF34-F1 FIBRINOGEN C-TERMINAL DOMAIN-CONTAINING PROTEIN;
1197:  elrt-A  3.3 10.1  158   975    6   DROME:AF-Q9VYT7-F1 UNCHARACTERIZED PROTEIN;
1198:  emof-A  3.3  4.1   87   414    8   DROME:AF-Q9VRE2-F1 BVES;
1199:  emxn-A  3.3  9.6   72   332   10   DROME:AF-Q9VG11-F1 IP10581P;
1200:  ecv8-A  3.3 11.9  120  1365    7   DROME:AF-P39770-F1 HOMEOTIC PROTEIN SPALT-MAJOR;
1201:  ecvk-A  3.3  9.1   75   170   11   DROME:AF-Q961T9-F1 GH07914P;
1202:  ec5d-A  3.3 18.0  132   677    5   DROME:AF-Q9W2G8-F1 ACYL-COENZYME A OXIDASE;
1203:  ein7-A  3.3  9.3   70   299    9   DROME:AF-O46079-F1 EG:39E1.2 PROTEIN;
1204:  ehrj-A  3.3  9.0   73   182    7   DROME:AF-M9NDZ8-F1 UNCHARACTERIZED PROTEIN;
1205:  edqy-A  3.3 18.4  121   837    6   DROME:AF-Q9W4B2-F1 FI01127P;
1206:  eeid-A  3.3 17.1   83  2351    5   DROME:AF-A8JR05-F1 CROSSVEINLESS C, ISOFORM C;
1207:  ei6h-A  3.3  6.2  156   359    3   DROME:AF-M9PHA4-F1 XK-RELATED PROTEIN;
1208:  emqf-A  3.3 14.2  107   699    5   DROME:AF-A1Z6H6-F1 PEPTIDASE_M3 DOMAIN-CONTAINING PROTEIN;
1209:  edh1-A  3.3 13.8  120  2077    6   DROME:AF-Q7PLI2-F1 NIPPED-B PROTEIN;
1210:  eeiq-A  3.3 14.4  104  2482    7   DROME:AF-A1Z784-F1 ACETYL-COA CARBOXYLASE;
1211:  edq2-A  3.3 18.8  145   707   10   DROME:AF-Q7KSU3-F1 LD33793P;
1212:  ek6f-A  3.3  4.8  129   272    7   DROME:AF-Q9VCT3-F1 ELONGATION OF VERY LONG CHAIN FATTY ACIDS PROTEIN
1213:  emgg-A  3.3  8.0  113   254   10   DROME:AF-Q9W012-F1 LP12691P;
1214:  ek54-A  3.3  8.7  143  1487    7   DROME:AF-Q9VLP5-F1 LD42916P;
1215:  elcn-A  3.3 10.7  148   852    6   DROME:AF-Q9XYP7-F1 GAMMA-TUBULIN COMPLEX COMPONENT 2 HOMOLOG;
1216:  em6z-A  3.3  5.8  159   429    7   DROME:AF-Q9V3S7-F1 BCDNA.GH12326;
1217:  ej3a-A  3.3 11.2  121   993    8   DROME:AF-A1Z856-F1 KCNQ POTASSIUM CHANNEL, ISOFORM F;
1218:  eh5r-A  3.3  8.0  122   227    7   DROME:AF-Q9VNI9-F1 IP18173P;
1219:  eezj-A  3.3  5.5  106   183   10   DROME:AF-Q9VJ11-F1 CALCIUM LOAD-ACTIVATED CALCIUM CHANNEL;
1220:  ehpq-A  3.3 13.5   87   574    7   DROME:AF-Q9VHB5-F1 SD10846P;
1221:  ecus-A  3.3 22.3  133   540    6   DROME:AF-Q8SXQ1-F1 ALDEHYDE DEHYDROGENASE 7 FAMILY MEMBER A1;
1222:  eh0d-A  3.3 10.2  139   447   10   DROME:AF-E1JGK3-F1 FI18012P1;
1223:  eddo-A  3.3 15.6  117   193    7   DROME:AF-A1Z823-F1 PRA1 FAMILY PROTEIN;
1224:  ek4f-A  3.3 11.7   85   266    6   DROME:AF-Q9VT69-F1 PHOSPHATIDYLINOSITOL-4,5-BISPHOSPHATE 4-PHOSPHATA
1225:  elr6-A  3.3 12.0  150   447    7   DROME:AF-A1ZAM7-F1 CAAX PRENYL PROTEASE;
1226:  ejg5-A  3.3 11.5  141  2171    7   DROME:AF-Q9VL32-F1 ATP-BINDING CASSETTE SUB-FAMILY C MEMBER SUR;
1227:  ekkb-A  3.3 34.4  122  2616   15   DROME:AF-P98159-F1 SERINE PROTEASE NUDEL;
1228:  emer-A  3.3 22.7  107   271    4   DROME:AF-Q8T3V6-F1 AT29239P;
1229:  eg9z-A  3.3 13.3  144  1062    8   DROME:AF-Q9VIV2-F1 ZINC FINGER PROTEIN SWM;
1230:  ek56-A  3.3  9.7  122   362   10   DROME:AF-Q8IQK9-F1 TETRASPANIN 68C, ISOFORM A;
1231:  eh22-A  3.3  6.5   94   267    5   DROME:AF-Q8MLV2-F1 MIT_C DOMAIN-CONTAINING PROTEIN;
1232:  elh6-A  3.3 12.9  108   454    9   DROME:AF-A0A0B4LHI9-F1 INWARDLY RECTIFYING POTASSIUM CHANNEL 2, ISOFO
1233:  ehn4-A  3.3  5.0  164  2090    5   DROME:AF-Q8IQV9-F1 NUCLEAR PORE COMPLEX PROTEIN NUP205;
1234:  emkx-A  3.3 23.2   90   668    4   DROME:AF-A1YK02-F1 NUCLEAR PORE COMPLEX PROTEIN NUP75;
1235:  eiac-A  3.3  7.1  125   969    6   DROME:AF-Q9XZ11-F1 SMR DOMAIN-CONTAINING PROTEIN;
1236:  eejk-A  3.3 12.7  120   245    8   DROME:AF-Q8MPP0-F1 NINJURIN A ALPHA;
1237:  efe0-A  3.3  8.6  153  1931    7   DROME:AF-Q4LDP4-F1 GCP_N_TERMINAL DOMAIN-CONTAINING PROTEIN;
1238:  ec7c-A  3.3  8.1   87   159    7   DROME:AF-Q9VIL5-F1 GEO08953P1;
1239:  efhy-A  3.3 19.1  102   431    7   DROME:AF-Q9VCI3-F1 LIPID STORAGE DROPLETS SURFACE-BINDING PROTEIN 1;
1240:  elql-A  3.3  8.8   82   145    6   DROME:AF-Q8I0L0-F1 GH04494P;
1241:  emco-A  3.3 20.1  119  2462    3   DROME:AF-M9PGC5-F1 NON-SPECIFIC SERINE/THREONINE PROTEIN KINASE;
1242:  emy1-A  3.3 10.8  134   497    8   DROME:AF-Q9VR33-F1 IP13216P;
1243:  efzx-A  3.3  7.8  155   858   10   DROME:AF-Q9V4Z9-F1 PROTEIN LINES;
1244:  emte-A  3.3  8.9  153   577    7   DROME:AF-X2JDZ1-F1 PRKCA-BINDING PROTEIN;
1245:  ei3t-A  3.3 10.3  134   814    5   DROME:AF-Q9VKF6-F1 V-TYPE PROTON ATPASE SUBUNIT A;
1246:  edmb-A  3.3 11.4  126   359    6   DROME:AF-Q7JW48-F1 RE12410P;
1247:  eff3-A  3.3 15.0  109   729    2   DROME:AF-Q9W1U1-F1 FI21273P1;
1248:  ee1e-A  3.3  4.6   89   994   12   DROME:AF-Q9VSR7-F1 VALYL-TRNA SYNTHETASE;
1249:  ejh9-A  3.3  4.2  126   448    5   DROME:AF-Q9VP87-F1 DECAPRENYL DIPHOSPHATE SYNTHASE SUBUNIT 2, ISOFOR
1250:  ekr1-A  3.3 14.4  153  1080    7   DROME:AF-Q9VH80-F1 UNCHARACTERIZED PROTEIN;
1251:  eg6n-A  3.3  8.6  123  1360   13   DROME:AF-Q6IDD9-F1 NAD(+) HYDROLASE SARM1;
1252:  ej0z-A  3.3 25.7  122   952    7   DROME:AF-Q9VPC0-F1 SERINE/THREONINE-PROTEIN KINASE PITSLRE;
1253:  ehzo-A  3.3  9.7  100   178   12   DROME:AF-P13096-F1 ENHANCER OF SPLIT M5 PROTEIN;
1254:  ego9-A  3.3  5.4  132   578    7   DROME:AF-Q9VCG4-F1 NUCLEOPORIN NDC1;
1255:  ec2n-A  3.3 16.8  156   395    6   DROME:AF-Q9VK91-F1 GH04442P;
1256:  eg64-A  3.3  7.3  160   707   10   DROME:AF-Q8IQ80-F1 GH06117P;
1257:  ecz7-A  3.3 23.2  114   967    9   DROME:AF-A8JR16-F1 UNCHARACTERIZED PROTEIN, ISOFORM C;
1258:  eeig-A  3.3 32.0  104  1096    8   DROME:AF-A0A0B4LGD0-F1 UNCHARACTERIZED PROTEIN, ISOFORM C;
1259:  el3z-A  3.3 19.4  129   217    6   DROME:AF-M9NGJ4-F1 UNCHARACTERIZED PROTEIN, ISOFORM D;
1260:  ehp0-A  3.3 17.5   92   859    5   DROME:AF-Q9VRL4-F1 IONOTROPIC RECEPTOR 64A;
1261:  emeb-A  3.3 13.3  139  1191    9   DROME:AF-Q9VUY8-F1 WASH COMPLEX SUBUNIT HOMOLOG 5;
1262:  edt8-A  3.3  4.2  125   233    6   DROME:AF-Q9VCF1-F1 GH22341P;
1263:  eimu-A  3.3 17.7  111  1960    8   DROME:AF-Q9VCH5-F1 NUCLEAR PORE COMPLEX PROTEIN NUP98-NUP96;
1264:  el5b-A  3.3  7.4  128   520    4   DROME:AF-Q9VHF6-F1 SERINE/THREONINE-PROTEIN KINASE ULK3;
1265:  ek0r-A  3.3  7.7   82   185    6   DROME:AF-Q9VPR1-F1 GH02075P;
1266:  egf9-A  3.3 15.0   93   629    1   DROME:AF-Q9VVL1-F1 IONOTROPIC RECEPTOR 75A;
1267:  elqa-A  3.3  9.3  117   198    6   DROME:AF-Q8IMK8-F1 DUF725 DOMAIN-CONTAINING PROTEIN;
1268:  ee2k-A  3.3 17.8  133   670   11   DROME:AF-Q9VU33-F1 CULLIN 6;
1269:  ee1y-A  3.3 15.0  141   710   11   DROME:AF-A1ZB47-F1 GUANYLATE CYCLASE;
1270:  ele4-A  3.3 11.7   89   264    8   DROME:AF-Q9V436-F1 26S PROTEASOME NON-ATPASE REGULATORY SUBUNIT 8;
1271:  ekni-A  3.3  7.9  119   493    8   DROME:AF-Q9VC87-F1 RE57978P;
1272:  el3f-A  3.3 14.1  113   828   12   DROME:AF-X2JD14-F1 UNCHARACTERIZED PROTEIN, ISOFORM B;
1273:  eg37-A  3.2 14.4   98   522    6   DROME:AF-Q7PLW4-F1 RE48874P;
1274:  edli-A  3.2 11.7   90   354    7   DROME:AF-Q9VPQ2-F1 DNAJ HOMOLOG SHV;
1275:  ee3n-A  3.2 10.4   82   157    9   DROME:AF-Q9VB09-F1 IP04131P;
1276:  ecu2-A  3.2 12.0  100   520    4   DROME:AF-Q27237-F1 PROTEIN TUMOROUS IMAGINAL DISCS, MITOCHONDRIAL;
1277:  efbl-A  3.2  4.5  140   517    6   DROME:AF-Q9VB75-F1 GH08870P;
1278:  elsr-A  3.2  5.4  140   393    9   DROME:AF-P48592-F1 RIBONUCLEOSIDE-DIPHOSPHATE REDUCTASE SUBUNIT M2;
1279:  ej34-A  3.2 13.7  133   502    5   DROME:AF-A8JQU1-F1 UNCHARACTERIZED PROTEIN, ISOFORM C;
1280:  ek5a-A  3.2 22.0  125   364   10   DROME:AF-Q9VLP6-F1 LD46912P;
1281:  emxg-A  3.2  6.3  134   968    9   DROME:AF-Q9VPM2-F1 UNCHARACTERIZED PROTEIN, ISOFORM A;
1282:  ehnz-A  3.2  9.5  128   556    4   DROME:AF-E1JIQ7-F1 UNCHARACTERIZED PROTEIN, ISOFORM E;
1283:  edl5-A  3.2 14.5  164  1038    5   DROME:AF-Q9VZ07-F1 KINESIN ASSOCIATED PROTEIN 3, ISOFORM G;
1284:  ed4r-A  3.2  9.3  109   507    9   DROME:AF-Q8IMI4-F1 UNCHARACTERIZED PROTEIN, ISOFORM B;
1285:  edj5-A  3.2 14.7  137   843    9   DROME:AF-P18824-F1 ARMADILLO SEGMENT POLARITY PROTEIN;
1286:  ejru-A  3.2 14.9  123   681    5   DROME:AF-Q9VAS4-F1 LP22773P;
1287:  egw3-A  3.2 15.8   86   419    3   DROME:AF-Q9V457-F1 BIP1 PROTEIN;
1288:  ei4m-A  3.2  9.6  129  2028   12   DROME:AF-A0A0B4JCZ8-F1 MISSING-IN-METASTASIS, ISOFORM F;
1289:  ec41-A  3.2  7.6  124   698    6   DROME:AF-Q8SXX4-F1 CAPON-LIKE PROTEIN;
1290:  edkf-A  3.2  6.6   98   279    2   DROME:AF-Q95TS8-F1 DAEDALUS, ISOFORM A;
1291:  el5e-A  3.2  7.2   95   131    8   DROME:AF-Q9W0B7-F1 GEO11828P1;
1292:  egr0-A  3.2  9.1  131  1746    5   DROME:AF-Q9VWB9-F1 THYROID ADENOMA-ASSOCIATED PROTEIN HOMOLOG;
1293:  ehgh-A  3.2  5.4  108   376   10   DROME:AF-Q9VSB9-F1 TRANSMEMBRANE PROTEIN 43 HOMOLOG;
1294:  eejg-A  3.2  9.7   96   156    6   DROME:AF-Q9VL16-F1 RE45833P;
1295:  efcz-A  3.2 11.2   91   262    9   DROME:AF-Q9VUJ4-F1 26S PROTEASOME NON-ATPASE REGULATORY SUBUNIT 8;
1296:  edtp-A  3.2 23.0  129   509    6   DROME:AF-Q9VBP6-F1 SUCCINATE-SEMIALDEHYDE DEHYDROGENASE;
1297:  eggw-A  3.2  8.6  155   438    7   DROME:AF-Q9V3W6-F1 INNEXIN INX7;
1298:  ekha-A  3.2  5.1  137  1122    7   DROME:AF-Q9VCB8-F1 JAVA NO JIVE;
1299:  el5z-A  3.2  9.1  145   705    8   DROME:AF-Q9NBW1-F1 FRIZZLED-4;
1300:  efbz-A  3.2 11.9  151   957    6   DROME:AF-B7YZM8-F1 BARDET-BIEDL SYNDROME 9;
1301:  ekty-A  3.2 14.3  123   686    9   DROME:AF-P29845-F1 HEAT SHOCK 70 KDA PROTEIN COGNATE 5;
1302:  edmk-A  3.2 14.0  126   368    6   DROME:AF-M9PGC0-F1 M6, ISOFORM F;
1303:  elqq-A  3.2  5.2   79   191    9   DROME:AF-M9MRG9-F1 UNCHARACTERIZED PROTEIN;
1304:  ekg6-A  3.2 35.8   79   368    4   DROME:AF-P32234-F1 GTP-BINDING PROTEIN 128UP;
1305:  eeyj-A  3.2 11.0  118   738   10   DROME:AF-Q9V8K2-F1 EXOCYST COMPLEX COMPONENT 3;
1306:  eixb-A  3.2 26.8   96   797    7   DROME:AF-A1ZAK8-F1 P-ELEMENT SOMATIC INHIBITOR, ISOFORM C;
1307:  el22-A  3.2 11.2  109   147    6   DROME:AF-Q8INU9-F1 UNCHARACTERIZED PROTEIN;
1308:  egit-A  3.2 14.6  134   230    5   DROME:AF-Q9VAK2-F1 UNCHARACTERIZED PROTEIN, ISOFORM A;
1309:  eeqk-A  3.2 20.2   96   220    1   DROME:AF-Q9VR65-F1 UNCHARACTERIZED PROTEIN;
1310:  edvl-A  3.2  7.1   76   152    7   DROME:AF-O96067-F1 DJTB-LIKE PROTEIN;
1311:  efpf-A  3.2  8.3  144   535    6   DROME:AF-Q9VUM7-F1 BESTROPHIN HOMOLOG;
1312:  ef69-A  3.2 27.5  118   525    8   DROME:AF-Q9W3F7-F1 MITOGUARDIN;
1313:  ejsj-A  3.2  2.3   50    88    4   DROME:AF-Q8IQ94-F1 FI09328P;
1314:  elqs-A  3.2 12.7  146   389    5   DROME:AF-Q9VE68-F1 UNCHARACTERIZED PROTEIN;
1315:  edb0-A  3.2  7.2  141   659   11   DROME:AF-Q9VIK1-F1 TRANSMEMBRANE 9 SUPERFAMILY MEMBER;
1316:  efq0-A  3.2 10.3  114   573    6   DROME:AF-Q9W358-F1 SYNEMBRYN;
1317:  ek15-A  3.2 26.8  113  1211    6   DROME:AF-Q9VSP0-F1 IP13783P;
1318:  ej4w-A  3.2  9.9  109   212    7   DROME:AF-Q9W236-F1 VACUOLAR PROTEIN SORTING 20, ISOFORM A;
1319:  elrv-A  3.2 14.5  106   399    9   DROME:AF-Q9VU87-F1 VACUOLAR PROTEIN-SORTING-ASSOCIATED PROTEIN 36;
1320:  egm9-A  3.2  7.5  136   430   11   DROME:AF-Q8ITC9-F1 PYROKININ-1 RECEPTOR;
1321:  ekzr-A  3.2 22.2  106   428   10   DROME:AF-Q9VJ61-F1 SD03870P;
1322:  ejso-A  3.2 12.8   72   175    6   DROME:AF-Q9VUF9-F1 GH08457P;
1323:  eeui-A  3.2 17.0  132  2300   10   DROME:AF-Q9VZS7-F1 HOBBIT, ISOFORM B;
1324:  eflm-A  3.2 18.4  166   505    7   DROME:AF-Q9VLS5-F1 LD29542P;
1325:  eftk-A  3.2 29.0   73  1936   10   DROME:AF-Q9VWJ6-F1 FI03615P;
1326:  eghg-A  3.2  4.4   96   160   11   DROME:AF-Q8T0T9-F1 TRANSMEMBRANE PROTEIN 35A;
1327:  edrg-A  3.2  8.8  102   330    3   DROME:AF-Q8SY53-F1 GH11935P;
1328:  efnm-A  3.2  4.7  108   262    5   DROME:AF-P00417-F1 CYTOCHROME C OXIDASE SUBUNIT 3;
1329:  eh02-A  3.2  4.7  128   316    7   DROME:AF-Q9VVN1-F1 GH19567P;
1330:  ekr7-A  3.2 20.9  114   327    8   DROME:AF-Q9VVW3-F1 SIDEROFLEXIN-2;
1331:  ejth-A  3.2 11.8  144   401    6   DROME:AF-Q9VME1-F1 FI01864P;
1332:  eetj-A  3.2 14.7  160  1594    5   DROME:AF-Q9VU57-F1 CILIA- AND FLAGELLA-ASSOCIATED PROTEIN 43;
1333:  ef8n-A  3.2 12.1  138   673    6   DROME:AF-Q9VW10-F1 NUCLEOLAR PROTEIN 11;
1334:  ehcw-A  3.2 12.5  120   498    5   DROME:AF-P17972-F1 POTASSIUM VOLTAGE-GATED CHANNEL PROTEIN SHAW;
1335:  eixj-A  3.2  9.7  146   730    7   DROME:AF-Q7JUN3-F1 ATP-BINDING CASSETTE SUB-FAMILY D MEMBER;
1336:  ei1c-A  3.2  8.6  147  1697    4   DROME:AF-A1Z7G7-F1 LATROPHILIN CIRL;
1337:  ei9f-A  3.2 11.8  141  1355    5   DROME:AF-Q9VLN6-F1 FI20146P1;
1338:  el88-A  3.2  4.0  119   162    4   DROME:AF-Q9VW87-F1 PROTEIN SNAKESKIN;
1339:  ely8-A  3.2 27.3  129   594    2   DROME:AF-Q9VRD3-F1 FI06015P;
1340:  efby-A  3.2 16.9  122   340    8   DROME:AF-Q9VYQ3-F1 UBIQUITIN CARBOXYL-TERMINAL HYDROLASE;
1341:  ejol-A  3.2 12.2  104   339   13   DROME:AF-Q7JY00-F1 HL02043P;
1342:  emh4-A  3.2  3.7  122   378    8   DROME:AF-Q9VMY2-F1 RE15880P;
1343:  ekiy-A  3.2 21.8  121   667    7   DROME:AF-Q9VPQ3-F1 RE51073P;
1344:  ed84-A  3.2  9.1   97   538   12   DROME:AF-Q9VNU3-F1 TPH DOMAIN-CONTAINING PROTEIN;
1345:  eenm-A  3.2 10.0  108   124   13   DROME:AF-Q6IJR5-F1 HDC14388;
1346:  edpc-A  3.2  8.1  141  1639    1   DROME:AF-P15215-F1 LAMININ SUBUNIT GAMMA-1;
1347:  ejgj-A  3.2  5.6  143   523    6   DROME:AF-Q9VBE7-F1 UNCHARACTERIZED PROTEIN;
1348:  egi4-A  3.2  5.3  123  1878    9   DROME:AF-A8DY93-F1 SLOWPOKE 2, ISOFORM D;
1349:  eda6-A  3.2  4.4  159  1045    8   DROME:AF-Q9W5D3-F1 HEAT REPEAT-CONTAINING PROTEIN 6;
1350:  ej19-A  3.2  3.2  116   855    6   DROME:AF-Q9XZ10-F1 V-TYPE PROTON ATPASE SUBUNIT A;
1351:  ei0i-A  3.2  4.7  119   447    7   DROME:AF-Q9VRE6-F1 GH12419P1;
1352:  ed9c-A  3.2  8.5  137  1320    7   DROME:AF-Q9VRW2-F1 UNCHARACTERIZED PROTEIN, ISOFORM A;
1353:  emj0-A  3.2 11.5  129   837    9   DROME:AF-Q9VGL9-F1 GPI ETHANOLAMINE PHOSPHATE TRANSFERASE 1;
1354:  emr3-A  3.2 14.4  162  1019    9   DROME:AF-Q9VDC9-F1 O-GLCNACASE;
1355:  eefe-A  3.2 12.5  166   652    7   DROME:AF-Q9VW35-F1 SD02261P;
1356:  ehbj-A  3.2  4.8  110   451   12   DROME:AF-Q9VU41-F1 ZINC FINGER MYND DOMAIN-CONTAINING PROTEIN 10 HOM
1357:  elha-A  3.2 19.3   84   112    6   DROME:AF-Q9VLM5-F1 DOLICHYL-DIPHOSPHOOLIGOSACCHARIDE--PROTEIN
1358:  ehr9-A  3.2 15.2  150   793    5   DROME:AF-Q9NHV9-F1 PROTEIN VAV;
1359:  elt5-A  3.2 13.7  117   399    6   DROME:AF-Q9VHM5-F1 RT10616P;
1360:  ejwp-A  3.1 13.0  133   560   11   DROME:AF-Q9VFG0-F1 MFS DOMAIN-CONTAINING PROTEIN;
1361:  egha-A  3.1 14.9  158   600    4   DROME:AF-Q9VS60-F1 SPHINGOMYELIN SYNTHASE-RELATED 1;
1362:  eeeb-A  3.1  6.7  118   269    4   DROME:AF-A8JNR0-F1 ELONGATION OF VERY LONG CHAIN FATTY ACIDS PROTEIN
1363:  ekyv-A  3.1  5.0   91   219    8   DROME:AF-Q7JZW7-F1 TETRASPANIN;
1364:  efwp-A  3.1 10.1  134   419    8   DROME:AF-Q7KN61-F1 FARNESYL PYROPHOSPHATE SYNTHASE;
1365:  elop-A  3.1  8.7  120   232   10   DROME:AF-Q9VXF0-F1 RE09848P;
1366:  emkp-A  3.1  3.3   88   190    9   DROME:AF-Q9VR87-F1 AT16570P;
1367:  efaw-A  3.1 15.6  137   852    9   DROME:AF-Q9VV62-F1 DOUBLESEX COGNATE 73A;
1368:  ehcz-A  3.1  4.3  132   507    7   DROME:AF-A0A0B4KHK8-F1 UNCHARACTERIZED PROTEIN, ISOFORM C;
1369:  ehib-A  3.1 17.7  101   463    5   DROME:AF-Q27411-F1 RLB1;
1370:  edgd-A  3.1 27.9  145   346    6   DROME:AF-A8DYF7-F1 MRJ, ISOFORM E;
1371:  eil2-A  3.1  8.9  133   570    8   DROME:AF-Q9VCA0-F1 FI05810P;
1372:  eenj-A  3.1 19.3  117  1638    3   DROME:AF-P25439-F1 ATP-DEPENDENT HELICASE BRM;
1373:  ejd8-A  3.1  3.4   92   200    8   DROME:AF-Q9W4S4-F1 UNCHARACTERIZED PROTEIN;
1374:  efzb-A  3.1  4.4  132   499    9   DROME:AF-Q9Y1A7-F1 LD25378P;
1375:  ehig-A  3.1  8.2   70   228    9   DROME:AF-Q8IQP0-F1 AT13484P;
1376:  egxp-A  3.1 20.5   74   626    8   DROME:AF-Q24114-F1 DIVISION ABNORMALLY DELAYED PROTEIN;
1377:  eh8v-A  3.1  4.8  134   460   10   DROME:AF-Q4V5R4-F1 GLUTAMATE TRANSPORTER POLYPHEMUS;
1378:  ehso-A  3.1  6.2   73   174    4   DROME:AF-A1ZA77-F1 TRANSMEMBRANE PROTEIN 208;
1379:  eh9m-A  3.1 10.6  145  2142    8   DROME:AF-Q9VUV9-F1 PUTATIVE U5 SMALL NUCLEAR RIBONUCLEOPROTEIN 200 K
1380:  eis5-A  3.1 14.7   89   249    2   DROME:AF-M9PCT6-F1 UNCHARACTERIZED PROTEIN;
1381:  ekpr-A  3.1 15.5  152   784    6   DROME:AF-A0A0B4K651-F1 BESTROPHIN 1, ISOFORM C;
1382:  egtu-A  3.1 10.2   97   167    6   DROME:AF-Q86B54-F1 GLUTATHIONE TRANSFERASE;
1383:  ejj9-A  3.1  5.8  143   381    7   DROME:AF-Q9VB73-F1 PALMITOYLTRANSFERASE;
1384:  efi6-A  3.1 21.4  106  1315    3   DROME:AF-A0A0B4K682-F1 JAVELIN-LIKE, ISOFORM D;
1385:  eknt-A  3.1  4.5  125  1200    6   DROME:AF-Q03720-F1 CALCIUM-ACTIVATED POTASSIUM CHANNEL SLOWPOKE;
1386:  emhu-A  3.1 22.0  134  2531   11   DROME:AF-Q9VW47-F1 MEDIATOR OF RNA POLYMERASE II TRANSCRIPTION SUBUN
1387:  edz3-A  3.1 24.6  135   264    7   DROME:AF-A1Z6H0-F1 KUNE-KUNE;
1388:  ee1x-A  3.1 11.8  144   456   10   DROME:AF-Q7JV41-F1 CAAX PRENYL PROTEASE;
1389:  ejdp-A  3.1 11.0  117   233    5   DROME:AF-Q9VVH7-F1 E3 SUMO-PROTEIN LIGASE NSE2;
1390:  ec1p-A  3.1 10.6  133  1341   10   DROME:AF-Q9VKB9-F1 RAB3 GTPASE-ACTIVATING PROTEIN REGULATORY SUBUNIT
1391:  el7j-A  3.1  8.6  123   379   11   DROME:AF-P20351-F1 TRYPTOPHAN 2,3-DIOXYGENASE;
1392:  egfd-A  3.1 15.5  121   276    7   DROME:AF-Q2PDV5-F1 UNCHARACTERIZED PROTEIN;
1393:  elof-A  3.1 16.3  114   369    3   DROME:AF-Q8T390-F1 ENDOPHILIN-A;
1394:  ef3c-A  3.1  7.0  118   245   13   DROME:AF-Q9V3P3-F1 LD45860P;
1395:  eekm-A  3.1 26.1  114   343    4   DROME:AF-Q9VXV6-F1 SECRETORY CARRIER-ASSOCIATED MEMBRANE PROTEIN;
1396:  ek50-A  3.1 14.8  132   514    5   DROME:AF-Q7KTB0-F1 RE25285P;
1397:  eenw-A  3.1  6.0  101   542    6   DROME:AF-Q5LJX8-F1 ZYDECO, ISOFORM F;
1398:  ej0u-A  3.1  5.8  121   511    8   DROME:AF-P00399-F1 CYTOCHROME C OXIDASE SUBUNIT 1;
1399:  ehbo-A  3.1 12.2  118   628    6   DROME:AF-Q9VSB3-F1 UNCHARACTERIZED PROTEIN, ISOFORM A;
1400:  ed7z-A  3.1 17.5  125   452    6   DROME:AF-P48613-F1 PROTEIN TIPE;
1401:  efyp-A  3.1 20.6   95   261    7   DROME:AF-Q9VGT9-F1 SUCCINATE DEHYDROGENASE CYTOCHROME B560 SUBUNIT,
1402:  eitx-A  3.1  6.2   80   259   10   DROME:AF-Q9W483-F1 GH18971P;
1403:  emku-A  3.1 23.2  151   809    6   DROME:AF-Q9VRW4-F1 BESTROPHIN 2;
1404:  ekww-A  3.1 17.1   99   678    6   DROME:AF-Q9I7L8-F1 CELL DIVISION CYCLE 23, ISOFORM A;
1405:  ela3-A  3.1  5.2  136   879    4   DROME:AF-Q9VEP2-F1 UNCHARACTERIZED PROTEIN, ISOFORM B;
1406:  egf4-A  3.1  3.8  115   235    7   DROME:AF-Q7JVK6-F1 COMPONENT 3 OF PROMOTER OF RISC;
1407:  edna-A  3.1  6.7  104   487    7   DROME:AF-Q9V9S9-F1 RIBOFLAVIN TRANSPORTER;
1408:  edp2-A  3.1 14.1  117   783    4   DROME:AF-Q7KTT0-F1 XE7, ISOFORM A;
1409:  ec2a-A  3.1 15.5  170   964    6   DROME:AF-P45437-F1 COATOMER SUBUNIT BETA;
1410:  ehb9-A  3.1  6.6  123  1398    7   DROME:AF-Q9XZ32-F1 UNCHARACTERIZED PROTEIN, ISOFORM A;
1411:  ee5e-A  3.1 11.3  160  1330    5   DROME:AF-X2JAX8-F1 NOSTRIN, ISOFORM H;
1412:  ejkf-A  3.1 14.1  103   869    7   DROME:AF-A0A0B4K6B9-F1 UNCHARACTERIZED PROTEIN, ISOFORM D;
1413:  ecyv-A  3.1 10.0  157   637    4   DROME:AF-Q9VUW9-F1 PALMITOYLTRANSFERASE HIP14;
1414:  ek2u-A  3.1 17.8   90   713    6   DROME:AF-Q8IPV8-F1 UNCHARACTERIZED PROTEIN;
1415:  eka6-A  3.1 22.7  104   383    7   DROME:AF-Q9VWJ4-F1 LD24910P;
1416:  embo-A  3.1  6.1   95   389    6   DROME:AF-Q24276-F1 HSP90 CO-CHAPERONE CDC37;
1417:  elyu-A  3.1 21.9  112   635   10   DROME:AF-A8JNS4-F1 STARVIN, ISOFORM E;
1418:  eguf-A  3.1 13.5  126  1100   12   DROME:AF-Q9VCC9-F1 LD23779P;
1419:  eimc-A  3.1  7.3  147   359    5   DROME:AF-Q9VX12-F1 LD38742P;
1420:  edeh-A  3.1 21.8  165   495    7   DROME:AF-A0A0B4KH28-F1 SYNDAPIN, ISOFORM C;
1421:  edbz-A  3.1 30.9  139   894    4   DROME:AF-A1Z838-F1 GPI ETHANOLAMINE PHOSPHATE TRANSFERASE 1;
1422:  ed8w-A  3.1  9.5   80   162    6   DROME:AF-B7Z085-F1 GEO02576P1;
1423:  efwq-A  3.1  8.5  113   510    5   DROME:AF-Q9VL73-F1 LP20791P;
1424:  eewo-A  3.1 14.2  144  1029    5   DROME:AF-Q76NS2-F1 ANOCTAMIN;
1425:  ehx3-A  3.1  7.7   83   498    7   DROME:AF-Q9VHA8-F1 LD25575P;
1426:  ehs4-A  3.1 11.5  100   379    7   DROME:AF-Q9VH64-F1 LD29322P;
1427:  ei1d-A  3.1 33.2  136  1004    7   DROME:AF-Q7KMI3-F1 BCDNA.LD23371;
1428:  eja3-A  3.1  8.3   62   128   11   DROME:AF-Q7JV61-F1 SD17342P;
1429:  ed3y-A  3.1 19.8  140  2139    9   DROME:AF-Q9VUQ9-F1 NON-SPECIFIC SERINE/THREONINE PROTEIN KINASE;
1430:  ef86-A  3.1 10.5  155   911    9   DROME:AF-Q8IRS9-F1 GEMIN 4C;
1431:  ejqw-A  3.1 10.2  127   800   12   DROME:AF-Q0IGY6-F1 IP07646P;
1432:  ej4k-A  3.1 13.3   69   317    4   DROME:AF-O44434-F1 QKR58E-3;
1433:  ehwr-A  3.1 12.7  143  1049    6   DROME:AF-Q9VSD6-F1 D-IMPORTIN 7/RANBP7;
1434:  ehoe-A  3.0  9.9  133   493   11   DROME:AF-A0A0B4KHM5-F1 UNCHARACTERIZED PROTEIN, ISOFORM D;
1435:  ei6i-A  3.0  3.4   72   522    6   DROME:AF-Q9VWL4-F1 GH07340P;
1436:  emvi-A  3.0  8.6   82   228    4   DROME:AF-Q9VB99-F1 LD03691P;
1437:  egwt-A  3.0 16.5   92  1984    7   DROME:AF-Q9VZ85-F1 RHO GUANINE NUCLEOTIDE EXCHANGE FACTOR AT 64C, IS
1438:  egsi-A  3.0  4.9  112   234   10   DROME:AF-Q9VTI1-F1 UNCHARACTERIZED PROTEIN;
1439:  emw1-A  3.0  4.3   66   149    5   DROME:AF-Q9VQP9-F1 PUTATIVE OLIGOSACCHARYLTRANSFERASE COMPLEX SUBUNI
1440:  ejk1-A  3.0  4.6   65   248    9   DROME:AF-Q9VLH1-F1 TETRASPANIN;
1441:  eenn-A  3.0 19.1  109   972    7   DROME:AF-A1Z9N0-F1 DYNAMIN-LIKE 120 KDA PROTEIN, FORM S1;
1442:  eggx-A  3.0 12.5   75   178    4   DROME:AF-Q9V3C1-F1 PROTEIN VHL;
1443:  ejpt-A  3.0  9.4  122   424   11   DROME:AF-Q9VNG7-F1 SERINE/THREONINE-PROTEIN PHOSPHATASE 2A ACTIVATOR
1444:  ejh6-A  3.0 11.5  104   252   10   DROME:AF-A0A0B4LGC2-F1 CATION_ATPASE_N DOMAIN-CONTAINING PROTEIN;
1445:  eehc-A  3.0  6.5  134   630    7   DROME:AF-Q9V3N6-F1 TRANSMEMBRANE 9 SUPERFAMILY MEMBER;
1446:  eem0-A  3.0 10.4  173  1054    6   DROME:AF-X2J9Y4-F1 ELLIPSOID BODY OPEN, ISOFORM C;
1447:  elmx-A  3.0  9.6  106   146    5   DROME:AF-Q7JVK8-F1 GEO08987P1;
1448:  ejy0-A  3.0  9.5  127   585   10   DROME:AF-Q9V3M9-F1 TEKTIN;
1449:  egyp-A  3.0 10.0  114   176    4   DROME:AF-Q9W549-F1 COA8 FAMILY PROTEIN CG14806, MITOCHONDRIAL;
1450:  eg2u-A  3.0 15.2  156  1478    8   DROME:AF-Q8MYL1-F1 FANCD2;
1451:  ehg1-A  3.0 27.4  135  1671    7   DROME:AF-Q9W3D3-F1 DENN DOMAIN-CONTAINING PROTEIN CRAG;
1452:  ed23-A  3.0 10.9   85   113    7   DROME:AF-Q9VTE8-F1 GEO08928P1;
1453:  eiy6-A  3.0 15.5   94   555    6   DROME:AF-Q9VVB4-F1 COILED-COIL DOMAIN-CONTAINING PROTEIN 22 HOMOLOG;
1454:  ehx8-A  3.0  5.8  126   603    8   DROME:AF-Q9VR42-F1 SERINE/THREONINE-PROTEIN KINASE RIO3;
1455:  ek62-A  3.0  4.5  131  2224   11   DROME:AF-P98081-F1 PROTEIN DISABLED;
1456:  eg6x-A  3.0  3.1   53   112    9   DROME:AF-Q9VUP6-F1 GEO12053P1;
1457:  emht-A  3.0 11.7  130   449    9   DROME:AF-Q9VSG2-F1 UNCHARACTERIZED PROTEIN;
1458:  ej91-A  3.0  5.1  128   665    6   DROME:AF-Q7JX95-F1 RH42110P;
1459:  ecy0-A  3.0 18.1  126   822   10   DROME:AF-Q9VI82-F1 NUCLEOLAR COMPLEX PROTEIN 3 HOMOLOG;
1460:  eea3-A  3.0  4.5   73   152   10   DROME:AF-A1ZAJ5-F1 VITAMIN-K-EPOXIDE REDUCTASE (WARFARIN-SENSITIVE);
1461:  edhk-A  3.0  5.8  151   919    9   DROME:AF-Q9VCV7-F1 GPI ETHANOLAMINE PHOSPHATE TRANSFERASE 1;
1462:  em58-A  3.0  8.5  106   156    3   DROME:AF-A8DT49-F1 IP17185P3;
1463:  ef5y-A  3.0  7.9   81   142    5   DROME:AF-A1Z998-F1 IP17185P2;
1464:  edrw-A  3.0 12.0  142   583    8   DROME:AF-Q9W145-F1 STEROIDOGENIC ACUTE REGULATORY PROTEIN-LIKE;
1465:  ed1h-A  3.0 12.3  140   385    6   DROME:AF-Q9VUL8-F1 PEROXISOMAL ASSEMBLY PROTEIN PEX3;
1466:  ekjw-A  3.0 18.5  109   709    3   DROME:AF-Q9VFC8-F1 GLYCOGEN  SYNTHASE;
1467:  emzk-A  3.0 21.6  133   568    9   DROME:AF-Q9VZW3-F1 ALWAYS EARLY, ISOFORM A;
1468:  el34-A  3.0  3.9   71   142    4   DROME:AF-A8DY57-F1 GEO10349P1;
1469:  ehs7-A  3.0  8.3   62    79    6   DROME:AF-Q9VUM2-F1 PROTEIN MGR2 HOMOLOG;
1470:  eg69-A  3.0 10.9   79   198    3   DROME:AF-Q9VMV6-F1 THIOREDOXIN REDUCTASE-LIKE SELENOPROTEIN T HOMOLO
1471:  ek8u-A  3.0 11.7  134   539   10   DROME:AF-Q9VTU4-F1 EUKARYOTIC TRANSLATION INITIATION FACTOR 3 SUBUNI
1472:  ef6p-A  3.0 12.7   96   320    7   DROME:AF-Q7KPG8-F1 CDK-ACTIVATING KINASE ASSEMBLY FACTOR MAT1;
1473:  ee9c-A  3.0  6.1  143   680    5   DROME:AF-A1Z9G7-F1 UNCHARACTERIZED PROTEIN, ISOFORM A;
1474:  eizy-A  3.0 11.8  130  2238    8   DROME:AF-A0A0B4K7K9-F1 BRUCHPILOT, ISOFORM J;
1475:  ej5n-A  3.0 20.1  126   985    6   DROME:AF-P17970-F1 POTASSIUM VOLTAGE-GATED CHANNEL PROTEIN SHAB;
1476:  eiw9-A  3.0  6.0  127   368    6   DROME:AF-Q9W5C2-F1 TRANSLOCATING CHAIN-ASSOCIATED MEMBRANE PROTEIN;
1477:  elox-A  3.0  5.5  138  1741   10   DROME:AF-Q9W517-F1 PROTEIN WINGS APART-LIKE;
1478:  effm-A  3.0 20.2  155   890    8   DROME:AF-Q9VWI2-F1 N(ALPHA)-ACETYLTRANSFERASE 15/16, ISOFORM A;
1479:  ehlb-A  3.0 10.8  136  1275    4   DROME:AF-P19334-F1 TRANSIENT RECEPTOR POTENTIAL PROTEIN;
1480:  eftl-A  3.0  6.4  124   338    6   DROME:AF-Q9U9Q4-F1 EUKARYOTIC TRANSLATION INITIATION FACTOR 3 SUBUNI
1481:  eke6-A  3.0 11.7   95   608    4   DROME:AF-A1ZAL4-F1 FI02064P;
1482:  ec80-A  3.0 18.4  129  1439    6   DROME:AF-Q9W1X7-F1 MEDIATOR OF RNA POLYMERASE II TRANSCRIPTION SUBUN
1483:  eiwh-A  3.0  5.9  146   581    6   DROME:AF-P18537-F1 FRIZZLED;
1484:  el3h-A  3.0  8.6  110   181    7   DROME:AF-Q9VQQ4-F1 UNCHARACTERIZED PROTEIN, ISOFORM A;
1485:  ejx5-A  3.0 13.9  107   413    9   DROME:AF-P91622-F1  KI
1486:  ecxz-A  3.0  7.7  175  1127    5   DROME:AF-Q9VM62-F1 LD34181P;
1487:  ehsj-A  3.0  9.8   92   216    9   DROME:AF-Q9VRL2-F1 PROBABLE GOLGI SNAP RECEPTOR COMPLEX MEMBER 2;
1488:  egyj-A  3.0  9.3  106   149    7   DROME:AF-Q7JY26-F1 AT24188P;
1489:  ej7q-A  3.0 13.6  142   458    6   DROME:AF-Q9VQQ6-F1 FI18122P1;
1490:  ef50-A  3.0 13.4  154  1307    8   DROME:AF-Q8MT77-F1 LD28489P;
1491:  ejq1-A  3.0 17.1  115   343    4   DROME:AF-A0A0B4LFY9-F1 STIMULATOR OF INTERFERON GENES PROTEIN;
1492:  edvc-A  3.0 10.7  116   861    5   DROME:AF-Q8MT48-F1 RE28322P;
1493:  ec70-A  3.0 21.3  139   724    8   DROME:AF-B7Z028-F1 ACYL-COENZYME A OXIDASE;
1494:  ej6x-A  3.0 14.2  114   563    4   DROME:AF-Q9VM10-F1 SCAVENGER RECEPTOR ACTING IN NEURAL TISSUE AND MA
1495:  efjc-A  3.0  4.8  103   160   10   DROME:AF-A1Z9K9-F1 UNCHARACTERIZED PROTEIN, ISOFORM A;
1496:  eejy-A  3.0 12.6  129  1102    7   DROME:AF-O46089-F1 PROTEIN MMS22-LIKE;
1497:  ek1m-A  3.0  8.9  101  2019    6   DROME:AF-Q9W0D3-F1 GH15728P;
1498:  efya-A  3.0 13.4   95   457   13   DROME:AF-Q9VTD5-F1 AA_TRANS DOMAIN-CONTAINING PROTEIN;
1499:  ehpg-A  3.0  9.1  134   646    6   DROME:AF-O97132-F1 ANOCTAMIN;
1500:  ei31-A  3.0 22.4  104  1320   10   DROME:AF-P54623-F1 CENTROSOMIN;
1501:  ejei-A  3.0  5.1  111   484    5   DROME:AF-Q9VPB6-F1 RE19263P;
1502:  ehan-A  3.0 23.6  141   897    9   DROME:AF-Q9VGM0-F1 GPI ETHANOLAMINE PHOSPHATE TRANSFERASE 1;
1503:  ed2b-A  3.0 27.3  133   537    5   DROME:AF-Q9VA64-F1 PROCOLLAGEN-PROLINE 4-DIOXYGENASE;
1504:  elrs-A  3.0 17.8   81   132   10   DROME:AF-Q9VDZ5-F1 GH27195P;
1505:  eeud-A  3.0 10.0  107   347    5   DROME:AF-Q9VT39-F1 DUF4477 DOMAIN-CONTAINING PROTEIN;
1506:  ej8m-A  3.0 27.2  131   580    5   DROME:AF-Q9VIA6-F1 LP11585P;
1507:  emcn-A  3.0 28.6  116   633    6   DROME:AF-A1Z910-F1 NEPRILYSIN-LIKE 10;
1508:  el5p-A  3.0 10.7  137   613    6   DROME:AF-Q9XZS8-F1 ACTIVATING TRANSCRIPTION FACTOR 3;
1509:  ei41-A  3.0 21.1  122   597    8   DROME:AF-Q07327-F1 PROTEIN ROP;
1510:  elu1-A  3.0 12.7   71   524    7   DROME:AF-Q9VPY3-F1 CHARON;
1511:  egvi-A  3.0 18.2  117   615    8   DROME:AF-Q9VZ84-F1 GH01279P;
1512:  eg6c-A  3.0 14.2   99   504    6   DROME:AF-Q9VW43-F1 PROBABLE CYTOCHROME P450 305A1;
1513:  ei52-A  3.0 12.6  105   264   10   DROME:AF-Q7KTJ2-F1 CMP/DCMP-TYPE DEAMINASE DOMAIN-CONTAINING PROTEIN
1514:  eja5-A  3.0 20.1  154  1797    5   DROME:AF-Q7KV24-F1 UNCHARACTERIZED PROTEIN;
1515:  ekzh-A  3.0 11.5  166   508    5   DROME:AF-A1ZAQ4-F1 UNCHARACTERIZED PROTEIN, ISOFORM A;
1516:  eegd-A  2.9  8.0   68   276    6   DROME:AF-Q6NR22-F1 RE27803P;
1517:  ekrb-A  2.9 10.2   96   194    6   DROME:AF-Q95T12-F1 CALCIUM CHANNEL FLOWER;
1518:  ed4d-A  2.9 14.7   84   292    5   DROME:AF-E1JI06-F1 UNCHARACTERIZED PROTEIN;
1519:  elbh-A  2.9 17.4   86   231    2   DROME:AF-Q9VHW5-F1 LD38634P;
1520:  ed4b-A  2.9 16.7  116   658    7   DROME:AF-A6MHQ4-F1 SODIUM/POTASSIUM-TRANSPORTING ATPASE SUBUNIT
1521:  elul-A  2.9 15.0   93   342    3   DROME:AF-Q9W2U5-F1 AT19485P;
1522:  eery-A  2.9  9.5  130   701    8   DROME:AF-Q9VNI8-F1 HPR1;
1523:  emmp-A  2.9  6.8  132   362    8   DROME:AF-P27716-F1 INNEXIN INX1;
1524:  eczz-A  2.9  4.8  100   290    6   DROME:AF-Q9VLF2-F1 CCR4-NOT TRANSCRIPTION COMPLEX SUBUNIT 9;
1525:  ell7-A  2.9 18.7  164   714    6   DROME:AF-Q9VQV3-F1 LD31554P;
1526:  ejxy-A  2.9  8.8   94   699    7   DROME:AF-Q8IPV3-F1 UNCHARACTERIZED PROTEIN, ISOFORM A;
1527:  ehyz-A  2.9 13.2  131   731    4   DROME:AF-Q9W148-F1 UNCONVENTIONAL PREFOLDIN RPB5 INTERACTOR-LIKE PRO
1528:  ehzx-A  2.9 11.7   70    95    3   DROME:AF-Q9VYD7-F1 MITOCHONDRIAL IMPORT INNER MEMBRANE TRANSLOCASE S
1529:  ei4y-A  2.9 10.7   69   183    7   DROME:AF-Q9VZW6-F1 LP16467P;
1530:  edaf-A  2.9 18.0  130   885    8   DROME:AF-Q9VF30-F1 DNA REPLICATION LICENSING FACTOR REC;
1531:  ehqn-A  2.9  7.1  153  1449    8   DROME:AF-Q9W0E1-F1 PINSTRIPE, ISOFORM A;
1532:  ei2e-A  2.9 30.1  136   604    7   DROME:AF-Q9VTL9-F1 SUGAR BABY, ISOFORM C;
1533:  eify-A  2.9 11.1  127   290    4   DROME:AF-Q9VX17-F1 LD36024P;
1534:  efs1-A  2.9 18.1  146   439    9   DROME:AF-Q9I7X6-F1 CARNOSINE N-METHYLTRANSFERASE;
1535:  ef49-A  2.9 12.4  152  1247    9   DROME:AF-A8QI68-F1 POLYCYSTIN-RELATED Y PROTEIN;
1536:  eiqq-A  2.9  7.8  134   802    7   DROME:AF-Q9W1E5-F1 ANAPHASE-PROMOTING COMPLEX SUBUNIT 2;
1537:  edh2-A  2.9  6.8   83   185    8   DROME:AF-A0A6M3Q7P0-F1 UNCHARACTERIZED PROTEIN;
1538:  ej9k-A  2.9 11.9   69   204   14   DROME:AF-Q059A4-F1 TRANSMEMBRANE PROTEIN 186;
1539:  emdn-A  2.9 12.2  101   169    6   DROME:AF-M9NFY9-F1 UNCHARACTERIZED PROTEIN;
1540:  eg8j-A  2.9 20.9  148  1801   11   DROME:AF-Q9V453-F1 UNCHARACTERIZED PROTEIN;
1541:  el16-A  2.9  8.6  143   430    5   DROME:AF-Q9VW98-F1 IP11764P;
1542:  eg2f-A  2.9  5.2  133   480    6   DROME:AF-Q9VT27-F1 CNMAMIDE RECEPTOR;
1543:  ef2b-A  2.9  5.8  114   191    7   DROME:AF-Q4V5L1-F1 IP07030P;
1544:  edj4-A  2.9 15.9   95   387    4   DROME:AF-Q8INH8-F1 UNCHARACTERIZED PROTEIN, ISOFORM C;
1545:  ednj-A  2.9 20.0   90   375   10   DROME:AF-A0A0B4LFY6-F1 UNCHARACTERIZED PROTEIN, ISOFORM G;
1546:  emhd-A  2.9 15.8  107   313    7   DROME:AF-Q7KSU5-F1 UNCHARACTERIZED PROTEIN;
1547:  elps-A  2.9 15.4  112   436    5   DROME:AF-P51406-F1 BYSTIN;
1548:  efnw-A  2.9  6.0  132   592    9   DROME:AF-Q9VRN1-F1 TRANSMEMBRANE 9 SUPERFAMILY MEMBER;
1549:  ef4d-A  2.9  6.3  126   226   10   DROME:AF-Q7JVE7-F1 SUGAR TRANSPORTER SWEET1;
1550:  eewz-A  2.9 10.1   84   103   10   DROME:AF-E1JIX4-F1 UNCHARACTERIZED PROTEIN;
1551:  ei6x-A  2.9  6.9   73   200    4   DROME:AF-O77259-F1 EG:115C2.5 PROTEIN;
1552:  edji-A  2.9 10.5  150   383    6   DROME:AF-Q9VHT7-F1 UNCHARACTERIZED PROTEIN;
1553:  eh7s-A  2.9 14.5  101   358    6   DROME:AF-Q9VWK7-F1 SD22372P;
1554:  ek6r-A  2.9 17.5  166  1339    8   DROME:AF-Q7JQV2-F1 DYNACTIN SUBUNIT 1;
1555:  ei48-A  2.9 20.9  107   458    5   DROME:AF-Q9VXF9-F1 AT13091P;
1556:  ej8c-A  2.9 11.6  111  1253   11   DROME:AF-Q01989-F1 MYOSIN HEAVY CHAIN 95F;
1557:  ef34-A  2.9 15.1  129  2249    2   DROME:AF-Q9VCU9-F1 ENDORIBONUCLEASE DCR-1;
1558:  eg4h-A  2.9 21.4   97   747   12   DROME:AF-Q9VK36-F1 KUMGANG;
1559:  emhc-A  2.9  4.9  134   496    6   DROME:AF-M9PHT8-F1 UNCHARACTERIZED PROTEIN, ISOFORM D;
1560:  ejzz-A  2.9 26.2  105   571   10   DROME:AF-A0A1Z1CH18-F1 MITOCHONDRIA-EATING PROTEIN;
1561:  edc1-A  2.9  7.9  131   263    6   DROME:AF-Q9VF09-F1 AT06251P;
1562:  eg53-A  2.9 17.3   97   678    5   DROME:AF-Q9VDN3-F1 IONOTROPIC RECEPTOR 92A;
1563:  ef1g-A  2.9  5.6   92   210    9   DROME:AF-Q9VXZ7-F1 UNCHARACTERIZED PROTEIN;
1564:  ejok-A  2.9  4.9  157   985    6   DROME:AF-Q9VNH6-F1 EXOCYST COMPLEX COMPONENT 4;
1565:  ejkm-A  2.9 13.2  101  1815    8   DROME:AF-Q9W1Y8-F1 UNCHARACTERIZED PROTEIN, ISOFORM B;
1566:  ee2e-A  2.9 25.3  129   536    8   DROME:AF-Q9VA52-F1 PROCOLLAGEN-PROLINE 4-DIOXYGENASE;
1567:  eham-A  2.9 13.0  128   677    5   DROME:AF-Q9W2G9-F1 ACYL-COENZYME A OXIDASE;
1568:  ehev-A  2.9  5.8  175  1167    4   DROME:AF-Q9V9R3-F1 ADENYLATE CYCLASE TYPE 3;
1569:  emoe-A  2.9  5.9  122   202   11   DROME:AF-Q9W1F0-F1 UNCHARACTERIZED PROTEIN;
1570:  ek9r-A  2.9 22.7  161   994    7   DROME:AF-Q9VFS6-F1 INTEGRATOR COMPLEX SUBUNIT 5;
1571:  ec7j-A  2.9 10.8  140   665    6   DROME:AF-A8JNK4-F1 CDC42-INTERACTING PROTEIN 4, ISOFORM B;
1572:  ejvz-A  2.9  4.4   99   138    6   DROME:AF-G2J646-F1 MIP06567P1;
1573:  ee7b-A  2.9  9.2  125   177    8   DROME:AF-X2JF29-F1 GLUTATHIONE TRANSFERASE;
1574:  ej1s-A  2.9  6.9  117   194    9   DROME:AF-Q9VGP6-F1 PREFOLDIN SUBUNIT 3;
1575:  efi2-A  2.9 19.5  103  2313    6   DROME:AF-Q9VYD1-F1 PROBABLE HISTONE-LYSINE N-METHYLTRANSFERASE CG171
1576:  eegs-A  2.9  6.5   69   109    3   DROME:AF-Q9VJ25-F1 MEMBRANE MAGNESIUM TRANSPORTER;
1577:  ehpc-A  2.9  7.2  115  2030    6   DROME:AF-Q9VXV3-F1 ANAPHASE-PROMOTING COMPLEX SUBUNIT 1;
1578:  ehq1-A  2.9 15.1  105   674    8   DROME:AF-A1Z9B0-F1 FI19336P1;
1579:  el3j-A  2.9 18.8  116  1767    7   DROME:AF-Q9W4F5-F1 PROTEIN-TYROSINE-PHOSPHATASE;
1580:  eeai-A  2.9  4.5  114   148    5   DROME:AF-Q9W4B6-F1 RE01432P;
1581:  ecv9-A  2.9 17.1   64   137    6   DROME:AF-Q0KI15-F1 GEO11096P1;
1582:  eev2-A  2.9 31.1  109   859    9   DROME:AF-Q9W2R4-F1 INSCUTEABLE;
1583:  efhi-A  2.9 13.4  130   805   10   DROME:AF-P23647-F1 SERINE/THREONINE-PROTEIN KINASE FUSED;
1584:  emxc-A  2.9 15.3  103  1227    8   DROME:AF-Q9GQF1-F1 JNK-INTERACTING PROTEIN 3;
1585:  elhm-A  2.9 16.8  130  1416   12   DROME:AF-Q9XZ34-F1 TELOMERE-ASSOCIATED PROTEIN RIF1;
1586:  efhn-A  2.9 13.3  123   633    7   DROME:AF-P11146-F1 HEAT SHOCK 70 KDA PROTEIN COGNATE 2;
1587:  ehax-A  2.9 17.8   83   581    8   DROME:AF-Q9W0P1-F1 FI05305P;
1588:  el17-A  2.9  3.2   68   119   13   DROME:AF-X2JD41-F1 UNCHARACTERIZED PROTEIN;
1589:  ejsl-A  2.9 14.2   98   676    2   DROME:AF-Q07093-F1 HEAD-SPECIFIC GUANYLATE CYCLASE;
1590:  emm5-A  2.9 18.3  157   831    4   DROME:AF-Q8SY25-F1 RE05944P;
1591:  efus-A  2.9 13.2  104   578    3   DROME:AF-Q9VQS7-F1 PROTEIN SISTER OF ODD AND BOWEL;
1592:  eiqu-A  2.9 22.2  140  1063    7   DROME:AF-Q2PDY3-F1 UNCHARACTERIZED PROTEIN, ISOFORM F;
1593:  ejff-A  2.9  8.3  138   359    4   DROME:AF-Q7PLK1-F1 MIP30541P;
1594:  eliz-A  2.9  8.8  130   289    5   DROME:AF-Q9W2I4-F1 FI01566P;
1595:  edjc-A  2.9  7.7   99   220   15   DROME:AF-Q9VFS8-F1 26S PROTEASOME NON-ATPASE REGULATORY SUBUNIT 9;
1596:  emzx-A  2.9  6.0   92   129   11   DROME:AF-A0A0S0WGS4-F1 UNCHARACTERIZED PROTEIN, ISOFORM E;
1597:  ejr9-A  2.9 21.1  138  1447    6   DROME:AF-Q9NHE5-F1 CALCIUM-DEPENDENT SECRETION ACTIVATOR;
1598:  eexo-A  2.9 31.9  127   257    8   DROME:AF-Q86BM3-F1 UNCHARACTERIZED PROTEIN;
1599:  ed21-A  2.9 15.6  133  2103   11   DROME:AF-Q9VUH9-F1 HELICASE WITH ZINC FINGER, ISOFORM B;
1600:  ehr4-A  2.9 16.3   85   315    5   DROME:AF-Q9VUV7-F1 E3 UBIQUITIN-PROTEIN LIGASE NRDP1;
1601:  ect7-A  2.9 11.6  184  1661    5   DROME:AF-Q9VW85-F1 UNCHARACTERIZED PROTEIN, ISOFORM C;
1602:  eki0-A  2.9  7.3  129  2053    6   DROME:AF-Q9W1C5-F1 INTEGRATOR COMPLEX SUBUNIT 1;
1603:  egtz-A  2.9  9.2  130   896    9   DROME:AF-P22815-F1 PROTEIN BRIDE OF SEVENLESS;
1604:  ehap-A  2.9 11.3   99   547    7   DROME:AF-Q9VA60-F1 PROCOLLAGEN-PROLINE 4-DIOXYGENASE;
1605:  eji8-A  2.9 13.1  153   366    8   DROME:AF-Q9VGS1-F1 LD23375P;
1606:  eltb-A  2.9  4.2   97   334   10   DROME:AF-Q9VYS5-F1 NADH DEHYDROGENASE (UBIQUINONE) COMPLEX I, ASSEMB
1607:  el5x-A  2.9 27.1  142  1676    8   DROME:AF-B7Z0D7-F1 UNCHARACTERIZED PROTEIN, ISOFORM B;
1608:  egw5-A  2.9 28.1  108   889   15   DROME:AF-E1JH10-F1 REGULAR, ISOFORM C;
1609:  edmq-A  2.9  5.4   81   913    9   DROME:AF-Q9VMP3-F1 GLUTAMATE RECEPTOR IIB;
1610:  ed7k-A  2.8 22.3  135   538    9   DROME:AF-Q9VDV7-F1 LP04053P;
1611:  eem4-A  2.8  8.5  115   359   10   DROME:AF-Q9V3R8-F1 UBIA PRENYLTRANSFERASE DOMAIN-CONTAINING PROTEIN
1612:  ems1-A  2.8  6.7   84   188    6   DROME:AF-Q9VS34-F1 60S RIBOSOMAL PROTEIN L18;
1613:  ej7x-A  2.8  3.8   82   190    7   DROME:AF-Q9W4S5-F1 IP07779P;
1614:  ee0c-A  2.8  5.7   91   226    4   DROME:AF-Q9VVI9-F1 CHARGED MULTIVESICULAR BODY PROTEIN 5;
1615:  ed2l-A  2.8 28.9  101   285    6   DROME:AF-Q9VY20-F1 RING-TYPE E3 UBIQUITIN TRANSFERASE;
1616:  efju-A  2.8 14.0  107   248    8   DROME:AF-A1ZBF1-F1 FI16628P1;
1617:  em2q-A  2.8  6.0  105   197   14   DROME:AF-Q8IPG8-F1 UNCHARACTERIZED PROTEIN;
1618:  eji7-A  2.8 15.6  108   227    4   DROME:AF-Q9VNA4-F1 UNCHARACTERIZED PROTEIN CG1161;
1619:  emwy-A  2.8  4.9  132   288    8   DROME:AF-Q8IQN9-F1 PALMITOYLTRANSFERASE;
1620:  em2u-A  2.8 20.5   94  2296    5   DROME:AF-Q9VNE0-F1 UNCHARACTERIZED PROTEIN, ISOFORM A;
1621:  ejw8-A  2.8 10.8  103   677    6   DROME:AF-Q9V4W1-F1 NUCLEOPORIN GLE1;
1622:  eefx-A  2.8  5.3  111   924    5   DROME:AF-Q9VD85-F1 AMINOPEPTIDASE;
1623:  ee1w-A  2.8  5.9  104   548    8   DROME:AF-Q9VJD1-F1 GLUCOSIDASE 2 SUBUNIT BETA;
1624:  ejxd-A  2.8  7.1  108   661    6   DROME:AF-Q9VYI6-F1 COENZYME Q8;
1625:  ellq-A  2.8 10.6  123   410    9   DROME:AF-Q9W295-F1 UNCHARACTERIZED PROTEIN, ISOFORM A;
1626:  elqu-A  2.8  6.5   84   277    6   DROME:AF-Q9W019-F1 IP09724P;
1627:  ee7q-A  2.8  5.6  154   367    6   DROME:AF-Q9VRX6-F1 INNEXIN INX4;
1628:  efwa-A  2.8  8.0   84   323    7   DROME:AF-Q9VS39-F1 FI19525P1;
1629:  ed1u-A  2.8 17.1  138   781    6   DROME:AF-Q9VQS4-F1 SPINDLY;
1630:  eena-A  2.8 13.0  142   652    8   DROME:AF-Q9V411-F1 NUCLEOLAR GTP-BINDING PROTEIN 1;
1631:  el4d-A  2.8  5.4  119   262    7   DROME:AF-P92177-F1 14-3-3 PROTEIN EPSILON;
1632:  ecx9-A  2.8 24.9  127   579    6   DROME:AF-Q8T4A3-F1 AT08308P;
1633:  egdu-A  2.8 14.2   92   443    4   DROME:AF-Q9VPL8-F1 DUF4201 DOMAIN-CONTAINING PROTEIN;
1634:  ed64-A  2.8 21.2  146  1126    8   DROME:AF-P55162-F1 MEMBRANE-ASSOCIATED PROTEIN HEM;
1635:  ekpi-A  2.8 18.1  132  1088    2   DROME:AF-P91634-F1 PI-3 KINASE;
1636:  eigy-A  2.8 10.7  121  1657    7   DROME:AF-Q9VU76-F1 COMBOVER, ISOFORM A;
1637:  ekft-A  2.8 18.2  110   983    5   DROME:AF-Q8IN16-F1 UNCHARACTERIZED PROTEIN, ISOFORM D;
1638:  efh2-A  2.8  5.8   87   382   10   DROME:AF-Q8IRY5-F1 UNCHARACTERIZED PROTEIN, ISOFORM C;
1639:  edyq-A  2.8 10.2  101   536    3   DROME:AF-Q8IMI2-F1 PROCOLLAGEN-PROLINE 4-DIOXYGENASE;
1640:  em6d-A  2.8 11.0  149   388    5   DROME:AF-Q9VMU8-F1 UDP-GALACTOSE TRANSPORTER SENJU;
1641:  ekj1-A  2.8 21.8  131  1977    5   DROME:AF-A1Z8X3-F1 ANASTRAL SPINDLE 3;
1642:  ei5s-A  2.8 27.9  139  1513    8   DROME:AF-Q86B91-F1 PROTEIN TINCAR;
1643:  eea2-A  2.8 20.2  122   302    8   DROME:AF-Q9VVS1-F1 DICARBOXYLATE CARRIER 4, ISOFORM A;
1644:  emli-A  2.8 15.0  109   688    2   DROME:AF-Q7KRS1-F1 UNCHARACTERIZED PROTEIN, ISOFORM A;
1645:  emod-A  2.8 11.0   76   187    8   DROME:AF-Q9VI03-F1 IP07908P;
1646:  eg94-A  2.8 24.6  144   879    4   DROME:AF-Q058X1-F1 IP13351P;
1647:  ek12-A  2.8 16.7   92  1425    3   DROME:AF-Q9VY97-F1 MUTAGEN-SENSITIVE 101;
1648:  em1t-A  2.8 12.0   64   141    8   DROME:AF-Q9VPZ2-F1 IP04288P;
1649:  eig1-A  2.8  9.5  142   522    3   DROME:AF-Q9VG60-F1 DNA-DIRECTED RNA POLYMERASE III SUBUNIT RPC3;
1650:  ehsr-A  2.8 22.2   87  1069    8   DROME:AF-B4F7L9-F1 WD REPEAT-CONTAINING PROTEIN ON Y CHROMOSOME;
1651:  elc0-A  2.8 14.5   79   455    8   DROME:AF-Q9W1I9-F1 INACTIVE PEPTIDYL-PROLYL CIS-TRANS ISOMERASE SHUT
1652:  ei3z-A  2.8 13.8  136   436    7   DROME:AF-Q9VRE4-F1 LD23009P;
1653:  ed7w-A  2.8 24.3   86   499    7   DROME:AF-Q9W282-F1 GH14326P;
1654:  eir5-A  2.8 18.2  146   556   11   DROME:AF-A0A0B4JCV5-F1 PEPTIDASE S1 DOMAIN-CONTAINING PROTEIN;
1655:  ed0w-A  2.8 15.9  122   425    5   DROME:AF-Q7KM13-F1 HAIRY/ENHANCER-OF-SPLIT RELATED WITH YRPW MOTIF P
1656:  eh9r-A  2.8  9.5  106   165    4   DROME:AF-Q9VMK8-F1 TRANSMEMBRANE PROTEIN 138;
1657:  ejsk-A  2.8 20.0  121   561   11   DROME:AF-A0A0B4KFW5-F1 ISOPEPTIDASE-T-3, ISOFORM C;
1658:  ek6q-A  2.8 11.3   98   518    7   DROME:AF-Q9VRN2-F1 PROBABLE G-PROTEIN COUPLED RECEPTOR MTH-LIKE 2;
1659:  ekl4-A  2.8 17.5  102   515    8   DROME:AF-Q9VYG2-F1 BRAHMA-ASSOCIATED PROTEIN OF 60 KDA;
1660:  ef4o-A  2.8  9.0  116   152    8   DROME:AF-Q8SY19-F1 GLUTATHIONE TRANSFERASE;
1661:  ec8t-A  2.8 21.7  101   782    7   DROME:AF-P16568-F1 PROTEIN BICAUDAL D;
1662:  ejhd-A  2.8 15.2  155  2029    5   DROME:AF-Q9VVC6-F1 EPHEXIN, ISOFORM D;
1663:  ejjo-A  2.8 19.3   97   404    8   DROME:AF-Q9VJE3-F1 LD24839P;
1664:  eg13-A  2.8 10.7   99   101    9   DROME:AF-Q9VYX1-F1 ENHANCER OF YELLOW 2 TRANSCRIPTION FACTOR;
1665:  ejim-A  2.8  4.4   83   165    8   DROME:AF-Q9VEW3-F1 RE61190P;
1666:  egvz-A  2.8 30.0  107   538    9   DROME:AF-Q9VX50-F1 AT04489P;
1667:  elz7-A  2.8 15.4  102   446    8   DROME:AF-B7YZX2-F1 INWARDLY RECTIFYING POTASSIUM CHANNEL 3, ISOFORM
1668:  ee3g-A  2.8 11.8   90   170    3   DROME:AF-Q9W073-F1 RH22148P;
1669:  emdv-A  2.8 12.5  151   481    7   DROME:AF-Q9VR82-F1 INNEXIN INX6;
1670:  ekk7-A  2.8 19.8  122   503   12   DROME:AF-A1ZAI1-F1 DOLICHOL KINASE;
1671:  ekhn-A  2.8  5.3   92   152    5   DROME:AF-Q9VZE2-F1 GEO04055P1;
1672:  eiyp-A  2.8 21.2  136   715    5   DROME:AF-Q9VF73-F1 FI17904P1;
1673:  efn8-A  2.8 11.3   79   149    4   DROME:AF-Q9VMT2-F1 GEO07854P1;
1674:  el8n-A  2.8 10.9   85   117    2   DROME:AF-Q9Y0V3-F1 MITOCHONDRIAL IMPORT INNER MEMBRANE TRANSLOCASE S
1675:  ec5b-A  2.8 20.1  115   970    9   DROME:AF-P31007-F1 DISKS LARGE 1 TUMOR SUPPRESSOR PROTEIN;
1676:  eina-A  2.8  7.6  143  1107    5   DROME:AF-M9PIG4-F1 GOLGI COMPLEX-LOCALIZED GLYCOPROTEIN 1, ISOFORM B
1677:  ego4-A  2.8  4.4   94   449    9   DROME:AF-Q8SWZ1-F1 RH55021P;
1678:  el9t-A  2.8  5.9  121   711   10   DROME:AF-Q9W5C1-F1 RE02292P;
1679:  ekj2-A  2.8  9.2  132   665    9   DROME:AF-Q9VWC8-F1 LD11581P;
1680:  egbb-A  2.8  9.5  133   366   11   DROME:AF-Q9VFA2-F1 FI24038P1;
1681:  ef4w-A  2.8 10.7  117   755    5   DROME:AF-Q9VC61-F1 PROTEIN CREBRF HOMOLOG;
1682:  eljb-A  2.8  5.9   83   208    6   DROME:AF-Q9VF70-F1 CEREBRAL CAVERNOUS MALFORMATION 3;
1683:  ek95-A  2.8  4.7   78   536    9   DROME:AF-Q9VC10-F1 PHOSPHATIDYLINOSITOL GLYCAN ANCHOR BIOSYNTHESIS C
1684:  efd5-A  2.8 16.0  132  1739   11   DROME:AF-A8DYH1-F1 MUSCLE WASTED, ISOFORM C;
1685:  el0k-A  2.8  9.0   89   197    6   DROME:AF-Q9W0C7-F1 PROTEIN OPI10 HOMOLOG;
1686:  ej93-A  2.8 19.0  107   647    7   DROME:AF-Q9VS45-F1 LD03170P;
1687:  ejii-A  2.8 12.2   88   149    7   DROME:AF-Q9VWX7-F1 HES-RELATED;
1688:  ejaz-A  2.8 19.8  128   377    8   DROME:AF-Q86DS1-F1 HSC70-INTERACTING PROTEIN 2;
1689:  eiz6-A  2.7  9.2   70   147    4   DROME:AF-Q9VGX9-F1 GEO10511P1;
1690:  em39-A  2.7  9.2  111   417    5   DROME:AF-Q9VRY6-F1 IST1 HOMOLOG;
1691:  efiz-A  2.7  6.6   83   228    8   DROME:AF-Q7KJ73-F1 TETRASPANIN;
1692:  ekeu-A  2.7  6.5  134   459    9   DROME:AF-Q9VSS3-F1 GH22833P;
1693:  emt5-A  2.7  7.9  125   895    6   DROME:AF-Q9VGJ7-F1 FI23918P1;
1694:  eg1v-A  2.7 25.9   93   293    8   DROME:AF-Q9VNG0-F1 MEDIATOR OF RNA POLYMERASE II TRANSCRIPTION SUBUN
1695:  ejuf-A  2.7 13.2   90   302    6   DROME:AF-Q9VBM4-F1 PALMITOYLTRANSFERASE;
1696:  ecwz-A  2.7 18.1  105   280    5   DROME:AF-Q9Y166-F1 BCDNA.GH02431;
1697:  ekii-A  2.7 15.6  115   904   10   DROME:AF-A1ZBF7-F1 V-TYPE PROTON ATPASE SUBUNIT A;
1698:  egjb-A  2.7 15.3  117   606    4   DROME:AF-Q2MGM0-F1 IONOTROPIC RECEPTOR 62A;
1699:  efyk-A  2.7 17.0  154   918    5   DROME:AF-Q7KMM5-F1 BCDNA.GH04802;
1700:  ec7f-A  2.7 14.9   92   447   11   DROME:AF-Q9VAG4-F1 VACUOLAR PROTEIN SORTING-ASSOCIATED PROTEIN 16B;
1701:  eeoy-A  2.7  6.7   83   734    5   DROME:AF-Q9VL47-F1 UNCHARACTERIZED PROTEIN;
1702:  eg82-A  2.7  3.9   98   163    6   DROME:AF-Q9VAZ2-F1 IP06517P;
1703:  eg5z-A  2.7 14.8  120   213    8   DROME:AF-M9NFK6-F1 UNCHARACTERIZED PROTEIN, ISOFORM A;
1704:  ee3p-A  2.7  5.5   95   132    5   DROME:AF-Q9VFU3-F1 IP05608P;
1705:  ee0o-A  2.7 14.3  105   277    6   DROME:AF-Q9VCZ0-F1 ELONGATION OF VERY LONG CHAIN FATTY ACIDS PROTEIN
1706:  egi8-A  2.7 15.5   79   368   13   DROME:AF-Q9VDY6-F1 GDOWN1;
1707:  eie8-A  2.7 11.5  118   521    8   DROME:AF-Q9VA06-F1 ANKYRIN REPEAT AND SOCS BOX PROTEIN 17;
1708:  eeo9-A  2.7  7.4  138   503    8   DROME:AF-Q94981-F1 E3 UBIQUITIN-PROTEIN LIGASE ARIADNE-1;
1709:  eio8-A  2.7  8.7  139   411    9   DROME:AF-Q9VYY5-F1 UNCHARACTERIZED PROTEIN;
1710:  el13-A  2.7 11.5  103   249    8   DROME:AF-Q9W4U9-F1 CYTOCHROME B561 DOMAIN-CONTAINING PROTEIN;
1711:  ek9x-A  2.7 15.1  108   355    8   DROME:AF-Q95TP0-F1 TUBULIN-FOLDING COFACTOR C;
1712:  eiip-A  2.7 21.8  135   421    4   DROME:AF-Q9VGC1-F1 AT09290P;
1713:  efcj-A  2.7  3.8   90   221    8   DROME:AF-Q9VZF3-F1 SOLUTE CARRIER FAMILY 66 MEMBER 3;
1714:  eeh8-A  2.7 14.4  137   601    7   DROME:AF-P31368-F1 PROTEIN NUBBIN;
1715:  edgg-A  2.7 14.4  115   365    6   DROME:AF-Q9VZ54-F1 GH19655P;
1716:  eghm-A  2.7 18.9  188   927    9   DROME:AF-Q8IRD5-F1 AT25231P;
1717:  ejl0-A  2.7 22.9  120  1837    6   DROME:AF-Q9W363-F1 MULTI SEX COMBS, ISOFORM A;
1718:  edyg-A  2.7  5.3  118   935    7   DROME:AF-Q9VGN4-F1 SARCOMERE LENGTH SHORT, ISOFORM B;
1719:  ei9i-A  2.7 17.0  100   170   10   DROME:AF-A0A0B4K7P2-F1 UNCHARACTERIZED PROTEIN;
1720:  ekgt-A  2.7  8.8  112   567    7   DROME:AF-P09478-F1 ACETYLCHOLINE RECEPTOR SUBUNIT ALPHA-LIKE 1;
1721:  ehiy-A  2.7 10.6  114   504    4   DROME:AF-A8DYR4-F1 PROCOLLAGEN-PROLINE 4-DIOXYGENASE;
1722:  ejz3-A  2.7 29.1   98   680   11   DROME:AF-A1ZBL2-F1 FI17509P1;
1723:  ejls-A  2.7 11.9  131   751   10   DROME:AF-Q9VJD3-F1 CONSERVED OLIGOMERIC GOLGI COMPLEX SUBUNIT 5;
1724:  eiud-A  2.7  6.2  114  1555    8   DROME:AF-Q9VB40-F1 UNCHARACTERIZED PROTEIN, ISOFORM C;
1725:  ells-A  2.7 11.5  110  1760    5   DROME:AF-Q9VLT3-F1 LD23292P;
1726:  emy2-A  2.7  7.7   80   137    5   DROME:AF-Q9VFX3-F1 PROTEIN APNOIA;
1727:  ed7f-A  2.7  6.9  105   228   10   DROME:AF-A1Z7X7-F1 GLUTATHIONE S TRANSFERASE T2;
1728:  effd-A  2.7 17.9  117   572    6   DROME:AF-M9PEU1-F1 UNCHARACTERIZED PROTEIN, ISOFORM G;
1729:  ed0v-A  2.7 21.4  116   681    7   DROME:AF-A1Z6W6-F1 LP06106P;
1730:  ed0d-A  2.7 10.2   92   396   10   DROME:AF-Q9VVD9-F1 ADENOSINE 3'-PHOSPHO 5'-PHOSPHOSULFATE TRANSPORTE
1731:  eftc-A  2.7  8.0   69   127    9   DROME:AF-Q9VZ87-F1 UNCHARACTERIZED PROTEIN;
1732:  eduh-A  2.7 21.6   79   121    8   DROME:AF-B7YZK1-F1 UNCHARACTERIZED PROTEIN, ISOFORM A;
1733:  egg3-A  2.7 23.0  132   542    7   DROME:AF-Q9VA61-F1 PROCOLLAGEN-PROLINE 4-DIOXYGENASE;
1734:  edqs-A  2.7  7.7   88   127    5   DROME:AF-M9PCY6-F1 UNCHARACTERIZED PROTEIN;
1735:  eik0-A  2.7  8.4   94   164   10   DROME:AF-Q9VX02-F1 MITOCHONDRIAL 18 KDA PROTEIN;
1736:  ekri-A  2.7  5.5   78   175    1   DROME:AF-Q9VR96-F1 IP02009P;
1737:  edp5-A  2.7 15.1  104   531    8   DROME:AF-Q9VPX0-F1 GH26159P;
1738:  emn3-A  2.7 13.2  109   464    8   DROME:AF-Q7K486-F1 ARMADILLO REPEAT-CONTAINING PROTEIN 6 HOMOLOG;
1739:  emov-A  2.7 24.0  132  1890    4   DROME:AF-Q9V677-F1 PROTEASOME-ASSOCIATED PROTEIN ECM29 HOMOLOG;
1740:  emfy-A  2.7  8.5   98   118    6   DROME:AF-Q8WTI6-F1 PFTAIRE-INTERACTING FACTOR 2;
1741:  ejqa-A  2.7  7.3  115   751    3   DROME:AF-Q9VEZ5-F1 INHIBITOR OF NUCLEAR FACTOR KAPPA-B KINASE SUBUNI
1742:  efvy-A  2.7 12.8  124   534    5   DROME:AF-Q9VA50-F1 PROCOLLAGEN-PROLINE 4-DIOXYGENASE;
1743:  emwp-A  2.7  5.5  133  1653   11   DROME:AF-Q9VJW1-F1 LD29171P;
1744:  ejip-A  2.7 12.3  131   655   11   DROME:AF-Q9VK41-F1 TETRATRICOPEPTIDE REPEAT PROTEIN 30 HOMOLOG;
1745:  eevg-A  2.7  7.7  116   418    7   DROME:AF-Q95RI5-F1 FAILED AXON CONNECTIONS;
1746:  eidu-A  2.7  6.9   69    80    7   DROME:AF-B7Z0J4-F1 COX ASSEMBLY MITOCHONDRIAL PROTEIN;
1747:  ej8z-A  2.7 11.2  158  2111    8   DROME:AF-Q9VWE6-F1 PROTEIN ELYS HOMOLOG;
1748:  ej4u-A  2.7 30.5  101   484    9   DROME:AF-Q9V3Z7-F1 SUGAR PHOSPHATE PHOSPHATASE;
1749:  eew1-A  2.7 14.0  123   483    5   DROME:AF-Q9VT78-F1 IP11976P;
1750:  elik-A  2.7  6.9  126   634   10   DROME:AF-Q9VRN6-F1 SEPARASE;
1751:  ej2x-A  2.7 11.3   94   186    3   DROME:AF-Q9VYH1-F1 FERRITIN;
1752:  ed0a-A  2.7  5.9   69   227    3   DROME:AF-P25007-F1 PEPTIDYL-PROLYL CIS-TRANS ISOMERASE;
1753:  eky3-A  2.7 19.4  125  1115    5   DROME:AF-Q7KTW3-F1 HDC11342;
1754:  elh7-A  2.7  4.4   76   144   12   DROME:AF-A1ZB42-F1 MEDIATOR OF RNA POLYMERASE II TRANSCRIPTION SUBUN
1755:  eele-A  2.7  8.1  120   314    9   DROME:AF-Q9VT01-F1 FI06792P;
1756:  ekgq-A  2.7  5.0   96   397   13   DROME:AF-Q9VCR7-F1 CYSTINOSIN HOMOLOG;
1757:  ehyw-A  2.7 18.7  118   790   10   DROME:AF-Q95RR8-F1 PAN2-PAN3 DEADENYLATION COMPLEX SUBUNIT PAN3;
1758:  eec8-A  2.7 19.5  137   551    7   DROME:AF-X2JEJ0-F1 BLEOMYCIN HYDROLASE;
1759:  ef5o-A  2.7 24.8  107   455    7   DROME:AF-Q9VXV4-F1 RH04535P;
1760:  eecd-A  2.7 17.6  124  1946    5   DROME:AF-Q9VL42-F1 UNCHARACTERIZED PROTEIN, ISOFORM A;
1761:  ely2-A  2.7  3.8   67   144    6   DROME:AF-Q4V4P2-F1 IP04228P;
1762:  ejhy-A  2.7  6.7   90   163    6   DROME:AF-Q9W0Q8-F1 UNCHARACTERIZED PROTEIN;
1763:  edae-A  2.7 14.7  106   608    7   DROME:AF-B7Z0X5-F1 IONOTROPIC RECEPTOR 7E;
1764:  ed7s-A  2.7 16.2  102   504    7   DROME:AF-Q9W096-F1 PHOSPHATIDYLINOSITOL-GLYCAN BIOSYNTHESIS CLASS W
1765:  eh5m-A  2.7 23.5  142   605    6   DROME:AF-Q7K1T1-F1 LD44824P;
1766:  eeru-A  2.7 23.3   91  1008    5   DROME:AF-Q9VQZ8-F1 LD43150P;
1767:  ec3w-A  2.7 18.3  124   831   10   DROME:AF-Q9VHB4-F1 UNCHARACTERIZED PROTEIN, ISOFORM A;
1768:  egdn-A  2.7 19.2  108   636   13   DROME:AF-Q9VW78-F1 IP13856P;
1769:  eeii-A  2.7  4.7  132   412    8   DROME:AF-Q9VVJ1-F1 UNCHARACTERIZED PROTEIN, ISOFORM B;
1770:  eh6v-A  2.7 11.5  113   138    8   DROME:AF-A8JQY7-F1 NINJURIN C, ISOFORM D;
1771:  eklo-A  2.7 11.3  105   706   11   DROME:AF-Q7K2W2-F1 GH04548P;
1772:  ehlv-A  2.7  9.7  126   264    6   DROME:AF-Q9VPW6-F1 UNCHARACTERIZED PROTEIN;
1773:  eevr-A  2.7 17.3  137   655   11   DROME:AF-Q9W5A5-F1 PROTEIN TWEETY-2;
1774:  eek0-A  2.7 14.8   91   135    5   DROME:AF-Q7JXE4-F1 GEO05123P1;
1775:  ek3l-A  2.7 18.1   78   206    6   DROME:AF-Q8IRC8-F1 UNCHARACTERIZED PROTEIN;
1776:  efp1-A  2.6 13.5  105   513    5   DROME:AF-Q8IMT7-F1 RE45749P;
1777:  efsn-A  2.6  3.9   72   168   14   DROME:AF-Q9VW61-F1 MIP13743P;
1778:  egru-A  2.6 12.8  119   359    7   DROME:AF-Q9V3V9-F1 ENDONUCLEASE G INHIBITOR, ISOFORM A;
1779:  efdb-A  2.6 18.3   82   692   10   DROME:AF-Q9VA78-F1 SPHINGOMYELIN PHOSPHODIESTERASE;
1780:  ee5w-A  2.6 16.7  132   535    7   DROME:AF-Q9W3W7-F1 LP14756P;
1781:  efix-A  2.6 11.4  120   970    6   DROME:AF-Q9VN28-F1 LD26442P;
1782:  ejxx-A  2.6 21.1   91   594    4   DROME:AF-Q9Y113-F1 NEGATIVE ELONGATION FACTOR B;
1783:  ekhi-A  2.6 28.9  133   714    5   DROME:AF-A0A0B4K6G5-F1 NA HYDROGEN ANTIPORTER 2, ISOFORM B;
1784:  el44-A  2.6  6.6   79   561   10   DROME:AF-Q8IMV2-F1 PICKPOCKET 22, ISOFORM B;
1785:  ehoq-A  2.6 11.0   95   588    5   DROME:AF-Q9VGA8-F1 UNCHARACTERIZED PROTEIN;
1786:  eixh-A  2.6  9.8   84   154    6   DROME:AF-E1JH37-F1 GEO02178P1;
1787:  ecwb-A  2.6 13.2  181  2248    6   DROME:AF-P32870-F1 CA(2+)/CALMODULIN-RESPONSIVE ADENYLATE CYCLASE;
1788:  eji2-A  2.6 18.6  101   684   13   DROME:AF-Q9NFU0-F1 SYNAPTIC FUNCTIONAL REGULATOR FMR1;
1789:  emuc-A  2.6 13.4  145   417    8   DROME:AF-Q9VBU0-F1 UNCHARACTERIZED PROTEIN, ISOFORM A;
1790:  eg18-A  2.6 13.5  134   639    7   DROME:AF-Q24179-F1 PROTEIN SLY1 HOMOLOG;
1791:  egfc-A  2.6 13.0  151   338    8   DROME:AF-A1ZAR2-F1 PALMITOYLTRANSFERASE;
1792:  eefi-A  2.6 12.4   97   429   10   DROME:AF-Q9VBV5-F1 NUCLEOTIDE EXCHANGE FACTOR SIL1;
1793:  egtv-A  2.6  5.4  100   212   11   DROME:AF-Q9VH76-F1 SYNAPTOSOMAL-ASSOCIATED PROTEIN;
1794:  eh7r-A  2.6  8.1   95   730    4   DROME:AF-P16371-F1 PROTEIN GROUCHO;
1795:  ecve-A  2.6 14.5  144   649    8   DROME:AF-Q24175-F1 DISCONTINUOUS ACTIN HEXAGON;
1796:  ectq-A  2.6 17.4  112   340    5   DROME:AF-Q9VHE0-F1 IP11374P;
1797:  eiie-A  2.6  7.3   80   300    9   DROME:AF-Q9U4F3-F1 SURF1-LIKE PROTEIN;
1798:  eiyz-A  2.6  9.3  135   650    4   DROME:AF-Q9VKU7-F1 GAMMA-TUBULIN COMPLEX COMPONENT 4 HOMOLOG;
1799:  ehgw-A  2.6  7.0  119   606    8   DROME:AF-P25123-F1 GAMMA-AMINOBUTYRIC ACID RECEPTOR SUBUNIT BETA;
1800:  edyk-A  2.6  4.2   73   151    4   DROME:AF-Q03334-F1 40S RIBOSOMAL PROTEIN S13;
1801:  ef17-A  2.6  5.1   75   371    7   DROME:AF-Q9VBF9-F1 CG6036 PROTEIN;
1802:  ekef-A  2.6 17.5   91   610   10   DROME:AF-Q9VPM7-F1 IP13529P;
1803:  eea1-A  2.6  7.1  163   696   11   DROME:AF-Q8MT80-F1 GPI MANNOSYLTRANSFERASE 4;
1804:  ei1y-A  2.6  6.9  106   689    7   DROME:AF-Q9VEX5-F1 PROTEIN ASUNDER;
1805:  em23-A  2.6  8.8  128   710    4   DROME:AF-Q9VF78-F1 CONSERVED OLIGOMERIC GOLGI COMPLEX SUBUNIT 2;
1806:  ec8f-A  2.6 19.7  173  1062   10   DROME:AF-M9PG15-F1 SECRETORY PATHWAY CALCIUM ATPASE, ISOFORM G;
1807:  ei7j-A  2.6 14.6   83   565    6   DROME:AF-Q9VQX0-F1 GH14206P;
1808:  egun-A  2.6 10.5  150  1906   11   DROME:AF-Q9VZX7-F1 AUTOPHAGY-RELATED 2, ISOFORM A;
1809:  edn0-A  2.6 16.8  101   635   13   DROME:AF-Q9VTT6-F1 IONOTROPIC RECEPTOR 68B;
1810:  eel4-A  2.6  7.4   93   292    9   DROME:AF-A1Z7K3-F1 UNCHARACTERIZED PROTEIN;
1811:  el0u-A  2.6  5.5  120   436    4   DROME:AF-Q9V9Z3-F1 FI02023P;
1812:  ek4p-A  2.6  7.8  154   645    6   DROME:AF-Q7JQF1-F1 OCTOPAMINE RECEPTOR OAMB;
1813:  em21-A  2.6 17.1  119  1742    6   DROME:AF-Q9W350-F1 C11.1, ISOFORM A;
1814:  eeyw-A  2.6  8.3   77   117    5   DROME:AF-Q9VZ99-F1 UNCHARACTERIZED PROTEIN;
1815:  ek0z-A  2.6 20.1  157  1002    7   DROME:AF-P25992-F1 YEMANUCLEIN;
1816:  ehvd-A  2.6 15.6   90   312   10   DROME:AF-Q9VUN9-F1 FI09629P;
1817:  ec1d-A  2.6  4.6  101   522   10   DROME:AF-Q9VGZ0-F1 PROBABLE CYTOCHROME P450 12E1, MITOCHONDRIAL;
1818:  efje-A  2.6 19.6  125   485    6   DROME:AF-Q7KT15-F1 FI19307P1;
1819:  eeop-A  2.6 13.8  112   932    5   DROME:AF-Q9VQG0-F1 LD21546P;
1820:  ejtk-A  2.6 34.3   92   466    5   DROME:AF-Q9W351-F1 ALADIN;
1821:  ehub-A  2.6 26.4  101   513    6   DROME:AF-Q7JR73-F1 LD20239P;
1822:  ej38-A  2.6  6.0  124   449    7   DROME:AF-Q9V3A4-F1 PROTEIN CATECHOLAMINES UP;
1823:  egt8-A  2.6 15.8  113   975    6   DROME:AF-Q9W2L7-F1 UNCHARACTERIZED PROTEIN, ISOFORM D;
1824:  emn8-A  2.6  8.0   97   750    1   DROME:AF-X2JI61-F1 BRIVIDO-3, ISOFORM C;
1825:  eh96-A  2.6  8.6   86   254    9   DROME:AF-Q9VAJ0-F1 GH04784P;
1826:  eh1l-A  2.6  9.6   54   165   13   DROME:AF-Q9VCC3-F1 28S RIBOSOMAL PROTEIN S24, MITOCHONDRIAL;
1827:  ekyu-A  2.6  7.3  148  1360   11   DROME:AF-Q7KTA0-F1 RICKETS;
1828:  ee52-A  2.6 12.6   74   481    7   DROME:AF-A1Z9Z7-F1 NADH DEHYDROGENASE (UBIQUINONE) 51 KDA SUBUNIT-LI
1829:  ei6q-A  2.6 15.1   90  1260    7   DROME:AF-A0A0B4LEZ1-F1 SECRETORY 31, ISOFORM D;
1830:  egu2-A  2.6  8.8   71   137    6   DROME:AF-Q9VT51-F1 PROBABLE INSULIN-LIKE PEPTIDE 2;
1831:  ekm5-A  2.6  4.6  123   322    4   DROME:AF-Q9VZD1-F1 DOPAMINE/ECDYSTEROID RECEPTOR, ISOFORM A;
1832:  edar-A  2.6 11.7  104   179    5   DROME:AF-B7Z137-F1 UNCHARACTERIZED PROTEIN;
1833:  elr4-A  2.6 10.0  132  1351    8   DROME:AF-Q9VTS3-F1 GRIP163;
1834:  eibk-A  2.6 23.4  122  2167    8   DROME:AF-Q9V3Z6-F1 MYOSIN-VIIA;
1835:  ejna-A  2.6  4.9  132   468    4   DROME:AF-Q9VX84-F1 FI17861P1;
1836:  ei72-A  2.6  5.8  125   390    8   DROME:AF-Q8SYD9-F1 ENDOPHILIN-A;
1837:  ec16-A  2.6  4.1   69   125    3   DROME:AF-Q9VQ44-F1 GEO11131P1;
1838:  ej8r-A  2.6  5.2  130   474    3   DROME:AF-Q7K2W3-F1 GH04538P;
1839:  eh21-A  2.6 19.0   90   240    7   DROME:AF-Q9VR89-F1 RNA-BINDING PROTEIN PNO1;
1840:  emtx-A  2.6 10.6  146   810    8   DROME:AF-Q8IP90-F1 BRUNO 1, ISOFORM B;
1841:  eijn-A  2.6 17.1  136  2417    8   DROME:AF-Q9VAS9-F1 APC-LIKE, ISOFORM A;
1842:  eic5-A  2.6  3.6   73   163   10   DROME:AF-Q9VPD4-F1 VESICLE TRANSPORT PROTEIN;
1843:  efly-A  2.6 12.8  143   715   13   DROME:AF-Q9VU52-F1 PROTEIN SNEAKY;
1844:  em55-A  2.6 14.4  112   246    8   DROME:AF-Q9VII2-F1 IP07785P;
1845:  edlj-A  2.6 17.7  101   249   15   DROME:AF-Q9VJ59-F1 PRA1 FAMILY PROTEIN;
1846:  eles-A  2.6 10.6  139  1125    6   DROME:AF-A1Z8Z0-F1 UNCHARACTERIZED PROTEIN, ISOFORM C;
1847:  emsa-A  2.6 18.2  128   502    6   DROME:AF-Q9VEW7-F1 LP08815P;
1848:  egdv-A  2.6 12.8  114   193    7   DROME:AF-A1ZB23-F1 IP19117P;
1849:  emln-A  2.6 16.3  103   941    2   DROME:AF-Q9VIU5-F1 GH24474P;
1850:  elt7-A  2.6  8.3   88   543    8   DROME:AF-A1ZAI3-F1 PUTATIVE FATTY ACYL-COA REDUCTASE CG8303;
1851:  eg4w-A  2.6 12.9  121   687    7   DROME:AF-Q9VG59-F1 PROTEIN VAC14 HOMOLOG;
1852:  efiq-A  2.6 29.1  121  1035    8   DROME:AF-Q23979-F1 UNCONVENTIONAL MYOSIN IC;
1853:  eknk-A  2.6 16.1  146   530   10   DROME:AF-P07666-F1 SERENDIPITY LOCUS PROTEIN ALPHA;
1854:  ee7n-A  2.6  7.7  119   669    7   DROME:AF-Q9VPG2-F1 FI04531P;
1855:  ed5a-A  2.6  5.2   91   133    7   DROME:AF-A0A6H2EED7-F1 UNCHARACTERIZED PROTEIN;
1856:  ej45-A  2.6  7.7   75   531    9   DROME:AF-Q9VCF6-F1 FATTY ACYL-COA REDUCTASE;
1857:  eeg3-A  2.6  5.3  102   146    7   DROME:AF-Q9W398-F1 UNCHARACTERIZED PROTEIN, ISOFORM A;
1858:  emkm-A  2.6 11.1   85   302    8   DROME:AF-Q9VEP1-F1 PUTATIVE TRNA
1859:  ed20-A  2.6 16.3  122   876   11   DROME:AF-Q9VEA2-F1 GH10703P;
1860:  ekrt-A  2.6 17.4   79   334    8   DROME:AF-Q9VUR3-F1 PROBABLE AMINOACYL TRNA SYNTHASE COMPLEX-INTERACT
1861:  ekgf-A  2.6 30.8   99  1922    5   DROME:AF-A1ZB93-F1 UNCHARACTERIZED PROTEIN, ISOFORM A;
1862:  eepl-A  2.6 10.0  154   853    8   DROME:AF-Q8IMZ9-F1 WOLFRAMIN;
1863:  ell5-A  2.6  9.2   76   535    5   DROME:AF-Q9VCN3-F1 GLUTAMATE DEHYDROGENASE;
1864:  egs1-A  2.6 16.5  126  2048    6   DROME:AF-Q9VCD1-F1 ROOTLETIN, ISOFORM D;
1865:  edtn-A  2.6  6.9  111   182   10   DROME:AF-Q8T965-F1 PREFOLDIN SUBUNIT 3;
1866:  eg2s-A  2.6 29.8  128  2140    7   DROME:AF-A1Z6I3-F1 SERPIN DOMAIN-CONTAINING PROTEIN;
1867:  eeby-A  2.6 13.1  103   675   10   DROME:AF-Q9VVU7-F1 IONOTROPIC RECEPTOR 75D;
1868:  ek3y-A  2.5 20.6   84   630    6   DROME:AF-Q7K0L4-F1 WD REPEAT-CONTAINING PROTEIN 26 HOMOLOG;
1869:  eg3m-A  2.5 21.1  146  1958    6   DROME:AF-Q9VB98-F1 PROBABLE RHO GTPASE-ACTIVATING PROTEIN CG5521;
1870:  edcc-A  2.5 12.3   92   281   15   DROME:AF-Q9VK02-F1 FI21749P1;
1871:  ekff-A  2.5 25.4   94  2551   11   DROME:AF-M9MSG8-F1 PIEZO-TYPE MECHANOSENSITIVE ION CHANNEL COMPONENT
1872:  emad-A  2.5  5.8  105   298    7   DROME:AF-Q9V9S3-F1 IP11148P;
1873:  ehty-A  2.5 18.3  105   184    7   DROME:AF-E1JIB0-F1 UNCHARACTERIZED PROTEIN;
1874:  ej78-A  2.5 11.0  141   472    9   DROME:AF-Q9V471-F1 RE54080P;
1875:  ejwn-A  2.5 16.7   75   353    7   DROME:AF-Q9VX15-F1 LD35209P;
1876:  eenl-A  2.5  4.3   73   214    8   DROME:AF-Q9VTZ2-F1 IP07673P;
1877:  ec9h-A  2.5 15.8   89   444   10   DROME:AF-Q94899-F1 COP9 SIGNALOSOME COMPLEX SUBUNIT 2;
1878:  eetn-A  2.5 14.2  125  1342    6   DROME:AF-Q9VHH2-F1 VACUOLAR PROTEIN SORTING 15, ISOFORM A;
1879:  eh2a-A  2.5  5.4  132   465    3   DROME:AF-Q9VTD7-F1 UNCHARACTERIZED PROTEIN, ISOFORM B;
1880:  em3z-A  2.5  9.6  120   190   13   DROME:AF-Q9VL69-F1 SIGNAL SEQUENCE RECEPTOR SUBUNIT GAMMA;
1881:  eia8-A  2.5  6.9  131   256    5   DROME:AF-O76899-F1 EG:80H7.2 PROTEIN;
1882:  ej7n-A  2.5  6.5  114   632    4   DROME:AF-Q9VFC0-F1 MAU2 CHROMATID COHESION FACTOR HOMOLOG;
1883:  ehw4-A  2.5  5.1  113   326    8   DROME:AF-Q9VLP9-F1 POLYPRENOL REDUCTASE;
1884:  ef0t-A  2.5  5.6  105   462    5   DROME:AF-Q9VC39-F1 UNCHARACTERIZED PROTEIN;
1885:  eigh-A  2.5  7.6  136   509    4   DROME:AF-O76924-F1 POTENTIAL E3 UBIQUITIN-PROTEIN LIGASE ARIADNE-2;
1886:  eglh-A  2.5 14.9  160   577    8   DROME:AF-Q9VDS2-F1 UNCHARACTERIZED PROTEIN;
1887:  ecxk-A  2.5  7.8  181  1307   10   DROME:AF-Q9VW60-F1 ADENYLATE CYCLASE TYPE 2;
1888:  emyz-A  2.5  5.0  122   446    9   DROME:AF-Q9VXT0-F1 RE16047P;
1889:  ef39-A  2.5 10.7  128   867   13   DROME:AF-Q7JYM7-F1 GH11924P;
1890:  eev5-A  2.5  6.6  136  1092    8   DROME:AF-Q9VXU8-F1 GAMMA-TUBULIN COMPLEX COMPONENT;
1891:  ee3h-A  2.5 13.9   81   176    6   DROME:AF-Q7JZ51-F1 INSENSIBLE, ISOFORM A;
1892:  ej9r-A  2.5  6.3  100   226    5   DROME:AF-Q7JVI6-F1 GLUTATHIONE S TRANSFERASE E13, ISOFORM A;
1893:  emm0-A  2.5  9.6  110   212    8   DROME:AF-Q9VFE5-F1 VACUOLAR H ATPASE PPA1 SUBUNIT 2;
1894:  ehxf-A  2.5 25.4   83   134    8   DROME:AF-E1JH38-F1 UNCHARACTERIZED PROTEIN, ISOFORM A;
1895:  edjh-A  2.5 19.6   94  1024    7   DROME:AF-Q9U3V5-F1 PROTEIN TIPTOP;
1896:  ed4c-A  2.5 12.4   83   920    5   DROME:AF-Q9VPB7-F1 FI17508P1;
1897:  efh0-A  2.5 14.6  118   632    6   DROME:AF-Q9W3W9-F1 LP17136P;
1898:  ei0q-A  2.5 12.1  112   582    4   DROME:AF-A0A0B4KFK6-F1 UNCHARACTERIZED PROTEIN, ISOFORM B;
1899:  edm6-A  2.5 28.9  111   573    6   DROME:AF-Q9VH02-F1 LD30822P;
1900:  egbx-A  2.5  4.8  126   297   10   DROME:AF-Q9V4C6-F1 ZINC/IRON REGULATED TRANSPORTER-RELATED PROTEIN 1
1901:  el37-A  2.5 18.7  150   862    6   DROME:AF-Q9W4P0-F1 LD22456P;
1902:  eltl-A  2.5 13.7  120   975   10   DROME:AF-Q8IRA1-F1 GAMMA-TUBULIN COMPLEX COMPONENT;
1903:  eicn-A  2.5  7.8  114   615    5   DROME:AF-Q9W3Y6-F1 ANAPHASE PROMOTING COMPLEX SUBUNIT 7, ISOFORM A;
1904:  eizp-A  2.5  7.2   83   181    6   DROME:AF-Q7JZ53-F1 RE57564P;
1905:  eii2-A  2.5  7.1  125   889    7   DROME:AF-Q9VVG4-F1 EXOCYST COMPLEX COMPONENT 1;
1906:  edon-A  2.5 21.8  112  2232    6   DROME:AF-Q9VC96-F1 BRWD3;
1907:  eddi-A  2.5 22.3  133   736    9   DROME:AF-Q8T8Z2-F1 AT14535P;
1908:  efjt-A  2.5 16.3  126   592   10   DROME:AF-Q9VN01-F1 GH23891P;
1909:  egz9-A  2.5 12.9  100   517    7   DROME:AF-Q9V817-F1 PROBABLE G-PROTEIN COUPLED RECEPTOR MTH-LIKE 4;
1910:  eg55-A  2.5  2.8   34    34    6   DROME:AF-A0A6M3Q933-F1 UNCHARACTERIZED PROTEIN;
1911:  ekcu-A  2.5  9.8  127   568    6   DROME:AF-Q2PDP5-F1 UNCHARACTERIZED PROTEIN, ISOFORM F;
1912:  ekv5-A  2.5  5.5  105   652    4   DROME:AF-A1Z9A8-F1 PROTEIN PTCD3 HOMOLOG, MITOCHONDRIAL;
1913:  efxh-A  2.5  5.4  124  1318    2   DROME:AF-Q9W252-F1 DNA REPAIR PROTEIN RAD50;
1914:  eh0a-A  2.5 18.1  113   287    5   DROME:AF-A1Z787-F1 DICARBOXYLATE CARRIER 3, ISOFORM A;
1915:  eefm-A  2.5 12.8  147   672    7   DROME:AF-Q9W0V0-F1 UNCHARACTERIZED PROTEIN, ISOFORM C;
1916:  ekgz-A  2.5 10.1  131   535    9   DROME:AF-Q9VA65-F1 PROCOLLAGEN-PROLINE 4-DIOXYGENASE;
1917:  ekwp-A  2.5  9.6  133  2072    7   DROME:AF-Q9VCH1-F1 EUKARYOTIC TRANSLATION INITIATION FACTOR 4G2, ISO
1918:  eezn-A  2.5  5.1   68   138    6   DROME:AF-C0PV55-F1 MIP07212P;
1919:  eiyb-A  2.5 24.7  143   691    7   DROME:AF-Q9VZE7-F1 CHOLINE TRANSPORTER-LIKE 1;
1920:  elwk-A  2.5 10.7  147   996    9   DROME:AF-M9PEH8-F1 FIERY MOUNTAIN, ISOFORM D;
1921:  egzs-A  2.5 19.2  129  1404    5   DROME:AF-X2JC00-F1 RHO GTPASE ACTIVATING PROTEIN AT 1A, ISOFORM E;
1922:  ehiq-A  2.5 14.5   99  1574    7   DROME:AF-Q7KQM6-F1 GIGYF FAMILY PROTEIN GYF;
1923:  eiw4-A  2.5  9.2  140   728   11   DROME:AF-Q9VS91-F1 GAMMA-TUBULIN COMPLEX COMPONENT;
1924:  ehlg-A  2.5  9.1   78   124   12   DROME:AF-Q8MQY0-F1 SD02058P;
1925:  emhe-A  2.5  6.9   87    94   13   DROME:AF-Q9VSP7-F1 GEO10181P1;
1926:  eem7-A  2.5 28.5  118   778    6   DROME:AF-Q9VH90-F1 UBIQUITIN THIOESTERASE TRABID;
1927:  ehri-A  2.5  5.0  129   283    9   DROME:AF-Q9VBM5-F1 PALMITOYLTRANSFERASE;
1928:  ej35-A  2.5 11.5   82   146    7   DROME:AF-Q9VU59-F1 GEO07864P1;
1929:  eikz-A  2.5 25.3  137   674    9   DROME:AF-Q0KHT7-F1 DEATH-ASSOCIATED PROTEIN KINASE RELATED;
1930:  emtb-A  2.5 16.2  132  1526    7   DROME:AF-Q9I7S6-F1 HIGH AFFINITY CGMP-SPECIFIC 3',5'-CYCLIC PHOSPHOD
1931:  ee7o-A  2.5 12.4  131   691    4   DROME:AF-Q9VQM8-F1 UNCHARACTERIZED PROTEIN, ISOFORM A;
1932:  ed4g-A  2.5  7.0  143   765    3   DROME:AF-P25991-F1 PROTEIN SUPPRESSOR OF FORKED;
1933:  efkm-A  2.5 16.2  119   527    5   DROME:AF-Q9VC35-F1 PROTEIN LILIPOD;
1934:  el2m-A  2.5 13.3  114  1887    4   DROME:AF-P04052-F1 DNA-DIRECTED RNA POLYMERASE II SUBUNIT RPB1;
1935:  ejko-A  2.5 23.7  125   783    7   DROME:AF-Q9VPX6-F1 ADENYLYL CYCLASE-ASSOCIATED PROTEIN;
1936:  eid1-A  2.5 10.6  142   520    8   DROME:AF-Q9VK31-F1 LD35592P;
1937:  eluu-A  2.5  7.0  124   766    6   DROME:AF-Q9VUI7-F1 UNCHARACTERIZED PROTEIN;
1938:  el1z-A  2.5 14.4  152  1137    9   DROME:AF-P25167-F1 DNA-DIRECTED RNA POLYMERASE III SUBUNIT RPC2;
1939:  el0x-A  2.5 23.9  113   371    5   DROME:AF-O46052-F1 EG:152A3.3 PROTEIN;
1940:  eebv-A  2.5 24.4   81  1335    6   DROME:AF-Q9W1X5-F1 GH04942P;
1941:  eeoi-A  2.5  5.8   82   267    7   DROME:AF-Q9VVJ5-F1 NEDD4 FAMILY INTERACTING PROTEIN;
1942:  eejv-A  2.5  7.5   91   355    5   DROME:AF-Q8SXY2-F1 FATTY ACID 2-HYDROXYLASE;
1943:  ek79-A  2.5 13.5   99  1572    6   DROME:AF-E1JJ52-F1 FI17814P1;
1944:  ehx9-A  2.5 22.5  126   809   10   DROME:AF-Q7KRW1-F1 PROTEIN TRC8 HOMOLOG;
1945:  efzl-A  2.5 15.9  138   966    8   DROME:AF-A1ZAY8-F1 FI23003P1;
1946:  el2k-A  2.5 23.9  131  1174   11   DROME:AF-Q9VTE6-F1 IP14658P;
1947:  eky9-A  2.5  7.0  117   525    8   DROME:AF-Q9VWV9-F1 PROTEIN-SERINE O-PALMITOLEOYLTRANSFERASE PORCUPIN
1948:  ee97-A  2.5  4.7  131   532    7   DROME:AF-P83118-F1 PROBABLE G-PROTEIN COUPLED RECEPTOR MTH-LIKE 11;
1949:  ec6v-A  2.5 19.0  134   701    9   DROME:AF-Q9VKA3-F1 ZINC TRANSPORTER 33D, ISOFORM B;
1950:  edgy-A  2.5  6.5  131  1287   11   DROME:AF-Q9VL24-F1 NIEMANN-PICK TYPE C-1A, ISOFORM A;
1951:  eium-A  2.5 14.1   90  1621    8   DROME:AF-Q9W437-F1 RAPTOR, ISOFORM B;
1952:  efej-A  2.5 17.0  121  1820    5   DROME:AF-Q9W5D0-F1 UNCHARACTERIZED PROTEIN CG43867;
1953:  ehvz-A  2.4 10.6   84   267    6   DROME:AF-Q9V3E5-F1 TETRASPANIN;
1954:  ejju-A  2.4  4.9   72   295    6   DROME:AF-A1Z773-F1 UNCHARACTERIZED PROTEIN;
1955:  ei0h-A  2.4 21.7  131   699    9   DROME:AF-Q8MS38-F1 RE15216P;
1956:  ekzk-A  2.4  5.4   71   236    7   DROME:AF-Q7JZI2-F1 TETRASPANIN;
1957:  ej25-A  2.4  7.3   85   114    7   DROME:AF-E1JHK5-F1 GEO02513P1;
1958:  ek38-A  2.4 17.9   80   246    5   DROME:AF-Q8IMT8-F1 PROTEIN LIN-7 HOMOLOG;
1959:  ec7n-A  2.4  4.6  102   304    8   DROME:AF-Q7JVP2-F1 CCR4-NOT TRANSCRIPTION COMPLEX SUBUNIT 9;
1960:  emzi-A  2.4 16.1  139   801    8   DROME:AF-Q9W3K6-F1 LD35927P;
1961:  ejf8-A  2.4 12.0  103   994    6   DROME:AF-P35875-F1 POLY  POLYMERASE;
1962:  eg89-A  2.4 15.9  135   587   12   DROME:AF-Q9VQ86-F1 RH44874P;
1963:  egvl-A  2.4 10.9  112   558    4   DROME:AF-Q9V3J5-F1 EG:BACR7A4.13 PROTEIN;
1964:  ed0q-A  2.4 13.8  106   337    8   DROME:AF-Q9VCY5-F1 ELONGATION OF VERY LONG CHAIN FATTY ACIDS PROTEIN
1965:  eecc-A  2.4 16.4  111   497   11   DROME:AF-Q9W4R1-F1 LD21615P;
1966:  ekm2-A  2.4 16.1  139  1838    6   DROME:AF-Q9VMJ7-F1 LYSINE-SPECIFIC DEMETHYLASE LID;
1967:  ekis-A  2.4 20.1  140   817    9   DROME:AF-Q9V461-F1 DNA REPLICATION LICENSING FACTOR MCM6;
1968:  eig7-A  2.4 20.6   80   160    5   DROME:AF-F7VJS7-F1 MIP31873P;
1969:  el0r-A  2.4 12.3  104   220    9   DROME:AF-Q9VI40-F1 AT31060P;
1970:  ejbb-A  2.4 18.2   77   252    6   DROME:AF-M9PGM1-F1 UNCHARACTERIZED PROTEIN, ISOFORM E;
1971:  em0p-A  2.4 14.5  109  1240    6   DROME:AF-Q9W206-F1 DUF4821 DOMAIN-CONTAINING PROTEIN;
1972:  ekkq-A  2.4 18.3  128   427    9   DROME:AF-Q9VIU4-F1 FI05338P;
1973:  ejyy-A  2.4 13.0  118  1123    3   DROME:AF-Q9W3W0-F1 INACTIVE;
1974:  emwa-A  2.4 26.2  133   544    6   DROME:AF-P48605-F1 T-COMPLEX PROTEIN 1 SUBUNIT GAMMA;
1975:  em6i-A  2.4 15.6  140   470    9   DROME:AF-Q9W593-F1 EG:BACN32G11.2 PROTEIN;
1976:  ed86-A  2.4 10.3   92   236    5   DROME:AF-A0A0B4KHF0-F1 FERRITIN;
1977:  ej9m-A  2.4 19.2   95  1560   11   DROME:AF-Q9VFD3-F1 UNCHARACTERIZED PROTEIN, ISOFORM B;
1978:  ekdv-A  2.4 30.5  145   533   10   DROME:AF-Q0E8E1-F1 GH08173P;
1979:  eect-A  2.4  6.0  134  2189    6   DROME:AF-Q9VKI0-F1 CENP-META, ISOFORM C;
1980:  ef96-A  2.4 20.1  141  1970    8   DROME:AF-M9NEI3-F1 CYCLIC NUCLEOTIDE-GATED ION CHANNEL-LIKE, ISOFORM
1981:  ejsd-A  2.4  7.4  122   665   12   DROME:AF-Q9VXN4-F1 PROBABLE ARGININE--TRNA LIGASE, CYTOPLASMIC;
1982:  ejrz-A  2.4 24.4  133   440    4   DROME:AF-Q9W297-F1 CERAMIDE GLUCOSYLTRANSFERASE;
1983:  eelj-A  2.4 10.1  106   131    8   DROME:AF-Q9W3A7-F1 MIP32340P1;
1984:  empu-A  2.4 15.5  123   867    8   DROME:AF-A1ZBN5-F1 TUBULIN TYROSINE LIGASE-LIKE 6A;
1985:  ee1q-A  2.4 11.8  179  1626    6   DROME:AF-A1ZBS3-F1 UNCHARACTERIZED PROTEIN;
1986:  eht7-A  2.4  8.5  128   846    8   DROME:AF-Q9VR48-F1 HOEPEL2;
1987:  empd-A  2.4 21.7  119   834    6   DROME:AF-X2JAA3-F1 UNCHARACTERIZED PROTEIN, ISOFORM C;
1988:  em25-A  2.4 13.4  112  1380   10   DROME:AF-Q9VAJ1-F1 CONDENSIN COMPLEX SUBUNIT 1;
1989:  eekd-A  2.4  8.3   96   218    7   DROME:AF-Q9VGA0-F1 GLUTATHIONE S TRANSFERASE D9, ISOFORM A;
1990:  ejhk-A  2.4  7.1   87   350    5   DROME:AF-Q9VQH1-F1 FI19814P1;
1991:  ecyu-A  2.4 22.1   90   366    7   DROME:AF-P52654-F1 TRANSCRIPTION INITIATION FACTOR IIA SUBUNIT 1;
1992:  emw7-A  2.4  6.4   90   250    8   DROME:AF-Q9VLH6-F1 UNCHARACTERIZED PROTEIN;
1993:  ek42-A  2.4 20.9  124   789    8   DROME:AF-P11996-F1 LARVAL SERUM PROTEIN 1 BETA CHAIN;
1994:  ehyr-A  2.4 12.3  198  1114    7   DROME:AF-Q9VK52-F1 ADENYLYL CYCLASE X B;
1995:  eipx-A  2.4  5.3  116   308    9   DROME:AF-A1ZBM4-F1 UNCHARACTERIZED PROTEIN;
1996:  ein0-A  2.4  8.5   96   236    6   DROME:AF-Q9VLM0-F1 LECTIN-29CA;
1997:  ekwc-A  2.4  4.6  124   383    6   DROME:AF-Q9VT21-F1 GH06403P;
1998:  edf8-A  2.4 10.2  126   506    8   DROME:AF-Q9VYG1-F1 26S PROTEASOME NON-ATPASE REGULATORY SUBUNIT 5;
1999:  el7c-A  2.4 17.9  132  1298    5   DROME:AF-Q7KVK5-F1 UNCHARACTERIZED PROTEIN, ISOFORM M;
2000:  egm1-A  2.4 17.1   94   185    5   DROME:AF-A8JRH0-F1 UNCHARACTERIZED PROTEIN, ISOFORM A;
2001:  ej75-A  2.4 13.5   92   646   12   DROME:AF-A8JNV9-F1 IONOTROPIC RECEPTOR 76A, ISOFORM E;
2002:  ejkw-A  2.4  9.4  100   219    4   DROME:AF-Q9W3W4-F1 5-DEMETHOXYUBIQUINONE HYDROXYLASE, MITOCHONDRIAL;
2003:  eit0-A  2.4 13.0  139  1267    6   DROME:AF-Q9VMQ4-F1 CONDENSIN-2 COMPLEX SUBUNIT;
2004:  ek4e-A  2.4  6.8   88   268    8   DROME:AF-Q9VKY1-F1 PROTEIN LIMB EXPRESSION 1 HOMOLOG;
2005:  ei9w-A  2.4 13.2  177  1265    8   DROME:AF-P13496-F1 DYNACTIN SUBUNIT 1;
2006:  ek7g-A  2.4 20.5   94   698   10   DROME:AF-Q9VSG9-F1 GH24192P;
2007:  ecxe-A  2.4  4.2  133   809    6   DROME:AF-X2JJX6-F1 LEUCINE-RICH REPEAT-CONTAINING G PROTEIN-COUPLED
2008:  em35-A  2.4  3.4   44    89    7   DROME:AF-Q9VEA7-F1 FI01460P;
2009:  ecya-A  2.4  5.4  105   718   11   DROME:AF-O18412-F1 TRANSMEMBRANE GTPASE FZO;
2010:  ekph-A  2.4  6.5   90   152    7   DROME:AF-Q9VUE9-F1 IP08778P;
2011:  ec0r-A  2.4  4.9   96   155    5   DROME:AF-Q9VND4-F1 GEO12035P1;
2012:  eivs-A  2.4 14.9   99   254   11   DROME:AF-Q9VSW4-F1 FI06490P;
2013:  elsy-A  2.4  8.8   82   516    7   DROME:AF-Q960W6-F1 PUTATIVE FATTY ACYL-COA REDUCTASE CG8306;
2014:  ek4i-A  2.4 13.9  129   632    9   DROME:AF-Q9VDR9-F1 UNCHARACTERIZED PROTEIN;
2015:  ejre-A  2.4 19.0   65   174    8   DROME:AF-P18933-F1 NADH-UBIQUINONE OXIDOREDUCTASE CHAIN 6;
2016:  eec9-A  2.4  7.6  102   234   11   DROME:AF-A0A0B4LH44-F1 UNCHARACTERIZED PROTEIN, ISOFORM C;
2017:  ejfe-A  2.4 17.2  101   648    5   DROME:AF-A1Z6D6-F1 IONOTROPIC RECEPTOR 41A;
2018:  eejz-A  2.4  4.6  122   841    7   DROME:AF-Q9V3Q9-F1 IP03705P;
2019:  egp3-A  2.4 19.1  135  1487    6   DROME:AF-Q9VGI8-F1 BLOOM SYNDROME PROTEIN HOMOLOG;
2020:  egi1-A  2.4 19.8  132   481    7   DROME:AF-Q961I8-F1 PROCOLLAGEN-PROLINE 4-DIOXYGENASE;
2021:  ej6l-A  2.4  7.1  102   222    6   DROME:AF-A1ZB71-F1 GLUTATHIONE S TRANSFERASE E6;
2022:  elfd-A  2.4  3.7   99   233    9   DROME:AF-A8JRH5-F1 UNCHARACTERIZED PROTEIN, ISOFORM A;
2023:  ehjv-A  2.4  2.9   34    35    3   DROME:AF-B4ZJA5-F1 GEO11741P1;
2024:  emrs-A  2.4 23.5  104   769    9   DROME:AF-Q9VVZ0-F1 MALE STERILE (3) 76BA;
2025:  emng-A  2.4 13.1  122   481    8   DROME:AF-Q8IR17-F1 PHOSPHATIDYLINOSITOL GLYCAN ANCHOR BIOSYNTHESIS C
2026:  embc-A  2.4 12.0   96   928    7   DROME:AF-Q9VLX0-F1 LYSINE KETOGLUTARATE REDUCTASE;
2027:  ekl0-A  2.4 20.0  111   459    4   DROME:AF-Q9VIM6-F1 GH22016P;
2028:  el0y-A  2.4 17.8   93   240    8   DROME:AF-Q8MR62-F1 VIRAL IAP-ASSOCIATED FACTOR HOMOLOG;
2029:  ekgl-A  2.4  7.7   75   262    8   DROME:AF-Q9W0M0-F1 DODECENOYL-COA DELTA-ISOMERASE;
2030:  eftv-A  2.4 19.1  117   743    7   DROME:AF-Q9W0C5-F1 ATP BINDING CASSETTE SUBFAMILY B MEMBER 7, ISOFOR
2031:  eim6-A  2.4 11.3   98   720    8   DROME:AF-Q7JRQ1-F1 AT21895P;
2032:  el92-A  2.4  4.3  113   321    4   DROME:AF-Q9VX13-F1 FI05221P;
2033:  elo7-A  2.4 13.2  146  1313   10   DROME:AF-Q5BI62-F1 LP14331P;
2034:  ee9w-A  2.4 17.5  141   536    6   DROME:AF-B7YZU1-F1 UNCHARACTERIZED PROTEIN, ISOFORM B;
2035:  ehwd-A  2.4 20.6  102   424    5   DROME:AF-Q8IPI4-F1 IP12509P;
2036:  eisp-A  2.4 14.5  155   496    5   DROME:AF-Q9VTF5-F1 RE42071P;
2037:  el9s-A  2.4  7.1   85   228    5   DROME:AF-P00408-F1 CYTOCHROME C OXIDASE SUBUNIT 2;
2038:  egw2-A  2.4 16.0  137   408    7   DROME:AF-Q9VFS9-F1 ACID-SENSITIVE TWO PORE DOMAIN K+ CHANNEL DTASK-6
2039:  eew5-A  2.4 17.8   99   235    7   DROME:AF-Q9VID1-F1 TETRASPANIN;
2040:  eggl-A  2.4 32.1   92   155    1   DROME:AF-M9NEY2-F1 UNCHARACTERIZED PROTEIN;
2041:  ekgr-A  2.4  6.2  113   574   10   DROME:AF-O01939-F1 PROTEIN MISATO;
2042:  eima-A  2.4 15.3   92   683    4   DROME:AF-A1Z6J6-F1 UNCHARACTERIZED PROTEIN;
2043:  ehbi-A  2.4  7.5  137  1357    9   DROME:AF-Q7KTS2-F1 AUTOPHAGY-RELATED 17, ISOFORM B;
2044:  eddx-A  2.4 17.6  187   844    6   DROME:AF-Q9VL72-F1 SWI/SNF-RELATED MATRIX-ASSOCIATED ACTIN-DEPENDENT
2045:  egl1-A  2.4  6.7   92   215    5   DROME:AF-Q7KVF6-F1 IP20706P;
2046:  ejwf-A  2.4  5.6  104   174    6   DROME:AF-Q9VHS6-F1 COPPER TRANSPORTER;
2047:  eiss-A  2.4  5.8  150   676    6   DROME:AF-Q9VXD9-F1 PROBABLE G-PROTEIN COUPLED RECEPTOR MTH-LIKE 1;
2048:  ee8j-A  2.4 15.3  118   324    6   DROME:AF-Q9XZ61-F1 UBIQUITIN CARBOXYL-TERMINAL HYDROLASE;
2049:  efw3-A  2.4 23.1   93   677    5   DROME:AF-Q9VRK9-F1 KINESIN-LIKE PROTEIN;
2050:  eh7n-A  2.4 12.1  134   320    6   DROME:AF-A1Z9W2-F1 RH47216P;
2051:  eimz-A  2.4 18.7  135  1001    7   DROME:AF-Q94526-F1 OPEN RECTIFIER POTASSIUM CHANNEL PROTEIN 1;
2052:  em47-A  2.4  9.4   65   418    5   DROME:AF-Q9VHM3-F1 LD30467P;
2053:  ej6h-A  2.4  4.9   68   388    9   DROME:AF-Q9VI24-F1 LD25151P;
2054:  elhe-A  2.3 12.2   89   245    1   DROME:AF-A0A0B4KI27-F1 FERRITIN;
2055:  ed81-A  2.3  3.3   59   126   12   DROME:AF-A0A0B4K7V7-F1 UNCHARACTERIZED PROTEIN, ISOFORM A;
2056:  ekuk-A  2.3 31.0   97  1256    8   DROME:AF-H9XVN1-F1 RHO GTPASE ACTIVATING PROTEIN AT 102A, ISOFORM D;
2057:  ehbk-A  2.3 13.2  121   814    5   DROME:AF-Q9VK82-F1 ORGANIC ANION TRANSPORTING POLYPEPTIDE 33EB;
2058:  ekmx-A  2.3 12.0  109   563    3   DROME:AF-Q9VGX6-F1 FI03320P;
2059:  egif-A  2.3 10.6  107   205    8   DROME:AF-Q9VSZ0-F1 UNCHARACTERIZED PROTEIN, ISOFORM A;
2060:  egkr-A  2.3  7.2  108   861    7   DROME:AF-Q9XZS9-F1 EG:33C11.2 PROTEIN;
2061:  egva-A  2.3 14.3   70   124    3   DROME:AF-Q9W5Q2-F1 GEO07528P1;
2062:  ehed-A  2.3 12.5  102   527    5   DROME:AF-Q9I7H5-F1 PROCOLLAGEN-PROLINE 4-DIOXYGENASE;
2063:  edf3-A  2.3  9.6   74   384   15   DROME:AF-Q9VE94-F1 LD14127P;
2064:  emdr-A  2.3 50.6   88   454   10   DROME:AF-Q9VIV8-F1 UNCHARACTERIZED PROTEIN;
2065:  eks6-A  2.3 10.8  100   174    6   DROME:AF-A0A0B4LEE2-F1 UNCHARACTERIZED PROTEIN;
2066:  efr6-A  2.3 29.6   95   560    6   DROME:AF-B7YZK5-F1 JABBA, ISOFORM C;
2067:  efdt-A  2.3  5.1  151  1311    5   DROME:AF-Q8IQ97-F1 PEBBLE, ISOFORM B;
2068:  elcp-A  2.3 19.7   88   195   10   DROME:AF-A1A701-F1 IP17336P;
2069:  elzu-A  2.3 16.2   97   614    7   DROME:AF-Q9W3P8-F1 IONOTROPIC RECEPTOR 7A;
2070:  ejon-A  2.3 15.0   87   480    7   DROME:AF-Q9VWD5-F1 LD35087P;
2071:  ed5q-A  2.3  5.2   77   137    9   DROME:AF-A0A0B4JCU2-F1 UNCHARACTERIZED PROTEIN, ISOFORM A;
2072:  eedi-A  2.3  8.7  101   328    4   DROME:AF-Q9VMP8-F1 RE73577P;
2073:  em19-A  2.3 24.6  122   742    7   DROME:AF-Q9VAD6-F1 CONSERVED OLIGOMERIC GOLGI COMPLEX SUBUNIT 7;
2074:  ec9e-A  2.3 17.7  102   603    8   DROME:AF-Q9V9T2-F1 IONOTROPIC RECEPTOR 100A;
2075:  ecui-A  2.3  9.5  101   425    7   DROME:AF-A1ZBY4-F1 FI20425P1;
2076:  ec49-A  2.3 31.0  128   382    6   DROME:AF-Q9VDW9-F1 LP03867P;
2077:  emxr-A  2.3 14.0  122   525    8   DROME:AF-Q8T5S8-F1 PROCOLLAGEN-PROLINE 4-DIOXYGENASE;
2078:  el1h-A  2.3  6.1   70   147    7   DROME:AF-P49028-F1 PROTEIN MAGO NASHI;
2079:  ekkp-A  2.3 21.7  109  1008    9   DROME:AF-Q9W3C1-F1 RNA CYTIDINE ACETYLTRANSFERASE;
2080:  emgo-A  2.3 12.8  104   486    9   DROME:AF-A1Z8E9-F1 BARDET-BIEDL SYNDROME 4 PROTEIN HOMOLOG;
2081:  ega6-A  2.3  7.4  129   416    9   DROME:AF-Q8IPV2-F1 UNCHARACTERIZED PROTEIN, ISOFORM B;
2082:  egct-A  2.3  8.4   77   154    8   DROME:AF-P47947-F1 TROPONIN C, ISOFORM 1;
2083:  ekrh-A  2.3 11.7  112   431    5   DROME:AF-Q9VJI4-F1 PICKPOCKET 17, ISOFORM A;
2084:  eh4n-A  2.3 22.7  110   726    2   DROME:AF-Q9VRJ0-F1 FLAP ENDONUCLEASE GEN;
2085:  ehdj-A  2.3 12.0  127   737    6   DROME:AF-Q9VC70-F1 UNCHARACTERIZED PROTEIN, ISOFORM A;
2086:  ee8r-A  2.3  8.3   82   765    7   DROME:AF-Q9VUK8-F1 GLYCINE--TRNA LIGASE;
2087:  ed60-A  2.3  5.3  140   452    4   DROME:AF-A0A0B4LF16-F1 PALMITOYLTRANSFERASE;
2088:  emkr-A  2.3 12.2  160  1227    8   DROME:AF-A1ZAD3-F1 DHC_N1 DOMAIN-CONTAINING PROTEIN;
2089:  ek9t-A  2.3 25.4  122   715    8   DROME:AF-Q9VM74-F1 NA HYDROGEN ANTIPORTER 1, ISOFORM A;
2090:  ee0m-A  2.3  6.3  133   483    7   DROME:AF-Q9V3A6-F1 ERO1-LIKE PROTEIN;
2091:  ehwg-A  2.3 28.8   99  1211    6   DROME:AF-Q01583-F1 DIACYLGLYCEROL KINASE 1;
2092:  egi3-A  2.3 17.0  113   586    6   DROME:AF-Q1LZ24-F1 FI01116P;
2093:  ehc6-A  2.3 14.6  154  2103    6   DROME:AF-Q9VWN9-F1 ZINC FINGER SWIM DOMAIN-CONTAINING PROTEIN 8 HOMO
2094:  elgk-A  2.3 22.7  106   498    7   DROME:AF-A1ZAP0-F1 SET AND MYND DOMAIN CONTAINING, ARTHROPOD-SPECIFI
2095:  ekc2-A  2.3 14.7   98   392    7   DROME:AF-Q9VXD7-F1 GH04692P;
2096:  emjf-A  2.3 11.6  125   611    5   DROME:AF-A1Z7I2-F1 UNCHARACTERIZED PROTEIN;
2097:  edgk-A  2.3  5.5  137   491    8   DROME:AF-Q9VSE7-F1 PROBABLE G-PROTEIN COUPLED RECEPTOR MTH-LIKE 7;
2098:  ei2m-A  2.3 23.2  124   553    9   DROME:AF-Q8T3Z4-F1 AT24727P;
2099:  efy6-A  2.3 12.1  155  1824    8   DROME:AF-Q9VX91-F1 E3 UBIQUITIN-PROTEIN LIGASE UBR1;
2100:  ema7-A  2.3 11.8   92   480    5   DROME:AF-Q9VS77-F1 PROBABLE G-PROTEIN COUPLED RECEPTOR MTH-LIKE 6;
2101:  eluq-A  2.3  9.1   85   178    6   DROME:AF-Q8IPY6-F1 IP07416P;
2102:  ec27-A  2.3 13.3   96   833    8   DROME:AF-Q9VHG1-F1 VACUOLAR PROTEIN SORTING-ASSOCIATED PROTEIN 16 HO
2103:  elng-A  2.3 15.5  123   642    8   DROME:AF-Q9VRX1-F1 MIC1 DOMAIN-CONTAINING PROTEIN;
2104:  ehr6-A  2.3 12.8  113   291    8   DROME:AF-Q9VG03-F1 GH08448P;
2105:  edyh-A  2.3  8.2  142  1305    6   DROME:AF-Q9VPS7-F1 METABOTROPIC GABA-B RECEPTOR SUBTYPE 3, ISOFORM A
2106:  el8k-A  2.3 13.0   84   153    4   DROME:AF-Q6NP72-F1 GEO09659P1;
2107:  emwd-A  2.3 11.5  113   502    4   DROME:AF-Q7K3M6-F1 GH28654P;
2108:  eld6-A  2.3  4.6   60   106    5   DROME:AF-Q8ML92-F1 PROTEIN AVEUGLE;
2109:  eijq-A  2.3  5.4  131  1189    7   DROME:AF-Q9VQ78-F1 LD16031P;
2110:  eitm-A  2.3 11.2   62   128    6   DROME:AF-Q9VNW0-F1 GEO11142P1;
2111:  elku-A  2.3 29.3  109   681    4   DROME:AF-Q9V3U0-F1 LONG-CHAIN-FATTY-ACID--COA LIGASE HEIMDALL;
2112:  ema4-A  2.3  5.8  116   203    8   DROME:AF-Q9VYF5-F1 UNCHARACTERIZED PROTEIN, ISOFORM A;
2113:  eibr-A  2.3 19.9  132   552    5   DROME:AF-Q9W3Q4-F1 SD03340P;
2114:  efob-A  2.3  5.4   64   183    8   DROME:AF-X2J753-F1 UNCHARACTERIZED PROTEIN, ISOFORM C;
2115:  el43-A  2.3  8.6   71   956    8   DROME:AF-Q9W4T9-F1 KIN OF IRRE, ISOFORM A;
2116:  efkj-A  2.3 11.4  148   486    9   DROME:AF-A1A714-F1 IP17403P;
2117:  ek0n-A  2.3 10.3   89   122    4   DROME:AF-A0A0B4K6B2-F1 UNCHARACTERIZED PROTEIN;
2118:  ehaj-A  2.3 13.1  115   352   13   DROME:AF-Q9VV55-F1 GH08429P;
2119:  ed94-A  2.3 21.7  103   709    6   DROME:AF-Q9VR70-F1 AT15442P;
2120:  ei8p-A  2.3 10.9  107   211   11   DROME:AF-Q9VCQ2-F1 UNCHARACTERIZED PROTEIN;
2121:  ejbg-A  2.3 14.9  100   189    7   DROME:AF-Q9VBQ9-F1 MEDIATOR OF RNA POLYMERASE II TRANSCRIPTION SUBUN
2122:  ef2n-A  2.3 11.6  100   555   15   DROME:AF-Q961R9-F1 GH09241P;
2123:  ej1i-A  2.3 19.3  138   604    7   DROME:AF-Q9VSS2-F1 SIGNAL RECOGNITION PARTICLE SUBUNIT SRP68;
2124:  edfn-A  2.3 15.1  106   742    7   DROME:AF-Q9W322-F1 GH10201P;
2125:  ehuz-A  2.3 11.3  107  1024    2   DROME:AF-Q9W268-F1 DEFECTIVE PROVENTRICULUS, ISOFORM A;
2126:  ek9f-A  2.3  5.3  118   508    4   DROME:AF-Q7JZ56-F1 ENDOPEPTIDASE S2P;
2127:  eglr-A  2.3 19.1  115   509    5   DROME:AF-Q9VVQ9-F1 PROCOLLAGEN-PROLINE 4-DIOXYGENASE;
2128:  ejr4-A  2.3 16.8   94   602   10   DROME:AF-Q9W397-F1 RE67794P;
2129:  elxd-A  2.3 10.1  101   214    2   DROME:AF-Q9VT96-F1 IP08601P;
2130:  eicl-A  2.3  5.1   87   789    5   DROME:AF-Q9W269-F1 SOLUTE CARRIER ORGANIC ANION TRANSPORTER FAMILY M
2131:  eiho-A  2.3 36.3  115  1077    4   DROME:AF-A0A0B4LGD3-F1 KAZACHOC, ISOFORM G;
2132:  eh87-A  2.3  8.3  142   846    5   DROME:AF-Q9VVN4-F1 ATR-INTERACTING PROTEIN MUS304;
2133:  ekde-A  2.3  7.0  136   669    4   DROME:AF-Q9W4Y2-F1 PDF RECEPTOR;
2134:  eigj-A  2.3  9.8  108  1068   10   DROME:AF-Q7PLS8-F1 INTEGRATOR COMPLEX SUBUNIT 3;
2135:  edyo-A  2.3 19.6  146   774    5   DROME:AF-Q24311-F1 CULLIN HOMOLOG 1;
2136:  ekxa-A  2.3 17.6  173  2003    6   DROME:AF-Q0E8T7-F1 FI23230P1;
2137:  eejo-A  2.3 29.8  106   739    8   DROME:AF-P11346-F1 RAF HOMOLOG SERINE/THREONINE-PROTEIN KINASE RAF;
2138:  ecup-A  2.3 27.6  143  1154    7   DROME:AF-A1Z9G8-F1 UNCHARACTERIZED PROTEIN;
2139:  eeze-A  2.3 23.6  109   509    9   DROME:AF-Q9VMT4-F1 GH15768P;
2140:  eexk-A  2.3  7.4   81   140   12   DROME:AF-Q9W569-F1 GEO08311P1;
2141:  ejew-A  2.3 11.0  142   917    7   DROME:AF-Q9XYP8-F1 GAMMA-TUBULIN COMPLEX COMPONENT 3;
2142:  ec09-A  2.2 22.2  126   852    6   DROME:AF-Q9VRG8-F1 GH01474P;
2143:  edgm-A  2.2 13.2  120   485    3   DROME:AF-Q9VEW9-F1 UNCHARACTERIZED PROTEIN;
2144:  elvf-A  2.2 12.3  132   299    9   DROME:AF-Q9W0D7-F1 GM14467P;
2145:  eg4q-A  2.2 17.7  119  1411    3   DROME:AF-Q9VKJ3-F1 NUCLEAR PORE COMPLEX PROTEIN NUP160 HOMOLOG;
2146:  ee8q-A  2.2  6.3   74   515    5   DROME:AF-Q9VVQ5-F1 PROCOLLAGEN-PROLINE 4-DIOXYGENASE;
2147:  ei1j-A  2.2 11.2   81   425    6   DROME:AF-A8DYP1-F1 PICKPOCKET 29, ISOFORM D;
2148:  ejbm-A  2.2  9.3   93   714    1   DROME:AF-Q7KVJ6-F1 FATTY ACID TRANSPORT PROTEIN 2, ISOFORM D;
2149:  empp-A  2.2 20.9   86   507   10   DROME:AF-Q9VKN9-F1 RE12806P;
2150:  em2i-A  2.2 11.9  113   385    7   DROME:AF-Q9VWU6-F1 RE70879P;
2151:  egp5-A  2.2  8.5   72   140    8   DROME:AF-Q9VHT9-F1 GEO08986P1;
2152:  eeja-A  2.2 12.2   95   720    9   DROME:AF-Q9VR99-F1 CACTIN;
2153:  ekwb-A  2.2  8.0   87   581    5   DROME:AF-Q9W4E4-F1 AT09729P;
2154:  eir8-A  2.2  7.7  102   239    3   DROME:AF-Q9VIU0-F1 IP11805P;
2155:  ehgx-A  2.2  6.1  114   818   14   DROME:AF-Q9W278-F1 MEDIATOR OF RNA POLYMERASE II TRANSCRIPTION SUBUN
2156:  edb5-A  2.2 12.2   81   255   10   DROME:AF-A0A0S0WGR0-F1 UNCHARACTERIZED PROTEIN, ISOFORM C;
2157:  edd3-A  2.2  7.0  152   419    9   DROME:AF-Q9VWL5-F1 INNEXIN INX5;
2158:  efpp-A  2.2 22.1  111   329    7   DROME:AF-Q9VHX7-F1 ELONGATION OF VERY LONG CHAIN FATTY ACIDS PROTEIN
2159:  ej82-A  2.2 10.7  127   429    8   DROME:AF-O96880-F1 TRANSCRIPTION INITIATION FACTOR IIE SUBUNIT ALPHA
2160:  ejcl-A  2.2 19.0  144   957    3   DROME:AF-M9PFK5-F1 ANCHOR, ISOFORM B;
2161:  em6b-A  2.2 16.0  101   600    7   DROME:AF-A1Z8N9-F1 IONOTROPIC RECEPTOR 48B;
2162:  ee7l-A  2.2 21.8  136  1761    7   DROME:AF-Q9VMR4-F1 NO MECHANORECEPTOR POTENTIAL C, ISOFORM H;
2163:  eemc-A  2.2 16.6   99   478    4   DROME:AF-Q8SX21-F1 HIF PROLYL HYDROXYLASE, ISOFORM C;
2164:  ekrm-A  2.2 10.2   88   194    7   DROME:AF-Q7JZC9-F1 NNF1A;
2165:  eks0-A  2.2 22.5  120  1800    6   DROME:AF-A1Z6Z8-F1 DILUTE CLASS UNCONVENTIONAL MYOSIN, ISOFORM C;
2166:  el8h-A  2.2 10.4  137   740    9   DROME:AF-Q8MSY4-F1 VACUOLAR PROTEIN SORTING-ASSOCIATED PROTEIN 51 HO
2167:  efrf-A  2.2 14.6  127   312    6   DROME:AF-Q26365-F1 ADP,ATP CARRIER PROTEIN;
2168:  ec5p-A  2.2 28.2  117  2194    3   DROME:AF-Q8INC3-F1 MYOSIN HEAVY CHAIN-LIKE, ISOFORM B;
2169:  ef22-A  2.2 23.9  113   919    5   DROME:AF-A0A0B4K653-F1 RFX, ISOFORM H;
2170:  ee27-A  2.2 22.1  133  2122    7   DROME:AF-Q8IPH8-F1 MYOSIN 28B1, ISOFORM B;
2171:  eift-A  2.2 10.1   98   289    3   DROME:AF-Q9VP30-F1 UNCHARACTERIZED PROTEIN;
2172:  eign-A  2.2 23.1   96  1250    6   DROME:AF-P20193-F1 PROTEIN SUPPRESSOR OF VARIEGATION 3-7;
2173:  eg1n-A  2.2  8.7  131   422    3   DROME:AF-Q9VBT3-F1 CHK DOMAIN-CONTAINING PROTEIN;
2174:  eikt-A  2.2 17.1  133  1001   11   DROME:AF-Q9VT41-F1 INTEGRATOR COMPLEX SUBUNIT 7;
2175:  el1c-A  2.2 13.0   79   606    4   DROME:AF-Q86LG1-F1 PICKPOCKET PROTEIN 28;
2176:  ejty-A  2.2  7.6  134   584    5   DROME:AF-Q9VXF1-F1 SERINE/THREONINE-PROTEIN PHOSPHATASE 2B CATALYTIC
2177:  em28-A  2.2  3.2   90   160    6   DROME:AF-Q9VYX8-F1 LD04844P;
2178:  eftu-A  2.2 24.1  108  1566   10   DROME:AF-Q27421-F1 PROTEIN OUTSPREAD;
2179:  ehjn-A  2.2  6.1  130   299    6   DROME:AF-Q9W4B1-F1 MIP10861P;
2180:  efne-A  2.2  7.4   60   387    3   DROME:AF-Q7JVI3-F1 EUKARYOTIC TRANSLATION INITIATION FACTOR 3 SUBUNI
2181:  ek5e-A  2.2  6.5   85   231    4   DROME:AF-Q7JW07-F1 LD08826P;
2182:  egsw-A  2.2 14.8   69   370    7   DROME:AF-Q0E9A0-F1 FI21293P1;
2183:  ejm2-A  2.2 14.0  145  1004    7   DROME:AF-P28466-F1 PROTEIN WNT-5;
2184:  ehjt-A  2.2 21.4  132  1310    9   DROME:AF-A8DZ19-F1 RHO-TYPE GUANINE NUCLEOTIDE EXCHANGE FACTOR, ISOF
2185:  ejk5-A  2.2 17.2  139  1866    8   DROME:AF-A0A0B4K859-F1 NUCLEOPORIN NUP188;
2186:  ei9a-A  2.2  6.4  102   223    8   DROME:AF-A1ZB72-F1 GLUTATHIONE S TRANSFERASE E7;
2187:  ejvk-A  2.2  6.2  138   344   10   DROME:AF-Q9W1J1-F1 UNCHARACTERIZED PROTEIN;
2188:  eiyi-A  2.2  6.6  118   219    7   DROME:AF-Q9W0X9-F1 FI21252P1;
2189:  ek55-A  2.2 10.1  106   316   12   DROME:AF-Q9W0B3-F1 GH19706P;
2190:  elev-A  2.2  6.8  118   497    4   DROME:AF-Q9VVX5-F1 LYSOPHOSPHOLIPID ACYLTRANSFERASE 5;
2191:  ed3i-A  2.2  3.7  113   275    4   DROME:AF-Q9VLF8-F1 UNCHARACTERIZED PROTEIN, ISOFORM A;
2192:  edsw-A  2.2 17.8   95   475    7   DROME:AF-Q9VIM0-F1 GH14278P;
2193:  eede-A  2.2 14.0   64   400    5   DROME:AF-P54631-F1 PROTEIN SCREW;
2194:  edsp-A  2.2  8.1  150  2236    5   DROME:AF-Q9VCN1-F1 DNA POLYMERASE EPSILON CATALYTIC SUBUNIT 1;
2195:  elvr-A  2.2  9.9  149   417    3   DROME:AF-Q9VBS9-F1 IP11858P;
2196:  eg0f-A  2.2 21.1  107   638    7   DROME:AF-Q9W2R9-F1 RABPHILIN, ISOFORM A;
2197:  eltz-A  2.2 17.2  117   622    7   DROME:AF-P48456-F1 SERINE/THREONINE-PROTEIN PHOSPHATASE 2B CATALYTIC
2198:  ef0p-A  2.2 11.4  111   286   10   DROME:AF-Q9VEV6-F1 UNCHARACTERIZED PROTEIN, ISOFORM A;
2199:  eey8-A  2.2 17.4   78   667   12   DROME:AF-Q9VZW7-F1 CARNITINE PALMITOYLTRANSFERASE 2;
2200:  ed85-A  2.2  8.4  131  2082    9   DROME:AF-A0A0A1EI90-F1 MIP31562P1;
2201:  ei02-A  2.2 20.6   96   396    3   DROME:AF-P55035-F1 26S PROTEASOME NON-ATPASE REGULATORY SUBUNIT 4;
2202:  el1q-A  2.2 19.2   99   345   14   DROME:AF-Q9VXR2-F1 RE17665P;
2203:  elbg-A  2.2 10.7   64   370   11   DROME:AF-Q9VLR9-F1 METALLOPHOSPHOESTERASE 1 HOMOLOG;
2204:  ek34-A  2.2 14.5   95   231    8   DROME:AF-Q9VKD6-F1 AUGMIN COMPLEX SUBUNIT DGT2;
2205:  elok-A  2.2 20.6  116   684    5   DROME:AF-Q9W271-F1 SOLUTE CARRIER ORGANIC ANION TRANSPORTER FAMILY M
2206:  egyl-A  2.2 19.5  100   609    6   DROME:AF-Q9W2U4-F1 SERINE/THREONINE-PROTEIN PHOSPHATASE 4 REGULATORY
2207:  ecy7-A  2.2 24.6   87   569   13   DROME:AF-Q9W250-F1 PICKPOCKET 12;
2208:  ei3s-A  2.2 10.1  118   543    5   DROME:AF-Q9VRM7-F1 CYTOCHROME P450 307A1;
2209:  eifc-A  2.2 27.4   98  1004    6   DROME:AF-Q9VPY4-F1 FI21118P1;
2210:  eh6l-A  2.2  6.1  114   739    2   DROME:AF-Q9VKD9-F1 MIP16835P1;
2211:  ei33-A  2.2 13.0  106  1104    8   DROME:AF-B7Z092-F1 UNCHARACTERIZED PROTEIN, ISOFORM D;
2212:  eczj-A  2.2 12.7  114   977    7   DROME:AF-Q9VW24-F1 MITOGEN-ACTIVATED PROTEIN KINASE KINASE KINASE;
2213:  ed7e-A  2.2 16.4  149  1078    9   DROME:AF-Q9VSS9-F1 RE40614P;
2214:  ed6p-A  2.2 16.5   99   405    6   DROME:AF-Q9VBA2-F1 AT19715P;
2215:  eme8-A  2.2 19.8  100   520    4   DROME:AF-Q7KW39-F1 PROBABLE METHYLMALONATE-SEMIALDEHYDE DEHYDROGENAS
2216:  ejcr-A  2.2  8.5  114   298    9   DROME:AF-Q9VYK9-F1 LP16520P;
2217:  elqt-A  2.2 10.7   98   570    6   DROME:AF-Q9VPW3-F1 UNCHARACTERIZED PROTEIN, ISOFORM E;
2218:  edjo-A  2.2 10.8  131  1009   11   DROME:AF-A8QI34-F1 SODIUM/POTASSIUM-TRANSPORTING ATPASE SUBUNIT ALPH
2219:  ehcf-A  2.2 14.0  102   400    8   DROME:AF-Q9W423-F1 LD18904P;
2220:  ee7u-A  2.2  4.9  111   614    7   DROME:AF-A1Z6M8-F1 HEPAROSAN-N-SULFATE-GLUCURONATE 5-EPIMERASE;
2221:  eith-A  2.2 27.3   74   435    9   DROME:AF-Q7K2X1-F1 GH03577P;
2222:  elgb-A  2.2 23.6  151  1073    5   DROME:AF-Q9VKT1-F1 GH11711P;
2223:  eecg-A  2.2  6.8  136   443    7   DROME:AF-A1Z9L5-F1 FI21814P1;
2224:  eezb-A  2.2  4.1   39    40    8   DROME:AF-A1Z7U3-F1 DOLICHYL-DIPHOSPHOOLIGOSACCHARIDE--PROTEIN
2225:  eeo3-A  2.2  7.8  111   304    5   DROME:AF-Q9W4X6-F1 TETRASPANIN;
2226:  efnq-A  2.2 17.8  121  1469    7   DROME:AF-A1ZBW7-F1 WASH COMPLEX SUBUNIT 2;
2227:  eluh-A  2.2 25.3  105   390   10   DROME:AF-Q7K2V9-F1 MEVALONATE KINASE;
2228:  ed6c-A  2.2  5.7  119   504    7   DROME:AF-P30974-F1 TACHYKININ-LIKE PEPTIDES RECEPTOR 86C;
2229:  eihe-A  2.2  6.0   86   240    5   DROME:AF-Q4V6J1-F1 GLUTATHIONE S TRANSFERASE E10, ISOFORM A;
2230:  ecu8-A  2.2 12.8   96   276    9   DROME:AF-P24156-F1 PROTEIN L(2)37CC;
2231:  eduq-A  2.2  8.8  125   441    9   DROME:AF-Q9Y171-F1 BCDNA.GH02220;
2232:  ekvv-A  2.2 19.7   74   373   18   DROME:AF-Q9VWM1-F1 TWIGGY, ISOFORM C;
2233:  ekh0-A  2.2  6.4  114   222   12   DROME:AF-A1Z7M6-F1 UNCHARACTERIZED PROTEIN;
2234:  efcq-A  2.2 10.7  134   844    7   DROME:AF-Q9VE77-F1 V-TYPE PROTON ATPASE SUBUNIT A;
2235:  ec7i-A  2.2 10.3   95   110    9   DROME:AF-Q9VVE9-F1 IP05279P;
2236:  ejak-A  2.2 10.3   85   182    0   DROME:AF-Q8IQ56-F1 TRANSMEMBRANE PROTEIN 11 HOMOLOG, MITOCHONDRIAL;
2237:  elo2-A  2.2 12.9  107   322    7   DROME:AF-Q9VCY7-F1 ELONGATION OF VERY LONG CHAIN FATTY ACIDS PROTEIN
2238:  eiyr-A  2.2  4.6   84   214    6   DROME:AF-Q9VX58-F1 LP09593P;
2239:  ecwm-A  2.2 14.9  118  1055    9   DROME:AF-Q9Y134-F1 L.2.35DF;
2240:  efb4-A  2.2  5.6   82   154    7   DROME:AF-M9MSL9-F1 UNCHARACTERIZED PROTEIN;
2241:  elm4-A  2.2  3.9  114   278    4   DROME:AF-Q9W251-F1 PALMITOYLTRANSFERASE;
2242:  el7e-A  2.2 15.8   87   776    3   DROME:AF-Q9XZ25-F1 GATOR COMPLEX PROTEIN WDR24;
2243:  ehoj-A  2.2  5.4   76   786    9   DROME:AF-P08630-F1 TYROSINE-PROTEIN KINASE BTK29A;
2244:  emp2-A  2.2 11.9  102   535   12   DROME:AF-Q9V8M2-F1 PROBABLE CYTOCHROME P450 12B2, MITOCHONDRIAL;
2245:  efu2-A  2.2 16.8  116   425    9   DROME:AF-Q9VGV1-F1 RE54776P;
2246:  emud-A  2.2 19.8   81   364    7   DROME:AF-Q9VW45-F1 FIBP, ISOFORM K;
2247:  edab-A  2.2 10.2  116   536    9   DROME:AF-Q9VI20-F1 FI17865P1;
2248:  emi7-A  2.2 14.8   82   293    4   DROME:AF-Q9VD25-F1 PROBABLE DNA-DIRECTED RNA POLYMERASE III SUBUNIT
2249:  effo-A  2.2 16.3   80    96    4   DROME:AF-P18934-F1 NADH-UBIQUINONE OXIDOREDUCTASE CHAIN 4L;
2250:  ek6v-A  2.2 16.5  104   448   11   DROME:AF-P39572-F1 PROTEIN GIANT;
2251:  eh3z-A  2.2  7.2  126   976    8   DROME:AF-P91685-F1 METABOTROPIC GLUTAMATE RECEPTOR;
2252:  efyy-A  2.2  7.5  111   366   12   DROME:AF-Q8IQ70-F1 CALCIUM UNIPORTER PROTEIN, MITOCHONDRIAL;
2253:  ei4t-A  2.2 13.8   93   206    5   DROME:AF-Q8MRW1-F1 SD19278P;
2254:  ekh1-A  2.2 15.2  153  1374    7   DROME:AF-Q961D3-F1 LD17001P;
2255:  ec4t-A  2.2 25.6   93   534    5   DROME:AF-Q9VJ37-F1 TAILUP, ISOFORM A;
2256:  egpe-A  2.2 10.8  101   548   10   DROME:AF-F0JAI6-F1 KINETOCHORE AND EB1-ASSOCIATED BASIC PROTEIN;
2257:  ed04-A  2.2  6.3  114   420    8   DROME:AF-Q9VSL9-F1 BUTYRYL-COA DEHYDROGENASE;
2258:  edas-A  2.2 13.3  134   449    6   DROME:AF-Q7K3M9-F1 GH27640P;
2259:  ejs0-A  2.2  6.2  127   238    5   DROME:AF-Q9VS07-F1 AT01876P;
2260:  ec1c-A  2.2 18.6  119   409    7   DROME:AF-Q9VN16-F1 RE35255P;
2261:  egb9-A  2.2  7.6  132   334    5   DROME:AF-Q8IQJ7-F1 TRANSMEMBRANE PROTEIN 19;
2262:  eml4-A  2.2  9.7  121   241    9   DROME:AF-Q7JZE1-F1 PEROXIN 11;
2263:  egfg-A  2.2 23.0   94   186   11   DROME:AF-M9MRH9-F1 UNCHARACTERIZED PROTEIN;
2264:  ec9n-A  2.2 19.2   95   515    7   DROME:AF-Q9VJ10-F1 LETHAL (2) 37BB;
2265:  efrs-A  2.2 15.1  152  1993    8   DROME:AF-Q9VGH9-F1 SET DOMAIN BINDING FACTOR, ISOFORM A;
2266:  ejqj-A  2.2 16.9  122   535    5   DROME:AF-Q9VDZ3-F1 ZINC FINGER PROTEIN SQUEEZE;
2267:  ef0d-A  2.1  9.0  101   503    4   DROME:AF-Q9V399-F1 PROBABLE CYTOCHROME P450 303A1;
2268:  efet-A  2.1 13.2   68    87    4   DROME:AF-Q8I0J3-F1 MITOCHONDRIAL RIBOSOMAL PROTEIN S21, ISOFORM A;
2269:  ecyl-A  2.1 10.2   77   304    5   DROME:AF-O97365-F1 BM-40;
2270:  eiaq-A  2.1 18.7   79   379   10   DROME:AF-Q9VI32-F1 DYNEIN REGULATORY COMPLEX PROTEIN 10;
2271:  em17-A  2.1 11.4  103   253    8   DROME:AF-Q8IMY2-F1 ELONGATION OF VERY LONG CHAIN FATTY ACIDS PROTEIN
2272:  ekov-A  2.1 10.0  132   469    5   DROME:AF-Q9VLG9-F1 ARGININOSUCCINATE LYASE, ISOFORM B;
2273:  ejye-A  2.1 15.5  143   988    8   DROME:AF-Q9W023-F1 FI03626P;
2274:  eedt-A  2.1 13.3   99  1156    4   DROME:AF-Q02645-F1 PROTEIN HU-LI TAI SHAO;
2275:  emn6-A  2.1  8.6   74   293    4   DROME:AF-Q9W080-F1 GV1, ISOFORM A;
2276:  egbc-A  2.1 11.5   67   161    4   DROME:AF-Q7JR99-F1 RE31204P;
2277:  ekz6-A  2.1 13.5   85   173    8   DROME:AF-Q9VAD7-F1 RH37294P;
2278:  eft0-A  2.1 23.1  134   509    7   DROME:AF-Q0KHY7-F1 PROCOLLAGEN-PROLINE 4-DIOXYGENASE;
2279:  ek63-A  2.1 10.5  100   540    5   DROME:AF-Q9VRQ8-F1 MFS DOMAIN-CONTAINING PROTEIN;
2280:  ed35-A  2.1 12.9  140   948    7   DROME:AF-Q9VCX7-F1 LD12377P;
2281:  ehpo-A  2.1 34.5  129   614    5   DROME:AF-Q9VBQ3-F1 FI08017P;
2282:  ei1m-A  2.1  8.0  130   853    6   DROME:AF-Q9VYG5-F1 FI21449P1;
2283:  ekvh-A  2.1 24.6  102   415    3   DROME:AF-Q7KSP9-F1 UNCHARACTERIZED PROTEIN;
2284:  efpb-A  2.1 15.0  100   340    8   DROME:AF-D2A6L3-F1 CHITIN-BINDING TYPE-4 DOMAIN-CONTAINING PROTEIN;
2285:  ejki-A  2.1 27.4   98   259    3   DROME:AF-O76994-F1 RIBOSOME BIOGENESIS PROTEIN NSA2 HOMOLOG;
2286:  ede7-A  2.1 13.1  104   262    8   DROME:AF-A1ZBD2-F1 ELONGATION OF VERY LONG CHAIN FATTY ACIDS PROTEIN
2287:  ehuf-A  2.1  8.5   63   409    0   DROME:AF-Q9VX08-F1 LD10434P;
2288:  eko4-A  2.1  9.4  130   510    5   DROME:AF-Q27333-F1 LETHAL(2)NEIGHBOUR OF TID PROTEIN;
2289:  ejpm-A  2.1  8.8  119   652    6   DROME:AF-A0A0B4KH86-F1 INWARDLY RECTIFYING POTASSIUM CHANNEL 1, ISOFO
2290:  em07-A  2.1 20.6   93   284   10   DROME:AF-C0PDE0-F1 RETICULON-LIKE PROTEIN;
2291:  em2z-A  2.1 11.7  103   219    9   DROME:AF-Q9VG22-F1 DAVIS-CUP;
2292:  eij2-A  2.1 21.9  100   276    5   DROME:AF-Q9VFE6-F1 RRP15-LIKE PROTEIN;
2293:  elxx-A  2.1  7.5   71   501    8   DROME:AF-Q9VUB9-F1 LD24362P;
2294:  elja-A  2.1  8.4   61   117    3   DROME:AF-Q9VZ90-F1 UNCHARACTERIZED PROTEIN;
2295:  eirv-A  2.1 10.3  119   405    6   DROME:AF-Q9VDT1-F1 ARC42;
2296:  eell-A  2.1  3.8   91   270    7   DROME:AF-Q9VA22-F1 COPPER TRANSPORTER;
2297:  eiea-A  2.1 16.4  148   970    6   DROME:AF-Q9U6L4-F1 PROTEIN TWEETY;
2298:  eecn-A  2.1  9.8  134   223    4   DROME:AF-Q8IQC1-F1 UNCHARACTERIZED GOLGI APPARATUS MEMBRANE PROTEIN-
2299:  efqu-A  2.1 20.7   90  1832    4   DROME:AF-Q9U1H0-F1 PUTATIVE TRANSCRIPTION FACTOR CAPICUA;
2300:  edf9-A  2.1 12.0   88   352    6   DROME:AF-Q9VAF3-F1 UNCHARACTERIZED PROTEIN, ISOFORM A;
2301:  eger-A  2.1  8.7  106   285    2   DROME:AF-Q9VJY8-F1 INHIBITOR OF GROWTH PROTEIN;
2302:  edo7-A  2.1  9.4  115   513    9   DROME:AF-Q9W4D3-F1 TUDOR DOMAIN-CONTAINING PROTEIN;
2303:  egra-A  2.1 12.5   71   755   10   DROME:AF-Q9VMX6-F1 SWI/SNF-RELATED MATRIX-ASSOCIATED ACTIN-DEPENDENT
2304:  em62-A  2.1 13.6  113   505    7   DROME:AF-Q494G7-F1 MAJOR FACILITATOR SUPERFAMILY TRANSPORTER 17, ISO
2305:  ehth-A  2.1 10.9   68   578    6   DROME:AF-Q86BB0-F1 MALE-SPECIFIC TRANSCRIPT 84B, ISOFORM B;
2306:  ekmi-A  2.1  8.5  148   948    8   DROME:AF-Q7KT91-F1 NON-LYSOSOMAL GLUCOSYLCERAMIDASE;
2307:  ecyq-A  2.1 17.9   98  1638    8   DROME:AF-Q9VDY1-F1 CHROMATIN-REMODELING ATPASE INO80;
2308:  edi3-A  2.1  5.4  112   441    7   DROME:AF-A8Y5A2-F1 UNCHARACTERIZED PROTEIN, ISOFORM D;
2309:  ejha-A  2.1 18.0  114   627    4   DROME:AF-Q9VL96-F1 PESCADILLO HOMOLOG;
2310:  emis-A  2.1 10.0   92   464    7   DROME:AF-Q9VJ58-F1 FAS-ASSOCIATED FACTOR 2, ISOFORM A;
2311:  edch-A  2.1 10.0  140   422    9   DROME:AF-Q8IMT6-F1 FI01822P;
2312:  eklw-A  2.1 17.1   93   640    3   DROME:AF-Q9VTW5-F1 LIM HOMEOBOX TRANSCRIPTION FACTOR 1 ALPHA, ISOFOR
2313:  edcp-A  2.1  6.8  157   590    6   DROME:AF-Q8IPY0-F1 UNCHARACTERIZED PROTEIN;
2314:  eeju-A  2.1 20.4   83   556    4   DROME:AF-Q7K204-F1 BARRICADE, ISOFORM A;
2315:  edrj-A  2.1 18.7  136   820    7   DROME:AF-A8JV07-F1 UNCHARACTERIZED PROTEIN, ISOFORM B;
2316:  edpt-A  2.1 23.3  126  1151    7   DROME:AF-A0A0B4KHZ9-F1 BIORIENTATION DEFECTIVE 1, ISOFORM E;
2317:  ejy3-A  2.1 13.7  103   354   10   DROME:AF-Q95T98-F1 ELONGATION OF VERY LONG CHAIN FATTY ACIDS PROTEIN
2318:  efp4-A  2.1 26.1  132  1193    8   DROME:AF-Q9VGH7-F1 CHLORIDE CHANNEL PROTEIN 2;
2319:  ec4l-A  2.1  7.9  145   556    8   DROME:AF-Q9Y123-F1 PROTEIN RFT1 HOMOLOG;
2320:  ektv-A  2.1  5.7  112   425   13   DROME:AF-Q9VJ97-F1 2-OXOGLUTARATE AND IRON-DEPENDENT OXYGENASE JMJD4
2321:  el8p-A  2.1  8.4   81   108    2   DROME:AF-Q4V645-F1 TRISSIN;
2322:  elas-A  2.1 12.3  150  1642    7   DROME:AF-E2QCS8-F1 THO COMPLEX SUBUNIT 2;
2323:  eht8-A  2.1  8.7  113   522    8   DROME:AF-P52295-F1 IMPORTIN SUBUNIT ALPHA;
2324:  elkh-A  2.1  5.3   61   105    8   DROME:AF-A1ZBV5-F1 BLOC-1-RELATED COMPLEX SUBUNIT 7;
2325:  eesv-A  2.1 18.8  119   595    5   DROME:AF-A1Z8G0-F1 MENAGE A TROIS, ISOFORM A;
2326:  elgc-A  2.1  6.4  122   422    2   DROME:AF-Q9VBT7-F1 GH13495P;
2327:  emb2-A  2.1 17.9   94   161    3   DROME:AF-A0A6M3QAV0-F1 UNCHARACTERIZED PROTEIN;
2328:  edpu-A  2.1 12.0  133  1304    7   DROME:AF-Q9VNC9-F1 LD36006P;
2329:  ejlo-A  2.1 20.6   72   196    7   DROME:AF-P49905-F1 TRANSCRIPTION INITIATION FACTOR TFIID SUBUNIT 12;
2330:  em4c-A  2.1 16.8  120   315    6   DROME:AF-Q95SH7-F1 GH26007P;
2331:  emtk-A  2.1  6.4  128   693    9   DROME:AF-Q9VIX4-F1 ACYL-COENZYME A OXIDASE;
2332:  ejug-A  2.1 12.1   96   371    2   DROME:AF-Q9W0M6-F1 LD06737P1;
2333:  ekkn-A  2.1 20.7  118   605    7   DROME:AF-Q9VKU2-F1 LD46023P;
2334:  ectk-A  2.1 19.4  102   188    6   DROME:AF-Q7KVH9-F1 TUMOR NECROSIS FACTOR ALPHA-INDUCED PROTEIN 8-LIK
2335:  eizi-A  2.1  7.2   96   221    4   DROME:AF-Q7JYZ9-F1 GLUTATHIONE S TRANSFERASE E2;
2336:  egsu-A  2.1 11.1   90   222    7   DROME:AF-Q9V3V7-F1 KINETOCHORE PROTEIN SPC25;
2337:  eifq-A  2.1 19.8  172  1923    6   DROME:AF-Q9VF02-F1 HELICASE 89B, ISOFORM B;
2338:  ej68-A  2.1  3.2   38   283    3   DROME:AF-Q9VE63-F1 IP01563P;
2339:  eg06-A  2.1 12.2  117   492    5   DROME:AF-Q9W0V7-F1 PROBABLE G-PROTEIN COUPLED RECEPTOR MTH-LIKE 8;
2340:  ejck-A  2.1 12.6  148  1854    9   DROME:AF-Q9W1R5-F1 PROTEIN VIRILIZER;
2341:  eldb-A  2.1 21.1  144   572    9   DROME:AF-P18932-F1 NADH-UBIQUINONE OXIDOREDUCTASE CHAIN 5;
2342:  ee5i-A  2.1  9.1   91   205   10   DROME:AF-Q8IRU2-F1 IP04215P;
2343:  ed5h-A  2.1 12.7   96   276    1   DROME:AF-Q0E8E7-F1 TRNA-SPLICING ENDONUCLEASE SUBUNIT SEN34;
2344:  emz3-A  2.1 11.9  129   633    9   DROME:AF-Q9VYI8-F1 UNCHARACTERIZED PROTEIN;
2345:  egvd-A  2.1 28.1  110  2554    6   DROME:AF-P13368-F1 PROTEIN SEVENLESS;
2346:  edci-A  2.1  9.9  152   968    7   DROME:AF-Q9VEN9-F1 PROTEIN ASSOCIATED WITH TOPO II RELATED-1, ISOFOR
2347:  eipm-A  2.1  7.8  117   268    7   DROME:AF-E1JJS1-F1 GLUTATHIONE S TRANSFERASE T3, ISOFORM B;
2348:  elr5-A  2.1  5.3  112   197    8   DROME:AF-Q7K1V5-F1 PROTEIN JAGUNAL;
2349:  ekpo-A  2.1 21.5  110   253    7   DROME:AF-Q9W1W4-F1 RE45066P;
2350:  ee56-A  2.1 13.8   94   447    1   DROME:AF-M9PI51-F1 UNCHARACTERIZED PROTEIN, ISOFORM E;
2351:  emyo-A  2.1  9.1   92   153    9   DROME:AF-A0A0B4LG35-F1 UNCHARACTERIZED PROTEIN;
2352:  eivm-A  2.1 18.9  144  1767    6   DROME:AF-Q9VMG8-F1 UNCHARACTERIZED PROTEIN;
2353:  eg5a-A  2.1 21.2   99   690    6   DROME:AF-Q0E940-F1 EUKARYOTIC TRANSLATION INITIATION FACTOR 3 SUBUNI
2354:  ejke-A  2.1  7.4  103   668    5   DROME:AF-Q9VE23-F1 XRP1, ISOFORM A;
2355:  egnq-A  2.1 21.7  115  1132    8   DROME:AF-Q9VS90-F1 UNCHARACTERIZED PROTEIN;
2356:  eewe-A  2.1  5.5  109   302   14   DROME:AF-Q9VD82-F1 PROTEIN KINASE DOMAIN-CONTAINING PROTEIN;
2357:  ehm0-A  2.1 18.2  163   646    9   DROME:AF-Q7KT29-F1 UNCHARACTERIZED PROTEIN;
2358:  egc9-A  2.1  4.2   99   578    8   DROME:AF-O17444-F1 VESICULAR ACETYLCHOLINE TRANSPORTER;
2359:  el7s-A  2.1  9.7   97   241    7   DROME:AF-M9NE97-F1 COPPER TRANSPORTER;
2360:  ei6r-A  2.1 10.5  126  1499   10   DROME:AF-M9PGQ5-F1 UNCHARACTERIZED PROTEIN, ISOFORM C;
2361:  emr4-A  2.1  4.8  105   249    9   DROME:AF-Q9NEF6-F1 PROBABLE V-TYPE PROTON ATPASE SUBUNIT D 2;
2362:  ef04-A  2.1  8.3  112   386    8   DROME:AF-Q9VZP3-F1 CYCLIN J, ISOFORM A;
2363:  eio2-A  2.1 13.6  100   678    7   DROME:AF-Q9V3Q6-F1 MITOGEN-ACTIVATED PROTEIN KINASE KINASE KINASE 7;
2364:  ef28-A  2.1 13.3   94   238    7   DROME:AF-Q9VQG2-F1 GAMMA-SECRETASE SUBUNIT APH-1;
2365:  egbf-A  2.1  7.3   70   161    9   DROME:AF-M9MRL4-F1 UNCHARACTERIZED PROTEIN;
2366:  egzx-A  2.1 13.0  106   303   10   DROME:AF-Q7K566-F1 MITOCHONDRIAL UNCOUPLING PROTEIN BMCP;
2367:  ekd3-A  2.1 16.8   90   609    4   DROME:AF-A8JUR3-F1 IONOTROPIC RECEPTOR 10A;
2368:  ege0-A  2.1 20.0  100  1657    3   DROME:AF-M9PGH7-F1 G9A, ISOFORM B;
2369:  efgh-A  2.1 17.3  104   504    7   DROME:AF-Q9VLM3-F1 UNCHARACTERIZED PROTEIN, ISOFORM C;
2370:  ef5v-A  2.1 10.1  107   813    6   DROME:AF-D2NUL5-F1 MIP13952P;
2371:  edho-A  2.1 14.6  164   917    9   DROME:AF-P43248-F1 DNA MISMATCH REPAIR PROTEIN SPELLCHECKER 1;
2372:  egx2-A  2.1  8.9  114   290    4   DROME:AF-Q7JR72-F1 NO EXTENDED MEMORY, ISOFORM A;
2373:  ei8j-A  2.1 18.4   96   786    4   DROME:AF-Q9VHR8-F1 DIPEPTIDYL PEPTIDASE 3;
2374:  ejv9-A  2.1  7.3   88   550    6   DROME:AF-Q9VJN8-F1 RE50361P;
2375:  elzd-A  2.1 20.6   93   653    9   DROME:AF-Q9VZK2-F1 FI01106P;
2376:  ek4z-A  2.1 16.0   86   268    8   DROME:AF-Q9VNN6-F1 LD24139P;
2377:  emdb-A  2.1  5.0   74   140    8   DROME:AF-A0A0B4JD85-F1 UNCHARACTERIZED PROTEIN, ISOFORM A;
2378:  ejd4-A  2.1 26.0  126   501   10   DROME:AF-O44424-F1 SPLICING FACTOR ESS-2 HOMOLOG;
2379:  ei9q-A  2.1 11.9  120   593    8   DROME:AF-B7Z0P2-F1 IONOTROPIC RECEPTOR 94D;
2380:  efgq-A  2.1 11.9   76   502    9   DROME:AF-P07247-F1 PROTEIN KRUEPPEL;
2381:  elit-A  2.1 52.8  156   787    8   DROME:AF-Q9VEJ1-F1 BRANCHPOINT-BRIDGING PROTEIN;
2382:  edw3-A  2.0 15.8  114   305    8   DROME:AF-Q9VMN2-F1 UNCHARACTERIZED PROTEIN;
2383:  ehzk-A  2.0 19.9  120  1040    8   DROME:AF-Q9W2D5-F1 CYCLIC NUCLEOTIDE-GATED ION CHANNEL SUBUNIT B, IS
2384:  emyg-A  2.0 28.2   74   428    5   DROME:AF-Q9W4V8-F1 MITOCHONDRIAL IMPORT INNER MEMBRANE TRANSLOCASE S
2385:  em2n-A  2.0 15.1  100   421    4   DROME:AF-Q9VHI6-F1 IP11728P;
2386:  ej5h-A  2.0 10.6  121   275    4   DROME:AF-O44252-F1 PROTEIN ROLLING STONE;
2387:  ed7y-A  2.0 18.1  128   609    9   DROME:AF-Q0E8U2-F1 UNCHARACTERIZED PROTEIN, ISOFORM A;
2388:  ei49-A  2.0 14.0   68   176    9   DROME:AF-Q4V6F6-F1 IP04476P;
2389:  el27-A  2.0 27.3  106   241    6   DROME:AF-Q9VLI3-F1 IP07829P;
2390:  eftm-A  2.0  9.8   99   735    9   DROME:AF-Q9VIP9-F1 CONDENSIN COMPLEX SUBUNIT 2;
2391:  eg24-A  2.0 10.1  101   604    7   DROME:AF-Q8MRJ2-F1 LD11139P;
2392:  ekmb-A  2.0  5.0  102   527    6   DROME:AF-A1Z8H3-F1 UNCHARACTERIZED PROTEIN;
2393:  eg57-A  2.0 12.2   76   182    3   DROME:AF-Q8IP88-F1 UNCHARACTERIZED PROTEIN;
2394:  ejsn-A  2.0  7.2   59   119    3   DROME:AF-Q9VAI3-F1 FI06539P;
2395:  ejai-A  2.0 15.9  136   707    6   DROME:AF-Q9Y136-F1 NEPRILYSIN-LIKE 21;
2396:  eeku-A  2.0 27.0   91   542    5   DROME:AF-Q7KKI0-F1 CCT-EPSILON;
2397:  ehut-A  2.0 13.8  108   553    4   DROME:AF-Q9VN45-F1 PROTEIN SPARTIN;
2398:  ej8a-A  2.0  6.2   93   577    6   DROME:AF-B7YZQ4-F1 IONOTROPIC RECEPTOR 60B;
2399:  ehwb-A  2.0 17.8   75   485    7   DROME:AF-Q86LH1-F1 PICKPOCKET 10;
2400:  em5o-A  2.0 12.0  116   689    8   DROME:AF-Q9VL61-F1 FI22810P1;
2401:  elq1-A  2.0  2.6   42    55    0   DROME:AF-A0A0B4LED6-F1 UNCHARACTERIZED PROTEIN;
2402:  ehpt-A  2.0 15.1   93   206    8   DROME:AF-Q9VK61-F1 IP07046P;
2403:  ekw1-A  2.0 11.9  127   961    2   DROME:AF-Q9I7D3-F1 CAPRIN HOMOLOG;
2404:  el6u-A  2.0 24.1   85  1397    5   DROME:AF-A1Z709-F1 CORIN, ISOFORM B;
2405:  eg62-A  2.0  6.9   53   153   11   DROME:AF-Q9W226-F1 GEO07239P1;
2406:  egsd-A  2.0 12.9   96   170    6   DROME:AF-Q8T8R7-F1 AT31812P;
2407:  eiln-A  2.0  7.0  118   263    6   DROME:AF-Q9VPT6-F1 UNCHARACTERIZED PROTEIN;
2408:  elto-A  2.0 10.2   86   195    8   DROME:AF-Q9VHG6-F1 INSULATOR BINDING FACTOR 2;
2409:  eh7f-A  2.0 17.6   66   241    6   DROME:AF-M9NEC4-F1 UNCHARACTERIZED PROTEIN, ISOFORM C;
2410:  ec57-A  2.0  5.6  135   269    7   DROME:AF-Q9VW58-F1 LD33138P;
2411:  ed0x-A  2.0  5.5  100   141    7   DROME:AF-Q8INQ7-F1 PROTEIN KRTCAP2 HOMOLOG;
2412:  ejvg-A  2.0 17.6   87   159   10   DROME:AF-Q8IR72-F1 FI19011P1;
2413:  ef8t-A  2.0 17.9  121   786    6   DROME:AF-Q9W5Y0-F1 NEPRILYSIN-3;
2414:  efnl-A  2.0  4.6   80    87    6   DROME:AF-E1JI70-F1 LD07519P;
2415:  efcv-A  2.0 26.3  110   582    9   DROME:AF-Q9VFL5-F1 METHIONINE--TRNA LIGASE, MITOCHONDRIAL;
2416:  eeqa-A  2.0  9.4  112  1590    6   DROME:AF-P18171-F1 DEFECTIVE CHORION-1 PROTEIN, FC177 ISOFORM;
2417:  el9y-A  2.0  7.6  108   297    6   DROME:AF-O01666-F1 ATP SYNTHASE SUBUNIT GAMMA, MITOCHONDRIAL;
2418:  elph-A  2.0  9.0  122  2183    5   DROME:AF-Q9VF56-F1 OBELUS;
2419:  ei7p-A  2.0 11.5  136   751    2   DROME:AF-Q9VZN4-F1 DENDRITIC ARBOR REDUCTION PROTEIN 1;
2420:  egjk-A  2.0 14.5   72   485   10   DROME:AF-A1Z830-F1 UNCHARACTERIZED PROTEIN, ISOFORM A;
2421:  ejky-A  2.0  5.4  142  1340    8   DROME:AF-A8DWJ8-F1 NADPH OXIDASE, ISOFORM C;
2422:  edrz-A  2.0 15.5  103   265    8   DROME:AF-Q4V3H4-F1 ELONGATION OF VERY LONG CHAIN FATTY ACIDS PROTEIN
2423:  eixc-A  2.0 26.1  118  1395   10   DROME:AF-Q9W1R4-F1 LITTLE ELONGATION COMPLEX SUBUNIT 1;
2424:  eipo-A  2.0  7.8   48   611    6   DROME:AF-Q9W568-F1 PROTEIN HALFWAY;
2425:  edtc-A  2.0 20.0   95   435    3   DROME:AF-O77410-F1 EUKARYOTIC TRANSLATION INITIATION FACTOR 3 SUBUNI
2426:  ejee-A  2.0 10.9   92   441    5   DROME:AF-O76896-F1 EG:65F1.1 PROTEIN;
2427:  elt9-A  2.0 15.2  104   264    7   DROME:AF-Q9VH55-F1 ELONGATION OF VERY LONG CHAIN FATTY ACIDS PROTEIN
2428:  ejxo-A  2.0 18.0  137   432    4   DROME:AF-Q7KGU6-F1 LYSOSOMAL-ASSOCIATED TRANSMEMBRANE PROTEIN;
2429:  elts-A  2.0 23.6  109   557    6   DROME:AF-Q9VXP3-F1 GH05406P;
2430:  ekf6-A  2.0  7.6  115   417   10   DROME:AF-Q9VYW6-F1 RHOMBOID PROTEASE;
2431:  ekfj-A  2.0  4.5   70   101    4   DROME:AF-A8DYL6-F1 UNCHARACTERIZED PROTEIN;
2432:  emem-A  2.0 12.2  138   341    8   DROME:AF-P03896-F1 NADH-UBIQUINONE OXIDOREDUCTASE CHAIN 2;
2433:  efg1-A  2.0 13.5  121   535    8   DROME:AF-A8DYZ4-F1 UNCHARACTERIZED PROTEIN;
2434:  eilr-A  2.0  9.4   84   592    6   DROME:AF-Q9VZ49-F1 POLY(U)-SPECIFIC ENDORIBONUCLEASE HOMOLOG;
2435:  ejho-A  2.0  9.6  133   481    5   DROME:AF-Q9VEP6-F1 ADENYLOSUCCINATE LYASE;
2436:  egvw-A  2.0  9.8   80   198    9   DROME:AF-Q9VX57-F1 CG8661 PROTEIN;
2437:  ekgm-A  2.0  9.9  132   800    8   DROME:AF-Q7K4N3-F1 NUCLEAR CAP-BINDING PROTEIN SUBUNIT 1;
2438:  ejxz-A  2.0 12.0  102   518    6   DROME:AF-Q9VLU7-F1 GH07959P;
2439:  eda3-A  2.0 15.0   94   449   16   DROME:AF-Q02637-F1 CCAAT/ENHANCER-BINDING PROTEIN;
2440:  ed78-A  2.0  6.2  130   751   11   DROME:AF-Q8IMN9-F1 MIP03684P;
2441:  em0f-A  2.0 10.9  135   693    4   DROME:AF-A2VEY9-F1 PALMITOYLTRANSFERASE APP;
2442:  ekns-A  2.0  9.2  140  2059    8   DROME:AF-Q9VD07-F1 UNCHARACTERIZED PROTEIN;

# Structural equivalences
   1: s001-A elkk-A     1 - 404 <=>    1 - 404   (MET    1  - HIS  404  <=> MET    1  - HIS  404 )                          
   2: s001-A edkk-A    15 -  42 <=>   11 -  38   (SER   15  - SER   42  <=> PRO   11  - ARG   38 )                          
   2: s001-A edkk-A    43 -  75 <=>   41 -  73   (CYS   43  - TYR   75  <=> ASP   41  - ILE   73 )                          
   2: s001-A edkk-A    76 - 120 <=>   85 - 129   (PRO   76  - ARG  120  <=> HIS   85  - LYS  129 )                          
   2: s001-A edkk-A   121 - 124 <=>  132 - 135   (ARG  121  - GLU  124  <=> THR  132  - PHE  135 )                          
   2: s001-A edkk-A   125 - 150 <=>  140 - 165   (LEU  125  - PRO  150  <=> GLU  140  - GLY  165 )                          
   2: s001-A edkk-A   156 - 200 <=>  166 - 210   (LYS  156  - ALA  200  <=> PHE  166  - TYR  210 )                          
   2: s001-A edkk-A   201 - 267 <=>  212 - 278   (ALA  201  - GLY  267  <=> ASN  212  - ASN  278 )                          
   2: s001-A edkk-A   268 - 305 <=>  287 - 324   (VAL  268  - MET  305  <=> SER  287  - ASN  324 )                          
   2: s001-A edkk-A   307 - 312 <=>  325 - 330   (VAL  307  - GLN  312  <=> VAL  325  - LYS  330 )                          
   2: s001-A edkk-A   358 - 361 <=>  348 - 351   (THR  358  - ARG  361  <=> ARG  348  - ILE  351 )                          
   2: s001-A edkk-A   362 - 365 <=>  353 - 356   (ARG  362  - PHE  365  <=> GLY  353  - ASP  356 )                          
   2: s001-A edkk-A   369 - 392 <=>  363 - 386   (PHE  369  - ILE  392  <=> LEU  363  - GLY  386 )                          
   3: s001-A eer4-A    15 -  42 <=>   17 -  44   (SER   15  - SER   42  <=> SER   17  - LYS   44 )                          
   3: s001-A eer4-A    43 -  75 <=>   47 -  79   (CYS   43  - TYR   75  <=> GLN   47  - SER   79 )                          
   3: s001-A eer4-A    76 - 121 <=>   91 - 136   (PRO   76  - ARG  121  <=> PHE   91  - SER  136 )                          
   3: s001-A eer4-A   122 - 125 <=>  139 - 142   (LYS  122  - LEU  125  <=> ASN  139  - GLY  142 )                          
   3: s001-A eer4-A   126 - 143 <=>  147 - 164   (SER  126  - PHE  143  <=> PHE  147  - PHE  164 )                          
   3: s001-A eer4-A   146 - 149 <=>  165 - 168   (GLY  146  - GLY  149  <=> ARG  165  - LEU  168 )                          
   3: s001-A eer4-A   157 - 200 <=>  169 - 212   (ALA  157  - ALA  200  <=> SER  169  - ASP  212 )                          
   3: s001-A eer4-A   201 - 213 <=>  214 - 226   (ALA  201  - SER  213  <=> GLN  214  - ASN  226 )                          
   3: s001-A eer4-A   215 - 267 <=>  233 - 285   (TYR  215  - GLY  267  <=> PRO  233  - HIS  285 )                          
   3: s001-A eer4-A   268 - 298 <=>  293 - 323   (VAL  268  - ALA  298  <=> SER  293  - LEU  323 )                          
   3: s001-A eer4-A   299 - 308 <=>  325 - 334   (PRO  299  - ALA  308  <=> ARG  325  - VAL  334 )                          
   3: s001-A eer4-A   311 - 314 <=>  335 - 338   (LEU  311  - GLU  314  <=> THR  335  - GLN  338 )                          
   3: s001-A eer4-A   358 - 361 <=>  357 - 360   (THR  358  - ARG  361  <=> ARG  357  - PRO  360 )                          
   3: s001-A eer4-A   362 - 365 <=>  362 - 365   (ARG  362  - PHE  365  <=> GLY  362  - GLU  365 )                          
   3: s001-A eer4-A   369 - 392 <=>  372 - 395   (PHE  369  - ILE  392  <=> LEU  372  - ILE  395 )                          
   4: s001-A edo9-A    15 -  42 <=>   11 -  38   (SER   15  - SER   42  <=> PRO   11  - ARG   38 )                          
   4: s001-A edo9-A    43 -  69 <=>   43 -  69   (CYS   43  - LEU   69  <=> SER   43  - CYS   69 )                          
   4: s001-A edo9-A    70 -  74 <=>   71 -  75   (ALA   70  - PRO   74  <=> CYS   71  - VAL   75 )                          
   4: s001-A edo9-A    76 - 119 <=>   87 - 130   (PRO   76  - CYS  119  <=> GLN   87  - SER  130 )                          
   4: s001-A edo9-A   120 - 124 <=>  132 - 136   (ARG  120  - GLU  124  <=> LEU  132  - GLY  136 )                          
   4: s001-A edo9-A   125 - 149 <=>  142 - 166   (LEU  125  - GLY  149  <=> GLU  142  - HIS  166 )                          
   4: s001-A edo9-A   156 - 200 <=>  168 - 212   (LYS  156  - ALA  200  <=> PRO  168  - ARG  212 )                          
   4: s001-A edo9-A   201 - 211 <=>  214 - 224   (ALA  201  - LEU  211  <=> GLU  214  - ARG  224 )                          
   4: s001-A edo9-A   213 - 267 <=>  230 - 284   (SER  213  - GLY  267  <=> VAL  230  - GLU  284 )                          
   4: s001-A edo9-A   268 - 298 <=>  295 - 325   (VAL  268  - ALA  298  <=> LYS  295  - MET  325 )                          
   4: s001-A edo9-A   299 - 308 <=>  327 - 336   (PRO  299  - ALA  308  <=> ARG  327  - ILE  336 )                          
   4: s001-A edo9-A   312 - 316 <=>  337 - 341   (GLN  312  - VAL  316  <=> THR  337  - ALA  341 )                          
   4: s001-A edo9-A   358 - 363 <=>  361 - 366   (THR  358  - LEU  363  <=> ARG  361  - PHE  366 )                          
   4: s001-A edo9-A   367 - 387 <=>  375 - 395   (ILE  367  - VAL  387  <=> LEU  375  - ASN  395 )                          
   5: s001-A ehhh-A    15 -  42 <=>    4 -  31   (SER   15  - SER   42  <=> THR    4  - GLN   31 )                          
   5: s001-A ehhh-A    43 -  50 <=>   35 -  42   (CYS   43  - TYR   50  <=> ASN   35  - TRP   42 )                          
   5: s001-A ehhh-A    53 -  69 <=>   49 -  65   (VAL   53  - LEU   69  <=> LYS   49  - PHE   65 )                          
   5: s001-A ehhh-A    70 -  74 <=>   67 -  71   (ALA   70  - PRO   74  <=> TYR   67  - ILE   71 )                          
   5: s001-A ehhh-A    76 - 120 <=>   83 - 127   (PRO   76  - ARG  120  <=> HIS   83  - ARG  127 )                          
   5: s001-A ehhh-A   121 - 124 <=>  130 - 133   (ARG  121  - GLU  124  <=> SER  130  - GLY  133 )                          
   5: s001-A ehhh-A   125 - 149 <=>  137 - 161   (LEU  125  - GLY  149  <=> GLU  137  - ARG  161 )                          
   5: s001-A ehhh-A   156 - 204 <=>  163 - 211   (LYS  156  - GLU  204  <=> CYS  163  - GLY  211 )                          
   5: s001-A ehhh-A   207 - 210 <=>  212 - 215   (CYS  207  - ILE  210  <=> PHE  212  - ALA  215 )                          
   5: s001-A ehhh-A   216 - 267 <=>  216 - 267   (ARG  216  - GLY  267  <=> PHE  216  - LYS  267 )                          
   5: s001-A ehhh-A   268 - 298 <=>  276 - 306   (VAL  268  - ALA  298  <=> ASP  276  - GLN  306 )                          
   5: s001-A ehhh-A   299 - 303 <=>  308 - 312   (PRO  299  - SER  303  <=> ARG  308  - LEU  312 )                          
   5: s001-A ehhh-A   305 - 310 <=>  313 - 318   (MET  305  - LEU  310  <=> ASP  313  - GLY  318 )                          
   5: s001-A ehhh-A   312 - 315 <=>  319 - 322   (GLN  312  - GLU  315  <=> LYS  319  - HIS  322 )                          
   5: s001-A ehhh-A   358 - 361 <=>  340 - 343   (THR  358  - ARG  361  <=> ARG  340  - LEU  343 )                          
   5: s001-A ehhh-A   362 - 365 <=>  345 - 348   (ARG  362  - PHE  365  <=> GLY  345  - ASN  348 )                          
   5: s001-A ehhh-A   367 - 395 <=>  353 - 381   (ILE  367  - GLY  395  <=> LEU  353  - ILE  381 )                          
   6: s001-A ejh0-A    15 -  74 <=>    8 -  67   (SER   15  - PRO   74  <=> ASN    8  - MET   67 )                          
   6: s001-A ejh0-A    75 -  95 <=>   73 -  93   (TYR   75  - ARG   95  <=> ALA   73  - LEU   93 )                          
   6: s001-A ejh0-A    97 - 121 <=>   94 - 118   (VAL   97  - ARG  121  <=> GLU   94  - HIS  118 )                          
   6: s001-A ejh0-A   122 - 125 <=>  120 - 123   (LYS  122  - LEU  125  <=> ASN  120  - ARG  123 )                          
   6: s001-A ejh0-A   126 - 149 <=>  127 - 150   (SER  126  - GLY  149  <=> LEU  127  - HIS  150 )                          
   6: s001-A ejh0-A   150 - 155 <=>  152 - 157   (PRO  150  - TRP  155  <=> ALA  152  - SER  157 )                          
   6: s001-A ejh0-A   157 - 161 <=>  158 - 162   (ALA  157  - VAL  161  <=> PHE  158  - VAL  162 )                          
   6: s001-A ejh0-A   163 - 213 <=>  163 - 213   (PHE  163  - SER  213  <=> ILE  163  - SER  213 )                          
   6: s001-A ejh0-A   214 - 296 <=>  220 - 302   (ASP  214  - THR  296  <=> PHE  220  - SER  302 )                          
   6: s001-A ejh0-A   298 - 301 <=>  303 - 306   (ALA  298  - ASP  301  <=> ARG  303  - ARG  306 )                          
   6: s001-A ejh0-A   302 - 305 <=>  323 - 326   (THR  302  - MET  305  <=> THR  323  - GLU  326 )                          
   6: s001-A ejh0-A   356 - 386 <=>  341 - 371   (LEU  356  - LEU  386  <=> TYR  341  - ILE  371 )                          
   7: s001-A egvr-A    15 -  74 <=>    2 -  61   (SER   15  - PRO   74  <=> ALA    2  - LYS   61 )                          
   7: s001-A egvr-A    76 - 116 <=>   79 - 119   (PRO   76  - HIS  116  <=> PHE   79  - PRO  119 )                          
   7: s001-A egvr-A   122 - 126 <=>  123 - 127   (LYS  122  - SER  126  <=> GLN  123  - ARG  127 )                          
   7: s001-A egvr-A   127 - 135 <=>  130 - 138   (TRP  127  - LEU  135  <=> VAL  130  - MET  138 )                          
   7: s001-A egvr-A   136 - 149 <=>  140 - 153   (LYS  136  - GLY  149  <=> GLU  140  - ASN  153 )                          
   7: s001-A egvr-A   156 - 208 <=>  155 - 207   (LYS  156  - LEU  208  <=> LEU  155  - SER  207 )                          
   7: s001-A egvr-A   210 - 213 <=>  208 - 211   (ILE  210  - SER  213  <=> LEU  208  - ASN  211 )                          
   7: s001-A egvr-A   214 - 268 <=>  216 - 270   (ASP  214  - VAL  268  <=> PHE  216  - LEU  270 )                          
   7: s001-A egvr-A   269 - 298 <=>  289 - 318   (TRP  269  - ALA  298  <=> LEU  289  - LYS  318 )                          
   7: s001-A egvr-A   299 - 302 <=>  320 - 323   (PRO  299  - THR  302  <=> VAL  320  - LEU  323 )                          
   7: s001-A egvr-A   304 - 307 <=>  339 - 342   (TRP  304  - VAL  307  <=> MET  339  - GLU  342 )                          
   7: s001-A egvr-A   355 - 386 <=>  359 - 390   (GLY  355  - LEU  386  <=> GLY  359  - PHE  390 )                          
   8: s001-A em4m-A    15 -  49 <=>   14 -  48   (SER   15  - THR   49  <=> GLU   14  - THR   48 )                          
   8: s001-A em4m-A    51 -  75 <=>   57 -  81   (TYR   51  - TYR   75  <=> LEU   57  - ILE   81 )                          
   8: s001-A em4m-A    76 -  95 <=>   94 - 113   (PRO   76  - ARG   95  <=> LEU   94  - ARG  113 )                          
   8: s001-A em4m-A    97 - 120 <=>  114 - 137   (VAL   97  - ARG  120  <=> GLY  114  - ARG  137 )                          
   8: s001-A em4m-A   121 - 124 <=>  139 - 142   (ARG  121  - GLU  124  <=> ARG  139  - PHE  142 )                          
   8: s001-A em4m-A   125 - 146 <=>  146 - 167   (LEU  125  - GLY  146  <=> PHE  146  - PRO  167 )                          
   8: s001-A em4m-A   147 - 150 <=>  169 - 172   (LEU  147  - PRO  150  <=> PHE  169  - SER  172 )                          
   8: s001-A em4m-A   155 - 162 <=>  175 - 182   (TRP  155  - LEU  162  <=> ASP  175  - GLY  182 )                          
   8: s001-A em4m-A   164 - 211 <=>  183 - 230   (VAL  164  - LEU  211  <=> THR  183  - SER  230 )                          
   8: s001-A em4m-A   213 - 267 <=>  241 - 295   (SER  213  - GLY  267  <=> ARG  241  - GLN  295 )                          
   8: s001-A em4m-A   268 - 302 <=>  307 - 341   (VAL  268  - THR  302  <=> VAL  307  - LEU  341 )                          
   8: s001-A em4m-A   305 - 314 <=>  342 - 351   (MET  305  - GLU  314  <=> PRO  342  - ASP  351 )                          
   8: s001-A em4m-A   357 - 361 <=>  375 - 379   (VAL  357  - ARG  361  <=> LEU  375  - HIS  379 )                          
   8: s001-A em4m-A   363 - 383 <=>  383 - 403   (LEU  363  - LYS  383  <=> GLU  383  - GLY  403 )                          
   8: s001-A em4m-A   384 - 397 <=>  406 - 419   (SER  384  - GLU  397  <=> GLY  406  - ASP  419 )                          
   9: s001-A el78-A     9 -  12 <=>    2 -   5   (LEU    9  - ARG   12  <=> LYS    2  - GLN    5 )                          
   9: s001-A el78-A    15 -  73 <=>   12 -  70   (SER   15  - ASP   73  <=> CYS   12  - ALA   70 )                          
   9: s001-A el78-A    75 -  90 <=>   90 - 105   (TYR   75  - LEU   90  <=> TYR   90  - LEU  105 )                          
   9: s001-A el78-A    92 - 119 <=>  106 - 133   (ILE   92  - CYS  119  <=> LEU  106  - LEU  133 )                          
   9: s001-A el78-A   120 - 123 <=>  135 - 138   (ARG  120  - VAL  123  <=> LEU  135  - CYS  138 )                          
   9: s001-A el78-A   124 - 127 <=>  141 - 144   (GLU  124  - TRP  127  <=> PHE  141  - PHE  144 )                          
   9: s001-A el78-A   128 - 148 <=>  147 - 167   (PHE  128  - LEU  148  <=> LYS  147  - GLU  167 )                          
   9: s001-A el78-A   156 - 161 <=>  168 - 173   (LYS  156  - VAL  161  <=> ASN  168  - ILE  173 )                          
   9: s001-A el78-A   163 - 201 <=>  174 - 212   (PHE  163  - ALA  201  <=> LEU  174  - ASP  212 )                          
   9: s001-A el78-A   203 - 206 <=>  213 - 216   (ASP  203  - LEU  206  <=> SER  213  - LEU  216 )                          
   9: s001-A el78-A   221 - 267 <=>  217 - 263   (LEU  221  - GLY  267  <=> SER  217  - PHE  263 )                          
   9: s001-A el78-A   268 - 271 <=>  276 - 279   (VAL  268  - ARG  271  <=> ILE  276  - VAL  279 )                          
   9: s001-A el78-A   272 - 298 <=>  281 - 307   (ILE  272  - ALA  298  <=> SER  281  - GLN  307 )                          
   9: s001-A el78-A   299 - 308 <=>  309 - 318   (PRO  299  - ALA  308  <=> SER  309  - LEU  318 )                          
   9: s001-A el78-A   311 - 314 <=>  319 - 322   (LEU  311  - GLU  314  <=> GLU  319  - ASP  322 )                          
   9: s001-A el78-A   357 - 361 <=>  346 - 350   (VAL  357  - ARG  361  <=> CYS  346  - SER  350 )                          
   9: s001-A el78-A   362 - 366 <=>  354 - 358   (ARG  362  - ARG  366  <=> ASN  354  - GLN  358 )                          
   9: s001-A el78-A   368 - 387 <=>  359 - 378   (ALA  368  - VAL  387  <=> MET  359  - LEU  378 )                          
  10: s001-A ehwi-A    10 -  13 <=>    2 -   5   (SER   10  - TYR   13  <=> PHE    2  - SER    5 )                          
  10: s001-A ehwi-A    15 -  70 <=>   11 -  66   (SER   15  - ALA   70  <=> GLN   11  - ASN   66 )                          
  10: s001-A ehwi-A    74 - 113 <=>   87 - 126   (PRO   74  - PRO  113  <=> GLN   87  - HIS  126 )                          
  10: s001-A ehwi-A   114 - 117 <=>  128 - 131   (GLN  114  - ARG  117  <=> TYR  128  - ASN  131 )                          
  10: s001-A ehwi-A   120 - 123 <=>  132 - 135   (ARG  120  - VAL  123  <=> TYR  132  - GLU  135 )                          
  10: s001-A ehwi-A   124 - 127 <=>  140 - 143   (GLU  124  - TRP  127  <=> PHE  140  - PHE  143 )                          
  10: s001-A ehwi-A   128 - 150 <=>  146 - 168   (PHE  128  - PRO  150  <=> TYR  146  - ASN  168 )                          
  10: s001-A ehwi-A   156 - 209 <=>  169 - 222   (LYS  156  - GLU  209  <=> TYR  169  - GLY  222 )                          
  10: s001-A ehwi-A   217 - 220 <=>  223 - 226   (ALA  217  - ARG  220  <=> GLU  223  - GLU  226 )                          
  10: s001-A ehwi-A   222 - 267 <=>  227 - 272   (GLN  222  - GLY  267  <=> SER  227  - PHE  272 )                          
  10: s001-A ehwi-A   268 - 298 <=>  288 - 318   (VAL  268  - ALA  298  <=> ILE  288  - GLN  318 )                          
  10: s001-A ehwi-A   299 - 302 <=>  320 - 323   (PRO  299  - THR  302  <=> SER  320  - LEU  323 )                          
  10: s001-A ehwi-A   304 - 307 <=>  324 - 327   (TRP  304  - VAL  307  <=> LYS  324  - ASN  327 )                          
  10: s001-A ehwi-A   309 - 313 <=>  328 - 332   (ARG  309  - PHE  313  <=> ASP  328  - ILE  332 )                          
  10: s001-A ehwi-A   357 - 361 <=>  357 - 361   (VAL  357  - ARG  361  <=> CYS  357  - TYR  361 )                          
  10: s001-A ehwi-A   363 - 387 <=>  365 - 389   (LEU  363  - VAL  387  <=> GLU  365  - LEU  389 )                          
  11: s001-A eku8-A    10 -  13 <=>    1 -   4   (SER   10  - TYR   13  <=> MET    1  - SER    4 )                          
  11: s001-A eku8-A    15 -  73 <=>   10 -  68   (SER   15  - ASP   73  <=> SER   10  - GLN   68 )                          
  11: s001-A eku8-A    76 - 112 <=>   86 - 122   (PRO   76  - SER  112  <=> HIS   86  - GLU  122 )                          
  11: s001-A eku8-A   113 - 124 <=>  124 - 135   (PRO  113  - GLU  124  <=> GLN  124  - PRO  135 )                          
  11: s001-A eku8-A   125 - 146 <=>  137 - 158   (LEU  125  - GLY  146  <=> PHE  137  - ILE  158 )                          
  11: s001-A eku8-A   147 - 151 <=>  160 - 164   (LEU  147  - ILE  151  <=> TYR  160  - GLY  164 )                          
  11: s001-A eku8-A   157 - 161 <=>  166 - 170   (ALA  157  - VAL  161  <=> ASN  166  - GLU  170 )                          
  11: s001-A eku8-A   163 - 209 <=>  171 - 217   (PHE  163  - GLU  209  <=> MET  171  - ASP  217 )                          
  11: s001-A eku8-A   217 - 220 <=>  218 - 221   (ALA  217  - ARG  220  <=> CYS  218  - ASP  221 )                          
  11: s001-A eku8-A   222 - 267 <=>  222 - 267   (GLN  222  - GLY  267  <=> SER  222  - SER  267 )                          
  11: s001-A eku8-A   268 - 298 <=>  282 - 312   (VAL  268  - ALA  298  <=> LEU  282  - SER  312 )                          
  11: s001-A eku8-A   299 - 302 <=>  314 - 317   (PRO  299  - THR  302  <=> GLN  314  - LEU  317 )                          
  11: s001-A eku8-A   304 - 309 <=>  318 - 323   (TRP  304  - ARG  309  <=> LYS  318  - LEU  323 )                          
  11: s001-A eku8-A   311 - 314 <=>  324 - 327   (LEU  311  - GLU  314  <=> GLU  324  - ASP  327 )                          
  11: s001-A eku8-A   357 - 361 <=>  351 - 355   (VAL  357  - ARG  361  <=> CYS  351  - THR  355 )                          
  11: s001-A eku8-A   363 - 387 <=>  359 - 383   (LEU  363  - VAL  387  <=> LYS  359  - LEU  383 )                          
  12: s001-A eidg-A    15 -  42 <=>   10 -  37   (SER   15  - SER   42  <=> PRO   10  - GLY   37 )                          
  12: s001-A eidg-A    43 -  73 <=>   40 -  70   (CYS   43  - ASP   73  <=> ILE   40  - GLU   70 )                          
  12: s001-A eidg-A    74 - 112 <=>   87 - 125   (PRO   74  - SER  112  <=> MET   87  - GLU  125 )                          
  12: s001-A eidg-A   113 - 124 <=>  127 - 138   (PRO  113  - GLU  124  <=> GLN  127  - PRO  138 )                          
  12: s001-A eidg-A   125 - 146 <=>  140 - 161   (LEU  125  - GLY  146  <=> PHE  140  - LEU  161 )                          
  12: s001-A eidg-A   147 - 151 <=>  163 - 167   (LEU  147  - ILE  151  <=> PHE  163  - GLY  167 )                          
  12: s001-A eidg-A   156 - 161 <=>  168 - 173   (LYS  156  - VAL  161  <=> LEU  168  - CYS  173 )                          
  12: s001-A eidg-A   163 - 209 <=>  174 - 220   (PHE  163  - GLU  209  <=> LEU  174  - ASN  220 )                          
  12: s001-A eidg-A   216 - 219 <=>  221 - 224   (ARG  216  - ARG  219  <=> PRO  221  - ASP  224 )                          
  12: s001-A eidg-A   222 - 267 <=>  225 - 270   (GLN  222  - GLY  267  <=> PHE  225  - PHE  270 )                          
  12: s001-A eidg-A   268 - 298 <=>  285 - 315   (VAL  268  - ALA  298  <=> LEU  285  - GLU  315 )                          
  12: s001-A eidg-A   299 - 302 <=>  317 - 320   (PRO  299  - THR  302  <=> ALA  317  - LEU  320 )                          
  12: s001-A eidg-A   304 - 309 <=>  321 - 326   (TRP  304  - ARG  309  <=> LYS  321  - LEU  326 )                          
  12: s001-A eidg-A   312 - 315 <=>  327 - 330   (GLN  312  - GLU  315  <=> GLU  327  - ASP  330 )                          
  12: s001-A eidg-A   358 - 361 <=>  350 - 353   (THR  358  - ARG  361  <=> ARG  350  - LEU  353 )                          
  12: s001-A eidg-A   362 - 365 <=>  355 - 358   (ARG  362  - PHE  365  <=> GLY  355  - SER  358 )                          
  12: s001-A eidg-A   367 - 390 <=>  363 - 386   (ILE  367  - LYS  390  <=> MET  363  - LEU  386 )                          
  13: s001-A edyb-A    16 -  50 <=>    3 -  37   (ARG   16  - TYR   50  <=> ASP    3  - ARG   37 )                          
  13: s001-A edyb-A    51 -  69 <=>   41 -  59   (TYR   51  - LEU   69  <=> ILE   41  - LEU   59 )                          
  13: s001-A edyb-A    71 -  74 <=>   64 -  67   (LEU   71  - PRO   74  <=> LEU   64  - GLU   67 )                          
  13: s001-A edyb-A    76 - 116 <=>   79 - 119   (PRO   76  - HIS  116  <=> PHE   79  - PRO  119 )                          
  13: s001-A edyb-A   121 - 126 <=>  123 - 128   (ARG  121  - SER  126  <=> ARG  123  - ARG  128 )                          
  13: s001-A edyb-A   127 - 139 <=>  132 - 144   (TRP  127  - VAL  139  <=> ILE  132  - LEU  144 )                          
  13: s001-A edyb-A   140 - 149 <=>  146 - 155   (PHE  140  - GLY  149  <=> THR  146  - LYS  155 )                          
  13: s001-A edyb-A   156 - 212 <=>  157 - 213   (LYS  156  - ARG  212  <=> ILE  157  - ILE  213 )                          
  13: s001-A edyb-A   214 - 267 <=>  221 - 274   (ASP  214  - GLY  267  <=> TYR  221  - PHE  274 )                          
  13: s001-A edyb-A   268 - 301 <=>  293 - 326   (VAL  268  - ASP  301  <=> LEU  293  - ARG  326 )                          
  13: s001-A edyb-A   302 - 305 <=>  328 - 331   (THR  302  - MET  305  <=> LEU  328  - ARG  331 )                          
  13: s001-A edyb-A   307 - 314 <=>  332 - 339   (VAL  307  - GLU  314  <=> THR  332  - ASP  339 )                          
  13: s001-A edyb-A   356 - 366 <=>  365 - 375   (LEU  356  - ARG  366  <=> LEU  365  - ALA  375 )                          
  13: s001-A edyb-A   368 - 389 <=>  376 - 397   (ALA  368  - GLU  389  <=> MET  376  - SER  397 )                          
  14: s001-A edup-A    15 -  69 <=>   12 -  66   (SER   15  - LEU   69  <=> LYS   12  - LEU   66 )                          
  14: s001-A edup-A    74 -  77 <=>   87 -  90   (PRO   74  - LEU   77  <=> LYS   87  - GLU   90 )                          
  14: s001-A edup-A    78 - 113 <=>   92 - 127   (MET   78  - PRO  113  <=> LEU   92  - LYS  127 )                          
  14: s001-A edup-A   114 - 124 <=>  129 - 139   (GLN  114  - GLU  124  <=> HIS  129  - HIS  139 )                          
  14: s001-A edup-A   125 - 146 <=>  141 - 162   (LEU  125  - GLY  146  <=> PHE  141  - LEU  162 )                          
  14: s001-A edup-A   147 - 151 <=>  164 - 168   (LEU  147  - ILE  151  <=> PHE  164  - ASN  168 )                          
  14: s001-A edup-A   156 - 161 <=>  169 - 174   (LYS  156  - VAL  161  <=> SER  169  - TYR  174 )                          
  14: s001-A edup-A   163 - 209 <=>  175 - 221   (PHE  163  - GLU  209  <=> GLU  175  - GLY  221 )                          
  14: s001-A edup-A   217 - 220 <=>  222 - 225   (ALA  217  - ARG  220  <=> ASP  222  - ASP  225 )                          
  14: s001-A edup-A   222 - 267 <=>  226 - 271   (GLN  222  - GLY  267  <=> PRO  226  - VAL  271 )                          
  14: s001-A edup-A   268 - 298 <=>  288 - 318   (VAL  268  - ALA  298  <=> PHE  288  - LYS  318 )                          
  14: s001-A edup-A   299 - 303 <=>  320 - 324   (PRO  299  - SER  303  <=> SER  320  - LYS  324 )                          
  14: s001-A edup-A   305 - 308 <=>  325 - 328   (MET  305  - ALA  308  <=> LEU  325  - ASP  328 )                          
  14: s001-A edup-A   310 - 313 <=>  329 - 332   (LEU  310  - PHE  313  <=> MET  329  - MET  332 )                          
  14: s001-A edup-A   357 - 361 <=>  357 - 361   (VAL  357  - ARG  361  <=> LEU  357  - ASP  361 )                          
  14: s001-A edup-A   363 - 392 <=>  365 - 394   (LEU  363  - ILE  392  <=> GLU  365  - ASP  394 )                          
  15: s001-A ekkf-A    16 -  72 <=>    3 -  59   (ARG   16  - LEU   72  <=> ASP    3  - THR   59 )                          
  15: s001-A ekkf-A    74 -  77 <=>   76 -  79   (PRO   74  - LEU   77  <=> GLU   76  - ILE   79 )                          
  15: s001-A ekkf-A    78 - 116 <=>   81 - 119   (MET   78  - HIS  116  <=> ILE   81  - PRO  119 )                          
  15: s001-A ekkf-A   122 - 126 <=>  123 - 127   (LYS  122  - SER  126  <=> SER  123  - TRP  127 )                          
  15: s001-A ekkf-A   127 - 150 <=>  130 - 153   (TRP  127  - PRO  150  <=> LEU  130  - ARG  153 )                          
  15: s001-A ekkf-A   156 - 160 <=>  155 - 159   (LYS  156  - ILE  160  <=> GLY  155  - MET  159 )                          
  15: s001-A ekkf-A   162 - 212 <=>  160 - 210   (LEU  162  - ARG  212  <=> MET  160  - LEU  210 )                          
  15: s001-A ekkf-A   214 - 267 <=>  217 - 270   (ASP  214  - GLY  267  <=> PHE  217  - MET  270 )                          
  15: s001-A ekkf-A   268 - 298 <=>  289 - 319   (VAL  268  - ALA  298  <=> SER  289  - ASP  319 )                          
  15: s001-A ekkf-A   299 - 302 <=>  321 - 324   (PRO  299  - THR  302  <=> LEU  321  - LEU  324 )                          
  15: s001-A ekkf-A   304 - 308 <=>  325 - 329   (TRP  304  - ALA  308  <=> GLU  325  - VAL  329 )                          
  15: s001-A ekkf-A   311 - 314 <=>  330 - 333   (LEU  311  - GLU  314  <=> PHE  330  - SER  333 )                          
  15: s001-A ekkf-A   356 - 386 <=>  361 - 391   (LEU  356  - LEU  386  <=> MET  361  - PHE  391 )                          
  16: s001-A ele6-A    16 -  72 <=>    2 -  58   (ARG   16  - LEU   72  <=> ASP    2  - THR   58 )                          
  16: s001-A ele6-A    74 -  77 <=>   76 -  79   (PRO   74  - LEU   77  <=> GLU   76  - VAL   79 )                          
  16: s001-A ele6-A    78 -  89 <=>   81 -  92   (MET   78  - TRP   89  <=> ILE   81  - PHE   92 )                          
  16: s001-A ele6-A    90 -  95 <=>   94 -  99   (LEU   90  - ARG   95  <=> LEU   94  - TYR   99 )                          
  16: s001-A ele6-A    97 - 116 <=>  100 - 119   (VAL   97  - HIS  116  <=> GLN  100  - PRO  119 )                          
  16: s001-A ele6-A   122 - 126 <=>  123 - 127   (LYS  122  - SER  126  <=> ARG  123  - TRP  127 )                          
  16: s001-A ele6-A   127 - 150 <=>  130 - 153   (TRP  127  - PRO  150  <=> LEU  130  - SER  153 )                          
  16: s001-A ele6-A   156 - 160 <=>  155 - 159   (LYS  156  - ILE  160  <=> ASP  155  - TYR  159 )                          
  16: s001-A ele6-A   162 - 213 <=>  160 - 211   (LEU  162  - SER  213  <=> LEU  160  - PRO  211 )                          
  16: s001-A ele6-A   214 - 267 <=>  217 - 270   (ASP  214  - GLY  267  <=> PHE  217  - LEU  270 )                          
  16: s001-A ele6-A   268 - 298 <=>  289 - 319   (VAL  268  - ALA  298  <=> VAL  289  - GLU  319 )                          
  16: s001-A ele6-A   299 - 302 <=>  321 - 324   (PRO  299  - THR  302  <=> LEU  321  - LEU  324 )                          
  16: s001-A ele6-A   304 - 307 <=>  325 - 328   (TRP  304  - VAL  307  <=> GLY  325  - THR  328 )                          
  16: s001-A ele6-A   309 - 313 <=>  329 - 333   (ARG  309  - PHE  313  <=> ILE  329  - LEU  333 )                          
  16: s001-A ele6-A   356 - 386 <=>  360 - 390   (LEU  356  - LEU  386  <=> LEU  360  - PHE  390 )                          
  17: s001-A edm9-A    16 -  29 <=>    1 -  14   (ARG   16  - PHE   29  <=> MET    1  - GLY   14 )                          
  17: s001-A edm9-A    37 -  41 <=>   18 -  22   (LEU   37  - GLU   41  <=> ALA   18  - LYS   22 )                          
  17: s001-A edm9-A    44 -  47 <=>   23 -  26   (ASN   44  - ARG   47  <=> GLY   23  - LEU   26 )                          
  17: s001-A edm9-A    49 -  69 <=>   34 -  54   (THR   49  - LEU   69  <=> TYR   34  - PRO   54 )                          
  17: s001-A edm9-A    74 -  77 <=>   70 -  73   (PRO   74  - LEU   77  <=> LYS   70  - PHE   73 )                          
  17: s001-A edm9-A    78 - 120 <=>   75 - 117   (MET   78  - ARG  120  <=> LEU   75  - ASN  117 )                          
  17: s001-A edm9-A   123 - 126 <=>  128 - 131   (VAL  123  - SER  126  <=> ARG  128  - ASN  131 )                          
  17: s001-A edm9-A   127 - 150 <=>  134 - 157   (TRP  127  - PRO  150  <=> PHE  134  - VAL  157 )                          
  17: s001-A edm9-A   156 - 213 <=>  158 - 215   (LYS  156  - SER  213  <=> GLN  158  - SER  215 )                          
  17: s001-A edm9-A   214 - 267 <=>  219 - 272   (ASP  214  - GLY  267  <=> SER  219  - HIS  272 )                          
  17: s001-A edm9-A   268 - 299 <=>  288 - 319   (VAL  268  - PRO  299  <=> ARG  288  - LYS  319 )                          
  17: s001-A edm9-A   300 - 308 <=>  321 - 329   (GLN  300  - ALA  308  <=> GLY  321  - HIS  329 )                          
  17: s001-A edm9-A   311 - 314 <=>  330 - 333   (LEU  311  - GLU  314  <=> LEU  330  - VAL  333 )                          
  17: s001-A edm9-A   358 - 361 <=>  354 - 357   (THR  358  - ARG  361  <=> THR  354  - VAL  357 )                          
  17: s001-A edm9-A   362 - 365 <=>  360 - 363   (ARG  362  - PHE  365  <=> LEU  360  - PHE  363 )                          
  17: s001-A edm9-A   367 - 395 <=>  367 - 395   (ILE  367  - GLY  395  <=> THR  367  - ASN  395 )                          
  18: s001-A edbe-A    10 -  13 <=>    2 -   5   (SER   10  - TYR   13  <=> PHE    2  - ARG    5 )                          
  18: s001-A edbe-A    15 -  73 <=>   10 -  68   (SER   15  - ASP   73  <=> GLN   10  - GLU   68 )                          
  18: s001-A edbe-A    74 - 112 <=>   87 - 125   (PRO   74  - SER  112  <=> GLN   87  - GLU  125 )                          
  18: s001-A edbe-A   113 - 117 <=>  127 - 131   (PRO  113  - ARG  117  <=> LYS  127  - SER  131 )                          
  18: s001-A edbe-A   119 - 124 <=>  132 - 137   (CYS  119  - GLU  124  <=> ASN  132  - PRO  137 )                          
  18: s001-A edbe-A   125 - 147 <=>  139 - 161   (LEU  125  - LEU  147  <=> PHE  139  - HIS  161 )                          
  18: s001-A edbe-A   148 - 151 <=>  163 - 166   (LEU  148  - ILE  151  <=> GLY  163  - ASP  166 )                          
  18: s001-A edbe-A   156 - 161 <=>  167 - 172   (LYS  156  - VAL  161  <=> SER  167  - LEU  172 )                          
  18: s001-A edbe-A   163 - 209 <=>  173 - 219   (PHE  163  - GLU  209  <=> ASN  173  - ASN  219 )                          
  18: s001-A edbe-A   217 - 220 <=>  220 - 223   (ALA  217  - ARG  220  <=> HIS  220  - SER  223 )                          
  18: s001-A edbe-A   222 - 267 <=>  224 - 269   (GLN  222  - GLY  267  <=> SER  224  - TYR  269 )                          
  18: s001-A edbe-A   268 - 271 <=>  285 - 288   (VAL  268  - ARG  271  <=> MET  285  - MET  288 )                          
  18: s001-A edbe-A   272 - 298 <=>  290 - 316   (ILE  272  - ALA  298  <=> PRO  290  - GLN  316 )                          
  18: s001-A edbe-A   299 - 303 <=>  318 - 322   (PRO  299  - SER  303  <=> SER  318  - LYS  322 )                          
  18: s001-A edbe-A   305 - 309 <=>  323 - 327   (MET  305  - ARG  309  <=> LEU  323  - ILE  327 )                          
  18: s001-A edbe-A   311 - 314 <=>  328 - 331   (LEU  311  - GLU  314  <=> GLU  328  - ASP  331 )                          
  18: s001-A edbe-A   358 - 361 <=>  351 - 354   (THR  358  - ARG  361  <=> LYS  351  - HIS  354 )                          
  18: s001-A edbe-A   362 - 365 <=>  357 - 360   (ARG  362  - PHE  365  <=> LEU  357  - VAL  360 )                          
  18: s001-A edbe-A   367 - 390 <=>  364 - 387   (ILE  367  - LYS  390  <=> MET  364  - LEU  387 )                          
  19: s001-A eevn-A    16 -  48 <=>    1 -  33   (ARG   16  - LEU   48  <=> MET    1  - LEU   33 )                          
  19: s001-A eevn-A    49 -  69 <=>   38 -  58   (THR   49  - LEU   69  <=> THR   38  - PHE   58 )                          
  19: s001-A eevn-A    70 -  73 <=>   60 -  63   (ALA   70  - ASP   73  <=> LEU   60  - ASN   63 )                          
  19: s001-A eevn-A    74 -  77 <=>   74 -  77   (PRO   74  - LEU   77  <=> GLY   74  - TYR   77 )                          
  19: s001-A eevn-A    78 - 116 <=>   79 - 117   (MET   78  - HIS  116  <=> VAL   79  - ARG  117 )                          
  19: s001-A eevn-A   121 - 124 <=>  118 - 121   (ARG  121  - GLU  124  <=> PHE  118  - GLY  121 )                          
  19: s001-A eevn-A   125 - 145 <=>  124 - 144   (LEU  125  - LYS  145  <=> CYS  124  - GLN  144 )                          
  19: s001-A eevn-A   146 - 149 <=>  146 - 149   (GLY  146  - GLY  149  <=> LEU  146  - ARG  149 )                          
  19: s001-A eevn-A   152 - 208 <=>  161 - 217   (ASN  152  - LEU  208  <=> LEU  161  - VAL  217 )                          
  19: s001-A eevn-A   210 - 213 <=>  218 - 221   (ILE  210  - SER  213  <=> LEU  218  - ARG  221 )                          
  19: s001-A eevn-A   214 - 267 <=>  226 - 279   (ASP  214  - GLY  267  <=> ARG  226  - ARG  279 )                          
  19: s001-A eevn-A   268 - 313 <=>  295 - 340   (VAL  268  - PHE  313  <=> GLY  295  - GLY  340 )                          
  19: s001-A eevn-A   315 - 318 <=>  341 - 344   (GLU  315  - ALA  318  <=> ARG  341  - ILE  344 )                          
  19: s001-A eevn-A   351 - 356 <=>  367 - 372   (LEU  351  - LEU  356  <=> GLN  367  - ARG  372 )                          
  19: s001-A eevn-A   357 - 360 <=>  374 - 377   (VAL  357  - ASN  360  <=> ARG  374  - HIS  377 )                          
  19: s001-A eevn-A   361 - 364 <=>  380 - 383   (ARG  361  - LEU  364  <=> GLY  380  - ASP  383 )                          
  19: s001-A eevn-A   367 - 391 <=>  388 - 412   (ILE  367  - GLU  391  <=> THR  388  - GLY  412 )                          
  20: s001-A emn9-A    16 -  50 <=>    3 -  37   (ARG   16  - TYR   50  <=> ASP    3  - GLN   37 )                          
  20: s001-A emn9-A    51 -  69 <=>   41 -  59   (TYR   51  - LEU   69  <=> LEU   41  - SER   59 )                          
  20: s001-A emn9-A    72 -  75 <=>   61 -  64   (LEU   72  - TYR   75  <=> LYS   61  - LEU   64 )                          
  20: s001-A emn9-A    76 - 116 <=>   79 - 119   (PRO   76  - HIS  116  <=> ILE   79  - PRO  119 )                          
  20: s001-A emn9-A   122 - 126 <=>  123 - 127   (LYS  122  - SER  126  <=> GLN  123  - TRP  127 )                          
  20: s001-A emn9-A   127 - 149 <=>  130 - 152   (TRP  127  - GLY  149  <=> LEU  130  - ASP  152 )                          
  20: s001-A emn9-A   156 - 213 <=>  154 - 211   (LYS  156  - SER  213  <=> LEU  154  - TYR  211 )                          
  20: s001-A emn9-A   214 - 267 <=>  217 - 270   (ASP  214  - GLY  267  <=> PHE  217  - ILE  270 )                          
  20: s001-A emn9-A   268 - 298 <=>  289 - 319   (VAL  268  - ALA  298  <=> ALA  289  - GLU  319 )                          
  20: s001-A emn9-A   299 - 302 <=>  321 - 324   (PRO  299  - THR  302  <=> GLU  321  - LEU  324 )                          
  20: s001-A emn9-A   304 - 308 <=>  325 - 329   (TRP  304  - ALA  308  <=> GLU  325  - LEU  329 )                          
  20: s001-A emn9-A   311 - 314 <=>  330 - 333   (LEU  311  - GLU  314  <=> PHE  330  - ALA  333 )                          
  20: s001-A emn9-A   356 - 366 <=>  361 - 371   (LEU  356  - ARG  366  <=> ILE  361  - ALA  371 )                          
  20: s001-A emn9-A   368 - 387 <=>  372 - 391   (ALA  368  - VAL  387  <=> MET  372  - PHE  391 )                          
  21: s001-A eiw1-A    15 -  50 <=>    4 -  39   (SER   15  - TYR   50  <=> GLY    4  - ARG   39 )                          
  21: s001-A eiw1-A    51 -  69 <=>   43 -  61   (TYR   51  - LEU   69  <=> THR   43  - ARG   61 )                          
  21: s001-A eiw1-A    70 -  73 <=>   63 -  66   (ALA   70  - ASP   73  <=> ALA   63  - TYR   66 )                          
  21: s001-A eiw1-A    74 - 112 <=>   80 - 118   (PRO   74  - SER  112  <=> GLN   80  - LEU  118 )                          
  21: s001-A eiw1-A   113 - 116 <=>  120 - 123   (PRO  113  - HIS  116  <=> HIS  120  - LYS  123 )                          
  21: s001-A eiw1-A   120 - 123 <=>  124 - 127   (ARG  120  - VAL  123  <=> LEU  124  - HIS  127 )                          
  21: s001-A eiw1-A   124 - 127 <=>  130 - 133   (GLU  124  - TRP  127  <=> PHE  130  - LEU  133 )                          
  21: s001-A eiw1-A   128 - 151 <=>  137 - 160   (PHE  128  - ILE  151  <=> ALA  137  - PRO  160 )                          
  21: s001-A eiw1-A   156 - 197 <=>  161 - 202   (LYS  156  - SER  197  <=> PHE  161  - GLN  202 )                          
  21: s001-A eiw1-A   200 - 203 <=>  203 - 206   (ALA  200  - ASP  203  <=> GLN  203  - ASP  206 )                          
  21: s001-A eiw1-A   221 - 267 <=>  207 - 253   (LEU  221  - GLY  267  <=> THR  207  - LEU  253 )                          
  21: s001-A eiw1-A   268 - 302 <=>  274 - 308   (VAL  268  - THR  302  <=> MET  274  - CYS  308 )                          
  21: s001-A eiw1-A   304 - 307 <=>  309 - 312   (TRP  304  - VAL  307  <=> PRO  309  - VAL  312 )                          
  21: s001-A eiw1-A   311 - 314 <=>  313 - 316   (LEU  311  - GLU  314  <=> ALA  313  - ARG  316 )                          
  21: s001-A eiw1-A   357 - 360 <=>  336 - 339   (VAL  357  - ASN  360  <=> PRO  336  - ASN  339 )                          
  21: s001-A eiw1-A   361 - 364 <=>  342 - 345   (ARG  361  - LEU  364  <=> GLY  342  - ARG  345 )                          
  21: s001-A eiw1-A   366 - 390 <=>  349 - 373   (ARG  366  - LYS  390  <=> ARG  349  - GLY  373 )                          
  22: s001-A emt3-A     7 -  11 <=>    1 -   5   (LEU    7  - ASN   11  <=> MET    1  - PRO    5 )                          
  22: s001-A emt3-A    21 -  50 <=>    7 -  36   (LEU   21  - TYR   50  <=> GLU    7  - ARG   36 )                          
  22: s001-A emt3-A    51 -  74 <=>   39 -  62   (TYR   51  - PRO   74  <=> LEU   39  - TRP   62 )                          
  22: s001-A emt3-A    75 -  95 <=>   78 -  98   (TYR   75  - ARG   95  <=> ASP   78  - TRP   98 )                          
  22: s001-A emt3-A    97 - 116 <=>   99 - 118   (VAL   97  - HIS  116  <=> LEU   99  - LEU  118 )                          
  22: s001-A emt3-A   121 - 126 <=>  120 - 125   (ARG  121  - SER  126  <=> ASN  120  - LEU  125 )                          
  22: s001-A emt3-A   127 - 149 <=>  128 - 150   (TRP  127  - GLY  149  <=> ARG  128  - PHE  150 )                          
  22: s001-A emt3-A   153 - 160 <=>  154 - 161   (ILE  153  - ILE  160  <=> THR  154  - VAL  161 )                          
  22: s001-A emt3-A   162 - 210 <=>  162 - 210   (LEU  162  - ILE  210  <=> ILE  162  - LYS  210 )                          
  22: s001-A emt3-A   217 - 240 <=>  211 - 234   (ALA  217  - ARG  240  <=> MET  211  - ASN  234 )                          
  22: s001-A emt3-A   241 - 267 <=>  236 - 262   (GLN  241  - GLY  267  <=> GLU  236  - LEU  262 )                          
  22: s001-A emt3-A   268 - 271 <=>  275 - 278   (VAL  268  - ARG  271  <=> LYS  275  - THR  278 )                          
  22: s001-A emt3-A   272 - 275 <=>  280 - 283   (ILE  272  - ILE  275  <=> VAL  280  - LEU  283 )                          
  22: s001-A emt3-A   277 - 298 <=>  284 - 305   (VAL  277  - ALA  298  <=> SER  284  - LYS  305 )                          
  22: s001-A emt3-A   299 - 302 <=>  307 - 310   (PRO  299  - THR  302  <=> ALA  307  - LEU  310 )                          
  22: s001-A emt3-A   304 - 307 <=>  311 - 314   (TRP  304  - VAL  307  <=> THR  311  - PRO  314 )                          
  22: s001-A emt3-A   310 - 313 <=>  315 - 318   (LEU  310  - PHE  313  <=> ARG  315  - THR  318 )                          
  22: s001-A emt3-A   358 - 361 <=>  342 - 345   (THR  358  - ARG  361  <=> GLY  342  - ALA  345 )                          
  22: s001-A emt3-A   364 - 393 <=>  347 - 376   (LEU  364  - PHE  393  <=> ASP  347  - LYS  376 )                          
  22: s001-A emt3-A   394 - 397 <=>  378 - 381   (ILE  394  - GLU  397  <=> ILE  378  - PHE  381 )                          
  23: s001-A ei8b-A    13 -  35 <=>    1 -  23   (TYR   13  - MET   35  <=> MET    1  - MET   23 )                          
  23: s001-A ei8b-A    37 -  42 <=>   25 -  30   (LEU   37  - SER   42  <=> THR   25  - ARG   30 )                          
  23: s001-A ei8b-A    43 -  46 <=>   35 -  38   (CYS   43  - LEU   46  <=> CYS   35  - LEU   38 )                          
  23: s001-A ei8b-A    47 -  50 <=>   40 -  43   (ARG   47  - TYR   50  <=> LYS   40  - ARG   43 )                          
  23: s001-A ei8b-A    51 -  69 <=>   47 -  65   (TYR   51  - LEU   69  <=> ILE   47  - PRO   65 )                          
  23: s001-A ei8b-A    74 -  77 <=>   80 -  83   (PRO   74  - LEU   77  <=> GLN   80  - PHE   83 )                          
  23: s001-A ei8b-A    78 - 120 <=>   85 - 127   (MET   78  - ARG  120  <=> VAL   85  - ARG  127 )                          
  23: s001-A ei8b-A   121 - 124 <=>  136 - 139   (ARG  121  - GLU  124  <=> LEU  136  - GLN  139 )                          
  23: s001-A ei8b-A   125 - 145 <=>  142 - 162   (LEU  125  - LYS  145  <=> LEU  142  - VAL  162 )                          
  23: s001-A ei8b-A   146 - 149 <=>  164 - 167   (GLY  146  - GLY  149  <=> GLN  164  - LEU  167 )                          
  23: s001-A ei8b-A   155 - 205 <=>  170 - 220   (TRP  155  - ARG  205  <=> VAL  170  - ARG  220 )                          
  23: s001-A ei8b-A   217 - 267 <=>  221 - 271   (ALA  217  - GLY  267  <=> LYS  221  - HIS  271 )                          
  23: s001-A ei8b-A   268 - 301 <=>  287 - 320   (VAL  268  - ASP  301  <=> ILE  287  - GLN  320 )                          
  23: s001-A ei8b-A   302 - 307 <=>  322 - 327   (THR  302  - VAL  307  <=> LEU  322  - ASP  327 )                          
  23: s001-A ei8b-A   309 - 314 <=>  328 - 333   (ARG  309  - GLU  314  <=> LEU  328  - PRO  333 )                          
  23: s001-A ei8b-A   357 - 361 <=>  357 - 361   (VAL  357  - ARG  361  <=> GLY  357  - LEU  361 )                          
  23: s001-A ei8b-A   363 - 388 <=>  364 - 389   (LEU  363  - ALA  388  <=> PRO  364  - ARG  389 )                          
  23: s001-A ei8b-A   390 - 393 <=>  390 - 393   (LYS  390  - PHE  393  <=> GLN  390  - ASN  393 )                          
  23: s001-A ei8b-A   394 - 397 <=>  395 - 398   (ILE  394  - GLU  397  <=> ARG  395  - LEU  398 )                          
  23: s001-A ei8b-A   399 - 403 <=>  404 - 408   (ILE  399  - LYS  403  <=> ASN  404  - VAL  408 )                          
  24: s001-A eknq-A    17 -  41 <=>    1 -  25   (HIS   17  - GLU   41  <=> MET    1  - ASN   25 )                          
  24: s001-A eknq-A    44 -  50 <=>   26 -  32   (ASN   44  - TYR   50  <=> ARG   26  - LEU   32 )                          
  24: s001-A eknq-A    51 -  61 <=>   36 -  46   (TYR   51  - LEU   61  <=> THR   36  - LEU   46 )                          
  24: s001-A eknq-A    62 -  75 <=>   48 -  61   (TRP   62  - TYR   75  <=> MET   48  - GLN   61 )                          
  24: s001-A eknq-A    76 -  93 <=>   74 -  91   (PRO   76  - GLN   93  <=> ASN   74  - SER   91 )                          
  24: s001-A eknq-A    96 - 120 <=>   93 - 117   (GLY   96  - ARG  120  <=> GLY   93  - GLY  117 )                          
  24: s001-A eknq-A   121 - 124 <=>  122 - 125   (ARG  121  - GLU  124  <=> GLY  122  - ARG  125 )                          
  24: s001-A eknq-A   125 - 149 <=>  131 - 155   (LEU  125  - GLY  149  <=> LEU  131  - ASP  155 )                          
  24: s001-A eknq-A   155 - 206 <=>  156 - 207   (TRP  155  - LEU  206  <=> ALA  156  - LYS  207 )                          
  24: s001-A eknq-A   218 - 267 <=>  208 - 257   (VAL  218  - GLY  267  <=> SER  208  - TRP  257 )                          
  24: s001-A eknq-A   268 - 300 <=>  272 - 304   (VAL  268  - GLN  300  <=> VAL  272  - LYS  304 )                          
  24: s001-A eknq-A   301 - 304 <=>  318 - 321   (ASP  301  - TRP  304  <=> SER  318  - ILE  321 )                          
  24: s001-A eknq-A   357 - 361 <=>  333 - 337   (VAL  357  - ARG  361  <=> CYS  333  - GLN  337 )                          
  24: s001-A eknq-A   363 - 388 <=>  341 - 366   (LEU  363  - ALA  388  <=> SER  341  - LYS  366 )                          
  25: s001-A emve-A     4 -   8 <=>    4 -   8   (TRP    4  - ARG    8  <=> PRO    4  - LYS    8 )                          
  25: s001-A emve-A    15 -  35 <=>   12 -  32   (SER   15  - MET   35  <=> GLU   12  - VAL   32 )                          
  25: s001-A emve-A    38 -  41 <=>   38 -  41   (ARG   38  - GLU   41  <=> PRO   38  - ALA   41 )                          
  25: s001-A emve-A    49 -  65 <=>   47 -  63   (THR   49  - PHE   65  <=> LYS   47  - VAL   63 )                          
  25: s001-A emve-A    66 -  72 <=>   65 -  71   (PHE   66  - LEU   72  <=> LEU   65  - TYR   71 )                          
  25: s001-A emve-A    74 -  77 <=>   88 -  91   (PRO   74  - LEU   77  <=> PHE   88  - SER   91 )                          
  25: s001-A emve-A    78 - 103 <=>   93 - 118   (MET   78  - ARG  103  <=> THR   93  - GLN  118 )                          
  25: s001-A emve-A   104 - 117 <=>  120 - 133   (VAL  104  - ARG  117  <=> CYS  120  - ASN  133 )                          
  25: s001-A emve-A   119 - 122 <=>  134 - 137   (CYS  119  - LYS  122  <=> ALA  134  - GLU  137 )                          
  25: s001-A emve-A   123 - 126 <=>  141 - 144   (VAL  123  - SER  126  <=> PRO  141  - PHE  144 )                          
  25: s001-A emve-A   127 - 150 <=>  147 - 170   (TRP  127  - PRO  150  <=> TYR  147  - GLU  170 )                          
  25: s001-A emve-A   151 - 161 <=>  172 - 182   (ILE  151  - VAL  161  <=> GLY  172  - HIS  182 )                          
  25: s001-A emve-A   163 - 208 <=>  183 - 228   (PHE  163  - LEU  208  <=> PHE  183  - GLY  228 )                          
  25: s001-A emve-A   210 - 213 <=>  229 - 232   (ILE  210  - SER  213  <=> LEU  229  - GLY  232 )                          
  25: s001-A emve-A   214 - 267 <=>  235 - 288   (ASP  214  - GLY  267  <=> LEU  235  - THR  288 )                          
  25: s001-A emve-A   268 - 300 <=>  305 - 337   (VAL  268  - GLN  300  <=> VAL  305  - ALA  337 )                          
  25: s001-A emve-A   301 - 304 <=>  359 - 362   (ASP  301  - TRP  304  <=> HIS  359  - LEU  362 )                          
  25: s001-A emve-A   358 - 364 <=>  370 - 376   (THR  358  - LEU  364  <=> PRO  370  - LEU  376 )                          
  25: s001-A emve-A   366 - 393 <=>  381 - 408   (ARG  366  - PHE  393  <=> ARG  381  - SER  408 )                          
  26: s001-A ems3-A    15 -  72 <=>    2 -  59   (SER   15  - LEU   72  <=> ALA    2  - TYR   59 )                          
  26: s001-A ems3-A    73 -  76 <=>   62 -  65   (ASP   73  - PRO   76  <=> ALA   62  - LEU   65 )                          
  26: s001-A ems3-A    77 -  93 <=>   68 -  84   (LEU   77  - GLN   93  <=> SER   68  - SER   84 )                          
  26: s001-A ems3-A    95 - 112 <=>   86 - 103   (ARG   95  - SER  112  <=> TRP   86  - GLU  103 )                          
  26: s001-A ems3-A   113 - 116 <=>  105 - 108   (PRO  113  - HIS  116  <=> LYS  105  - ALA  108 )                          
  26: s001-A ems3-A   120 - 123 <=>  109 - 112   (ARG  120  - VAL  123  <=> GLY  109  - SER  112 )                          
  26: s001-A ems3-A   124 - 127 <=>  116 - 119   (GLU  124  - TRP  127  <=> LEU  116  - ARG  119 )                          
  26: s001-A ems3-A   128 - 140 <=>  122 - 134   (PHE  128  - PHE  140  <=> ILE  122  - ILE  134 )                          
  26: s001-A ems3-A   141 - 148 <=>  136 - 143   (ARG  141  - LEU  148  <=> LEU  136  - ARG  143 )                          
  26: s001-A ems3-A   157 - 204 <=>  147 - 194   (ALA  157  - GLU  204  <=> PRO  147  - ALA  194 )                          
  26: s001-A ems3-A   206 - 209 <=>  195 - 198   (LEU  206  - GLU  209  <=> ARG  195  - GLN  198 )                          
  26: s001-A ems3-A   219 - 267 <=>  199 - 247   (ARG  219  - GLY  267  <=> ARG  199  - GLU  247 )                          
  26: s001-A ems3-A   268 - 298 <=>  265 - 295   (VAL  268  - ALA  298  <=> ARG  265  - ASP  295 )                          
  26: s001-A ems3-A   299 - 302 <=>  297 - 300   (PRO  299  - THR  302  <=> GLN  297  - LEU  300 )                          
  26: s001-A ems3-A   303 - 308 <=>  303 - 308   (SER  303  - ALA  308  <=> THR  303  - ARG  308 )                          
  26: s001-A ems3-A   357 - 361 <=>  327 - 331   (VAL  357  - ARG  361  <=> LEU  327  - THR  331 )                          
  26: s001-A ems3-A   363 - 389 <=>  335 - 361   (LEU  363  - GLU  389  <=> LYS  335  - ALA  361 )                          
  27: s001-A eiql-A    15 -  41 <=>    3 -  29   (SER   15  - GLU   41  <=> ARG    3  - GLU   29 )                          
  27: s001-A eiql-A    43 -  72 <=>   30 -  59   (CYS   43  - LEU   72  <=> PRO   30  - TRP   59 )                          
  27: s001-A eiql-A    74 -  82 <=>   78 -  86   (PRO   74  - GLN   82  <=> THR   78  - GLY   86 )                          
  27: s001-A eiql-A    83 -  95 <=>   88 - 100   (LEU   83  - ARG   95  <=> VAL   88  - TRP  100 )                          
  27: s001-A eiql-A    97 - 115 <=>  101 - 119   (VAL   97  - LEU  115  <=> ASN  101  - ARG  119 )                          
  27: s001-A eiql-A   122 - 126 <=>  120 - 124   (LYS  122  - SER  126  <=> ARG  120  - TRP  124 )                          
  27: s001-A eiql-A   127 - 148 <=>  127 - 148   (TRP  127  - LEU  148  <=> LEU  127  - LYS  148 )                          
  27: s001-A eiql-A   149 - 152 <=>  150 - 153   (GLY  149  - ASN  152  <=> ALA  150  - ARG  153 )                          
  27: s001-A eiql-A   155 - 161 <=>  154 - 160   (TRP  155  - VAL  161  <=> LEU  154  - VAL  160 )                          
  27: s001-A eiql-A   163 - 197 <=>  161 - 195   (PHE  163  - SER  197  <=> ALA  161  - ARG  195 )                          
  27: s001-A eiql-A   199 - 202 <=>  196 - 199   (MET  199  - ILE  202  <=> GLU  196  - THR  199 )                          
  27: s001-A eiql-A   224 - 267 <=>  200 - 243   (ARG  224  - GLY  267  <=> ASN  200  - ALA  243 )                          
  27: s001-A eiql-A   268 - 300 <=>  255 - 287   (VAL  268  - GLN  300  <=> PRO  255  - ARG  287 )                          
  27: s001-A eiql-A   301 - 307 <=>  290 - 296   (ASP  301  - VAL  307  <=> CYS  290  - VAL  296 )                          
  27: s001-A eiql-A   310 - 313 <=>  297 - 300   (LEU  310  - PHE  313  <=> PRO  297  - LEU  300 )                          
  27: s001-A eiql-A   342 - 346 <=>  309 - 313   (VAL  342  - CYS  346  <=> THR  309  - VAL  313 )                          
  27: s001-A eiql-A   358 - 361 <=>  321 - 324   (THR  358  - ARG  361  <=> LYS  321  - ILE  324 )                          
  27: s001-A eiql-A   362 - 365 <=>  326 - 329   (ARG  362  - PHE  365  <=> GLY  326  - ILE  329 )                          
  27: s001-A eiql-A   367 - 394 <=>  334 - 361   (ILE  367  - ILE  394  <=> PHE  334  - GLU  361 )                          
  28: s001-A efru-A    11 -  14 <=>    6 -   9   (ASN   11  - ILE   14  <=> ASP    6  - GLN    9 )                          
  28: s001-A efru-A    19 -  37 <=>   12 -  30   (LEU   19  - LEU   37  <=> LEU   12  - GLN   30 )                          
  28: s001-A efru-A    38 -  41 <=>   35 -  38   (ARG   38  - GLU   41  <=> PHE   35  - ARG   38 )                          
  28: s001-A efru-A    45 -  72 <=>   40 -  67   (GLU   45  - LEU   72  <=> LEU   40  - TYR   67 )                          
  28: s001-A efru-A    74 - 126 <=>   86 - 138   (PRO   74  - SER  126  <=> VAL   86  - THR  138 )                          
  28: s001-A efru-A   127 - 145 <=>  141 - 159   (TRP  127  - LYS  145  <=> ARG  141  - VAL  159 )                          
  28: s001-A efru-A   146 - 149 <=>  161 - 164   (GLY  146  - GLY  149  <=> THR  161  - LYS  164 )                          
  28: s001-A efru-A   152 - 155 <=>  167 - 170   (ASN  152  - TRP  155  <=> ASP  167  - GLN  170 )                          
  28: s001-A efru-A   157 - 161 <=>  171 - 175   (ALA  157  - VAL  161  <=> TRP  171  - LEU  175 )                          
  28: s001-A efru-A   164 - 213 <=>  176 - 225   (VAL  164  - SER  213  <=> TRP  176  - LEU  225 )                          
  28: s001-A efru-A   216 - 266 <=>  312 - 362   (ARG  216  - SER  266  <=> GLY  312  - TYR  362 )                          
  28: s001-A efru-A   267 - 270 <=>  381 - 384   (GLY  267  - ARG  270  <=> LYS  381  - PHE  384 )                          
  28: s001-A efru-A   271 - 301 <=>  386 - 416   (ARG  271  - ASP  301  <=> THR  386  - ILE  416 )                          
  28: s001-A efru-A   302 - 312 <=>  418 - 428   (THR  302  - GLN  312  <=> LEU  418  - ASN  428 )                          
  28: s001-A efru-A   357 - 360 <=>  452 - 455   (VAL  357  - ASN  360  <=> GLY  452  - THR  455 )                          
  28: s001-A efru-A   361 - 392 <=>  457 - 488   (ARG  361  - ILE  392  <=> ASP  457  - ALA  488 )                          
  28: s001-A efru-A   393 - 396 <=>  490 - 493   (PHE  393  - SER  396  <=> GLN  490  - ASN  493 )                          
  28: s001-A efru-A   397 - 400 <=>  496 - 499   (GLU  397  - THR  400  <=> ASN  496  - ALA  499 )                          
  28: s001-A efru-A   401 - 404 <=>  504 - 507   (LYS  401  - HIS  404  <=> ALA  504  - ASP  507 )                          
  29: s001-A elra-A    18 -  41 <=>    1 -  24   (VAL   18  - GLU   41  <=> MET    1  - GLY   24 )                          
  29: s001-A elra-A    44 -  48 <=>   25 -  29   (ASN   44  - LEU   48  <=> GLY   25  - GLN   29 )                          
  29: s001-A elra-A    49 -  73 <=>   34 -  58   (THR   49  - ASP   73  <=> ARG   34  - LEU   58 )                          
  29: s001-A elra-A    74 -  77 <=>   70 -  73   (PRO   74  - LEU   77  <=> ARG   70  - PRO   73 )                          
  29: s001-A elra-A    78 -  93 <=>   75 -  90   (MET   78  - GLN   93  <=> ILE   75  - SER   90 )                          
  29: s001-A elra-A    98 - 120 <=>   91 - 113   (ILE   98  - ARG  120  <=> ARG   91  - LEU  113 )                          
  29: s001-A elra-A   121 - 124 <=>  117 - 120   (ARG  121  - GLU  124  <=> LYS  117  - ASN  120 )                          
  29: s001-A elra-A   125 - 144 <=>  126 - 145   (LEU  125  - TYR  144  <=> MET  126  - VAL  145 )                          
  29: s001-A elra-A   145 - 149 <=>  147 - 151   (LYS  145  - GLY  149  <=> ILE  147  - LYS  151 )                          
  29: s001-A elra-A   155 - 161 <=>  153 - 159   (TRP  155  - VAL  161  <=> GLN  153  - CYS  159 )                          
  29: s001-A elra-A   163 - 204 <=>  160 - 201   (PHE  163  - GLU  204  <=> ASN  160  - ALA  201 )                          
  29: s001-A elra-A   206 - 209 <=>  202 - 205   (LEU  206  - GLU  209  <=> CYS  202  - MET  205 )                          
  29: s001-A elra-A   217 - 267 <=>  206 - 256   (ALA  217  - GLY  267  <=> ASP  206  - ILE  256 )                          
  29: s001-A elra-A   268 - 300 <=>  271 - 303   (VAL  268  - GLN  300  <=> LYS  271  - LYS  303 )                          
  29: s001-A elra-A   301 - 304 <=>  317 - 320   (ASP  301  - TRP  304  <=> SER  317  - ILE  320 )                          
  29: s001-A elra-A   357 - 361 <=>  332 - 336   (VAL  357  - ARG  361  <=> CYS  332  - ARG  336 )                          
  29: s001-A elra-A   363 - 390 <=>  340 - 367   (LEU  363  - LYS  390  <=> ARG  340  - LEU  367 )                          
  30: s001-A emga-A     9 -  18 <=>    3 -  12   (LEU    9  - VAL   18  <=> GLN    3  - SER   12 )                          
  30: s001-A emga-A    22 -  37 <=>   13 -  28   (LEU   22  - LEU   37  <=> LEU   13  - PHE   28 )                          
  30: s001-A emga-A    48 -  51 <=>   29 -  32   (LEU   48  - TYR   51  <=> GLY   29  - LEU   32 )                          
  30: s001-A emga-A    52 -  73 <=>   34 -  55   (SER   52  - ASP   73  <=> SER   34  - SER   55 )                          
  30: s001-A emga-A    74 -  98 <=>   72 -  96   (PRO   74  - ILE   98  <=> THR   72  - ASN   96 )                          
  30: s001-A emga-A   100 - 118 <=>   97 - 115   (GLU  100  - LEU  118  <=> CYS   97  - GLN  115 )                          
  30: s001-A emga-A   119 - 122 <=>  118 - 121   (CYS  119  - LYS  122  <=> THR  118  - SER  121 )                          
  30: s001-A emga-A   123 - 126 <=>  124 - 127   (VAL  123  - SER  126  <=> ARG  124  - ARG  127 )                          
  30: s001-A emga-A   127 - 148 <=>  130 - 151   (TRP  127  - LEU  148  <=> ASN  130  - ASN  151 )                          
  30: s001-A emga-A   162 - 210 <=>  153 - 201   (LEU  162  - ILE  210  <=> ALA  153  - ARG  201 )                          
  30: s001-A emga-A   212 - 267 <=>  202 - 257   (ARG  212  - GLY  267  <=> TYR  202  - TRP  257 )                          
  30: s001-A emga-A   268 - 271 <=>  270 - 273   (VAL  268  - ARG  271  <=> VAL  270  - TYR  273 )                          
  30: s001-A emga-A   272 - 298 <=>  275 - 301   (ILE  272  - ALA  298  <=> ALA  275  - LYS  301 )                          
  30: s001-A emga-A   299 - 305 <=>  303 - 309   (PRO  299  - MET  305  <=> LEU  303  - VAL  309 )                          
  30: s001-A emga-A   308 - 313 <=>  310 - 315   (ALA  308  - PHE  313  <=> THR  310  - SER  315 )                          
  30: s001-A emga-A   358 - 361 <=>  340 - 343   (THR  358  - ARG  361  <=> GLY  340  - ASP  343 )                          
  30: s001-A emga-A   363 - 395 <=>  347 - 379   (LEU  363  - GLY  395  <=> GLU  347  - GLN  379 )                          
  30: s001-A emga-A   396 - 399 <=>  382 - 385   (SER  396  - ILE  399  <=> GLN  382  - THR  385 )                          
  30: s001-A emga-A   400 - 403 <=>  388 - 391   (THR  400  - LYS  403  <=> SER  388  - ILE  391 )                          
  31: s001-A eepd-A    19 -  29 <=>    6 -  16   (LEU   19  - PHE   29  <=> HIS    6  - GLY   16 )                          
  31: s001-A eepd-A    35 -  40 <=>   18 -  23   (MET   35  - ASP   40  <=> VAL   18  - SER   23 )                          
  31: s001-A eepd-A    48 -  73 <=>   27 -  52   (LEU   48  - ASP   73  <=> SER   27  - PHE   52 )                          
  31: s001-A eepd-A    74 -  77 <=>   62 -  65   (PRO   74  - LEU   77  <=> LEU   62  - ASN   65 )                          
  31: s001-A eepd-A    78 - 118 <=>   67 - 107   (MET   78  - LEU  118  <=> ILE   67  - GLU  107 )                          
  31: s001-A eepd-A   119 - 124 <=>  110 - 115   (CYS  119  - GLU  124  <=> ILE  110  - LEU  115 )                          
  31: s001-A eepd-A   125 - 149 <=>  119 - 143   (LEU  125  - GLY  149  <=> SER  119  - SER  143 )                          
  31: s001-A eepd-A   162 - 211 <=>  147 - 196   (LEU  162  - LEU  211  <=> LEU  147  - ASN  196 )                          
  31: s001-A eepd-A   216 - 223 <=>  201 - 208   (ARG  216  - ARG  223  <=> GLY  201  - SER  208 )                          
  31: s001-A eepd-A   224 - 267 <=>  211 - 254   (ARG  224  - GLY  267  <=> PHE  211  - TRP  254 )                          
  31: s001-A eepd-A   268 - 271 <=>  267 - 270   (VAL  268  - ARG  271  <=> TYR  267  - ALA  270 )                          
  31: s001-A eepd-A   272 - 310 <=>  272 - 310   (ILE  272  - LEU  310  <=> PHE  272  - PRO  310 )                          
  31: s001-A eepd-A   313 - 316 <=>  311 - 314   (PHE  313  - VAL  316  <=> SER  311  - ARG  314 )                          
  31: s001-A eepd-A   358 - 361 <=>  340 - 343   (THR  358  - ARG  361  <=> GLY  340  - SER  343 )                          
  31: s001-A eepd-A   363 - 385 <=>  347 - 369   (LEU  363  - ALA  385  <=> SER  347  - VAL  369 )                          
  32: s001-A effz-A     4 -   7 <=>    1 -   4   (TRP    4  - LEU    7  <=> MET    1  - GLU    4 )                          
  32: s001-A effz-A     9 -  29 <=>    5 -  25   (LEU    9  - PHE   29  <=> ALA    5  - GLY   25 )                          
  32: s001-A effz-A    35 -  38 <=>   28 -  31   (MET   35  - ARG   38  <=> PRO   28  - GLU   31 )                          
  32: s001-A effz-A    39 -  43 <=>   33 -  37   (TYR   39  - CYS   43  <=> PHE   33  - LEU   37 )                          
  32: s001-A effz-A    48 -  74 <=>   45 -  71   (LEU   48  - PRO   74  <=> TRP   45  - LEU   71 )                          
  32: s001-A effz-A    76 - 120 <=>   88 - 132   (PRO   76  - ARG  120  <=> GLY   88  - LYS  132 )                          
  32: s001-A effz-A   121 - 124 <=>  139 - 142   (ARG  121  - GLU  124  <=> HIS  139  - SER  142 )                          
  32: s001-A effz-A   125 - 128 <=>  146 - 149   (LEU  125  - PHE  128  <=> ARG  146  - LEU  149 )                          
  32: s001-A effz-A   129 - 147 <=>  151 - 169   (LEU  129  - LEU  147  <=> ILE  151  - ARG  169 )                          
  32: s001-A effz-A   156 - 161 <=>  172 - 177   (LYS  156  - VAL  161  <=> PRO  172  - VAL  177 )                          
  32: s001-A effz-A   163 - 209 <=>  178 - 224   (PHE  163  - GLU  209  <=> ASN  178  - PHE  224 )                          
  32: s001-A effz-A   213 - 267 <=>  225 - 279   (SER  213  - GLY  267  <=> ASP  225  - TRP  279 )                          
  32: s001-A effz-A   268 - 301 <=>  292 - 325   (VAL  268  - ASP  301  <=> GLN  292  - TYR  325 )                          
  32: s001-A effz-A   302 - 308 <=>  327 - 333   (THR  302  - ALA  308  <=> LEU  327  - LEU  333 )                          
  32: s001-A effz-A   309 - 314 <=>  335 - 340   (ARG  309  - GLU  314  <=> THR  335  - GLN  340 )                          
  32: s001-A effz-A   357 - 360 <=>  364 - 367   (VAL  357  - ASN  360  <=> GLY  364  - ASP  367 )                          
  32: s001-A effz-A   361 - 381 <=>  369 - 389   (ARG  361  - LEU  381  <=> ASN  369  - GLN  389 )                          
  32: s001-A effz-A   383 - 395 <=>  390 - 402   (LYS  383  - GLY  395  <=> PHE  390  - GLN  402 )                          
  32: s001-A effz-A   396 - 399 <=>  405 - 408   (SER  396  - ILE  399  <=> SER  405  - SER  408 )                          
  33: s001-A ekmp-A    10 -  14 <=>    4 -   8   (SER   10  - ILE   14  <=> GLN    4  - LEU    8 )                          
  33: s001-A ekmp-A    19 -  29 <=>   10 -  20   (LEU   19  - PHE   29  <=> ALA   10  - SER   20 )                          
  33: s001-A ekmp-A    31 -  34 <=>   21 -  24   (TYR   31  - LEU   34  <=> VAL   21  - LEU   24 )                          
  33: s001-A ekmp-A    35 -  38 <=>   26 -  29   (MET   35  - ARG   38  <=> PRO   26  - GLN   29 )                          
  33: s001-A ekmp-A    39 -  42 <=>   31 -  34   (TYR   39  - SER   42  <=> PHE   31  - THR   34 )                          
  33: s001-A ekmp-A    49 -  75 <=>   44 -  70   (THR   49  - TYR   75  <=> MET   44  - ASP   70 )                          
  33: s001-A ekmp-A    76 - 119 <=>   86 - 129   (PRO   76  - CYS  119  <=> GLY   86  - SER  129 )                          
  33: s001-A ekmp-A   120 - 124 <=>  135 - 139   (ARG  120  - GLU  124  <=> GLN  135  - PHE  139 )                          
  33: s001-A ekmp-A   125 - 128 <=>  144 - 147   (LEU  125  - PHE  128  <=> ARG  144  - LEU  147 )                          
  33: s001-A ekmp-A   129 - 147 <=>  149 - 167   (LEU  129  - LEU  147  <=> VAL  149  - ALA  167 )                          
  33: s001-A ekmp-A   159 - 162 <=>  173 - 176   (PHE  159  - LEU  162  <=> SER  173  - LEU  176 )                          
  33: s001-A ekmp-A   164 - 209 <=>  177 - 222   (VAL  164  - GLU  209  <=> LYS  177  - CYS  222 )                          
  33: s001-A ekmp-A   213 - 267 <=>  223 - 277   (SER  213  - GLY  267  <=> GLU  223  - TRP  277 )                          
  33: s001-A ekmp-A   268 - 296 <=>  290 - 318   (VAL  268  - THR  296  <=> GLN  290  - TYR  318 )                          
  33: s001-A ekmp-A   298 - 301 <=>  319 - 322   (ALA  298  - ASP  301  <=> ASN  319  - PRO  322 )                          
  33: s001-A ekmp-A   302 - 310 <=>  324 - 332   (THR  302  - LEU  310  <=> ILE  324  - SER  332 )                          
  33: s001-A ekmp-A   311 - 314 <=>  335 - 338   (LEU  311  - GLU  314  <=> PRO  335  - ALA  338 )                          
  33: s001-A ekmp-A   357 - 361 <=>  361 - 365   (VAL  357  - ARG  361  <=> GLY  361  - ASP  365 )                          
  33: s001-A ekmp-A   363 - 381 <=>  369 - 387   (LEU  363  - LEU  381  <=> LYS  369  - GLN  387 )                          
  33: s001-A ekmp-A   383 - 393 <=>  388 - 398   (LYS  383  - PHE  393  <=> PHE  388  - TYR  398 )                          
  33: s001-A ekmp-A   394 - 397 <=>  400 - 403   (ILE  394  - GLU  397  <=> LYS  400  - ASN  403 )                          
  34: s001-A emye-A     1 -   6 <=>   42 -  47   (MET    1  - SER    6  <=> PRO   42  - ARG   47 )                          
  34: s001-A emye-A     8 -  11 <=>   48 -  51   (ARG    8  - ASN   11  <=> ASN   48  - HIS   51 )                          
  34: s001-A emye-A    18 -  43 <=>   53 -  78   (VAL   18  - CYS   43  <=> VAL   53  - ASP   78 )                          
  34: s001-A emye-A    44 -  48 <=>   80 -  84   (ASN   44  - LEU   48  <=> GLU   80  - PRO   84 )                          
  34: s001-A emye-A    49 -  73 <=>   88 - 112   (THR   49  - ASP   73  <=> ASN   88  - THR  112 )                          
  34: s001-A emye-A    74 - 123 <=>  128 - 177   (PRO   74  - VAL  123  <=> VAL  128  - LEU  177 )                          
  34: s001-A emye-A   124 - 149 <=>  179 - 204   (GLU  124  - GLY  149  <=> GLN  179  - TYR  204 )                          
  34: s001-A emye-A   150 - 153 <=>  206 - 209   (PRO  150  - ILE  153  <=> VAL  206  - GLU  209 )                          
  34: s001-A emye-A   156 - 203 <=>  210 - 257   (LYS  156  - ASP  203  <=> ILE  210  - THR  257 )                          
  34: s001-A emye-A   204 - 208 <=>  259 - 263   (GLU  204  - LEU  208  <=> GLY  259  - ARG  263 )                          
  34: s001-A emye-A   213 - 267 <=>  282 - 336   (SER  213  - GLY  267  <=> VAL  282  - ASN  336 )                          
  34: s001-A emye-A   268 - 271 <=>  351 - 354   (VAL  268  - ARG  271  <=> ILE  351  - TRP  354 )                          
  34: s001-A emye-A   272 - 301 <=>  356 - 385   (ILE  272  - ASP  301  <=> PHE  356  - GLN  385 )                          
  34: s001-A emye-A   302 - 306 <=>  387 - 391   (THR  302  - HIS  306  <=> LEU  387  - TYR  391 )                          
  34: s001-A emye-A   309 - 313 <=>  392 - 396   (ARG  309  - PHE  313  <=> ALA  392  - GLU  396 )                          
  34: s001-A emye-A   358 - 361 <=>  419 - 422   (THR  358  - ARG  361  <=> GLY  419  - ALA  422 )                          
  34: s001-A emye-A   363 - 392 <=>  426 - 455   (LEU  363  - ILE  392  <=> SER  426  - ASP  455 )                          
  34: s001-A emye-A   394 - 399 <=>  456 - 461   (ILE  394  - ILE  399  <=> PRO  456  - THR  461 )                          
  35: s001-A el2r-A     1 -   9 <=>   17 -  25   (MET    1  - LEU    9  <=> ARG   17  - ARG   25 )                          
  35: s001-A el2r-A    12 -  72 <=>   27 -  87   (ARG   12  - LEU   72  <=> LYS   27  - TYR   87 )                          
  35: s001-A el2r-A    73 -  76 <=>   94 -  97   (ASP   73  - PRO   76  <=> GLN   94  - LEU   97 )                          
  35: s001-A el2r-A    78 - 108 <=>  103 - 133   (MET   78  - ILE  108  <=> ILE  103  - VAL  133 )                          
  35: s001-A el2r-A   110 - 116 <=>  134 - 140   (ARG  110  - HIS  116  <=> PRO  134  - ASP  140 )                          
  35: s001-A el2r-A   118 - 121 <=>  141 - 144   (LEU  118  - ARG  121  <=> SER  141  - ILE  144 )                          
  35: s001-A el2r-A   122 - 125 <=>  147 - 150   (LYS  122  - LEU  125  <=> MET  147  - TRP  150 )                          
  35: s001-A el2r-A   126 - 132 <=>  153 - 159   (SER  126  - GLN  132  <=> PHE  153  - LYS  159 )                          
  35: s001-A el2r-A   133 - 156 <=>  161 - 184   (LEU  133  - LYS  156  <=> VAL  161  - TRP  184 )                          
  35: s001-A el2r-A   159 - 162 <=>  185 - 188   (PHE  159  - LEU  162  <=> THR  185  - THR  188 )                          
  35: s001-A el2r-A   164 - 211 <=>  189 - 236   (VAL  164  - LEU  211  <=> THR  189  - SER  236 )                          
  35: s001-A el2r-A   213 - 267 <=>  247 - 301   (SER  213  - GLY  267  <=> TYR  247  - ASN  301 )                          
  35: s001-A el2r-A   268 - 293 <=>  321 - 346   (VAL  268  - VAL  293  <=> ALA  321  - LEU  346 )                          
  35: s001-A el2r-A   296 - 300 <=>  347 - 351   (THR  296  - GLN  300  <=> THR  347  - GLY  351 )                          
  35: s001-A el2r-A   301 - 304 <=>  372 - 375   (ASP  301  - TRP  304  <=> ALA  372  - LEU  375 )                          
  35: s001-A el2r-A   357 - 361 <=>  387 - 391   (VAL  357  - ARG  361  <=> LEU  387  - GLU  391 )                          
  35: s001-A el2r-A   363 - 391 <=>  395 - 423   (LEU  363  - GLU  391  <=> SER  395  - LYS  423 )                          
  36: s001-A ehm4-A    15 -  38 <=>   20 -  43   (SER   15  - ARG   38  <=> ALA   20  - ASN   43 )                          
  36: s001-A ehm4-A    44 -  72 <=>   49 -  77   (ASN   44  - LEU   72  <=> GLY   49  - PHE   77 )                          
  36: s001-A ehm4-A    74 -  77 <=>   93 -  96   (PRO   74  - LEU   77  <=> THR   93  - PHE   96 )                          
  36: s001-A ehm4-A    78 -  93 <=>   98 - 113   (MET   78  - GLN   93  <=> THR   98  - SER  113 )                          
  36: s001-A ehm4-A    95 - 122 <=>  115 - 142   (ARG   95  - LYS  122  <=> TYR  115  - VAL  142 )                          
  36: s001-A ehm4-A   123 - 126 <=>  146 - 149   (VAL  123  - SER  126  <=> LYS  146  - SER  149 )                          
  36: s001-A ehm4-A   127 - 148 <=>  152 - 173   (TRP  127  - LEU  148  <=> TYR  152  - THR  173 )                          
  36: s001-A ehm4-A   149 - 152 <=>  176 - 179   (GLY  149  - ASN  152  <=> ALA  176  - GLY  179 )                          
  36: s001-A ehm4-A   157 - 160 <=>  180 - 183   (ALA  157  - ILE  160  <=> PHE  180  - PRO  183 )                          
  36: s001-A ehm4-A   165 - 205 <=>  184 - 224   (VAL  165  - ARG  205  <=> CYS  184  - ASN  224 )                          
  36: s001-A ehm4-A   207 - 210 <=>  225 - 228   (CYS  207  - ILE  210  <=> ARG  225  - SER  228 )                          
  36: s001-A ehm4-A   217 - 267 <=>  229 - 279   (ALA  217  - GLY  267  <=> THR  229  - LEU  279 )                          
  36: s001-A ehm4-A   268 - 298 <=>  297 - 327   (VAL  268  - ALA  298  <=> LEU  297  - VAL  327 )                          
  36: s001-A ehm4-A   299 - 306 <=>  329 - 336   (PRO  299  - HIS  306  <=> ARG  329  - HIS  336 )                          
  36: s001-A ehm4-A   308 - 311 <=>  337 - 340   (ALA  308  - LEU  311  <=> LYS  337  - VAL  340 )                          
  36: s001-A ehm4-A   357 - 361 <=>  363 - 367   (VAL  357  - ARG  361  <=> PHE  363  - ARG  367 )                          
  36: s001-A ehm4-A   363 - 389 <=>  371 - 397   (LEU  363  - GLU  389  <=> SER  371  - ASN  397 )                          
  37: s001-A ell6-A    10 -  14 <=>    4 -   8   (SER   10  - ILE   14  <=> ASN    4  - LEU    8 )                          
  37: s001-A ell6-A    19 -  23 <=>   10 -  14   (LEU   19  - ARG   23  <=> ALA   10  - PRO   14 )                          
  37: s001-A ell6-A    25 -  33 <=>   15 -  23   (TYR   25  - GLY   33  <=> TYR   15  - GLY   23 )                          
  37: s001-A ell6-A    35 -  38 <=>   26 -  29   (MET   35  - ARG   38  <=> PRO   26  - GLN   29 )                          
  37: s001-A ell6-A    39 -  42 <=>   31 -  34   (TYR   39  - SER   42  <=> PHE   31  - THR   34 )                          
  37: s001-A ell6-A    49 -  75 <=>   44 -  70   (THR   49  - TYR   75  <=> ILE   44  - GLN   70 )                          
  37: s001-A ell6-A    76 - 120 <=>   86 - 130   (PRO   76  - ARG  120  <=> GLY   86  - SER  130 )                          
  37: s001-A ell6-A   123 - 126 <=>  141 - 144   (VAL  123  - SER  126  <=> PHE  141  - ARG  144 )                          
  37: s001-A ell6-A   127 - 142 <=>  147 - 162   (TRP  127  - LEU  142  <=> LEU  147  - ARG  162 )                          
  37: s001-A ell6-A   143 - 146 <=>  164 - 167   (PHE  143  - GLY  146  <=> THR  164  - ALA  167 )                          
  37: s001-A ell6-A   159 - 162 <=>  173 - 176   (PHE  159  - LEU  162  <=> HIS  173  - ASN  176 )                          
  37: s001-A ell6-A   164 - 210 <=>  177 - 223   (VAL  164  - ILE  210  <=> LYS  177  - GLN  223 )                          
  37: s001-A ell6-A   214 - 267 <=>  224 - 277   (ASP  214  - GLY  267  <=> SER  224  - TRP  277 )                          
  37: s001-A ell6-A   268 - 301 <=>  290 - 323   (VAL  268  - ASP  301  <=> GLN  290  - ARG  323 )                          
  37: s001-A ell6-A   302 - 308 <=>  325 - 331   (THR  302  - ALA  308  <=> LEU  325  - LEU  331 )                          
  37: s001-A ell6-A   309 - 314 <=>  333 - 338   (ARG  309  - GLU  314  <=> ALA  333  - LEU  338 )                          
  37: s001-A ell6-A   357 - 361 <=>  361 - 365   (VAL  357  - ARG  361  <=> GLY  361  - ASP  365 )                          
  37: s001-A ell6-A   363 - 392 <=>  369 - 398   (LEU  363  - ILE  392  <=> LYS  369  - PHE  398 )                          
  37: s001-A ell6-A   393 - 396 <=>  400 - 403   (PHE  393  - SER  396  <=> GLN  400  - ASN  403 )                          
  37: s001-A ell6-A   397 - 400 <=>  406 - 409   (GLU  397  - THR  400  <=> GLU  406  - ALA  409 )                          
  38: s001-A ejc1-A     1 -   9 <=>   40 -  48   (MET    1  - LEU    9  <=> VAL   40  - LEU   48 )                          
  38: s001-A ejc1-A    11 -  14 <=>   49 -  52   (ASN   11  - ILE   14  <=> HIS   49  - SER   52 )                          
  38: s001-A ejc1-A    22 -  39 <=>   57 -  74   (LEU   22  - TYR   39  <=> VAL   57  - GLY   74 )                          
  38: s001-A ejc1-A    40 -  45 <=>   76 -  81   (ASP   40  - GLU   45  <=> SER   76  - ARG   81 )                          
  38: s001-A ejc1-A    46 -  49 <=>   83 -  86   (LEU   46  - THR   49  <=> LEU   83  - ASN   86 )                          
  38: s001-A ejc1-A    50 -  74 <=>   89 - 113   (TYR   50  - PRO   74  <=> SER   89  - VAL  113 )                          
  38: s001-A ejc1-A    75 -  91 <=>  121 - 137   (TYR   75  - LEU   91  <=> ARG  121  - TRP  137 )                          
  38: s001-A ejc1-A    96 - 115 <=>  141 - 160   (GLY   96  - LEU  115  <=> ASN  141  - LEU  160 )                          
  38: s001-A ejc1-A   118 - 121 <=>  161 - 164   (LEU  118  - ARG  121  <=> PRO  161  - THR  164 )                          
  38: s001-A ejc1-A   122 - 125 <=>  169 - 172   (LYS  122  - LEU  125  <=> ARG  169  - PRO  172 )                          
  38: s001-A ejc1-A   126 - 149 <=>  177 - 200   (SER  126  - GLY  149  <=> LYS  177  - TYR  200 )                          
  38: s001-A ejc1-A   150 - 153 <=>  204 - 207   (PRO  150  - ILE  153  <=> CYS  204  - ARG  207 )                          
  38: s001-A ejc1-A   154 - 160 <=>  212 - 218   (SER  154  - ILE  160  <=> GLU  212  - ALA  218 )                          
  38: s001-A ejc1-A   161 - 206 <=>  234 - 279   (VAL  161  - LEU  206  <=> TRP  234  - PRO  279 )                          
  38: s001-A ejc1-A   221 - 267 <=>  281 - 327   (LEU  221  - GLY  267  <=> PRO  281  - LYS  327 )                          
  38: s001-A ejc1-A   268 - 298 <=>  338 - 368   (VAL  268  - ALA  298  <=> ALA  338  - GLU  368 )                          
  38: s001-A ejc1-A   299 - 303 <=>  370 - 374   (PRO  299  - SER  303  <=> LEU  370  - ARG  374 )                          
  38: s001-A ejc1-A   305 - 310 <=>  375 - 380   (MET  305  - LEU  310  <=> LEU  375  - GLY  380 )                          
  38: s001-A ejc1-A   358 - 361 <=>  403 - 406   (THR  358  - ARG  361  <=> LYS  403  - ASN  406 )                          
  38: s001-A ejc1-A   363 - 383 <=>  410 - 430   (LEU  363  - LYS  383  <=> LYS  410  - HIS  430 )                          
  38: s001-A ejc1-A   386 - 389 <=>  431 - 434   (LEU  386  - GLU  389  <=> GLU  431  - LYS  434 )                          
  39: s001-A ee2c-A     5 -  11 <=>    5 -  11   (HIS    5  - ASN   11  <=> TYR    5  - GLU   11 )                          
  39: s001-A ee2c-A    19 -  35 <=>   14 -  30   (LEU   19  - MET   35  <=> PHE   14  - ASN   30 )                          
  39: s001-A ee2c-A    36 -  41 <=>   32 -  37   (ARG   36  - GLU   41  <=> PHE   32  - SER   37 )                          
  39: s001-A ee2c-A    45 -  69 <=>   38 -  62   (GLU   45  - LEU   69  <=> THR   38  - GLY   62 )                          
  39: s001-A ee2c-A    73 -  76 <=>   84 -  87   (ASP   73  - PRO   76  <=> VAL   84  - ILE   87 )                          
  39: s001-A ee2c-A    77 -  93 <=>   89 - 105   (LEU   77  - GLN   93  <=> ALA   89  - SER  105 )                          
  39: s001-A ee2c-A    95 - 124 <=>  107 - 136   (ARG   95  - GLU  124  <=> GLN  107  - ASN  136 )                          
  39: s001-A ee2c-A   125 - 147 <=>  140 - 162   (LEU  125  - LEU  147  <=> MET  140  - ALA  162 )                          
  39: s001-A ee2c-A   148 - 153 <=>  164 - 169   (LEU  148  - ILE  153  <=> VAL  164  - GLY  169 )                          
  39: s001-A ee2c-A   155 - 161 <=>  170 - 176   (TRP  155  - VAL  161  <=> HIS  170  - LEU  176 )                          
  39: s001-A ee2c-A   163 - 200 <=>  177 - 214   (PHE  163  - ALA  200  <=> PHE  177  - GLN  214 )                          
  39: s001-A ee2c-A   201 - 207 <=>  217 - 223   (ALA  201  - CYS  207  <=> PHE  217  - PRO  223 )                          
  39: s001-A ee2c-A   217 - 267 <=>  224 - 274   (ALA  217  - GLY  267  <=> GLN  224  - ILE  274 )                          
  39: s001-A ee2c-A   268 - 298 <=>  297 - 327   (VAL  268  - ALA  298  <=> LEU  297  - ARG  327 )                          
  39: s001-A ee2c-A   299 - 302 <=>  330 - 333   (PRO  299  - THR  302  <=> ARG  330  - GLU  333 )                          
  39: s001-A ee2c-A   303 - 311 <=>  335 - 343   (SER  303  - LEU  311  <=> LEU  335  - SER  343 )                          
  39: s001-A ee2c-A   358 - 361 <=>  367 - 370   (THR  358  - ARG  361  <=> LEU  367  - VAL  370 )                          
  39: s001-A ee2c-A   363 - 392 <=>  374 - 403   (LEU  363  - ILE  392  <=> LYS  374  - ILE  403 )                          
  39: s001-A ee2c-A   393 - 396 <=>  405 - 408   (PHE  393  - SER  396  <=> GLN  405  - ILE  408 )                          
  39: s001-A ee2c-A   397 - 400 <=>  411 - 414   (GLU  397  - THR  400  <=> GLN  411  - ILE  414 )                          
  40: s001-A ek3z-A     5 -   9 <=>   52 -  56   (HIS    5  - LEU    9  <=> GLN   52  - LYS   56 )                          
  40: s001-A ek3z-A    11 -  14 <=>   57 -  60   (ASN   11  - ILE   14  <=> TYR   57  - SER   60 )                          
  40: s001-A ek3z-A    22 -  45 <=>   65 -  88   (LEU   22  - GLU   45  <=> ILE   65  - ALA   88 )                          
  40: s001-A ek3z-A    46 -  50 <=>   91 -  95   (LEU   46  - TYR   50  <=> LEU   91  - TRP   95 )                          
  40: s001-A ek3z-A    51 -  74 <=>   98 - 121   (TYR   51  - PRO   74  <=> VAL   98  - VAL  121 )                          
  40: s001-A ek3z-A    75 -  91 <=>  129 - 145   (TYR   75  - LEU   91  <=> ASP  129  - LEU  145 )                          
  40: s001-A ek3z-A    96 - 115 <=>  149 - 168   (GLY   96  - LEU  115  <=> GLN  149  - LEU  168 )                          
  40: s001-A ek3z-A   118 - 121 <=>  169 - 172   (LEU  118  - ARG  121  <=> PRO  169  - LYS  172 )                          
  40: s001-A ek3z-A   122 - 125 <=>  177 - 180   (LYS  122  - LEU  125  <=> ARG  177  - LEU  180 )                          
  40: s001-A ek3z-A   126 - 129 <=>  184 - 187   (SER  126  - LEU  129  <=> ILE  184  - ILE  187 )                          
  40: s001-A ek3z-A   130 - 148 <=>  189 - 207   (ALA  130  - LEU  148  <=> ILE  189  - GLY  207 )                          
  40: s001-A ek3z-A   149 - 152 <=>  211 - 214   (GLY  149  - ASN  152  <=> ASN  211  - PRO  214 )                          
  40: s001-A ek3z-A   153 - 160 <=>  221 - 228   (ILE  153  - ILE  160  <=> ILE  221  - SER  228 )                          
  40: s001-A ek3z-A   161 - 206 <=>  244 - 289   (VAL  161  - LEU  206  <=> ILE  244  - PRO  289 )                          
  40: s001-A ek3z-A   220 - 267 <=>  290 - 337   (ARG  220  - GLY  267  <=> THR  290  - LYS  337 )                          
  40: s001-A ek3z-A   268 - 300 <=>  348 - 380   (VAL  268  - GLN  300  <=> ALA  348  - LEU  380 )                          
  40: s001-A ek3z-A   301 - 304 <=>  397 - 400   (ASP  301  - TRP  304  <=> ARG  397  - GLU  400 )                          
  40: s001-A ek3z-A   358 - 361 <=>  413 - 416   (THR  358  - ARG  361  <=> LYS  413  - ARG  416 )                          
  40: s001-A ek3z-A   362 - 383 <=>  420 - 441   (ARG  362  - LYS  383  <=> GLY  420  - GLY  441 )                          
  40: s001-A ek3z-A   385 - 388 <=>  442 - 445   (ALA  385  - ALA  388  <=> GLU  442  - VAL  445 )                          
  40: s001-A ek3z-A   391 - 396 <=>  446 - 451   (GLU  391  - SER  396  <=> PRO  446  - ASN  451 )                          
  41: s001-A ee8p-A     8 -  14 <=>   52 -  58   (ARG    8  - ILE   14  <=> ASN   52  - LEU   58 )                          
  41: s001-A ee8p-A    22 -  39 <=>   63 -  80   (LEU   22  - TYR   39  <=> VAL   63  - GLY   80 )                          
  41: s001-A ee8p-A    40 -  45 <=>   82 -  87   (ASP   40  - GLU   45  <=> ARG   82  - ARG   87 )                          
  41: s001-A ee8p-A    46 -  50 <=>   89 -  93   (LEU   46  - TYR   50  <=> VAL   89  - TYR   93 )                          
  41: s001-A ee8p-A    51 -  73 <=>   96 - 118   (TYR   51  - ASP   73  <=> ILE   96  - HIS  118 )                          
  41: s001-A ee8p-A    74 - 117 <=>  125 - 168   (PRO   74  - ARG  117  <=> THR  125  - LYS  168 )                          
  41: s001-A ee8p-A   118 - 121 <=>  170 - 173   (LEU  118  - ARG  121  <=> PRO  170  - ILE  173 )                          
  41: s001-A ee8p-A   122 - 126 <=>  177 - 181   (LYS  122  - SER  126  <=> ASN  177  - ARG  181 )                          
  41: s001-A ee8p-A   127 - 149 <=>  184 - 206   (TRP  127  - GLY  149  <=> LEU  184  - LEU  206 )                          
  41: s001-A ee8p-A   151 - 160 <=>  222 - 231   (ILE  151  - ILE  160  <=> PRO  222  - ASN  231 )                          
  41: s001-A ee8p-A   161 - 201 <=>  247 - 287   (VAL  161  - ALA  201  <=> VAL  247  - LYS  287 )                          
  41: s001-A ee8p-A   203 - 207 <=>  288 - 292   (ASP  203  - CYS  207  <=> LEU  288  - GLU  292 )                          
  41: s001-A ee8p-A   220 - 267 <=>  293 - 340   (ARG  220  - GLY  267  <=> VAL  293  - ASN  340 )                          
  41: s001-A ee8p-A   268 - 300 <=>  351 - 383   (VAL  268  - GLN  300  <=> TYR  351  - LEU  383 )                          
  41: s001-A ee8p-A   301 - 304 <=>  400 - 403   (ASP  301  - TRP  304  <=> ARG  400  - PHE  403 )                          
  41: s001-A ee8p-A   357 - 360 <=>  416 - 419   (VAL  357  - ASN  360  <=> LYS  416  - PHE  419 )                          
  41: s001-A ee8p-A   361 - 389 <=>  422 - 450   (ARG  361  - GLU  389  <=> ARG  422  - GLY  450 )                          
  42: s001-A emw6-A    12 -  44 <=>    7 -  39   (ARG   12  - ASN   44  <=> TYR    7  - ARG   39 )                          
  42: s001-A emw6-A    45 -  72 <=>   41 -  68   (GLU   45  - LEU   72  <=> ARG   41  - TYR   68 )                          
  42: s001-A emw6-A    73 -  76 <=>   75 -  78   (ASP   73  - PRO   76  <=> GLN   75  - LEU   78 )                          
  42: s001-A emw6-A    78 - 108 <=>   84 - 114   (MET   78  - ILE  108  <=> LEU   84  - VAL  114 )                          
  42: s001-A emw6-A   110 - 116 <=>  115 - 121   (ARG  110  - HIS  116  <=> PRO  115  - LYS  121 )                          
  42: s001-A emw6-A   119 - 122 <=>  122 - 125   (CYS  119  - LYS  122  <=> GLU  122  - LEU  125 )                          
  42: s001-A emw6-A   123 - 126 <=>  129 - 132   (VAL  123  - SER  126  <=> SER  129  - ILE  132 )                          
  42: s001-A emw6-A   127 - 147 <=>  135 - 155   (TRP  127  - LEU  147  <=> VAL  135  - GLN  155 )                          
  42: s001-A emw6-A   148 - 153 <=>  157 - 162   (LEU  148  - ILE  153  <=> ARG  157  - GLU  162 )                          
  42: s001-A emw6-A   156 - 160 <=>  163 - 167   (LYS  156  - ILE  160  <=> MET  163  - TRP  167 )                          
  42: s001-A emw6-A   164 - 211 <=>  168 - 215   (VAL  164  - LEU  211  <=> THR  168  - ARG  215 )                          
  42: s001-A emw6-A   213 - 267 <=>  226 - 280   (SER  213  - GLY  267  <=> TYR  226  - SER  280 )                          
  42: s001-A emw6-A   268 - 306 <=>  300 - 338   (VAL  268  - HIS  306  <=> SER  300  - MET  338 )                          
  42: s001-A emw6-A   309 - 313 <=>  339 - 343   (ARG  309  - PHE  313  <=> ASN  339  - ALA  343 )                          
  42: s001-A emw6-A   357 - 361 <=>  368 - 372   (VAL  357  - ARG  361  <=> LEU  368  - GLU  372 )                          
  42: s001-A emw6-A   363 - 391 <=>  376 - 404   (LEU  363  - GLU  391  <=> ARG  376  - GLN  404 )                          
  43: s001-A efkv-A    16 -  34 <=>    1 -  19   (ARG   16  - LEU   34  <=> MET    1  - VAL   19 )                          
  43: s001-A efkv-A    35 -  38 <=>   21 -  24   (MET   35  - ARG   38  <=> PRO   21  - ARG   24 )                          
  43: s001-A efkv-A    48 -  74 <=>   28 -  54   (LEU   48  - PRO   74  <=> LEU   28  - PHE   54 )                          
  43: s001-A efkv-A    76 - 117 <=>   66 - 107   (PRO   76  - ARG  117  <=> TYR   66  - GLY  107 )                          
  43: s001-A efkv-A   120 - 123 <=>  108 - 111   (ARG  120  - VAL  123  <=> LYS  108  - ARG  111 )                          
  43: s001-A efkv-A   124 - 149 <=>  116 - 141   (GLU  124  - GLY  149  <=> ARG  116  - VAL  141 )                          
  43: s001-A efkv-A   156 - 208 <=>  146 - 198   (LYS  156  - LEU  208  <=> GLU  146  - PRO  198 )                          
  43: s001-A efkv-A   211 - 214 <=>  212 - 215   (LEU  211  - ASP  214  <=> ALA  212  - VAL  215 )                          
  43: s001-A efkv-A   215 - 267 <=>  217 - 269   (TYR  215  - GLY  267  <=> VAL  217  - LEU  269 )                          
  43: s001-A efkv-A   268 - 306 <=>  285 - 323   (VAL  268  - HIS  306  <=> LEU  285  - LEU  323 )                          
  43: s001-A efkv-A   309 - 313 <=>  324 - 328   (ARG  309  - PHE  313  <=> GLU  324  - SER  328 )                          
  43: s001-A efkv-A   355 - 359 <=>  346 - 350   (GLY  355  - PRO  359  <=> ASP  346  - GLU  350 )                          
  43: s001-A efkv-A   360 - 363 <=>  353 - 356   (ASN  360  - LEU  363  <=> GLY  353  - THR  356 )                          
  43: s001-A efkv-A   364 - 392 <=>  361 - 389   (LEU  364  - ILE  392  <=> SER  361  - VAL  389 )                          
  43: s001-A efkv-A   393 - 396 <=>  391 - 394   (PHE  393  - SER  396  <=> LEU  391  - SER  394 )                          
  43: s001-A efkv-A   397 - 400 <=>  396 - 399   (GLU  397  - THR  400  <=> TRP  396  - VAL  399 )                          
  44: s001-A eg6r-A    22 -  41 <=>    7 -  26   (LEU   22  - GLU   41  <=> LEU    7  - PRO   26 )                          
  44: s001-A eg6r-A    42 -  74 <=>   31 -  63   (SER   42  - PRO   74  <=> GLU   31  - GLU   63 )                          
  44: s001-A eg6r-A    76 - 117 <=>   84 - 125   (PRO   76  - ARG  117  <=> ASP   84  - LYS  125 )                          
  44: s001-A eg6r-A   118 - 121 <=>  127 - 130   (LEU  118  - ARG  121  <=> LEU  127  - ASP  130 )                          
  44: s001-A eg6r-A   122 - 125 <=>  134 - 137   (LYS  122  - LEU  125  <=> MET  134  - ASN  137 )                          
  44: s001-A eg6r-A   126 - 129 <=>  142 - 145   (SER  126  - LEU  129  <=> THR  142  - ARG  145 )                          
  44: s001-A eg6r-A   130 - 151 <=>  147 - 168   (ALA  130  - ILE  151  <=> VAL  147  - ARG  168 )                          
  44: s001-A eg6r-A   157 - 161 <=>  170 - 174   (ALA  157  - VAL  161  <=> ASP  170  - ILE  174 )                          
  44: s001-A eg6r-A   163 - 208 <=>  175 - 220   (PHE  163  - LEU  208  <=> TYR  175  - GLY  220 )                          
  44: s001-A eg6r-A   214 - 267 <=>  230 - 283   (ASP  214  - GLY  267  <=> GLN  230  - TRP  283 )                          
  44: s001-A eg6r-A   268 - 298 <=>  301 - 331   (VAL  268  - ALA  298  <=> ILE  301  - ARG  331 )                          
  44: s001-A eg6r-A   300 - 326 <=>  333 - 359   (GLN  300  - LYS  326  <=> ALA  333  - CYS  359 )                          
  44: s001-A eg6r-A   358 - 361 <=>  388 - 391   (THR  358  - ARG  361  <=> GLY  388  - ASN  391 )                          
  44: s001-A eg6r-A   363 - 396 <=>  395 - 428   (LEU  363  - SER  396  <=> THR  395  - GLN  428 )                          
  45: s001-A efqn-A    14 -  51 <=>   29 -  66   (ILE   14  - TYR   51  <=> HIS   29  - TYR   66 )                          
  45: s001-A efqn-A    54 -  73 <=>   75 -  94   (THR   54  - ASP   73  <=> VAL   75  - LEU   94 )                          
  45: s001-A efqn-A    74 -  93 <=>  112 - 131   (PRO   74  - GLN   93  <=> LEU  112  - PHE  131 )                          
  45: s001-A efqn-A    94 - 125 <=>  134 - 165   (PRO   94  - LEU  125  <=> LEU  134  - CYS  165 )                          
  45: s001-A efqn-A   126 - 147 <=>  170 - 191   (SER  126  - LEU  147  <=> LEU  170  - PRO  191 )                          
  45: s001-A efqn-A   162 - 210 <=>  192 - 240   (LEU  162  - ILE  210  <=> TYR  192  - LEU  240 )                          
  45: s001-A efqn-A   216 - 256 <=>  241 - 281   (ARG  216  - TYR  256  <=> ASP  241  - MET  281 )                          
  45: s001-A efqn-A   258 - 267 <=>  282 - 291   (LEU  258  - GLY  267  <=> ILE  282  - LEU  291 )                          
  45: s001-A efqn-A   268 - 271 <=>  308 - 311   (VAL  268  - ARG  271  <=> TYR  308  - THR  311 )                          
  45: s001-A efqn-A   272 - 275 <=>  314 - 317   (ILE  272  - ILE  275  <=> CYS  314  - PRO  317 )                          
  45: s001-A efqn-A   276 - 298 <=>  319 - 341   (ALA  276  - ALA  298  <=> CYS  319  - GLN  341 )                          
  45: s001-A efqn-A   300 - 313 <=>  343 - 356   (GLN  300  - PHE  313  <=> GLN  343  - LYS  356 )                          
  45: s001-A efqn-A   316 - 319 <=>  357 - 360   (VAL  316  - THR  319  <=> VAL  357  - HIS  360 )                          
  45: s001-A efqn-A   339 - 342 <=>  367 - 370   (GLY  339  - VAL  342  <=> LEU  367  - GLU  370 )                          
  45: s001-A efqn-A   358 - 361 <=>  384 - 387   (THR  358  - ARG  361  <=> GLU  384  - ILE  387 )                          
  45: s001-A efqn-A   362 - 365 <=>  390 - 393   (ARG  362  - PHE  365  <=> ASP  390  - CYS  393 )                          
  45: s001-A efqn-A   367 - 390 <=>  397 - 420   (ILE  367  - LYS  390  <=> PHE  397  - GLY  420 )                          
  46: s001-A embr-A     1 -  11 <=>    4 -  14   (MET    1  - ASN   11  <=> LYS    4  - ASN   14 )                          
  46: s001-A embr-A    22 -  27 <=>   19 -  24   (LEU   22  - ALA   27  <=> LEU   19  - PHE   24 )                          
  46: s001-A embr-A    29 -  41 <=>   25 -  37   (PHE   29  - GLU   41  <=> ILE   25  - LEU   37 )                          
  46: s001-A embr-A    42 -  74 <=>   39 -  71   (SER   42  - PRO   74  <=> PRO   39  - GLY   71 )                          
  46: s001-A embr-A    76 - 123 <=>   88 - 135   (PRO   76  - VAL  123  <=> ASP   88  - ASP  135 )                          
  46: s001-A embr-A   125 - 129 <=>  142 - 146   (LEU  125  - LEU  129  <=> SER  142  - ILE  146 )                          
  46: s001-A embr-A   130 - 151 <=>  148 - 169   (ALA  130  - ILE  151  <=> LEU  148  - THR  169 )                          
  46: s001-A embr-A   159 - 211 <=>  172 - 224   (PHE  159  - LEU  211  <=> PRO  172  - SER  224 )                          
  46: s001-A embr-A   219 - 267 <=>  263 - 311   (ARG  219  - GLY  267  <=> LEU  263  - TYR  311 )                          
  46: s001-A embr-A   268 - 271 <=>  330 - 333   (VAL  268  - ARG  271  <=> PHE  330  - PHE  333 )                          
  46: s001-A embr-A   272 - 301 <=>  335 - 364   (ILE  272  - ASP  301  <=> LEU  335  - ALA  364 )                          
  46: s001-A embr-A   302 - 312 <=>  366 - 376   (THR  302  - GLN  312  <=> VAL  366  - PRO  376 )                          
  46: s001-A embr-A   358 - 361 <=>  400 - 403   (THR  358  - ARG  361  <=> GLY  400  - ARG  403 )                          
  46: s001-A embr-A   363 - 393 <=>  407 - 437   (LEU  363  - PHE  393  <=> THR  407  - SER  437 )                          
  46: s001-A embr-A   394 - 397 <=>  439 - 442   (ILE  394  - GLU  397  <=> SER  439  - ASN  442 )                          
  46: s001-A embr-A   398 - 402 <=>  446 - 450   (VAL  398  - ALA  402  <=> ILE  446  - ASP  450 )                          
  47: s001-A elpf-A     1 -   7 <=>   29 -  35   (MET    1  - LEU    7  <=> ARG   29  - PHE   35 )                          
  47: s001-A elpf-A     8 -  11 <=>   37 -  40   (ARG    8  - ASN   11  <=> THR   37  - GLN   40 )                          
  47: s001-A elpf-A    22 -  42 <=>   45 -  65   (LEU   22  - SER   42  <=> LEU   45  - ASP   65 )                          
  47: s001-A elpf-A    43 -  75 <=>   70 - 102   (CYS   43  - TYR   75  <=> LYS   70  - CYS  102 )                          
  47: s001-A elpf-A    76 - 124 <=>  119 - 167   (PRO   76  - GLU  124  <=> ASP  119  - TYR  167 )                          
  47: s001-A elpf-A   125 - 129 <=>  173 - 177   (LEU  125  - LEU  129  <=> PHE  173  - VAL  177 )                          
  47: s001-A elpf-A   130 - 151 <=>  179 - 200   (ALA  130  - ILE  151  <=> ILE  179  - GLU  200 )                          
  47: s001-A elpf-A   159 - 214 <=>  203 - 258   (PHE  159  - ASP  214  <=> PRO  203  - VAL  258 )                          
  47: s001-A elpf-A   220 - 267 <=>  280 - 327   (ARG  220  - GLY  267  <=> ASP  280  - TYR  327 )                          
  47: s001-A elpf-A   268 - 271 <=>  347 - 350   (VAL  268  - ARG  271  <=> PHE  347  - PHE  350 )                          
  47: s001-A elpf-A   272 - 298 <=>  352 - 378   (ILE  272  - ALA  298  <=> SER  352  - LYS  378 )                          
  47: s001-A elpf-A   300 - 312 <=>  380 - 392   (GLN  300  - GLN  312  <=> GLY  380  - SER  392 )                          
  47: s001-A elpf-A   358 - 361 <=>  417 - 420   (THR  358  - ARG  361  <=> GLY  417  - ASN  420 )                          
  47: s001-A elpf-A   363 - 396 <=>  424 - 457   (LEU  363  - SER  396  <=> THR  424  - SER  457 )                          
  47: s001-A elpf-A   397 - 400 <=>  460 - 463   (GLU  397  - THR  400  <=> GLU  460  - ASN  463 )                          
  47: s001-A elpf-A   401 - 404 <=>  467 - 470   (LYS  401  - HIS  404  <=> ASN  467  - LEU  470 )                          
  48: s001-A eioz-A     7 -  10 <=>    1 -   4   (LEU    7  - SER   10  <=> MET    1  - SER    4 )                          
  48: s001-A eioz-A    11 -  14 <=>    6 -   9   (ASN   11  - ILE   14  <=> GLN    6  - THR    9 )                          
  48: s001-A eioz-A    22 -  39 <=>   14 -  31   (LEU   22  - TYR   39  <=> ILE   14  - GLY   31 )                          
  48: s001-A eioz-A    41 -  45 <=>   35 -  39   (GLU   41  - GLU   45  <=> ASN   35  - GLU   39 )                          
  48: s001-A eioz-A    46 -  50 <=>   41 -  45   (LEU   46  - TYR   50  <=> VAL   41  - TRP   45 )                          
  48: s001-A eioz-A    51 -  73 <=>   48 -  70   (TYR   51  - ASP   73  <=> PRO   48  - ILE   70 )                          
  48: s001-A eioz-A    74 -  93 <=>   77 -  96   (PRO   74  - GLN   93  <=> GLN   77  - SER   96 )                          
  48: s001-A eioz-A    96 - 117 <=>   99 - 120   (GLY   96  - ARG  117  <=> LYS   99  - LYS  120 )                          
  48: s001-A eioz-A   118 - 121 <=>  122 - 125   (LEU  118  - ARG  121  <=> CYS  122  - ASN  125 )                          
  48: s001-A eioz-A   122 - 126 <=>  130 - 134   (LYS  122  - SER  126  <=> ASN  130  - PHE  134 )                          
  48: s001-A eioz-A   127 - 147 <=>  137 - 157   (TRP  127  - LEU  147  <=> ARG  137  - ALA  157 )                          
  48: s001-A eioz-A   148 - 151 <=>  159 - 162   (LEU  148  - ILE  151  <=> TRP  159  - TYR  162 )                          
  48: s001-A eioz-A   152 - 161 <=>  174 - 183   (ASN  152  - VAL  161  <=> PHE  174  - ARG  183 )                          
  48: s001-A eioz-A   163 - 206 <=>  200 - 243   (PHE  163  - LEU  206  <=> ILE  200  - PRO  243 )                          
  48: s001-A eioz-A   220 - 267 <=>  244 - 291   (ARG  220  - GLY  267  <=> MET  244  - HIS  291 )                          
  48: s001-A eioz-A   268 - 298 <=>  302 - 332   (VAL  268  - ALA  298  <=> GLU  302  - ASP  332 )                          
  48: s001-A eioz-A   299 - 303 <=>  334 - 338   (PRO  299  - SER  303  <=> SER  334  - TYR  338 )                          
  48: s001-A eioz-A   305 - 310 <=>  339 - 344   (MET  305  - LEU  310  <=> GLU  339  - PRO  344 )                          
  48: s001-A eioz-A   358 - 361 <=>  367 - 370   (THR  358  - ARG  361  <=> GLY  367  - TYR  370 )                          
  48: s001-A eioz-A   363 - 387 <=>  374 - 398   (LEU  363  - VAL  387  <=> ARG  374  - VAL  398 )                          
  49: s001-A efj3-A     8 -  14 <=>    1 -   7   (ARG    8  - ILE   14  <=> MET    1  - ARG    7 )                          
  49: s001-A efj3-A    19 -  37 <=>    8 -  26   (LEU   19  - LEU   37  <=> ILE    8  - TRP   26 )                          
  49: s001-A efj3-A    47 -  50 <=>   27 -  30   (ARG   47  - TYR   50  <=> SER   27  - SER   30 )                          
  49: s001-A efj3-A    51 -  62 <=>   40 -  51   (TYR   51  - TRP   62  <=> VAL   40  - PRO   51 )                          
  49: s001-A efj3-A    63 -  75 <=>   53 -  65   (CYS   63  - TYR   75  <=> THR   53  - PHE   65 )                          
  49: s001-A efj3-A    76 -  91 <=>   76 -  91   (PRO   76  - LEU   91  <=> VAL   76  - LEU   91 )                          
  49: s001-A efj3-A    96 - 111 <=>   95 - 110   (GLY   96  - LEU  111  <=> HIS   95  - ALA  110 )                          
  49: s001-A efj3-A   113 - 118 <=>  111 - 116   (PRO  113  - LEU  118  <=> PRO  111  - HIS  116 )                          
  49: s001-A efj3-A   119 - 123 <=>  120 - 124   (CYS  119  - VAL  123  <=> GLU  120  - TRP  124 )                          
  49: s001-A efj3-A   124 - 127 <=>  127 - 130   (GLU  124  - TRP  127  <=> GLU  127  - PHE  130 )                          
  49: s001-A efj3-A   128 - 148 <=>  134 - 154   (PHE  128  - LEU  148  <=> PHE  134  - LEU  154 )                          
  49: s001-A efj3-A   149 - 152 <=>  156 - 159   (GLY  149  - ASN  152  <=> LEU  156  - TYR  159 )                          
  49: s001-A efj3-A   153 - 202 <=>  174 - 223   (ILE  153  - ILE  202  <=> GLU  174  - THR  223 )                          
  49: s001-A efj3-A   204 - 207 <=>  224 - 227   (GLU  204  - CYS  207  <=> LYS  224  - LYS  227 )                          
  49: s001-A efj3-A   217 - 265 <=>  228 - 276   (ALA  217  - SER  265  <=> ASN  228  - GLY  276 )                          
  49: s001-A efj3-A   266 - 269 <=>  278 - 281   (SER  266  - TRP  269  <=> ARG  278  - HIS  281 )                          
  49: s001-A efj3-A   271 - 300 <=>  294 - 323   (ARG  271  - GLN  300  <=> MET  294  - THR  323 )                          
  49: s001-A efj3-A   302 - 306 <=>  341 - 345   (THR  302  - HIS  306  <=> LEU  341  - TYR  345 )                          
  49: s001-A efj3-A   358 - 361 <=>  359 - 362   (THR  358  - ARG  361  <=> ASN  359  - ALA  362 )                          
  49: s001-A efj3-A   363 - 384 <=>  366 - 387   (LEU  363  - SER  384  <=> PRO  366  - ASN  387 )                          
  50: s001-A edln-A     8 -  14 <=>   35 -  41   (ARG    8  - ILE   14  <=> GLU   35  - THR   41 )                          
  50: s001-A edln-A    22 -  39 <=>   46 -  63   (LEU   22  - TYR   39  <=> ILE   46  - ASN   63 )                          
  50: s001-A edln-A    41 -  45 <=>   66 -  70   (GLU   41  - GLU   45  <=> SER   66  - GLN   70 )                          
  50: s001-A edln-A    46 -  50 <=>   72 -  76   (LEU   46  - TYR   50  <=> VAL   72  - VAL   76 )                          
  50: s001-A edln-A    51 -  74 <=>   79 - 102   (TYR   51  - PRO   74  <=> ILE   79  - LEU  102 )                          
  50: s001-A edln-A    75 -  91 <=>  110 - 126   (TYR   75  - LEU   91  <=> LYS  110  - LEU  126 )                          
  50: s001-A edln-A    96 - 117 <=>  130 - 151   (GLY   96  - ARG  117  <=> GLY  130  - PHE  151 )                          
  50: s001-A edln-A   118 - 122 <=>  153 - 157   (LEU  118  - LYS  122  <=> PRO  153  - GLY  157 )                          
  50: s001-A edln-A   123 - 126 <=>  161 - 164   (VAL  123  - SER  126  <=> LEU  161  - LYS  164 )                          
  50: s001-A edln-A   127 - 149 <=>  167 - 189   (TRP  127  - GLY  149  <=> VAL  167  - CYS  189 )                          
  50: s001-A edln-A   151 - 162 <=>  205 - 216   (ILE  151  - LEU  162  <=> ILE  205  - SER  216 )                          
  50: s001-A edln-A   163 - 201 <=>  232 - 270   (PHE  163  - ALA  201  <=> GLY  232  - ALA  270 )                          
  50: s001-A edln-A   203 - 207 <=>  271 - 275   (ASP  203  - CYS  207  <=> LEU  271  - HIS  275 )                          
  50: s001-A edln-A   220 - 267 <=>  276 - 323   (ARG  220  - GLY  267  <=> VAL  276  - ALA  323 )                          
  50: s001-A edln-A   268 - 300 <=>  334 - 366   (VAL  268  - GLN  300  <=> TYR  334  - LEU  366 )                          
  50: s001-A edln-A   301 - 304 <=>  383 - 386   (ASP  301  - TRP  304  <=> ARG  383  - ASP  386 )                          
  50: s001-A edln-A   357 - 361 <=>  398 - 402   (VAL  357  - ARG  361  <=> TYR  398  - CYS  402 )                          
  50: s001-A edln-A   363 - 393 <=>  406 - 436   (LEU  363  - PHE  393  <=> LYS  406  - ALA  436 )                          
  51: s001-A eiwv-A     2 -  14 <=>   64 -  76   (ALA    2  - ILE   14  <=> SER   64  - SER   76 )                          
  51: s001-A eiwv-A    22 -  39 <=>   81 -  98   (LEU   22  - TYR   39  <=> VAL   81  - GLY   98 )                          
  51: s001-A eiwv-A    41 -  45 <=>  101 - 105   (GLU   41  - GLU   45  <=> GLY  101  - SER  105 )                          
  51: s001-A eiwv-A    46 -  49 <=>  107 - 110   (LEU   46  - THR   49  <=> LEU  107  - SER  110 )                          
  51: s001-A eiwv-A    50 -  74 <=>  113 - 137   (TYR   50  - PRO   74  <=> ASN  113  - VAL  137 )                          
  51: s001-A eiwv-A    75 -  93 <=>  145 - 163   (TYR   75  - GLN   93  <=> ASN  145  - ALA  163 )                          
  51: s001-A eiwv-A    96 - 115 <=>  165 - 184   (GLY   96  - LEU  115  <=> ASN  165  - LEU  184 )                          
  51: s001-A eiwv-A   118 - 121 <=>  185 - 188   (LEU  118  - ARG  121  <=> PRO  185  - LYS  188 )                          
  51: s001-A eiwv-A   122 - 125 <=>  193 - 196   (LYS  122  - LEU  125  <=> LYS  193  - MET  196 )                          
  51: s001-A eiwv-A   126 - 129 <=>  200 - 203   (SER  126  - LEU  129  <=> ILE  200  - VAL  203 )                          
  51: s001-A eiwv-A   130 - 149 <=>  205 - 224   (ALA  130  - GLY  149  <=> LEU  205  - ASN  224 )                          
  51: s001-A eiwv-A   150 - 153 <=>  228 - 231   (PRO  150  - ILE  153  <=> PHE  228  - ARG  231 )                          
  51: s001-A eiwv-A   154 - 161 <=>  237 - 244   (SER  154  - VAL  161  <=> GLN  237  - ASN  244 )                          
  51: s001-A eiwv-A   162 - 206 <=>  260 - 304   (LEU  162  - LEU  206  <=> TRP  260  - ASN  304 )                          
  51: s001-A eiwv-A   221 - 267 <=>  306 - 352   (LEU  221  - GLY  267  <=> ALA  306  - ARG  352 )                          
  51: s001-A eiwv-A   268 - 298 <=>  363 - 393   (VAL  268  - ALA  298  <=> ALA  363  - LEU  393 )                          
  51: s001-A eiwv-A   299 - 303 <=>  395 - 399   (PRO  299  - SER  303  <=> LEU  395  - ARG  399 )                          
  51: s001-A eiwv-A   305 - 310 <=>  400 - 405   (MET  305  - LEU  310  <=> CYS  400  - SER  405 )                          
  51: s001-A eiwv-A   358 - 361 <=>  428 - 431   (THR  358  - ARG  361  <=> LYS  428  - HIS  431 )                          
  51: s001-A eiwv-A   362 - 381 <=>  435 - 454   (ARG  362  - LEU  381  <=> LYS  435  - PHE  454 )                          
  51: s001-A eiwv-A   383 - 386 <=>  455 - 458   (LYS  383  - LEU  386  <=> HIS  455  - ASN  458 )                          
  52: s001-A ef7l-A    16 -  29 <=>    5 -  18   (ARG   16  - PHE   29  <=> GLN    5  - ALA   18 )                          
  52: s001-A ef7l-A    35 -  42 <=>   20 -  27   (MET   35  - SER   42  <=> ALA   20  - ASN   27 )                          
  52: s001-A ef7l-A    43 -  72 <=>   31 -  60   (CYS   43  - LEU   72  <=> ARG   31  - LEU   60 )                          
  52: s001-A ef7l-A    74 -  77 <=>   77 -  80   (PRO   74  - LEU   77  <=> LYS   77  - THR   80 )                          
  52: s001-A ef7l-A    78 -  89 <=>   82 -  93   (MET   78  - TRP   89  <=> LEU   82  - SER   93 )                          
  52: s001-A ef7l-A    97 - 120 <=>   97 - 120   (VAL   97  - ARG  120  <=> CYS   97  - ASN  120 )                          
  52: s001-A ef7l-A   121 - 124 <=>  123 - 126   (ARG  121  - GLU  124  <=> ASN  123  - ARG  126 )                          
  52: s001-A ef7l-A   125 - 129 <=>  131 - 135   (LEU  125  - LEU  129  <=> ARG  131  - MET  135 )                          
  52: s001-A ef7l-A   130 - 149 <=>  137 - 156   (ALA  130  - GLY  149  <=> ALA  137  - ARG  156 )                          
  52: s001-A ef7l-A   150 - 153 <=>  160 - 163   (PRO  150  - ILE  153  <=> ASP  160  - ILE  163 )                          
  52: s001-A ef7l-A   154 - 161 <=>  166 - 173   (SER  154  - VAL  161  <=> SER  166  - HIS  173 )                          
  52: s001-A ef7l-A   163 - 205 <=>  174 - 216   (PHE  163  - ARG  205  <=> TRP  174  - ALA  216 )                          
  52: s001-A ef7l-A   211 - 267 <=>  257 - 313   (LEU  211  - GLY  267  <=> THR  257  - PHE  313 )                          
  52: s001-A ef7l-A   268 - 301 <=>  327 - 360   (VAL  268  - ASP  301  <=> LEU  327  - GLN  360 )                          
  52: s001-A ef7l-A   302 - 308 <=>  362 - 368   (THR  302  - ALA  308  <=> VAL  362  - LYS  368 )                          
  52: s001-A ef7l-A   310 - 313 <=>  369 - 372   (LEU  310  - PHE  313  <=> VAL  369  - PRO  372 )                          
  52: s001-A ef7l-A   358 - 361 <=>  396 - 399   (THR  358  - ARG  361  <=> GLY  396  - ARG  399 )                          
  52: s001-A ef7l-A   363 - 387 <=>  403 - 427   (LEU  363  - VAL  387  <=> THR  403  - GLY  427 )                          
  53: s001-A ehu2-A     8 -  14 <=>    6 -  12   (ARG    8  - ILE   14  <=> GLN    6  - THR   12 )                          
  53: s001-A ehu2-A    22 -  39 <=>   17 -  34   (LEU   22  - TYR   39  <=> ILE   17  - GLY   34 )                          
  53: s001-A ehu2-A    41 -  45 <=>   38 -  42   (GLU   41  - GLU   45  <=> SER   38  - GLU   42 )                          
  53: s001-A ehu2-A    46 -  50 <=>   44 -  48   (LEU   46  - TYR   50  <=> VAL   44  - TRP   48 )                          
  53: s001-A ehu2-A    51 -  74 <=>   51 -  74   (TYR   51  - PRO   74  <=> LEU   51  - VAL   74 )                          
  53: s001-A ehu2-A    75 -  91 <=>   82 -  98   (TYR   75  - LEU   91  <=> TYR   82  - GLY   98 )                          
  53: s001-A ehu2-A    96 - 117 <=>  102 - 123   (GLY   96  - ARG  117  <=> LEU  102  - GLU  123 )                          
  53: s001-A ehu2-A   118 - 121 <=>  125 - 128   (LEU  118  - ARG  121  <=> GLU  125  - CYS  128 )                          
  53: s001-A ehu2-A   122 - 126 <=>  133 - 137   (LYS  122  - SER  126  <=> GLY  133  - ARG  137 )                          
  53: s001-A ehu2-A   127 - 149 <=>  140 - 162   (TRP  127  - GLY  149  <=> LEU  140  - TYR  162 )                          
  53: s001-A ehu2-A   151 - 161 <=>  176 - 186   (ILE  151  - VAL  161  <=> ASN  176  - ARG  186 )                          
  53: s001-A ehu2-A   163 - 206 <=>  203 - 246   (PHE  163  - LEU  206  <=> ILE  203  - GLN  246 )                          
  53: s001-A ehu2-A   220 - 267 <=>  247 - 294   (ARG  220  - GLY  267  <=> MET  247  - HIS  294 )                          
  53: s001-A ehu2-A   268 - 300 <=>  305 - 337   (VAL  268  - GLN  300  <=> GLU  305  - SER  337 )                          
  53: s001-A ehu2-A   301 - 304 <=>  354 - 357   (ASP  301  - TRP  304  <=> ARG  354  - GLU  357 )                          
  53: s001-A ehu2-A   357 - 361 <=>  369 - 373   (VAL  357  - ARG  361  <=> LYS  369  - LEU  373 )                          
  53: s001-A ehu2-A   363 - 384 <=>  377 - 398   (LEU  363  - SER  384  <=> ARG  377  - ALA  398 )                          
  53: s001-A ehu2-A   386 - 389 <=>  399 - 402   (LEU  386  - GLU  389  <=> GLY  399  - VAL  402 )                          
  54: s001-A edeq-A    14 -  51 <=>    3 -  40   (ILE   14  - TYR   51  <=> ARG    3  - ASN   40 )                          
  54: s001-A edeq-A    53 -  72 <=>   43 -  62   (VAL   53  - LEU   72  <=> ARG   43  - TYR   62 )                          
  54: s001-A edeq-A    75 -  95 <=>   86 - 106   (TYR   75  - ARG   95  <=> GLU   86  - VAL  106 )                          
  54: s001-A edeq-A    97 - 120 <=>  107 - 130   (VAL   97  - ARG  120  <=> ASN  107  - GLY  130 )                          
  54: s001-A edeq-A   121 - 124 <=>  134 - 137   (ARG  121  - GLU  124  <=> VAL  134  - CYS  137 )                          
  54: s001-A edeq-A   126 - 145 <=>  145 - 164   (SER  126  - LYS  145  <=> GLY  145  - TRP  164 )                          
  54: s001-A edeq-A   147 - 151 <=>  165 - 169   (LEU  147  - ILE  151  <=> PRO  165  - GLY  169 )                          
  54: s001-A edeq-A   152 - 161 <=>  173 - 182   (ASN  152  - VAL  161  <=> THR  173  - ILE  182 )                          
  54: s001-A edeq-A   163 - 197 <=>  183 - 217   (PHE  163  - SER  197  <=> PHE  183  - MET  217 )                          
  54: s001-A edeq-A   200 - 203 <=>  218 - 221   (ALA  200  - ASP  203  <=> LEU  218  - GLN  221 )                          
  54: s001-A edeq-A   221 - 229 <=>  223 - 231   (LEU  221  - GLN  229  <=> ASN  223  - LEU  231 )                          
  54: s001-A edeq-A   230 - 267 <=>  233 - 270   (ARG  230  - GLY  267  <=> SER  233  - PHE  270 )                          
  54: s001-A edeq-A   268 - 271 <=>  308 - 311   (VAL  268  - ARG  271  <=> LEU  308  - LYS  311 )                          
  54: s001-A edeq-A   272 - 298 <=>  313 - 339   (ILE  272  - ALA  298  <=> LEU  313  - THR  339 )                          
  54: s001-A edeq-A   299 - 302 <=>  342 - 345   (PRO  299  - THR  302  <=> ALA  342  - TRP  345 )                          
  54: s001-A edeq-A   304 - 307 <=>  346 - 349   (TRP  304  - VAL  307  <=> ASN  346  - SER  349 )                          
  54: s001-A edeq-A   310 - 314 <=>  350 - 354   (LEU  310  - GLU  314  <=> ASP  350  - CYS  354 )                          
  54: s001-A edeq-A   335 - 340 <=>  364 - 369   (THR  335  - GLN  340  <=> CYS  364  - ALA  369 )                          
  54: s001-A edeq-A   342 - 346 <=>  372 - 376   (VAL  342  - CYS  346  <=> GLN  372  - LEU  376 )                          
  54: s001-A edeq-A   353 - 394 <=>  403 - 444   (VAL  353  - ILE  394  <=> ARG  403  - HIS  444 )                          
  54: s001-A edeq-A   395 - 398 <=>  446 - 449   (GLY  395  - VAL  398  <=> LEU  446  - VAL  449 )                          
  55: s001-A ejek-A     5 -   8 <=>    2 -   5   (HIS    5  - ARG    8  <=> PHE    2  - THR    5 )                          
  55: s001-A ejek-A    15 -  37 <=>    8 -  30   (SER   15  - LEU   37  <=> GLN    8  - ARG   30 )                          
  55: s001-A ejek-A    47 -  73 <=>   31 -  57   (ARG   47  - ASP   73  <=> ARG   31  - ILE   57 )                          
  55: s001-A ejek-A    74 -  77 <=>   68 -  71   (PRO   74  - LEU   77  <=> CYS   68  - ARG   71 )                          
  55: s001-A ejek-A    78 - 100 <=>   73 -  95   (MET   78  - GLU  100  <=> ILE   73  - ARG   95 )                          
  55: s001-A ejek-A   106 - 109 <=>  103 - 106   (ASN  106  - LEU  109  <=> GLU  103  - ALA  106 )                          
  55: s001-A ejek-A   122 - 126 <=>  109 - 113   (LYS  122  - SER  126  <=> ASP  109  - TRP  113 )                          
  55: s001-A ejek-A   127 - 149 <=>  116 - 138   (TRP  127  - GLY  149  <=> PHE  116  - GLU  138 )                          
  55: s001-A ejek-A   156 - 161 <=>  140 - 145   (LYS  156  - VAL  161  <=> ALA  140  - ILE  145 )                          
  55: s001-A ejek-A   163 - 213 <=>  146 - 196   (PHE  163  - SER  213  <=> TYR  146  - ARG  196 )                          
  55: s001-A ejek-A   214 - 267 <=>  199 - 252   (ASP  214  - GLY  267  <=> LYS  199  - TRP  252 )                          
  55: s001-A ejek-A   268 - 271 <=>  266 - 269   (VAL  268  - ARG  271  <=> ALA  266  - LEU  269 )                          
  55: s001-A ejek-A   272 - 298 <=>  271 - 297   (ILE  272  - ALA  298  <=> LEU  271  - GLN  297 )                          
  55: s001-A ejek-A   299 - 306 <=>  299 - 306   (PRO  299  - HIS  306  <=> GLY  299  - VAL  306 )                          
  55: s001-A ejek-A   309 - 314 <=>  307 - 312   (ARG  309  - GLU  314  <=> LYS  307  - LYS  312 )                          
  55: s001-A ejek-A   358 - 361 <=>  336 - 339   (THR  358  - ARG  361  <=> ASP  336  - SER  339 )                          
  55: s001-A ejek-A   363 - 394 <=>  343 - 374   (LEU  363  - ILE  394  <=> HIS  343  - GLY  374 )                          
  56: s001-A ec2h-A     9 -  14 <=>    1 -   6   (LEU    9  - ILE   14  <=> MET    1  - THR    6 )                          
  56: s001-A ec2h-A    22 -  34 <=>   11 -  23   (LEU   22  - LEU   34  <=> VAL   11  - LEU   23 )                          
  56: s001-A ec2h-A    35 -  38 <=>   25 -  28   (MET   35  - ARG   38  <=> PRO   25  - ASN   28 )                          
  56: s001-A ec2h-A    39 -  50 <=>   30 -  41   (TYR   39  - TYR   50  <=> ARG   30  - TRP   41 )                          
  56: s001-A ec2h-A    51 -  73 <=>   44 -  66   (TYR   51  - ASP   73  <=> PRO   44  - TYR   66 )                          
  56: s001-A ec2h-A    74 - 117 <=>   73 - 116   (PRO   74  - ARG  117  <=> ASN   73  - ARG  116 )                          
  56: s001-A ec2h-A   118 - 121 <=>  118 - 121   (LEU  118  - ARG  121  <=> PRO  118  - PHE  121 )                          
  56: s001-A ec2h-A   122 - 125 <=>  124 - 127   (LYS  122  - LEU  125  <=> GLU  124  - ILE  127 )                          
  56: s001-A ec2h-A   126 - 129 <=>  131 - 134   (SER  126  - LEU  129  <=> ILE  131  - VAL  134 )                          
  56: s001-A ec2h-A   130 - 147 <=>  136 - 153   (ALA  130  - LEU  147  <=> THR  136  - SER  153 )                          
  56: s001-A ec2h-A   148 - 151 <=>  155 - 158   (LEU  148  - ILE  151  <=> HIS  155  - ASN  158 )                          
  56: s001-A ec2h-A   152 - 159 <=>  169 - 176   (ASN  152  - PHE  159  <=> THR  169  - LYS  176 )                          
  56: s001-A ec2h-A   160 - 201 <=>  193 - 234   (ILE  160  - ALA  201  <=> LEU  193  - ALA  234 )                          
  56: s001-A ec2h-A   203 - 207 <=>  235 - 239   (ASP  203  - CYS  207  <=> VAL  235  - VAL  239 )                          
  56: s001-A ec2h-A   220 - 267 <=>  240 - 287   (ARG  220  - GLY  267  <=> MET  240  - ASN  287 )                          
  56: s001-A ec2h-A   268 - 300 <=>  299 - 331   (VAL  268  - GLN  300  <=> MET  299  - VAL  331 )                          
  56: s001-A ec2h-A   301 - 304 <=>  348 - 351   (ASP  301  - TRP  304  <=> ARG  348  - GLU  351 )                          
  56: s001-A ec2h-A   358 - 361 <=>  364 - 367   (THR  358  - ARG  361  <=> GLY  364  - TYR  367 )                          
  56: s001-A ec2h-A   364 - 389 <=>  372 - 397   (LEU  364  - GLU  389  <=> LEU  372  - ARG  397 )                          
  57: s001-A ehto-A    27 -  31 <=>   39 -  43   (ALA   27  - TYR   31  <=> ILE   39  - LEU   43 )                          
  57: s001-A ehto-A    34 -  37 <=>   44 -  47   (LEU   34  - LEU   37  <=> THR   44  - PHE   47 )                          
  57: s001-A ehto-A    38 -  44 <=>   51 -  57   (ARG   38  - ASN   44  <=> ALA   51  - PRO   57 )                          
  57: s001-A ehto-A    47 -  50 <=>   63 -  66   (ARG   47  - TYR   50  <=> VAL   63  - SER   66 )                          
  57: s001-A ehto-A    51 -  72 <=>   68 -  89   (TYR   51  - LEU   72  <=> TYR   68  - TRP   89 )                          
  57: s001-A ehto-A    74 - 120 <=>  106 - 152   (PRO   74  - ARG  120  <=> MET  106  - HIS  152 )                          
  57: s001-A ehto-A   121 - 124 <=>  161 - 164   (ARG  121  - GLU  124  <=> ASP  161  - ALA  164 )                          
  57: s001-A ehto-A   125 - 147 <=>  168 - 190   (LEU  125  - LEU  147  <=> HIS  168  - LEU  190 )                          
  57: s001-A ehto-A   148 - 151 <=>  192 - 195   (LEU  148  - ILE  151  <=> ASP  192  - GLU  195 )                          
  57: s001-A ehto-A   154 - 161 <=>  197 - 204   (SER  154  - VAL  161  <=> ARG  197  - CYS  204 )                          
  57: s001-A ehto-A   163 - 213 <=>  205 - 255   (PHE  163  - SER  213  <=> SER  205  - SER  255 )                          
  57: s001-A ehto-A   214 - 267 <=>  268 - 321   (ASP  214  - GLY  267  <=> TYR  268  - PHE  321 )                          
  57: s001-A ehto-A   268 - 271 <=>  341 - 344   (VAL  268  - ARG  271  <=> LEU  341  - PHE  344 )                          
  57: s001-A ehto-A   272 - 301 <=>  346 - 375   (ILE  272  - ASP  301  <=> ILE  346  - GLU  375 )                          
  57: s001-A ehto-A   302 - 309 <=>  377 - 384   (THR  302  - ARG  309  <=> ILE  377  - PHE  384 )                          
  57: s001-A ehto-A   313 - 316 <=>  385 - 388   (PHE  313  - VAL  316  <=> PRO  385  - ILE  388 )                          
  57: s001-A ehto-A   355 - 360 <=>  409 - 414   (GLY  355  - ASN  360  <=> HIS  409  - SER  414 )                          
  57: s001-A ehto-A   361 - 364 <=>  417 - 420   (ARG  361  - LEU  364  <=> GLY  417  - LYS  420 )                          
  57: s001-A ehto-A   365 - 391 <=>  423 - 449   (PHE  365  - GLU  391  <=> ASN  423  - LYS  449 )                          
  58: s001-A ejv8-A    14 -  51 <=>   23 -  60   (ILE   14  - TYR   51  <=> LEU   23  - ARG   60 )                          
  58: s001-A ejv8-A    66 -  74 <=>   81 -  89   (PHE   66  - PRO   74  <=> TYR   81  - ALA   89 )                          
  58: s001-A ejv8-A    76 -  93 <=>  107 - 124   (PRO   76  - GLN   93  <=> GLU  107  - TRP  124 )                          
  58: s001-A ejv8-A    94 - 124 <=>  127 - 157   (PRO   94  - GLU  124  <=> SER  127  - LEU  157 )                          
  58: s001-A ejv8-A   126 - 143 <=>  163 - 180   (SER  126  - PHE  143  <=> LEU  163  - HIS  180 )                          
  58: s001-A ejv8-A   164 - 204 <=>  182 - 222   (VAL  164  - GLU  204  <=> TYR  182  - PRO  222 )                          
  58: s001-A ejv8-A   207 - 210 <=>  223 - 226   (CYS  207  - ILE  210  <=> GLU  223  - PRO  226 )                          
  58: s001-A ejv8-A   218 - 253 <=>  227 - 262   (VAL  218  - ILE  253  <=> ASN  227  - LEU  262 )                          
  58: s001-A ejv8-A   255 - 268 <=>  263 - 276   (LEU  255  - VAL  268  <=> PHE  263  - ILE  276 )                          
  58: s001-A ejv8-A   270 - 296 <=>  298 - 324   (ARG  270  - THR  296  <=> LYS  298  - GLN  324 )                          
  58: s001-A ejv8-A   298 - 301 <=>  325 - 328   (ALA  298  - ASP  301  <=> ASP  325  - ASN  328 )                          
  58: s001-A ejv8-A   302 - 317 <=>  330 - 345   (THR  302  - LEU  317  <=> GLN  330  - ASP  345 )                          
  58: s001-A ejv8-A   357 - 361 <=>  374 - 378   (VAL  357  - ARG  361  <=> SER  374  - GLU  378 )                          
  58: s001-A ejv8-A   364 - 391 <=>  383 - 410   (LEU  364  - GLU  391  <=> PHE  383  - ASP  410 )                          
  59: s001-A ec7p-A    19 -  41 <=>    6 -  28   (LEU   19  - GLU   41  <=> GLY    6  - GLY   28 )                          
  59: s001-A ec7p-A    48 -  73 <=>   35 -  60   (LEU   48  - ASP   73  <=> THR   35  - SER   60 )                          
  59: s001-A ec7p-A    74 - 114 <=>   74 - 114   (PRO   74  - GLN  114  <=> ALA   74  - GLN  114 )                          
  59: s001-A ec7p-A   122 - 126 <=>  126 - 130   (LYS  122  - SER  126  <=> GLN  126  - ARG  130 )                          
  59: s001-A ec7p-A   127 - 148 <=>  133 - 154   (TRP  127  - LEU  148  <=> ILE  133  - ALA  154 )                          
  59: s001-A ec7p-A   157 - 210 <=>  156 - 209   (ALA  157  - ILE  210  <=> THR  156  - SER  209 )                          
  59: s001-A ec7p-A   211 - 267 <=>  212 - 268   (LEU  211  - GLY  267  <=> GLY  212  - PHE  268 )                          
  59: s001-A ec7p-A   268 - 272 <=>  279 - 283   (VAL  268  - ILE  272  <=> ASN  279  - TYR  283 )                          
  59: s001-A ec7p-A   274 - 295 <=>  284 - 305   (GLN  274  - THR  295  <=> LEU  284  - VAL  305 )                          
  59: s001-A ec7p-A   297 - 302 <=>  306 - 311   (SER  297  - THR  302  <=> VAL  306  - HIS  311 )                          
  59: s001-A ec7p-A   303 - 306 <=>  313 - 316   (SER  303  - HIS  306  <=> LEU  313  - ILE  316 )                          
  59: s001-A ec7p-A   309 - 316 <=>  317 - 324   (ARG  309  - VAL  316  <=> VAL  317  - SER  324 )                          
  59: s001-A ec7p-A   357 - 360 <=>  350 - 353   (VAL  357  - ASN  360  <=> GLY  350  - ILE  353 )                          
  59: s001-A ec7p-A   361 - 387 <=>  355 - 381   (ARG  361  - VAL  387  <=> ASP  355  - SER  381 )                          
  59: s001-A ec7p-A   389 - 392 <=>  382 - 385   (GLU  389  - ILE  392  <=> ASN  382  - MET  385 )                          
  60: s001-A ednc-A     7 -  10 <=>    1 -   4   (LEU    7  - SER   10  <=> MET    1  - HIS    4 )                          
  60: s001-A ednc-A    13 -  16 <=>   11 -  14   (TYR   13  - ARG   16  <=> CYS   11  - HIS   14 )                          
  60: s001-A ednc-A    18 -  48 <=>   15 -  45   (VAL   18  - LEU   48  <=> LEU   15  - CYS   45 )                          
  60: s001-A ednc-A    49 -  75 <=>   47 -  73   (THR   49  - TYR   75  <=> GLU   47  - ILE   73 )                          
  60: s001-A ednc-A    76 -  92 <=>   75 -  91   (PRO   76  - ILE   92  <=> ASP   75  - ILE   91 )                          
  60: s001-A ednc-A    97 - 120 <=>   92 - 115   (VAL   97  - ARG  120  <=> LEU   92  - GLY  115 )                          
  60: s001-A ednc-A   121 - 124 <=>  119 - 122   (ARG  121  - GLU  124  <=> CYS  119  - ILE  122 )                          
  60: s001-A ednc-A   125 - 146 <=>  125 - 146   (LEU  125  - GLY  146  <=> GLU  125  - ILE  146 )                          
  60: s001-A ednc-A   160 - 200 <=>  148 - 188   (ILE  160  - ALA  200  <=> SER  148  - ALA  188 )                          
  60: s001-A ednc-A   203 - 206 <=>  189 - 192   (ASP  203  - LEU  206  <=> LYS  189  - ARG  192 )                          
  60: s001-A ednc-A   219 - 255 <=>  193 - 229   (ARG  219  - LEU  255  <=> SER  193  - ILE  229 )                          
  60: s001-A ednc-A   260 - 267 <=>  230 - 237   (SER  260  - GLY  267  <=> GLN  230  - ILE  237 )                          
  60: s001-A ednc-A   268 - 298 <=>  246 - 276   (VAL  268  - ALA  298  <=> MET  246  - THR  276 )                          
  60: s001-A ednc-A   300 - 305 <=>  281 - 286   (GLN  300  - MET  305  <=> TYR  281  - ASP  286 )                          
  60: s001-A ednc-A   307 - 312 <=>  293 - 298   (VAL  307  - GLN  312  <=> LEU  293  - LEU  298 )                          
  60: s001-A ednc-A   315 - 318 <=>  303 - 306   (GLU  315  - ALA  318  <=> THR  303  - GLN  306 )                          
  60: s001-A ednc-A   320 - 323 <=>  307 - 310   (HIS  320  - LEU  323  <=> ALA  307  - VAL  310 )                          
  60: s001-A ednc-A   346 - 349 <=>  317 - 320   (CYS  346  - ARG  349  <=> GLU  317  - GLN  320 )                          
  60: s001-A ednc-A   353 - 390 <=>  352 - 389   (VAL  353  - LYS  390  <=> LYS  352  - THR  389 )                          
  61: s001-A ego8-A     6 -  11 <=>    4 -   9   (SER    6  - ASN   11  <=> SER    4  - ALA    9 )                          
  61: s001-A ego8-A    19 -  22 <=>   10 -  13   (LEU   19  - LEU   22  <=> LEU   10  - PRO   13 )                          
  61: s001-A ego8-A    24 -  40 <=>   14 -  30   (PHE   24  - ASP   40  <=> ILE   14  - SER   30 )                          
  61: s001-A ego8-A    49 -  75 <=>   41 -  67   (THR   49  - TYR   75  <=> ALA   41  - LEU   67 )                          
  61: s001-A ego8-A    76 -  95 <=>   79 -  98   (PRO   76  - ARG   95  <=> ASN   79  - LEU   98 )                          
  61: s001-A ego8-A    97 - 112 <=>   99 - 114   (VAL   97  - SER  112  <=> ASN   99  - ILE  114 )                          
  61: s001-A ego8-A   120 - 124 <=>  122 - 126   (ARG  120  - GLU  124  <=> ASN  122  - ALA  126 )                          
  61: s001-A ego8-A   125 - 151 <=>  131 - 157   (LEU  125  - ILE  151  <=> ARG  131  - ILE  157 )                          
  61: s001-A ego8-A   152 - 202 <=>  183 - 233   (ASN  152  - ILE  202  <=> SER  183  - LEU  233 )                          
  61: s001-A ego8-A   206 - 209 <=>  234 - 237   (LEU  206  - GLU  209  <=> PHE  234  - SER  237 )                          
  61: s001-A ego8-A   213 - 267 <=>  238 - 292   (SER  213  - GLY  267  <=> ASN  238  - GLN  292 )                          
  61: s001-A ego8-A   268 - 300 <=>  304 - 336   (VAL  268  - GLN  300  <=> TYR  304  - ALA  336 )                          
  61: s001-A ego8-A   302 - 305 <=>  365 - 368   (THR  302  - MET  305  <=> GLN  365  - PHE  368 )                          
  61: s001-A ego8-A   358 - 361 <=>  383 - 386   (THR  358  - ARG  361  <=> LYS  383  - THR  386 )                          
  61: s001-A ego8-A   363 - 391 <=>  390 - 418   (LEU  363  - GLU  391  <=> GLN  390  - ASP  418 )                          
  62: s001-A el1v-A    11 -  14 <=>    2 -   5   (ASN   11  - ILE   14  <=> VAL    2  - ASP    5 )                          
  62: s001-A el1v-A    19 -  32 <=>    7 -  20   (LEU   19  - LEU   32  <=> LEU    7  - LEU   20 )                          
  62: s001-A el1v-A    34 -  37 <=>   21 -  24   (LEU   34  - LEU   37  <=> VAL   21  - PHE   24 )                          
  62: s001-A el1v-A    48 -  51 <=>   25 -  28   (LEU   48  - TYR   51  <=> PHE   25  - SER   28 )                          
  62: s001-A el1v-A    53 -  63 <=>   33 -  43   (VAL   53  - CYS   63  <=> GLN   33  - VAL   43 )                          
  62: s001-A el1v-A    64 -  74 <=>   45 -  55   (ALA   64  - PRO   74  <=> LEU   45  - LEU   55 )                          
  62: s001-A el1v-A    76 -  91 <=>   67 -  82   (PRO   76  - LEU   91  <=> ASN   67  - VAL   82 )                          
  62: s001-A el1v-A    97 - 113 <=>   87 - 103   (VAL   97  - PRO  113  <=> HIS   87  - THR  103 )                          
  62: s001-A el1v-A   115 - 118 <=>  104 - 107   (LEU  115  - LEU  118  <=> PHE  104  - SER  107 )                          
  62: s001-A el1v-A   119 - 122 <=>  110 - 113   (CYS  119  - LYS  122  <=> GLU  110  - TYR  113 )                          
  62: s001-A el1v-A   123 - 126 <=>  118 - 121   (VAL  123  - SER  126  <=> VAL  118  - HIS  121 )                          
  62: s001-A el1v-A   127 - 132 <=>  123 - 128   (TRP  127  - GLN  132  <=> ARG  123  - CYS  128 )                          
  62: s001-A el1v-A   133 - 149 <=>  130 - 146   (LEU  133  - GLY  149  <=> TYR  130  - VAL  146 )                          
  62: s001-A el1v-A   150 - 153 <=>  150 - 153   (PRO  150  - ILE  153  <=> SER  150  - TRP  153 )                          
  62: s001-A el1v-A   154 - 203 <=>  170 - 219   (SER  154  - ASP  203  <=> PHE  170  - GLY  219 )                          
  62: s001-A el1v-A   205 - 208 <=>  220 - 223   (ARG  205  - LEU  208  <=> TYR  220  - ASP  223 )                          
  62: s001-A el1v-A   217 - 266 <=>  224 - 273   (ALA  217  - SER  266  <=> GLU  224  - SER  273 )                          
  62: s001-A el1v-A   267 - 300 <=>  284 - 317   (GLY  267  - GLN  300  <=> SER  284  - PRO  317 )                          
  62: s001-A el1v-A   302 - 305 <=>  335 - 338   (THR  302  - MET  305  <=> ASP  335  - ILE  338 )                          
  62: s001-A el1v-A   356 - 359 <=>  347 - 350   (LEU  356  - PRO  359  <=> ARG  347  - ILE  350 )                          
  62: s001-A el1v-A   361 - 364 <=>  355 - 358   (ARG  361  - LEU  364  <=> GLY  355  - GLU  358 )                          
  62: s001-A el1v-A   366 - 388 <=>  362 - 384   (ARG  366  - ALA  388  <=> ASN  362  - ILE  384 )                          
  63: s001-A ekah-A    11 -  15 <=>    1 -   5   (ASN   11  - SER   15  <=> MET    1  - GLN    5 )                          
  63: s001-A ekah-A    18 -  29 <=>    7 -  18   (VAL   18  - PHE   29  <=> ILE    7  - ALA   18 )                          
  63: s001-A ekah-A    37 -  42 <=>   21 -  26   (LEU   37  - SER   42  <=> PRO   21  - ASP   26 )                          
  63: s001-A ekah-A    43 -  46 <=>   30 -  33   (CYS   43  - LEU   46  <=> GLY   30  - PHE   33 )                          
  63: s001-A ekah-A    47 -  50 <=>   37 -  40   (ARG   47  - TYR   50  <=> GLY   37  - TYR   40 )                          
  63: s001-A ekah-A    51 -  72 <=>   43 -  64   (TYR   51  - LEU   72  <=> LEU   43  - LYS   64 )                          
  63: s001-A ekah-A    73 -  76 <=>   74 -  77   (ASP   73  - PRO   76  <=> GLY   74  - GLU   77 )                          
  63: s001-A ekah-A    77 -  91 <=>   79 -  93   (LEU   77  - LEU   91  <=> ILE   79  - THR   93 )                          
  63: s001-A ekah-A    97 - 120 <=>   98 - 121   (VAL   97  - ARG  120  <=> SER   98  - LEU  121 )                          
  63: s001-A ekah-A   121 - 149 <=>  127 - 155   (ARG  121  - GLY  149  <=> GLU  127  - TYR  155 )                          
  63: s001-A ekah-A   157 - 161 <=>  158 - 162   (ALA  157  - VAL  161  <=> GLY  158  - LYS  162 )                          
  63: s001-A ekah-A   163 - 208 <=>  163 - 208   (PHE  163  - LEU  208  <=> ARG  163  - LEU  208 )                          
  63: s001-A ekah-A   210 - 213 <=>  209 - 212   (ILE  210  - SER  213  <=> GLN  209  - GLY  212 )                          
  63: s001-A ekah-A   215 - 242 <=>  213 - 240   (TYR  215  - CYS  242  <=> HIS  213  - VAL  240 )                          
  63: s001-A ekah-A   246 - 267 <=>  241 - 262   (LEU  246  - GLY  267  <=> ALA  241  - LEU  262 )                          
  63: s001-A ekah-A   268 - 271 <=>  281 - 284   (VAL  268  - ARG  271  <=> THR  281  - LEU  284 )                          
  63: s001-A ekah-A   272 - 296 <=>  286 - 310   (ILE  272  - THR  296  <=> CYS  286  - VAL  310 )                          
  63: s001-A ekah-A   298 - 301 <=>  311 - 314   (ALA  298  - ASP  301  <=> ASN  311  - ALA  314 )                          
  63: s001-A ekah-A   302 - 308 <=>  316 - 322   (THR  302  - ALA  308  <=> ILE  316  - GLY  322 )                          
  63: s001-A ekah-A   310 - 313 <=>  323 - 326   (LEU  310  - PHE  313  <=> LYS  323  - GLN  326 )                          
  63: s001-A ekah-A   358 - 361 <=>  349 - 352   (THR  358  - ARG  361  <=> GLY  349  - SER  352 )                          
  63: s001-A ekah-A   362 - 395 <=>  356 - 389   (ARG  362  - GLY  395  <=> SER  356  - ALA  389 )                          
  64: s001-A elct-A     9 -  12 <=>   27 -  30   (LEU    9  - ARG   12  <=> ALA   27  - TYR   30 )                          
  64: s001-A elct-A    19 -  36 <=>   34 -  51   (LEU   19  - ARG   36  <=> TYR   34  - PRO   51 )                          
  64: s001-A elct-A    37 -  40 <=>   54 -  57   (LEU   37  - ASP   40  <=> ILE   54  - GLY   57 )                          
  64: s001-A elct-A    49 -  73 <=>   64 -  88   (THR   49  - ASP   73  <=> ARG   64  - LEU   88 )                          
  64: s001-A elct-A    74 -  77 <=>   98 - 101   (PRO   74  - LEU   77  <=> ARG   98  - ASN  101 )                          
  64: s001-A elct-A    78 - 116 <=>  103 - 141   (MET   78  - HIS  116  <=> ILE  103  - ALA  141 )                          
  64: s001-A elct-A   121 - 124 <=>  142 - 145   (ARG  121  - GLU  124  <=> TYR  142  - ASP  145 )                          
  64: s001-A elct-A   125 - 149 <=>  149 - 173   (LEU  125  - GLY  149  <=> THR  149  - TRP  173 )                          
  64: s001-A elct-A   155 - 161 <=>  177 - 183   (TRP  155  - VAL  161  <=> PHE  177  - ILE  183 )                          
  64: s001-A elct-A   163 - 167 <=>  184 - 188   (PHE  163  - ILE  167  <=> LEU  184  - SER  188 )                          
  64: s001-A elct-A   168 - 208 <=>  190 - 230   (SER  168  - LEU  208  <=> VAL  190  - SER  230 )                          
  64: s001-A elct-A   221 - 267 <=>  232 - 278   (LEU  221  - GLY  267  <=> ARG  232  - LEU  278 )                          
  64: s001-A elct-A   268 - 271 <=>  293 - 296   (VAL  268  - ARG  271  <=> LYS  293  - CYS  296 )                          
  64: s001-A elct-A   272 - 298 <=>  298 - 324   (ILE  272  - ALA  298  <=> LEU  298  - THR  324 )                          
  64: s001-A elct-A   299 - 305 <=>  326 - 332   (PRO  299  - MET  305  <=> LEU  326  - VAL  332 )                          
  64: s001-A elct-A   308 - 312 <=>  333 - 337   (ALA  308  - GLN  312  <=> SER  333  - LYS  337 )                          
  64: s001-A elct-A   357 - 360 <=>  361 - 364   (VAL  357  - ASN  360  <=> GLY  361  - ASN  364 )                          
  64: s001-A elct-A   361 - 393 <=>  366 - 398   (ARG  361  - PHE  393  <=> ASP  366  - VAL  398 )                          
  64: s001-A elct-A   394 - 398 <=>  400 - 404   (ILE  394  - VAL  398  <=> GLY  400  - ARG  404 )                          
  65: s001-A emow-A    21 -  35 <=>    1 -  15   (LEU   21  - MET   35  <=> MET    1  - ILE   15 )                          
  65: s001-A emow-A    36 -  40 <=>   17 -  21   (ARG   36  - ASP   40  <=> LEU   17  - GLN   21 )                          
  65: s001-A emow-A    49 -  72 <=>   26 -  49   (THR   49  - LEU   72  <=> PHE   26  - LEU   49 )                          
  65: s001-A emow-A    73 -  76 <=>   65 -  68   (ASP   73  - PRO   76  <=> CYS   65  - SER   68 )                          
  65: s001-A emow-A    77 -  93 <=>   70 -  86   (LEU   77  - GLN   93  <=> HIS   70  - LEU   86 )                          
  65: s001-A emow-A    95 - 110 <=>   88 - 103   (ARG   95  - ARG  110  <=> LEU   88  - ASN  103 )                          
  65: s001-A emow-A   111 - 120 <=>  105 - 114   (LEU  111  - ARG  120  <=> ILE  105  - ARG  114 )                          
  65: s001-A emow-A   125 - 149 <=>  132 - 156   (LEU  125  - GLY  149  <=> TYR  132  - LEU  156 )                          
  65: s001-A emow-A   156 - 161 <=>  158 - 163   (LYS  156  - VAL  161  <=> PHE  158  - PHE  163 )                          
  65: s001-A emow-A   163 - 167 <=>  164 - 168   (PHE  163  - ILE  167  <=> ILE  164  - VAL  168 )                          
  65: s001-A emow-A   168 - 211 <=>  170 - 213   (SER  168  - LEU  211  <=> SER  170  - ALA  213 )                          
  65: s001-A emow-A   220 - 268 <=>  294 - 342   (ARG  220  - VAL  268  <=> THR  294  - GLU  342 )                          
  65: s001-A emow-A   271 - 301 <=>  363 - 393   (ARG  271  - ASP  301  <=> TYR  363  - MET  393 )                          
  65: s001-A emow-A   302 - 315 <=>  395 - 408   (THR  302  - GLU  315  <=> VAL  395  - SER  408 )                          
  65: s001-A emow-A   356 - 359 <=>  428 - 431   (LEU  356  - PRO  359  <=> GLY  428  - GLN  431 )                          
  65: s001-A emow-A   361 - 364 <=>  436 - 439   (ARG  361  - LEU  364  <=> GLY  436  - ALA  439 )                          
  65: s001-A emow-A   365 - 395 <=>  442 - 472   (PHE  365  - GLY  395  <=> TYR  442  - GLY  472 )                          
  66: s001-A eiid-A    11 -  14 <=>    2 -   5   (ASN   11  - ILE   14  <=> ASP    2  - ARG    5 )                          
  66: s001-A eiid-A    19 -  38 <=>    6 -  25   (LEU   19  - ARG   38  <=> ILE    6  - LYS   25 )                          
  66: s001-A eiid-A    45 -  48 <=>   26 -  29   (GLU   45  - LEU   48  <=> GLU   26  - SER   29 )                          
  66: s001-A eiid-A    49 -  52 <=>   32 -  35   (THR   49  - SER   52  <=> ASP   32  - ASN   35 )                          
  66: s001-A eiid-A    54 -  63 <=>   36 -  45   (THR   54  - CYS   63  <=> TRP   36  - PHE   45 )                          
  66: s001-A eiid-A    64 -  74 <=>   47 -  57   (ALA   64  - PRO   74  <=> PHE   47  - ALA   57 )                          
  66: s001-A eiid-A    75 -  91 <=>   68 -  84   (TYR   75  - LEU   91  <=> ASP   68  - ILE   84 )                          
  66: s001-A eiid-A    96 - 111 <=>   88 - 103   (GLY   96  - LEU  111  <=> LYS   88  - TRP  103 )                          
  66: s001-A eiid-A   113 - 120 <=>  104 - 111   (PRO  113  - ARG  120  <=> ASP  104  - LYS  111 )                          
  66: s001-A eiid-A   121 - 124 <=>  114 - 117   (ARG  121  - GLU  124  <=> VAL  114  - TRP  117 )                          
  66: s001-A eiid-A   125 - 139 <=>  120 - 134   (LEU  125  - VAL  139  <=> GLU  120  - CYS  134 )                          
  66: s001-A eiid-A   140 - 147 <=>  136 - 143   (PHE  140  - LEU  147  <=> ALA  136  - VAL  143 )                          
  66: s001-A eiid-A   148 - 151 <=>  146 - 149   (LEU  148  - ILE  151  <=> PRO  146  - ASP  149 )                          
  66: s001-A eiid-A   152 - 201 <=>  166 - 215   (ASN  152  - ALA  201  <=> GLN  166  - LYS  215 )                          
  66: s001-A eiid-A   203 - 206 <=>  216 - 219   (ASP  203  - LEU  206  <=> LEU  216  - ASP  219 )                          
  66: s001-A eiid-A   218 - 267 <=>  220 - 269   (VAL  218  - GLY  267  <=> ASP  220  - SER  269 )                          
  66: s001-A eiid-A   268 - 300 <=>  282 - 314   (VAL  268  - GLN  300  <=> PHE  282  - THR  314 )                          
  66: s001-A eiid-A   302 - 305 <=>  332 - 335   (THR  302  - MET  305  <=> LEU  332  - MET  335 )                          
  66: s001-A eiid-A   358 - 361 <=>  350 - 353   (THR  358  - ARG  361  <=> GLY  350  - HIS  353 )                          
  66: s001-A eiid-A   363 - 384 <=>  357 - 378   (LEU  363  - SER  384  <=> PRO  357  - GLN  378 )                          
  67: s001-A ed4v-A     7 -  11 <=>    9 -  13   (LEU    7  - ASN   11  <=> LYS    9  - GLN   13 )                          
  67: s001-A ed4v-A    15 -  19 <=>   14 -  18   (SER   15  - LEU   19  <=> LEU   14  - PHE   18 )                          
  67: s001-A ed4v-A    22 -  35 <=>   19 -  32   (LEU   22  - MET   35  <=> PHE   19  - TRP   32 )                          
  67: s001-A ed4v-A    46 -  75 <=>   34 -  63   (LEU   46  - TYR   75  <=> GLY   34  - MET   63 )                          
  67: s001-A ed4v-A    76 -  95 <=>   77 -  96   (PRO   76  - ARG   95  <=> THR   77  - ARG   96 )                          
  67: s001-A ed4v-A    97 - 114 <=>   97 - 114   (VAL   97  - GLN  114  <=> PHE   97  - ASP  114 )                          
  67: s001-A ed4v-A   116 - 121 <=>  115 - 120   (HIS  116  - ARG  121  <=> PRO  115  - PRO  120 )                          
  67: s001-A ed4v-A   122 - 125 <=>  125 - 128   (LYS  122  - LEU  125  <=> ILE  125  - LYS  128 )                          
  67: s001-A ed4v-A   127 - 149 <=>  135 - 157   (TRP  127  - GLY  149  <=> ARG  135  - LEU  157 )                          
  67: s001-A ed4v-A   152 - 208 <=>  187 - 243   (ASN  152  - LEU  208  <=> ASN  187  - ASP  243 )                          
  67: s001-A ed4v-A   210 - 267 <=>  244 - 301   (ILE  210  - GLY  267  <=> HIS  244  - ASN  301 )                          
  67: s001-A ed4v-A   268 - 271 <=>  311 - 314   (VAL  268  - ARG  271  <=> GLY  311  - LEU  314 )                          
  67: s001-A ed4v-A   272 - 300 <=>  316 - 344   (ILE  272  - GLN  300  <=> VAL  316  - CYS  344 )                          
  67: s001-A ed4v-A   302 - 305 <=>  362 - 365   (THR  302  - MET  305  <=> LEU  362  - LEU  365 )                          
  67: s001-A ed4v-A   359 - 364 <=>  377 - 382   (PRO  359  - LEU  364  <=> ALA  377  - SER  382 )                          
  67: s001-A ed4v-A   367 - 386 <=>  387 - 406   (ILE  367  - LEU  386  <=> THR  387  - GLN  406 )                          
  68: s001-A ejx9-A     3 -   6 <=>    1 -   4   (PRO    3  - SER    6  <=> MET    1  - GLN    4 )                          
  68: s001-A ejx9-A     8 -  14 <=>    5 -  11   (ARG    8  - ILE   14  <=> GLU    5  - THR   11 )                          
  68: s001-A ejx9-A    19 -  22 <=>   13 -  16   (LEU   19  - LEU   22  <=> SER   13  - TYR   16 )                          
  68: s001-A ejx9-A    24 -  38 <=>   17 -  31   (PHE   24  - ARG   38  <=> TYR   17  - PRO   31 )                          
  68: s001-A ejx9-A    49 -  63 <=>   35 -  49   (THR   49  - CYS   63  <=> SER   35  - VAL   49 )                          
  68: s001-A ejx9-A    64 -  74 <=>   51 -  61   (ALA   64  - PRO   74  <=> VAL   51  - LEU   61 )                          
  68: s001-A ejx9-A    76 -  91 <=>   73 -  88   (PRO   76  - LEU   91  <=> ASN   73  - ALA   88 )                          
  68: s001-A ejx9-A    96 - 120 <=>   92 - 116   (GLY   96  - ARG  120  <=> MET   92  - ASP  116 )                          
  68: s001-A ejx9-A   121 - 125 <=>  121 - 125   (ARG  121  - LEU  125  <=> SER  121  - LYS  125 )                          
  68: s001-A ejx9-A   126 - 147 <=>  131 - 152   (SER  126  - LEU  147  <=> GLN  131  - VAL  152 )                          
  68: s001-A ejx9-A   148 - 151 <=>  154 - 157   (LEU  148  - ILE  151  <=> VAL  154  - ASP  157 )                          
  68: s001-A ejx9-A   152 - 205 <=>  173 - 226   (ASN  152  - ARG  205  <=> SER  173  - ARG  226 )                          
  68: s001-A ejx9-A   208 - 212 <=>  227 - 231   (LEU  208  - ARG  212  <=> THR  227  - ASN  231 )                          
  68: s001-A ejx9-A   213 - 267 <=>  235 - 289   (SER  213  - GLY  267  <=> THR  235  - HIS  289 )                          
  68: s001-A ejx9-A   268 - 271 <=>  301 - 304   (VAL  268  - ARG  271  <=> ALA  301  - ILE  304 )                          
  68: s001-A ejx9-A   272 - 298 <=>  306 - 332   (ILE  272  - ALA  298  <=> ILE  306  - ALA  332 )                          
  68: s001-A ejx9-A   299 - 302 <=>  335 - 338   (PRO  299  - THR  302  <=> ASP  335  - TYR  338 )                          
  68: s001-A ejx9-A   306 - 310 <=>  341 - 345   (HIS  306  - LEU  310  <=> ASN  341  - GLN  345 )                          
  68: s001-A ejx9-A   358 - 361 <=>  370 - 373   (THR  358  - ARG  361  <=> ASN  370  - ALA  373 )                          
  68: s001-A ejx9-A   363 - 383 <=>  377 - 397   (LEU  363  - LYS  383  <=> GLU  377  - LYS  397 )                          
  69: s001-A ekwq-A     8 -  14 <=>    2 -   8   (ARG    8  - ILE   14  <=> ASP    2  - ARG    8 )                          
  69: s001-A ekwq-A    19 -  30 <=>   10 -  21   (LEU   19  - TYR   30  <=> GLU   10  - ARG   21 )                          
  69: s001-A ekwq-A    32 -  37 <=>   22 -  27   (LEU   32  - LEU   37  <=> LEU   22  - GLY   27 )                          
  69: s001-A ekwq-A    48 -  63 <=>   28 -  43   (LEU   48  - CYS   63  <=> ASP   28  - ILE   43 )                          
  69: s001-A ekwq-A    64 -  74 <=>   45 -  55   (ALA   64  - PRO   74  <=> ILE   45  - MET   55 )                          
  69: s001-A ekwq-A    76 -  91 <=>   66 -  81   (PRO   76  - LEU   91  <=> SER   66  - PHE   81 )                          
  69: s001-A ekwq-A    97 - 113 <=>   86 - 102   (VAL   97  - PRO  113  <=> LYS   86  - SER  102 )                          
  69: s001-A ekwq-A   115 - 118 <=>  103 - 106   (LEU  115  - LEU  118  <=> ARG  103  - SER  106 )                          
  69: s001-A ekwq-A   119 - 124 <=>  109 - 114   (CYS  119  - GLU  124  <=> GLU  109  - ASN  114 )                          
  69: s001-A ekwq-A   125 - 129 <=>  120 - 124   (LEU  125  - LEU  129  <=> VAL  120  - LEU  124 )                          
  69: s001-A ekwq-A   130 - 148 <=>  126 - 144   (ALA  130  - LEU  148  <=> LYS  126  - LEU  144 )                          
  69: s001-A ekwq-A   149 - 152 <=>  146 - 149   (GLY  149  - ASN  152  <=> SER  146  - ARG  149 )                          
  69: s001-A ekwq-A   153 - 204 <=>  165 - 216   (ILE  153  - GLU  204  <=> ALA  165  - HIS  216 )                          
  69: s001-A ekwq-A   206 - 209 <=>  217 - 220   (LEU  206  - GLU  209  <=> ASP  217  - LEU  220 )                          
  69: s001-A ekwq-A   217 - 268 <=>  221 - 272   (ALA  217  - VAL  268  <=> SER  221  - ILE  272 )                          
  69: s001-A ekwq-A   271 - 298 <=>  285 - 312   (ARG  271  - ALA  298  <=> TYR  285  - LYS  312 )                          
  69: s001-A ekwq-A   299 - 303 <=>  314 - 318   (PRO  299  - SER  303  <=> PRO  314  - PHE  318 )                          
  69: s001-A ekwq-A   306 - 312 <=>  321 - 327   (HIS  306  - GLN  312  <=> ASN  321  - LYS  327 )                          
  69: s001-A ekwq-A   358 - 361 <=>  350 - 353   (THR  358  - ARG  361  <=> GLY  350  - GLY  353 )                          
  69: s001-A ekwq-A   363 - 384 <=>  357 - 378   (LEU  363  - SER  384  <=> SER  357  - VAL  378 )                          
  70: s001-A em1q-A     6 -  10 <=>    7 -  11   (SER    6  - SER   10  <=> SER    7  - PRO   11 )                          
  70: s001-A em1q-A    15 -  19 <=>   12 -  16   (SER   15  - LEU   19  <=> LEU   12  - LEU   16 )                          
  70: s001-A em1q-A    22 -  30 <=>   17 -  25   (LEU   22  - TYR   30  <=> PHE   17  - GLY   25 )                          
  70: s001-A em1q-A    32 -  37 <=>   26 -  31   (LEU   32  - LEU   37  <=> LEU   26  - PHE   31 )                          
  70: s001-A em1q-A    46 -  50 <=>   32 -  36   (LEU   46  - TYR   50  <=> GLY   32  - SER   36 )                          
  70: s001-A em1q-A    51 -  75 <=>   38 -  62   (TYR   51  - TYR   75  <=> LEU   38  - TRP   62 )                          
  70: s001-A em1q-A    76 -  91 <=>   75 -  90   (PRO   76  - LEU   91  <=> ALA   75  - GLY   90 )                          
  70: s001-A em1q-A    96 - 121 <=>   94 - 119   (GLY   96  - ARG  121  <=> TRP   94  - SER  119 )                          
  70: s001-A em1q-A   122 - 125 <=>  124 - 127   (LYS  122  - LEU  125  <=> ALA  124  - SER  127 )                          
  70: s001-A em1q-A   127 - 149 <=>  134 - 156   (TRP  127  - GLY  149  <=> ARG  134  - TRP  156 )                          
  70: s001-A em1q-A   151 - 204 <=>  181 - 234   (ILE  151  - GLU  204  <=> HIS  181  - LYS  234 )                          
  70: s001-A em1q-A   210 - 267 <=>  236 - 293   (ILE  210  - GLY  267  <=> ILE  236  - ASP  293 )                          
  70: s001-A em1q-A   268 - 271 <=>  301 - 304   (VAL  268  - ARG  271  <=> ASN  301  - ARG  304 )                          
  70: s001-A em1q-A   272 - 300 <=>  306 - 334   (ILE  272  - GLN  300  <=> VAL  306  - GLY  334 )                          
  70: s001-A em1q-A   301 - 304 <=>  355 - 358   (ASP  301  - TRP  304  <=> LEU  355  - LEU  358 )                          
  70: s001-A em1q-A   358 - 362 <=>  367 - 371   (THR  358  - ARG  362  <=> ARG  367  - PHE  371 )                          
  70: s001-A em1q-A   364 - 383 <=>  377 - 396   (LEU  364  - LYS  383  <=> VAL  377  - LEU  396 )                          
  71: s001-A efb7-A     8 -  11 <=>    8 -  11   (ARG    8  - ASN   11  <=> THR    8  - THR   11 )                          
  71: s001-A efb7-A    19 -  30 <=>   13 -  24   (LEU   19  - TYR   30  <=> MET   13  - ARG   24 )                          
  71: s001-A efb7-A    32 -  36 <=>   25 -  29   (LEU   32  - ARG   36  <=> THR   25  - ASP   29 )                          
  71: s001-A efb7-A    37 -  40 <=>   31 -  34   (LEU   37  - ASP   40  <=> TYR   31  - ARG   34 )                          
  71: s001-A efb7-A    49 -  74 <=>   41 -  66   (THR   49  - PRO   74  <=> SER   41  - PHE   66 )                          
  71: s001-A efb7-A    76 -  90 <=>   82 -  96   (PRO   76  - LEU   90  <=> VAL   82  - GLN   96 )                          
  71: s001-A efb7-A    95 - 113 <=>  100 - 118   (ARG   95  - PRO  113  <=> ILE  100  - PRO  118 )                          
  71: s001-A efb7-A   120 - 123 <=>  126 - 129   (ARG  120  - VAL  123  <=> GLU  126  - LEU  129 )                          
  71: s001-A efb7-A   124 - 127 <=>  132 - 135   (GLU  124  - TRP  127  <=> PHE  132  - THR  135 )                          
  71: s001-A efb7-A   128 - 147 <=>  139 - 158   (PHE  128  - LEU  147  <=> VAL  139  - PRO  158 )                          
  71: s001-A efb7-A   148 - 151 <=>  160 - 163   (LEU  148  - ILE  151  <=> ILE  160  - SER  163 )                          
  71: s001-A efb7-A   152 - 201 <=>  191 - 240   (ASN  152  - ALA  201  <=> ASN  191  - ASP  240 )                          
  71: s001-A efb7-A   204 - 207 <=>  241 - 244   (GLU  204  - CYS  207  <=> HIS  241  - ASN  244 )                          
  71: s001-A efb7-A   215 - 267 <=>  245 - 297   (TYR  215  - GLY  267  <=> SER  245  - GLN  297 )                          
  71: s001-A efb7-A   268 - 300 <=>  306 - 338   (VAL  268  - GLN  300  <=> ILE  306  - GLY  338 )                          
  71: s001-A efb7-A   302 - 305 <=>  356 - 359   (THR  302  - MET  305  <=> MET  356  - LEU  359 )                          
  71: s001-A efb7-A   357 - 361 <=>  373 - 377   (VAL  357  - ARG  361  <=> PRO  373  - PRO  377 )                          
  71: s001-A efb7-A   363 - 386 <=>  381 - 404   (LEU  363  - LEU  386  <=> VAL  381  - ASN  404 )                          
  72: s001-A ehy8-A     1 -   5 <=>    5 -   9   (MET    1  - HIS    5  <=> ALA    5  - GLU    9 )                          
  72: s001-A ehy8-A     8 -  11 <=>   10 -  13   (ARG    8  - ASN   11  <=> GLU   10  - VAL   13 )                          
  72: s001-A ehy8-A    19 -  35 <=>   16 -  32   (LEU   19  - MET   35  <=> ASP   16  - ASP   32 )                          
  72: s001-A ehy8-A    46 -  51 <=>   35 -  40   (LEU   46  - TYR   51  <=> GLU   35  - ARG   40 )                          
  72: s001-A ehy8-A    52 -  74 <=>   44 -  66   (SER   52  - PRO   74  <=> PHE   44  - LEU   66 )                          
  72: s001-A ehy8-A    76 -  91 <=>   82 -  97   (PRO   76  - LEU   91  <=> LEU   82  - GLY   97 )                          
  72: s001-A ehy8-A    96 - 114 <=>  101 - 119   (GLY   96  - GLN  114  <=> LYS  101  - SER  119 )                          
  72: s001-A ehy8-A   120 - 123 <=>  127 - 130   (ARG  120  - VAL  123  <=> GLU  127  - VAL  130 )                          
  72: s001-A ehy8-A   124 - 127 <=>  133 - 136   (GLU  124  - TRP  127  <=> TRP  133  - ARG  136 )                          
  72: s001-A ehy8-A   128 - 151 <=>  140 - 163   (PHE  128  - ILE  151  <=> TYR  140  - TYR  163 )                          
  72: s001-A ehy8-A   152 - 202 <=>  191 - 241   (ASN  152  - ILE  202  <=> ASP  191  - PHE  241 )                          
  72: s001-A ehy8-A   205 - 208 <=>  242 - 245   (ARG  205  - LEU  208  <=> LYS  242  - ALA  245 )                          
  72: s001-A ehy8-A   211 - 214 <=>  246 - 249   (LEU  211  - ASP  214  <=> HIS  246  - PRO  249 )                          
  72: s001-A ehy8-A   216 - 267 <=>  250 - 301   (ARG  216  - GLY  267  <=> ASN  250  - GLN  301 )                          
  72: s001-A ehy8-A   268 - 271 <=>  310 - 313   (VAL  268  - ARG  271  <=> TYR  310  - LYS  313 )                          
  72: s001-A ehy8-A   272 - 300 <=>  315 - 343   (ILE  272  - GLN  300  <=> MET  315  - GLY  343 )                          
  72: s001-A ehy8-A   302 - 305 <=>  361 - 364   (THR  302  - MET  305  <=> ILE  361  - PHE  364 )                          
  72: s001-A ehy8-A   358 - 361 <=>  379 - 382   (THR  358  - ARG  361  <=> VAL  379  - ASP  382 )                          
  72: s001-A ehy8-A   363 - 384 <=>  386 - 407   (LEU  363  - SER  384  <=> PRO  386  - GLN  407 )                          
  73: s001-A egjp-A    16 -  61 <=>    2 -  47   (ARG   16  - LEU   61  <=> SER    2  - ARG   47 )                          
  73: s001-A egjp-A    62 -  73 <=>   49 -  60   (TRP   62  - ASP   73  <=> TRP   49  - MET   60 )                          
  73: s001-A egjp-A    75 -  78 <=>   92 -  95   (TYR   75  - MET   78  <=> LEU   92  - ALA   95 )                          
  73: s001-A egjp-A    80 -  95 <=>   97 - 112   (HIS   80  - ARG   95  <=> TYR   97  - HIS  112 )                          
  73: s001-A egjp-A    97 - 128 <=>  113 - 144   (VAL   97  - PHE  128  <=> HIS  113  - LEU  144 )                          
  73: s001-A egjp-A   129 - 138 <=>  146 - 155   (LEU  129  - LEU  138  <=> PHE  146  - VAL  155 )                          
  73: s001-A egjp-A   141 - 149 <=>  158 - 166   (ARG  141  - GLY  149  <=> MET  158  - LYS  166 )                          
  73: s001-A egjp-A   153 - 161 <=>  170 - 178   (ILE  153  - VAL  161  <=> GLY  170  - LEU  178 )                          
  73: s001-A egjp-A   163 - 170 <=>  179 - 186   (PHE  163  - THR  170  <=> LEU  179  - PHE  186 )                          
  73: s001-A egjp-A   171 - 194 <=>  188 - 211   (ILE  171  - LEU  194  <=> CYS  188  - ILE  211 )                          
  73: s001-A egjp-A   197 - 200 <=>  212 - 215   (SER  197  - ALA  200  <=> GLN  212  - HIS  215 )                          
  73: s001-A egjp-A   221 - 267 <=>  216 - 262   (LEU  221  - GLY  267  <=> ASN  216  - LEU  262 )                          
  73: s001-A egjp-A   269 - 304 <=>  271 - 306   (TRP  269  - TRP  304  <=> ILE  271  - ALA  306 )                          
  73: s001-A egjp-A   306 - 311 <=>  307 - 312   (HIS  306  - LEU  311  <=> SER  307  - ARG  312 )                          
  73: s001-A egjp-A   355 - 358 <=>  329 - 332   (GLY  355  - THR  358  <=> ASP  329  - GLY  332 )                          
  73: s001-A egjp-A   359 - 386 <=>  337 - 364   (PRO  359  - LEU  386  <=> ARG  337  - SER  364 )                          
  73: s001-A egjp-A   387 - 390 <=>  366 - 369   (VAL  387  - LYS  390  <=> ALA  366  - LYS  369 )                          
  74: s001-A ejsu-A    11 -  14 <=>    4 -   7   (ASN   11  - ILE   14  <=> VAL    4  - ASP    7 )                          
  74: s001-A ejsu-A    19 -  36 <=>    9 -  26   (LEU   19  - ARG   36  <=> LEU    9  - HIS   26 )                          
  74: s001-A ejsu-A    47 -  50 <=>   27 -  30   (ARG   47  - TYR   50  <=> PHE   27  - GLU   30 )                          
  74: s001-A ejsu-A    51 -  63 <=>   35 -  47   (TYR   51  - CYS   63  <=> LEU   35  - VAL   47 )                          
  74: s001-A ejsu-A    64 -  75 <=>   49 -  60   (ALA   64  - TYR   75  <=> LEU   49  - PHE   60 )                          
  74: s001-A ejsu-A    76 -  91 <=>   71 -  86   (PRO   76  - LEU   91  <=> ASN   71  - LEU   86 )                          
  74: s001-A ejsu-A    97 - 117 <=>   91 - 111   (VAL   97  - ARG  117  <=> ASN   91  - GLY  111 )                          
  74: s001-A ejsu-A   119 - 123 <=>  114 - 118   (CYS  119  - VAL  123  <=> GLN  114  - TYR  118 )                          
  74: s001-A ejsu-A   124 - 127 <=>  120 - 123   (GLU  124  - TRP  127  <=> GLN  120  - VAL  123 )                          
  74: s001-A ejsu-A   128 - 135 <=>  127 - 134   (PHE  128  - LEU  135  <=> ASN  127  - GLY  134 )                          
  74: s001-A ejsu-A   136 - 147 <=>  136 - 147   (LYS  136  - LEU  147  <=> TYR  136  - PHE  147 )                          
  74: s001-A ejsu-A   148 - 151 <=>  149 - 152   (LEU  148  - ILE  151  <=> PHE  149  - GLU  152 )                          
  74: s001-A ejsu-A   152 - 203 <=>  168 - 219   (ASN  152  - ASP  203  <=> SER  168  - GLY  219 )                          
  74: s001-A ejsu-A   205 - 208 <=>  220 - 223   (ARG  205  - LEU  208  <=> LEU  220  - ALA  223 )                          
  74: s001-A ejsu-A   211 - 214 <=>  224 - 227   (LEU  211  - ASP  214  <=> ARG  224  - GLU  227 )                          
  74: s001-A ejsu-A   216 - 219 <=>  241 - 244   (ARG  216  - ARG  219  <=> LEU  241  - ALA  244 )                          
  74: s001-A ejsu-A   222 - 267 <=>  245 - 290   (GLN  222  - GLY  267  <=> GLY  245  - ALA  290 )                          
  74: s001-A ejsu-A   268 - 298 <=>  301 - 331   (VAL  268  - ALA  298  <=> ARG  301  - ARG  331 )                          
  74: s001-A ejsu-A   299 - 303 <=>  333 - 337   (PRO  299  - SER  303  <=> HIS  333  - PHE  337 )                          
  74: s001-A ejsu-A   306 - 311 <=>  340 - 345   (HIS  306  - LEU  311  <=> ASN  340  - ASN  345 )                          
  74: s001-A ejsu-A   358 - 361 <=>  369 - 372   (THR  358  - ARG  361  <=> GLY  369  - ARG  372 )                          
  74: s001-A ejsu-A   363 - 384 <=>  376 - 397   (LEU  363  - SER  384  <=> ASP  376  - LYS  397 )                          
  75: s001-A eh83-A     6 -  14 <=>    1 -   9   (SER    6  - ILE   14  <=> MET    1  - ILE    9 )                          
  75: s001-A eh83-A    16 -  19 <=>   10 -  13   (ARG   16  - LEU   19  <=> ALA   10  - PHE   13 )                          
  75: s001-A eh83-A    22 -  30 <=>   14 -  22   (LEU   22  - TYR   30  <=> TYR   14  - LEU   22 )                          
  75: s001-A eh83-A    32 -  35 <=>   23 -  26   (LEU   32  - MET   35  <=> ILE   23  - LEU   26 )                          
  75: s001-A eh83-A    37 -  40 <=>   29 -  32   (LEU   37  - ASP   40  <=> GLN   29  - ARG   32 )                          
  75: s001-A eh83-A    48 -  75 <=>   37 -  64   (LEU   48  - TYR   75  <=> ARG   37  - CYS   64 )                          
  75: s001-A eh83-A    76 -  95 <=>   76 -  95   (PRO   76  - ARG   95  <=> ALA   76  - ARG   95 )                          
  75: s001-A eh83-A    97 - 117 <=>   96 - 116   (VAL   97  - ARG  117  <=> SER   96  - ARG  116 )                          
  75: s001-A eh83-A   120 - 123 <=>  118 - 121   (ARG  120  - VAL  123  <=> GLU  118  - ARG  121 )                          
  75: s001-A eh83-A   124 - 127 <=>  126 - 129   (GLU  124  - TRP  127  <=> LEU  126  - THR  129 )                          
  75: s001-A eh83-A   128 - 149 <=>  133 - 154   (PHE  128  - GLY  149  <=> LEU  133  - ILE  154 )                          
  75: s001-A eh83-A   152 - 208 <=>  182 - 238   (ASN  152  - LEU  208  <=> GLN  182  - GLY  238 )                          
  75: s001-A eh83-A   210 - 213 <=>  239 - 242   (ILE  210  - SER  213  <=> ASP  239  - ASP  242 )                          
  75: s001-A eh83-A   214 - 267 <=>  245 - 298   (ASP  214  - GLY  267  <=> THR  245  - ASP  298 )                          
  75: s001-A eh83-A   268 - 298 <=>  308 - 338   (VAL  268  - ALA  298  <=> GLY  308  - ALA  338 )                          
  75: s001-A eh83-A   299 - 302 <=>  341 - 344   (PRO  299  - THR  302  <=> ASP  341  - TYR  344 )                          
  75: s001-A eh83-A   304 - 307 <=>  357 - 360   (TRP  304  - VAL  307  <=> LYS  357  - LEU  360 )                          
  75: s001-A eh83-A   359 - 364 <=>  373 - 378   (PRO  359  - LEU  364  <=> ALA  373  - THR  378 )                          
  75: s001-A eh83-A   367 - 386 <=>  383 - 402   (ILE  367  - LEU  386  <=> ALA  383  - LEU  402 )                          
  76: s001-A el7o-A     8 -  11 <=>   11 -  14   (ARG    8  - ASN   11  <=> GLY   11  - VAL   14 )                          
  76: s001-A el7o-A    19 -  22 <=>   15 -  18   (LEU   19  - LEU   22  <=> LYS   15  - TRP   18 )                          
  76: s001-A el7o-A    23 -  29 <=>   20 -  26   (ARG   23  - PHE   29  <=> LEU   20  - ASN   26 )                          
  76: s001-A el7o-A    32 -  40 <=>   27 -  35   (LEU   32  - ASP   40  <=> HIS   27  - SER   35 )                          
  76: s001-A el7o-A    49 -  74 <=>   41 -  66   (THR   49  - PRO   74  <=> ARG   41  - LEU   66 )                          
  76: s001-A el7o-A    75 -  95 <=>   80 - 100   (TYR   75  - ARG   95  <=> THR   80  - LEU  100 )                          
  76: s001-A el7o-A    97 - 112 <=>  101 - 116   (VAL   97  - SER  112  <=> HIS  101  - ILE  116 )                          
  76: s001-A el7o-A   119 - 122 <=>  122 - 125   (CYS  119  - LYS  122  <=> LYS  122  - GLU  125 )                          
  76: s001-A el7o-A   123 - 126 <=>  129 - 132   (VAL  123  - SER  126  <=> LYS  129  - GLY  132 )                          
  76: s001-A el7o-A   127 - 147 <=>  135 - 155   (TRP  127  - LEU  147  <=> ILE  135  - PRO  155 )                          
  76: s001-A el7o-A   148 - 151 <=>  158 - 161   (LEU  148  - ILE  151  <=> SER  158  - ASN  161 )                          
  76: s001-A el7o-A   152 - 210 <=>  178 - 236   (ASN  152  - ILE  210  <=> PRO  178  - ARG  236 )                          
  76: s001-A el7o-A   213 - 266 <=>  237 - 290   (SER  213  - SER  266  <=> ASP  237  - PHE  290 )                          
  76: s001-A el7o-A   267 - 271 <=>  296 - 300   (GLY  267  - ARG  271  <=> PRO  296  - TYR  300 )                          
  76: s001-A el7o-A   272 - 301 <=>  303 - 332   (ILE  272  - ASP  301  <=> ALA  303  - THR  332 )                          
  76: s001-A el7o-A   302 - 314 <=>  334 - 346   (THR  302  - GLU  314  <=> TYR  334  - SER  346 )                          
  76: s001-A el7o-A   358 - 361 <=>  371 - 374   (THR  358  - ARG  361  <=> TYR  371  - GLY  374 )                          
  76: s001-A el7o-A   362 - 365 <=>  376 - 379   (ARG  362  - PHE  365  <=> LYS  376  - ARG  379 )                          
  76: s001-A el7o-A   367 - 392 <=>  384 - 409   (ILE  367  - ILE  392  <=> ALA  384  - ASN  409 )                          
  77: s001-A eh7m-A    11 -  14 <=>    6 -   9   (ASN   11  - ILE   14  <=> ARG    6  - ARG    9 )                          
  77: s001-A eh7m-A    19 -  36 <=>   11 -  28   (LEU   19  - ARG   36  <=> GLU   11  - SER   28 )                          
  77: s001-A eh7m-A    49 -  63 <=>   30 -  44   (THR   49  - CYS   63  <=> PHE   30  - VAL   44 )                          
  77: s001-A eh7m-A    64 -  75 <=>   46 -  57   (ALA   64  - TYR   75  <=> ILE   46  - PHE   57 )                          
  77: s001-A eh7m-A    76 -  91 <=>   68 -  83   (PRO   76  - LEU   91  <=> GLY   68  - ILE   83 )                          
  77: s001-A eh7m-A    96 - 117 <=>   87 - 108   (GLY   96  - ARG  117  <=> PHE   87  - SER  108 )                          
  77: s001-A eh7m-A   119 - 124 <=>  111 - 116   (CYS  119  - GLU  124  <=> GLU  111  - ASN  116 )                          
  77: s001-A eh7m-A   125 - 129 <=>  122 - 126   (LEU  125  - LEU  129  <=> GLU  122  - ILE  126 )                          
  77: s001-A eh7m-A   130 - 148 <=>  128 - 146   (ALA  130  - LEU  148  <=> LYS  128  - LEU  146 )                          
  77: s001-A eh7m-A   149 - 152 <=>  148 - 151   (GLY  149  - ASN  152  <=> GLY  148  - HIS  151 )                          
  77: s001-A eh7m-A   153 - 202 <=>  167 - 216   (ILE  153  - ILE  202  <=> GLU  167  - ILE  216 )                          
  77: s001-A eh7m-A   205 - 209 <=>  217 - 221   (ARG  205  - GLU  209  <=> GLY  217  - GLU  221 )                          
  77: s001-A eh7m-A   217 - 268 <=>  223 - 274   (ALA  217  - VAL  268  <=> THR  223  - ILE  274 )                          
  77: s001-A eh7m-A   271 - 300 <=>  287 - 316   (ARG  271  - GLN  300  <=> TYR  287  - THR  316 )                          
  77: s001-A eh7m-A   302 - 305 <=>  334 - 337   (THR  302  - MET  305  <=> ILE  334  - ILE  337 )                          
  77: s001-A eh7m-A   358 - 361 <=>  352 - 355   (THR  358  - ARG  361  <=> GLY  352  - GLY  355 )                          
  77: s001-A eh7m-A   363 - 383 <=>  359 - 379   (LEU  363  - LYS  383  <=> ASN  359  - ARG  379 )                          
  78: s001-A ec06-A     1 -   4 <=>    1 -   4   (MET    1  - TRP    4  <=> MET    1  - LYS    4 )                          
  78: s001-A ec06-A     5 -  11 <=>    6 -  12   (HIS    5  - ASN   11  <=> LYS    6  - GLU   12 )                          
  78: s001-A ec06-A    19 -  33 <=>   14 -  28   (LEU   19  - GLY   33  <=> ASP   14  - GLY   28 )                          
  78: s001-A ec06-A    35 -  38 <=>   29 -  32   (MET   35  - ARG   38  <=> ILE   29  - TRP   32 )                          
  78: s001-A ec06-A    46 -  54 <=>   33 -  41   (LEU   46  - THR   54  <=> SER   33  - PRO   41 )                          
  78: s001-A ec06-A    55 -  74 <=>   43 -  62   (VAL   55  - PRO   74  <=> LEU   43  - ALA   62 )                          
  78: s001-A ec06-A    76 -  91 <=>   75 -  90   (PRO   76  - LEU   91  <=> THR   75  - LEU   90 )                          
  78: s001-A ec06-A    95 - 121 <=>   93 - 119   (ARG   95  - ARG  121  <=> CYS   93  - ASP  119 )                          
  78: s001-A ec06-A   122 - 125 <=>  123 - 126   (LYS  122  - LEU  125  <=> ILE  123  - VAL  126 )                          
  78: s001-A ec06-A   127 - 149 <=>  133 - 155   (TRP  127  - GLY  149  <=> MET  133  - VAL  155 )                          
  78: s001-A ec06-A   151 - 202 <=>  182 - 233   (ILE  151  - ILE  202  <=> GLN  182  - LEU  233 )                          
  78: s001-A ec06-A   205 - 208 <=>  234 - 237   (ARG  205  - LEU  208  <=> PRO  234  - GLY  237 )                          
  78: s001-A ec06-A   218 - 267 <=>  238 - 287   (VAL  218  - GLY  267  <=> GLY  238  - GLN  287 )                          
  78: s001-A ec06-A   268 - 271 <=>  296 - 299   (VAL  268  - ARG  271  <=> GLN  296  - TYR  299 )                          
  78: s001-A ec06-A   272 - 298 <=>  301 - 327   (ILE  272  - ALA  298  <=> ILE  301  - ASP  327 )                          
  78: s001-A ec06-A   299 - 302 <=>  329 - 332   (PRO  299  - THR  302  <=> GLY  329  - LEU  332 )                          
  78: s001-A ec06-A   304 - 307 <=>  346 - 349   (TRP  304  - VAL  307  <=> ARG  346  - LEU  349 )                          
  78: s001-A ec06-A   359 - 364 <=>  362 - 367   (PRO  359  - LEU  364  <=> LYS  362  - GLU  367 )                          
  78: s001-A ec06-A   366 - 387 <=>  371 - 392   (ARG  366  - VAL  387  <=> ALA  371  - ALA  392 )                          
  79: s001-A elft-A    15 -  18 <=>    1 -   4   (SER   15  - VAL   18  <=> MET    1  - PHE    4 )                          
  79: s001-A elft-A    22 -  33 <=>    5 -  16   (LEU   22  - GLY   33  <=> LEU    5  - GLY   16 )                          
  79: s001-A elft-A    35 -  40 <=>   17 -  22   (MET   35  - ASP   40  <=> PHE   17  - GLU   22 )                          
  79: s001-A elft-A    47 -  52 <=>   24 -  29   (ARG   47  - SER   52  <=> ARG   24  - ARG   29 )                          
  79: s001-A elft-A    54 -  74 <=>   30 -  50   (THR   54  - PRO   74  <=> PRO   30  - VAL   50 )                          
  79: s001-A elft-A    76 -  91 <=>   63 -  78   (PRO   76  - LEU   91  <=> ALA   63  - SER   78 )                          
  79: s001-A elft-A    95 - 120 <=>   81 - 106   (ARG   95  - ARG  120  <=> LEU   81  - GLU  106 )                          
  79: s001-A elft-A   121 - 124 <=>  110 - 113   (ARG  121  - GLU  124  <=> GLU  110  - ASN  113 )                          
  79: s001-A elft-A   125 - 129 <=>  118 - 122   (LEU  125  - LEU  129  <=> GLN  118  - MET  122 )                          
  79: s001-A elft-A   130 - 149 <=>  124 - 143   (ALA  130  - GLY  149  <=> THR  124  - VAL  143 )                          
  79: s001-A elft-A   151 - 202 <=>  170 - 221   (ILE  151  - ILE  202  <=> HIS  170  - PHE  221 )                          
  79: s001-A elft-A   205 - 208 <=>  222 - 225   (ARG  205  - LEU  208  <=> LYS  222  - SER  225 )                          
  79: s001-A elft-A   218 - 267 <=>  226 - 275   (VAL  218  - GLY  267  <=> LEU  226  - LEU  275 )                          
  79: s001-A elft-A   268 - 298 <=>  285 - 315   (VAL  268  - ALA  298  <=> GLY  285  - SER  315 )                          
  79: s001-A elft-A   299 - 302 <=>  317 - 320   (PRO  299  - THR  302  <=> GLU  317  - ILE  320 )                          
  79: s001-A elft-A   306 - 311 <=>  324 - 329   (HIS  306  - LEU  311  <=> PRO  324  - LEU  329 )                          
  79: s001-A elft-A   313 - 318 <=>  330 - 335   (PHE  313  - ALA  318  <=> GLY  330  - SER  335 )                          
  79: s001-A elft-A   359 - 364 <=>  356 - 361   (PRO  359  - LEU  364  <=> THR  356  - GLU  361 )                          
  79: s001-A elft-A   366 - 386 <=>  365 - 385   (ARG  366  - LEU  386  <=> GLU  365  - SER  385 )                          
  80: s001-A ek22-A    18 -  41 <=>    1 -  24   (VAL   18  - GLU   41  <=> MET    1  - GLU   24 )                          
  80: s001-A ek22-A    49 -  74 <=>   30 -  55   (THR   49  - PRO   74  <=> LYS   30  - VAL   55 )                          
  80: s001-A ek22-A    76 -  91 <=>   70 -  85   (PRO   76  - LEU   91  <=> ALA   70  - PHE   85 )                          
  80: s001-A ek22-A    96 - 113 <=>   89 - 106   (GLY   96  - PRO  113  <=> TRP   89  - PRO  106 )                          
  80: s001-A ek22-A   120 - 123 <=>  114 - 117   (ARG  120  - VAL  123  <=> ARG  114  - LEU  117 )                          
  80: s001-A ek22-A   124 - 127 <=>  120 - 123   (GLU  124  - TRP  127  <=> TYR  120  - THR  123 )                          
  80: s001-A ek22-A   128 - 149 <=>  127 - 148   (PHE  128  - GLY  149  <=> ILE  127  - MET  148 )                          
  80: s001-A ek22-A   151 - 202 <=>  177 - 228   (ILE  151  - ILE  202  <=> GLN  177  - HIS  228 )                          
  80: s001-A ek22-A   205 - 208 <=>  229 - 232   (ARG  205  - LEU  208  <=> GLU  229  - GLY  232 )                          
  80: s001-A ek22-A   217 - 266 <=>  233 - 282   (ALA  217  - SER  266  <=> ASP  233  - PHE  282 )                          
  80: s001-A ek22-A   267 - 270 <=>  291 - 294   (GLY  267  - ARG  270  <=> ASP  291  - VAL  294 )                          
  80: s001-A ek22-A   271 - 300 <=>  296 - 325   (ARG  271  - GLN  300  <=> LEU  296  - SER  325 )                          
  80: s001-A ek22-A   302 - 305 <=>  343 - 346   (THR  302  - MET  305  <=> ALA  343  - ILE  346 )                          
  80: s001-A ek22-A   358 - 361 <=>  361 - 364   (THR  358  - ARG  361  <=> ILE  361  - ASP  364 )                          
  80: s001-A ek22-A   363 - 385 <=>  368 - 390   (LEU  363  - ALA  385  <=> SER  368  - GLN  390 )                          
  81: s001-A eeha-A     1 -  12 <=>    9 -  20   (MET    1  - ARG   12  <=> SER    9  - PRO   20 )                          
  81: s001-A eeha-A    19 -  35 <=>   22 -  38   (LEU   19  - MET   35  <=> HIS   22  - MET   38 )                          
  81: s001-A eeha-A    37 -  40 <=>   41 -  44   (LEU   37  - ASP   40  <=> ASP   41  - TYR   44 )                          
  81: s001-A eeha-A    49 -  74 <=>   50 -  75   (THR   49  - PRO   74  <=> GLU   50  - VAL   75 )                          
  81: s001-A eeha-A    76 -  91 <=>   91 - 106   (PRO   76  - LEU   91  <=> ASN   91  - TRP  106 )                          
  81: s001-A eeha-A    96 - 113 <=>  110 - 127   (GLY   96  - PRO  113  <=> ARG  110  - PRO  127 )                          
  81: s001-A eeha-A   120 - 123 <=>  135 - 138   (ARG  120  - VAL  123  <=> PRO  135  - ILE  138 )                          
  81: s001-A eeha-A   124 - 127 <=>  141 - 144   (GLU  124  - TRP  127  <=> HIS  141  - GLY  144 )                          
  81: s001-A eeha-A   128 - 149 <=>  148 - 169   (PHE  128  - GLY  149  <=> TYR  148  - VAL  169 )                          
  81: s001-A eeha-A   151 - 202 <=>  198 - 249   (ILE  151  - ILE  202  <=> SER  198  - HIS  249 )                          
  81: s001-A eeha-A   205 - 209 <=>  250 - 254   (ARG  205  - GLU  209  <=> VAL  250  - GLY  254 )                          
  81: s001-A eeha-A   217 - 266 <=>  255 - 304   (ALA  217  - SER  266  <=> SER  255  - PHE  304 )                          
  81: s001-A eeha-A   267 - 270 <=>  313 - 316   (GLY  267  - ARG  270  <=> ASP  313  - VAL  316 )                          
  81: s001-A eeha-A   271 - 300 <=>  318 - 347   (ARG  271  - GLN  300  <=> LEU  318  - GLY  347 )                          
  81: s001-A eeha-A   302 - 305 <=>  365 - 368   (THR  302  - MET  305  <=> MET  365  - LEU  368 )                          
  81: s001-A eeha-A   358 - 361 <=>  383 - 386   (THR  358  - ARG  361  <=> MET  383  - ASN  386 )                          
  81: s001-A eeha-A   363 - 385 <=>  390 - 412   (LEU  363  - ALA  385  <=> VAL  390  - ASN  412 )                          
  82: s001-A emlt-A     8 -  11 <=>    3 -   6   (ARG    8  - ASN   11  <=> THR    3  - SER    6 )                          
  82: s001-A emlt-A    13 -  16 <=>    7 -  10   (TYR   13  - ARG   16  <=> PRO    7  - ARG   10 )                          
  82: s001-A emlt-A    18 -  30 <=>   11 -  23   (VAL   18  - TYR   30  <=> PHE   11  - ASN   23 )                          
  82: s001-A emlt-A    32 -  38 <=>   24 -  30   (LEU   32  - ARG   38  <=> LEU   24  - LEU   30 )                          
  82: s001-A emlt-A    46 -  51 <=>   31 -  36   (LEU   46  - TYR   51  <=> SER   31  - PHE   36 )                          
  82: s001-A emlt-A    54 -  70 <=>   37 -  53   (THR   54  - ALA   70  <=> ASN   37  - PHE   53 )                          
  82: s001-A emlt-A    71 -  74 <=>   55 -  58   (LEU   71  - PRO   74  <=> VAL   55  - ILE   58 )                          
  82: s001-A emlt-A    75 -  79 <=>   70 -  74   (TYR   75  - LEU   79  <=> LYS   70  - MET   74 )                          
  82: s001-A emlt-A    81 -  93 <=>   75 -  87   (LEU   81  - GLN   93  <=> THR   75  - THR   87 )                          
  82: s001-A emlt-A    95 - 118 <=>   89 - 112   (ARG   95  - LEU  118  <=> LEU   89  - ARG  112 )                          
  82: s001-A emlt-A   119 - 122 <=>  116 - 119   (CYS  119  - LYS  122  <=> TYR  116  - THR  119 )                          
  82: s001-A emlt-A   123 - 126 <=>  123 - 126   (VAL  123  - SER  126  <=> ASN  123  - ARG  126 )                          
  82: s001-A emlt-A   127 - 149 <=>  129 - 151   (TRP  127  - GLY  149  <=> GLY  129  - ALA  151 )                          
  82: s001-A emlt-A   151 - 213 <=>  173 - 235   (ILE  151  - SER  213  <=> GLU  173  - ARG  235 )                          
  82: s001-A emlt-A   215 - 267 <=>  244 - 296   (TYR  215  - GLY  267  <=> ILE  244  - ILE  296 )                          
  82: s001-A emlt-A   271 - 301 <=>  308 - 338   (ARG  271  - ASP  301  <=> PHE  308  - CYS  338 )                          
  82: s001-A emlt-A   305 - 308 <=>  348 - 351   (MET  305  - ALA  308  <=> GLU  348  - LYS  351 )                          
  82: s001-A emlt-A   359 - 362 <=>  370 - 373   (PRO  359  - ARG  362  <=> GLY  370  - SER  373 )                          
  82: s001-A emlt-A   365 - 386 <=>  376 - 397   (PHE  365  - LEU  386  <=> VAL  376  - ALA  397 )                          
  83: s001-A egvu-A    12 -  29 <=>   14 -  31   (ARG   12  - PHE   29  <=> CYS   14  - GLY   31 )                          
  83: s001-A egvu-A    34 -  51 <=>   32 -  49   (LEU   34  - TYR   51  <=> LEU   32  - GLN   49 )                          
  83: s001-A egvu-A    53 -  73 <=>   52 -  72   (VAL   53  - ASP   73  <=> VAL   52  - GLY   72 )                          
  83: s001-A egvu-A    79 -  90 <=>   76 -  87   (LEU   79  - LEU   90  <=> ASP   76  - CYS   87 )                          
  83: s001-A egvu-A    92 - 120 <=>   88 - 116   (ILE   92  - ARG  120  <=> LEU   88  - GLY  116 )                          
  83: s001-A egvu-A   121 - 124 <=>  120 - 123   (ARG  121  - GLU  124  <=> CYS  120  - VAL  123 )                          
  83: s001-A egvu-A   125 - 145 <=>  126 - 146   (LEU  125  - LYS  145  <=> ALA  126  - GLU  146 )                          
  83: s001-A egvu-A   159 - 201 <=>  149 - 191   (PHE  159  - ALA  201  <=> GLN  149  - GLN  191 )                          
  83: s001-A egvu-A   203 - 206 <=>  192 - 195   (ASP  203  - LEU  206  <=> ASN  192  - THR  195 )                          
  83: s001-A egvu-A   218 - 264 <=>  196 - 242   (VAL  218  - PHE  264  <=> THR  196  - ALA  242 )                          
  83: s001-A egvu-A   266 - 298 <=>  259 - 291   (SER  266  - ALA  298  <=> ARG  259  - LYS  291 )                          
  83: s001-A egvu-A   299 - 302 <=>  294 - 297   (PRO  299  - THR  302  <=> LYS  294  - TRP  297 )                          
  83: s001-A egvu-A   303 - 312 <=>  299 - 308   (SER  303  - GLN  312  <=> ASN  299  - SER  308 )                          
  83: s001-A egvu-A   314 - 317 <=>  309 - 312   (GLU  314  - LEU  317  <=> SER  309  - LEU  312 )                          
  83: s001-A egvu-A   341 - 344 <=>  332 - 335   (SER  341  - ARG  344  <=> PHE  332  - MET  335 )                          
  83: s001-A egvu-A   346 - 349 <=>  336 - 339   (CYS  346  - ARG  349  <=> ILE  336  - THR  339 )                          
  83: s001-A egvu-A   350 - 354 <=>  341 - 345   (ARG  350  - LEU  354  <=> THR  341  - LEU  345 )                          
  83: s001-A egvu-A   355 - 358 <=>  347 - 350   (GLY  355  - THR  358  <=> ILE  347  - ASP  350 )                          
  83: s001-A egvu-A   359 - 390 <=>  352 - 383   (PRO  359  - LYS  390  <=> VAL  352  - PHE  383 )                          
  83: s001-A egvu-A   392 - 395 <=>  423 - 426   (ILE  392  - GLY  395  <=> HIS  423  - GLY  426 )                          
  84: s001-A ehji-A     4 -   7 <=>    1 -   4   (TRP    4  - LEU    7  <=> MET    1  - LEU    4 )                          
  84: s001-A ehji-A    16 -  20 <=>    7 -  11   (ARG   16  - LEU   20  <=> VAL    7  - ASN   11 )                          
  84: s001-A ehji-A    22 -  30 <=>   12 -  20   (LEU   22  - TYR   30  <=> LEU   12  - ALA   20 )                          
  84: s001-A ehji-A    32 -  36 <=>   21 -  25   (LEU   32  - ARG   36  <=> ARG   21  - ASP   25 )                          
  84: s001-A ehji-A    37 -  40 <=>   27 -  30   (LEU   37  - ASP   40  <=> GLN   27  - LYS   30 )                          
  84: s001-A ehji-A    47 -  50 <=>   33 -  36   (ARG   47  - TYR   50  <=> ASN   33  - ARG   36 )                          
  84: s001-A ehji-A    52 -  74 <=>   37 -  59   (SER   52  - PRO   74  <=> SER   37  - MET   59 )                          
  84: s001-A ehji-A    76 -  91 <=>   72 -  87   (PRO   76  - LEU   91  <=> ALA   72  - ALA   87 )                          
  84: s001-A ehji-A    96 - 114 <=>   91 - 109   (GLY   96  - GLN  114  <=> ALA   91  - GLU  109 )                          
  84: s001-A ehji-A   119 - 122 <=>  111 - 114   (CYS  119  - LYS  122  <=> ASP  111  - GLY  114 )                          
  84: s001-A ehji-A   123 - 126 <=>  118 - 121   (VAL  123  - SER  126  <=> ARG  118  - ASN  121 )                          
  84: s001-A ehji-A   127 - 149 <=>  126 - 148   (TRP  127  - GLY  149  <=> LEU  126  - ALA  148 )                          
  84: s001-A ehji-A   151 - 162 <=>  175 - 186   (ILE  151  - LEU  162  <=> THR  175  - LEU  186 )                          
  84: s001-A ehji-A   164 - 172 <=>  187 - 195   (VAL  164  - TRP  172  <=> MET  187  - CYS  195 )                          
  84: s001-A ehji-A   173 - 206 <=>  197 - 230   (VAL  173  - LEU  206  <=> SER  197  - PHE  230 )                          
  84: s001-A ehji-A   216 - 221 <=>  232 - 237   (ARG  216  - LEU  221  <=> PRO  232  - PHE  237 )                          
  84: s001-A ehji-A   224 - 266 <=>  238 - 280   (ARG  224  - SER  266  <=> GLY  238  - CYS  280 )                          
  84: s001-A ehji-A   267 - 270 <=>  289 - 292   (GLY  267  - ARG  270  <=> GLN  289  - ALA  292 )                          
  84: s001-A ehji-A   271 - 298 <=>  294 - 321   (ARG  271  - ALA  298  <=> LEU  294  - ARG  321 )                          
  84: s001-A ehji-A   299 - 302 <=>  324 - 327   (PRO  299  - THR  302  <=> ARG  324  - TYR  327 )                          
  84: s001-A ehji-A   305 - 313 <=>  330 - 338   (MET  305  - PHE  313  <=> ILE  330  - LYS  338 )                          
  84: s001-A ehji-A   358 - 361 <=>  355 - 358   (THR  358  - ARG  361  <=> VAL  355  - ALA  358 )                          
  84: s001-A ehji-A   363 - 366 <=>  360 - 363   (LEU  363  - ARG  366  <=> PHE  360  - LEU  363 )                          
  84: s001-A ehji-A   367 - 392 <=>  367 - 392   (ILE  367  - ILE  392  <=> LEU  367  - HIS  392 )                          
  85: s001-A efmx-A    19 -  35 <=>    1 -  17   (LEU   19  - MET   35  <=> MET    1  - GLU   17 )                          
  85: s001-A efmx-A    37 -  41 <=>   19 -  23   (LEU   37  - GLU   41  <=> TYR   19  - SER   23 )                          
  85: s001-A efmx-A    49 -  74 <=>   29 -  54   (THR   49  - PRO   74  <=> SER   29  - LEU   54 )                          
  85: s001-A efmx-A    76 -  88 <=>   69 -  81   (PRO   76  - CYS   88  <=> VAL   69  - SER   81 )                          
  85: s001-A efmx-A    96 - 113 <=>   88 - 105   (GLY   96  - PRO  113  <=> TRP   88  - PRO  105 )                          
  85: s001-A efmx-A   120 - 123 <=>  113 - 116   (ARG  120  - VAL  123  <=> MET  113  - LEU  116 )                          
  85: s001-A efmx-A   124 - 127 <=>  119 - 122   (GLU  124  - TRP  127  <=> TYR  119  - SER  122 )                          
  85: s001-A efmx-A   128 - 149 <=>  126 - 147   (PHE  128  - GLY  149  <=> ILE  126  - MET  147 )                          
  85: s001-A efmx-A   151 - 201 <=>  176 - 226   (ILE  151  - ALA  201  <=> HIS  176  - LYS  226 )                          
  85: s001-A efmx-A   204 - 207 <=>  227 - 230   (GLU  204  - CYS  207  <=> GLN  227  - ASP  230 )                          
  85: s001-A efmx-A   216 - 266 <=>  231 - 281   (ARG  216  - SER  266  <=> ARG  231  - PHE  281 )                          
  85: s001-A efmx-A   267 - 270 <=>  290 - 293   (GLY  267  - ARG  270  <=> ASP  290  - ILE  293 )                          
  85: s001-A efmx-A   271 - 300 <=>  295 - 324   (ARG  271  - GLN  300  <=> LEU  295  - SER  324 )                          
  85: s001-A efmx-A   302 - 305 <=>  342 - 345   (THR  302  - MET  305  <=> ALA  342  - PHE  345 )                          
  85: s001-A efmx-A   358 - 361 <=>  360 - 363   (THR  358  - ARG  361  <=> ILE  360  - ASN  363 )                          
  85: s001-A efmx-A   363 - 385 <=>  367 - 389   (LEU  363  - ALA  385  <=> ALA  367  - LYS  389 )                          
  86: s001-A ec6b-A    17 -  35 <=>    1 -  19   (HIS   17  - MET   35  <=> MET    1  - VAL   19 )                          
  86: s001-A ec6b-A    37 -  40 <=>   21 -  24   (LEU   37  - ASP   40  <=> GLY   21  - GLY   24 )                          
  86: s001-A ec6b-A    47 -  50 <=>   25 -  28   (ARG   47  - TYR   50  <=> SER   25  - GLY   28 )                          
  86: s001-A ec6b-A    51 -  72 <=>   30 -  51   (TYR   51  - LEU   72  <=> LEU   30  - PHE   51 )                          
  86: s001-A ec6b-A    75 -  95 <=>   69 -  89   (TYR   75  - ARG   95  <=> ILE   69  - PHE   89 )                          
  86: s001-A ec6b-A    97 - 109 <=>   90 - 102   (VAL   97  - LEU  109  <=> GLU   90  - PRO  102 )                          
  86: s001-A ec6b-A   123 - 126 <=>  105 - 108   (VAL  123  - SER  126  <=> LYS  105  - SER  108 )                          
  86: s001-A ec6b-A   127 - 149 <=>  111 - 133   (TRP  127  - GLY  149  <=> TYR  111  - THR  133 )                          
  86: s001-A ec6b-A   158 - 161 <=>  136 - 139   (LEU  158  - VAL  161  <=> GLY  136  - LEU  139 )                          
  86: s001-A ec6b-A   163 - 203 <=>  140 - 180   (PHE  163  - ASP  203  <=> GLU  140  - SER  180 )                          
  86: s001-A ec6b-A   223 - 267 <=>  181 - 225   (ARG  223  - GLY  267  <=> SER  181  - VAL  225 )                          
  86: s001-A ec6b-A   268 - 274 <=>  241 - 247   (VAL  268  - GLN  274  <=> LEU  241  - PHE  247 )                          
  86: s001-A ec6b-A   275 - 301 <=>  249 - 275   (ILE  275  - ASP  301  <=> VAL  249  - GLN  275 )                          
  86: s001-A ec6b-A   302 - 305 <=>  277 - 280   (THR  302  - MET  305  <=> LEU  277  - LEU  280 )                          
  86: s001-A ec6b-A   308 - 313 <=>  281 - 286   (ALA  308  - PHE  313  <=> PRO  281  - VAL  286 )                          
  86: s001-A ec6b-A   357 - 361 <=>  308 - 312   (VAL  357  - ARG  361  <=> CYS  308  - HIS  312 )                          
  86: s001-A ec6b-A   363 - 388 <=>  316 - 341   (LEU  363  - ALA  388  <=> GLN  316  - THR  341 )                          
  87: s001-A edua-A    16 -  19 <=>    3 -   6   (ARG   16  - LEU   19  <=> GLU    3  - GLN    6 )                          
  87: s001-A edua-A    22 -  37 <=>    8 -  23   (LEU   22  - LEU   37  <=> ILE    8  - ASP   23 )                          
  87: s001-A edua-A    52 -  74 <=>   24 -  46   (SER   52  - PRO   74  <=> LYS   24  - MET   46 )                          
  87: s001-A edua-A    76 -  95 <=>   59 -  78   (PRO   76  - ARG   95  <=> ASN   59  - ALA   78 )                          
  87: s001-A edua-A    97 - 118 <=>   79 - 100   (VAL   97  - LEU  118  <=> ASP   79  - LEU  100 )                          
  87: s001-A edua-A   120 - 123 <=>  105 - 108   (ARG  120  - VAL  123  <=> ILE  105  - ILE  108 )                          
  87: s001-A edua-A   124 - 132 <=>  111 - 119   (GLU  124  - GLN  132  <=> GLN  111  - MET  119 )                          
  87: s001-A edua-A   133 - 145 <=>  121 - 133   (LEU  133  - LYS  145  <=> ARG  121  - GLY  133 )                          
  87: s001-A edua-A   146 - 150 <=>  136 - 140   (GLY  146  - PRO  150  <=> LEU  136  - SER  140 )
[truncated: 3,887,669 more chars]
