# Supplementary material for: Structural screens identify candidate human homologs of insect chemoreceptors and cryptic Drosophila gustatory receptor-like proteins
Source: eLife. 2023 Feb 20;12:e85537. doi: 10.7554/eLife.85537 (PMC9998090; doi:10.7554/eLife.85537)
Supplement: Source data 3. — Individual text files represent the output of the Dali AF-DB search using the indicated query candidate seven transmembrane domain ion channels (7TMICs) from Trypanosoma (GRL1), D. melanogaster (Grls), or H. sapiens (PHTF1/2) and the structural proteomic dataset of D. melanogaster. [file elife-85537-data3.zip › Dmel_DmelGrl62a.txt]

# Job: Dmel_DmelGrl62a_CG42357_AF B7Z0I0 F1 model_v3
# Query: s001A
# No:  Chain   Z    rmsd lali nres  %id PDB  Description
   1:  edeq-A 59.3  0.0  449   449  100   DROME:AF-B7Z0I0-F1 UNCHARACTERIZED PROTEIN;
   2:  el78-A 26.6  3.7  345   378   12   DROME:AF-P58954-F1 PUTATIVE GUSTATORY RECEPTOR 22F;
   3:  ednc-A 26.5  3.1  338   422   13   DROME:AF-B7Z0I1-F1 UNCHARACTERIZED PROTEIN;
   4:  edo9-A 25.3  3.7  345   397    8   DROME:AF-Q9VD74-F1 PUTATIVE GUSTATORY RECEPTOR 93C;
   5:  eiw1-A 25.2  4.1  356   373    8   DROME:AF-Q9VYZ2-F1 PUTATIVE GUSTATORY RECEPTOR 10B;
   6:  eer4-A 24.5  3.6  338   395   10   DROME:AF-Q8IN23-F1 PUTATIVE GUSTATORY RECEPTOR 93B;
   7:  ehm4-A 24.4  4.3  344   397    8   DROME:AF-Q8INM9-F1 PUTATIVE GUSTATORY RECEPTOR 85A;
   8:  eku8-A 24.3  3.9  333   383   10   DROME:AF-P58952-F1 PUTATIVE GUSTATORY RECEPTOR 22C;
   9:  eidg-A 24.3  4.1  339   386    9   DROME:AF-P84180-F1 PUTATIVE GUSTATORY RECEPTOR 22B;
  10:  egvu-A 24.2  3.6  346   426   12   DROME:AF-Q6ILZ2-F1 HDC08032;
  11:  edbe-A 24.2  4.0  344   387   10   DROME:AF-P84181-F1 PUTATIVE GUSTATORY RECEPTOR 22D;
  12:  ejh0-A 23.7  3.7  329   371   12   DROME:AF-Q8IQ72-F1 UNCHARACTERIZED PROTEIN CG32395;
  13:  edup-A 23.7  4.6  348   394    9   DROME:AF-P58951-F1 PUTATIVE GUSTATORY RECEPTOR 22A;
  14:  ehwi-A 23.5  4.2  340   389    8   DROME:AF-P58953-F1 GUSTATORY RECEPTOR FOR BITTER TASTE 22E;
  15:  ehhh-A 23.4  4.0  350   381    9   DROME:AF-Q8IN22-F1 GUSTATORY RECEPTOR;
  16:  eiql-A 23.4  4.8  334   362   10   DROME:AF-Q9VEU0-F1 PUTATIVE GUSTATORY RECEPTOR 89A;
  17:  edkk-A 23.3  3.7  348   386   10   DROME:AF-Q8IN58-F1 PUTATIVE GUSTATORY RECEPTOR 92A;
  18:  ee2c-A 23.2  4.7  364   416   10   DROME:AF-Q9V969-F1 PUTATIVE GUSTATORY RECEPTOR 57A;
  19:  ei8b-A 23.1  5.4  361   408    8   DROME:AF-Q9W2B1-F1 PUTATIVE GUSTATORY RECEPTOR 58B;
  20:  ec6b-A 22.9  4.2  308   341   10   DROME:AF-Q8IRL8-F1 PUTATIVE GUSTATORY RECEPTOR 9A;
  21:  edm9-A 22.7  4.6  343   395   12   DROME:AF-P58962-F1 PUTATIVE GUSTATORY RECEPTOR 58A;
  22:  ems3-A 22.6  4.3  321   361    7   DROME:AF-A1Z881-F1 GUSTATORY RECEPTOR;
  23:  em4m-A 22.6  5.6  350   419    9   DROME:AF-Q9VD76-F1 GUSTATORY RECEPTOR FOR BITTER TASTE 93A;
  24:  ekkf-A 22.6  4.4  337   391    6   DROME:AF-Q9VJF2-F1 PUTATIVE GUSTATORY RECEPTOR 36B;
  25:  eknq-A 22.6  4.5  332   366    8   DROME:AF-Q8MLS6-F1 GUSTATORY RECEPTOR;
  26:  eh0n-A 22.6  5.1  354   414    8   DROME:AF-P58961-F1 PUTATIVE GUSTATORY RECEPTOR 47B;
  27:  ele6-A 22.6  4.4  345   390    8   DROME:AF-Q8INZ2-F1 PUTATIVE GUSTATORY RECEPTOR 36C;
  28:  emt3-A 22.5  5.2  335   381    6   DROME:AF-P58957-F1 GUSTATORY AND PHEROMONE RECEPTOR 39A, ISOFORM C;
  29:  ekah-A 22.5  4.9  348   389   10   DROME:AF-Q9VTN0-F1 GUSTATORY RECEPTOR 68A;
  30:  ee0h-A 22.4  3.8  337   384    7   DROME:AF-Q9VAW0-F1 PUTATIVE ODORANT RECEPTOR 98B;
  31:  elra-A 22.3  4.2  328   367    9   DROME:AF-Q9W1V0-F1 GUSTATORY RECEPTOR;
  32:  eliv-A 22.3  4.2  331   512    9   DROME:AF-Q9VZL7-F1 GUSTATORY AND ODORANT RECEPTOR 63A;
  33:  egvr-A 22.3  4.6  340   390    7   DROME:AF-P58985-F1 PUTATIVE GUSTATORY RECEPTOR 59D;
  34:  eh6u-A 22.2  4.3  327   384    9   DROME:AF-Q9V3N2-F1 ODORANT RECEPTOR 46A, ISOFORM B;
  35:  emye-A 22.2  4.6  345   461   10   DROME:AF-Q9VKJ7-F1 GUSTATORY AND PHEROMONE RECEPTOR 32A;
  36:  egq9-A 22.1  4.0  325   383    9   DROME:AF-Q9VCS8-F1 ODORANT RECEPTOR 94B;
  37:  emn9-A 22.0  4.4  336   391    8   DROME:AF-P58955-F1 PUTATIVE GUSTATORY RECEPTOR 36A;
  38:  eiid-A 21.9  4.1  327   378    9   DROME:AF-Q9VUK5-F1 PUTATIVE ODORANT RECEPTOR 71A;
  39:  el65-A 21.8  5.4  345   454    9   DROME:AF-Q9VPT1-F1 GUSTATORY AND ODORANT RECEPTOR 21A;
  40:  egpc-A 21.8  4.2  329   387   10   DROME:AF-Q8IRZ5-F1 PUTATIVE ODORANT RECEPTOR 19B;
  41:  efj8-A 21.8  4.2  340   420    6   DROME:AF-Q9VZW8-F1 ODORANT RECEPTOR 63A;
  42:  ejx9-A 21.7  3.9  326   397    8   DROME:AF-O46077-F1 ODORANT RECEPTOR 2A;
  43:  elft-A 21.7  3.8  333   385    8   DROME:AF-P81921-F1 ODORANT RECEPTOR 47A;
  44:  efj3-A 21.6  4.0  325   387    8   DROME:AF-Q9VCS9-F1 ODORANT RECEPTOR 94A;
  45:  edgo-A 21.5  4.3  332   387    9   DROME:AF-Q9I816-F1 ODORANT RECEPTOR 19A;
  46:  efqn-A 21.5  4.8  349   430   10   DROME:AF-Q9V4Q0-F1 UNCHARACTERIZED PROTEIN CG1339;
  47:  ed4v-A 21.5  4.2  334   406    9   DROME:AF-Q9VYZ1-F1 ODORANT RECEPTOR 10A;
  48:  edyb-A 21.5  4.8  344   397    9   DROME:AF-Q9W1U5-F1 PUTATIVE GUSTATORY RECEPTOR 59C;
  49:  ehif-A 21.4  4.0  329   378    8   DROME:AF-Q9V568-F1 ODORANT RECEPTOR 45A;
  50:  efrd-A 21.3  4.3  334   421    8   DROME:AF-Q9VT20-F1 ODORANT RECEPTOR 67B;
  51:  emve-A 21.3  4.9  347   408    5   DROME:AF-P58950-F1 GUSTATORY RECEPTOR 10A;
  52:  ek22-A 21.3  4.5  325   390   10   DROME:AF-Q9VHQ7-F1 ODORANT RECEPTOR 85B;
  53:  ekmp-A 21.2  4.5  345   403   10   DROME:AF-Q9VB26-F1 PUTATIVE GUSTATORY RECEPTOR 98B;
  54:  ehyu-A 21.2  4.1  324   397    6   DROME:AF-P81910-F1 ODORANT RECEPTOR 22B;
  55:  ekwq-A 21.2  4.0  325   378   10   DROME:AF-P81914-F1 ODORANT RECEPTOR 33A;
  56:  el2g-A 21.2  4.3  332   393    8   DROME:AF-P82985-F1 PUTATIVE ODORANT RECEPTOR 69A, ISOFORM B;
  57:  edua-A 21.1  3.9  323   375   12   DROME:AF-Q9V6H2-F1 ODORANT RECEPTOR 49B;
  58:  embr-A 21.1  5.2  336   450   12   DROME:AF-Q9VM09-F1 PUTATIVE GUSTATORY RECEPTOR 28A;
  59:  em1q-A 21.1  4.2  328   396   10   DROME:AF-Q9V589-F1 ODORANT RECEPTOR 45B;
  60:  efmx-A 21.1  4.4  332   389   10   DROME:AF-Q9VHQ6-F1 ODORANT RECEPTOR 85C;
  61:  eh7m-A 21.1  4.2  323   379    8   DROME:AF-P81915-F1 ODORANT RECEPTOR 33B;
  62:  embs-A 21.1  4.3  333   397    6   DROME:AF-P81909-F1 ODORANT RECEPTOR 22A;
  63:  ec6g-A 21.0  4.0  336   417   12   DROME:AF-P82982-F1 ODORANT RECEPTOR 65A;
  64:  ejdt-A 21.0  4.0  320   377    9   DROME:AF-Q9VLE5-F1 ODORANT RECEPTOR 30A;
  65:  eeps-A 20.9  4.2  324   413    8   DROME:AF-Q9W3I5-F1 ODORANT RECEPTOR 7A;
  66:  emow-A 20.9  4.4  347   475    7   DROME:AF-Q9VKA5-F1 GUSTATORY AND PHEROMONE RECEPTOR 33A;
  67:  eeha-A 20.9  4.4  335   412    9   DROME:AF-Q9VHQ2-F1 PUTATIVE ODORANT RECEPTOR 85D;
  68:  emga-A 20.9  5.2  336   391   11   DROME:AF-Q9VB30-F1 PUTATIVE GUSTATORY RECEPTOR 98A;
  69:  ejsu-A 20.9  4.2  319   397    5   DROME:AF-P81923-F1 ODORANT RECEPTOR 59A;
  70:  egeg-A 20.9  4.3  329   376    6   DROME:AF-P81917-F1 ODORANT RECEPTOR 43A;
  71:  ei7y-A 20.9  4.1  334   406    6   DROME:AF-P82983-F1 PUTATIVE ODORANT RECEPTOR 65B;
  72:  elmc-A 20.9  4.4  327   397    8   DROME:AF-Q9VHS4-F1 ODORANT RECEPTOR 85A;
  73:  ehc8-A 20.9  3.7  330   385    8   DROME:AF-P82986-F1 ODORANT RECEPTOR 82A;
  74:  el1v-A 20.8  4.1  332   384    9   DROME:AF-P81916-F1 ODORANT RECEPTOR 33C;
  75:  eevn-A 20.7  4.8  356   412    8   DROME:AF-Q9W2B2-F1 PUTATIVE GUSTATORY RECEPTOR 58C;
  76:  effz-A 20.7  4.3  347   408   11   DROME:AF-Q8IMN6-F1 PUTATIVE GUSTATORY RECEPTOR 98C;
  77:  ejwi-A 20.6  4.3  326   398    9   DROME:AF-Q9W1P8-F1 ODORANT RECEPTOR 59B;
  78:  eh83-A 20.6  4.1  323   402    9   DROME:AF-P81911-F1 ODORANT RECEPTOR 22C;
  79:  ef7l-A 20.6  4.6  336   427   10   DROME:AF-Q9V4K2-F1 GUSTATORY RECEPTOR FOR SUGAR TASTE 43A;
  80:  ejv8-A 20.6  5.1  337   410   12   DROME:AF-Q8INZ1-F1 UNCHARACTERIZED PROTEIN CG31750;
  81:  ehji-A 20.6  4.0  323   392    9   DROME:AF-Q9W5G6-F1 ODORANT RECEPTOR 1A;
  82:  emx7-A 20.6  6.1  340   411    7   DROME:AF-Q9W1P7-F1 PUTATIVE ODORANT RECEPTOR 59C;
  83:  elxa-A 20.5  4.1  335   410    8   DROME:AF-P82984-F1 PUTATIVE ODORANT RECEPTOR 65C;
  84:  el2r-A 20.5  5.0  350   423    9   DROME:AF-Q8IMQ6-F1 PUTATIVE GUSTATORY RECEPTOR 97A;
  85:  efru-A 20.5  5.4  341   527    9   DROME:AF-Q9VSH2-F1 GUSTATORY RECEPTOR FOR BITTER TASTE 66A;
  86:  elct-A 20.5  5.9  342   406   13   DROME:AF-Q9W1N5-F1 PUTATIVE GUSTATORY RECEPTOR 59F;
  87:  ehy8-A 20.5  4.4  331   407    7   DROME:AF-Q9VT08-F1 ODORANT RECEPTOR 67A;
  88:  edxo-A 20.4  4.2  338   412    9   DROME:AF-P81922-F1 ODORANT RECEPTOR 47B;
  89:  eeqs-A 20.4  4.5  331   408    8   DROME:AF-Q9VDM1-F1 PUTATIVE ODORANT RECEPTOR 92A;
  90:  efb7-A 20.3  4.4  328   404    7   DROME:AF-Q9VT90-F1 ODORANT RECEPTOR 67C;
  91:  emw6-A 20.3  4.9  349   404   10   DROME:AF-Q8IMZ5-F1 PUTATIVE GUSTATORY RECEPTOR 94A;
  92:  emyi-A 20.2  4.2  331   397    8   DROME:AF-Q9VAZ3-F1 ODORANT RECEPTOR 98A;
  93:  ego8-A 20.2  4.7  333   418    9   DROME:AF-Q9VXL0-F1 ODORANT RECEPTOR 13A;
  94:  eioz-A 20.2  4.2  326   417   10   DROME:AF-Q9VZJ6-F1 GUSTATORY RECEPTOR FOR SUGAR TASTE 64D;
  95:  eeje-A 20.2  4.2  325   399   11   DROME:AF-Q9V9I4-F1 ODORANT RECEPTOR 42B;
  96:  ec06-A 20.2  3.9  321   392    7   DROME:AF-Q9W2U9-F1 ODORANT RECEPTOR 9A;
  97:  ed3z-A 20.2  4.2  325   419    8   DROME:AF-Q9V8Y7-F1 ODORANT RECEPTOR 56A;
  98:  eepd-A 20.1  4.1  319   369    8   DROME:AF-P58960-F1 PUTATIVE GUSTATORY RECEPTOR 39B;
  99:  ekyd-A 20.1  4.5  324   392    8   DROME:AF-Q9VHE6-F1 ODORANT RECEPTOR 85F;
 100:  ell6-A 20.1  4.6  341   412    9   DROME:AF-Q8IMN5-F1 PUTATIVE GUSTATORY RECEPTOR 98D;
 101:  eln0-A 20.0  4.4  326   379    6   DROME:AF-P81912-F1 ODORANT RECEPTOR 23A;
 102:  em2e-A 20.0  4.4  320   403    8   DROME:AF-P81918-F1 ODORANT RECEPTOR 43B;
 103:  elep-A 20.0  4.2  325   398   12   DROME:AF-P81913-F1 ODORANT RECEPTOR 24A;
 104:  ec13-A 20.0  4.2  335   391    7   DROME:AF-Q9VT92-F1 ODORANT RECEPTOR 67D;
 105:  ek3z-A 19.9  4.9  334   451   11   DROME:AF-P83296-F1 GUSTATORY RECEPTOR FOR SUGAR TASTE 64E;
 106:  ehao-A 19.9  4.4  327   396    7   DROME:AF-Q9V6A9-F1 ODORANT RECEPTOR 49A;
 107:  emik-A 19.7  4.3  324   406    8   DROME:AF-Q9V9I2-F1 ODORANT RECEPTOR 42A;
 108:  ehu2-A 19.7  4.4  327   419   10   DROME:AF-P83295-F1 GUSTATORY RECEPTOR FOR SUGAR TASTE 64C;
 109:  ee8p-A 19.7  4.5  333   456    5   DROME:AF-P83293-F1 GUSTATORY RECEPTOR FOR SUGAR TASTE 64A;
 110:  ei0r-A 19.6  4.9  328   401    9   DROME:AF-Q9VFN2-F1 ODORANT RECEPTOR 88A;
 111:  efkv-A 19.5  5.4  340   399   12   DROME:AF-Q9W1N6-F1 PUTATIVE GUSTATORY RECEPTOR 59E;
 112:  ejx2-A 19.4  4.1  332   453    7   DROME:AF-Q9VNB3-F1 ODORANT RECEPTOR 83A;
 113:  ehto-A 19.4  3.9  338   449    9   DROME:AF-Q8IPU5-F1 PUTATIVE GUSTATORY RECEPTOR 77A;
 114:  eg6r-A 19.4  5.6  350   428    9   DROME:AF-Q9W594-F1 PUTATIVE GUSTATORY RECEPTOR 2A;
 115:  ec2h-A 19.3  4.9  336   406    8   DROME:AF-P83294-F1 GUSTATORY RECEPTOR FOR SUGAR TASTE 64B;
 116:  ejc1-A 19.3  4.7  324   444    7   DROME:AF-Q9W497-F1 GUSTATORY RECEPTOR 5A FOR TREHALOSE;
 117:  emlt-A 19.3  4.2  330   397    7   DROME:AF-Q9VNK9-F1 PUTATIVE ODORANT RECEPTOR 83C;
 118:  elpf-A 19.0  5.2  341   470    8   DROME:AF-Q9VM08-F1 PUTATIVE GUSTATORY RECEPTOR 28B;
 119:  ec7p-A 18.8  4.1  310   385    9   DROME:AF-Q9W367-F1 GUSTATORY RECEPTOR 8A;
 120:  edln-A 18.6  4.8  327   436    9   DROME:AF-Q9W0M2-F1 GUSTATORY RECEPTOR FOR SUGAR TASTE 61A;
 121:  eiwv-A 18.6  4.7  326   469    8   DROME:AF-P83297-F1 GUSTATORY RECEPTOR FOR SUGAR TASTE 64F;
 122:  egn9-A 18.6  4.0  322   404    7   DROME:AF-Q9VVF3-F1 ODORANT RECEPTOR 74A;
 123:  el7o-A 18.5  4.3  325   409    8   DROME:AF-Q9V3Q2-F1 ODORANT RECEPTOR 35A;
 124:  elkk-A 18.5  5.7  329   404    9   DROME:AF-Q9W2A4-F1 UNCHARACTERIZED PROTEIN;
 125:  ef4x-A 18.3  5.0  335   467    6   DROME:AF-A0A0B4KGT9-F1 ODORANT RECEPTOR 85E;
 126:  elfw-A 18.1  5.4  340   411    9   DROME:AF-M9PDY1-F1 UNCHARACTERIZED PROTEIN, ISOFORM C;
 127:  ejfj-A 17.4  4.3  324   486    9   DROME:AF-Q9VNB5-F1 ODORANT RECEPTOR CORECEPTOR;
 128:  ejek-A 17.4  5.3  320   374    9   DROME:AF-P83292-F1 GUSTATORY RECEPTOR 23A;
 129:  egjp-A 16.8  5.1  308   380    8   DROME:AF-Q8INY2-F1 UNCHARACTERIZED PROTEIN;
 130:  ej04-A 16.3  4.2  324   451   10   DROME:AF-A0A0B4KFG3-F1 UNCHARACTERIZED PROTEIN, ISOFORM C;
 131:  eh4y-A  9.3  4.4  188   333    4   DROME:AF-Q7KVY7-F1 SYNTAXIN-4;
 132:  eh5v-A  9.1  6.4  137   291    4   DROME:AF-Q24547-F1 SYNTAXIN-1A;
 133:  eg6o-A  8.8  7.4  177  1267    8   DROME:AF-B7Z0I2-F1 UNCHARACTERIZED PROTEIN, ISOFORM G;
 134:  eduw-A  8.8  6.0  149   467    5   DROME:AF-Q24509-F1 SYNTAXIN-5;
 135:  eg7d-A  8.5 11.9  164   566    9   DROME:AF-Q9VL65-F1 TBCMF46;
 136:  efma-A  8.4  4.3  181   761    9   DROME:AF-Q24151-F1 SIGNAL TRANSDUCER AND TRANSCRIPTION ACTIVATOR;
 137:  ei0b-A  8.4  7.2  184   465    9   DROME:AF-Q9W4J6-F1 LD19190P;
 138:  emwk-A  8.3  7.7  136   352    7   DROME:AF-Q9VR90-F1 SYNTAXIN 16;
 139:  em25-A  8.2  3.4  133  1380   10   DROME:AF-Q9VAJ1-F1 CONDENSIN COMPLEX SUBUNIT 1;
 140:  ely9-A  8.2  5.2  163   229   10   DROME:AF-Q7JZW3-F1 TETRASPANIN;
 141:  ehd7-A  8.1  4.7  150   220    7   DROME:AF-Q7K010-F1 TETRASPANIN;
 142:  ekcj-A  8.0 22.5  129   814    9   DROME:AF-Q9VA23-F1 FI22211P1;
 143:  ejld-A  8.0  5.5  165  1571    5   DROME:AF-Q8MSQ4-F1 MEKK1, ISOFORM B;
 144:  eldy-A  7.9  3.3  138   195    7   DROME:AF-Q9VP89-F1 UNCHARACTERIZED PROTEIN, ISOFORM A;
 145:  edmb-A  7.9  9.3  104   359    4   DROME:AF-Q7JW48-F1 RE12410P;
 146:  ej6r-A  7.8  3.4  137   193    9   DROME:AF-Q9W333-F1 IP06839P;
 147:  eezd-A  7.8  5.4  153  2291    7   DROME:AF-Q00963-F1 SPECTRIN BETA CHAIN;
 148:  edgt-A  7.8  5.1  156   218    6   DROME:AF-Q7JYY8-F1 TETRASPANIN;
 149:  ei2i-A  7.8  5.8  174   231    7   DROME:AF-A1Z6T8-F1 TETRASPANIN;
 150:  edrc-A  7.7  5.7  179   649    7   DROME:AF-Q9W4P9-F1 UNCHARACTERIZED PROTEIN;
 151:  el0j-A  7.6  8.9  120   271    8   DROME:AF-Q7K1H9-F1 GH07575P;
 152:  efm9-A  7.6  5.3  195  2272    6   DROME:AF-M9PGK7-F1 KLARSICHT, ISOFORM E;
 153:  ei3k-A  7.6  5.0  139   196    6   DROME:AF-Q9VTA1-F1 UNCHARACTERIZED PROTEIN;
 154:  eetg-A  7.6  6.7  160   208    6   DROME:AF-Q24188-F1 PROTEIN LATE BLOOMER;
 155:  eefm-A  7.5 11.5   97   672    6   DROME:AF-Q9W0V0-F1 UNCHARACTERIZED PROTEIN, ISOFORM C;
 156:  eej8-A  7.5  4.3  137   924    9   DROME:AF-P18091-F1 ALPHA-ACTININ, SARCOMERIC;
 157:  ejsj-A  7.5  3.0   80    88    8   DROME:AF-Q8IQ94-F1 FI09328P;
 158:  elfy-A  7.5  6.0  144   896    6   DROME:AF-Q9VDD8-F1 UBIQUITIN CARBOXYL-TERMINAL HYDROLASE;
 159:  eh7j-A  7.5  3.0  118   136    6   DROME:AF-Q9VW41-F1 COILED-COIL DOMAIN-CONTAINING PROTEIN 58;
 160:  eexn-A  7.5  3.6  142   262    4   DROME:AF-Q8T421-F1 AT21561P;
 161:  edtj-A  7.4  8.8   98   598    8   DROME:AF-Q9VWA6-F1 CILIA- AND FLAGELLA-ASSOCIATED PROTEIN 157;
 162:  eflm-A  7.4 16.4  151   505    7   DROME:AF-Q9VLS5-F1 LD29542P;
 163:  emka-A  7.3  6.7  132  1302    7   DROME:AF-Q00748-F1 MULTIDRUG RESISTANCE PROTEIN HOMOLOG 65;
 164:  egp6-A  7.3  7.6  126   562   10   DROME:AF-Q9VQI2-F1 LD08641P;
 165:  ee49-A  7.3  8.4  187   284    4   DROME:AF-Q9VU45-F1 LD27581P;
 166:  eh2s-A  7.3  8.7  109  1489    6   DROME:AF-B7Z126-F1 TOUSLED-LIKE KINASE, ISOFORM G;
 167:  egc7-A  7.3  4.3   98   224    5   DROME:AF-P00850-F1 ATP SYNTHASE SUBUNIT A;
 168:  ekpt-A  7.3  7.8  141   772    4   DROME:AF-Q9VCV8-F1 UNCHARACTERIZED PROTEIN;
 169:  edj7-A  7.3  5.3  176   674    9   DROME:AF-Q9VWZ2-F1 LD30826P;
 170:  ef1y-A  7.2  6.9  139  1179    6   DROME:AF-Q7KK96-F1 STRUCTURAL MAINTENANCE OF CHROMOSOMES PROTEIN;
 171:  ehdw-A  7.2  7.1  150  1036    8   DROME:AF-P91682-F1 PROTEIN SMOOTHENED;
 172:  ee7j-A  7.2  4.6  149   206    9   DROME:AF-A8JNQ7-F1 UNCHARACTERIZED PROTEIN;
 173:  eioc-A  7.2  4.3  171   671    7   DROME:AF-Q9VRR2-F1 GH26628P;
 174:  efj6-A  7.2  6.3  170   282    6   DROME:AF-Q7K0X9-F1 LD23667P;
 175:  elw0-A  7.1 19.2  125   649    4   DROME:AF-Q9VLP4-F1 PROTEIN MITOSHELL;
 176:  eh5i-A  7.1 18.8  116  1901    5   DROME:AF-M9PCE3-F1 UNCHARACTERIZED PROTEIN, ISOFORM D;
 177:  ed0y-A  7.1  6.4  149  1904    7   DROME:AF-Q7KU89-F1 PURATROPHIN-1-LIKE, ISOFORM A;
 178:  edmk-A  7.1  5.0  170   368    9   DROME:AF-M9PGC0-F1 M6, ISOFORM F;
 179:  ehvd-A  7.0 11.0  103   312    3   DROME:AF-Q9VUN9-F1 FI09629P;
 180:  elq7-A  7.0  8.1  128   783    6   DROME:AF-A1Z847-F1 UNCHARACTERIZED PROTEIN, ISOFORM B;
 181:  eh3v-A  7.0  4.2  129   134    9   DROME:AF-Q9W5U9-F1 UNCHARACTERIZED PROTEIN;
 182:  eei6-A  7.0  8.5   99   187    5   DROME:AF-E1JIB1-F1 UNCHARACTERIZED PROTEIN;
 183:  eeie-A  7.0 10.2  129  1476    3   DROME:AF-Q9V9T4-F1 ATP-DEPENDENT CHROMATIN ASSEMBLY FACTOR LARGE SUB
 184:  ef6j-A  6.9  8.1  113  1190    8   DROME:AF-A1Z7T0-F1 SERINE/THREONINE-PROTEIN KINASE N;
 185:  ehdi-A  6.9  6.4  115   676    4   DROME:AF-Q9VQS0-F1 FI13205P;
 186:  egtq-A  6.9  6.6   99   617    4   DROME:AF-Q9VSX7-F1 LD02310P;
 187:  ejwv-A  6.8 18.2  121   949    6   DROME:AF-Q9VWZ7-F1 FI21454P1;
 188:  ej23-A  6.8  4.8  180   991    8   DROME:AF-E1JJE6-F1 OTOPETRIN-LIKE A, ISOFORM C;
 189:  elwf-A  6.8 11.3  137  1062    9   DROME:AF-Q9VWP9-F1 GH01369P;
 190:  ei7a-A  6.8  5.3  165   606   11   DROME:AF-M9PC61-F1 UNCHARACTERIZED PROTEIN, ISOFORM E;
 191:  ei59-A  6.8  6.6   97   176   11   DROME:AF-Q9VUE3-F1 IP04153P;
 192:  ee6z-A  6.8  5.6   69  1105   13   DROME:AF-Q9VX31-F1 INTEGRATOR COMPLEX SUBUNIT 2;
 193:  eixp-A  6.8  4.0  149   362    5   DROME:AF-Q9VCX6-F1 AT09144P;
 194:  eeui-A  6.8  7.8  119  2300    8   DROME:AF-Q9VZS7-F1 HOBBIT, ISOFORM B;
 195:  egkk-A  6.8  4.1  143  1079    3   DROME:AF-Q9VN30-F1 DHC_N2 DOMAIN-CONTAINING PROTEIN;
 196:  ekyv-A  6.8  4.9  156   219   10   DROME:AF-Q7JZW7-F1 TETRASPANIN;
 197:  ee5v-A  6.7 19.1  111  2021    7   DROME:AF-M9PC26-F1 UNCHARACTERIZED PROTEIN, ISOFORM E;
 198:  ekai-A  6.7  7.8  103   432    7   DROME:AF-Q9W2N5-F1 GH10162P;
 199:  einn-A  6.7 17.7  117   784    7   DROME:AF-A1Z814-F1 OXYSTEROL-BINDING PROTEIN;
 200:  ej8t-A  6.7  6.0  163   250    9   DROME:AF-A1Z6U7-F1 TETRASPANIN 42EP, ISOFORM A;
 201:  egb6-A  6.7 18.4  108   559    6   DROME:AF-Q7K581-F1 SD01637P;
 202:  eiqe-A  6.7 15.2   99   591    7   DROME:AF-X2JAL0-F1 UNCHARACTERIZED PROTEIN;
 203:  edhq-A  6.7 16.6  128   784    6   DROME:AF-Q9VC05-F1 OXYSTEROL-BINDING PROTEIN;
 204:  ej4p-A  6.7  6.3  112   966    7   DROME:AF-Q24171-F1 AT08303P;
 205:  ehty-A  6.7  5.2  145   184    5   DROME:AF-E1JIB0-F1 UNCHARACTERIZED PROTEIN;
 206:  ehyz-A  6.6  6.1   99   731    9   DROME:AF-Q9W148-F1 UNCONVENTIONAL PREFOLDIN RPB5 INTERACTOR-LIKE PRO
 207:  ejlv-A  6.6  4.0  102   207   11   DROME:AF-Q9VE78-F1 CORONA;
 208:  em4k-A  6.6  6.5   98   125    2   DROME:AF-Q9VW56-F1 PROBABLE PREFOLDIN SUBUNIT 6;
 209:  eitn-A  6.6  5.5  133   395    7   DROME:AF-Q9VC58-F1 LD37002P;
 210:  ek0n-A  6.6  3.5  101   122    6   DROME:AF-A0A0B4K6B2-F1 UNCHARACTERIZED PROTEIN;
 211:  edvl-A  6.6  4.6   76   152    7   DROME:AF-O96067-F1 DJTB-LIKE PROTEIN;
 212:  eeuu-A  6.6  6.1  104   266    9   DROME:AF-Q9W3Y8-F1 UNCHARACTERIZED PROTEIN, ISOFORM A;
 213:  eeci-A  6.6  2.9   87   513   15   DROME:AF-Q9VL59-F1 ZINC FINGER CCCH-TYPE WITH G PATCH DOMAIN-CONTAIN
 214:  ei4z-A  6.6 15.6  135   212    9   DROME:AF-Q9VRJ5-F1 CHARGED MULTIVESICULAR BODY PROTEIN 2B;
 215:  egp8-A  6.6  5.7  190  2263    8   DROME:AF-Q7KVD1-F1 TRIO, ISOFORM A;
 216:  eha7-A  6.6  6.9  117   393    5   DROME:AF-Q9W1F5-F1 RE54691P;
 217:  ehnb-A  6.6 12.4  132   524    9   DROME:AF-Q9VUU9-F1 MERU, ISOFORM A;
 218:  ek31-A  6.6  4.2  100   132    6   DROME:AF-Q4QQ01-F1 IP05962P;
 219:  eex1-A  6.5 11.0  138   394    4   DROME:AF-Q8MSB1-F1 E3 UBIQUITIN-PROTEIN TRANSFERASE MAEA;
 220:  ekzp-A  6.5  4.8  304   880    8   DROME:AF-Q9V9A8-F1 PROTEIN PHTF;
 221:  ekgt-A  6.5  6.2  118   567    8   DROME:AF-P09478-F1 ACETYLCHOLINE RECEPTOR SUBUNIT ALPHA-LIKE 1;
 222:  el47-A  6.5  9.6  156  1241    6   DROME:AF-Q9VWE7-F1 LD26789P;
 223:  edqf-A  6.5  7.6   89   239   12   DROME:AF-A1Z8K7-F1 TETRASPANIN;
 224:  ejn2-A  6.5  5.1   97   805    6   DROME:AF-Q960Z0-F1 KINESIN-LIKE PROTEIN KLP10A;
 225:  efqt-A  6.5  4.8  171   232    5   DROME:AF-Q9VV76-F1 SYNTAXIN 8;
 226:  ejhy-A  6.5  4.6  134   163    8   DROME:AF-Q9W0Q8-F1 UNCHARACTERIZED PROTEIN;
 227:  eger-A  6.5  4.1  106   285    7   DROME:AF-Q9VJY8-F1 INHIBITOR OF GROWTH PROTEIN;
 228:  eg7z-A  6.5 10.5  187  1463    8   DROME:AF-M9MSM5-F1 DISHEVELLED ASSOCIATED ACTIVATOR OF MORPHOGENESIS
 229:  eet6-A  6.5  5.2  205  1481    6   DROME:AF-A1Z7L1-F1 FANCONI ANEMIA COMPLEMENTATION GROUP I;
 230:  elof-A  6.4 14.6  121   369    8   DROME:AF-Q8T390-F1 ENDOPHILIN-A;
 231:  ehex-A  6.4  5.0  117   149    5   DROME:AF-Q9VXY1-F1 TUBULIN-SPECIFIC CHAPERONE A;
 232:  ehd4-A  6.4 20.2  123   269    7   DROME:AF-Q9VXB1-F1 FI24303P1;
 233:  ejxo-A  6.4 14.6  128   432    6   DROME:AF-Q7KGU6-F1 LYSOSOMAL-ASSOCIATED TRANSMEMBRANE PROTEIN;
 234:  em19-A  6.4  5.6  173   742   10   DROME:AF-Q9VAD6-F1 CONSERVED OLIGOMERIC GOLGI COMPLEX SUBUNIT 7;
 235:  efc2-A  6.4 10.6  136  1199    7   DROME:AF-A1Z8R2-F1 DNA HELICASE;
 236:  em4t-A  6.4  6.5  125  1076    8   DROME:AF-Q8IQE6-F1 INSULIN RECEPTOR SUBSTRATE 53 KDA, ISOFORM A;
 237:  emhz-A  6.4  6.3  105   807   10   DROME:AF-Q9VYY9-F1 ECOTROPIC VIRAL INTEGRATION SITE 5 ORTHOLOG;
 238:  emoo-A  6.4 10.6  114  1201   10   DROME:AF-O16844-F1 KINESIN-LIKE PROTEIN COSTA;
 239:  egyp-A  6.4  3.8   83   176    6   DROME:AF-Q9W549-F1 COA8 FAMILY PROTEIN CG14806, MITOCHONDRIAL;
 240:  eect-A  6.4  7.9  155  2189    6   DROME:AF-Q9VKI0-F1 CENP-META, ISOFORM C;
 241:  ef22-A  6.4 10.6  107   919    7   DROME:AF-A0A0B4K653-F1 RFX, ISOFORM H;
 242:  ej4w-A  6.4  3.8   95   212    6   DROME:AF-Q9W236-F1 VACUOLAR PROTEIN SORTING 20, ISOFORM A;
 243:  ef9g-A  6.4 11.6  127   485    6   DROME:AF-A1ZB24-F1 MUCIN 55B, ISOFORM A;
 244:  eiru-A  6.4  4.8  128   217    6   DROME:AF-Q7K527-F1 GH14950P;
 245:  ekrh-A  6.3  7.6   97   431    7   DROME:AF-Q9VJI4-F1 PICKPOCKET 17, ISOFORM A;
 246:  eew9-A  6.3  4.5  109   647   12   DROME:AF-Q8MSU3-F1 PUTATIVE FERRIC-CHELATE REDUCTASE 1 HOMOLOG;
 247:  ede2-A  6.3 37.7  110   274    7   DROME:AF-Q9VIK5-F1 RE60872P;
 248:  efc0-A  6.3 11.0  111   927    4   DROME:AF-Q7KVW5-F1 SMALL CONDUCTANCE CALCIUM-ACTIVATED POTASSIUM CHA
 249:  egs9-A  6.3  8.1  139  1113    9   DROME:AF-Q9VW37-F1 LP12374P;
 250:  egbt-A  6.3 12.0  123   559    6   DROME:AF-Q8MYW9-F1 O-ACYLTRANSFERASE;
 251:  edvq-A  6.3  5.3  151   603    8   DROME:AF-M9PJS6-F1 UNCHARACTERIZED PROTEIN, ISOFORM D;
 252:  eggv-A  6.3 10.5  126  2148    6   DROME:AF-M9NFI9-F1 SPINOPHILIN, ISOFORM J;
 253:  egts-A  6.3 10.3  111   581    9   DROME:AF-Q9VWE5-F1 IP19862P;
 254:  emw5-A  6.3  4.3  114   890    5   DROME:AF-Q9VW97-F1 POSSIBLE LYSINE-SPECIFIC HISTONE DEMETHYLASE 1;
 255:  edko-A  6.3  6.9  114   650    4   DROME:AF-A1ZBY1-F1 PROTEIN FEM-1 HOMOLOG B;
 256:  ed5f-A  6.3 17.1  122   255    8   DROME:AF-Q9VIB7-F1 RETICULON-LIKE PROTEIN;
 257:  el67-A  6.3  5.9  154   354    3   DROME:AF-Q8T8Y8-F1 AT15826P;
 258:  ejcr-A  6.3  4.4   72   298   14   DROME:AF-Q9VYK9-F1 LP16520P;
 259:  ed8m-A  6.3  9.8  104   246    9   DROME:AF-Q9V9U6-F1 LD39576P;
 260:  el9s-A  6.3 10.8   92   228    9   DROME:AF-P00408-F1 CYTOCHROME C OXIDASE SUBUNIT 2;
 261:  ee1a-A  6.3 15.6  113   960    9   DROME:AF-Q59E33-F1 LD21442P;
 262:  ejgi-A  6.3 12.6  112   341    7   DROME:AF-Q9VGQ6-F1 LD25880P;
 263:  ehiz-A  6.3 12.8  118  1953    6   DROME:AF-Q9VKD0-F1 GH12955P;
 264:  efvu-A  6.3 16.6   96   740    9   DROME:AF-M9MRI4-F1 E3 UBIQUITIN-PROTEIN LIGASE TRIM9;
 265:  ek9a-A  6.2 10.5   94   513   10   DROME:AF-Q9VPE3-F1 FI23527P1;
 266:  efsl-A  6.2 18.9  149  1105    6   DROME:AF-Q9VN44-F1 FI07923P;
 267:  eh9a-A  6.2  5.4  126   570    3   DROME:AF-P83094-F1 STROMAL INTERACTION MOLECULE HOMOLOG;
 268:  ekzf-A  6.2  7.3  107   734    2   DROME:AF-A1ZAH1-F1 ATP SYNTHASE SUBUNIT D, MITOCHONDRIAL;
 269:  ege1-A  6.2  7.4   97   289    6   DROME:AF-Q9XYW6-F1 CARBOXY TERMINUS OF HSP70-INTERACTING PROTEIN;
 270:  em5f-A  6.2 16.8   93   832    9   DROME:AF-Q9V4M2-F1 PROTEIN WECH;
 271:  ehs4-A  6.2  6.2  119   379    3   DROME:AF-Q9VH64-F1 LD29322P;
 272:  ejr9-A  6.2  5.9  172  1447    5   DROME:AF-Q9NHE5-F1 CALCIUM-DEPENDENT SECRETION ACTIVATOR;
 273:  emd1-A  6.2  8.3  126   585    7   DROME:AF-Q960E8-F1 GENERAL TRANSCRIPTION FACTOR IIH SUBUNIT 1;
 274:  elfi-A  6.2  6.2   95   145    6   DROME:AF-Q86BK9-F1 MEDIATOR COMPLEX SUBUNIT 22;
 275:  ekou-A  6.2 12.6  115  1953    6   DROME:AF-A1Z9W4-F1 LD11480P;
 276:  eh0p-A  6.2  5.2  102   237    6   DROME:AF-Q9W3C0-F1 PROBABLE U3 SMALL NUCLEOLAR RNA-ASSOCIATED PROTEI
 277:  eh33-A  6.2  4.6  149  1252    7   DROME:AF-Q9VGK7-F1 PUTATIVE ELONGATOR COMPLEX PROTEIN 1;
 278:  egal-A  6.2  6.6  122   912    4   DROME:AF-Q9V3R1-F1 ACCESSORY GLAND PROTEIN ACP36DE;
 279:  edsy-A  6.2  4.7  148   888    6   DROME:AF-A1Z7Y7-F1 SPAGHETTI-SQUASH ACTIVATOR, ISOFORM C;
 280:  elgg-A  6.1  6.4  205  1549    8   DROME:AF-Q7KTC0-F1 MULTIDRUG-RESISTANCE LIKE PROTEIN 1, ISOFORM I;
 281:  elwj-A  6.1 19.0  145  1386    6   DROME:AF-Q9VRF2-F1 UNCOORDINATED;
 282:  ekuo-A  6.1 11.9  140   750    5   DROME:AF-Q7KSK2-F1 KINESIN FAMILY MEMBER 19A;
 283:  elks-A  6.1  5.0  140   338    7   DROME:AF-Q9W2J0-F1 UNCHARACTERIZED PROTEIN;
 284:  eg1d-A  6.1  5.8  176   948    7   DROME:AF-Q9VDQ7-F1 PHAGOCYTE SIGNALING-IMPAIRED PROTEIN;
 285:  ei2a-A  6.1  5.2  174   797    6   DROME:AF-Q9VQN3-F1 GH01206P;
 286:  ee9c-A  6.1  6.2  142   680    4   DROME:AF-A1Z9G7-F1 UNCHARACTERIZED PROTEIN, ISOFORM A;
 287:  efzm-A  6.1 11.2  141   477    9   DROME:AF-Q9V785-F1 SH3 DOMAIN-BINDING PROTEIN 5 HOMOLOG;
 288:  ejgo-A  6.1  6.4   94   107   12   DROME:AF-Q9W286-F1 FI15737P1;
 289:  ec8v-A  6.1  7.8  116   507    4   DROME:AF-Q9VJ16-F1 GH26014P;
 290:  eh5a-A  6.1  6.1  124  1010    5   DROME:AF-Q9VU34-F1 LD45758P;
 291:  ekrl-A  6.1  3.9  114  1288    5   DROME:AF-Q9VFG8-F1 PROTEIN KIBRA;
 292:  eda7-A  6.1  4.2   91   126    4   DROME:AF-Q9VMH8-F1 GEO07746P1;
 293:  eljt-A  6.1  3.9  100   143   10   DROME:AF-Q9VTE5-F1 PROBABLE PREFOLDIN SUBUNIT 2;
 294:  elum-A  6.1  9.9  133   832    7   DROME:AF-A1Z8W1-F1 SALTO, ISOFORM A;
 295:  el0d-A  6.1 20.9   99   648    5   DROME:AF-Q9VEC3-F1 ACTIN-RELATED PROTEIN 5;
 296:  ec83-A  6.1  5.3  111  1318   11   DROME:AF-B7Z150-F1 INACTIVATION NO AFTERPOTENTIAL E, ISOFORM E;
 297:  ele3-A  6.1  7.5  117   387    4   DROME:AF-Q9U1M2-F1 TRANSMEMBRANE PROTEIN 120 HOMOLOG;
 298:  el31-A  6.1  5.3  115   242    7   DROME:AF-M9PIQ9-F1 UNCHARACTERIZED PROTEIN, ISOFORM C;
 299:  ehlv-A  6.1  7.3  138   264    5   DROME:AF-Q9VPW6-F1 UNCHARACTERIZED PROTEIN;
 300:  eiot-A  6.1  7.4  123   634   10   DROME:AF-Q961J0-F1 GH21160P;
 301:  ek51-A  6.1  3.4  119   433    3   DROME:AF-Q9VEF5-F1 INHIBITOR OF GROWTH PROTEIN;
 302:  ekll-A  6.1  6.6  144  2415    7   DROME:AF-P13395-F1 SPECTRIN ALPHA CHAIN;
 303:  emw2-A  6.1  8.7  102   890    3   DROME:AF-Q9V435-F1 YURI GAGARIN, ISOFORM B;
 304:  ek7o-A  6.1  3.8  106   578    9   DROME:AF-P46150-F1 MOESIN/EZRIN/RADIXIN HOMOLOG 1;
 305:  eime-A  6.1  4.6  156   190   12   DROME:AF-R9PY72-F1 UNCHARACTERIZED PROTEIN, ISOFORM D;
 306:  eikg-A  6.1  3.8   99   110    6   DROME:AF-Q9V9U7-F1 TUBULIN-SPECIFIC CHAPERONE A;
 307:  ekge-A  6.0 15.8  134   761   10   DROME:AF-Q9VYL5-F1 GH19726P;
 308:  ekd7-A  6.0 12.2   96   190    6   DROME:AF-Q9W0V5-F1 AT11049P;
 309:  em67-A  6.0  3.9   98   122    9   DROME:AF-Q9VTT1-F1 IP04456P;
 310:  eeh8-A  6.0  6.6  109   601    6   DROME:AF-P31368-F1 PROTEIN NUBBIN;
 311:  efh1-A  6.0  5.0   94   178    6   DROME:AF-Q8T481-F1 GUIDED ENTRY OF TAIL-ANCHORED PROTEINS FACTOR 1;
 312:  elxt-A  6.0  6.7   98   199   11   DROME:AF-Q9VVF2-F1 UNCHARACTERIZED PROTEIN;
 313:  eh1b-A  6.0  4.3   77   536   10   DROME:AF-A1Z6W1-F1 FI21641P1;
 314:  ecuv-A  6.0  8.3   99   513    7   DROME:AF-Q9W0R6-F1 PROBABLE G-PROTEIN COUPLED RECEPTOR MTH-LIKE 9;
 315:  ej2r-A  6.0  6.5  115   686    7   DROME:AF-Q9VWS0-F1 INHIBITOR OF GROWTH PROTEIN;
 316:  ehyy-A  6.0  4.3   75   360    7   DROME:AF-A1Z8V5-F1 DYNEIN REGULATORY COMPLEX PROTEIN 10;
 317:  eg2v-A  6.0  5.2  116  1200    9   DROME:AF-Q9VCW3-F1 NUCLEAR PORE COMPLEX PROTEIN NUP133;
 318:  ee0d-A  6.0 10.1  131  1265    9   DROME:AF-Q9VB25-F1 KINESIN-LIKE PROTEIN KLP98A;
 319:  el1i-A  6.0 11.8  101   619    6   DROME:AF-Q9VYV5-F1 ALPHA-(1,6)-FUCOSYLTRANSFERASE;
 320:  ef37-A  6.0  6.2   98   479    4   DROME:AF-Q9VHY5-F1 TRANSCRIPTION INITIATION FACTOR TFIID SUBUNIT 7;
 321:  elgb-A  6.0 15.2  119  1073    6   DROME:AF-Q9VKT1-F1 GH11711P;
 322:  efc8-A  6.0  7.4  136   855    8   DROME:AF-Q8MQJ7-F1 NON-SPECIFIC SERINE/THREONINE PROTEIN KINASE;
 323:  edh4-A  6.0  9.9  153   569   10   DROME:AF-Q95V50-F1 PPR-Y;
 324:  eiwj-A  6.0 14.6  106   318    4   DROME:AF-Q9W0P3-F1 MEDIATOR OF RNA POLYMERASE II TRANSCRIPTION SUBUN
 325:  ejj5-A  6.0 17.0  126  1013    6   DROME:AF-P91927-F1 MITOCHONDRIAL PROTON/CALCIUM EXCHANGER PROTEIN;
 326:  eibh-A  6.0  7.4  107   138   10   DROME:AF-Q9VRL3-F1 PROBABLE PREFOLDIN SUBUNIT 4;
 327:  einz-A  6.0 10.3  114   213    4   DROME:AF-Q7JYK5-F1 LP06072P;
 328:  ejkb-A  6.0  4.3  112   183    4   DROME:AF-X2JEK5-F1 UNCHARACTERIZED PROTEIN;
 329:  edne-A  5.9  7.9  110   740    3   DROME:AF-Q9VDS5-F1 RHO GTPASE-ACTIVATING PROTEIN 92B;
 330:  ee90-A  5.9  7.4  118   248    4   DROME:AF-P29310-F1 14-3-3 PROTEIN ZETA;
 331:  ehdh-A  5.9 15.7  129   766    7   DROME:AF-Q9VDE6-F1 EXOCYST COMPLEX COMPONENT 6;
 332:  ei4m-A  5.9 10.3  128  2028   10   DROME:AF-A0A0B4JCZ8-F1 MISSING-IN-METASTASIS, ISOFORM F;
 333:  eks8-A  5.9  5.8   84    95    8   DROME:AF-Q8MSF5-F1 RIBONUCLEASE KAPPA;
 334:  eiq2-A  5.9  5.0   93   511    4   DROME:AF-Q9VM69-F1 CG10206-PA;
 335:  em6e-A  5.9  6.2  151  2188    5   DROME:AF-Q9VMD9-F1 TIGGRIN;
 336:  ehld-A  5.9  4.7   77   162    8   DROME:AF-B7YZF1-F1 UNCHARACTERIZED PROTEIN, ISOFORM D;
 337:  efwy-A  5.9  6.8  133   232    2   DROME:AF-Q9VE50-F1 GOLGI SNAP RECEPTOR COMPLEX MEMBER 1;
 338:  eloz-A  5.9  6.8  143  1102    3   DROME:AF-Q9VXH9-F1 WASH COMPLEX SUBUNIT 4;
 339:  efcp-A  5.9  6.3  113   591   10   DROME:AF-Q8SYP8-F1 RE47911P;
 340:  ej9w-A  5.9  7.1  106   224    8   DROME:AF-Q9W0K9-F1 LD10220P;
 341:  emxt-A  5.9  4.3  105   564    8   DROME:AF-E1JJR2-F1 NICOTINIC ACETYLCHOLINE RECEPTOR ALPHA7, ISOFORM
 342:  ejol-A  5.9  9.9  129   339    2   DROME:AF-Q7JY00-F1 HL02043P;
 343:  eid4-A  5.9 10.9  103   614    8   DROME:AF-Q9VWK4-F1 IP12869P;
 344:  eicu-A  5.9 17.6  132  1383   10   DROME:AF-A8JUY3-F1 DNA-DIRECTED RNA POLYMERASE SUBUNIT;
 345:  efg7-A  5.9 10.4  182  1183    6   DROME:AF-Q9VUC6-F1 FORMIN-LIKE PROTEIN;
 346:  ed7x-A  5.9 10.0  112   201    4   DROME:AF-A1Z891-F1 FI14123P;
 347:  eibb-A  5.9  6.0  116  1101    7   DROME:AF-B7Z095-F1 UNCHARACTERIZED PROTEIN;
 348:  ej82-A  5.9 16.1  103   429    7   DROME:AF-O96880-F1 TRANSCRIPTION INITIATION FACTOR IIE SUBUNIT ALPHA
 349:  eda4-A  5.9  5.4   87   366    6   DROME:AF-A0A0B4LF50-F1 METALLOPHOSPHOESTERASE, ISOFORM E;
 350:  ejip-A  5.9  3.9  109   655   11   DROME:AF-Q9VK41-F1 TETRATRICOPEPTIDE REPEAT PROTEIN 30 HOMOLOG;
 351:  ed4b-A  5.9 13.6   88   658    5   DROME:AF-A6MHQ4-F1 SODIUM/POTASSIUM-TRANSPORTING ATPASE SUBUNIT
 352:  ehiq-A  5.9 11.2  100  1574    6   DROME:AF-Q7KQM6-F1 GIGYF FAMILY PROTEIN GYF;
 353:  egqp-A  5.9 15.7  120  1257    8   DROME:AF-Q9VK28-F1 LD10349P;
 354:  eg1v-A  5.9 16.3  105   293    5   DROME:AF-Q9VNG0-F1 MEDIATOR OF RNA POLYMERASE II TRANSCRIPTION SUBUN
 355:  eh08-A  5.9  8.4  130  1553    6   DROME:AF-Q9W0P8-F1 MEDIATOR OF RNA POLYMERASE II TRANSCRIPTION SUBUN
 356:  eltf-A  5.9 13.7  118  1121    8   DROME:AF-Q9VIP4-F1 LP17758P;
 357:  eerv-A  5.9 11.4  110   857    5   DROME:AF-Q7KVW2-F1 FI18256P1;
 358:  egw9-A  5.8  6.6  160   521    9   DROME:AF-Q9W189-F1 FI22604P1;
 359:  ed57-A  5.8  7.5  127  1212    6   DROME:AF-Q9XZ29-F1 EG:BACR25B3.9 PROTEIN;
 360:  ee0v-A  5.8  5.5   75   317    8   DROME:AF-M9PB06-F1 UNCHARACTERIZED PROTEIN, ISOFORM D;
 361:  ei9f-A  5.8  9.3  164  1355    4   DROME:AF-Q9VLN6-F1 FI20146P1;
 362:  el7f-A  5.8  7.1  142   660    5   DROME:AF-Q9VFW5-F1 PYROKININ 2 RECEPTOR 1;
 363:  ecvk-A  5.8  3.2   87   170    7   DROME:AF-Q961T9-F1 GH07914P;
 364:  edlj-A  5.8 11.4  102   249    4   DROME:AF-Q9VJ59-F1 PRA1 FAMILY PROTEIN;
 365:  em09-A  5.8 11.1   92   553    7   DROME:AF-Q9VL88-F1 PICKPOCKET 18;
 366:  ehpg-A  5.8 16.4  131   646    8   DROME:AF-O97132-F1 ANOCTAMIN;
 367:  edkp-A  5.8  9.2  124   543    4   DROME:AF-Q9VSZ1-F1 GH05942P;
 368:  egxp-A  5.8 10.6  163   626    7   DROME:AF-Q24114-F1 DIVISION ABNORMALLY DELAYED PROTEIN;
 369:  ei33-A  5.8  6.4  108  1104    6   DROME:AF-B7Z092-F1 UNCHARACTERIZED PROTEIN, ISOFORM D;
 370:  eeqn-A  5.8  3.7   98   141    5   DROME:AF-F0JAT1-F1 MIP06308P;
 371:  ehpa-A  5.8  7.8   96   212    8   DROME:AF-A1ZA08-F1 UNCHARACTERIZED PROTEIN;
 372:  edh3-A  5.8  3.8  123   217    4   DROME:AF-Q6IHY4-F1 HDC00336;
 373:  eji7-A  5.8  6.3  106   227    8   DROME:AF-Q9VNA4-F1 UNCHARACTERIZED PROTEIN CG1161;
 374:  eios-A  5.8  5.0  120   539    8   DROME:AF-A0A0S0WNY8-F1 NICOTINIC ACETYLCHOLINE RECEPTOR ALPHA4, ISOFO
 375:  ee2a-A  5.8 28.5  172  2072    6   DROME:AF-P91621-F1 PROTEIN STILL LIFE, ISOFORM SIF TYPE 1;
 376:  ekp1-A  5.7  6.6   87   868   10   DROME:AF-Q9VIY5-F1 UNCHARACTERIZED PROTEIN;
 377:  ehiy-A  5.7 11.5  101   504    6   DROME:AF-A8DYR4-F1 PROCOLLAGEN-PROLINE 4-DIOXYGENASE;
 378:  eizy-A  5.7 11.0  116  2238    8   DROME:AF-A0A0B4K7K9-F1 BRUCHPILOT, ISOFORM J;
 379:  eiw4-A  5.7 11.7  128   728    8   DROME:AF-Q9VS91-F1 GAMMA-TUBULIN COMPLEX COMPONENT;
 380:  efw3-A  5.7 16.2  113   677    7   DROME:AF-Q9VRK9-F1 KINESIN-LIKE PROTEIN;
 381:  eeor-A  5.7  6.2  152   511    7   DROME:AF-P41596-F1 DOPAMINE RECEPTOR 1;
 382:  ee3p-A  5.7  4.6  107   132    7   DROME:AF-Q9VFU3-F1 IP05608P;
 383:  eduj-A  5.7 25.8  125   630    6   DROME:AF-Q9VLJ6-F1 ANGIOTENSIN-CONVERTING ENZYME-RELATED PROTEIN;
 384:  elf9-A  5.7 16.5   94   559    7   DROME:AF-Q9VCM0-F1 IONOTROPIC RECEPTOR 94H;
 385:  ekj2-A  5.7 12.2  120   665    8   DROME:AF-Q9VWC8-F1 LD11581P;
 386:  ek7x-A  5.7  9.7  186  1703    7   DROME:AF-Q9W179-F1 STERILE20-LIKE KINASE, ISOFORM B;
 387:  ejd1-A  5.7  9.5   85   524    4   DROME:AF-Q9VFQ3-F1 E5;
 388:  eghv-A  5.7 11.6  114   721   11   DROME:AF-Q9W4X9-F1 CENTROMERE/KINETOCHORE PROTEIN ZW10;
 389:  effs-A  5.7  7.7  147   585    5   DROME:AF-Q9W0R5-F1 PROBABLE G-PROTEIN COUPLED RECEPTOR MTH-LIKE 10;
 390:  ed67-A  5.7  4.3  110   521    7   DROME:AF-P04755-F1 ACETYLCHOLINE RECEPTOR SUBUNIT BETA-LIKE 1;
 391:  ej5r-A  5.7  7.8  107   312    3   DROME:AF-Q8IP32-F1 UNCHARACTERIZED PROTEIN, ISOFORM A;
 392:  ec94-A  5.7  9.1  149  1402    7   DROME:AF-Q9VC63-F1 FI20190P1;
 393:  em36-A  5.7 14.7   89   674    6   DROME:AF-Q4V5A7-F1 IP14655P;
 394:  efbo-A  5.7 11.3  141   663    4   DROME:AF-Q9W352-F1 CXXC-TYPE ZINC FINGER PROTEIN 1;
 395:  eiej-A  5.7  2.8   90   441   10   DROME:AF-Q9VPQ8-F1 NICOTINIC ACETYLCHOLINE RECEPTOR BETA 3 (DBETA3)
 396:  edlq-A  5.7  4.6  127   992    6   DROME:AF-Q9VBX1-F1 NUCLEAR EXPORT MEDIATOR FACTOR NEMF HOMOLOG;
 397:  efvo-A  5.7  3.7  123   228    8   DROME:AF-Q9W0M4-F1 ENDOPLASMIC RETICULUM TRANSMEMBRANE PROTEIN;
 398:  ehsj-A  5.7  8.2  149   216    4   DROME:AF-Q9VRL2-F1 PROBABLE GOLGI SNAP RECEPTOR COMPLEX MEMBER 2;
 399:  eezj-A  5.7  8.5  119   183    3   DROME:AF-Q9VJ11-F1 CALCIUM LOAD-ACTIVATED CALCIUM CHANNEL;
 400:  ed0l-A  5.7  6.5  108   122   12   DROME:AF-M9PFD1-F1 UNCHARACTERIZED PROTEIN;
 401:  eigf-A  5.7  8.8  132  2243    4   DROME:AF-Q9VGP1-F1 ZINC FINGER FYVE DOMAIN-CONTAINING PROTEIN 26 HOM
 402:  edmc-A  5.7 20.6  125   903    7   DROME:AF-Q9VCB7-F1 UNCHARACTERIZED PROTEIN;
 403:  eeh1-A  5.7  7.5   88   163    6   DROME:AF-Q9VZK5-F1 GEO11537P1;
 404:  emum-A  5.7  6.4  133   387    4   DROME:AF-Q7K2N0-F1 ENDOPLASMIC RETICULUM JUNCTION FORMATION PROTEIN
 405:  eevf-A  5.6 11.0  127   198    8   DROME:AF-Q9W1R8-F1 PROTEIN TEX261;
 406:  ee85-A  5.6  6.9   92   666    7   DROME:AF-Q2PDW6-F1 CENTRIOLAR COILED COIL PROTEIN 110KDA, ISOFORM B;
 407:  ej8b-A  5.6 12.7  132   518    8   DROME:AF-Q9W133-F1 AARF DOMAIN-CONTAINING KINASE 1;
 408:  ej3i-A  5.6  9.8   78   159    4   DROME:AF-Q9VXL4-F1 NUCLEAR NUCLEIC ACID-BINDING PROTEIN C1D;
 409:  ei52-A  5.6  5.9   91   264    8   DROME:AF-Q7KTJ2-F1 CMP/DCMP-TYPE DEAMINASE DOMAIN-CONTAINING PROTEIN
 410:  emfw-A  5.6 16.6  125   639    7   DROME:AF-Q8T051-F1 LD28458P;
 411:  emgg-A  5.6  9.9  113   254    5   DROME:AF-Q9W012-F1 LP12691P;
 412:  eiyn-A  5.6  3.0   64    66   11   DROME:AF-M9NDN6-F1 UNCHARACTERIZED PROTEIN;
 413:  egdv-A  5.6  3.4   98   193    9   DROME:AF-A1ZB23-F1 IP19117P;
 414:  eif3-A  5.6 39.1  115   743    6   DROME:AF-Q9W3J8-F1 DYNEIN REGULATORY COMPLEX PROTEIN 1 HOMOLOG;
 415:  elsa-A  5.6  5.7  131   363    5   DROME:AF-Q9VR17-F1 EARLY BOUNDARY ACTIVITY PROTEIN 1;
 416:  ekrj-A  5.6  8.6  180   845    7   DROME:AF-Q9V466-F1 NUCLEAR PORE COMPLEX PROTEIN NUP107;
 417:  ejoe-A  5.6  5.0   97  1117    7   DROME:AF-Q9W3N0-F1 FI21262P1;
 418:  efaw-A  5.6 10.1  103   852    5   DROME:AF-Q9VV62-F1 DOUBLESEX COGNATE 73A;
 419:  eisr-A  5.6  6.4   90   227    8   DROME:AF-Q7JWV7-F1 TETRASPANIN;
 420:  efhy-A  5.6 15.9  108   431    2   DROME:AF-Q9VCI3-F1 LIPID STORAGE DROPLETS SURFACE-BINDING PROTEIN 1;
 421:  ejcb-A  5.6 15.3  148  1931    5   DROME:AF-Q9VKH9-F1 CENP-ANA, ISOFORM A;
 422:  ecv8-A  5.6  6.3   82  1365   11   DROME:AF-P39770-F1 HOMEOTIC PROTEIN SPALT-MAJOR;
 423:  ej32-A  5.6 13.8   86  1002    8   DROME:AF-Q24314-F1 VACUOLAR PROTEIN SORTING-ASSOCIATED PROTEIN 18 HO
 424:  elwt-A  5.6  4.3  116   391    3   DROME:AF-Q8IRI7-F1 CKII-ALPHA SUBUNIT INTERACTOR-3, ISOFORM B;
 425:  emzk-A  5.6 22.4  144   568   10   DROME:AF-Q9VZW3-F1 ALWAYS EARLY, ISOFORM A;
 426:  ejau-A  5.6  6.2  168   355    7   DROME:AF-Q9VAF0-F1 ZINC TRANSPORTER ZIP13 HOMOLOG;
 427:  eekz-A  5.6 11.0  104   907    6   DROME:AF-Q8MQS4-F1 GH06923P;
 428:  efa7-A  5.6 22.1  114   550   10   DROME:AF-Q9VAJ7-F1 PICKPOCKET 21, ISOFORM A;
 429:  eg27-A  5.6  6.7   66    72    6   DROME:AF-Q8SY69-F1 MICOS COMPLEX SUBUNIT MIC10;
 430:  eeu0-A  5.6  3.8  120   432    7   DROME:AF-Q9W1V2-F1 TEKTIN;
 431:  ek9g-A  5.6 10.5  154   720    6   DROME:AF-Q9V3Y8-F1 FI05319P;
 432:  em65-A  5.6 26.2  120   726    7   DROME:AF-E2QCZ5-F1 FHA DOMAIN-CONTAINING PROTEIN;
 433:  ed3y-A  5.5  5.5  143  2139    7   DROME:AF-Q9VUQ9-F1 NON-SPECIFIC SERINE/THREONINE PROTEIN KINASE;
 434:  eiix-A  5.5 10.2  108   986    5   DROME:AF-Q9W542-F1 LD07342P;
 435:  ee5t-A  5.5 14.5  135  1415    5   DROME:AF-Q8IN05-F1 TELOMERE LENGTH REGULATION PROTEIN TEL2 HOMOLOG;
 436:  eifj-A  5.5 11.0   93   226   10   DROME:AF-Q8T0Q4-F1 GH13992P;
 437:  ecv2-A  5.5  8.1  150  1141    7   DROME:AF-A4UZL3-F1 EPS15 HOMOLOGY DOMAIN CONTAINING PROTEIN-BINDING
 438:  ehub-A  5.5  8.6  103   513   16   DROME:AF-Q7JR73-F1 LD20239P;
 439:  eeoq-A  5.5 19.1  143   253    6   DROME:AF-A1ZB21-F1 DUF725 DOMAIN-CONTAINING PROTEIN;
 440:  ei2n-A  5.5  5.5  162  1371    6   DROME:AF-Q9VS41-F1 UNC-13-4A, ISOFORM B;
 441:  edjc-A  5.5 21.4  105   220    6   DROME:AF-Q9VFS8-F1 26S PROTEASOME NON-ATPASE REGULATORY SUBUNIT 9;
 442:  ekva-A  5.5 10.9   97   116    7   DROME:AF-Q8MKK8-F1 GEO07755P1;
 443:  ekuq-A  5.5  3.4   70    80   11   DROME:AF-Q9VTE1-F1 IMMEDIATE EARLY RESPONSE 3-INTERACTING PROTEIN 1;
 444:  ektz-A  5.5  6.5  136   535    7   DROME:AF-Q9VJB3-F1 UNCHARACTERIZED PROTEIN;
 445:  ed2b-A  5.5 11.6  103   537    6   DROME:AF-Q9VA64-F1 PROCOLLAGEN-PROLINE 4-DIOXYGENASE;
 446:  edds-A  5.5  6.0  145  1247    9   DROME:AF-Q9VX80-F1 KINESIN-LIKE PROTEIN UNC-104;
 447:  eli2-A  5.5  4.0  101   142    2   DROME:AF-E0R7Q3-F1 MIP06256P;
 448:  egx0-A  5.5  5.0  144  1398   12   DROME:AF-P49021-F1 PROTEIN TIMELESS;
 449:  ed64-A  5.5  6.6  150  1126    5   DROME:AF-P55162-F1 MEMBRANE-ASSOCIATED PROTEIN HEM;
 450:  eilk-A  5.5 12.3  125  1162    6   DROME:AF-A8JUM9-F1 UNCHARACTERIZED PROTEIN, ISOFORM E;
 451:  em4j-A  5.5  9.0  148  1246    7   DROME:AF-Q9VXK9-F1 RH04127P;
 452:  el97-A  5.5  9.8  122   679    7   DROME:AF-E1JJ71-F1 DEMENTIN, ISOFORM H;
 453:  elv4-A  5.5 10.1   96   327    8   DROME:AF-Q9XZ58-F1 COP9 SIGNALOSOME COMPLEX SUBUNIT 5;
 454:  eelz-A  5.5 14.3  140   738    9   DROME:AF-Q9W0L8-F1 UNCHARACTERIZED PROTEIN, ISOFORM B;
 455:  ej0p-A  5.5  5.1  166  2599    7   DROME:AF-A1ZBE8-F1 PROTEIN DOPEY-1 HOMOLOG;
 456:  eec3-A  5.5  6.1  110  1071    6   DROME:AF-Q9VIG1-F1 FI12406P;
 457:  eh77-A  5.5 12.6  112  1174    4   DROME:AF-Q02280-F1 POTASSIUM VOLTAGE-GATED CHANNEL PROTEIN EAG;
 458:  ege8-A  5.5  8.1  105   204   12   DROME:AF-Q6IGD9-F1 HDC06561;
 459:  el3h-A  5.5  6.2  106   181    4   DROME:AF-Q9VQQ4-F1 UNCHARACTERIZED PROTEIN, ISOFORM A;
 460:  elem-A  5.5  7.7   91   308    4   DROME:AF-Q9V3H2-F1 26S PROTEASOME NON-ATPASE REGULATORY SUBUNIT 14;
 461:  ee2r-A  5.5  7.1   93   226   11   DROME:AF-Q7K1I4-F1 TETRASPANIN;
 462:  ejbg-A  5.5  5.0   95   189    8   DROME:AF-Q9VBQ9-F1 MEDIATOR OF RNA POLYMERASE II TRANSCRIPTION SUBUN
 463:  em4n-A  5.5  7.8  110  1260    7   DROME:AF-Q9V468-F1 ZINC FINGER MATRIN-TYPE PROTEIN CG9776;
 464:  el8h-A  5.5  9.7  117   740    4   DROME:AF-Q8MSY4-F1 VACUOLAR PROTEIN SORTING-ASSOCIATED PROTEIN 51 HO
 465:  eew5-A  5.5  5.8  147   235    7   DROME:AF-Q9VID1-F1 TETRASPANIN;
 466:  eket-A  5.5  8.1  124   211   10   DROME:AF-Q1EC46-F1 TETRASPANIN;
 467:  emtr-A  5.5  4.8  142   215    8   DROME:AF-A1Z6U3-F1 IP01824P;
 468:  eh1t-A  5.4 10.5  160  1377    8   DROME:AF-Q9I7Z8-F1 LD21943P;
 469:  edn1-A  5.4  9.3  110   224    7   DROME:AF-Q01068-F1 ENHANCER OF SPLIT M3 PROTEIN;
 470:  ek56-A  5.4  4.9  137   362    7   DROME:AF-Q8IQK9-F1 TETRASPANIN 68C, ISOFORM A;
 471:  el2e-A  5.4  2.7   74   168    8   DROME:AF-Q9VE26-F1 UNCHARACTERIZED PROTEIN;
 472:  ejn1-A  5.4 24.8  118  1017    3   DROME:AF-Q9VPW5-F1 FI19356P1;
 473:  ek2z-A  5.4 10.9  118  1059    7   DROME:AF-Q24120-F1 PROTEIN CAPPUCCINO;
 474:  ehmv-A  5.4  6.9   98   264    7   DROME:AF-Q9W528-F1 LD31238P;
 475:  emwt-A  5.4  4.0  106   162    6   DROME:AF-Q9VJP9-F1 GEO12025P1;
 476:  ec59-A  5.4  5.2  134   501   11   DROME:AF-Q7K4X4-F1 GH24095P;
 477:  edfv-A  5.4  9.4  110   710    5   DROME:AF-Q9XTM1-F1 EXOCYST COMPLEX COMPONENT 5;
 478:  ehcs-A  5.4 10.9  124  1085   15   DROME:AF-M9MSI7-F1 UNCHARACTERIZED PROTEIN;
 479:  ekni-A  5.4  8.8  148   493    9   DROME:AF-Q9VC87-F1 RE57978P;
 480:  empk-A  5.4  6.1  134  2464    5   DROME:AF-Q9VG05-F1 UNCHARACTERIZED PROTEIN, ISOFORM H;
 481:  ehkx-A  5.4 22.3   93   923    5   DROME:AF-O46067-F1 EG:25E8.1 PROTEIN;
 482:  ek8q-A  5.4  7.4  100   814    5   DROME:AF-Q9VSW5-F1 KINESIN-LIKE PROTEIN AT 67A, ISOFORM A;
 483:  eknt-A  5.4  7.6  103  1200    9   DROME:AF-Q03720-F1 CALCIUM-ACTIVATED POTASSIUM CHANNEL SLOWPOKE;
 484:  efos-A  5.4 22.3   76   332    9   DROME:AF-Q9VWS9-F1 UNCHARACTERIZED PROTEIN;
 485:  eh8w-A  5.4  3.8   99  1048   11   DROME:AF-Q9VKW4-F1 KINESIN-LIKE PROTEIN AT 31E, ISOFORM A;
 486:  ek35-A  5.4 13.1  129   877    4   DROME:AF-Q9VXC2-F1 UNCHARACTERIZED PROTEIN;
 487:  eg2q-A  5.4 13.6  118  1318    8   DROME:AF-P25455-F1 1-PHOSPHATIDYLINOSITOL 4,5-BISPHOSPHATE PHOSPHODI
 488:  eh5h-A  5.4  6.6   80   823    3   DROME:AF-Q9XZ06-F1 NUCLEAR PORE COMPLEX PROTEIN NUP93-1;
 489:  ehup-A  5.4 16.0  166   776    6   DROME:AF-Q95TN4-F1 CONSERVED OLIGOMERIC GOLGI COMPLEX SUBUNIT 4;
 490:  em48-A  5.4  8.8   86   392    3   DROME:AF-Q8IR43-F1 FI08446P;
 491:  ekju-A  5.3  5.1  102   973    4   DROME:AF-A0A0B4K6E2-F1 NA/CA-EXCHANGE PROTEIN, ISOFORM G;
 492:  egs7-A  5.3 14.9  130  1034   10   DROME:AF-Q8IPT2-F1 STRUCTURAL MAINTENANCE OF CHROMOSOMES PROTEIN 5;
 493:  edso-A  5.3 17.6  123   718    7   DROME:AF-E2QCS3-F1 METHUSELAH-LIKE 15, ISOFORM C;
 494:  efka-A  5.3  6.7  116   535    9   DROME:AF-Q9VAU6-F1 LD27564P;
 495:  ekrq-A  5.3 10.6   99   363    6   DROME:AF-Q9VF25-F1 PSEA-BINDING PROTEIN 45KD;
 496:  ed21-A  5.3 16.5  108  2103    5   DROME:AF-Q9VUH9-F1 HELICASE WITH ZINC FINGER, ISOFORM B;
 497:  eggi-A  5.3 11.1  138   905    7   DROME:AF-Q9VI54-F1 LD29489P;
 498:  ejdp-A  5.3  8.6  100   233    5   DROME:AF-Q9VVH7-F1 E3 SUMO-PROTEIN LIGASE NSE2;
 499:  eivs-A  5.3  7.3   85   254    5   DROME:AF-Q9VSW4-F1 FI06490P;
 500:  eg5x-A  5.3 12.6  124   729    7   DROME:AF-Q9W0J0-F1 FI03418P;
 501:  egsn-A  5.3  9.6  130   684    8   DROME:AF-Q8IR46-F1 LD13933P1;
 502:  egdh-A  5.3 11.9  139  1732    8   DROME:AF-Q9VJ35-F1 LD01527P;
 503:  empd-A  5.3  8.4  134   834   11   DROME:AF-X2JAA3-F1 UNCHARACTERIZED PROTEIN, ISOFORM C;
 504:  eh6v-A  5.3 10.8  118   138    7   DROME:AF-A8JQY7-F1 NINJURIN C, ISOFORM D;
 505:  egit-A  5.3  7.4  128   230    9   DROME:AF-Q9VAK2-F1 UNCHARACTERIZED PROTEIN, ISOFORM A;
 506:  ei62-A  5.3 14.7   94  1058    2   DROME:AF-Q9VKG0-F1 GH18077P;
 507:  ejhe-A  5.3  7.1   86   258    9   DROME:AF-Q9VS38-F1 MEDIATOR OF RNA POLYMERASE II TRANSCRIPTION SUBUN
 508:  ehns-A  5.3  5.6   62    74    3   DROME:AF-Q9VY65-F1 MICOS COMPLEX SUBUNIT MIC10;
 509:  eia1-A  5.3  4.2  110   126   11   DROME:AF-Q9VGY3-F1 GEO12082P1;
 510:  elqk-A  5.3 13.4   97   587    8   DROME:AF-Q9VAJ6-F1 PICKPOCKET 20, ISOFORM A;
 511:  ejmw-A  5.3  7.2   92   123    7   DROME:AF-Q5LJU1-F1 TRANSMEMBRANE PROTEIN 188;
 512:  efey-A  5.3  5.9  109   256    6   DROME:AF-Q9VBI3-F1 RH72336P;
 513:  eftz-A  5.3  4.7  111   168    6   DROME:AF-Q9VCZ8-F1 PROBABLE PREFOLDIN SUBUNIT 5;
 514:  ec34-A  5.3  7.4   98   194    7   DROME:AF-P22468-F1 GONADAL PROTEIN GDL;
 515:  eff3-A  5.3 12.5   89   729   11   DROME:AF-Q9W1U1-F1 FI21273P1;
 516:  eiuz-A  5.3 13.6  108  1026    9   DROME:AF-M9PIM3-F1 UNCHARACTERIZED PROTEIN;
 517:  ek4w-A  5.3  5.1  124   590   10   DROME:AF-A1Z7N3-F1 CONCENTRATIVE NUCLEOSIDE TRANSPORTER 1;
 518:  ekgm-A  5.3  9.4  118   800    4   DROME:AF-Q7K4N3-F1 NUCLEAR CAP-BINDING PROTEIN SUBUNIT 1;
 519:  eese-A  5.3  9.7  109   669    9   DROME:AF-Q9VCD3-F1 LP20373P;
 520:  elcp-A  5.3 12.4   92   195    7   DROME:AF-A1A701-F1 IP17336P;
 521:  eme6-A  5.3  3.3  120   324    6   DROME:AF-Q7K1H0-F1 GH09096P;
 522:  egss-A  5.3  6.3  150   887    6   DROME:AF-Q9VQY8-F1 VACUOLAR PROTEIN SORTING-ASSOCIATED PROTEIN 53 HO
 523:  efpd-A  5.3  7.6  112   201    8   DROME:AF-Q9V3A3-F1 CG11379-PA;
 524:  efec-A  5.3 12.5  114   855    4   DROME:AF-Q7JPB9-F1 GH12235P;
 525:  ed9c-A  5.3  5.2  161  1320    4   DROME:AF-Q9VRW2-F1 UNCHARACTERIZED PROTEIN, ISOFORM A;
 526:  eg7y-A  5.2 12.1  119   464    8   DROME:AF-Q95T19-F1 SERINE--TRNA SYNTHETASE-LIKE PROTEIN SLIMP;
 527:  ejcj-A  5.2  6.4  105  1576    6   DROME:AF-A1Z9P3-F1 PROTEIN SHROOM;
 528:  ee36-A  5.2 13.2   85   699    5   DROME:AF-Q9I7M8-F1 ATP-DEPENDENT DNA HELICASE II SUBUNIT 2;
 529:  eeni-A  5.2 18.5  175  1200    4   DROME:AF-Q9VXE9-F1 STRUCTURAL MAINTENANCE OF CHROMOSOMES PROTEIN;
 530:  ee6h-A  5.2  9.1   95   179    3   DROME:AF-P13098-F1 ENHANCER OF SPLIT M8 PROTEIN;
 531:  ehni-A  5.2  4.7  146  1238   10   DROME:AF-Q9VCD8-F1 STRUCTURAL MAINTENANCE OF CHROMOSOMES PROTEIN;
 532:  ej62-A  5.2 12.7   91   836    5   DROME:AF-M9MSL3-F1 HSC70CB, ISOFORM G;
 533:  eier-A  5.2  6.3  101   143    7   DROME:AF-Q9V439-F1 MEDIATOR OF RNA POLYMERASE II TRANSCRIPTION SUBUN
 534:  ec6y-A  5.2 14.9   96   642    9   DROME:AF-A8JQX3-F1 NOCTURNIN;
 535:  efh3-A  5.2 14.6  138   831    8   DROME:AF-Q9VEG4-F1 LP13728P;
 536:  ehko-A  5.2 10.1  115   680    7   DROME:AF-Q8IMS5-F1 UNCHARACTERIZED PROTEIN, ISOFORM B;
 537:  ecw5-A  5.2 14.6   94   302    6   DROME:AF-Q8SXS0-F1 RE40914P;
 538:  elqa-A  5.2  6.7  124   198    2   DROME:AF-Q8IMK8-F1 DUF725 DOMAIN-CONTAINING PROTEIN;
 539:  egfd-A  5.2  8.7  104   276    9   DROME:AF-Q2PDV5-F1 UNCHARACTERIZED PROTEIN;
 540:  ehpe-A  5.2  9.1  168   465   13   DROME:AF-Q9VEI3-F1 ADENOSINE 3'-PHOSPHO 5'-PHOSPHOSULFATE TRANSPORTE
 541:  edax-A  5.2  4.3  104   131    9   DROME:AF-Q8T0B1-F1 NUCLEAR ENVELOPE PHOSPHATASE-REGULATORY SUBUNIT 1
 542:  ekuw-A  5.2 15.1   96  1982    7   DROME:AF-O97159-F1 CHROMODOMAIN-HELICASE-DNA-BINDING PROTEIN MI-2 HO
 543:  elyo-A  5.2 17.5  103   214    6   DROME:AF-Q9VN88-F1 LD45836P;
 544:  ekkw-A  5.2  6.5   71   625    6   DROME:AF-Q9VDG2-F1 RALA-BINDING PROTEIN 1;
 545:  eian-A  5.2 12.5  120  1284    4   DROME:AF-A1ZB14-F1 EAG-LIKE K CHANNEL, ISOFORM A;
 546:  ecup-A  5.2 28.7  122  1154    5   DROME:AF-A1Z9G8-F1 UNCHARACTERIZED PROTEIN;
 547:  eh18-A  5.2  4.5  120   509    8   DROME:AF-Q95SK3-F1 CDK5RAP3-LIKE PROTEIN;
 548:  ei6x-A  5.2  3.5   67   200    9   DROME:AF-O77259-F1 EG:115C2.5 PROTEIN;
 549:  efr9-A  5.2  3.8   88   212    8   DROME:AF-Q9VVY1-F1 UNCHARACTERIZED PROTEIN;
 550:  edyq-A  5.2 11.2  115   536    8   DROME:AF-Q8IMI2-F1 PROCOLLAGEN-PROLINE 4-DIOXYGENASE;
 551:  eli5-A  5.2  6.1   71    88    6   DROME:AF-Q9VEQ6-F1 V-TYPE PROTON ATPASE SUBUNIT;
 552:  ek8v-A  5.2 20.3   86   205    2   DROME:AF-Q01070-F1 ENHANCER OF SPLIT MGAMMA PROTEIN;
 553:  edp2-A  5.2  9.2   91   783   11   DROME:AF-Q7KTT0-F1 XE7, ISOFORM A;
 554:  ema6-A  5.2  5.8   90    98    8   DROME:AF-M9MS63-F1 UNCHARACTERIZED PROTEIN, ISOFORM A;
 555:  ehcb-A  5.2 13.2  154  2036    7   DROME:AF-A0A0U1QT59-F1 TRANSMEMBRANE CHANNEL-LIKE, ISOFORM C;
 556:  eeux-A  5.2  6.8   99   644    4   DROME:AF-Q9VIA5-F1 IONOTROPIC RECEPTOR 84A;
 557:  ecz9-A  5.2  9.9   81   138   10   DROME:AF-Q9W0G7-F1 AUGMIN COMPLEX SUBUNIT MSD1;
 558:  eczw-A  5.2  8.1  114   921    6   DROME:AF-Q7K3L1-F1 GUANYLATE KINASE-ASSOCIATED PROTEIN MARS;
 559:  ec87-A  5.2  6.0   91    99    5   DROME:AF-Q9VZ91-F1 UNCHARACTERIZED PROTEIN;
 560:  ehdy-A  5.2 11.8  107   592    7   DROME:AF-Q8IN09-F1 IONOTROPIC RECEPTOR 94B;
 561:  ekw1-A  5.2 20.8  121   961    6   DROME:AF-Q9I7D3-F1 CAPRIN HOMOLOG;
 562:  ejpm-A  5.2 11.1  119   652    8   DROME:AF-A0A0B4KH86-F1 INWARDLY RECTIFYING POTASSIUM CHANNEL 1, ISOFO
 563:  ee8q-A  5.2 20.4  105   515    4   DROME:AF-Q9VVQ5-F1 PROCOLLAGEN-PROLINE 4-DIOXYGENASE;
 564:  ef89-A  5.2  4.6   87   927   10   DROME:AF-A1Z705-F1 GPI ETHANOLAMINE PHOSPHATE TRANSFERASE 2;
 565:  ekv3-A  5.2 12.6  113   605    4   DROME:AF-B7Z069-F1 IONOTROPIC RECEPTOR 75B;
 566:  ekjw-A  5.2 14.7  113   709    4   DROME:AF-Q9VFC8-F1 GLYCOGEN  SYNTHASE;
 567:  emhh-A  5.2  3.3  105   576   11   DROME:AF-A1ZBX0-F1 CILIA- AND FLAGELLA-ASSOCIATED PROTEIN 206;
 568:  ec5c-A  5.2  3.7  113   150    8   DROME:AF-Q7JYX3-F1 GEO08273P1;
 569:  ee81-A  5.1 10.9   93   581    1   DROME:AF-Q08605-F1 TRANSCRIPTION FACTOR GAGA;
 570:  eiq1-A  5.1  4.5   91   449    5   DROME:AF-Q9VH65-F1 FI11941P;
 571:  eg09-A  5.1 10.9  114  1885    6   DROME:AF-M9NGY4-F1 ZAP3, ISOFORM E;
 572:  eiw3-A  5.1  5.9  104   188   12   DROME:AF-Q7KBL8-F1 MEDIATOR OF RNA POLYMERASE II TRANSCRIPTION SUBUN
 573:  ei0l-A  5.1  4.4  104   203    9   DROME:AF-Q95SH2-F1 CHARGED MULTIVESICULAR BODY PROTEIN 1, ISOFORM A;
 574:  eg18-A  5.1  6.6  104   639    5   DROME:AF-Q24179-F1 PROTEIN SLY1 HOMOLOG;
 575:  ek6y-A  5.1  6.6   81   162    2   DROME:AF-Q9V3Z8-F1 AT18988P;
 576:  ejgj-A  5.1  4.8  160   523   10   DROME:AF-Q9VBE7-F1 UNCHARACTERIZED PROTEIN;
 577:  ej31-A  5.1 11.4   80   218   11   DROME:AF-Q9VVE8-F1 AT21490P;
 578:  ekur-A  5.1 12.2  145   581    8   DROME:AF-O77438-F1 FRIZZLED-3;
 579:  emw0-A  5.1  3.3   49    56    2   DROME:AF-A0A6M3Q6E2-F1 UNCHARACTERIZED PROTEIN;
 580:  eknk-A  5.1  6.3  135   530   10   DROME:AF-P07666-F1 SERENDIPITY LOCUS PROTEIN ALPHA;
 581:  ela3-A  5.1  3.3   75   879    3   DROME:AF-Q9VEP2-F1 UNCHARACTERIZED PROTEIN, ISOFORM B;
 582:  ei3t-A  5.1  9.7  138   814    4   DROME:AF-Q9VKF6-F1 V-TYPE PROTON ATPASE SUBUNIT A;
 583:  ed7z-A  5.1  7.1  112   452   11   DROME:AF-P48613-F1 PROTEIN TIPE;
 584:  efyy-A  5.1  8.9  137   366    5   DROME:AF-Q8IQ70-F1 CALCIUM UNIPORTER PROTEIN, MITOCHONDRIAL;
 585:  ejz8-A  5.1  9.8  142   351    6   DROME:AF-Q9U6B8-F1 CALCIUM RELEASE-ACTIVATED CALCIUM CHANNEL PROTEIN
 586:  egw4-A  5.1  5.3  100   236    2   DROME:AF-Q95SS8-F1 TRANSMEMBRANE PROTEIN 70 HOMOLOG, MITOCHONDRIAL;
 587:  edq2-A  5.1  4.4  129   707    3   DROME:AF-Q7KSU3-F1 LD33793P;
 588:  egt8-A  5.1 15.9  104   975   10   DROME:AF-Q9W2L7-F1 UNCHARACTERIZED PROTEIN, ISOFORM D;
 589:  ef2y-A  5.1  8.8   97   181    6   DROME:AF-Q9VS01-F1 MIS12;
 590:  ei40-A  5.1 18.2  113   706    6   DROME:AF-Q9VD15-F1 UNCHARACTERIZED PROTEIN;
 591:  emf4-A  5.1 10.0   96   252   10   DROME:AF-A1ZBT5-F1 MEDIATOR OF RNA POLYMERASE II TRANSCRIPTION SUBUN
 592:  ehdj-A  5.1 11.3  116   737    8   DROME:AF-Q9VC70-F1 UNCHARACTERIZED PROTEIN, ISOFORM A;
 593:  eio8-A  5.1 15.1  111   411   10   DROME:AF-Q9VYY5-F1 UNCHARACTERIZED PROTEIN;
 594:  elln-A  5.1  5.4   86   280    6   DROME:AF-Q8WTC1-F1 28S RIBOSOMAL PROTEIN S15, MITOCHONDRIAL;
 595:  ejbh-A  5.1  6.0  135   599    5   DROME:AF-Q9VFW6-F1 PYROKININ 2 RECEPTOR 2, ISOFORM A;
 596:  ec93-A  5.1  5.8   97   658    5   DROME:AF-Q8IQI3-F1 UNCHARACTERIZED PROTEIN, ISOFORM B;
 597:  ekl7-A  5.1 15.1  118  1155    9   DROME:AF-A1Z7A6-F1 ARFGAP WITH SH3 DOMAIN, ANK REPEAT AND PH DOMAIN-
 598:  eg0r-A  5.1  9.6  106   451    8   DROME:AF-M9PET2-F1 TARGET OF WINGLESS, ISOFORM E;
 599:  ecvd-A  5.1  3.7   94   746    6   DROME:AF-A1ZAC4-F1 FI20010P1;
 600:  ecui-A  5.1  9.3  100   425    8   DROME:AF-A1ZBY4-F1 FI20425P1;
 601:  ec43-A  5.1 15.1  117  1140   11   DROME:AF-Q9VN25-F1 EUKARYOTIC TRANSLATION INITIATION FACTOR 3 SUBUNI
 602:  ed91-A  5.1 12.7  114   595    9   DROME:AF-Q8IN10-F1 IONOTROPIC RECEPTOR 94A;
 603:  edhw-A  5.1  6.7  143  1336    8   DROME:AF-A1ZAV1-F1 COILED-COIL AND C2 DOMAIN-CONTAINING PROTEIN 2A;
 604:  emyo-A  5.1  8.0   97   153   10   DROME:AF-A0A0B4LG35-F1 UNCHARACTERIZED PROTEIN;
 605:  ec97-A  5.1  5.3  103   601    6   DROME:AF-Q9Y128-F1 CERAMIDE TRANSFER PROTEIN;
 606:  eimv-A  5.1 11.0  106   599    4   DROME:AF-M9PER3-F1 UNCHARACTERIZED PROTEIN, ISOFORM D;
 607:  emi0-A  5.1  7.5  138   341    7   DROME:AF-Q9VPB9-F1 PEROXISOMAL MEMBRANE PROTEIN PEX16;
 608:  egzb-A  5.1  7.8  137  1571    5   DROME:AF-O77086-F1 GUANINE NUCLEOTIDE-RELEASING FACTOR 2;
 609:  ehyo-A  5.1  7.1  157  1192    1   DROME:AF-Q8IMA8-F1 PROTEIN PANGOLIN, ISOFORM J;
 610:  em58-A  5.1  3.7  116   156    8   DROME:AF-A8DT49-F1 IP17185P3;
 611:  eejo-A  5.1  9.7  109   739    3   DROME:AF-P11346-F1 RAF HOMOLOG SERINE/THREONINE-PROTEIN KINASE RAF;
 612:  eh9j-A  5.0  8.6  115  1844    8   DROME:AF-A0A0B4JDC9-F1 RIM-BINDING PROTEIN, ISOFORM F;
 613:  edo7-A  5.0 22.8  116   513    8   DROME:AF-Q9W4D3-F1 TUDOR DOMAIN-CONTAINING PROTEIN;
 614:  emw9-A  5.0  4.6   96   542    4   DROME:AF-Q9VVF4-F1 FI08815P;
 615:  emn8-A  5.0  6.5  103   750    6   DROME:AF-X2JI61-F1 BRIVIDO-3, ISOFORM C;
 616:  ehx9-A  5.0  7.6  147   809    8   DROME:AF-Q7KRW1-F1 PROTEIN TRC8 HOMOLOG;
 617:  efi8-A  5.0 17.2  114  1037    5   DROME:AF-Q8MQJ9-F1 BRAIN TUMOR PROTEIN;
 618:  ei1i-A  5.0 10.1   89   173    2   DROME:AF-Q01071-F1 ENHANCER OF SPLIT MDELTA PROTEIN;
 619:  egu6-A  5.0  9.6   92   483    5   DROME:AF-Q9VBF6-F1 PICKPOCKET 15;
 620:  ei0w-A  5.0 10.6   66   620    9   DROME:AF-Q8SZY7-F1 LD06050P;
 621:  elfm-A  5.0  8.1   84   359   10   DROME:AF-Q9VM54-F1 J DOMAIN-CONTAINING PROTEIN;
 622:  eftn-A  5.0 10.4  135  1409    7   DROME:AF-Q9V3A7-F1 STRUCTURAL MAINTENANCE OF CHROMOSOMES PROTEIN;
 623:  eh3p-A  5.0  9.7   94   463    5   DROME:AF-P13468-F1 DNA-BINDING PROTEIN K10;
 624:  ek5x-A  5.0  4.5   53   233    2   DROME:AF-Q9W393-F1 ACTIVATOR OF BASAL TRANSCRIPTION 1;
 625:  ej8k-A  5.0 10.0  121  1066    3   DROME:AF-P46863-F1 KINESIN-LIKE PROTEIN KLP61F;
 626:  ee62-A  5.0  6.5  148  1137    8   DROME:AF-Q9VXF4-F1 UNCHARACTERIZED PROTEIN, ISOFORM A;
 627:  egly-A  5.0 11.7   92   487    9   DROME:AF-Q9VTV7-F1 UNCHARACTERIZED PROTEIN;
 628:  ej9k-A  5.0  6.0   88   204    7   DROME:AF-Q059A4-F1 TRANSMEMBRANE PROTEIN 186;
 629:  el4w-A  5.0 10.9   96   468    6   DROME:AF-Q9VX70-F1 IP12247P;
 630:  ehil-A  5.0  1.9   44    44   11   DROME:AF-X2JAK7-F1 UNCHARACTERIZED PROTEIN, ISOFORM A;
 631:  ed7o-A  5.0 13.7  126   977    4   DROME:AF-Q9W0K7-F1 PROTEIN BRIC-A-BRAC 1;
 632:  ejwa-A  5.0 21.2   83   133    8   DROME:AF-Q9GYU7-F1 MEDIATOR OF RNA POLYMERASE II TRANSCRIPTION SUBUN
 633:  emhk-A  5.0  3.8  118   442    4   DROME:AF-Q9VZS6-F1 PUTATIVE NEUTRAL SPHINGOMYELINASE;
 634:  efap-A  5.0  6.6  125   828   10   DROME:AF-Q9VCQ6-F1 CENTAURIN BETA 1A;
 635:  eh4k-A  5.0 16.9  125   270    2   DROME:AF-Q9VNB1-F1 AT23701P;
 636:  eev2-A  5.0  4.5  114   859    9   DROME:AF-Q9W2R4-F1 INSCUTEABLE;
 637:  ej5x-A  5.0  4.2  109   250    9   DROME:AF-Q9VZL8-F1 FIRE EXIT, ISOFORM A;
 638:  eess-A  5.0  8.5  168   495    7   DROME:AF-Q9VEX1-F1 FI18611P1;
 639:  eelj-A  5.0 10.1  114   131    4   DROME:AF-Q9W3A7-F1 MIP32340P1;
 640:  elcd-A  5.0  9.3   76   544    9   DROME:AF-Q9VHL2-F1 T-COMPLEX PROTEIN 1 SUBUNIT ETA;
 641:  ekgz-A  5.0 13.5  108   535    6   DROME:AF-Q9VA65-F1 PROCOLLAGEN-PROLINE 4-DIOXYGENASE;
 642:  eiac-A  5.0 16.6  144   969    5   DROME:AF-Q9XZ11-F1 SMR DOMAIN-CONTAINING PROTEIN;
 643:  edy8-A  5.0 13.4  113   604    9   DROME:AF-Q8IN08-F1 IONOTROPIC RECEPTOR 94C;
 644:  ejl2-A  5.0 13.7   99   593   10   DROME:AF-A1Z882-F1 IONOTROPIC RECEPTOR 47A;
 645:  ejsm-A  5.0  4.0  111   211   12   DROME:AF-Q9VAK3-F1 RE47447P;
 646:  efxp-A  5.0  6.2  105   612    7   DROME:AF-Q9VXL9-F1 IP12579P;
 647:  ec5s-A  5.0 14.4   88   412    8   DROME:AF-A1Z759-F1 UNCHARACTERIZED PROTEIN, ISOFORM A;
 648:  ei70-A  5.0  5.6   63   638    5   DROME:AF-Q9VNX8-F1 EUKARYOTIC TRANSLATION INITIATION FACTOR 2A;
 649:  ehmo-A  5.0 10.1  109  1503    9   DROME:AF-A1Z9C4-F1 UNCHARACTERIZED PROTEIN;
 650:  ejz3-A  5.0  8.0  121   680    8   DROME:AF-A1ZBL2-F1 FI17509P1;
 651:  el4d-A  5.0  3.4  117   262    7   DROME:AF-P92177-F1 14-3-3 PROTEIN EPSILON;
 652:  ek4p-A  5.0 14.7  162   645    7   DROME:AF-Q7JQF1-F1 OCTOPAMINE RECEPTOR OAMB;
 653:  ekfl-A  5.0  7.1  122   795    9   DROME:AF-Q9W3G6-F1 NICOTINIC ACETYLCHOLINE RECEPTOR ALPHA3, ISOFORM
 654:  egy2-A  5.0 12.3  112   604   10   DROME:AF-Q9VE87-F1 PROTEIN HEMINGWAY;
 655:  eheo-A  5.0 12.0  129   230    8   DROME:AF-Q9W0N6-F1 LD27967P;
 656:  ekkt-A  5.0 10.1  114   553    4   DROME:AF-Q9VEQ5-F1 ALPHA ACTININ 3;
 657:  ef6i-A  5.0  9.7  155  1325    8   DROME:AF-P18106-F1 TYROSINE-PROTEIN KINASE FER;
 658:  ehm0-A  5.0  4.8  179   646   10   DROME:AF-Q7KT29-F1 UNCHARACTERIZED PROTEIN;
 659:  eiws-A  4.9 23.0  111  1075    3   DROME:AF-X2JAU8-F1 PROTEIN NERVOUS WRECK;
 660:  eeud-A  4.9  4.7  185   347    9   DROME:AF-Q9VT39-F1 DUF4477 DOMAIN-CONTAINING PROTEIN;
 661:  eid0-A  4.9  5.2   95   485    6   DROME:AF-Q9VDU9-F1 HISTAMINE-GATED CHLORIDE CHANNEL ALPHA1 SUBUNIT;
 662:  ej78-A  4.9  9.9  103   472    9   DROME:AF-Q9V471-F1 RE54080P;
 663:  eif4-A  4.9  9.5  144   790    9   DROME:AF-Q9VXN5-F1 PROTEIN KINASE DOMAIN-CONTAINING PROTEIN;
 664:  emt7-A  4.9  5.9   54   243    6   DROME:AF-A0A0B4LES9-F1 PHOSPHATIDYLINOSITOL-GLYCAN BIOSYNTHESIS CLASS
 665:  elxv-A  4.9 13.9  127  1513    8   DROME:AF-Q9VWK5-F1 GH15225P;
 666:  edn2-A  4.9  7.0   80   523    6   DROME:AF-Q9VQN8-F1 FIDGETIN-LIKE PROTEIN 1;
 667:  elbg-A  4.9  3.3   71   370   11   DROME:AF-Q9VLR9-F1 METALLOPHOSPHOESTERASE 1 HOMOLOG;
 668:  egfo-A  4.9 10.2   67   153    7   DROME:AF-Q9VEM2-F1 DETERIN;
 669:  eh52-A  4.9  4.6   91  2294    2   DROME:AF-Q9VUB7-F1 PAX TRANSCRIPTION ACTIVATION DOMAIN INTERACTING P
 670:  ed0w-A  4.9 17.7   99   425    2   DROME:AF-Q7KM13-F1 HAIRY/ENHANCER-OF-SPLIT RELATED WITH YRPW MOTIF P
 671:  ec2a-A  4.9  6.7  123   964    5   DROME:AF-P45437-F1 COATOMER SUBUNIT BETA;
 672:  eepf-A  4.9  4.6   75   798    9   DROME:AF-Q0E938-F1 UNCHARACTERIZED PROTEIN, ISOFORM A;
 673:  elrt-A  4.9 16.6  133   975    3   DROME:AF-Q9VYT7-F1 UNCHARACTERIZED PROTEIN;
 674:  ef8l-A  4.9  9.0   81    85   10   DROME:AF-Q9VZE9-F1 V-TYPE PROTON ATPASE SUBUNIT;
 675:  ehwk-A  4.9  7.4  143  1095   10   DROME:AF-P13217-F1 1-PHOSPHATIDYLINOSITOL 4,5-BISPHOSPHATE PHOSPHODI
 676:  eic8-A  4.9  2.8   48    48   10   DROME:AF-D6W4Q3-F1 MIP22907P;
 677:  ei86-A  4.9 12.2   92  1333    8   DROME:AF-A0A0S0X8W1-F1 COILED-COILS Y;
 678:  egm1-A  4.9 14.7  100   185    5   DROME:AF-A8JRH0-F1 UNCHARACTERIZED PROTEIN, ISOFORM A;
 679:  egla-A  4.9  9.0  125   597   10   DROME:AF-Q961K6-F1 GH19047P;
 680:  elh6-A  4.9 11.4  130   454    6   DROME:AF-A0A0B4LHI9-F1 INWARDLY RECTIFYING POTASSIUM CHANNEL 2, ISOFO
 681:  ec0f-A  4.9  8.3  134   923    6   DROME:AF-X2JF48-F1 UNCHARACTERIZED PROTEIN, ISOFORM B;
 682:  ehyd-A  4.9 14.9  121   442   12   DROME:AF-P22745-F1 PROTEIN BAG-OF-MARBLES;
 683:  ekiq-A  4.9  5.3  103   305    8   DROME:AF-Q9U599-F1 AT01821P;
 684:  egi4-A  4.9 12.6  108  1878    6   DROME:AF-A8DY93-F1 SLOWPOKE 2, ISOFORM D;
 685:  eeoz-A  4.9  7.5  139  1374    5   DROME:AF-P91660-F1 PROBABLE MULTIDRUG RESISTANCE-ASSOCIATED PROTEIN
 686:  eewo-A  4.9 14.9  165  1029    9   DROME:AF-Q76NS2-F1 ANOCTAMIN;
 687:  ee0c-A  4.9  7.4   95   226    4   DROME:AF-Q9VVI9-F1 CHARGED MULTIVESICULAR BODY PROTEIN 5;
 688:  efs6-A  4.9  5.4  126   586    8   DROME:AF-Q9VEG2-F1 IP13425P;
 689:  eiwz-A  4.9  8.0   99   338   12   DROME:AF-Q9VZJ9-F1 MITOCHONDRIAL E3 UBIQUITIN PROTEIN LIGASE 1;
 690:  effk-A  4.9  5.2   64   231    9   DROME:AF-Q9VU04-F1 RE60105P;
 691:  ekoq-A  4.9 11.9  120   605    7   DROME:AF-A0A0B4KFL3-F1 KATANIN P60 ATPASE-CONTAINING SUBUNIT A1;
 692:  efqe-A  4.9  5.1   65   117   15   DROME:AF-P18930-F1 NADH-UBIQUINONE OXIDOREDUCTASE CHAIN 3;
 693:  ekjh-A  4.9  6.5  117  1609    9   DROME:AF-Q9VJS0-F1 PLAT DOMAIN-CONTAINING PROTEIN;
 694:  ek80-A  4.9  6.4  105   199    8   DROME:AF-Q9VYY2-F1 SIGNAL PEPTIDASE COMPLEX SUBUNIT 2;
 695:  eien-A  4.9  5.8   76    87    7   DROME:AF-A1A6N4-F1 GEO11018P1;
 696:  edxx-A  4.9 18.2  138   863    5   DROME:AF-A8JNL9-F1 UNCHARACTERIZED PROTEIN;
 697:  em2q-A  4.9 12.1  117   197    5   DROME:AF-Q8IPG8-F1 UNCHARACTERIZED PROTEIN;
 698:  ecwb-A  4.9 10.5  139  2248   11   DROME:AF-P32870-F1 CA(2+)/CALMODULIN-RESPONSIVE ADENYLATE CYCLASE;
 699:  eiyp-A  4.9  7.4  165   715    8   DROME:AF-Q9VF73-F1 FI17904P1;
 700:  efz1-A  4.9  6.5  101   314    5   DROME:AF-A0A0B4K6G0-F1 UNCHARACTERIZED PROTEIN, ISOFORM B;
 701:  eh63-A  4.8  5.0  136   273    6   DROME:AF-A0A0B4LHK8-F1 UNCHARACTERIZED PROTEIN, ISOFORM D;
 702:  ef77-A  4.8 18.5  111   312    3   DROME:AF-Q9V3I0-F1 EG:BACR42I17.2 PROTEIN;
 703:  emva-A  4.8 16.2  106   485   10   DROME:AF-Q7K7B0-F1 EG:EG0003.4 PROTEIN;
 704:  edja-A  4.8 14.3  107  2096    7   DROME:AF-Q9VM75-F1 HEAT REPEAT-CONTAINING PROTEIN 1 HOMOLOG;
 705:  edxt-A  4.8  7.7   83   222    8   DROME:AF-Q7K2V7-F1 TETRASPANIN;
 706:  ei6h-A  4.8  5.2  170   359    5   DROME:AF-M9PHA4-F1 XK-RELATED PROTEIN;
 707:  emzj-A  4.8  3.8   67    72    0   DROME:AF-X2JB67-F1 UNCHARACTERIZED PROTEIN, ISOFORM B;
 708:  ehvb-A  4.8  9.2   98   515    6   DROME:AF-Q9VN77-F1 GERANYLGERANYL TRANSFERASE TYPE-2 SUBUNIT ALPHA;
 709:  em4b-A  4.8 18.4  120   491    3   DROME:AF-Q8MSK0-F1 PROCOLLAGEN-PROLINE 4-DIOXYGENASE;
 710:  ejgb-A  4.8  7.5   79   243   13   DROME:AF-Q95RI7-F1 LD28068P;
 711:  ec0g-A  4.8 11.4   96   263    6   DROME:AF-Q9W3T1-F1 UNCHARACTERIZED PROTEIN, ISOFORM D;
 712:  ehxk-A  4.8  5.6  127   664    9   DROME:AF-Q9W3M4-F1 LD24308P;
 713:  ej64-A  4.8  7.1  121   251    8   DROME:AF-Q7JZY1-F1 RE06389P;
 714:  eftv-A  4.8  7.2  128   743    6   DROME:AF-Q9W0C5-F1 ATP BINDING CASSETTE SUBFAMILY B MEMBER 7, ISOFOR
 715:  el8j-A  4.8 16.5  114  1483    9   DROME:AF-Q8INT5-F1 DYNEIN ASSEMBLY FACTOR 1, AXONEMAL HOMOLOG;
 716:  ekw8-A  4.8  6.0   99   604    6   DROME:AF-Q9VVD0-F1 GH21622P;
 717:  eeug-A  4.8  6.4  117   278    8   DROME:AF-Q7JWE2-F1 GH09427P;
 718:  eg4o-A  4.8  9.1  123   448    3   DROME:AF-B7Z078-F1 E3 UBIQUITIN-PROTEIN LIGASE;
 719:  ee54-A  4.8 13.1   93   285    6   DROME:AF-Q9VLX6-F1 HL01609P;
 720:  eg3j-A  4.8 14.8  114   458    5   DROME:AF-Q9VAR7-F1 P4HC DOMAIN-CONTAINING PROTEIN;
 721:  eefe-A  4.8  5.9  140   652    5   DROME:AF-Q9VW35-F1 SD02261P;
 722:  ekfi-A  4.8  3.6   59   391    5   DROME:AF-Q9VTT2-F1 LD20590P;
 723:  ek6s-A  4.8 19.2  101   302    4   DROME:AF-Q9W138-F1 S-ADENOSYLMETHIONINE SENSOR UPSTREAM OF MTORC1;
 724:  egq5-A  4.8  3.3   86   244    5   DROME:AF-Q9VFJ1-F1 LD29276P;
 725:  ejtm-A  4.8 18.4  103   377    5   DROME:AF-Q9VUN5-F1 FI08508P;
 726:  eh2g-A  4.8  5.1  112   268    8   DROME:AF-A8Y4V5-F1 FI20903P1;
 727:  ed1x-A  4.8 17.4  120  1647    8   DROME:AF-B7Z0E5-F1 MISFIRE, ISOFORM F;
 728:  emuw-A  4.8  7.1  123   685    7   DROME:AF-Q9VCK7-F1 NRF DOMAIN-CONTAINING PROTEIN;
 729:  el46-A  4.8  5.6   81   168    6   DROME:AF-Q9VFY4-F1 UNCHARACTERIZED PROTEIN;
 730:  eeti-A  4.8  7.6   71   277    7   DROME:AF-Q961C9-F1 TRANSPORT AND GOLGI ORGANIZATION PROTEIN 11;
 731:  efly-A  4.8 12.4  135   715    6   DROME:AF-Q9VU52-F1 PROTEIN SNEAKY;
 732:  ejfo-A  4.8  3.0   52   217    6   DROME:AF-Q9VJ26-F1 EF-HAND DOMAIN-CONTAINING PROTEIN D2 HOMOLOG;
 733:  efxm-A  4.8 12.1   77   487    4   DROME:AF-Q9VZB0-F1 UNCHARACTERIZED PROTEIN;
 734:  eh06-A  4.8 12.6  123   428   11   DROME:AF-Q9I7W5-F1 SOMETHING ABOUT SILENCING PROTEIN 10;
 735:  emd6-A  4.8  5.9  108   136    7   DROME:AF-Q9VKN5-F1 IP04277P;
 736:  elyq-A  4.8  9.8  119   223    6   DROME:AF-Q9VN02-F1 GH14561P;
 737:  ej0z-A  4.8 18.9  122   952    6   DROME:AF-Q9VPC0-F1 SERINE/THREONINE-PROTEIN KINASE PITSLRE;
 738:  eglc-A  4.8 22.3   88   578    6   DROME:AF-Q9VN36-F1 MUCIN RELATED 82C;
 739:  ecw6-A  4.8  4.7  108   234    6   DROME:AF-A1ZB17-F1 UNCHARACTERIZED PROTEIN, ISOFORM A;
 740:  ek6b-A  4.8  5.4   63   107    2   DROME:AF-Q8INC7-F1 UNCHARACTERIZED PROTEIN, ISOFORM A;
 741:  ees6-A  4.8  5.2   64   132   11   DROME:AF-Q6GUR9-F1 ACP53C14B;
 742:  elcc-A  4.8  8.7  111   504    8   DROME:AF-Q9VME8-F1 PICKPOCKET 14;
 743:  eluy-A  4.8  4.5  120   660    7   DROME:AF-A1Z935-F1 SOLUTE CARRIER FAMILY 30 MEMBER 9;
 744:  eif2-A  4.8 10.7   95   373    7   DROME:AF-Q9VR50-F1 SOLUTE CARRIER FAMILY 35 MEMBER E1 HOMOLOG;
 745:  edif-A  4.8  2.3   46    46    2   DROME:AF-P83869-F1 DAISHO2;
 746:  edrp-A  4.8  4.4   62   253    5   DROME:AF-Q9VZS0-F1 IP07723P;
 747:  elto-A  4.8 10.8   68   195    4   DROME:AF-Q9VHG6-F1 INSULATOR BINDING FACTOR 2;
 748:  egkj-A  4.8  6.4  115   609    7   DROME:AF-A1Z7M8-F1 ANGIOTENSIN-CONVERTING ENZYME;
 749:  ehn4-A  4.8  4.4  159  2090    3   DROME:AF-Q8IQV9-F1 NUCLEAR PORE COMPLEX PROTEIN NUP205;
 750:  ehl5-A  4.8  2.9   92   212    9   DROME:AF-Q9VFE3-F1 GH03514P;
 751:  eiyu-A  4.8  6.7   78   589    6   DROME:AF-A0A0B4LHU7-F1 KAT8 REGULATORY NSL COMPLEX SUBUNIT 2;
 752:  em0w-A  4.8  7.2  112   907    9   DROME:AF-Q9VMP4-F1 GLUTAMATE RECEPTOR IIA;
 753:  emep-A  4.8 11.5  115   526    9   DROME:AF-Q9VBQ7-F1 FI04601P;
 754:  ek1q-A  4.8  6.0  158   420    9   DROME:AF-Q9VXQ8-F1 GM02445P;
 755:  ekpn-A  4.8  6.5  137   293    6   DROME:AF-Q9VDZ2-F1 IP09474P;
 756:  elbc-A  4.8 17.9  129   986    7   DROME:AF-Q9VHY7-F1 HL04706P;
 757:  ecz7-A  4.8 17.5  121   967    3   DROME:AF-A8JR16-F1 UNCHARACTERIZED PROTEIN, ISOFORM C;
 758:  emrf-A  4.8  9.5  158   637   10   DROME:AF-Q9W3K4-F1 LD45266P;
 759:  efjy-A  4.8  5.6   59   263    5   DROME:AF-Q9VFE8-F1 IP08303P;
 760:  efkm-A  4.8 18.9  105   527    8   DROME:AF-Q9VC35-F1 PROTEIN LILIPOD;
 761:  ehvc-A  4.8 18.2  113   545    9   DROME:AF-Q9VCM1-F1 IONOTROPIC RECEPTOR 94G;
 762:  edu4-A  4.8  5.8   61   427   10   DROME:AF-Q0KHR7-F1 SEPTIN;
 763:  el18-A  4.8  6.6   89   207   10   DROME:AF-Q9VHK9-F1 RH02303P;
 764:  ee23-A  4.8 13.7  108  2263    2   DROME:AF-M9PHU0-F1 UNCHARACTERIZED PROTEIN, ISOFORM C;
 765:  embm-A  4.8 12.5   99   337    6   DROME:AF-P14003-F1 PROTEIN HAIRY;
 766:  eh04-A  4.8  4.6  143  1332    5   DROME:AF-Q9VFC4-F1 AT01875P;
 767:  ed4k-A  4.8  4.8   79   385    4   DROME:AF-Q9VQH6-F1 N-ACETYLGALACTOSAMINIDE BETA-1,3-GALACTOSYLTRANSF
 768:  efbx-A  4.8 15.5  181  2516    7   DROME:AF-Q24270-F1 VOLTAGE-DEPENDENT CALCIUM CHANNEL TYPE D SUBUNIT
 769:  ekkb-A  4.8  9.4  120  2616    5   DROME:AF-P98159-F1 SERINE PROTEASE NUDEL;
 770:  ej8c-A  4.8 10.4   90  1253    9   DROME:AF-Q01989-F1 MYOSIN HEAVY CHAIN 95F;
 771:  efvy-A  4.8 12.1   96   534    8   DROME:AF-Q9VA50-F1 PROCOLLAGEN-PROLINE 4-DIOXYGENASE;
 772:  emtx-A  4.8  6.2  126   810    9   DROME:AF-Q8IP90-F1 BRUNO 1, ISOFORM B;
 773:  emfx-A  4.8 13.8  117   420    4   DROME:AF-Q9VVI1-F1 LD04387P;
 774:  ehi2-A  4.8  8.8  158  1057    3   DROME:AF-Q7K4E0-F1 LD43457P;
 775:  ej93-A  4.8 11.8  158   647    7   DROME:AF-Q9VS45-F1 LD03170P;
 776:  ekev-A  4.7 15.7  135   668    6   DROME:AF-Q9VU20-F1 EQUILIBRATIVE NUCLEOSIDE TRANSPORTER 3, ISOFORM A
 777:  ekhr-A  4.7  5.4   80   644   10   DROME:AF-A1Z714-F1 BLOWN FUSE, ISOFORM A;
 778:  ef5e-A  4.7  9.2  161  1728    8   DROME:AF-X2JEC6-F1 UNCHARACTERIZED PROTEIN, ISOFORM H;
 779:  ed73-A  4.7  6.4  135  1256    3   DROME:AF-Q4LBB6-F1 OCTOPAMINE RECEPTOR BETA-3R;
 780:  elyi-A  4.7 25.4  132   345    9   DROME:AF-Q9VDQ6-F1 UNCHARACTERIZED PROTEIN;
 781:  ef5r-A  4.7 18.2  111   142   11   DROME:AF-Q9W5P1-F1 MEDIATOR OF RNA POLYMERASE II TRANSCRIPTION SUBUN
 782:  ejls-A  4.7  5.0  150   751    6   DROME:AF-Q9VJD3-F1 CONSERVED OLIGOMERIC GOLGI COMPLEX SUBUNIT 5;
 783:  ek77-A  4.7 20.4   95   292    4   DROME:AF-Q9VRB7-F1 GH11587P;
 784:  emkc-A  4.7  5.7  105   369    8   DROME:AF-A1Z8H6-F1 CUTICULAR PROTEIN 47EE;
 785:  egdx-A  4.7  9.1  110   899    6   DROME:AF-Q0KIF2-F1 EYE-ENRICHED KAINATE RECEPTOR, ISOFORM B;
 786:  emov-A  4.7 20.3   95  1890    5   DROME:AF-Q9V677-F1 PROTEASOME-ASSOCIATED PROTEIN ECM29 HOMOLOG;
 787:  em2w-A  4.7  3.6   62   226   11   DROME:AF-Q9VPA5-F1 IP08534P;
 788:  ed5a-A  4.7  8.7   80   133    3   DROME:AF-A0A6H2EED7-F1 UNCHARACTERIZED PROTEIN;
 789:  ed7v-A  4.7  5.1  107   617    9   DROME:AF-Q9Y1I2-F1 VACUOLAR PROTEIN SORTING-ASSOCIATED PROTEIN 33A;
 790:  ejp1-A  4.7  5.6   77   135    4   DROME:AF-Q9VG36-F1 FI08238P;
 791:  ee9f-A  4.7  5.1   92   237    9   DROME:AF-Q1ECC3-F1 IP01956P;
 792:  ejdy-A  4.7 11.1  108   681    6   DROME:AF-Q9VSL1-F1 UNCHARACTERIZED PROTEIN, ISOFORM A;
 793:  el5e-A  4.7  3.9  106   131    8   DROME:AF-Q9W0B7-F1 GEO11828P1;
 794:  emix-A  4.7  5.1   65   108    6   DROME:AF-Q9VRJ8-F1 PROTEIN ASTERIX;
 795:  ehs0-A  4.7 24.7  114  1150    9   DROME:AF-Q7K0X3-F1 CTR9, ISOFORM A;
 796:  eklj-A  4.7  9.7  100   389    6   DROME:AF-Q9VMY7-F1 FI21815P1;
 797:  efu4-A  4.7 11.8   70  1470    7   DROME:AF-Q9VYK6-F1 TOMOSYN, ISOFORM C;
 798:  em6w-A  4.7  7.1  114   897    6   DROME:AF-Q4V516-F1 COILED-COIL DOMAIN-CONTAINING PROTEIN LOBO;
 799:  ejl9-A  4.7  5.2   55    81    4   DROME:AF-Q9W1B2-F1 MICOS COMPLEX SUBUNIT MIC10;
 800:  edt2-A  4.7 12.4   84   569    8   DROME:AF-Q9VVK7-F1 NUCB1;
 801:  eeew-A  4.7  9.9   61   326   11   DROME:AF-A1Z6H9-F1 DEFECTIVE PROBOSCIS EXTENSION RESPONSE 12, ISOFOR
 802:  ej1m-A  4.7  6.1   55   158    5   DROME:AF-Q9VFI7-F1 UNCHARACTERIZED PROTEIN;
 803:  ehnx-A  4.7 15.0  110   505    5   DROME:AF-Q9W2N4-F1 RIC3 ACETYLCHOLINE RECEPTOR CHAPERONE, ISOFORM C;
 804:  ei2k-A  4.7 12.4   76  1229   12   DROME:AF-Q9VRX2-F1 VACUOLAR PROTEIN SORTING-ASSOCIATED PROTEIN 8 HOM
 805:  emz4-A  4.7  7.2   62    95    8   DROME:AF-Q6IKI1-F1 HDC12388;
 806:  ehzo-A  4.7  7.6   78   178    3   DROME:AF-P13096-F1 ENHANCER OF SPLIT M5 PROTEIN;
 807:  ekft-A  4.7 11.0   98   983    7   DROME:AF-Q8IN16-F1 UNCHARACTERIZED PROTEIN, ISOFORM D;
 808:  egqd-A  4.7  7.6   82   145   11   DROME:AF-A0A0B4K816-F1 UNCHARACTERIZED PROTEIN, ISOFORM A;
 809:  eky3-A  4.7 16.3  116  1115    5   DROME:AF-Q7KTW3-F1 HDC11342;
 810:  ehxh-A  4.7 14.7   82   195   10   DROME:AF-Q01069-F1 ENHANCER OF SPLIT MBETA PROTEIN;
 811:  eedo-A  4.7 11.1  109   698    3   DROME:AF-Q9VGZ5-F1 TRANSCRIPTION FACTOR CWO;
 812:  eh8g-A  4.7  9.8   78   281    9   DROME:AF-A1Z6E8-F1 UNCHARACTERIZED PROTEIN, ISOFORM D;
 813:  emss-A  4.7  8.9  115   565    5   DROME:AF-Q960U8-F1 O-ACYLTRANSFERASE;
 814:  el6h-A  4.7  6.5   67   564    4   DROME:AF-M9MSI4-F1 UNCHARACTERIZED PROTEIN, ISOFORM B;
 815:  egtz-A  4.7  9.8  123   896    7   DROME:AF-P22815-F1 PROTEIN BRIDE OF SEVENLESS;
 816:  eler-A  4.7 14.7  128   821   12   DROME:AF-Q5BI50-F1 CULLIN 4, ISOFORM A;
 817:  efi1-A  4.7  6.1   85   292   12   DROME:AF-Q9VWF7-F1 PHOSPHOSERYL TRNA KINASE, ISOFORM A;
 818:  ehcc-A  4.7  9.7   87   332   14   DROME:AF-Q9VMM7-F1 FI04466P;
 819:  eliz-A  4.7 13.6  101   289    6   DROME:AF-Q9W2I4-F1 FI01566P;
 820:  ems8-A  4.7 18.9  108  1351    8   DROME:AF-A1Z987-F1 CHROMOSOME ASSOCIATED PROTEIN G, ISOFORM F;
 821:  em32-A  4.7 11.6   73   241   11   DROME:AF-Q9VZK1-F1 FI11682P;
 822:  edvf-A  4.7 21.8  158   894    6   DROME:AF-Q9VQQ9-F1 EXOCYST COMPLEX COMPONENT 2;
 823:  ekkv-A  4.7  8.0  106   455    6   DROME:AF-M9NDI3-F1 SORTING NEXIN 6, ISOFORM B;
 824:  efwq-A  4.7  7.0  121   510    6   DROME:AF-Q9VL73-F1 LP20791P;
 825:  egzu-A  4.7  9.2   76   290    8   DROME:AF-Q9VKV4-F1 NON-STRUCTURAL MAINTENANCE OF CHROMOSOMES ELEMENT
 826:  emrx-A  4.7 16.9   93   342   12   DROME:AF-Q4QQ70-F1 IP09819P;
 827:  ednb-A  4.7 12.1   96   461    8   DROME:AF-Q7K5K0-F1 GH09064P;
 828:  ejvc-A  4.7 14.0   81   141    4   DROME:AF-A0A0B4K7X0-F1 UNCHARACTERIZED PROTEIN;
 829:  ehai-A  4.7  6.8  100   902    7   DROME:AF-Q9TVI0-F1 FI23915P1;
 830:  el2o-A  4.7 10.0   92   841    9   DROME:AF-Q7PL76-F1 VACUOLAR PROTEIN SORTING-ASSOCIATED PROTEIN 41 HO
 831:  eeng-A  4.7 10.2   71   845   10   DROME:AF-Q9VRV5-F1 D19A;
 832:  edyo-A  4.7 12.3  123   774    3   DROME:AF-Q24311-F1 CULLIN HOMOLOG 1;
 833:  eh4i-A  4.7 14.7  120   508    4   DROME:AF-P46824-F1 KINESIN LIGHT CHAIN;
 834:  ed0h-A  4.7  3.6   88   585    7   DROME:AF-Q9W288-F1 NTR, ISOFORM A;
 835:  ed0j-A  4.7 11.2  121   520    7   DROME:AF-A0A0B4K6N2-F1 FORKHEAD BOX P, ISOFORM C;
 836:  em53-A  4.7  8.6  114   260    5   DROME:AF-Q9VEH2-F1 TRANSMEMBRANE PROTEIN 192;
 837:  egb1-A  4.7  7.4  120   189    8   DROME:AF-Q9VNT6-F1 GH11730P;
 838:  ejmd-A  4.7 12.4  112   459    9   DROME:AF-Q8IN01-F1 FI06006P;
 839:  ek4r-A  4.7  6.3  158   310    8   DROME:AF-A1Z6P0-F1 ZINC/IRON REGULATED TRANSPORTER-RELATED PROTEIN 4
 840:  ect8-A  4.7 10.7  102   474    2   DROME:AF-Q8IR14-F1 RE66324P;
 841:  edap-A  4.7  3.2   48    54    2   DROME:AF-A0A1L4AAF3-F1 UNCHARACTERIZED PROTEIN, ISOFORM A;
 842:  ejyy-A  4.7 12.4  124  1123    3   DROME:AF-Q9W3W0-F1 INACTIVE;
 843:  egqs-A  4.7  9.4  112  1091    4   DROME:AF-P48608-F1 PROTEIN DIAPHANOUS;
 844:  eggf-A  4.7 12.3   90  1037    3   DROME:AF-A0A0B4KEW2-F1 UNCHARACTERIZED PROTEIN, ISOFORM E;
 845:  eidz-A  4.7 11.3  139   739    3   DROME:AF-P91928-F1 MICOS COMPLEX SUBUNIT MIC60;
 846:  effm-A  4.7 12.0  118   890    5   DROME:AF-Q9VWI2-F1 N(ALPHA)-ACETYLTRANSFERASE 15/16, ISOFORM A;
 847:  elql-A  4.7  6.0   81   145    7   DROME:AF-Q8I0L0-F1 GH04494P;
 848:  ej25-A  4.7  5.2   73   114   12   DROME:AF-E1JHK5-F1 GEO02513P1;
 849:  edwz-A  4.7 18.9   77   644    3   DROME:AF-Q8IA42-F1 N-ACETYLGALACTOSAMINYLTRANSFERASE 4;
 850:  eeob-A  4.7  9.8   76   474    4   DROME:AF-Q7KTW2-F1 PICKPOCKET 5, ISOFORM B;
 851:  elz7-A  4.7  9.0  109   446    6   DROME:AF-B7YZX2-F1 INWARDLY RECTIFYING POTASSIUM CHANNEL 3, ISOFORM
 852:  ef2q-A  4.7 10.4   91   551    4   DROME:AF-Q9VDD3-F1 SENSORY NEURON MEMBRANE PROTEIN 1;
 853:  ek7t-A  4.7  6.5   89   202    8   DROME:AF-Q9W0I7-F1 GINS COMPLEX SUBUNIT 1;
 854:  efbe-A  4.7 17.2  112   570    8   DROME:AF-Q9VJL5-F1 CROSSOVER SUPPRESSOR ON 2 OF MANHEIM;
 855:  ehed-A  4.7  6.6  124   527    6   DROME:AF-Q9I7H5-F1 PROCOLLAGEN-PROLINE 4-DIOXYGENASE;
 856:  em4z-A  4.7 13.5   87   157    7   DROME:AF-Q9VQL3-F1 CORNICHON RELATED;
 857:  emdb-A  4.7  7.6   91   140   12   DROME:AF-A0A0B4JD85-F1 UNCHARACTERIZED PROTEIN, ISOFORM A;
 858:  efct-A  4.7 15.6  108   696   11   DROME:AF-Q9VLX5-F1 CUB DOMAIN-CONTAINING PROTEIN;
 859:  ef0l-A  4.7 16.8   88   503    5   DROME:AF-Q1ECA0-F1 IP09280P;
 860:  egqe-A  4.7 10.5  128  1327    8   DROME:AF-A1Z9N7-F1 I CHANNEL, ISOFORM E;
 861:  ekim-A  4.6  9.8  123   671    8   DROME:AF-Q9VZ62-F1 FASCETTO;
 862:  ej80-A  4.6  6.5  141   729    7   DROME:AF-A0A0B4KEF7-F1 UNCHARACTERIZED PROTEIN, ISOFORM C;
 863:  ee0q-A  4.6  6.5  189  1162    8   DROME:AF-Q9W038-F1 ADENYLATE CYCLASE;
 864:  elk6-A  4.6  4.6   74   322   11   DROME:AF-Q9VF14-F1 POLY(U)-SPECIFIC ENDORIBONUCLEASE;
 865:  egvv-A  4.6 12.1   69  1284    6   DROME:AF-Q94887-F1 NEUREXIN-4;
 866:  eetc-A  4.6 10.7   72   263    6   DROME:AF-Q9VAN8-F1 FI15955P1;
 867:  eklo-A  4.6 10.1  117   706    7   DROME:AF-Q7K2W2-F1 GH04548P;
 868:  edeo-A  4.6  9.8  119  1005    8   DROME:AF-Q8IPF4-F1 UNCHARACTERIZED PROTEIN;
 869:  ekha-A  4.6  8.3  122  1122    6   DROME:AF-Q9VCB8-F1 JAVA NO JIVE;
 870:  eim6-A  4.6  6.8  104   720    7   DROME:AF-Q7JRQ1-F1 AT21895P;
 871:  ef5o-A  4.6 13.3  112   455    8   DROME:AF-Q9VXV4-F1 RH04535P;
 872:  ec0r-A  4.6  5.8   87   155    8   DROME:AF-Q9VND4-F1 GEO12035P1;
 873:  eg69-A  4.6 11.0   99   198    9   DROME:AF-Q9VMV6-F1 THIOREDOXIN REDUCTASE-LIKE SELENOPROTEIN T HOMOLO
 874:  ehyr-A  4.6  7.6  140  1114    8   DROME:AF-Q9VK52-F1 ADENYLYL CYCLASE X B;
 875:  eglt-A  4.6  5.1   55   285    7   DROME:AF-A1Z6K7-F1 EUKARYOTIC TRANSLATION INITIATION FACTOR 3 SUBUNI
 876:  ee6i-A  4.6  6.4  121   735    7   DROME:AF-O76912-F1 EG:95B7.9 PROTEIN;
 877:  ehgh-A  4.6  6.1  129   376    6   DROME:AF-Q9VSB9-F1 TRANSMEMBRANE PROTEIN 43 HOMOLOG;
 878:  ekik-A  4.6  4.8   65   170    3   DROME:AF-Q9VCC8-F1 LP08842P;
 879:  emlo-A  4.6  8.3   88   605    8   DROME:AF-Q8MRE7-F1 GH20068P;
 880:  ei9q-A  4.6 13.2  108   593    7   DROME:AF-B7Z0P2-F1 IONOTROPIC RECEPTOR 94D;
 881:  ej1s-A  4.6  4.7  127   194    6   DROME:AF-Q9VGP6-F1 PREFOLDIN SUBUNIT 3;
 882:  ek4s-A  4.6  7.5   89   760    3   DROME:AF-Q960X8-F1 HEPATOCYTE GROWTH FACTOR-REGULATED TYROSINE KINAS
 883:  edtn-A  4.6  4.0  121   182    7   DROME:AF-Q8T965-F1 PREFOLDIN SUBUNIT 3;
 884:  ejim-A  4.6  3.6   86   165    9   DROME:AF-Q9VEW3-F1 RE61190P;
 885:  eg4u-A  4.6  3.5  100   523    9   DROME:AF-Q7KTF8-F1 NICOTINIC ACETYLCHOLINE RECEPTOR ALPHA6, ISOFORM
 886:  eltx-A  4.6  7.3  116   435    5   DROME:AF-Q26263-F1 PROTEIN DEADPAN;
 887:  ed3j-A  4.6 12.7  116   959    6   DROME:AF-Q9VXW7-F1 GERM CELL-EXPRESSED BHLH-PAS, ISOFORM C;
 888:  ectn-A  4.6 10.5   86   213    9   DROME:AF-E1JHX0-F1 MIP29328P;
 889:  ekwm-A  4.6 16.6  120  1420    3   DROME:AF-Q7KMH9-F1 BCDNA.LD26050;
 890:  edh5-A  4.6 12.3   75   366   12   DROME:AF-Q8T3Y1-F1 AT26187P;
 891:  ecyj-A  4.6  2.0   44    44    7   DROME:AF-A0A6H2EHD4-F1 UNCHARACTERIZED PROTEIN;
 892:  elsn-A  4.6  9.3   80   863    6   DROME:AF-Q9VDR1-F1 MEDIATOR OF RNA POLYMERASE II TRANSCRIPTION SUBUN
 893:  eeh3-A  4.6 10.6  100   945    9   DROME:AF-Q9VHY2-F1 UNCHARACTERIZED PROTEIN, ISOFORM C;
 894:  ekzt-A  4.6  5.1   75   411   11   DROME:AF-Q9VVC0-F1 UNCHARACTERIZED PROTEIN, ISOFORM A;
 895:  ehef-A  4.6  5.0  125   496   13   DROME:AF-Q7KTZ2-F1 PI3K21B, ISOFORM B;
 896:  eeo3-A  4.6  8.3   92   304   13   DROME:AF-Q9W4X6-F1 TETRASPANIN;
 897:  el2n-A  4.6 16.6   93  1959    5   DROME:AF-Q9VXG1-F1 ZINC FINGER PROTEIN HANGOVER;
 898:  el3z-A  4.6 12.6  106   217    7   DROME:AF-M9NGJ4-F1 UNCHARACTERIZED PROTEIN, ISOFORM D;
 899:  eekq-A  4.6  7.8  145  1292    8   DROME:AF-Q7KT22-F1 UNCHARACTERIZED PROTEIN;
 900:  eegk-A  4.6 12.2  104   408    8   DROME:AF-Q9W4G9-F1 UNCHARACTERIZED PROTEIN;
 901:  emxr-A  4.6 10.2  112   525    4   DROME:AF-Q8T5S8-F1 PROCOLLAGEN-PROLINE 4-DIOXYGENASE;
 902:  emav-A  4.6  5.2   52   153   10   DROME:AF-X2JCP1-F1 UNCHARACTERIZED PROTEIN;
 903:  ek2b-A  4.6  4.0  105   382    3   DROME:AF-Q9VF34-F1 FIBRINOGEN C-TERMINAL DOMAIN-CONTAINING PROTEIN;
 904:  ef8w-A  4.6 11.4  104   615    4   DROME:AF-A8JNI3-F1 DEBRIS BUSTER, ISOFORM D;
 905:  ek3f-A  4.6 12.7   93   536    6   DROME:AF-Q9VQ34-F1 GH17801P;
 906:  efek-A  4.6  6.0   99   648    5   DROME:AF-M9PCT4-F1 IONOTROPIC RECEPTOR 31A, ISOFORM C;
 907:  edk8-A  4.6  6.6   70    86    9   DROME:AF-Q95TA8-F1 AT05092P1;
 908:  efh5-A  4.6 15.2   86   174    8   DROME:AF-Q4V5M2-F1 IP06990P;
 909:  eij3-A  4.6  6.2  138   775    5   DROME:AF-Q9W395-F1 ANAPHASE-PROMOTING COMPLEX SUBUNIT 4;
 910:  efdi-A  4.6  5.0  119   615    8   DROME:AF-Q10714-F1 ANGIOTENSIN-CONVERTING ENZYME;
 911:  eghm-A  4.6  8.8  138   927    7   DROME:AF-Q8IRD5-F1 AT25231P;
 912:  eedd-A  4.6  9.8   82   213   11   DROME:AF-A8QI13-F1 ACTIVATOR OF BASAL TRANSCRIPTION 1;
 913:  eidf-A  4.6  9.6  137  1018    4   DROME:AF-Q9VGP4-F1 LP08082P;
 914:  elm5-A  4.6  7.6   95   665    5   DROME:AF-Q24278-F1 CYCLIC NUCLEOTIDE-GATED CATION CHANNEL SUBUNIT A;
 915:  eie7-A  4.6  6.4   90   206    8   DROME:AF-Q9VJC8-F1 UNCHARACTERIZED PROTEIN;
 916:  eerw-A  4.6 13.3   90  1363    2   DROME:AF-Q9VDS9-F1 APOPTOTIC SIGNAL-REGULATING KINASE 1, ISOFORM C;
 917:  ek0x-A  4.6 14.4  103   563    9   DROME:AF-Q9VRI8-F1 IONOTROPIC RECEPTOR 20A;
 918:  elmx-A  4.6  4.3  102   146    5   DROME:AF-Q7JVK8-F1 GEO08987P1;
 919:  eif7-A  4.6 10.7   67   324    4   DROME:AF-Q7JR69-F1 CUTICULAR PROTEIN 49AC, ISOFORM C;
 920:  ei6l-A  4.6  3.8   77   341    5   DROME:AF-Q9W0L4-F1 N-ACETYLGALACTOSAMINIDE BETA-1,3-GALACTOSYLTRANSF
 921:  eevy-A  4.6 10.6  102   176   10   DROME:AF-Q9VVS4-F1 MEDIATOR OF RNA POLYMERASE II TRANSCRIPTION SUBUN
 922:  elc2-A  4.6 20.2  105   436    6   DROME:AF-Q8T0U2-F1 GH06435P;
 923:  emti-A  4.6  7.1   77   406    6   DROME:AF-Q9VX95-F1 DNAJ HOMOLOG SUBFAMILY C MEMBER 22;
 924:  ekty-A  4.6  8.3   80   686    8   DROME:AF-P29845-F1 HEAT SHOCK 70 KDA PROTEIN COGNATE 5;
 925:  ekww-A  4.6 31.4  147   678    5   DROME:AF-Q9I7L8-F1 CELL DIVISION CYCLE 23, ISOFORM A;
 926:  eg6n-A  4.6  5.6  114  1360    9   DROME:AF-Q6IDD9-F1 NAD(+) HYDROLASE SARM1;
 927:  ecx2-A  4.6  8.3  105   221    9   DROME:AF-Q9VHX6-F1 IP07787P;
 928:  ek17-A  4.6  5.6  105   213    9   DROME:AF-A8JRH4-F1 UNCHARACTERIZED PROTEIN;
 929:  eehu-A  4.6 18.4  129  2172   11   DROME:AF-A0A0B4KGF6-F1 UNCHARACTERIZED PROTEIN, ISOFORM F;
 930:  ek0g-A  4.6  5.3  142   219    6   DROME:AF-A1Z6U8-F1 FI23944P1;
 931:  efr8-A  4.6  9.7  167  1302    7   DROME:AF-Q00449-F1 MULTIDRUG RESISTANCE PROTEIN HOMOLOG 49;
 932:  ejr4-A  4.5  3.8  111   602    4   DROME:AF-Q9W397-F1 RE67794P;
 933:  egu1-A  4.5  6.7   61   341    7   DROME:AF-Q9VCY3-F1 COP9 SIGNALOSOME COMPLEX SUBUNIT 6;
 934:  eiaq-A  4.5  5.0   86   379    6   DROME:AF-Q9VI32-F1 DYNEIN REGULATORY COMPLEX PROTEIN 10;
 935:  eenf-A  4.5  8.0  108   608    7   DROME:AF-Q9VV99-F1 RE72625P;
 936:  ehpo-A  4.5  7.1   97   614    8   DROME:AF-Q9VBQ3-F1 FI08017P;
 937:  ec9g-A  4.5  3.4   57   445    7   DROME:AF-Q9W2F1-F1 UNCHARACTERIZED PROTEIN, ISOFORM A;
 938:  ejvm-A  4.5  7.3   99   897    3   DROME:AF-Q0KI42-F1 FI04462P;
 939:  eir0-A  4.5  9.6   77   796    5   DROME:AF-Q9VFE7-F1 NUCLEAR PORE PROTEIN;
 940:  efhs-A  4.5 12.8  102   288    5   DROME:AF-Q8IRJ8-F1 THO COMPLEX PROTEIN 7;
 941:  ehtx-A  4.5  9.2   79   338   10   DROME:AF-Q9VDD7-F1 SOLUTE CARRIER FAMILY 35 MEMBER B1 HOMOLOG;
 942:  ejk5-A  4.5  5.5  146  1866    6   DROME:AF-A0A0B4K859-F1 NUCLEOPORIN NUP188;
 943:  ejj0-A  4.5  6.7  100   635    4   DROME:AF-Q9V3G6-F1 CCR4-NOT TRANSCRIPTION COMPLEX SUBUNIT 10;
 944:  ef9u-A  4.5  8.2   71   233    6   DROME:AF-Q9VNM9-F1 FI01546P;
 945:  elz1-A  4.5 11.2   81   337    5   DROME:AF-Q9VHT4-F1 GDP-FUCOSE TRANSPORTER 1;
 946:  eifu-A  4.5  6.8   65   846    8   DROME:AF-P11584-F1 INTEGRIN BETA-PS;
 947:  edji-A  4.5  8.9   97   383    6   DROME:AF-Q9VHT7-F1 UNCHARACTERIZED PROTEIN;
 948:  edrw-A  4.5 10.7  109   583    8   DROME:AF-Q9W145-F1 STEROIDOGENIC ACUTE REGULATORY PROTEIN-LIKE;
 949:  eej3-A  4.5  1.9   43    43    2   DROME:AF-M9MRI7-F1 UNCHARACTERIZED PROTEIN;
 950:  eiqw-A  4.5  4.8   58   210    5   DROME:AF-Q9W3R3-F1 FI06480P;
 951:  ekc0-A  4.5 11.1  173   486    6   DROME:AF-Q9VYH9-F1 HECTOR, ISOFORM A;
 952:  eh8e-A  4.5 10.1  112   375    7   DROME:AF-Q8MRK8-F1 GH26280P;
 953:  edly-A  4.5  6.6  105   524    6   DROME:AF-Q4V5U6-F1 IP11896P;
 954:  ek8f-A  4.5 14.1  114   404    7   DROME:AF-B5RJJ4-F1 LD14019P;
 955:  efvr-A  4.5  6.0   91   228    5   DROME:AF-Q9VIU6-F1 LD43293P;
 956:  emxq-A  4.5  5.0   82   197   12   DROME:AF-Q9VES1-F1 ADP-RIBOSYLATION FACTOR-LIKE PROTEIN 6-INTERACTIN
 957:  ec89-A  4.5  5.7   90   498    7   DROME:AF-Q8T0G1-F1 LD05335P;
 958:  eioy-A  4.5 12.2  132   573    8   DROME:AF-Q9VME9-F1 PICKPOCKET 7;
 959:  eddn-A  4.5 16.8   87   381    7   DROME:AF-Q9W0D9-F1 GH25855P;
 960:  el6v-A  4.5  3.1   45    45    4   DROME:AF-A0A0B4LEI2-F1 UNCHARACTERIZED PROTEIN, ISOFORM A;
 961:  ehap-A  4.5  9.3  117   547    6   DROME:AF-Q9VA60-F1 PROCOLLAGEN-PROLINE 4-DIOXYGENASE;
 962:  ed10-A  4.5 11.4   77   634    5   DROME:AF-Q8IMS8-F1 FI20028P1;
 963:  eift-A  4.5 16.3   87   289   11   DROME:AF-Q9VP30-F1 UNCHARACTERIZED PROTEIN;
 964:  egyj-A  4.5  8.0  105   149   11   DROME:AF-Q7JY26-F1 AT24188P;
 965:  eeig-A  4.5  7.7  103  1096    5   DROME:AF-A0A0B4LGD0-F1 UNCHARACTERIZED PROTEIN, ISOFORM C;
 966:  ek0l-A  4.5  3.9  104   496    4   DROME:AF-Q95WY3-F1 FI04781P;
 967:  eiqz-A  4.5  4.0   61   288    7   DROME:AF-Q4V4U2-F1 IP08170P;
 968:  edn0-A  4.5 12.2  123   635    7   DROME:AF-Q9VTT6-F1 IONOTROPIC RECEPTOR 68B;
 969:  emfv-A  4.5  9.5   82   530    5   DROME:AF-Q9VR64-F1 CLUSTERIN ASSOCIATED PROTEIN 1;
 970:  eelb-A  4.5 19.3   97   620    9   DROME:AF-A1Z7K2-F1 FI03455P;
 971:  ejg5-A  4.5 11.8  162  2171    5   DROME:AF-Q9VL32-F1 ATP-BINDING CASSETTE SUB-FAMILY C MEMBER SUR;
 972:  ejha-A  4.5  8.3   86   627    9   DROME:AF-Q9VL96-F1 PESCADILLO HOMOLOG;
 973:  emfy-A  4.5  8.3   98   118    4   DROME:AF-Q8WTI6-F1 PFTAIRE-INTERACTING FACTOR 2;
 974:  em14-A  4.5 18.5   99  1141    2   DROME:AF-A8JUX3-F1 UNCHARACTERIZED PROTEIN, ISOFORM B;
 975:  efzx-A  4.5  5.2  145   858    6   DROME:AF-Q9V4Z9-F1 PROTEIN LINES;
 976:  ed50-A  4.5  4.7  122  1077    8   DROME:AF-A1ZB84-F1 GPI ETHANOLAMINE PHOSPHATE TRANSFERASE 3;
 977:  emr4-A  4.5  4.3  110   249    8   DROME:AF-Q9NEF6-F1 PROBABLE V-TYPE PROTON ATPASE SUBUNIT D 2;
 978:  ej3a-A  4.5 16.6   99   993    8   DROME:AF-A1Z856-F1 KCNQ POTASSIUM CHANNEL, ISOFORM F;
 979:  eht0-A  4.5 12.7   71   533   11   DROME:AF-Q9NI63-F1 MEMBRANE-ASSOCIATED TYROSINE- AND THREONINE-SPECI
 980:  eix0-A  4.5  4.7  141   208    6   DROME:AF-Q6IGE2-F1 AT03641P;
 981:  egtu-A  4.5  4.8   98   167   11   DROME:AF-Q86B54-F1 GLUTATHIONE TRANSFERASE;
 982:  empi-A  4.5 13.0  104   154    4   DROME:AF-Q9VY41-F1 UNCHARACTERIZED PROTEIN;
 983:  egbo-A  4.5  7.7  121   891    8   DROME:AF-Q4U2G8-F1 LD02432P;
 984:  ef4o-A  4.5  5.1   95   152    7   DROME:AF-Q8SY19-F1 GLUTATHIONE TRANSFERASE;
 985:  efpu-A  4.5 12.5   93   431    6   DROME:AF-Q0E8R1-F1 FI07211P;
 986:  el8v-A  4.5  5.5   81   142    7   DROME:AF-A2VER2-F1 IP18228P;
 987:  eg1m-A  4.5  9.8  148   704    9   DROME:AF-Q9VW76-F1 GH12423P;
 988:  egsg-A  4.5 16.1   80   191    9   DROME:AF-Q9W4R8-F1 RE03721P;
 989:  ejqd-A  4.5  8.9   71  1323    3   DROME:AF-Q9VB20-F1 DISTRACTED, ISOFORM B;
 990:  ecvs-A  4.5  9.7  121  1065    6   DROME:AF-M9MSL4-F1 CENTROSOMAL PROTEIN 135KDA, ISOFORM B;
 991:  eeby-A  4.5  6.8  100   675    4   DROME:AF-Q9VVU7-F1 IONOTROPIC RECEPTOR 75D;
 992:  ee5e-A  4.4  5.1  124  1330    3   DROME:AF-X2JAX8-F1 NOSTRIN, ISOFORM H;
 993:  eeyw-A  4.4 10.3   76   117    1   DROME:AF-Q9VZ99-F1 UNCHARACTERIZED PROTEIN;
 994:  el0h-A  4.4 10.6   79   269   10   DROME:AF-Q9W4N8-F1 LD30122P;
 995:  ed5i-A  4.4  9.8  108   913   10   DROME:AF-Q9W0Y6-F1 TRANSIENT RECEPTOR POTENTIAL CATION CHANNEL PROTE
 996:  edwn-A  4.4 10.3  152   592    9   DROME:AF-E2QCZ3-F1 DIAMOND;
 997:  ehvo-A  4.4  3.2   52    57    8   DROME:AF-P21663-F1 ANDROPIN;
 998:  eefw-A  4.4  6.9  107   275    3   DROME:AF-Q9VKG2-F1 SPERM-ASSOCIATED ANTIGEN 4;
 999:  ehmj-A  4.4  6.4   65   135    5   DROME:AF-Q9VYT9-F1 UNCHARACTERIZED PROTEIN;
1000:  egxj-A  4.4 10.3  139   376    7   DROME:AF-P40427-F1 HOMEOBOX PROTEIN EXTRADENTICLE;
1001:  ef1a-A  4.4  6.9   80   595    4   DROME:AF-A1ZAC7-F1 COILED-COIL DOMAIN-CONTAINING PROTEIN 93;
1002:  elmz-A  4.4  4.9   56   183    9   DROME:AF-Q9VYX4-F1 CG1558-RA PROTEIN;
1003:  elr5-A  4.4  8.2  103   197    5   DROME:AF-Q7K1V5-F1 PROTEIN JAGUNAL;
1004:  ek7g-A  4.4 13.5   80   698   11   DROME:AF-Q9VSG9-F1 GH24192P;
1005:  ed81-A  4.4  3.5   63   126   11   DROME:AF-A0A0B4K7V7-F1 UNCHARACTERIZED PROTEIN, ISOFORM A;
1006:  ekpd-A  4.4  4.3   61   307   10   DROME:AF-Q9VZZ8-F1 AT01695P;
1007:  ejzz-A  4.4  5.8  121   571   10   DROME:AF-A0A1Z1CH18-F1 MITOCHONDRIA-EATING PROTEIN;
1008:  eenm-A  4.4  5.2   77   124    5   DROME:AF-Q6IJR5-F1 HDC14388;
1009:  ee8r-A  4.4 16.4  135   765    4   DROME:AF-Q9VUK8-F1 GLYCINE--TRNA LIGASE;
1010:  eivk-A  4.4 17.9  131  1061    2   DROME:AF-P34739-F1 TRANSCRIPTION TERMINATION FACTOR 2;
1011:  ei1l-A  4.4 15.7   95   240    3   DROME:AF-Q9VYX3-F1 RECEPTOR EXPRESSION-ENHANCING PROTEIN;
1012:  ej1i-A  4.4 14.1  131   604    6   DROME:AF-Q9VSS2-F1 SIGNAL RECOGNITION PARTICLE SUBUNIT SRP68;
1013:  ejm0-A  4.4 17.1   82   287    9   DROME:AF-Q9W376-F1 NEUFERRICIN HOMOLOG;
1014:  ehso-A  4.4  4.3  112   174    6   DROME:AF-A1ZA77-F1 TRANSMEMBRANE PROTEIN 208;
1015:  ej89-A  4.4 10.5   83   280   11   DROME:AF-Q9VI07-F1 OSIRIS 20;
1016:  ei18-A  4.4  9.3   75    89    4   DROME:AF-Q9VP18-F1 V-TYPE PROTON ATPASE SUBUNIT;
1017:  ejax-A  4.4  4.3  132   299    5   DROME:AF-Q9VU37-F1 PROTEIN-S-ISOPRENYLCYSTEINE O-METHYLTRANSFERASE;
1018:  elfo-A  4.4 11.1  104   409    4   DROME:AF-Q9VKT4-F1 WORLD CUP, ISOFORM A;
1019:  el4n-A  4.4 16.4  100   558    9   DROME:AF-Q8IMY8-F1 IONOTROPIC RECEPTOR 94F;
1020:  ed5w-A  4.4  7.9  104   912    8   DROME:AF-A1Z8X9-F1 PEPTIDASE_M28 DOMAIN-CONTAINING PROTEIN;
1021:  eias-A  4.4 21.6   91  1509   10   DROME:AF-Q9W0C9-F1 UNCHARACTERIZED PROTEIN, ISOFORM A;
1022:  ef5y-A  4.4  4.9   66   142    8   DROME:AF-A1Z998-F1 IP17185P2;
1023:  eg0m-A  4.4 15.8  114  1693    4   DROME:AF-B7YZU2-F1 SERINE PROTEASE FILZIG;
1024:  ehlb-A  4.4 17.5  116  1275   10   DROME:AF-P19334-F1 TRANSIENT RECEPTOR POTENTIAL PROTEIN;
1025:  emv7-A  4.4 13.9  106   796    5   DROME:AF-Q9VFV0-F1 IONOTROPIC RECEPTOR 87A;
1026:  eids-A  4.4 19.1   96  1272    7   DROME:AF-Q9VWA7-F1 GOLDEN GOAL;
1027:  efiw-A  4.4  4.6   80   374    5   DROME:AF-Q9VPJ0-F1 RE58433P;
1028:  el69-A  4.4  9.3   74   748    4   DROME:AF-A8JNS0-F1 UNCHARACTERIZED PROTEIN, ISOFORM B;
1029:  effo-A  4.4  3.8   66    96    9   DROME:AF-P18934-F1 NADH-UBIQUINONE OXIDOREDUCTASE CHAIN 4L;
1030:  efr0-A  4.4  4.7  134   600    4   DROME:AF-Q9VW75-F1 GH23382P;
1031:  eefy-A  4.4  2.0   40    40   18   DROME:AF-Q8SY68-F1 RH62830P;
1032:  eejh-A  4.4  6.4  100  1166    4   DROME:AF-Q8IP52-F1 RE16941P;
1033:  emvg-A  4.4 12.4   78   283    6   DROME:AF-Q9W057-F1 COMPLEX I-9KD;
1034:  ekvm-A  4.4  5.4   72   207    3   DROME:AF-P82804-F1 PARTNER OF Y14 AND MAGO;
1035:  emno-A  4.4  3.6   51    51    6   DROME:AF-Q7JWE4-F1 GEO09629P1;
1036:  elce-A  4.4 22.0   98   760    3   DROME:AF-Q9W099-F1 MIP04866P;
1037:  eiwe-A  4.4  7.3   58   604    5   DROME:AF-Q9VZC5-F1 ZP DOMAIN-CONTAINING PROTEIN;
1038:  ekkz-A  4.4 13.8  102   955    6   DROME:AF-Q8IN81-F1 SEX DETERMINATION PROTEIN FRUITLESS;
1039:  elpn-A  4.4 15.0  108   672    9   DROME:AF-Q7KRZ3-F1 EXOCYST COMPLEX COMPONENT 8;
1040:  ejo4-A  4.4 18.4  115   612    6   DROME:AF-Q7K155-F1 LD07878P;
1041:  ehfx-A  4.4 14.0  101   540    7   DROME:AF-Q8T8W3-F1 AT21416P;
1042:  ee1x-A  4.4  6.4  122   456    7   DROME:AF-Q7JV41-F1 CAAX PRENYL PROTEASE;
1043:  ehja-A  4.4  5.4  132   887    8   DROME:AF-P14599-F1 AMYLOID-BETA-LIKE PROTEIN;
1044:  ek5l-A  4.4 11.3  131   185    8   DROME:AF-Q6IG80-F1 HDC07063;
1045:  ej99-A  4.4 12.0   72   202    8   DROME:AF-Q9VNM6-F1 IP06949P;
1046:  ed61-A  4.4 17.6  123   844    7   DROME:AF-Q7K126-F1 CCR4-NOT TRANSCRIPTION COMPLEX SUBUNIT 3, ISOFORM
1047:  egrg-A  4.4 13.7  108   611    5   DROME:AF-Q9VCM4-F1 IONOTROPIC RECEPTOR 94E;
1048:  ee8h-A  4.4  9.9  127   307    8   DROME:AF-A8JQW3-F1 PININ, ISOFORM B;
1049:  eh1o-A  4.4 19.2   99   662    5   DROME:AF-Q9VRV6-F1 FI21277P1;
1050:  em2i-A  4.4 13.5  117   385   11   DROME:AF-Q9VWU6-F1 RE70879P;
1051:  edvc-A  4.4 17.3  122   861   10   DROME:AF-Q8MT48-F1 RE28322P;
1052:  ecy7-A  4.4 21.7   88   569   10   DROME:AF-Q9W250-F1 PICKPOCKET 12;
1053:  ef3h-A  4.4 12.9   88   557    5   DROME:AF-Q8IPJ9-F1 ZZ-TYPE DOMAIN-CONTAINING PROTEIN;
1054:  eijb-A  4.4  2.5   42    42   12   DROME:AF-A0A0B4KI42-F1 UNCHARACTERIZED PROTEIN;
1055:  egs8-A  4.4 18.4  129  2066    5   DROME:AF-A0A0B4K765-F1 SIN3A, ISOFORM G;
1056:  ehdv-A  4.4  5.3   87   147    6   DROME:AF-A0A0B4KEF0-F1 UNCHARACTERIZED PROTEIN;
1057:  ee4c-A  4.4  4.7   72   717    6   DROME:AF-Q9W4S7-F1 MYC PROTEIN;
1058:  ej21-A  4.4  3.5   96   426    9   DROME:AF-Q9VGI0-F1 HISTAMINE-GATED CHLORIDE CHANNEL SUBUNIT 1;
1059:  ec8o-A  4.4 18.4   83   650    7   DROME:AF-Q8MRC9-F1 PUTATIVE POLYPEPTIDE N-ACETYLGALACTOSAMINYLTRANSF
1060:  eey7-A  4.4  4.0   79   140   14   DROME:AF-A8JRH2-F1 UNCHARACTERIZED PROTEIN, ISOFORM A;
1061:  emsq-A  4.4 18.9  105   671   10   DROME:AF-Q9VNG1-F1 GAMETOGENETIN-BINDING PROTEIN 2-LIKE;
1062:  emp2-A  4.4  8.3  110   535    6   DROME:AF-Q9V8M2-F1 PROBABLE CYTOCHROME P450 12B2, MITOCHONDRIAL;
1063:  em3v-A  4.4  4.7   67   743    6   DROME:AF-Q9VK47-F1 H(+)-TRANSPORTING TWO-SECTOR ATPASE;
1064:  ef1f-A  4.4  7.8  146   363    5   DROME:AF-Q7KTW4-F1 RE38102P;
1065:  ei3q-A  4.4  9.4   87   123    5   DROME:AF-Q9W499-F1 60S RIBOSOMAL PROTEIN L35;
1066:  eg5s-A  4.4  6.2  104   912    6   DROME:AF-A1ZBD6-F1 MULTIPLE C2 AND TRANSMEMBRANE DOMAIN-CONTAINING P
1067:  elt6-A  4.4  6.1  118   519    9   DROME:AF-P25162-F1 ACETYLCHOLINE RECEPTOR SUBUNIT BETA-LIKE 2;
1068:  ems4-A  4.4 11.6  104   453    6   DROME:AF-Q8IMH8-F1 P4HA_N DOMAIN-CONTAINING PROTEIN;
1069:  emoe-A  4.4  5.1  123   202    7   DROME:AF-Q9W1F0-F1 UNCHARACTERIZED PROTEIN;
1070:  eluf-A  4.4  4.9   56    72   11   DROME:AF-Q9VWH8-F1 PROTEIN KISH;
1071:  egg3-A  4.4 10.3  108   542    4   DROME:AF-Q9VA61-F1 PROCOLLAGEN-PROLINE 4-DIOXYGENASE;
1072:  ehdm-A  4.3 21.9  148  1459    4   DROME:AF-Q9V4B6-F1 UNCHARACTERIZED PROTEIN, ISOFORM A;
1073:  ehzd-A  4.3  7.5  146  1703    5   DROME:AF-M9PEP2-F1 ADENYLYL CYCLASE 13E, ISOFORM C;
1074:  eflt-A  4.3  4.4  133   662    7   DROME:AF-Q9VMQ8-F1 VACUOLAR PROTEIN SORTING-ASSOCIATED PROTEIN 52 HO
1075:  eh6n-A  4.3  4.6  125  1188    4   DROME:AF-Q9VUL6-F1 GH22749P;
1076:  el13-A  4.3  8.4  111   249   10   DROME:AF-Q9W4U9-F1 CYTOCHROME B561 DOMAIN-CONTAINING PROTEIN;
1077:  ekqm-A  4.3  9.7  114   435    6   DROME:AF-Q8SWR3-F1 SEX PEPTIDE RECEPTOR;
1078:  emfg-A  4.3 11.3   84   889    2   DROME:AF-A1ZAP1-F1 FI21220P1;
1079:  ec8i-A  4.3 19.9   93   413    4   DROME:AF-O61734-F1 PROTEIN CYCLE;
1080:  elik-A  4.3 10.7   76   634    5   DROME:AF-Q9VRN6-F1 SEPARASE;
1081:  egx2-A  4.3  7.8  151   290    4   DROME:AF-Q7JR72-F1 NO EXTENDED MEMORY, ISOFORM A;
1082:  eh5r-A  4.3  9.6  120   227    4   DROME:AF-Q9VNI9-F1 IP18173P;
1083:  elh5-A  4.3  4.1   73   499    7   DROME:AF-A8DYZ1-F1 UNCHARACTERIZED PROTEIN;
1084:  eh4e-A  4.3 16.8  141  1083   11   DROME:AF-Q9W581-F1 NMDA RECEPTOR 2, ISOFORM C;
1085:  egwd-A  4.3 11.2   85   379    6   DROME:AF-Q9VR19-F1 EARLY BOUNDARY ACTIVITY PROTEIN 3;
1086:  egi0-A  4.3 14.4  110   743   12   DROME:AF-Q9VNK8-F1 FI16513P1;
1087:  efao-A  4.3  6.6   75   463    4   DROME:AF-Q9NBK5-F1 SERINE/THREONINE-PROTEIN KINASE TRICORNERED;
1088:  elsp-A  4.3  5.5   64   138   11   DROME:AF-Q6IGU9-F1 HDC05165;
1089:  ej24-A  4.3  5.6   92   831    2   DROME:AF-A4IJ58-F1 IP17195P;
1090:  emei-A  4.3 10.1   93   151    6   DROME:AF-A1Z903-F1 TRANSMEMBRANE PROTEIN 18;
1091:  eini-A  4.3  6.8   69   250    7   DROME:AF-Q9VSS7-F1 UPF0193 PROTEIN EVG1 HOMOLOG;
1092:  eifp-A  4.3  5.9   85   387    7   DROME:AF-Q9VYE3-F1 FI21110P1;
1093:  eijq-A  4.3 17.9  122  1189    7   DROME:AF-Q9VQ78-F1 LD16031P;
1094:  ed8n-A  4.3  9.8   61   240   10   DROME:AF-A8JNT7-F1 HEAT SHOCK PROTEIN COGNATE 20;
1095:  el7j-A  4.3  3.9  159   379    8   DROME:AF-P20351-F1 TRYPTOPHAN 2,3-DIOXYGENASE;
1096:  eftl-A  4.3  9.0  100   338    3   DROME:AF-Q9U9Q4-F1 EUKARYOTIC TRANSLATION INITIATION FACTOR 3 SUBUNI
1097:  ejs9-A  4.3 14.0   93   941    6   DROME:AF-Q9W4D2-F1 RNA-BINDING PROTEIN 4F;
1098:  eewz-A  4.3  4.6   84   103    4   DROME:AF-E1JIX4-F1 UNCHARACTERIZED PROTEIN;
1099:  ej2f-A  4.3 11.3   70   234    6   DROME:AF-A8JQZ1-F1 UNCHARACTERIZED PROTEIN;
1100:  emk2-A  4.3  5.2   73   118   10   DROME:AF-M9PFX3-F1 UNCHARACTERIZED PROTEIN;
1101:  efkh-A  4.3  4.5   89   126    6   DROME:AF-Q8MMD0-F1 RH04491P;
1102:  ejqh-A  4.3  8.1  101   263    8   DROME:AF-Q9I7W3-F1 UNCHARACTERIZED PROTEIN;
1103:  ehro-A  4.3  3.8   72   111   10   DROME:AF-A0A0B4K7A1-F1 UNCHARACTERIZED PROTEIN, ISOFORM A;
1104:  egyh-A  4.3  9.9   88   159    1   DROME:AF-Q9VQR2-F1 NADH DEHYDROGENASE  1 BETA SUBCOMPLEX
1105:  ejtc-A  4.3  5.2  107   208    7   DROME:AF-Q8IPB0-F1 UNCHARACTERIZED PROTEIN, ISOFORM A;
1106:  eiko-A  4.3 21.0  108   466    4   DROME:AF-P29681-F1 20-HYDROXYECDYSONE PROTEIN;
1107:  egf2-A  4.3 17.8   80   553    8   DROME:AF-Q9VVI0-F1 SD09427P;
1108:  ekud-A  4.3  3.6   57    62    9   DROME:AF-Q9VRK0-F1 GEO12004P1;
1109:  eibw-A  4.3  3.2   45    49   11   DROME:AF-Q8IRD0-F1 RH17559P;
1110:  em3o-A  4.3  3.6   70   554   10   DROME:AF-A8DYY1-F1 UNCHARACTERIZED PROTEIN, ISOFORM B;
1111:  eemn-A  4.3  7.1  110   217    7   DROME:AF-Q9VED1-F1 IP07781P;
1112:  emk8-A  4.3 23.2  109   351   10   DROME:AF-Q9VNN0-F1 OSIRIS 10A;
1113:  ehse-A  4.3 18.6  110   448    8   DROME:AF-Q9VB28-F1 DYNEIN REGULATORY COMPLEX PROTEIN 9;
1114:  ek65-A  4.3  6.5   87   138    7   DROME:AF-Q6NN09-F1 ATPASE PROTEIN 9;
1115:  ec9e-A  4.3 11.8   99   603   11   DROME:AF-Q9V9T2-F1 IONOTROPIC RECEPTOR 100A;
1116:  elsd-A  4.3  5.6   68    70   13   DROME:AF-B8A3Y3-F1 MIP01424P;
1117:  ec9c-A  4.3  2.3   43    43    7   DROME:AF-A0A0B4KGB6-F1 UNCHARACTERIZED PROTEIN;
1118:  elui-A  4.3  9.1   89   323   11   DROME:AF-Q9VWH9-F1 UNCHARACTERIZED PROTEIN;
1119:  elo5-A  4.3  4.0   90   456    3   DROME:AF-Q94900-F1 GLUTAMATE-GATED CHLORIDE CHANNEL;
1120:  ei9r-A  4.3  9.4   82   616    7   DROME:AF-Q9W1F4-F1 THO COMPLEX SUBUNIT 5;
1121:  emis-A  4.3  6.7   79   464    5   DROME:AF-Q9VJ58-F1 FAS-ASSOCIATED FACTOR 2, ISOFORM A;
1122:  emfp-A  4.3 17.3  118   956    7   DROME:AF-Q9W0T5-F1 TRANSIENT RECEPTOR POTENTIAL CHANNEL PYREXIA;
1123:  ed4r-A  4.3 12.6   97   507    7   DROME:AF-Q8IMI4-F1 UNCHARACTERIZED PROTEIN, ISOFORM B;
1124:  eiou-A  4.3 17.4   83   828    4   DROME:AF-Q9VBX0-F1 BAND4.1 INHIBITOR LRP INTERACTOR, ISOFORM B;
1125:  eeem-A  4.3 14.7   77  1531    9   DROME:AF-Q967D7-F1 PROTEIN TURTLE;
1126:  ef34-A  4.3 21.8  126  2249    9   DROME:AF-Q9VCU9-F1 ENDORIBONUCLEASE DCR-1;
1127:  el7r-A  4.3  2.9   52    56    6   DROME:AF-M9NFN9-F1 UNCHARACTERIZED PROTEIN;
1128:  ef1s-A  4.3  6.3  107   524   10   DROME:AF-Q9W4G1-F1 LD07278P;
1129:  ejwc-A  4.3 11.6  108   326    5   DROME:AF-Q9VKF3-F1 AT12771P;
1130:  ekxd-A  4.3 16.7   83   502    5   DROME:AF-Q9VTN7-F1 RE08109P;
1131:  eh7s-A  4.3  4.8  112   358   10   DROME:AF-Q9VWK7-F1 SD22372P;
1132:  eena-A  4.3 21.6  129   652    6   DROME:AF-Q9V411-F1 NUCLEOLAR GTP-BINDING PROTEIN 1;
1133:  eg5z-A  4.3  9.8   96   213    6   DROME:AF-M9NFK6-F1 UNCHARACTERIZED PROTEIN, ISOFORM A;
1134:  eh66-A  4.3 18.1  130   626    4   DROME:AF-Q95SP2-F1 E3 UBIQUITIN-PROTEIN LIGASE HRD1;
1135:  ehwv-A  4.3 15.8   97  1152    6   DROME:AF-Q0E8J0-F1 MEP-1, ISOFORM A;
1136:  ef3c-A  4.3  7.5  124   245    5   DROME:AF-Q9V3P3-F1 LD45860P;
1137:  eeoy-A  4.3 10.2  119   734    5   DROME:AF-Q9VL47-F1 UNCHARACTERIZED PROTEIN;
1138:  eec9-A  4.3  7.4   91   234    3   DROME:AF-A0A0B4LH44-F1 UNCHARACTERIZED PROTEIN, ISOFORM C;
1139:  eeh0-A  4.3  6.0   92   314    9   DROME:AF-Q9VMJ6-F1 TETRASPANIN;
1140:  ekgg-A  4.3 19.9   84  1567    4   DROME:AF-Q9V7H4-F1 TRANSMEMBRANE PROTEIN 131 HOMOLOG;
1141:  ee63-A  4.3  5.7   95   721    6   DROME:AF-Q9VHX0-F1 LD18233P;
1142:  ejvz-A  4.3  8.3   93   138   11   DROME:AF-G2J646-F1 MIP06567P1;
1143:  ejah-A  4.3  2.4   40    40    3   DROME:AF-M9NE78-F1 UNCHARACTERIZED PROTEIN;
1144:  elnn-A  4.3 28.0  119   204    9   DROME:AF-Q8IPW3-F1 NNF1B;
1145:  edae-A  4.3 12.2  109   608    7   DROME:AF-B7Z0X5-F1 IONOTROPIC RECEPTOR 7E;
1146:  eemu-A  4.3  7.6   75   133    5   DROME:AF-Q9VLC8-F1 AT19071P;
1147:  ejv9-A  4.3  6.2   92   550   10   DROME:AF-Q9VJN8-F1 RE50361P;
1148:  ecww-A  4.3  6.1  136   238    6   DROME:AF-M9PEE6-F1 TETRASPANIN 66A, ISOFORM E;
1149:  eib1-A  4.2 15.2  137   631    8   DROME:AF-Q9VEG1-F1 TYRAMINE RECEPTOR;
1150:  ek4i-A  4.2 17.4  136   632    7   DROME:AF-Q9VDR9-F1 UNCHARACTERIZED PROTEIN;
1151:  egme-A  4.2 23.3   90   380    7   DROME:AF-Q7K2D2-F1 DYNACTIN SUBUNIT 2;
1152:  eey1-A  4.2  3.4   53    55    8   DROME:AF-A0A6H2EJX8-F1 UNCHARACTERIZED PROTEIN;
1153:  emp6-A  4.2  8.5   74   950    4   DROME:AF-A1Z9E2-F1 PROTEIN LIN-54 HOMOLOG;
1154:  ed2v-A  4.2  8.5  104  1021    4   DROME:AF-Q9V430-F1 IP22191P;
1155:  emin-A  4.2  7.4  119   341   10   DROME:AF-Q9VK00-F1 UNCHARACTERIZED PROTEIN, ISOFORM A;
1156:  ek3j-A  4.2  8.1   91   493    4   DROME:AF-P09087-F1 HOMEOBOX PROTEIN ABDOMINAL-B;
1157:  eiv7-A  4.2 10.9   95   172    8   DROME:AF-Q9VYQ0-F1 MOONSHINER;
1158:  efsv-A  4.2 19.9   95   509    6   DROME:AF-Q9VMS7-F1 PROBABLE CYTOCHROME P450 4AC3;
1159:  ejse-A  4.2  8.6   69   169    7   DROME:AF-Q9VDI6-F1 GM10285P;
1160:  ej29-A  4.2 17.5  103   352    5   DROME:AF-A1Z6N3-F1 UNCHARACTERIZED PROTEIN;
1161:  eeg3-A  4.2  6.5   86   146   12   DROME:AF-Q9W398-F1 UNCHARACTERIZED PROTEIN, ISOFORM A;
1162:  eg53-A  4.2  8.4  104   678    7   DROME:AF-Q9VDN3-F1 IONOTROPIC RECEPTOR 92A;
1163:  edk2-A  4.2 13.3  129   966    7   DROME:AF-Q9VLM8-F1 ALANINE--TRNA LIGASE, CYTOPLASMIC;
1164:  emfl-A  4.2 19.9  100   405    7   DROME:AF-O01367-F1 PROTEIN HELD OUT WINGS;
1165:  efx4-A  4.2  7.4   78   574    3   DROME:AF-Q9VAQ7-F1 PRE-MRNA-SPLICING FACTOR SLU7;
1166:  eh9r-A  4.2  4.6   97   165    4   DROME:AF-Q9VMK8-F1 TRANSMEMBRANE PROTEIN 138;
1167:  efif-A  4.2 10.6   72  1279    6   DROME:AF-O46099-F1 EG:8D8.2 PROTEIN;
1168:  emw7-A  4.2  4.9  120   250    7   DROME:AF-Q9VLH6-F1 UNCHARACTERIZED PROTEIN;
1169:  ej8z-A  4.2  4.1  146  2111    3   DROME:AF-Q9VWE6-F1 PROTEIN ELYS HOMOLOG;
1170:  eiqy-A  4.2  6.3   92  1319    5   DROME:AF-Q9VPV8-F1 IA-2 PROTEIN TYROSINE PHOSPHATASE, ISOFORM C;
1171:  ec1q-A  4.2  2.0   39    39    5   DROME:AF-D6W4T1-F1 MIP22495P;
1172:  eihv-A  4.2  5.6   67   106    6   DROME:AF-A0A0B4K877-F1 UNCHARACTERIZED PROTEIN;
1173:  edmq-A  4.2 12.9  104   913   10   DROME:AF-Q9VMP3-F1 GLUTAMATE RECEPTOR IIB;
1174:  eixy-A  4.2  8.0   75  1092    5   DROME:AF-P54358-F1 DNA POLYMERASE DELTA CATALYTIC SUBUNIT;
1175:  ehlx-A  4.2  8.9   87   325    6   DROME:AF-Q7K0K1-F1 LP07727P;
1176:  egll-A  4.2 11.7   64   806    2   DROME:AF-Q9VCQ7-F1 LD40758P;
1177:  edb9-A  4.2  7.5   93   434    8   DROME:AF-O46070-F1 EG:25E8.4 PROTEIN;
1178:  efa1-A  4.2 14.3   87   370    5   DROME:AF-O77051-F1 TRANSCRIPTION FACTOR E2F2;
1179:  eiyx-A  4.2  6.3  153   352    8   DROME:AF-Q7JZR2-F1 RE15841P;
1180:  ej3h-A  4.2 11.4  106   550    9   DROME:AF-Q9VA69-F1 PROCOLLAGEN-PROLINE 4-DIOXYGENASE;
1181:  ef6z-A  4.2  2.2   42    42   10   DROME:AF-A0A1W5Q0T5-F1 UNCHARACTERIZED PROTEIN;
1182:  ee7b-A  4.2  3.9   83   177    4   DROME:AF-X2JF29-F1 GLUTATHIONE TRANSFERASE;
1183:  emd8-A  4.2  3.1  114   244    4   DROME:AF-O46101-F1 TETRASPANIN-2A;
1184:  elbu-A  4.2  8.5   75   408    4   DROME:AF-Q9VVA7-F1 TUMOR SUPPRESSOR PROTEIN 101;
1185:  ekg8-A  4.2 14.1  119   463    8   DROME:AF-Q9VL60-F1 RE01590P;
1186:  ecxw-A  4.2 18.0  107  1081    7   DROME:AF-Q9W0X7-F1 FI18184P1;
1187:  edkf-A  4.2 11.2   93   279    5   DROME:AF-Q95TS8-F1 DAEDALUS, ISOFORM A;
1188:  ejl8-A  4.2  5.5   65   248    8   DROME:AF-P29327-F1 40S RIBOSOMAL PROTEIN S6;
1189:  elq5-A  4.2 20.6  100   702    6   DROME:AF-P17886-F1 PROTEIN CROOKED NECK;
1190:  elkb-A  4.2  7.8   87   149    8   DROME:AF-Q8INQ3-F1 GEO13292P1;
1191:  eie1-A  4.2  7.0  109   454    7   DROME:AF-Q9VBK9-F1 UNCHARACTERIZED PROTEIN;
1192:  egrj-A  4.2  7.0   94   257    6   DROME:AF-Q9VD50-F1 IP09356P;
1193:  ediz-A  4.2  8.0   91   610   12   DROME:AF-Q9VM87-F1 RH29724P;
1194:  eiea-A  4.2  5.6  141   970    9   DROME:AF-Q9U6L4-F1 PROTEIN TWEETY;
1195:  egi1-A  4.2 11.2  117   481    3   DROME:AF-Q961I8-F1 PROCOLLAGEN-PROLINE 4-DIOXYGENASE;
1196:  ejpr-A  4.2 18.3  161   937    7   DROME:AF-A8DYR5-F1 SHAW-LIKE, ISOFORM C;
1197:  emxc-A  4.2  4.9   98  1227    9   DROME:AF-Q9GQF1-F1 JNK-INTERACTING PROTEIN 3;
1198:  ei72-A  4.2 12.4  129   390    9   DROME:AF-Q8SYD9-F1 ENDOPHILIN-A;
1199:  elqv-A  4.2 12.5   99   574    6   DROME:AF-Q9VT95-F1 IONOTROPIC RECEPTOR 67B;
1200:  ehv0-A  4.2 16.8  124   572    9   DROME:AF-Q9W155-F1 IONOTROPIC RECEPTOR 60E;
1201:  efke-A  4.2 20.8   80   703    8   DROME:AF-Q9VRJ7-F1 RE45108P;
1202:  emvv-A  4.2  4.0  146   276    5   DROME:AF-Q9VBM6-F1 PALMITOYLTRANSFERASE;
1203:  eh1a-A  4.2  6.0   73   186    5   DROME:AF-P13097-F1 ENHANCER OF SPLIT M7 PROTEIN;
1204:  edvk-A  4.2 11.6   74   166    8   DROME:AF-Q86BB7-F1 FI06435P;
1205:  ejs1-A  4.2 10.7   62   649   10   DROME:AF-Q9VK22-F1 KEKKON4;
1206:  ehaj-A  4.2 14.9   83   352    5   DROME:AF-Q9VV55-F1 GH08429P;
1207:  eiim-A  4.2 25.3  119  1098    8   DROME:AF-Q9GQN0-F1 RAN-BINDING PROTEIN 16;
1208:  een7-A  4.2 21.1  119   470    7   DROME:AF-Q9VVQ7-F1 P4HC DOMAIN-CONTAINING PROTEIN;
1209:  eddi-A  4.2 15.4  145   736   11   DROME:AF-Q8T8Z2-F1 AT14535P;
1210:  ee8j-A  4.2  4.9   89   324    7   DROME:AF-Q9XZ61-F1 UBIQUITIN CARBOXYL-TERMINAL HYDROLASE;
1211:  ef2k-A  4.2 16.5  132  1237    5   DROME:AF-A0A1W5PXH3-F1 UNCHARACTERIZED PROTEIN, ISOFORM E;
1212:  egad-A  4.2  7.2  110  1469    6   DROME:AF-E3CTN7-F1 RE13835P;
1213:  ehc3-A  4.2  6.5  155   810    8   DROME:AF-Q7YU24-F1 TRANSMEMBRANE GTPASE MARF;
1214:  eiy6-A  4.2  4.2   78   555    5   DROME:AF-Q9VVB4-F1 COILED-COIL DOMAIN-CONTAINING PROTEIN 22 HOMOLOG;
1215:  ejtl-A  4.2 18.8   87   360    8   DROME:AF-Q8INF6-F1 HEXAMETHYLENE BISACETAMIDE INDUCIBLE, ISOFORM B;
1216:  ed2n-A  4.2 15.6   92   503    8   DROME:AF-Q9VR03-F1 AT19250P;
1217:  eeqq-A  4.2  9.4  130   601    5   DROME:AF-Q9W3R0-F1 FI02094P;
1218:  ehut-A  4.2 11.4  104   553   10   DROME:AF-Q9VN45-F1 PROTEIN SPARTIN;
1219:  el5b-A  4.2  7.4  146   520    3   DROME:AF-Q9VHF6-F1 SERINE/THREONINE-PROTEIN KINASE ULK3;
1220:  emev-A  4.1  4.2   62   682    5   DROME:AF-M9PBM5-F1 UNCHARACTERIZED PROTEIN, ISOFORM B;
1221:  em49-A  4.1  8.6  139  1722    4   DROME:AF-A1ZAW0-F1 DICER-2, ISOFORM A;
1222:  eewi-A  4.1  6.1  145  2154    5   DROME:AF-M9PDM4-F1 PHOSPHATIDYLINOSITOL 4-KINASE III ALPHA, ISOFORM
1223:  edj6-A  4.1  4.9   81   288    2   DROME:AF-C0P8P1-F1 MIP06306P;
1224:  efi0-A  4.1 10.1   81   541   10   DROME:AF-Q8SZY9-F1 LD47413P;
1225:  elpq-A  4.1  6.2  150   545    5   DROME:AF-Q9VMI4-F1 ORPHAN G PROTEIN-COUPLED RECEPTOR;
1226:  ej38-A  4.1  5.2  152   449    7   DROME:AF-Q9V3A4-F1 PROTEIN CATECHOLAMINES UP;
1227:  eiuk-A  4.1  7.6   76   388    9   DROME:AF-Q6NMT8-F1 AT01712P;
1228:  el3t-A  4.1  4.7   92   151   10   DROME:AF-Q9VHB2-F1 MITOCHONDRIAL PYRUVATE CARRIER;
1229:  ej8a-A  4.1 12.4   89   577    7   DROME:AF-B7YZQ4-F1 IONOTROPIC RECEPTOR 60B;
1230:  emer-A  4.1 17.4   94   271    5   DROME:AF-Q8T3V6-F1 AT29239P;
1231:  edw3-A  4.1 13.7  117   305    4   DROME:AF-Q9VMN2-F1 UNCHARACTERIZED PROTEIN;
1232:  ejp3-A  4.1  4.0   98   136    7   DROME:AF-Q9VHN0-F1 GEO07735P1;
1233:  ejz9-A  4.1  7.9   75   173    4   DROME:AF-Q9VUS6-F1 ECDYSONE-INDUCED GENE 71EC;
1234:  edws-A  4.1 16.9  132  1384    5   DROME:AF-Q8SY33-F1 PROTEIN GAWKY;
1235:  edtk-A  4.1  8.8   84   243    1   DROME:AF-Q94516-F1 ATP SYNTHASE SUBUNIT B, MITOCHONDRIAL;
1236:  efu0-A  4.1  4.3   42    42    5   DROME:AF-A0A1W5PW68-F1 UNCHARACTERIZED PROTEIN;
1237:  egay-A  4.1  7.3   75    98    5   DROME:AF-A0A126GUZ5-F1 UNCHARACTERIZED PROTEIN, ISOFORM F;
1238:  ei4p-A  4.1 12.2  108   284    6   DROME:AF-A0A6H2EDL7-F1 OSIRIS 10B;
1239:  ehzn-A  4.1  7.3   93   225    6   DROME:AF-Q8MTA6-F1 AT13932P;
1240:  elcn-A  4.1 12.0  105   852   11   DROME:AF-Q9XYP7-F1 GAMMA-TUBULIN COMPLEX COMPONENT 2 HOMOLOG;
1241:  eig4-A  4.1  8.2  109   503    9   DROME:AF-Q9VSF7-F1 GH28769P;
1242:  eitd-A  4.1  6.5   92   868    4   DROME:AF-Q9VDH6-F1 IONOTROPIC RECEPTOR 93A;
1243:  egwe-A  4.1  8.9   93   186    9   DROME:AF-Q4QQB9-F1 LP21121P;
1244:  ehgr-A  4.1 13.9   86   254    5   DROME:AF-Q9VXK2-F1 CG12395-PA;
1245:  elg3-A  4.1  4.7  176   596   11   DROME:AF-P49283-F1 PROTEIN MALVOLIO;
1246:  eh3r-A  4.1 11.7   89   501    3   DROME:AF-Q9V773-F1 PROBABLE CYTOCHROME P450 6A20;
1247:  efmf-A  4.1  9.6  138   834    4   DROME:AF-Q9VE75-F1 V-TYPE PROTON ATPASE SUBUNIT A;
1248:  ekox-A  4.1  8.4   76   808   12   DROME:AF-Q9VAU1-F1 SNUSTORR, ISOFORM A;
1249:  egu7-A  4.1  4.3   70   106    7   DROME:AF-A0A0B4K6E6-F1 UNCHARACTERIZED PROTEIN, ISOFORM C;
1250:  eih2-A  4.1  3.5   83   148   10   DROME:AF-X2J8R6-F1 UNCHARACTERIZED PROTEIN, ISOFORM A;
1251:  edrv-A  4.1 13.0   92   928   10   DROME:AF-Q8IMV6-F1 SCAFFOLD ATTACHMENT FACTOR B, ISOFORM B;
1252:  edyk-A  4.1  5.8   75   151    7   DROME:AF-Q03334-F1 40S RIBOSOMAL PROTEIN S13;
1253:  efb4-A  4.1  6.0   81   154   12   DROME:AF-M9MSL9-F1 UNCHARACTERIZED PROTEIN;
1254:  efy0-A  4.1  3.9   55   455    5   DROME:AF-Q8I0P9-F1 ACID PHOSPHATASE 1, ISOFORM B;
1255:  ekcy-A  4.1 12.4  104   765    5   DROME:AF-Q9VBP0-F1 FI21465P1;
1256:  ej8u-A  4.1 18.8   90   556    7   DROME:AF-Q9V3S0-F1 CYTOCHROME P450 4G1;
1257:  eiv5-A  4.1  2.6   43    45   14   DROME:AF-A8DZ22-F1 MIP29362P;
1258:  ekp6-A  4.1  7.0   68   941    7   DROME:AF-A0A0B4KI34-F1 CIN85 AND CD2AP RELATED, ISOFORM J;
1259:  ei19-A  4.1  9.7   72   174    6   DROME:AF-M9NF55-F1 UNCHARACTERIZED PROTEIN;
1260:  ehig-A  4.1  7.9   79   228    5   DROME:AF-Q8IQP0-F1 AT13484P;
1261:  ei0x-A  4.1  9.9   78   634   12   DROME:AF-Q7K110-F1 DOLICHYL-DIPHOSPHOOLIGOSACCHARIDE--PROTEIN
1262:  eety-A  4.1  8.8  138   836    8   DROME:AF-Q9V7N5-F1 V-TYPE PROTON ATPASE SUBUNIT C;
1263:  eiy7-A  4.1  5.5   71   516    7   DROME:AF-P29747-F1 CYCLIC AMP RESPONSE ELEMENT-BINDING PROTEIN A;
1264:  ee29-A  4.1 12.7  157   491    9   DROME:AF-Q8IMG8-F1 FI22218P1;
1265:  egnm-A  4.1 11.5  104   573    8   DROME:AF-Q8IQE2-F1 IONOTROPIC RECEPTOR 67C;
1266:  eli4-A  4.1  8.8  125   878    4   DROME:AF-A1Z8X5-F1 PEPTIDASE_M28 DOMAIN-CONTAINING PROTEIN;
1267:  ekqs-A  4.1 18.0   80   113   10   DROME:AF-E1JIQ5-F1 EXIT PROTEIN OF RHODOPSIN AND TRP B, ISOFORM A;
1268:  ekyu-A  4.1  8.2  135  1360    9   DROME:AF-Q7KTA0-F1 RICKETS;
1269:  ehgm-A  4.1  7.9   81   254    9   DROME:AF-Q9VBY5-F1 UNCHARACTERIZED PROTEIN;
1270:  ei4t-A  4.1 10.6   87   206   11   DROME:AF-Q8MRW1-F1 SD19278P;
1271:  em7d-A  4.1  8.6  102   574    6   DROME:AF-Q9VYY4-F1 CYTOCHROME P450 4G15;
1272:  ekpo-A  4.1  6.8   87   253    7   DROME:AF-Q9W1W4-F1 RE45066P;
1273:  ef2b-A  4.1  9.2  115   191    6   DROME:AF-Q4V5L1-F1 IP07030P;
1274:  eeoj-A  4.1 16.4  100   470    9   DROME:AF-E1JHL3-F1 FI16531P1;
1275:  ek0p-A  4.1  8.4  112   602   11   DROME:AF-Q9VZ22-F1 L(3)MBT INTERACTING PROTEIN 1, ISOFORM A;
1276:  ehwr-A  4.1 10.3  109  1049    6   DROME:AF-Q9VSD6-F1 D-IMPORTIN 7/RANBP7;
1277:  egeu-A  4.1  4.4  124   373    8   DROME:AF-A1Z8V7-F1 FI16532P1;
1278:  ehxf-A  4.1  9.0   84   134    6   DROME:AF-E1JH38-F1 UNCHARACTERIZED PROTEIN, ISOFORM A;
1279:  emb2-A  4.1  6.2  126   161   10   DROME:AF-A0A6M3QAV0-F1 UNCHARACTERIZED PROTEIN;
1280:  eeu5-A  4.1  3.5   59   302    2   DROME:AF-Q9VND7-F1 RNA-BINDING MOTIF PROTEIN 42;
1281:  elox-A  4.1 11.3  140  1741    8   DROME:AF-Q9W517-F1 PROTEIN WINGS APART-LIKE;
1282:  ej5q-A  4.1  4.7  128   495    4   DROME:AF-Q868T3-F1 CARDIOACCELERATORY PEPTIDE RECEPTOR;
1283:  ef65-A  4.1  5.0   74   181   12   DROME:AF-Q9VDT4-F1 UNCHARACTERIZED PROTEIN, ISOFORM A;
1284:  elc9-A  4.1  3.1   59    65    3   DROME:AF-E1JGR3-F1 GEO02620P1;
1285:  ejux-A  4.1 12.6   72   805    8   DROME:AF-Q27368-F1 TRANSCRIPTION FACTOR E2F1;
1286:  ec4p-A  4.1  5.0   72   650   11   DROME:AF-Q9W472-F1 GH14380P;
1287:  ecyo-A  4.1 16.6   80  1403    3   DROME:AF-M9PHH0-F1 C12.2, ISOFORM B;
1288:  ee1w-A  4.1  6.8  131   548    6   DROME:AF-Q9VJD1-F1 GLUCOSIDASE 2 SUBUNIT BETA;
1289:  ec7u-A  4.1  5.1   86   152    8   DROME:AF-Q4V3Z6-F1 GEO02130P1;
1290:  eglr-A  4.1 12.0  102   509    7   DROME:AF-Q9VVQ9-F1 PROCOLLAGEN-PROLINE 4-DIOXYGENASE;
1291:  ejr6-A  4.1 14.3  141  2326    4   DROME:AF-X2JEM2-F1 SECRETORY 16, ISOFORM I;
1292:  ec39-A  4.1 14.7  130  1059    5   DROME:AF-Q9VW51-F1 RNA POLYMERASE II ELONGATION FACTOR ELL;
1293:  ein3-A  4.1 12.1  109   510    3   DROME:AF-P20385-F1 CHORION TRANSCRIPTION FACTOR CF2;
1294:  efsu-A  4.1 15.2   93   453    2   DROME:AF-Q9VLJ8-F1 ADENYLYLTRANSFERASE AND SULFURTRANSFERASE MOCS3;
1295:  emm0-A  4.1  5.1  104   212   10   DROME:AF-Q9VFE5-F1 VACUOLAR H ATPASE PPA1 SUBUNIT 2;
1296:  el9t-A  4.1 14.5  132   711    3   DROME:AF-Q9W5C1-F1 RE02292P;
1297:  emua-A  4.1 12.5   97   562    7   DROME:AF-Q7KSD8-F1 TRANSCRIPTIONAL ADAPTER 2A;
1298:  eg96-A  4.1 13.5  110   546    5   DROME:AF-Q9VS51-F1 CLN7, ISOFORM A;
1299:  ejty-A  4.1  7.1  112   584   15   DROME:AF-Q9VXF1-F1 SERINE/THREONINE-PROTEIN PHOSPHATASE 2B CATALYTIC
1300:  eeio-A  4.1  4.9   67   204    9   DROME:AF-Q9VKZ9-F1 FI06463P;
1301:  elo8-A  4.1  9.8  118   818    5   DROME:AF-Q0E908-F1 HILLARIN;
1302:  ejgw-A  4.1 11.3   83   584   10   DROME:AF-Q9VT09-F1 IONOTROPIC RECEPTOR 67A;
1303:  eimz-A  4.1 19.1  121  1001    8   DROME:AF-Q94526-F1 OPEN RECTIFIER POTASSIUM CHANNEL PROTEIN 1;
1304:  emn7-A  4.1  9.8  114  1189    4   DROME:AF-A1ZAE2-F1 UNCHARACTERIZED PROTEIN;
1305:  ec1c-A  4.1 12.6   93   409    5   DROME:AF-Q9VN16-F1 RE35255P;
1306:  eghk-A  4.1  5.7   75   139    7   DROME:AF-A0A0B4JCU6-F1 UNCHARACTERIZED PROTEIN;
1307:  ei3o-A  4.1 10.9  113  1500    6   DROME:AF-B7YZL9-F1 FOCAL ADHESION KINASE, ISOFORM D;
1308:  ef6w-A  4.1 12.4  106   603    7   DROME:AF-A1ZBG7-F1 IONOTROPIC RECEPTOR 56A;
1309:  ec1h-A  4.1 21.1   85   565    4   DROME:AF-Q8IP58-F1 NIMROD A, ISOFORM E;
1310:  eea3-A  4.1  3.1   64   152    5   DROME:AF-A1ZAJ5-F1 VITAMIN-K-EPOXIDE REDUCTASE (WARFARIN-SENSITIVE);
1311:  ejmq-A  4.1 11.0   84   594    4   DROME:AF-B7Z0Y1-F1 IONOTROPIC RECEPTOR 7D;
1312:  edmp-A  4.1  6.9  135  1004    7   DROME:AF-M9PG98-F1 ALPHA-1,2-MANNOSIDASE;
1313:  ek61-A  4.0  7.7  121   328    4   DROME:AF-Q9VVV2-F1 ORGANIC SOLUTE TRANSPORTER ALPHA-LIKE PROTEIN;
1314:  eld4-A  4.0 10.0  126   637    9   DROME:AF-Q9W2B3-F1 UNCHARACTERIZED PROTEIN, ISOFORM A;
1315:  ec8f-A  4.0 12.8  174  1062    7   DROME:AF-M9PG15-F1 SECRETORY PATHWAY CALCIUM ATPASE, ISOFORM G;
1316:  egfg-A  4.0  5.4   76   186    7   DROME:AF-M9MRH9-F1 UNCHARACTERIZED PROTEIN;
1317:  ei0o-A  4.0  8.9   76   267    5   DROME:AF-Q9VFY5-F1 UNCHARACTERIZED PROTEIN;
1318:  eidu-A  4.0  4.4   71    80    6   DROME:AF-B7Z0J4-F1 COX ASSEMBLY MITOCHONDRIAL PROTEIN;
1319:  ejiy-A  4.0  4.9   59    65   10   DROME:AF-Q24475-F1 CELL DEATH PROTEIN RPR;
1320:  ef50-A  4.0 11.3  127  1307    7   DROME:AF-Q8MT77-F1 LD28489P;
1321:  ek95-A  4.0  5.2   71   536    4   DROME:AF-Q9VC10-F1 PHOSPHATIDYLINOSITOL GLYCAN ANCHOR BIOSYNTHESIS C
1322:  edsl-A  4.0 15.6  112   659    4   DROME:AF-Q9VQ22-F1 LP24076P;
1323:  emc0-A  4.0  2.5   40    40   10   DROME:AF-A0A1Z1CGY8-F1 UNCHARACTERIZED PROTEIN;
1324:  emd5-A  4.0  3.0   47    54    2   DROME:AF-X2JCX4-F1 UNCHARACTERIZED PROTEIN, ISOFORM A;
1325:  eflc-A  4.0  3.8   59    59    7   DROME:AF-A0A0B4K684-F1 UNCHARACTERIZED PROTEIN, ISOFORM B;
1326:  elg7-A  4.0  6.5  116   972    7   DROME:AF-P30189-F1 DNA TOPOISOMERASE 1;
1327:  edan-A  4.0  9.5   71   479   11   DROME:AF-Q9VH28-F1 ALKALINE PHOSPHATASE;
1328:  el1a-A  4.0  7.4  167   305    7   DROME:AF-Q9VNU0-F1 RE35159P;
1329:  ei71-A  4.0  4.0  100   718   10   DROME:AF-Q9XYY9-F1 LD12055P;
1330:  eiz2-A  4.0  8.0   82   959    9   DROME:AF-A8DYW8-F1 RAP GTPASE ACTIVATING PROTEIN 1, ISOFORM H;
1331:  emit-A  4.0  8.3   85   631   12   DROME:AF-Q23976-F1 ATP-DEPENDENT DNA HELICASE 2 SUBUNIT 1;
1332:  eh0a-A  4.0 15.1  110   287    4   DROME:AF-A1Z787-F1 DICARBOXYLATE CARRIER 3, ISOFORM A;
1333:  efdn-A  4.0  5.3  131   572    6   DROME:AF-A4IJ72-F1 IP18018P;
1334:  egd2-A  4.0 15.2   95   850    3   DROME:AF-Q24211-F1 PROTEIN STONED-A;
1335:  ee8i-A  4.0  3.5  109   169    7   DROME:AF-Q9VEF6-F1 PASIFLORA 1, ISOFORM A;
1336:  efju-A  4.0  8.6   79   248    9   DROME:AF-A1ZBF1-F1 FI16628P1;
1337:  eis5-A  4.0  8.3  104   249    4   DROME:AF-M9PCT6-F1 UNCHARACTERIZED PROTEIN;
1338:  ed1b-A  4.0  4.2   99   240    8   DROME:AF-Q9VHT8-F1 RE26525P;
1339:  ejq1-A  4.0 10.3  103   343    7   DROME:AF-A0A0B4LFY9-F1 STIMULATOR OF INTERFERON GENES PROTEIN;
1340:  ehix-A  4.0  5.5   61  1159    5   DROME:AF-Q9VVC9-F1 LD38375P;
1341:  ej8m-A  4.0 16.6  117   580    4   DROME:AF-Q9VIA6-F1 LP11585P;
1342:  emxf-A  4.0  6.1   88   871    3   DROME:AF-Q9NB04-F1 PATJ HOMOLOG;
1343:  ee9q-A  4.0  8.8   79   120   10   DROME:AF-O46199-F1 ACCESSORY GLAND PROTEIN ACP53EA;
1344:  efby-A  4.0  4.7   84   340    4   DROME:AF-Q9VYQ3-F1 UBIQUITIN CARBOXYL-TERMINAL HYDROLASE;
1345:  edpc-A  4.0 12.4  136  1639    6   DROME:AF-P15215-F1 LAMININ SUBUNIT GAMMA-1;
1346:  eks7-A  4.0  9.9   75   370    8   DROME:AF-Q9VFP0-F1 RH07106P;
1347:  ehwl-A  4.0  5.3   63   331    5   DROME:AF-Q9VR31-F1 FARNESYL TRANSFERASE ALPHA, ISOFORM A;
1348:  ek4f-A  4.0  8.3   76   266    5   DROME:AF-Q9VT69-F1 PHOSPHATIDYLINOSITOL-4,5-BISPHOSPHATE 4-PHOSPHATA
1349:  egdn-A  4.0  6.0  101   636   11   DROME:AF-Q9VW78-F1 IP13856P;
1350:  ejh6-A  4.0  8.9  107   252    8   DROME:AF-A0A0B4LGC2-F1 CATION_ATPASE_N DOMAIN-CONTAINING PROTEIN;
1351:  edna-A  4.0  8.9  102   487    9   DROME:AF-Q9V9S9-F1 RIBOFLAVIN TRANSPORTER;
1352:  emt1-A  4.0 14.7  110   291    5   DROME:AF-A0A6M3Q724-F1 UNCHARACTERIZED PROTEIN, ISOFORM C;
1353:  eh9k-A  4.0  4.0   61    76    2   DROME:AF-A1ZB62-F1 BOMANIN-836;
1354:  eg13-A  4.0  6.6   71   101   13   DROME:AF-Q9VYX1-F1 ENHANCER OF YELLOW 2 TRANSCRIPTION FACTOR;
1355:  egyb-A  4.0  8.1  120   623    4   DROME:AF-A1ZB18-F1 UNCHARACTERIZED PROTEIN;
1356:  egpe-A  4.0  9.8  120   548    4   DROME:AF-F0JAI6-F1 KINETOCHORE AND EB1-ASSOCIATED BASIC PROTEIN;
1357:  ec6r-A  4.0 12.0  111   648   10   DROME:AF-Q9VUC9-F1 UNCHARACTERIZED PROTEIN, ISOFORM A;
1358:  eluu-A  4.0 16.9  182   766    6   DROME:AF-Q9VUI7-F1 UNCHARACTERIZED PROTEIN;
1359:  efbz-A  4.0 13.7  136   957   10   DROME:AF-B7YZM8-F1 BARDET-BIEDL SYNDROME 9;
1360:  ejem-A  4.0  7.2  126   399    7   DROME:AF-Q9VYR3-F1 LP03706P;
1361:  eizo-A  4.0  6.9  165  1449   10   DROME:AF-Q9VQZ1-F1 LETHAL (2) K05819, ISOFORM A;
1362:  eeal-A  4.0 15.1  146   607    5   DROME:AF-A1Z9G6-F1 UNCHARACTERIZED PROTEIN;
1363:  emso-A  4.0 12.5  114   632    6   DROME:AF-A1ZBM9-F1 IONOTROPIC RECEPTOR 56D;
1364:  eicb-A  4.0 11.4  101   630   10   DROME:AF-Q8IA43-F1 PUTATIVE POLYPEPTIDE N-ACETYLGALACTOSAMINYLTRANSF
1365:  emrj-A  4.0  8.6  127  1169    8   DROME:AF-Q9VGA4-F1 MBD-R2;
1366:  egmm-A  4.0 10.4   62   122    5   DROME:AF-Q9VVH3-F1 MICOS COMPLEX SUBUNIT MIC13 HOMOLOG QIL1;
1367:  eeb6-A  4.0 10.5   70   324   11   DROME:AF-Q9VQI6-F1 LD25952P;
1368:  elr2-A  4.0  5.3   80   287    8   DROME:AF-Q4V424-F1 IP09433P;
1369:  ec7r-A  4.0  6.5   77   195    5   DROME:AF-Q9W4V3-F1 RH61722P;
1370:  ehvz-A  4.0 14.5  109   267    6   DROME:AF-Q9V3E5-F1 TETRASPANIN;
1371:  ekph-A  4.0  6.8   90   152    6   DROME:AF-Q9VUE9-F1 IP08778P;
1372:  ei7j-A  4.0  3.6   95   565    5   DROME:AF-Q9VQX0-F1 GH14206P;
1373:  edsa-A  4.0  4.0   72    84   11   DROME:AF-Q9VZG7-F1 V-TYPE PROTON ATPASE SUBUNIT;
1374:  egtl-A  4.0  8.8   61   295    5   DROME:AF-Q7JXE1-F1 BUNKER GEAR;
1375:  eh3i-A  4.0 13.3  115   689    4   DROME:AF-Q9VJ41-F1 GH11223P;
1376:  eh0c-A  4.0  7.9   88   373    9   DROME:AF-Q9VJ40-F1 RH30783P;
1377:  ed5q-A  4.0  7.7   85   137    7   DROME:AF-A0A0B4JCU2-F1 UNCHARACTERIZED PROTEIN, ISOFORM A;
1378:  ejw1-A  4.0 13.6   96  1788   11   DROME:AF-B7Z043-F1 MYOCARDIN-RELATED TRANSCRIPTION FACTOR, ISOFORM H
1379:  emuy-A  4.0 10.6   69   707    4   DROME:AF-Q95RQ7-F1 LD15658P;
1380:  ekzn-A  4.0  9.4  102  1400    6   DROME:AF-Q9VDD2-F1 LD22662P;
1381:  ei8w-A  4.0  7.8  121   568    2   DROME:AF-P23792-F1 PROTEIN DISCONNECTED;
1382:  ee16-A  4.0  9.8  151  1316    7   DROME:AF-Q9VGM1-F1 MULTIDRUG RESISTANCE PROTEIN 4;
1383:  em13-A  4.0  4.4   51   123    8   DROME:AF-A8DYC4-F1 COMPLEX I-MWFE;
1384:  elas-A  4.0 13.5  135  1642    9   DROME:AF-E2QCS8-F1 THO COMPLEX SUBUNIT 2;
1385:  emmy-A  4.0  7.0  188  2559    5   DROME:AF-A1ZAN6-F1 RHO GUANINE NUCLEOTIDE EXCHANGE FACTOR 2, ISOFORM
1386:  edub-A  3.9 22.0  117   670    3   DROME:AF-Q9W534-F1 G-PROTEIN COUPLED RECEPTOR MOODY;
1387:  eh49-A  3.9  2.9   81   526   11   DROME:AF-Q9V9Y4-F1 PH-SENSITIVE CHLORIDE CHANNEL 2;
1388:  eji8-A  3.9 12.5  118   366    8   DROME:AF-Q9VGS1-F1 LD23375P;
1389:  ekhy-A  3.9 11.8   94   488    6   DROME:AF-Q9VM95-F1 PROTEIN AATF;
1390:  efcc-A  3.9  5.4  107  1684    4   DROME:AF-Q9VLT1-F1 PROTEIN MON2 HOMOLOG;
1391:  ef8j-A  3.9 19.1   99   442    5   DROME:AF-Q9Y162-F1 VESICLE-FUSING ATPASE;
1392:  ehjt-A  3.9 17.3  150  1310    5   DROME:AF-A8DZ19-F1 RHO-TYPE GUANINE NUCLEOTIDE EXCHANGE FACTOR, ISOF
1393:  ehqi-A  3.9 14.6  127   708    6   DROME:AF-A1Z6W2-F1 UNCHARACTERIZED PROTEIN;
1394:  ekns-A  3.9  7.5  139  2059    6   DROME:AF-Q9VD07-F1 UNCHARACTERIZED PROTEIN;
1395:  eekm-A  3.9 10.1  118   343    8   DROME:AF-Q9VXV6-F1 SECRETORY CARRIER-ASSOCIATED MEMBRANE PROTEIN;
1396:  ec16-A  3.9  6.1   75   125    7   DROME:AF-Q9VQ44-F1 GEO11131P1;
1397:  emku-A  3.9 18.9  101   809    7   DROME:AF-Q9VRW4-F1 BESTROPHIN 2;
1398:  ely6-A  3.9  5.4  105   881   10   DROME:AF-A0A1L4AAC2-F1 UNCHARACTERIZED PROTEIN;
1399:  ejqb-A  3.9  7.5  138  1851    8   DROME:AF-P91645-F1 VOLTAGE-DEPENDENT CALCIUM CHANNEL TYPE A SUBUNIT
1400:  elhe-A  3.9 12.6   88   245    9   DROME:AF-A0A0B4KI27-F1 FERRITIN;
1401:  ejff-A  3.9  9.8  168   359    7   DROME:AF-Q7PLK1-F1 MIP30541P;
1402:  elfd-A  3.9  5.6  121   233    8   DROME:AF-A8JRH5-F1 UNCHARACTERIZED PROTEIN, ISOFORM A;
1403:  eidp-A  3.9  8.5  119   407   13   DROME:AF-Q9VRC1-F1 PLSC DOMAIN-CONTAINING PROTEIN;
1404:  egnb-A  3.9 11.0   88   152    7   DROME:AF-Q9VU49-F1 GEO09554P1;
1405:  edjl-A  3.9 10.9  130   881    5   DROME:AF-Q9U6A0-F1 SODIUM/POTASSIUM/CALCIUM EXCHANGER NCKX30C;
1406:  ef6s-A  3.9 22.3  139   716    5   DROME:AF-P41073-F1 ZINC FINGER PROTEIN ON ECDYSONE PUFFS;
1407:  eetu-A  3.9 11.3  119  2396    6   DROME:AF-A1Z8U0-F1 PRE-MRNA PROCESSING FACTOR 8;
1408:  ei8p-A  3.9  4.0   91   211    5   DROME:AF-Q9VCQ2-F1 UNCHARACTERIZED PROTEIN;
1409:  eda9-A  3.9 16.4  114   571    4   DROME:AF-P17971-F1 POTASSIUM VOLTAGE-GATED CHANNEL PROTEIN SHAL;
1410:  ec3k-A  3.9  6.7   76   915    4   DROME:AF-Q7JWP9-F1 RE09008P;
1411:  efx2-A  3.9  8.5  133   451   11   DROME:AF-Q7K172-F1 CAAX PRENYL PROTEASE;
1412:  edde-A  3.9 11.9  100   567   13   DROME:AF-A1ZBM8-F1 IONOTROPIC RECEPTOR 56C;
1413:  eey2-A  3.9 15.6   97   882    4   DROME:AF-A8JQV3-F1 NUCLEAR PROTEIN MDM1;
1414:  eddk-A  3.9 15.5   96  1262    2   DROME:AF-Q32KD2-F1 HISTONE-LYSINE N-METHYLTRANSFERASE EGGLESS;
1415:  efv2-A  3.9 19.2   80   413    3   DROME:AF-Q9W2A3-F1 IP10558P;
1416:  ekij-A  3.9 10.7  135   741   10   DROME:AF-Q0E8H7-F1 FI19426P1;
1417:  ehxu-A  3.9  8.0   80   178    3   DROME:AF-Q24251-F1 ATP SYNTHASE SUBUNIT D, MITOCHONDRIAL;
1418:  emai-A  3.9  6.8   73   599   11   DROME:AF-Q86B79-F1 RING FINGER PROTEIN UNKEMPT;
1419:  eio2-A  3.9  8.1  118   678    8   DROME:AF-Q9V3Q6-F1 MITOGEN-ACTIVATED PROTEIN KINASE KINASE KINASE 7;
1420:  eg7j-A  3.9 10.9   78   519    8   DROME:AF-A1Z7R6-F1 UNCHARACTERIZED PROTEIN, ISOFORM A;
1421:  egbb-A  3.9  4.8  135   366    7   DROME:AF-Q9VFA2-F1 FI24038P1;
1422:  elyy-A  3.9 11.0   75  1331    7   DROME:AF-Q24523-F1 PROTEIN BUNCHED, CLASS 2/F/G ISOFORM;
1423:  ej81-A  3.9 11.8   86   249    7   DROME:AF-P41043-F1 GLUTATHIONE S-TRANSFERASE S1;
1424:  emeq-A  3.9 20.1  107  2038    7   DROME:AF-P13709-F1 HOMEOTIC PROTEIN FEMALE STERILE;
1425:  eguc-A  3.9  7.5   77   274   10   DROME:AF-A0A021WW64-F1 UNCHARACTERIZED PROTEIN, ISOFORM G;
1426:  ekuv-A  3.9  5.9  110  1426    6   DROME:AF-M9MRE4-F1 DACHS, ISOFORM E;
1427:  eft6-A  3.9  9.7  153  1333    8   DROME:AF-Q9VUG6-F1 UNCHARACTERIZED PROTEIN, ISOFORM A;
1428:  edfb-A  3.9  9.0  123   802    7   DROME:AF-Q8SZ78-F1 RE14222P;
1429:  ec8l-A  3.9 17.9   92  1383    8   DROME:AF-P20482-F1 SEGMENTATION PROTEIN CAP'N'COLLAR;
1430:  el8u-A  3.9  7.9  106   448    5   DROME:AF-Q9VZG8-F1 RT03134P;
1431:  ef3p-A  3.9  2.8   48    59    8   DROME:AF-Q8INX9-F1 IP19941P;
1432:  ehcz-A  3.9  4.7  143   507    8   DROME:AF-A0A0B4KHK8-F1 UNCHARACTERIZED PROTEIN, ISOFORM C;
1433:  elpb-A  3.9  4.2   94   223    5   DROME:AF-Q9VLM7-F1 UT01133P;
1434:  eecr-A  3.9  6.3   82   144   11   DROME:AF-P49858-F1 PROTEIN CORNICHON;
1435:  ekr5-A  3.9 12.1   72    95    3   DROME:AF-Q9VI60-F1 ENHANCER OF YELLOW 2B TRANSCRIPTION FACTOR;
1436:  eenu-A  3.9  7.7   90   842    7   DROME:AF-Q9W2G5-F1 LD41005P;
1437:  eegs-A  3.9 11.4   99   109    9   DROME:AF-Q9VJ25-F1 MEMBRANE MAGNESIUM TRANSPORTER;
1438:  eezn-A  3.9  6.1   71   138   10   DROME:AF-C0PV55-F1 MIP07212P;
1439:  ej2x-A  3.9  8.9   81   186    7   DROME:AF-Q9VYH1-F1 FERRITIN;
1440:  eidh-A  3.9 10.9   88   535    6   DROME:AF-Q9VA27-F1 CYTOCHROME P450 4C3;
1441:  egvs-A  3.9  5.5   78   358    6   DROME:AF-Q9VT59-F1 AT16804P;
1442:  emf8-A  3.9  4.8   67   133   13   DROME:AF-Q8MZ67-F1 AT28918P;
1443:  ee9e-A  3.9  6.3  129  2528    7   DROME:AF-E1JI78-F1 FORMIN HOMOLOGY 2 DOMAIN CONTAINING, ISOFORM I;
1444:  eetj-A  3.9  5.3  167  1594    7   DROME:AF-Q9VU57-F1 CILIA- AND FLAGELLA-ASSOCIATED PROTEIN 43;
1445:  eeoi-A  3.9  3.4   87   267   10   DROME:AF-Q9VVJ5-F1 NEDD4 FAMILY INTERACTING PROTEIN;
1446:  em6n-A  3.9 17.1   77   291    8   DROME:AF-Q95SM8-F1 GH13859P;
1447:  eilq-A  3.9 13.5  115  1234    5   DROME:AF-Q7KW14-F1 COILED-COIL DOMAIN-CONTAINING PROTEIN CG32809;
1448:  ei8i-A  3.9  8.2   69   656    3   DROME:AF-P29844-F1 ENDOPLASMIC RETICULUM CHAPERONE BIP;
1449:  edrm-A  3.9  7.0   90   152    6   DROME:AF-Q9VRB4-F1 GEO08968P1;
1450:  ejqt-A  3.9 11.1   80   219    3   DROME:AF-Q9VWA1-F1 CLATHRIN LIGHT CHAIN;
1451:  eh4f-A  3.9 13.7  102   594   11   DROME:AF-Q9VDK2-F1 GH15831P;
1452:  eiip-A  3.9  9.8  117   421    6   DROME:AF-Q9VGC1-F1 AT09290P;
1453:  egwm-A  3.9 12.8  112   704    5   DROME:AF-Q9VTH3-F1 IONOTROPIC RECEPTOR 68A, ISOFORM A;
1454:  edai-A  3.9 11.1   83   186    8   DROME:AF-A1ZAF4-F1 UNCHARACTERIZED PROTEIN, ISOFORM A;
1455:  efzy-A  3.9  6.3   97   373    1   DROME:AF-Q9VUM3-F1 GH25868P;
1456:  ec2p-A  3.9  7.8   70   139    4   DROME:AF-Q8T975-F1 AT18358P;
1457:  ek1l-A  3.9 11.3   64   724    5   DROME:AF-Q24323-F1 SEMAPHORIN-2A;
1458:  elre-A  3.9 10.2  116   479    3   DROME:AF-Q7KS77-F1 LADYBIRD EARLY;
1459:  eefj-A  3.9  4.0   63   278    3   DROME:AF-Q9V4S8-F1 COP9 SIGNALOSOME COMPLEX SUBUNIT 7;
1460:  ejwf-A  3.9  5.2  110   174    6   DROME:AF-Q9VHS6-F1 COPPER TRANSPORTER;
1461:  emb9-A  3.9  8.8   80   681    9   DROME:AF-Q04499-F1 PROLINE DEHYDROGENASE 1, MITOCHONDRIAL;
1462:  emzh-A  3.9  6.0   98   753    7   DROME:AF-Q9VS57-F1 RE14391P;
1463:  ell7-A  3.9 11.7  136   714    3   DROME:AF-Q9VQV3-F1 LD31554P;
1464:  ei4y-A  3.9  6.4   79   183    9   DROME:AF-Q9VZW6-F1 LP16467P;
1465:  ef5b-A  3.9  9.1   81   235    6   DROME:AF-Q9VSZ2-F1 RE59279P;
1466:  ecyu-A  3.9  9.9  103   366    3   DROME:AF-P52654-F1 TRANSCRIPTION INITIATION FACTOR IIA SUBUNIT 1;
1467:  eiy1-A  3.9 12.5   95   253    6   DROME:AF-Q9W0G6-F1 AUGMIN COMPLEX SUBUNIT MSD5;
1468:  efyp-A  3.9 16.7   90   261    3   DROME:AF-Q9VGT9-F1 SUCCINATE DEHYDROGENASE CYTOCHROME B560 SUBUNIT,
1469:  edqm-A  3.9  4.6   68   120    4   DROME:AF-Q9W114-F1 IP05433P;
1470:  ekdu-A  3.9 12.3   89   808    1   DROME:AF-Q05192-F1 NUCLEAR HORMONE RECEPTOR FTZ-F1 BETA;
1471:  elfe-A  3.9  7.3   73   368    7   DROME:AF-Q9VTT3-F1 LD31163P;
1472:  ejef-A  3.9 10.9   64   136    5   DROME:AF-A0A0B4KEI1-F1 UNCHARACTERIZED PROTEIN, ISOFORM C;
1473:  eiuv-A  3.9  3.9   62   383    0   DROME:AF-Q8SY13-F1 BEATEN PATH IIIC, ISOFORM A;
1474:  eig7-A  3.9  8.2   81   160    6   DROME:AF-F7VJS7-F1 MIP31873P;
1475:  elle-A  3.9 11.3   82   358   10   DROME:AF-Q5U0V4-F1 AT29763P;
1476:  ej6x-A  3.9 12.9  103   563   15   DROME:AF-Q9VM10-F1 SCAVENGER RECEPTOR ACTING IN NEURAL TISSUE AND MA
1477:  ek3u-A  3.9 12.6   76  1717    9   DROME:AF-A0A0B4KGP1-F1 ALHAMBRA, ISOFORM P;
1478:  emhe-A  3.9  4.2   70    94    4   DROME:AF-Q9VSP7-F1 GEO10181P1;
1479:  ef3o-A  3.9 12.2  136   753    8   DROME:AF-Q9V9R2-F1 CULLIN 2, ISOFORM A;
1480:  ei9i-A  3.9  7.5   94   170   12   DROME:AF-A0A0B4K7P2-F1 UNCHARACTERIZED PROTEIN;
1481:  egnc-A  3.9  3.8   77   666    6   DROME:AF-A1Z7S7-F1 FI02838P;
1482:  efv3-A  3.9  4.4   94   174    9   DROME:AF-A8DYC7-F1 UNCHARACTERIZED PROTEIN;
1483:  ed3x-A  3.9  6.2  137   917    8   DROME:AF-P35220-F1 CATENIN ALPHA;
1484:  egub-A  3.9 15.0  126   924    3   DROME:AF-Q9VK95-F1 MIP30126P;
1485:  efrv-A  3.9 13.0   97  2523   11   DROME:AF-Q9VSK6-F1 UNCHARACTERIZED PROTEIN, ISOFORM C;
1486:  ei2j-A  3.9 10.5   86   124   10   DROME:AF-Q6IGA4-F1 ACP53C14C;
1487:  ek8k-A  3.9  4.6   71   646    6   DROME:AF-Q9VJ57-F1 GRIP71;
1488:  ejb4-A  3.9 16.0  117   498    6   DROME:AF-Q8INX4-F1 MALE-SPECIFIC TRANSCRIPT 36FA;
1489:  ejn4-A  3.9  6.3  160   706    7   DROME:AF-Q9VSL7-F1 ZINC TRANSPORTER FOI;
1490:  edk5-A  3.9  7.6   74   280    1   DROME:AF-Q9VPB8-F1 PEROXIN-14;
1491:  efeh-A  3.9  9.5   91   126   11   DROME:AF-Q9VJK9-F1 GEO06505P1;
1492:  efiz-A  3.9  5.9   91   228    8   DROME:AF-Q7KJ73-F1 TETRASPANIN;
1493:  ecw7-A  3.9 12.5   94   581    4   DROME:AF-Q9VVD3-F1 LD31138P;
1494:  egy9-A  3.9 14.3  146  1229    8   DROME:AF-Q8MSW0-F1 ISOLEUCYL-TRNA SYNTHETASE;
1495:  efce-A  3.9 14.1  106   570    9   DROME:AF-Q8MR37-F1 KRUEPPEL-LIKE FACTOR LUNA;
1496:  eeag-A  3.9  4.5   59   309    8   DROME:AF-Q9VAF2-F1 LD24318P;
1497:  emay-A  3.9  9.8   75   147    5   DROME:AF-Q8IN42-F1 PROTEIN TURANDOT Z;
1498:  ek9s-A  3.9  6.7   74   230    5   DROME:AF-Q9W3Y3-F1 CALCYCLIN-BINDING PROTEIN;
1499:  ekja-A  3.9  9.7  126   875    7   DROME:AF-Q4V5E4-F1 RE61138P;
1500:  ektv-A  3.9  4.7  115   425    3   DROME:AF-Q9VJ97-F1 2-OXOGLUTARATE AND IRON-DEPENDENT OXYGENASE JMJD4
1501:  ekd3-A  3.9 13.0   95   609    7   DROME:AF-A8JUR3-F1 IONOTROPIC RECEPTOR 10A;
1502:  em1j-A  3.9 12.2   97   367    2   DROME:AF-Q9W1U2-F1 AT20903P;
1503:  edis-A  3.9 14.6   74   651    7   DROME:AF-P11147-F1 HEAT SHOCK 70 KDA PROTEIN COGNATE 4;
1504:  ejwb-A  3.9 19.5   89   253    6   DROME:AF-Q7K1V1-F1 LD38910P;
1505:  ec7j-A  3.9 13.5  114   665    6   DROME:AF-A8JNK4-F1 CDC42-INTERACTING PROTEIN 4, ISOFORM B;
1506:  eg16-A  3.9 11.3   81   192   11   DROME:AF-Q9VK15-F1 UNCHARACTERIZED PROTEIN;
1507:  eh4z-A  3.9 10.0   93   121    6   DROME:AF-Q6GUT7-F1 ACP53C14A;
1508:  ehuy-A  3.9  7.0   96   367    6   DROME:AF-Q9VP44-F1 EARTHBOUND 2, ISOFORM A;
1509:  ek8y-A  3.9  5.6   74   359    9   DROME:AF-Q9VWW0-F1 CYCLIC AMP RESPONSE ELEMENT-BINDING PROTEIN B;
1510:  ehv3-A  3.9  5.2  158   834    8   DROME:AF-P28285-F1 5-HYDROXYTRYPTAMINE RECEPTOR 2A;
1511:  efwe-A  3.9 23.2   95   516    4   DROME:AF-Q7JQL2-F1 LD20463P;
1512:  eele-A  3.9 17.8   96   314    7   DROME:AF-Q9VT01-F1 FI06792P;
1513:  ejth-A  3.9  7.1  127   401   12   DROME:AF-Q9VME1-F1 FI01864P;
1514:  eidt-A  3.9  9.0  149   682    9   DROME:AF-A1ZAQ3-F1 UNCHARACTERIZED PROTEIN, ISOFORM B;
1515:  elu9-A  3.9 11.0   94  1157    4   DROME:AF-Q9VP22-F1 CYCLIN-DEPENDENT KINASE 12;
1516:  ek1u-A  3.8 23.4   92   300    8   DROME:AF-Q9VT87-F1 UNCHARACTERIZED PROTEIN, ISOFORM B;
1517:  elhm-A  3.8  8.5   83  1416   10   DROME:AF-Q9XZ34-F1 TELOMERE-ASSOCIATED PROTEIN RIF1;
1518:  eh14-A  3.8  7.0  136   723    4   DROME:AF-Q9VI25-F1 NEUROCHONDRIN HOMOLOG;
1519:  emt4-A  3.8  5.2  105   552   10   DROME:AF-Q9VET1-F1 FI07620P;
1520:  ekwo-A  3.8 15.9  102   660    8   DROME:AF-Q9W329-F1 GOLGI-LOCALIZED, GAMMA-ADAPTIN EAR CONTAINING, AR
1521:  eiqq-A  3.8 12.6  132   802   12   DROME:AF-Q9W1E5-F1 ANAPHASE-PROMOTING COMPLEX SUBUNIT 2;
1522:  ee9r-A  3.8 26.3   93   533    9   DROME:AF-Q9VNM2-F1 OSIRIS 24;
1523:  ecwj-A  3.8  6.9   73   232    8   DROME:AF-Q9VP13-F1 39S RIBOSOMAL PROTEIN L59, MITOCHONDRIAL;
1524:  emdt-A  3.8  6.7   53   158    8   DROME:AF-Q9XZS4-F1 EG:22E5.12 PROTEIN;
1525:  em3c-A  3.8 14.5  107   861    7   DROME:AF-Q9VLX2-F1 LD22651P;
1526:  ehpx-A  3.8  9.0   71   232   13   DROME:AF-Q9VCE2-F1 REPLICATION STRESS RESPONSE REGULATOR SDE2;
1527:  eevr-A  3.8 17.5  141   655    9   DROME:AF-Q9W5A5-F1 PROTEIN TWEETY-2;
1528:  edj5-A  3.8  4.8  118   843   11   DROME:AF-P18824-F1 ARMADILLO SEGMENT POLARITY PROTEIN;
1529:  em6h-A  3.8  4.2   55    89    5   DROME:AF-X2JGB2-F1 UNCHARACTERIZED PROTEIN;
1530:  ega4-A  3.8 13.9   97   970    3   DROME:AF-Q9VAW1-F1 MOCA-CYP, ISOFORM A;
1531:  eeai-A  3.8  7.0   87   148    3   DROME:AF-Q9W4B6-F1 RE01432P;
1532:  elt5-A  3.8 11.3   95   399    8   DROME:AF-Q9VHM5-F1 RT10616P;
1533:  ej2b-A  3.8  9.9  103   813    7   DROME:AF-Q6NQY9-F1 RNA HELICASE;
1534:  ej7q-A  3.8  5.7  147   458    8   DROME:AF-Q9VQQ6-F1 FI18122P1;
1535:  ehov-A  3.8  8.1   97   609    6   DROME:AF-P54350-F1 WEE1-LIKE PROTEIN KINASE;
1536:  edkc-A  3.8  4.7  105   341    7   DROME:AF-Q8SWW2-F1 CG13189 PROTEIN;
1537:  ehy7-A  3.8  4.4   60   242   10   DROME:AF-Q9VHG5-F1 INSULATOR BINDING FACTOR 1, ISOFORM A;
1538:  ehie-A  3.8  5.2   75   537    4   DROME:AF-Q9VPB1-F1 PROTEIN ST7 HOMOLOG;
1539:  em7a-A  3.8 15.2   77   965    8   DROME:AF-Q8IQA9-F1 CUB AND LDLA DOMAIN, ISOFORM A;
1540:  efhn-A  3.8  6.2   64   633    3   DROME:AF-P11146-F1 HEAT SHOCK 70 KDA PROTEIN COGNATE 2;
1541:  eg2i-A  3.8  9.6  120   875    8   DROME:AF-A0A0B4KEL4-F1 UNCHARACTERIZED PROTEIN, ISOFORM B;
1542:  eimu-A  3.8  7.4  121  1960   12   DROME:AF-Q9VCH5-F1 NUCLEAR PORE COMPLEX PROTEIN NUP98-NUP96;
1543:  efol-A  3.8  7.7   63   132    6   DROME:AF-Q4V3Y0-F1 GEO02127P1;
1544:  emuj-A  3.8  8.4  132  1653    7   DROME:AF-A8JUV0-F1 PROTEIN STRAWBERRY NOTCH;
1545:  ek6p-A  3.8  4.9   90   572    7   DROME:AF-Q7KT81-F1 UNCHARACTERIZED PROTEIN;
1546:  eixl-A  3.8 18.6  168   594   10   DROME:AF-Q95ST2-F1 PROTEIN WNTLESS;
1547:  egq4-A  3.8  5.8  145  1858    7   DROME:AF-M9PI41-F1 STICKY, ISOFORM B;
1548:  ekui-A  3.8  2.9   69   161   10   DROME:AF-M9MRW9-F1 UNCHARACTERIZED PROTEIN, ISOFORM C;
1549:  ef96-A  3.8  7.0  101  1970    7   DROME:AF-M9NEI3-F1 CYCLIC NUCLEOTIDE-GATED ION CHANNEL-LIKE, ISOFORM
1550:  ehx0-A  3.8 11.7  117   400    8   DROME:AF-Q9W115-F1 FI14130P;
1551:  ekvc-A  3.8 19.8   87   946    2   DROME:AF-Q9VI93-F1 ZINC FINGER PROTEIN ROTUND;
1552:  em28-A  3.8  4.2   73   160    5   DROME:AF-Q9VYX8-F1 LD04844P;
1553:  emjb-A  3.8  4.6   57    68    9   DROME:AF-Q9VW42-F1 DNA REPAIR PROTEIN SWI5 HOMOLOG;
1554:  edjo-A  3.8  9.7  176  1009    6   DROME:AF-A8QI34-F1 SODIUM/POTASSIUM-TRANSPORTING ATPASE SUBUNIT ALPH
1555:  elqm-A  3.8  4.7   70   393    3   DROME:AF-Q9VAY9-F1 GH07821P;
1556:  ehms-A  3.8  5.8   91   313   10   DROME:AF-B6IDT8-F1 IP20336P;
1557:  eh2b-A  3.8 11.6  131  2118    8   DROME:AF-O76904-F1 EG:8D8.1 PROTEIN;
1558:  eiud-A  3.8 11.5   96  1555    4   DROME:AF-Q9VB40-F1 UNCHARACTERIZED PROTEIN, ISOFORM C;
1559:  el32-A  3.8 11.2   68   141    6   DROME:AF-A1Z8U7-F1 GEO13458P1;
1560:  eii4-A  3.8 13.4  107   395    3   DROME:AF-Q8SXF0-F1 MITOCHONDRIAL RIBOSOMAL PROTEIN S9;
1561:  eku6-A  3.8  5.5  102   804    4   DROME:AF-Q9VU18-F1 UNCHARACTERIZED PROTEIN, ISOFORM C;
1562:  emxw-A  3.8 11.2   86   396    8   DROME:AF-A1Z6M6-F1 DNA POLYMERASE INTERACTING TETRATRICOPEPTIDE REPE
1563:  eeja-A  3.8 15.5  101   720   12   DROME:AF-Q9VR99-F1 CACTIN;
1564:  eigy-A  3.8 19.8  110  1657    7   DROME:AF-Q9VU76-F1 COMBOVER, ISOFORM A;
1565:  eg3p-A  3.8 16.8   80   601    8   DROME:AF-Q7JY80-F1 M-SPONDIN, ISOFORM A;
1566:  ecy0-A  3.8  6.3  124   822    9   DROME:AF-Q9VI82-F1 NUCLEOLAR COMPLEX PROTEIN 3 HOMOLOG;
1567:  eig1-A  3.8 14.4  135   522    7   DROME:AF-Q9VG60-F1 DNA-DIRECTED RNA POLYMERASE III SUBUNIT RPC3;
1568:  ecza-A  3.8 12.3   65   605    5   DROME:AF-Q9VS19-F1 BARDET-BIEDL SYNDROME 1;
1569:  efjc-A  3.8  4.2   72   160    7   DROME:AF-A1Z9K9-F1 UNCHARACTERIZED PROTEIN, ISOFORM A;
1570:  edvx-A  3.8 10.1   74   576    5   DROME:AF-P52304-F1 SERINE/THREONINE-PROTEIN KINASE POLO;
1571:  ehah-A  3.8 13.3  134  1857    7   DROME:AF-Q9VE55-F1 QIN;
1572:  ei2r-A  3.8 20.0   89   345    2   DROME:AF-Q9VXR6-F1 GH09650P;
1573:  eh36-A  3.8  5.6   98   396    8   DROME:AF-Q9VXN3-F1 LD07988P;
1574:  eequ-A  3.8 10.5  102   190    5   DROME:AF-A1A711-F1 IP17374P;
1575:  emp5-A  3.8 12.1   86   296    8   DROME:AF-Q9W1J5-F1 RECEPTOR EXPRESSION-ENHANCING PROTEIN;
1576:  ehuv-A  3.8 15.4  113   233    8   DROME:AF-Q8IMF1-F1 IP08088P;
1577:  ejog-A  3.8  9.5  167  1256    7   DROME:AF-Q9VK06-F1 PHOSPHOLIPID-TRANSPORTING ATPASE;
1578:  ee5u-A  3.8 19.9  104   243    7   DROME:AF-Q9VMQ3-F1 RT06796P1;
1579:  em39-A  3.8 12.6  151   417    7   DROME:AF-Q9VRY6-F1 IST1 HOMOLOG;
1580:  el1r-A  3.8  7.6   72   378    1   DROME:AF-Q9VG69-F1 LP03547P;
1581:  ecye-A  3.8 11.5  112   745    8   DROME:AF-Q5BIB8-F1 RE19569P;
1582:  ejez-A  3.8  7.6   93   922   10   DROME:AF-Q9W1T9-F1 TPR_REGION DOMAIN-CONTAINING PROTEIN;
1583:  el1q-A  3.8 10.0   78   345    6   DROME:AF-Q9VXR2-F1 RE17665P;
1584:  em6b-A  3.8 19.2  137   600    8   DROME:AF-A1Z8N9-F1 IONOTROPIC RECEPTOR 48B;
1585:  ekmb-A  3.8 10.1  144   527   12   DROME:AF-A1Z8H3-F1 UNCHARACTERIZED PROTEIN;
1586:  ehev-A  3.8  6.4  130  1167   10   DROME:AF-Q9V9R3-F1 ADENYLATE CYCLASE TYPE 3;
1587:  ejyx-A  3.8  7.2   75   443    8   DROME:AF-Q9VYD5-F1 BRANCHED-CHAIN-AMINO-ACID AMINOTRANSFERASE;
1588:  emqg-A  3.8  8.7   80   534    6   DROME:AF-Q9V3E9-F1 FI17138P1;
1589:  emzx-A  3.8  9.6  103   129    9   DROME:AF-A0A0S0WGS4-F1 UNCHARACTERIZED PROTEIN, ISOFORM E;
1590:  efso-A  3.8  9.2   90   206    2   DROME:AF-Q9VK13-F1 PROTEIN MABIKI;
1591:  egjb-A  3.8 12.4  105   606    6   DROME:AF-Q2MGM0-F1 IONOTROPIC RECEPTOR 62A;
1592:  ejds-A  3.8 32.1  109   980    7   DROME:AF-Q9VFS5-F1 SERINE/THREONINE-PROTEIN PHOSPHATASE 4 REGULATORY
1593:  egmf-A  3.8  9.2   95   611    7   DROME:AF-Q9VXR5-F1 LD02975P;
1594:  eghp-A  3.8  5.7   71    88    6   DROME:AF-A0A0B4K753-F1 HEMOTIN;
1595:  emt6-A  3.8 10.9   95   599    7   DROME:AF-Q9W2B5-F1 PICKPOCKET 9, ISOFORM A;
1596:  ehd8-A  3.8  3.9   71   180    4   DROME:AF-Q9VA85-F1 GH09039P;
1597:  eki0-A  3.8  4.5  144  2053    6   DROME:AF-Q9W1C5-F1 INTEGRATOR COMPLEX SUBUNIT 1;
1598:  ef3r-A  3.8 11.5  128   520    5   DROME:AF-Q9V557-F1 PROBABLE CYTOCHROME P450 4P2;
1599:  egpu-A  3.8 12.0  107  1152    7   DROME:AF-A8DYM0-F1 LIPRIN-GAMMA, ISOFORM C;
1600:  ee7v-A  3.8 10.1  103   987    5   DROME:AF-M9PJ28-F1 UNCHARACTERIZED PROTEIN, ISOFORM B;
1601:  ei7g-A  3.8  5.8   89  1465    9   DROME:AF-Q9VWA0-F1 UNCHARACTERIZED PROTEIN, ISOFORM C;
1602:  ei31-A  3.8  5.6   91  1320   11   DROME:AF-P54623-F1 CENTROSOMIN;
1603:  ehq7-A  3.8 24.8  114   596    4   DROME:AF-Q7K3N1-F1 GH27401P;
1604:  eh5m-A  3.8  9.3  112   605    9   DROME:AF-Q7K1T1-F1 LD44824P;
1605:  efld-A  3.8 19.3   91   261    3   DROME:AF-M9PHC0-F1 UNCHARACTERIZED PROTEIN, ISOFORM C;
1606:  ejzc-A  3.8 15.3  127   580    6   DROME:AF-A1ZBP5-F1 FI19322P1;
1607:  edqy-A  3.8 13.4  139   837    4   DROME:AF-Q9W4B2-F1 FI01127P;
1608:  ekor-A  3.8 14.1  100   395    6   DROME:AF-Q7JZM1-F1 RE21922P;
1609:  eftu-A  3.8  6.9   94  1566    4   DROME:AF-Q27421-F1 PROTEIN OUTSPREAD;
1610:  ellu-A  3.8  6.7   93   761    6   DROME:AF-Q8MLR7-F1 PHOSPHATIDYLINOSITOL-3-PHOSPHATE PHOSPHATASE;
1611:  efyz-A  3.8  8.3   97   635    6   DROME:AF-Q7JRC9-F1 RE73310P;
1612:  ee0z-A  3.8  6.8   92   336    5   DROME:AF-Q7JWD3-F1 ATPASE ASNA1 HOMOLOG;
1613:  egyq-A  3.8  6.3  113  1486    9   DROME:AF-Q7KSN8-F1 UNCHARACTERIZED PROTEIN, ISOFORM D;
1614:  ehlg-A  3.8  5.2   83   124   11   DROME:AF-Q8MQY0-F1 SD02058P;
1615:  eim8-A  3.8 19.7   93   498    5   DROME:AF-Q9VPD3-F1 PHOSPHATIDYLSERINE SYNTHASE;
1616:  eftw-A  3.8 18.4  127  1876    2   DROME:AF-Q7K3H0-F1 PHOSPHATIDYLINOSITOL-4-PHOSPHATE 3-KINASE;
1617:  ef7n-A  3.8  7.0   83   392    6   DROME:AF-Q9VFY2-F1 LD39025P;
1618:  elvv-A  3.8  8.0   86   252    7   DROME:AF-P32100-F1 60S RIBOSOMAL PROTEIN L7;
1619:  ehb7-A  3.8 11.3  100   918    7   DROME:AF-Q9VT19-F1 UNCHARACTERIZED PROTEIN;
1620:  ek0z-A  3.8 14.6  119  1002    8   DROME:AF-P25992-F1 YEMANUCLEIN;
1621:  eh9y-A  3.8  3.9  130   501    3   DROME:AF-Q9VUM1-F1 PRE-MRNA-PROCESSING FACTOR 31;
1622:  ee08-A  3.8 20.5  134   605    8   DROME:AF-Q9VHL4-F1 IONOTROPIC RECEPTOR 85A;
1623:  ehdz-A  3.8  7.4  108   782   10   DROME:AF-Q9VI55-F1 E3 UFM1-PROTEIN LIGASE 1 HOMOLOG;
1624:  eedi-A  3.8 11.1   74   328    1   DROME:AF-Q9VMP8-F1 RE73577P;
1625:  ef4w-A  3.8 10.6  107   755    7   DROME:AF-Q9VC61-F1 PROTEIN CREBRF HOMOLOG;
1626:  ec1s-A  3.8 16.2  119  1263    3   DROME:AF-A1ZA45-F1 UNCHARACTERIZED PROTEIN, ISOFORM A;
1627:  eee3-A  3.8 15.5   92   732    3   DROME:AF-A0A0B4LFP0-F1 UNCHARACTERIZED PROTEIN, ISOFORM A;
1628:  ehk3-A  3.8 10.8  170  1673    8   DROME:AF-Q9VQI9-F1 AF4/FMR2 FAMILY MEMBER LILLI;
1629:  eizu-A  3.8 10.4   97   408    6   DROME:AF-A1ZBM7-F1 IONOTROPIC RECEPTOR 56B;
1630:  ekvf-A  3.8  9.6   87  2064    6   DROME:AF-Q9VPI9-F1 LD20667P;
1631:  eg6u-A  3.8 12.5  134  1916    7   DROME:AF-Q9VKG8-F1 DISCS LARGE 5, ISOFORM A;
1632:  ec6v-A  3.8 16.2  131   701   10   DROME:AF-Q9VKA3-F1 ZINC TRANSPORTER 33D, ISOFORM B;
1633:  eg82-A  3.8  8.4   93   163    2   DROME:AF-Q9VAZ2-F1 IP06517P;
1634:  ema4-A  3.8  4.5  109   203    4   DROME:AF-Q9VYF5-F1 UNCHARACTERIZED PROTEIN, ISOFORM A;
1635:  ef6p-A  3.8 11.4   94   320    3   DROME:AF-Q7KPG8-F1 CDK-ACTIVATING KINASE ASSEMBLY FACTOR MAT1;
1636:  efeq-A  3.8 23.1  102   681    8   DROME:AF-Q9VEA9-F1 LD24550P;
1637:  ekmr-A  3.7  9.4  148   275   10   DROME:AF-Q9VPM9-F1 AT02829P;
1638:  ek6r-A  3.7 12.6  120  1339    4   DROME:AF-Q7JQV2-F1 DYNACTIN SUBUNIT 1;
1639:  eeq9-A  3.7 18.5  114   813   11   DROME:AF-Q9VTZ1-F1 HISTONE ACETYLTRANSFERASE;
1640:  ekf8-A  3.7 25.6   97   696   10   DROME:AF-Q9W0H9-F1 RABAPTIN-5-ASSOCIATED EXCHANGE FACTOR FOR RAB5;
1641:  edp5-A  3.7  6.4  102   531   13   DROME:AF-Q9VPX0-F1 GH26159P;
1642:  ekwu-A  3.7  4.0   85   491   11   DROME:AF-Q27367-F1 PROTEIN CROQUEMORT;
1643:  ec3b-A  3.7  8.2   82  1655    6   DROME:AF-A8JNI2-F1 SERINE-ARGININE REPETITIVE MATRIX 2/3/4, ISOFORM
1644:  eeun-A  3.7  6.7  122   600    6   DROME:AF-Q9VMX1-F1 KIF-BINDING PROTEIN;
1645:  efya-A  3.7  4.0  154   457    6   DROME:AF-Q9VTD5-F1 AA_TRANS DOMAIN-CONTAINING PROTEIN;
1646:  ejrk-A  3.7 11.9   80   774    8   DROME:AF-Q9VJ73-F1 ADA2A-CONTAINING COMPLEX COMPONENT 2;
1647:  ekhp-A  3.7  6.3   74   232    7   DROME:AF-A8DYN5-F1 UNCHARACTERIZED PROTEIN, ISOFORM B;
1648:  el37-A  3.7  6.6  141   862    8   DROME:AF-Q9W4P0-F1 LD22456P;
1649:  efi4-A  3.7  4.5   64   102    8   DROME:AF-Q9VXH4-F1 RE16337P;
1650:  elvj-A  3.7  3.9   67   131    3   DROME:AF-Q9VMR8-F1 PROTEIN TURANDOT M;
1651:  elc0-A  3.7 12.5   96   455    2   DROME:AF-Q9W1I9-F1 INACTIVE PEPTIDYL-PROLYL CIS-TRANS ISOMERASE SHUT
1652:  eghz-A  3.7  9.6   91   466   12   DROME:AF-Q7K2R1-F1 GLYCOSYLTRANSFERASE FAMILY 92 PROTEIN;
1653:  ejee-A  3.7 13.8  105   441   11   DROME:AF-O76896-F1 EG:65F1.1 PROTEIN;
1654:  eipp-A  3.7  4.2   75   142   11   DROME:AF-M9NFP0-F1 UNCHARACTERIZED PROTEIN;
1655:  em57-A  3.7  3.4   49    57   12   DROME:AF-A0A1W5PX42-F1 UNCHARACTERIZED PROTEIN;
1656:  eh7n-A  3.7  9.5  106   320    8   DROME:AF-A1Z9W2-F1 RH47216P;
1657:  ec5p-A  3.7 14.3  151  2194    7   DROME:AF-Q8INC3-F1 MYOSIN HEAVY CHAIN-LIKE, ISOFORM B;
1658:  ee4r-A  3.7  4.7   89   159   11   DROME:AF-P23380-F1 V-TYPE PROTON ATPASE 16 KDA PROTEOLIPID SUBUNIT;
1659:  ekpl-A  3.7  3.0   63   262   13   DROME:AF-Q95RY2-F1 LD01461P;
1660:  eetx-A  3.7  9.7   53   471    2   DROME:AF-Q9VBR3-F1 ASTROCYTIC LEUCINE-RICH REPEAT MOLECULE;
1661:  emqw-A  3.7  4.5   63   230    5   DROME:AF-Q9W5A6-F1 UNCHARACTERIZED PROTEIN;
1662:  eixa-A  3.7 10.2   99   674    5   DROME:AF-Q9W464-F1 GLYCOSYLPHOSPHATIDYLINOSITOL ANCHOR ATTACHMENT 1;
1663:  eekj-A  3.7 16.4  102   298    7   DROME:AF-Q9VF77-F1 FI16517P1;
1664:  eh2c-A  3.7  5.9   76   740    5   DROME:AF-F3YDF1-F1 ATP-DEPENDENT ZINC METALLOPROTEASE YME1L;
1665:  ef86-A  3.7 16.7  135   911    3   DROME:AF-Q8IRS9-F1 GEMIN 4C;
1666:  emxn-A  3.7  5.4   74   332   12   DROME:AF-Q9VG11-F1 IP10581P;
1667:  ef8q-A  3.7 12.3   83   596    1   DROME:AF-A0A0S0WNI0-F1 UNCHARACTERIZED PROTEIN, ISOFORM D;
1668:  eei3-A  3.7  3.1   55   161    4   DROME:AF-Q9VAC7-F1 MIP04834P;
1669:  eg5n-A  3.7  4.4   85   223    9   DROME:AF-Q8MLR5-F1 IP08069P;
1670:  el7c-A  3.7 11.0   98  1298    5   DROME:AF-Q7KVK5-F1 UNCHARACTERIZED PROTEIN, ISOFORM M;
1671:  em33-A  3.7  4.4   66   142    8   DROME:AF-A1Z7W3-F1 GEO10290P1;
1672:  ejpx-A  3.7 19.0   98   369    4   DROME:AF-A0A0B4K897-F1 UNCHARACTERIZED PROTEIN, ISOFORM O;
1673:  elaf-A  3.7  2.3   58   318    5   DROME:AF-Q9V9S0-F1 FI04419P;
1674:  ejso-A  3.7  6.7   82   175    6   DROME:AF-Q9VUF9-F1 GH08457P;
1675:  ekfj-A  3.7  7.4   84   101    4   DROME:AF-A8DYL6-F1 UNCHARACTERIZED PROTEIN;
1676:  ee5i-A  3.7  4.4   82   205    5   DROME:AF-Q8IRU2-F1 IP04215P;
1677:  ek11-A  3.7  7.8  119  1589    3   DROME:AF-P39769-F1 POLYHOMEOTIC-PROXIMAL CHROMATIN PROTEIN;
1678:  efk5-A  3.7  3.7   88   230    8   DROME:AF-Q960K3-F1 LD47387P;
1679:  eeyp-A  3.7  8.1  125  2023    5   DROME:AF-A8DYE2-F1 TRANSIENT RECEPTOR POTENTIAL CATION CHANNEL TRPM;
1680:  ehcw-A  3.7  7.0   99   498   11   DROME:AF-P17972-F1 POTASSIUM VOLTAGE-GATED CHANNEL PROTEIN SHAW;
1681:  ek6h-A  3.7 13.3  123   660    7   DROME:AF-Q94890-F1 T-BOX PROTEIN H15;
1682:  efbt-A  3.7 13.7  118  1765    5   DROME:AF-Q1W9P9-F1 ECHINUS SPLICE FORM 3;
1683:  emg7-A  3.7  8.7   96   395    7   DROME:AF-Q9VAS7-F1 INNEXIN INX3;
1684:  eggl-A  3.7  7.1   84   155    5   DROME:AF-M9NEY2-F1 UNCHARACTERIZED PROTEIN;
1685:  ejqm-A  3.7  9.3  148   519    4   DROME:AF-P30975-F1 TACHYKININ-LIKE PEPTIDES RECEPTOR 99D;
1686:  eltn-A  3.7  6.5  127   537    7   DROME:AF-Q9W3U1-F1 ACTIN-HISTIDINE N-METHYLTRANSFERASE;
1687:  elgq-A  3.7 14.9  102   607    6   DROME:AF-Q9VZ61-F1 SISTER OF FEO, ISOFORM A;
1688:  ef41-A  3.7  7.2  143  1075    7   DROME:AF-Q7K0Q2-F1 IMPORTIN BETA11;
1689:  ekmx-A  3.7 14.6  115   563    9   DROME:AF-Q9VGX6-F1 FI03320P;
1690:  ehp7-A  3.7 13.7   98   642   11   DROME:AF-Q9VYN4-F1 IONOTROPIC RECEPTOR 11A;
1691:  elsk-A  3.7 11.6  130  1276    6   DROME:AF-A1Z6J2-F1 STEROL REGULATORY ELEMENT-BINDING PROTEIN CLEAVAG
1692:  elgk-A  3.7  4.1   74   498    7   DROME:AF-A1ZAP0-F1 SET AND MYND DOMAIN CONTAINING, ARTHROPOD-SPECIFI
1693:  ehkc-A  3.7  8.1   94   166    4   DROME:AF-Q9VNQ3-F1 ER MEMBRANE PROTEIN COMPLEX SUBUNIT 4;
1694:  eljo-A  3.7  4.4  136   542    7   DROME:AF-Q9VRM0-F1 LEUCOKININ RECEPTOR;
1695:  ej8e-A  3.7  6.1  131   778    8   DROME:AF-Q9VLL5-F1 LP03571P;
1696:  elb3-A  3.7 15.7   84  1714    6   DROME:AF-P28668-F1 BIFUNCTIONAL GLUTAMATE/PROLINE--TRNA LIGASE;
1697:  eknb-A  3.7 22.3   76   117    8   DROME:AF-Q6IL75-F1 HDC10149;
1698:  ecve-A  3.7 19.3  100   649    9   DROME:AF-Q24175-F1 DISCONTINUOUS ACTIN HEXAGON;
1699:  eivm-A  3.7 21.4  146  1767    3   DROME:AF-Q9VMG8-F1 UNCHARACTERIZED PROTEIN;
1700:  elzj-A  3.7 18.7   92   515    3   DROME:AF-Q9V559-F1 PROBABLE CYTOCHROME P450 4P3;
1701:  eki6-A  3.7 10.0  121   732    6   DROME:AF-Q9V9N1-F1 IONOTROPIC RECEPTOR 40A;
1702:  egl5-A  3.7  8.1   88   176    7   DROME:AF-Q9VXD1-F1 PROTEIN SINGLES BAR;
1703:  ejlr-A  3.7  9.7  128   317    4   DROME:AF-Q8IR56-F1 GM07807P;
1704:  eebb-A  3.7  8.6   65   205    5   DROME:AF-Q9VNE9-F1 60S RIBOSOMAL PROTEIN L13A;
1705:  ejww-A  3.7 14.3  115   953    4   DROME:AF-Q9Y125-F1 BCDNA.GH08312;
1706:  elp5-A  3.7 16.4  125   627    6   DROME:AF-A1ZBJ2-F1 UNCHARACTERIZED PROTEIN, ISOFORM B;
1707:  el6e-A  3.7 20.9  100  1004   10   DROME:AF-Q9V3H9-F1 ZINC FINGER CCCH DOMAIN-CONTAINING PROTEIN 14;
1708:  ef3y-A  3.7  5.0   96   392    9   DROME:AF-Q9VK20-F1 LD18447P;
1709:  egvo-A  3.7  4.7  137   270   13   DROME:AF-O18405-F1 SURFEIT LOCUS PROTEIN 4 HOMOLOG;
1710:  elxy-A  3.7  7.6   95   654    9   DROME:AF-Q9VAP2-F1 AUGMIN COMPLEX SUBUNIT DGT6;
1711:  eech-A  3.7  4.0   88   138   15   DROME:AF-A0A0B4LFY7-F1 UNCHARACTERIZED PROTEIN;
1712:  ein7-A  3.7  4.0   71   299    6   DROME:AF-O46079-F1 EG:39E1.2 PROTEIN;
1713:  eeqj-A  3.7  8.2   84   557    6   DROME:AF-P12613-F1 T-COMPLEX PROTEIN 1 SUBUNIT ALPHA;
1714:  ekbc-A  3.7  5.7   67    73    7   DROME:AF-A0A0B4K7E8-F1 UNCHARACTERIZED PROTEIN;
1715:  efp3-A  3.7  9.3   64   272    8   DROME:AF-Q9W4D8-F1 UNCHARACTERIZED PROTEIN;
1716:  el22-A  3.7  7.5  110   147    4   DROME:AF-Q8INU9-F1 UNCHARACTERIZED PROTEIN;
1717:  ek2c-A  3.7 11.0   81   581    4   DROME:AF-Q9VVG9-F1 UNCHARACTERIZED PROTEIN;
1718:  efkl-A  3.7  7.1   72   347    4   DROME:AF-A0A1Z1CH00-F1 MEIOTIC 38, ISOFORM C;
1719:  ek5d-A  3.7  5.2   74   146    5   DROME:AF-A0A0B4KED5-F1 UNCHARACTERIZED PROTEIN;
1720:  ed1i-A  3.7  4.6  149  1441    4   DROME:AF-Q9V6K1-F1 TRIPEPTIDYL-PEPTIDASE 2;
1721:  em2n-A  3.7 13.1  123   421    4   DROME:AF-Q9VHI6-F1 IP11728P;
1722:  eg5d-A  3.7  4.3   75   127   12   DROME:AF-Q8IPI2-F1 GEO12034P1;
1723:  eiuc-A  3.7  9.3  147   601    5   DROME:AF-Q8I0K9-F1 LD08455P;
1724:  embz-A  3.7  5.7   86   622    6   DROME:AF-A1Z7L8-F1 RECEPTOR PROTEIN SERINE/THREONINE KINASE;
1725:  el74-A  3.6  6.8   95   418   12   DROME:AF-Q9W3S4-F1 LD46272P;
1726:  ejir-A  3.6 11.8  136   586    7   DROME:AF-A1ZAR6-F1 XPO1 DOMAIN-CONTAINING PROTEIN;
1727:  ek74-A  3.6 11.9  104  1217    5   DROME:AF-Q9VK44-F1 LD24832P;
1728:  eiol-A  3.6  5.3  128   312   11   DROME:AF-P18929-F1 NADH-UBIQUINONE OXIDOREDUCTASE CHAIN 1;
1729:  ej7b-A  3.6  5.9  108   561    7   DROME:AF-A1Z8P2-F1 IONOTROPIC RECEPTOR 48C;
1730:  eii7-A  3.6 10.7   87  1060    5   DROME:AF-Q9VM97-F1 THROMBOSPONDIN, ISOFORM A;
1731:  eeiq-A  3.6 12.2  100  2482    6   DROME:AF-A1Z784-F1 ACETYL-COA CARBOXYLASE;
1732:  ejys-A  3.6  5.6   76   145   14   DROME:AF-B7YZH0-F1 UNCHARACTERIZED PROTEIN;
1733:  eg37-A  3.6 18.5  108   522    9   DROME:AF-Q7PLW4-F1 RE48874P;
1734:  edqr-A  3.6 22.1  115   349    7   DROME:AF-Q7KT86-F1 IP11188P;
1735:  eevg-A  3.6 11.2  111   418    6   DROME:AF-Q95RI5-F1 FAILED AXON CONNECTIONS;
1736:  ef0a-A  3.6 11.2  101   893    9   DROME:AF-Q9VRV8-F1 FI21453P1;
1737:  el53-A  3.6  7.2   86   853    8   DROME:AF-Q9VDH5-F1 KAINATE-TYPE IONOTROPIC GLUTAMATE RECEPTOR SUBUNI
1738:  elr6-A  3.6  8.8  131   447    6   DROME:AF-A1ZAM7-F1 CAAX PRENYL PROTEASE;
1739:  eigh-A  3.6  3.5   84   509    5   DROME:AF-O76924-F1 POTENTIAL E3 UBIQUITIN-PROTEIN LIGASE ARIADNE-2;
1740:  eikd-A  3.6 15.6  161  1013   11   DROME:AF-P82295-F1 PROMININ-LIKE PROTEIN;
1741:  ej43-A  3.6 22.8  125   512   10   DROME:AF-P50536-F1 PROTEIN MALE-SPECIFIC LETHAL-3;
1742:  ejze-A  3.6  8.4   71   114   14   DROME:AF-A0A0B4K6Y3-F1 UNCHARACTERIZED PROTEIN;
1743:  emw1-A  3.6  5.6   72   149    3   DROME:AF-Q9VQP9-F1 PUTATIVE OLIGOSACCHARYLTRANSFERASE COMPLEX SUBUNI
1744:  eixu-A  3.6 11.0   82   150    6   DROME:AF-Q9W3P5-F1 UNCHARACTERIZED PROTEIN;
1745:  ekfx-A  3.6 21.8  110   495    5   DROME:AF-Q2MGL7-F1 UNCHARACTERIZED PROTEIN, ISOFORM A;
1746:  el1w-A  3.6  7.7  104  1788    6   DROME:AF-P11046-F1 LAMININ SUBUNIT BETA-1;
1747:  ee6t-A  3.6  7.9  106  2669    7   DROME:AF-Q9W0T1-F1 NUCLEOSOME-REMODELING FACTOR SUBUNIT NURF301;
1748:  effp-A  3.6 11.4  104   613    5   DROME:AF-Q9VBJ6-F1 PROTEIN TWEETY HOMOLOG;
1749:  edeh-A  3.6  7.7  127   495    5   DROME:AF-A0A0B4KH28-F1 SYNDAPIN, ISOFORM C;
1750:  ef07-A  3.6  8.3  125  1220    6   DROME:AF-Q6AWD5-F1 AT02057P;
1751:  eiga-A  3.6  4.6   65   128    2   DROME:AF-Q9VZ39-F1 UNCHARACTERIZED PROTEIN;
1752:  eg3k-A  3.6  5.1  111   230    5   DROME:AF-Q9VUV6-F1 GXIVSPLA2, ISOFORM A;
1753:  ejkl-A  3.6 13.7  105   214    6   DROME:AF-Q9VIQ4-F1 GH03980P;
1754:  emc3-A  3.6 10.2   96   168    8   DROME:AF-Q0KI06-F1 UNCHARACTERIZED PROTEIN, ISOFORM A;
1755:  el3s-A  3.6 17.1  122   889    5   DROME:AF-Q9VZ63-F1 RE22038P;
1756:  egps-A  3.6 25.2  114  1062    7   DROME:AF-E8NHA2-F1 HECT AND RLD DOMAIN CONTAINING E3 UBIQUITIN LIGAS
1757:  eise-A  3.6 20.7  142   266    4   DROME:AF-Q8SXD1-F1 ELONGATION OF VERY LONG CHAIN FATTY ACIDS PROTEIN
1758:  efas-A  3.6 14.6  104   596    5   DROME:AF-A1ZA15-F1 IONOTROPIC RECEPTOR 52B;
1759:  eg3w-A  3.6 12.7   58   160   10   DROME:AF-Q9VKA2-F1 GEO12039P1;
1760:  ehgx-A  3.6  5.6  127   818    9   DROME:AF-Q9W278-F1 MEDIATOR OF RNA POLYMERASE II TRANSCRIPTION SUBUN
1761:  ef9z-A  3.6  6.0   81  1055    6   DROME:AF-A0A0B4KF06-F1 VALYL-TRNA SYNTHETASE;
1762:  ejnv-A  3.6  7.7  131   409   13   DROME:AF-Q9VK30-F1 GLCNAC-1-P TRANSFERASE;
1763:  ekak-A  3.6 12.4   69   138    9   DROME:AF-Q9VKN6-F1 GEO10377P1;
1764:  efus-A  3.6 15.2  103   578   12   DROME:AF-Q9VQS7-F1 PROTEIN SISTER OF ODD AND BOWEL;
1765:  ehi6-A  3.6 26.1  119  1120   11   DROME:AF-Q9VB48-F1 DUF2428 DOMAIN-CONTAINING PROTEIN;
1766:  elr8-A  3.6  5.8   94  1037    7   DROME:AF-Q9VYR9-F1 LD34222P;
1767:  edri-A  3.6 10.7  114  1165    9   DROME:AF-Q8MSU4-F1 SYMPLEKIN;
1768:  ehzg-A  3.6 27.2  116  1248    6   DROME:AF-M9PHU7-F1 UNCHARACTERIZED PROTEIN, ISOFORM G;
1769:  ec5i-A  3.6  5.9   66   194    5   DROME:AF-Q9VZF0-F1 LD44732P;
1770:  ef7p-A  3.6  5.0   69   224    4   DROME:AF-Q9VE92-F1 UNCHARACTERIZED PROTEIN;
1771:  ehlp-A  3.6 25.1  135   352    7   DROME:AF-Q7KT67-F1 UNCHARACTERIZED PROTEIN;
1772:  ed86-A  3.6  8.5  106   236   10   DROME:AF-A0A0B4KHF0-F1 FERRITIN;
1773:  ekq4-A  3.6 22.7  134   645    7   DROME:AF-Q24256-F1 HOMEOBOX PROTEIN B-H2;
1774:  eka4-A  3.6  8.9   72   453   10   DROME:AF-Q9W3Z4-F1 GH18625P;
1775:  edo4-A  3.6  8.8  106   422    9   DROME:AF-Q9VZN1-F1 PICKPOCKET 27;
1776:  ekuk-A  3.6 26.2  100  1256    8   DROME:AF-H9XVN1-F1 RHO GTPASE ACTIVATING PROTEIN AT 102A, ISOFORM D;
1777:  efqd-A  3.6 14.0   80   915    8   DROME:AF-Q9VHY6-F1 ER MEMBRANE PROTEIN COMPLEX SUBUNIT 1;
1778:  egpi-A  3.6  4.4   57    58   12   DROME:AF-Q8SY72-F1 SINGLE-PASS MEMBRANE AND COILED-COIL DOMAIN-CONTA
1779:  ek1j-A  3.6 17.1   72   454    4   DROME:AF-Q8INB4-F1 UNCHARACTERIZED PROTEIN, ISOFORM B;
1780:  egp3-A  3.6  7.7  147  1487    7   DROME:AF-Q9VGI8-F1 BLOOM SYNDROME PROTEIN HOMOLOG;
1781:  edon-A  3.6 19.2  113  2232    4   DROME:AF-Q9VC96-F1 BRWD3;
1782:  eiax-A  3.6 20.0   94   513    4   DROME:AF-Q9VIY9-F1 IP01252P;
1783:  ejbl-A  3.6 15.4  133  1134    4   DROME:AF-A1Z7Z9-F1 CENTROSOMAL PROTEIN OF 131 KDA;
1784:  ee9v-A  3.6 13.5   95   711    1   DROME:AF-Q9VGD8-F1 GH27720P;
1785:  ekx4-A  3.6 20.9  100   884    6   DROME:AF-O18388-F1 IMPORTIN SUBUNIT BETA;
1786:  ekad-A  3.6  6.5   47    48    9   DROME:AF-Q7KUV4-F1 UNCHARACTERIZED PROTEIN, ISOFORM A;
1787:  eg0t-A  3.6  8.4   87   271    8   DROME:AF-Q9VT31-F1 GH24859P;
1788:  em27-A  3.6 13.6   85   576    4   DROME:AF-Q24180-F1 DEFORMED EPIDERMAL AUTOREGULATORY FACTOR 1;
1789:  eidk-A  3.6  5.4   70    82    6   DROME:AF-E1JGX1-F1 SEMINAL FLUID PROTEIN 60F, ISOFORM A;
1790:  eheh-A  3.6  7.2   96   294    5   DROME:AF-Q9VYK8-F1 APOPTOSIS AND CASPASE ACTIVATION INHIBITOR, ISOFO
1791:  efvp-A  3.6  9.4   75   150    3   DROME:AF-Q9VTF1-F1 UNCHARACTERIZED PROTEIN;
1792:  egun-A  3.6  8.2  101  1906    7   DROME:AF-Q9VZX7-F1 AUTOPHAGY-RELATED 2, ISOFORM A;
1793:  ee3y-A  3.6 10.7   74   181    5   DROME:AF-Q9VVT9-F1 NINJURIN B;
1794:  eexs-A  3.6 17.8   88  1084    6   DROME:AF-Q9VXD4-F1 MAB-21 DOMAIN-CONTAINING PROTEIN;
1795:  ecu7-A  3.6  5.2   80   690    5   DROME:AF-Q2MGK5-F1 DUF4201 DOMAIN-CONTAINING PROTEIN;
1796:  ein8-A  3.6  9.4  113   213    6   DROME:AF-Q9VBQ4-F1 GH01257P;
1797:  eg59-A  3.6 15.2  123  1717    9   DROME:AF-A8JNM1-F1 FORMIN 3, ISOFORM B;
1798:  em2k-A  3.6  7.0   64    67    9   DROME:AF-Q9VPA4-F1 MIP08452P;
1799:  ekcu-A  3.6  7.7  116   568    9   DROME:AF-Q2PDP5-F1 UNCHARACTERIZED PROTEIN, ISOFORM F;
1800:  edj4-A  3.6  7.7  107   387   10   DROME:AF-Q8INH8-F1 UNCHARACTERIZED PROTEIN, ISOFORM C;
1801:  ei5x-A  3.6 11.2  126   966    6   DROME:AF-Q9VQ52-F1 GH27779P;
1802:  ed6n-A  3.6  5.1   78   121    8   DROME:AF-M9ND94-F1 UNCHARACTERIZED PROTEIN, ISOFORM A;
1803:  ec80-A  3.6 17.4  119  1439   10   DROME:AF-Q9W1X7-F1 MEDIATOR OF RNA POLYMERASE II TRANSCRIPTION SUBUN
1804:  ely8-A  3.6 19.5  128   594    5   DROME:AF-Q9VRD3-F1 FI06015P;
1805:  eh0d-A  3.6 10.6  118   447    3   DROME:AF-E1JGK3-F1 FI18012P1;
1806:  eg9r-A  3.6  8.7  103   372    8   DROME:AF-P33085-F1 INNEXIN SHAKING-B;
1807:  emkb-A  3.6  4.7   78   457    8   DROME:AF-Q9VAJ5-F1 PICKPOCKET 30, ISOFORM A;
1808:  eenx-A  3.6 20.1   97  1601    9   DROME:AF-E1JIT7-F1 PH AND SEC7 DOMAIN-CONTAINING PROTEIN;
1809:  ek6v-A  3.6  7.1   91   448    7   DROME:AF-P39572-F1 PROTEIN GIANT;
1810:  ehae-A  3.6  7.6   80   373   11   DROME:AF-Q9VPF9-F1 SD10847P;
1811:  eg93-A  3.6  6.4  104   622   10   DROME:AF-Q9V3I3-F1 FI03282P;
1812:  eljx-A  3.6 18.2   79   376    4   DROME:AF-Q9NKV0-F1 MYELOID LEUKEMIA FACTOR;
1813:  eff7-A  3.6 13.3  137   830    6   DROME:AF-Q9VNZ7-F1 LD44094P;
1814:  elmo-A  3.6  5.5  140   961    5   DROME:AF-O46037-F1 VINCULIN;
1815:  elnh-A  3.6 15.0  119   940    4   DROME:AF-Q9VPV3-F1 GLUTAMATE RECEPTOR IIC;
1816:  eg64-A  3.6 14.1  121   707    7   DROME:AF-Q8IQ80-F1 GH06117P;
1817:  emme-A  3.6 47.6  126   479    5   DROME:AF-Q1WWC1-F1 IP12064P;
1818:  ec75-A  3.6  7.4   78   423    6   DROME:AF-Q9VUS1-F1 COMM3, ISOFORM D;
1819:  edm4-A  3.6 11.4  138   564    7   DROME:AF-P20905-F1 5-HYDROXYTRYPTAMINE RECEPTOR 1;
1820:  egsd-A  3.6 10.6   78   170   12   DROME:AF-Q8T8R7-F1 AT31812P;
1821:  elp4-A  3.6  7.3  110   952    7   DROME:AF-Q8I0D4-F1 RE20510P;
1822:  ei85-A  3.6 10.3   77   201    3   DROME:AF-Q9VS59-F1 AKIRIN;
1823:  efiq-A  3.6  6.2  117  1035    4   DROME:AF-Q23979-F1 UNCONVENTIONAL MYOSIN IC;
1824:  efk6-A  3.6 11.5   77   642    6   DROME:AF-Q9VEN3-F1 FI20177P1;
1825:  elt8-A  3.6  4.6   57   225    7   DROME:AF-Q7JR24-F1 CAG, ISOFORM A;
1826:  ehbk-A  3.6  9.1  114   814    9   DROME:AF-Q9VK82-F1 ORGANIC ANION TRANSPORTING POLYPEPTIDE 33EB;
1827:  egif-A  3.6  5.8   71   205    6   DROME:AF-Q9VSZ0-F1 UNCHARACTERIZED PROTEIN, ISOFORM A;
1828:  egnh-A  3.6  7.6   97   425    5   DROME:AF-Q9VJZ2-F1 LD05321P;
1829:  ejx4-A  3.6 14.7   92   405    5   DROME:AF-Q9VM43-F1 PDGF-AND VEGF-RELATED FACTOR 2;
1830:  edt0-A  3.6  8.2   88  1264    5   DROME:AF-P52172-F1 BOX A-BINDING FACTOR;
1831:  ekd5-A  3.6 12.7   61   181    3   DROME:AF-Q9W1K3-F1 UNCHARACTERIZED PROTEIN, ISOFORM A;
1832:  elur-A  3.5  7.2   74   816    5   DROME:AF-Q9VKJ9-F1 COILED-COIL AND C2 DOMAIN-CONTAINING PROTEIN 1-LI
1833:  eg95-A  3.5 18.7  101   751   12   DROME:AF-A1Z7W1-F1 SET AND MYND DOMAIN CONTAINING, CLASS 4, MEMBER 1
1834:  ej65-A  3.5  7.4  123   787    6   DROME:AF-Q9VPY2-F1 PHOSPHOLIPASE A2 ACTIVATOR PROTEIN, ISOFORM A;
1835:  ec8t-A  3.5 11.0  100   782    7   DROME:AF-P16568-F1 PROTEIN BICAUDAL D;
1836:  eeyj-A  3.5 19.4  116   738    5   DROME:AF-Q9V8K2-F1 EXOCYST COMPLEX COMPONENT 3;
1837:  ei5s-A  3.5  5.6  129  1513    9   DROME:AF-Q86B91-F1 PROTEIN TINCAR;
1838:  emg1-A  3.5 16.7  107   276    7   DROME:AF-Q7KY01-F1 AQUAPORIN;
1839:  edh1-A  3.5 11.4  125  2077   10   DROME:AF-Q7PLI2-F1 NIPPED-B PROTEIN;
1840:  ei0h-A  3.5  4.4  112   699    7   DROME:AF-Q8MS38-F1 RE15216P;
1841:  el59-A  3.5  4.6   85   158   13   DROME:AF-Q9VTI6-F1 V-TYPE PROTON ATPASE PROTEOLIPID SUBUNIT;
1842:  ej5c-A  3.5 11.9  126   852    7   DROME:AF-Q9VAQ0-F1 CULLIN 5;
1843:  elz0-A  3.5 20.4   99   916    5   DROME:AF-Q9VQ26-F1 RAB3 GTPASE-ACTIVATING PROTEIN CATALYTIC SUBUNIT;
1844:  egrq-A  3.5  7.9   79   486    6   DROME:AF-Q9W0U4-F1 FI07216P;
1845:  eeqw-A  3.5  5.6  142  1067    7   DROME:AF-Q9VEV4-F1 PROTEIN CLEC16A HOMOLOG;
1846:  eib6-A  3.5  4.7   87   228    6   DROME:AF-Q9VBI1-F1 DNA REPLICATION COMPLEX GINS PROTEIN SLD5;
1847:  ekzv-A  3.5 14.8   89   437   11   DROME:AF-Q9W4J8-F1 FI24210P1;
1848:  efje-A  3.5  6.7   95   485   12   DROME:AF-Q7KT15-F1 FI19307P1;
1849:  eiai-A  3.5 19.7  127   655    8   DROME:AF-Q9W3P4-F1 IONOTROPIC RECEPTOR 7B;
1850:  ekyw-A  3.5  5.1  119   980    8   DROME:AF-Q9W495-F1 GPI INOSITOL-DEACYLASE;
1851:  ed62-A  3.5  8.7  183   471    7   DROME:AF-Q8IQF3-F1 AA_TRANS DOMAIN-CONTAINING PROTEIN;
1852:  edci-A  3.5  7.9   77   968    8   DROME:AF-Q9VEN9-F1 PROTEIN ASSOCIATED WITH TOPO II RELATED-1, ISOFOR
1853:  emqf-A  3.5  5.9  115   699    5   DROME:AF-A1Z6H6-F1 PEPTIDASE_M3 DOMAIN-CONTAINING PROTEIN;
1854:  elpo-A  3.5 14.1   89   289    6   DROME:AF-P18289-F1 TRANSCRIPTION FACTOR AP-1;
1855:  edrj-A  3.5 11.0   83   820    6   DROME:AF-A8JV07-F1 UNCHARACTERIZED PROTEIN, ISOFORM B;
1856:  ec2i-A  3.5 18.0  102   659    8   DROME:AF-Q9VTK7-F1 DEUBIQUITINATING ENZYME A;
1857:  ed8r-A  3.5  9.7  100   469    5   DROME:AF-A1Z7D6-F1 FI11533P;
1858:  eg2o-A  3.5 11.1   66   138   11   DROME:AF-Q9VGW5-F1 GEO08194P1;
1859:  egrk-A  3.5 16.0  126   926    9   DROME:AF-Q7K4B6-F1 PROTEIN O-MANNOSYL-TRANSFERASE TMTC3;
1860:  ecyz-A  3.5  6.3   93   134   10   DROME:AF-Q8IRF2-F1 GEO11850P1;
1861:  eihs-A  3.5  4.8   63   215    6   DROME:AF-Q9W4J4-F1 GM14292P;
1862:  ejpz-A  3.5 15.6   84   509    4   DROME:AF-A0A0B4LF70-F1 UNCHARACTERIZED PROTEIN, ISOFORM I;
1863:  els7-A  3.5  6.0   65    78    3   DROME:AF-Q9VVA8-F1 TRANSMEMBRANE PROTEIN 258;
1864:  egjd-A  3.5  6.5  123  1978    1   DROME:AF-Q9W0M1-F1 CENTROSOMAL PROTEIN CEP290;
1865:  ed3r-A  3.5 32.4   92   378    8   DROME:AF-Q9VGU3-F1 IP11331P;
1866:  edfr-A  3.5 23.4  113   589    7   DROME:AF-Q9VCA5-F1 PHENYLALANINE--TRNA LIGASE BETA SUBUNIT;
1867:  egr2-A  3.5 16.9   74   757    7   DROME:AF-X2J6K6-F1 REDUCED OCELLI, ISOFORM B;
1868:  eewq-A  3.5 19.5  122   476    5   DROME:AF-E2QCM9-F1 DIURETIC HORMONE 44 RECEPTOR 2, ISOFORM B;
1869:  elr9-A  3.5 13.1  102   586    6   DROME:AF-A1ZAY9-F1 IONOTROPIC RECEPTOR 54A;
1870:  emst-A  3.5 14.2  109  1669    6   DROME:AF-Q9V727-F1 POLYCOMB PROTEIN ASX;
1871:  ec2k-A  3.5  9.1   92   907    7   DROME:AF-A0A0B4KHJ0-F1 GRIK, ISOFORM C;
1872:  ecx9-A  3.5 18.7  139   579    4   DROME:AF-Q8T4A3-F1 AT08308P;
1873:  edbk-A  3.5 12.9  105   178    9   DROME:AF-A1Z9M2-F1 RECEPTOR EXPRESSION-ENHANCING PROTEIN;
1874:  ek3k-A  3.5 15.6   91   210    9   DROME:AF-Q9V359-F1 VACUOLAR PROTEIN SORTING-ASSOCIATED PROTEIN 28 HO
1875:  ef9c-A  3.5  7.5  107   467    9   DROME:AF-O77260-F1 EG:115C2.6 PROTEIN;
1876:  efcq-A  3.5  9.9  137   844    4   DROME:AF-Q9VE77-F1 V-TYPE PROTON ATPASE SUBUNIT A;
1877:  emqx-A  3.5  6.0   84   357    6   DROME:AF-Q9VXG0-F1 CELL CYCLE CONTROL PROTEIN 50A;
1878:  ed8w-A  3.5 10.4   91   162   12   DROME:AF-B7Z085-F1 GEO02576P1;
1879:  em00-A  3.5 12.7  105   730   10   DROME:AF-Q9VC06-F1 LD37516P;
1880:  eejc-A  3.5  5.4   60   148    3   DROME:AF-Q9VUG5-F1 GEO02333P1;
1881:  em38-A  3.5 13.9   97   492    4   DROME:AF-Q9I7K6-F1 PROTEIN NASP HOMOLOG;
1882:  eet2-A  3.5  4.4   59   314    7   DROME:AF-A1ZA86-F1 UNCHARACTERIZED PROTEIN;
1883:  eil1-A  3.5 10.7  136   735    4   DROME:AF-Q9VQE0-F1 DYNAMIN-1-LIKE PROTEIN;
1884:  ejh9-A  3.5  8.3  127   448    7   DROME:AF-Q9VP87-F1 DECAPRENYL DIPHOSPHATE SYNTHASE SUBUNIT 2, ISOFOR
1885:  ec7f-A  3.5  4.5   75   447    7   DROME:AF-Q9VAG4-F1 VACUOLAR PROTEIN SORTING-ASSOCIATED PROTEIN 16B;
1886:  ekj1-A  3.5 21.9  150  1977    5   DROME:AF-A1Z8X3-F1 ANASTRAL SPINDLE 3;
1887:  eifq-A  3.5 12.3  141  1923    9   DROME:AF-Q9VF02-F1 HELICASE 89B, ISOFORM B;
1888:  ed9d-A  3.5 30.1  115   894    8   DROME:AF-Q9VIZ3-F1 LD25692P;
1889:  ej19-A  3.5  7.7  127   855    6   DROME:AF-Q9XZ10-F1 V-TYPE PROTON ATPASE SUBUNIT A;
1890:  egk8-A  3.5  6.1  123   819    7   DROME:AF-Q9VVH9-F1 SOLUTE CARRIER ORGANIC ANION TRANSPORTER FAMILY M
1891:  ef49-A  3.5  6.9  108  1247    9   DROME:AF-A8QI68-F1 POLYCYSTIN-RELATED Y PROTEIN;
1892:  efej-A  3.5  5.0  125  1820    3   DROME:AF-Q9W5D0-F1 UNCHARACTERIZED PROTEIN CG43867;
1893:  emts-A  3.5  6.5   90   196    8   DROME:AF-M9NDP9-F1 UNCHARACTERIZED PROTEIN, ISOFORM E;
1894:  egwt-A  3.5 17.3  122  1984    7   DROME:AF-Q9VZ85-F1 RHO GUANINE NUCLEOTIDE EXCHANGE FACTOR AT 64C, IS
1895:  ekrd-A  3.5 14.6  134   921    8   DROME:AF-Q9VJ29-F1 TRANSPORT AND GOLGI ORGANIZATION PROTEIN 6;
1896:  ehl7-A  3.5  6.6   97   926    4   DROME:AF-Q9VPB0-F1 FI23914P1;
1897:  eh4g-A  3.5  2.6   48    50   19   DROME:AF-M9NEV5-F1 UNCHARACTERIZED PROTEIN, ISOFORM A;
1898:  ee8z-A  3.5 11.4  124   340    9   DROME:AF-Q9V437-F1 PRP18 HOMOLOG;
1899:  efyr-A  3.5  9.7  118  1537   11   DROME:AF-Q9VQH2-F1 DUAL OXIDASE;
1900:  ed84-A  3.5  9.2   89   538    7   DROME:AF-Q9VNU3-F1 TPH DOMAIN-CONTAINING PROTEIN;
1901:  ehgk-A  3.5 18.3  124   439    6   DROME:AF-Q9VDQ4-F1 TRADE EMBARGO;
1902:  efv1-A  3.5 13.3  111   513    5   DROME:AF-Q9VCG6-F1 IP14417P1;
1903:  eh28-A  3.5  3.4   50   121    2   DROME:AF-Q9VD66-F1 FEMALE-SPECIFIC INDEPENDENT OF TRANSFORMER;
1904:  ekp2-A  3.5  2.9   59    90    7   DROME:AF-Q6IGM9-F1 GEO11086P1;
1905:  eesf-A  3.5 11.4  161   538    4   DROME:AF-Q9Y115-F1 UNC93-LIKE PROTEIN;
1906:  elky-A  3.5 28.4  112   587   10   DROME:AF-Q9W2Z8-F1 UNCHARACTERIZED PROTEIN, ISOFORM C;
1907:  ef8h-A  3.5  8.3  143   477    8   DROME:AF-Q8ITC7-F1 NEUROPEPTIDES CAPA RECEPTOR;
1908:  ehz5-A  3.5 14.4   81   247    6   DROME:AF-Q9VKR0-F1 ER MEMBRANE PROTEIN COMPLEX SUBUNIT 3;
1909:  ei3z-A  3.5 10.6  125   436    5   DROME:AF-Q9VRE4-F1 LD23009P;
1910:  efqc-A  3.5 12.4  116   699    6   DROME:AF-Q7KNA0-F1 DYMECLIN;
1911:  eit0-A  3.5 30.7  108  1267    6   DROME:AF-Q9VMQ4-F1 CONDENSIN-2 COMPLEX SUBUNIT;
1912:  elpz-A  3.5  8.7   79   436    9   DROME:AF-Q8IMN3-F1 UNCHARACTERIZED PROTEIN, ISOFORM C;
1913:  ecxz-A  3.5  4.2  156  1127    7   DROME:AF-Q9VM62-F1 LD34181P;
1914:  efml-A  3.5 13.0   86   971    6   DROME:AF-Q94527-F1 NUCLEAR FACTOR NF-KAPPA-B P110 SUBUNIT;
1915:  efan-A  3.5 10.6   73   619    4   DROME:AF-Q9VXW5-F1 LD21606P;
1916:  eg3r-A  3.5 19.8  101   548    8   DROME:AF-P40688-F1 PROTEIN SWALLOW;
1917:  emtf-A  3.5 11.4  125   997    7   DROME:AF-Q24418-F1 GLUTAMATE  RECEPTOR SUBUNIT 1;
1918:  ed1g-A  3.5 13.7   92  1105    7   DROME:AF-Q9VA38-F1 SERINE/THREONINE-PROTEIN KINASE WARTS;
1919:  ekdr-A  3.5  5.3   55    61    4   DROME:AF-A0A0B4K7I1-F1 UNCHARACTERIZED PROTEIN;
1920:  ec57-A  3.5 10.9  114   269    9   DROME:AF-Q9VW58-F1 LD33138P;
1921:  eeeb-A  3.5 19.4  146   269    4   DROME:AF-A8JNR0-F1 ELONGATION OF VERY LONG CHAIN FATTY ACIDS PROTEIN
1922:  ejlh-A  3.5  3.4   57    59    9   DROME:AF-Q1WWA2-F1 GEO11554P1;
1923:  ejcx-A  3.5  4.3   83   337    6   DROME:AF-Q9VQ95-F1 TESTIS ENDOG-LIKE 3;
1924:  emou-A  3.5  7.6   69   608   10   DROME:AF-Q9VCR6-F1 SCAFFOLD PROTEIN SALVADOR;
1925:  ejvj-A  3.5  4.7   66   252    9   DROME:AF-Q9VMW8-F1 MANNOSE-P-DOLICHOL UTILIZATION DEFECT 1 PROTEIN H
1926:  ehhn-A  3.5 11.6   86   116    1   DROME:AF-Q9VQM2-F1 NADH DEHYDROGENASE  1 SUBUNIT C2;
1927:  efni-A  3.5 10.8  126  2517   10   DROME:AF-Q9VXG8-F1 SERINE/THREONINE-PROTEIN KINASE ATR;
1928:  ej8l-A  3.5 17.2  106   696    6   DROME:AF-Q9VAV2-F1 FI21480P1;
1929:  efgp-A  3.5  6.8  130   640    8   DROME:AF-Q9VBR1-F1 VACUOLAR PROTEIN SORTING 33B;
1930:  ehw4-A  3.5  4.5  146   326    8   DROME:AF-Q9VLP9-F1 POLYPRENOL REDUCTASE;
1931:  ec3c-A  3.5 15.2  133  1254    6   DROME:AF-Q9VYT4-F1 P-TYPE CU(+) TRANSPORTER;
1932:  ehcf-A  3.5  5.5  109   400    8   DROME:AF-Q9W423-F1 LD18904P;
1933:  emkr-A  3.5  9.3  130  1227    9   DROME:AF-A1ZAD3-F1 DHC_N1 DOMAIN-CONTAINING PROTEIN;
1934:  emma-A  3.5  6.0   64   792    9   DROME:AF-Q9VCR4-F1 FI17836P1;
1935:  emah-A  3.5  9.3  138   738    7   DROME:AF-Q9W366-F1 RE59932P;
1936:  edu8-A  3.5  6.4   70   132    7   DROME:AF-Q9W5B8-F1 IP05715P;
1937:  eixc-A  3.5 10.7   85  1395    6   DROME:AF-Q9W1R4-F1 LITTLE ELONGATION COMPLEX SUBUNIT 1;
1938:  egyt-A  3.4 13.0   83   469   11   DROME:AF-A8JNC7-F1 DPR-INTERACTING PROTEIN DELTA, ISOFORM D;
1939:  emwi-A  3.4  8.7   95   507   11   DROME:AF-Q9W0X1-F1 GH15894P;
1940:  ekcf-A  3.4 10.0  122   947    3   DROME:AF-Q9VHW4-F1 FI21225P1;
1941:  eko6-A  3.4 23.3  118   724   10   DROME:AF-Q9VS46-F1 RINT1-LIKE PROTEIN;
1942:  ek9x-A  3.4 15.1  103   355    5   DROME:AF-Q95TP0-F1 TUBULIN-FOLDING COFACTOR C;
1943:  el9b-A  3.4 12.2  130   358    7   DROME:AF-Q9VR04-F1 RH51096P;
1944:  ecy5-A  3.4  9.4  113  1022    6   DROME:AF-Q9W3E1-F1 INTEGRATOR COMPLEX SUBUNIT 4;
1945:  ecyw-A  3.4 12.9   79   508   10   DROME:AF-Q9V3D9-F1 SIGNAL RECOGNITION PARTICLE 54 KDA PROTEIN;
1946:  ef5l-A  3.4 14.1   98   416    6   DROME:AF-Q9W254-F1 QUAKING RELATED 58E-2, ISOFORM A;
1947:  efxt-A  3.4 17.4  104   766    9   DROME:AF-Q9VIF0-F1 NUCLEOLAR COMPLEX PROTEIN 2 HOMOLOG;
1948:  ekrx-A  3.4  4.7   89   193    9   DROME:AF-Q9VKQ8-F1 V-TYPE PROTON ATPASE PROTEOLIPID SUBUNIT;
1949:  egn0-A  3.4 14.1   81   241    2   DROME:AF-B9ER12-F1 MICOS COMPLEX SUBUNIT MIC13;
1950:  egso-A  3.4 16.5   98   570    7   DROME:AF-Q8MSM7-F1 AT19257P;
1951:  ef83-A  3.4 13.4  148   503    7   DROME:AF-Q9W3X5-F1 FUMARATE HYDRATASE;
1952:  edqb-A  3.4 24.6  107   541    4   DROME:AF-Q9VC57-F1 ATLASTIN;
1953:  emz3-A  3.4  9.8   89   633    0   DROME:AF-Q9VYI8-F1 UNCHARACTERIZED PROTEIN;
1954:  egak-A  3.4  4.7   86   317    5   DROME:AF-Q7KSQ0-F1 LD46175P;
1955:  emm5-A  3.4  7.9  120   831    5   DROME:AF-Q8SY25-F1 RE05944P;
1956:  edj1-A  3.4 11.4  103   597    8   DROME:AF-A1Z9Y5-F1 IONOTROPIC RECEPTOR 51B;
1957:  ele4-A  3.4  9.4   86   264    5   DROME:AF-Q9V436-F1 26S PROTEASOME NON-ATPASE REGULATORY SUBUNIT 8;
1958:  eho8-A  3.4  5.9   73   288    5   DROME:AF-Q9VVT5-F1 DYSBINDIN PROTEIN HOMOLOG;
1959:  ehpp-A  3.4 14.7  103   297    7   DROME:AF-A1Z6P3-F1 EB1, ISOFORM F;
1960:  edar-A  3.4  7.8   86   179   13   DROME:AF-B7Z137-F1 UNCHARACTERIZED PROTEIN;
1961:  ejam-A  3.4  8.3   77   583    8   DROME:AF-M9NFF9-F1 ADA2A-CONTAINING COMPLEX COMPONENT 3, ISOFORM D;
1962:  eeqa-A  3.4 16.2  106  1590    4   DROME:AF-P18171-F1 DEFECTIVE CHORION-1 PROTEIN, FC177 ISOFORM;
1963:  efpb-A  3.4  4.5   89   340   11   DROME:AF-D2A6L3-F1 CHITIN-BINDING TYPE-4 DOMAIN-CONTAINING PROTEIN;
1964:  edsv-A  3.4 37.7  123  1094    6   DROME:AF-Q0KHX7-F1 FI18193P1;
1965:  ek6f-A  3.4 20.2  150   272    7   DROME:AF-Q9VCT3-F1 ELONGATION OF VERY LONG CHAIN FATTY ACIDS PROTEIN
1966:  ej5d-A  3.4  9.3  139  1833    9   DROME:AF-Q9VUH6-F1 MYOPIC;
1967:  ekpr-A  3.4 16.7  126   784    9   DROME:AF-A0A0B4K651-F1 BESTROPHIN 1, ISOFORM C;
1968:  elyf-A  3.4  9.4   92   652    5   DROME:AF-Q9VSH4-F1 CLEAVAGE AND POLYADENYLATION SPECIFICITY FACTOR S
1969:  efuc-A  3.4 11.3   76   614    3   DROME:AF-O46085-F1 GH08708P;
1970:  ee2k-A  3.4 15.6  106   670    8   DROME:AF-Q9VU33-F1 CULLIN 6;
1971:  eeo4-A  3.4  5.4   70  1412    6   DROME:AF-Q9VKJ1-F1 MPN DOMAIN-CONTAINING PROTEIN CG4751;
1972:  efjw-A  3.4 13.7   80   599    8   DROME:AF-A1Z8V0-F1 SCAVENGER RECEPTOR CLASS C, TYPE II, ISOFORM A;
1973:  emwj-A  3.4 10.3  106   471   10   DROME:AF-Q7K5N4-F1 UBIQUITIN CARBOXYL-TERMINAL HYDROLASE CALYPSO;
1974:  edit-A  3.4 23.2   93  1031    4   DROME:AF-B6JUP5-F1 SISTER CHROMATID COHESION PROTEIN SOLO;
1975:  eiwh-A  3.4  4.3  146   581    8   DROME:AF-P18537-F1 FRIZZLED;
1976:  edtw-A  3.4  6.6  106   687    7   DROME:AF-P10090-F1 PROTEIN WHITE;
1977:  eltg-A  3.4  6.3   77   245    6   DROME:AF-Q9VSH3-F1 BAX INHIBITOR 1;
1978:  ekxl-A  3.4 23.9  122   536    6   DROME:AF-Q9V431-F1 APOPTOSIS INHIBITOR 5 HOMOLOG;
1979:  ed6c-A  3.4 17.5  124   504    4   DROME:AF-P30974-F1 TACHYKININ-LIKE PEPTIDES RECEPTOR 86C;
1980:  ekbi-A  3.4 14.1  113   647    5   DROME:AF-Q9VWJ1-F1 UNCHARACTERIZED PROTEIN, ISOFORM A;
1981:  em1z-A  3.4 10.3   99   991    7   DROME:AF-Q03445-F1 GLUTAMATE RECEPTOR 1;
1982:  edil-A  3.4  9.4  121   916    6   DROME:AF-Q9VEX7-F1 RE12330P;
1983:  efwu-A  3.4  5.7   56   103    5   DROME:AF-A0A0B4K6S7-F1 UNCHARACTERIZED PROTEIN;
1984:  edvz-A  3.4 23.9   92   390    7   DROME:AF-Q9VNM3-F1 LP14110P;
1985:  egzn-A  3.4  8.5   96   960   11   DROME:AF-Q8INL2-F1 CHROMOSOME ASSOCIATED PROTEIN H2, ISOFORM E;
1986:  efnl-A  3.4  3.7   58    87    0   DROME:AF-E1JI70-F1 LD07519P;
1987:  edd4-A  3.4 16.1  117   599    3   DROME:AF-A1ZA16-F1 IONOTROPIC RECEPTOR 52C;
1988:  em17-A  3.4 15.6  136   253    4   DROME:AF-Q8IMY2-F1 ELONGATION OF VERY LONG CHAIN FATTY ACIDS PROTEIN
1989:  elx8-A  3.4 19.4  111   602   10   DROME:AF-Q9VAC2-F1 LP13633P;
1990:  egop-A  3.4  7.6  105   702    4   DROME:AF-A1ZAW7-F1 COMPLEX I-51KD;
1991:  eiyk-A  3.4  7.6   97   367    6   DROME:AF-Q9V427-F1 INNEXIN INX2;
1992:  emgp-A  3.4 10.9   99   655    7   DROME:AF-P08510-F1 POTASSIUM VOLTAGE-GATED CHANNEL PROTEIN SHAKER;
1993:  eha4-A  3.4  4.0   74   350    9   DROME:AF-Q9W4P5-F1 V-TYPE PROTON ATPASE SUBUNIT D 1;
1994:  emg0-A  3.4  9.9   99   556    2   DROME:AF-A0A0C4DHF5-F1 MIND THE GAP, ISOFORM E;
1995:  eezu-A  3.4 15.5   84   200    6   DROME:AF-Q8IRF1-F1 IP08610P;
1996:  ejw8-A  3.4 11.4  119   677    7   DROME:AF-Q9V4W1-F1 NUCLEOPORIN GLE1;
1997:  ekml-A  3.4  8.2  158  1486    6   DROME:AF-A0A0B4KEE7-F1 LEUCINE-RICH REPEAT, ISOFORM F;
1998:  ekw3-A  3.4  7.2  168   341    4   DROME:AF-Q9VNU1-F1 RH32172P;
1999:  elsv-A  3.4 10.7   89   373    6   DROME:AF-Q95YI5-F1 UDP-SUGAR TRANSPORTER UST74C;
2000:  emzn-A  3.4 20.1  116   861    3   DROME:AF-Q7KN74-F1 TETRATRICOPEPTIDE REPEAT DOMAIN 7, ISOFORM A;
2001:  ej4n-A  3.4  3.3   78   118    9   DROME:AF-A0A0B4KGB5-F1 UNCHARACTERIZED PROTEIN;
2002:  ee7n-A  3.4 10.6  130   669    7   DROME:AF-Q9VPG2-F1 FI04531P;
2003:  ehuq-A  3.4 12.7   92   395   10   DROME:AF-Q9VBL5-F1 ALPHA-1,4-N-ACETYLGLUCOSAMINYLTRANSFERASE;
2004:  ejyz-A  3.4  7.2  153   694    7   DROME:AF-Q9VVX3-F1 FRIZZLED-2;
2005:  eldj-A  3.4  4.9   71   533    3   DROME:AF-Q9VXQ5-F1 CHAPERONIN CONTAINING TCP1 SUBUNIT 6;
2006:  ei9w-A  3.4  5.6  126  1265   10   DROME:AF-P13496-F1 DYNACTIN SUBUNIT 1;
2007:  emqy-A  3.4 11.9   83   513    5   DROME:AF-Q9VRA1-F1 UNCHARACTERIZED PROTEIN, ISOFORM B;
2008:  elec-A  3.4  5.5   85   140    4   DROME:AF-Q8INZ7-F1 MITOCHONDRIAL PYRUVATE CARRIER;
2009:  edcx-A  3.4  3.6   44    92    5   DROME:AF-A1Z793-F1 FI15285P1;
2010:  ejii-A  3.4  8.1   78   149    6   DROME:AF-Q9VWX7-F1 HES-RELATED;
2011:  eme5-A  3.4 27.0  114  1430    3   DROME:AF-Q7JVP4-F1 BROMODOMAIN-CONTAINING PROTEIN, 140KD, ISOFORM A;
2012:  ed1u-A  3.4  8.8  148   781    7   DROME:AF-Q9VQS4-F1 SPINDLY;
2013:  ej0q-A  3.4 12.9   82   259    5   DROME:AF-Q4V3S3-F1 IP10538P;
2014:  ekwc-A  3.4 10.0  108   383    5   DROME:AF-Q9VT21-F1 GH06403P;
2015:  edum-A  3.4  8.2   70   799    7   DROME:AF-Q27591-F1 INTEGRIN BETA-NU;
2016:  em5l-A  3.4 10.3  117   473    9   DROME:AF-Q9VVQ4-F1 UNCHARACTERIZED PROTEIN, ISOFORM D;
2017:  ee1z-A  3.4 16.1   79   388    5   DROME:AF-Q86P48-F1 AT-RICH BINDING PROTEIN;
2018:  edza-A  3.4  9.0  151   625    9   DROME:AF-Q9VI15-F1 GH12023P;
2019:  elyu-A  3.4 24.5  106   635    5   DROME:AF-A8JNS4-F1 STARVIN, ISOFORM E;
2020:  ejv6-A  3.4  5.6  106   183    3   DROME:AF-Q9VXV0-F1 IP07051P;
2021:  ems5-A  3.4  8.6  116   595    4   DROME:AF-Q9W4K2-F1 UNCHARACTERIZED PROTEIN CG3556;
2022:  ejk1-A  3.4  6.1   82   248    9   DROME:AF-Q9VLH1-F1 TETRASPANIN;
2023:  ee3n-A  3.4 10.0   77   157    9   DROME:AF-Q9VB09-F1 IP04131P;
2024:  egh3-A  3.4  9.9  114   878    4   DROME:AF-Q9VSK2-F1 E3 UBIQUITIN-PROTEIN LIGASE CBL;
2025:  ek1v-A  3.4 13.7  119   728    8   DROME:AF-Q9VVZ8-F1 BRIVIDO-1;
2026:  egvz-A  3.4  5.5  117   538   10   DROME:AF-Q9VX50-F1 AT04489P;
2027:  emed-A  3.4 14.4  116   258    7   DROME:AF-A1ZBG2-F1 UNCHARACTERIZED PROTEIN;
2028:  edbz-A  3.4 13.5  142   894    7   DROME:AF-A1Z838-F1 GPI ETHANOLAMINE PHOSPHATE TRANSFERASE 1;
2029:  el2k-A  3.4  7.0  132  1174    8   DROME:AF-Q9VTE6-F1 IP14658P;
2030:  ege2-A  3.4 14.6  127  1338    6   DROME:AF-Q9V416-F1 ANOCTAMIN;
2031:  efbl-A  3.4  3.9  130   517   13   DROME:AF-Q9VB75-F1 GH08870P;
2032:  ehwd-A  3.4 13.2  108   424    8   DROME:AF-Q8IPI4-F1 IP12509P;
2033:  emh4-A  3.4  8.6  160   378    6   DROME:AF-Q9VMY2-F1 RE15880P;
2034:  egrb-A  3.4  9.3   74   527    9   DROME:AF-Q9VAT0-F1 RE12101P;
2035:  em2u-A  3.4  8.0   68  2296    7   DROME:AF-Q9VNE0-F1 UNCHARACTERIZED PROTEIN, ISOFORM A;
2036:  ek60-A  3.4  6.5  118  1501    8   DROME:AF-P10676-F1 NEITHER INACTIVATION NOR AFTERPOTENTIAL PROTEIN C
2037:  ehib-A  3.3  7.4  100   463    6   DROME:AF-Q27411-F1 RLB1;
2038:  egqi-A  3.3 11.2  141  2298    9   DROME:AF-M9PCG3-F1 ZIZIMIN, ISOFORM K;
2039:  ehr9-A  3.3  7.5  129   793    6   DROME:AF-Q9NHV9-F1 PROTEIN VAV;
2040:  ekvj-A  3.3  4.9   76   306    4   DROME:AF-Q9Y0Y5-F1 COATOMER SUBUNIT EPSILON;
2041:  efcz-A  3.3  4.4  106   262   11   DROME:AF-Q9VUJ4-F1 26S PROTEASOME NON-ATPASE REGULATORY SUBUNIT 8;
2042:  efnc-A  3.3  4.0   93   822   10   DROME:AF-Q9W277-F1 VACUOLAR PROTEIN SORTING-ASSOCIATED PROTEIN 35;
2043:  efst-A  3.3 14.9  130   570   10   DROME:AF-Q7KTG0-F1 LD45607P;
2044:  egey-A  3.3  7.7  113  1354   12   DROME:AF-Q9VKK1-F1 ENHANCER OF MRNA-DECAPPING PROTEIN 4 HOMOLOG;
2045:  ekrp-A  3.3 17.9   99   513    6   DROME:AF-Q8INY3-F1 FI02050P;
2046:  ecvt-A  3.3 12.1  134   767    4   DROME:AF-Q8IRH3-F1 DC_STAMP DOMAIN-CONTAINING PROTEIN;
2047:  efb3-A  3.3 10.5  124  1041    6   DROME:AF-Q9VHL6-F1 FI03639P;
2048:  eik0-A  3.3  5.5  103   164    3   DROME:AF-Q9VX02-F1 MITOCHONDRIAL 18 KDA PROTEIN;
2049:  egy4-A  3.3  6.6   55    65    7   DROME:AF-B7YZN4-F1 GH02741P3;
2050:  eeys-A  3.3  5.3   68   648   12   DROME:AF-Q7KTJ7-F1 BASIGIN, ISOFORM G;
2051:  ehrn-A  3.3  3.6  110   152    4   DROME:AF-Q9VIR7-F1 UNCHARACTERIZED PROTEIN, ISOFORM A;
2052:  eh8k-A  3.3  5.9   90   680    8   DROME:AF-Q7KTU3-F1 FI23912P1;
2053:  eel6-A  3.3 14.0  108   702    6   DROME:AF-Q9I7J2-F1 FI19351P1;
2054:  eeep-A  3.3  6.7   89  1503    9   DROME:AF-Q7KTZ4-F1 REDUCED MECHANORECEPTOR POTENTIAL A, ISOFORM B;
2055:  eg20-A  3.3  4.6   82   155   10   DROME:AF-A1ZAL7-F1 V-TYPE PROTON ATPASE PROTEOLIPID SUBUNIT;
2056:  empc-A  3.3  9.5   72   567    8   DROME:AF-A0A0B4KFY8-F1 UNCHARACTERIZED PROTEIN, ISOFORM G;
2057:  ed0q-A  3.3 20.4  150   337    5   DROME:AF-Q9VCY5-F1 ELONGATION OF VERY LONG CHAIN FATTY ACIDS PROTEIN
2058:  eiyl-A  3.3  9.9   79   597    8   DROME:AF-Q9VS73-F1 PICKPOCKET 26;
2059:  ehmx-A  3.3 17.4   89   319    9   DROME:AF-Q9W197-F1 7-METHYLGUANOSINE PHOSPHATE-SPECIFIC 5'-NUCLEOTID
2060:  ekwv-A  3.3  6.9   70   628    3   DROME:AF-Q9V877-F1 KINESIN-LIKE PROTEIN SUBITO;
2061:  eelw-A  3.3  4.2   84   477    8   DROME:AF-Q9VMQ5-F1 UBIQUINONE BIOSYNTHESIS MONOOXYGENASE COQ6, MITOC
2062:  em5e-A  3.3 28.0   82  1429    6   DROME:AF-Q9V3C5-F1 GUANINE NUCLEOTIDE EXCHANGE FACTOR SUBUNIT RICH;
2063:  elc1-A  3.3 13.3   89   270    0   DROME:AF-Q9VTQ5-F1 UNCHARACTERIZED PROTEIN, ISOFORM A;
2064:  eg3m-A  3.3 15.2  123  1958    7   DROME:AF-Q9VB98-F1 PROBABLE RHO GTPASE-ACTIVATING PROTEIN CG5521;
2065:  ed3c-A  3.3 11.6   60   675    7   DROME:AF-Q9Y110-F1 BCDNA.GH10711;
2066:  edsx-A  3.3  9.2  129   396    6   DROME:AF-A1Z7X3-F1 G_PROTEIN_RECEP_F1_2 DOMAIN-CONTAINING PROTEIN;
2067:  ec41-A  3.3 13.0  104   698    7   DROME:AF-Q8SXX4-F1 CAPON-LIKE PROTEIN;
2068:  emph-A  3.3 25.4  130   776   12   DROME:AF-Q9VNW6-F1 DELTA-1-PYRROLINE-5-CARBOXYLATE SYNTHASE;
2069:  eg7h-A  3.3  9.3  108  1384    6   DROME:AF-Q9VYA7-F1 RRP12-LIKE PROTEIN;
2070:  eecn-A  3.3  5.7  128   223    6   DROME:AF-Q8IQC1-F1 UNCHARACTERIZED GOLGI APPARATUS MEMBRANE PROTEIN-
2071:  ejsl-A  3.3  4.4   72   676    1   DROME:AF-Q07093-F1 HEAD-SPECIFIC GUANYLATE CYCLASE;
2072:  eg2t-A  3.3 19.5  100   920    4   DROME:AF-Q9VBH3-F1 DYSFUSION, ISOFORM D;
2073:  ehrw-A  3.3  3.6   99   148    7   DROME:AF-Q8SXX5-F1 GEO12594P1;
2074:  eekn-A  3.3 17.1  136  1122    8   DROME:AF-Q9W196-F1 LP03102P;
2075:  efp4-A  3.3 13.1  135  1193    4   DROME:AF-Q9VGH7-F1 CHLORIDE CHANNEL PROTEIN 2;
2076:  ejzb-A  3.3 15.9  104   200   13   DROME:AF-Q9VMP7-F1 UNCHARACTERIZED PROTEIN;
2077:  efie-A  3.3 10.4   92  1184    7   DROME:AF-A1Z813-F1 SECRETORY 24AB, ISOFORM A;
2078:  egdu-A  3.3 12.9   77   443    6   DROME:AF-Q9VPL8-F1 DUF4201 DOMAIN-CONTAINING PROTEIN;
2079:  emz7-A  3.3  6.9  154   528    9   DROME:AF-Q8MRD1-F1 RE05533P;
2080:  egp4-A  3.3  5.3  145   508    5   DROME:AF-Q9VCZ3-F1 OCTOPAMINE RECEPTOR BETA-1R;
2081:  eg05-A  3.3  5.7  127   905    9   DROME:AF-Q961G1-F1 CONSERVED OLIGOMERIC GOLGI COMPLEX SUBUNIT 3;
2082:  emf0-A  3.3 27.9  111  1133    5   DROME:AF-Q9W5E4-F1 MYB-BINDING PROTEIN 1A;
2083:  ehm1-A  3.3 13.0  144   919    6   DROME:AF-Q9VT61-F1 LD27033P;
2084:  ed9r-A  3.3  7.6  112   962    3   DROME:AF-Q4Z8K6-F1 RAN-BINDING PROTEINS 9/10 HOMOLOG;
2085:  edwf-A  3.3 10.3   82   302    7   DROME:AF-Q9W0Q3-F1 BLOC-1 RELATED COMPLEX SUBUNIT 6, ISOFORM A;
2086:  eeab-A  3.3  9.0   62   377    6   DROME:AF-Q9V392-F1 FI01909P;
2087:  eghf-A  3.3 12.6   85   204    7   DROME:AF-Q8IH24-F1 MEDIATOR OF RNA POLYMERASE II TRANSCRIPTION SUBUN
2088:  emrb-A  3.3  8.8   84   459    6   DROME:AF-Q9VMM3-F1 RE17389P;
2089:  ed7f-A  3.3 12.8   81   228    7   DROME:AF-A1Z7X7-F1 GLUTATHIONE S TRANSFERASE T2;
2090:  eg2m-A  3.3 18.9  102  1391    9   DROME:AF-Q9VBJ3-F1 FIRE DANCER;
2091:  ehbo-A  3.3 12.7  129   628    3   DROME:AF-Q9VSB3-F1 UNCHARACTERIZED PROTEIN, ISOFORM A;
2092:  ehr6-A  3.3 11.0  132   291    6   DROME:AF-Q9VG03-F1 GH08448P;
2093:  ell8-A  3.3 16.4   82   425   12   DROME:AF-Q9VGH2-F1 UNCHARACTERIZED PROTEIN, ISOFORM A;
2094:  ejf1-A  3.3  7.7   73   512    5   DROME:AF-Q95RQ1-F1 LD16414P;
2095:  ehci-A  3.3  9.2  109   526    5   DROME:AF-Q9VUM6-F1 BESTROPHIN HOMOLOG;
2096:  ef3l-A  3.3  5.9  105   234   10   DROME:AF-Q01083-F1 PROTEIN SPITZ;
2097:  edj8-A  3.3  7.8  102   352    7   DROME:AF-Q9W429-F1 UDP-XYLOSE AND UDP-N-ACETYLGLUCOSAMINE TRANSPORTE
2098:  ejzm-A  3.3 14.3  134   676    6   DROME:AF-Q9VED0-F1 PROTEIN TAPT1 HOMOLOG;
2099:  efcv-A  3.3 13.4  105   582    8   DROME:AF-Q9VFL5-F1 METHIONINE--TRNA LIGASE, MITOCHONDRIAL;
2100:  ehpu-A  3.3 16.0  125   504    7   DROME:AF-A1Z9Q8-F1 DIURETIC HORMONE 44 RECEPTOR 1;
2101:  edtp-A  3.3  9.5  116   509    8   DROME:AF-Q9VBP6-F1 SUCCINATE-SEMIALDEHYDE DEHYDROGENASE;
2102:  ej4r-A  3.3 17.3  114   658    6   DROME:AF-Q9VB22-F1 LD33695P;
2103:  eeyz-A  3.3  8.9  151   798    5   DROME:AF-Q9VBG4-F1 GH12381P;
2104:  eft2-A  3.3  8.0   84   214    8   DROME:AF-Q9VNN7-F1 OSIRIS 15;
2105:  eg3l-A  3.3 10.8  101   835    4   DROME:AF-Q9VAR0-F1 LD39455P;
2106:  ei9x-A  3.3 15.1  115   922   10   DROME:AF-Q9VE98-F1 GH01043P;
2107:  ehwb-A  3.3  9.2   95   485    7   DROME:AF-Q86LH1-F1 PICKPOCKET 10;
2108:  eg08-A  3.3  4.5   93   419    9   DROME:AF-Q9VSA3-F1 PROBABLE MEDIUM-CHAIN SPECIFIC ACYL-COA DEHYDROGE
2109:  egt2-A  3.3  9.1   61   118    5   DROME:AF-Q9VTJ8-F1 MITOCHONDRIAL IMPORT INNER MEMBRANE TRANSLOCASE S
2110:  ej0u-A  3.3  6.3  149   511    7   DROME:AF-P00399-F1 CYTOCHROME C OXIDASE SUBUNIT 1;
2111:  ee9w-A  3.3 12.3  138   536    5   DROME:AF-B7YZU1-F1 UNCHARACTERIZED PROTEIN, ISOFORM B;
2112:  ec40-A  3.3 11.6   99   716   10   DROME:AF-Q9W191-F1 IONOTROPIC RECEPTOR 60A;
2113:  ekew-A  3.3  4.8   72   236    8   DROME:AF-Q9VW21-F1 PHOSPHATIDYLINOSITOL GLYCAN ANCHOR BIOSYNTHESIS C
2114:  ehpl-A  3.3  7.4   77   238    6   DROME:AF-Q9W4U6-F1 RT08049P;
2115:  ehqc-A  3.3 21.4  144   295    7   DROME:AF-Q9VCY6-F1 ELONGATION OF VERY LONG CHAIN FATTY ACIDS PROTEIN
2116:  ehhz-A  3.3 17.2   87   520    7   DROME:AF-Q9VGH1-F1 CYTOCHROME P450 315A1, MITOCHONDRIAL;
2117:  efs1-A  3.3 16.9  109   439    8   DROME:AF-Q9I7X6-F1 CARNOSINE N-METHYLTRANSFERASE;
2118:  eeom-A  3.3 20.2  134   257    7   DROME:AF-Q9VH58-F1 ELONGATION OF VERY LONG CHAIN FATTY ACIDS PROTEIN
2119:  ee1k-A  3.3 17.8  110   857   11   DROME:AF-Q7KRS6-F1 NO MECHANORECEPTOR POTENTIAL B, ISOFORM D;
2120:  elg2-A  3.3  3.3   50   189   10   DROME:AF-Q9VLC4-F1 IP07252P;
2121:  ejlb-A  3.3 28.5  114  1379    7   DROME:AF-P42286-F1 PROTEIN THREE ROWS;
2122:  ejum-A  3.3  6.2   47    54    6   DROME:AF-P81160-F1 DUCTUS EJACULATORIUS PEPTIDE 99B;
2123:  ei1c-A  3.3  5.9  130  1697    7   DROME:AF-A1Z7G7-F1 LATROPHILIN CIRL;
2124:  emwf-A  3.3 10.3  111   399    5   DROME:AF-Q8SYC5-F1 RE68347P;
2125:  emwa-A  3.3 10.2   84   544    8   DROME:AF-P48605-F1 T-COMPLEX PROTEIN 1 SUBUNIT GAMMA;
2126:  elqc-A  3.3  3.8   75   853    9   DROME:AF-Q0E9A5-F1 FI21269P1;
2127:  egba-A  3.3 10.1   66   343   11   DROME:AF-Q9W2J7-F1 GH22922P;
2128:  edky-A  3.3  7.9   82   952    4   DROME:AF-Q9VTM9-F1 SISTERS UNBOUND;
2129:  ekj6-A  3.3  9.4  142   340    6   DROME:AF-Q9I7U1-F1 LD36721P;
2130:  ehk6-A  3.3 11.2  100   817    5   DROME:AF-Q9VS84-F1 FI03225P;
2131:  elkx-A  3.3 16.3  105   528    5   DROME:AF-Q9VR38-F1 VACUOLAR FUSION PROTEIN MON1 HOMOLOG;
2132:  em07-A  3.3 18.9   98   284   11   DROME:AF-C0PDE0-F1 RETICULON-LIKE PROTEIN;
2133:  eg5w-A  3.3 10.9  130   497    5   DROME:AF-A1ZBD9-F1 FI23731P1;
2134:  eg6e-A  3.3 20.8   97   252    7   DROME:AF-Q8IPS1-F1 UNCHARACTERIZED PROTEIN;
2135:  ef4e-A  3.3  4.8  135   468    7   DROME:AF-Q9VI75-F1 PHOSPHATIDYLINOSITOL-BINDING CLATHRIN ASSEMBLY PR
2136:  efxu-A  3.3  8.3  116   897    4   DROME:AF-A1Z763-F1 MIP13269P;
2137:  el34-A  3.3  8.9   76   142    8   DROME:AF-A8DY57-F1 GEO10349P1;
2138:  elha-A  3.3  3.7   56   112    7   DROME:AF-Q9VLM5-F1 DOLICHYL-DIPHOSPHOOLIGOSACCHARIDE--PROTEIN
2139:  emwh-A  3.3  8.8   61    92    5   DROME:AF-O46098-F1 PROTEIN BCN92;
2140:  edt8-A  3.3  8.5  118   233   13   DROME:AF-Q9VCF1-F1 GH22341P;
2141:  elrk-A  3.3  9.7  140  1124    9   DROME:AF-Q8MQJ8-F1 HUNTINGTIN INTERACTING PROTEIN 1;
2142:  ec46-A  3.3 14.0   78  1144    6   DROME:AF-Q9VXS2-F1 UNCHARACTERIZED PROTEIN;
2143:  ekzh-A  3.3  6.9  125   508    5   DROME:AF-A1ZAQ4-F1 UNCHARACTERIZED PROTEIN, ISOFORM A;
2144:  ee5w-A  3.2 11.4   97   535    6   DROME:AF-Q9W3W7-F1 LP14756P;
2145:  em1p-A  3.2 10.0  120   633    8   DROME:AF-Q9VN12-F1 PROBABLE SODIUM/POTASSIUM/CALCIUM EXCHANGER CG109
2146:  el83-A  3.2  6.9  101   594    4   DROME:AF-A1ZA17-F1 IONOTROPIC RECEPTOR 52D;
2147:  ejok-A  3.2  4.7  155   985    7   DROME:AF-Q9VNH6-F1 EXOCYST COMPLEX COMPONENT 4;
2148:  ek38-A  3.2 14.1   85   246    7   DROME:AF-Q8IMT8-F1 PROTEIN LIN-7 HOMOLOG;
2149:  ehhf-A  3.2  8.7  132   474    5   DROME:AF-Q9VJQ7-F1 LD27791P;
2150:  ej96-A  3.2 11.7  115   680    4   DROME:AF-B7YZH1-F1 FI20143P1;
2151:  ef1q-A  3.2 10.9  125   845    5   DROME:AF-Q8INF7-F1 DYNEIN ASSEMBLY FACTOR 5, AXONEMAL;
2152:  eedu-A  3.2  9.8   80   396    8   DROME:AF-Q9W255-F1 GH05812P;
2153:  ehb9-A  3.2 19.8  135  1398    8   DROME:AF-Q9XZ32-F1 UNCHARACTERIZED PROTEIN, ISOFORM A;
2154:  efdb-A  3.2 13.0   89   692    9   DROME:AF-Q9VA78-F1 SPHINGOMYELIN PHOSPHODIESTERASE;
2155:  ed23-A  3.2  9.8   68   113    6   DROME:AF-Q9VTE8-F1 GEO08928P1;
2156:  el2m-A  3.2 20.4  127  1887    2   DROME:AF-P04052-F1 DNA-DIRECTED RNA POLYMERASE II SUBUNIT RPB1;
2157:  effn-A  3.2  3.7   56   360    9   DROME:AF-Q9VPI8-F1 NET, ISOFORM B;
2158:  emj7-A  3.2 21.1   97   747    8   DROME:AF-Q9W1H4-F1 DNA LIGASE 1;
2159:  ek54-A  3.2  6.9  175  1487    6   DROME:AF-Q9VLP5-F1 LD42916P;
2160:  ed9a-A  3.2  8.4  100   251    5   DROME:AF-Q9VKN4-F1 UNCHARACTERIZED PROTEIN, ISOFORM A;
2161:  ejky-A  3.2 12.1  122  1340    6   DROME:AF-A8DWJ8-F1 NADPH OXIDASE, ISOFORM C;
2162:  edgc-A  3.2  6.3  108   268    7   DROME:AF-Q9VVE2-F1 PROTEIN ROGDI;
2163:  eiyr-A  3.2  5.0   78   214    3   DROME:AF-Q9VX58-F1 LP09593P;
2164:  ehik-A  3.2 11.2  115   910    6   DROME:AF-Q9V4A0-F1 FI01405P;
2165:  ek93-A  3.2  3.9  127   541    7   DROME:AF-Q8IR48-F1 SOBREMESA, ISOFORM B;
2166:  ehvx-A  3.2  9.8  102   273    7   DROME:AF-M9PEG2-F1 UNCHARACTERIZED PROTEIN, ISOFORM C;
2167:  eir5-A  3.2 12.5  122   556    3   DROME:AF-A0A0B4JCV5-F1 PEPTIDASE S1 DOMAIN-CONTAINING PROTEIN;
2168:  eghn-A  3.2 11.9  133   724    5   DROME:AF-Q9VWG5-F1 NRF DOMAIN-CONTAINING PROTEIN;
2169:  ekos-A  3.2  5.6   68   250    7   DROME:AF-Q9VEG8-F1 RE59232P;
2170:  ehzk-A  3.2  8.0   98  1040    5   DROME:AF-Q9W2D5-F1 CYCLIC NUCLEOTIDE-GATED ION CHANNEL SUBUNIT B, IS
2171:  ed04-A  3.2  5.1   90   420    4   DROME:AF-Q9VSL9-F1 BUTYRYL-COA DEHYDROGENASE;
2172:  ei2m-A  3.2  7.3   85   553    9   DROME:AF-Q8T3Z4-F1 AT24727P;
2173:  egcr-A  3.2 13.6  121   594    4   DROME:AF-Q9VZR7-F1 FI24008P1;
2174:  ek8x-A  3.2  8.4  116   307    9   DROME:AF-Q9V9Z9-F1 PROBABLE RRNA-PROCESSING PROTEIN EBP2 HOMOLOG;
2175:  eg31-A  3.2 11.7   88   505   10   DROME:AF-Q9V419-F1 PROBABLE CYTOCHROME P450 28A5;
2176:  ekz6-A  3.2  5.0   73   173    8   DROME:AF-Q9VAD7-F1 RH37294P;
2177:  ekmz-A  3.2 10.0  102  1012    8   DROME:AF-Q9VRJ1-F1 ALANINE--TRNA LIGASE, MITOCHONDRIAL;
2178:  efq8-A  3.2 19.0  126   245    8   DROME:AF-Q9VJP5-F1 IP01149P;
2179:  ekch-A  3.2 12.6   70  1268   10   DROME:AF-Q9VT48-F1 ANION EXCHANGE PROTEIN;
2180:  emll-A  3.2  5.4   75   226    9   DROME:AF-P54611-F1 V-TYPE PROTON ATPASE SUBUNIT E;
2181:  eil2-A  3.2 15.4  101   570    9   DROME:AF-Q9VCA0-F1 FI05810P;
2182:  ei0i-A  3.2  4.4  109   447    9   DROME:AF-Q9VRE6-F1 GH12419P1;
2183:  ekco-A  3.2  8.7   89   600    8   DROME:AF-Q9W2C1-F1 COOKIE MONSTER;
2184:  elo7-A  3.2 11.8  147  1313    9   DROME:AF-Q5BI62-F1 LP14331P;
2185:  eluq-A  3.2  7.5  105   178    8   DROME:AF-Q8IPY6-F1 IP07416P;
2186:  ek88-A  3.2  8.3  159   463    6   DROME:AF-Q9VA86-F1 RE19971P;
2187:  ei7k-A  3.2  8.1  115   549    4   DROME:AF-Q9VZW5-F1 FMRFAMIDE RECEPTOR;
2188:  ejxz-A  3.2  9.2  101   518    7   DROME:AF-Q9VLU7-F1 GH07959P;
2189:  empu-A  3.2 15.0  102   867    6   DROME:AF-A1ZBN5-F1 TUBULIN TYROSINE LIGASE-LIKE 6A;
2190:  ely0-A  3.2  8.6  133  1197    5   DROME:AF-Q9VLB3-F1 ORGANIC ANION TRANSPORTING POLYPEPTIDE 30B, ISOFO
2191:  emvi-A  3.2  9.3  102   228    4   DROME:AF-Q9VB99-F1 LD03691P;
2192:  ecwa-A  3.2  5.8   61   530    8   DROME:AF-Q9VVV8-F1 SET AND MYND DOMAIN CONTAINING, ARTHROPOD-SPECIFI
2193:  ef1k-A  3.2 10.8   76   358    8   DROME:AF-Q9VA31-F1 RT09038P;
2194:  ejqv-A  3.2  6.1  105   517    7   DROME:AF-Q7K3T3-F1 FATTY ACYL-COA REDUCTASE;
2195:  efs8-A  3.2  6.6  156   340    6   DROME:AF-Q9VNT9-F1 FI20175P1;
2196:  ef3i-A  3.2 19.8  139   265    6   DROME:AF-Q9VH59-F1 ELONGATION OF VERY LONG CHAIN FATTY ACIDS PROTEIN
2197:  ehu3-A  3.2  7.7  121   754   10   DROME:AF-Q9VZA7-F1 GH19286P;
2198:  egfc-A  3.2 13.0   96   338    8   DROME:AF-A1ZAR2-F1 PALMITOYLTRANSFERASE;
2199:  ejsx-A  3.2  6.2   92   603    7   DROME:AF-A2RVG5-F1 IP17430P;
2200:  emta-A  3.2  9.9  105   419    5   DROME:AF-Q9VBA5-F1 GM18993P;
2201:  emeo-A  3.2  6.3  118   663    4   DROME:AF-Q9VX29-F1 RE33814P;
2202:  egdk-A  3.2 15.3  107   568   10   DROME:AF-Q9VNX2-F1 RE69557P;
2203:  efe6-A  3.2  7.2  108   550    5   DROME:AF-Q9VVF1-F1 UNCHARACTERIZED PROTEIN;
2204:  ejkf-A  3.2 20.1  101   869    7   DROME:AF-A0A0B4K6B9-F1 UNCHARACTERIZED PROTEIN, ISOFORM D;
2205:  edto-A  3.2 16.6  114   631    4   DROME:AF-Q7KRR5-F1 PEPTIDE-N(4)-(N-ACETYL-BETA-GLUCOSAMINYL)ASPARAGI
2206:  ehii-A  3.2  9.7  123   649    8   DROME:AF-A1ZAZ7-F1 XK-RELATED PROTEIN;
2207:  eifb-A  3.2  7.3   73   105    8   DROME:AF-Q9VPE4-F1 VACUOLAR ATPASE ASSEMBLY INTEGRAL MEMBRANE PROTEI
2208:  ecug-A  3.2 15.1  109   572    6   DROME:AF-Q9VNW8-F1 FI24011P1;
2209:  ek2h-A  3.2  3.3   59    85    7   DROME:AF-Q9VJG4-F1 GEO09352P1;
2210:  ejih-A  3.2 12.1  116   576    6   DROME:AF-P05527-F1 HOMEOBOX PROTEIN INVECTED;
2211:  eg0u-A  3.2  7.2   94   346    7   DROME:AF-Q9VHM4-F1 RANSHI;
2212:  ec9h-A  3.2  6.9   90   444    6   DROME:AF-Q94899-F1 COP9 SIGNALOSOME COMPLEX SUBUNIT 2;
2213:  eh44-A  3.2  8.9  109   868   10   DROME:AF-A0A0B4KEU8-F1 UNCHARACTERIZED PROTEIN, ISOFORM C;
2214:  ehwf-A  3.2 16.3   86   672    8   DROME:AF-Q8IP70-F1 DPR-INTERACTING PROTEIN KAPPA, ISOFORM A;
2215:  ehyw-A  3.2 14.6  102   790   12   DROME:AF-Q95RR8-F1 PAN2-PAN3 DEADENYLATION COMPLEX SUBUNIT PAN3;
2216:  edp6-A  3.2  6.8  113   510    9   DROME:AF-Q9VES5-F1 FATTY ACYL-COA REDUCTASE;
2217:  elk8-A  3.2  9.7  169   669    7   DROME:AF-Q9VML9-F1 TRISSIN RECEPTOR;
2218:  een8-A  3.2  5.1  142   536    4   DROME:AF-Q4LBB9-F1 OCTOPAMINE RECEPTOR BETA-2R;
2219:  eky9-A  3.2  9.6  128   525    7   DROME:AF-Q9VWV9-F1 PROTEIN-SERINE O-PALMITOLEOYLTRANSFERASE PORCUPIN
2220:  egoa-A  3.2  5.0   72    95    6   DROME:AF-X2JK14-F1 UNCHARACTERIZED PROTEIN;
2221:  edl6-A  3.2  5.5  145   381    3   DROME:AF-P08099-F1 OPSIN RH2;
2222:  ef45-A  3.2 15.4  128   658    2   DROME:AF-Q7JWI7-F1 HERMES, ISOFORM A;
2223:  ekon-A  3.2  6.2   87   612    5   DROME:AF-Q9VG45-F1 DPP TARGET PROTEIN;
2224:  emwq-A  3.2 16.2   91   272    5   DROME:AF-Q9VHV6-F1 RE31520P;
2225:  eia8-A  3.2 10.2   91   256    3   DROME:AF-O76899-F1 EG:80H7.2 PROTEIN;
2226:  ekmo-A  3.2  9.2  128  1039    6   DROME:AF-Q0KHQ5-F1 SERINE/THREONINE-PROTEIN KINASE TAO;
2227:  ec25-A  3.2  6.3   57    60    4   DROME:AF-Q8IRP5-F1 GEO11448P1;
2228:  edvt-A  3.2  9.2  106   581   10   DROME:AF-Q9VHJ7-F1 LD41978P;
2229:  ed8f-A  3.2 23.1  112   614    4   DROME:AF-Q9U5L1-F1 SIGNAL RECOGNITION PARTICLE RECEPTOR SUBUNIT ALPH
2230:  edzj-A  3.2  6.5   77   306    3   DROME:AF-Q8IN95-F1 RE67940P;
2231:  eljb-A  3.2  3.1   78   208    5   DROME:AF-Q9VF70-F1 CEREBRAL CAVERNOUS MALFORMATION 3;
2232:  ehuw-A  3.2 34.8  100   839   12   DROME:AF-Q9Y103-F1 SEPTIN-INTERACTING PROTEIN 1;
2233:  ejq3-A  3.2 11.6  122  1174    7   DROME:AF-Q8MQX9-F1 ANKYRIN REPEAT AND LEM DOMAIN-CONTAINING PROTEIN
2234:  elrr-A  3.2 15.3  112  2129    7   DROME:AF-P51123-F1 TRANSCRIPTION INITIATION FACTOR TFIID SUBUNIT 1;
2235:  einh-A  3.2  6.9   64   154    8   DROME:AF-Q9VP04-F1 ORM1-LIKE PROTEIN;
2236:  egvw-A  3.2  3.7   73   198    4   DROME:AF-Q9VX57-F1 CG8661 PROTEIN;
2237:  eesq-A  3.2  8.8   84  1204   18   DROME:AF-Q9W1Q5-F1 FI21439P1;
2238:  ehf4-A  3.2 10.2   82   294    7   DROME:AF-Q9W4U5-F1 LP21102P;
2239:  edrz-A  3.2 15.3  132   265    6   DROME:AF-Q4V3H4-F1 ELONGATION OF VERY LONG CHAIN FATTY ACIDS PROTEIN
2240:  efh2-A  3.2  7.4   90   382    8   DROME:AF-Q8IRY5-F1 UNCHARACTERIZED PROTEIN, ISOFORM C;
2241:  ejwh-A  3.2  4.4   57   358    5   DROME:AF-Q8MRL6-F1 GH20547P;
2242:  ei2e-A  3.2  6.9  105   604    5   DROME:AF-Q9VTL9-F1 SUGAR BABY, ISOFORM C;
2243:  ej7n-A  3.2  4.1   71   632    6   DROME:AF-Q9VFC0-F1 MAU2 CHROMATID COHESION FACTOR HOMOLOG;
2244:  edft-A  3.2  8.3   73   340    1   DROME:AF-Q9VPB4-F1 UNCHARACTERIZED PROTEIN;
2245:  efh0-A  3.2 10.3  114   632    9   DROME:AF-Q9W3W9-F1 LP17136P;
2246:  eilv-A  3.2  5.5  125   293    9   DROME:AF-Q7K3T4-F1 PALMITOYLTRANSFERASE;
2247:  eh7t-A  3.2  9.9  122  2233   11   DROME:AF-A8JUW5-F1 NARROW ABDOMEN, ISOFORM F;
2248:  eitv-A  3.2  6.6   79   177    8   DROME:AF-Q9VZ71-F1 RE01453P;
2249:  eik8-A  3.2  5.1   63   135   11   DROME:AF-A0A0B4JD30-F1 UNCHARACTERIZED PROTEIN;
2250:  ehqp-A  3.2 16.0  102   570    9   DROME:AF-Q9VKH0-F1 CONSERVED OLIGOMERIC GOLGI COMPLEX SUBUNIT 8;
2251:  eip3-A  3.2  9.0   86   254    6   DROME:AF-Q7K1U0-F1 ACTIVITY-REGULATED CYTOSKELETON ASSOCIATED PROTEI
2252:  efy2-A  3.2  7.7   71   125    4   DROME:AF-Q9VW12-F1 UPF0389 PROTEIN CG9231;
2253:  ejdw-A  3.2  6.6   82   319    6   DROME:AF-Q8IPY9-F1 MIP05340P;
2254:  elt9-A  3.2 17.6  139   264    3   DROME:AF-Q9VH55-F1 ELONGATION OF VERY LONG CHAIN FATTY ACIDS PROTEIN
2255:  efzb-A  3.2  4.2  136   499   11   DROME:AF-Q9Y1A7-F1 LD25378P;
2256:  eisw-A  3.2 10.2  130   937    9   DROME:AF-M9PF79-F1 SIMJANG, ISOFORM E;
2257:  elgx-A  3.2  5.9   68   253    1   DROME:AF-Q9VKD7-F1 MITOCHONDRIAL CARDIOLIPIN HYDROLASE;
2258:  ekkm-A  3.2  8.2  136   639    5   DROME:AF-Q9VJR4-F1 TRANSPORTER;
2259:  ejna-A  3.2  3.7  143   468   10   DROME:AF-Q9VX84-F1 FI17861P1;
2260:  ekf2-A  3.2  5.4   95   337    7   DROME:AF-Q9VU69-F1 ENKURIN DOMAIN-CONTAINING PROTEIN;
2261:  eisb-A  3.2 15.7  102   222    6   DROME:AF-Q9VBZ2-F1 UNCHARACTERIZED PROTEIN;
2262:  el0k-A  3.2  4.7   61   197    5   DROME:AF-Q9W0C7-F1 PROTEIN OPI10 HOMOLOG;
2263:  egpn-A  3.2 14.2   96   998    4   DROME:AF-Q9V3Y5-F1 BCDNA.LD23634;
2264:  ede7-A  3.2 17.8  131   262    6   DROME:AF-A1ZBD2-F1 ELONGATION OF VERY LONG CHAIN FATTY ACIDS PROTEIN
2265:  edwr-A  3.2  7.9  126  2519    3   DROME:AF-A0A0B4K6L3-F1 UNCHARACTERIZED PROTEIN, ISOFORM C;
2266:  eetn-A  3.2  5.3  105  1342    5   DROME:AF-Q9VHH2-F1 VACUOLAR PROTEIN SORTING 15, ISOFORM A;
2267:  egc9-A  3.1  5.5  110   578    9   DROME:AF-O17444-F1 VESICULAR ACETYLCHOLINE TRANSPORTER;
2268:  ehp0-A  3.1 16.2  121   859    5   DROME:AF-Q9VRL4-F1 IONOTROPIC RECEPTOR 64A;
2269:  emja-A  3.1  4.7  114   784    8   DROME:AF-Q9VJ64-F1 LD21810P;
2270:  ed12-A  3.1 10.0   92   419    1   DROME:AF-Q9VEV7-F1 PROTEIN FARNESYLTRANSFERASE SUBUNIT BETA;
2271:  ek6e-A  3.1  6.7   60    78    5   DROME:AF-E1JI98-F1 GEO02452P1;
2272:  eidy-A  3.1 22.2  100   271    7   DROME:AF-Q7JW12-F1 THIOREDOXIN-RELATED TRANSMEMBRANE PROTEIN 2 HOMOL
2273:  ei64-A  3.1  5.5   97   476    7   DROME:AF-Q9VPP0-F1 EQUILIBRATIVE NUCLEOSIDE TRANSPORTER 1, ISOFORM A
2274:  eiq4-A  3.1 12.7   92   226    3   DROME:AF-Q9V5Q4-F1 PRE-MRNA-SPLICING FACTOR SYF2;
2275:  eg2e-A  3.1  4.3   87   237    8   DROME:AF-Q8SZN4-F1 RH01588P;
2276:  eg3i-A  3.1 13.9   82   609    2   DROME:AF-Q9W3K3-F1 LD41718P;
2277:  ec5b-A  3.1  7.5   99   970    7   DROME:AF-P31007-F1 DISKS LARGE 1 TUMOR SUPPRESSOR PROTEIN;
2278:  egz9-A  3.1 17.5  119   517    8   DROME:AF-Q9V817-F1 PROBABLE G-PROTEIN COUPLED RECEPTOR MTH-LIKE 4;
2279:  eg94-A  3.1  6.1   95   879    5   DROME:AF-Q058X1-F1 IP13351P;
2280:  eimo-A  3.1 17.6  141   993    7   DROME:AF-Q9U4F8-F1 BCDNA.LD34475;
2281:  ec0o-A  3.1 20.5  124   805    8   DROME:AF-Q8IPW1-F1 AROUSER, ISOFORM A;
2282:  ejbw-A  3.1 25.9  127  1642    9   DROME:AF-Q9W2I0-F1 UNCHARACTERIZED PROTEIN, ISOFORM P;
2283:  edpf-A  3.1 10.9   84   169    6   DROME:AF-C4NAP3-F1 SEMINAL FLUID PROTEIN 38D;
2284:  eeo0-A  3.1  6.4  136   565    6   DROME:AF-Q9NCC3-F1 SORTING NEXIN;
2285:  ejke-A  3.1  7.6   80   668    8   DROME:AF-Q9VE23-F1 XRP1, ISOFORM A;
2286:  eh8f-A  3.1 10.9  114   495   10   DROME:AF-Q9W1Z0-F1 UNCHARACTERIZED PROTEIN, ISOFORM A;
2287:  eij2-A  3.1 12.5   85   276    6   DROME:AF-Q9VFE6-F1 RRP15-LIKE PROTEIN;
2288:  elqq-A  3.1 13.3   77   191    6   DROME:AF-M9MRG9-F1 UNCHARACTERIZED PROTEIN;
2289:  ejjo-A  3.1 10.3   65   404    8   DROME:AF-Q9VJE3-F1 LD24839P;
2290:  eg28-A  3.1  5.8   62   422    5   DROME:AF-Q7KLG8-F1 SEPTIN;
2291:  ed6d-A  3.1 10.4  121  1002    6   DROME:AF-Q0E8N6-F1 CLUMSY, ISOFORM B;
2292:  efzp-A  3.1 12.9  121   630    7   DROME:AF-Q9V564-F1 CONSERVED OLIGOMERIC GOLGI COMPLEX SUBUNIT 6;
2293:  ely2-A  3.1 10.8   82   144    4   DROME:AF-Q4V4P2-F1 IP04228P;
2294:  efd1-A  3.1 15.7   80   766    5   DROME:AF-Q05201-F1 DEVELOPMENTAL PROTEIN EYES ABSENT;
2295:  ei4s-A  3.1 12.0   68   100    4   DROME:AF-Q9VMF5-F1 GEO12055P1;
2296:  emof-A  3.1 13.1  112   414   12   DROME:AF-Q9VRE2-F1 BVES;
2297:  ei65-A  3.1 17.8  127   455    7   DROME:AF-Q9VWX4-F1 CG5936;
2298:  edic-A  3.1  8.2  118   624    3   DROME:AF-M9PBX3-F1 UNCHARACTERIZED PROTEIN, ISOFORM H;
2299:  eh8v-A  3.1  5.3  155   460    6   DROME:AF-Q4V5R4-F1 GLUTAMATE TRANSPORTER POLYPHEMUS;
2300:  eh6m-A  3.1  8.1  132   514    8   DROME:AF-O97148-F1 G-PROTEIN COUPLED RECEPTOR MTH;
2301:  ee5y-A  3.1  9.9   72   907    7   DROME:AF-Q9VZU5-F1 BTB-PROTEIN-VII, ISOFORM F;
2302:  egnn-A  3.1 14.8  101   708    5   DROME:AF-Q9VW13-F1 FI01412P;
2303:  egy7-A  3.1  6.1   99  1218    8   DROME:AF-Q5U0V7-F1 PHOSPHOINOSITIDE 5-PHOSPHATASE;
2304:  eemc-A  3.1  7.3   93   478    4   DROME:AF-Q8SX21-F1 HIF PROLYL HYDROXYLASE, ISOFORM C;
2305:  ef8o-A  3.1  8.0   92   545    4   DROME:AF-Q7K0W1-F1 LD27406P;
2306:  elz2-A  3.1 17.6  115  1182    7   DROME:AF-Q9VQR8-F1 LEUCYL-TRNA SYNTHETASE;
2307:  eji2-A  3.1  8.3   82   684   10   DROME:AF-Q9NFU0-F1 SYNAPTIC FUNCTIONAL REGULATOR FMR1;
2308:  emwp-A  3.1 10.2  147  1653    7   DROME:AF-Q9VJW1-F1 LD29171P;
2309:  ehzx-A  3.1  6.9   80    95    6   DROME:AF-Q9VYD7-F1 MITOCHONDRIAL IMPORT INNER MEMBRANE TRANSLOCASE S
2310:  ek1a-A  3.1 13.2   53   332    9   DROME:AF-Q9VKW3-F1 REPLICATION FACTOR C SUBUNIT 3;
2311:  eeyy-A  3.1 15.9   88   711    3   DROME:AF-Q7KU81-F1 RRM DOMAIN-CONTAINING PROTEIN;
2312:  emsg-A  3.1  5.4   67    87    7   DROME:AF-O77286-F1 PROTEIN ANON-73B1;
2313:  em2g-A  3.1 13.9  114  1690    6   DROME:AF-Q9VJE5-F1 RESTIN HOMOLOG;
2314:  efcs-A  3.1 11.7  102   776    7   DROME:AF-Q9VV40-F1 GOLGIN 104;
2315:  elo2-A  3.1 13.3  150   322    6   DROME:AF-Q9VCY7-F1 ELONGATION OF VERY LONG CHAIN FATTY ACIDS PROTEIN
2316:  ehej-A  3.1 17.8  123   625   10   DROME:AF-Q9W3P2-F1 IONOTROPIC RECEPTOR 7C, ISOFORM A;
2317:  eedq-A  3.1  9.0   79   798   10   DROME:AF-Q9VVM8-F1 FI02004P;
2318:  ekyk-A  3.1  5.0   77   697    5   DROME:AF-Q9VU11-F1 UNCHARACTERIZED PROTEIN;
2319:  ejy4-A  3.1  4.1   87   419   10   DROME:AF-Q9VMC6-F1 GH06693P;
2320:  eg24-A  3.1 12.6  120   604   13   DROME:AF-Q8MRJ2-F1 LD11139P;
2321:  eixr-A  3.1  7.8   81   206    5   DROME:AF-A1ZBC3-F1 UNCHARACTERIZED PROTEIN;
2322:  ei95-A  3.1  7.5  122  1218    6   DROME:AF-Q9VNJ5-F1 PROTEIN DISPATCHED;
2323:  egr0-A  3.1 16.3  118  1746    8   DROME:AF-Q9VWB9-F1 THYROID ADENOMA-ASSOCIATED PROTEIN HOMOLOG;
2324:  elqz-A  3.1  7.3   74   493    8   DROME:AF-Q7KN79-F1 PROTEIN LTV1 HOMOLOG;
2325:  egqk-A  3.1  5.0  142  1320    8   DROME:AF-Q9VAN4-F1 UNCHARACTERIZED PROTEIN;
2326:  ekzk-A  3.1  9.3  115   236    3   DROME:AF-Q7JZI2-F1 TETRASPANIN;
2327:  emem-A  3.1  6.6  124   341   10   DROME:AF-P03896-F1 NADH-UBIQUINONE OXIDOREDUCTASE CHAIN 2;
2328:  ei1j-A  3.1  8.2   88   425    8   DROME:AF-A8DYP1-F1 PICKPOCKET 29, ISOFORM D;
2329:  eev5-A  3.1  5.4  120  1092   11   DROME:AF-Q9VXU8-F1 GAMMA-TUBULIN COMPLEX COMPONENT;
2330:  eku3-A  3.1 16.2  121   490   12   DROME:AF-Q9W044-F1 FI22539P1;
2331:  emzu-A  3.1  8.3   83  1064    1   DROME:AF-Q7YU01-F1 VERY LOW-DENSITY LIPOPROTEIN RECEPTOR;
2332:  elzy-A  3.1  7.7   94   232    9   DROME:AF-Q9NB13-F1 TETRASPANIN;
2333:  edgq-A  3.1 10.7  123   562    3   DROME:AF-Q9VYG3-F1 LD41462P;
2334:  efq0-A  3.1 13.3  105   573    4   DROME:AF-Q9W358-F1 SYNEMBRYN;
2335:  ejy3-A  3.1 13.6  143   354    3   DROME:AF-Q95T98-F1 ELONGATION OF VERY LONG CHAIN FATTY ACIDS PROTEIN
2336:  ek1p-A  3.1  7.2  114   558    9   DROME:AF-Q7K3P0-F1 CYSTEINYL-TRNA SYNTHETASE;
2337:  eijs-A  3.1  8.1  149  1123    6   DROME:AF-Q9VK50-F1 ADENYLYL CYCLASE X E;
2338:  eixx-A  3.1  6.4  121   371    8   DROME:AF-Q9W3V5-F1 LP14436P;
2339:  ec1p-A  3.1  6.7  119  1341    6   DROME:AF-Q9VKB9-F1 RAB3 GTPASE-ACTIVATING PROTEIN REGULATORY SUBUNIT
2340:  el5p-A  3.1 14.9   94   613   10   DROME:AF-Q9XZS8-F1 ACTIVATING TRANSCRIPTION FACTOR 3;
2341:  egoc-A  3.1 11.9  129   914    8   DROME:AF-Q5LJN3-F1 OCCLUDIN-RELATED Y;
2342:  efr6-A  3.1  8.3   92   560    4   DROME:AF-B7YZK5-F1 JABBA, ISOFORM C;
2343:  emjf-A  3.1  9.4  146   611    9   DROME:AF-A1Z7I2-F1 UNCHARACTERIZED PROTEIN;
2344:  eeez-A  3.1  5.3  122   300    7   DROME:AF-Q9I7L7-F1 PALMITOYLTRANSFERASE;
2345:  edpr-A  3.1 23.2  126   646    3   DROME:AF-Q9VP77-F1 DNAJ HOMOLOG SUBFAMILY C MEMBER 2;
2346:  ehmp-A  3.1 23.6  120   822    6   DROME:AF-B7Z0K8-F1 COLLAGEN ALPHA CHAIN CG42342;
2347:  eisf-A  3.1  3.6   76   213    4   DROME:AF-Q24040-F1 PROTEIN BIG BROTHER;
2348:  ee97-A  3.1 10.8  134   532    8   DROME:AF-P83118-F1 PROBABLE G-PROTEIN COUPLED RECEPTOR MTH-LIKE 11;
2349:  ek67-A  3.1  4.8  151   527   11   DROME:AF-Q9VC02-F1 MAHOGANY;
2350:  efob-A  3.1  5.4   65   183   11   DROME:AF-X2J753-F1 UNCHARACTERIZED PROTEIN, ISOFORM C;
2351:  efic-A  3.1 14.5   89   513    4   DROME:AF-Q9VXU3-F1 GH25653P;
2352:  eliu-A  3.1  5.6   58   119    3   DROME:AF-Q9V401-F1 RE43371P;
2353:  ehan-A  3.1 15.7  129   897   14   DROME:AF-Q9VGM0-F1 GPI ETHANOLAMINE PHOSPHATE TRANSFERASE 1;
2354:  ednv-A  3.1 16.1  112   548    4   DROME:AF-A1Z7V9-F1 FI20020P1;
2355:  emdn-A  3.1 11.1  111   169    5   DROME:AF-M9NFY9-F1 UNCHARACTERIZED PROTEIN;
2356:  egyc-A  3.1  6.0   80   587    6   DROME:AF-Q9VPY0-F1 INTEGRATOR COMPLEX SUBUNIT 14;
2357:  ed2k-A  3.1  5.6   71   441    7   DROME:AF-Q9VHM8-F1 UNCHARACTERIZED PROTEIN, ISOFORM B;
2358:  edsp-A  3.1 11.8  153  2236    6   DROME:AF-Q9VCN1-F1 DNA POLYMERASE EPSILON CATALYTIC SUBUNIT 1;
2359:  eiss-A  3.1  5.7  130   676    7   DROME:AF-Q9VXD9-F1 PROBABLE G-PROTEIN COUPLED RECEPTOR MTH-LIKE 1;
2360:  ekhu-A  3.1  4.9   97   418    6   DROME:AF-Q4V6Y7-F1 IP01295P;
2361:  emhd-A  3.1 17.7   97   313   11   DROME:AF-Q7KSU5-F1 UNCHARACTERIZED PROTEIN;
2362:  eh6l-A  3.1  4.7  121   739    5   DROME:AF-Q9VKD9-F1 MIP16835P1;
2363:  ec82-A  3.1 16.3   98   784    5   DROME:AF-Q9VEP9-F1 GH03554P;
2364:  eldk-A  3.1 18.6  103   355    6   DROME:AF-Q9VNQ6-F1 FI06051P;
2365:  ek9z-A  3.1  5.7  123   222    7   DROME:AF-Q9VIT6-F1 IP07844P;
2366:  ek0r-A  3.1  9.8   96   185    5   DROME:AF-Q9VPR1-F1 GH02075P;
2367:  edqi-A  3.1  4.8   76   183    0   DROME:AF-Q9VNE8-F1 RE24848P;
2368:  edc6-A  3.1  5.5   93   165   10   DROME:AF-Q9VD32-F1 GEO10853P1;
2369:  edb5-A  3.1  5.1   66   255    9   DROME:AF-A0A0S0WGR0-F1 UNCHARACTERIZED PROTEIN, ISOFORM C;
2370:  ei05-A  3.1 18.3   93   409    9   DROME:AF-Q9W0S3-F1 MITOCHONDRIAL IMPORT INNER MEMBRANE TRANSLOCASE S
2371:  egb2-A  3.1  6.8  137   537    3   DROME:AF-A0A0B4LGJ9-F1 GLYCEROL-3-PHOSPHATE ACYLTRANSFERASE 4, ISOFOR
2372:  eiam-A  3.1 14.2   92   428   15   DROME:AF-Q9VL49-F1 TRANSLOCATION PROTEIN SEC62;
2373:  el20-A  3.1  8.3  117   758    6   DROME:AF-Q8IN35-F1 NEUROPEPTIDE SIFAMIDE RECEPTOR;
2374:  elhs-A  3.1 19.4  125   640    8   DROME:AF-Q9VF65-F1 UNCHARACTERIZED PROTEIN, ISOFORM A;
2375:  ej0b-A  3.1 15.7   91   223    7   DROME:AF-Q9VA18-F1 COILED-COIL-HELIX-COILED-COIL-HELIX DOMAIN CONTAI
2376:  ekts-A  3.1  5.0  153  1323   10   DROME:AF-Q9VJ21-F1 UNCHARACTERIZED PROTEIN, ISOFORM B;
2377:  egzs-A  3.1  6.9  115  1404    7   DROME:AF-X2JC00-F1 RHO GTPASE ACTIVATING PROTEIN AT 1A, ISOFORM E;
2378:  eek0-A  3.1  9.8   73   135    5   DROME:AF-Q7JXE4-F1 GEO05123P1;
2379:  elsl-A  3.1  5.8  142  1019    6   DROME:AF-Q9VHW1-F1 MUSCARINIC ACETYLCHOLINE RECEPTOR, B-TYPE, ISOFOR
2380:  elv1-A  3.1  7.0   80   447   11   DROME:AF-Q9W0F6-F1 ALPHA 1,3 FUCOSYLTRANSFERASE;
2381:  eerd-A  3.1 16.2  123   477    6   DROME:AF-Q8MS66-F1 LP07366P;
2382:  ekm1-A  3.1  3.7  127   500   11   DROME:AF-Q9VKC2-F1 AMINO ACID TRANSPORTER PROTEIN JHI-21;
2383:  emk5-A  3.1 15.8   95   564   11   DROME:AF-Q7K0D8-F1 NUCLEAR PORE COMPLEX PROTEIN NUP50;
2384:  edu3-A  3.1  8.5   80   950    3   DROME:AF-Q9VKV2-F1 ALPHA-MANNOSIDASE;
2385:  emu1-A  3.1 21.7  171  1008   10   DROME:AF-Q59E37-F1 UNCHARACTERIZED PROTEIN, ISOFORM C;
2386:  elpp-A  3.1 12.3  115  1054    8   DROME:AF-Q7JV09-F1 GH28348P;
2387:  ehpq-A  3.1  6.5   91   574    7   DROME:AF-Q9VHB5-F1 SD10846P;
2388:  elzm-A  3.1 13.1  108   509    5   DROME:AF-Q9VE18-F1 LD41216P;
2389:  emps-A  3.1  7.6  117   234    8   DROME:AF-A0A0B4K701-F1 UNCHARACTERIZED PROTEIN, ISOFORM B;
2390:  elco-A  3.1 30.7  115   967    6   DROME:AF-Q9VN57-F1 COILED-COIL DOMAIN-CONTAINING PROTEIN 39;
2391:  emgl-A  3.1  7.7   59   220    7   DROME:AF-A0A0B4K7C5-F1 PEPTIDYLPROLYL ISOMERASE;
2392:  ec1d-A  3.1  9.6  114   522    9   DROME:AF-Q9VGZ0-F1 PROBABLE CYTOCHROME P450 12E1, MITOCHONDRIAL;
2393:  ekm7-A  3.1 17.3  112   782    5   DROME:AF-Q7JQN4-F1 RNA HELICASE;
2394:  eg6t-A  3.1  6.9   83   531   10   DROME:AF-Q86LG7-F1 PICKPOCKET 16;
2395:  efd4-A  3.1 16.8  114   319   11   DROME:AF-Q8INJ3-F1 AT03939P;
2396:  egzc-A  3.1  5.2  151   350    4   DROME:AF-Q7KGH1-F1 FI04477P;
2397:  eeqk-A  3.1 11.2  109   220    6   DROME:AF-Q9VR65-F1 UNCHARACTERIZED PROTEIN;
2398:  egl1-A  3.1  8.6   87   215    8   DROME:AF-Q7KVF6-F1 IP20706P;
2399:  ec2n-A  3.1 11.4  133   395    5   DROME:AF-Q9VK91-F1 GH04442P;
2400:  ec1g-A  3.1  6.6   84   542    5   DROME:AF-Q9W3L5-F1 DM7 FAMILY PROTEIN CG15333;
2401:  egg7-A  3.1 12.3   97   288    3   DROME:AF-Q4QQ93-F1 IP09963P;
2402:  emvo-A  3.1 13.7  116  1337    3   DROME:AF-Q9I7F7-F1 ACTIVATED CDC42 KINASE-LIKE;
2403:  ekc2-A  3.0 25.7  102   392    5   DROME:AF-Q9VXD7-F1 GH04692P;
2404:  efge-A  3.0  8.5  126  2455    6   DROME:AF-Q9VE34-F1 ECTOPIC P GRANULES PROTEIN 5 HOMOLOG;
2405:  eizd-A  3.0 15.5  128  2630    8   DROME:AF-Q7PLL6-F1 LETHAL (3) 80FJ, ISOFORM A;
2406:  egvl-A  3.0  6.7  116   558    4   DROME:AF-Q9V3J5-F1 EG:BACR7A4.13 PROTEIN;
2407:  egcz-A  3.0 15.4  101   392    7   DROME:AF-O77475-F1 CERAMIDE PHOSPHOETHANOLAMINE SYNTHASE;
2408:  eda6-A  3.0  8.3  100  1045    6   DROME:AF-Q9W5D3-F1 HEAT REPEAT-CONTAINING PROTEIN 6;
2409:  edbj-A  3.0 30.8   87   404    2   DROME:AF-Q9VRW9-F1 RE72105P;
2410:  eepi-A  3.0 12.6  100   455    7   DROME:AF-B7Z0K3-F1 UNCHARACTERIZED PROTEIN, ISOFORM B;
2411:  ejr0-A  3.0  4.5   81   129   10   DROME:AF-A8DYA9-F1 UNCHARACTERIZED PROTEIN;
2412:  eghg-A  3.0  9.1   86   160    8   DROME:AF-Q8T0T9-F1 TRANSMEMBRANE PROTEIN 35A;
2413:  eh3m-A  3.0 16.7  119   497    8   DROME:AF-Q8MMD6-F1 MAJOR FACILITATOR SUPERFAMILY TRANSPORTER 1;
2414:  edx1-A  3.0  8.9  139   325    6   DROME:AF-Q9VWK6-F1 POST-GPI ATTACHMENT TO PROTEINS FACTOR 2-LIKE;
2415:  ef52-A  3.0  8.4   81   160    4   DROME:AF-Q9VHP1-F1 PROTEIN SYS1 HOMOLOG;
2416:  eks0-A  3.0 14.8  130  1800    5   DROME:AF-A1Z6Z8-F1 DILUTE CLASS UNCONVENTIONAL MYOSIN, ISOFORM C;
2417:  ed7b-A  3.0  4.3   74   318    8   DROME:AF-Q8IPZ0-F1 ENDONUCLEASE;
2418:  eeft-A  3.0  5.7  103   460    8   DROME:AF-Q9VF39-F1 FI01459P;
2419:  ehgu-A  3.0  9.2   89   290    8   DROME:AF-Q9VI34-F1 FI11056P;
2420:  ec3x-A  3.0 14.5  122   359    3   DROME:AF-Q9VAY7-F1 PROTEIN FAM50 HOMOLOG;
2421:  eite-A  3.0  6.3   83   385    6   DROME:AF-Q7K519-F1 GH16429P;
2422:  ef2z-A  3.0 12.3   86   599    9   DROME:AF-A1ZA14-F1 IONOTROPIC RECEPTOR 52A;
2423:  eg9g-A  3.0 10.4   92   666   11   DROME:AF-P45843-F1 PROTEIN SCARLET;
2424:  eilb-A  3.0  6.9   99   623    5   DROME:AF-Q9VVL2-F1 IONOTROPIC RECEPTOR 75C;
2425:  em52-A  3.0 11.5   97   540    8   DROME:AF-Q9VUF8-F1 ECDYSONE 20-MONOOXYGENASE;
2426:  ej4u-A  3.0 16.3  117   484    5   DROME:AF-Q9V3Z7-F1 SUGAR PHOSPHATE PHOSPHATASE;
2427:  ec55-A  3.0  9.4  133   533    8   DROME:AF-Q8MLQ7-F1 RH09188P;
2428:  ejeh-A  3.0  6.0  117   293    7   DROME:AF-Q9VGY0-F1 AT31162P;
2429:  ehtn-A  3.0  5.6  114   501    4   DROME:AF-Q9VQL1-F1 SERYL-TRNA SYNTHETASE;
2430:  edv8-A  3.0 14.8  109   492   11   DROME:AF-Q9V9S4-F1 FI21844P1;
2431:  ejd8-A  3.0 10.3   81   200    9   DROME:AF-Q9W4S4-F1 UNCHARACTERIZED PROTEIN;
2432:  ege6-A  3.0 20.5  103   524    9   DROME:AF-Q9XZ28-F1 UNCHARACTERIZED PROTEIN, ISOFORM A;
2433:  ek5o-A  3.0 16.4   92   169    5   DROME:AF-Q9W2T5-F1 MICOS COMPLEX SUBUNIT MIC13;
2434:  ej35-A  3.0  4.4   53   146    9   DROME:AF-Q9VU59-F1 GEO07864P1;
2435:  egf4-A  3.0  5.8  118   235    8   DROME:AF-Q7JVK6-F1 COMPONENT 3 OF PROMOTER OF RISC;
2436:  ehxi-A  3.0  4.4   83  1218   12   DROME:AF-A1Z8S6-F1 PRECOCIOUS DISSOCIATION OF SISTERS 5, ISOFORM A;
2437:  ejft-A  3.0  3.2   61   203    7   DROME:AF-Q9VLW3-F1 FI08020P;
2438:  emy4-A  3.0  9.5  146   539    5   DROME:AF-Q24563-F1 DOPAMINE RECEPTOR 2;
2439:  eg8t-A  3.0 14.3   86   304    7   DROME:AF-Q95T08-F1 LD29354P;
2440:  eki2-A  3.0 15.4   89   370    7   DROME:AF-Q9W1G7-F1 LD21576P;
2441:  ekx6-A  3.0 10.5   91   142    8   DROME:AF-Q8IN41-F1 PROTEIN TURANDOT X;
2442:  efar-A  3.0  9.4   75   213    7   DROME:AF-Q9Y107-F1 BCDNA.GH11112;
2443:  ei16-A  3.0 13.0   85   316    7   DROME:AF-Q7KS11-F1 URACIL-DNA DEGRADING FACTOR, ISOFORM B;
2444:  edz3-A  3.0  8.5  121   264    7   DROME:AF-A1Z6H0-F1 KUNE-KUNE;
2445:  ekhn-A  3.0  5.7   92   152    4   DROME:AF-Q9VZE2-F1 GEO04055P1;
2446:  ef36-A  3.0 13.1   94   834   13   DROME:AF-B7YZV4-F1 CALCIUM/CALMODULIN-DEPENDENT 3',5'-CYCLIC NUCLEOT
2447:  el3u-A  3.0 12.5   85   438    9   DROME:AF-Q9W3X8-F1 RH42690P;
2448:  ek2v-A  3.0 12.0  105   293   10   DROME:AF-A0A0B4KED2-F1 UNCHARACTERIZED PROTEIN, ISOFORM B;
2449:  ec01-A  3.0  7.5   76   132    9   DROME:AF-Q9VIL1-F1 GEO05273P1;
2450:  emyb-A  3.0  6.7   91   199    8   DROME:AF-Q6II06-F1 VESICLE TRANSPORT PROTEIN;
2451:  eeov-A  3.0  5.7  121   420    7   DROME:AF-Q9VA71-F1 FI19924P1;
2452:  elty-A  3.0  5.3  123   614    4   DROME:AF-Q9VE46-F1 HIGH-AFFINITY CHOLINE TRANSPORTER 1;
2453:  egy0-A  3.0  6.7   85   695    5   DROME:AF-Q9VGR1-F1 GRIP AND COILED-COIL DOMAIN CONTAINING 88 KDA;
2454:  efvd-A  3.0  5.3  165   509    6   DROME:AF-Q9VPF8-F1 TRANSMEMBRANE PROTEIN 104 HOMOLOG;
2455:  eejg-A  3.0  9.4   65   156    5   DROME:AF-Q9VL16-F1 RE45833P;
2456:  ef9i-A  3.0  6.1   97  1073    3   DROME:AF-Q9VG43-F1 UNCHARACTERIZED PROTEIN, ISOFORM B;
2457:  ekm9-A  3.0 25.5  101  2226    4   DROME:AF-Q9VW15-F1 HISTONE-LYSINE N-METHYLTRANSFERASE ASH1;
2458:  ehyl-A  3.0  9.6  107   984    8   DROME:AF-Q8IN89-F1 WELL-ROUNDED, ISOFORM B;
2459:  ehwx-A  3.0 13.2   94   876    9   DROME:AF-Q9VJC3-F1 CFAP91 DOMAIN-CONTAINING PROTEIN;
2460:  elcq-A  3.0 10.6   98   405    7   DROME:AF-Q0KIB3-F1 HISTONE ACETYLTRANSFERASE TYPE B CATALYTIC SUBUNI
2461:  ek15-A  3.0 13.2  134  1211    7   DROME:AF-Q9VSP0-F1 IP13783P;
2462:  el8s-A  3.0  6.1   57    61    5   DROME:AF-F2FB65-F1 MIP07237P;
2463:  eh85-A  3.0 11.8   89   366    2   DROME:AF-Q961C8-F1 LD22649P;
2464:  ej02-A  3.0 14.1   67   265    6   DROME:AF-Q9VLW1-F1 LECTIN TYPE C;
2465:  eivu-A  3.0  8.6   87   822    9   DROME:AF-A1Z9G5-F1 UNCHARACTERIZED PROTEIN, ISOFORM A;
2466:  emks-A  3.0  5.9  143   601    8   DROME:AF-P22270-F1 TYRAMINE/OCTOPAMINE RECEPTOR;
2467:  ed5h-A  3.0 23.6  112   276    4   DROME:AF-Q0E8E7-F1 TRNA-SPLICING ENDONUCLEASE SUBUNIT SEN34;
2468:  elq0-A  3.0 10.8  116   713    4   DROME:AF-Q9VRE0-F1 DOLICHYL-DIPHOSPHOOLIGOSACCHARIDE--PROTEIN
2469:  eko7-A  3.0 14.5  136   263    8   DROME:AF-Q6NN18-F1 ELONGATION OF VERY LONG CHAIN FATTY ACIDS PROTEIN
2470:  ef1g-A  3.0  4.1   81   210   10   DROME:AF-Q9VXZ7-F1 UNCHARACTERIZED PROTEIN;
2471:  ejkd-A  3.0  6.3  144   499    5   DROME:AF-A1ZAX0-F1 NEUROPEPTIDE CCHAMIDE-1 RECEPTOR;
2472:  edx4-A  3.0  7.2   93   947   10   DROME:AF-E9NA96-F1 IONOTROPIC RECEPTOR 25A;
2473:  ehi7-A  3.0  8.3  107  1549    4   DROME:AF-A1ZBA1-F1 FI17866P1;
2474:  ehl9-A  3.0 18.3   81  1122    7   DROME:AF-Q960V3-F1 TRAFFICKING KINESIN-BINDING PROTEIN MILT;
2475:  eiyj-A  3.0 11.4   86   466    8   DROME:AF-Q9W2E4-F1 GPI MANNOSYLTRANSFERASE 1;
2476:  eeuv-A  3.0  6.1  100   375    7   DROME:AF-Q9W039-F1 UNCHARACTERIZED PROTEIN, ISOFORM A;
2477:  eesu-A  3.0  7.3  100   512    7   DROME:AF-Q9VPX2-F1 MAJOR FACILITATOR SUPERFAMILY TRANSPORTER 3;
2478:  ejzv-A  3.0 11.5   79   241    8   DROME:AF-Q9VMQ6-F1 RE57459P;
2479:  ekz4-A  3.0 13.7   69   415    9   DROME:AF-Q8MUJ1-F1 PROTEIN EIGER;
2480:  ed9x-A  3.0 14.6  120  1983    5   DROME:AF-A1Z8W8-F1 GARTENZWERG, ISOFORM B;
2481:  eej2-A  3.0 17.1  112   540    5   DROME:AF-Q9I7N1-F1 MFS DOMAIN-CONTAINING PROTEIN;
2482:  ek5e-A  3.0  5.2   93   231    4   DROME:AF-Q7JW07-F1 LD08826P;
2483:  efmo-A  3.0 13.4  169  1690    5   DROME:AF-Q86B52-F1 UNCHARACTERIZED PROTEIN;
2484:  em21-A  3.0 14.3  140  1742    7   DROME:AF-Q9W350-F1 C11.1, ISOFORM A;
2485:  eefc-A  3.0 11.9  132   458    4   DROME:AF-Q9VMB6-F1 EQUILIBRATIVE NUCLEOSIDE TRANSPORTER 2, ISOFORM A
2486:  efzl-A  3.0 20.8  149   966    7   DROME:AF-A1ZAY8-F1 FI23003P1;
2487:  ec7i-A  3.0  5.2   83   110   11   DROME:AF-Q9VVE9-F1 IP05279P;
2488:  eka2-A  3.0 11.6   71   239    6   DROME:AF-Q9W394-F1 ACTIVATOR OF BASAL TRANSCRIPTION 1;
2489:  eg9c-A  3.0 17.4  111   475    8   DROME:AF-Q9VEA3-F1 HOMEOBOX DOMAIN-CONTAINING PROTEIN;
2490:  efx0-A  3.0  9.3  113   227    7   DROME:AF-Q7K3Z2-F1 GH01773P;
2491:  ee0o-A  3.0 18.6  138   277    8   DROME:AF-Q9VCZ0-F1 ELONGATION OF VERY LONG CHAIN FATTY ACIDS PROTEIN
2492:  eh87-A  3.0 15.4   84   846   10   DROME:AF-Q9VVN4-F1 ATR-INTERACTING PROTEIN MUS304;
2493:  el7m-A  3.0 21.9   87   350    2   DROME:AF-Q9VCQ3-F1 PROBABLE V-TYPE PROTON ATPASE SUBUNIT D 2;
2494:  eii2-A  3.0  4.9  127   889    3   DROME:AF-Q9VVG4-F1 EXOCYST COMPLEX COMPONENT 1;
2495:  ehcn-A  3.0 16.1   90   198    4   DROME:AF-Q9VXX2-F1 IP07274P;
2496:  emeb-A  3.0  8.2  156  1191    7   DROME:AF-Q9VUY8-F1 WASH COMPLEX SUBUNIT HOMOLOG 5;
2497:  emy8-A  3.0  5.7   76   203    3   DROME:AF-Q9VQY9-F1 PROBABLE DNA REPLICATION COMPLEX GINS PROTEIN PSF
2498:  egt7-A  3.0 16.9   80   244    6   DROME:AF-Q9VU61-F1 UNCHARACTERIZED PROTEIN;
2499:  el27-A  3.0  5.1  121   241    7   DROME:AF-Q9VLI3-F1 IP07829P;
2500:  eikt-A  3.0  4.8   93  1001   11   DROME:AF-Q9VT41-F1 INTEGRATOR COMPLEX SUBUNIT 7;
2501:  emyh-A  3.0 10.1  122   471    7   DROME:AF-M9PIH9-F1 TRANSCRIPTION FACTOR AP-2, ISOFORM D;
2502:  eflj-A  3.0 15.1  100   978    5   DROME:AF-Q9VLI1-F1 ALPHA-MANNOSIDASE;
2503:  elm2-A  3.0 15.5  132   632    5   DROME:AF-Q9VQC0-F1 VESICULAR GLUTAMATE TRANSPORTER, ISOFORM A;
2504:  ed0a-A  3.0  9.7   73   227    5   DROME:AF-P25007-F1 PEPTIDYL-PROLYL CIS-TRANS ISOMERASE;
2505:  emae-A  3.0 12.4  104   324    9   DROME:AF-Q9VE12-F1 LD27322P;
2506:  ej05-A  3.0 21.2  137   406    6   DROME:AF-Q9VWX2-F1 UNPAIRED 2;
2507:  ee1e-A  3.0  6.1   81   994    5   DROME:AF-Q9VSR7-F1 VALYL-TRNA SYNTHETASE;
2508:  ekyi-A  3.0 19.6   97   810    6   DROME:AF-Q9VJ08-F1 LD29741P;
2509:  emoj-A  3.0 16.4   95   662    8   DROME:AF-Q9VLK1-F1 U3 SMALL NUCLEOLAR RIBONUCLEOPROTEIN PROTEIN MPP1
2510:  ei41-A  3.0  7.1   93   597    8   DROME:AF-Q07327-F1 PROTEIN ROP;
2511:  ek2u-A  3.0 10.8   63   713   13   DROME:AF-Q8IPV8-F1 UNCHARACTERIZED PROTEIN;
2512:  ej5n-A  3.0 15.3  111   985    6   DROME:AF-P17970-F1 POTASSIUM VOLTAGE-GATED CHANNEL PROTEIN SHAB;
2513:  eil3-A  3.0  7.4  151   617    6   DROME:AF-Q8SZV0-F1 GH07338P;
2514:  em6i-A  3.0 20.6  106   470    7   DROME:AF-Q9W593-F1 EG:BACN32G11.2 PROTEIN;
2515:  ekbb-A  3.0  9.4   60   107    8   DROME:AF-Q9W4Z4-F1 PROBABLE INSULIN-LIKE PEPTIDE 6;
2516:  ehw6-A  3.0  5.2   92   993    5   DROME:AF-Q9VSF2-F1 MEDIATOR OF RNA POLYMERASE II TRANSCRIPTION SUBUN
2517:  edxu-A  3.0 14.9  128   545    5   DROME:AF-Q9VDV6-F1 LP02775P;
2518:  egef-A  3.0  9.7   91   414   15   DROME:AF-Q9VVU1-F1 FI09602P;
2519:  ecwt-A  3.0  8.9   73  1023    5   DROME:AF-Q9VQ58-F1 FI15207P1;
2520:  emo8-A  3.0  5.2  130   545    8   DROME:AF-Q9W4H3-F1 PROCTOLIN RECEPTOR, ISOFORM A;
2521:  eibk-A  3.0  9.5  134  2167   11   DROME:AF-Q9V3Z6-F1 MYOSIN-VIIA;
2522:  ejfe-A  3.0 11.9  125   648   10   DROME:AF-A1Z6D6-F1 IONOTROPIC RECEPTOR 41A;
2523:  ek79-A  3.0 13.2   95  1572    3   DROME:AF-E1JJ52-F1 FI17814P1;
2524:  elo4-A  3.0  6.5  129   721    9   DROME:AF-A0A0B4K7V4-F1 TRANSPORTER;
2525:  efhi-A  3.0 11.2  134   805    8   DROME:AF-P23647-F1 SERINE/THREONINE-PROTEIN KINASE FUSED;
2526:  emdo-A  2.9 10.0  101   774    6   DROME:AF-Q9VAA2-F1 ADENOSINE RECEPTOR, ISOFORM A;
2527:  eenj-A  2.9 18.9   78  1638   12   DROME:AF-P25439-F1 ATP-DEPENDENT HELICASE BRM;
2528:  eja1-A  2.9 28.1   82   331    1   DROME:AF-Q9VJD4-F1 LD24721P;
2529:  eir8-A  2.9  4.5  100   239   10   DROME:AF-Q9VIU0-F1 IP11805P;
2530:  ee7o-A  2.9  5.5  107   691   13   DROME:AF-Q9VQM8-F1 UNCHARACTERIZED PROTEIN, ISOFORM A;
2531:  efpp-A  2.9 14.5  140   329    2   DROME:AF-Q9VHX7-F1 ELONGATION OF VERY LONG CHAIN FATTY ACIDS PROTEIN
2532:  edc1-A  2.9 11.1  125   263    6   DROME:AF-Q9VF09-F1 AT06251P;
2533:  ehuz-A  2.9 10.4   91  1024    4   DROME:AF-Q9W268-F1 DEFECTIVE PROVENTRICULUS, ISOFORM A;
2534:  eggs-A  2.9 23.8  100   969    3   DROME:AF-Q9VKK2-F1 GATOR COMPLEX PROTEIN WDR59;
2535:  em1i-A  2.9  6.0  127  1459   10   DROME:AF-Q9VVK6-F1 UNCHARACTERIZED PROTEIN;
2536:  eh45-A  2.9 14.5   92   616    5   DROME:AF-A8DYY6-F1 SCHWANNOMIN-INTERACTING PROTEIN 1 HOMOLOG;
2537:  emco-A  2.9  8.8   88  2462    5   DROME:AF-M9PGC5-F1 NON-SPECIFIC SERINE/THREONINE PROTEIN KINASE;
2538:  eep4-A  2.9 32.4  114   716    4   DROME:AF-A0A0B4JCU3-F1 RECEPTOR EXPRESSION ENHANCING PROTEIN A, ISOFO
2539:  ed7w-A  2.9 13.2  112   499    4   DROME:AF-Q9W282-F1 GH14326P;
2540:  edo8-A  2.9  8.6  153   379    8   DROME:AF-Q9V576-F1 PUTATIVE PHOSPHATIDATE PHOSPHATASE;
2541:  eczd-A  2.9  4.9   93   978    9   DROME:AF-M9PI70-F1 PH-SENSITIVE CHLORIDE CHANNEL 1, ISOFORM N;
2542:  ef3n-A  2.9 11.0   88   818    8   DROME:AF-Q9VFH6-F1 PROTEIN CEP78 HOMOLOG;
2543:  emtg-A  2.9 28.7  118   376    3   DROME:AF-Q9VUX1-F1 28S RIBOSOMAL PROTEIN S31, MITOCHONDRIAL;
2544:  ed8j-A  2.9 16.9   68   211   12   DROME:AF-A1Z8X0-F1 FI16743P1;
2545:  ejxy-A  2.9  8.4  120   699    4   DROME:AF-Q8IPV3-F1 UNCHARACTERIZED PROTEIN, ISOFORM A;
2546:  egfw-A  2.9  7.8   83   389    5   DROME:AF-P83949-F1 HOMEOTIC PROTEIN ULTRABITHORAX;
2547:  eina-A  2.9 18.3  110  1107    7   DROME:AF-M9PIG4-F1 GOLGI COMPLEX-LOCALIZED GLYCOPROTEIN 1, ISOFORM B
2548:  efwa-A  2.9 11.7   87   323   11   DROME:AF-Q9VS39-F1 FI19525P1;
2549:  emhy-A  2.9 26.4  106   332    5   DROME:AF-Q9W2Q2-F1 CARBONIC ANHYDRASE 15;
2550:  eeeq-A  2.9 13.0   70   642    7   DROME:AF-O15945-F1 ARYL HYDROCARBON RECEPTOR NUCLEAR TRANSLOCATOR HO
2551:  ek3y-A  2.9 11.7  106   630    8   DROME:AF-Q7K0L4-F1 WD REPEAT-CONTAINING PROTEIN 26 HOMOLOG;
2552:  emln-A  2.9 14.1  101   941    5   DROME:AF-Q9VIU5-F1 GH24474P;
2553:  elqu-A  2.9  4.2   63   277    5   DROME:AF-Q9W019-F1 IP09724P;
2554:  ed0d-A  2.9 13.9  105   396    7   DROME:AF-Q9VVD9-F1 ADENOSINE 3'-PHOSPHO 5'-PHOSPHOSULFATE TRANSPORTE
2555:  ee8n-A  2.9 11.0   77   194    4   DROME:AF-Q9VFU4-F1 UNCHARACTERIZED PROTEIN;
2556:  ej1g-A  2.9 20.5  104   475   14   DROME:AF-Q9VU71-F1 GH11086P;
2557:  ee24-A  2.9 12.8   86   700    7   DROME:AF-A1Z971-F1 UNCHARACTERIZED PROTEIN, ISOFORM A;
2558:  ej9m-A  2.9  8.8  114  1560    9   DROME:AF-Q9VFD3-F1 UNCHARACTERIZED PROTEIN, ISOFORM B;
2559:  ehor-A  2.9  5.5   60   133    3   DROME:AF-Q9VNS5-F1 GEO12643P1;
2560:  ef1h-A  2.9 11.2   81  1520    6   DROME:AF-Q0KHR3-F1 BAZOOKA, ISOFORM B;
2561:  ee1v-A  2.9 12.2   89   568    4   DROME:AF-Q9VEB6-F1 GH11784P;
2562:  ec0m-A  2.9 11.4   69   192    3   DROME:AF-Q9VJY5-F1 IP06960P;
2563:  eju7-A  2.9  8.1  128   496    5   DROME:AF-Q9VGG8-F1 PROBABLE G-PROTEIN COUPLED RECEPTOR MTH-LIKE 5;
2564:  emh2-A  2.9 14.0  110   758    9   DROME:AF-Q8I0P1-F1 SPASTIN;
2565:  ehky-A  2.9  6.4  126  1190    6   DROME:AF-Q9VUM0-F1 PROBABLE DNA MISMATCH REPAIR PROTEIN MSH6;
2566:  eg2c-A  2.9  9.0  136   341    7   DROME:AF-Q9W0F8-F1 RHOMBOID PROTEASE;
2567:  edbu-A  2.9  6.6   75   405    5   DROME:AF-Q9VQS5-F1 INTRAFLAGELLAR TRANSPORT PROTEIN 57 HOMOLOG;
2568:  eic5-A  2.9  5.9   86   163   14   DROME:AF-Q9VPD4-F1 VESICLE TRANSPORT PROTEIN;
2569:  eek9-A  2.9 10.8   74  2486    5   DROME:AF-Q9VWP5-F1 HAT-TRICK, ISOFORM D;
2570:  eefi-A  2.9  7.4   74   429    7   DROME:AF-Q9VBV5-F1 NUCLEOTIDE EXCHANGE FACTOR SIL1;
2571:  ec1n-A  2.9  9.7   94   143    7   DROME:AF-Q9VA24-F1 UNCHARACTERIZED PROTEIN;
2572:  ee3h-A  2.9 10.3   52   176    4   DROME:AF-Q7JZ51-F1 INSENSIBLE, ISOFORM A;
2573:  ek1x-A  2.9 13.9   83   678    6   DROME:AF-Q9VBW6-F1 PROTEIN DISTAL ANTENNA;
2574:  edpp-A  2.9 10.9  110  1233    7   DROME:AF-Q6NNB2-F1 LP07472P;
2575:  ei8c-A  2.9 12.0  118  1241    7   DROME:AF-Q9W3L1-F1 RE04053P;
2576:  emdd-A  2.9  6.5  138   525    5   DROME:AF-Q9W3S8-F1 RH58543P;
2577:  ej44-A  2.9  6.5  134   585    6   DROME:AF-Q7KTJ8-F1 UNCHARACTERIZED PROTEIN, ISOFORM B;
2578:  ekiy-A  2.9  9.2  115   667    8   DROME:AF-Q9VPQ3-F1 RE51073P;
2579:  ec65-A  2.9  9.3   82   189    5   DROME:AF-Q9VZ09-F1 PROTEIN SISTERLESS A;
2580:  eixi-A  2.9 16.5   85   460    5   DROME:AF-Q9VDE5-F1 PROTEIN PETER PAN;
2581:  ekff-A  2.9 11.6  122  2551    8   DROME:AF-M9MSG8-F1 PIEZO-TYPE MECHANOSENSITIVE ION CHANNEL COMPONENT
2582:  efoe-A  2.9  7.6   84  1076    5   DROME:AF-A8JRD0-F1 LIPOPHORIN RECEPTOR 1, ISOFORM K;
2583:  edma-A  2.9  9.0  127  1536    4   DROME:AF-Q9VNX0-F1 UNCHARACTERIZED PROTEIN, ISOFORM A;
2584:  eefu-A  2.9  8.6   91   874    5   DROME:AF-Q9VHB0-F1 PROTEIN SON;
2585:  edmz-A  2.9 14.1   81  1417    5   DROME:AF-Q9VF17-F1 GUANYLATE CYCLASE;
2586:  ecyp-A  2.9 12.1   91   343    5   DROME:AF-Q9W3B2-F1 PROTEIN MAK16 HOMOLOG;
2587:  ecwq-A  2.9 18.4   72   168    7   DROME:AF-Q9VNX9-F1 UNCHARACTERIZED PROTEIN;
2588:  el3o-A  2.9  6.7  142   402    8   DROME:AF-Q8IMR4-F1 YIP1D-INTERACTING FACTOR 1, ISOFORM C;
2589:  eg5y-A  2.9 12.5  145   641    7   DROME:AF-Q8IQZ7-F1 FI19014P1;
2590:  efue-A  2.9 10.5   79   386   13   DROME:AF-Q9VP96-F1 GH01788P;
2591:  ec2d-A  2.9 11.7   76   323    7   DROME:AF-Q8IPR5-F1 UNCHARACTERIZED PROTEIN;
2592:  egn2-A  2.9 10.9  104   662    5   DROME:AF-Q9VSM9-F1 CELL DIVISION CONTROL PROTEIN;
2593:  eczx-A  2.9  3.2   53    88    8   DROME:AF-F3YD72-F1 SD23574P;
2594:  ekqg-A  2.9 17.3  103  1469    6   DROME:AF-Q9VLY7-F1 GH05679P;
2595:  ei0k-A  2.9  8.0  136   708    8   DROME:AF-Q9VEB8-F1 BCDNA.GH04120;
2596:  egwk-A  2.9  8.1   84   342    5   DROME:AF-A0A0B4K8B1-F1 UNCHARACTERIZED PROTEIN, ISOFORM C;
2597:  eind-A  2.9  9.8   89   587    7   DROME:AF-Q9VUH4-F1 FI02046P;
2598:  el6z-A  2.9 16.5   69   241    4   DROME:AF-Q9VR55-F1 LD29159P;
2599:  ejqp-A  2.9  4.5   67   431    9   DROME:AF-Q9VL22-F1 BCS1-LIKE PROTEIN;
2600:  ec98-A  2.9 15.7  129   745    5   DROME:AF-Q9W164-F1 CALDESMON-RELATED PROTEIN;
2601:  eimp-A  2.9 11.3   87  1273    9   DROME:AF-M9NEB2-F1 MYOSIN BINDING SUBUNIT, ISOFORM O;
2602:  em47-A  2.9  3.9   57   418    0   DROME:AF-Q9VHM3-F1 LD30467P;
2603:  eeit-A  2.9 10.7   99   281   11   DROME:AF-Q9VLX3-F1 AT30011P;
2604:  ekn1-A  2.9 17.8   96  1544    5   DROME:AF-Q9W2F2-F1 PROTEIN MAHJONG;
2605:  el44-A  2.9  5.7   81   561    7   DROME:AF-Q8IMV2-F1 PICKPOCKET 22, ISOFORM B;
2606:  ek23-A  2.9  4.7   59   127   12   DROME:AF-A0A0B4K7K5-F1 UNCHARACTERIZED PROTEIN;
2607:  ee0f-A  2.9 12.4   74   136    5   DROME:AF-C0HL66-F1 HISTONE H3.3A;
2608:  ejmp-A  2.9 25.1  105   288    7   DROME:AF-Q9VH00-F1 RH64960P;
2609:  ecvx-A  2.9 12.1   63    86   11   DROME:AF-Q4QPY6-F1 CYTOCHROME B-C1 COMPLEX SUBUNIT 6;
2610:  elhx-A  2.9 12.7  125   333    4   DROME:AF-Q9VXT2-F1 DNAJ HOMOLOG SUBFAMILY C MEMBER 25 HOMOLOG;
2611:  ee00-A  2.9  5.3  114   255    8   DROME:AF-Q86BM2-F1 LP15408P;
2612:  efym-A  2.9 20.2  112   207    4   DROME:AF-A0A0B4KGA5-F1 UNCHARACTERIZED PROTEIN;
2613:  eeip-A  2.9  8.3   86   503    5   DROME:AF-O46106-F1 SPLICING FACTOR 3A SUBUNIT 3;
2614:  ei9a-A  2.9 11.8   82   223    9   DROME:AF-A1ZB72-F1 GLUTATHIONE S TRANSFERASE E7;
2615:  el9j-A  2.9 18.3   74   191    5   DROME:AF-A8JNH5-F1 UNCHARACTERIZED PROTEIN;
2616:  ecvg-A  2.9 26.2  100  1248    9   DROME:AF-Q9VKY2-F1 CULLIN-ASSOCIATED NEDD8-DISSOCIATED PROTEIN 1;
2617:  efsn-A  2.9  4.7   67   168    7   DROME:AF-Q9VW61-F1 MIP13743P;
2618:  efrm-A  2.9 12.8   83   254    2   DROME:AF-Q9VB47-F1 BIGMAX;
2619:  ekz8-A  2.9  7.5  136   565   10   DROME:AF-Q8IRA7-F1 UNCHARACTERIZED PROTEIN;
2620:  eeo6-A  2.9 14.8  114   480    7   DROME:AF-Q8MSL1-F1 AT27928P;
2621:  ed0k-A  2.9  7.0   65   266    8   DROME:AF-Q9VK65-F1 IP21958P;
2622:  ekas-A  2.9 12.5   81   296    4   DROME:AF-Q9VZ88-F1 AT07585P;
2623:  ejdu-A  2.9 14.7  149   989    8   DROME:AF-Q9VB70-F1 LATERAL SIGNALING TARGET PROTEIN 2 HOMOLOG;
2624:  ekks-A  2.9 12.9   71   264    7   DROME:AF-Q9VK46-F1 PROTEIN YIPF;
2625:  ehkh-A  2.9  5.2   70   478    7   DROME:AF-Q9W3C2-F1 RIBOSOME BIOGENESIS PROTEIN NOP53;
2626:  ehrj-A  2.9 11.1   94   182    5   DROME:AF-M9NDZ8-F1 UNCHARACTERIZED PROTEIN;
2627:  ee2u-A  2.9  5.9  132   302    2   DROME:AF-Q9VZL3-F1 VERY-LONG-CHAIN ENOYL-COA REDUCTASE;
2628:  ehv6-A  2.9 18.4  111  1451    6   DROME:AF-Q9VJ79-F1 DUAL 3',5'-CYCLIC-AMP AND -GMP PHOSPHODIESTERASE
2629:  eg3h-A  2.9  6.1   63    84    6   DROME:AF-D6W4S3-F1 MIP22363P;
2630:  em0c-A  2.9  9.1  124   511   10   DROME:AF-Q9W3V8-F1 PROBABLE DOLICHYL PYROPHOSPHATE GLC1MAN9GLCNAC2
2631:  ej4v-A  2.9 12.9  137   484    6   DROME:AF-Q8IPD2-F1 FUMARATE HYDRATASE;
2632:  ejcd-A  2.9  9.9  104   842    4   DROME:AF-Q9VPI2-F1 IONOTROPIC RECEPTOR 21A;
2633:  efgu-A  2.9  6.2   83   256    4   DROME:AF-E1JHH4-F1 UNCHARACTERIZED PROTEIN;
2634:  edrh-A  2.9  5.3  107   265    6   DROME:AF-Q9W068-F1 LP10272P;
2635:  ekq1-A  2.9  5.6   78   224    9   DROME:AF-Q9VQZ0-F1 PROTEIN YIPF;
2636:  ei92-A  2.9 15.9  117  1124    8   DROME:AF-P48994-F1 TRANSIENT-RECEPTOR-POTENTIAL-LIKE PROTEIN;
2637:  eee5-A  2.9  9.8   99   505    6   DROME:AF-Q9VYT8-F1 PROBABLE CYTOCHROME P450 28C1;
2638:  ed79-A  2.9  6.7   94   687    3   DROME:AF-Q8SXR7-F1 FATTY ACID TRANSPORT PROTEIN 3, ISOFORM A;
2639:  ecya-A  2.9  4.6  148   718    6   DROME:AF-O18412-F1 TRANSMEMBRANE GTPASE FZO;
2640:  eeyr-A  2.9  7.0   73   249    8   DROME:AF-Q9VPS1-F1 LECTIN-21CB;
2641:  emhu-A  2.9  9.9  121  2531    7   DROME:AF-Q9VW47-F1 MEDIATOR OF RNA POLYMERASE II TRANSCRIPTION SUBUN
2642:  eh8p-A  2.9  7.2   95   287    7   DROME:AF-Q9V3U5-F1 CG7916 PROTEIN;
2643:  ej91-A  2.8  7.8  107   665    3   DROME:AF-Q7JX95-F1 RH42110P;
2644:  edbd-A  2.8 12.0  106   349    9   DROME:AF-Q9VSZ4-F1 UNCHARACTERIZED PROTEIN;
2645:  egsr-A  2.8 15.8   85  1873    6   DROME:AF-Q9VU86-F1 LD34837P;
2646:  elu6-A  2.8 10.5   87  1995    8   DROME:AF-Q9W244-F1 PLEXUS, ISOFORM A;
2647:  elva-A  2.8 10.0   79   496    6   DROME:AF-Q1EC10-F1 IP12271P;
2648:  ed7k-A  2.8 16.3  115   538    5   DROME:AF-Q9VDV7-F1 LP04053P;
2649:  ecxt-A  2.8  8.4   78   775    6   DROME:AF-Q9W261-F1 RNA POLYMERASE-ASSOCIATED PROTEIN RTF1;
2650:  ee9m-A  2.8  6.8   74   469   11   DROME:AF-Q9VZP2-F1 FI19868P1;
2651:  eh22-A  2.8  8.1   68   267    1   DROME:AF-Q8MLV2-F1 MIT_C DOMAIN-CONTAINING PROTEIN;
2652:  elsy-A  2.8  4.1   73   516    4   DROME:AF-Q960W6-F1 PUTATIVE FATTY ACYL-COA REDUCTASE CG8306;
2653:  egx9-A  2.8  8.6  140   620    7   DROME:AF-A1Z7I1-F1 UNCHARACTERIZED PROTEIN, ISOFORM C;
2654:  ef9f-A  2.8 13.9  102   565    3   DROME:AF-Q8IMI5-F1 FI04474P;
2655:  efg1-A  2.8 18.2  121   535    7   DROME:AF-A8DYZ4-F1 UNCHARACTERIZED PROTEIN;
2656:  egbw-A  2.8 12.9   75   941    5   DROME:AF-P08970-F1 PROTEIN SUPPRESSOR OF HAIRY WING;
2657:  ehoi-A  2.8  5.1  165  1188    5   DROME:AF-Q9W1J0-F1 TRANSPORTER;
2658:  eeze-A  2.8 13.5  100   509   15   DROME:AF-Q9VMT4-F1 GH15768P;
2659:  em3u-A  2.8 23.6   86   764    3   DROME:AF-Q9W0U9-F1 DYNEIN INTERMEDIATE CHAIN AT 61B, ISOFORM A;
2660:  elwz-A  2.8  7.1  121  1069    4   DROME:AF-M9PE53-F1 MULTIPLE WING HAIRS, ISOFORM C;
2661:  eh4o-A  2.8  5.3  126   446    7   DROME:AF-P18931-F1 NADH-UBIQUINONE OXIDOREDUCTASE CHAIN 4;
2662:  ecu4-A  2.8  8.1   83   141    8   DROME:AF-Q9VF08-F1 MITOCHONDRIAL IMPORT INNER MEMBRANE TRANSLOCASE S
2663:  ejf7-A  2.8  8.7  120   670    8   DROME:AF-Q9VEY1-F1 UNCHARACTERIZED PROTEIN, ISOFORM A;
2664:  ei6c-A  2.8  4.7  115   566    6   DROME:AF-Q8MLW5-F1 MAJOR FACILITATOR SUPERFAMILY TRANSPORTER 16, ISO
2665:  ei47-A  2.8 18.4  113  1131    3   DROME:AF-A0A0B4KF25-F1 REDUCTION IN CNN DOTS 1, ISOFORM E;
2666:  egul-A  2.8  9.9  115   218    5   DROME:AF-Q7JWP5-F1 TETRASPANIN;
2667:  ehjr-A  2.8  3.9  128   604    6   DROME:AF-Q9VNP7-F1 LD37241P;
2668:  ehma-A  2.8 14.4  100   834    8   DROME:AF-A0A0B7P9G0-F1 UNEXTENDED PROTEIN;
2669:  efvl-A  2.8 14.5  106   479   14   DROME:AF-Q9W4G7-F1 MFS DOMAIN-CONTAINING PROTEIN;
2670:  emji-A  2.8  5.2   94   404    6   DROME:AF-Q7JWR9-F1 ZINC FINGER CCCH DOMAIN-CONTAINING PROTEIN 15 HOM
2671:  eipb-A  2.8 12.9  121  1058    7   DROME:AF-Q9V433-F1 DNA HELICASE;
2672:  elge-A  2.8  9.7  116   872    7   DROME:AF-Q9VW72-F1 GH08353P;
2673:  efnf-A  2.8  4.8  135   794    6   DROME:AF-A0A0B4LG94-F1 UNCHARACTERIZED PROTEIN, ISOFORM A;
2674:  eijm-A  2.8 13.1   74   434    8   DROME:AF-Q9VMC0-F1 INTRAFLAGELLAR TRANSPORT 52;
2675:  emyy-A  2.8 12.2  108   671    5   DROME:AF-Q9W089-F1 LD18443P;
2676:  eg57-A  2.8  7.5   67   182    7   DROME:AF-Q8IP88-F1 UNCHARACTERIZED PROTEIN;
2677:  edn9-A  2.8 14.7  108   207    7   DROME:AF-Q7K0Q0-F1 LD43023P;
2678:  ejho-A  2.8  6.9  139   481    6   DROME:AF-Q9VEP6-F1 ADENYLOSUCCINATE LYASE;
2679:  emsd-A  2.8  4.4   56    79    7   DROME:AF-Q4V429-F1 CYTOCHROME C OXIDASE ASSEMBLY FACTOR 5;
2680:  elr4-A  2.8 13.0  148  1351    6   DROME:AF-Q9VTS3-F1 GRIP163;
2681:  eh2a-A  2.8  4.7  150   465    6   DROME:AF-Q9VTD7-F1 UNCHARACTERIZED PROTEIN, ISOFORM B;
2682:  edr2-A  2.8 17.3  114   878    6   DROME:AF-P34021-F1 ECDYSONE RECEPTOR;
2683:  edhg-A  2.8  9.3   78   266    3   DROME:AF-Q9VI06-F1 OSIRIS 19, ISOFORM A;
2684:  eg0f-A  2.8 11.2  111   638    5   DROME:AF-Q9W2R9-F1 RABPHILIN, ISOFORM A;
2685:  ejgf-A  2.8  4.2   87  1155    6   DROME:AF-Q8IQ30-F1 TRABUCO, ISOFORM C;
2686:  ehlf-A  2.8 14.1   74   552    5   DROME:AF-Q9VQZ6-F1 ELONGATOR COMPLEX PROTEIN 3;
2687:  elph-A  2.8 12.8   76  2183    8   DROME:AF-Q9VF56-F1 OBELUS;
2688:  ee3o-A  2.8  9.6   76   487    9   DROME:AF-Q9VE73-F1 GH17724P;
2689:  eldi-A  2.8 27.1   95   382    5   DROME:AF-Q9VX20-F1 IP01524P;
2690:  ekbf-A  2.8  7.1   64    85    5   DROME:AF-Q9VPC2-F1 FI14109P;
2691:  efe0-A  2.8 11.1  121  1931    7   DROME:AF-Q4LDP4-F1 GCP_N_TERMINAL DOMAIN-CONTAINING PROTEIN;
2692:  egi8-A  2.8  7.2   94   368    9   DROME:AF-Q9VDY6-F1 GDOWN1;
2693:  eiz3-A  2.8  5.8   70   434    3   DROME:AF-Q9VZA6-F1 HEXOSYLTRANSFERASE;
2694:  ejyj-A  2.8  8.7  101   460    4   DROME:AF-Q9VS33-F1 FOLLICULIN;
2695:  eiyi-A  2.8  4.6   89   219    6   DROME:AF-Q9W0X9-F1 FI21252P1;
2696:  emms-A  2.8 11.6   93   377    5   DROME:AF-Q9U6L5-F1 EJACULATORY BULB-SPECIFIC PROTEIN 1;
2697:  eeff-A  2.8 16.5  132   699    7   DROME:AF-Q9VCK9-F1 RE58966P;
2698:  eh47-A  2.8  9.3  109  1118    6   DROME:AF-Q9VFI9-F1 CGMP-SPECIFIC 3',5'-CYCLIC PHOSPHODIESTERASE;
2699:  eeld-A  2.8 16.3  102   331    6   DROME:AF-Q9VZR8-F1 FI02811P;
2700:  ed22-A  2.8  4.1  139   712    4   DROME:AF-O46100-F1 EG:8D8.3 PROTEIN;
2701:  el0u-A  2.8 18.1  101   436    4   DROME:AF-Q9V9Z3-F1 FI02023P;
2702:  ei4f-A  2.8 12.7   86   574    6   DROME:AF-B7YZQ6-F1 IONOTROPIC RECEPTOR 60D;
2703:  egdm-A  2.8 20.3  153   392    3   DROME:AF-A0A0B4KF65-F1 ELONGATION OF VERY LONG CHAIN FATTY ACIDS PROT
2704:  eecz-A  2.8  5.7  140   369    7   DROME:AF-O01668-F1 OPSIN RH6;
2705:  ego4-A  2.8  6.5  106   449   10   DROME:AF-Q8SWZ1-F1 RH55021P;
2706:  eeic-A  2.8 12.7  134   316    6   DROME:AF-Q9VV87-F1 ELONGATION OF VERY LONG CHAIN FATTY ACIDS PROTEIN
2707:  efsc-A  2.8 11.7  102   682    8   DROME:AF-Q9VYU8-F1 MINIATURE;
2708:  ekg3-A  2.8  8.0   64   531    5   DROME:AF-Q9VWZ8-F1 UNCHARACTERIZED PROTEIN;
2709:  ef5p-A  2.8  8.5  116   523    3   DROME:AF-Q9VBR4-F1 COMPLEX I-49KD;
2710:  emut-A  2.8 12.0  117   635    4   DROME:AF-P45975-F1 HISTONE-LYSINE N-METHYLTRANSFERASE SU(VAR)3-9;
2711:  ef2n-A  2.8 11.6  119   555    9   DROME:AF-Q961R9-F1 GH09241P;
2712:  el89-A  2.8 15.2   88   508    7   DROME:AF-P20153-F1 PROTEIN ULTRASPIRACLE;
2713:  efmj-A  2.8  3.5   75  1620    9   DROME:AF-P00522-F1 TYROSINE-PROTEIN KINASE ABL;
2714:  efs0-A  2.8 10.7  107   496    6   DROME:AF-Q9VKC9-F1 DIETARY AND METABOLIC GLUTAMATE TRANSPORTER;
2715:  ehi4-A  2.8 10.7   85   234    4   DROME:AF-O46197-F1 ACCESSORY GLAND PROTEIN ACP29AB;
2716:  efx9-A  2.8  8.0   95   721    8   DROME:AF-Q1RKX9-F1 IP14890P;
2717:  edwm-A  2.8  6.6   60   570    7   DROME:AF-Q9VF41-F1 GH11140P;
2718:  eh79-A  2.8 11.8   99  1145   10   DROME:AF-Q9VFB7-F1 TRAFFICKING PROTEIN PARTICLE COMPLEX SUBUNIT 10;
2719:  egu5-A  2.8 10.9   83   607    4   DROME:AF-E1JHT6-F1 RETICULON-LIKE PROTEIN;
2720:  elj6-A  2.8 18.8   82   195    7   DROME:AF-Q9VBI0-F1 PRE-RRNA-PROCESSING PROTEIN TSR2 HOMOLOG;
2721:  ef4j-A  2.8 12.2   70   390    4   DROME:AF-Q9VSW7-F1 LD21662P;
2722:  ecwl-A  2.8 14.1   87  1710    1   DROME:AF-Q8SWW4-F1 LD28380P;
2723:  emzf-A  2.8  8.2   86   196    6   DROME:AF-Q9W588-F1 IP10007P;
2724:  eeix-A  2.8 15.2   77   390    8   DROME:AF-B6VQA1-F1 PROTEIN DIMMED;
2725:  ef23-A  2.8  7.9  100   546    7   DROME:AF-Q95RC5-F1 LD44506P;
2726:  el0x-A  2.8 15.8   82   371    1   DROME:AF-O46052-F1 EG:152A3.3 PROTEIN;
2727:  ejk9-A  2.8  7.4   71   137    8   DROME:AF-A0A0B4K6J9-F1 UNCHARACTERIZED PROTEIN, ISOFORM A;
2728:  ejut-A  2.8 16.9   71   177    3   DROME:AF-Q9VBW0-F1 SAYSVFN DOMAIN-CONTAINING PROTEIN;
2729:  ek0b-A  2.8 12.0   95   262    7   DROME:AF-Q9VH57-F1 ELONGATION OF VERY LONG CHAIN FATTY ACIDS PROTEIN
2730:  ejdg-A  2.8 11.6  115   273    4   DROME:AF-Q6ILN6-F1 HDC08855;
2731:  ehvw-A  2.8 12.2  106   512    5   DROME:AF-P33269-F1 CYTOCHROME P450 4D1;
2732:  ej10-A  2.8 12.5   85   742    7   DROME:AF-Q9VVM6-F1 FI18412P1;
2733:  ef3x-A  2.8  7.9  142   625    7   DROME:AF-A1ZAJ4-F1 UNCHARACTERIZED PROTEIN, ISOFORM B;
2734:  egoj-A  2.8 22.6  109   595    6   DROME:AF-Q7K4I4-F1 LD38576P;
2735:  ekgw-A  2.8  6.0   75   203    3   DROME:AF-P36241-F1 60S RIBOSOMAL PROTEIN L19;
2736:  ed6m-A  2.8 14.0  102   677    6   DROME:AF-Q9VKM7-F1 AT01533P;
2737:  ed6a-A  2.8 15.6   90   332    4   DROME:AF-Q8SYS8-F1 RE37218P2;
2738:  edmd-A  2.8  4.2  131   549    8   DROME:AF-A1Z9M6-F1 VESICULAR GABA TRANSPORTER;
2739:  el7s-A  2.8 13.5  110   241    8   DROME:AF-M9NE97-F1 COPPER TRANSPORTER;
2740:  efls-A  2.8 19.1  105  2408    8   DROME:AF-A1Z7S0-F1 RECEPTOR MEDIATED ENDOCYTOSIS 8, ISOFORM A;
2741:  ejeu-A  2.8  6.7  101   199   10   DROME:AF-Q9I7M1-F1 OLFACTORY-SPECIFIC 9;
2742:  efyg-A  2.8 12.4  120   898    8   DROME:AF-Q9W1S3-F1 FI19406P1;
2743:  egr4-A  2.8  6.7  125   905    7   DROME:AF-Q8IS44-F1 DOPAMINE D2-LIKE RECEPTOR;
2744:  emy1-A  2.8 18.3  117   497    3   DROME:AF-Q9VR33-F1 IP13216P;
2745:  elyk-A  2.8 11.4  125   692    5   DROME:AF-Q8SWW9-F1 LD18126P;
2746:  ehc1-A  2.8 19.1   92   259   10   DROME:AF-Q9VYI2-F1 BRMS1 TRANSCRIPTIONAL REPRESSOR;
2747:  edyx-A  2.8 17.6   77   146    4   DROME:AF-Q9VYX5-F1 TRANSMEMBRANE PROTEIN 242;
2748:  effd-A  2.8  4.6  159   572    9   DROME:AF-M9PEU1-F1 UNCHARACTERIZED PROTEIN, ISOFORM G;
2749:  eeck-A  2.8 15.5  100   730    7   DROME:AF-Q9VT49-F1 Z BAND ALTERNATIVELY SPLICED PDZ-MOTIF PROTEIN 67
2750:  emrs-A  2.8  6.8   88   769    1   DROME:AF-Q9VVZ0-F1 MALE STERILE (3) 76BA;
2751:  ek1s-A  2.8 13.6  116   427    8   DROME:AF-Q9VG80-F1 PALMITOYLTRANSFERASE;
2752:  eit3-A  2.8  7.9  140   683    8   DROME:AF-Q961Q9-F1 GH10366P;
2753:  eehp-A  2.8 15.6   73   667   11   DROME:AF-P53624-F1 MANNOSYL-OLIGOSACCHARIDE ALPHA-1,2-MANNOSIDASE IA
2754:  eew3-A  2.8  4.7   74   191    8   DROME:AF-Q9VGN9-F1 PROBABLE RIBOSOME BIOGENESIS PROTEIN RLP24;
2755:  ejd5-A  2.8  4.6  143   471    3   DROME:AF-Q9VDC4-F1 THYROLIBERIN RECEPTOR;
2756:  ehpf-A  2.8  5.0   84   292   11   DROME:AF-Q8IP97-F1 PEROXIN-19;
2757:  ej2u-A  2.8 24.0  115  1346    6   DROME:AF-B7Z0D3-F1 BCL2-ASSOCIATED ATHANOGENE 6;
2758:  ecz5-A  2.7 14.4   94   511   12   DROME:AF-Q9VAJ3-F1 PICKPOCKET PROTEIN 19;
2759:  ei6b-A  2.7 19.6  111   863    8   DROME:AF-Q8IR94-F1 UNCHARACTERIZED PROTEIN;
2760:  ei78-A  2.7 24.6  104   550    4   DROME:AF-Q9VYV4-F1 AMUN, ISOFORM A;
2761:  eh9l-A  2.7 16.7   96   694   10   DROME:AF-Q9VZZ7-F1 FI03949P;
2762:  eiso-A  2.7 21.6  108  1486    9   DROME:AF-Q9VNZ8-F1 ALSIN HOMOLOG;
2763:  elwd-A  2.7 12.5  130  1239    5   DROME:AF-Q9V4P1-F1 ANILLIN;
2764:  ef7u-A  2.7 26.6   83  1020    6   DROME:AF-Q9V3P6-F1 26S PROTEASOME NON-ATPASE REGULATORY SUBUNIT 1;
2765:  edut-A  2.7 14.7  111   569    5   DROME:AF-Q0KHW3-F1 PICKPOCKET 8, ISOFORM H;
2766:  ejzu-A  2.7  5.3  129   392    5   DROME:AF-Q9NDM2-F1 PROTEIN TRAPPED IN ENDODERM-1;
2767:  ekrm-A  2.7 27.1  111   194    7   DROME:AF-Q7JZC9-F1 NNF1A;
2768:  ee02-A  2.7 13.6   90   271    6   DROME:AF-Q2PE11-F1 UNCHARACTERIZED PROTEIN, ISOFORM B;
2769:  ekac-A  2.7 29.6  111   934   11   DROME:AF-Q8IP45-F1 CULLIN 3, ISOFORM F;
2770:  edro-A  2.7 21.6  129  1078    4   DROME:AF-Q8I077-F1 BCDNA.LD22910;
2771:  ei4b-A  2.7  5.7  124  1075    8   DROME:AF-Q8IRH1-F1 FI19310P1;
2772:  emwx-A  2.7 10.1   94   295    5   DROME:AF-Q9VYL0-F1 IP01054P;
2773:  emb3-A  2.7 19.2  126  1919    3   DROME:AF-A8DZ29-F1 EUKARYOTIC TRANSLATION INITIATION FACTOR 4G1, ISO
2774:  ecxe-A  2.7  7.5  131   809    6   DROME:AF-X2JJX6-F1 LEUCINE-RICH REPEAT-CONTAINING G PROTEIN-COUPLED
2775:  eirn-A  2.7  3.0   56   113    9   DROME:AF-Q9W2K7-F1 UNCHARACTERIZED PROTEIN, ISOFORM A;
2776:  ee57-A  2.7 19.4  108   789    5   DROME:AF-Q8IQ00-F1 PROTEIN KINASE DOMAIN-CONTAINING PROTEIN;
2777:  ee52-A  2.7  5.9   94   481    3   DROME:AF-A1Z9Z7-F1 NADH DEHYDROGENASE (UBIQUINONE) 51 KDA SUBUNIT-LI
2778:  ee3j-A  2.7  3.1   53    98    8   DROME:AF-Q9VUT0-F1 ECDYSONE-INDUCED GENE 71EG;
2779:  emre-A  2.7  7.5   93  1190   12   DROME:AF-Q8IPI3-F1 ANION EXCHANGE PROTEIN;
2780:  ec7c-A  2.7 11.6   80   159    3   DROME:AF-Q9VIL5-F1 GEO08953P1;
2781:  eidm-A  2.7 13.0  120   337    7   DROME:AF-Q9VMK0-F1 IP15246P;
2782:  el2w-A  2.7  8.0   97   286    9   DROME:AF-Q9VI51-F1 DON JUAN LIKE;
2783:  ed2y-A  2.7 12.6  133   351    8   DROME:AF-Q9VST8-F1 LD38503P;
2784:  eg1a-A  2.7 10.1  119   484    4   DROME:AF-Q8IQJ8-F1 UNCHARACTERIZED PROTEIN;
2785:  eg7o-A  2.7 10.5   70   313    3   DROME:AF-Q9VSH1-F1 GH01354P;
2786:  ejrq-A  2.7 10.6  108   288   10   DROME:AF-Q9VNM4-F1 FI03378P;
2787:  ef5t-A  2.7 10.4  115   901   11   DROME:AF-Q9VYW4-F1 LD04461P;
2788:  ekcz-A  2.7 12.6   95  1034    4   DROME:AF-P54362-F1 AP-3 COMPLEX SUBUNIT DELTA;
2789:  ejge-A  2.7  8.8   75   594    4   DROME:AF-Q9VVK8-F1 RNA HELICASE;
2790:  ehwc-A  2.7  9.2   89   415   10   DROME:AF-Q9VGC2-F1 RE05302P;
2791:  ejx0-A  2.7  7.4   98   326    6   DROME:AF-A1Z7U5-F1 UNCHARACTERIZED PROTEIN;
2792:  ed78-A  2.7 15.0  138   751    7   DROME:AF-Q8IMN9-F1 MIP03684P;
2793:  ecx5-A  2.7  5.1  123   617    8   DROME:AF-P28286-F1 5-HYDROXYTRYPTAMINE RECEPTOR 2B;
2794:  eixh-A  2.7  8.1  101   154    6   DROME:AF-E1JH37-F1 GEO02178P1;
2795:  ekxp-A  2.7  8.4  148  1130   10   DROME:AF-Q9VK53-F1 AT30656P;
2796:  ehsw-A  2.7 14.9  131   743    8   DROME:AF-P91679-F1 PEPTIDE TRANSPORTER FAMILY 1;
2797:  emlv-A  2.7  3.4   54    97    9   DROME:AF-Q9VUT3-F1 EIG71EK;
2798:  ekms-A  2.7 12.3  110   407    9   DROME:AF-Q8MR82-F1 AT12644P;
2799:  eja5-A  2.7 24.2  104  1797    6   DROME:AF-Q7KV24-F1 UNCHARACTERIZED PROTEIN;
2800:  ehlw-A  2.7  9.1  118   606    8   DROME:AF-Q7KT94-F1 AMILORIDE-SENSITIVE NA+ CHANNEL;
2801:  efpa-A  2.7  7.3   94   531    5   DROME:AF-Q9VHH1-F1 LD42037P;
2802:  eeyo-A  2.7  4.9  114   242   10   DROME:AF-Q9VLH5-F1 GH20208P;
2803:  elcu-A  2.7  3.4   60   118    7   DROME:AF-X2JD74-F1 UNCHARACTERIZED PROTEIN;
2804:  ehen-A  2.7  6.3  114   440    7   DROME:AF-V9H0I1-F1 METHUSELAH-LIKE 13;
2805:  ehca-A  2.7 13.3  102   305    8   DROME:AF-Q8IPA8-F1 UNCHARACTERIZED PROTEIN, ISOFORM E;
2806:  ejju-A  2.7  4.2  103   295   11   DROME:AF-A1Z773-F1 UNCHARACTERIZED PROTEIN;
2807:  ed63-A  2.7 13.8  101   382    9   DROME:AF-Q9VPF1-F1 FI02826P;
2808:  ek4y-A  2.7 25.3  129   627   10   DROME:AF-Q9VF45-F1 GH25012P;
2809:  ekez-A  2.7 12.4  101   136   11   DROME:AF-Q8SXS4-F1 GEO07727P1;
2810:  emm9-A  2.7 13.0   99   334    6   DROME:AF-Q9VBH0-F1 IP09281P;
2811:  egjc-A  2.7  5.5   82  1322    4   DROME:AF-A0A0B4JD97-F1 TRANSFORMING ACIDIC COILED-COIL PROTEIN, ISOFO
2812:  eh78-A  2.7 11.6   81   604    9   DROME:AF-B7Z017-F1 UNCHARACTERIZED PROTEIN, ISOFORM B;
2813:  eejy-A  2.7 15.4  106  1102    7   DROME:AF-O46089-F1 PROTEIN MMS22-LIKE;
2814:  ed6b-A  2.7 17.8   77   195    8   DROME:AF-A1Z9Q7-F1 IP07182P;
2815:  eg2x-A  2.7  6.4   68   309    4   DROME:AF-Q9VDD1-F1 DDRGK DOMAIN-CONTAINING PROTEIN 1;
2816:  edi3-A  2.7  8.1  118   441    9   DROME:AF-A8Y5A2-F1 UNCHARACTERIZED PROTEIN, ISOFORM D;
2817:  edll-A  2.7  3.0   82   496    5   DROME:AF-Q08832-F1 GAMMA-AMINOBUTYRIC ACID RECEPTOR SUBUNIT BETA-LIK
2818:  eecd-A  2.7 12.7  107  1946   12   DROME:AF-Q9VL42-F1 UNCHARACTERIZED PROTEIN, ISOFORM A;
2819:  efpi-A  2.7  5.3   80   655   11   DROME:AF-Q9V3F9-F1 BCDNA.LD28120;
2820:  ekcn-A  2.7  7.7   95   258    4   DROME:AF-Q9VHF5-F1 LD42595P;
2821:  ekej-A  2.7 22.1  100   858    5   DROME:AF-A1ZAX8-F1 HERMANSKY-PUDLAK SYNDROME 4, ISOFORM A;
2822:  efcg-A  2.7 12.3  105   884    5   DROME:AF-Q9VB71-F1 UNCHARACTERIZED PROTEIN;
2823:  ejhf-A  2.7  8.9  122   246    7   DROME:AF-O77262-F1 EG:22E5.9 PROTEIN;
2824:  eddh-A  2.7  8.3   68   330    7   DROME:AF-Q7JVL3-F1 PRE-MRNA-SPLICING FACTOR 38;
2825:  ehhx-A  2.7 11.6   88   224    5   DROME:AF-Q7KK90-F1 GH14654P;
2826:  eitl-A  2.7 13.8   87   517   10   DROME:AF-Q9VX85-F1 GH27756P;
2827:  eel4-A  2.7 16.6   89   292    3   DROME:AF-A1Z7K3-F1 UNCHARACTERIZED PROTEIN;
2828:  ee48-A  2.7  8.2   95   538    4   DROME:AF-Q9VGG0-F1 LD47774P;
2829:  ef5h-A  2.7 16.0   81   281    4   DROME:AF-Q9VSH8-F1 PEROXIN 2;
2830:  elts-A  2.7  9.2  104   557   11   DROME:AF-Q9VXP3-F1 GH05406P;
2831:  ed0c-A  2.7  5.5  114   305    4   DROME:AF-Q9VNT8-F1 GH04282P;
2832:  eeh6-A  2.7  8.8  154   711   10   DROME:AF-Q9VP36-F1 RE31086P;
2833:  ek8p-A  2.7  6.6   77   143    4   DROME:AF-Q8INI3-F1 FI08055P;
2834:  eiuh-A  2.7 25.1   66   994    6   DROME:AF-Q9VNE4-F1 ASTERLESS;
2835:  eibd-A  2.7  4.5   78   731   10   DROME:AF-Q95RG8-F1 G PROTEIN-COUPLED RECEPTOR KINASE INTERACTING ARF
2836:  eju9-A  2.7 23.7  106   446    8   DROME:AF-Q9W041-F1 AT18493P;
2837:  el9h-A  2.7 11.4  126  1236    6   DROME:AF-Q4U2Q5-F1 FI23547P1;
2838:  elkv-A  2.7 15.1  108  1231    6   DROME:AF-Q7YZA2-F1 UNCHARACTERIZED PROTEIN CG7065;
2839:  eio7-A  2.7  9.5   85   225    7   DROME:AF-Q9VWS1-F1 LD25271P;
2840:  ek9c-A  2.7  5.1  117   849   10   DROME:AF-Q9VZ04-F1 GLUCOSIDASE 1, ISOFORM B;
2841:  eir6-A  2.7  6.1   90   827    8   DROME:AF-Q9W3C9-F1 RUBICON, ISOFORM A;
2842:  elgi-A  2.7 11.0  105   501    5   DROME:AF-Q9VMT6-F1 PROBABLE CYTOCHROME P450 28D2;
2843:  eh8n-A  2.7 17.1  125   332    6   DROME:AF-Q7K483-F1 SD08549P;
2844:  em62-A  2.7 19.4  120   505   12   DROME:AF-Q494G7-F1 MAJOR FACILITATOR SUPERFAMILY TRANSPORTER 17, ISO
2845:  ejjm-A  2.7 15.2   97   276   11   DROME:AF-Q9V447-F1 KRUEPPEL HOMOLOG 2;
2846:  efgk-A  2.7  7.1   99   220   11   DROME:AF-Q9VL13-F1 MOB KINASE ACTIVATOR-LIKE 3;
2847:  eetf-A  2.7  7.3   94   711    4   DROME:AF-Q9VMM9-F1 RH61964P;
2848:  ejei-A  2.7  8.2   93   484    2   DROME:AF-Q9VPB6-F1 RE19263P;
2849:  em5u-A  2.7 14.4  101   910    9   DROME:AF-A1ZAX1-F1 EUKARYOTIC TRANSLATION INITIATION FACTOR 3 SUBUNI
2850:  edyh-A  2.7 19.2  143  1305    7   DROME:AF-Q9VPS7-F1 METABOTROPIC GABA-B RECEPTOR SUBTYPE 3, ISOFORM A
2851:  efx8-A  2.7  7.3  111  1784    5   DROME:AF-Q9VE02-F1 UNCHARACTERIZED PROTEIN;
2852:  egbf-A  2.7  3.3   77   161    9   DROME:AF-M9MRL4-F1 UNCHARACTERIZED PROTEIN;
2853:  el0n-A  2.7 17.0  101   664    3   DROME:AF-Q9VGD3-F1 DEFECTIVE PROBOSCIS EXTENSION RESPONSE 17, ISOFOR
2854:  egtc-A  2.7  5.8   85   220    7   DROME:AF-Q7KSM4-F1 FI08021P;
2855:  eeyd-A  2.7 11.1   77   216    8   DROME:AF-Q9VLD7-F1 AUSTRALIN, ISOFORM A;
2856:  ek04-A  2.7 17.3   85   646    8   DROME:AF-A1Z782-F1 FI05228P;
2857:  ejw2-A  2.7 10.9   94   501   10   DROME:AF-Q960Q9-F1 LD39664P;
2858:  ego9-A  2.7 17.0  152   578    6   DROME:AF-Q9VCG4-F1 NUCLEOPORIN NDC1;
2859:  emmt-A  2.7  6.5  123   604    3   DROME:AF-P83740-F1 PUTATIVE SODIUM-DEPENDENT MULTIVITAMIN TRANSPORTE
2860:  eksj-A  2.7 10.3   60   124    3   DROME:AF-Q9VKQ5-F1 GEO07393P1;
2861:  eg74-A  2.7 13.6  110   973   12   DROME:AF-Q9W0F4-F1 STROMALIN-2;
2862:  edpu-A  2.7  7.4  122  1304   11   DROME:AF-Q9VNC9-F1 LD36006P;
2863:  ed5r-A  2.7 14.2  117   303    6   DROME:AF-Q9VB24-F1 SD08189P;
2864:  ekwh-A  2.7 17.7  121   465    7   DROME:AF-Q494G1-F1 LP19554P;
2865:  ejh2-A  2.7  8.0   82   250    5   DROME:AF-Q9VC34-F1 GH10293P;
2866:  ek9k-A  2.7 12.1   72   155    1   DROME:AF-Q9VJY6-F1 60S RIBOSOMAL PROTEIN L24;
2867:  edpe-A  2.7 14.8  119   816    3   DROME:AF-Q9W0L6-F1 GH22266P;
2868:  eg5c-A  2.7  5.0   67   117    7   DROME:AF-Q9VXZ0-F1 NADH DEHYDROGENASE  1 BETA SUBCOMPLEX
2869:  eftf-A  2.7  4.5  111   299    5   DROME:AF-Q9VBM8-F1 PALMITOYLTRANSFERASE;
2870:  emjc-A  2.7 15.7   78   269   10   DROME:AF-Q8IMU0-F1 IP09871P;
2871:  eh3a-A  2.7 11.2  130  2131   10   DROME:AF-P35500-F1 SODIUM CHANNEL PROTEIN PARA;
2872:  ekq2-A  2.7  9.3  138   920    8   DROME:AF-P14773-F1 3-HYDROXY-3-METHYLGLUTARYL-COENZYME A REDUCTASE;
2873:  efsb-A  2.7 12.3  149   940   11   DROME:AF-Q9VLC0-F1 VACUOLAR PROTEIN SORTING-ASSOCIATED PROTEIN 54;
2874:  ej3w-A  2.7  3.4   47   316    9   DROME:AF-Q8IRK5-F1 PEPTIDASE S1 DOMAIN-CONTAINING PROTEIN;
2875:  eil7-A  2.7  5.6   82   142   10   DROME:AF-E1JJ15-F1 UNCHARACTERIZED PROTEIN;
2876:  emhc-A  2.7  4.0  133   496    5   DROME:AF-M9PHT8-F1 UNCHARACTERIZED PROTEIN, ISOFORM D;
2877:  elxd-A  2.7  6.6  103   214    4   DROME:AF-Q9VT96-F1 IP08601P;
2878:  ek0y-A  2.7  6.7   78   436    8   DROME:AF-Q9VSM4-F1 GH26459P;
2879:  eddt-A  2.7  4.3   54   285    6   DROME:AF-Q7K1C3-F1 GH22096P;
2880:  el29-A  2.7 10.4   74   186    7   DROME:AF-Q9W587-F1 UNCHARACTERIZED PROTEIN;
2881:  eft0-A  2.7 23.0  145   509    7   DROME:AF-Q0KHY7-F1 PROCOLLAGEN-PROLINE 4-DIOXYGENASE;
2882:  ehbb-A  2.7  8.6   66    81    8   DROME:AF-A1Z8J9-F1 DYNEIN_ATTACH_N DOMAIN-CONTAINING PROTEIN;
2883:  edgd-A  2.7  9.2  106   346    7   DROME:AF-A8DYF7-F1 MRJ, ISOFORM E;
2884:  ec91-A  2.7  7.0  119   766    8   DROME:AF-Q7JRH5-F1 RE28271P;
2885:  el2p-A  2.7 15.7   90   994    6   DROME:AF-Q9VQ68-F1 UNCHARACTERIZED PROTEIN;
2886:  elrs-A  2.7 13.8   88   132    9   DROME:AF-Q9VDZ5-F1 GH27195P;
2887:  efn6-A  2.7 10.9  129   520    4   DROME:AF-Q9VRB3-F1 PROBABLE CYTOCHROME P450 6V1;
2888:  el7a-A  2.7 13.5  114   477    5   DROME:AF-Q9V395-F1 BCDNA.LD28419;
2889:  emww-A  2.7 15.9  146   475   10   DROME:AF-A8JNI7-F1 UNCHARACTERIZED PROTEIN, ISOFORM D;
2890:  efgh-A  2.7  4.1  152   504    7   DROME:AF-Q9VLM3-F1 UNCHARACTERIZED PROTEIN, ISOFORM C;
2891:  eigj-A  2.6  5.1  117  1068    9   DROME:AF-Q7PLS8-F1 INTEGRATOR COMPLEX SUBUNIT 3;
2892:  ei9g-A  2.6 20.0  113  1162    4   DROME:AF-Q86BP6-F1 ENHANCED LEVEL OF GENOMIC INSTABILITY 1, ISOFORM
2893:  eeii-A  2.6 11.6  129   412    5   DROME:AF-Q9VVJ1-F1 UNCHARACTERIZED PROTEIN, ISOFORM B;
2894:  ego3-A  2.6 20.0   90   688   12   DROME:AF-Q9VBE6-F1 GH15286P;
2895:  edpi-A  2.6 10.3  126   883    7   DROME:AF-Q8I0G5-F1 COATOMER SUBUNIT GAMMA;
2896:  em4e-A  2.6 14.9  125   869    8   DROME:AF-Q9VZ82-F1 LEUCYL-TRNA SYNTHETASE;
2897:  eidn-A  2.6  6.8   67   840    9   DROME:AF-B7Z0W0-F1 NON-SPECIFIC SERINE/THREONINE PROTEIN KINASE;
2898:  els5-A  2.6  5.6   69   306    7   DROME:AF-Q9VAD4-F1 EIF-2B GDP-GTP EXCHANGE FACTOR SUBUNIT ALPHA;
2899:  egf9-A  2.6  8.4   97   629    8   DROME:AF-Q9VVL1-F1 IONOTROPIC RECEPTOR 75A;
2900:  ej1n-A  2.6 15.5   91   677    8   DROME:AF-Q9W266-F1 PROTEIN WINDPIPE;
2901:  emcn-A  2.6 19.5   98   633    7   DROME:AF-A1Z910-F1 NEPRILYSIN-LIKE 10;
2902:  eibr-A  2.6 24.4  114   552    3   DROME:AF-Q9W3Q4-F1 SD03340P;
2903:  ecvz-A  2.6 15.5  120   566    7   DROME:AF-Q8IQG1-F1 MOB KINASE ACTIVATOR-LIKE 2;
2904:  eelf-A  2.6 10.9   92   509    4   DROME:AF-Q9V4U7-F1 PROBABLE CYTOCHROME P450 6A14;
2905:  em3f-A  2.6 11.2   85   149    6   DROME:AF-Q7KUL3-F1 GEO12094P1;
2906:  emxz-A  2.6  8.0  127   591    5   DROME:AF-Q9V9U1-F1 FI02923P;
2907:  eds6-A  2.6 12.2   98   401    1   DROME:AF-Q9VCQ9-F1 RE20374P;
2908:  ejhd-A  2.6  7.1  114  2029    6   DROME:AF-Q9VVC6-F1 EPHEXIN, ISOFORM D;
2909:  emwo-A  2.6 11.9   87   608    3   DROME:AF-Q7K264-F1 LD16826P;
2910:  eemj-A  2.6  9.2   71   110    7   DROME:AF-Q9VGB1-F1 GEO07177P1;
2911:  emz9-A  2.6  5.3  146  1312    5   DROME:AF-Q9W2I5-F1 UNCHARACTERIZED PROTEIN;
2912:  ed94-A  2.6 17.7  125   709    4   DROME:AF-Q9VR70-F1 AT15442P;
2913:  ejxd-A  2.6  7.9  103   661    5   DROME:AF-Q9VYI6-F1 COENZYME Q8;
2914:  ej3q-A  2.6 13.5  117   377    3   DROME:AF-C4NYP8-F1 HSC70-INTERACTING PROTEIN 1;
2915:  ei10-A  2.6  8.2   91   607   12   DROME:AF-Q9VHA9-F1 LD25464P;
2916:  eksw-A  2.6 14.6  104  1449    7   DROME:AF-Q5BI42-F1 VWFA AND CACHE DOMAIN-CONTAINING PROTEIN CG16868;
2917:  efcj-A  2.6  8.5   92   221    7   DROME:AF-Q9VZF3-F1 SOLUTE CARRIER FAMILY 66 MEMBER 3;
2918:  eky5-A  2.6  6.4  135   373    5   DROME:AF-P06002-F1 OPSIN RH1;
2919:  eme3-A  2.6  8.5   88   349    1   DROME:AF-Q9VYT1-F1 BLOC-1-RELATED COMPLEX SUBUNIT 5;
2920:  ejwl-A  2.6 10.7  136   622    4   DROME:AF-Q9V9U2-F1 FI19428P1;
2921:  eezv-A  2.6  8.2  143   584    4   DROME:AF-Q7M3J6-F1 CHOLECYSTOKININ-2 RECEPTOR;
2922:  eeyt-A  2.6 14.9  154  1696    6   DROME:AF-Q9VR59-F1 INOSITOL HEXAKISPHOSPHATE AND DIPHOSPHOINOSITOL-
2923:  ektc-A  2.6 17.4  117   844    9   DROME:AF-Q8SXX2-F1 ANGIOTENSIN-CONVERTING ENZYME;
2924:  eith-A  2.6 18.9   76   435    5   DROME:AF-Q7K2X1-F1 GH03577P;
2925:  emly-A  2.6  5.3   65   854    6   DROME:AF-Q9W020-F1 NUCLEOLAR MIF4G DOMAIN-CONTAINING PROTEIN 1 HOMOL
2926:  elt7-A  2.6 11.3   85   543    9   DROME:AF-A1ZAI3-F1 PUTATIVE FATTY ACYL-COA REDUCTASE CG8303;
2927:  ecwm-A  2.6 14.4  127  1055    7   DROME:AF-Q9Y134-F1 L.2.35DF;
2928:  ee7q-A  2.6 10.5  118   367    8   DROME:AF-Q9VRX6-F1 INNEXIN INX4;
2929:  egyx-A  2.6 14.8  184  1451    4   DROME:AF-A8DZ26-F1 CATION-TRANSPORTING ATPASE;
2930:  ejx1-A  2.6  7.6   94   506    6   DROME:AF-Q8MMC6-F1 FATTY ACYL-COA REDUCTASE;
2931:  eddo-A  2.6 14.9  110   193    8   DROME:AF-A1Z823-F1 PRA1 FAMILY PROTEIN;
2932:  emsk-A  2.6 16.8   65   490    6   DROME:AF-P10627-F1 PROTEIN TWIST;
2933:  em6z-A  2.6  5.7  140   429    9   DROME:AF-Q9V3S7-F1 BCDNA.GH12326;
2934:  efl1-A  2.6 17.6   76   474    4   DROME:AF-P21521-F1 SYNAPTOTAGMIN 1;
2935:  elnj-A  2.6 11.8   82  2162   10   DROME:AF-Q9VQM0-F1 TOUCAN, ISOFORM A;
2936:  edw2-A  2.6  6.1  103   186    7   DROME:AF-Q8IQX3-F1 UNCHARACTERIZED PROTEIN, ISOFORM A;
2937:  efq7-A  2.6 16.4   77  1177    3   DROME:AF-Q24592-F1 TYROSINE-PROTEIN KINASE HOPSCOTCH;
2938:  ekxi-A  2.6 19.2  103   427    7   DROME:AF-Q9W081-F1 AT01075P;
2939:  ek4z-A  2.6 16.8   88   268    9   DROME:AF-Q9VNN6-F1 LD24139P;
2940:  el5z-A  2.6 10.9  113   705   10   DROME:AF-Q9NBW1-F1 FRIZZLED-4;
2941:  eint-A  2.6  4.0   79   222    6   DROME:AF-Q4V6L1-F1 GLOBIN 2;
2942:  ef2f-A  2.6 31.5  153   581    9   DROME:AF-Q9W0N9-F1 EARTHBOUND 1;
2943:  ed7j-A  2.6 14.3  120   866    6   DROME:AF-Q9VF20-F1 HEAVY METAL TOLERANCE FACTOR 1;
2944:  ejre-A  2.6  9.5   95   174    7   DROME:AF-P18933-F1 NADH-UBIQUINONE OXIDOREDUCTASE CHAIN 6;
2945:  ectk-A  2.6 12.6   99   188    6   DROME:AF-Q7KVH9-F1 TUMOR NECROSIS FACTOR ALPHA-INDUCED PROTEIN 8-LIK
2946:  emlp-A  2.6 10.2   79   596    9   DROME:AF-Q9VUQ7-F1 RE36966P;
2947:  egzt-A  2.6 14.5   99   575    9   DROME:AF-P09956-F1 REGULATORY PROTEIN ZESTE;
2948:  ej69-A  2.6 27.3   85   552    6   DROME:AF-P02836-F1 SEGMENTATION POLARITY HOMEOBOX PROTEIN ENGRAILED;
2949:  ekrc-A  2.6  8.1  118   738    5   DROME:AF-Q9VDC5-F1 NRF DOMAIN-CONTAINING PROTEIN;
2950:  ekrk-A  2.6 12.1   94   355    4   DROME:AF-P20353-F1 G PROTEIN ALPHA I SUBUNIT;
2951:  emd9-A  2.6  9.4  138   539    6   DROME:AF-Q9VU17-F1 HL01062P;
2952:  ellb-A  2.6  9.7  164   716    5   DROME:AF-A0A0B4KGW3-F1 UNCHARACTERIZED PROTEIN, ISOFORM B;
2953:  ejwp-A  2.6 13.7  126   560    6   DROME:AF-Q9VFG0-F1 MFS DOMAIN-CONTAINING PROTEIN;
2954:  ehjz-A  2.6  4.7   95   474    7   DROME:AF-Q9W525-F1 LD08195P;
2955:  efxh-A  2.6  4.4  117  1318    7   DROME:AF-Q9W252-F1 DNA REPAIR PROTEIN RAD50;
2956:  emng-A  2.6  7.8  124   481    9   DROME:AF-Q8IR17-F1 PHOSPHATIDYLINOSITOL GLYCAN ANCHOR BIOSYNTHESIS C
2957:  ee5m-A  2.6  9.6  120   881    5   DROME:AF-Q7JR83-F1 HORMONE-SENSITIVE LIPASE, ISOFORM A;
2958:  eizl-A  2.6 18.6  114   555    5   DROME:AF-Q8I8V0-F1 TRANSCRIPTIONAL ADAPTER 2B;
2959:  ejnw-A  2.6 24.7   96   393    6   DROME:AF-Q24537-F1 HIGH MOBILITY GROUP PROTEIN DSP1;
2960:  em63-A  2.6 11.2  153   894    7   DROME:AF-Q8T043-F1 CHASKI, ISOFORM A;
2961:  egat-A  2.6 10.3  133   464    7   DROME:AF-P25931-F1 RYAMIDE RECEPTOR;
2962:  ehrp-A  2.6 11.9   85   278    7   DROME:AF-Q9VPX8-F1 DITRANS,POLYCIS-POLYPRENYL DIPHOSPHATE SYNTHASE
2963:  ejv3-A  2.6 22.1   80   533    6   DROME:AF-Q7K511-F1 CG3835-RA;
2964:  ekl8-A  2.6  5.6  105   455    6   DROME:AF-Q3ZAN1-F1 GOLGI PH REGULATOR;
2965:  eeqh-A  2.6  4.5   61   145    7   DROME:AF-M9PCC9-F1 SHSP DOMAIN-CONTAINING PROTEIN;
2966:  ekq7-A  2.6  6.9  120   224    3   DROME:AF-Q8SX37-F1 CDP-DIACYLGLYCEROL--INOSITOL 3-PHOSPHATIDYLTRANSF
2967:  ee2y-A  2.6 10.0  108   982    6   DROME:AF-Q7KVR8-F1 AP-1 COMPLEX SUBUNIT GAMMA;
2968:  ekov-A  2.6 11.5  142   469    8   DROME:AF-Q9VLG9-F1 ARGININOSUCCINATE LYASE, ISOFORM B;
2969:  ejfs-A  2.6 11.1  124  1142   10   DROME:AF-Q0KI33-F1 UNCHARACTERIZED PROTEIN, ISOFORM F;
2970:  elzi-A  2.6 10.2  121  2044    4   DROME:AF-B7YZU4-F1 CALMODULIN-BINDING TRANSCRIPTION ACTIVATOR, ISOFO
2971:  el6a-A  2.6  5.9   79   323    8   DROME:AF-Q9W3I6-F1 AT07234P;
2972:  edxq-A  2.6  4.4   58   135    5   DROME:AF-B7Z064-F1 MIP03067P;
2973:  edcc-A  2.6  7.8  115   281    8   DROME:AF-Q9VK02-F1 FI21749P1;
2974:  eiln-A  2.6  7.8  125   263    6   DROME:AF-Q9VPT6-F1 UNCHARACTERIZED PROTEIN;
2975:  eidw-A  2.6 18.5  139   423   11   DROME:AF-Q9VRJ2-F1 ACYL-COENZYME A DIPHOSPHATASE FITM2;
2976:  efzh-A  2.6 13.4  105   746    8   DROME:AF-P16376-F1 STEROID RECEPTOR SEVEN-UP, ISOFORM A;
2977:  eg5u-A  2.6  7.6   82   278   10   DROME:AF-Q8IPR4-F1 OSIRIS 16;
2978:  ek6q-A  2.6  9.4  118   518    9   DROME:AF-Q9VRN2-F1 PROBABLE G-PROTEIN COUPLED RECEPTOR MTH-LIKE 2;
2979:  el55-A  2.6  7.1  125   255    6   DROME:AF-Q9VPT7-F1 POST-GPI ATTACHMENT TO PROTEINS FACTOR 2;
2980:  efo3-A  2.6 13.4  111   613    5   DROME:AF-A1ZBQ7-F1 UNCHARACTERIZED PROTEIN;
2981:  eg9t-A  2.6  6.5   92   881   10   DROME:AF-A0A0B4KFC9-F1 UNCHARACTERIZED PROTEIN, ISOFORM C;
2982:  ec72-A  2.6  4.7   88   334    9   DROME:AF-Q9W302-F1 GH05177P;
2983:  ee1y-A  2.6  6.4   99   710    5   DROME:AF-A1ZB47-F1 GUANYLATE CYCLASE;
2984:  eell-A  2.6 11.7   90   270    3   DROME:AF-Q9VA22-F1 COPPER TRANSPORTER;
2985:  ef1b-A  2.6 11.2  102   204    3   DROME:AF-A8JNT1-F1 UNCHARACTERIZED PROTEIN, ISOFORM B;
2986:  ehes-A  2.6  8.2  137   673    6   DROME:AF-A8JUP8-F1 CHOLECYSTOKININ-LIKE RECEPTOR AT 17D1;
2987:  egkn-A  2.6  7.8  167  1726    4   DROME:AF-Q9VGD4-F1 PHOSPHOLIPID-TRANSPORTING ATPASE;
2988:  elz4-A  2.6 13.6  126  1177    7   DROME:AF-Q9V414-F1 LD36341P;
2989:  ec54-A  2.6 13.8   87  1633    6   DROME:AF-B7YZF2-F1 SHAVENOID, ISOFORM B;
2990:  eggk-A  2.6  5.4  138   394    7   DROME:AF-Q9U721-F1 ALLATOSTATIN A RECEPTOR 1, ISOFORM B;
2991:  ekh0-A  2.6  6.1  107   222   12   DROME:AF-A1Z7M6-F1 UNCHARACTERIZED PROTEIN;
2992:  elzd-A  2.6  3.3   68   653    1   DROME:AF-Q9VZK2-F1 FI01106P;
2993:  emgi-A  2.6 17.1  109   437    6   DROME:AF-Q9VZZ0-F1 RE02644P;
2994:  ecxk-A  2.6  8.3  158  1307   10   DROME:AF-Q9VW60-F1 ADENYLATE CYCLASE TYPE 2;
2995:  ekfq-A  2.6 12.5  102   406    7   DROME:AF-E1JHL2-F1 UNCHARACTERIZED PROTEIN, ISOFORM B;
2996:  elde-A  2.6 17.2   92  1789    7   DROME:AF-Q8MQW8-F1 PROTEIN SPRINT;
2997:  eilc-A  2.6  9.8   76   217   11   DROME:AF-Q9VVJ6-F1 KEREN;
2998:  emm3-A  2.6  5.9   70   336   10   DROME:AF-Q9VE80-F1 UNCHARACTERIZED PROTEIN, ISOFORM B;
2999:  ekhf-A  2.6 12.9   83   465    8   DROME:AF-Q9VEK5-F1 PEPTIDASE A1 DOMAIN-CONTAINING PROTEIN;
3000:  eerr-A  2.6  4.3   66   102    9   DROME:AF-Q9VUT2-F1 EIG71EI, ISOFORM A;
3001:  ejbj-A  2.6 13.0  115   433   10   DROME:AF-Q9W0F5-F1 UNCHARACTERIZED PROTEIN;
3002:  eldn-A  2.6  4.4   80   556   11   DROME:AF-E1JI63-F1 SENSORY NEURON MEMBRANE PROTEIN 2;
3003:  ee27-A  2.6 13.5  140  2122    9   DROME:AF-Q8IPH8-F1 MYOSIN 28B1, ISOFORM B;
3004:  ejsc-A  2.6  4.7   62    95    6   DROME:AF-Q27364-F1 ECDYSONE-INDUCED GENE 71EB, ISOFORM A;
3005:  ekxa-A  2.6  6.1  123  2003    7   DROME:AF-Q0E8T7-F1 FI23230P1;
3006:  efzw-A  2.6 10.5  112  1488    9   DROME:AF-A1Z968-F1 NAT1, ISOFORM D;
3007:  ej8p-A  2.6 10.6   72   450    1   DROME:AF-Q9W4G4-F1 BOILERMAN;
3008:  eg6j-A  2.6  6.5   71   477    4   DROME:AF-Q9VKE2-F1 CRYSTALLIN, ISOFORM A;
3009:  ekjp-A  2.6  5.5   53   173    6   DROME:AF-Q9VX71-F1 UNCHARACTERIZED PROTEIN;
3010:  egnf-A  2.6 15.2  103   209    6   DROME:AF-Q24439-F1 ATP SYNTHASE SUBUNIT O, MITOCHONDRIAL;
3011:  efel-A  2.6 27.5   99  1417   12   DROME:AF-Q9VIK7-F1 LD18032P;
3012:  ec9p-A  2.6 31.4   92  1168    7   DROME:AF-Q9VZE8-F1 RE03558P;
3013:  edxe-A  2.6  7.0  100   561    7   DROME:AF-Q9VZM5-F1 GPI MANNOSYLTRANSFERASE 3;
3014:  eh9i-A  2.6 15.8   91   395    5   DROME:AF-Q9VTL1-F1 PCI DOMAIN-CONTAINING PROTEIN 2 HOMOLOG;
3015:  emz5-A  2.6 11.6  110   400    4   DROME:AF-Q6IDE2-F1 GH07226P;
3016:  eink-A  2.6 29.4  105   709    9   DROME:AF-A0A6F7R657-F1 WIDERBORST, ISOFORM H;
3017:  ejvb-A  2.6 11.2  122   467    7   DROME:AF-Q8IPZ9-F1 FI02831P;
3018:  emy2-A  2.6 24.2  100   137    9   DROME:AF-Q9VFX3-F1 PROTEIN APNOIA;
3019:  edaf-A  2.6 12.7   84   885   11   DROME:AF-Q9VF30-F1 DNA REPLICATION LICENSING FACTOR REC;
3020:  eejz-A  2.6 18.6  113   841    8   DROME:AF-Q9V3Q9-F1 IP03705P;
3021:  ej7g-A  2.6  6.1   66   335    9   DROME:AF-Q058Y4-F1 IP10855P;
3022:  em23-A  2.6  9.6  127   710    9   DROME:AF-Q9VF78-F1 CONSERVED OLIGOMERIC GOLGI COMPLEX SUBUNIT 2;
3023:  ei2c-A  2.6  4.9  144   471    6   DROME:AF-Q9VT04-F1 PROTON-COUPLED AMINO ACID TRANSPORTER-LIKE PROTEI
3024:  emy7-A  2.6  8.4   76   208    5   DROME:AF-Q8IPE7-F1 LP04712P;
3025:  emyg-A  2.6  4.7   97   428    4   DROME:AF-Q9W4V8-F1 MITOCHONDRIAL IMPORT INNER MEMBRANE TRANSLOCASE S
3026:  ella-A  2.6  9.3   91   531    4   DROME:AF-Q9VSY1-F1 LD09868P;
3027:  efu2-A  2.6 20.3   90   425   11   DROME:AF-Q9VGV1-F1 RE54776P;
3028:  em6k-A  2.6  5.5   68   359    0   DROME:AF-A1ZAG4-F1 PROTEIN MONO-ADP-RIBOSYLTRANSFERASE PARP16;
3029:  ekpi-A  2.6 11.9  110  1088    8   DROME:AF-P91634-F1 PI-3 KINASE;
3030:  eiaw-A  2.6  4.2  131   451    8   DROME:AF-Q9W056-F1 PROTON-COUPLED AMINO ACID TRANSPORTER-LIKE PROTEI
3031:  em6d-A  2.6 15.3   78   388    6   DROME:AF-Q9VMU8-F1 UDP-GALACTOSE TRANSPORTER SENJU;
3032:  ed07-A  2.6 22.4  137  1848    2   DROME:AF-Q8INR6-F1 HISTONE-LYSINE N-METHYLTRANSFERASE, H3 LYSINE-79
3033:  ejm8-A  2.6  4.5   71   588    7   DROME:AF-Q9VFL0-F1 IP21508P;
3034:  eji9-A  2.6 12.4   73   721    5   DROME:AF-P07668-F1 CHOLINE O-ACETYLTRANSFERASE;
3035:  eefk-A  2.6 11.2   90   609    6   DROME:AF-P39768-F1 PAIR-RULE PROTEIN ODD-PAIRED;
3036:  eiho-A  2.6  4.7  147  1077   10   DROME:AF-A0A0B4LGD3-F1 KAZACHOC, ISOFORM G;
3037:  ekl4-A  2.6 14.0   99   515    3   DROME:AF-Q9VYG2-F1 BRAHMA-ASSOCIATED PROTEIN OF 60 KDA;
3038:  ef9o-A  2.6 12.7   68   445    6   DROME:AF-Q8SYG2-F1 COP9 SIGNALOSOME COMPLEX SUBUNIT 3;
3039:  eftc-A  2.6  3.6   68   127    3   DROME:AF-Q9VZ87-F1 UNCHARACTERIZED PROTEIN;
3040:  ed2j-A  2.6  7.8  101   755    5   DROME:AF-P21525-F1 TRANSCRIPTION FACTOR KAYAK, ISOFORMS A/B/F;
3041:  emcq-A  2.6 11.6   83   355    8   DROME:AF-Q9VTI2-F1 GH07076P;
3042:  ejg8-A  2.6 13.5  123   631    9   DROME:AF-Q9VZM7-F1 INTEGRATOR COMPLEX SUBUNIT 10;
3043:  eky6-A  2.5 12.9  126   362    8   DROME:AF-Q9VNR8-F1 LD47277P;
3044:  emze-A  2.5 16.6   86   652    9   DROME:AF-Q9VJH0-F1 IP12942P;
3045:  ehga-A  2.5  6.9  102   933    6   DROME:AF-Q9VBR9-F1 RE19438P;
3046:  emgm-A  2.5  9.1   73   126    8   DROME:AF-Q9VZN5-F1 IP04714P;
3047:  ed0x-A  2.5  4.9   81   141    1   DROME:AF-Q8INQ7-F1 PROTEIN KRTCAP2 HOMOLOG;
3048:  ekjy-A  2.5 14.3  120   380    9   DROME:AF-Q9VJZ5-F1 LD07294P;
3049:  elya-A  2.5  7.6  137   521    6   DROME:AF-A1ZA52-F1 FI02132P;
3050:  eed3-A  2.5 17.0  110  1795   10   DROME:AF-O76894-F1 EG:56G7.1 PROTEIN;
3051:  ejrj-A  2.5 15.4   83   451    2   DROME:AF-P32031-F1 FORK HEAD DOMAIN TRANSCRIPTION FACTOR SLP2;
3052:  el2q-A  2.5 14.8  149   363    8   DROME:AF-Q8IGV3-F1 RE23632P;
3053:  egfu-A  2.5 16.2  106  1729    2   DROME:AF-Q9VC64-F1 ANASTRAL SPINDLE 1, ISOFORM A;
3054:  eecx-A  2.5  9.7  131   485    5   DROME:AF-Q9VNM1-F1 NEUROPEPTIDE F RECEPTOR;
3055:  egm6-A  2.5  6.1   91   361    4   DROME:AF-Q9VMU2-F1 UNCHARACTERIZED PROTEIN, ISOFORM A;
3056:  egh1-A  2.5 10.3   78   269    1   DROME:AF-P36188-F1 TROPONIN I;
3057:  ehq2-A  2.5 15.0   79   669    3   DROME:AF-Q9VEU5-F1 SOLUBLE GUANYLATE CYCLASE 89DB;
3058:  ehfb-A  2.5 20.6  125   540    7   DROME:AF-Q9VDV9-F1 IP21962P;
3059:  egpk-A  2.5  6.6  125   622   10   DROME:AF-P51905-F1 SODIUM-DEPENDENT SEROTONIN TRANSPORTER;
3060:  eg0k-A  2.5 12.4   93   375   10   DROME:AF-Q7YZ91-F1 RT01013P;
3061:  edpb-A  2.5  6.5   68   381   10   DROME:AF-Q9VTP5-F1 RE41410P;
3062:  eg8l-A  2.5 12.2   86   274    6   DROME:AF-Q8SYF7-F1 LP09246P;
3063:  eg2f-A  2.5  6.1  142   480    8   DROME:AF-Q9VT27-F1 CNMAMIDE RECEPTOR;
3064:  em5s-A  2.5  9.6   93  2089   12   DROME:AF-Q9V9W7-F1 ROUGH DEAL;
3065:  eiw9-A  2.5  7.7  105   368    9   DROME:AF-Q9W5C2-F1 TRANSLOCATING CHAIN-ASSOCIATED MEMBRANE PROTEIN;
3066:  el9v-A  2.5 13.2   72   321   13   DROME:AF-A1Z6G4-F1 RE41154P1;
3067:  eem1-A  2.5 11.3  104   853    7   DROME:AF-Q9VRV9-F1 IMPORTIN N-TERMINAL DOMAIN-CONTAINING PROTEIN;
3068:  ehlr-A  2.5  4.5   64   212    3   DROME:AF-O76767-F1 ER LUMEN PROTEIN-RETAINING RECEPTOR;
3069:  edqs-A  2.5  9.9   74   127    1   DROME:AF-M9PCY6-F1 UNCHARACTERIZED PROTEIN;
3070:  ec5o-A  2.5  9.8  108   401    6   DROME:AF-Q9I7K3-F1 N-ACYL-L-AMINO-ACID AMIDOHYDROLASE;
3071:  ed71-A  2.5 11.4   83   444    6   DROME:AF-Q9VMS3-F1 CARBOHYDRATE SULFOTRANSFERASE;
3072:  ehr4-A  2.5 12.4   78   315    4   DROME:AF-Q9VUV7-F1 E3 UBIQUITIN-PROTEIN LIGASE NRDP1;
3073:  egmb-A  2.5  9.1   72   227    8   DROME:AF-Q9VM63-F1 GAS41;
3074:  em4c-A  2.5  9.3   95   315    5   DROME:AF-Q95SH7-F1 GH26007P;
3075:  ec8x-A  2.5  4.2   61   136    8   DROME:AF-Q8IQR9-F1 IP15629P;
3076:  eh4u-A  2.5  8.6  142   630    6   DROME:AF-Q9VVM0-F1 UNCHARACTERIZED PROTEIN, ISOFORM C;
3077:  el4r-A  2.5  4.3   82   134   12   DROME:AF-A1Z6Y2-F1 UNCHARACTERIZED PROTEIN, ISOFORM B;
3078:  edxg-A  2.5 16.9   96   377    6   DROME:AF-Q9VGL2-F1 GM08392P;
3079:  edff-A  2.5 15.1  123   335    3   DROME:AF-Q9VMK1-F1 MITOCHONDRIAL UNCOUPLING PROTEIN 4C;
3080:  ejkp-A  2.5  9.1  138  1068    7   DROME:AF-Q9VNC7-F1 GH09711P;
3081:  ei5w-A  2.5 15.5   94   338    7   DROME:AF-A8DYI6-F1 PROHIBITIN;
3082:  ehsx-A  2.5 26.7   84   353    6   DROME:AF-Q8MSC4-F1 CG3509 PROTEIN;
3083:  emj4-A  2.5 11.1  113   845    5   DROME:AF-Q24472-F1 RETINOBLASTOMA FAMILY PROTEIN;
3084:  eg0z-A  2.5 10.2   99   629    8   DROME:AF-Q8T0G4-F1 RHO GTPASE-ACTIVATING PROTEIN CONUNDRUM;
3085:  eeev-A  2.5  8.1  123   697    7   DROME:AF-Q7JY04-F1 GH20325P;
3086:  eizz-A  2.5  5.9   94  1384    5   DROME:AF-Q8INH7-F1 TIMEOUT;
3087:  eed7-A  2.5  9.0  122   804    4   DROME:AF-Q9VFB6-F1 RUN AND TBC1 DOMAIN-CONTAINING PROTEIN 3;
3088:  el3r-A  2.5 19.9  104   641    9   DROME:AF-Q9VA00-F1 PROTEIN ZWILCH;
3089:  emwy-A  2.5  4.7  121   288    7   DROME:AF-Q8IQN9-F1 PALMITOYLTRANSFERASE;
3090:  ekrv-A  2.5 16.5  115   491   10   DROME:AF-Q5BIE4-F1 RE40577P;
3091:  ej11-A  2.5 16.7  126  1667   10   DROME:AF-Q9VHT6-F1 UNCHARACTERIZED PROTEIN, ISOFORM A;
3092:  eh9q-A  2.5 10.6   86  1744    3   DROME:AF-Q86B80-F1 UNCHARACTERIZED PROTEIN, ISOFORM A;
3093:  eipm-A  2.5 11.3   85   268    9   DROME:AF-E1JJS1-F1 GLUTATHIONE S TRANSFERASE T3, ISOFORM B;
3094:  ehcd-A  2.5  8.9  107   568    1   DROME:AF-A0A0B4K691-F1 RIPPED POCKET, ISOFORM B;
3095:  eelg-A  2.5 14.7   70    88    3   DROME:AF-Q6NLJ9-F1 AT19138P;
3096:  elsr-A  2.5  8.5  111   393    9   DROME:AF-P48592-F1 RIBONUCLEOSIDE-DIPHOSPHATE REDUCTASE SUBUNIT M2;
3097:  edh2-A  2.5  6.4   74   185    3   DROME:AF-A0A6M3Q7P0-F1 UNCHARACTERIZED PROTEIN;
3098:  emws-A  2.5  8.3   72    88    4   DROME:AF-A1ZAX2-F1 UNCHARACTERIZED PROTEIN;
3099:  eh4p-A  2.5 12.2   84   338    8   DROME:AF-P26270-F1 26S PROTEASOME NON-ATPASE REGULATORY SUBUNIT 7;
3100:  eem4-A  2.5  2.9   61   359    7   DROME:AF-Q9V3R8-F1 UBIA PRENYLTRANSFERASE DOMAIN-CONTAINING PROTEIN
3101:  ec4s-A  2.5  7.2   63   289    3   DROME:AF-Q9VVU8-F1 IP09469P1;
3102:  el8n-A  2.5  9.6   95   117    9   DROME:AF-Q9Y0V3-F1 MITOCHONDRIAL IMPORT INNER MEMBRANE TRANSLOCASE S
3103:  ec6c-A  2.5 13.6  104   360    6   DROME:AF-Q9VYI1-F1 PROTEIN YIPF;
3104:  emht-A  2.5 24.5   87   449    6   DROME:AF-Q9VSG2-F1 UNCHARACTERIZED PROTEIN;
3105:  em54-A  2.5 14.0  120   612    9   DROME:AF-C8VV48-F1 KARMOISIN, ISOFORM B;
3106:  eiwb-A  2.5 13.5  104   324    8   DROME:AF-Q9VRL8-F1 BLANKS;
3107:  eizx-A  2.5 16.2  162   941    6   DROME:AF-Q9VJ75-F1 GH08340P;
3108:  efpw-A  2.5  5.1   77   155    8   DROME:AF-Q8SYR5-F1 GEO07715P1;
3109:  ejo2-A  2.5 14.5  125   713    8   DROME:AF-Q9VWG4-F1 NRF DOMAIN-CONTAINING PROTEIN;
3110:  eje4-A  2.5 11.1  116   639    7   DROME:AF-Q5U117-F1 ENIGMA;
3111:  emcv-A  2.5  6.4   73   356    3   DROME:AF-Q9VM59-F1 ADA2A-CONTAINING COMPLEX COMPONENT 1;
3112:  ejbq-A  2.5 13.2   76   160    9   DROME:AF-E1JJ84-F1 SEMINAL FLUID PROTEIN 84E;
3113:  eicy-A  2.5  8.7  107   192    4   DROME:AF-M9NEW7-F1 UNCHARACTERIZED PROTEIN;
3114:  emz1-A  2.5  5.5   78   124    6   DROME:AF-Q7JZK1-F1 COMPLEX I-B14;
3115:  efip-A  2.5 12.8   86  1234    6   DROME:AF-Q9W0B8-F1 COATOMER SUBUNIT ALPHA;
3116:  eez5-A  2.5 11.4   99   264    5   DROME:AF-Q8SWS7-F1 NUCLEOLAR PROTEIN 12;
3117:  em0k-A  2.5  6.6  103   477    7   DROME:AF-A0A0B4K774-F1 ABELSON INTERACTING PROTEIN, ISOFORM D;
3118:  elvg-A  2.5  6.8  124   269    6   DROME:AF-Q9VIT5-F1 RH01238P;
3119:  ekar-A  2.5  4.7   81   298    4   DROME:AF-Q9VBY2-F1 FI08810P;
3120:  efvs-A  2.5 24.0  120   293    6   DROME:AF-Q9W465-F1 FI21917P1;
3121:  efda-A  2.5  8.4  153   557    9   DROME:AF-Q9VFG1-F1 FI01439P;
3122:  egee-A  2.5 12.1  166  1225    8   DROME:AF-Q9VKJ6-F1 FI03653P;
3123:  el64-A  2.5  4.1   52    88    6   DROME:AF-Q9Y1A3-F1 MITOCHONDRIAL IMPORT INNER MEMBRANE TRANSLOCASE S
3124:  ed4d-A  2.5  6.0   82   292    6   DROME:AF-E1JI06-F1 UNCHARACTERIZED PROTEIN;
3125:  el7n-A  2.5 12.1  103   743    8   DROME:AF-Q7JVY2-F1 DOUBLE PARKED, ISOFORM A;
3126:  egvd-A  2.5  9.5   99  2554    5   DROME:AF-P13368-F1 PROTEIN SEVENLESS;
3127:  eify-A  2.5  9.8  111   290   11   DROME:AF-Q9VX17-F1 LD36024P;
3128:  em5x-A  2.5  2.5   45   101    2   DROME:AF-Q9VF43-F1 GEO12016P1;
3129:  ee2e-A  2.5 16.1  101   536    3   DROME:AF-Q9VA52-F1 PROCOLLAGEN-PROLINE 4-DIOXYGENASE;
3130:  eent-A  2.5 11.7  118   320    5   DROME:AF-Q9VX39-F1 TRANSMEMBRANE PROTEIN 41 HOMOLOG;
3131:  efnv-A  2.5  5.9  107   401    8   DROME:AF-Q59E38-F1 FI03911P;
3132:  embo-A  2.5  6.8  102   389    7   DROME:AF-Q24276-F1 HSP90 CO-CHAPERONE CDC37;
3133:  elko-A  2.5  9.5   64    81    9   DROME:AF-M9PCB0-F1 UNCHARACTERIZED PROTEIN;
3134:  ej2z-A  2.5 15.6  117   340    6   DROME:AF-Q9VX14-F1 RH64870P;
3135:  eihl-A  2.5  8.8   97   720    7   DROME:AF-Q9W293-F1 PLECKSTRIN HOMOLOGY AND RUN DOMAIN CONTAINING M1;
3136:  ei35-A  2.5  4.9  137   533    7   DROME:AF-Q8SYV9-F1 PROBABLE G-PROTEIN COUPLED RECEPTOR MTH-LIKE 14;
3137:  ed3h-A  2.5  6.9  155   334    8   DROME:AF-Q9VNU2-F1 HL01743P;
3138:  ejj9-A  2.5  4.3  131   381    8   DROME:AF-Q9VB73-F1 PALMITOYLTRANSFERASE;
3139:  egkq-A  2.5 17.7  105   600    7   DROME:AF-A1ZAF6-F1 MALIC ENZYME LIKE-2, ISOFORM A;
3140:  eix4-A  2.5 12.5   80   931    8   DROME:AF-Q9VWI6-F1 KEKKON 5, ISOFORM A;
3141:  ejwd-A  2.5 12.4  110   263    8   DROME:AF-Q7JXC4-F1 CG6459 PROTEIN;
3142:  ejiu-A  2.5 12.6  155   547    6   DROME:AF-Q9VD53-F1 FI19816P1;
3143:  ehxx-A  2.5  7.5  116   480    6   DROME:AF-Q9VWJ8-F1 LP07257P;
3144:  eiy8-A  2.5  9.6  141   455    5   DROME:AF-Q7KTL9-F1 ADIPOKINETIC HORMONE RECEPTOR, ISOFORM C;
3145:  edpt-A  2.5 10.3  107  1151   10   DROME:AF-A0A0B4KHZ9-F1 BIORIENTATION DEFECTIVE 1, ISOFORM E;
3146:  emuh-A  2.5 10.3   82   196    6   DROME:AF-Q9VGP7-F1 MITOCHONDRIAL RIBOSOMAL PROTEIN L40;
3147:  ecyr-A  2.5  5.1   78   160    3   DROME:AF-Q2MGP2-F1 UNCHARACTERIZED PROTEIN;
3148:  ec49-A  2.5 13.1  114   382    5   DROME:AF-Q9VDW9-F1 LP03867P;
3149:  emkx-A  2.5  7.3  107   668   16   DROME:AF-A1YK02-F1 NUCLEAR PORE COMPLEX PROTEIN NUP75;
3150:  eilf-A  2.5 12.1  123   439    6   DROME:AF-Q9VQZ7-F1 MAJOR FACILITATOR SUPERFAMILY TRANSPORTER 18;
3151:  ekhw-A  2.5  4.1   78   244    6   DROME:AF-E1JI53-F1 UNCHARACTERIZED PROTEIN;
3152:  elok-A  2.5 13.4  147   684    6   DROME:AF-Q9W271-F1 SOLUTE CARRIER ORGANIC ANION TRANSPORTER FAMILY M
3153:  efq5-A  2.5 11.0   79   223    9   DROME:AF-Q9XYZ9-F1 GLUTATHIONE S TRANSFERASE E12, ISOFORM A;
3154:  eky2-A  2.5 13.6  108   565    6   DROME:AF-Q9VZY7-F1 LD20870P;
3155:  ek50-A  2.5  6.7  117   514    4   DROME:AF-Q7KTB0-F1 RE25285P;
3156:  efbh-A  2.5  9.4   94   500    9   DROME:AF-Q9W373-F1 SET AND MYND DOMAIN CONTAINING, ARTHROPOD-SPECIFI
3157:  ef69-A  2.5 14.6  127   525    4   DROME:AF-Q9W3F7-F1 MITOGUARDIN;
3158:  edo5-A  2.5  7.0   72   182    8   DROME:AF-Q9VCI5-F1 SUCCINATE DEHYDROGENASE  CYTOCHROME B
3159:  elop-A  2.5  3.8   77   232   13   DROME:AF-Q9VXF0-F1 RE09848P;
3160:  ei1z-A  2.5  6.1  135   477    9   DROME:AF-Q9W455-F1 LD25916P;
3161:  egcn-A  2.5 22.4  108   528    4   DROME:AF-Q9W0N5-F1 FI18166P1;
3162:  emgf-A  2.5 37.9  117   919    5   DROME:AF-Q9VR18-F1 UNCHARACTERIZED PROTEIN, ISOFORM A;
3163:  eg5a-A  2.5 15.3   82   690    6   DROME:AF-Q0E940-F1 EUKARYOTIC TRANSLATION INITIATION FACTOR 3 SUBUNI
3164:  eeky-A  2.5  6.0   90   509   16   DROME:AF-Q9VVH4-F1 IP12572P;
3165:  ekmi-A  2.5 12.6   85   948    4   DROME:AF-Q7KT91-F1 NON-LYSOSOMAL GLUCOSYLCERAMIDASE;
3166:  efx7-A  2.5 16.1  105  1929    8   DROME:AF-Q9VRM6-F1 LETHAL (3) PERSISTENT SALIVARY GLAND 2;
3167:  eecg-A  2.5  8.3  124   443    8   DROME:AF-A1Z9L5-F1 FI21814P1;
3168:  elp0-A  2.5 25.1  101   762    6   DROME:AF-Q9VXQ6-F1 LD18191P;
3169:  eeo7-A  2.5 12.1  111   820   10   DROME:AF-P11929-F1 BLASTODERM-SPECIFIC PROTEIN 25D;
3170:  einv-A  2.5 11.0   70   442    1   DROME:AF-Q9W0P9-F1 KAHULI;
3171:  eedj-A  2.5 13.0  144  2326    8   DROME:AF-A0A126GUQ2-F1 PIEZO-TYPE MECHANOSENSITIVE ION CHANNEL COMPON
3172:  eep2-A  2.5 14.9   93  1339    2   DROME:AF-A8DYE0-F1 KANK, ISOFORM D;
3173:  emgb-A  2.5 11.6   60   196    3   DROME:AF-P49906-F1 TRANSCRIPTION INITIATION FACTOR TFIID SUBUNIT 11;
3174:  ed4g-A  2.5  7.1  107   765    5   DROME:AF-P25991-F1 PROTEIN SUPPRESSOR OF FORKED;
3175:  ehsm-A  2.5 21.7   85  1098    6   DROME:AF-Q5BI03-F1 LD02690P;
3176:  eeop-A  2.5  7.3   87   932    0   DROME:AF-Q9VQG0-F1 LD21546P;
3177:  emf2-A  2.5 13.5   87   688    2   DROME:AF-Q9VWH1-F1 UNCHARACTERIZED PROTEIN, ISOFORM D;
3178:  ejjh-A  2.5  4.2   54    83   11   DROME:AF-P23487-F1 PROTEIN MIDGUT EXPRESSION 1;
3179:  ejps-A  2.5  5.0   59   179    3   DROME:AF-Q9VAM9-F1 GUANOSINE-3',5'-BIS(DIPHOSPHATE) 3'-PYROPHOSPHOHY
3180:  ejq5-A  2.5  7.4  135   587    4   DROME:AF-Q9VGP3-F1 FI02016P;
3181:  egxw-A  2.5  9.3   90   338    7   DROME:AF-Q8IRM2-F1 UNCHARACTERIZED PROTEIN, ISOFORM D;
3182:  ejmi-A  2.5  4.0  101   276    5   DROME:AF-Q9VKN8-F1 PALMITOYLTRANSFERASE;
3183:  ekvy-A  2.5 13.4  154   698    8   DROME:AF-Q9VBK1-F1 LP24461P;
3184:  eh1w-A  2.5  5.9  145   805    4   DROME:AF-P16395-F1 MUSCARINIC ACETYLCHOLINE RECEPTOR DM1;
3185:  ekgv-A  2.5  8.9  123  1615    5   DROME:AF-Q8IPN4-F1 CHITIN SYNTHASE;
3186:  eh7r-A  2.5  4.1   79   730    8   DROME:AF-P16371-F1 PROTEIN GROUCHO;
3187:  eilw-A  2.5  4.4  108   351    5   DROME:AF-Q9VTM4-F1 LD30288P;
3188:  em06-A  2.5 20.7   74  1087    3   DROME:AF-E2QCS7-F1 AB HYDROLASE-1 DOMAIN-CONTAINING PROTEIN;
3189:  efi6-A  2.5  8.0  110  1315    7   DROME:AF-A0A0B4K682-F1 JAVELIN-LIKE, ISOFORM D;
3190:  el68-A  2.5  8.3  116   984    8   DROME:AF-Q9VXW9-F1 UNCHARACTERIZED PROTEIN, ISOFORM A;
3191:  emsu-A  2.5  6.2  145   646    3   DROME:AF-Q8IH57-F1 GH10249P;
3192:  elom-A  2.5 13.7  124   552    4   DROME:AF-O76861-F1 EG:100G10.1 PROTEIN;
3193:  eiyb-A  2.5 17.2  140   691    4   DROME:AF-Q9VZE7-F1 CHOLINE TRANSPORTER-LIKE 1;
3194:  ej75-A  2.5  9.2   94   646    3   DROME:AF-A8JNV9-F1 IONOTROPIC RECEPTOR 76A, ISOFORM E;
3195:  eek7-A  2.4 11.2  107   618   12   DROME:AF-Q9VRF3-F1 LD38858P;
3196:  eeuc-A  2.4 12.3  130   563    9   DROME:AF-A8JUR0-F1 UNCHARACTERIZED PROTEIN, ISOFORM C;
3197:  ekav-A  2.4  6.0   76   613    5   DROME:AF-Q95V55-F1 FORKHEAD BOX PROTEIN O;
3198:  eg9z-A  2.4 11.4  121  1062    7   DROME:AF-Q9VIV2-F1 ZINC FINGER PROTEIN SWM;
3199:  eicl-A  2.4 12.5  144   789    3   DROME:AF-Q9W269-F1 SOLUTE CARRIER ORGANIC ANION TRANSPORTER FAMILY M
3200:  eh99-A  2.4 10.4   85   313   11   DROME:AF-Q8IQC7-F1 UNCHARACTERIZED PROTEIN;
3201:  eiag-A  2.4 15.2   87   526    6   DROME:AF-Q7K4C7-F1 LD46058P;
3202:  egk2-A  2.4  7.8  131   587    5   DROME:AF-Q8SWV5-F1 LD47995P;
3203:  ef0z-A  2.4  7.3   68   338    6   DROME:AF-Q8IQQ4-F1 RAB6-INTERACTING GOLGIN;
3204:  ed0e-A  2.4  7.8   70   759    4   DROME:AF-Q9VPD7-F1 LD41948P;
3205:  el5x-A  2.4 12.5  132  1676    8   DROME:AF-B7Z0D7-F1 UNCHARACTERIZED PROTEIN, ISOFORM B;
3206:  ejzd-A  2.4 14.7  131   951    6   DROME:AF-M9ND25-F1 SMOG, ISOFORM D;
3207:  ejrs-A  2.4  9.0   66   197    9   DROME:AF-A8DY52-F1 UNCHARACTERIZED PROTEIN;
3208:  eib7-A  2.4 10.4   60    85    5   DROME:AF-Q9VHI4-F1 SPLICING FACTOR 3B SUBUNIT 5;
3209:  egsi-A  2.4  5.1   91   234   13   DROME:AF-Q9VTI1-F1 UNCHARACTERIZED PROTEIN;
3210:  el0y-A  2.4 17.4   81   240    5   DROME:AF-Q8MR62-F1 VIRAL IAP-ASSOCIATED FACTOR HOMOLOG;
3211:  egku-A  2.4  8.0  120   491    8   DROME:AF-Q7JVN6-F1 GH17672P;
3212:  efc6-A  2.4 15.3   81   541    7   DROME:AF-A1Z8K5-F1 UNCHARACTERIZED PROTEIN, ISOFORM C;
3213:  elh7-A  2.4  9.1   95   144    9   DROME:AF-A1ZB42-F1 MEDIATOR OF RNA POLYMERASE II TRANSCRIPTION SUBUN
3214:  ejvg-A  2.4  4.9   98   159   10   DROME:AF-Q8IR72-F1 FI19011P1;
3215:  ejm3-A  2.4 13.9   99   631    4   DROME:AF-Q9V778-F1 ALKYLDIHYDROXYACETONEPHOSPHATE SYNTHASE;
3216:  eexo-A  2.4  5.1  102   257    7   DROME:AF-Q86BM3-F1 UNCHARACTERIZED PROTEIN;
3217:  ehrk-A  2.4  7.5   99  1197    5   DROME:AF-Q9VCH8-F1 LD23303P;
3218:  eghw-A  2.4 14.8  150   741   12   DROME:AF-Q8MLV1-F1 LAMIN-B RECEPTOR;
3219:  eiza-A  2.4 18.8  131  1280    7   DROME:AF-Q9VY47-F1 PHOSPHATIDYLINOSITOL-3,4-BISPHOSPHATE 4-PHOSPHATA
3220:  ek8u-A  2.4 17.6  112   539    3   DROME:AF-Q9VTU4-F1 EUKARYOTIC TRANSLATION INITIATION FACTOR 3 SUBUNI
3221:  eg5e-A  2.4 14.8  101   373    9   DROME:AF-Q9VBC6-F1 LD14717P;
3222:  eht9-A  2.4 22.2  108  1324    7   DROME:AF-Q9VVF8-F1 UNCHARACTERIZED PROTEIN, ISOFORM A;
3223:  egzy-A  2.4  8.8  130   656    8   DROME:AF-A1Z6Q3-F1 ACYL_TRANSF_3 DOMAIN-CONTAINING PROTEIN;
3224:  ejlq-A  2.4 25.9  110   822    5   DROME:AF-Q9VJ74-F1 RNA HELICASE;
3225:  eixj-A  2.4  6.3  134   730   11   DROME:AF-Q7JUN3-F1 ATP-BINDING CASSETTE SUB-FAMILY D MEMBER;
3226:  ejfv-A  2.4  5.5   65   619    6   DROME:AF-Q9VMI9-F1 PHOSPHATIDYLINOSITOL-3,5-BISPHOSPHATE 3-PHOSPHATA
3227:  elld-A  2.4  5.9   89   359   10   DROME:AF-Q9VYJ6-F1 UNCHARACTERIZED PROTEIN, ISOFORM F;
3228:  efem-A  2.4 21.6   80   416    4   DROME:AF-Q27350-F1 PROTEIN SINE OCULIS;
3229:  effy-A  2.4  9.2  134   556    7   DROME:AF-Q9VFG2-F1 MFS DOMAIN-CONTAINING PROTEIN;
3230:  elwm-A  2.4  7.5  151   631    9   DROME:AF-Q7K4Y6-F1 SODIUM-DEPENDENT DOPAMINE TRANSPORTER;
3231:  eesa-A  2.4  5.6   83   597    4   DROME:AF-P42519-F1 PROTEIN STAR;
3232:  ed6u-A  2.4 22.6   98   819    8   DROME:AF-Q9VV48-F1 RING-TYPE E3 UBIQUITIN TRANSFERASE;
3233:  ee53-A  2.4 17.1   73   329    3   DROME:AF-A1Z7J0-F1 FI22935P1;
3234:  ekr3-A  2.4 13.9  107   522    7   DROME:AF-Q9VGX7-F1 UNCHARACTERIZED PROTEIN, ISOFORM A;
3235:  ei2v-A  2.4  6.8  113   625    7   DROME:AF-A1Z9I5-F1 FI24033P1;
3236:  eid8-A  2.4 15.4   91   472    9   DROME:AF-Q9W0B6-F1 LD14179P;
3237:  el7b-A  2.4 13.6   93   724    6   DROME:AF-Q9VKB2-F1 CED-12;
3238:  eekd-A  2.4 10.9   85   218   11   DROME:AF-Q9VGA0-F1 GLUTATHIONE S TRANSFERASE D9, ISOFORM A;
3239:  eiuf-A  2.4 18.1   82   213    4   DROME:AF-M9PGI6-F1 SECRETORY 22, ISOFORM B;
3240:  ee99-A  2.4  4.8   75   144    9   DROME:AF-O97454-F1 PROTEIN BUD31 HOMOLOG;
3241:  ein0-A  2.4  6.5   80   236    4   DROME:AF-Q9VLM0-F1 LECTIN-29CA;
3242:  ek2m-A  2.4 12.4  117  1233    9   DROME:AF-Q9VZA8-F1 TIE-LIKE RECEPTOR TYROSINE KINASE;
3243:  eijy-A  2.4 15.4  138   783    6   DROME:AF-Q9VF04-F1 RE32990P;
3244:  ehjw-A  2.4 24.9  148  1596    7   DROME:AF-P26675-F1 PROTEIN SON OF SEVENLESS;
3245:  ehvf-A  2.4 18.4   83   546    4   DROME:AF-Q9VDV3-F1 NUCLEAR PORE COMPLEX PROTEIN NUP58;
3246:  emjt-A  2.4 12.1  109   629   12   DROME:AF-Q9W2T3-F1 CG2124;
3247:  egfi-A  2.4 13.4  127  1288    4   DROME:AF-Q4AB27-F1 MYOSIN 95E, ISOFORM E;
3248:  efxl-A  2.4 14.4  100   806    4   DROME:AF-Q9VQV7-F1 CENTROSOMAL PROTEIN 97KDA, ISOFORM B;
3249:  efpt-A  2.4  6.2  106   322    6   DROME:AF-Q8MZC4-F1 PROBABLE CARDIOLIPIN SYNTHASE (CMP-FORMING);
3250:  ecyn-A  2.4 14.0   98   342    4   DROME:AF-Q7K1W8-F1 LD34388P;
3251:  eile-A  2.4  9.1  127   657    2   DROME:AF-Q8I7C3-F1 LIM AND SH3 DOMAIN PROTEIN LASP;
3252:  ee6f-A  2.4 15.0  102   942    5   DROME:AF-Q9VFW9-F1 AMINOPEPTIDASE;
3253:  eh6z-A  2.4  8.9   91   199    4   DROME:AF-Q9VJY0-F1 UNCHARACTERIZED PROTEIN;
3254:  ej18-A  2.4 11.1  121   488    6   DROME:AF-P83119-F1 PROBABLE G-PROTEIN COUPLED RECEPTOR MTH-LIKE 12;
3255:  ela1-A  2.4 15.8   83   575    7   DROME:AF-Q9VIJ9-F1 LD10773P;
3256:  ej7z-A  2.4  4.8  104   237   10   DROME:AF-Q9VDZ9-F1 FI04548P;
3257:  eguf-A  2.4 10.2  119  1100    6   DROME:AF-Q9VCC9-F1 LD23779P;
3258:  ekjm-A  2.4  8.6   79   681    5   DROME:AF-Q9VRX7-F1 LD29573P;
3259:  egeh-A  2.4  4.6   72   558    8   DROME:AF-A0A0B4KHR2-F1 UNCHARACTERIZED PROTEIN, ISOFORM B;
3260:  ehge-A  2.4  3.5   68   114   10   DROME:AF-Q9W042-F1 GEO04221P1;
3261:  el1b-A  2.4  7.6   71   201    3   DROME:AF-P10083-F1 ACHAETE-SCUTE COMPLEX PROTEIN T5;
3262:  edpv-A  2.4 17.9  117   781    3   DROME:AF-A0A0B4K5Z8-F1 PROTEIN TRANSPORT PROTEIN SEC23;
3263:  eggw-A  2.4  9.5   98   438    8   DROME:AF-Q9V3W6-F1 INNEXIN INX7;
3264:  efdt-A  2.4 12.1  101  1311    5   DROME:AF-Q8IQ97-F1 PEBBLE, ISOFORM B;
3265:  ehs3-A  2.4  5.3  129   878    9   DROME:AF-Q8MKL0-F1 LP07082P;
3266:  ed85-A  2.4  9.8  124  2082    6   DROME:AF-A0A0A1EI90-F1 MIP31562P1;
3267:  eh32-A  2.4  6.0  131   641    7   DROME:AF-Q9W4C5-F1 SODIUM-DEPENDENT NUTRIENT AMINO ACID TRANSPORTER
3268:  ej8r-A  2.4  4.5  129   474    7   DROME:AF-Q7K2W3-F1 GH04538P;
3269:  emmn-A  2.4  9.6  125   874    5   DROME:AF-Q9VVY0-F1 RE61245P;
3270:  emkv-A  2.4 10.4   65   552    5   DROME:AF-P35381-F1 ATP SYNTHASE SUBUNIT ALPHA, MITOCHONDRIAL;
3271:  ekgr-A  2.4  7.7   83   574    2   DROME:AF-O01939-F1 PROTEIN MISATO;
3272:  ekxb-A  2.4 10.1   70   147    4   DROME:AF-Q9VI69-F1 UNCHARACTERIZED PROTEIN;
3273:  egm9-A  2.4  8.5  137   430    3   DROME:AF-Q8ITC9-F1 PYROKININ-1 RECEPTOR;
3274:  ehj1-A  2.4 13.3  110  1136    5   DROME:AF-Q9VL07-F1 LD02225P;
3275:  egga-A  2.4 10.3   60    78    8   DROME:AF-C0PV10-F1 MIP07108P;
3276:  ec4u-A  2.4  7.7  113   416    9   DROME:AF-O16868-F1 PROTEIN FUZZY;
3277:  ef0c-A  2.4 21.6   89   588    4   DROME:AF-O77215-F1 HOMEOBOX PROTEIN UNC-4;
3278:  ejxp-A  2.4  6.7  145  1215    6   DROME:AF-Q9VTX1-F1 FI19811P1;
3279:  el5v-A  2.4  6.5   82   376    7   DROME:AF-Q9W2K8-F1 HIGH MOBILITY GROUP PROTEIN 2;
3280:  egvi-A  2.4 16.5  141   615    8   DROME:AF-Q9VZ84-F1 GH01279P;
3281:  ehw8-A  2.4  6.8   85   371    8   DROME:AF-Q9VJX8-F1 VERY-LONG-CHAIN (3R)-3-HYDROXYACYL-COA DEHYDRATAS
3282:  emj6-A  2.4 22.9   89   472    8   DROME:AF-O61613-F1 GLYCYLPEPTIDE N-TETRADECANOYLTRANSFERASE;
3283:  emlw-A  2.4  6.0   84   503    6   DROME:AF-Q9VAP6-F1 AUTOPHAGY-RELATED 14;
3284:  ek1m-A  2.4  7.7  102  2019    7   DROME:AF-Q9W0D3-F1 GH15728P;
3285:  eid1-A  2.4 20.6  120   520    5   DROME:AF-Q9VK31-F1 LD35592P;
3286:  egrc-A  2.4  8.3  149  1111    7   DROME:AF-Q9W037-F1 UNCHARACTERIZED PROTEIN, ISOFORM C;
3287:  elqj-A  2.4  5.3   79   248    8   DROME:AF-Q9VPN0-F1 GH04039P;
3288:  ed9q-A  2.4 10.6  111  1584    9   DROME:AF-Q7KV35-F1 UNCHARACTERIZED PROTEIN;
3289:  ef5v-A  2.4 10.2  126   813    9   DROME:AF-D2NUL5-F1 MIP13952P;
3290:  ejvk-A  2.4 31.0  109   344    9   DROME:AF-Q9W1J1-F1 UNCHARACTERIZED PROTEIN;
3291:  eedx-A  2.4 16.4   77   637    3   DROME:AF-Q9Y0Y6-F1 NUCLEAR RECEPTOR-BINDING PROTEIN HOMOLOG;
3292:  emfd-A  2.4 15.5   99   769    6   DROME:AF-O61348-F1 BOBBY SOX;
3293:  eczj-A  2.4 12.1   87   977   10   DROME:AF-Q9VW24-F1 MITOGEN-ACTIVATED PROTEIN KINASE KINASE KINASE;
3294:  el3p-A  2.4 13.9   84   212    8   DROME:AF-Q7JVM1-F1 GH25962P;
3295:  ejuy-A  2.4  8.6  100   492   10   DROME:AF-Q9VTT9-F1 DIFFERENTIALLY EXPRESSED IN FDCP 8 HOMOLOG;
3296:  eg2u-A  2.4  6.7  104  1478    6   DROME:AF-Q8MYL1-F1 FANCD2;
3297:  egw6-A  2.4 13.3   82   310    7   DROME:AF-A8JNP7-F1 INHIBITOR-2, ISOFORM B;
3298:  ejqf-A  2.4  7.7  103   695    7   DROME:AF-Q9VCK8-F1 FI22618P1;
3299:  elgv-A  2.4  3.7   58   116    5   DROME:AF-Q4V608-F1 CG42827-PC, CG42827-PD;
3300:  ec7t-A  2.4 11.7   60   219    0   DROME:AF-Q9VLI9-F1 TRAFFICKING PROTEIN PARTICLE COMPLEX SUBUNIT;
3301:  eeo9-A  2.4  8.2   94   503    3   DROME:AF-Q94981-F1 E3 UBIQUITIN-PROTEIN LIGASE ARIADNE-1;
3302:  egru-A  2.4 14.7  100   359    4   DROME:AF-Q9V3V9-F1 ENDONUCLEASE G INHIBITOR, ISOFORM A;
3303:  ejlz-A  2.4  8.3   81   324    4   DROME:AF-P48596-F1 GTP CYCLOHYDROLASE 1;
3304:  egiu-A  2.4  8.5   78   421    4   DROME:AF-A8JPJ8-F1 PICKPOCKET 31;
3305:  ejx5-A  2.4 13.7  113   413    6   DROME:AF-P91622-F1  KI
3306:  eg1u-A  2.4  4.4   63    97    3   DROME:AF-M9NFE3-F1 UNCHARACTERIZED PROTEIN;
3307:  elus-A  2.4  7.4   64   381    6   DROME:AF-M9NEA1-F1 STATHMIN, ISOFORM D;
3308:  egxx-A  2.4  3.8   62   155    6   DROME:AF-Q9VCW0-F1 CARDIOACTIVE PEPTIDE;
3309:  ekkq-A  2.4  9.3  132   427    8   DROME:AF-Q9VIU4-F1 FI05338P;
3310:  ekgp-A  2.4 13.5  111   541    7   DROME:AF-M9ND89-F1 NUCLEAR FALLOUT, ISOFORM J;
3311:  eee2-A  2.4 46.4   97   853    6   DROME:AF-M9NDT0-F1 UNCHARACTERIZED PROTEIN, ISOFORM B;
3312:  elj8-A  2.4  9.0   98   422    9   DROME:AF-Q86P97-F1 GM06145P;
3313:  el6j-A  2.4 11.8   73   215    4   DROME:AF-Q9VG94-F1 GLUTATHIONE S-TRANSFERASE D6;
3314:  ek42-A  2.4  5.2  108   789    8   DROME:AF-P11996-F1 LARVAL SERUM PROTEIN 1 BETA CHAIN;
3315:  elyz-A  2.4 13.6   91   541    7   DROME:AF-Q9N658-F1 ZINC FINGER PROTEIN SENS;
3316:  ehg3-A  2.4 11.7  136   623    7   DROME:AF-P91659-F1 UNCHARACTERIZED PROTEIN D3-100EF;
3317:  eio5-A  2.4  9.2   67   181    4   DROME:AF-Q9VG76-F1 C-MYC-BINDING PROTEIN HOMOLOG;
3318:  efnw-A  2.4  4.5   95   592    4   DROME:AF-Q9VRN1-F1 TRANSMEMBRANE 9 SUPERFAMILY MEMBER;
3319:  eif0-A  2.4 17.9   75   787    7   DROME:AF-Q9VYA0-F1 GLUTAMINE-DEPENDENT NAD(+) SYNTHETASE;
3320:  ejo7-A  2.4 24.8  101   749    5   DROME:AF-Q9Y149-F1 MEDIATOR OF RNA POLYMERASE II TRANSCRIPTION SUBUN
3321:  ejlo-A  2.4 25.4   83   196    4   DROME:AF-P49905-F1 TRANSCRIPTION INITIATION FACTOR TFIID SUBUNIT 12;
3322:  ejdc-A  2.4 11.8   98   499    4   DROME:AF-Q7JW27-F1 WASH COMPLEX SUBUNIT 1;
3323:  eej9-A  2.4 11.8  135   465    8   DROME:AF-Q7K3P6-F1 GH21490P;
3324:  edao-A  2.4 17.1   98   345    9   DROME:AF-R9PY35-F1 UNCHARACTERIZED PROTEIN;
3325:  ejl7-A  2.4  6.3   77  1054    5   DROME:AF-Q59DZ7-F1 DISCOIDIN DOMAIN RECEPTOR, ISOFORM F;
3326:  ege3-A  2.3  4.3   96   296    7   DROME:AF-A0A126GV06-F1 UNCHARACTERIZED PROTEIN, ISOFORM B;
3327:  ellr-A  2.3 10.4   73  1150    5   DROME:AF-Q9VBX4-F1 LD36051P;
3328:  eg76-A  2.3  6.6   77   219    6   DROME:AF-Q95RA8-F1 MOB KINASE ACTIVATOR-LIKE 1;
3329:  ee9g-A  2.3 13.4  120  1044    7   DROME:AF-Q8IRJ7-F1 DIS3 LIKE 3'-5' EXORIBONUCLEASE 2, ISOFORM C;
3330:  emck-A  2.3 13.9   88   185    1   DROME:AF-Q9VRF6-F1 MIP34364P1;
3331:  ed4y-A  2.3 19.8  117   704    3   DROME:AF-P49846-F1 TRANSCRIPTION INITIATION FACTOR TFIID SUBUNIT 5;
3332:  emq1-A  2.3  4.7   76   571    9   DROME:AF-Q9W3M2-F1 DM7 FAMILY PROTEIN CG15332;
3333:  egbx-A  2.3  9.3  116   297    9   DROME:AF-Q9V4C6-F1 ZINC/IRON REGULATED TRANSPORTER-RELATED PROTEIN 1
3334:  ec2b-A  2.3  5.0   69   443    3   DROME:AF-Q9VHG8-F1 UNCHARACTERIZED PROTEIN;
3335:  em6a-A  2.3 23.6  112   872    4   DROME:AF-Q9VAM5-F1 BROMODOMAIN CONTAINING 8;
3336:  ein9-A  2.3 24.9  142   413    6   DROME:AF-Q9VWW4-F1 OUTSTRETCHED;
3337:  ej33-A  2.3  9.9  166   681    6   DROME:AF-Q7K3Q2-F1 GH20226P;
3338:  ejwu-A  2.3 19.0  110  1253    5   DROME:AF-Q9W111-F1 EPIDERMAL GROWTH FACTOR RECEPTOR PATHWAY SUBSTRAT
3339:  ed83-A  2.3 15.3  101   659    6   DROME:AF-Q95U58-F1 GH05885P;
3340:  ee3t-A  2.3  6.4   80   413    9   DROME:AF-Q9V405-F1 26S PROTEASOME REGULATORY COMPLEX SUBUNIT P48A;
3341:  eew6-A  2.3  9.7  169  1164    8   DROME:AF-Q8IRF5-F1 UNCHARACTERIZED PROTEIN;
3342:  em16-A  2.3  6.5  108   486    8   DROME:AF-Q9W1Y9-F1 MFS DOMAIN-CONTAINING PROTEIN;
3343:  ehcx-A  2.3  7.3   65   129    3   DROME:AF-Q9VKG6-F1 MICOS COMPLEX SUBUNIT MIC13;
3344:  eegl-A  2.3  5.7  111   264    7   DROME:AF-Q9VFM3-F1 IP10175P;
3345:  elg1-A  2.3 13.5   81   220    9   DROME:AF-A1ZB68-F1 FI01423P;
3346:  efnx-A  2.3 10.6  103   263    8   DROME:AF-Q9V9T0-F1 LD03819P;
3347:  el0l-A  2.3  8.1   68   537    7   DROME:AF-Q9VE49-F1 LP06937P;
3348:  emhg-A  2.3 13.2   81   352    5   DROME:AF-Q9VPG9-F1 RT08523P;
3349:  eer5-A  2.3 11.6  114   538    6   DROME:AF-P82713-F1 PROBABLE CYTOCHROME P450 309A2;
3350:  ekyz-A  2.3 16.9   99   429    8   DROME:AF-Q9VMN0-F1 AT07567P;
3351:  ek3b-A  2.3 19.0  119   834    3   DROME:AF-Q8IGJ0-F1 PROTEIN EFR3 HOMOLOG CMP44E;
3352:  emm2-A  2.3  6.9   56   212    4   DROME:AF-M9ND90-F1 UNCHARACTERIZED PROTEIN, ISOFORM B;
3353:  eg8d-A  2.3 20.5   93   683    6   DROME:AF-A1Z6G6-F1 UNCHARACTERIZED PROTEIN, ISOFORM A;
3354:  ejgv-A  2.3 15.9  106   568    3   DROME:AF-A1ZBT8-F1 FI08001P;
3355:  ek5v-A  2.3  5.8  155   595    9   DROME:AF-Q9VLY4-F1 IP11961P;
3356:  eev8-A  2.3  5.2   63   251    8   DROME:AF-Q9VMX4-F1 AT19154P;
3357:  ei1x-A  2.3  8.0  131   590   11   DROME:AF-Q9VLY6-F1 TRANSPORTER;
3358:  eh48-A  2.3 11.9  123   483    7   DROME:AF-P16914-F1 PROTEIN ELAV;
3359:  egg4-A  2.3 10.3   88   388    7   DROME:AF-Q9W144-F1 FI06118P;
3360:  ejfl-A  2.3 12.1   68   506    4   DROME:AF-Q9VFS0-F1 ADENOSINE DEAMINASE;
3361:  efgj-A  2.3  3.3   53   356    6   DROME:AF-Q9U9Q1-F1 REPLICATION FACTOR C 38KD SUBUNIT, ISOFORM A;
3362:  elvm-A  2.3  8.7   76   560    8   DROME:AF-Q95NU8-F1 GH16255P;
3363:  ejin-A  2.3 18.5   95   614    7   DROME:AF-Q9Y095-F1 FI04011P;
3364:  edgh-A  2.3 10.4  101  1205    5   DROME:AF-Q9W097-F1 WD REPEAT-CONTAINING PROTEIN 55 HOMOLOG;
3365:  el3f-A  2.3 12.2  122   828    7   DROME:AF-X2JD14-F1 UNCHARACTERIZED PROTEIN, ISOFORM B;
3366:  eiof-A  2.3 10.6  111   866    6   DROME:AF-A1ZBK1-F1 FI23922P1;
3367:  ed76-A  2.3  8.0  100  1895    9   DROME:AF-A8JQ65-F1 DIACYLGLYCEROL KINASE ETA;
3368:  ekqr-A  2.3  6.2  123  1809    5   DROME:AF-O96838-F1 PUTATIVE 1-PHOSPHATIDYLINOSITOL 3-PHOSPHATE 5-KIN
3369:  eh1e-A  2.3 11.3  202  1517    5   DROME:AF-Q7KTG6-F1 PHOSPHOLIPID-TRANSPORTING ATPASE;
3370:  eirw-A  2.3 15.1  104   491    9   DROME:AF-Q8INW8-F1 GH03493P;
3371:  efx6-A  2.3  4.8  108   324   10   DROME:AF-Q7JRM9-F1 GH11283P;
3372:  ek8b-A  2.3 13.3  106   657    8   DROME:AF-Q9W124-F1 LD27920P;
3373:  eksx-A  2.3  4.3   63   242    8   DROME:AF-Q9VFY1-F1 J DOMAIN-CONTAINING PROTEIN;
3374:  edhi-A  2.3 10.0  110  1423    6   DROME:AF-A0A0B4LGG8-F1 UNCHARACTERIZED PROTEIN, ISOFORM C;
3375:  ees4-A  2.3  6.3  118   576   10   DROME:AF-P17644-F1 ACETYLCHOLINE RECEPTOR SUBUNIT ALPHA-LIKE 2;
3376:  eerb-A  2.3  9.1  112   704    8   DROME:AF-P49866-F1 TRANSCRIPTION FACTOR HNF-4 HOMOLOG;
3377:  egyl-A  2.3 16.9   80   609    4   DROME:AF-Q9W2U4-F1 SERINE/THREONINE-PROTEIN PHOSPHATASE 4 REGULATORY
3378:  efvk-A  2.3 10.2  144   355    6   DROME:AF-P20350-F1 PROTEIN RHOMBOID;
3379:  ego7-A  2.3 10.0  183  1020    8   DROME:AF-P22700-F1 CALCIUM-TRANSPORTING ATPASE SARCOPLASMIC/ENDOPLAS
3380:  ektu-A  2.3 14.3  146   636    7   DROME:AF-Q9V4E7-F1 TRANSPORTER;
3381:  ee4q-A  2.3 16.3  154   483    5   DROME:AF-Q9VVQ1-F1 ALLATOSTATIN C RECEPTOR 1;
3382:  eg9u-A  2.3  6.3  128   669    5   DROME:AF-Q7KML2-F1 PROBABLE PEROXISOMAL ACYL-COENZYME A OXIDASE 1;
3383:  eg6x-A  2.3  6.5   67   112    7   DROME:AF-Q9VUP6-F1 GEO12053P1;
3384:  eenw-A  2.3 12.0  110   542    7   DROME:AF-Q5LJX8-F1 ZYDECO, ISOFORM F;
3385:  ekng-A  2.3 14.6   92   994    4   DROME:AF-Q9VS24-F1 PROTEIN MELTED;
3386:  ejne-A  2.3  6.9   73   152    8   DROME:AF-P13095-F1 ENHANCER OF SPLIT M4 PROTEIN;
3387:  ehp5-A  2.3  7.3   72    86    8   DROME:AF-Q9VK90-F1 GEO09660P1;
3388:  egii-A  2.3 16.5   85  1257    2   DROME:AF-Q8IR79-F1 LIM DOMAIN KINASE 1;
3389:  ejkk-A  2.3 14.4   81   511    4   DROME:AF-Q9V9Z4-F1 UNCHARACTERIZED PROTEIN;
3390:  ekag-A  2.3 28.3   96   389    4   DROME:AF-Q9VSF5-F1 GH02649P;
3391:  eh3z-A  2.3 15.7  104   976    8   DROME:AF-P91685-F1 METABOTROPIC GLUTAMATE RECEPTOR;
3392:  effv-A  2.3  8.2   89   441    9   DROME:AF-Q9VL83-F1 KINASE;
3393:  edgy-A  2.3  5.8  141  1287    4   DROME:AF-Q9VL24-F1 NIEMANN-PICK TYPE C-1A, ISOFORM A;
3394:  edo0-A  2.3  5.8   86   524    2   DROME:AF-A1Z913-F1 VISMAY, ISOFORM B;
3395:  elu7-A  2.3 41.4   73   504    4   DROME:AF-A1Z6K9-F1 UNCHARACTERIZED PROTEIN;
3396:  eebj-A  2.3 13.2   97   571    6   DROME:AF-Q9VKC6-F1 FI19442P1;
3397:  eksm-A  2.3  5.5   84   223    7   DROME:AF-Q7K0E3-F1 MOB KINASE ACTIVATOR-LIKE 4;
3398:  ei6e-A  2.3 22.0   92  1072    4   DROME:AF-Q9W592-F1 EG:BACN32G11.3 PROTEIN;
3399:  edab-A  2.3 14.5  116   536    7   DROME:AF-Q9VI20-F1 FI17865P1;
3400:  eji4-A  2.3  7.6   91   423    5   DROME:AF-Q0KHY8-F1 UNCHARACTERIZED PROTEIN, ISOFORM B;
3401:  em3h-A  2.3  7.2   74   506    4   DROME:AF-Q9W550-F1 FI20216P1;
3402:  egei-A  2.3 15.2   90  1045    4   DROME:AF-Q6NP69-F1 GST-CONTAINING FLYWCH ZINC-FINGER PROTEIN;
3403:  ef82-A  2.3  6.0  132  1654    8   DROME:AF-Q9VC36-F1 POLYBROMO;
3404:  eh5z-A  2.3 11.2   97  1601    9   DROME:AF-P35820-F1 POLYCOMB GROUP PROTEIN PSC;
3405:  eea2-A  2.3 16.2  116   302    3   DROME:AF-Q9VVS1-F1 DICARBOXYLATE CARRIER 4, ISOFORM A;
3406:  ekk8-A  2.3  2.3   54    59    9   DROME:AF-A0A384TLR6-F1 UNCHARACTERIZED PROTEIN, ISOFORM A;
3407:  ekwp-A  2.3 14.2  122  2072    2   DROME:AF-Q9VCH1-F1 EUKARYOTIC TRANSLATION INITIATION FACTOR 4G2, ISO
3408:  egdt-A  2.3 14.4   83   700    4   DROME:AF-Q04047-F1 PROTEIN NO-ON-TRANSIENT A;
3409:  ee6e-A  2.3  5.2   76   496    7   DROME:AF-Q9W135-F1 RNASE NYN DOMAIN-CONTAINING PROTEIN;
3410:  ed87-A  2.3  7.3  106   183   11   DROME:AF-Q8IRN4-F1 UNCHARACTERIZED PROTEIN;
3411:  eczz-A  2.3 15.3   99   290    5   DROME:AF-Q9VLF2-F1 CCR4-NOT TRANSCRIPTION COMPLEX SUBUNIT 9;
3412:  emje-A  2.3 25.6  118  1412    4   DROME:AF-P13055-F1 ECDYSONE-INDUCED PROTEIN 75B, ISOFORM B;
3413:  eljs-A  2.3 18.1  117   915    7   DROME:AF-Q9VCN7-F1 FI20148P1;
3414:  ejcp-A  2.3  5.4  160   654    4   DROME:AF-Q7K330-F1 TRANSPORTER;
3415:  egw2-A  2.3 17.4  115   408   10   DROME:AF-Q9VFS9-F1 ACID-SENSITIVE TWO PORE DOMAIN K+ CHANNEL DTASK-6
3416:  el3e-A  2.3  7.7  134   629    8   DROME:AF-Q9VSV2-F1 TRANSPORTER;
3417:  egm5-A  2.3  6.3   65    99    3   DROME:AF-Q27241-F1 ECDYSONE-INDUCED GENE 71ED;
3418:  eg7f-A  2.3  5.2   96   496    8   DROME:AF-Q8WS79-F1 ESTROGEN-RELATED RECEPTOR SPLICE VARIANT;
3419:  ekw6-A  2.3 10.5  135   857   10   DROME:AF-A1Z8N1-F1 FACILITATED TREHALOSE TRANSPORTER TRET1-1;
3420:  ell9-A  2.3  5.6  118   746    6   DROME:AF-Q9W4M9-F1 TRNA (CYTOSINE(34)-C(5))-METHYLTRANSFERASE;
3421:  ehrr-A  2.3 13.5  111   942   13   DROME:AF-Q9VHM2-F1 VPS35 ENDOSOMAL PROTEIN SORTING FACTOR-LIKE;
3422:  ehv5-A  2.3  8.1   76   300    7   DROME:AF-Q9W098-F1 FI21946P1;
3423:  elwe-A  2.3 22.6   92   325    9   DROME:AF-Q9VDF1-F1 DOUBLESEX-MAB RELATED 93B;
3424:  ek7r-A  2.3 11.5  160  1041    8   DROME:AF-P13607-F1 SODIUM/POTASSIUM-TRANSPORTING ATPASE SUBUNIT ALPH
3425:  ekk3-A  2.3  9.5   81    98    1   DROME:AF-Q9VAL0-F1 SIGNAL PEPTIDASE COMPLEX SUBUNIT 1;
3426:  ejpe-A  2.3 10.4  100  1073    9   DROME:AF-P49869-F1 PROBABLE NUCLEAR HORMONE RECEPTOR HR38;
3427:  ef5j-A  2.3 23.7  106   299    6   DROME:AF-Q9VGR7-F1 J DOMAIN-CONTAINING PROTEIN CG6693;
3428:  em55-A  2.3 12.3  104   246    8   DROME:AF-Q9VII2-F1 IP07785P;
3429:  el8k-A  2.3  4.6   67   153    7   DROME:AF-Q6NP72-F1 GEO09659P1;
3430:  eijf-A  2.3 12.2   94   610    7   DROME:AF-D0IQA3-F1 MIP06971P;
3431:  efui-A  2.3  3.5   56   129    5   DROME:AF-Q8IN44-F1 PROTEIN TURANDOT A;
3432:  edz8-A  2.3  4.7   84   138   12   DROME:AF-A1Z6Y1-F1 UNCHARACTERIZED PROTEIN;
3433:  eje8-A  2.3  5.8   53    69    0   DROME:AF-C1C5A5-F1 MIP04352P;
3434:  ehau-A  2.3 14.4   88   245    6   DROME:AF-Q9VVX0-F1 PROTEIN GEMIN2;
3435:  emfe-A  2.3 10.7   77   133    3   DROME:AF-A0A0S0X2Z1-F1 UNCHARACTERIZED PROTEIN;
3436:  eezo-A  2.3 11.4  109   445    3   DROME:AF-Q24318-F1 TRANSCRIPTION FACTOR DP;
3437:  ekx5-A  2.3 13.8  159  1270    9   DROME:AF-Q9VRV2-F1 UNCHARACTERIZED PROTEIN, ISOFORM A;
3438:  ek26-A  2.3 16.7  100   254    7   DROME:AF-Q9VCH9-F1 LD07883P;
3439:  ek62-A  2.3  8.3  117  2224    5   DROME:AF-P98081-F1 PROTEIN DISABLED;
3440:  eicn-A  2.3  8.8  100   615    4   DROME:AF-Q9W3Y6-F1 ANAPHASE PROMOTING COMPLEX SUBUNIT 7, ISOFORM A;
3441:  ejiw-A  2.3  8.0  126   575    6   DROME:AF-Q9VYD9-F1 AT04676P;
3442:  egzk-A  2.3 13.0   80   755    4   DROME:AF-Q7JRJ9-F1 INNER CENTROMERE PROTEIN, ISOFORM A;
3443:  efkj-A  2.3 21.6  146   486    6   DROME:AF-A1A714-F1 IP17403P;
3444:  ejit-A  2.3  4.5  107   244    5   DROME:AF-Q8T8W2-F1 AT21555P;
3445:  ef12-A  2.3 11.6  113   573   10   DROME:AF-Q9VDS0-F1 IP21853P;
3446:  elav-A  2.3  7.0  116   497    9   DROME:AF-Q8MRP7-F1 GH07529P;
3447:  ejqo-A  2.3  6.9   65   109    6   DROME:AF-F0JAR5-F1 MIP29410P1;
3448:  ec7n-A  2.3 22.9  115   304    6   DROME:AF-Q7JVP2-F1 CCR4-NOT TRANSCRIPTION COMPLEX SUBUNIT 9;
3449:  eesj-A  2.3 26.4  103   638   11   DROME:AF-Q9I7H4-F1 RE02508P;
3450:  ecxy-A  2.3  5.1   66   376   11   DROME:AF-Q9VK43-F1 A16;
3451:  els3-A  2.3 43.3   65   472    8   DROME:AF-Q9VAC8-F1 SPINDLE ASSEMBLY ABNORMAL PROTEIN 6 HOMOLOG;
3452:  ejg6-A  2.3 18.0  113   694    6   DROME:AF-Q9VR80-F1 LP10161P;
3453:  ehoq-A  2.3  9.1   86   588    7   DROME:AF-Q9VGA8-F1 UNCHARACTERIZED PROTEIN;
3454:  eimj-A  2.3 11.6   84   195    6   DROME:AF-Q8IN78-F1 MITOCHONDRIAL IMPORT INNER MEMBRANE TRANSLOCASE S
3455:  emq4-A  2.3 25.3  103  1160    8   DROME:AF-Q9W4K1-F1 AP-3 COMPLEX SUBUNIT BETA;
3456:  ek92-A  2.3  7.9   96   166   11   DROME:AF-E1JHP6-F1 UNCHARACTERIZED PROTEIN;
3457:  ekh1-A  2.3  5.1  146  1374    7   DROME:AF-Q961D3-F1 LD17001P;
3458:  eh6q-A  2.3 14.9  111   899    5   DROME:AF-Q960W0-F1 LD32258P;
3459:  egha-A  2.3 25.8  125   600    6   DROME:AF-Q9VS60-F1 SPHINGOMYELIN SYNTHASE-RELATED 1;
3460:  emxx-A  2.3 11.9   90   297    6   DROME:AF-A0A0B4KFZ1-F1 ENTOMOGLYCEROPORIN 4, ISOFORM F;
3461:  ekbr-A  2.3  6.8   68   302    4   DROME:AF-Q9U6R9-F1 GH13039P;
3462:  ekm5-A  2.3  9.5  102   322   11   DROME:AF-Q9VZD1-F1 DOPAMINE/ECDYSTEROID RECEPTOR, ISOFORM A;
3463:  eltz-A  2.3 10.9  103   622   12   DROME:AF-P48456-F1 SERINE/THREONINE-PROTEIN PHOSPHATASE 2B CATALYTIC
3464:  egec-A  2.3 12.4   98   549    6   DROME:AF-Q9VPP9-F1 BARDET-BIEDL SYNDROME 8;
3465:  ed4p-A  2.3  9.9   89   460    6   DROME:AF-Q86LG9-F1 PICKPOCKET 13;
3466:  egj4-A  2.3 13.8  115   605    9   DROME:AF-Q9GQQ0-F1 PROTEIN SPINSTER;
3467:  eczf-A  2.3  5.7   75   369    4   DROME:AF-Q8SYD0-F1 TETRATRICOPEPTIDE REPEAT PROTEIN 19 HOMOLOG, MITO
3468:  eh61-A  2.3 34.0   97   475    7   DROME:AF-A1Z9R9-F1 UNCHARACTERIZED PROTEIN;
3469:  ejgg-A  2.3  9.4   92   485    9   DROME:AF-Q9W4L8-F1 AT12403P;
3470:  eh67-A  2.3  7.0   64   100    6   DROME:AF-Q9VUS3-F1 ECDYSONE-INDUCED GENE 71EA;
3471:  ejrg-A  2.3 15.4   63   148    6   DROME:AF-B8A402-F1 GEO02264P1;
3472:  ed2x-A  2.3  5.6  119   721    8   DROME:AF-Q0KHV6-F1 SERINE/THREONINE-PROTEIN KINASE PINK1, MITOCHONDR
3473:  ed1o-A  2.2 14.2  107   378    6   DROME:AF-Q8MZ02-F1 LATERAL MUSCLES SCARCER, ISOFORM B;
3474:  eerp-A  2.2 11.5   79   729    5   DROME:AF-Q9VMS4-F1 GH23983P;
3475:  ef5k-A  2.2 18.2   91   266    5   DROME:AF-Q9VUH0-F1 AT01878P;
3476:  ef2i-A  2.2  7.2   77    98   13   DROME:AF-Q8MZ28-F1 GEO09656P1;
3477:  eljg-A  2.2 12.8   93   801    6   DROME:AF-Q7KN62-F1 TRANSITIONAL ENDOPLASMIC RETICULUM ATPASE TER94;
3478:  ej4g-A  2.2  6.9  106   689    6   DROME:AF-Q7KTH6-F1 UNCHARACTERIZED PROTEIN;
3479:  ecx4-A  2.2 13.8  120   954    7   DROME:AF-Q8IR23-F1 GH13542P;
3480:  ef28-A  2.2 15.8  131   238    7   DROME:AF-Q9VQG2-F1 GAMMA-SECRETASE SUBUNIT APH-1;
3481:  ehri-A  2.2  4.3  122   283    6   DROME:AF-Q9VBM5-F1 PALMITOYLTRANSFERASE;
3482:  elwx-A  2.2 22.7  115   370    7   DROME:AF-Q9V3X4-F1 SEIPIN;
3483:  eewa-A  2.2  3.1   55   398    9   DROME:AF-Q9VTQ9-F1 AT06668P;
3484:  eeyg-A  2.2 23.1  104   203   10   DROME:AF-A8DYY2-F1 UNCHARACTERIZED PROTEIN;
3485:  ef4k-A  2.2  8.1  124   675    4   DROME:AF-P12428-F1 PROTEIN BROWN;
3486:  ee3g-A  2.2  9.3   82   170    6   DROME:AF-Q9W073-F1 RH22148P;
3487:  emho-A  2.2  8.0   79    92    6   DROME:AF-Q9W2D6-F1 MITOCHONDRIAL IMPORT INNER MEMBRANE TRANSLOCASE S
3488:  eg8j-A  2.2 14.1  117  1801    4   DROME:AF-Q9V453-F1 UNCHARACTERIZED PROTEIN;
3489:  eef7-A  2.2 11.3  113   378    4   DROME:AF-P18935-F1 CYTOCHROME B;
3490:  eedv-A  2.2 13.3  121  1011    5   DROME:AF-Q23978-F1 UNCONVENTIONAL MYOSIN ID;
3491:  ej8d-A  2.2  9.8   88   124    6   DROME:AF-Q9VTB4-F1 NADH DEHYDROGENASE (UBIQUINONE) 13 KDA B SUBUNIT;
3492:  eekk-A  2.2  3.1   69   154    6   DROME:AF-B7YZT2-F1 MITOCHONDRIAL FISSION 1 PROTEIN;
3493:  ec50-A  2.2 17.7   79   224    4   DROME:AF-Q9VRJ6-F1 NON-SPECIFIC SERINE/THREONINE PROTEIN KINASE;
3494:  ehj8-A  2.2 11.7  114   391    9   DROME:AF-Q9VKZ1-F1 HEME O SYNTHASE;
3495:  ejp2-A  2.2 22.1   85   202    8   DROME:AF-A1Z765-F1 UNCHARACTERIZED PROTEIN, ISOFORM A;
3496:  ekhl-A  2.2  6.2  113   365   12   DROME:AF-Q9VIB2-F1 MIP04261P;
3497:  emj5-A  2.2 15.1   95   232    4   DROME:AF-Q7JYX0-F1 GLUTATHIONE S-TRANSFERASE E14;
3498:  ejkm-A  2.2  9.3   96  1815    8   DROME:AF-Q9W1Y8-F1 UNCHARACTERIZED PROTEIN, ISOFORM B;
3499:  egmy-A  2.2 13.0   70   330   13   DROME:AF-Q9VEU9-F1 FI21838P1;
3500:  eiio-A  2.2  5.5   93   510   10   DROME:AF-Q9VVN6-F1 PROBABLE CYTOCHROME P450 312A1;
3501:  ejrn-A  2.2 10.5   95  1836    6   DROME:AF-Q9W451-F1 FEMALE STERILE (1) M3;
3502:  eesp-A  2.2 13.8  118  1100    2   DROME:AF-Q8IRL9-F1 DNA REPLICATION ATP-DEPENDENT HELICASE/NUCLEASE;
3503:  emz0-A  2.2 19.0  105  1517    6   DROME:AF-B7YZK8-F1 THIN, ISOFORM C;
3504:  eega-A  2.2  9.8  106  1025    7   DROME:AF-X2JDY8-F1 GTPASE REGULATOR ASSOCIATED WITH FAK, ISOFORM G;
3505:  efr2-A  2.2  4.5   66   152    8   DROME:AF-B7YZN1-F1 IP15503P1;
3506:  elod-A  2.2  8.3   95   353    7   DROME:AF-Q8MQV5-F1 SD21019P;
3507:  em0f-A  2.2 21.8  125   693    5   DROME:AF-A2VEY9-F1 PALMITOYLTRANSFERASE APP;
3508:  ee4h-A  2.2 19.7   93   366    4   DROME:AF-Q7KUJ4-F1 ECDYSONE-INDUCIBLE GENE L1, ISOFORM B;
3509:  eg7s-A  2.2  9.5  101   553    8   DROME:AF-Q9VJS8-F1 ZINC FINGER PROTEIN ELBOW;
3510:  ec17-A  2.2  6.3  107   592   11   DROME:AF-Q9W0I6-F1 PHOSPHATIDYLINOSITOL-3-PHOSPHATASE SAC1;
3511:  elfv-A  2.2  6.4  139   382    3   DROME:AF-P91657-F1 OPSIN RH5;
3512:  el45-A  2.2 19.8  148   735    5   DROME:AF-F7VJS4-F1 MIP31237P;
3513:  ehc6-A  2.2  5.5  132  2103    2   DROME:AF-Q9VWN9-F1 ZINC FINGER SWIM DOMAIN-CONTAINING PROTEIN 8 HOMO
3514:  el9y-A  2.2  5.4  125   297    7   DROME:AF-O01666-F1 ATP SYNTHASE SUBUNIT GAMMA, MITOCHONDRIAL;
3515:  elkn-A  2.2  5.7   72   547    6   DROME:AF-Q9VFA3-F1 UNCHARACTERIZED PROTEIN, ISOFORM A;
3516:  ed1h-A  2.2  6.1   99   385    7   DROME:AF-Q9VUL8-F1 PEROXISOMAL ASSEMBLY PROTEIN PEX3;
3517:  ec1y-A  2.2 16.4   88   373    7   DROME:AF-P15370-F1 PROTEIN EMBRYONIC GONAD;
3518:  efxe-A  2.2  7.1   96   485    8   DROME:AF-Q9VDX5-F1 UNCHARACTERIZED PROTEIN;
3519:  el19-A  2.2 25.6   89   620    6   DROME:AF-Q9XYZ4-F1 DOUBLE-STRAND BREAK REPAIR PROTEIN;
3520:  eg10-A  2.2 18.0  127   339    6   DROME:AF-Q9VC40-F1 GH22160P;
3521:  ehhj-A  2.2  6.9   71   429    4   DROME:AF-Q9I7S8-F1 MULTIFUNCTIONAL PROTEIN ADE2;
3522:  efav-A  2.2 10.9  113   826   10   DROME:AF-Q9VX34-F1 RNA HELICASE;
3523:  eg4i-A  2.2  6.1   81  1242    7   DROME:AF-A1Z9L3-F1 ATP-DEPENDENT RNA HELICASE DHX8;
3524:  el71-A  2.2 16.7   91   648    9   DROME:AF-Q9VPS5-F1 60 KDA HEAT SHOCK PROTEIN HOMOLOG 1, MITOCHONDRIA
3525:  edtf-A  2.2 17.5   69   545    1   DROME:AF-Q9W5W7-F1 GH19483P;
3526:  ej2k-A  2.2 12.0   79   879    6   DROME:AF-Q9VDC6-F1 EBONY;
3527:  eisp-A  2.2  6.6  130   496    8   DROME:AF-Q9VTF5-F1 RE42071P;
3528:  ejye-A  2.2 13.5  117   988    9   DROME:AF-Q9W023-F1 FI03626P;
3529:  ej7m-A  2.2  7.6  113   769    9   DROME:AF-Q7KVP9-F1 GENERAL TRANSCRIPTION AND DNA REPAIR FACTOR IIH H
3530:  eh25-A  2.2 10.3  121   245    8   DROME:AF-Q9VQ57-F1 DERLIN-1;
3531:  ejzo-A  2.2  7.4   96   595   11   DROME:AF-Q9V9Y5-F1 PICKPOCKET 24;
3532:  ecwk-A  2.2 10.2   78   585    4   DROME:AF-M9PC80-F1 DYNEIN, AXONEMAL, INTERMEDIATE CHAIN 2, ISOFORM C
3533:  ejko-A  2.2 18.9   99   783    7   DROME:AF-Q9VPX6-F1 ADENYLYL CYCLASE-ASSOCIATED PROTEIN;
3534:  ejgh-A  2.2  7.4   73   294    8   DROME:AF-Q8IQA0-F1 MIP05284P;
3535:  eixo-A  2.2 11.5  106   417    5   DROME:AF-Q9V420-F1 MICROSOMAL PROSTAGLANDIN E SYNTHASE 2;
3536:  ee4s-A  2.2 15.7  133   518    3   DROME:AF-Q961K4-F1 GH19118P;
3537:  eeke-A  2.2  3.6   48   316    6   DROME:AF-Q8IPL9-F1 IP11180P;
3538:  em4v-A  2.2 14.7  126   529   10   DROME:AF-Q9V7S5-F1 PUTATIVE INORGANIC PHOSPHATE COTRANSPORTER;
3539:  efo2-A  2.2  9.0   69   111    9   DROME:AF-Q94524-F1 DYNEIN LIGHT CHAIN TCTEX-TYPE;
3540:  efsi-A  2.2 13.1  108   321   11   DROME:AF-Q9VGF7-F1 GLUTAMATE CARRIER 1, ISOFORM A;
3541:  ef0n-A  2.2 11.3   98  1366    4   DROME:AF-A1ZBM3-F1 OUTER SEGMENT 6;
3542:  ejak-A  2.2 11.2   84   182    5   DROME:AF-Q8IQ56-F1 TRANSMEMBRANE PROTEIN 11 HOMOLOG, MITOCHONDRIAL;
3543:  edt1-A  2.2  6.9   66   914    0   DROME:AF-Q6NNF2-F1 HIGH AFFINITY CAMP-SPECIFIC AND IBMX-INSENSITIVE
3544:  egmr-A  2.2  4.3  104   467    4   DROME:AF-M9PFR2-F1 TMS1, ISOFORM F;
3545:  efl5-A  2.2 12.3   99  2119    6   DROME:AF-Q9VAU5-F1 ANK_REP_REGION DOMAIN-CONTAINING PROTEIN;
3546:  ejsn-A  2.2  5.6   76   119    7   DROME:AF-Q9VAI3-F1 FI06539P;
3547:  ef53-A  2.2  9.9   81   426    6   DROME:AF-Q59DY2-F1 CHK DOMAIN-CONTAINING PROTEIN;
3548:  el88-A  2.2  7.4  103   162    4   DROME:AF-Q9VW87-F1 PROTEIN SNAKESKIN;
3549:  ed7l-A  2.2  7.8  106   476    6   DROME:AF-Q8STG9-F1 DSEC61ALPHA;
3550:  eiqo-A  2.2 14.0  101  2567    6   DROME:AF-Q8IR55-F1 MUSHROOM BODY DEFECT, ISOFORM H;
3551:  efiu-A  2.2 19.1   80   152    5   DROME:AF-Q9VR88-F1 JEAN-BAPTISTE;
3552:  ejt0-A  2.2 21.8   66   544    5   DROME:AF-Q24255-F1 HOMEOBOX PROTEIN B-H1;
3553:  eici-A  2.2  5.3   63   638    3   DROME:AF-Q7JXB5-F1 PHOSPHOENOLPYRUVATE CARBOXYKINASE (GTP);
3554:  efp1-A  2.2 10.0  125   513    8   DROME:AF-Q8IMT7-F1 RE45749P;
3555:  edr7-A  2.2 10.6   74   346    7   DROME:AF-Q9VSH0-F1 IP12463P;
3556:  edzf-A  2.2 22.3   92   562    8   DROME:AF-Q7JXA2-F1 LOBE;
3557:  eh42-A  2.2  4.6   67   296    4   DROME:AF-P28518-F1 DNA REPAIR PROTEIN COMPLEMENTING XP-A CELLS HOMOL
3558:  eey0-A  2.2 13.2   80   227    3   DROME:AF-Q9VHD2-F1 PROBABLE MALEYLACETOACETATE ISOMERASE 2;
3559:  eizs-A  2.2  6.4   64   282    9   DROME:AF-Q9VFL2-F1 FI16533P1;
3560:  edve-A  2.2  9.1   80   330    5   DROME:AF-A1Z758-F1 TA01342P;
3561:  ehnc-A  2.2  8.7   91  1301    5   DROME:AF-Q9VZ81-F1 UNCHARACTERIZED PROTEIN, ISOFORM A;
3562:  emuq-A  2.2  9.6   89   142    2   DROME:AF-Q8IPM8-F1 COMPLEXIN;
3563:  ed4c-A  2.2  9.7   94   920    9   DROME:AF-Q9VPB7-F1 FI17508P1;
3564:  efbm-A  2.2  7.6  121   524    2   DROME:AF-Q9V674-F1 CYTOCHROME P450 6G1;
3565:  efgz-A  2.2 12.8  103  2175    6   DROME:AF-Q9W198-F1 OVER COMPENSATING MALES, ISOFORM A;
3566:  elan-A  2.2 15.0  131   597    5   DROME:AF-Q9VD40-F1 RH23644P;
3567:  ekm0-A  2.2  8.8  112   444    6   DROME:AF-Q9VCY8-F1 ADIPONECTIN RECEPTOR PROTEIN;
3568:  eils-A  2.2 11.0   81   293    2   DROME:AF-Q9W4U7-F1 AT20635P;
3569:  efa4-A  2.2 12.7   74   154    7   DROME:AF-Q1RKZ2-F1 IP15503P2;
3570:  eisx-A  2.2 10.4   82   230    2   DROME:AF-Q9W510-F1 UNCHARACTERIZED PROTEIN, ISOFORM A;
3571:  edzz-A  2.2  4.6   58   405    5   DROME:AF-P32748-F1 DIHYDROOROTATE DEHYDROGENASE (QUINONE), MITOCHOND
3572:  efc1-A  2.2 13.6  144  1420   10   DROME:AF-A8DY43-F1 G_PROTEIN_RECEP_F3_4 DOMAIN-CONTAINING PROTEIN;
3573:  ec4x-A  2.2 22.0  118  1370    3   DROME:AF-Q9U3V9-F1 PROTEIN XMAS-2;
3574:  ejcc-A  2.2 12.9   74  1398    9   DROME:AF-Q9W532-F1 FI24002P1;
3575:  efe4-A  2.2  8.0   98   492    7   DROME:AF-Q9VTX8-F1 PROTEIN ODR-4 HOMOLOG;
3576:  elg9-A  2.2 25.2  111   897   10   DROME:AF-Q9W5R5-F1 LD47843P;
3577:  eg06-A  2.2  6.1  141   492    4   DROME:AF-Q9W0V7-F1 PROBABLE G-PROTEIN COUPLED RECEPTOR MTH-LIKE 8;
3578:  eg5p-A  2.2 15.7   88   582    1   DROME:AF-A0A0B4K7J3-F1 RECEPTOR PROTEIN SERINE/THREONINE KINASE;
3579:  ehhs-A  2.2  8.5  136   855    6   DROME:AF-Q5U154-F1 RE01051P;
3580:  ekia-A  2.2 13.1   82   121    4   DROME:AF-A8JUP9-F1 MITOCHONDRIAL IMPORT INNER MEMBRANE TRANSLOCASE S
3581:  ekgl-A  2.2  8.4   80   262    3   DROME:AF-Q9W0M0-F1 DODECENOYL-COA DELTA-ISOMERASE;
3582:  eg6z-A  2.2 16.1   99   610    7   DROME:AF-Q86NT5-F1 MALIC ENZYME;
3583:  elii-A  2.2 10.6   66   343    5   DROME:AF-Q9VUT8-F1 PROTEIN COMMISSURELESS 2;
3584:  ef6c-A  2.2 10.5   55   240    7   DROME:AF-Q9VH13-F1 UNCHARACTERIZED PROTEIN;
3585:  ef2c-A  2.2  6.2   60   213    7   DROME:AF-Q9VE08-F1 GH10002P;
3586:  ehpv-A  2.2  8.9   90   410    0   DROME:AF-Q9TW27-F1 DISCO INTERACTING PROTEIN 1, ISOFORM D;
3587:  eknd-A  2.2  5.4   58   113   12   DROME:AF-Q9VBZ8-F1 ER MEMBRANE PROTEIN COMPLEX SUBUNIT 6;
3588:  ek0q-A  2.2 10.5   70   158    9   DROME:AF-Q6ILD8-F1 HDC09558;
3589:  emk4-A  2.2 10.9   95   251    5   DROME:AF-Q9VQ27-F1 REGULATORY PROTEIN ZESTE;
3590:  ejuf-A  2.2  4.2   96   302    9   DROME:AF-Q9VBM4-F1 PALMITOYLTRANSFERASE;
3591:  edzx-A  2.2 10.6   72   167   11   DROME:AF-Q4V4P1-F1 IP04230P;
3592:  egnx-A  2.2 13.2   77   172    5   DROME:AF-A0A0B4K7B4-F1 UNCHARACTERIZED PROTEIN;
3593:  efl6-A  2.2  9.4  111   601    8   DROME:AF-Q8INF8-F1 FI20128P1;
3594:  ehb6-A  2.2 20.0   83   557    6   DROME:AF-Q960J7-F1 LD47616P;
3595:  emwb-A  2.2 12.0   61  1173    3   DROME:AF-Q9VME5-F1 SLOW AS MOLASSES, ISOFORM B;
3596:  egx6-A  2.2 17.9   88   553    6   DROME:AF-Q9VVK5-F1 ADENOSINE DEAMINASE;
3597:  ef3k-A  2.2 13.6  111   282    4   DROME:AF-A0A0B4K830-F1 UNCHARACTERIZED PROTEIN;
3598:  elev-A  2.2 10.9  103   497    5   DROME:AF-Q9VVX5-F1 LYSOPHOSPHOLIPID ACYLTRANSFERASE 5;
3599:  eejv-A  2.2  9.5   95   355    8   DROME:AF-Q8SXY2-F1 FATTY ACID 2-HYDROXYLASE;
3600:  ekay-A  2.2 11.3   91   295    8   DROME:AF-P42287-F1 PROTEIN GURKEN;
3601:  ek41-A  2.2  6.6  151   692    9   DROME:AF-Q8SY02-F1 SOLUTE CARRIER ORGANIC ANION TRANSPORTER FAMILY M
3602:  eld1-A  2.2 14.7  105   354   10   DROME:AF-Q9V9Q4-F1 LD43819P;
3603:  ed33-A  2.2  4.5   90   131    7   DROME:AF-Q9VMN4-F1 UNCHARACTERIZED PROTEIN, ISOFORM B;
3604:  eg80-A  2.2  9.3   80  1443   11   DROME:AF-Q9VZT8-F1 UNCHARACTERIZED PROTEIN;
3605:  eewg-A  2.2  5.7  118   487    8   DROME:AF-Q9VGY1-F1 AT01605P;
3606:  emu3-A  2.2  3.4   58    63    9   DROME:AF-D0IQC0-F1 MIP12466P;
3607:  ef27-A  2.2 15.6   91   231    9   DROME:AF-Q9VLE7-F1 FI08403P;
3608:  elmw-A  2.2 15.5  114  1200    8   DROME:AF-Q9VFH4-F1 LD12755P;
3609:  ej9o-A  2.2  3.8   92   651    5   DROME:AF-Q8SX97-F1 SUCCINATE DEHYDROGENASE  FLAVOPROTEIN
3610:  elm7-A  2.2 15.8   80   272   10   DROME:AF-Q9VUJ1-F1 PROTEASOME SUBUNIT BETA;
3611:  elm1-A  2.2 19.0   81  1162   10   DROME:AF-Q9NIV1-F1 EUKARYOTIC TRANSLATION INITIATION FACTOR 2-ALPHA
3612:  em1h-A  2.2 31.6   93  1591    6   DROME:AF-A0A0B4KHX7-F1 GCN2, ISOFORM C;
3613:  eg4c-A  2.1 16.5   95   279    7   DROME:AF-Q86B50-F1 MEI-217;
3614:  ee06-A  2.1 12.0  110  1655    7   DROME:AF-Q9VRG5-F1 UNCHARACTERIZED PROTEIN;
3615:  ejny-A  2.1 24.2  107  1304    4   DROME:AF-Q8IN06-F1 GLYCEROL-3-PHOSPHATE DEHYDROGENASE ;
3616:  edyv-A  2.1 16.0  107  1051    9   DROME:AF-Q9VVP0-F1 RE02096P;
3617:  ehfy-A  2.1 15.5  119  1128    7   DROME:AF-Q9VJJ7-F1 TRANSIENT RECEPTOR POTENTIAL-GAMMA PROTEIN;
3618:  eksq-A  2.1  6.5   74   587    8   DROME:AF-Q7K187-F1 HL07962P;
3619:  ej5f-A  2.1 32.0  105   126    3   DROME:AF-M9ND71-F1 UNCHARACTERIZED PROTEIN;
3620:  eecc-A  2.1 15.0   92   497    9   DROME:AF-Q9W4R1-F1 LD21615P;
3621:  edsr-A  2.1  4.1   63   205    6   DROME:AF-Q9VXV1-F1 RH52220P;
3622:  ef0t-A  2.1  5.9   95   462    5   DROME:AF-Q9VC39-F1 UNCHARACTERIZED PROTEIN;
3623:  eleh-A  2.1 10.7  127   482    6   DROME:AF-Q8MS84-F1 LP04804P;
3624:  ekdg-A  2.1  7.8   82   458    2   DROME:AF-Q60GL7-F1 ALPHA1,3-MANNOSE BETA1,2-N-ACETYLGLUCOSAMINYLTRAN
3625:  eiqc-A  2.1 10.6   90   290    2   DROME:AF-A0A0C4DHF9-F1 ENTOMOGLYCEROPORIN 2, ISOFORM C;
3626:  ejet-A  2.1 19.2  121  1267    8   DROME:AF-Q9VKH3-F1 FI23031P1;
3627:  eeaw-A  2.1  7.3   80   601   10   DROME:AF-Q7K0W0-F1 LD27413P;
3628:  eie5-A  2.1 10.7   94   793    4   DROME:AF-Q9W0E8-F1 PROTEIN ZER-1 HOMOLOG;
3629:  edho-A  2.1 11.8  130   917    8   DROME:AF-P43248-F1 DNA MISMATCH REPAIR PROTEIN SPELLCHECKER 1;
3630:  edih-A  2.1 14.8  114   460    7   DROME:AF-Q9VQP0-F1 MFS DOMAIN-CONTAINING PROTEIN;
3631:  eg1o-A  2.1  9.0  101   940    8   DROME:AF-P91926-F1 AP-2 COMPLEX SUBUNIT ALPHA;
3632:  el51-A  2.1 19.2  101  1918   10   DROME:AF-Q0KHR2-F1 FORKED, ISOFORM F;
3633:  ec2f-A  2.1 12.6   66   548    9   DROME:AF-Q7PLL7-F1 DPR-INTERACTING PROTEIN LAMBDA;
3634:  elhk-A  2.1  6.3   78   560    8   DROME:AF-Q9I7D0-F1 PHOSPHORYLASE KINASE;
3635:  ekeq-A  2.1 24.9  150  1747    3   DROME:AF-Q9VW09-F1 E3 UBIQUITIN-PROTEIN LIGASE LISTERIN;
3636:  ekzc-A  2.1 20.9  111  2346   11   DROME:AF-A1Z8P9-F1 NUCLEOPROTEIN TPR;
3637:  ehqf-A  2.1 14.9   91   285   12   DROME:AF-Q8T4G7-F1 AT13439P;
3638:  eic3-A  2.1  8.8   86  2171    9   DROME:AF-A1ZAV3-F1 MISEXPRESSION SUPPRESSOR OF RAS 4, ISOFORM A;
3639:  eemg-A  2.1 13.8  125   290    6   DROME:AF-Q9VBM7-F1 PALMITOYLTRANSFERASE;
3640:  el1c-A  2.1  7.5  110   606   10   DROME:AF-Q86LG1-F1 PICKPOCKET PROTEIN 28;
3641:  efkf-A  2.1 12.5  116   485   10   DROME:AF-Q9VQN9-F1 IP12678P;
3642:  ejjc-A  2.1 26.3   88  1007    5   DROME:AF-Q9VAE4-F1 RE09305P;
3643:  ehmf-A  2.1  7.9  126   406    6   DROME:AF-Q9VYD2-F1 RE26969P;
3644:  ej08-A  2.1  4.8  125   383    7   DROME:AF-P04950-F1 OPSIN RH3;
3645:  edpd-A  2.1  4.4   89   154    8   DROME:AF-Q9VHB1-F1 MITOCHONDRIAL PYRUVATE CARRIER;
3646:  eio1-A  2.1 11.6  100   286    7   DROME:AF-Q9VDE4-F1 BRIDE OF DOUBLETIME;
3647:  ejbm-A  2.1 10.7   85   714    5   DROME:AF-Q7KVJ6-F1 FATTY ACID TRANSPORT PROTEIN 2, ISOFORM D;
3648:  efab-A  2.1  9.5   67   134    7   DROME:AF-E1JIT5-F1 TESTIS-ENRICHED HMG-BOX-CONTAINING PROTEIN 2, ISO
3649:  emgd-A  2.1  7.1   65   319   14   DROME:AF-Q4V6B0-F1 IP11552P;
3650:  eijk-A  2.1  9.5  103   511    7   DROME:AF-Q9VLZ7-F1 PROBABLE CYTOCHROME P450 4D21;
3651:  ejfp-A  2.1  5.7   61   177    5   DROME:AF-A0A126GUY7-F1 PRE-MOD(MDG4)-N, ISOFORM A;
3652:  egt9-A  2.1  8.1  108   351   11   DROME:AF-Q9VFG7-F1 LD44720P;
3653:  ec92-A  2.1 13.0   96   370    3   DROME:AF-Q24139-F1 PROTEIN COMMISSURELESS 1;
3654:  eftb-A  2.1  9.6   83   484    5   DROME:AF-Q9V3Z1-F1 TRIBBLES;
3655:  egsf-A  2.1 14.8  100  1124    8   DROME:AF-Q7PLP5-F1 UNCHARACTERIZED PROTEIN, ISOFORM C;
3656:  ehle-A  2.1 13.3  128   579    9   DROME:AF-E1JHQ6-F1 AMINO ACID TRANSPORTER;
3657:  ed35-A  2.1 11.7  120   948    9   DROME:AF-Q9VCX7-F1 LD12377P;
3658:  ee7s-A  2.1  3.2   87   564    7   DROME:AF-Q8IQX8-F1 HISTIDINE--TRNA LIGASE;
3659:  efhc-A  2.1 16.1  126   323   10   DROME:AF-Q9W0Y9-F1 AT11877P;
3660:  efr5-A  2.1 22.7  110  1471    5   DROME:AF-A1ZBC4-F1 NON-SPECIFIC SERINE/THREONINE PROTEIN KINASE;
3661:  ehya-A  2.1 12.7   99   453    9   DROME:AF-Q9W140-F1 REGULATORY PROTEIN ZESTE;
3662:  ec7b-A  2.1  6.9  109   242    7   DROME:AF-Q9VXY9-F1 OPOSSUM, ISOFORM A;
3663:  em0s-A  2.1 17.5  111   960    7   DROME:AF-Q7K4L9-F1 LD33689P;
3664:  emgs-A  2.1  6.4   96   194    6   DROME:AF-Q7K1B3-F1 GH26058P;
3665:  edoo-A  2.1  7.9   71   328    8   DROME:AF-Q9VJW5-F1 E3 UBIQUITIN-PROTEIN LIGASE NRDP1;
3666:  ecys-A  2.1  4.3   81   137    7   DROME:AF-A1ZBP7-F1 ODORANT-BINDING PROTEIN 56B;
3667:  ei68-A  2.1 19.8  146  1209    6   DROME:AF-Q9W4T4-F1 CAMP-SPECIFIC 3',5'-CYCLIC PHOSPHODIESTERASE, ISO
3668:  emsi-A  2.1 10.1   90   659    4   DROME:AF-Q9VRY7-F1 GH13213P;
3669:  ehy1-A  2.1  5.7  111   219    7   DROME:AF-Q9W377-F1 LP05863P;
3670:  emvj-A  2.1 12.3  101   327    7   DROME:AF-Q4V3L3-F1 IP10432P;
3671:  ejpt-A  2.1 24.5  113   424    9   DROME:AF-Q9VNG7-F1 SERINE/THREONINE-PROTEIN PHOSPHATASE 2A ACTIVATOR
3672:  ejjd-A  2.1 26.6  109   708    2   DROME:AF-Q0IGP7-F1 SD20656P;
3673:  ege0-A  2.1 12.3   86  1657    6   DROME:AF-M9PGH7-F1 G9A, ISOFORM B;
3674:  egdj-A  2.1  8.3   84   777   12   DROME:AF-Q86P18-F1 RE14039P;
3675:  elhu-A  2.1  9.8   73   121   10   DROME:AF-Q9VKM9-F1 GEO11549P1;
3676:  eflu-A  2.1 11.9   95   494   11   DROME:AF-Q9VG40-F1 PROBABLE CYTOCHROME P450 313A4;
3677:  ec4f-A  2.1 12.7   90   566    8   DROME:AF-B7YZU3-F1 UNCHARACTERIZED PROTEIN, ISOFORM B;
3678:  ekr1-A  2.1 17.0  118  1080    4   DROME:AF-Q9VH80-F1 UNCHARACTERIZED PROTEIN;
3679:  ekfr-A  2.1 21.8   93  1074    4   DROME:AF-A8JR46-F1 ENDORIBONUCLEASE;
3680:  ectq-A  2.1 13.8  109   340    7   DROME:AF-Q9VHE0-F1 IP11374P;
3681:  eml4-A  2.1  4.6   95   241    7   DROME:AF-Q7JZE1-F1 PEROXIN 11;
3682:  edkn-A  2.1 12.5  115   245    7   DROME:AF-Q9VKD2-F1 VERY-LONG-CHAIN (3R)-3-HYDROXYACYL-COA DEHYDRATAS
3683:  el2s-A  2.1 17.0  111  1097    6   DROME:AF-Q8INF0-F1 SOLUBLE GUANYLATE CYCLASE 88E;
3684:  egnq-A  2.1 17.9   87  1132    3   DROME:AF-Q9VS90-F1 UNCHARACTERIZED PROTEIN;
3685:  egsu-A  2.1 11.4   84   222    5   DROME:AF-Q9V3V7-F1 KINETOCHORE PROTEIN SPC25;
3686:  edqj-A  2.1 11.2  181  1350    7   DROME:AF-B7YZF8-F1 PHOSPHOLIPID-TRANSPORTING ATPASE;
3687:  ed45-A  2.1 19.9   89  1883    4   DROME:AF-Q7KU24-F1 CHROMODOMAIN-HELICASE-DNA-BINDING PROTEIN 1;
3688:  edcp-A  2.1  9.8  157   590   10   DROME:AF-Q8IPY0-F1 UNCHARACTERIZED PROTEIN;
3689:  ef1j-A  2.1 14.5   91   276    5   DROME:AF-Q9VXG9-F1 GH25683P;
3690:  ed2w-A  2.1  5.8   50   138    4   DROME:AF-A1Z8I0-F1 UNCHARACTERIZED PROTEIN;
3691:  ei0c-A  2.1 25.4  115  1658    7   DROME:AF-Q9Y0Z1-F1 BCDNA.LD23876;
3692:  ehis-A  2.1  6.8  101   192    3   DROME:AF-Q7KT82-F1 FI14706P1;
3693:  ejhk-A  2.1 11.5   96   350    8   DROME:AF-Q9VQH1-F1 FI19814P1;
3694:  ed3i-A  2.1  7.3   90   275    2   DROME:AF-Q9VLF8-F1 UNCHARACTERIZED PROTEIN, ISOFORM A;
3695:  eh1m-A  2.1  9.1  115   612   10   DROME:AF-O46102-F1 POLY(A) RNA POLYMERASE, MITOCHONDRIAL;
3696:  eg1t-A  2.1  5.7   83   503    8   DROME:AF-E1JIL1-F1 UNCHARACTERIZED PROTEIN, ISOFORM D;
3697:  eldb-A  2.1 16.1  135   572    7   DROME:AF-P18932-F1 NADH-UBIQUINONE OXIDOREDUCTASE CHAIN 5;
3698:  eef2-A  2.1  6.7  116  1250    7   DROME:AF-Q9NG98-F1 DNA TOPOISOMERASE 3-ALPHA;
3699:  ef99-A  2.1  8.5   74   289    1   DROME:AF-Q9VK14-F1 PROTEASOME SUBUNIT ALPHA TYPE;
3700:  eg3g-A  2.1 11.3   64   359   11   DROME:AF-A1Z9G9-F1 FI06213P;
3701:  efha-A  2.1 11.9   70   390    6   DROME:AF-Q9VPH4-F1 FI03293P;
3702:  ek7f-A  2.1 11.2   83   224    6   DROME:AF-Q9VG93-F1 GLUTATHIONE S-TRANSFERASE D7;
3703:  els8-A  2.1  3.9   86   611    8   DROME:AF-Q9V9M6-F1 LD10456P;
3704:  egel-A  2.1 17.9   95  1799    7   DROME:AF-X2JDH0-F1 RADISH, ISOFORM I;
3705:  eg8p-A  2.1  9.8   88   401    6   DROME:AF-Q24141-F1 SHUGOSHIN;
3706:  ee1t-A  2.1 14.6   93   254   10   DROME:AF-Q9VSL6-F1 GLUTATHIONE S TRANSFERASE O1;
3707:  ekvx-A  2.1  6.2   89   521    6   DROME:AF-Q7K4H1-F1 LD40680P;
3708:  ekn0-A  2.1 15.3  102   624    4   DROME:AF-E1JIZ4-F1 MALIC ENZYME;
3709:  ekt7-A  2.1 22.1   74   503    8   DROME:AF-Q9VUL9-F1 GLYCOPROTEIN 3-ALPHA-L-FUCOSYLTRANSFERASE A;
3710:  el1d-A  2.1  8.0  107   187    4   DROME:AF-X2JBL3-F1 UNCHARACTERIZED PROTEIN;
3711:  edgw-A  2.1  8.1   95   466    5   DROME:AF-Q9VHR7-F1 MEIOSIS-SPECIFIC NUCLEAR STRUCTURAL PROTEIN 1;
3712:  ec4l-A  2.1 12.8  150   556    4   DROME:AF-Q9Y123-F1 PROTEIN RFT1 HOMOLOG;
3713:  ej7e-A  2.1 13.4   96   735    5   DROME:AF-Q9VTN4-F1 MIP04801P;
3714:  elcv-A  2.1 14.0   78   326    8   DROME:AF-Q8MKN0-F1 UBIQUINONE BIOSYNTHESIS PROTEIN COQ9, MITOCHONDRI
3715:  ed56-A  2.1  6.9   86   148    6   DROME:AF-P49258-F1 CALMODULIN-RELATED PROTEIN 97A;
3716:  elgy-A  2.1  5.2   67   223    3   DROME:AF-Q8MLW4-F1 UNCHARACTERIZED PROTEIN, ISOFORM A;
3717:  egbv-A  2.1  7.7  101   399    5   DROME:AF-Q05337-F1 GUANINE NUCLEOTIDE-BINDING PROTEIN G(F) SUBUNIT A
3718:  egfl-A  2.1 10.7  112   899    7   DROME:AF-A1Z8D1-F1 PEROXIN 6, ISOFORM D;
3719:  ehpw-A  2.1  6.2  138  1998    7   DROME:AF-X2JG15-F1 UNCHARACTERIZED PROTEIN, ISOFORM E;
3720:  edse-A  2.1 14.3  119   708    7   DROME:AF-Q7KS40-F1 NRF DOMAIN-CONTAINING PROTEIN;
3721:  eery-A  2.1 32.0  106   701    8   DROME:AF-Q9VNI8-F1 HPR1;
3722:  ej0a-A  2.1 10.4  100   708    3   DROME:AF-Q9W0D8-F1 RING FINGER PROTEIN 10;
3723:  eji0-A  2.1 15.5   86   844    6   DROME:AF-Q7K0L8-F1 FLICE-ASSOCIATED HUGE PROTEIN, ISOFORM A;
3724:  egux-A  2.1 24.8   87   349    8   DROME:AF-A1ZAM0-F1 UNCHARACTERIZED PROTEIN;
3725:  ehm8-A  2.1 14.0  136  1655    5   DROME:AF-Q9VPK5-F1 UNCHARACTERIZED PROTEIN, ISOFORM B;
3726:  emky-A  2.1 19.0  110   771    8   DROME:AF-Q9VUR2-F1 LD31322P;
3727:  ekpb-A  2.1  7.8   82   551    7   DROME:AF-Q960T2-F1 SYNAPSE-ASSOCIATED PROTEIN OF 47 KDA;
3728:  eggj-A  2.1 13.5  106   297    6   DROME:AF-Q9VPT5-F1 PEROXISOME ASSEMBLY PROTEIN 12;
3729:  edp3-A  2.1 10.9   85   651    9   DROME:AF-Q9W3L0-F1 FI19907P1;
3730:  eggr-A  2.1 10.3  103   318    9   DROME:AF-Q9VLG1-F1 LD06593P;
3731:  eeru-A  2.1 14.5   81  1008    5   DROME:AF-Q9VQZ8-F1 LD43150P;
3732:  elng-A  2.1  5.0  119   642    6   DROME:AF-Q9VRX1-F1 MIC1 DOMAIN-CONTAINING PROTEIN;
3733:  ek8a-A  2.1 15.7  110   253    6   DROME:AF-Q9VEG9-F1 NURIM HOMOLOG;
3734:  ed49-A  2.1  7.1   79  1003    4   DROME:AF-Q9VLI2-F1 ALPHA-MANNOSIDASE;
3735:  eedt-A  2.1  5.6   94  1156   12   DROME:AF-Q02645-F1 PROTEIN HU-LI TAI SHAO;
3736:  egx4-A  2.1 11.5   93   241    9   DROME:AF-Q9VJ83-F1 PROTEIN GRINDELWALD;
3737:  edxs-A  2.1 16.2  126  1192    6   DROME:AF-O46072-F1 PROBABLE ATP-DEPENDENT RNA HELICASE KURZ;
3738:  ee0s-A  2.1 14.1  121   516    2   DROME:AF-Q0IGX4-F1 IP16073P;
3739:  ee98-A  2.1  4.8   99  1099    6   DROME:AF-Q9VMS5-F1 BUB1 KINASE, ISOFORM A;
3740:  elit-A  2.0 18.1  110   787    4   DROME:AF-Q9VEJ1-F1 BRANCHPOINT-BRIDGING PROTEIN;
3741:  eda3-A  2.0 11.8   86   449    8   DROME:AF-Q02637-F1 CCAAT/ENHANCER-BINDING PROTEIN;
3742:  ef93-A  2.0 12.2   73   227    3   DROME:AF-Q9V3I6-F1 TRANSMEMBRANE PROTEIN 147;
3743:  eexk-A  2.0  8.1   54   140    6   DROME:AF-Q9W569-F1 GEO08311P1;
3744:  edp9-A  2.0 18.6   88   957    3   DROME:AF-Q9W2N6-F1 UNCHARACTERIZED PROTEIN;
3745:  efck-A  2.0 16.6  129   311    5   DROME:AF-Q9VZ93-F1 CG18418 PROTEIN;
3746:  ejkj-A  2.0 20.5   88   356    9   DROME:AF-Q9VH98-F1 DIURETIC HORMONE 44, ISOFORM A;
3747:  ee4t-A  2.0  7.4  138  1847    5   DROME:AF-Q9VW83-F1 GIGAS, ISOFORM A;
3748:  em3e-A  2.0  7.3   81   192    7   DROME:AF-Q9W1V8-F1 CG9893 PROTEIN;
3749:  elip-A  2.0 10.3  111   485    9   DROME:AF-B7Z0B2-F1 UNCHARACTERIZED PROTEIN, ISOFORM E;
3750:  ed32-A  2.0 19.2  105   747   10   DROME:AF-H1UUM0-F1 MIP32738P1;
3751:  edq4-A  2.0  5.2  149   641   12   DROME:AF-Q9I7N9-F1 FI18149P1;
3752:  ecvj-A  2.0 10.7   93   512    8   DROME:AF-Q9NHN2-F1 FUMBLE;
3753:  ee4k-A  2.0  7.0   89   540    4   DROME:AF-A1Z863-F1 HEXOSYLTRANSFERASE;
3754:  ehn2-A  2.0 10.2  123   255   10   DROME:AF-Q29QP5-F1 IP09539P;
3755:  emuk-A  2.0 10.1   99   225    4   DROME:AF-Q8IND4-F1 TPR_REGION DOMAIN-CONTAINING PROTEIN;
3756:  ehk8-A  2.0  8.2   85   418    6   DROME:AF-Q9VDY9-F1 45 KDA CALCIUM-BINDING PROTEIN;
3757:  eeqb-A  2.0  7.7   73   300    8   DROME:AF-Q9VFL4-F1 AT18408P;
3758:  emkp-A  2.0 11.1   79   190    5   DROME:AF-Q9VR87-F1 AT16570P;
3759:  efo6-A  2.0  7.4  128   726    6   DROME:AF-B7Z122-F1 TRANSPORTER;
3760:  ec28-A  2.0 13.8   93   330   10   DROME:AF-Q8IR83-F1 MIP14002P;
3761:  eh02-A  2.0  5.4  121   316    8   DROME:AF-Q9VVN1-F1 GH19567P;
3762:  ehgw-A  2.0  3.8  104   606    4   DROME:AF-P25123-F1 GAMMA-AMINOBUTYRIC ACID RECEPTOR SUBUNIT BETA;
3763:  ekii-A  2.0  8.8  137   904    4   DROME:AF-A1ZBF7-F1 V-TYPE PROTON ATPASE SUBUNIT A;
3764:  ehjd-A  2.0 16.6  125   870    4   DROME:AF-Q9VWC7-F1 FI02109P;
3765:  eib3-A  2.0  6.0   64   131    6   DROME:AF-A1Z6F0-F1 INTRAFLAGELLAR TRANSPORT 20;
3766:  ec19-A  2.0 11.5   93   968   12   DROME:AF-Q9VKL0-F1 SAM-MOTIF UBIQUITOUSLY EXPRESSED PUNCTATEDLY LOCA
3767:  ejxm-A  2.0 19.0  149   696    5   DROME:AF-A8JV32-F1 UNCHARACTERIZED PROTEIN, ISOFORM C;
3768:  edl3-A  2.0  4.5   57   190   16   DROME:AF-A0A6H2EIG2-F1 UNCHARACTERIZED PROTEIN;
3769:  ejl6-A  2.0 12.8  122   647    7   DROME:AF-Q8SZT1-F1 GH27708P;
3770:  efi2-A  2.0  5.6   67  2313    9   DROME:AF-Q9VYD1-F1 PROBABLE HISTONE-LYSINE N-METHYLTRANSFERASE CG171
3771:  ef09-A  2.0  9.7  111   672    4   DROME:AF-Q9W0C4-F1 GAMMA-GLUTAMYL CARBOXYLASE, ISOFORM A;
3772:  ecym-A  2.0  5.0  103   235   11   DROME:AF-Q4ABI5-F1 UNCHARACTERIZED PROTEIN;
3773:  ejq2-A  2.0 15.6  108   500    8   DROME:AF-Q9VZU2-F1 PROTEIN-CYSTEINE N-PALMITOYLTRANSFERASE RASP;
3774:  elht-A  2.0  7.7   69    92    7   DROME:AF-Q9VTN3-F1 MITOCHONDRIAL IMPORT INNER MEMBRANE TRANSLOCASE S
3775:  ef7a-A  2.0  8.6   85   266    6   DROME:AF-A8DYC6-F1 UNCHARACTERIZED PROTEIN;
3776:  eitc-A  2.0  5.2   64   111    9   DROME:AF-E1JIY8-F1 GEO08993P1;
3777:  ehwp-A  2.0 14.1  149  1962    5   DROME:AF-P05661-F1 MYOSIN HEAVY CHAIN, MUSCLE;
3778:  emgx-A  2.0  9.3   65   220    5   DROME:AF-Q9GYV9-F1 MEDIATOR OF RNA POLYMERASE II TRANSCRIPTION SUBUN
3779:  ef9n-A  2.0 20.4   89   156    1   DROME:AF-Q4QPU3-F1 GEO12027P1;
3780:  el0g-A  2.0 18.1  100   398    4   DROME:AF-O16867-F1 BASIC HELIX-LOOP-HELIX NEURAL TRANSCRIPTION FACTO
3781:  egu9-A  2.0 12.2   97   412    4   DROME:AF-M9PFA9-F1 UNCHARACTERIZED PROTEIN, ISOFORM B;
3782:  ei4e-A  2.0  6.0   75   403    8   DROME:AF-Q95TF4-F1 GH01326P;
3783:  eksr-A  2.0  5.5   80   272    5   DROME:AF-Q9VJR3-F1 IP08657P;
3784:  eg4q-A  2.0  8.3  141  1411    4   DROME:AF-Q9VKJ3-F1 NUCLEAR PORE COMPLEX PROTEIN NUP160 HOMOLOG;
3785:  ejk4-A  2.0 27.9   89   596    4   DROME:AF-Q9VP62-F1 INOSITOL-PHOSPHATE PHOSPHATASE;
3786:  eia3-A  2.0 10.8   97   322    7   DROME:AF-Q9VAN9-F1 IP10585P;
3787:  emxp-A  2.0  4.8   72   180    8   DROME:AF-Q9VXY4-F1 TRANSLATION MACHINERY-ASSOCIATED PROTEIN 16 HOMOL
3788:  ek00-A  2.0 19.9   89   622    4   DROME:AF-Q8T4C4-F1 ATP SYNTHASE SUBUNIT BETA;
3789:  eiu3-A  2.0 15.1  107  1912    4   DROME:AF-M9NE38-F1 PROTEIN JAVELIN;
3790:  elvf-A  2.0  5.5   92   299    8   DROME:AF-Q9W0D7-F1 GM14467P;
3791:  el95-A  2.0  6.5   71   230    3   DROME:AF-Q9VQ29-F1 CYTOCHROME B-C1 COMPLEX SUBUNIT RIESKE, MITOCHOND
3792:  efra-A  2.0 10.4  114   448    7   DROME:AF-Q9Y124-F1 BCDNA.GH08385;
3793:  egaf-A  2.0 24.0  124   372   15   DROME:AF-Q4V459-F1 IP10836P;
3794:  ejoq-A  2.0  6.6   97   583    5   DROME:AF-Q9VGZ1-F1 CDK5RAP1-LIKE PROTEIN;
3795:  efaj-A  2.0  6.5   92  2144    3   DROME:AF-P09208-F1 INSULIN-LIKE RECEPTOR;
3796:  ekda-A  2.0  9.6   79   626    6   DROME:AF-Q8MQK4-F1 URIDINE KINASE;
3797:  ecwu-A  2.0 10.1   88  1222    5   DROME:AF-Q9VY54-F1 LD24737P;
3798:  eigg-A  2.0  8.3   89   275    7   DROME:AF-Q9VLF7-F1 RT08066P;
3799:  elcy-A  2.0 15.5  104  1020    6   DROME:AF-Q9U1K1-F1 PROTEIN SPIRE;
3800:  edni-A  2.0 11.7   87   959    5   DROME:AF-Q95U54-F1 MMS19 NUCLEOTIDE EXCISION REPAIR PROTEIN;
3801:  embj-A  2.0 14.6  127   264    5   DROME:AF-P10333-F1 ACCESSORY GLAND-SPECIFIC PEPTIDE 26AA;
3802:  eea8-A  2.0  6.3  162   842    6   DROME:AF-Q9VKZ0-F1 FI19405P1;
3803:  elm4-A  2.0  4.7  126   278    7   DROME:AF-Q9W251-F1 PALMITOYLTRANSFERASE;
3804:  ec32-A  2.0  6.3   73   283   10   DROME:AF-Q9VM16-F1 LP02603P;
3805:  egai-A  2.0 11.6  103   743    4   DROME:AF-Q9VCN9-F1 WD REPEAT-CONTAINING PROTEIN 55 HOMOLOG;
3806:  eg8s-A  2.0  4.9   70   331    6   DROME:AF-Q9VSC5-F1 GM09977P;
3807:  emox-A  2.0  3.9   77   442    9   DROME:AF-Q9VRS0-F1 IMPORTIN SUBUNIT ALPHA;
3808:  eg89-A  2.0  9.0  110   587    8   DROME:AF-Q9VQ86-F1 RH44874P;
3809:  eiz8-A  2.0  9.1   54   319    6   DROME:AF-Q9VFN1-F1 UNCHARACTERIZED PROTEIN;
3810:  eelu-A  2.0  5.4   89   217   10   DROME:AF-Q00637-F1 SUPEROXIDE DISMUTASE , MITOCHONDRIAL;
3811:  ehst-A  2.0 10.8   64   389    6   DROME:AF-Q7K275-F1 LD15563P;
3812:  ej67-A  2.0 18.0   79   267    6   DROME:AF-M9NEZ1-F1 UNCHARACTERIZED PROTEIN;
3813:  eg7m-A  2.0 20.1  111   700   12   DROME:AF-Q9UAS6-F1 CAP-SPECIFIC MRNA (NUCLEOSIDE-2'-O-)-METHYLTRANSF
3814:  ehsu-A  2.0 19.8  137   332   10   DROME:AF-Q7JRB2-F1 RH09039P;
3815:  efpn-A  2.0 21.8  114  1327    5   DROME:AF-Q7KNF1-F1 DROSHA;
3816:  eh0s-A  2.0 13.2   96   648    6   DROME:AF-Q7JQT0-F1 DERAILED 2, ISOFORM B;
3817:  edqc-A  2.0  3.1   51   584    6   DROME:AF-Q9V422-F1 TYROSINE-PROTEIN KINASE DNT;

# Structural equivalences
   1: s001-A edeq-A     1 - 449 <=>    1 - 449   (MET    1  - VAL  449  <=> MET    1  - VAL  449 )                          
   2: s001-A el78-A     1 -  40 <=>    9 -  48   (MET    1  - ASN   40  <=> GLY    9  - TRP   48 )                          
   2: s001-A el78-A    42 -  68 <=>   49 -  75   (CYS   42  - SER   68  <=> LEU   49  - ARG   75 )                          
   2: s001-A el78-A    78 -  81 <=>   76 -  79   (LYS   78  - LEU   81  <=> LYS   76  - ALA   79 )                          
   2: s001-A el78-A    83 - 129 <=>   87 - 133   (SER   83  - LEU  129  <=> GLU   87  - LEU  133 )                          
   2: s001-A el78-A   133 - 137 <=>  134 - 138   (LEU  133  - CYS  137  <=> THR  134  - CYS  138 )                          
   2: s001-A el78-A   139 - 165 <=>  139 - 165   (TYR  139  - PRO  165  <=> PRO  139  - CYS  165 )                          
   2: s001-A el78-A   176 - 179 <=>  168 - 171   (LEU  176  - LEU  179  <=> ASN  168  - PRO  171 )                          
   2: s001-A el78-A   181 - 218 <=>  172 - 209   (GLN  181  - LEU  218  <=> LYS  172  - THR  209 )                          
   2: s001-A el78-A   219 - 247 <=>  212 - 240   (ARG  219  - HIS  247  <=> ASP  212  - ALA  240 )                          
   2: s001-A el78-A   248 - 272 <=>  242 - 266   (TYR  248  - LYS  272  <=> ASN  242  - VAL  266 )                          
   2: s001-A el78-A   303 - 348 <=>  271 - 316   (GLN  303  - LYS  348  <=> MET  271  - THR  316 )                          
   2: s001-A el78-A   353 - 356 <=>  320 - 323   (GLY  353  - MET  356  <=> HIS  320  - GLU  323 )                          
   2: s001-A el78-A   377 - 382 <=>  327 - 332   (ASP  377  - SER  382  <=> ARG  327  - PHE  332 )                          
   2: s001-A el78-A   383 - 389 <=>  334 - 340   (GLY  383  - ARG  389  <=> TRP  334  - LYS  340 )                          
   2: s001-A el78-A   395 - 399 <=>  342 - 346   (CYS  395  - TYR  399  <=> ARG  342  - CYS  346 )                          
   2: s001-A el78-A   406 - 409 <=>  347 - 350   (PHE  406  - LEU  409  <=> GLY  347  - SER  350 )                          
   2: s001-A el78-A   410 - 436 <=>  352 - 378   (SER  410  - GLN  436  <=> ASN  352  - LEU  378 )                          
   3: s001-A ednc-A     1 -  37 <=>    9 -  45   (MET    1  - GLN   37  <=> GLY    9  - CYS   45 )                          
   3: s001-A ednc-A    38 -  41 <=>   47 -  50   (ARG   38  - CYS   41  <=> GLU   47  - TYR   50 )                          
   3: s001-A ednc-A    42 -  61 <=>   53 -  72   (CYS   42  - SER   61  <=> ILE   53  - TRP   72 )                          
   3: s001-A ednc-A    87 -  90 <=>   73 -  76   (LEU   87  - GLU   90  <=> ILE   73  - GLN   76 )                          
   3: s001-A ednc-A    92 - 130 <=>   77 - 115   (LEU   92  - GLY  130  <=> PHE   77  - GLY  115 )                          
   3: s001-A ednc-A   132 - 160 <=>  116 - 144   (HIS  132  - ILE  160  <=> ASP  116  - ILE  144 )                          
   3: s001-A ednc-A   162 - 165 <=>  145 - 148   (PHE  162  - PRO  165  <=> ARG  145  - SER  148 )                          
   3: s001-A ednc-A   181 - 218 <=>  149 - 186   (GLN  181  - LEU  218  <=> VAL  149  - PHE  186 )                          
   3: s001-A ednc-A   219 - 222 <=>  188 - 191   (ARG  219  - ARG  222  <=> ALA  188  - MET  191 )                          
   3: s001-A ednc-A   223 - 231 <=>  195 - 203   (ASN  223  - LEU  231  <=> ARG  195  - LEU  203 )                          
   3: s001-A ednc-A   233 - 270 <=>  204 - 241   (SER  233  - PHE  270  <=> ARG  204  - CYS  241 )                          
   3: s001-A ednc-A   305 - 356 <=>  242 - 293   (LEU  305  - MET  356  <=> SER  242  - LEU  293 )                          
   3: s001-A ednc-A   372 - 375 <=>  297 - 300   (GLN  372  - ILE  375  <=> ARG  297  - GLN  300 )                          
   3: s001-A ednc-A   378 - 381 <=>  326 - 329   (LEU  378  - LEU  381  <=> ILE  326  - LEU  329 )                          
   3: s001-A ednc-A   386 - 391 <=>  337 - 342   (ILE  386  - PRO  391  <=> LEU  337  - GLN  342 )                          
   3: s001-A ednc-A   393 - 403 <=>  343 - 353   (SER  393  - ARG  403  <=> SER  343  - ALA  353 )                          
   3: s001-A ednc-A   405 - 419 <=>  354 - 368   (LYS  405  - LYS  419  <=> ILE  354  - LYS  368 )                          
   3: s001-A ednc-A   420 - 439 <=>  370 - 389   (LEU  420  - LEU  439  <=> HIS  370  - THR  389 )                          
   4: s001-A edo9-A     2 -  20 <=>    9 -  27   (ALA    2  - PHE   20  <=> SER    9  - ILE   27 )                          
   4: s001-A edo9-A    21 -  31 <=>   29 -  39   (PHE   21  - SER   31  <=> GLY   29  - THR   39 )                          
   4: s001-A edo9-A    32 -  69 <=>   42 -  79   (GLN   32  - LYS   69  <=> ASP   42  - GLU   79 )                          
   4: s001-A edo9-A    82 - 129 <=>   83 - 130   (LYS   82  - LEU  129  <=> GLU   83  - SER  130 )                          
   4: s001-A edo9-A   132 - 135 <=>  131 - 134   (HIS  132  - LEU  135  <=> SER  131  - ARG  134 )                          
   4: s001-A edo9-A   137 - 167 <=>  138 - 168   (CYS  137  - ALA  167  <=> GLY  138  - PRO  168 )                          
   4: s001-A edo9-A   177 - 218 <=>  169 - 210   (THR  177  - LEU  218  <=> ASP  169  - PHE  210 )                          
   4: s001-A edo9-A   219 - 223 <=>  214 - 218   (ARG  219  - ASN  223  <=> GLU  214  - GLN  218 )                          
   4: s001-A edo9-A   224 - 247 <=>  238 - 261   (LEU  224  - HIS  247  <=> VAL  238  - ARG  261 )                          
   4: s001-A edo9-A   248 - 272 <=>  263 - 287   (TYR  248  - LYS  272  <=> LEU  263  - ILE  287 )                          
   4: s001-A edo9-A   305 - 308 <=>  289 - 292   (LEU  305  - LEU  308  <=> PRO  289  - TYR  292 )                          
   4: s001-A edo9-A   309 - 349 <=>  295 - 335   (LEU  309  - SER  349  <=> LYS  295  - PRO  335 )                          
   4: s001-A edo9-A   369 - 372 <=>  338 - 341   (ALA  369  - GLN  372  <=> ASP  338  - ALA  341 )                          
   4: s001-A edo9-A   373 - 385 <=>  343 - 355   (LEU  373  - SER  385  <=> HIS  343  - PHE  355 )                          
   4: s001-A edo9-A   395 - 399 <=>  359 - 363   (CYS  395  - TYR  399  <=> ARG  359  - LEU  363 )                          
   4: s001-A edo9-A   406 - 411 <=>  364 - 369   (PHE  406  - LEU  411  <=> GLY  364  - SER  369 )                          
   4: s001-A edo9-A   412 - 436 <=>  371 - 395   (ASN  412  - GLN  436  <=> GLU  371  - ASN  395 )                          
   5: s001-A eiw1-A     1 -  40 <=>    1 -  40   (MET    1  - ASN   40  <=> MET    1  - ILE   40 )                          
   5: s001-A eiw1-A    41 -  62 <=>   43 -  64   (CYS   41  - TYR   62  <=> THR   43  - MET   64 )                          
   5: s001-A eiw1-A    63 -  70 <=>   66 -  73   (GLU   63  - LEU   70  <=> TYR   66  - ARG   73 )                          
   5: s001-A eiw1-A    82 - 127 <=>   78 - 123   (LYS   82  - SER  127  <=> VAL   78  - LYS  123 )                          
   5: s001-A eiw1-A   135 - 160 <=>  125 - 150   (LEU  135  - ILE  160  <=> LYS  125  - LEU  150 )                          
   5: s001-A eiw1-A   162 - 165 <=>  151 - 154   (PHE  162  - PRO  165  <=> SER  151  - MET  154 )                          
   5: s001-A eiw1-A   166 - 169 <=>  156 - 159   (LYS  166  - GLY  169  <=> TRP  156  - ARG  159 )                          
   5: s001-A eiw1-A   175 - 220 <=>  160 - 205   (THR  175  - LEU  220  <=> PRO  160  - HIS  205 )                          
   5: s001-A eiw1-A   222 - 232 <=>  206 - 216   (ARG  222  - ARG  232  <=> ASP  206  - ARG  216 )                          
   5: s001-A eiw1-A   234 - 267 <=>  217 - 250   (ILE  234  - LEU  267  <=> ARG  217  - THR  250 )                          
   5: s001-A eiw1-A   268 - 272 <=>  252 - 256   (MET  268  - LYS  272  <=> TYR  252  - THR  256 )                          
   5: s001-A eiw1-A   273 - 277 <=>  259 - 263   (TYR  273  - GLU  277  <=> ILE  259  - ASP  263 )                          
   5: s001-A eiw1-A   300 - 303 <=>  264 - 267   (SER  300  - GLN  303  <=> ALA  264  - LEU  267 )                          
   5: s001-A eiw1-A   304 - 343 <=>  269 - 308   (ASN  304  - LYS  343  <=> GLY  269  - CYS  308 )                          
   5: s001-A eiw1-A   346 - 350 <=>  309 - 313   (ASN  346  - ASP  350  <=> PRO  309  - ALA  313 )                          
   5: s001-A eiw1-A   370 - 374 <=>  315 - 319   (PHE  370  - ASP  374  <=> SER  315  - TYR  319 )                          
   5: s001-A eiw1-A   375 - 380 <=>  321 - 326   (ILE  375  - PHE  380  <=> GLN  321  - ALA  326 )                          
   5: s001-A eiw1-A   382 - 385 <=>  327 - 330   (SER  382  - SER  385  <=> LEU  327  - ALA  330 )                          
   5: s001-A eiw1-A   386 - 390 <=>  332 - 336   (ILE  386  - GLN  390  <=> THR  332  - PRO  336 )                          
   5: s001-A eiw1-A   395 - 399 <=>  337 - 341   (CYS  395  - TYR  399  <=> GLU  337  - LEU  341 )                          
   5: s001-A eiw1-A   407 - 410 <=>  342 - 345   (ALA  407  - SER  410  <=> GLY  342  - ARG  345 )                          
   5: s001-A eiw1-A   411 - 433 <=>  347 - 369   (LEU  411  - PHE  433  <=> ASP  347  - GLY  369 )                          
   5: s001-A eiw1-A   435 - 438 <=>  370 - 373   (GLN  435  - GLU  438  <=> TYR  370  - GLY  373 )                          
   6: s001-A eer4-A     2 -  27 <=>   15 -  40   (ALA    2  - ARG   27  <=> ASN   15  - ARG   40 )                          
   6: s001-A eer4-A    28 -  33 <=>   42 -  47   (PHE   28  - GLN   33  <=> GLU   42  - GLN   47 )                          
   6: s001-A eer4-A    34 -  40 <=>   49 -  55   (VAL   34  - ASN   40  <=> VAL   49  - GLY   55 )                          
   6: s001-A eer4-A    41 -  64 <=>   58 -  81   (CYS   41  - LEU   64  <=> TRP   58  - GLN   81 )                          
   6: s001-A eer4-A    82 - 108 <=>   83 - 109   (LYS   82  - LYS  108  <=> GLU   83  - GLN  109 )                          
   6: s001-A eer4-A   109 - 130 <=>  114 - 135   (ASN  109  - GLY  130  <=> GLU  114  - ASN  135 )                          
   6: s001-A eer4-A   132 - 137 <=>  136 - 141   (HIS  132  - CYS  137  <=> SER  136  - PHE  141 )                          
   6: s001-A eer4-A   138 - 159 <=>  143 - 164   (SER  138  - ILE  159  <=> ASP  143  - PHE  164 )                          
   6: s001-A eer4-A   163 - 166 <=>  165 - 168   (ASN  163  - LYS  166  <=> ARG  165  - LEU  168 )                          
   6: s001-A eer4-A   178 - 186 <=>  169 - 177   (GLU  178  - LEU  186  <=> SER  169  - VAL  177 )                          
   6: s001-A eer4-A   187 - 218 <=>  179 - 210   (MET  187  - LEU  218  <=> ASP  179  - TYR  210 )                          
   6: s001-A eer4-A   219 - 223 <=>  214 - 218   (ARG  219  - ASN  223  <=> GLN  214  - GLN  218 )                          
   6: s001-A eer4-A   224 - 247 <=>  239 - 262   (LEU  224  - HIS  247  <=> ALA  239  - GLN  262 )                          
   6: s001-A eer4-A   248 - 252 <=>  264 - 268   (TYR  248  - SER  252  <=> PHE  264  - LEU  268 )                          
   6: s001-A eer4-A   253 - 271 <=>  272 - 290   (TYR  253  - LEU  271  <=> LEU  272  - ARG  290 )                          
   6: s001-A eer4-A   307 - 349 <=>  291 - 333   (GLU  307  - SER  349  <=> GLN  291  - TYR  333 )                          
   6: s001-A eer4-A   370 - 389 <=>  336 - 355   (PHE  370  - ARG  389  <=> ASP  336  - GLU  355 )                          
   6: s001-A eer4-A   395 - 399 <=>  357 - 361   (CYS  395  - TYR  399  <=> ARG  357  - LEU  361 )                          
   6: s001-A eer4-A   407 - 411 <=>  362 - 366   (ALA  407  - LEU  411  <=> GLY  362  - VAL  366 )                          
   6: s001-A eer4-A   412 - 438 <=>  369 - 395   (ASN  412  - GLU  438  <=> GLU  369  - ILE  395 )                          
   7: s001-A ehm4-A     2 -  27 <=>   18 -  43   (ALA    2  - ARG   27  <=> VAL   18  - ASN   43 )                          
   7: s001-A ehm4-A    33 -  40 <=>   49 -  56   (GLN   33  - ASN   40  <=> GLY   49  - VAL   56 )                          
   7: s001-A ehm4-A    41 -  69 <=>   59 -  87   (CYS   41  - LYS   69  <=> MET   59  - GLU   87 )                          
   7: s001-A ehm4-A    83 - 100 <=>   92 - 109   (SER   83  - THR  100  <=> ILE   92  - SER  109 )                          
   7: s001-A ehm4-A   101 - 129 <=>  111 - 139   (LEU  101  - LEU  129  <=> MET  111  - GLY  139 )                          
   7: s001-A ehm4-A   133 - 136 <=>  140 - 143   (LEU  133  - LYS  136  <=> TYR  140  - PRO  143 )                          
   7: s001-A ehm4-A   137 - 164 <=>  146 - 173   (CYS  137  - TRP  164  <=> LYS  146  - THR  173 )                          
   7: s001-A ehm4-A   165 - 168 <=>  175 - 178   (PRO  165  - SER  168  <=> SER  175  - MET  178 )                          
   7: s001-A ehm4-A   178 - 181 <=>  180 - 183   (GLU  178  - GLN  181  <=> PHE  180  - PRO  183 )                          
   7: s001-A ehm4-A   185 - 218 <=>  184 - 217   (TYR  185  - LEU  218  <=> CYS  184  - GLY  217 )                          
   7: s001-A ehm4-A   219 - 222 <=>  220 - 223   (ARG  219  - ARG  222  <=> MET  220  - LEU  223 )                          
   7: s001-A ehm4-A   223 - 231 <=>  233 - 241   (ASN  223  - LEU  231  <=> ASN  233  - HIS  241 )                          
   7: s001-A ehm4-A   233 - 267 <=>  242 - 276   (SER  233  - LEU  267  <=> THR  242  - ALA  276 )                          
   7: s001-A ehm4-A   268 - 272 <=>  278 - 282   (MET  268  - LYS  272  <=> TYR  278  - ARG  282 )                          
   7: s001-A ehm4-A   273 - 276 <=>  285 - 288   (TYR  273  - ASP  276  <=> ILE  285  - GLY  288 )                          
   7: s001-A ehm4-A   302 - 350 <=>  290 - 338   (GLN  302  - ASP  350  <=> GLN  290  - LYS  338 )                          
   7: s001-A ehm4-A   372 - 375 <=>  339 - 342   (GLN  372  - ILE  375  <=> SER  339  - LEU  342 )                          
   7: s001-A ehm4-A   377 - 382 <=>  344 - 349   (ASP  377  - SER  382  <=> ARG  344  - LEU  349 )                          
   7: s001-A ehm4-A   383 - 388 <=>  351 - 356   (GLY  383  - ASP  388  <=> LEU  351  - GLN  356 )                          
   7: s001-A ehm4-A   395 - 398 <=>  359 - 362   (CYS  395  - THR  398  <=> HIS  359  - ILE  362 )                          
   7: s001-A ehm4-A   407 - 411 <=>  363 - 367   (ALA  407  - LEU  411  <=> PHE  363  - ARG  367 )                          
   7: s001-A ehm4-A   414 - 442 <=>  369 - 397   (ILE  414  - LEU  442  <=> ASN  369  - ASN  397 )                          
   8: s001-A eku8-A     1 -  40 <=>    7 -  46   (MET    1  - ASN   40  <=> ASP    7  - PHE   46 )                          
   8: s001-A eku8-A    41 -  60 <=>   49 -  68   (CYS   41  - PHE   60  <=> PHE   49  - GLN   68 )                          
   8: s001-A eku8-A    62 -  65 <=>   69 -  72   (TYR   62  - GLN   65  <=> LYS   69  - ILE   72 )                          
   8: s001-A eku8-A    79 -  82 <=>   74 -  77   (ARG   79  - LYS   82  <=> GLU   74  - ALA   77 )                          
   8: s001-A eku8-A    83 - 123 <=>   83 - 123   (SER   83  - LYS  123  <=> GLU   83  - TYR  123 )                          
   8: s001-A eku8-A   124 - 127 <=>  125 - 128   (GLN  124  - SER  127  <=> GLN  125  - SER  128 )                          
   8: s001-A eku8-A   133 - 136 <=>  130 - 133   (LEU  133  - LYS  136  <=> ASN  130  - LYS  133 )                          
   8: s001-A eku8-A   138 - 164 <=>  134 - 160   (SER  138  - TRP  164  <=> CYS  134  - TYR  160 )                          
   8: s001-A eku8-A   178 - 217 <=>  166 - 205   (GLU  178  - MET  217  <=> ASN  166  - GLY  205 )                          
   8: s001-A eku8-A   218 - 221 <=>  208 - 211   (LEU  218  - GLN  221  <=> LEU  208  - VAL  211 )                          
   8: s001-A eku8-A   222 - 231 <=>  220 - 229   (ARG  222  - LEU  231  <=> VAL  220  - LEU  229 )                          
   8: s001-A eku8-A   233 - 247 <=>  230 - 244   (SER  233  - HIS  247  <=> SER  230  - ALA  244 )                          
   8: s001-A eku8-A   248 - 272 <=>  246 - 270   (TYR  248  - LYS  272  <=> TYR  246  - VAL  270 )                          
   8: s001-A eku8-A   303 - 347 <=>  276 - 320   (GLN  303  - PHE  347  <=> ASN  276  - PHE  320 )                          
   8: s001-A eku8-A   348 - 351 <=>  323 - 326   (LYS  348  - GLU  351  <=> LEU  323  - LYS  326 )                          
   8: s001-A eku8-A   377 - 382 <=>  332 - 337   (ASP  377  - SER  382  <=> ARG  332  - PHE  337 )                          
   8: s001-A eku8-A   383 - 388 <=>  339 - 344   (GLY  383  - ASP  388  <=> LEU  339  - CYS  344 )                          
   8: s001-A eku8-A   395 - 398 <=>  347 - 350   (CYS  395  - THR  398  <=> ASN  347  - VAL  350 )                          
   8: s001-A eku8-A   407 - 410 <=>  352 - 355   (ALA  407  - SER  410  <=> GLY  352  - THR  355 )                          
   8: s001-A eku8-A   411 - 436 <=>  358 - 383   (LEU  411  - GLN  436  <=> TYR  358  - LEU  383 )                          
   9: s001-A eidg-A     1 -  32 <=>    7 -  38   (MET    1  - GLN   32  <=> GLU    7  - LYS   38 )                          
   9: s001-A eidg-A    33 -  40 <=>   41 -  48   (GLN   33  - ASN   40  <=> ARG   41  - CYS   48 )                          
   9: s001-A eidg-A    41 -  65 <=>   51 -  75   (CYS   41  - GLN   65  <=> LEU   51  - LYS   75 )                          
   9: s001-A eidg-A    79 -  82 <=>   77 -  80   (ARG   79  - LYS   82  <=> GLU   77  - LYS   80 )                          
   9: s001-A eidg-A    83 - 123 <=>   86 - 126   (SER   83  - LYS  123  <=> GLU   86  - TYR  126 )                          
   9: s001-A eidg-A   124 - 127 <=>  128 - 131   (GLN  124  - SER  127  <=> ASP  128  - GLY  131 )                          
   9: s001-A eidg-A   133 - 137 <=>  133 - 137   (LEU  133  - CYS  137  <=> ASN  133  - CYS  137 )                          
   9: s001-A eidg-A   139 - 164 <=>  138 - 163   (TYR  139  - TRP  164  <=> PRO  138  - PHE  163 )                          
   9: s001-A eidg-A   177 - 218 <=>  168 - 209   (THR  177  - LEU  218  <=> LEU  168  - GLN  209 )                          
   9: s001-A eidg-A   219 - 222 <=>  212 - 215   (ARG  219  - ARG  222  <=> ASP  212  - SER  215 )                          
   9: s001-A eidg-A   223 - 226 <=>  224 - 227   (ASN  223  - LEU  226  <=> ASP  224  - ARG  227 )                          
   9: s001-A eidg-A   228 - 251 <=>  228 - 251   (GLN  228  - VAL  251  <=> ILE  228  - TYR  251 )                          
   9: s001-A eidg-A   252 - 271 <=>  253 - 272   (SER  252  - LEU  271  <=> MET  253  - ILE  272 )                          
   9: s001-A eidg-A   272 - 275 <=>  276 - 279   (LYS  272  - TYR  275  <=> LEU  276  - ARG  279 )                          
   9: s001-A eidg-A   303 - 308 <=>  280 - 285   (GLN  303  - LEU  308  <=> THR  280  - LEU  285 )                          
   9: s001-A eidg-A   310 - 347 <=>  286 - 323   (MET  310  - PHE  347  <=> VAL  286  - PHE  323 )                          
   9: s001-A eidg-A   348 - 353 <=>  325 - 330   (LYS  348  - GLY  353  <=> ASP  325  - ASP  330 )                          
   9: s001-A eidg-A   377 - 382 <=>  335 - 340   (ASP  377  - SER  382  <=> MET  335  - PHE  340 )                          
   9: s001-A eidg-A   383 - 388 <=>  342 - 347   (GLY  383  - ASP  388  <=> TRP  342  - ARG  347 )                          
   9: s001-A eidg-A   395 - 398 <=>  350 - 353   (CYS  395  - THR  398  <=> ARG  350  - LEU  353 )                          
   9: s001-A eidg-A   407 - 410 <=>  355 - 358   (ALA  407  - SER  410  <=> GLY  355  - SER  358 )                          
   9: s001-A eidg-A   411 - 436 <=>  361 - 386   (LEU  411  - GLN  436  <=> CYS  361  - LEU  386 )                          
  10: s001-A egvu-A     1 -  62 <=>   10 -  71   (MET    1  - TYR   62  <=> VAL   10  - LYS   71 )                          
  10: s001-A egvu-A    87 - 137 <=>   73 - 123   (LEU   87  - CYS  137  <=> PHE   73  - VAL  123 )                          
  10: s001-A egvu-A   139 - 160 <=>  124 - 145   (TYR  139  - ILE  160  <=> LYS  124  - ILE  145 )                          
  10: s001-A egvu-A   162 - 165 <=>  146 - 149   (PHE  162  - PRO  165  <=> GLU  146  - GLN  149 )                          
  10: s001-A egvu-A   180 - 219 <=>  150 - 189   (HIS  180  - ARG  219  <=> ILE  150  - PHE  189 )                          
  10: s001-A egvu-A   222 - 231 <=>  198 - 207   (ARG  222  - LEU  231  <=> GLU  198  - MET  207 )                          
  10: s001-A egvu-A   233 - 278 <=>  208 - 253   (SER  233  - LEU  278  <=> LYS  208  - ASN  253 )                          
  10: s001-A egvu-A   308 - 349 <=>  260 - 301   (LEU  308  - SER  349  <=> LEU  260  - ASP  301 )                          
  10: s001-A egvu-A   358 - 361 <=>  305 - 308   (GLU  358  - ASP  361  <=> LYS  305  - SER  308 )                          
  10: s001-A egvu-A   365 - 380 <=>  309 - 324   (TRP  365  - PHE  380  <=> SER  309  - LEU  324 )                          
  10: s001-A egvu-A   382 - 385 <=>  325 - 328   (SER  382  - SER  385  <=> MET  325  - THR  328 )                          
  10: s001-A egvu-A   386 - 394 <=>  342 - 350   (ILE  386  - ILE  394  <=> LEU  342  - ASP  350 )                          
  10: s001-A egvu-A   407 - 410 <=>  351 - 354   (ALA  407  - SER  410  <=> THR  351  - ILE  354 )                          
  10: s001-A egvu-A   411 - 438 <=>  357 - 384   (LEU  411  - GLU  438  <=> ALA  357  - GLU  384 )                          
  10: s001-A egvu-A   440 - 443 <=>  423 - 426   (ARG  440  - GLN  443  <=> HIS  423  - GLY  426 )                          
  11: s001-A edbe-A     1 -  40 <=>    7 -  46   (MET    1  - ASN   40  <=> GLY    7  - TRP   46 )                          
  11: s001-A edbe-A    41 -  66 <=>   49 -  74   (CYS   41  - LYS   66  <=> LEU   49  - ILE   74 )                          
  11: s001-A edbe-A    79 -  82 <=>   76 -  79   (ARG   79  - LYS   82  <=> LEU   76  - PHE   79 )                          
  11: s001-A edbe-A    83 - 127 <=>   86 - 130   (SER   83  - SER  127  <=> TYR   86  - CYS  130 )                          
  11: s001-A edbe-A   133 - 136 <=>  132 - 135   (LEU  133  - LYS  136  <=> ASN  132  - GLU  135 )                          
  11: s001-A edbe-A   138 - 164 <=>  136 - 162   (SER  138  - TRP  164  <=> CYS  136  - PHE  162 )                          
  11: s001-A edbe-A   178 - 218 <=>  168 - 208   (GLU  178  - LEU  218  <=> LYS  168  - GLU  208 )                          
  11: s001-A edbe-A   219 - 222 <=>  211 - 214   (ARG  219  - ARG  222  <=> SER  211  - CYS  214 )                          
  11: s001-A edbe-A   223 - 247 <=>  222 - 246   (ASN  223  - HIS  247  <=> GLY  222  - ASP  246 )                          
  11: s001-A edbe-A   248 - 271 <=>  248 - 271   (TYR  248  - LEU  271  <=> TYR  248  - ILE  271 )                          
  11: s001-A edbe-A   272 - 275 <=>  274 - 277   (LYS  272  - TYR  275  <=> ARG  274  - LEU  277 )                          
  11: s001-A edbe-A   303 - 347 <=>  280 - 324   (GLN  303  - PHE  347  <=> MET  280  - PHE  324 )                          
  11: s001-A edbe-A   348 - 351 <=>  326 - 329   (LYS  348  - GLU  351  <=> ASP  326  - ASN  329 )                          
  11: s001-A edbe-A   356 - 359 <=>  330 - 333   (MET  356  - PHE  359  <=> MET  330  - ASP  333 )                          
  11: s001-A edbe-A   377 - 382 <=>  336 - 341   (ASP  377  - SER  382  <=> ILE  336  - PHE  341 )                          
  11: s001-A edbe-A   383 - 389 <=>  343 - 349   (GLY  383  - ARG  389  <=> LEU  343  - ARG  349 )                          
  11: s001-A edbe-A   395 - 398 <=>  351 - 354   (CYS  395  - THR  398  <=> LYS  351  - HIS  354 )                          
  11: s001-A edbe-A   407 - 411 <=>  356 - 360   (ALA  407  - LEU  411  <=> GLY  356  - VAL  360 )                          
  11: s001-A edbe-A   412 - 436 <=>  363 - 387   (ASN  412  - GLN  436  <=> GLU  363  - LEU  387 )                          
  12: s001-A ejh0-A     1 -  40 <=>    5 -  44   (MET    1  - ASN   40  <=> ASN    5  - PHE   44 )                          
  12: s001-A ejh0-A    41 -  63 <=>   47 -  69   (CYS   41  - GLU   63  <=> PHE   47  - HIS   69 )                          
  12: s001-A ejh0-A    81 -  84 <=>   70 -  73   (LEU   81  - GLU   84  <=> ASN   70  - ALA   73 )                          
  12: s001-A ejh0-A    87 - 130 <=>   74 - 117   (LEU   87  - GLY  130  <=> VAL   74  - ARG  117 )                          
  12: s001-A ejh0-A   133 - 164 <=>  118 - 149   (LEU  133  - TRP  164  <=> HIS  118  - ASN  149 )                          
  12: s001-A ejh0-A   165 - 168 <=>  154 - 157   (PRO  165  - SER  168  <=> ALA  154  - SER  157 )                          
  12: s001-A ejh0-A   178 - 218 <=>  158 - 198   (GLU  178  - LEU  218  <=> PHE  158  - CYS  198 )                          
  12: s001-A ejh0-A   219 - 222 <=>  201 - 204   (ARG  219  - ARG  222  <=> ARG  201  - ASN  204 )                          
  12: s001-A ejh0-A   223 - 231 <=>  227 - 235   (ASN  223  - LEU  231  <=> LEU  227  - ILE  235 )                          
  12: s001-A ejh0-A   233 - 268 <=>  236 - 271   (SER  233  - MET  268  <=> ARG  236  - THR  271 )                          
  12: s001-A ejh0-A   308 - 338 <=>  273 - 303   (LEU  308  - SER  338  <=> LYS  273  - ARG  303 )                          
  12: s001-A ejh0-A   341 - 349 <=>  304 - 312   (MET  341  - SER  349  <=> ILE  304  - HIS  312 )                          
  12: s001-A ejh0-A   370 - 374 <=>  315 - 319   (PHE  370  - ASP  374  <=> ASN  315  - GLU  319 )                          
  12: s001-A ejh0-A   376 - 382 <=>  321 - 327   (LEU  376  - SER  382  <=> ALA  321  - LEU  327 )                          
  12: s001-A ejh0-A   383 - 388 <=>  329 - 334   (GLY  383  - ASP  388  <=> HIS  329  - GLU  334 )                          
  12: s001-A ejh0-A   394 - 397 <=>  336 - 339   (ILE  394  - ILE  397  <=> ILE  336  - THR  339 )                          
  12: s001-A ejh0-A   407 - 411 <=>  341 - 345   (ALA  407  - LEU  411  <=> TYR  341  - LEU  345 )                          
  12: s001-A ejh0-A   414 - 428 <=>  346 - 360   (ILE  414  - ALA  428  <=> ASP  346  - CYS  360 )                          
  12: s001-A ejh0-A   429 - 438 <=>  362 - 371   (GLY  429  - GLU  438  <=> PHE  362  - ILE  371 )                          
  13: s001-A edup-A     2 -  40 <=>   10 -  48   (ALA    2  - ASN   40  <=> ILE   10  - TRP   48 )                          
  13: s001-A edup-A    41 -  56 <=>   51 -  66   (CYS   41  - LEU   56  <=> ALA   51  - LEU   66 )                          
  13: s001-A edup-A    59 -  64 <=>   67 -  72   (LEU   59  - LEU   64  <=> PRO   67  - HIS   72 )                          
  13: s001-A edup-A    79 -  82 <=>   74 -  77   (ARG   79  - LYS   82  <=> SER   74  - VAL   77 )                          
  13: s001-A edup-A    83 - 124 <=>   87 - 128   (SER   83  - GLN  124  <=> LYS   87  - ASN  128 )                          
  13: s001-A edup-A   125 - 128 <=>  130 - 133   (LEU  125  - LEU  128  <=> PHE  130  - LEU  133 )                          
  13: s001-A edup-A   133 - 137 <=>  134 - 138   (LEU  133  - CYS  137  <=> MET  134  - CYS  138 )                          
  13: s001-A edup-A   139 - 164 <=>  139 - 164   (TYR  139  - TRP  164  <=> HIS  139  - PHE  164 )                          
  13: s001-A edup-A   176 - 179 <=>  169 - 172   (LEU  176  - LEU  179  <=> SER  169  - VAL  172 )                          
  13: s001-A edup-A   181 - 218 <=>  173 - 210   (GLN  181  - LEU  218  <=> VAL  173  - GLN  210 )                          
  13: s001-A edup-A   219 - 222 <=>  213 - 216   (ARG  219  - ARG  222  <=> ASP  213  - SER  216 )                          
  13: s001-A edup-A   223 - 251 <=>  224 - 252   (ASN  223  - VAL  251  <=> VAL  224  - ILE  252 )                          
  13: s001-A edup-A   252 - 272 <=>  254 - 274   (SER  252  - LYS  272  <=> VAL  254  - ILE  274 )                          
  13: s001-A edup-A   273 - 276 <=>  277 - 280   (TYR  273  - ASP  276  <=> ILE  277  - THR  280 )                          
  13: s001-A edup-A   302 - 347 <=>  281 - 326   (GLN  302  - PHE  347  <=> ARG  281  - PHE  326 )                          
  13: s001-A edup-A   348 - 351 <=>  328 - 331   (LYS  348  - GLU  351  <=> ASP  328  - ASN  331 )                          
  13: s001-A edup-A   356 - 359 <=>  332 - 335   (MET  356  - PHE  359  <=> MET  332  - GLU  335 )                          
  13: s001-A edup-A   377 - 382 <=>  338 - 343   (ASP  377  - SER  382  <=> ARG  338  - PHE  343 )                          
  13: s001-A edup-A   383 - 389 <=>  345 - 351   (GLY  383  - ARG  389  <=> LEU  345  - ARG  351 )                          
  13: s001-A edup-A   395 - 398 <=>  353 - 356   (CYS  395  - THR  398  <=> LYS  353  - HIS  356 )                          
  13: s001-A edup-A   407 - 410 <=>  358 - 361   (ALA  407  - SER  410  <=> GLY  358  - ASP  361 )                          
  13: s001-A edup-A   411 - 441 <=>  364 - 394   (LEU  411  - HIS  441  <=> TYR  364  - ASP  394 )                          
  14: s001-A ehwi-A     2 -  40 <=>    9 -  47   (ALA    2  - ASN   40  <=> TYR    9  - TRP   47 )                          
  14: s001-A ehwi-A    41 -  58 <=>   50 -  67   (CYS   41  - LYS   58  <=> ALA   50  - ASP   67 )                          
  14: s001-A ehwi-A    60 -  65 <=>   68 -  73   (PHE   60  - GLN   65  <=> THR   68  - PRO   73 )                          
  14: s001-A ehwi-A    81 -  84 <=>   76 -  79   (LEU   81  - GLU   84  <=> MET   76  - PHE   79 )                          
  14: s001-A ehwi-A    86 - 108 <=>   85 - 107   (GLU   86  - LYS  108  <=> ALA   85  - SER  107 )                          
  14: s001-A ehwi-A   109 - 127 <=>  112 - 130   (ASN  109  - SER  127  <=> GLY  112  - ARG  130 )                          
  14: s001-A ehwi-A   132 - 164 <=>  131 - 163   (HIS  132  - TRP  164  <=> ASN  131  - LEU  163 )                          
  14: s001-A ehwi-A   175 - 218 <=>  168 - 211   (THR  175  - LEU  218  <=> ASN  168  - GLU  211 )                          
  14: s001-A ehwi-A   219 - 222 <=>  214 - 217   (ARG  219  - ARG  222  <=> LYS  214  - ASN  217 )                          
  14: s001-A ehwi-A   223 - 248 <=>  225 - 250   (ASN  223  - TYR  248  <=> VAL  225  - ILE  250 )                          
  14: s001-A ehwi-A   249 - 274 <=>  255 - 280   (PHE  249  - ASP  274  <=> MET  255  - LEU  280 )                          
  14: s001-A ehwi-A   303 - 347 <=>  282 - 326   (GLN  303  - PHE  347  <=> LYS  282  - PHE  326 )                          
  14: s001-A ehwi-A   348 - 351 <=>  328 - 331   (LYS  348  - GLU  351  <=> ASP  328  - ASN  331 )                          
  14: s001-A ehwi-A   356 - 359 <=>  332 - 335   (MET  356  - PHE  359  <=> ILE  332  - LYS  335 )                          
  14: s001-A ehwi-A   377 - 382 <=>  338 - 343   (ASP  377  - SER  382  <=> ARG  338  - PHE  343 )                          
  14: s001-A ehwi-A   383 - 389 <=>  345 - 351   (GLY  383  - ARG  389  <=> LEU  345  - ARG  351 )                          
  14: s001-A ehwi-A   395 - 399 <=>  353 - 357   (CYS  395  - TYR  399  <=> ARG  353  - CYS  357 )                          
  14: s001-A ehwi-A   407 - 410 <=>  358 - 361   (ALA  407  - SER  410  <=> GLY  358  - TYR  361 )                          
  14: s001-A ehwi-A   411 - 433 <=>  364 - 386   (LEU  411  - PHE  433  <=> TYR  364  - TYR  386 )                          
  15: s001-A ehhh-A     1 -  31 <=>    1 -  31   (MET    1  - SER   31  <=> MET    1  - GLN   31 )                          
  15: s001-A ehhh-A    32 -  40 <=>   35 -  43   (GLN   32  - ASN   40  <=> ASN   35  - SER   43 )                          
  15: s001-A ehhh-A    41 -  67 <=>   47 -  73   (CYS   41  - GLU   67  <=> ARG   47  - ASN   73 )                          
  15: s001-A ehhh-A    83 - 129 <=>   80 - 126   (SER   83  - LEU  129  <=> LYS   80  - ILE  126 )                          
  15: s001-A ehhh-A   132 - 137 <=>  127 - 132   (HIS  132  - CYS  137  <=> ARG  127  - PHE  132 )                          
  15: s001-A ehhh-A   138 - 163 <=>  134 - 159   (SER  138  - ASN  163  <=> GLY  134  - ALA  159 )                          
  15: s001-A ehhh-A   164 - 167 <=>  161 - 164   (TRP  164  - ALA  167  <=> ARG  161  - GLY  164 )                          
  15: s001-A ehhh-A   178 - 218 <=>  165 - 205   (GLU  178  - LEU  218  <=> PHE  165  - ASN  205 )                          
  15: s001-A ehhh-A   219 - 222 <=>  208 - 211   (ARG  219  - ARG  222  <=> PHE  208  - GLY  211 )                          
  15: s001-A ehhh-A   223 - 231 <=>  221 - 229   (ASN  223  - LEU  231  <=> GLN  221  - MET  229 )                          
  15: s001-A ehhh-A   233 - 247 <=>  230 - 244   (SER  233  - HIS  247  <=> ALA  230  - ASP  244 )                          
  15: s001-A ehhh-A   248 - 273 <=>  246 - 271   (TYR  248  - TYR  273  <=> PHE  246  - ASP  271 )                          
  15: s001-A ehhh-A   305 - 308 <=>  273 - 276   (LEU  305  - LEU  308  <=> GLY  273  - ASP  276 )                          
  15: s001-A ehhh-A   310 - 347 <=>  277 - 314   (MET  310  - PHE  347  <=> PHE  277  - ILE  314 )                          
  15: s001-A ehhh-A   348 - 351 <=>  316 - 319   (LYS  348  - GLU  351  <=> LEU  316  - LYS  319 )                          
  15: s001-A ehhh-A   372 - 385 <=>  320 - 333   (GLN  372  - SER  385  <=> SER  320  - HIS  333 )                          
  15: s001-A ehhh-A   386 - 389 <=>  335 - 338   (ILE  386  - ARG  389  <=> ASN  335  - GLU  338 )                          
  15: s001-A ehhh-A   394 - 397 <=>  339 - 342   (ILE  394  - ILE  397  <=> PHE  339  - ASN  342 )                          
  15: s001-A ehhh-A   407 - 411 <=>  345 - 349   (ALA  407  - LEU  411  <=> GLY  345  - VAL  349 )                          
  15: s001-A ehhh-A   414 - 445 <=>  350 - 381   (ILE  414  - TYR  445  <=> SER  350  - ILE  381 )                          
  16: s001-A eiql-A     5 -  24 <=>    4 -  23   (ARG    5  - LEU   24  <=> PHE    4  - ALA   23 )                          
  16: s001-A eiql-A    25 -  28 <=>   25 -  28   (GLN   25  - PHE   28  <=> PHE   25  - SER   28 )                          
  16: s001-A eiql-A    32 -  35 <=>   29 -  32   (GLN   32  - TYR   35  <=> GLU   29  - VAL   32 )                          
  16: s001-A eiql-A    36 -  40 <=>   34 -  38   (GLN   36  - ASN   40  <=> ARG   34  - TRP   38 )                          
  16: s001-A eiql-A    41 -  68 <=>   41 -  68   (CYS   41  - SER   68  <=> LEU   41  - THR   68 )                          
  16: s001-A eiql-A    79 -  82 <=>   69 -  72   (ARG   79  - LYS   82  <=> ASN   69  - HIS   72 )                          
  16: s001-A eiql-A    83 - 124 <=>   77 - 118   (SER   83  - GLN  124  <=> LYS   77  - ARG  118 )                          
  16: s001-A eiql-A   135 - 159 <=>  119 - 143   (LEU  135  - ILE  159  <=> ARG  119  - SER  143 )                          
  16: s001-A eiql-A   161 - 164 <=>  144 - 147   (PHE  161  - TRP  164  <=> VAL  144  - LEU  147 )                          
  16: s001-A eiql-A   165 - 168 <=>  150 - 153   (PRO  165  - SER  168  <=> ALA  150  - ARG  153 )                          
  16: s001-A eiql-A   176 - 221 <=>  154 - 199   (LEU  176  - GLN  221  <=> LEU  154  - THR  199 )                          
  16: s001-A eiql-A   226 - 232 <=>  200 - 206   (LEU  226  - ARG  232  <=> ASN  200  - GLN  206 )                          
  16: s001-A eiql-A   234 - 247 <=>  207 - 220   (ILE  234  - HIS  247  <=> LYS  207  - LYS  220 )                          
  16: s001-A eiql-A   248 - 272 <=>  222 - 246   (TYR  248  - LYS  272  <=> PHE  222  - SER  246 )                          
  16: s001-A eiql-A   303 - 306 <=>  251 - 254   (GLN  303  - GLN  306  <=> LEU  251  - VAL  254 )                          
  16: s001-A eiql-A   309 - 346 <=>  255 - 292   (LEU  309  - ASN  346  <=> PRO  255  - GLN  292 )                          
  16: s001-A eiql-A   347 - 353 <=>  294 - 300   (PHE  347  - GLY  353  <=> GLU  294  - LEU  300 )                          
  16: s001-A eiql-A   371 - 374 <=>  307 - 310   (LYS  371  - ASP  374  <=> ALA  307  - PRO  310 )                          
  16: s001-A eiql-A   376 - 379 <=>  311 - 314   (LEU  376  - LEU  379  <=> PHE  311  - LEU  314 )                          
  16: s001-A eiql-A   385 - 389 <=>  315 - 319   (SER  385  - ARG  389  <=> THR  315  - ASN  319 )                          
  16: s001-A eiql-A   395 - 399 <=>  321 - 325   (CYS  395  - TYR  399  <=> LYS  321  - LEU  325 )                          
  16: s001-A eiql-A   407 - 410 <=>  326 - 329   (ALA  407  - SER  410  <=> GLY  326  - ILE  329 )                          
  16: s001-A eiql-A   411 - 441 <=>  331 - 361   (LEU  411  - HIS  441  <=> ASP  331  - GLU  361 )                          
  17: s001-A edkk-A     2 -  20 <=>    9 -  27   (ALA    2  - PHE   20  <=> SER    9  - PHE   27 )                          
  17: s001-A edkk-A    21 -  68 <=>   29 -  76   (PHE   21  - SER   68  <=> GLY   29  - LYS   76 )                          
  17: s001-A edkk-A    80 -  83 <=>   77 -  80   (THR   80  - SER   83  <=> THR   77  - VAL   80 )                          
  17: s001-A edkk-A    84 - 105 <=>   82 - 103   (GLU   84  - LEU  105  <=> GLN   82  - HIS  103 )                          
  17: s001-A edkk-A   106 - 130 <=>  105 - 129   (VAL  106  - GLY  130  <=> PHE  105  - LYS  129 )                          
  17: s001-A edkk-A   132 - 135 <=>  130 - 133   (HIS  132  - LEU  135  <=> THR  130  - PRO  133 )                          
  17: s001-A edkk-A   137 - 159 <=>  136 - 158   (CYS  137  - ILE  159  <=> GLY  136  - LEU  158 )                          
  17: s001-A edkk-A   161 - 167 <=>  159 - 165   (PHE  161  - ALA  167  <=> TRP  159  - GLY  165 )                          
  17: s001-A edkk-A   177 - 218 <=>  167 - 208   (THR  177  - LEU  218  <=> SER  167  - TYR  208 )                          
  17: s001-A edkk-A   219 - 223 <=>  212 - 216   (ARG  219  - ASN  223  <=> ASN  212  - GLN  216 )                          
  17: s001-A edkk-A   224 - 247 <=>  232 - 255   (LEU  224  - HIS  247  <=> VAL  232  - LYS  255 )                          
  17: s001-A edkk-A   248 - 272 <=>  257 - 281   (TYR  248  - LYS  272  <=> PHE  257  - VAL  281 )                          
  17: s001-A edkk-A   305 - 339 <=>  283 - 317   (LEU  305  - THR  339  <=> PHE  283  - ASN  317 )                          
  17: s001-A edkk-A   341 - 344 <=>  318 - 321   (MET  341  - SER  344  <=> ILE  318  - GLN  321 )                          
  17: s001-A edkk-A   346 - 349 <=>  322 - 325   (ASN  346  - SER  349  <=> PHE  322  - VAL  325 )                          
  17: s001-A edkk-A   371 - 374 <=>  326 - 329   (LYS  371  - ASP  374  <=> GLY  326  - SER  329 )                          
  17: s001-A edkk-A   376 - 390 <=>  330 - 344   (LEU  376  - GLN  390  <=> LYS  330  - LEU  344 )                          
  17: s001-A edkk-A   393 - 396 <=>  346 - 349   (SER  393  - PHE  396  <=> HIS  346  - VAL  349 )                          
  17: s001-A edkk-A   407 - 411 <=>  352 - 356   (ALA  407  - LEU  411  <=> LEU  352  - ASP  356 )                          
  17: s001-A edkk-A   414 - 442 <=>  358 - 386   (ILE  414  - LEU  442  <=> THR  358  - GLY  386 )                          
  18: s001-A ee2c-A     5 -  21 <=>   11 -  27   (ARG    5  - PHE   21  <=> GLU   11  - MET   27 )                          
  18: s001-A ee2c-A    22 -  28 <=>   30 -  36   (GLY   22  - PHE   28  <=> ASN   30  - ARG   36 )                          
  18: s001-A ee2c-A    35 -  67 <=>   38 -  70   (TYR   35  - GLU   67  <=> THR   38  - GLU   70 )                          
  18: s001-A ee2c-A    68 -  71 <=>   73 -  76   (SER   68  - VAL   71  <=> ILE   73  - ARG   76 )                          
  18: s001-A ee2c-A    78 -  81 <=>   78 -  81   (LYS   78  - LEU   81  <=> ALA   78  - ASP   81 )                          
  18: s001-A ee2c-A    82 - 130 <=>   84 - 132   (LYS   82  - GLY  130  <=> VAL   84  - GLY  132 )                          
  18: s001-A ee2c-A   133 - 136 <=>  133 - 136   (LEU  133  - LYS  136  <=> ALA  133  - ASN  136 )                          
  18: s001-A ee2c-A   142 - 164 <=>  138 - 160   (LEU  142  - TRP  164  <=> ARG  138  - ASN  160 )                          
  18: s001-A ee2c-A   165 - 168 <=>  163 - 166   (PRO  165  - SER  168  <=> ALA  163  - VAL  166 )                          
  18: s001-A ee2c-A   174 - 222 <=>  168 - 216   (VAL  174  - ARG  222  <=> SER  168  - GLU  216 )                          
  18: s001-A ee2c-A   223 - 231 <=>  228 - 236   (ASN  223  - LEU  231  <=> GLN  228  - VAL  236 )                          
  18: s001-A ee2c-A   233 - 251 <=>  237 - 255   (SER  233  - VAL  251  <=> SER  237  - LEU  255 )                          
  18: s001-A ee2c-A   252 - 272 <=>  257 - 277   (SER  252  - LYS  272  <=> LEU  257  - GLY  277 )                          
  18: s001-A ee2c-A   273 - 277 <=>  280 - 284   (TYR  273  - GLU  277  <=> VAL  280  - GLN  284 )                          
  18: s001-A ee2c-A   299 - 302 <=>  286 - 289   (ASN  299  - GLN  302  <=> ASN  286  - GLU  289 )                          
  18: s001-A ee2c-A   303 - 347 <=>  291 - 335   (GLN  303  - PHE  347  <=> GLY  291  - LEU  335 )                          
  18: s001-A ee2c-A   348 - 351 <=>  338 - 341   (LYS  348  - GLU  351  <=> TRP  338  - GLN  341 )                          
  18: s001-A ee2c-A   373 - 383 <=>  343 - 353   (LEU  373  - GLY  383  <=> SER  343  - MET  353 )                          
  18: s001-A ee2c-A   384 - 388 <=>  355 - 359   (ILE  384  - ASP  388  <=> TRP  355  - ALA  359 )                          
  18: s001-A ee2c-A   394 - 397 <=>  361 - 364   (ILE  394  - ILE  397  <=> ILE  361  - THR  364 )                          
  18: s001-A ee2c-A   407 - 410 <=>  367 - 370   (ALA  407  - SER  410  <=> LEU  367  - VAL  370 )                          
  18: s001-A ee2c-A   411 - 423 <=>  372 - 384   (LEU  411  - ASN  423  <=> SER  372  - VAL  384 )                          
  18: s001-A ee2c-A   424 - 449 <=>  386 - 411   (LEU  424  - VAL  449  <=> TYR  386  - GLN  411 )                          
  19: s001-A ei8b-A     3 -  24 <=>    2 -  23   (ARG    3  - LEU   24  <=> LEU    2  - MET   23 )                          
  19: s001-A ei8b-A    25 -  30 <=>   25 -  30   (GLN   25  - ASP   30  <=> THR   25  - ARG   30 )                          
  19: s001-A ei8b-A    31 -  36 <=>   34 -  39   (SER   31  - GLN   36  <=> LYS   34  - GLU   39 )                          
  19: s001-A ei8b-A    37 -  40 <=>   41 -  44   (GLN   37  - ASN   40  <=> VAL   41  - THR   44 )                          
  19: s001-A ei8b-A    41 -  65 <=>   47 -  71   (CYS   41  - GLN   65  <=> ILE   47  - GLY   71 )                          
  19: s001-A ei8b-A    81 - 108 <=>   74 - 101   (LEU   81  - LYS  108  <=> LYS   74  - LEU  101 )                          
  19: s001-A ei8b-A   109 - 133 <=>  106 - 130   (ASN  109  - LEU  133  <=> HIS  106  - VAL  130 )                          
  19: s001-A ei8b-A   134 - 164 <=>  135 - 165   (VAL  134  - TRP  164  <=> LEU  135  - TYR  165 )                          
  19: s001-A ei8b-A   165 - 168 <=>  168 - 171   (PRO  165  - SER  168  <=> LEU  168  - ILE  171 )                          
  19: s001-A ei8b-A   177 - 218 <=>  172 - 213   (THR  177  - LEU  218  <=> ASN  172  - ALA  213 )                          
  19: s001-A ei8b-A   219 - 222 <=>  216 - 219   (ARG  219  - ARG  222  <=> ALA  216  - GLY  219 )                          
  19: s001-A ei8b-A   223 - 231 <=>  225 - 233   (ASN  223  - LEU  231  <=> LYS  225  - ALA  233 )                          
  19: s001-A ei8b-A   233 - 248 <=>  234 - 249   (SER  233  - TYR  248  <=> ALA  234  - MET  249 )                          
  19: s001-A ei8b-A   249 - 274 <=>  254 - 279   (PHE  249  - ASP  274  <=> ASN  254  - SER  279 )                          
  19: s001-A ei8b-A   303 - 347 <=>  281 - 325   (GLN  303  - PHE  347  <=> LYS  281  - LEU  325 )                          
  19: s001-A ei8b-A   348 - 351 <=>  327 - 330   (LYS  348  - GLU  351  <=> ASP  327  - LYS  330 )                          
  19: s001-A ei8b-A   356 - 359 <=>  331 - 334   (MET  356  - PHE  359  <=> VAL  331  - LYS  334 )                          
  19: s001-A ei8b-A   377 - 382 <=>  337 - 342   (ASP  377  - SER  382  <=> ARG  337  - PHE  342 )                          
  19: s001-A ei8b-A   383 - 388 <=>  345 - 350   (GLY  383  - ASP  388  <=> GLN  345  - ARG  350 )                          
  19: s001-A ei8b-A   395 - 400 <=>  352 - 357   (CYS  395  - LYS  400  <=> VAL  352  - GLY  357 )                          
  19: s001-A ei8b-A   407 - 411 <=>  358 - 362   (ALA  407  - LEU  411  <=> ILE  358  - ASP  362 )                          
  19: s001-A ei8b-A   412 - 438 <=>  364 - 390   (ASN  412  - GLU  438  <=> PRO  364  - GLN  390 )                          
  19: s001-A ei8b-A   440 - 449 <=>  391 - 400   (ARG  440  - VAL  449  <=> PRO  391  - HIS  400 )                          
  20: s001-A ec6b-A     6 -  20 <=>    1 -  15   (PHE    6  - PHE   20  <=> MET    1  - LEU   15 )                          
  20: s001-A ec6b-A    21 -  27 <=>   17 -  23   (PHE   21  - ARG   27  <=> GLY   17  - SER   23 )                          
  20: s001-A ec6b-A    37 -  40 <=>   24 -  27   (GLN   37  - ASN   40  <=> GLY   24  - LEU   27 )                          
  20: s001-A ec6b-A    41 -  64 <=>   30 -  53   (CYS   41  - LEU   64  <=> LEU   30  - GLU   53 )                          
  20: s001-A ec6b-A    67 -  70 <=>   54 -  57   (GLU   67  - LEU   70  <=> GLU   54  - ASP   57 )                          
  20: s001-A ec6b-A    83 - 119 <=>   66 - 102   (SER   83  - GLN  119  <=> ALA   66  - PRO  102 )                          
  20: s001-A ec6b-A   142 - 164 <=>  107 - 129   (LEU  142  - TRP  164  <=> THR  107  - LEU  129 )                          
  20: s001-A ec6b-A   165 - 168 <=>  132 - 135   (PRO  165  - SER  168  <=> TYR  132  - ARG  135 )                          
  20: s001-A ec6b-A   181 - 217 <=>  138 - 174   (GLN  181  - MET  217  <=> TYR  138  - HIS  174 )                          
  20: s001-A ec6b-A   218 - 221 <=>  177 - 180   (LEU  218  - GLN  221  <=> ILE  177  - SER  180 )                          
  20: s001-A ec6b-A   226 - 272 <=>  181 - 227   (LEU  226  - LYS  272  <=> SER  181  - PHE  227 )                          
  20: s001-A ec6b-A   273 - 276 <=>  231 - 234   (TYR  273  - ASP  276  <=> TYR  231  - VAL  234 )                          
  20: s001-A ec6b-A   303 - 350 <=>  236 - 283   (GLN  303  - ASP  350  <=> PRO  236  - GLN  283 )                          
  20: s001-A ec6b-A   353 - 356 <=>  284 - 287   (GLY  353  - MET  356  <=> THR  284  - GLU  287 )                          
  20: s001-A ec6b-A   381 - 385 <=>  293 - 297   (LEU  381  - SER  385  <=> GLY  293  - GLN  297 )                          
  20: s001-A ec6b-A   386 - 389 <=>  299 - 302   (ILE  386  - ARG  389  <=> MET  299  - PRO  302 )                          
  20: s001-A ec6b-A   395 - 399 <=>  304 - 308   (CYS  395  - TYR  399  <=> GLN  304  - CYS  308 )                          
  20: s001-A ec6b-A   406 - 409 <=>  309 - 312   (PHE  406  - LEU  409  <=> GLY  309  - HIS  312 )                          
  20: s001-A ec6b-A   410 - 437 <=>  314 - 341   (SER  410  - VAL  437  <=> ASN  314  - THR  341 )                          
  21: s001-A edm9-A     9 -  29 <=>    1 -  21   (ASN    9  - SER   29  <=> MET    1  - LYS   21 )                          
  21: s001-A edm9-A    32 -  36 <=>   22 -  26   (GLN   32  - GLN   36  <=> LYS   22  - LEU   26 )                          
  21: s001-A edm9-A    38 -  41 <=>   31 -  34   (ARG   38  - CYS   41  <=> GLN   31  - TYR   34 )                          
  21: s001-A edm9-A    42 -  58 <=>   37 -  53   (CYS   42  - LYS   58  <=> TYR   37  - PHE   53 )                          
  21: s001-A edm9-A    61 -  66 <=>   54 -  59   (SER   61  - LYS   66  <=> PRO   54  - ASP   59 )                          
  21: s001-A edm9-A    80 -  83 <=>   60 -  63   (THR   80  - SER   83  <=> ASP   60  - MET   63 )                          
  21: s001-A edm9-A    84 - 108 <=>   67 -  91   (GLU   84  - LYS  108  <=> PRO   67  - MET   91 )                          
  21: s001-A edm9-A   109 - 126 <=>   96 - 113   (ASN  109  - LYS  126  <=> LYS   96  - LYS  113 )                          
  21: s001-A edm9-A   128 - 131 <=>  114 - 117   (LEU  128  - LYS  131  <=> THR  114  - ASN  117 )                          
  21: s001-A edm9-A   134 - 164 <=>  122 - 152   (VAL  134  - TRP  164  <=> TYR  122  - PHE  152 )                          
  21: s001-A edm9-A   165 - 168 <=>  155 - 158   (PRO  165  - SER  168  <=> HIS  155  - GLN  158 )                          
  21: s001-A edm9-A   177 - 218 <=>  159 - 200   (THR  177  - LEU  218  <=> ARG  159  - ALA  200 )                          
  21: s001-A edm9-A   219 - 222 <=>  203 - 206   (ARG  219  - ARG  222  <=> ASP  203  - SER  206 )                          
  21: s001-A edm9-A   223 - 231 <=>  226 - 234   (ASN  223  - LEU  231  <=> SER  226  - PHE  234 )                          
  21: s001-A edm9-A   233 - 248 <=>  235 - 250   (SER  233  - TYR  248  <=> LYS  235  - THR  250 )                          
  21: s001-A edm9-A   249 - 274 <=>  255 - 280   (PHE  249  - ASP  274  <=> ILE  255  - THR  280 )                          
  21: s001-A edm9-A   303 - 334 <=>  282 - 313   (GLN  303  - GLN  334  <=> GLU  282  - THR  313 )                          
  21: s001-A edm9-A   335 - 347 <=>  315 - 327   (LYS  335  - PHE  347  <=> ARG  315  - PHE  327 )                          
  21: s001-A edm9-A   348 - 351 <=>  329 - 332   (LYS  348  - GLU  351  <=> HIS  329  - LEU  332 )                          
  21: s001-A edm9-A   356 - 359 <=>  333 - 336   (MET  356  - PHE  359  <=> VAL  333  - ASP  336 )                          
  21: s001-A edm9-A   377 - 382 <=>  339 - 344   (ASP  377  - SER  382  <=> LEU  339  - PHE  344 )                          
  21: s001-A edm9-A   383 - 389 <=>  346 - 352   (GLY  383  - ARG  389  <=> ASP  346  - PRO  352 )                          
  21: s001-A edm9-A   395 - 400 <=>  354 - 359   (CYS  395  - LYS  400  <=> THR  354  - GLY  359 )                          
  21: s001-A edm9-A   407 - 411 <=>  360 - 364   (ALA  407  - LEU  411  <=> LEU  360  - ASN  364 )                          
  21: s001-A edm9-A   412 - 441 <=>  366 - 395   (ASN  412  - HIS  441  <=> GLN  366  - ASN  395 )                          
  22: s001-A ems3-A     5 -  26 <=>    3 -  24   (ARG    5  - LEU   26  <=> PHE    3  - TYR   24 )                          
  22: s001-A ems3-A    31 -  40 <=>   29 -  38   (SER   31  - ASN   40  <=> LYS   29  - LYS   38 )                          
  22: s001-A ems3-A    41 -  62 <=>   41 -  62   (CYS   41  - TYR   62  <=> ILE   41  - ALA   62 )                          
  22: s001-A ems3-A    87 - 106 <=>   64 -  83   (LEU   87  - VAL  106  <=> ASN   64  - LYS   83 )                          
  22: s001-A ems3-A   107 - 126 <=>   88 - 107   (ASN  107  - LYS  126  <=> LYS   88  - PHE  107 )                          
  22: s001-A ems3-A   134 - 164 <=>  109 - 139   (VAL  134  - TRP  164  <=> GLY  109  - PRO  139 )                          
  22: s001-A ems3-A   178 - 186 <=>  147 - 155   (GLU  178  - LEU  186  <=> PRO  147  - GLY  155 )                          
  22: s001-A ems3-A   187 - 218 <=>  157 - 188   (MET  187  - LEU  218  <=> TYR  157  - GLN  188 )                          
  22: s001-A ems3-A   219 - 222 <=>  191 - 194   (ARG  219  - ARG  222  <=> LEU  191  - ALA  194 )                          
  22: s001-A ems3-A   223 - 231 <=>  201 - 209   (ASN  223  - LEU  231  <=> ARG  201  - LEU  209 )                          
  22: s001-A ems3-A   233 - 247 <=>  210 - 224   (SER  233  - HIS  247  <=> ARG  210  - SER  224 )                          
  22: s001-A ems3-A   248 - 257 <=>  226 - 235   (TYR  248  - LEU  257  <=> LEU  226  - ALA  235 )                          
  22: s001-A ems3-A   258 - 274 <=>  239 - 255   (TRP  258  - ASP  274  <=> TRP  239  - PRO  255 )                          
  22: s001-A ems3-A   303 - 349 <=>  259 - 305   (GLN  303  - SER  349  <=> ASP  259  - ARG  305 )                          
  22: s001-A ems3-A   376 - 380 <=>  307 - 311   (LEU  376  - PHE  380  <=> ASP  307  - SER  311 )                          
  22: s001-A ems3-A   383 - 390 <=>  312 - 319   (GLY  383  - GLN  390  <=> MET  312  - LEU  319 )                          
  22: s001-A ems3-A   393 - 399 <=>  321 - 327   (SER  393  - TYR  399  <=> PRO  321  - LEU  327 )                          
  22: s001-A ems3-A   407 - 410 <=>  328 - 331   (ALA  407  - SER  410  <=> ASN  328  - THR  331 )                          
  22: s001-A ems3-A   411 - 439 <=>  333 - 361   (LEU  411  - LEU  439  <=> ASP  333  - ALA  361 )                          
  23: s001-A em4m-A     1 -  39 <=>   11 -  49   (MET    1  - ALA   39  <=> LYS   11  - LYS   49 )                          
  23: s001-A em4m-A    40 -  61 <=>   55 -  76   (ASN   40  - SER   61  <=> ARG   55  - LEU   76 )                          
  23: s001-A em4m-A    83 - 130 <=>   90 - 137   (SER   83  - GLY  130  <=> ASP   90  - ARG  137 )                          
  23: s001-A em4m-A   133 - 167 <=>  138 - 172   (LEU  133  - ALA  167  <=> LEU  138  - SER  172 )                          
  23: s001-A em4m-A   176 - 218 <=>  175 - 217   (LEU  176  - LEU  218  <=> ASP  175  - ASN  217 )                          
  23: s001-A em4m-A   219 - 222 <=>  220 - 223   (ARG  219  - ARG  222  <=> ALA  220  - LYS  223 )                          
  23: s001-A em4m-A   223 - 231 <=>  249 - 257   (ASN  223  - LEU  231  <=> PHE  249  - ALA  257 )                          
  23: s001-A em4m-A   233 - 259 <=>  258 - 284   (SER  233  - MET  259  <=> ALA  258  - LEU  284 )                          
  23: s001-A em4m-A   260 - 272 <=>  286 - 298   (MET  260  - LYS  272  <=> PHE  286  - LEU  298 )                          
  23: s001-A em4m-A   303 - 306 <=>  303 - 306   (GLN  303  - GLN  306  <=> ASP  303  - VAL  306 )                          
  23: s001-A em4m-A   309 - 338 <=>  307 - 336   (LEU  309  - SER  338  <=> VAL  307  - GLU  336 )                          
  23: s001-A em4m-A   340 - 343 <=>  337 - 340   (LEU  340  - LYS  343  <=> VAL  337  - LYS  340 )                          
  23: s001-A em4m-A   345 - 350 <=>  341 - 346   (TRP  345  - ASP  350  <=> LEU  341  - VAL  346 )                          
  23: s001-A em4m-A   370 - 382 <=>  349 - 361   (PHE  370  - SER  382  <=> ASP  349  - PHE  361 )                          
  23: s001-A em4m-A   383 - 389 <=>  363 - 369   (GLY  383  - ARG  389  <=> GLY  363  - ARG  369 )                          
  23: s001-A em4m-A   395 - 398 <=>  371 - 374   (CYS  395  - THR  398  <=> GLU  371  - VAL  374 )                          
  23: s001-A em4m-A   407 - 410 <=>  376 - 379   (ALA  407  - SER  410  <=> GLY  376  - HIS  379 )                          
  23: s001-A em4m-A   411 - 434 <=>  381 - 404   (LEU  411  - VAL  434  <=> ASN  381  - ILE  404 )                          
  23: s001-A em4m-A   435 - 448 <=>  406 - 419   (GLN  435  - GLN  448  <=> GLY  406  - ASP  419 )                          
  24: s001-A ekkf-A     5 -  24 <=>    3 -  22   (ARG    5  - LEU   24  <=> ASP    3  - SER   22 )                          
  24: s001-A ekkf-A    25 -  28 <=>   24 -  27   (GLN   25  - PHE   28  <=> PHE   24  - ASP   27 )                          
  24: s001-A ekkf-A    32 -  40 <=>   30 -  38   (GLN   32  - ASN   40  <=> THR   30  - ARG   38 )                          
  24: s001-A ekkf-A    41 -  62 <=>   41 -  62   (CYS   41  - TYR   62  <=> ILE   41  - GLY   62 )                          
  24: s001-A ekkf-A    64 -  67 <=>   63 -  66   (LEU   64  - GLU   67  <=> ASP   63  - LEU   66 )                          
  24: s001-A ekkf-A    83 - 125 <=>   76 - 118   (SER   83  - LEU  125  <=> GLU   76  - ASN  118 )                          
  24: s001-A ekkf-A   135 - 163 <=>  119 - 147   (LEU  135  - ASN  163  <=> PRO  119  - SER  147 )                          
  24: s001-A ekkf-A   164 - 167 <=>  150 - 153   (TRP  164  - ALA  167  <=> ALA  150  - ARG  153 )                          
  24: s001-A ekkf-A   177 - 180 <=>  155 - 158   (THR  177  - HIS  180  <=> GLY  155  - GLU  158 )                          
  24: s001-A ekkf-A   182 - 187 <=>  159 - 164   (ILE  182  - MET  187  <=> MET  159  - VAL  164 )                          
  24: s001-A ekkf-A   188 - 218 <=>  166 - 196   (GLY  188  - LEU  218  <=> LEU  166  - LYS  196 )                          
  24: s001-A ekkf-A   219 - 222 <=>  199 - 202   (ARG  219  - ARG  222  <=> MET  199  - GLU  202 )                          
  24: s001-A ekkf-A   223 - 259 <=>  223 - 259   (ASN  223  - MET  259  <=> TYR  223  - GLU  259 )                          
  24: s001-A ekkf-A   260 - 272 <=>  261 - 273   (MET  260  - LYS  272  <=> TYR  261  - SER  273 )                          
  24: s001-A ekkf-A   273 - 277 <=>  276 - 280   (TYR  273  - GLU  277  <=> LYS  276  - HIS  280 )                          
  24: s001-A ekkf-A   303 - 347 <=>  283 - 327   (GLN  303  - PHE  347  <=> LYS  283  - ARG  327 )                          
  24: s001-A ekkf-A   348 - 352 <=>  329 - 333   (LYS  348  - ASN  352  <=> VAL  329  - SER  333 )                          
  24: s001-A ekkf-A   356 - 359 <=>  334 - 337   (MET  356  - PHE  359  <=> LEU  334  - ARG  337 )                          
  24: s001-A ekkf-A   377 - 382 <=>  340 - 345   (ASP  377  - SER  382  <=> GLU  340  - LEU  345 )                          
  24: s001-A ekkf-A   383 - 389 <=>  347 - 353   (GLY  383  - ARG  389  <=> LEU  347  - PRO  353 )                          
  24: s001-A ekkf-A   395 - 398 <=>  355 - 358   (CYS  395  - THR  398  <=> LYS  355  - VAL  358 )                          
  24: s001-A ekkf-A   406 - 409 <=>  360 - 363   (PHE  406  - LEU  409  <=> GLY  360  - PRO  363 )                          
  24: s001-A ekkf-A   410 - 436 <=>  365 - 391   (SER  410  - GLN  436  <=> THR  365  - PHE  391 )                          
  25: s001-A eknq-A     6 -  22 <=>    1 -  17   (PHE    6  - GLY   22  <=> MET    1  - GLY   17 )                          
  25: s001-A eknq-A    23 -  26 <=>   19 -  22   (LEU   23  - LEU   26  <=> THR   19  - GLN   22 )                          
  25: s001-A eknq-A    34 -  40 <=>   27 -  33   (VAL   34  - ASN   40  <=> LYS   27  - PHE   33 )                          
  25: s001-A eknq-A    41 -  69 <=>   36 -  64   (CYS   41  - LYS   69  <=> THR   36  - LYS   64 )                          
  25: s001-A eknq-A    83 - 114 <=>   71 - 102   (SER   83  - LEU  114  <=> LEU   71  - MET  102 )                          
  25: s001-A eknq-A   116 - 129 <=>  103 - 116   (ASN  116  - LEU  129  <=> GLN  103  - CYS  116 )                          
  25: s001-A eknq-A   132 - 135 <=>  117 - 120   (HIS  132  - LEU  135  <=> GLY  117  - GLY  120 )                          
  25: s001-A eknq-A   136 - 164 <=>  123 - 151   (LYS  136  - TRP  164  <=> GLY  123  - LEU  151 )                          
  25: s001-A eknq-A   165 - 168 <=>  154 - 157   (PRO  165  - SER  168  <=> THR  154  - LEU  157 )                          
  25: s001-A eknq-A   177 - 218 <=>  158 - 199   (THR  177  - LEU  218  <=> ILE  158  - ARG  199 )                          
  25: s001-A eknq-A   219 - 222 <=>  202 - 205   (ARG  219  - ARG  222  <=> GLN  202  - LYS  205 )                          
  25: s001-A eknq-A   224 - 259 <=>  211 - 246   (LEU  224  - MET  259  <=> LYS  211  - ASP  246 )                          
  25: s001-A eknq-A   260 - 272 <=>  248 - 260   (MET  260  - LYS  272  <=> PHE  248  - VAL  260 )                          
  25: s001-A eknq-A   273 - 276 <=>  263 - 266   (TYR  273  - ASP  276  <=> PHE  263  - SER  266 )                          
  25: s001-A eknq-A   304 - 339 <=>  267 - 302   (ASN  304  - THR  339  <=> THR  267  - SER  302 )                          
  25: s001-A eknq-A   343 - 349 <=>  303 - 309   (LYS  343  - SER  349  <=> ALA  303  - GLU  309 )                          
  25: s001-A eknq-A   375 - 385 <=>  312 - 322   (ILE  375  - SER  385  <=> TRP  312  - TYR  322 )                          
  25: s001-A eknq-A   386 - 389 <=>  324 - 327   (ILE  386  - ARG  389  <=> ASN  324  - LYS  327 )                          
  25: s001-A eknq-A   394 - 397 <=>  328 - 331   (ILE  394  - ILE  397  <=> LEU  328  - TRP  331 )                          
  25: s001-A eknq-A   408 - 411 <=>  334 - 337   (TYR  408  - LEU  411  <=> GLY  334  - GLN  337 )                          
  25: s001-A eknq-A   414 - 440 <=>  340 - 366   (ILE  414  - ARG  440  <=> ARG  340  - LYS  366 )                          
  26: s001-A eh0n-A     8 -  21 <=>    8 -  21   (VAL    8  - PHE   21  <=> VAL    8  - TRP   21 )                          
  26: s001-A eh0n-A    22 -  29 <=>   24 -  31   (GLY   22  - SER   29  <=> VAL   24  - PRO   31 )                          
  26: s001-A eh0n-A    32 -  68 <=>   32 -  68   (GLN   32  - SER   68  <=> ASP   32  - PRO   68 )                          
  26: s001-A eh0n-A    79 -  82 <=>   72 -  75   (ARG   79  - LYS   82  <=> ALA   72  - PHE   75 )                          
  26: s001-A eh0n-A    83 - 131 <=>   83 - 131   (SER   83  - LYS  131  <=> LYS   83  - HIS  131 )                          
  26: s001-A eh0n-A   133 - 136 <=>  132 - 135   (LEU  133  - LYS  136  <=> VAL  132  - ASN  135 )                          
  26: s001-A eh0n-A   142 - 164 <=>  141 - 163   (LEU  142  - TRP  164  <=> LEU  141  - PHE  163 )                          
  26: s001-A eh0n-A   165 - 168 <=>  167 - 170   (PRO  165  - SER  168  <=> ARG  167  - CYS  170 )                          
  26: s001-A eh0n-A   177 - 187 <=>  171 - 181   (THR  177  - MET  187  <=> GLY  171  - THR  181 )                          
  26: s001-A eh0n-A   188 - 218 <=>  183 - 213   (GLY  188  - LEU  218  <=> THR  183  - LEU  213 )                          
  26: s001-A eh0n-A   219 - 222 <=>  216 - 219   (ARG  219  - ARG  222  <=> GLN  216  - GLN  219 )                          
  26: s001-A eh0n-A   223 - 231 <=>  226 - 234   (ASN  223  - LEU  231  <=> VAL  226  - PHE  234 )                          
  26: s001-A eh0n-A   233 - 247 <=>  235 - 249   (SER  233  - HIS  247  <=> GLU  235  - GLY  249 )                          
  26: s001-A eh0n-A   248 - 272 <=>  251 - 275   (TYR  248  - LYS  272  <=> PHE  251  - GLN  275 )                          
  26: s001-A eh0n-A   273 - 276 <=>  278 - 281   (TYR  273  - ASP  276  <=> LEU  278  - GLU  281 )                          
  26: s001-A eh0n-A   304 - 347 <=>  282 - 325   (ASN  304  - PHE  347  <=> PRO  282  - TYR  325 )                          
  26: s001-A eh0n-A   348 - 351 <=>  328 - 331   (LYS  348  - GLU  351  <=> TYR  328  - GLY  331 )                          
  26: s001-A eh0n-A   373 - 383 <=>  333 - 343   (LEU  373  - GLY  383  <=> ASP  333  - GLN  343 )                          
  26: s001-A eh0n-A   384 - 389 <=>  345 - 350   (ILE  384  - ARG  389  <=> TRP  345  - ARG  350 )                          
  26: s001-A eh0n-A   395 - 398 <=>  351 - 354   (CYS  395  - THR  398  <=> GLN  351  - MET  354 )                          
  26: s001-A eh0n-A   407 - 410 <=>  357 - 360   (ALA  407  - SER  410  <=> SER  357  - LEU  360 )                          
  26: s001-A eh0n-A   411 - 449 <=>  362 - 400   (LEU  411  - VAL  449  <=> SER  362  - ASP  400 )                          
  27: s001-A ele6-A     5 -  29 <=>    2 -  26   (ARG    5  - SER   29  <=> ASP    2  - ASP   26 )                          
  27: s001-A ele6-A    32 -  40 <=>   29 -  37   (GLN   32  - ASN   40  <=> THR   29  - TRP   37 )                          
  27: s001-A ele6-A    41 -  69 <=>   40 -  68   (CYS   41  - LYS   69  <=> LEU   40  - PHE   68 )                          
  27: s001-A ele6-A    78 -  81 <=>   69 -  72   (LYS   78  - LEU   81  <=> GLY   69  - ASN   72 )                          
  27: s001-A ele6-A    83 - 125 <=>   76 - 118   (SER   83  - LEU  125  <=> GLU   76  - ARG  118 )                          
  27: s001-A ele6-A   135 - 164 <=>  119 - 148   (LEU  135  - TRP  164  <=> PRO  119  - LEU  148 )                          
  27: s001-A ele6-A   165 - 168 <=>  151 - 154   (PRO  165  - SER  168  <=> MET  151  - VAL  154 )                          
  27: s001-A ele6-A   177 - 218 <=>  155 - 196   (THR  177  - LEU  218  <=> ASP  155  - GLU  196 )                          
  27: s001-A ele6-A   219 - 222 <=>  199 - 202   (ARG  219  - ARG  222  <=> GLN  199  - ASP  202 )                          
  27: s001-A ele6-A   223 - 247 <=>  223 - 247   (ASN  223  - HIS  247  <=> SER  223  - GLU  247 )                          
  27: s001-A ele6-A   248 - 271 <=>  249 - 272   (TYR  248  - LEU  271  <=> PHE  249  - TYR  272 )                          
  27: s001-A ele6-A   272 - 275 <=>  275 - 278   (LYS  272  - TYR  275  <=> LEU  275  - GLY  278 )                          
  27: s001-A ele6-A   303 - 347 <=>  283 - 327   (GLN  303  - PHE  347  <=> SER  283  - ARG  327 )                          
  27: s001-A ele6-A   348 - 351 <=>  329 - 332   (LYS  348  - GLU  351  <=> ILE  329  - GLY  332 )                          
  27: s001-A ele6-A   356 - 359 <=>  333 - 336   (MET  356  - PHE  359  <=> LEU  333  - ARG  336 )                          
  27: s001-A ele6-A   377 - 382 <=>  339 - 344   (ASP  377  - SER  382  <=> GLU  339  - LEU  344 )                          
  27: s001-A ele6-A   383 - 389 <=>  346 - 352   (GLY  383  - ARG  389  <=> LEU  346  - PRO  352 )                          
  27: s001-A ele6-A   395 - 399 <=>  354 - 358   (CYS  395  - TYR  399  <=> LYS  354  - VAL  358 )                          
  27: s001-A ele6-A   406 - 409 <=>  359 - 362   (PHE  406  - LEU  409  <=> LYS  359  - ASP  362 )                          
  27: s001-A ele6-A   410 - 436 <=>  364 - 390   (SER  410  - GLN  436  <=> THR  364  - PHE  390 )                          
  28: s001-A emt3-A     9 -  67 <=>    6 -  64   (ASN    9  - GLU   67  <=> GLY    6  - ARG   64 )                          
  28: s001-A emt3-A    83 - 127 <=>   75 - 119   (SER   83  - SER  127  <=> ASN   75  - ALA  119 )                          
  28: s001-A emt3-A   142 - 154 <=>  123 - 135   (LEU  142  - VAL  154  <=> LEU  123  - ALA  135 )                          
  28: s001-A emt3-A   155 - 159 <=>  137 - 141   (MET  155  - ILE  159  <=> ASN  137  - MET  141 )                          
  28: s001-A emt3-A   161 - 164 <=>  142 - 145   (PHE  161  - TRP  164  <=> ALA  142  - ILE  145 )                          
  28: s001-A emt3-A   166 - 169 <=>  152 - 155   (LYS  166  - GLY  169  <=> TRP  152  - ASP  155 )                          
  28: s001-A emt3-A   177 - 218 <=>  157 - 198   (THR  177  - LEU  218  <=> SER  157  - GLN  198 )                          
  28: s001-A emt3-A   219 - 222 <=>  201 - 204   (ARG  219  - ARG  222  <=> ALA  201  - ASP  204 )                          
  28: s001-A emt3-A   223 - 232 <=>  215 - 224   (ASN  223  - ARG  232  <=> ASN  215  - GLU  224 )                          
  28: s001-A emt3-A   234 - 243 <=>  225 - 234   (ILE  234  - ILE  243  <=> MET  225  - ASN  234 )                          
  28: s001-A emt3-A   244 - 247 <=>  236 - 239   (LEU  244  - HIS  247  <=> GLU  236  - LEU  239 )                          
  28: s001-A emt3-A   248 - 274 <=>  241 - 267   (TYR  248  - ASP  274  <=> TYR  241  - GLN  267 )                          
  28: s001-A emt3-A   302 - 320 <=>  269 - 287   (GLN  302  - PHE  320  <=> LYS  269  - PHE  287 )                          
  28: s001-A emt3-A   322 - 348 <=>  288 - 314   (LEU  322  - LYS  348  <=> MET  288  - PRO  314 )                          
  28: s001-A emt3-A   372 - 381 <=>  317 - 326   (GLN  372  - LEU  381  <=> GLY  317  - LYS  326 )                          
  28: s001-A emt3-A   384 - 391 <=>  327 - 334   (ILE  384  - PRO  391  <=> PHE  327  - GLN  334 )                          
  28: s001-A emt3-A   393 - 397 <=>  335 - 339   (SER  393  - ILE  397  <=> LYS  335  - THR  339 )                          
  28: s001-A emt3-A   407 - 410 <=>  342 - 345   (ALA  407  - SER  410  <=> GLY  342  - ALA  345 )                          
  28: s001-A emt3-A   411 - 445 <=>  347 - 381   (LEU  411  - TYR  445  <=> ASP  347  - PHE  381 )                          
  29: s001-A ekah-A     8 -  22 <=>    4 -  18   (VAL    8  - GLY   22  <=> TYR    4  - ALA   18 )                          
  29: s001-A ekah-A    23 -  32 <=>   20 -  29   (LEU   23  - GLN   32  <=> LEU   20  - ASP   29 )                          
  29: s001-A ekah-A    34 -  40 <=>   30 -  36   (VAL   34  - ASN   40  <=> GLY   30  - LEU   36 )                          
  29: s001-A ekah-A    41 -  67 <=>   39 -  65   (CYS   41  - GLU   67  <=> TRP   39  - GLU   65 )                          
  29: s001-A ekah-A    82 - 128 <=>   77 - 123   (LYS   82  - LEU  128  <=> GLU   77  - ASN  123 )                          
  29: s001-A ekah-A   133 - 137 <=>  124 - 128   (LEU  133  - CYS  137  <=> GLY  124  - THR  128 )                          
  29: s001-A ekah-A   142 - 159 <=>  129 - 146   (LEU  142  - ILE  159  <=> TYR  129  - LEU  146 )                          
  29: s001-A ekah-A   161 - 164 <=>  147 - 150   (PHE  161  - TRP  164  <=> ALA  147  - PHE  150 )                          
  29: s001-A ekah-A   165 - 168 <=>  153 - 156   (PRO  165  - SER  168  <=> ILE  153  - ARG  156 )                          
  29: s001-A ekah-A   177 - 187 <=>  160 - 170   (THR  177  - MET  187  <=> GLY  160  - ILE  170 )
[truncated: 5,764,544 more chars]
