# Supplementary material for: Structural screens identify candidate human homologs of insect chemoreceptors and cryptic Drosophila gustatory receptor-like proteins
Source: eLife. 2023 Feb 20;12:e85537. doi: 10.7554/eLife.85537 (PMC9998090; doi:10.7554/eLife.85537)
Supplement: Source data 3. — Individual text files represent the output of the Dali AF-DB search using the indicated query candidate seven transmembrane domain ion channels (7TMICs) from Trypanosoma (GRL1), D. melanogaster (Grls), or H. sapiens (PHTF1/2) and the structural proteomic dataset of D. melanogaster. [file elife-85537-data3.zip › Dmel_DmelGrl62b.txt]

# Job: Dmel_DmelGrl62b_CG42356_AF B7Z0I1 F1 model_v3
# Query: s001A
# No:  Chain   Z    rmsd lali nres  %id PDB  Description
   1:  ednc-A 56.1  0.0  422   422  100   DROME:AF-B7Z0I1-F1 UNCHARACTERIZED PROTEIN;
   2:  egvu-A 30.9  3.1  352   426   20   DROME:AF-Q6ILZ2-F1 HDC08032;
   3:  edeq-A 26.5  3.1  338   449   13   DROME:AF-B7Z0I0-F1 UNCHARACTERIZED PROTEIN;
   4:  ejh0-A 26.4  2.9  320   371   13   DROME:AF-Q8IQ72-F1 UNCHARACTERIZED PROTEIN CG32395;
   5:  el78-A 26.0  3.7  321   378   11   DROME:AF-P58954-F1 PUTATIVE GUSTATORY RECEPTOR 22F;
   6:  elra-A 25.6  3.9  318   367    9   DROME:AF-Q9W1V0-F1 GUSTATORY RECEPTOR;
   7:  em4m-A 25.4  3.9  332   419   12   DROME:AF-Q9VD76-F1 GUSTATORY RECEPTOR FOR BITTER TASTE 93A;
   8:  eku8-A 25.1  3.6  321   383   11   DROME:AF-P58952-F1 PUTATIVE GUSTATORY RECEPTOR 22C;
   9:  eiw1-A 25.1  3.5  320   373   14   DROME:AF-Q9VYZ2-F1 PUTATIVE GUSTATORY RECEPTOR 10B;
  10:  eidg-A 25.1  4.0  326   386   10   DROME:AF-P84180-F1 PUTATIVE GUSTATORY RECEPTOR 22B;
  11:  eevn-A 24.9  3.7  322   412   10   DROME:AF-Q9W2B2-F1 PUTATIVE GUSTATORY RECEPTOR 58C;
  12:  ehhh-A 24.8  3.6  332   381   12   DROME:AF-Q8IN22-F1 GUSTATORY RECEPTOR;
  13:  ehwi-A 24.8  3.9  328   389   10   DROME:AF-P58953-F1 GUSTATORY RECEPTOR FOR BITTER TASTE 22E;
  14:  ems3-A 24.6  3.9  313   361   11   DROME:AF-A1Z881-F1 GUSTATORY RECEPTOR;
  15:  edo9-A 24.6  3.8  329   397   10   DROME:AF-Q9VD74-F1 PUTATIVE GUSTATORY RECEPTOR 93C;
  16:  eknq-A 24.4  4.1  318   366   10   DROME:AF-Q8MLS6-F1 GUSTATORY RECEPTOR;
  17:  edup-A 24.3  4.3  326   394   14   DROME:AF-P58951-F1 PUTATIVE GUSTATORY RECEPTOR 22A;
  18:  edkk-A 24.3  3.7  332   386   11   DROME:AF-Q8IN58-F1 PUTATIVE GUSTATORY RECEPTOR 92A;
  19:  eer4-A 24.2  3.8  330   395   12   DROME:AF-Q8IN23-F1 PUTATIVE GUSTATORY RECEPTOR 93B;
  20:  edbe-A 24.2  3.8  320   387   12   DROME:AF-P84181-F1 PUTATIVE GUSTATORY RECEPTOR 22D;
  21:  edm9-A 23.7  3.9  320   395   13   DROME:AF-P58962-F1 PUTATIVE GUSTATORY RECEPTOR 58A;
  22:  efqn-A 23.6  3.7  334   430   12   DROME:AF-Q9V4Q0-F1 UNCHARACTERIZED PROTEIN CG1339;
  23:  ei8b-A 23.6  4.0  330   408   11   DROME:AF-Q9W2B1-F1 PUTATIVE GUSTATORY RECEPTOR 58B;
  24:  emn9-A 23.4  4.1  314   391    9   DROME:AF-P58955-F1 PUTATIVE GUSTATORY RECEPTOR 36A;
  25:  emye-A 23.3  4.0  330   461    8   DROME:AF-Q9VKJ7-F1 GUSTATORY AND PHEROMONE RECEPTOR 32A;
  26:  el2r-A 23.2  4.5  326   423   12   DROME:AF-Q8IMQ6-F1 PUTATIVE GUSTATORY RECEPTOR 97A;
  27:  eiql-A 23.2  4.5  320   362   10   DROME:AF-Q9VEU0-F1 PUTATIVE GUSTATORY RECEPTOR 89A;
  28:  emw6-A 23.2  4.6  328   404   11   DROME:AF-Q8IMZ5-F1 PUTATIVE GUSTATORY RECEPTOR 94A;
  29:  ele6-A 23.1  4.0  314   390    9   DROME:AF-Q8INZ2-F1 PUTATIVE GUSTATORY RECEPTOR 36C;
  30:  egvr-A 22.9  4.0  316   390   10   DROME:AF-P58985-F1 PUTATIVE GUSTATORY RECEPTOR 59D;
  31:  ekkf-A 22.8  4.2  318   391    9   DROME:AF-Q9VJF2-F1 PUTATIVE GUSTATORY RECEPTOR 36B;
  32:  ei7y-A 22.8  3.2  314   406   10   DROME:AF-P82983-F1 PUTATIVE ODORANT RECEPTOR 65B;
  33:  elxa-A 22.6  3.3  314   410   10   DROME:AF-P82984-F1 PUTATIVE ODORANT RECEPTOR 65C;
  34:  edyb-A 22.6  4.3  318   397    9   DROME:AF-Q9W1U5-F1 PUTATIVE GUSTATORY RECEPTOR 59C;
  35:  ehm4-A 22.5  4.1  323   397   11   DROME:AF-Q8INM9-F1 PUTATIVE GUSTATORY RECEPTOR 85A;
  36:  emve-A 22.3  4.0  316   408    9   DROME:AF-P58950-F1 GUSTATORY RECEPTOR 10A;
  37:  ejdt-A 22.2  3.7  305   377    8   DROME:AF-Q9VLE5-F1 ODORANT RECEPTOR 30A;
  38:  ee8p-A 22.2  4.3  329   456   10   DROME:AF-P83293-F1 GUSTATORY RECEPTOR FOR SUGAR TASTE 64A;
  39:  eioz-A 22.1  4.0  325   417   11   DROME:AF-Q9VZJ6-F1 GUSTATORY RECEPTOR FOR SUGAR TASTE 64D;
  40:  emga-A 22.1  4.5  315   391   10   DROME:AF-Q9VB30-F1 PUTATIVE GUSTATORY RECEPTOR 98A;
  41:  ec6g-A 22.1  3.5  318   417   10   DROME:AF-P82982-F1 ODORANT RECEPTOR 65A;
  42:  eiwv-A 22.1  4.0  318   469   10   DROME:AF-P83297-F1 GUSTATORY RECEPTOR FOR SUGAR TASTE 64F;
  43:  ejv8-A 22.1  4.1  321   410   11   DROME:AF-Q8INZ1-F1 UNCHARACTERIZED PROTEIN CG31750;
  44:  ef7l-A 22.0  4.0  319   427   11   DROME:AF-Q9V4K2-F1 GUSTATORY RECEPTOR FOR SUGAR TASTE 43A;
  45:  efru-A 22.0  5.0  328   527   12   DROME:AF-Q9VSH2-F1 GUSTATORY RECEPTOR FOR BITTER TASTE 66A;
  46:  effz-A 22.0  4.2  327   408    9   DROME:AF-Q8IMN6-F1 PUTATIVE GUSTATORY RECEPTOR 98C;
  47:  ekmp-A 21.9  3.9  321   403   12   DROME:AF-Q9VB26-F1 PUTATIVE GUSTATORY RECEPTOR 98B;
  48:  ec2h-A 21.8  4.5  332   406   11   DROME:AF-P83294-F1 GUSTATORY RECEPTOR FOR SUGAR TASTE 64B;
  49:  ejc1-A 21.8  4.5  330   444   13   DROME:AF-Q9W497-F1 GUSTATORY RECEPTOR 5A FOR TREHALOSE;
  50:  ek3z-A 21.8  4.2  324   451   11   DROME:AF-P83296-F1 GUSTATORY RECEPTOR FOR SUGAR TASTE 64E;
  51:  edln-A 21.7  4.5  323   436   11   DROME:AF-Q9W0M2-F1 GUSTATORY RECEPTOR FOR SUGAR TASTE 61A;
  52:  eh0n-A 21.7  4.5  327   414    8   DROME:AF-P58961-F1 PUTATIVE GUSTATORY RECEPTOR 47B;
  53:  elpf-A 21.6  4.7  325   470    8   DROME:AF-Q9VM08-F1 PUTATIVE GUSTATORY RECEPTOR 28B;
  54:  el65-A 21.6  4.9  321   454    7   DROME:AF-Q9VPT1-F1 GUSTATORY AND ODORANT RECEPTOR 21A;
  55:  ell6-A 21.6  3.9  322   412   10   DROME:AF-Q8IMN5-F1 PUTATIVE GUSTATORY RECEPTOR 98D;
  56:  edxo-A 21.5  3.7  318   412    6   DROME:AF-P81922-F1 ODORANT RECEPTOR 47B;
  57:  eliv-A 21.5  4.2  325   512   10   DROME:AF-Q9VZL7-F1 GUSTATORY AND ODORANT RECEPTOR 63A;
  58:  ee0h-A 21.4  3.3  311   384   10   DROME:AF-Q9VAW0-F1 PUTATIVE ODORANT RECEPTOR 98B;
  59:  eepd-A 21.4  3.9  310   369   10   DROME:AF-P58960-F1 PUTATIVE GUSTATORY RECEPTOR 39B;
  60:  eeha-A 21.4  3.6  307   412    7   DROME:AF-Q9VHQ2-F1 PUTATIVE ODORANT RECEPTOR 85D;
  61:  eg6r-A 21.3  5.0  327   428    9   DROME:AF-Q9W594-F1 PUTATIVE GUSTATORY RECEPTOR 2A;
  62:  ejx9-A 21.3  3.6  318   397   11   DROME:AF-O46077-F1 ODORANT RECEPTOR 2A;
  63:  ekwq-A 21.3  3.7  309   378   10   DROME:AF-P81914-F1 ODORANT RECEPTOR 33A;
  64:  egq9-A 21.3  3.6  314   383   12   DROME:AF-Q9VCS8-F1 ODORANT RECEPTOR 94B;
  65:  embr-A 21.3  4.7  326   450   11   DROME:AF-Q9VM09-F1 PUTATIVE GUSTATORY RECEPTOR 28A;
  66:  ehu2-A 21.3  4.1  322   419   11   DROME:AF-P83295-F1 GUSTATORY RECEPTOR FOR SUGAR TASTE 64C;
  67:  eh6u-A 21.3  3.4  309   384   10   DROME:AF-Q9V3N2-F1 ODORANT RECEPTOR 46A, ISOFORM B;
  68:  ekah-A 21.2  4.5  324   389    9   DROME:AF-Q9VTN0-F1 GUSTATORY RECEPTOR 68A;
  69:  ee2c-A 21.2  4.0  321   416    9   DROME:AF-Q9V969-F1 PUTATIVE GUSTATORY RECEPTOR 57A;
  70:  eeqs-A 21.2  3.8  315   408    7   DROME:AF-Q9VDM1-F1 PUTATIVE ODORANT RECEPTOR 92A;
  71:  em1q-A 21.0  3.6  310   396    7   DROME:AF-Q9V589-F1 ODORANT RECEPTOR 45B;
  72:  elct-A 21.0  4.9  317   406   10   DROME:AF-Q9W1N5-F1 PUTATIVE GUSTATORY RECEPTOR 59F;
  73:  elft-A 21.0  3.2  306   385   11   DROME:AF-P81921-F1 ODORANT RECEPTOR 47A;
  74:  ed3z-A 21.0  3.7  310   419   11   DROME:AF-Q9V8Y7-F1 ODORANT RECEPTOR 56A;
  75:  edua-A 21.0  3.5  304   375    8   DROME:AF-Q9V6H2-F1 ODORANT RECEPTOR 49B;
  76:  ejsu-A 21.0  3.7  316   397    9   DROME:AF-P81923-F1 ODORANT RECEPTOR 59A;
  77:  ec6b-A 20.9  3.7  289   341   10   DROME:AF-Q8IRL8-F1 PUTATIVE GUSTATORY RECEPTOR 9A;
  78:  eiid-A 20.9  4.0  313   378   12   DROME:AF-Q9VUK5-F1 PUTATIVE ODORANT RECEPTOR 71A;
  79:  egeg-A 20.8  3.7  307   376   13   DROME:AF-P81917-F1 ODORANT RECEPTOR 43A;
  80:  ed4v-A 20.7  3.5  311   406    8   DROME:AF-Q9VYZ1-F1 ODORANT RECEPTOR 10A;
  81:  edgo-A 20.7  4.1  319   387   13   DROME:AF-Q9I816-F1 ODORANT RECEPTOR 19A;
  82:  egpc-A 20.7  4.1  319   387   10   DROME:AF-Q8IRZ5-F1 PUTATIVE ODORANT RECEPTOR 19B;
  83:  emt3-A 20.7  4.8  324   381   11   DROME:AF-P58957-F1 GUSTATORY AND PHEROMONE RECEPTOR 39A, ISOFORM C;
  84:  efj3-A 20.7  3.7  317   387   11   DROME:AF-Q9VCS9-F1 ODORANT RECEPTOR 94A;
  85:  ehy8-A 20.7  3.8  313   407    9   DROME:AF-Q9VT08-F1 ODORANT RECEPTOR 67A;
  86:  eeps-A 20.6  4.6  323   413   11   DROME:AF-Q9W3I5-F1 ODORANT RECEPTOR 7A;
  87:  ego8-A 20.6  4.3  308   418   12   DROME:AF-Q9VXL0-F1 ODORANT RECEPTOR 13A;
  88:  eh83-A 20.5  3.7  316   402   10   DROME:AF-P81911-F1 ODORANT RECEPTOR 22C;
  89:  elep-A 20.5  3.4  304   398    8   DROME:AF-P81913-F1 ODORANT RECEPTOR 24A;
  90:  ehto-A 20.5  3.7  308   449   13   DROME:AF-Q8IPU5-F1 PUTATIVE GUSTATORY RECEPTOR 77A;
  91:  efmx-A 20.5  3.6  303   389    9   DROME:AF-Q9VHQ6-F1 ODORANT RECEPTOR 85C;
  92:  efb7-A 20.4  3.9  315   404    9   DROME:AF-Q9VT90-F1 ODORANT RECEPTOR 67C;
  93:  ekyd-A 20.3  3.7  306   392    8   DROME:AF-Q9VHE6-F1 ODORANT RECEPTOR 85F;
  94:  el2g-A 20.3  3.6  308   393   11   DROME:AF-P82985-F1 PUTATIVE ODORANT RECEPTOR 69A, ISOFORM B;
  95:  efj8-A 20.2  3.9  321   420   10   DROME:AF-Q9VZW8-F1 ODORANT RECEPTOR 63A;
  96:  ehao-A 20.2  3.8  307   396   10   DROME:AF-Q9V6A9-F1 ODORANT RECEPTOR 49A;
  97:  elmc-A 20.1  4.0  311   397    9   DROME:AF-Q9VHS4-F1 ODORANT RECEPTOR 85A;
  98:  el1v-A 20.1  3.8  316   384    8   DROME:AF-P81916-F1 ODORANT RECEPTOR 33C;
  99:  egn9-A 20.0  3.4  296   404   12   DROME:AF-Q9VVF3-F1 ODORANT RECEPTOR 74A;
 100:  ejwi-A 20.0  4.3  318   398    9   DROME:AF-Q9W1P8-F1 ODORANT RECEPTOR 59B;
 101:  ehc8-A 20.0  3.5  307   385    9   DROME:AF-P82986-F1 ODORANT RECEPTOR 82A;
 102:  efkv-A 20.0  4.4  313   399    9   DROME:AF-Q9W1N6-F1 PUTATIVE GUSTATORY RECEPTOR 59E;
 103:  ehyu-A 20.0  4.3  317   397   11   DROME:AF-P81910-F1 ODORANT RECEPTOR 22B;
 104:  eln0-A 19.9  4.1  308   379    8   DROME:AF-P81912-F1 ODORANT RECEPTOR 23A;
 105:  emyi-A 19.9  3.8  315   397    7   DROME:AF-Q9VAZ3-F1 ODORANT RECEPTOR 98A;
 106:  efrd-A 19.9  3.7  311   421    8   DROME:AF-Q9VT20-F1 ODORANT RECEPTOR 67B;
 107:  eeje-A 19.8  4.4  320   399    8   DROME:AF-Q9V9I4-F1 ODORANT RECEPTOR 42B;
 108:  el7o-A 19.8  3.7  301   409    8   DROME:AF-Q9V3Q2-F1 ODORANT RECEPTOR 35A;
 109:  ek22-A 19.7  3.9  306   390    9   DROME:AF-Q9VHQ7-F1 ODORANT RECEPTOR 85B;
 110:  ec7p-A 19.7  4.9  315   385   11   DROME:AF-Q9W367-F1 GUSTATORY RECEPTOR 8A;
 111:  embs-A 19.7  3.8  314   397    8   DROME:AF-P81909-F1 ODORANT RECEPTOR 22A;
 112:  ehif-A 19.6  3.6  300   378   13   DROME:AF-Q9V568-F1 ODORANT RECEPTOR 45A;
 113:  ef4x-A 19.5  4.5  320   467   11   DROME:AF-A0A0B4KGT9-F1 ODORANT RECEPTOR 85E;
 114:  emx7-A 19.5  4.3  314   411    8   DROME:AF-Q9W1P7-F1 PUTATIVE ODORANT RECEPTOR 59C;
 115:  ec06-A 19.3  3.8  309   392    9   DROME:AF-Q9W2U9-F1 ODORANT RECEPTOR 9A;
 116:  emow-A 19.3  4.5  315   475    9   DROME:AF-Q9VKA5-F1 GUSTATORY AND PHEROMONE RECEPTOR 33A;
 117:  ei0r-A 19.2  3.8  307   401    7   DROME:AF-Q9VFN2-F1 ODORANT RECEPTOR 88A;
 118:  em2e-A 19.0  3.9  312   403    8   DROME:AF-P81918-F1 ODORANT RECEPTOR 43B;
 119:  ec13-A 18.9  3.8  312   391   10   DROME:AF-Q9VT92-F1 ODORANT RECEPTOR 67D;
 120:  ejfj-A 18.9  4.1  311   486   11   DROME:AF-Q9VNB5-F1 ODORANT RECEPTOR CORECEPTOR;
 121:  emlt-A 18.8  3.7  299   397    5   DROME:AF-Q9VNK9-F1 PUTATIVE ODORANT RECEPTOR 83C;
 122:  ejx2-A 18.8  4.1  311   453   11   DROME:AF-Q9VNB3-F1 ODORANT RECEPTOR 83A;
 123:  emik-A 18.8  4.4  315   406    8   DROME:AF-Q9V9I2-F1 ODORANT RECEPTOR 42A;
 124:  ehji-A 18.7  3.8  301   392   10   DROME:AF-Q9W5G6-F1 ODORANT RECEPTOR 1A;
 125:  elfw-A 18.5  4.9  300   411    8   DROME:AF-M9PDY1-F1 UNCHARACTERIZED PROTEIN, ISOFORM C;
 126:  ejek-A 18.3  5.0  303   374    8   DROME:AF-P83292-F1 GUSTATORY RECEPTOR 23A;
 127:  egjp-A 17.8  4.4  294   380   11   DROME:AF-Q8INY2-F1 UNCHARACTERIZED PROTEIN;
 128:  elkk-A 17.6  6.1  316   404    9   DROME:AF-Q9W2A4-F1 UNCHARACTERIZED PROTEIN;
 129:  ej04-A 16.9  4.2  311   451   12   DROME:AF-A0A0B4KFG3-F1 UNCHARACTERIZED PROTEIN, ISOFORM C;
 130:  eh7m-A 16.8  4.0  298   379    9   DROME:AF-P81915-F1 ODORANT RECEPTOR 33B;
 131:  eheo-A  8.5  3.3   96   230   10   DROME:AF-Q9W0N6-F1 LD27967P;
 132:  ejol-A  8.2  5.1  123   339    6   DROME:AF-Q7JY00-F1 HL02043P;
 133:  emwk-A  8.2  7.9  118   352   11   DROME:AF-Q9VR90-F1 SYNTAXIN 16;
 134:  eh5r-A  8.2  8.2  105   227   11   DROME:AF-Q9VNI9-F1 IP18173P;
 135:  ed0d-A  8.0 11.7  131   396    5   DROME:AF-Q9VVD9-F1 ADENOSINE 3'-PHOSPHO 5'-PHOSPHOSULFATE TRANSPORTE
 136:  em25-A  8.0  3.5  118  1380    7   DROME:AF-Q9VAJ1-F1 CONDENSIN COMPLEX SUBUNIT 1;
 137:  efqt-A  7.6  3.8  106   232   13   DROME:AF-Q9VV76-F1 SYNTAXIN 8;
 138:  ei9r-A  7.6 39.2   86   616   14   DROME:AF-Q9W1F4-F1 THO COMPLEX SUBUNIT 5;
 139:  eduw-A  7.5  7.2  140   467   12   DROME:AF-Q24509-F1 SYNTAXIN-5;
 140:  ehsj-A  7.5 15.5   95   216   12   DROME:AF-Q9VRL2-F1 PROBABLE GOLGI SNAP RECEPTOR COMPLEX MEMBER 2;
 141:  elom-A  7.5  6.8  113   552    5   DROME:AF-O76861-F1 EG:100G10.1 PROTEIN;
 142:  elwf-A  7.4 10.0  142  1062    5   DROME:AF-Q9VWP9-F1 GH01369P;
 143:  efm9-A  7.3 14.3  174  2272    7   DROME:AF-M9PGK7-F1 KLARSICHT, ISOFORM E;
 144:  ei86-A  7.2 12.5  125  1333    8   DROME:AF-A0A0S0X8W1-F1 COILED-COILS Y;
 145:  eh7j-A  7.2  3.3  112   136    8   DROME:AF-Q9VW41-F1 COILED-COIL DOMAIN-CONTAINING PROTEIN 58;
 146:  eimu-A  7.1 14.6  120  1960   12   DROME:AF-Q9VCH5-F1 NUCLEAR PORE COMPLEX PROTEIN NUP98-NUP96;
 147:  eeci-A  7.0  5.6   93   513   10   DROME:AF-Q9VL59-F1 ZINC FINGER CCCH-TYPE WITH G PATCH DOMAIN-CONTAIN
 148:  efhs-A  7.0 15.2  103   288    5   DROME:AF-Q8IRJ8-F1 THO COMPLEX PROTEIN 7;
 149:  eh5v-A  7.0  6.8  120   291    7   DROME:AF-Q24547-F1 SYNTAXIN-1A;
 150:  ejsj-A  7.0  4.3   83    88    4   DROME:AF-Q8IQ94-F1 FI09328P;
 151:  einn-A  7.0 13.7  124   784    6   DROME:AF-A1Z814-F1 OXYSTEROL-BINDING PROTEIN;
 152:  el9y-A  7.0  3.3   77   297    5   DROME:AF-O01666-F1 ATP SYNTHASE SUBUNIT GAMMA, MITOCHONDRIAL;
 153:  ekkb-A  7.0 18.3  111  2616    4   DROME:AF-P98159-F1 SERINE PROTEASE NUDEL;
 154:  elfy-A  6.9  6.6  128   896    9   DROME:AF-Q9VDD8-F1 UBIQUITIN CARBOXYL-TERMINAL HYDROLASE;
 155:  edt0-A  6.9 14.9  123  1264    3   DROME:AF-P52172-F1 BOX A-BINDING FACTOR;
 156:  eicv-A  6.8  6.1   97   397    3   DROME:AF-Q7K3D4-F1 PEPTIDYLPROLYL ISOMERASE;
 157:  ejgb-A  6.8 15.3   78   243    5   DROME:AF-Q95RI7-F1 LD28068P;
 158:  ed61-A  6.7 15.2  112   844    8   DROME:AF-Q7K126-F1 CCR4-NOT TRANSCRIPTION COMPLEX SUBUNIT 3, ISOFORM
 159:  ehpo-A  6.7  5.3   97   614    7   DROME:AF-Q9VBQ3-F1 FI08017P;
 160:  ek9s-A  6.7  9.9   76   230    4   DROME:AF-Q9W3Y3-F1 CALCYCLIN-BINDING PROTEIN;
 161:  eg7z-A  6.7 11.3  155  1463    6   DROME:AF-M9MSM5-F1 DISHEVELLED ASSOCIATED ACTIVATOR OF MORPHOGENESIS
 162:  ekzp-A  6.7  4.7  276   880   11   DROME:AF-Q9V9A8-F1 PROTEIN PHTF;
 163:  ehtx-A  6.6  8.7  121   338    5   DROME:AF-Q9VDD7-F1 SOLUTE CARRIER FAMILY 35 MEMBER B1 HOMOLOG;
 164:  eej8-A  6.6 17.3  142   924    6   DROME:AF-P18091-F1 ALPHA-ACTININ, SARCOMERIC;
 165:  elsp-A  6.6  3.5   82   138   10   DROME:AF-Q6IGU9-F1 HDC05165;
 166:  efwy-A  6.6  3.3  105   232    3   DROME:AF-Q9VE50-F1 GOLGI SNAP RECEPTOR COMPLEX MEMBER 1;
 167:  eiwz-A  6.6  3.6   80   338    8   DROME:AF-Q9VZJ9-F1 MITOCHONDRIAL E3 UBIQUITIN PROTEIN LIGASE 1;
 168:  ely9-A  6.6  3.0  113   229    7   DROME:AF-Q7JZW3-F1 TETRASPANIN;
 169:  ekoq-A  6.5  5.9  129   605   10   DROME:AF-A0A0B4KFL3-F1 KATANIN P60 ATPASE-CONTAINING SUBUNIT A1;
 170:  eekz-A  6.5 11.1   94   907    5   DROME:AF-Q8MQS4-F1 GH06923P;
 171:  efyz-A  6.5 11.0  158   635   11   DROME:AF-Q7JRC9-F1 RE73310P;
 172:  ei0b-A  6.5 12.9  145   465    6   DROME:AF-Q9W4J6-F1 LD19190P;
 173:  efma-A  6.5  4.7  125   761    6   DROME:AF-Q24151-F1 SIGNAL TRANSDUCER AND TRANSCRIPTION ACTIVATOR;
 174:  edn2-A  6.4 19.4   78   523    5   DROME:AF-Q9VQN8-F1 FIDGETIN-LIKE PROTEIN 1;
 175:  ej93-A  6.4  8.6  142   647    5   DROME:AF-Q9VS45-F1 LD03170P;
 176:  ehlv-A  6.4 20.8  128   264    5   DROME:AF-Q9VPW6-F1 UNCHARACTERIZED PROTEIN;
 177:  eg4u-A  6.4 15.3  122   523    6   DROME:AF-Q7KTF8-F1 NICOTINIC ACETYLCHOLINE RECEPTOR ALPHA6, ISOFORM
 178:  egwt-A  6.4 17.3  143  1984    6   DROME:AF-Q9VZ85-F1 RHO GUANINE NUCLEOTIDE EXCHANGE FACTOR AT 64C, IS
 179:  egq5-A  6.4 17.1   95   244    3   DROME:AF-Q9VFJ1-F1 LD29276P;
 180:  ela3-A  6.3  6.7  141   879    5   DROME:AF-Q9VEP2-F1 UNCHARACTERIZED PROTEIN, ISOFORM B;
 181:  eh33-A  6.3  4.6  142  1252    8   DROME:AF-Q9VGK7-F1 PUTATIVE ELONGATOR COMPLEX PROTEIN 1;
 182:  emd1-A  6.3  6.0  132   585    6   DROME:AF-Q960E8-F1 GENERAL TRANSCRIPTION FACTOR IIH SUBUNIT 1;
 183:  eiso-A  6.3  8.5  187  1486    7   DROME:AF-Q9VNZ8-F1 ALSIN HOMOLOG;
 184:  ef37-A  6.2  5.3   80   479    6   DROME:AF-Q9VHY5-F1 TRANSCRIPTION INITIATION FACTOR TFIID SUBUNIT 7;
 185:  eetg-A  6.2  4.5  128   208    9   DROME:AF-Q24188-F1 PROTEIN LATE BLOOMER;
 186:  eifj-A  6.2 11.8   94   226    7   DROME:AF-Q8T0Q4-F1 GH13992P;
 187:  eib6-A  6.2  7.3  102   228    6   DROME:AF-Q9VBI1-F1 DNA REPLICATION COMPLEX GINS PROTEIN SLD5;
 188:  eet6-A  6.2 14.6  158  1481   10   DROME:AF-A1Z7L1-F1 FANCONI ANEMIA COMPLEMENTATION GROUP I;
 189:  efdt-A  6.2 14.9  154  1311    5   DROME:AF-Q8IQ97-F1 PEBBLE, ISOFORM B;
 190:  ehvf-A  6.2 12.9  106   546    5   DROME:AF-Q9VDV3-F1 NUCLEAR PORE COMPLEX PROTEIN NUP58;
 191:  ek4s-A  6.2 23.1  105   760    8   DROME:AF-Q960X8-F1 HEPATOCYTE GROWTH FACTOR-REGULATED TYROSINE KINAS
 192:  eizz-A  6.1 19.5  139  1384   11   DROME:AF-Q8INH7-F1 TIMEOUT;
 193:  ei59-A  6.1  5.5   85   176    2   DROME:AF-Q9VUE3-F1 IP04153P;
 194:  eevy-A  6.1  5.9   79   176    9   DROME:AF-Q9VVS4-F1 MEDIATOR OF RNA POLYMERASE II TRANSCRIPTION SUBUN
 195:  elc0-A  6.1 12.1  100   455    3   DROME:AF-Q9W1I9-F1 INACTIVE PEPTIDYL-PROLYL CIS-TRANS ISOMERASE SHUT
 196:  ej4w-A  6.0  8.8   98   212   10   DROME:AF-Q9W236-F1 VACUOLAR PROTEIN SORTING 20, ISOFORM A;
 197:  eh52-A  6.0 26.0  122  2294   11   DROME:AF-Q9VUB7-F1 PAX TRANSCRIPTION ACTIVATION DOMAIN INTERACTING P
 198:  el3t-A  6.0  4.9   80   151    4   DROME:AF-Q9VHB2-F1 MITOCHONDRIAL PYRUVATE CARRIER;
 199:  ems8-A  6.0 11.6   95  1351    8   DROME:AF-A1Z987-F1 CHROMOSOME ASSOCIATED PROTEIN G, ISOFORM F;
 200:  eh3p-A  6.0 15.6   90   463    3   DROME:AF-P13468-F1 DNA-BINDING PROTEIN K10;
 201:  eht7-A  6.0 11.7  132   846    3   DROME:AF-Q9VR48-F1 HOEPEL2;
 202:  ejhe-A  6.0  4.1   75   258    4   DROME:AF-Q9VS38-F1 MEDIATOR OF RNA POLYMERASE II TRANSCRIPTION SUBUN
 203:  ekkw-A  6.0 23.5  104   625    4   DROME:AF-Q9VDG2-F1 RALA-BINDING PROTEIN 1;
 204:  edkp-A  6.0 13.0  119   543    6   DROME:AF-Q9VSZ1-F1 GH05942P;
 205:  egbt-A  6.0  6.8  111   559    7   DROME:AF-Q8MYW9-F1 O-ACYLTRANSFERASE;
 206:  eg26-A  6.0  6.8   94   898    5   DROME:AF-Q9VB32-F1 GPI ETHANOLAMINE PHOSPHATE TRANSFERASE 1;
 207:  egul-A  6.0  3.3  108   218    8   DROME:AF-Q7JWP5-F1 TETRASPANIN;
 208:  edhk-A  5.9  4.1   98   919    5   DROME:AF-Q9VCV7-F1 GPI ETHANOLAMINE PHOSPHATE TRANSFERASE 1;
 209:  efcg-A  5.9 13.2  101   884    3   DROME:AF-Q9VB71-F1 UNCHARACTERIZED PROTEIN;
 210:  ehzg-A  5.9 14.0   88  1248    6   DROME:AF-M9PHU7-F1 UNCHARACTERIZED PROTEIN, ISOFORM G;
 211:  edgt-A  5.9  4.4  128   218    9   DROME:AF-Q7JYY8-F1 TETRASPANIN;
 212:  ejls-A  5.9 14.1  124   751   10   DROME:AF-Q9VJD3-F1 CONSERVED OLIGOMERIC GOLGI COMPLEX SUBUNIT 5;
 213:  ectn-A  5.9 18.8  105   213    5   DROME:AF-E1JHX0-F1 MIP29328P;
 214:  el8h-A  5.9 17.2  143   740    8   DROME:AF-Q8MSY4-F1 VACUOLAR PROTEIN SORTING-ASSOCIATED PROTEIN 51 HO
 215:  ed0y-A  5.9 10.9  137  1904   10   DROME:AF-Q7KU89-F1 PURATROPHIN-1-LIKE, ISOFORM A;
 216:  ejxp-A  5.8 13.0  124  1215    6   DROME:AF-Q9VTX1-F1 FI19811P1;
 217:  ec97-A  5.8 13.6  101   601    6   DROME:AF-Q9Y128-F1 CERAMIDE TRANSFER PROTEIN;
 218:  eh4y-A  5.8 15.0  139   333    7   DROME:AF-Q7KVY7-F1 SYNTAXIN-4;
 219:  em67-A  5.8  6.7   85   122    8   DROME:AF-Q9VTT1-F1 IP04456P;
 220:  ehd7-A  5.8  4.0  122   220   11   DROME:AF-Q7K010-F1 TETRASPANIN;
 221:  egzu-A  5.8 13.4   98   290    8   DROME:AF-Q9VKV4-F1 NON-STRUCTURAL MAINTENANCE OF CHROMOSOMES ELEMENT
 222:  ehmo-A  5.8 11.2  125  1503    8   DROME:AF-A1Z9C4-F1 UNCHARACTERIZED PROTEIN;
 223:  emp6-A  5.8 11.2   80   950    6   DROME:AF-A1Z9E2-F1 PROTEIN LIN-54 HOMOLOG;
 224:  elxv-A  5.8 16.9  116  1513    9   DROME:AF-Q9VWK5-F1 GH15225P;
 225:  eidu-A  5.8  5.9   66    80    9   DROME:AF-B7Z0J4-F1 COX ASSEMBLY MITOCHONDRIAL PROTEIN;
 226:  ei2i-A  5.8  3.5  125   231    6   DROME:AF-A1Z6T8-F1 TETRASPANIN;
 227:  emxw-A  5.7 16.0  109   396    6   DROME:AF-A1Z6M6-F1 DNA POLYMERASE INTERACTING TETRATRICOPEPTIDE REPE
 228:  ei8w-A  5.7  6.1   90   568    4   DROME:AF-P23792-F1 PROTEIN DISCONNECTED;
 229:  ejwc-A  5.7  5.3  156   326   10   DROME:AF-Q9VKF3-F1 AT12771P;
 230:  eie7-A  5.7  4.5   76   206   13   DROME:AF-Q9VJC8-F1 UNCHARACTERIZED PROTEIN;
 231:  eht9-A  5.7 14.9  142  1324    6   DROME:AF-Q9VVF8-F1 UNCHARACTERIZED PROTEIN, ISOFORM A;
 232:  ei3q-A  5.7 10.5   77   123    4   DROME:AF-Q9W499-F1 60S RIBOSOMAL PROTEIN L35;
 233:  eh3v-A  5.7  3.6  110   134    7   DROME:AF-Q9W5U9-F1 UNCHARACTERIZED PROTEIN;
 234:  egsp-A  5.7 18.8  121  1063    9   DROME:AF-Q9TVM2-F1 EXPORTIN-1;
 235:  ee62-A  5.7 16.0  143  1137    8   DROME:AF-Q9VXF4-F1 UNCHARACTERIZED PROTEIN, ISOFORM A;
 236:  ect7-A  5.7 16.5  169  1661    8   DROME:AF-Q9VW85-F1 UNCHARACTERIZED PROTEIN, ISOFORM C;
 237:  ehfx-A  5.7  8.7  138   540    5   DROME:AF-Q8T8W3-F1 AT21416P;
 238:  emed-A  5.6 17.2  116   258    5   DROME:AF-A1ZBG2-F1 UNCHARACTERIZED PROTEIN;
 239:  elyo-A  5.6  8.1   86   214    9   DROME:AF-Q9VN88-F1 LD45836P;
 240:  eiyp-A  5.6 20.1  131   715    5   DROME:AF-Q9VF73-F1 FI17904P1;
 241:  eh9l-A  5.6  4.9  129   694   10   DROME:AF-Q9VZZ7-F1 FI03949P;
 242:  ed3j-A  5.6  9.5  114   959    4   DROME:AF-Q9VXW7-F1 GERM CELL-EXPRESSED BHLH-PAS, ISOFORM C;
 243:  eidz-A  5.6 13.7  136   739    7   DROME:AF-P91928-F1 MICOS COMPLEX SUBUNIT MIC60;
 244:  eekm-A  5.6  7.4  141   343    9   DROME:AF-Q9VXV6-F1 SECRETORY CARRIER-ASSOCIATED MEMBRANE PROTEIN;
 245:  edyq-A  5.6  6.4  110   536   12   DROME:AF-Q8IMI2-F1 PROCOLLAGEN-PROLINE 4-DIOXYGENASE;
 246:  egu7-A  5.6  6.2   84   106    2   DROME:AF-A0A0B4K6E6-F1 UNCHARACTERIZED PROTEIN, ISOFORM C;
 247:  eivs-A  5.6 14.1  106   254    8   DROME:AF-Q9VSW4-F1 FI06490P;
 248:  ehd8-A  5.5  2.9   93   180    8   DROME:AF-Q9VA85-F1 GH09039P;
 249:  ejmd-A  5.5 27.2  103   459    3   DROME:AF-Q8IN01-F1 FI06006P;
 250:  em19-A  5.5  6.0  115   742    7   DROME:AF-Q9VAD6-F1 CONSERVED OLIGOMERIC GOLGI COMPLEX SUBUNIT 7;
 251:  efmo-A  5.5 16.6  117  1690   10   DROME:AF-Q86B52-F1 UNCHARACTERIZED PROTEIN;
 252:  edko-A  5.5 15.9  133   650    5   DROME:AF-A1ZBY1-F1 PROTEIN FEM-1 HOMOLOG B;
 253:  eif7-A  5.5  8.0   90   324    4   DROME:AF-Q7JR69-F1 CUTICULAR PROTEIN 49AC, ISOFORM C;
 254:  ejuy-A  5.5 17.5  102   492    6   DROME:AF-Q9VTT9-F1 DIFFERENTIALLY EXPRESSED IN FDCP 8 HOMOLOG;
 255:  ejld-A  5.5 10.7  197  1571    7   DROME:AF-Q8MSQ4-F1 MEKK1, ISOFORM B;
 256:  ekpt-A  5.5 12.5  111   772    8   DROME:AF-Q9VCV8-F1 UNCHARACTERIZED PROTEIN;
 257:  emep-A  5.5  5.8  164   526    7   DROME:AF-Q9VBQ7-F1 FI04601P;
 258:  ee7j-A  5.5 12.8  119   206    8   DROME:AF-A8JNQ7-F1 UNCHARACTERIZED PROTEIN;
 259:  ee0c-A  5.5  7.6   85   226   11   DROME:AF-Q9VVI9-F1 CHARGED MULTIVESICULAR BODY PROTEIN 5;
 260:  efd5-A  5.5 22.4  148  1739    5   DROME:AF-A8DYH1-F1 MUSCLE WASTED, ISOFORM C;
 261:  egqs-A  5.5 10.3  143  1091    8   DROME:AF-P48608-F1 PROTEIN DIAPHANOUS;
 262:  ejbg-A  5.5  5.1   75   189    8   DROME:AF-Q9VBQ9-F1 MEDIATOR OF RNA POLYMERASE II TRANSCRIPTION SUBUN
 263:  ei6x-A  5.5  4.2   78   200    4   DROME:AF-O77259-F1 EG:115C2.5 PROTEIN;
 264:  em32-A  5.5  4.6   89   241    1   DROME:AF-Q9VZK1-F1 FI11682P;
 265:  eios-A  5.5 13.5  123   539    9   DROME:AF-A0A0S0WNY8-F1 NICOTINIC ACETYLCHOLINE RECEPTOR ALPHA4, ISOFO
 266:  ele3-A  5.4 13.6   99   387    3   DROME:AF-Q9U1M2-F1 TRANSMEMBRANE PROTEIN 120 HOMOLOG;
 267:  ehld-A  5.4  5.1  107   162    9   DROME:AF-B7YZF1-F1 UNCHARACTERIZED PROTEIN, ISOFORM D;
 268:  edn1-A  5.4 10.0  102   224    6   DROME:AF-Q01068-F1 ENHANCER OF SPLIT M3 PROTEIN;
 269:  ed8n-A  5.4 14.4  106   240   11   DROME:AF-A8JNT7-F1 HEAT SHOCK PROTEIN COGNATE 20;
 270:  ekd7-A  5.4  9.2   92   190    7   DROME:AF-Q9W0V5-F1 AT11049P;
 271:  efx7-A  5.4 15.5  129  1929    5   DROME:AF-Q9VRM6-F1 LETHAL (3) PERSISTENT SALIVARY GLAND 2;
 272:  emti-A  5.4  4.8   84   406    5   DROME:AF-Q9VX95-F1 DNAJ HOMOLOG SUBFAMILY C MEMBER 22;
 273:  efos-A  5.4 15.3   86   332    7   DROME:AF-Q9VWS9-F1 UNCHARACTERIZED PROTEIN;
 274:  eeg3-A  5.4  3.9   98   146    9   DROME:AF-Q9W398-F1 UNCHARACTERIZED PROTEIN, ISOFORM A;
 275:  ee49-A  5.4  5.2  111   284    9   DROME:AF-Q9VU45-F1 LD27581P;
 276:  emhe-A  5.4  5.8   88    94   10   DROME:AF-Q9VSP7-F1 GEO10181P1;
 277:  edsy-A  5.4  6.4  135   888    4   DROME:AF-A1Z7Y7-F1 SPAGHETTI-SQUASH ACTIVATOR, ISOFORM C;
 278:  elt6-A  5.4 12.8  128   519    7   DROME:AF-P25162-F1 ACETYLCHOLINE RECEPTOR SUBUNIT BETA-LIKE 2;
 279:  el13-A  5.3  7.4  142   249    8   DROME:AF-Q9W4U9-F1 CYTOCHROME B561 DOMAIN-CONTAINING PROTEIN;
 280:  eeja-A  5.3 12.3  113   720    7   DROME:AF-Q9VR99-F1 CACTIN;
 281:  ejmw-A  5.3  7.7   92   123    7   DROME:AF-Q5LJU1-F1 TRANSMEMBRANE PROTEIN 188;
 282:  edil-A  5.3  6.5  135   916    5   DROME:AF-Q9VEX7-F1 RE12330P;
 283:  ekm9-A  5.3  7.2  134  2226    4   DROME:AF-Q9VW15-F1 HISTONE-LYSINE N-METHYLTRANSFERASE ASH1;
 284:  eg09-A  5.3 16.0  117  1885    7   DROME:AF-M9NGY4-F1 ZAP3, ISOFORM E;
 285:  efj6-A  5.3  6.8  126   282    6   DROME:AF-Q7K0X9-F1 LD23667P;
 286:  eldy-A  5.3  3.9  125   195   10   DROME:AF-Q9VP89-F1 UNCHARACTERIZED PROTEIN, ISOFORM A;
 287:  ej0p-A  5.3 19.3  163  2599    9   DROME:AF-A1ZBE8-F1 PROTEIN DOPEY-1 HOMOLOG;
 288:  eiim-A  5.3 12.9  134  1098    7   DROME:AF-Q9GQN0-F1 RAN-BINDING PROTEIN 16;
 289:  egb1-A  5.3 15.2  134   189    6   DROME:AF-Q9VNT6-F1 GH11730P;
 290:  ekgz-A  5.3  6.2  116   535    6   DROME:AF-Q9VA65-F1 PROCOLLAGEN-PROLINE 4-DIOXYGENASE;
 291:  ee4z-A  5.3  8.3  107   922    8   DROME:AF-Q9VFV8-F1 WD REPEAT-CONTAINING PROTEIN 55 HOMOLOG;
 292:  ee8q-A  5.3  7.4  132   515   11   DROME:AF-Q9VVQ5-F1 PROCOLLAGEN-PROLINE 4-DIOXYGENASE;
 293:  ee9e-A  5.3  8.6  163  2528    7   DROME:AF-E1JI78-F1 FORMIN HOMOLOGY 2 DOMAIN CONTAINING, ISOFORM I;
 294:  ej2u-A  5.3 19.3  147  1346    3   DROME:AF-B7Z0D3-F1 BCL2-ASSOCIATED ATHANOGENE 6;
 295:  eg2u-A  5.3  6.9  141  1478    9   DROME:AF-Q8MYL1-F1 FANCD2;
 296:  eg1d-A  5.3  8.4  160   948    7   DROME:AF-Q9VDQ7-F1 PHAGOCYTE SIGNALING-IMPAIRED PROTEIN;
 297:  ejbw-A  5.3 21.8  126  1642    4   DROME:AF-Q9W2I0-F1 UNCHARACTERIZED PROTEIN, ISOFORM P;
 298:  edkf-A  5.2 17.1   96   279    8   DROME:AF-Q95TS8-F1 DAEDALUS, ISOFORM A;
 299:  egx0-A  5.2  8.6  129  1398    9   DROME:AF-P49021-F1 PROTEIN TIMELESS;
 300:  ed4r-A  5.2  8.8  112   507    4   DROME:AF-Q8IMI4-F1 UNCHARACTERIZED PROTEIN, ISOFORM B;
 301:  efx0-A  5.2  9.0  120   227    9   DROME:AF-Q7K3Z2-F1 GH01773P;
 302:  ekyi-A  5.2  6.9  104   810    7   DROME:AF-Q9VJ08-F1 LD29741P;
 303:  elt8-A  5.2  8.6   66   225    6   DROME:AF-Q7JR24-F1 CAG, ISOFORM A;
 304:  ekxr-A  5.2 15.9   91   339    9   DROME:AF-P91891-F1 PROTEIN MO25;
 305:  efq0-A  5.2  5.3  111   573   10   DROME:AF-Q9W358-F1 SYNEMBRYN;
 306:  eh14-A  5.2  6.5  106   723    7   DROME:AF-Q9VI25-F1 NEUROCHONDRIN HOMOLOG;
 307:  ef54-A  5.2  8.9  137  1597    9   DROME:AF-Q0E8Q7-F1 ENGULFMENT ABC TRANSPORTER IN THE OVARY, ISOFORM
 308:  ejkb-A  5.2 11.3  101   183    3   DROME:AF-X2JEK5-F1 UNCHARACTERIZED PROTEIN;
 309:  ee5u-A  5.2 12.4   86   243    3   DROME:AF-Q9VMQ3-F1 RT06796P1;
 310:  eflm-A  5.2  8.8  144   505    6   DROME:AF-Q9VLS5-F1 LD29542P;
 311:  ej3h-A  5.2  6.0  109   550    9   DROME:AF-Q9VA69-F1 PROCOLLAGEN-PROLINE 4-DIOXYGENASE;
 312:  ee6i-A  5.2  6.5  128   735   10   DROME:AF-O76912-F1 EG:95B7.9 PROTEIN;
 313:  ejh6-A  5.2 15.8   96   252    8   DROME:AF-A0A0B4LGC2-F1 CATION_ATPASE_N DOMAIN-CONTAINING PROTEIN;
 314:  emxt-A  5.2 15.6  126   564    6   DROME:AF-E1JJR2-F1 NICOTINIC ACETYLCHOLINE RECEPTOR ALPHA7, ISOFORM
 315:  elfi-A  5.1  7.1   80   145    5   DROME:AF-Q86BK9-F1 MEDIATOR COMPLEX SUBUNIT 22;
 316:  emfw-A  5.1 12.7  111   639    5   DROME:AF-Q8T051-F1 LD28458P;
 317:  ee81-A  5.1  5.6   88   581    9   DROME:AF-Q08605-F1 TRANSCRIPTION FACTOR GAGA;
 318:  efi8-A  5.1 16.2  103  1037    3   DROME:AF-Q8MQJ9-F1 BRAIN TUMOR PROTEIN;
 319:  efc0-A  5.1 10.1   99   927    2   DROME:AF-Q7KVW5-F1 SMALL CONDUCTANCE CALCIUM-ACTIVATED POTASSIUM CHA
 320:  eizo-A  5.1 10.2  165  1449    6   DROME:AF-Q9VQZ1-F1 LETHAL (2) K05819, ISOFORM A;
 321:  ed87-A  5.1  4.6  129   183    7   DROME:AF-Q8IRN4-F1 UNCHARACTERIZED PROTEIN;
 322:  ee90-A  5.1 13.6  123   248    7   DROME:AF-P29310-F1 14-3-3 PROTEIN ZETA;
 323:  eikd-A  5.1  4.5  162  1013    8   DROME:AF-P82295-F1 PROMININ-LIKE PROTEIN;
 324:  ekwp-A  5.1 18.2  105  2072    6   DROME:AF-Q9VCH1-F1 EUKARYOTIC TRANSLATION INITIATION FACTOR 4G2, ISO
 325:  efnm-A  5.1  4.0  112   262    5   DROME:AF-P00417-F1 CYTOCHROME C OXIDASE SUBUNIT 3;
 326:  elln-A  5.1  8.0   79   280   14   DROME:AF-Q8WTC1-F1 28S RIBOSOMAL PROTEIN S15, MITOCHONDRIAL;
 327:  ek6m-A  5.1 10.0  106   516    4   DROME:AF-Q9V4T3-F1 PROBABLE CYTOCHROME P450 4AD1;
 328:  egvo-A  5.1  7.4  109   270    7   DROME:AF-O18405-F1 SURFEIT LOCUS PROTEIN 4 HOMOLOG;
 329:  ec43-A  5.1 17.3  130  1140    8   DROME:AF-Q9VN25-F1 EUKARYOTIC TRANSLATION INITIATION FACTOR 3 SUBUNI
 330:  egoc-A  5.1 14.2  117   914    2   DROME:AF-Q5LJN3-F1 OCCLUDIN-RELATED Y;
 331:  egy2-A  5.1 19.8  105   604    5   DROME:AF-Q9VE87-F1 PROTEIN HEMINGWAY;
 332:  el5b-A  5.1  7.5  140   520    6   DROME:AF-Q9VHF6-F1 SERINE/THREONINE-PROTEIN KINASE ULK3;
 333:  edyk-A  5.1  4.0   88   151    8   DROME:AF-Q03334-F1 40S RIBOSOMAL PROTEIN S13;
 334:  ed67-A  5.1 12.0  130   521    8   DROME:AF-P04755-F1 ACETYLCHOLINE RECEPTOR SUBUNIT BETA-LIKE 1;
 335:  eh4i-A  5.0 13.6   93   508    8   DROME:AF-P46824-F1 KINESIN LIGHT CHAIN;
 336:  el47-A  5.0 12.8  136  1241    8   DROME:AF-Q9VWE7-F1 LD26789P;
 337:  emva-A  5.0 15.4  101   485    6   DROME:AF-Q7K7B0-F1 EG:EG0003.4 PROTEIN;
 338:  el37-A  5.0  7.0  125   862    3   DROME:AF-Q9W4P0-F1 LD22456P;
 339:  eh9a-A  5.0  9.0  117   570    3   DROME:AF-P83094-F1 STROMAL INTERACTION MOLECULE HOMOLOG;
 340:  ehiq-A  5.0  9.0  130  1574    3   DROME:AF-Q7KQM6-F1 GIGYF FAMILY PROTEIN GYF;
 341:  ejr4-A  5.0  3.4  111   602    5   DROME:AF-Q9W397-F1 RE67794P;
 342:  ee98-A  5.0 15.5  129  1099    8   DROME:AF-Q9VMS5-F1 BUB1 KINASE, ISOFORM A;
 343:  egi1-A  5.0  6.9  106   481    8   DROME:AF-Q961I8-F1 PROCOLLAGEN-PROLINE 4-DIOXYGENASE;
 344:  ek0x-A  5.0  5.1   71   563   14   DROME:AF-Q9VRI8-F1 IONOTROPIC RECEPTOR 20A;
 345:  ehpe-A  5.0  7.0  138   465    7   DROME:AF-Q9VEI3-F1 ADENOSINE 3'-PHOSPHO 5'-PHOSPHOSULFATE TRANSPORTE
 346:  eizy-A  5.0  8.1   99  2238   11   DROME:AF-A0A0B4K7K9-F1 BRUCHPILOT, ISOFORM J;
 347:  ehcn-A  5.0 16.8   93   198    2   DROME:AF-Q9VXX2-F1 IP07274P;
 348:  ehup-A  5.0  7.6  127   776    7   DROME:AF-Q95TN4-F1 CONSERVED OLIGOMERIC GOLGI COMPLEX SUBUNIT 4;
 349:  ehko-A  5.0  8.6  128   680    5   DROME:AF-Q8IMS5-F1 UNCHARACTERIZED PROTEIN, ISOFORM B;
 350:  eg3j-A  5.0  5.6  105   458   10   DROME:AF-Q9VAR7-F1 P4HC DOMAIN-CONTAINING PROTEIN;
 351:  ei5s-A  5.0  7.0  182  1513    5   DROME:AF-Q86B91-F1 PROTEIN TINCAR;
 352:  el68-A  5.0  9.4  130   984   10   DROME:AF-Q9VXW9-F1 UNCHARACTERIZED PROTEIN, ISOFORM A;
 353:  ek80-A  5.0  6.5   76   199    8   DROME:AF-Q9VYY2-F1 SIGNAL PEPTIDASE COMPLEX SUBUNIT 2;
 354:  eket-A  5.0  4.4  106   211   11   DROME:AF-Q1EC46-F1 TETRASPANIN;
 355:  eeep-A  5.0 15.7   91  1503    3   DROME:AF-Q7KTZ4-F1 REDUCED MECHANORECEPTOR POTENTIAL A, ISOFORM B;
 356:  elf9-A  5.0 12.3   79   559   13   DROME:AF-Q9VCM0-F1 IONOTROPIC RECEPTOR 94H;
 357:  ek6y-A  5.0  5.2   75   162    5   DROME:AF-Q9V3Z8-F1 AT18988P;
 358:  eeoq-A  5.0 15.4  107   253    7   DROME:AF-A1ZB21-F1 DUF725 DOMAIN-CONTAINING PROTEIN;
 359:  edj8-A  5.0  8.1  131   352    6   DROME:AF-Q9W429-F1 UDP-XYLOSE AND UDP-N-ACETYLGLUCOSAMINE TRANSPORTE
 360:  eejo-A  4.9 10.3   97   739    7   DROME:AF-P11346-F1 RAF HOMOLOG SERINE/THREONINE-PROTEIN KINASE RAF;
 361:  ef4w-A  4.9  4.6   97   755    4   DROME:AF-Q9VC61-F1 PROTEIN CREBRF HOMOLOG;
 362:  ek7t-A  4.9  3.3   94   202   11   DROME:AF-Q9W0I7-F1 GINS COMPLEX SUBUNIT 1;
 363:  eih2-A  4.9  4.4  107   148    7   DROME:AF-X2J8R6-F1 UNCHARACTERIZED PROTEIN, ISOFORM A;
 364:  eiej-A  4.9 11.4  143   441    8   DROME:AF-Q9VPQ8-F1 NICOTINIC ACETYLCHOLINE RECEPTOR BETA 3 (DBETA3)
 365:  egyt-A  4.9 17.5   78   469   12   DROME:AF-A8JNC7-F1 DPR-INTERACTING PROTEIN DELTA, ISOFORM D;
 366:  elqf-A  4.9 12.1   99   288   10   DROME:AF-Q9VB43-F1 UNCHARACTERIZED PROTEIN;
 367:  ejl2-A  4.9 11.0   84   593    8   DROME:AF-A1Z882-F1 IONOTROPIC RECEPTOR 47A;
 368:  eky0-A  4.9  4.5   57    60    5   DROME:AF-Q8STB0-F1 GEO09683P1;
 369:  eiuz-A  4.9  4.0  108  1026    9   DROME:AF-M9PIM3-F1 UNCHARACTERIZED PROTEIN;
 370:  embm-A  4.9 15.3  110   337    7   DROME:AF-P14003-F1 PROTEIN HAIRY;
 371:  ei0x-A  4.9  8.4   63   634   11   DROME:AF-Q7K110-F1 DOLICHYL-DIPHOSPHOOLIGOSACCHARIDE--PROTEIN
 372:  eh66-A  4.9  5.8  147   626    7   DROME:AF-Q95SP2-F1 E3 UBIQUITIN-PROTEIN LIGASE HRD1;
 373:  ekfl-A  4.9 11.3  135   795    7   DROME:AF-Q9W3G6-F1 NICOTINIC ACETYLCHOLINE RECEPTOR ALPHA3, ISOFORM
 374:  elpn-A  4.8  9.6  104   672    6   DROME:AF-Q7KRZ3-F1 EXOCYST COMPLEX COMPONENT 8;
 375:  edma-A  4.8 20.0  149  1536    7   DROME:AF-Q9VNX0-F1 UNCHARACTERIZED PROTEIN, ISOFORM A;
 376:  eel6-A  4.8 18.5  137   702    7   DROME:AF-Q9I7J2-F1 FI19351P1;
 377:  eg53-A  4.8 10.4   98   678   11   DROME:AF-Q9VDN3-F1 IONOTROPIC RECEPTOR 92A;
 378:  eg3l-A  4.8 13.3  129   835    4   DROME:AF-Q9VAR0-F1 LD39455P;
 379:  eeh1-A  4.8  4.5   68   163   10   DROME:AF-Q9VZK5-F1 GEO11537P1;
 380:  ecvg-A  4.8 16.6  138  1248   12   DROME:AF-Q9VKY2-F1 CULLIN-ASSOCIATED NEDD8-DISSOCIATED PROTEIN 1;
 381:  ejr0-A  4.8  4.8  110   129    8   DROME:AF-A8DYA9-F1 UNCHARACTERIZED PROTEIN;
 382:  ek1q-A  4.8 15.0  155   420    7   DROME:AF-Q9VXQ8-F1 GM02445P;
 383:  eg1v-A  4.8 11.4   79   293    4   DROME:AF-Q9VNG0-F1 MEDIATOR OF RNA POLYMERASE II TRANSCRIPTION SUBUN
 384:  efqc-A  4.8 10.6  126   699    7   DROME:AF-Q7KNA0-F1 DYMECLIN;
 385:  eeky-A  4.8 17.0  117   509    7   DROME:AF-Q9VVH4-F1 IP12572P;
 386:  elab-A  4.8 10.1  118  1041    8   DROME:AF-Q9VQK0-F1 UPF0518 PROTEIN CG3558;
 387:  eekj-A  4.8  8.2  119   298    8   DROME:AF-Q9VF77-F1 FI16517P1;
 388:  eenn-A  4.8 13.7  149   972    5   DROME:AF-A1Z9N0-F1 DYNAMIN-LIKE 120 KDA PROTEIN, FORM S1;
 389:  eidf-A  4.8 20.5  133  1018    7   DROME:AF-Q9VGP4-F1 LP08082P;
 390:  egra-A  4.8 15.9  121   755    5   DROME:AF-Q9VMX6-F1 SWI/SNF-RELATED MATRIX-ASSOCIATED ACTIN-DEPENDENT
 391:  em5l-A  4.8  6.7  105   473   11   DROME:AF-Q9VVQ4-F1 UNCHARACTERIZED PROTEIN, ISOFORM D;
 392:  em2g-A  4.8 22.2  133  1690    5   DROME:AF-Q9VJE5-F1 RESTIN HOMOLOG;
 393:  ehs0-A  4.8 10.1   91  1150    9   DROME:AF-Q7K0X3-F1 CTR9, ISOFORM A;
 394:  ekeq-A  4.8 15.1  129  1747   10   DROME:AF-Q9VW09-F1 E3 UBIQUITIN-PROTEIN LIGASE LISTERIN;
 395:  eid2-A  4.8  5.2  120   471    7   DROME:AF-Q0E960-F1 UNCHARACTERIZED PROTEIN, ISOFORM A;
 396:  emei-A  4.8  4.6   85   151    6   DROME:AF-A1Z903-F1 TRANSMEMBRANE PROTEIN 18;
 397:  ec83-A  4.8  5.2  137  1318    6   DROME:AF-B7Z150-F1 INACTIVATION NO AFTERPOTENTIAL E, ISOFORM E;
 398:  ekuq-A  4.8  1.8   48    80    8   DROME:AF-Q9VTE1-F1 IMMEDIATE EARLY RESPONSE 3-INTERACTING PROTEIN 1;
 399:  ekj1-A  4.8 18.7  132  1977    8   DROME:AF-A1Z8X3-F1 ANASTRAL SPINDLE 3;
 400:  eeu5-A  4.8  1.7   44   302    9   DROME:AF-Q9VND7-F1 RNA-BINDING MOTIF PROTEIN 42;
 401:  egp8-A  4.8 72.7  275  2263    4   DROME:AF-Q7KVD1-F1 TRIO, ISOFORM A;
 402:  edxt-A  4.8  3.6  101   222   17   DROME:AF-Q7K2V7-F1 TETRASPANIN;
 403:  eg5n-A  4.7  6.3  123   223    6   DROME:AF-Q8MLR5-F1 IP08069P;
 404:  edy8-A  4.7  6.8   84   604   12   DROME:AF-Q8IN08-F1 IONOTROPIC RECEPTOR 94C;
 405:  eig7-A  4.7  3.8   88   160    8   DROME:AF-F7VJS7-F1 MIP31873P;
 406:  ejx5-A  4.7  4.4  131   413    8   DROME:AF-P91622-F1  KI
 407:  ee5m-A  4.7 19.3  132   881    8   DROME:AF-Q7JR83-F1 HORMONE-SENSITIVE LIPASE, ISOFORM A;
 408:  eia1-A  4.7  3.9   89   126    6   DROME:AF-Q9VGY3-F1 GEO12082P1;
 409:  ej75-A  4.7 12.7   83   646    6   DROME:AF-A8JNV9-F1 IONOTROPIC RECEPTOR 76A, ISOFORM E;
 410:  eh49-A  4.7  6.7  127   526    9   DROME:AF-Q9V9Y4-F1 PH-SENSITIVE CHLORIDE CHANNEL 2;
 411:  ehzn-A  4.7  5.9   89   225    6   DROME:AF-Q8MTA6-F1 AT13932P;
 412:  ed1x-A  4.7  7.8  132  1647   10   DROME:AF-B7Z0E5-F1 MISFIRE, ISOFORM F;
 413:  eibd-A  4.7  6.0  118   731    8   DROME:AF-Q95RG8-F1 G PROTEIN-COUPLED RECEPTOR KINASE INTERACTING ARF
 414:  ej82-A  4.7 13.4  116   429    5   DROME:AF-O96880-F1 TRANSCRIPTION INITIATION FACTOR IIE SUBUNIT ALPHA
 415:  efr6-A  4.7 10.7  115   560    3   DROME:AF-B7YZK5-F1 JABBA, ISOFORM C;
 416:  emgx-A  4.7  5.3  106   220    5   DROME:AF-Q9GYV9-F1 MEDIATOR OF RNA POLYMERASE II TRANSCRIPTION SUBUN
 417:  elqm-A  4.7  4.4  120   393    7   DROME:AF-Q9VAY9-F1 GH07821P;
 418:  emmy-A  4.7 20.2  184  2559    7   DROME:AF-A1ZAN6-F1 RHO GUANINE NUCLEOTIDE EXCHANGE FACTOR 2, ISOFORM
 419:  eess-A  4.7  8.8  146   495    5   DROME:AF-Q9VEX1-F1 FI18611P1;
 420:  eeux-A  4.7 24.8   91   644    8   DROME:AF-Q9VIA5-F1 IONOTROPIC RECEPTOR 84A;
 421:  elq1-A  4.7  3.5   54    55    6   DROME:AF-A0A0B4LED6-F1 UNCHARACTERIZED PROTEIN;
 422:  edk2-A  4.7  4.2   98   966    6   DROME:AF-Q9VLM8-F1 ALANINE--TRNA LIGASE, CYTOPLASMIC;
 423:  ems4-A  4.7  5.7  111   453    5   DROME:AF-Q8IMH8-F1 P4HA_N DOMAIN-CONTAINING PROTEIN;
 424:  efvu-A  4.7 13.8   91   740   10   DROME:AF-M9MRI4-F1 E3 UBIQUITIN-PROTEIN LIGASE TRIM9;
 425:  ej4p-A  4.7  5.4  117   966    8   DROME:AF-Q24171-F1 AT08303P;
 426:  ee1e-A  4.7 10.9  103   994    3   DROME:AF-Q9VSR7-F1 VALYL-TRNA SYNTHETASE;
 427:  em36-A  4.7 26.2  122   674    6   DROME:AF-Q4V5A7-F1 IP14655P;
 428:  eidt-A  4.7 16.6  143   682    6   DROME:AF-A1ZAQ3-F1 UNCHARACTERIZED PROTEIN, ISOFORM B;
 429:  ej23-A  4.6  4.9  171   991   10   DROME:AF-E1JJE6-F1 OTOPETRIN-LIKE A, ISOFORM C;
 430:  ed7v-A  4.6 10.4  121   617    8   DROME:AF-Q9Y1I2-F1 VACUOLAR PROTEIN SORTING-ASSOCIATED PROTEIN 33A;
 431:  eg05-A  4.6 17.6  129   905    8   DROME:AF-Q961G1-F1 CONSERVED OLIGOMERIC GOLGI COMPLEX SUBUNIT 3;
 432:  ee29-A  4.6 10.0  121   491    9   DROME:AF-Q8IMG8-F1 FI22218P1;
 433:  ei1i-A  4.6 11.9   91   173    3   DROME:AF-Q01071-F1 ENHANCER OF SPLIT MDELTA PROTEIN;
 434:  edon-A  4.6 17.0  110  2232    8   DROME:AF-Q9VC96-F1 BRWD3;
 435:  efiw-A  4.6 12.2   88   374    6   DROME:AF-Q9VPJ0-F1 RE58433P;
 436:  efpd-A  4.6 13.1  146   201    5   DROME:AF-Q9V3A3-F1 CG11379-PA;
 437:  ehiz-A  4.6  6.1  118  1953    4   DROME:AF-Q9VKD0-F1 GH12955P;
 438:  eewb-A  4.6  3.7   76   101    7   DROME:AF-Q86BE9-F1 GAMMA-SECRETASE SUBUNIT PEN-2;
 439:  eda4-A  4.6 10.3  119   366    6   DROME:AF-A0A0B4LF50-F1 METALLOPHOSPHOESTERASE, ISOFORM E;
 440:  ehdy-A  4.6  5.2   82   592   11   DROME:AF-Q8IN09-F1 IONOTROPIC RECEPTOR 94B;
 441:  emij-A  4.6  4.3  113   247    5   DROME:AF-Q8MLP8-F1 CCR4-NOT TRANSCRIPTION COMPLEX SUBUNIT 11;
 442:  efwq-A  4.6  8.5  119   510    8   DROME:AF-Q9VL73-F1 LP20791P;
 443:  edn0-A  4.6 16.1  102   635    7   DROME:AF-Q9VTT6-F1 IONOTROPIC RECEPTOR 68B;
 444:  em2n-A  4.6 22.7  114   421    4   DROME:AF-Q9VHI6-F1 IP11728P;
 445:  edmb-A  4.6  8.6  124   359   14   DROME:AF-Q7JW48-F1 RE12410P;
 446:  emn3-A  4.6 13.9  100   464    8   DROME:AF-Q7K486-F1 ARMADILLO REPEAT-CONTAINING PROTEIN 6 HOMOLOG;
 447:  egyc-A  4.6  9.8   91   587    5   DROME:AF-Q9VPY0-F1 INTEGRATOR COMPLEX SUBUNIT 14;
 448:  elem-A  4.6 11.1   84   308    5   DROME:AF-Q9V3H2-F1 26S PROTEASOME NON-ATPASE REGULATORY SUBUNIT 14;
 449:  emer-A  4.6 25.7  109   271    2   DROME:AF-Q8T3V6-F1 AT29239P;
 450:  ekd3-A  4.6 19.1   98   609    6   DROME:AF-A8JUR3-F1 IONOTROPIC RECEPTOR 10A;
 451:  ee8j-A  4.6 16.1  103   324   14   DROME:AF-Q9XZ61-F1 UBIQUITIN CARBOXYL-TERMINAL HYDROLASE;
 452:  emeb-A  4.6 13.2  141  1191    8   DROME:AF-Q9VUY8-F1 WASH COMPLEX SUBUNIT HOMOLOG 5;
 453:  edbz-A  4.6 15.0  126   894    6   DROME:AF-A1Z838-F1 GPI ETHANOLAMINE PHOSPHATE TRANSFERASE 1;
 454:  ek9z-A  4.5  6.1  135   222   13   DROME:AF-Q9VIT6-F1 IP07844P;
 455:  eea3-A  4.5  2.5   94   152    6   DROME:AF-A1ZAJ5-F1 VITAMIN-K-EPOXIDE REDUCTASE (WARFARIN-SENSITIVE);
 456:  efbe-A  4.5 23.8  112   570    7   DROME:AF-Q9VJL5-F1 CROSSOVER SUPPRESSOR ON 2 OF MANHEIM;
 457:  ejwv-A  4.5 12.3   90   949   10   DROME:AF-Q9VWZ7-F1 FI21454P1;
 458:  el7j-A  4.5  5.2  155   379    6   DROME:AF-P20351-F1 TRYPTOPHAN 2,3-DIOXYGENASE;
 459:  em58-A  4.5  3.5  115   156    7   DROME:AF-A8DT49-F1 IP17185P3;
 460:  emwq-A  4.5 21.0  106   272    7   DROME:AF-Q9VHV6-F1 RE31520P;
 461:  eja5-A  4.5  9.1  138  1797    6   DROME:AF-Q7KV24-F1 UNCHARACTERIZED PROTEIN;
 462:  eeyj-A  4.5  4.7  105   738   10   DROME:AF-Q9V8K2-F1 EXOCYST COMPLEX COMPONENT 3;
 463:  edjl-A  4.5  4.6  116   881   12   DROME:AF-Q9U6A0-F1 SODIUM/POTASSIUM/CALCIUM EXCHANGER NCKX30C;
 464:  efby-A  4.5 12.5   97   340    5   DROME:AF-Q9VYQ3-F1 UBIQUITIN CARBOXYL-TERMINAL HYDROLASE;
 465:  eezj-A  4.5 13.0  106   183    5   DROME:AF-Q9VJ11-F1 CALCIUM LOAD-ACTIVATED CALCIUM CHANNEL;
 466:  eei6-A  4.5 12.1  111   187    7   DROME:AF-E1JIB1-F1 UNCHARACTERIZED PROTEIN;
 467:  eha7-A  4.5  8.6  150   393    5   DROME:AF-Q9W1F5-F1 RE54691P;
 468:  eloz-A  4.5  8.7  152  1102    3   DROME:AF-Q9VXH9-F1 WASH COMPLEX SUBUNIT 4;
 469:  ei2a-A  4.5  5.9  147   797    6   DROME:AF-Q9VQN3-F1 GH01206P;
 470:  ei6q-A  4.5 10.2   98  1260    9   DROME:AF-A0A0B4LEZ1-F1 SECRETORY 31, ISOFORM D;
 471:  ejj0-A  4.5 18.3  158   635   10   DROME:AF-Q9V3G6-F1 CCR4-NOT TRANSCRIPTION COMPLEX SUBUNIT 10;
 472:  em49-A  4.5 12.2  135  1722    6   DROME:AF-A1ZAW0-F1 DICER-2, ISOFORM A;
 473:  em38-A  4.5 13.0  135   492   10   DROME:AF-Q9I7K6-F1 PROTEIN NASP HOMOLOG;
 474:  ekhr-A  4.5 18.4   88   644    6   DROME:AF-A1Z714-F1 BLOWN FUSE, ISOFORM A;
 475:  ekvf-A  4.5  5.4  120  2064    8   DROME:AF-Q9VPI9-F1 LD20667P;
 476:  eh7p-A  4.5 13.4  128   948    8   DROME:AF-Q9VBZ6-F1 GH14566P;
 477:  elge-A  4.5  8.4  144   872    7   DROME:AF-Q9VW72-F1 GH08353P;
 478:  efpn-A  4.5 24.0  120  1327    4   DROME:AF-Q7KNF1-F1 DROSHA;
 479:  edws-A  4.5 23.1  117  1384    4   DROME:AF-Q8SY33-F1 PROTEIN GAWKY;
 480:  emr3-A  4.5 19.5  142  1019    4   DROME:AF-Q9VDC9-F1 O-GLCNACASE;
 481:  eh9i-A  4.5  5.0  105   395    7   DROME:AF-Q9VTL1-F1 PCI DOMAIN-CONTAINING PROTEIN 2 HOMOLOG;
 482:  ei1l-A  4.5 11.2   89   240    9   DROME:AF-Q9VYX3-F1 RECEPTOR EXPRESSION-ENHANCING PROTEIN;
 483:  edc6-A  4.5  5.8   97   165    6   DROME:AF-Q9VD32-F1 GEO10853P1;
 484:  ec7c-A  4.5  4.7   79   159    5   DROME:AF-Q9VIL5-F1 GEO08953P1;
 485:  eew9-A  4.5  9.7  121   647   10   DROME:AF-Q8MSU3-F1 PUTATIVE FERRIC-CHELATE REDUCTASE 1 HOMOLOG;
 486:  ehmv-A  4.5 12.0   86   264    7   DROME:AF-Q9W528-F1 LD31238P;
 487:  ehjt-A  4.5  6.8  147  1310   10   DROME:AF-A8DZ19-F1 RHO-TYPE GUANINE NUCLEOTIDE EXCHANGE FACTOR, ISOF
 488:  elec-A  4.5  7.1   79   140    6   DROME:AF-Q8INZ7-F1 MITOCHONDRIAL PYRUVATE CARRIER;
 489:  ek1p-A  4.4 14.7   99   558    7   DROME:AF-Q7K3P0-F1 CYSTEINYL-TRNA SYNTHETASE;
 490:  ejvm-A  4.4 21.0   99   897    4   DROME:AF-Q0KI42-F1 FI04462P;
 491:  el0u-A  4.4  8.1  130   436   12   DROME:AF-Q9V9Z3-F1 FI02023P;
 492:  ei9i-A  4.4  3.8  106   170   10   DROME:AF-A0A0B4K7P2-F1 UNCHARACTERIZED PROTEIN;
 493:  eemn-A  4.4  6.6   88   217    8   DROME:AF-Q9VED1-F1 IP07781P;
 494:  edpf-A  4.4  9.7   92   169    8   DROME:AF-C4NAP3-F1 SEMINAL FLUID PROTEIN 38D;
 495:  ekwc-A  4.4  6.2   82   383    9   DROME:AF-Q9VT21-F1 GH06403P;
 496:  emgh-A  4.4 16.2  113   837    6   DROME:AF-Q0E9B5-F1 UNCHARACTERIZED PROTEIN, ISOFORM A;
 497:  ec2b-A  4.4  4.9  114   443    8   DROME:AF-Q9VHG8-F1 UNCHARACTERIZED PROTEIN;
 498:  ejgw-A  4.4 10.6   94   584    7   DROME:AF-Q9VT09-F1 IONOTROPIC RECEPTOR 67A;
 499:  eefw-A  4.4  6.7   92   275    7   DROME:AF-Q9VKG2-F1 SPERM-ASSOCIATED ANTIGEN 4;
 500:  eeby-A  4.4 21.0   98   675    9   DROME:AF-Q9VVU7-F1 IONOTROPIC RECEPTOR 75D;
 501:  emqf-A  4.4 14.0  133   699    5   DROME:AF-A1Z6H6-F1 PEPTIDASE_M3 DOMAIN-CONTAINING PROTEIN;
 502:  ehvb-A  4.4  6.7  100   515    7   DROME:AF-Q9VN77-F1 GERANYLGERANYL TRANSFERASE TYPE-2 SUBUNIT ALPHA;
 503:  elp4-A  4.4  9.8  127   952    4   DROME:AF-Q8I0D4-F1 RE20510P;
 504:  eixj-A  4.4 11.6  101   730    8   DROME:AF-Q7JUN3-F1 ATP-BINDING CASSETTE SUB-FAMILY D MEMBER;
 505:  eddt-A  4.4 10.1   77   285    9   DROME:AF-Q7K1C3-F1 GH22096P;
 506:  edmk-A  4.4  4.6  149   368    7   DROME:AF-M9PGC0-F1 M6, ISOFORM F;
 507:  ed2b-A  4.4  8.1  133   537    5   DROME:AF-Q9VA64-F1 PROCOLLAGEN-PROLINE 4-DIOXYGENASE;
 508:  ejv6-A  4.4  9.0  102   183   10   DROME:AF-Q9VXV0-F1 IP07051P;
 509:  efdn-A  4.4  5.4  134   572    5   DROME:AF-A4IJ72-F1 IP18018P;
 510:  ef5r-A  4.4 25.3   86   142    7   DROME:AF-Q9W5P1-F1 MEDIATOR OF RNA POLYMERASE II TRANSCRIPTION SUBUN
 511:  egvs-A  4.4  6.9  101   358    5   DROME:AF-Q9VT59-F1 AT16804P;
 512:  ed6b-A  4.4  4.4   71   195    6   DROME:AF-A1Z9Q7-F1 IP07182P;
 513:  eh04-A  4.4 10.6  105  1332    8   DROME:AF-Q9VFC4-F1 AT01875P;
 514:  el88-A  4.4  3.8  114   162   10   DROME:AF-Q9VW87-F1 PROTEIN SNAKESKIN;
 515:  eks8-A  4.4  2.2   57    95   11   DROME:AF-Q8MSF5-F1 RIBONUCLEASE KAPPA;
 516:  eh6q-A  4.4 15.2  107   899    8   DROME:AF-Q960W0-F1 LD32258P;
 517:  eh5a-A  4.4 10.2  128  1010    6   DROME:AF-Q9VU34-F1 LD45758P;
 518:  emrf-A  4.4  5.5  141   637    9   DROME:AF-Q9W3K4-F1 LD45266P;
 519:  ehi6-A  4.4  7.7  149  1120    6   DROME:AF-Q9VB48-F1 DUF2428 DOMAIN-CONTAINING PROTEIN;
 520:  emhu-A  4.4  6.8  166  2531    6   DROME:AF-Q9VW47-F1 MEDIATOR OF RNA POLYMERASE II TRANSCRIPTION SUBUN
 521:  edyo-A  4.4  5.4  126   774    7   DROME:AF-Q24311-F1 CULLIN HOMOLOG 1;
 522:  eg5z-A  4.4 12.6  125   213    5   DROME:AF-M9NFK6-F1 UNCHARACTERIZED PROTEIN, ISOFORM A;
 523:  ehxk-A  4.4 19.3  124   664    8   DROME:AF-Q9W3M4-F1 LD24308P;
 524:  ekph-A  4.4  5.9   76   152    4   DROME:AF-Q9VUE9-F1 IP08778P;
 525:  eh6n-A  4.4 12.6   95  1188    5   DROME:AF-Q9VUL6-F1 GH22749P;
 526:  ei0l-A  4.4 13.9  128   203    6   DROME:AF-Q95SH2-F1 CHARGED MULTIVESICULAR BODY PROTEIN 1, ISOFORM A;
 527:  ehwk-A  4.4  5.3  113  1095    3   DROME:AF-P13217-F1 1-PHOSPHATIDYLINOSITOL 4,5-BISPHOSPHATE PHOSPHODI
 528:  eevr-A  4.4 12.6  157   655    7   DROME:AF-Q9W5A5-F1 PROTEIN TWEETY-2;
 529:  ef1a-A  4.4  9.9   98   595    6   DROME:AF-A1ZAC7-F1 COILED-COIL DOMAIN-CONTAINING PROTEIN 93;
 530:  ej8t-A  4.4 10.2  142   250    8   DROME:AF-A1Z6U7-F1 TETRASPANIN 42EP, ISOFORM A;
 531:  ehan-A  4.4  5.3  134   897   12   DROME:AF-Q9VGM0-F1 GPI ETHANOLAMINE PHOSPHATE TRANSFERASE 1;
 532:  eh22-A  4.3  4.1   96   267    2   DROME:AF-Q8MLV2-F1 MIT_C DOMAIN-CONTAINING PROTEIN;
 533:  ehai-A  4.3 21.3  102   902    6   DROME:AF-Q9TVI0-F1 FI23915P1;
 534:  egi8-A  4.3  8.8   93   368    5   DROME:AF-Q9VDY6-F1 GDOWN1;
 535:  emmn-A  4.3 10.9  107   874   10   DROME:AF-Q9VVY0-F1 RE61245P;
 536:  ec8f-A  4.3  7.3  167  1062    8   DROME:AF-M9PG15-F1 SECRETORY PATHWAY CALCIUM ATPASE, ISOFORM G;
 537:  ejak-A  4.3  4.7  109   182    6   DROME:AF-Q8IQ56-F1 TRANSMEMBRANE PROTEIN 11 HOMOLOG, MITOCHONDRIAL;
 538:  ehuv-A  4.3 13.7  112   233    1   DROME:AF-Q8IMF1-F1 IP08088P;
 539:  eh8e-A  4.3 15.1  121   375    8   DROME:AF-Q8MRK8-F1 GH26280P;
 540:  em21-A  4.3 20.4  133  1742    5   DROME:AF-Q9W350-F1 C11.1, ISOFORM A;
 541:  ehjw-A  4.3 16.1  141  1596    6   DROME:AF-P26675-F1 PROTEIN SON OF SEVENLESS;
 542:  ejip-A  4.3 15.4  117   655    4   DROME:AF-Q9VK41-F1 TETRATRICOPEPTIDE REPEAT PROTEIN 30 HOMOLOG;
 543:  eli5-A  4.3 10.6   76    88    4   DROME:AF-Q9VEQ6-F1 V-TYPE PROTON ATPASE SUBUNIT;
 544:  emut-A  4.3  6.5   88   635    6   DROME:AF-P45975-F1 HISTONE-LYSINE N-METHYLTRANSFERASE SU(VAR)3-9;
 545:  ee0v-A  4.3 12.4   87   317    7   DROME:AF-M9PB06-F1 UNCHARACTERIZED PROTEIN, ISOFORM D;
 546:  eipb-A  4.3 11.5  104  1058    5   DROME:AF-Q9V433-F1 DNA HELICASE;
 547:  egss-A  4.3  7.8  100   887    5   DROME:AF-Q9VQY8-F1 VACUOLAR PROTEIN SORTING-ASSOCIATED PROTEIN 53 HO
 548:  ecy5-A  4.3  8.5  134  1022    5   DROME:AF-Q9W3E1-F1 INTEGRATOR COMPLEX SUBUNIT 4;
 549:  eecn-A  4.3  8.4  130   223    6   DROME:AF-Q8IQC1-F1 UNCHARACTERIZED GOLGI APPARATUS MEMBRANE PROTEIN-
 550:  em0w-A  4.3 16.9   96   907    6   DROME:AF-Q9VMP4-F1 GLUTAMATE RECEPTOR IIA;
 551:  ejys-A  4.3  4.2   99   145    8   DROME:AF-B7YZH0-F1 UNCHARACTERIZED PROTEIN;
 552:  ehex-A  4.3  4.0  102   149    5   DROME:AF-Q9VXY1-F1 TUBULIN-SPECIFIC CHAPERONE A;
 553:  ely8-A  4.3  4.5  102   594    8   DROME:AF-Q9VRD3-F1 FI06015P;
 554:  egx2-A  4.3  7.4  136   290    6   DROME:AF-Q7JR72-F1 NO EXTENDED MEMORY, ISOFORM A;
 555:  eft0-A  4.3  9.5  116   509    7   DROME:AF-Q0KHY7-F1 PROCOLLAGEN-PROLINE 4-DIOXYGENASE;
 556:  eeh3-A  4.3 18.4   98   945    7   DROME:AF-Q9VHY2-F1 UNCHARACTERIZED PROTEIN, ISOFORM C;
 557:  egf9-A  4.3 19.1   92   629    7   DROME:AF-Q9VVL1-F1 IONOTROPIC RECEPTOR 75A;
 558:  ejtc-A  4.3  6.0  117   208    9   DROME:AF-Q8IPB0-F1 UNCHARACTERIZED PROTEIN, ISOFORM A;
 559:  ekuw-A  4.3 11.5  105  1982    6   DROME:AF-O97159-F1 CHROMODOMAIN-HELICASE-DNA-BINDING PROTEIN MI-2 HO
 560:  efyg-A  4.3 13.8  100   898    8   DROME:AF-Q9W1S3-F1 FI19406P1;
 561:  ej7n-A  4.3 15.7  114   632    6   DROME:AF-Q9VFC0-F1 MAU2 CHROMATID COHESION FACTOR HOMOLOG;
 562:  ehn4-A  4.3  7.3  141  2090    8   DROME:AF-Q8IQV9-F1 NUCLEAR PORE COMPLEX PROTEIN NUP205;
 563:  egal-A  4.3  8.2  117   912   10   DROME:AF-Q9V3R1-F1 ACCESSORY GLAND PROTEIN ACP36DE;
 564:  edwr-A  4.3 16.6  152  2519    6   DROME:AF-A0A0B4K6L3-F1 UNCHARACTERIZED PROTEIN, ISOFORM C;
 565:  em65-A  4.3 14.1  116   726    9   DROME:AF-E2QCZ5-F1 FHA DOMAIN-CONTAINING PROTEIN;
 566:  emdb-A  4.3  4.5  123   140   13   DROME:AF-A0A0B4JD85-F1 UNCHARACTERIZED PROTEIN, ISOFORM A;
 567:  eli2-A  4.3  3.7   98   142    9   DROME:AF-E0R7Q3-F1 MIP06256P;
 568:  ejhy-A  4.3 11.3  119   163    4   DROME:AF-Q9W0Q8-F1 UNCHARACTERIZED PROTEIN;
 569:  ehwr-A  4.3 14.7  130  1049    7   DROME:AF-Q9VSD6-F1 D-IMPORTIN 7/RANBP7;
 570:  eeio-A  4.3 11.1  118   204    8   DROME:AF-Q9VKZ9-F1 FI06463P;
 571:  ekg6-A  4.3 18.7   83   368    6   DROME:AF-P32234-F1 GTP-BINDING PROTEIN 128UP;
 572:  emix-A  4.3  9.2   98   108    8   DROME:AF-Q9VRJ8-F1 PROTEIN ASTERIX;
 573:  efy3-A  4.3 22.1  107   893    5   DROME:AF-Q9VK71-F1 POU DOMAIN PROTEIN 2, ISOFORM B;
 574:  emnr-A  4.3  9.2   84   206    7   DROME:AF-Q8MLQ8-F1 LP05237P;
 575:  elky-A  4.3  6.4  124   587    8   DROME:AF-Q9W2Z8-F1 UNCHARACTERIZED PROTEIN, ISOFORM C;
 576:  ecxt-A  4.3 14.9  112   775    4   DROME:AF-Q9W261-F1 RNA POLYMERASE-ASSOCIATED PROTEIN RTF1;
 577:  eghg-A  4.3  3.3   88   160    8   DROME:AF-Q8T0T9-F1 TRANSMEMBRANE PROTEIN 35A;
 578:  ei16-A  4.3 15.9   77   316    4   DROME:AF-Q7KS11-F1 URACIL-DNA DEGRADING FACTOR, ISOFORM B;
 579:  edll-A  4.3  9.9  117   496    8   DROME:AF-Q08832-F1 GAMMA-AMINOBUTYRIC ACID RECEPTOR SUBUNIT BETA-LIK
 580:  elr5-A  4.3  5.6  120   197   11   DROME:AF-Q7K1V5-F1 PROTEIN JAGUNAL;
 581:  eixu-A  4.3 14.1   91   150    2   DROME:AF-Q9W3P5-F1 UNCHARACTERIZED PROTEIN;
 582:  eh8i-A  4.3  6.9   59    65    7   DROME:AF-A0A0B4KFX0-F1 UNCHARACTERIZED PROTEIN, ISOFORM A;
 583:  ek0g-A  4.3  3.8  123   219    8   DROME:AF-A1Z6U8-F1 FI23944P1;
 584:  edqy-A  4.2 16.2  133   837    5   DROME:AF-Q9W4B2-F1 FI01127P;
 585:  ehdm-A  4.2 13.1  152  1459    9   DROME:AF-Q9V4B6-F1 UNCHARACTERIZED PROTEIN, ISOFORM A;
 586:  eit0-A  4.2 14.4  138  1267    8   DROME:AF-Q9VMQ4-F1 CONDENSIN-2 COMPLEX SUBUNIT;
 587:  ek38-A  4.2  9.0   75   246    0   DROME:AF-Q8IMT8-F1 PROTEIN LIN-7 HOMOLOG;
 588:  ef1s-A  4.2  7.7  115   524    7   DROME:AF-Q9W4G1-F1 LD07278P;
 589:  ejxm-A  4.2  6.6  137   696    8   DROME:AF-A8JV32-F1 UNCHARACTERIZED PROTEIN, ISOFORM C;
 590:  ef8j-A  4.2 17.0  101   442    5   DROME:AF-Q9Y162-F1 VESICLE-FUSING ATPASE;
 591:  efao-A  4.2 21.6  107   463    7   DROME:AF-Q9NBK5-F1 SERINE/THREONINE-PROTEIN KINASE TRICORNERED;
 592:  eeoi-A  4.2  4.8   94   267    6   DROME:AF-Q9VVJ5-F1 NEDD4 FAMILY INTERACTING PROTEIN;
 593:  egs9-A  4.2  7.2  114  1113    6   DROME:AF-Q9VW37-F1 LP12374P;
 594:  em4v-A  4.2  8.4  133   529    2   DROME:AF-Q9V7S5-F1 PUTATIVE INORGANIC PHOSPHATE COTRANSPORTER;
 595:  ed9a-A  4.2 10.4  110   251    6   DROME:AF-Q9VKN4-F1 UNCHARACTERIZED PROTEIN, ISOFORM A;
 596:  eep4-A  4.2 15.2  115   716    5   DROME:AF-A0A0B4JCU3-F1 RECEPTOR EXPRESSION ENHANCING PROTEIN A, ISOFO
 597:  eenw-A  4.2  6.8  123   542   11   DROME:AF-Q5LJX8-F1 ZYDECO, ISOFORM F;
 598:  ekui-A  4.2  4.9  103   161    3   DROME:AF-M9MRW9-F1 UNCHARACTERIZED PROTEIN, ISOFORM C;
 599:  efzx-A  4.2  8.0  159   858    4   DROME:AF-Q9V4Z9-F1 PROTEIN LINES;
 600:  edp5-A  4.2 15.3   86   531    5   DROME:AF-Q9VPX0-F1 GH26159P;
 601:  elhm-A  4.2 10.1  127  1416    9   DROME:AF-Q9XZ34-F1 TELOMERE-ASSOCIATED PROTEIN RIF1;
 602:  edtj-A  4.2  8.4  101   598    7   DROME:AF-Q9VWA6-F1 CILIA- AND FLAGELLA-ASSOCIATED PROTEIN 157;
 603:  ei70-A  4.2 10.8   70   638    1   DROME:AF-Q9VNX8-F1 EUKARYOTIC TRANSLATION INITIATION FACTOR 2A;
 604:  eftl-A  4.2 11.1  126   338    6   DROME:AF-Q9U9Q4-F1 EUKARYOTIC TRANSLATION INITIATION FACTOR 3 SUBUNI
 605:  ej80-A  4.2  4.3  128   729    6   DROME:AF-A0A0B4KEF7-F1 UNCHARACTERIZED PROTEIN, ISOFORM C;
 606:  el31-A  4.2 14.7   95   242   11   DROME:AF-M9PIQ9-F1 UNCHARACTERIZED PROTEIN, ISOFORM C;
 607:  ej7b-A  4.2 12.2   89   561    8   DROME:AF-A1Z8P2-F1 IONOTROPIC RECEPTOR 48C;
 608:  egdx-A  4.2 20.4  100   899    5   DROME:AF-Q0KIF2-F1 EYE-ENRICHED KAINATE RECEPTOR, ISOFORM B;
 609:  ee3p-A  4.2  5.0   99   132   17   DROME:AF-Q9VFU3-F1 IP05608P;
 610:  edvq-A  4.2 12.6  122   603   11   DROME:AF-M9PJS6-F1 UNCHARACTERIZED PROTEIN, ISOFORM D;
 611:  efnc-A  4.2 18.2   97   822    6   DROME:AF-Q9W277-F1 VACUOLAR PROTEIN SORTING-ASSOCIATED PROTEIN 35;
 612:  em6d-A  4.2  7.9  138   388    6   DROME:AF-Q9VMU8-F1 UDP-GALACTOSE TRANSPORTER SENJU;
 613:  eme6-A  4.2  7.4  113   324    6   DROME:AF-Q7K1H0-F1 GH09096P;
 614:  ek5d-A  4.2  4.3   86   146   10   DROME:AF-A0A0B4KED5-F1 UNCHARACTERIZED PROTEIN;
 615:  ehzo-A  4.2 11.8   97   178    1   DROME:AF-P13096-F1 ENHANCER OF SPLIT M5 PROTEIN;
 616:  efb3-A  4.2 14.8  115  1041    9   DROME:AF-Q9VHL6-F1 FI03639P;
 617:  ef34-A  4.1  5.7  108  2249    7   DROME:AF-Q9VCU9-F1 ENDORIBONUCLEASE DCR-1;
 618:  emz0-A  4.1  3.9   86  1517    3   DROME:AF-B7YZK8-F1 THIN, ISOFORM C;
 619:  ee2k-A  4.1 11.3  144   670    3   DROME:AF-Q9VU33-F1 CULLIN 6;
 620:  eec3-A  4.1 10.4  116  1071    5   DROME:AF-Q9VIG1-F1 FI12406P;
 621:  elvj-A  4.1 10.7   70   131    3   DROME:AF-Q9VMR8-F1 PROTEIN TURANDOT M;
 622:  ek2b-A  4.1  7.9   83   382   12   DROME:AF-Q9VF34-F1 FIBRINOGEN C-TERMINAL DOMAIN-CONTAINING PROTEIN;
 623:  efbh-A  4.1  5.7   99   500    5   DROME:AF-Q9W373-F1 SET AND MYND DOMAIN CONTAINING, ARTHROPOD-SPECIFI
 624:  efv3-A  4.1  3.8  105   174   11   DROME:AF-A8DYC7-F1 UNCHARACTERIZED PROTEIN;
 625:  ejk5-A  4.1  7.7  135  1866    9   DROME:AF-A0A0B4K859-F1 NUCLEOPORIN NUP188;
 626:  ehub-A  4.1  8.7  106   513   10   DROME:AF-Q7JR73-F1 LD20239P;
 627:  ehxx-A  4.1  6.5  137   480    7   DROME:AF-Q9VWJ8-F1 LP07257P;
 628:  eh1t-A  4.1 11.9  124  1377    9   DROME:AF-Q9I7Z8-F1 LD21943P;
 629:  ee38-A  4.1  9.7   88   244    3   DROME:AF-Q9VCB9-F1 FI08802P;
 630:  ek8q-A  4.1 15.6  107   814    3   DROME:AF-Q9VSW5-F1 KINESIN-LIKE PROTEIN AT 67A, ISOFORM A;
 631:  eey7-A  4.1  4.5   88   140    7   DROME:AF-A8JRH2-F1 UNCHARACTERIZED PROTEIN, ISOFORM A;
 632:  ef5y-A  4.1  4.6   96   142    6   DROME:AF-A1Z998-F1 IP17185P2;
 633:  ekim-A  4.1 19.6  126   671    2   DROME:AF-Q9VZ62-F1 FASCETTO;
 634:  ejn4-A  4.1  5.6  140   706    6   DROME:AF-Q9VSL7-F1 ZINC TRANSPORTER FOI;
 635:  edj6-A  4.1 21.7  110   288   11   DROME:AF-C0P8P1-F1 MIP06306P;
 636:  ehvc-A  4.1 17.9   88   545    9   DROME:AF-Q9VCM1-F1 IONOTROPIC RECEPTOR 94G;
 637:  ed8m-A  4.1  5.3  104   246    6   DROME:AF-Q9V9U6-F1 LD39576P;
 638:  ee4g-A  4.1 15.1   93  2397   10   DROME:AF-M9PB01-F1 WD REPEAT DOMAIN 62, ISOFORM G;
 639:  ej81-A  4.1  7.7   95   249    4   DROME:AF-P41043-F1 GLUTATHIONE S-TRANSFERASE S1;
 640:  ed6m-A  4.1  4.9  106   677    5   DROME:AF-Q9VKM7-F1 AT01533P;
 641:  egm1-A  4.1 23.6   99   185    2   DROME:AF-A8JRH0-F1 UNCHARACTERIZED PROTEIN, ISOFORM A;
 642:  ehxf-A  4.1  4.6   91   134    3   DROME:AF-E1JH38-F1 UNCHARACTERIZED PROTEIN, ISOFORM A;
 643:  emx3-A  4.1  5.2   77  1900    1   DROME:AF-Q9VTS9-F1 ROLLING PEBBLES, ISOFORM B;
 644:  eh4e-A  4.1 15.6  102  1083    3   DROME:AF-Q9W581-F1 NMDA RECEPTOR 2, ISOFORM C;
 645:  ege1-A  4.1 12.1  106   289    5   DROME:AF-Q9XYW6-F1 CARBOXY TERMINUS OF HSP70-INTERACTING PROTEIN;
 646:  ems5-A  4.1 17.3  113   595    7   DROME:AF-Q9W4K2-F1 UNCHARACTERIZED PROTEIN CG3556;
 647:  emf4-A  4.1  3.5   71   252    8   DROME:AF-A1ZBT5-F1 MEDIATOR OF RNA POLYMERASE II TRANSCRIPTION SUBUN
 648:  eicn-A  4.1 16.7  104   615    4   DROME:AF-Q9W3Y6-F1 ANAPHASE PROMOTING COMPLEX SUBUNIT 7, ISOFORM A;
 649:  eft6-A  4.1 17.2  173  1333    5   DROME:AF-Q9VUG6-F1 UNCHARACTERIZED PROTEIN, ISOFORM A;
 650:  ehrr-A  4.0 15.0  150   942    7   DROME:AF-Q9VHM2-F1 VPS35 ENDOSOMAL PROTEIN SORTING FACTOR-LIKE;
 651:  eeop-A  4.0 18.2  133   932    5   DROME:AF-Q9VQG0-F1 LD21546P;
 652:  emfx-A  4.0  5.3  109   420    6   DROME:AF-Q9VVI1-F1 LD04387P;
 653:  eg0r-A  4.0 14.8  108   451    6   DROME:AF-M9PET2-F1 TARGET OF WINGLESS, ISOFORM E;
 654:  ej2n-A  4.0 31.7   87  1427    3   DROME:AF-Q8MT36-F1 PROBABLE HISTONE-LYSINE N-METHYLTRANSFERASE MES-4
 655:  ej38-A  4.0  6.7  136   449    6   DROME:AF-Q9V3A4-F1 PROTEIN CATECHOLAMINES UP;
 656:  elyi-A  4.0  9.3   89   345    7   DROME:AF-Q9VDQ6-F1 UNCHARACTERIZED PROTEIN;
 657:  ed91-A  4.0  7.3   78   595    8   DROME:AF-Q8IN10-F1 IONOTROPIC RECEPTOR 94A;
 658:  elz7-A  4.0 14.3  120   446    6   DROME:AF-B7YZX2-F1 INWARDLY RECTIFYING POTASSIUM CHANNEL 3, ISOFORM
 659:  el9s-A  4.0  9.5   90   228   17   DROME:AF-P00408-F1 CYTOCHROME C OXIDASE SUBUNIT 2;
 660:  ek6s-A  4.0 14.7   73   302    5   DROME:AF-Q9W138-F1 S-ADENOSYLMETHIONINE SENSOR UPSTREAM OF MTORC1;
 661:  ejj5-A  4.0  8.9  117  1013    4   DROME:AF-P91927-F1 MITOCHONDRIAL PROTON/CALCIUM EXCHANGER PROTEIN;
 662:  eitd-A  4.0 20.6   95   868    6   DROME:AF-Q9VDH6-F1 IONOTROPIC RECEPTOR 93A;
 663:  ednb-A  4.0 13.3  113   461    7   DROME:AF-Q7K5K0-F1 GH09064P;
 664:  ej8a-A  4.0 23.9   95   577    5   DROME:AF-B7YZQ4-F1 IONOTROPIC RECEPTOR 60B;
 665:  ejd1-A  4.0 13.1  110   524    5   DROME:AF-Q9VFQ3-F1 E5;
 666:  emdf-A  4.0 14.2  110   553    5   DROME:AF-E1JI03-F1 BRUMMER, ISOFORM B;
 667:  ef3h-A  4.0 16.2  152   557    6   DROME:AF-Q8IPJ9-F1 ZZ-TYPE DOMAIN-CONTAINING PROTEIN;
 668:  emwh-A  4.0  8.5   84    92    2   DROME:AF-O46098-F1 PROTEIN BCN92;
 669:  egwm-A  4.0 15.5  111   704    7   DROME:AF-Q9VTH3-F1 IONOTROPIC RECEPTOR 68A, ISOFORM A;
 670:  emf8-A  4.0  4.6  109   133    7   DROME:AF-Q8MZ67-F1 AT28918P;
 671:  el9a-A  4.0  9.9  108  1047    5   DROME:AF-O17468-F1 PROTEIN HIRA HOMOLOG;
 672:  ec40-A  4.0  9.5   92   716    3   DROME:AF-Q9W191-F1 IONOTROPIC RECEPTOR 60A;
 673:  ek2z-A  4.0  9.9  162  1059    6   DROME:AF-Q24120-F1 PROTEIN CAPPUCCINO;
 674:  ek6r-A  4.0  7.5  161  1339    9   DROME:AF-Q7JQV2-F1 DYNACTIN SUBUNIT 1;
 675:  ehc6-A  4.0 27.2  131  2103    5   DROME:AF-Q9VWN9-F1 ZINC FINGER SWIM DOMAIN-CONTAINING PROTEIN 8 HOMO
 676:  eixh-A  4.0  5.5  111   154   11   DROME:AF-E1JH37-F1 GEO02178P1;
 677:  eedj-A  4.0 12.2  121  2326    9   DROME:AF-A0A126GUQ2-F1 PIEZO-TYPE MECHANOSENSITIVE ION CHANNEL COMPON
 678:  ejlb-A  4.0 12.9  112  1379    7   DROME:AF-P42286-F1 PROTEIN THREE ROWS;
 679:  em5f-A  4.0 14.6  102   832    9   DROME:AF-Q9V4M2-F1 PROTEIN WECH;
 680:  eezu-A  4.0  8.0   92   200    7   DROME:AF-Q8IRF1-F1 IP08610P;
 681:  ekmz-A  4.0  3.8   91  1012    4   DROME:AF-Q9VRJ1-F1 ALANINE--TRNA LIGASE, MITOCHONDRIAL;
 682:  ed22-A  4.0  4.8  160   712    8   DROME:AF-O46100-F1 EG:8D8.3 PROTEIN;
 683:  ee36-A  4.0  4.1   79   699    9   DROME:AF-Q9I7M8-F1 ATP-DEPENDENT DNA HELICASE II SUBUNIT 2;
 684:  eju7-A  4.0  4.9  114   496   11   DROME:AF-Q9VGG8-F1 PROBABLE G-PROTEIN COUPLED RECEPTOR MTH-LIKE 5;
 685:  elyf-A  4.0 17.3  111   652    5   DROME:AF-Q9VSH4-F1 CLEAVAGE AND POLYADENYLATION SPECIFICITY FACTOR S
 686:  em4b-A  4.0  6.6  112   491    6   DROME:AF-Q8MSK0-F1 PROCOLLAGEN-PROLINE 4-DIOXYGENASE;
 687:  ef9g-A  4.0  8.5  104   485    3   DROME:AF-A1ZB24-F1 MUCIN 55B, ISOFORM A;
 688:  eiyx-A  4.0  5.9  147   352    6   DROME:AF-Q7JZR2-F1 RE15841P;
 689:  ejz3-A  4.0 11.2  122   680    6   DROME:AF-A1ZBL2-F1 FI17509P1;
 690:  ekr1-A  4.0 15.7  126  1080    6   DROME:AF-Q9VH80-F1 UNCHARACTERIZED PROTEIN;
 691:  ek0p-A  4.0  9.4  122   602    4   DROME:AF-Q9VZ22-F1 L(3)MBT INTERACTING PROTEIN 1, ISOFORM A;
 692:  eewy-A  4.0 19.6  113   949    7   DROME:AF-Q5U0X8-F1 LD10780P;
 693:  ed8r-A  4.0  7.7  100   469    5   DROME:AF-A1Z7D6-F1 FI11533P;
 694:  ef1g-A  4.0  5.9  123   210    7   DROME:AF-Q9VXZ7-F1 UNCHARACTERIZED PROTEIN;
 695:  eela-A  4.0 15.2   91   557   13   DROME:AF-Q9VTG5-F1 AARF DOMAIN CONTAINING KINASE 5, ISOFORM A;
 696:  efsl-A  4.0 19.2  143  1105    7   DROME:AF-Q9VN44-F1 FI07923P;
 697:  ek3j-A  4.0 12.5  102   493    7   DROME:AF-P09087-F1 HOMEOBOX PROTEIN ABDOMINAL-B;
 698:  edlj-A  4.0  5.8   93   249    9   DROME:AF-Q9VJ59-F1 PRA1 FAMILY PROTEIN;
 699:  egr0-A  4.0 11.1  128  1746   10   DROME:AF-Q9VWB9-F1 THYROID ADENOMA-ASSOCIATED PROTEIN HOMOLOG;
 700:  ee23-A  4.0 13.2  148  2263    5   DROME:AF-M9PHU0-F1 UNCHARACTERIZED PROTEIN, ISOFORM C;
 701:  ei7a-A  4.0  7.0  149   606    7   DROME:AF-M9PC61-F1 UNCHARACTERIZED PROTEIN, ISOFORM E;
 702:  eeov-A  4.0 13.3  117   420    2   DROME:AF-Q9VA71-F1 FI19924P1;
 703:  el83-A  4.0 10.2   90   594    9   DROME:AF-A1ZA17-F1 IONOTROPIC RECEPTOR 52D;
 704:  ef1q-A  4.0  9.7  109   845    6   DROME:AF-Q8INF7-F1 DYNEIN ASSEMBLY FACTOR 5, AXONEMAL;
 705:  ehw6-A  4.0  4.1  100   993   12   DROME:AF-Q9VSF2-F1 MEDIATOR OF RNA POLYMERASE II TRANSCRIPTION SUBUN
 706:  eiyn-A  4.0  3.6   57    66    7   DROME:AF-M9NDN6-F1 UNCHARACTERIZED PROTEIN;
 707:  ecxl-A  4.0 14.8  117   578    9   DROME:AF-Q24134-F1 NEGATIVE ELONGATION FACTOR D;
 708:  ekl7-A  4.0  7.2  140  1155    5   DROME:AF-A1Z7A6-F1 ARFGAP WITH SH3 DOMAIN, ANK REPEAT AND PH DOMAIN-
 709:  em4z-A  4.0  3.7   71   157    6   DROME:AF-Q9VQL3-F1 CORNICHON RELATED;
 710:  efiz-A  4.0  5.0  126   228    8   DROME:AF-Q7KJ73-F1 TETRASPANIN;
 711:  ee2a-A  4.0  4.2  125  2072   10   DROME:AF-P91621-F1 PROTEIN STILL LIFE, ISOFORM SIF TYPE 1;
 712:  ecww-A  3.9  6.4  126   238    7   DROME:AF-M9PEE6-F1 TETRASPANIN 66A, ISOFORM E;
 713:  ejew-A  3.9 11.5  140   917    6   DROME:AF-Q9XYP8-F1 GAMMA-TUBULIN COMPLEX COMPONENT 3;
 714:  emz3-A  3.9  5.2  115   633    8   DROME:AF-Q9VYI8-F1 UNCHARACTERIZED PROTEIN;
 715:  efdi-A  3.9 15.0  121   615    3   DROME:AF-Q10714-F1 ANGIOTENSIN-CONVERTING ENZYME;
 716:  emxr-A  3.9  7.7  116   525    9   DROME:AF-Q8T5S8-F1 PROCOLLAGEN-PROLINE 4-DIOXYGENASE;
 717:  eczf-A  3.9 17.9  104   369    7   DROME:AF-Q8SYD0-F1 TETRATRICOPEPTIDE REPEAT PROTEIN 19 HOMOLOG, MITO
 718:  ee7n-A  3.9  4.8  150   669    3   DROME:AF-Q9VPG2-F1 FI04531P;
 719:  ej6a-A  3.9  5.8  119   819    6   DROME:AF-Q0KHS0-F1 KATANIN P80 WD40 REPEAT-CONTAINING SUBUNIT B1;
 720:  eg3w-A  3.9 11.2   72   160    8   DROME:AF-Q9VKA2-F1 GEO12039P1;
 721:  emuy-A  3.9 10.6   77   707    5   DROME:AF-Q95RQ7-F1 LD15658P;
 722:  ekrv-A  3.9  9.4  136   491    6   DROME:AF-Q5BIE4-F1 RE40577P;
 723:  ego7-A  3.9  6.9  168  1020    8   DROME:AF-P22700-F1 CALCIUM-TRANSPORTING ATPASE SARCOPLASMIC/ENDOPLAS
 724:  eecc-A  3.9 15.2  111   497    7   DROME:AF-Q9W4R1-F1 LD21615P;
 725:  eeie-A  3.9  7.2  117  1476    7   DROME:AF-Q9V9T4-F1 ATP-DEPENDENT CHROMATIN ASSEMBLY FACTOR LARGE SUB
 726:  em6b-A  3.9 10.0   88   600    9   DROME:AF-A1Z8N9-F1 IONOTROPIC RECEPTOR 48B;
 727:  egdn-A  3.9 12.7   86   636    7   DROME:AF-Q9VW78-F1 IP13856P;
 728:  ejzb-A  3.9 11.4   98   200    3   DROME:AF-Q9VMP7-F1 UNCHARACTERIZED PROTEIN;
 729:  ejbh-A  3.9 10.7  154   599    5   DROME:AF-Q9VFW6-F1 PYROKININ 2 RECEPTOR 2, ISOFORM A;
 730:  elsd-A  3.9  4.4   64    70    8   DROME:AF-B8A3Y3-F1 MIP01424P;
 731:  eeds-A  3.9 11.2  102   454    5   DROME:AF-Q9VT57-F1 CYCLIN-DEPENDENT KINASE 8;
 732:  egrg-A  3.9 19.2   92   611    5   DROME:AF-Q9VCM4-F1 IONOTROPIC RECEPTOR 94E;
 733:  ee5i-A  3.9  8.3  117   205    9   DROME:AF-Q8IRU2-F1 IP04215P;
 734:  efec-A  3.9 16.1  120   855    4   DROME:AF-Q7JPB9-F1 GH12235P;
 735:  eeug-A  3.9 14.8  129   278    4   DROME:AF-Q7JWE2-F1 GH09427P;
 736:  eg6n-A  3.9 15.7  103  1360    3   DROME:AF-Q6IDD9-F1 NAD(+) HYDROLASE SARM1;
 737:  ecyr-A  3.9  7.0   93   160    6   DROME:AF-Q2MGP2-F1 UNCHARACTERIZED PROTEIN;
 738:  edja-A  3.9  5.6  149  2096    7   DROME:AF-Q9VM75-F1 HEAT REPEAT-CONTAINING PROTEIN 1 HOMOLOG;
 739:  ekww-A  3.9 16.2   97   678    7   DROME:AF-Q9I7L8-F1 CELL DIVISION CYCLE 23, ISOFORM A;
 740:  ejtv-A  3.9 11.7  104   268    5   DROME:AF-Q9W1S2-F1 IP01291P;
 741:  el18-A  3.9 13.4   97   207    4   DROME:AF-Q9VHK9-F1 RH02303P;
 742:  el4d-A  3.9  3.5  115   262    8   DROME:AF-P92177-F1 14-3-3 PROTEIN EPSILON;
 743:  ejja-A  3.9 13.2  118  1420    6   DROME:AF-Q9NFV7-F1 GH01829P;
 744:  emoe-A  3.9  4.3  135   202    6   DROME:AF-Q9W1F0-F1 UNCHARACTERIZED PROTEIN;
 745:  eihv-A  3.9 11.3   79   106   11   DROME:AF-A0A0B4K877-F1 UNCHARACTERIZED PROTEIN;
 746:  eehu-A  3.9  4.4  124  2172   10   DROME:AF-A0A0B4KGF6-F1 UNCHARACTERIZED PROTEIN, ISOFORM F;
 747:  eek7-A  3.9  7.9  114   618    6   DROME:AF-Q9VRF3-F1 LD38858P;
 748:  egzs-A  3.9 20.0  133  1404    8   DROME:AF-X2JC00-F1 RHO GTPASE ACTIVATING PROTEIN AT 1A, ISOFORM E;
 749:  efek-A  3.8 14.1   98   648   10   DROME:AF-M9PCT4-F1 IONOTROPIC RECEPTOR 31A, ISOFORM C;
 750:  ek11-A  3.8 14.1   98  1589    6   DROME:AF-P39769-F1 POLYHOMEOTIC-PROXIMAL CHROMATIN PROTEIN;
 751:  edb0-A  3.8  7.1  135   659    6   DROME:AF-Q9VIK1-F1 TRANSMEMBRANE 9 SUPERFAMILY MEMBER;
 752:  el0j-A  3.8 15.6  115   271   10   DROME:AF-Q7K1H9-F1 GH07575P;
 753:  el1a-A  3.8 10.2  166   305    5   DROME:AF-Q9VNU0-F1 RE35159P;
 754:  efgj-A  3.8 11.8   87   356    3   DROME:AF-Q9U9Q1-F1 REPLICATION FACTOR C 38KD SUBUNIT, ISOFORM A;
 755:  ed9x-A  3.8 16.4  153  1983    5   DROME:AF-A1Z8W8-F1 GARTENZWERG, ISOFORM B;
 756:  eluu-A  3.8 12.6  123   766    7   DROME:AF-Q9VUI7-F1 UNCHARACTERIZED PROTEIN;
 757:  elnh-A  3.8 19.4  103   940    5   DROME:AF-Q9VPV3-F1 GLUTAMATE RECEPTOR IIC;
 758:  elum-A  3.8 14.8   97   832    8   DROME:AF-A1Z8W1-F1 SALTO, ISOFORM A;
 759:  emm9-A  3.8  7.4   91   334    4   DROME:AF-Q9VBH0-F1 IP09281P;
 760:  ekpl-A  3.8  4.7   99   262    5   DROME:AF-Q95RY2-F1 LD01461P;
 761:  elr9-A  3.8 10.8   87   586   10   DROME:AF-A1ZAY9-F1 IONOTROPIC RECEPTOR 54A;
 762:  edp2-A  3.8  6.6   93   783    8   DROME:AF-Q7KTT0-F1 XE7, ISOFORM A;
 763:  elg3-A  3.8  6.6  166   596    7   DROME:AF-P49283-F1 PROTEIN MALVOLIO;
 764:  eehc-A  3.8  8.2  134   630    5   DROME:AF-Q9V3N6-F1 TRANSMEMBRANE 9 SUPERFAMILY MEMBER;
 765:  efbl-A  3.8  4.6  137   517    8   DROME:AF-Q9VB75-F1 GH08870P;
 766:  efqa-A  3.8  9.4   63   782    6   DROME:AF-Q9V3K9-F1 CARNITINE O-PALMITOYLTRANSFERASE;
 767:  ehjj-A  3.8  4.8  100   535    6   DROME:AF-Q9W4Z9-F1 U3 SMALL NUCLEOLAR RNA-ASSOCIATED PROTEIN 15 HOMO
 768:  el67-A  3.8  6.7  140   354    4   DROME:AF-Q8T8Y8-F1 AT15826P;
 769:  emr4-A  3.8  7.3  104   249    4   DROME:AF-Q9NEF6-F1 PROBABLE V-TYPE PROTON ATPASE SUBUNIT D 2;
 770:  efzb-A  3.8  5.0  140   499    7   DROME:AF-Q9Y1A7-F1 LD25378P;
 771:  emzj-A  3.8  3.8   70    72    7   DROME:AF-X2JB67-F1 UNCHARACTERIZED PROTEIN, ISOFORM B;
 772:  emf2-A  3.8 16.2  111   688    5   DROME:AF-Q9VWH1-F1 UNCHARACTERIZED PROTEIN, ISOFORM D;
 773:  ekwo-A  3.8 12.5  152   660    9   DROME:AF-Q9W329-F1 GOLGI-LOCALIZED, GAMMA-ADAPTIN EAR CONTAINING, AR
 774:  ee9f-A  3.8 13.6  128   237    5   DROME:AF-Q1ECC3-F1 IP01956P;
 775:  ekcz-A  3.8  6.0  104  1034    8   DROME:AF-P54362-F1 AP-3 COMPLEX SUBUNIT DELTA;
 776:  ef8w-A  3.8 15.9  102   615    5   DROME:AF-A8JNI3-F1 DEBRIS BUSTER, ISOFORM D;
 777:  eg4s-A  3.8 15.2  128   589    5   DROME:AF-Q9VKC8-F1 FI03495P;
 778:  ekhn-A  3.8  4.6   94   152    7   DROME:AF-Q9VZE2-F1 GEO04055P1;
 779:  ek6q-A  3.8 14.0  149   518    7   DROME:AF-Q9VRN2-F1 PROBABLE G-PROTEIN COUPLED RECEPTOR MTH-LIKE 2;
 780:  ekmo-A  3.8  5.6  118  1039    8   DROME:AF-Q0KHQ5-F1 SERINE/THREONINE-PROTEIN KINASE TAO;
 781:  eefe-A  3.8 15.1  127   652    9   DROME:AF-Q9VW35-F1 SD02261P;
 782:  edh3-A  3.8 10.0  123   217    7   DROME:AF-Q6IHY4-F1 HDC00336;
 783:  ej35-A  3.8  7.4   83   146    7   DROME:AF-Q9VU59-F1 GEO07864P1;
 784:  eedo-A  3.8 16.5  119   698    6   DROME:AF-Q9VGZ5-F1 TRANSCRIPTION FACTOR CWO;
 785:  ek93-A  3.8  4.9  146   541   11   DROME:AF-Q8IR48-F1 SOBREMESA, ISOFORM B;
 786:  el0d-A  3.8  9.2  100   648    6   DROME:AF-Q9VEC3-F1 ACTIN-RELATED PROTEIN 5;
 787:  eggi-A  3.8  6.8  161   905    6   DROME:AF-Q9VI54-F1 LD29489P;
 788:  ed4g-A  3.8  9.2  119   765    4   DROME:AF-P25991-F1 PROTEIN SUPPRESSOR OF FORKED;
 789:  ekll-A  3.8 75.4  220  2415    5   DROME:AF-P13395-F1 SPECTRIN ALPHA CHAIN;
 790:  ek61-A  3.7  7.1  121   328    9   DROME:AF-Q9VVV2-F1 ORGANIC SOLUTE TRANSPORTER ALPHA-LIKE PROTEIN;
 791:  ekou-A  3.7 11.7  100  1953    6   DROME:AF-A1Z9W4-F1 LD11480P;
 792:  ekzf-A  3.7  5.8   85   734    5   DROME:AF-A1ZAH1-F1 ATP SYNTHASE SUBUNIT D, MITOCHONDRIAL;
 793:  ej8b-A  3.7 18.1  113   518    4   DROME:AF-Q9W133-F1 AARF DOMAIN-CONTAINING KINASE 1;
 794:  edyw-A  3.7 19.3   87   363    9   DROME:AF-Q9VDV2-F1 AT06125P;
 795:  ec39-A  3.7 10.8  103  1059    4   DROME:AF-Q9VW51-F1 RNA POLYMERASE II ELONGATION FACTOR ELL;
 796:  ekl4-A  3.7 15.6  113   515   11   DROME:AF-Q9VYG2-F1 BRAHMA-ASSOCIATED PROTEIN OF 60 KDA;
 797:  eh9r-A  3.7  2.7   75   165    5   DROME:AF-Q9VMK8-F1 TRANSMEMBRANE PROTEIN 138;
 798:  eg13-A  3.7  9.5   89   101    4   DROME:AF-Q9VYX1-F1 ENHANCER OF YELLOW 2 TRANSCRIPTION FACTOR;
 799:  ecy0-A  3.7 17.9  114   822   10   DROME:AF-Q9VI82-F1 NUCLEOLAR COMPLEX PROTEIN 3 HOMOLOG;
 800:  efst-A  3.7 15.7  111   570    2   DROME:AF-Q7KTG0-F1 LD45607P;
 801:  em6w-A  3.7  7.9  116   897    4   DROME:AF-Q4V516-F1 COILED-COIL DOMAIN-CONTAINING PROTEIN LOBO;
 802:  ehaa-A  3.7 10.6  113   628    9   DROME:AF-Q9W0Z1-F1 ANGIOTENSIN-CONVERTING ENZYME;
 803:  eg1o-A  3.7 14.6  107   940    7   DROME:AF-P91926-F1 AP-2 COMPLEX SUBUNIT ALPHA;
 804:  ehvx-A  3.7 17.0  128   273   10   DROME:AF-M9PEG2-F1 UNCHARACTERIZED PROTEIN, ISOFORM C;
 805:  ej64-A  3.7  4.1  141   251    6   DROME:AF-Q7JZY1-F1 RE06389P;
 806:  ef7q-A  3.7  5.9   61   470    3   DROME:AF-Q9VYM2-F1 RE14150P;
 807:  ejez-A  3.7  7.3  114   922    7   DROME:AF-Q9W1T9-F1 TPR_REGION DOMAIN-CONTAINING PROTEIN;
 808:  ehi7-A  3.7  4.9  137  1549    9   DROME:AF-A1ZBA1-F1 FI17866P1;
 809:  ejd4-A  3.7 25.6  109   501    6   DROME:AF-O44424-F1 SPLICING FACTOR ESS-2 HOMOLOG;
 810:  ells-A  3.7 10.2  132  1760    5   DROME:AF-Q9VLT3-F1 LD23292P;
 811:  eg6o-A  3.7 14.2  158  1267    5   DROME:AF-B7Z0I2-F1 UNCHARACTERIZED PROTEIN, ISOFORM G;
 812:  ef3k-A  3.7  3.5   81   282    7   DROME:AF-A0A0B4K830-F1 UNCHARACTERIZED PROTEIN;
 813:  eg0k-A  3.7 11.7   78   375    8   DROME:AF-Q7YZ91-F1 RT01013P;
 814:  eiuk-A  3.7  6.0   79   388   10   DROME:AF-Q6NMT8-F1 AT01712P;
 815:  eko6-A  3.7  6.1  130   724    4   DROME:AF-Q9VS46-F1 RINT1-LIKE PROTEIN;
 816:  ek4p-A  3.7 14.5  136   645    7   DROME:AF-Q7JQF1-F1 OCTOPAMINE RECEPTOR OAMB;
 817:  edt2-A  3.7 20.4  101   569    7   DROME:AF-Q9VVK7-F1 NUCB1;
 818:  ekkt-A  3.7 19.5   87   553    9   DROME:AF-Q9VEQ5-F1 ALPHA ACTININ 3;
 819:  eekk-A  3.7  4.5   78   154    3   DROME:AF-B7YZT2-F1 MITOCHONDRIAL FISSION 1 PROTEIN;
 820:  ec2k-A  3.7 18.7   98   907    6   DROME:AF-A0A0B4KHJ0-F1 GRIK, ISOFORM C;
 821:  eeor-A  3.7 10.3  150   511    7   DROME:AF-P41596-F1 DOPAMINE RECEPTOR 1;
 822:  ede2-A  3.7  8.2  105   274    8   DROME:AF-Q9VIK5-F1 RE60872P;
 823:  ejhm-A  3.7  7.8  163  1060    4   DROME:AF-Q9VXG7-F1 PHOSPHOLIPID-TRANSPORTING ATPASE;
 824:  elre-A  3.7 19.9  109   479    6   DROME:AF-Q7KS77-F1 LADYBIRD EARLY;
 825:  efff-A  3.7 17.7  109   664   10   DROME:AF-Q9VFD5-F1 PROTEIN FEM-1 HOMOLOG CG6966;
 826:  ejha-A  3.7  9.4  110   627   10   DROME:AF-Q9VL96-F1 PESCADILLO HOMOLOG;
 827:  ecx2-A  3.7 14.4  113   221    2   DROME:AF-Q9VHX6-F1 IP07787P;
 828:  egc7-A  3.7  9.8   84   224   10   DROME:AF-P00850-F1 ATP SYNTHASE SUBUNIT A;
 829:  ed3y-A  3.7 14.5  128  2139   12   DROME:AF-Q9VUQ9-F1 NON-SPECIFIC SERINE/THREONINE PROTEIN KINASE;
 830:  ejdz-A  3.7 16.4  120   541    6   DROME:AF-Q9W533-F1 UNCHARACTERIZED PROTEIN, ISOFORM D;
 831:  ehvd-A  3.7  6.9   94   312    5   DROME:AF-Q9VUN9-F1 FI09629P;
 832:  efds-A  3.7 11.5   88   101    5   DROME:AF-Q7K1C0-F1 COMPLEX I-15 KDA;
 833:  edqf-A  3.7 13.6  107   239    7   DROME:AF-A1Z8K7-F1 TETRASPANIN;
 834:  ekur-A  3.6  5.2  156   581    5   DROME:AF-O77438-F1 FRIZZLED-3;
 835:  ej2x-A  3.6  4.1  116   186    5   DROME:AF-Q9VYH1-F1 FERRITIN;
 836:  egqd-A  3.6  3.7   77   145    1   DROME:AF-A0A0B4K816-F1 UNCHARACTERIZED PROTEIN, ISOFORM A;
 837:  ee9i-A  3.6 10.8  116   784    3   DROME:AF-P46867-F1 KINESIN-LIKE PROTEIN KLP68D;
 838:  ees1-A  3.6 26.2   88   581    5   DROME:AF-Q8IMP6-F1 PROTEIN SPT2 HOMOLOG;
 839:  ekqm-A  3.6  9.1  128   435    6   DROME:AF-Q8SWR3-F1 SEX PEPTIDE RECEPTOR;
 840:  empc-A  3.6  4.9   97   567    8   DROME:AF-A0A0B4KFY8-F1 UNCHARACTERIZED PROTEIN, ISOFORM G;
 841:  ekiz-A  3.6  4.9  102   594    8   DROME:AF-Q8SXK2-F1 ARGINYL-TRNA SYNTHETASE;
 842:  ej71-A  3.6 30.7  106   520    9   DROME:AF-A1ZBT3-F1 UNCHARACTERIZED PROTEIN;
 843:  el17-A  3.6  3.2   71   119   10   DROME:AF-X2JD41-F1 UNCHARACTERIZED PROTEIN;
 844:  ehnx-A  3.6 14.7  106   505    2   DROME:AF-Q9W2N4-F1 RIC3 ACETYLCHOLINE RECEPTOR CHAPERONE, ISOFORM C;
 845:  ekdu-A  3.6 12.4  109   808    6   DROME:AF-Q05192-F1 NUCLEAR HORMONE RECEPTOR FTZ-F1 BETA;
 846:  el7c-A  3.6 13.5  112  1298    6   DROME:AF-Q7KVK5-F1 UNCHARACTERIZED PROTEIN, ISOFORM M;
 847:  efas-A  3.6 21.3   90   596    6   DROME:AF-A1ZA15-F1 IONOTROPIC RECEPTOR 52B;
 848:  eh9y-A  3.6 15.3  125   501    4   DROME:AF-Q9VUM1-F1 PRE-MRNA-PROCESSING FACTOR 31;
 849:  efr9-A  3.6  9.5  125   212    4   DROME:AF-Q9VVY1-F1 UNCHARACTERIZED PROTEIN;
 850:  efk5-A  3.6 13.7  129   230    7   DROME:AF-Q960K3-F1 LD47387P;
 851:  em00-A  3.6 16.8  122   730    7   DROME:AF-Q9VC06-F1 LD37516P;
 852:  efvl-A  3.6  6.5  126   479    3   DROME:AF-Q9W4G7-F1 MFS DOMAIN-CONTAINING PROTEIN;
 853:  ekia-A  3.6 10.1   87   121    5   DROME:AF-A8JUP9-F1 MITOCHONDRIAL IMPORT INNER MEMBRANE TRANSLOCASE S
 854:  egt8-A  3.6 12.7   83   975    7   DROME:AF-Q9W2L7-F1 UNCHARACTERIZED PROTEIN, ISOFORM D;
 855:  eg64-A  3.6  6.9  171   707    8   DROME:AF-Q8IQ80-F1 GH06117P;
 856:  elq5-A  3.6 21.4  108   702    6   DROME:AF-P17886-F1 PROTEIN CROOKED NECK;
 857:  emwo-A  3.6  6.6   92   608    9   DROME:AF-Q7K264-F1 LD16826P;
 858:  eg5x-A  3.6  9.4  133   729    2   DROME:AF-Q9W0J0-F1 FI03418P;
 859:  eh4g-A  3.6  3.4   49    50    8   DROME:AF-M9NEV5-F1 UNCHARACTERIZED PROTEIN, ISOFORM A;
 860:  eezd-A  3.6 14.7  151  2291    8   DROME:AF-Q00963-F1 SPECTRIN BETA CHAIN;
 861:  edf8-A  3.6  5.7  101   506    5   DROME:AF-Q9VYG1-F1 26S PROTEASOME NON-ATPASE REGULATORY SUBUNIT 5;
 862:  eigy-A  3.6 11.4  106  1657    8   DROME:AF-Q9VU76-F1 COMBOVER, ISOFORM A;
 863:  ef6w-A  3.6 10.2   87   603    1   DROME:AF-A1ZBG7-F1 IONOTROPIC RECEPTOR 56A;
 864:  ed1g-A  3.6 14.4  103  1105    5   DROME:AF-Q9VA38-F1 SERINE/THREONINE-PROTEIN KINASE WARTS;
 865:  egii-A  3.6 19.9   84  1257    2   DROME:AF-Q8IR79-F1 LIM DOMAIN KINASE 1;
 866:  emy8-A  3.6  5.0   89   203    1   DROME:AF-Q9VQY9-F1 PROBABLE DNA REPLICATION COMPLEX GINS PROTEIN PSF
 867:  ec0g-A  3.6 18.9  101   263    9   DROME:AF-Q9W3T1-F1 UNCHARACTERIZED PROTEIN, ISOFORM D;
 868:  ehcf-A  3.6  8.8  154   400    9   DROME:AF-Q9W423-F1 LD18904P;
 869:  ek8u-A  3.6 14.6  132   539    7   DROME:AF-Q9VTU4-F1 EUKARYOTIC TRANSLATION INITIATION FACTOR 3 SUBUNI
 870:  efaw-A  3.6 18.8  111   852    8   DROME:AF-Q9VV62-F1 DOUBLESEX COGNATE 73A;
 871:  elet-A  3.6  7.6  116   468    9   DROME:AF-Q9V3J1-F1 V-TYPE PROTON ATPASE SUBUNIT H;
 872:  edit-A  3.6  5.9   96  1031    4   DROME:AF-B6JUP5-F1 SISTER CHROMATID COHESION PROTEIN SOLO;
 873:  ek56-A  3.6  4.7  153   362   12   DROME:AF-Q8IQK9-F1 TETRASPANIN 68C, ISOFORM A;
 874:  eg59-A  3.6  9.6  152  1717    7   DROME:AF-A8JNM1-F1 FORMIN 3, ISOFORM B;
 875:  eid0-A  3.6  8.7  109   485    7   DROME:AF-Q9VDU9-F1 HISTAMINE-GATED CHLORIDE CHANNEL ALPHA1 SUBUNIT;
 876:  eese-A  3.6  8.1  131   669    5   DROME:AF-Q9VCD3-F1 LP20373P;
 877:  eh63-A  3.6  9.8  110   273    6   DROME:AF-A0A0B4LHK8-F1 UNCHARACTERIZED PROTEIN, ISOFORM D;
 878:  eja1-A  3.6 15.8   99   331    6   DROME:AF-Q9VJD4-F1 LD24721P;
 879:  ejdf-A  3.6 24.6  119   651   10   DROME:AF-Q9VM39-F1 FI06402P;
 880:  emtf-A  3.6 13.0   95   997   11   DROME:AF-Q24418-F1 GLUTAMATE  RECEPTOR SUBUNIT 1;
 881:  ei6b-A  3.6  7.3   98   863    5   DROME:AF-Q8IR94-F1 UNCHARACTERIZED PROTEIN;
 882:  edic-A  3.6  6.6  118   624    5   DROME:AF-M9PBX3-F1 UNCHARACTERIZED PROTEIN, ISOFORM H;
 883:  egm6-A  3.6 14.7  100   361    5   DROME:AF-Q9VMU2-F1 UNCHARACTERIZED PROTEIN, ISOFORM A;
 884:  ee9w-A  3.6  5.0  123   536    7   DROME:AF-B7YZU1-F1 UNCHARACTERIZED PROTEIN, ISOFORM B;
 885:  ec6y-A  3.6  8.7   92   642    5   DROME:AF-A8JQX3-F1 NOCTURNIN;
 886:  ei1c-A  3.6 16.6  138  1697    7   DROME:AF-A1Z7G7-F1 LATROPHILIN CIRL;
 887:  ek7x-A  3.6 11.3  136  1703    5   DROME:AF-Q9W179-F1 STERILE20-LIKE KINASE, ISOFORM B;
 888:  ef96-A  3.6  8.5  105  1970    6   DROME:AF-M9NEI3-F1 CYCLIC NUCLEOTIDE-GATED ION CHANNEL-LIKE, ISOFORM
 889:  emcl-A  3.6 16.1  147   975    7   DROME:AF-Q9XZU1-F1 EXPORTIN-2;
 890:  ed3i-A  3.5  4.9  134   275    8   DROME:AF-Q9VLF8-F1 UNCHARACTERIZED PROTEIN, ISOFORM A;
 891:  ejzu-A  3.5  7.5  138   392    6   DROME:AF-Q9NDM2-F1 PROTEIN TRAPPED IN ENDODERM-1;
 892:  edbk-A  3.5 18.7   96   178    7   DROME:AF-A1Z9M2-F1 RECEPTOR EXPRESSION-ENHANCING PROTEIN;
 893:  em6a-A  3.5 16.7  105   872    8   DROME:AF-Q9VAM5-F1 BROMODOMAIN CONTAINING 8;
 894:  ejr8-A  3.5 23.7   86   819    3   DROME:AF-Q9V415-F1 HMG-COA REDUCTASE DEGRADATION 3, ISOFORM A;
 895:  eihe-A  3.5  9.1  101   240    7   DROME:AF-Q4V6J1-F1 GLUTATHIONE S TRANSFERASE E10, ISOFORM A;
 896:  ejkp-A  3.5 10.1  154  1068    6   DROME:AF-Q9VNC7-F1 GH09711P;
 897:  ejzc-A  3.5  5.4  110   580    5   DROME:AF-A1ZBP5-F1 FI19322P1;
 898:  ehx9-A  3.5  4.0  136   809   10   DROME:AF-Q7KRW1-F1 PROTEIN TRC8 HOMOLOG;
 899:  elsa-A  3.5 13.8  105   363    7   DROME:AF-Q9VR17-F1 EARLY BOUNDARY ACTIVITY PROTEIN 1;
 900:  eift-A  3.5 17.1  104   289    7   DROME:AF-Q9VP30-F1 UNCHARACTERIZED PROTEIN;
 901:  ei35-A  3.5 17.3  131   533    3   DROME:AF-Q8SYV9-F1 PROBABLE G-PROTEIN COUPLED RECEPTOR MTH-LIKE 14;
 902:  ek2v-A  3.5  5.7   96   293    6   DROME:AF-A0A0B4KED2-F1 UNCHARACTERIZED PROTEIN, ISOFORM B;
 903:  elkh-A  3.5 14.3   71   105    8   DROME:AF-A1ZBV5-F1 BLOC-1-RELATED COMPLEX SUBUNIT 7;
 904:  ejqj-A  3.5  9.4  114   535    4   DROME:AF-Q9VDZ3-F1 ZINC FINGER PROTEIN SQUEEZE;
 905:  eku6-A  3.5  7.3  118   804    7   DROME:AF-Q9VU18-F1 UNCHARACTERIZED PROTEIN, ISOFORM C;
 906:  egeu-A  3.5 16.2   93   373    4   DROME:AF-A1Z8V7-F1 FI16532P1;
 907:  efkm-A  3.5  4.7  130   527    5   DROME:AF-Q9VC35-F1 PROTEIN LILIPOD;
 908:  ehw5-A  3.5 17.4   72   309    6   DROME:AF-Q24046-F1 SODIUM/POTASSIUM-TRANSPORTING ATPASE SUBUNIT BETA
 909:  emwp-A  3.5  6.0  133  1653    9   DROME:AF-Q9VJW1-F1 LD29171P;
 910:  eltf-A  3.5  4.8   94  1121    5   DROME:AF-Q9VIP4-F1 LP17758P;
 911:  ee8h-A  3.5  7.2  117   307    3   DROME:AF-A8JQW3-F1 PININ, ISOFORM B;
 912:  egh3-A  3.5 10.9  150   878    8   DROME:AF-Q9VSK2-F1 E3 UBIQUITIN-PROTEIN LIGASE CBL;
 913:  ekaw-A  3.5  6.1  105   582    6   DROME:AF-A1ZA01-F1 HORMONE RECEPTOR 51;
 914:  el7x-A  3.5 16.0  110  1292   11   DROME:AF-A0A0B4JD55-F1 POU DOMAIN MOTIF 3, ISOFORM F;
 915:  edtn-A  3.5  6.9  111   182    5   DROME:AF-Q8T965-F1 PREFOLDIN SUBUNIT 3;
 916:  ei19-A  3.5 10.4  103   174   12   DROME:AF-M9NF55-F1 UNCHARACTERIZED PROTEIN;
 917:  eh4o-A  3.5  4.0  127   446   12   DROME:AF-P18931-F1 NADH-UBIQUINONE OXIDOREDUCTASE CHAIN 4;
 918:  ec87-A  3.5  5.3   89    99    8   DROME:AF-Q9VZ91-F1 UNCHARACTERIZED PROTEIN;
 919:  elfm-A  3.5 11.6  111   359    7   DROME:AF-Q9VM54-F1 J DOMAIN-CONTAINING PROTEIN;
 920:  ef5e-A  3.5 15.9  125  1728    9   DROME:AF-X2JEC6-F1 UNCHARACTERIZED PROTEIN, ISOFORM H;
 921:  ee5t-A  3.5 19.7  134  1415    7   DROME:AF-Q8IN05-F1 TELOMERE LENGTH REGULATION PROTEIN TEL2 HOMOLOG;
 922:  ecv2-A  3.5  6.7  144  1141    5   DROME:AF-A4UZL3-F1 EPS15 HOMOLOGY DOMAIN CONTAINING PROTEIN-BINDING
 923:  elh7-A  3.5  4.2   73   144   10   DROME:AF-A1ZB42-F1 MEDIATOR OF RNA POLYMERASE II TRANSCRIPTION SUBUN
 924:  efi0-A  3.5  5.5  111   541    5   DROME:AF-Q8SZY9-F1 LD47413P;
 925:  eesf-A  3.5  7.2  131   538   11   DROME:AF-Q9Y115-F1 UNC93-LIKE PROTEIN;
 926:  ekgm-A  3.5  6.4  141   800    9   DROME:AF-Q7K4N3-F1 NUCLEAR CAP-BINDING PROTEIN SUBUNIT 1;
 927:  eczw-A  3.5 12.0  130   921    8   DROME:AF-Q7K3L1-F1 GUANYLATE KINASE-ASSOCIATED PROTEIN MARS;
 928:  edq4-A  3.5  6.3  146   641   10   DROME:AF-Q9I7N9-F1 FI18149P1;
 929:  ed3h-A  3.5  9.7  157   334    5   DROME:AF-Q9VNU2-F1 HL01743P;
 930:  edfv-A  3.5 13.6  152   710    7   DROME:AF-Q9XTM1-F1 EXOCYST COMPLEX COMPONENT 5;
 931:  eedq-A  3.5  7.6  107   798    9   DROME:AF-Q9VVM8-F1 FI02004P;
 932:  effo-A  3.5  3.9   85    96    9   DROME:AF-P18934-F1 NADH-UBIQUINONE OXIDOREDUCTASE CHAIN 4L;
 933:  ejza-A  3.5  9.9   89   336    1   DROME:AF-Q8SXG7-F1 TRNA SELENOCYSTEINE 1-ASSOCIATED PROTEIN 1;
 934:  edpd-A  3.5  4.9   78   154    8   DROME:AF-Q9VHB1-F1 MITOCHONDRIAL PYRUVATE CARRIER;
 935:  eji8-A  3.5 15.4  157   366    7   DROME:AF-Q9VGS1-F1 LD23375P;
 936:  elq7-A  3.5 11.1  116   783    8   DROME:AF-A1Z847-F1 UNCHARACTERIZED PROTEIN, ISOFORM B;
 937:  ehn2-A  3.5 14.9  117   255    7   DROME:AF-Q29QP5-F1 IP09539P;
 938:  elrv-A  3.5  4.8   70   399    1   DROME:AF-Q9VU87-F1 VACUOLAR PROTEIN-SORTING-ASSOCIATED PROTEIN 36;
 939:  emsq-A  3.5 12.1  116   671    3   DROME:AF-Q9VNG1-F1 GAMETOGENETIN-BINDING PROTEIN 2-LIKE;
 940:  egcr-A  3.5 14.5  107   594    5   DROME:AF-Q9VZR7-F1 FI24008P1;
 941:  edva-A  3.5 31.6  123  2147    6   DROME:AF-Q7KUQ6-F1 LIMPET, ISOFORM K;
 942:  eeyg-A  3.5 12.9  109   203    4   DROME:AF-A8DYY2-F1 UNCHARACTERIZED PROTEIN;
 943:  em53-A  3.5  8.4  131   260    4   DROME:AF-Q9VEH2-F1 TRANSMEMBRANE PROTEIN 192;
 944:  ejfe-A  3.5  9.8   88   648    8   DROME:AF-A1Z6D6-F1 IONOTROPIC RECEPTOR 41A;
 945:  efb4-A  3.5  4.8  100   154   12   DROME:AF-M9MSL9-F1 UNCHARACTERIZED PROTEIN;
 946:  eh43-A  3.5  8.5   93   679    6   DROME:AF-Q8IN79-F1 DUF4201 DOMAIN-CONTAINING PROTEIN;
 947:  em1z-A  3.5 20.1  112   991    3   DROME:AF-Q03445-F1 GLUTAMATE RECEPTOR 1;
 948:  ehgx-A  3.5  6.0  130   818   15   DROME:AF-Q9W278-F1 MEDIATOR OF RNA POLYMERASE II TRANSCRIPTION SUBUN
 949:  ekv5-A  3.5 13.1   98   652    5   DROME:AF-A1Z9A8-F1 PROTEIN PTCD3 HOMOLOG, MITOCHONDRIAL;
 950:  elo5-A  3.5 11.3  128   456    7   DROME:AF-Q94900-F1 GLUTAMATE-GATED CHLORIDE CHANNEL;
 951:  eedt-A  3.4 14.6  122  1156    5   DROME:AF-Q02645-F1 PROTEIN HU-LI TAI SHAO;
 952:  eemw-A  3.4 11.2  108   866    5   DROME:AF-Q962I0-F1 LD47926P;
 953:  emb2-A  3.4  5.8   98   161    6   DROME:AF-A0A6M3QAV0-F1 UNCHARACTERIZED PROTEIN;
 954:  emco-A  3.4 12.9   82  2462    9   DROME:AF-M9PGC5-F1 NON-SPECIFIC SERINE/THREONINE PROTEIN KINASE;
 955:  ehro-A  3.4  5.9   89   111   11   DROME:AF-A0A0B4K7A1-F1 UNCHARACTERIZED PROTEIN, ISOFORM A;
 956:  eh1b-A  3.4  9.3   97   536    5   DROME:AF-A1Z6W1-F1 FI21641P1;
 957:  ele4-A  3.4 10.0   88   264    3   DROME:AF-Q9V436-F1 26S PROTEASOME NON-ATPASE REGULATORY SUBUNIT 8;
 958:  egux-A  3.4 14.7  102   349    7   DROME:AF-A1ZAM0-F1 UNCHARACTERIZED PROTEIN;
 959:  ehjh-A  3.4  5.7   94   439   11   DROME:AF-Q9VL78-F1 FK506-BINDING PROTEIN 59;
 960:  edc8-A  3.4 20.1   75   714    9   DROME:AF-A8DY64-F1 UNCHARACTERIZED PROTEIN;
 961:  eik8-A  3.4  8.4   87   135   11   DROME:AF-A0A0B4JD30-F1 UNCHARACTERIZED PROTEIN;
 962:  emh2-A  3.4  8.7  115   758    8   DROME:AF-Q8I0P1-F1 SPASTIN;
 963:  elas-A  3.4 11.9  152  1642    7   DROME:AF-E2QCS8-F1 THO COMPLEX SUBUNIT 2;
 964:  ec8t-A  3.4 15.0   83   782   11   DROME:AF-P16568-F1 PROTEIN BICAUDAL D;
 965:  emku-A  3.4  6.3  104   809    6   DROME:AF-Q9VRW4-F1 BESTROPHIN 2;
 966:  ejec-A  3.4 15.3  137  1291    5   DROME:AF-Q9VF87-F1 CYTOPLASMIC FMR1-INTERACTING PROTEIN;
 967:  ejn1-A  3.4 22.5  102  1017    4   DROME:AF-Q9VPW5-F1 FI19356P1;
 968:  edh1-A  3.4 16.1  130  2077    8   DROME:AF-Q7PLI2-F1 NIPPED-B PROTEIN;
 969:  eie1-A  3.4 19.0   96   454    6   DROME:AF-Q9VBK9-F1 UNCHARACTERIZED PROTEIN;
 970:  elxd-A  3.4  9.3  121   214   11   DROME:AF-Q9VT96-F1 IP08601P;
 971:  efjm-A  3.4  9.9  115  1498    6   DROME:AF-M9PDR0-F1 THIOESTER-CONTAINING PROTEIN 4, ISOFORM C;
 972:  egec-A  3.4 12.0  115   549    5   DROME:AF-Q9VPP9-F1 BARDET-BIEDL SYNDROME 8;
 973:  eezb-A  3.4  3.7   40    40    8   DROME:AF-A1Z7U3-F1 DOLICHYL-DIPHOSPHOOLIGOSACCHARIDE--PROTEIN
 974:  ejds-A  3.4  4.0   74   980    7   DROME:AF-Q9VFS5-F1 SERINE/THREONINE-PROTEIN PHOSPHATASE 4 REGULATORY
 975:  edni-A  3.4  7.1  116   959    8   DROME:AF-Q95U54-F1 MMS19 NUCLEOTIDE EXCISION REPAIR PROTEIN;
 976:  ed6y-A  3.4  7.1   63   667    6   DROME:AF-Q9Y117-F1 POLYPEPTIDE N-ACETYLGALACTOSAMINYLTRANSFERASE 3;
 977:  ehrz-A  3.4 11.4   84   295    2   DROME:AF-Q7JR58-F1 ENOYL-COA HYDRATASE, SHORT CHAIN 1, ISOFORM A;
 978:  efy5-A  3.4 10.9   84   263    4   DROME:AF-Q9VEV3-F1 LP07287P;
 979:  eeya-A  3.4 25.9   91   604    3   DROME:AF-Q9VEX6-F1 ATPASE FAMILY AAA DOMAIN-CONTAINING PROTEIN 3A HO
 980:  em2i-A  3.4 11.2  105   385    4   DROME:AF-Q9VWU6-F1 RE70879P;
 981:  egbp-A  3.4  5.8  116   691    5   DROME:AF-Q9VML1-F1 PROTEIN DISSATISFACTION;
 982:  ekbf-A  3.4  7.3   65    85    3   DROME:AF-Q9VPC2-F1 FI14109P;
 983:  elh3-A  3.4  6.3  128   877   11   DROME:AF-P27619-F1 DYNAMIN;
 984:  elyu-A  3.4 17.2  131   635   11   DROME:AF-A8JNS4-F1 STARVIN, ISOFORM E;
 985:  elde-A  3.4 15.8  139  1789    3   DROME:AF-Q8MQW8-F1 PROTEIN SPRINT;
 986:  eftc-A  3.4 11.7   73   127   11   DROME:AF-Q9VZ87-F1 UNCHARACTERIZED PROTEIN;
 987:  ecz7-A  3.4  9.0  138   967    7   DROME:AF-A8JR16-F1 UNCHARACTERIZED PROTEIN, ISOFORM C;
 988:  efc8-A  3.4  7.9  104   855    8   DROME:AF-Q8MQJ7-F1 NON-SPECIFIC SERINE/THREONINE PROTEIN KINASE;
 989:  efgu-A  3.4 15.9  107   256    4   DROME:AF-E1JHH4-F1 UNCHARACTERIZED PROTEIN;
 990:  ely2-A  3.4  9.9  102   144    7   DROME:AF-Q4V4P2-F1 IP04228P;
 991:  eh08-A  3.4  9.1   91  1553    2   DROME:AF-Q9W0P8-F1 MEDIATOR OF RNA POLYMERASE II TRANSCRIPTION SUBUN
 992:  emkx-A  3.4  6.4  155   668    4   DROME:AF-A1YK02-F1 NUCLEAR PORE COMPLEX PROTEIN NUP75;
 993:  egor-A  3.4  4.6   61   257    5   DROME:AF-O44342-F1 PROTEIN WINDBEUTEL;
 994:  egvz-A  3.4  6.3  101   538   12   DROME:AF-Q9VX50-F1 AT04489P;
 995:  ed5a-A  3.4  4.3   80   133    8   DROME:AF-A0A6H2EED7-F1 UNCHARACTERIZED PROTEIN;
 996:  eg74-A  3.4  6.5  127   973    5   DROME:AF-Q9W0F4-F1 STROMALIN-2;
 997:  eipp-A  3.4  8.4   96   142   11   DROME:AF-M9NFP0-F1 UNCHARACTERIZED PROTEIN;
 998:  ec9e-A  3.4 23.8  111   603   10   DROME:AF-Q9V9T2-F1 IONOTROPIC RECEPTOR 100A;
 999:  ehjr-A  3.4 10.4  153   604    8   DROME:AF-Q9VNP7-F1 LD37241P;
1000:  ec1p-A  3.4  4.9  112  1341    4   DROME:AF-Q9VKB9-F1 RAB3 GTPASE-ACTIVATING PROTEIN REGULATORY SUBUNIT
1001:  ej0y-A  3.4  7.5  105   515    6   DROME:AF-Q9VVQ6-F1 PROCOLLAGEN-PROLINE 4-DIOXYGENASE;
1002:  eefy-A  3.4  2.7   39    40    8   DROME:AF-Q8SY68-F1 RH62830P;
1003:  ejw8-A  3.4 11.0  100   677    3   DROME:AF-Q9V4W1-F1 NUCLEOPORIN GLE1;
1004:  em6e-A  3.4 11.7  130  2188    8   DROME:AF-Q9VMD9-F1 TIGGRIN;
1005:  ej1b-A  3.4  2.6   66   131    3   DROME:AF-Q9VRD7-F1 GEO12064P1;
1006:  ehe2-A  3.4 16.2   97   575    4   DROME:AF-Q9VXB8-F1 FI24431P1;
1007:  emgs-A  3.4 10.5   96   194    6   DROME:AF-Q7K1B3-F1 GH26058P;
1008:  eiai-A  3.4  9.3   87   655   11   DROME:AF-Q9W3P4-F1 IONOTROPIC RECEPTOR 7B;
1009:  el2w-A  3.4 18.9  113   286    5   DROME:AF-Q9VI51-F1 DON JUAN LIKE;
1010:  eeun-A  3.4  9.4  127   600    7   DROME:AF-Q9VMX1-F1 KIF-BINDING PROTEIN;
1011:  eipr-A  3.4  2.9   36    36    6   DROME:AF-E0R7Q1-F1 MIP08409P;
1012:  el3z-A  3.4 15.0  118   217    4   DROME:AF-M9NGJ4-F1 UNCHARACTERIZED PROTEIN, ISOFORM D;
1013:  eelb-A  3.4 15.9  126   620    5   DROME:AF-A1Z7K2-F1 FI03455P;
1014:  ejdp-A  3.4  9.8  113   233    2   DROME:AF-Q9VVH7-F1 E3 SUMO-PROTEIN LIGASE NSE2;
1015:  ejp3-A  3.4  3.7   97   136    6   DROME:AF-Q9VHN0-F1 GEO07735P1;
1016:  eexp-A  3.4 14.2  114   999    5   DROME:AF-Q23972-F1 PROTEIN SMAUG;
1017:  eg2v-A  3.4 17.0  124  1200    6   DROME:AF-Q9VCW3-F1 NUCLEAR PORE COMPLEX PROTEIN NUP133;
1018:  egb6-A  3.4 19.8  113   559   11   DROME:AF-Q7K581-F1 SD01637P;
1019:  ed0w-A  3.4 18.1   99   425   10   DROME:AF-Q7KM13-F1 HAIRY/ENHANCER-OF-SPLIT RELATED WITH YRPW MOTIF P
1020:  emv7-A  3.4 23.8  100   796    6   DROME:AF-Q9VFV0-F1 IONOTROPIC RECEPTOR 87A;
1021:  edpc-A  3.4 11.5  113  1639    5   DROME:AF-P15215-F1 LAMININ SUBUNIT GAMMA-1;
1022:  edp9-A  3.4 19.5   98   957    9   DROME:AF-Q9W2N6-F1 UNCHARACTERIZED PROTEIN;
1023:  eeo7-A  3.4  7.1  111   820    5   DROME:AF-P11929-F1 BLASTODERM-SPECIFIC PROTEIN 25D;
1024:  emtx-A  3.4 11.1  119   810    8   DROME:AF-Q8IP90-F1 BRUNO 1, ISOFORM B;
1025:  ekju-A  3.4  6.0  125   973    8   DROME:AF-A0A0B4K6E2-F1 NA/CA-EXCHANGE PROTEIN, ISOFORM G;
1026:  ehjz-A  3.4 16.1   89   474    8   DROME:AF-Q9W525-F1 LD08195P;
1027:  ei6h-A  3.4 12.0  144   359    6   DROME:AF-M9PHA4-F1 XK-RELATED PROTEIN;
1028:  egy9-A  3.4 20.6  108  1229    6   DROME:AF-Q8MSW0-F1 ISOLEUCYL-TRNA SYNTHETASE;
1029:  ekn1-A  3.4 22.1  135  1544    9   DROME:AF-Q9W2F2-F1 PROTEIN MAHJONG;
1030:  emzx-A  3.4 13.4   96   129    9   DROME:AF-A0A0S0WGS4-F1 UNCHARACTERIZED PROTEIN, ISOFORM E;
1031:  ekor-A  3.4  7.9  115   395    3   DROME:AF-Q7JZM1-F1 RE21922P;
1032:  edev-A  3.4  4.0  121   481    5   DROME:AF-P41572-F1 6-PHOSPHOGLUCONATE DEHYDROGENASE, DECARBOXYLATING
1033:  ef41-A  3.4 16.3  133  1075    8   DROME:AF-Q7K0Q2-F1 IMPORTIN BETA11;
1034:  efvy-A  3.4  9.9   87   534    5   DROME:AF-Q9VA50-F1 PROCOLLAGEN-PROLINE 4-DIOXYGENASE;
1035:  ej8z-A  3.4 11.9  142  2111    8   DROME:AF-Q9VWE6-F1 PROTEIN ELYS HOMOLOG;
1036:  ee8z-A  3.4 11.4   83   340    4   DROME:AF-Q9V437-F1 PRP18 HOMOLOG;
1037:  ejr6-A  3.4 11.9  112  2326    5   DROME:AF-X2JEM2-F1 SECRETORY 16, ISOFORM I;
1038:  embo-A  3.3 12.4   90   389    7   DROME:AF-Q24276-F1 HSP90 CO-CHAPERONE CDC37;
1039:  efra-A  3.3  8.6  124   448    6   DROME:AF-Q9Y124-F1 BCDNA.GH08385;
1040:  ee02-A  3.3  5.4   73   271    8   DROME:AF-Q2PE11-F1 UNCHARACTERIZED PROTEIN, ISOFORM B;
1041:  eh4u-A  3.3 11.8  153   630    7   DROME:AF-Q9VVM0-F1 UNCHARACTERIZED PROTEIN, ISOFORM C;
1042:  ekcf-A  3.3 20.9  104   947    7   DROME:AF-Q9VHW4-F1 FI21225P1;
1043:  ejqm-A  3.3 12.3  132   519    5   DROME:AF-P30975-F1 TACHYKININ-LIKE PEPTIDES RECEPTOR 99D;
1044:  eevl-A  3.3 13.4   65   369    6   DROME:AF-Q9VL02-F1 GH08677P;
1045:  elb4-A  3.3 25.6   81   880    9   DROME:AF-Q9VK54-F1 KEKKON 1, ISOFORM B;
1046:  ei7p-A  3.3 17.1  103   751    5   DROME:AF-Q9VZN4-F1 DENDRITIC ARBOR REDUCTION PROTEIN 1;
1047:  em1p-A  3.3  8.3  126   633   10   DROME:AF-Q9VN12-F1 PROBABLE SODIUM/POTASSIUM/CALCIUM EXCHANGER CG109
1048:  efke-A  3.3 18.7   88   703    6   DROME:AF-Q9VRJ7-F1 RE45108P;
1049:  elax-A  3.3  9.7   65   662    9   DROME:AF-E1JIB4-F1 UNCHARACTERIZED PROTEIN, ISOFORM E;
1050:  ej25-A  3.3  7.1   81   114    6   DROME:AF-E1JHK5-F1 GEO02513P1;
1051:  emht-A  3.3 13.2  131   449    6   DROME:AF-Q9VSG2-F1 UNCHARACTERIZED PROTEIN;
1052:  efpt-A  3.3  7.2   98   322    9   DROME:AF-Q8MZC4-F1 PROBABLE CARDIOLIPIN SYNTHASE (CMP-FORMING);
1053:  eery-A  3.3 11.8  141   701   11   DROME:AF-Q9VNI8-F1 HPR1;
1054:  ejlp-A  3.3 16.8   97   508    3   DROME:AF-Q9V3W1-F1 TETRATRICOPEPTIDE REPEAT PROTEIN 2;
1055:  eema-A  3.3  2.8   34    34   18   DROME:AF-A0A0B4LIG4-F1 UNCHARACTERIZED PROTEIN;
1056:  ed0a-A  3.3  9.3   79   227    8   DROME:AF-P25007-F1 PEPTIDYL-PROLYL CIS-TRANS ISOMERASE;
1057:  ekcj-A  3.3 12.1  103   814    3   DROME:AF-Q9VA23-F1 FI22211P1;
1058:  eiho-A  3.3  8.2  161  1077    7   DROME:AF-A0A0B4LGD3-F1 KAZACHOC, ISOFORM G;
1059:  efbt-A  3.3 19.2  125  1765    8   DROME:AF-Q1W9P9-F1 ECHINUS SPLICE FORM 3;
1060:  elrt-A  3.3  7.7  118   975    3   DROME:AF-Q9VYT7-F1 UNCHARACTERIZED PROTEIN;
1061:  eecg-A  3.3  4.5  148   443    9   DROME:AF-A1Z9L5-F1 FI21814P1;
1062:  emc0-A  3.3  3.3   38    40   11   DROME:AF-A0A1Z1CGY8-F1 UNCHARACTERIZED PROTEIN;
1063:  emm3-A  3.3  8.6   65   336    5   DROME:AF-Q9VE80-F1 UNCHARACTERIZED PROTEIN, ISOFORM B;
1064:  ee85-A  3.3 17.5   77   666    8   DROME:AF-Q2PDW6-F1 CENTRIOLAR COILED COIL PROTEIN 110KDA, ISOFORM B;
1065:  eejy-A  3.3  9.8  132  1102    8   DROME:AF-O46089-F1 PROTEIN MMS22-LIKE;
1066:  eefm-A  3.3 10.1   91   672    9   DROME:AF-Q9W0V0-F1 UNCHARACTERIZED PROTEIN, ISOFORM C;
1067:  ej31-A  3.3  4.6   87   218    9   DROME:AF-Q9VVE8-F1 AT21490P;
1068:  ecuy-A  3.3 15.3   91   995    4   DROME:AF-Q9W0P2-F1 DNA REPAIR PROTEIN REV1;
1069:  ee50-A  3.3 12.2   55   318   11   DROME:AF-Q9VKB8-F1 FI18124P1;
1070:  efu0-A  3.3  3.8   41    42    2   DROME:AF-A0A1W5PW68-F1 UNCHARACTERIZED PROTEIN;
1071:  ej2b-A  3.3 10.8  125   813    6   DROME:AF-Q6NQY9-F1 RNA HELICASE;
1072:  em48-A  3.3  7.3   80   392    6   DROME:AF-Q8IR43-F1 FI08446P;
1073:  egtc-A  3.3 17.7  111   220    8   DROME:AF-Q7KSM4-F1 FI08021P;
1074:  ecu7-A  3.3 14.5   99   690    4   DROME:AF-Q2MGK5-F1 DUF4201 DOMAIN-CONTAINING PROTEIN;
1075:  eduj-A  3.3  7.5  102   630    9   DROME:AF-Q9VLJ6-F1 ANGIOTENSIN-CONVERTING ENZYME-RELATED PROTEIN;
1076:  egz9-A  3.3 13.3  139   517    9   DROME:AF-Q9V817-F1 PROBABLE G-PROTEIN COUPLED RECEPTOR MTH-LIKE 4;
1077:  eejc-A  3.3  4.4   90   148    7   DROME:AF-Q9VUG5-F1 GEO02333P1;
1078:  ecv9-A  3.3 11.6   87   137    8   DROME:AF-Q0KI15-F1 GEO11096P1;
1079:  efwa-A  3.3  6.5   85   323   12   DROME:AF-Q9VS39-F1 FI19525P1;
1080:  ekxb-A  3.3  5.6   65   147    5   DROME:AF-Q9VI69-F1 UNCHARACTERIZED PROTEIN;
1081:  eguf-A  3.3 20.8  110  1100    8   DROME:AF-Q9VCC9-F1 LD23779P;
1082:  edjw-A  3.3 10.3   66    95    6   DROME:AF-X2JBG1-F1 UNCHARACTERIZED PROTEIN;
1083:  ejok-A  3.3  5.7  126   985    8   DROME:AF-Q9VNH6-F1 EXOCYST COMPLEX COMPONENT 4;
1084:  ek67-A  3.3  5.1  149   527    8   DROME:AF-Q9VC02-F1 MAHOGANY;
1085:  egcz-A  3.3 11.9  161   392    5   DROME:AF-O77475-F1 CERAMIDE PHOSPHOETHANOLAMINE SYNTHASE;
1086:  eiaq-A  3.3  5.4   79   379    4   DROME:AF-Q9VI32-F1 DYNEIN REGULATORY COMPLEX PROTEIN 10;
1087:  emqu-A  3.3  2.6   32    32    9   DROME:AF-A0A0S0WJP9-F1 UNCHARACTERIZED PROTEIN;
1088:  eg95-A  3.3  9.9   74   751    1   DROME:AF-A1Z7W1-F1 SET AND MYND DOMAIN CONTAINING, CLASS 4, MEMBER 1
1089:  emjm-A  3.3 19.1   88   374   10   DROME:AF-Q9VFH8-F1 FI08257P;
1090:  emk7-A  3.3  6.5   69   168    3   DROME:AF-Q9VMH2-F1 ACTIN-RELATED PROTEIN 2/3 COMPLEX SUBUNIT 4;
1091:  eenm-A  3.3  7.7   91   124   10   DROME:AF-Q6IJR5-F1 HDC14388;
1092:  ehgh-A  3.3  5.2  114   376    8   DROME:AF-Q9VSB9-F1 TRANSMEMBRANE PROTEIN 43 HOMOLOG;
1093:  ejlv-A  3.3  7.7   99   207    4   DROME:AF-Q9VE78-F1 CORONA;
1094:  eime-A  3.3 11.0   96   190    5   DROME:AF-R9PY72-F1 UNCHARACTERIZED PROTEIN, ISOFORM D;
1095:  edw1-A  3.3 22.3   75   572    8   DROME:AF-Q4V5A5-F1 IP14661P;
1096:  eech-A  3.3  8.3   83   138   10   DROME:AF-A0A0B4LFY7-F1 UNCHARACTERIZED PROTEIN;
1097:  edoc-A  3.3  4.5  120  2351   10   DROME:AF-Q9VT00-F1 JUMONJI, AT RICH INTERACTIVE DOMAIN 2;
1098:  eh05-A  3.3 16.1   71   421    8   DROME:AF-Q9VN39-F1 RE74585P;
1099:  efgk-A  3.3  4.5  106   220    8   DROME:AF-Q9VL13-F1 MOB KINASE ACTIVATOR-LIKE 3;
1100:  emf3-A  3.3 12.7   72   203    8   DROME:AF-Q9VKU3-F1 CG6094 PROTEIN;
1101:  ejgi-A  3.3  8.0  126   341    8   DROME:AF-Q9VGQ6-F1 LD25880P;
1102:  efc2-A  3.3  9.2  120  1199    8   DROME:AF-A1Z8R2-F1 DNA HELICASE;
1103:  edso-A  3.3 16.1  158   718    5   DROME:AF-E2QCS3-F1 METHUSELAH-LIKE 15, ISOFORM C;
1104:  ecup-A  3.3 12.3   94  1154    6   DROME:AF-A1Z9G8-F1 UNCHARACTERIZED PROTEIN;
1105:  edn8-A  3.3 16.9   67   256    9   DROME:AF-A0A0B4KFD8-F1 48 RELATED 1, ISOFORM B;
1106:  ej6l-A  3.3  8.9  103   222   11   DROME:AF-A1ZB71-F1 GLUTATHIONE S TRANSFERASE E6;
1107:  eh1a-A  3.3 17.6   94   186    4   DROME:AF-P13097-F1 ENHANCER OF SPLIT M7 PROTEIN;
1108:  ehkc-A  3.3  4.4  113   166    4   DROME:AF-Q9VNQ3-F1 ER MEMBRANE PROTEIN COMPLEX SUBUNIT 4;
1109:  elng-A  3.3 20.7  134   642    7   DROME:AF-Q9VRX1-F1 MIC1 DOMAIN-CONTAINING PROTEIN;
1110:  ekc2-A  3.3  4.1   91   392    9   DROME:AF-Q9VXD7-F1 GH04692P;
1111:  em28-A  3.3  4.9  110   160    5   DROME:AF-Q9VYX8-F1 LD04844P;
1112:  ejjf-A  3.3  9.7  123   531    7   DROME:AF-Q9VKS5-F1 RE24765P;
1113:  eevf-A  3.3 13.0  104   198    6   DROME:AF-Q9W1R8-F1 PROTEIN TEX261;
1114:  emuj-A  3.3 14.4  117  1653    3   DROME:AF-A8JUV0-F1 PROTEIN STRAWBERRY NOTCH;
1115:  eecd-A  3.3  8.3  122  1946   10   DROME:AF-Q9VL42-F1 UNCHARACTERIZED PROTEIN, ISOFORM A;
1116:  ed7o-A  3.3 10.8   88   977    5   DROME:AF-Q9W0K7-F1 PROTEIN BRIC-A-BRAC 1;
1117:  emrc-A  3.3  7.1  117   852    5   DROME:AF-Q7JQI1-F1 DEUBIQUITINATING APOPTOTIC INHIBITOR, ISOFORM A;
1118:  ecxy-A  3.3  4.8   80   376    4   DROME:AF-Q9VK43-F1 A16;
1119:  edc1-A  3.3  4.9   82   263    4   DROME:AF-Q9VF09-F1 AT06251P;
1120:  ed50-A  3.2 14.6  130  1077    5   DROME:AF-A1ZB84-F1 GPI ETHANOLAMINE PHOSPHATE TRANSFERASE 3;
1121:  emum-A  3.2 11.3   93   387    2   DROME:AF-Q7K2N0-F1 ENDOPLASMIC RETICULUM JUNCTION FORMATION PROTEIN
1122:  el5e-A  3.2 11.3   97   131    6   DROME:AF-Q9W0B7-F1 GEO11828P1;
1123:  ei7k-A  3.2  9.8  143   549    9   DROME:AF-Q9VZW5-F1 FMRFAMIDE RECEPTOR;
1124:  eibw-A  3.2  6.6   45    49    4   DROME:AF-Q8IRD0-F1 RH17559P;
1125:  eiuv-A  3.2 13.9   61   383    8   DROME:AF-Q8SY13-F1 BEATEN PATH IIIC, ISOFORM A;
1126:  efnx-A  3.2 14.8  132   263    8   DROME:AF-Q9V9T0-F1 LD03819P;
1127:  egbf-A  3.2  8.1   79   161    9   DROME:AF-M9MRL4-F1 UNCHARACTERIZED PROTEIN;
1128:  ee52-A  3.2  7.5  102   481    6   DROME:AF-A1Z9Z7-F1 NADH DEHYDROGENASE (UBIQUINONE) 51 KDA SUBUNIT-LI
1129:  elvt-A  3.2 18.9  117   487    7   DROME:AF-O46339-F1 HOMEOBOX PROTEIN HOMOTHORAX;
1130:  egna-A  3.2 12.7   54   330    7   DROME:AF-Q9W5H1-F1 RE15974P;
1131:  emev-A  3.2  7.0   74   682    5   DROME:AF-M9PBM5-F1 UNCHARACTERIZED PROTEIN, ISOFORM B;
1132:  egp7-A  3.2  5.0  107   488    7   DROME:AF-Q5U179-F1 RE22408P;
1133:  emhc-A  3.2  4.2  130   496   11   DROME:AF-M9PHT8-F1 UNCHARACTERIZED PROTEIN, ISOFORM D;
1134:  eeqn-A  3.2  3.9   95   141    6   DROME:AF-F0JAT1-F1 MIP06308P;
1135:  eijb-A  3.2  3.0   41    42    5   DROME:AF-A0A0B4KI42-F1 UNCHARACTERIZED PROTEIN;
1136:  eef8-A  3.2 14.4  106   413    5   DROME:AF-Q9VXE2-F1 IP12784P;
1137:  emf0-A  3.2 24.5  139  1133    9   DROME:AF-Q9W5E4-F1 MYB-BINDING PROTEIN 1A;
1138:  ekpu-A  3.2 16.4   94   662   10   DROME:AF-Q9VEL2-F1 B-RELATED FACTOR 1;
1139:  ed84-A  3.2  6.1   89   538    8   DROME:AF-Q9VNU3-F1 TPH DOMAIN-CONTAINING PROTEIN;
1140:  edkc-A  3.2  7.4  138   341    4   DROME:AF-Q8SWW2-F1 CG13189 PROTEIN;
1141:  elkb-A  3.2  3.9  104   149    5   DROME:AF-Q8INQ3-F1 GEO13292P1;
1142:  eiol-A  3.2  4.9  125   312    2   DROME:AF-P18929-F1 NADH-UBIQUINONE OXIDOREDUCTASE CHAIN 1;
1143:  ej3a-A  3.2  9.7  121   993   12   DROME:AF-A1Z856-F1 KCNQ POTASSIUM CHANNEL, ISOFORM F;
1144:  ekgs-A  3.2 17.5   56   588    5   DROME:AF-Q9V3E4-F1 GLYCOSYLTRANSFERASE FAMILY 92 PROTEIN;
1145:  efmw-A  3.2  6.5   86   222    8   DROME:AF-Q9VGA2-F1 PROBABLE MITOCHONDRIAL IMPORT INNER MEMBRANE TRAN
1146:  eg24-A  3.2  6.1  119   604    8   DROME:AF-Q8MRJ2-F1 LD11139P;
1147:  eizx-A  3.2  9.4  165   941    9   DROME:AF-Q9VJ75-F1 GH08340P;
1148:  eejl-A  3.2  1.6   31    31   16   DROME:AF-A0A6H2EFK9-F1 UNCHARACTERIZED PROTEIN;
1149:  ekud-A  3.2  5.1   59    62    7   DROME:AF-Q9VRK0-F1 GEO12004P1;
1150:  elp1-A  3.2 16.4  110  1066    4   DROME:AF-Q7KRW8-F1 PRE-MRNA-PROCESSING FACTOR 39;
1151:  edow-A  3.2  5.4  125   292    6   DROME:AF-Q8T4F2-F1 AT01806P;
1152:  eil1-A  3.2 12.3  133   735    5   DROME:AF-Q9VQE0-F1 DYNAMIN-1-LIKE PROTEIN;
1153:  ekik-A  3.2  8.4   47   170    4   DROME:AF-Q9VCC8-F1 LP08842P;
1154:  ehc3-A  3.2  6.3  115   810    4   DROME:AF-Q7YU24-F1 TRANSMEMBRANE GTPASE MARF;
1155:  ek9x-A  3.2  7.2  115   355    6   DROME:AF-Q95TP0-F1 TUBULIN-FOLDING COFACTOR C;
1156:  emky-A  3.2 34.5  111   771   12   DROME:AF-Q9VUR2-F1 LD31322P;
1157:  ekez-A  3.2  4.2   72   136    8   DROME:AF-Q8SXS4-F1 GEO07727P1;
1158:  ejl9-A  3.2  8.6   61    81    0   DROME:AF-Q9W1B2-F1 MICOS COMPLEX SUBUNIT MIC10;
1159:  eg5c-A  3.2  9.5   55   117    4   DROME:AF-Q9VXZ0-F1 NADH DEHYDROGENASE  1 BETA SUBCOMPLEX
1160:  ehrp-A  3.2 10.9   54   278   17   DROME:AF-Q9VPX8-F1 DITRANS,POLYCIS-POLYPRENYL DIPHOSPHATE SYNTHASE
1161:  ekvd-A  3.2 13.4   70   999   11   DROME:AF-Q7KRW4-F1 AMINOPEPTIDASE;
1162:  eig4-A  3.2  7.5   90   503    7   DROME:AF-Q9VSF7-F1 GH28769P;
1163:  eith-A  3.2 15.3   64   435   11   DROME:AF-Q7K2X1-F1 GH03577P;
1164:  eduq-A  3.2 12.2  128   441    5   DROME:AF-Q9Y171-F1 BCDNA.GH02220;
1165:  ef4d-A  3.2  4.9   99   226    4   DROME:AF-Q7JVE7-F1 SUGAR TRANSPORTER SWEET1;
1166:  ef4e-A  3.2  6.4  134   468   10   DROME:AF-Q9VI75-F1 PHOSPHATIDYLINOSITOL-BINDING CLATHRIN ASSEMBLY PR
1167:  emoj-A  3.2 21.8   99   662    1   DROME:AF-Q9VLK1-F1 U3 SMALL NUCLEOLAR RIBONUCLEOPROTEIN PROTEIN MPP1
1168:  ec1q-A  3.2  3.1   38    39   11   DROME:AF-D6W4T1-F1 MIP22495P;
1169:  efw3-A  3.2  9.7  119   677    5   DROME:AF-Q9VRK9-F1 KINESIN-LIKE PROTEIN;
1170:  egxc-A  3.2  2.4   33    33    9   DROME:AF-A0A6M3QGN8-F1 UNCHARACTERIZED PROTEIN;
1171:  efqe-A  3.2  3.9   70   117    4   DROME:AF-P18930-F1 NADH-UBIQUINONE OXIDOREDUCTASE CHAIN 3;
1172:  eghz-A  3.2  7.6   59   466    8   DROME:AF-Q7K2R1-F1 GLYCOSYLTRANSFERASE FAMILY 92 PROTEIN;
1173:  ejqw-A  3.2 12.0  139   800    5   DROME:AF-Q0IGY6-F1 IP07646P;
1174:  ely7-A  3.2 17.8   88   271    8   DROME:AF-Q9VQB9-F1 GH20409P;
1175:  edwi-A  3.2  8.4   50   103    6   DROME:AF-Q9VY03-F1 UNCHARACTERIZED PROTEIN, ISOFORM A;
1176:  edxd-A  3.2 12.6   60   449   12   DROME:AF-Q7JRM5-F1 GH12965P;
1177:  efe7-A  3.2 13.2  112  1580    9   DROME:AF-Q8T498-F1 RAS GTPASE-ACTIVATING PROTEIN RASKOL;
1178:  emkc-A  3.2 10.3  104   369    7   DROME:AF-A1Z8H6-F1 CUTICULAR PROTEIN 47EE;
1179:  emt4-A  3.2 13.3   95   552    9   DROME:AF-Q9VET1-F1 FI07620P;
1180:  eeel-A  3.2 17.7  103   686    8   DROME:AF-Q9W3Y7-F1 GH10889P;
1181:  eeoy-A  3.2  4.7   91   734    7   DROME:AF-Q9VL47-F1 UNCHARACTERIZED PROTEIN;
1182:  ei40-A  3.2 18.8  118   706    7   DROME:AF-Q9VD15-F1 UNCHARACTERIZED PROTEIN;
1183:  eiea-A  3.2  8.7  147   970    6   DROME:AF-Q9U6L4-F1 PROTEIN TWEETY;
1184:  ehil-A  3.2  4.4   41    44    0   DROME:AF-X2JAK7-F1 UNCHARACTERIZED PROTEIN, ISOFORM A;
1185:  ec9c-A  3.2  2.4   41    43   12   DROME:AF-A0A0B4KGB6-F1 UNCHARACTERIZED PROTEIN;
1186:  el7g-A  3.2 17.5   99   332    9   DROME:AF-Q9VX38-F1 CG8326-PA;
1187:  egy4-A  3.2  7.7   55    65    7   DROME:AF-B7YZN4-F1 GH02741P3;
1188:  ekhv-A  3.2 11.1   80   260   10   DROME:AF-Q9VY78-F1 CHLORIDE INTRACELLULAR CHANNEL, ISOFORM A;
1189:  eho0-A  3.2 11.9   56    87    2   DROME:AF-B7YZZ0-F1 GH19557P;
1190:  em4t-A  3.2 12.0  125  1076    6   DROME:AF-Q8IQE6-F1 INSULIN RECEPTOR SUBSTRATE 53 KDA, ISOFORM A;
1191:  egzc-A  3.2  4.4  143   350    6   DROME:AF-Q7KGH1-F1 FI04477P;
1192:  ehqc-A  3.2  5.5  127   295    9   DROME:AF-Q9VCY6-F1 ELONGATION OF VERY LONG CHAIN FATTY ACIDS PROTEIN
1193:  egsg-A  3.2 10.0   67   191    3   DROME:AF-Q9W4R8-F1 RE03721P;
1194:  ekzk-A  3.2 10.2  106   236    8   DROME:AF-Q7JZI2-F1 TETRASPANIN;
1195:  eijs-A  3.2  6.1  129  1123    2   DROME:AF-Q9VK50-F1 ADENYLYL CYCLASE X E;
1196:  ekx4-A  3.2 22.6  127   884    5   DROME:AF-O18388-F1 IMPORTIN SUBUNIT BETA;
1197:  egsw-A  3.2 17.3   93   370    4   DROME:AF-Q0E9A0-F1 FI21293P1;
1198:  ec16-A  3.2  5.4   82   125    6   DROME:AF-Q9VQ44-F1 GEO11131P1;
1199:  edub-A  3.2  9.2  133   670    7   DROME:AF-Q9W534-F1 G-PROTEIN COUPLED RECEPTOR MOODY;
1200:  edan-A  3.2 11.2   63   479   10   DROME:AF-Q9VH28-F1 ALKALINE PHOSPHATASE;
1201:  eeb9-A  3.2 13.4  124  1354    5   DROME:AF-Q9NFV8-F1 TEP1 PROTEIN;
1202:  efni-A  3.2 12.0  164  2517    6   DROME:AF-Q9VXG8-F1 SERINE/THREONINE-PROTEIN KINASE ATR;
1203:  eiri-A  3.2 18.5   74  1129    5   DROME:AF-Q9I7U7-F1 RE23320P;
1204:  ehwl-A  3.2  7.6   68   331    1   DROME:AF-Q9VR31-F1 FARNESYL TRANSFERASE ALPHA, ISOFORM A;
1205:  el8k-A  3.2 11.5  119   153   10   DROME:AF-Q6NP72-F1 GEO09659P1;
1206:  elva-A  3.2  4.5   97   496    6   DROME:AF-Q1EC10-F1 IP12271P;
1207:  ein9-A  3.2 20.2  130   413    7   DROME:AF-Q9VWW4-F1 OUTSTRETCHED;
1208:  eg2q-A  3.2 12.0  113  1318    4   DROME:AF-P25455-F1 1-PHOSPHATIDYLINOSITOL 4,5-BISPHOSPHATE PHOSPHODI
1209:  ejwh-A  3.2 10.6   73   358    1   DROME:AF-Q8MRL6-F1 GH20547P;
1210:  ekpr-A  3.2  9.5  111   784    7   DROME:AF-A0A0B4K651-F1 BESTROPHIN 1, ISOFORM C;
1211:  edkn-A  3.2  7.4  121   245    8   DROME:AF-Q9VKD2-F1 VERY-LONG-CHAIN (3R)-3-HYDROXYACYL-COA DEHYDRATAS
1212:  ed6n-A  3.2 11.4   84   121   14   DROME:AF-M9ND94-F1 UNCHARACTERIZED PROTEIN, ISOFORM A;
1213:  em09-A  3.2 14.9  101   553    3   DROME:AF-Q9VL88-F1 PICKPOCKET 18;
1214:  eiqw-A  3.2 15.6   82   210    7   DROME:AF-Q9W3R3-F1 FI06480P;
1215:  eefk-A  3.2 13.5  102   609    4   DROME:AF-P39768-F1 PAIR-RULE PROTEIN ODD-PAIRED;
1216:  ec68-A  3.2 13.6  139   469   11   DROME:AF-A1ZAL6-F1 G_PROTEIN_RECEP_F1_2 DOMAIN-CONTAINING PROTEIN;
1217:  ehhf-A  3.2  5.2   86   474    1   DROME:AF-Q9VJQ7-F1 LD27791P;
1218:  eg7y-A  3.2  3.9  111   464    5   DROME:AF-Q95T19-F1 SERINE--TRNA SYNTHETASE-LIKE PROTEIN SLIMP;
1219:  edr2-A  3.2 17.4  135   878   10   DROME:AF-P34021-F1 ECDYSONE RECEPTOR;
1220:  ejqh-A  3.2  5.0  134   263   10   DROME:AF-Q9I7W3-F1 UNCHARACTERIZED PROTEIN;
1221:  emo8-A  3.2 13.9  131   545    4   DROME:AF-Q9W4H3-F1 PROCTOLIN RECEPTOR, ISOFORM A;
1222:  eg15-A  3.2  8.1  149   241    6   DROME:AF-Q7JYV2-F1 SYNAPTOGYRIN;
1223:  ehi2-A  3.2 12.3  143  1057    7   DROME:AF-Q7K4E0-F1 LD43457P;
1224:  el74-A  3.1  2.8   83   418   11   DROME:AF-Q9W3S4-F1 LD46272P;
1225:  ejl7-A  3.1 20.7   90  1054    7   DROME:AF-Q59DZ7-F1 DISCOIDIN DOMAIN RECEPTOR, ISOFORM F;
1226:  ejce-A  3.1 25.7   87   445    8   DROME:AF-Q9VYZ3-F1 UNCHARACTERIZED PROTEIN, ISOFORM B;
1227:  eh5m-A  3.1 12.6  108   605    6   DROME:AF-Q7K1T1-F1 LD44824P;
1228:  eijm-A  3.1  6.8   69   434    9   DROME:AF-Q9VMC0-F1 INTRAFLAGELLAR TRANSPORT 52;
1229:  ei52-A  3.1  9.5  107   264    8   DROME:AF-Q7KTJ2-F1 CMP/DCMP-TYPE DEAMINASE DOMAIN-CONTAINING PROTEIN
1230:  ei6l-A  3.1  5.8   58   341    5   DROME:AF-Q9W0L4-F1 N-ACETYLGALACTOSAMINIDE BETA-1,3-GALACTOSYLTRANSF
1231:  ejah-A  3.1  2.7   39    40    8   DROME:AF-M9NE78-F1 UNCHARACTERIZED PROTEIN;
1232:  eh0r-A  3.1  5.6  114   808    8   DROME:AF-Q5BIA9-F1 RE10908P;
1233:  eeyr-A  3.1  4.8   61   249   11   DROME:AF-Q9VPS1-F1 LECTIN-21CB;
1234:  efyy-A  3.1 15.5  110   366    9   DROME:AF-Q8IQ70-F1 CALCIUM UNIPORTER PROTEIN, MITOCHONDRIAL;
1235:  efs8-A  3.1  9.4  153   340    5   DROME:AF-Q9VNT9-F1 FI20175P1;
1236:  ec7u-A  3.1  3.4   84   152    6   DROME:AF-Q4V3Z6-F1 GEO02130P1;
1237:  el8w-A  3.1  5.2  120   199    3   DROME:AF-Q9VG97-F1 INACTIVE GLUTATHIONE S-TRANSFERASE D3;
1238:  ekqs-A  3.1  7.9   61   113   10   DROME:AF-E1JIQ5-F1 EXIT PROTEIN OF RHODOPSIN AND TRP B, ISOFORM A;
1239:  eisf-A  3.1 11.9   80   213    1   DROME:AF-Q24040-F1 PROTEIN BIG BROTHER;
1240:  ek31-A  3.1  6.4   91   132    4   DROME:AF-Q4QQ01-F1 IP05962P;
1241:  em60-A  3.1  7.8   54   105    6   DROME:AF-A1ZBU4-F1 UNCHARACTERIZED PROTEIN;
1242:  egei-A  3.1  4.9  130  1045    3   DROME:AF-Q6NP69-F1 GST-CONTAINING FLYWCH ZINC-FINGER PROTEIN;
1243:  emrk-A  3.1 18.2   86   444    6   DROME:AF-Q00805-F1 PROTEIN GIANT-LENS;
1244:  ehsb-A  3.1 10.6   97   744    7   DROME:AF-Q9VAG2-F1 GH22837P;
1245:  eeuv-A  3.1  4.7   89   375   10   DROME:AF-Q9W039-F1 UNCHARACTERIZED PROTEIN, ISOFORM A;
1246:  eewj-A  3.1 18.1  112   699    5   DROME:AF-Q9W3F4-F1 OPTOMOTOR-BLIND-RELATED-GENE-1, ISOFORM A;
1247:  emg0-A  3.1  6.0  117   556    3   DROME:AF-A0A0C4DHF5-F1 MIND THE GAP, ISOFORM E;
1248:  emhh-A  3.1  4.2  133   576    8   DROME:AF-A1ZBX0-F1 CILIA- AND FLAGELLA-ASSOCIATED PROTEIN 206;
1249:  ejk0-A  3.1 21.3   83  1395    5   DROME:AF-Q9W213-F1 ROUNDABOUT 1, ISOFORM A;
1250:  ekh1-A  3.1  7.6  123  1374   10   DROME:AF-Q961D3-F1 LD17001P;
1251:  eefi-A  3.1 14.9   88   429    3   DROME:AF-Q9VBV5-F1 NUCLEOTIDE EXCHANGE FACTOR SIL1;
1252:  ej29-A  3.1  7.9   93   352    5   DROME:AF-A1Z6N3-F1 UNCHARACTERIZED PROTEIN;
1253:  el43-A  3.1 17.8   92   956    7   DROME:AF-Q9W4T9-F1 KIN OF IRRE, ISOFORM A;
1254:  elnm-A  3.1 17.9   64   635    6   DROME:AF-Q9VUK7-F1 RE36140P;
1255:  edw3-A  3.1  4.5  120   305    9   DROME:AF-Q9VMN2-F1 UNCHARACTERIZED PROTEIN;
1256:  elvb-A  3.1 34.8  117   984   11   DROME:AF-M9MRJ1-F1 UNCHARACTERIZED PROTEIN, ISOFORM F;
1257:  ed9c-A  3.1 14.6  171  1320    6   DROME:AF-Q9VRW2-F1 UNCHARACTERIZED PROTEIN, ISOFORM A;
1258:  eh2c-A  3.1  8.5  118   740    9   DROME:AF-F3YDF1-F1 ATP-DEPENDENT ZINC METALLOPROTEASE YME1L;
1259:  ejug-A  3.1  4.6   75   371    8   DROME:AF-Q9W0M6-F1 LD06737P1;
1260:  ed0q-A  3.1  5.7  138   337    9   DROME:AF-Q9VCY5-F1 ELONGATION OF VERY LONG CHAIN FATTY ACIDS PROTEIN
1261:  egun-A  3.1  6.0   98  1906    4   DROME:AF-Q9VZX7-F1 AUTOPHAGY-RELATED 2, ISOFORM A;
1262:  ekop-A  3.1 21.4   60   780   10   DROME:AF-A0A0B4KGY6-F1 PASILLA, ISOFORM R;
1263:  eljb-A  3.1 17.5   77   208   10   DROME:AF-Q9VF70-F1 CEREBRAL CAVERNOUS MALFORMATION 3;
1264:  ee8i-A  3.1  3.9  122   169   12   DROME:AF-Q9VEF6-F1 PASIFLORA 1, ISOFORM A;
1265:  ehme-A  3.1 15.4   86   462    9   DROME:AF-Q8IRK0-F1 GH04558P;
1266:  eh2b-A  3.1 25.5  106  2118    8   DROME:AF-O76904-F1 EG:8D8.1 PROTEIN;
1267:  ek0k-A  3.1 15.9  109   646    6   DROME:AF-Q9VVP2-F1 MIP25823P1;
1268:  eds3-A  3.1 13.1  113  1136    8   DROME:AF-Q9VD22-F1 LP02352P;
1269:  ekm1-A  3.1  9.5  140   500   12   DROME:AF-Q9VKC2-F1 AMINO ACID TRANSPORTER PROTEIN JHI-21;
1270:  elen-A  3.1  5.4  108   862    9   DROME:AF-P45447-F1 ECDYSONE-INDUCED PROTEIN 78C;
1271:  ejs1-A  3.1 36.6   73   649   12   DROME:AF-Q9VK22-F1 KEKKON4;
1272:  ei8x-A  3.1  4.5  107  1430    4   DROME:AF-Q9VC94-F1 LD41803P;
1273:  eeom-A  3.1  5.0   79   257    8   DROME:AF-Q9VH58-F1 ELONGATION OF VERY LONG CHAIN FATTY ACIDS PROTEIN
1274:  ed7j-A  3.1 14.3  122   866    7   DROME:AF-Q9VF20-F1 HEAVY METAL TOLERANCE FACTOR 1;
1275:  ej5q-A  3.1 16.5  153   495    5   DROME:AF-Q868T3-F1 CARDIOACCELERATORY PEPTIDE RECEPTOR;
1276:  el2k-A  3.1 14.4  114  1174   11   DROME:AF-Q9VTE6-F1 IP14658P;
1277:  ektu-A  3.1  6.0  143   636    3   DROME:AF-Q9V4E7-F1 TRANSPORTER;
1278:  ed79-A  3.1 12.5   95   687    9   DROME:AF-Q8SXR7-F1 FATTY ACID TRANSPORT PROTEIN 3, ISOFORM A;
1279:  ekcn-A  3.1  8.4  107   258    7   DROME:AF-Q9VHF5-F1 LD42595P;
1280:  eggw-A  3.1 12.6  147   438    2   DROME:AF-Q9V3W6-F1 INNEXIN INX7;
1281:  eier-A  3.1  7.1  100   143    3   DROME:AF-Q9V439-F1 MEDIATOR OF RNA POLYMERASE II TRANSCRIPTION SUBUN
1282:  eijp-A  3.1  7.2   92   218    8   DROME:AF-Q9W3F5-F1 GH02722P;
1283:  em66-A  3.1 37.1   84  1317   10   DROME:AF-Q9VWL7-F1 RHO GTPASE ACTIVATING PROTEIN AT 18B, ISOFORM C;
1284:  ed4k-A  3.1  6.8   61   385   11   DROME:AF-Q9VQH6-F1 N-ACETYLGALACTOSAMINIDE BETA-1,3-GALACTOSYLTRANSF
1285:  egpe-A  3.1 10.3  103   548   11   DROME:AF-F0JAI6-F1 KINETOCHORE AND EB1-ASSOCIATED BASIC PROTEIN;
1286:  ed2n-A  3.1 15.7  108   503    8   DROME:AF-Q9VR03-F1 AT19250P;
1287:  ejth-A  3.1  5.8  113   401    8   DROME:AF-Q9VME1-F1 FI01864P;
1288:  ef3n-A  3.1 21.4   95   818   13   DROME:AF-Q9VFH6-F1 PROTEIN CEP78 HOMOLOG;
1289:  ecyj-A  3.1  3.7   42    44   10   DROME:AF-A0A6H2EHD4-F1 UNCHARACTERIZED PROTEIN;
1290:  ec8i-A  3.1 10.4   75   413    8   DROME:AF-O61734-F1 PROTEIN CYCLE;
1291:  eht0-A  3.1 12.3  115   533    5   DROME:AF-Q9NI63-F1 MEMBRANE-ASSOCIATED TYROSINE- AND THREONINE-SPECI
1292:  emdr-A  3.1 41.5   78   454    5   DROME:AF-Q9VIV8-F1 UNCHARACTERIZED PROTEIN;
1293:  ee66-A  3.1 15.4  115  1843    6   DROME:AF-Q9VIS1-F1 GTPASE-ACTIVATING PROTEIN CDGAPR;
1294:  eix5-A  3.1  2.0   32    32    9   DROME:AF-M9NET3-F1 UNCHARACTERIZED PROTEIN;
1295:  ecwa-A  3.1 10.1   83   530   12   DROME:AF-Q9VVV8-F1 SET AND MYND DOMAIN CONTAINING, ARTHROPOD-SPECIFI
1296:  efea-A  3.1 24.6   73   499    5   DROME:AF-Q8SXT3-F1 PROTEIN SINGED WINGS 2;
1297:  eif2-A  3.1  5.8  106   373    8   DROME:AF-Q9VR50-F1 SOLUTE CARRIER FAMILY 35 MEMBER E1 HOMOLOG;
1298:  efs2-A  3.1 28.2  103   741    8   DROME:AF-Q9W064-F1 DBX;
1299:  eka4-A  3.1 13.1   70   453    9   DROME:AF-Q9W3Z4-F1 GH18625P;
1300:  ege0-A  3.1 12.5   89  1657    4   DROME:AF-M9PGH7-F1 G9A, ISOFORM B;
1301:  eezv-A  3.1 14.2  143   584    4   DROME:AF-Q7M3J6-F1 CHOLECYSTOKININ-2 RECEPTOR;
1302:  eej3-A  3.1  3.3   41    43   12   DROME:AF-M9MRI7-F1 UNCHARACTERIZED PROTEIN;
1303:  eeit-A  3.1 20.6   98   281   12   DROME:AF-Q9VLX3-F1 AT30011P;
1304:  egdm-A  3.1  5.8  128   392    8   DROME:AF-A0A0B4KF65-F1 ELONGATION OF VERY LONG CHAIN FATTY ACIDS PROT
1305:  ehiy-A  3.1  6.4  124   504    9   DROME:AF-A8DYR4-F1 PROCOLLAGEN-PROLINE 4-DIOXYGENASE;
1306:  eftt-A  3.1 13.4   92   187   13   DROME:AF-A8JUN7-F1 UNCHARACTERIZED PROTEIN, ISOFORM B;
1307:  eczn-A  3.1 10.1  118   951    6   DROME:AF-Q9VQ36-F1 WD REPEAT-CONTAINING AND PLANAR CELL POLARITY EFF
1308:  ej02-A  3.1 23.0   81   265    9   DROME:AF-Q9VLW1-F1 LECTIN TYPE C;
1309:  ed94-A  3.1 10.1  127   709   11   DROME:AF-Q9VR70-F1 AT15442P;
1310:  eks0-A  3.1  6.3  145  1800    7   DROME:AF-A1Z6Z8-F1 DILUTE CLASS UNCONVENTIONAL MYOSIN, ISOFORM C;
1311:  efyp-A  3.1 17.4   65   261   11   DROME:AF-Q9VGT9-F1 SUCCINATE DEHYDROGENASE CYTOCHROME B560 SUBUNIT,
1312:  ei2c-A  3.1  5.5  152   471    6   DROME:AF-Q9VT04-F1 PROTON-COUPLED AMINO ACID TRANSPORTER-LIKE PROTEI
1313:  emy2-A  3.1 22.5   54   137    4   DROME:AF-Q9VFX3-F1 PROTEIN APNOIA;
1314:  edjk-A  3.1  7.6  120   382   10   DROME:AF-Q9W3G7-F1 LD42063P;
1315:  ek8v-A  3.1 13.3   75   205   11   DROME:AF-Q01070-F1 ENHANCER OF SPLIT MGAMMA PROTEIN;
1316:  eimc-A  3.1 14.8  105   359    4   DROME:AF-Q9VX12-F1 LD38742P;
1317:  ec6f-A  3.1 22.2   85   226   12   DROME:AF-Q9VN42-F1 DORSAL INTERACTING PROTEIN 2;
1318:  ec2a-A  3.1 17.4  144   964    8   DROME:AF-P45437-F1 COATOMER SUBUNIT BETA;
1319:  ee48-A  3.1 11.0  110   538    8   DROME:AF-Q9VGG0-F1 LD47774P;
1320:  em2w-A  3.1 14.1   62   226    3   DROME:AF-Q9VPA5-F1 IP08534P;
1321:  ef85-A  3.1  9.9   63   124   10   DROME:AF-A2VEH9-F1 GEO11071P1;
1322:  eirn-A  3.1  7.5   55   113    5   DROME:AF-Q9W2K7-F1 UNCHARACTERIZED PROTEIN, ISOFORM A;
1323:  ehno-A  3.1 23.2  106   562    5   DROME:AF-Q9W409-F1 LD26135P;
1324:  ecus-A  3.1 14.7  113   540    4   DROME:AF-Q8SXQ1-F1 ALDEHYDE DEHYDROGENASE 7 FAMILY MEMBER A1;
1325:  ek4e-A  3.1  6.5   81   268    5   DROME:AF-Q9VKY1-F1 PROTEIN LIMB EXPRESSION 1 HOMOLOG;
1326:  ecy6-A  3.1  7.1  126   357    7   DROME:AF-Q9NBC8-F1 ALLATOSTATIN A RECEPTOR 2, ISOFORM A;
1327:  eilw-A  3.1  9.5  104   351    5   DROME:AF-Q9VTM4-F1 LD30288P;
1328:  emf9-A  3.1 14.8   58  2381    3   DROME:AF-M9PDE7-F1 UNCHARACTERIZED PROTEIN, ISOFORM O;
1329:  eh0p-A  3.1  4.0   82   237   12   DROME:AF-Q9W3C0-F1 PROBABLE U3 SMALL NUCLEOLAR RNA-ASSOCIATED PROTEI
1330:  eisi-A  3.1 27.8  108  2175    6   DROME:AF-P10180-F1 HOMEOBOX PROTEIN CUT;
1331:  eh6v-A  3.1 10.0   91   138    4   DROME:AF-A8JQY7-F1 NINJURIN C, ISOFORM D;
1332:  ec8v-A  3.1 16.1   71   507    6   DROME:AF-Q9VJ16-F1 GH26014P;
1333:  een3-A  3.1 10.4  116   773   12   DROME:AF-P50534-F1 E3 UBIQUITIN-PROTEIN LIGASE MSL-2;
1334:  eimo-A  3.1 15.7  149   993    4   DROME:AF-Q9U4F8-F1 BCDNA.LD34475;
1335:  eet2-A  3.1 16.9   93   314    5   DROME:AF-A1ZA86-F1 UNCHARACTERIZED PROTEIN;
1336:  ee04-A  3.1 20.4   84  1493    5   DROME:AF-M9PEP9-F1 UNCHARACTERIZED PROTEIN, ISOFORM I;
1337:  ej7q-A  3.1  4.6  125   458    6   DROME:AF-Q9VQQ6-F1 FI18122P1;
1338:  eig1-A  3.1  9.8  108   522    5   DROME:AF-Q9VG60-F1 DNA-DIRECTED RNA POLYMERASE III SUBUNIT RPC3;
1339:  ehn5-A  3.1 20.9  101   149    4   DROME:AF-A1Z6Y3-F1 GEO12982P1;
1340:  ei9a-A  3.1  8.7  101   223    7   DROME:AF-A1ZB72-F1 GLUTATHIONE S TRANSFERASE E7;
1341:  efr0-A  3.1 15.5  138   600    7   DROME:AF-Q9VW75-F1 GH23382P;
1342:  ees5-A  3.1 25.7   80  1306    9   DROME:AF-A8DYK5-F1 UNCHARACTERIZED PROTEIN, ISOFORM B;
1343:  egub-A  3.1 10.3  137   924    7   DROME:AF-Q9VK95-F1 MIP30126P;
1344:  ego4-A  3.1 11.2  133   449    7   DROME:AF-Q8SWZ1-F1 RH55021P;
1345:  ec9p-A  3.1 18.7   82  1168    5   DROME:AF-Q9VZE8-F1 RE03558P;
1346:  ejz8-A  3.1  8.4  134   351    9   DROME:AF-Q9U6B8-F1 CALCIUM RELEASE-ACTIVATED CALCIUM CHANNEL PROTEIN
1347:  elul-A  3.1 15.5   72   342    6   DROME:AF-Q9W2U5-F1 AT19485P;
1348:  efsn-A  3.1  7.6   91   168    2   DROME:AF-Q9VW61-F1 MIP13743P;
1349:  emac-A  3.1  7.7   87  1165    0   DROME:AF-Q9VMY8-F1 AUXILIN, ISOFORM A;
1350:  eect-A  3.1 15.5  105  2189    2   DROME:AF-Q9VKI0-F1 CENP-META, ISOFORM C;
1351:  ely6-A  3.1  5.8  168   881    7   DROME:AF-A0A1L4AAC2-F1 UNCHARACTERIZED PROTEIN;
1352:  ecyu-A  3.1 17.1  100   366   10   DROME:AF-P52654-F1 TRANSCRIPTION INITIATION FACTOR IIA SUBUNIT 1;
1353:  ec3c-A  3.1  8.6  153  1254   10   DROME:AF-Q9VYT4-F1 P-TYPE CU(+) TRANSPORTER;
1354:  ekw8-A  3.1  8.5   88   604    9   DROME:AF-Q9VVD0-F1 GH21622P;
1355:  elrs-A  3.1 12.8   85   132    8   DROME:AF-Q9VDZ5-F1 GH27195P;
1356:  ecxz-A  3.1 17.7  116  1127    5   DROME:AF-Q9VM62-F1 LD34181P;
1357:  ef6z-A  3.1  5.4   39    42   15   DROME:AF-A0A1W5Q0T5-F1 UNCHARACTERIZED PROTEIN;
1358:  egot-A  3.1  7.0   81   469    5   DROME:AF-Q9VBA1-F1 SPAG1 AXONEMAL DYNEIN ASSEMBLY FACTOR;
1359:  eejz-A  3.0 12.0  116   841    6   DROME:AF-Q9V3Q9-F1 IP03705P;
1360:  emdo-A  3.0  9.3  134   774    8   DROME:AF-Q9VAA2-F1 ADENOSINE RECEPTOR, ISOFORM A;
1361:  elhe-A  3.0  5.1  122   245    8   DROME:AF-A0A0B4KI27-F1 FERRITIN;
1362:  ed85-A  3.0 16.7  111  2082    4   DROME:AF-A0A0A1EI90-F1 MIP31562P1;
1363:  eio2-A  3.0 23.1  105   678   10   DROME:AF-Q9V3Q6-F1 MITOGEN-ACTIVATED PROTEIN KINASE KINASE KINASE 7;
1364:  ehdj-A  3.0 18.6  100   737    4   DROME:AF-Q9VC70-F1 UNCHARACTERIZED PROTEIN, ISOFORM A;
1365:  edyx-A  3.0 15.5   67   146    4   DROME:AF-Q9VYX5-F1 TRANSMEMBRANE PROTEIN 242;
1366:  eizj-A  3.0 12.8   98   591    3   DROME:AF-P36179-F1 SERINE/THREONINE-PROTEIN PHOSPHATASE PP2A 65 KDA
1367:  ejhn-A  3.0 23.7  109   422    4   DROME:AF-Q9VJF6-F1 GH09088P;
1368:  ecwt-A  3.0 27.9   90  1023    3   DROME:AF-Q9VQ58-F1 FI15207P1;
1369:  elr8-A  3.0 14.2  111  1037    8   DROME:AF-Q9VYR9-F1 LD34222P;
1370:  ed1s-A  3.0  6.0   45    45    2   DROME:AF-A0A0B4JD61-F1 UNCHARACTERIZED PROTEIN, ISOFORM A;
1371:  eet9-A  3.0 17.5   83   516    8   DROME:AF-Q9VGT0-F1 UDP-GLUCURONOSYLTRANSFERASE;
1372:  ek77-A  3.0 12.7   94   292    5   DROME:AF-Q9VRB7-F1 GH11587P;
1373:  ehjv-A  3.0  2.6   34    35    9   DROME:AF-B4ZJA5-F1 GEO11741P1;
1374:  ee0d-A  3.0 13.5  115  1265    6   DROME:AF-Q9VB25-F1 KINESIN-LIKE PROTEIN KLP98A;
1375:  egnh-A  3.0  7.7   90   425    3   DROME:AF-Q9VJZ2-F1 LD05321P;
1376:  ej05-A  3.0 13.6  126   406    6   DROME:AF-Q9VWX2-F1 UNPAIRED 2;
1377:  elq0-A  3.0  8.5  139   713    8   DROME:AF-Q9VRE0-F1 DOLICHYL-DIPHOSPHOOLIGOSACCHARIDE--PROTEIN
1378:  ek99-A  3.0 15.5   73   129    7   DROME:AF-A0A384TPA0-F1 UNCHARACTERIZED PROTEIN, ISOFORM A;
1379:  eh5n-A  3.0  6.9  129  1718   12   DROME:AF-Q9VP76-F1 ADENYLYL CYCLASE 78C;
1380:  ee24-A  3.0 19.3  100   700    9   DROME:AF-A1Z971-F1 UNCHARACTERIZED PROTEIN, ISOFORM A;
1381:  ekts-A  3.0 12.1  128  1323    5   DROME:AF-Q9VJ21-F1 UNCHARACTERIZED PROTEIN, ISOFORM B;
1382:  eg7o-A  3.0 26.4   86   313    6   DROME:AF-Q9VSH1-F1 GH01354P;
1383:  ee0z-A  3.0 10.5  107   336    6   DROME:AF-Q7JWD3-F1 ATPASE ASNA1 HOMOLOG;
1384:  efuz-A  3.0  4.7   90  1248    4   DROME:AF-Q9NGK5-F1 FI21425P1;
1385:  ehb3-A  3.0 25.1   82  1241    5   DROME:AF-A8JNK1-F1 ENSCONSIN, ISOFORM F;
1386:  edif-A  3.0  5.2   42    46    5   DROME:AF-P83869-F1 DAISHO2;
1387:  ekmd-A  3.0 12.7   58   385    5   DROME:AF-P20354-F1 G PROTEIN ALPHA S SUBUNIT;
1388:  ej5r-A  3.0  7.8  105   312    4   DROME:AF-Q8IP32-F1 UNCHARACTERIZED PROTEIN, ISOFORM A;
1389:  ehm8-A  3.0  9.7   98  1655   10   DROME:AF-Q9VPK5-F1 UNCHARACTERIZED PROTEIN, ISOFORM B;
1390:  eev2-A  3.0  8.4  122   859    8   DROME:AF-Q9W2R4-F1 INSCUTEABLE;
1391:  ek06-A  3.0  1.7   32    33    3   DROME:AF-C4NAP6-F1 SEMINAL FLUID PROTEIN 96F;
1392:  edug-A  3.0 12.4  106  1069    7   DROME:AF-Q9VSC9-F1 FI19480P1;
1393:  edna-A  3.0  4.6   99   487   11   DROME:AF-Q9V9S9-F1 RIBOFLAVIN TRANSPORTER;
1394:  ecvd-A  3.0  8.5  123   746   11   DROME:AF-A1ZAC4-F1 FI20010P1;
1395:  ejim-A  3.0  5.2  109   165   10   DROME:AF-Q9VEW3-F1 RE61190P;
1396:  eky3-A  3.0 11.4  116  1115    9   DROME:AF-Q7KTW3-F1 HDC11342;
1397:  eg17-A  3.0 15.9  109  1117    3   DROME:AF-Q9VV52-F1 LD37257P;
1398:  eg62-A  3.0 14.0   57   153    4   DROME:AF-Q9W226-F1 GEO07239P1;
1399:  ef9t-A  3.0 13.4   90   350    4   DROME:AF-P10181-F1 HOMEOBOX PROTEIN ROUGH;
1400:  ekrh-A  3.0  5.0   72   431    7   DROME:AF-Q9VJI4-F1 PICKPOCKET 17, ISOFORM A;
1401:  ejp1-A  3.0 17.5   82   135    6   DROME:AF-Q9VG36-F1 FI08238P;
1402:  eeqc-A  3.0 22.5   73   413    5   DROME:AF-Q9VJL7-F1 IP01243P;
1403:  el4u-A  3.0 16.8  104  1262    5   DROME:AF-A0A0C4DHF6-F1 ALPHA-DYSTROGLYCAN;
1404:  ei9f-A  3.0 11.9  131  1355    7   DROME:AF-Q9VLN6-F1 FI20146P1;
1405:  ei65-A  3.0 14.8  142   455    7   DROME:AF-Q9VWX4-F1 CG5936;
1406:  elgq-A  3.0 14.7   84   607    1   DROME:AF-Q9VZ61-F1 SISTER OF FEO, ISOFORM A;
1407:  ehik-A  3.0 12.1  109   910    6   DROME:AF-Q9V4A0-F1 FI01405P;
1408:  eem4-A  3.0  9.9  129   359    6   DROME:AF-Q9V3R8-F1 UBIA PRENYLTRANSFERASE DOMAIN-CONTAINING PROTEIN
1409:  ejfp-A  3.0 17.8   65   177    8   DROME:AF-A0A126GUY7-F1 PRE-MOD(MDG4)-N, ISOFORM A;
1410:  eixx-A  3.0 12.3  144   371    6   DROME:AF-Q9W3V5-F1 LP14436P;
1411:  ejhd-A  3.0  4.3  145  2029   10   DROME:AF-Q9VVC6-F1 EPHEXIN, ISOFORM D;
1412:  eeur-A  3.0  6.3  106   628    4   DROME:AF-Q7K7W5-F1 ADIPOSE PROTEIN;
1413:  ejau-A  3.0  5.1  129   355    7   DROME:AF-Q9VAF0-F1 ZINC TRANSPORTER ZIP13 HOMOLOG;
1414:  eifx-A  3.0 15.1  162   483    7   DROME:AF-Q9VTU7-F1 GH14208P;
1415:  ejna-A  3.0  4.8  139   468    9   DROME:AF-Q9VX84-F1 FI17861P1;
1416:  ehuf-A  3.0  7.7   60   409    3   DROME:AF-Q9VX08-F1 LD10434P;
1417:  effi-A  3.0 15.4   82   167    5   DROME:AF-Q95RM0-F1 LD20362P;
1418:  ee6h-A  3.0 11.3   90   179    7   DROME:AF-P13098-F1 ENHANCER OF SPLIT M8 PROTEIN;
1419:  egmd-A  3.0 22.5   95   610    6   DROME:AF-Q9V6B9-F1 PROBABLE NUCLEOPORIN NUP54;
1420:  edfs-A  3.0 16.7   83  1354    6   DROME:AF-Q9VIC7-F1 NEUROLIGIN 1, ISOFORM D;
1421:  edpi-A  3.0 16.3   97   883    9   DROME:AF-Q8I0G5-F1 COATOMER SUBUNIT GAMMA;
1422:  ehuy-A  3.0 10.4   80   367    4   DROME:AF-Q9VP44-F1 EARTHBOUND 2, ISOFORM A;
1423:  ed7e-A  3.0 15.5   65  1078    5   DROME:AF-Q9VSS9-F1 RE40614P;
1424:  eirv-A  3.0  9.4  123   405    7   DROME:AF-Q9VDT1-F1 ARC42;
1425:  ehvj-A  3.0 13.1  118   882   10   DROME:AF-Q9V3J9-F1 DOWN AND OUT, ISOFORM A;
1426:  ehej-A  3.0  5.7   89   625    9   DROME:AF-Q9W3P2-F1 IONOTROPIC RECEPTOR 7C, ISOFORM A;
1427:  ef3i-A  3.0 16.4  133   265    6   DROME:AF-Q9VH59-F1 ELONGATION OF VERY LONG CHAIN FATTY ACIDS PROTEIN
1428:  ekrj-A  3.0  8.0  161   845    7   DROME:AF-Q9V466-F1 NUCLEAR PORE COMPLEX PROTEIN NUP107;
1429:  efi2-A  3.0 18.2   97  2313    8   DROME:AF-Q9VYD1-F1 PROBABLE HISTONE-LYSINE N-METHYLTRANSFERASE CG171
1430:  eiga-A  3.0  9.8   52   128    4   DROME:AF-Q9VZ39-F1 UNCHARACTERIZED PROTEIN;
1431:  ec1y-A  3.0 16.1   79   373    8   DROME:AF-P15370-F1 PROTEIN EMBRYONIC GONAD;
1432:  edpt-A  3.0 15.3  100  1151    7   DROME:AF-A0A0B4KHZ9-F1 BIORIENTATION DEFECTIVE 1, ISOFORM E;
1433:  ej8r-A  3.0  5.4  144   474    7   DROME:AF-Q7K2W3-F1 GH04538P;
1434:  ec8a-A  3.0 24.4   91  1178    7   DROME:AF-Q23977-F1 DUAL SPECIFICITY MITOGEN-ACTIVATED PROTEIN KINASE
1435:  emzf-A  3.0  9.5  114   196    9   DROME:AF-Q9W588-F1 IP10007P;
1436:  ej8e-A  3.0 13.3  144   778   10   DROME:AF-Q9VLL5-F1 LP03571P;
1437:  eda6-A  3.0  5.5  105  1045    9   DROME:AF-Q9W5D3-F1 HEAT REPEAT-CONTAINING PROTEIN 6;
1438:  edza-A  3.0 11.0  145   625    8   DROME:AF-Q9VI15-F1 GH12023P;
1439:  ek19-A  3.0 12.6   57   568    9   DROME:AF-Q9VNA8-F1 PROTEIN DOWNSTREAM NEIGHBOR OF SON HOMOLOG;
1440:  efyh-A  3.0 17.8   86   299    7   DROME:AF-Q8T8Y5-F1 AT16536P;
1441:  eezz-A  3.0  8.2  114   447    8   DROME:AF-Q9VPD8-F1 MFS DOMAIN-CONTAINING PROTEIN;
1442:  ed6q-A  3.0 11.9  133  1448    5   DROME:AF-A1ZAB5-F1 PROTEIN CLUELESS;
1443:  ehbo-A  3.0  5.7  106   628    6   DROME:AF-Q9VSB3-F1 UNCHARACTERIZED PROTEIN, ISOFORM A;
1444:  efs6-A  3.0  9.2  120   586    9   DROME:AF-Q9VEG2-F1 IP13425P;
1445:  ejm1-A  3.0 29.8   93   525    8   DROME:AF-Q9VSC2-F1 EXTRA-EXTRA;
1446:  eini-A  3.0  6.5   68   250    6   DROME:AF-Q9VSS7-F1 UPF0193 PROTEIN EVG1 HOMOLOG;
1447:  ehxa-A  3.0 24.1   79   177    3   DROME:AF-Q9VZV8-F1 LD46404P;
1448:  eh1o-A  3.0 14.0   73   662    8   DROME:AF-Q9VRV6-F1 FI21277P1;
1449:  ecw7-A  3.0  7.0  120   581    8   DROME:AF-Q9VVD3-F1 LD31138P;
1450:  egkr-A  3.0 17.7  113   861   12   DROME:AF-Q9XZS9-F1 EG:33C11.2 PROTEIN;
1451:  ejsd-A  3.0  8.9   99   665   11   DROME:AF-Q9VXN4-F1 PROBABLE ARGININE--TRNA LIGASE, CYTOPLASMIC;
1452:  edrm-A  3.0 22.1   61   152   10   DROME:AF-Q9VRB4-F1 GEO08968P1;
1453:  ei2k-A  3.0 12.7  117  1229    6   DROME:AF-Q9VRX2-F1 VACUOLAR PROTEIN SORTING-ASSOCIATED PROTEIN 8 HOM
1454:  ee2y-A  3.0 16.5   76   982    5   DROME:AF-Q7KVR8-F1 AP-1 COMPLEX SUBUNIT GAMMA;
1455:  ed6c-A  3.0  9.3  127   504    4   DROME:AF-P30974-F1 TACHYKININ-LIKE PEPTIDES RECEPTOR 86C;
1456:  eglc-A  3.0  6.0   59   578    3   DROME:AF-Q9VN36-F1 MUCIN RELATED 82C;
1457:  eitm-A  3.0 13.1   82   128    5   DROME:AF-Q9VNW0-F1 GEO11142P1;
1458:  eiv4-A  3.0 18.9  107   763    3   DROME:AF-Q9VN03-F1 ATP-DEPENDENT RNA HELICASE SUV3 HOMOLOG, MITOCHON
1459:  eim8-A  3.0  9.8  104   498    7   DROME:AF-Q9VPD3-F1 PHOSPHATIDYLSERINE SYNTHASE;
1460:  ek4r-A  3.0  6.0  138   310    5   DROME:AF-A1Z6P0-F1 ZINC/IRON REGULATED TRANSPORTER-RELATED PROTEIN 4
1461:  ehpa-A  3.0 11.6   88   212   11   DROME:AF-A1ZA08-F1 UNCHARACTERIZED PROTEIN;
1462:  ec8j-A  3.0 17.7   90   170    1   DROME:AF-A2VEV0-F1 IP18415P;
1463:  ef6o-A  3.0  6.7   61   349    3   DROME:AF-P25722-F1 HEPARIN SULFATE O-SULFOTRANSFERASE;
1464:  eibl-A  3.0 12.8  141   313    5   DROME:AF-Q9W3S5-F1 LD03007P;
1465:  eile-A  3.0 12.8  103   657    8   DROME:AF-Q8I7C3-F1 LIM AND SH3 DOMAIN PROTEIN LASP;
1466:  ed07-A  3.0 26.8  126  1848    6   DROME:AF-Q8INR6-F1 HISTONE-LYSINE N-METHYLTRANSFERASE, H3 LYSINE-79
1467:  ef50-A  3.0 12.4  133  1307    6   DROME:AF-Q8MT77-F1 LD28489P;
1468:  ejxs-A  3.0 11.5   88   434    6   DROME:AF-Q9VS10-F1 MIP08469P;
1469:  eleg-A  3.0 23.9   99   429    6   DROME:AF-Q9VV46-F1 CUTICULAR PROTEIN 72EC;
1470:  ek0y-A  3.0 19.6   81   436    4   DROME:AF-Q9VSM4-F1 GH26459P;
1471:  edh2-A  3.0 11.4   88   185    5   DROME:AF-A0A6M3Q7P0-F1 UNCHARACTERIZED PROTEIN;
1472:  eioy-A  3.0  8.9   66   573    9   DROME:AF-Q9VME9-F1 PICKPOCKET 7;
1473:  eh65-A  3.0 10.0  150  1254    6   DROME:AF-Q9VRC9-F1 NPC INTRACELLULAR CHOLESTEROL TRANSPORTER 1 HOMOL
1474:  eew6-A  3.0  5.9  138  1164    9   DROME:AF-Q8IRF5-F1 UNCHARACTERIZED PROTEIN;
1475:  ekuz-A  3.0  6.8  101   942   12   DROME:AF-Q9VT91-F1 CANNONBALL;
1476:  edwz-A  3.0 14.2   65   644    3   DROME:AF-Q8IA42-F1 N-ACETYLGALACTOSAMINYLTRANSFERASE 4;
1477:  eew5-A  3.0 11.8  102   235    8   DROME:AF-Q9VID1-F1 TETRASPANIN;
1478:  ef1m-A  3.0  9.1   60   113    8   DROME:AF-Q6IDF5-F1 COMPLEX I-B15;
1479:  egxw-A  3.0  9.3   76   338    5   DROME:AF-Q8IRM2-F1 UNCHARACTERIZED PROTEIN, ISOFORM D;
1480:  efti-A  3.0 18.8   87   539    9   DROME:AF-P40797-F1 PROTEIN PEANUT;
1481:  edbd-A  3.0  4.1  119   349    5   DROME:AF-Q9VSZ4-F1 UNCHARACTERIZED PROTEIN;
1482:  ef3y-A  3.0  9.2  107   392    6   DROME:AF-Q9VK20-F1 LD18447P;
1483:  eeto-A  3.0 14.8  103   539    5   DROME:AF-Q9VU26-F1 GH21086P;
1484:  ekvv-A  3.0 15.3   74   373   14   DROME:AF-Q9VWM1-F1 TWIGGY, ISOFORM C;
1485:  emob-A  3.0 28.6   87   584    8   DROME:AF-Q9VCB5-F1 RE01338P;
1486:  eglt-A  3.0 20.1   89   285   11   DROME:AF-A1Z6K7-F1 EUKARYOTIC TRANSLATION INITIATION FACTOR 3 SUBUNI
1487:  edgh-A  3.0 16.4  114  1205   10   DROME:AF-Q9W097-F1 WD REPEAT-CONTAINING PROTEIN 55 HOMOLOG;
1488:  ej18-A  3.0 10.4  124   488    6   DROME:AF-P83119-F1 PROBABLE G-PROTEIN COUPLED RECEPTOR MTH-LIKE 12;
1489:  ehhs-A  3.0  6.0  111   855    5   DROME:AF-Q5U154-F1 RE01051P;
1490:  ei9q-A  3.0 25.8  111   593    7   DROME:AF-B7Z0P2-F1 IONOTROPIC RECEPTOR 94D;
1491:  ekhf-A  3.0  8.1   83   465    5   DROME:AF-Q9VEK5-F1 PEPTIDASE A1 DOMAIN-CONTAINING PROTEIN;
1492:  eid8-A  3.0 23.9   88   472    5   DROME:AF-Q9W0B6-F1 LD14179P;
1493:  edlq-A  3.0  7.7  128   992    6   DROME:AF-Q9VBX1-F1 NUCLEAR EXPORT MEDIATOR FACTOR NEMF HOMOLOG;
1494:  eidp-A  3.0 15.6  109   407   10   DROME:AF-Q9VRC1-F1 PLSC DOMAIN-CONTAINING PROTEIN;
1495:  ej4a-A  3.0 24.6   86  1883    2   DROME:AF-Q9VXE6-F1 NUCLEAR PORE COMPLEX PROTEIN NUP153;
1496:  ek1l-A  3.0 15.7   72   724    6   DROME:AF-Q24323-F1 SEMAPHORIN-2A;
1497:  eife-A  3.0 12.1   73   645    5   DROME:AF-X2JDS9-F1 CEH-10 HOMEODOMAIN-CONTAINING HOMOLOG;
1498:  eduh-A  3.0 21.0   96   121    7   DROME:AF-B7YZK1-F1 UNCHARACTERIZED PROTEIN, ISOFORM A;
1499:  ejvh-A  3.0 27.9  110   975    3   DROME:AF-P17210-F1 KINESIN HEAVY CHAIN;
1500:  ek1x-A  3.0 12.0   98   678    3   DROME:AF-Q9VBW6-F1 PROTEIN DISTAL ANTENNA;
1501:  ehr9-A  3.0  5.4  126   793   10   DROME:AF-Q9NHV9-F1 PROTEIN VAV;
1502:  egvi-A  2.9 19.5  106   615    5   DROME:AF-Q9VZ84-F1 GH01279P;
1503:  elwz-A  2.9 13.6   86  1069    6   DROME:AF-M9PE53-F1 MULTIPLE WING HAIRS, ISOFORM C;
1504:  ehy1-A  2.9  6.4  112   219    4   DROME:AF-Q9W377-F1 LP05863P;
1505:  el34-A  2.9  8.6   93   142   13   DROME:AF-A8DY57-F1 GEO10349P1;
1506:  eif4-A  2.9 14.0  125   790    4   DROME:AF-Q9VXN5-F1 PROTEIN KINASE DOMAIN-CONTAINING PROTEIN;
1507:  em04-A  2.9  7.5  106   564   10   DROME:AF-Q9VTS7-F1 UNCHARACTERIZED PROTEIN;
1508:  ehwq-A  2.9 10.8   75  1222    8   DROME:AF-Q0E910-F1 TAPAS, ISOFORM B;
1509:  ehcc-A  2.9 13.8   94   332    9   DROME:AF-Q9VMM7-F1 FI04466P;
1510:  eewz-A  2.9  3.3   83   103    6   DROME:AF-E1JIX4-F1 UNCHARACTERIZED PROTEIN;
1511:  ef35-A  2.9 19.5  108   618    6   DROME:AF-Q9VQY7-F1 UNCHARACTERIZED PROTEIN, ISOFORM A;
1512:  el69-A  2.9  8.5   58   748    3   DROME:AF-A8JNS0-F1 UNCHARACTERIZED PROTEIN, ISOFORM B;
1513:  ekxa-A  2.9  5.0  124  2003    5   DROME:AF-Q0E8T7-F1 FI23230P1;
1514:  ekvs-A  2.9 18.8   74   362    8   DROME:AF-A8JQX6-F1 UNCHARACTERIZED PROTEIN;
1515:  el53-A  2.9 20.2   95   853    3   DROME:AF-Q9VDH5-F1 KAINATE-TYPE IONOTROPIC GLUTAMATE RECEPTOR SUBUNI
1516:  em6j-A  2.9  4.8   90   575    8   DROME:AF-O96989-F1 CDC45L;
1517:  eiof-A  2.9 13.7  106   866    2   DROME:AF-A1ZBK1-F1 FI23922P1;
1518:  el8p-A  2.9 10.7   69   108    6   DROME:AF-Q4V645-F1 TRISSIN;
1519:  ejh9-A  2.9  4.5  134   448    7   DROME:AF-Q9VP87-F1 DECAPRENYL DIPHOSPHATE SYNTHASE SUBUNIT 2, ISOFOR
1520:  efbu-A  2.9 13.5   84   127    8   DROME:AF-Q95RA0-F1 GEO09367P1;
1521:  eg97-A  2.9 15.2  140   930    6   DROME:AF-Q8IPN2-F1 5-HYDROXYTRYPTAMINE (SEROTONIN) RECEPTOR 2A, ISOF
1522:  egdu-A  2.9 12.6  111   443   11   DROME:AF-Q9VPL8-F1 DUF4201 DOMAIN-CONTAINING PROTEIN;
1523:  efet-A  2.9  8.4   62    87    5   DROME:AF-Q8I0J3-F1 MITOCHONDRIAL RIBOSOMAL PROTEIN S21, ISOFORM A;
1524:  elfp-A  2.9  6.0  110   941    2   DROME:AF-Q7PLV6-F1 FI02158P;
1525:  emlp-A  2.9 17.8   90   596    7   DROME:AF-Q9VUQ7-F1 RE36966P;
1526:  ejk8-A  2.9 14.4   72   133    4   DROME:AF-Q6II68-F1 GEO10370P1;
1527:  efp3-A  2.9  9.3   64   272    5   DROME:AF-Q9W4D8-F1 UNCHARACTERIZED PROTEIN;
1528:  ehza-A  2.9 11.8   78  1462    5   DROME:AF-P16620-F1 TYROSINE-PROTEIN PHOSPHATASE 69D;
1529:  eerp-A  2.9 24.0  107   729    6   DROME:AF-Q9VMS4-F1 GH23983P;
1530:  ejl3-A  2.9  8.4   81   384    4   DROME:AF-Q9VPC4-F1 VWFC DOMAIN-CONTAINING PROTEIN;
1531:  ec5r-A  2.9 13.0   82  1369    6   DROME:AF-Q9VPW4-F1 DNA-DIRECTED RNA POLYMERASE;
1532:  emxk-A  2.9  5.6   55   650    7   DROME:AF-Q86BL8-F1 UNCHARACTERIZED PROTEIN;
1533:  elsm-A  2.9 25.6   66   971    8   DROME:AF-Q9W157-F1 BREAST CANCER TYPE 2 SUSCEPTIBILITY PROTEIN HOMOL
1534:  eld4-A  2.9  7.7  115   637    5   DROME:AF-Q9W2B3-F1 UNCHARACTERIZED PROTEIN, ISOFORM A;
1535:  ee56-A  2.9 30.3   94   447    3   DROME:AF-M9PI51-F1 UNCHARACTERIZED PROTEIN, ISOFORM E;
1536:  eic8-A  2.9  3.6   45    48   11   DROME:AF-D6W4Q3-F1 MIP22907P;
1537:  ei8d-A  2.9  9.5  131  2042    7   DROME:AF-Q9VEZ3-F1 PROTEIN MINI SPINDLES;
1538:  emk2-A  2.9 11.9   60   118    7   DROME:AF-M9PFX3-F1 UNCHARACTERIZED PROTEIN;
1539:  ed2y-A  2.9 17.5  128   351    5   DROME:AF-Q9VST8-F1 LD38503P;
1540:  ei7o-A  2.9  6.6   64   536    5   DROME:AF-Q9Y091-F1 PRE-MRNA-SPLICING REGULATOR FEMALE-LETHAL(2)D;
1541:  edd9-A  2.9 22.6   96   980    9   DROME:AF-Q8T4F7-F1 PROTEIN ENABLED;
1542:  efh2-A  2.9 17.7  118   382    3   DROME:AF-Q8IRY5-F1 UNCHARACTERIZED PROTEIN, ISOFORM C;
1543:  eeqh-A  2.9  9.8   67   145    4   DROME:AF-M9PCC9-F1 SHSP DOMAIN-CONTAINING PROTEIN;
1544:  el0q-A  2.9 18.2   54   281    7   DROME:AF-Q9V3A9-F1 UNCHARACTERIZED PROTEIN, ISOFORM A;
1545:  ekij-A  2.9  6.4  125   741    7   DROME:AF-Q0E8H7-F1 FI19426P1;
1546:  emin-A  2.9 12.1  142   341    7   DROME:AF-Q9VK00-F1 UNCHARACTERIZED PROTEIN, ISOFORM A;
1547:  ekty-A  2.9 10.9   86   686    5   DROME:AF-P29845-F1 HEAT SHOCK 70 KDA PROTEIN COGNATE 5;
1548:  ejwe-A  2.9 14.5   56   305   11   DROME:AF-Q9VQ51-F1 UNCHARACTERIZED PROTEIN, ISOFORM A;
1549:  edm4-A  2.9 12.7  137   564    4   DROME:AF-P20905-F1 5-HYDROXYTRYPTAMINE RECEPTOR 1;
1550:  eehp-A  2.9 10.2   60   667    3   DROME:AF-P53624-F1 MANNOSYL-OLIGOSACCHARIDE ALPHA-1,2-MANNOSIDASE IA
1551:  emn7-A  2.9 21.0  106  1189    6   DROME:AF-A1ZAE2-F1 UNCHARACTERIZED PROTEIN;
1552:  emt7-A  2.9 16.1   71   243    7   DROME:AF-A0A0B4LES9-F1 PHOSPHATIDYLINOSITOL-GLYCAN BIOSYNTHESIS CLASS
1553:  ejv9-A  2.9 19.1   78   550    4   DROME:AF-Q9VJN8-F1 RE50361P;
1554:  ei0k-A  2.9  5.1  121   708    7   DROME:AF-Q9VEB8-F1 BCDNA.GH04120;
1555:  ejz9-A  2.9 10.4   58   173   14   DROME:AF-Q9VUS6-F1 ECDYSONE-INDUCED GENE 71EC;
1556:  ed7f-A  2.9  5.6  119   228    3   DROME:AF-A1Z7X7-F1 GLUTATHIONE S TRANSFERASE T2;
1557:  efwr-A  2.9 11.2  100   232    8   DROME:AF-Q8INX8-F1 GOLD DOMAIN-CONTAINING PROTEIN;
1558:  ejvz-A  2.9  8.6   90   138   11   DROME:AF-G2J646-F1 MIP06567P1;
1559:  emyg-A  2.9 16.1   71   428    7   DROME:AF-Q9W4V8-F1 MITOCHONDRIAL IMPORT INNER MEMBRANE TRANSLOCASE S
1560:  ehoq-A  2.9 10.6   85   588    6   DROME:AF-Q9VGA8-F1 UNCHARACTERIZED PROTEIN;
1561:  efq5-A  2.9  4.3  116   223    5   DROME:AF-Q9XYZ9-F1 GLUTATHIONE S TRANSFERASE E12, ISOFORM A;
1562:  ehag-A  2.9 33.8   89   598    4   DROME:AF-Q9VW52-F1 PRECURSOR RNA PROCESSING 3, ISOFORM A;
1563:  eh40-A  2.9 13.2   76   214    5   DROME:AF-A0A0B4LF84-F1 UNCHARACTERIZED PROTEIN;
1564:  el4n-A  2.9  4.5   63   558    6   DROME:AF-Q8IMY8-F1 IONOTROPIC RECEPTOR 94F;
1565:  ekhp-A  2.9 12.7   59   232    5   DROME:AF-A8DYN5-F1 UNCHARACTERIZED PROTEIN, ISOFORM B;
1566:  efoa-A  2.9 24.1   87  1084    7   DROME:AF-Q8SWR8-F1 ATAXIN-2 HOMOLOG;
1567:  ed1d-A  2.9 26.0   59   237    5   DROME:AF-Q9VC84-F1 UNCHARACTERIZED PROTEIN;
1568:  ejdy-A  2.9  9.8   84   681   13   DROME:AF-Q9VSL1-F1 UNCHARACTERIZED PROTEIN, ISOFORM A;
1569:  eg2f-A  2.9 15.0  151   480    7   DROME:AF-Q9VT27-F1 CNMAMIDE RECEPTOR;
1570:  eh6m-A  2.9 13.1  141   514    6   DROME:AF-O97148-F1 G-PROTEIN COUPLED RECEPTOR MTH;
1571:  elo4-A  2.9 11.7  143   721    6   DROME:AF-A0A0B4K7V4-F1 TRANSPORTER;
1572:  ehsu-A  2.9 14.6  143   332    5   DROME:AF-Q7JRB2-F1 RH09039P;
1573:  ehmj-A  2.9 18.6   73   135    7   DROME:AF-Q9VYT9-F1 UNCHARACTERIZED PROTEIN;
1574:  ee6t-A  2.9  7.3   89  2669    7   DROME:AF-Q9W0T1-F1 NUCLEOSOME-REMODELING FACTOR SUBUNIT NURF301;
1575:  ejz6-A  2.9 17.2   67   691   10   DROME:AF-Q9VPZ4-F1 NRF DOMAIN-CONTAINING PROTEIN;
1576:  el1i-A  2.9 19.0   96   619    2   DROME:AF-Q9VYV5-F1 ALPHA-(1,6)-FUCOSYLTRANSFERASE;
1577:  emfl-A  2.9  4.8   87   405    9   DROME:AF-O01367-F1 PROTEIN HELD OUT WINGS;
1578:  ejpe-A  2.9 22.9  124  1073    4   DROME:AF-P49869-F1 PROBABLE NUCLEAR HORMONE RECEPTOR HR38;
1579:  ei33-A  2.9  8.3  122  1104    2   DROME:AF-B7Z092-F1 UNCHARACTERIZED PROTEIN, ISOFORM D;
1580:  edsx-A  2.9 11.6  136   396   10   DROME:AF-A1Z7X3-F1 G_PROTEIN_RECEP_F1_2 DOMAIN-CONTAINING PROTEIN;
1581:  efsu-A  2.9  7.2   61   453   10   DROME:AF-Q9VLJ8-F1 ADENYLYLTRANSFERASE AND SULFURTRANSFERASE MOCS3;
1582:  ehns-A  2.9  8.8   65    74    3   DROME:AF-Q9VY65-F1 MICOS COMPLEX SUBUNIT MIC10;
1583:  emw0-A  2.9  4.1   55    56    7   DROME:AF-A0A6M3Q6E2-F1 UNCHARACTERIZED PROTEIN;
1584:  ejkx-A  2.9 19.3   74   319    8   DROME:AF-Q9VPT9-F1 INTEGRAL MEMBRANE PROTEIN 2;
1585:  egl2-A  2.9  6.9   95   296    5   DROME:AF-Q9VMI6-F1 INOSITOL PHOSPHATASE INTERACTING PROTEIN, ISOFORM
1586:  eg2c-A  2.9 14.7  153   341    7   DROME:AF-Q9W0F8-F1 RHOMBOID PROTEASE;
1587:  egf4-A  2.9  5.1  119   235    6   DROME:AF-Q7JVK6-F1 COMPONENT 3 OF PROMOTER OF RISC;
1588:  eix1-A  2.9 26.2  115  1573    5   DROME:AF-Q9VMF3-F1 DIZZY ISOFORM AII;
1589:  ejb4-A  2.9 13.3   97   498   12   DROME:AF-Q8INX4-F1 MALE-SPECIFIC TRANSCRIPT 36FA;
1590:  egf2-A  2.9 11.6  103   553    5   DROME:AF-Q9VVI0-F1 SD09427P;
1591:  eizg-A  2.9 17.4   84   140    8   DROME:AF-Q9VWF8-F1 COILED-COIL DOMAIN-CONTAINING PROTEIN 86;
1592:  ee05-A  2.9 26.0   77  1406    6   DROME:AF-P42787-F1 CARBOXYPEPTIDASE D;
1593:  ei4m-A  2.9 17.2  147  2028    8   DROME:AF-A0A0B4JCZ8-F1 MISSING-IN-METASTASIS, ISOFORM F;
1594:  ec98-A  2.9 19.8  129   745    5   DROME:AF-Q9W164-F1 CALDESMON-RELATED PROTEIN;
1595:  ecyv-A  2.9  8.9  130   637    6   DROME:AF-Q9VUW9-F1 PALMITOYLTRANSFERASE HIP14;
1596:  ejye-A  2.9 16.7  131   988    8   DROME:AF-Q9W023-F1 FI03626P;
1597:  efce-A  2.9 23.4  112   570    8   DROME:AF-Q8MR37-F1 KRUEPPEL-LIKE FACTOR LUNA;
1598:  emvi-A  2.9  5.9  117   228    8   DROME:AF-Q9VB99-F1 LD03691P;
1599:  egme-A  2.9 16.3   85   380    5   DROME:AF-Q7K2D2-F1 DYNACTIN SUBUNIT 2;
1600:  ehmn-A  2.9 30.4  112   664    6   DROME:AF-Q9VYX2-F1 LD18373P;
1601:  efnh-A  2.9 15.9  102  1269   10   DROME:AF-M9PHQ2-F1 HISTONE DEACETYLASE;
1602:  emno-A  2.9  7.4   47    51    4   DROME:AF-Q7JWE4-F1 GEO09629P1;
1603:  ec3p-A  2.9 13.0  128  1080    7   DROME:AF-Q9I7R5-F1 APOLLO, ISOFORM A;
1604:  eggl-A  2.9 11.7   90   155    1   DROME:AF-M9NEY2-F1 UNCHARACTERIZED PROTEIN;
1605:  ejwf-A  2.9  4.5   90   174    8   DROME:AF-Q9VHS6-F1 COPPER TRANSPORTER;
1606:  egat-A  2.9 15.3  148   464    5   DROME:AF-P25931-F1 RYAMIDE RECEPTOR;
1607:  eme1-A  2.9  9.6   94  2381    7   DROME:AF-Q9VJ82-F1 KON-TIKI, ISOFORM B;
1608:  eczz-A  2.9  6.1  121   290    8   DROME:AF-Q9VLF2-F1 CCR4-NOT TRANSCRIPTION COMPLEX SUBUNIT 9;
1609:  ee9b-A  2.9 15.4   75   422   11   DROME:AF-Q9VCE1-F1 BECLIN-1-LIKE PROTEIN;
1610:  ecuv-A  2.9 11.9  146   513   12   DROME:AF-Q9W0R6-F1 PROBABLE G-PROTEIN COUPLED RECEPTOR MTH-LIKE 9;
1611:  eeh8-A  2.9 18.7  125   601    6   DROME:AF-P31368-F1 PROTEIN NUBBIN;
1612:  ejyx-A  2.9 11.0   62   443    8   DROME:AF-Q9VYD5-F1 BRANCHED-CHAIN-AMINO-ACID AMINOTRANSFERASE;
1613:  ed2j-A  2.9 24.1  116   755    4   DROME:AF-P21525-F1 TRANSCRIPTION FACTOR KAYAK, ISOFORMS A/B/F;
1614:  ec2f-A  2.9 12.9   63   548    5   DROME:AF-Q7PLL7-F1 DPR-INTERACTING PROTEIN LAMBDA;
1615:  eljo-A  2.9 13.7  137   542    3   DROME:AF-Q9VRM0-F1 LEUCOKININ RECEPTOR;
1616:  ei7j-A  2.9 12.9  100   565    4   DROME:AF-Q9VQX0-F1 GH14206P;
1617:  efcc-A  2.9  4.2  143  1684    5   DROME:AF-Q9VLT1-F1 PROTEIN MON2 HOMOLOG;
1618:  ejjo-A  2.9 16.6   86   404    7   DROME:AF-Q9VJE3-F1 LD24839P;
1619:  elsv-A  2.9  4.8  102   373   12   DROME:AF-Q95YI5-F1 UDP-SUGAR TRANSPORTER UST74C;
1620:  elvz-A  2.9 21.0  121   666    5   DROME:AF-Q9VPM3-F1 GH27858P;
1621:  ekii-A  2.9  8.5  113   904    5   DROME:AF-A1ZBF7-F1 V-TYPE PROTON ATPASE SUBUNIT A;
1622:  ehbk-A  2.9  4.8  143   814   10   DROME:AF-Q9VK82-F1 ORGANIC ANION TRANSPORTING POLYPEPTIDE 33EB;
1623:  ehjd-A  2.9 13.7  100   870    8   DROME:AF-Q9VWC7-F1 FI02109P;
1624:  el2o-A  2.9 12.1  111   841    5   DROME:AF-Q7PL76-F1 VACUOLAR PROTEIN SORTING-ASSOCIATED PROTEIN 41 HO
1625:  ee0s-A  2.9  6.8  143   516    5   DROME:AF-Q0IGX4-F1 IP16073P;
1626:  edu1-A  2.9 23.9  104   521    6   DROME:AF-Q9VQF5-F1 CWC25;
1627:  eg3m-A  2.9 18.6  127  1958    6   DROME:AF-Q9VB98-F1 PROBABLE RHO GTPASE-ACTIVATING PROTEIN CG5521;
1628:  ejfv-A  2.9 18.6  123   619    7   DROME:AF-Q9VMI9-F1 PHOSPHATIDYLINOSITOL-3,5-BISPHOSPHATE 3-PHOSPHATA
1629:  em07-A  2.9 18.7  116   284    9   DROME:AF-C0PDE0-F1 RETICULON-LIKE PROTEIN;
1630:  eimv-A  2.9 13.2  110   599    9   DROME:AF-M9PER3-F1 UNCHARACTERIZED PROTEIN, ISOFORM D;
1631:  ekkn-A  2.9 13.9  144   605   10   DROME:AF-Q9VKU2-F1 LD46023P;
1632:  ec9h-A  2.9  6.0  108   444    6   DROME:AF-Q94899-F1 COP9 SIGNALOSOME COMPLEX SUBUNIT 2;
1633:  el2q-A  2.9 10.2  136   363    7   DROME:AF-Q8IGV3-F1 RE23632P;
1634:  edo4-A  2.9 15.6   80   422    8   DROME:AF-Q9VZN1-F1 PICKPOCKET 27;
1635:  eles-A  2.9  5.6   90  1125    7   DROME:AF-A1Z8Z0-F1 UNCHARACTERIZED PROTEIN, ISOFORM C;
1636:  ei0o-A  2.9 10.8   58   267    2   DROME:AF-Q9VFY5-F1 UNCHARACTERIZED PROTEIN;
1637:  ei5h-A  2.9  8.2  124  1042    5   DROME:AF-A1ZAE9-F1 TREHALASE;
1638:  eg5d-A  2.9  7.2   71   127    4   DROME:AF-Q8IPI2-F1 GEO12034P1;
1639:  eg5l-A  2.9 13.6   66   412    5   DROME:AF-Q24342-F1 FRINGE GLYCOSYLTRANSFERASE;
1640:  edvl-A  2.9  4.9   69   152   10   DROME:AF-O96067-F1 DJTB-LIKE PROTEIN;
1641:  ejq1-A  2.9 11.1  105   343    5   DROME:AF-A0A0B4LFY9-F1 STIMULATOR OF INTERFERON GENES PROTEIN;
1642:  em23-A  2.9 14.5  109   710    6   DROME:AF-Q9VF78-F1 CONSERVED OLIGOMERIC GOLGI COMPLEX SUBUNIT 2;
1643:  emgp-A  2.8 12.8  149   655    7   DROME:AF-P08510-F1 POTASSIUM VOLTAGE-GATED CHANNEL PROTEIN SHAKER;
1644:  eh1e-A  2.8  8.5  174  1517    9   DROME:AF-Q7KTG6-F1 PHOSPHOLIPID-TRANSPORTING ATPASE;
1645:  emkw-A  2.8 19.7   68   634    3   DROME:AF-Q9VH18-F1 LD13728P;
1646:  eir1-A  2.8  4.5   77   520   10   DROME:AF-Q9VVK4-F1 ADENOSINE DEAMINASE;
1647:  ecu2-A  2.8 18.2   86   520    5   DROME:AF-Q27237-F1 PROTEIN TUMOROUS IMAGINAL DISCS, MITOCHONDRIAL;
1648:  el8t-A  2.8  5.6   87   107    5   DROME:AF-Q7KSC4-F1 MITOCHONDRIAL PYRUVATE CARRIER 1;
1649:  ef39-A  2.8  4.3   87   867    7   DROME:AF-Q7JYM7-F1 GH11924P;
1650:  eiix-A  2.8  4.9   64   986    2   DROME:AF-Q9W542-F1 LD07342P;
1651:  egwj-A  2.8 23.4   68   378   10   DROME:AF-Q8T8S2-F1 URIDINE PHOSPHORYLASE;
1652:  ejda-A  2.8 20.4  116   830    6   DROME:AF-Q8SX81-F1 LD20292P;
1653:  em6o-A  2.8 16.7   76   361    4   DROME:AF-Q9VCR9-F1 RH48101P;
1654:  eh28-A  2.8  8.8   65   121    6   DROME:AF-Q9VD66-F1 FEMALE-SPECIFIC INDEPENDENT OF TRANSFORMER;
1655:  ejze-A  2.8  4.0   62   114    6   DROME:AF-A0A0B4K6Y3-F1 UNCHARACTERIZED PROTEIN;
1656:  ejiy-A  2.8 13.9   56    65    7   DROME:AF-Q24475-F1 CELL DEATH PROTEIN RPR;
1657:  ehrw-A  2.8 10.1   81   148    9   DROME:AF-Q8SXX5-F1 GEO12594P1;
1658:  ei3z-A  2.8  6.0  143   436   11   DROME:AF-Q9VRE4-F1 LD23009P;
1659:  effs-A  2.8 10.5  137   585    7   DROME:AF-Q9W0R5-F1 PROBABLE G-PROTEIN COUPLED RECEPTOR MTH-LIKE 10;
1660:  ekfo-A  2.8 24.5  100  1711    5   DROME:AF-Q9NK54-F1 PROTEIN CHIFFON;
1661:  emwj-A  2.8 16.2  112   471    3   DROME:AF-Q7K5N4-F1 UBIQUITIN CARBOXYL-TERMINAL HYDROLASE CALYPSO;
1662:  efzy-A  2.8  4.9   84   373   10   DROME:AF-Q9VUM3-F1 GH25868P;
1663:  ej9w-A  2.8  6.1   94   224    4   DROME:AF-Q9W0K9-F1 LD10220P;
1664:  eeew-A  2.8  4.9   68   326    6   DROME:AF-A1Z6H9-F1 DEFECTIVE PROBOSCIS EXTENSION RESPONSE 12, ISOFOR
1665:  ej21-A  2.8  4.9  106   426   10   DROME:AF-Q9VGI0-F1 HISTAMINE-GATED CHLORIDE CHANNEL SUBUNIT 1;
1666:  ec34-A  2.8 11.7   96   194    9   DROME:AF-P22468-F1 GONADAL PROTEIN GDL;
1667:  eg96-A  2.8 10.7  142   546    5   DROME:AF-Q9VS51-F1 CLN7, ISOFORM A;
1668:  ehs6-A  2.8  4.7   38    38    5   DROME:AF-M9PEK4-F1 UNCHARACTERIZED PROTEIN;
1669:  ehcz-A  2.8  8.5  134   507    8   DROME:AF-A0A0B4KHK8-F1 UNCHARACTERIZED PROTEIN, ISOFORM C;
1670:  ej3i-A  2.8 20.0   79   159    9   DROME:AF-Q9VXL4-F1 NUCLEAR NUCLEIC ACID-BINDING PROTEIN C1D;
1671:  ec8o-A  2.8 16.7   63   650    3   DROME:AF-Q8MRC9-F1 PUTATIVE POLYPEPTIDE N-ACETYLGALACTOSAMINYLTRANSF
1672:  eftx-A  2.8 16.0   66   522    9   DROME:AF-Q9VIM9-F1 UDP-GLYCOSYLTRANSFERASE FAMILY 37 MEMBER A1;
1673:  emw2-A  2.8 17.3   98   890    7   DROME:AF-Q9V435-F1 YURI GAGARIN, ISOFORM B;
1674:  ejsl-A  2.8 17.5   96   676    4   DROME:AF-Q07093-F1 HEAD-SPECIFIC GUANYLATE CYCLASE;
1675:  eh1w-A  2.8  9.2  125   805    6   DROME:AF-P16395-F1 MUSCARINIC ACETYLCHOLINE RECEPTOR DM1;
1676:  ei2m-A  2.8  3.6   81   553    1   DROME:AF-Q8T3Z4-F1 AT24727P;
1677:  efxi-A  2.8 20.1  106  1372    3   DROME:AF-Q0KIC3-F1 UNCHARACTERIZED PROTEIN CG43427;
1678:  ekvc-A  2.8 25.0  111   946    4   DROME:AF-Q9VI93-F1 ZINC FINGER PROTEIN ROTUND;
1679:  eld0-A  2.8 11.3   79   406    9   DROME:AF-O77477-F1 LD24471P;
1680:  elnd-A  2.8 14.3   78   205   10   DROME:AF-Q76NP9-F1 COMM DOMAIN-CONTAINING PROTEIN 5;
1681:  ef2z-A  2.8 10.5   90   599    8   DROME:AF-A1ZA14-F1 IONOTROPIC RECEPTOR 52A;
1682:  ej45-A  2.8  7.6  108   531    5   DROME:AF-Q9VCF6-F1 FATTY ACYL-COA REDUCTASE;
1683:  eimx-A  2.8  9.9  139   502    5   DROME:AF-Q7K2N3-F1 GH23975P;
1684:  el3o-A  2.8  6.3  143   402   10   DROME:AF-Q8IMR4-F1 YIP1D-INTERACTING FACTOR 1, ISOFORM C;
1685:  eel2-A  2.8 20.6   90  1096    7   DROME:AF-Q9V4E5-F1 RECEPTOR PROTEIN-TYROSINE KINASE;
1686:  eghw-A  2.8 16.2  154   741    6   DROME:AF-Q8MLV1-F1 LAMIN-B RECEPTOR;
1687:  efz1-A  2.8  4.6   92   314    8   DROME:AF-A0A0B4K6G0-F1 UNCHARACTERIZED PROTEIN, ISOFORM B;
1688:  emtr-A  2.8  7.3  112   215    6   DROME:AF-A1Z6U3-F1 IP01824P;
1689:  ed6d-A  2.8  8.4   89  1002    6   DROME:AF-Q0E8N6-F1 CLUMSY, ISOFORM B;
1690:  els5-A  2.8  8.4   96   306   11   DROME:AF-Q9VAD4-F1 EIF-2B GDP-GTP EXCHANGE FACTOR SUBUNIT ALPHA;
1691:  egyu-A  2.8 23.2   91   213    7   DROME:AF-P48604-F1 GRPE PROTEIN HOMOLOG, MITOCHONDRIAL;
1692:  ed3s-A  2.8  4.1  115   225    9   DROME:AF-Q7JVZ8-F1 GLUTATHIONE S TRANSFERASE E11, ISOFORM A;
1693:  edky-A  2.8 23.1  124   952    7   DROME:AF-Q9VTM9-F1 SISTERS UNBOUND;
1694:  efun-A  2.8 21.9  102  1046    9   DROME:AF-P14083-F1 PROTEIN JIM LOVELL;
1695:  elw0-A  2.8 18.2  102   649    9   DROME:AF-Q9VLP4-F1 PROTEIN MITOSHELL;
1696:  ef97-A  2.8 28.0   84   573   11   DROME:AF-Q9VDK9-F1 GH12359P;
1697:  ejko-A  2.8 17.9  110   783    6   DROME:AF-Q9VPX6-F1 ADENYLYL CYCLASE-ASSOCIATED PROTEIN;
1698:  ed2g-A  2.8  8.7  182  2051    9   DROME:AF-Q9W444-F1 UNCHARACTERIZED PROTEIN, ISOFORM C;
1699:  eh8t-A  2.8 10.0  105   527    9   DROME:AF-Q9VGT1-F1 RE70280P;
1700:  el27-A  2.8  8.7  113   241    8   DROME:AF-Q9VLI3-F1 IP07829P;
1701:  ekde-A  2.8  9.2  144   669    8   DROME:AF-Q9W4Y2-F1 PDF RECEPTOR;
1702:  ek92-A  2.8 13.2  102   166    6   DROME:AF-E1JHP6-F1 UNCHARACTERIZED PROTEIN;
1703:  em1m-A  2.8 11.9   59   388   10   DROME:AF-Q7K237-F1 GLYCOPROTEIN-N-ACETYLGALACTOSAMINE 3-BETA-
1704:  ejso-A  2.8  5.9   86   175    5   DROME:AF-Q9VUF9-F1 GH08457P;
1705:  edov-A  2.8 17.8   78   519    6   DROME:AF-Q9VGT5-F1 UDP-GLUCURONOSYLTRANSFERASE;
1706:  eiwe-A  2.8 10.1   79   604   13   DROME:AF-Q9VZC5-F1 ZP DOMAIN-CONTAINING PROTEIN;
1707:  ei0w-A  2.8  9.9   83   620    5   DROME:AF-Q8SZY7-F1 LD06050P;
1708:  emvv-A  2.8 10.1  114   276    7   DROME:AF-Q9VBM6-F1 PALMITOYLTRANSFERASE;
1709:  eee3-A  2.8 29.9   84   732    8   DROME:AF-A0A0B4LFP0-F1 UNCHARACTERIZED PROTEIN, ISOFORM A;
1710:  el1w-A  2.8  9.0  117  1788    5   DROME:AF-P11046-F1 LAMININ SUBUNIT BETA-1;
1711:  eibg-A  2.8  8.7   61   634    8   DROME:AF-Q9VQH3-F1 FI08407P;
1712:  emuo-A  2.8 14.5   66   614   11   DROME:AF-Q9VTQ3-F1 COILED-COIL DOMAIN CONTAINING PROTEIN 151;
1713:  emx2-A  2.8 14.3   72   369    4   DROME:AF-Q8SXQ7-F1 PEPTIDOGLYCAN-RECOGNITION PROTEIN LF;
1714:  eiuf-A  2.8 10.0   61   213   10   DROME:AF-M9PGI6-F1 SECRETORY 22, ISOFORM B;
1715:  ek82-A  2.8 14.4   70   267    9   DROME:AF-A0A0B4K6S5-F1 UNCHARACTERIZED PROTEIN, ISOFORM B;
1716:  eiv5-A  2.8  2.8   43    45    9   DROME:AF-A8DZ22-F1 MIP29362P;
1717:  ejlh-A  2.8  5.0   57    59   11   DROME:AF-Q1WWA2-F1 GEO11554P1;
1718:  emzi-A  2.8 10.3  102   801    2   DROME:AF-Q9W3K6-F1 LD35927P;
1719:  edbj-A  2.8  7.9   74   404    7   DROME:AF-Q9VRW9-F1 RE72105P;
1720:  edtg-A  2.8  7.6   94   353   10   DROME:AF-Q9VNW1-F1 LD30543P;
1721:  efik-A  2.8  6.1  139   491    4   DROME:AF-Q9U622-F1 GH25507P;
1722:  efvd-A  2.8  4.2  126   509    8   DROME:AF-Q9VPF8-F1 TRANSMEMBRANE PROTEIN 104 HOMOLOG;
1723:  ejcs-A  2.8  5.0  110   641    9   DROME:AF-Q9VQX6-F1 LP05054P;
1724:  eibk-A  2.8 13.5  101  2167    8   DROME:AF-Q9V3Z6-F1 MYOSIN-VIIA;
1725:  ehre-A  2.8 28.0   82   204    2   DROME:AF-Q9W2F5-F1 UNCHARACTERIZED PROTEIN;
1726:  ehff-A  2.8 17.8  127  1488    8   DROME:AF-P26019-F1 DNA POLYMERASE ALPHA CATALYTIC SUBUNIT;
1727:  emrx-A  2.8 24.2  110   342    7   DROME:AF-Q4QQ70-F1 IP09819P;
1728:  ek65-A  2.8  8.0   81   138    6   DROME:AF-Q6NN09-F1 ATPASE PROTEIN 9;
1729:  eepm-A  2.8 10.7   53   228   11   DROME:AF-A0A0C4DHN2-F1 UNCHARACTERIZED PROTEIN, ISOFORM B;
1730:  edam-A  2.8 25.1   93   532   10   DROME:AF-Q9W555-F1 COATOMER SUBUNIT DELTA;
1731:  eiwj-A  2.8 16.9  121   318    7   DROME:AF-Q9W0P3-F1 MEDIATOR OF RNA POLYMERASE II TRANSCRIPTION SUBUN
1732:  ejy4-A  2.8 11.0  124   419    9   DROME:AF-Q9VMC6-F1 GH06693P;
1733:  ekkv-A  2.8  6.0  122   455    4   DROME:AF-M9NDI3-F1 SORTING NEXIN 6, ISOFORM B;
1734:  eler-A  2.8  5.4  119   821    4   DROME:AF-Q5BI50-F1 CULLIN 4, ISOFORM A;
1735:  efnl-A  2.8  3.7   66    87    3   DROME:AF-E1JI70-F1 LD07519P;
1736:  egp6-A  2.8 10.8  145   562    6   DROME:AF-Q9VQI2-F1 LD08641P;
1737:  ekfe-A  2.8 12.2   83   970    7   DROME:AF-Q95TU2-F1 LD23187P;
1738:  eio1-A  2.8  4.3  100   286    7   DROME:AF-Q9VDE4-F1 BRIDE OF DOUBLETIME;
1739:  edax-A  2.8  6.2   84   131    2   DROME:AF-Q8T0B1-F1 NUCLEAR ENVELOPE PHOSPHATASE-REGULATORY SUBUNIT 1
1740:  elk6-A  2.8 12.0   64   322    6   DROME:AF-Q9VF14-F1 POLY(U)-SPECIFIC ENDORIBONUCLEASE;
1741:  ee5b-A  2.8 10.5  114   687    7   DROME:AF-Q9VJZ7-F1 RIBOSOMAL RNA PROCESSING PROTEIN 1 HOMOLOG;
1742:  egyb-A  2.8 14.9  113   623   12   DROME:AF-A1ZB18-F1 UNCHARACTERIZED PROTEIN;
1743:  ehev-A  2.8 10.2  154  1167    6   DROME:AF-Q9V9R3-F1 ADENYLATE CYCLASE TYPE 3;
1744:  elzd-A  2.8 18.0   83   653    4   DROME:AF-Q9VZK2-F1 FI01106P;
1745:  em1i-A  2.8  9.2  113  1459    5   DROME:AF-Q9VVK6-F1 UNCHARACTERIZED PROTEIN;
1746:  ed9d-A  2.8 14.9   94   894    2   DROME:AF-Q9VIZ3-F1 LD25692P;
1747:  elgx-A  2.8  6.8   61   253    5   DROME:AF-Q9VKD7-F1 MITOCHONDRIAL CARDIOLIPIN HYDROLASE;
1748:  ehgf-A  2.8 24.0   96   980    6   DROME:AF-A4VCL2-F1 EXTRACELLULAR SERINE/THREONINE PROTEIN CG31145;
1749:  elkc-A  2.8 26.7  100  1054    8   DROME:AF-P28166-F1 ZINC FINGER PROTEIN 1;
1750:  eh5i-A  2.8 12.6  129  1901    7   DROME:AF-M9PCE3-F1 UNCHARACTERIZED PROTEIN, ISOFORM D;
1751:  efu2-A  2.8  6.5   93   425    5   DROME:AF-Q9VGV1-F1 RE54776P;
1752:  eluy-A  2.8 15.2  142   660    6   DROME:AF-A1Z935-F1 SOLUTE CARRIER FAMILY 30 MEMBER 9;
1753:  egwk-A  2.8 13.4   74   342    4   DROME:AF-A0A0B4K8B1-F1 UNCHARACTERIZED PROTEIN, ISOFORM C;
1754:  efc4-A  2.8 21.6   71   575   10   DROME:AF-Q9VMT1-F1 RECEPTOR PROTEIN SERINE/THREONINE KINASE;
1755:  eh8w-A  2.8  5.6  120  1048    4   DROME:AF-Q9VKW4-F1 KINESIN-LIKE PROTEIN AT 31E, ISOFORM A;
1756:  ee7o-A  2.8 11.6  107   691    9   DROME:AF-Q9VQM8-F1 UNCHARACTERIZED PROTEIN, ISOFORM A;
1757:  ec7f-A  2.8 16.3  104   447    8   DROME:AF-Q9VAG4-F1 VACUOLAR PROTEIN SORTING-ASSOCIATED PROTEIN 16B;
1758:  elja-A  2.8 16.4   66   117    6   DROME:AF-Q9VZ90-F1 UNCHARACTERIZED PROTEIN;
1759:  el2e-A  2.8  3.4   81   168    5   DROME:AF-Q9VE26-F1 UNCHARACTERIZED PROTEIN;
1760:  eddn-A  2.8 19.6   80   381   13   DROME:AF-Q9W0D9-F1 GH25855P;
1761:  ejcj-A  2.8  4.1  117  1576    3   DROME:AF-A1Z9P3-F1 PROTEIN SHROOM;
1762:  eif3-A  2.8  6.7   96   743    5   DROME:AF-Q9W3J8-F1 DYNEIN REGULATORY COMPLEX PROTEIN 1 HOMOLOG;
1763:  eczj-A  2.8 22.2  108   977    9   DROME:AF-Q9VW24-F1 MITOGEN-ACTIVATED PROTEIN KINASE KINASE KINASE;
1764:  ek5x-A  2.8 10.0   72   233    4   DROME:AF-Q9W393-F1 ACTIVATOR OF BASAL TRANSCRIPTION 1;
1765:  ec7n-A  2.8  6.0  113   304    7   DROME:AF-Q7JVP2-F1 CCR4-NOT TRANSCRIPTION COMPLEX SUBUNIT 9;
1766:  eetx-A  2.8 11.8   68   471    4   DROME:AF-Q9VBR3-F1 ASTROCYTIC LEUCINE-RICH REPEAT MOLECULE;
1767:  ehk8-A  2.8 12.8   64   418    5   DROME:AF-Q9VDY9-F1 45 KDA CALCIUM-BINDING PROTEIN;
1768:  efwe-A  2.8 29.8   87   516    7   DROME:AF-Q7JQL2-F1 LD20463P;
1769:  egwd-A  2.8 19.7   98   379    9   DROME:AF-Q9VR19-F1 EARLY BOUNDARY ACTIVITY PROTEIN 3;
1770:  ed3c-A  2.8 16.4  105   675   10   DROME:AF-Q9Y110-F1 BCDNA.GH10711;
1771:  efew-A  2.8  4.9   67   830   10   DROME:AF-Q9VCW2-F1 CARDINAL;
1772:  eim3-A  2.8 30.2   94   629    4   DROME:AF-Q9VCR3-F1 PROTEOGLYCAN COW;
1773:  eezp-A  2.8 15.5  121   249    1   DROME:AF-Q9VWX9-F1 ANDORRA;
1774:  elce-A  2.8 17.2   92   760    2   DROME:AF-Q9W099-F1 MIP04866P;
1775:  el7f-A  2.8 10.5  152   660    7   DROME:AF-Q9VFW5-F1 PYROKININ 2 RECEPTOR 1;
1776:  eksl-A  2.8  9.5  115   975    9   DROME:AF-Q9VAH2-F1 LD33331P;
1777:  elto-A  2.8  7.4   90   195    6   DROME:AF-Q9VHG6-F1 INSULATOR BINDING FACTOR 2;
1778:  egng-A  2.8 23.1   64   312   13   DROME:AF-A8DZ27-F1 DEFECTIVE PROBOSCIS EXTENSION RESPONSE 7, ISOFORM
1779:  efe0-A  2.8  7.7  128  1931   14   DROME:AF-Q4LDP4-F1 GCP_N_TERMINAL DOMAIN-CONTAINING PROTEIN;
1780:  eger-A  2.8 19.6  100   285    4   DROME:AF-Q9VJY8-F1 INHIBITOR OF GROWTH PROTEIN;
1781:  egly-A  2.8  6.6   66   487    5   DROME:AF-Q9VTV7-F1 UNCHARACTERIZED PROTEIN;
1782:  edrl-A  2.8  5.6   91   440    8   DROME:AF-Q0E8U8-F1 UNCHARACTERIZED PROTEIN, ISOFORM B;
1783:  emz9-A  2.8  7.6  121  1312    9   DROME:AF-Q9W2I5-F1 UNCHARACTERIZED PROTEIN;
1784:  eib8-A  2.8 11.5   77   101    3   DROME:AF-Q0KI97-F1 PROTEIN FMC1 HOMOLOG;
1785:  eh7f-A  2.8 10.6   67   241    4   DROME:AF-M9NEC4-F1 UNCHARACTERIZED PROTEIN, ISOFORM C;
1786:  efxh-A  2.8  6.7  101  1318    7   DROME:AF-Q9W252-F1 DNA REPAIR PROTEIN RAD50;
1787:  egit-A  2.8 13.5  103   230    4   DROME:AF-Q9VAK2-F1 UNCHARACTERIZED PROTEIN, ISOFORM A;
1788:  ehgq-A  2.8 11.7  126   753    6   DROME:AF-Q4V551-F1 80 KDA NUCLEAR CAP-BINDING PROTEIN;
1789:  egdh-A  2.8 15.5  116  1732    7   DROME:AF-Q9VJ35-F1 LD01527P;
1790:  ef0a-A  2.8 21.8  113   893    6   DROME:AF-Q9VRV8-F1 FI21453P1;
1791:  ei3k-A  2.8 10.9  101   196   10   DROME:AF-Q9VTA1-F1 UNCHARACTERIZED PROTEIN;
1792:  em55-A  2.8  7.9  118   246    7   DROME:AF-Q9VII2-F1 IP07785P;
1793:  emgf-A  2.8 12.4   62   919    2   DROME:AF-Q9VR18-F1 UNCHARACTERIZED PROTEIN, ISOFORM A;
1794:  ela8-A  2.8 23.6   66  2020    8   DROME:AF-E2QD98-F1 STARDUST, ISOFORM G;
1795:  ecug-A  2.8  7.2   96   572    5   DROME:AF-Q9VNW8-F1 FI24011P1;
1796:  el4j-A  2.8 17.4   72   136    7   DROME:AF-A1Z949-F1 WAKE-UP-CALL, ISOFORM A;
1797:  egh1-A  2.8 15.1   78   269    8   DROME:AF-P36188-F1 TROPONIN I;
1798:  ecxe-A  2.8 18.5  151   809    8   DROME:AF-X2JJX6-F1 LEUCINE-RICH REPEAT-CONTAINING G PROTEIN-COUPLED
1799:  eg8h-A  2.8 12.5  104   469    8   DROME:AF-M9PJQ1-F1 UNCHARACTERIZED PROTEIN, ISOFORM E;
1800:  eg55-A  2.8  3.4   32    34    6   DROME:AF-A0A6M3Q933-F1 UNCHARACTERIZED PROTEIN;
1801:  ehmi-A  2.8  8.9  135   765    6   DROME:AF-Q9VUG1-F1 DALLY-LIKE, ISOFORM A;
1802:  eewa-A  2.8 20.1   67   398    6   DROME:AF-Q9VTQ9-F1 AT06668P;
1803:  egdj-A  2.8  6.9  113   777    7   DROME:AF-Q86P18-F1 RE14039P;
1804:  eeoj-A  2.8 20.4  117   470   11   DROME:AF-E1JHL3-F1 FI16531P1;
1805:  ee5y-A  2.8 31.7  103   907    6   DROME:AF-Q9VZU5-F1 BTB-PROTEIN-VII, ISOFORM F;
1806:  elr0-A  2.8 35.2   90   660   11   DROME:AF-Q9VV90-F1 FI23334P1;
1807:  ec5b-A  2.8 14.5  127   970    7   DROME:AF-P31007-F1 DISKS LARGE 1 TUMOR SUPPRESSOR PROTEIN;
1808:  ei3u-A  2.8  3.9   86   278    2   DROME:AF-Q9VI12-F1 HORMONE RECEPTOR 83;
1809:  ekul-A  2.8 31.3  125  1847    8   DROME:AF-A0A0B4KGL0-F1 NEUREXIN 1, ISOFORM F;
1810:  ejn2-A  2.8  9.1   91   805    4   DROME:AF-Q960Z0-F1 KINESIN-LIKE PROTEIN KLP10A;
1811:  efhy-A  2.8 17.7   86   431    8   DROME:AF-Q9VCI3-F1 LIPID STORAGE DROPLETS SURFACE-BINDING PROTEIN 1;
1812:  eety-A  2.8 13.6  123   836    9   DROME:AF-Q9V7N5-F1 V-TYPE PROTON ATPASE SUBUNIT C;
1813:  efpy-A  2.8 15.8   99   545   10   DROME:AF-A0A0B4KGD9-F1 UNCHARACTERIZED PROTEIN, ISOFORM C;
1814:  edqh-A  2.8 24.0   73   602    5   DROME:AF-Q9VFD9-F1 DEFECTIVE PROBOSCIS EXTENSION RESPONSE 9, ISOFORM
1815:  eica-A  2.8 15.3   67   201   18   DROME:AF-Q9VPD6-F1 RE48077P;
1816:  ell7-A  2.8 17.3  114   714    7   DROME:AF-Q9VQV3-F1 LD31554P;
1817:  ekyu-A  2.8  7.7  123  1360    7   DROME:AF-Q7KTA0-F1 RICKETS;
1818:  ekc9-A  2.8 23.1   87  1484    6   DROME:AF-X2JE21-F1 MIND-MELD, ISOFORM J;
1819:  elll-A  2.8 10.2   88   201    9   DROME:AF-Q7K2X4-F1 GH01933P;
1820:  ei9g-A  2.8 23.8   84  1162    6   DROME:AF-Q86BP6-F1 ENHANCED LEVEL OF GENOMIC INSTABILITY 1, ISOFORM
1821:  edmq-A  2.8 12.2  109   913    2   DROME:AF-Q9VMP3-F1 GLUTAMATE RECEPTOR IIB;
1822:  em3e-A  2.8 17.9   95   192    6   DROME:AF-Q9W1V8-F1 CG9893 PROTEIN;
1823:  ek5v-A  2.8  6.9  156   595    8   DROME:AF-Q9VLY4-F1 IP11961P;
1824:  ed0r-A  2.8  9.4   71   320    4   DROME:AF-Q9W3K9-F1 FI02989P;
1825:  efcs-A  2.8 13.9   84   776   12   DROME:AF-Q9VV40-F1 GOLGIN 104;
1826:  efvr-A  2.8  5.8  122   228    7   DROME:AF-Q9VIU6-F1 LD43293P;
1827:  emzu-A  2.8 34.5   95  1064    4   DROME:AF-Q7YU01-F1 VERY LOW-DENSITY LIPOPROTEIN RECEPTOR;
1828:  egj4-A  2.7 15.8  123   605    4   DROME:AF-Q9GQQ0-F1 PROTEIN SPINSTER;
1829:  ekcy-A  2.7  6.9  110   765    8   DROME:AF-Q9VBP0-F1 FI21465P1;
1830:  eldb-A  2.7  9.1  144   572   10   DROME:AF-P18932-F1 NADH-UBIQUINONE OXIDOREDUCTASE CHAIN 5;
1831:  ekni-A  2.7 11.1  127   493    7   DROME:AF-Q9VC87-F1 RE57978P;
1832:  ej1m-A  2.7 16.6   71   158    6   DROME:AF-Q9VFI7-F1 UNCHARACTERIZED PROTEIN;
1833:  ejeu-A  2.7  4.0   96   199    5   DROME:AF-Q9I7M1-F1 OLFACTORY-SPECIFIC 9;
1834:  egtq-A  2.7 13.6  125   617   11   DROME:AF-Q9VSX7-F1 LD02310P;
1835:  ejis-A  2.7 18.5   77   323    8   DROME:AF-Q24048-F1 SODIUM/POTASSIUM-TRANSPORTING ATPASE SUBUNIT BETA
1836:  ehp7-A  2.7 10.5  100   642   12   DROME:AF-Q9VYN4-F1 IONOTROPIC RECEPTOR 11A;
1837:  ehq5-A  2.7 22.5  109   351    9   DROME:AF-Q9W2V8-F1 MIP04782P;
1838:  ekyw-A  2.7  4.7  130   980    8   DROME:AF-Q9W495-F1 GPI INOSITOL-DEACYLASE;
1839:  edqi-A  2.7 12.2   70   183    6   DROME:AF-Q9VNE8-F1 RE24848P;
1840:  eg3n-A  2.7 27.8   96   255    5   DROME:AF-Q9VCG3-F1 PUTATIVE OPA3-LIKE PROTEIN CG13603;
1841:  ek9j-A  2.7 11.0   51   330   14   DROME:AF-X2JGK6-F1 NADH-CYTOCHROME B5 REDUCTASE;
1842:  ek4i-A  2.7  8.4  113   632    5   DROME:AF-Q9VDR9-F1 UNCHARACTERIZED PROTEIN;
1843:  efxm-A  2.7 25.2  112   487    7   DROME:AF-Q9VZB0-F1 UNCHARACTERIZED PROTEIN;
1844:  ehjp-A  2.7 11.8   59    95   10   DROME:AF-A0A0B4K6X1-F1 UNCHARACTERIZED PROTEIN, ISOFORM A;
1845:  edcj-A  2.7 12.3   70   553   13   DROME:AF-E2QD54-F1 NATALISIN, ISOFORM D;
1846:  em63-A  2.7  6.1  125   894   11   DROME:AF-Q8T043-F1 CHASKI, ISOFORM A;
1847:  eea7-A  2.7 20.8  100   963    4   DROME:AF-P12297-F1 PROTEIN SUPPRESSOR OF WHITE APRICOT;
1848:  edwb-A  2.7 10.9   70   325    4   DROME:AF-Q7JXC6-F1 LD27256P;
1849:  ekox-A  2.7  6.4  111   808   10   DROME:AF-Q9VAU1-F1 SNUSTORR, ISOFORM A;
1850:  edap-A  2.7  4.7   49    54    4   DROME:AF-A0A1L4AAF3-F1 UNCHARACTERIZED PROTEIN, ISOFORM A;
1851:  eid5-A  2.7  8.4   63   122   10   DROME:AF-Q8IRP6-F1 GEO10507P1;
1852:  ekvx-A  2.7 16.4  127   521    6   DROME:AF-Q7K4H1-F1 LD40680P;
1853:  ej85-A  2.7 39.8   98   837    8   DROME:AF-C3KGP2-F1 MIP04163P;
1854:  eku1-A  2.7 20.4   65   536    5   DROME:AF-Q9VLU4-F1 SERINE PROTEASE INHIBITOR 28DC;
1855:  elaf-A  2.7  5.3   95   318    5   DROME:AF-Q9V9S0-F1 FI04419P;
1856:  eexl-A  2.7 15.7  108   395    6   DROME:AF-Q9VM45-F1 NUF2;
1857:  eft7-A  2.7 15.2   72   308    1   DROME:AF-P39413-F1 ADULT ENHANCER FACTOR 1;
1858:  ec9g-A  2.7 13.9   83   445    7   DROME:AF-Q9W2F1-F1 UNCHARACTERIZED PROTEIN, ISOFORM A;
1859:  eeoe-A  2.7  8.1  132   411    7   DROME:AF-Q9VP78-F1 GH23156P;
1860:  eere-A  2.7  3.1   45   245    9   DROME:AF-A1ZBP9-F1 ODORANT-BINDING PROTEIN 56C, ISOFORM B;
1861:  ekos-A  2.7 12.5   82   250    4   DROME:AF-Q9VEG8-F1 RE59232P;
1862:  ed23-A  2.7 16.4   74   113    4   DROME:AF-Q9VTE8-F1 GEO08928P1;
1863:  eghf-A  2.7 21.3   89   204    1   DROME:AF-Q8IH24-F1 MEDIATOR OF RNA POLYMERASE II TRANSCRIPTION SUBUN
1864:  ejx1-A  2.7  7.7  111   506   10   DROME:AF-Q8MMC6-F1 FATTY ACYL-COA REDUCTASE;
1865:  ej32-A  2.7 19.5  120  1002    6   DROME:AF-Q24314-F1 VACUOLAR PROTEIN SORTING-ASSOCIATED PROTEIN 18 HO
1866:  eija-A  2.7 30.5   96  1418    5   DROME:AF-Q7KVX6-F1 UNCHARACTERIZED PROTEIN, ISOFORM C;
1867:  eeyy-A  2.7 22.7  100   711    9   DROME:AF-Q7KU81-F1 RRM DOMAIN-CONTAINING PROTEIN;
1868:  ed71-A  2.7  5.1   59   444    5   DROME:AF-Q9VMS3-F1 CARBOHYDRATE SULFOTRANSFERASE;
1869:  eeuu-A  2.7  5.8   88   266    2   DROME:AF-Q9W3Y8-F1 UNCHARACTERIZED PROTEIN, ISOFORM A;
1870:  ed4a-A  2.7 14.0  109   619    7   DROME:AF-Q29R14-F1 LP01683P;
1871:  ef2c-A  2.7 32.8   80   213    4   DROME:AF-Q9VE08-F1 GH10002P;
1872:  eedd-A  2.7 11.3   76   213    9   DROME:AF-A8QI13-F1 ACTIVATOR OF BASAL TRANSCRIPTION 1;
1873:  egsd-A  2.7  9.4  100   170    7   DROME:AF-Q8T8R7-F1 AT31812P;
1874:  ee6f-A  2.7 10.4   64   942    6   DROME:AF-Q9VFW9-F1 AMINOPEPTIDASE;
1875:  eg08-A  2.7 11.1  129   419    6   DROME:AF-Q9VSA3-F1 PROBABLE MEDIUM-CHAIN SPECIFIC ACYL-COA DEHYDROGE
1876:  eeqr-A  2.7 11.4  130   512   11   DROME:AF-Q9V3A8-F1 ERGIC53, ISOFORM A;
1877:  ee2b-A  2.7 21.3   74   477    3   DROME:AF-Q9W4D4-F1 GH12014P;
1878:  edwa-A  2.7  9.7   76   107    5   DROME:AF-Q9V3U7-F1 GEO12036P1;
1879:  edyr-A  2.7 21.5  105   816    6   DROME:AF-A8DYB7-F1 DYSTROBREVIN, ISOFORM F;
1880:  efzw-A  2.7  9.8  127  1488    4   DROME:AF-A1Z968-F1 NAT1, ISOFORM D;
1881:  ee0i-A  2.7 20.1  145   414    6   DROME:AF-Q7JVS8-F1 AT19640P;
1882:  ec2z-A  2.7  4.0  111   228    7   DROME:AF-Q7K0B6-F1 GLUTATHIONE S TRANSFERASE T1;
1883:  ei4a-A  2.7 35.1  114   956    5   DROME:AF-Q7KT70-F1 FI18641P1;
1884:  eetn-A  2.7 11.8  120  1342    6   DROME:AF-Q9VHH2-F1 VACUOLAR PROTEIN SORTING 15, ISOFORM A;
1885:  eilb-A  2.7 17.8   90   623    7   DROME:AF-Q9VVL2-F1 IONOTROPIC RECEPTOR 75C;
1886:  egtu-A  2.7  7.7  100   167    6   DROME:AF-Q86B54-F1 GLUTATHIONE TRANSFERASE;
1887:  ei2f-A  2.7 14.6   95   180    8   DROME:AF-Q9VYW7-F1 UNCHARACTERIZED PROTEIN;
1888:  em5a-A  2.7 19.4   77   530    6   DROME:AF-Q9VJ81-F1 UDP-GLUCURONOSYLTRANSFERASE;
1889:  eje4-A  2.7  6.6  147   639    7   DROME:AF-Q5U117-F1 ENIGMA;
1890:  emcq-A  2.7 12.8   74   355    4   DROME:AF-Q9VTI2-F1 GH07076P;
1891:  eiq1-A  2.7  9.7  104   449   12   DROME:AF-Q9VH65-F1 FI11941P;
1892:  ehcs-A  2.7 13.3  122  1085    4   DROME:AF-M9MSI7-F1 UNCHARACTERIZED PROTEIN;
1893:  ecwb-A  2.7 19.0  160  2248    4   DROME:AF-P32870-F1 CA(2+)/CALMODULIN-RESPONSIVE ADENYLATE CYCLASE;
1894:  edzr-A  2.7  7.0   54   266   11   DROME:AF-Q9VMJ1-F1 LD29822P;
1895:  ek9a-A  2.7  5.5  148   513   11   DROME:AF-Q9VPE3-F1 FI23527P1;
1896:  egci-A  2.7 19.3   70   583    6   DROME:AF-Q9I7T3-F1 UDP-GLYCOSYLTRANSFERASE FAMILY 305 MEMBER A1, ISO
1897:  ejud-A  2.7  8.7   95   241    9   DROME:AF-Q9VSL2-F1 GLUTATHIONE S TRANSFERASE O3;
1898:  ee4c-A  2.7 16.5   97   717    8   DROME:AF-Q9W4S7-F1 MYC PROTEIN;
1899:  efxp-A  2.7 11.5  113   612    6   DROME:AF-Q9VXL9-F1 IP12579P;
1900:  efcv-A  2.7 13.9  103   582    4   DROME:AF-Q9VFL5-F1 METHIONINE--TRNA LIGASE, MITOCHONDRIAL;
1901:  ect3-A  2.7 23.5   84   232    8   DROME:AF-M9PB26-F1 C-TYPE LECTIN DOMAIN-CONTAINING PROTEIN;
1902:  eink-A  2.7 19.1   68   709    4   DROME:AF-A0A6F7R657-F1 WIDERBORST, ISOFORM H;
1903:  ekt7-A  2.7 15.5   59   503   10   DROME:AF-Q9VUL9-F1 GLYCOPROTEIN 3-ALPHA-L-FUCOSYLTRANSFERASE A;
1904:  egxj-A  2.7 17.2  125   376    4   DROME:AF-P40427-F1 HOMEOBOX PROTEIN EXTRADENTICLE;
1905:  ejs7-A  2.7 22.5   96   588   16   DROME:AF-Q9VHJ3-F1 ENHANCER OF VARIEGATION 3-9;
1906:  efan-A  2.7 21.4   87   619   10   DROME:AF-Q9VXW5-F1 LD21606P;
1907:  eh5z-A  2.7 23.9  109  1601    6   DROME:AF-P35820-F1 POLYCOMB GROUP PROTEIN PSC;
1908:  eji7-A  2.7  7.0   78   227    9   DROME:AF-Q9VNA4-F1 UNCHARACTERIZED PROTEIN CG1161;
1909:  ehfh-A  2.7  5.7  149   943    4   DROME:AF-Q9VR07-F1 SODIUM- AND CHLORIDE-DEPENDENT GABA TRANSPORTER I
1910:  efo5-A  2.7  4.8   53   321   11   DROME:AF-Q9VCS2-F1 IP10670P;
1911:  eenr-A  2.7 27.8   76  1235    4   DROME:AF-Q7KT06-F1 RET ONCOGENE, ISOFORM A;
1912:  ee61-A  2.7  9.2   77   526    1   DROME:AF-Q8IMK0-F1 ALPHA-1,2-MANNOSIDASE;
1913:  einq-A  2.7  8.1   45    47   16   DROME:AF-Q0KHY5-F1 UNCHARACTERIZED PROTEIN;
1914:  eksq-A  2.7  9.1  125   587    7   DROME:AF-Q7K187-F1 HL07962P;
1915:  ec81-A  2.7  7.8   45   424    2   DROME:AF-Q9VST0-F1 DORSOCROSS3;
1916:  elvm-A  2.7 25.3   92   560    5   DROME:AF-Q95NU8-F1 GH16255P;
1917:  eijz-A  2.7 27.3   90  1188    8   DROME:AF-A0A0B4K760-F1 UNCHARACTERIZED PROTEIN, ISOFORM E;
1918:  eeii-A  2.7 12.8  146   412   10   DROME:AF-Q9VVJ1-F1 UNCHARACTERIZED PROTEIN, ISOFORM B;
1919:  ej0q-A  2.7  6.5   67   259    7   DROME:AF-Q4V3S3-F1 IP10538P;
1920:  ellb-A  2.7  6.8  142   716    5   DROME:AF-A0A0B4KGW3-F1 UNCHARACTERIZED PROTEIN, ISOFORM B;
1921:  ec72-A  2.7 18.0   76   334    7   DROME:AF-Q9W302-F1 GH05177P;
1922:  ehhx-A  2.7  3.8  106   224    9   DROME:AF-Q7KK90-F1 GH14654P;
1923:  elsl-A  2.7 12.9  128  1019    2   DROME:AF-Q9VHW1-F1 MUSCARINIC ACETYLCHOLINE RECEPTOR, B-TYPE, ISOFOR
1924:  elhu-A  2.7  4.5   68   121   10   DROME:AF-Q9VKM9-F1 GEO11549P1;
1925:  ed0j-A  2.7  6.5   86   520    8   DROME:AF-A0A0B4K6N2-F1 FORKHEAD BOX P, ISOFORM C;
1926:  ejto-A  2.7 18.4  120  1405    8   DROME:AF-Q9VSA4-F1 TONSOKU-LIKE PROTEIN;
1927:  efa1-A  2.7 20.8  116   370    9   DROME:AF-O77051-F1 TRANSCRIPTION FACTOR E2F2;
1928:  eh81-A  2.7 15.6   81   368   11   DROME:AF-Q9VLB9-F1 CYTOPLASMIC DYNEIN 2 LIGHT INTERMEDIATE CHAIN 1;
1929:  eh8q-A  2.7 10.7   89   174    7   DROME:AF-Q9VFI4-F1 UNCHARACTERIZED PROTEIN;
1930:  eejk-A  2.7 14.2   93   245    3   DROME:AF-Q8MPP0-F1 NINJURIN A ALPHA;
1931:  eifu-A  2.7 28.8  109   846    5   DROME:AF-P11584-F1 INTEGRIN BETA-PS;
1932:  eeys-A  2.7 13.4   85   648    5   DROME:AF-Q7KTJ7-F1 BASIGIN, ISOFORM G;
1933:  emup-A  2.7 11.7  108   250    6   DROME:AF-Q9VGG6-F1 PUTATIVE INNER DYNEIN ARM LIGHT CHAIN, AXONEMAL;
1934:  embi-A  2.7 16.2  126   637    5   DROME:AF-Q8T6B9-F1 POLY(U)-BINDING-SPLICING FACTOR HALF PINT;
1935:  ec1s-A  2.7 30.3  100  1263    3   DROME:AF-A1ZA45-F1 UNCHARACTERIZED PROTEIN, ISOFORM A;
1936:  eme5-A  2.7 21.1  124  1430    6   DROME:AF-Q7JVP4-F1 BROMODOMAIN-CONTAINING PROTEIN, 140KD, ISOFORM A;
1937:  egtz-A  2.7  7.9  103   896    7   DROME:AF-P22815-F1 PROTEIN BRIDE OF SEVENLESS;
1938:  effd-A  2.7  5.8  128   572    4   DROME:AF-M9PEU1-F1 UNCHARACTERIZED PROTEIN, ISOFORM G;
1939:  edeh-A  2.7  6.7  119   495    7   DROME:AF-A0A0B4KH28-F1 SYNDAPIN, ISOFORM C;
1940:  ekyv-A  2.7  8.0   98   219    9   DROME:AF-Q7JZW7-F1 TETRASPANIN;
1941:  ei3v-A  2.7 37.3  101  1067    5   DROME:AF-Q8IPM1-F1 FI18188P1;
1942:  egmk-A  2.7 16.7   81   374    7   DROME:AF-E1JII1-F1 UNCHARACTERIZED PROTEIN;
1943:  ehb7-A  2.7  9.0   69   918   10   DROME:AF-Q9VT19-F1 UNCHARACTERIZED PROTEIN;
1944:  ecvz-A  2.7 11.7  129   566    6   DROME:AF-Q8IQG1-F1 MOB KINASE ACTIVATOR-LIKE 2;
1945:  emz4-A  2.7 13.8   58    95    5   DROME:AF-Q6IKI1-F1 HDC12388;
1946:  emxf-A  2.7 21.8   80   871    8   DROME:AF-Q9NB04-F1 PATJ HOMOLOG;
1947:  emtm-A  2.7  9.1  128   355    2   DROME:AF-Q9VGQ8-F1 ARFAPTIN;
1948:  efm0-A  2.7  6.1  124   421    6   DROME:AF-Q8T3Z0-F1 TEKTIN;
1949:  ei2j-A  2.7 10.2   90   124   10   DROME:AF-Q6IGA4-F1 ACP53C14C;
1950:  ek2u-A  2.7  9.5   78   713    6   DROME:AF-Q8IPV8-F1 UNCHARACTERIZED PROTEIN;
1951:  egtp-A  2.7 37.5  101  1107    7   DROME:AF-Q9VJX3-F1 B4, ISOFORM A;
1952:  ecvb-A  2.7 26.4   80   753    5   DROME:AF-Q9VVG1-F1 FI21477P1;
1953:  el8q-A  2.7 26.3   88  1363   10   DROME:AF-A1Z6W9-F1 PAWN, ISOFORM B;
1954:  em6k-A  2.7 10.5   77   359    8   DROME:AF-A1ZAG4-F1 PROTEIN MONO-ADP-RIBOSYLTRANSFERASE PARP16;
1955:  ehqg-A  2.7 18.0   70   529    4   DROME:AF-Q9W228-F1 RE07815P;
1956:  ehkx-A  2.7 12.3  122   923    7   DROME:AF-O46067-F1 EG:25E8.1 PROTEIN;
1957:  eh7e-A  2.7 24.7   74   275    8   DROME:AF-Q9W1U7-F1 FI01017P;
1958:  edis-A  2.7 14.5  105   651    4   DROME:AF-P11147-F1 HEAT SHOCK 70 KDA PROTEIN COGNATE 4;
1959:  eln5-A  2.7 23.8  109  1346    6   DROME:AF-Q9V477-F1 TOLL-LIKE RECEPTOR TOLLO;
1960:  eelj-A  2.7  7.2   88   131    3   DROME:AF-Q9W3A7-F1 MIP32340P1;
1961:  ekx3-A  2.7 15.4  112  1137    8   DROME:AF-Q9VI80-F1 THAWB;
1962:  elld-A  2.7 20.2   91   359    2   DROME:AF-Q9VYJ6-F1 UNCHARACTERIZED PROTEIN, ISOFORM F;
1963:  ee54-A  2.7 21.4   93   285    6   DROME:AF-Q9VLX6-F1 HL01609P;
1964:  elc5-A  2.7 26.4   87   619   16   DROME:AF-Q9V3C0-F1 ATP-DEPENDENT RNA HELICASE ABSTRAKT;
1965:  ehz9-A  2.7 12.7   66  1222    3   DROME:AF-Q9VAT1-F1 UNCHARACTERIZED PROTEIN, ISOFORM A;
1966:  ec5s-A  2.7  5.2   54   412    9   DROME:AF-A1Z759-F1 UNCHARACTERIZED PROTEIN, ISOFORM A;
1967:  el25-A  2.7 22.8  106   814    4   DROME:AF-Q9VH70-F1 TESTIS-SPECIFIC ZINC FINGER PROTEIN TOPI;
1968:  eena-A  2.7 14.7  127   652    5   DROME:AF-Q9V411-F1 NUCLEOLAR GTP-BINDING PROTEIN 1;
1969:  eino-A  2.7 16.3  120   507    3   DROME:AF-O46051-F1 PROBABLE CYTOCHROME P450 4D14;
1970:  efne-A  2.7  6.9   86   387    7   DROME:AF-Q7JVI3-F1 EUKARYOTIC TRANSLATION INITIATION FACTOR 3 SUBUNI
1971:  ec1h-A  2.7 16.2   69   565    6   DROME:AF-Q8IP58-F1 NIMROD A, ISOFORM E;
1972:  ek0m-A  2.7 22.2   98  1192    6   DROME:AF-Q8IQ31-F1 UNCHARACTERIZED PROTEIN;
1973:  eel7-A  2.7 29.6   89  1235    6   DROME:AF-A1Z9X4-F1 HIBRIS, ISOFORM B;
1974:  ed1u-A  2.7 14.5  120   781    4   DROME:AF-Q9VQS4-F1 SPINDLY;
1975:  edv0-A  2.7 10.8   74   345    8   DROME:AF-Q9VPU8-F1 KRR1 SMALL SUBUNIT PROCESSOME COMPONENT HOMOLOG;
1976:  ekxw-A  2.7  9.9   46    86    9   DROME:AF-A0A0B4KEY2-F1 UNCHARACTERIZED PROTEIN;
1977:  eka6-A  2.7 20.6   85   383    7   DROME:AF-Q9VWJ4-F1 LD24910P;
1978:  egnc-A  2.7  7.1   72   666    7   DROME:AF-A1Z7S7-F1 FI02838P;
1979:  emd5-A  2.7  6.0   48    54    6   DROME:AF-X2JCX4-F1 UNCHARACTERIZED PROTEIN, ISOFORM A;
1980:  efvk-A  2.7  7.0  126   355    7   DROME:AF-P20350-F1 PROTEIN RHOMBOID;
1981:  ejk9-A  2.7 11.1   80   137   10   DROME:AF-A0A0B4K6J9-F1 UNCHARACTERIZED PROTEIN, ISOFORM A;
1982:  egbc-A  2.7 12.1   73   161   10   DROME:AF-Q7JR99-F1 RE31204P;
1983:  eltp-A  2.7  2.9   36    38    8   DROME:AF-A0A0B4LGP2-F1 UNCHARACTERIZED PROTEIN;
1984:  eg6c-A  2.7 14.5   91   504   10   DROME:AF-Q9VW43-F1 PROBABLE CYTOCHROME P450 305A1;
1985:  eg6q-A  2.7  4.4  142   417    2   DROME:AF-Q9VJ63-F1 FI20169P1;
1986:  ei8o-A  2.7 13.0   87   626    3   DROME:AF-Q9W1U4-F1 KINESIN-LIKE PROTEIN KLP59C;
1987:  efns-A  2.7 24.3   75   527    8   DROME:AF-Q9VGT2-F1 UDP-GLUCURONOSYLTRANSFERASE;
1988:  eje1-A  2.7 17.4   81   537    6   DROME:AF-Q9VMG1-F1 RE52038P;
1989:  ejo1-A  2.7 10.3   95   280    4   DROME:AF-Q9VC68-F1 UNCHARACTERIZED PROTEIN;
1990:  eiqu-A  2.7 12.7  167  1063    5   DROME:AF-Q2PDY3-F1 UNCHARACTERIZED PROTEIN, ISOFORM F;
1991:  ega4-A  2.7 20.4  108   970    9   DROME:AF-Q9VAW1-F1 MOCA-CYP, ISOFORM A;
1992:  em3u-A  2.7 28.7   93   764    6   DROME:AF-Q9W0U9-F1 DYNEIN INTERMEDIATE CHAIN AT 61B, ISOFORM A;
1993:  ekuo-A  2.7  7.7  103   750    5   DROME:AF-Q7KSK2-F1 KINESIN FAMILY MEMBER 19A;
1994:  ekol-A  2.7 12.5   72   771    0   DROME:AF-O46307-F1 EG:8D8.4 PROTEIN;
1995:  eeb4-A  2.7  9.5   70   581   10   DROME:AF-Q9W2U6-F1 AT09679P;
1996:  ec4d-A  2.7 23.6   95  1930    6   DROME:AF-A8DYY0-F1 UNCHARACTERIZED PROTEIN, ISOFORM A;
1997:  ehyt-A  2.7 26.9   73  1349    5   DROME:AF-Q27571-F1 NITRIC OXIDE SYNTHASE;
1998:  ej6m-A  2.7 23.0   78   296    8   DROME:AF-A0A6M3Q7V9-F1 UNCHARACTERIZED PROTEIN, ISOFORM A;
1999:  elcj-A  2.7 11.2   64   120    9   DROME:AF-Q9VNS7-F1 RE01153P;
2000:  ee5v-A  2.7 15.1   89  2021    7   DROME:AF-M9PC26-F1 UNCHARACTERIZED PROTEIN, ISOFORM E;
2001:  ekfi-A  2.7 25.3   91   391    4   DROME:AF-Q9VTT2-F1 LD20590P;
2002:  ekjw-A  2.7 11.4  112   709    3   DROME:AF-Q9VFC8-F1 GLYCOGEN  SYNTHASE;
2003:  efxu-A  2.7  8.7  135   897    4   DROME:AF-A1Z763-F1 MIP13269P;
2004:  eib1-A  2.7 12.7  134   631    4   DROME:AF-Q9VEG1-F1 TYRAMINE RECEPTOR;
2005:  edvg-A  2.7 22.5   94   598   10   DROME:AF-Q9V4F4-F1 LD29161P;
2006:  egxp-A  2.7  9.8  143   626    5   DROME:AF-Q24114-F1 DIVISION ABNORMALLY DELAYED PROTEIN;
2007:  elha-A  2.7  5.1   82   112    2   DROME:AF-Q9VLM5-F1 DOLICHYL-DIPHOSPHOOLIGOSACCHARIDE--PROTEIN
2008:  ei3p-A  2.7 29.2   82   680    4   DROME:AF-Q9VVI2-F1 ENHANCER OF MRNA-DECAPPING PROTEIN 3;
2009:  ef3p-A  2.7  5.3   54    59    6   DROME:AF-Q8INX9-F1 IP19941P;
2010:  ejm9-A  2.7 18.2   80   250    3   DROME:AF-A2VEQ2-F1 IP18157P;
2011:  ej9o-A  2.7 18.4   92   651    5   DROME:AF-Q8SX97-F1 SUCCINATE DEHYDROGENASE  FLAVOPROTEIN
2012:  ekxd-A  2.7 17.0  101   502    4   DROME:AF-Q9VTN7-F1 RE08109P;
2013:  emd6-A  2.7  4.6   93   136    8   DROME:AF-Q9VKN5-F1 IP04277P;
2014:  eiyr-A  2.7  5.3  118   214    3   DROME:AF-Q9VX58-F1 LP09593P;
2015:  eeui-A  2.7  7.9  109  2300    2   DROME:AF-Q9VZS7-F1 HOBBIT, ISOFORM B;
2016:  ehlr-A  2.7  3.8  113   212    5   DROME:AF-O76767-F1 ER LUMEN PROTEIN-RETAINING RECEPTOR;
2017:  ec6n-A  2.7  5.8  125  1552    6   DROME:AF-Q9VX92-F1 RHO GTPASE ACTIVATING PROTEIN AT 15B, ISOFORM C;
2018:  ec2i-A  2.7 24.8   91   659    5   DROME:AF-Q9VTK7-F1 DEUBIQUITINATING ENZYME A;
2019:  ee7v-A  2.7 13.6  101   987    9   DROME:AF-M9PJ28-F1 UNCHARACTERIZED PROTEIN, ISOFORM B;
2020:  eemc-A  2.7 24.3   80   478    5   DROME:AF-Q8SX21-F1 HIF PROLYL HYDROXYLASE, ISOFORM C;
2021:  ejvj-A  2.7 15.7   82   252    5   DROME:AF-Q9VMW8-F1 MANNOSE-P-DOLICHOL UTILIZATION DEFECT 1 PROTEIN H
2022:  egjk-A  2.7 11.0   69   485   10   DROME:AF-A1Z830-F1 UNCHARACTERIZED PROTEIN, ISOFORM A;
2023:  eg8s-A  2.7 20.9   94   331    6   DROME:AF-Q9VSC5-F1 GM09977P;
2024:  elok-A  2.7  8.1  123   684    2   DROME:AF-Q9W271-F1 SOLUTE CARRIER ORGANIC ANION TRANSPORTER FAMILY M
2025:  eids-A  2.7 10.9   88  1272    8   DROME:AF-Q9VWA7-F1 GOLDEN GOAL;
2026:  ee3t-A  2.7 10.3   90   413    6   DROME:AF-Q9V405-F1 26S PROTEASOME REGULATORY COMPLEX SUBUNIT P48A;
2027:  eghp-A  2.7 11.3   61    88    8   DROME:AF-A0A0B4K753-F1 HEMOTIN;
2028:  eh54-A  2.7 15.6   64   719    0   DROME:AF-Q8T0R3-F1 GH12815P;
2029:  edd8-A  2.7  9.0  121   661    3   DROME:AF-P40421-F1 SERINE/THREONINE-PROTEIN PHOSPHATASE RDGC;
2030:  emod-A  2.7 20.5   85   187    6   DROME:AF-Q9VI03-F1 IP07908P;
2031:  edhq-A  2.7 16.7  116   784    3   DROME:AF-Q9VC05-F1 OXYSTEROL-BINDING PROTEIN;
2032:  ejuz-A  2.7 17.0   73   537    8   DROME:AF-Q9VGS9-F1 LD21102P;
2033:  el05-A  2.7 18.6  129   243    4   DROME:AF-Q9VU75-F1 RH45712P;
2034:  ed82-A  2.7 12.8   75   879    4   DROME:AF-O76874-F1 SD17974P;
2035:  emmt-A  2.7  5.0  153   604   12   DROME:AF-P83740-F1 PUTATIVE SODIUM-DEPENDENT MULTIVITAMIN TRANSPORTE
2036:  edta-A  2.7  9.3   78   230    5   DROME:AF-Q9VJP6-F1 UNCHARACTERIZED PROTEIN;
2037:  elrc-A  2.7  6.8   96   981    7   DROME:AF-Q9VIF5-F1 PROTEIN DEADLOCK;
2038:  eix6-A  2.7  2.8   36    48    6   DROME:AF-A8DY47-F1 UNCHARACTERIZED PROTEIN, ISOFORM A;
2039:  eg76-A  2.6  3.6   98   219    3   DROME:AF-Q95RA8-F1 MOB KINASE ACTIVATOR-LIKE 1;
2040:  ege8-A  2.6  4.0   79   204    9   DROME:AF-Q6IGD9-F1 HDC06561;
2041:  ee7u-A  2.6  5.5  104   614    5   DROME:AF-A1Z6M8-F1 HEPAROSAN-N-SULFATE-GLUCURONATE 5-EPIMERASE;
2042:  ejmp-A  2.6 17.0   60   288    5   DROME:AF-Q9VH00-F1 RH64960P;
2043:  eknd-A  2.6  2.8   49   113    6   DROME:AF-Q9VBZ8-F1 ER MEMBRANE PROTEIN COMPLEX SUBUNIT 6;
2044:  ejeq-A  2.6 18.9   80   540    6   DROME:AF-Q9VTJ3-F1 FI14630P;
2045:  eh0f-A  2.6 14.9   83   334    5   DROME:AF-Q24133-F1 DNAJ PROTEIN HOMOLOG 1;
2046:  ehyy-A  2.6  5.5   67   360    4   DROME:AF-A1Z8V5-F1 DYNEIN REGULATORY COMPLEX PROTEIN 10;
2047:  el8i-A  2.6 14.1   76   715    4   DROME:AF-Q8MS37-F1 RE15579P;
2048:  egmb-A  2.6  9.5   66   227    9   DROME:AF-Q9VM63-F1 GAS41;
2049:  emwa-A  2.6 16.4   98   544    9   DROME:AF-P48605-F1 T-COMPLEX PROTEIN 1 SUBUNIT GAMMA;
2050:  egan-A  2.6  9.5   84   606    5   DROME:AF-Q01617-F1 PROTEIN COUCH POTATO;
2051:  elba-A  2.6 22.8   97   614    4   DROME:AF-A1ZB10-F1 UNCHARACTERIZED PROTEIN;
2052:  edrp-A  2.6 13.0   65   253    3   DROME:AF-Q9VZS0-F1 IP07723P;
2053:  ef8h-A  2.6  9.5  133   477    8   DROME:AF-Q8ITC7-F1 NEUROPEPTIDES CAPA RECEPTOR;
2054:  ejlq-A  2.6 36.2   87   822    3   DROME:AF-Q9VJ74-F1 RNA HELICASE;
2055:  efy2-A  2.6 11.4   83   125   11   DROME:AF-Q9VW12-F1 UPF0389 PROTEIN CG9231;
2056:  eisn-A  2.6 15.8   71   190    7   DROME:AF-Q9W1U8-F1 IP06655P;
2057:  ekl8-A  2.6 16.7  138   455    8   DROME:AF-Q3ZAN1-F1 GOLGI PH REGULATOR;
2058:  ek3l-A  2.6 13.0  111   206    6   DROME:AF-Q8IRC8-F1 UNCHARACTERIZED PROTEIN;
2059:  ek4w-A  2.6 12.0  131   590    6   DROME:AF-A1Z7N3-F1 CONCENTRATIVE NUCLEOSIDE TRANSPORTER 1;
2060:  efro-A  2.6  9.4   56    81   11   DROME:AF-M9NDQ6-F1 UNCHARACTERIZED PROTEIN;
2061:  edoo-A  2.6 19.1   84   328    6   DROME:AF-Q9VJW5-F1 E3 UBIQUITIN-PROTEIN LIGASE NRDP1;
2062:  eirs-A  2.6  5.7   57    68    5   DROME:AF-Q9VWE9-F1 PROTEIN TRANSPORT PROTEIN SEC61 GAMMA-2 SUBUNIT;
2063:  ed6a-A  2.6 21.8   77   332    4   DROME:AF-Q8SYS8-F1 RE37218P2;
2064:  eeqq-A  2.6  5.7  139   601    7   DROME:AF-Q9W3R0-F1 FI02094P;
2065:  ef12-A  2.6  5.3  122   573    6   DROME:AF-Q9VDS0-F1 IP21853P;
2066:  eiay-A  2.6 22.2   74  1817    3   DROME:AF-Q0KHN6-F1 UNCHARACTERIZED PROTEIN, ISOFORM C;
2067:  eex1-A  2.6  7.6   96   394    2   DROME:AF-Q8MSB1-F1 E3 UBIQUITIN-PROTEIN TRANSFERASE MAEA;
2068:  ek2h-A  2.6  6.7   67    85    6   DROME:AF-Q9VJG4-F1 GEO09352P1;
2069:  ef5k-A  2.6 21.3   91   266    4   DROME:AF-Q9VUH0-F1 AT01878P;
2070:  eecz-A  2.6 11.2  140   369    5   DROME:AF-O01668-F1 OPSIN RH6;
2071:  el3m-A  2.6  8.3  107   721    3   DROME:AF-Q7K2L1-F1 ORIGIN RECOGNITION COMPLEX SUBUNIT 3;
2072:  ekmr-A  2.6  4.3  125   275    6   DROME:AF-Q9VPM9-F1 AT02829P;
2073:  elmz-A  2.6  9.4   77   183   10   DROME:AF-Q9VYX4-F1 CG1558-RA PROTEIN;
2074:  ej8x-A  2.6 10.7  120   275    7   DROME:AF-Q9VHN5-F1 PROTEIN UNC-50 HOMOLOG;
2075:  ef7p-A  2.6 21.2  104   224    5   DROME:AF-Q9VE92-F1 UNCHARACTERIZED PROTEIN;
2076:  ek5s-A  2.6 10.9   76   343    9   DROME:AF-A1Z6G9-F1 FI18173P1;
2077:  emj6-A  2.6 10.2   54   472   11   DROME:AF-O61613-F1 GLYCYLPEPTIDE N-TETRADECANOYLTRANSFERASE;
2078:  eh7h-A  2.6 13.5   88   343    7   DROME:AF-A0A6F7S5S7-F1 CHORION PROTEIN A AT 7F, ISOFORM B;
2079:  efym-A  2.6 15.9   81   207    4   DROME:AF-A0A0B4KGA5-F1 UNCHARACTERIZED PROTEIN;
2080:  ekew-A  2.6 11.7  111   236    8   DROME:AF-Q9VW21-F1 PHOSPHATIDYLINOSITOL GLYCAN ANCHOR BIOSYNTHESIS C
2081:  edkv-A  2.6 20.1  100   849   11   DROME:AF-Q9V780-F1 PROTEIN LAP1;
2082:  ehlg-A  2.6  6.3   74   124    7   DROME:AF-Q8MQY0-F1 SD02058P;
2083:  eiou-A  2.6 18.4   97   828    5   DROME:AF-Q9VBX0-F1 BAND4.1 INHIBITOR LRP INTERACTOR, ISOFORM B;
2084:  ehau-A  2.6  4.0   84   245    5   DROME:AF-Q9VVX0-F1 PROTEIN GEMIN2;
2085:  ek8r-A  2.6 15.3   80   613    5   DROME:AF-Q9VHU1-F1 PROBABLE ATP-DEPENDENT RNA HELICASE DDX55 HOMOLOG
2086:  eias-A  2.6 13.7   86  1509    7   DROME:AF-Q9W0C9-F1 UNCHARACTERIZED PROTEIN, ISOFORM A;
2087:  ej9p-A  2.6 23.8   67   683    9   DROME:AF-Q95RQ8-F1 LD15650P;
2088:  el97-A  2.6 14.9  126   679    0   DROME:AF-E1JJ71-F1 DEMENTIN, ISOFORM H;
2089:  ej44-A  2.6  6.8  151   585    7   DROME:AF-Q7KTJ8-F1 UNCHARACTERIZED PROTEIN, ISOFORM B;
2090:  ehin-A  2.6  7.8  112   625    6   DROME:AF-A1ZAI5-F1 PUTATIVE FATTY ACYL-COA REDUCTASE CG5065;
2091:  ekai-A  2.6 10.7   96   432    9   DROME:AF-Q9W2N5-F1 GH10162P;
2092:  egp3-A  2.6 17.4  146  1487    5   DROME:AF-Q9VGI8-F1 BLOOM SYNDROME PROTEIN HOMOLOG;
2093:  ek1a-A  2.6 13.0   88   332   10   DROME:AF-Q9VKW3-F1 REPLICATION FACTOR C SUBUNIT 3;
2094:  efb9-A  2.6 28.1  101   750    7   DROME:AF-A0A0B4KGL7-F1 OSIRIS 17, ISOFORM C;
2095:  el7r-A  2.6  8.1   50    56   10   DROME:AF-M9NFN9-F1 UNCHARACTERIZED PROTEIN;
2096:  ej24-A  2.6  7.0  124   831    6   DROME:AF-A4IJ58-F1 IP17195P;
2097:  eiyw-A  2.6 13.8   76   257    7   DROME:AF-Q9VKC1-F1 IP16805P;
2098:  egpn-A  2.6 15.8   91   998    5   DROME:AF-Q9V3Y5-F1 BCDNA.LD23634;
2099:  elo7-A  2.6 11.9  123  1313    7   DROME:AF-Q5BI62-F1 LP14331P;
2100:  efl8-A  2.6  8.7   91  1224    4   DROME:AF-Q9VXW2-F1 RNA HELICASE;
2101:  efip-A  2.6 14.5  114  1234    4   DROME:AF-Q9W0B8-F1 COATOMER SUBUNIT ALPHA;
2102:  ei6e-A  2.6 18.5  107  1072    6   DROME:AF-Q9W592-F1 EG:BACN32G11.3 PROTEIN;
2103:  egoe-A  2.6  5.7   41   125    2   DROME:AF-Q7KE32-F1 IP02289P;
2104:  egm0-A  2.6 22.9  102   486    7   DROME:AF-Q9VMP0-F1 GH11218P;
2105:  ektz-A  2.6  8.6  111   535    4   DROME:AF-Q9VJB3-F1 UNCHARACTERIZED PROTEIN;
2106:  ejsn-A  2.6  7.7   64   119    6   DROME:AF-Q9VAI3-F1 FI06539P;
2107:  effk-A  2.6  9.8   69   231    6   DROME:AF-Q9VU04-F1 RE60105P;
2108:  ekao-A  2.6 14.3   82   610    5   DROME:AF-Q7KVU5-F1 MIP16841P;
2109:  egao-A  2.6 21.0   70   431    6   DROME:AF-Q9W3T3-F1 FI01031P;
2110:  ejee-A  2.6 13.4   85   441   11   DROME:AF-O76896-F1 EG:65F1.1 PROTEIN;
2111:  ecz9-A  2.6  6.9   74   138    5   DROME:AF-Q9W0G7-F1 AUGMIN COMPLEX SUBUNIT MSD1;
2112:  ehvo-A  2.6  4.4   48    57   13   DROME:AF-P21663-F1 ANDROPIN;
2113:  elxy-A  2.6  7.0  117   654    7   DROME:AF-Q9VAP2-F1 AUGMIN COMPLEX SUBUNIT DGT6;
2114:  ehk9-A  2.6 23.9  114   675    8   DROME:AF-Q9VYB1-F1 LD33040P;
2115:  em14-A  2.6 21.9  118  1141    3   DROME:AF-A8JUX3-F1 UNCHARACTERIZED PROTEIN, ISOFORM B;
2116:  emhx-A  2.6 22.6   89   559    7   DROME:AF-Q9VDF4-F1 CORTACTIN, ISOFORM A;
2117:  efs0-A  2.6  4.8  128   496    5   DROME:AF-Q9VKC9-F1 DIETARY AND METABOLIC GLUTAMATE TRANSPORTER;
2118:  eg5t-A  2.6 12.6   82   281    7   DROME:AF-A8DZ10-F1 GH21880P1;
2119:  emav-A  2.6 15.4   63   153    8   DROME:AF-X2JCP1-F1 UNCHARACTERIZED PROTEIN;
2120:  ec0o-A  2.6  7.7  142   805    6   DROME:AF-Q8IPW1-F1 AROUSER, ISOFORM A;
2121:  efb2-A  2.6 26.1   69  2171    7   DROME:AF-Q9VK42-F1 UNCHARACTERIZED PROTEIN, ISOFORM A;
2122:  ef5x-A  2.6 10.7  117   602    4   DROME:AF-Q9VCJ5-F1 PORTABELLA;
2123:  elpi-A  2.6 26.2   91   686    4   DROME:AF-Q7JW60-F1 LD46263P;
2124:  edd4-A  2.6 16.6  107   599   11   DROME:AF-A1ZA16-F1 IONOTROPIC RECEPTOR 52C;
2125:  elne-A  2.6 13.5  107  1093    4   DROME:AF-Q9VLS1-F1 PROBABLE PHOSPHORYLASE B KINASE REGULATORY SUBUNI
2126:  eehh-A  2.6  5.8  131   481    7   DROME:AF-Q9VJW8-F1 AT30085P;
2127:  efmf-A  2.6 16.5  123   834    9   DROME:AF-Q9VE75-F1 V-TYPE PROTON ATPASE SUBUNIT A;
2128:  el6h-A  2.6 13.9   75   564    9   DROME:AF-M9MSI4-F1 UNCHARACTERIZED PROTEIN, ISOFORM B;
2129:  emr9-A  2.6 11.1   72  1023    3   DROME:AF-Q8IQM0-F1 UNCHARACTERIZED PROTEIN, ISOFORM B;
2130:  ekr5-A  2.6 11.7   79    95    9   DROME:AF-Q9VI60-F1 ENHANCER OF YELLOW 2B TRANSCRIPTION FACTOR;
2131:  el3c-A  2.6 28.8   79   730    8   DROME:AF-Q7KND8-F1 FI09619P;
2132:  efh5-A  2.6 24.4   77   174    8   DROME:AF-Q4V5M2-F1 IP06990P;
2133:  ee8c-A  2.6 12.2   71   608    8   DROME:AF-Q961U0-F1 ALPHA-1,6-MANNOSYL-GLYCOPROTEIN 2-BETA-N-
2134:  efzv-A  2.6 13.8   79   147    9   DROME:AF-Q9W222-F1 GEO10449P1;
2135:  em6x-A  2.6 25.1   72   152   11   DROME:AF-A0A0B4K762-F1 LIMOSTATIN, ISOFORM B;
2136:  elzc-A  2.6 21.6   96  1664    5   DROME:AF-Q7KRS9-F1 GH01331P;
2137:  eecv-A  2.6  6.7   61   296    5   DROME:AF-Q9VAI1-F1 COMPLEX I INTERMEDIATE-ASSOCIATED PROTEIN 30,
2138:  emy7-A  2.6 15.6   56   208   13   DROME:AF-Q8IPE7-F1 LP04712P;
2139:  ei10-A  2.6 13.1   80   607    8   DROME:AF-Q9VHA9-F1 LD25464P;
2140:  egf6-A  2.6 15.5   78   629    1   DROME:AF-A0A0B4KGE4-F1 CD98 HEAVY CHAIN, ISOFORM G;
2141:  egqb-A  2.6 15.5   82   257   11   DROME:AF-Q9Y1B2-F1 ORIGIN RECOGNITION COMPLEX SUBUNIT 6;
2142:  ec7k-A  2.6  5.6  121   243   10   DROME:AF-B7Z0S9-F1 GLUTATHIONE S TRANSFERASE D11, ISOFORM B;
2143:  ef1b-A  2.6 16.7  122   204   10   DROME:AF-A8JNT1-F1 UNCHARACTERIZED PROTEIN, ISOFORM B;
2144:  egef-A  2.6 10.2  125   414    6   DROME:AF-Q9VVU1-F1 FI09602P;
2145:  elyh-A  2.6 21.5   70   448   10   DROME:AF-P17133-F1 U1 SMALL NUCLEAR RIBONUCLEOPROTEIN 70 KDA;
2146:  el8v-A  2.6  6.3   77   142    5   DROME:AF-A2VER2-F1 IP18228P;
2147:  edg3-A  2.6 27.5   92   630    4   DROME:AF-Q9W4J3-F1 UNCHARACTERIZED PROTEIN;
2148:  ehnp-A  2.6 16.9   83  1064   12   DROME:AF-Q59DZ1-F1 SIDESTEP II, ISOFORM A;
2149:  ec57-A  2.6  5.9  119   269    5   DROME:AF-Q9VW58-F1 LD33138P;
2150:  ed0v-A  2.6 20.3   96   681    8   DROME:AF-A1Z6W6-F1 LP06106P;
2151:  ejq9-A  2.6 12.1   79   223    3   DROME:AF-Q6IH48-F1 HDC03337;
2152:  egva-A  2.6  6.9   54   124    6   DROME:AF-Q9W5Q2-F1 GEO07528P1;
2153:  eg2o-A  2.6 10.1   66   138    8   DROME:AF-Q9VGW5-F1 GEO08194P1;
2154:  ejjh-A  2.6  4.5   43    83   16   DROME:AF-P23487-F1 PROTEIN MIDGUT EXPRESSION 1;
2155:  elr3-A  2.6 17.4   64   239    9   DROME:AF-Q9VFY3-F1 RING-TYPE DOMAIN-CONTAINING PROTEIN;
2156:  elcc-A  2.6 11.0   98   504    3   DROME:AF-Q9VME8-F1 PICKPOCKET 14;
2157:  eehz-A  2.6  7.4   96   508    4   DROME:AF-Q9VS02-F1 UNCHARACTERIZED PROTEIN;
2158:  ediq-A  2.6 13.0   96   546    8   DROME:AF-Q9VCD2-F1 GH05104P;
2159:  egp4-A  2.6 12.9  150   508    6   DROME:AF-Q9VCZ3-F1 OCTOPAMINE RECEPTOR BETA-1R;
2160:  ekgw-A  2.6  4.2   52   203    8   DROME:AF-P36241-F1 60S RIBOSOMAL PROTEIN L19;
2161:  ej0a-A  2.6 18.5  105   708    2   DROME:AF-Q9W0D8-F1 RING FINGER PROTEIN 10;
2162:  ehge-A  2.6  7.7   69   114   10   DROME:AF-Q9W042-F1 GEO04221P1;
2163:  eek6-A  2.6 30.6  122   188    3   DROME:AF-A0A0B4JD69-F1 UNCHARACTERIZED PROTEIN;
2164:  egzn-A  2.6 16.9  109   960    4   DROME:AF-Q8INL2-F1 CHROMOSOME ASSOCIATED PROTEIN H2, ISOFORM E;
2165:  ei1z-A  2.6  5.8  106   477    8   DROME:AF-Q9W455-F1 LD25916P;
2166:  eiqz-A  2.6  4.4   53   288    6   DROME:AF-Q4V4U2-F1 IP08170P;
2167:  egla-A  2.6  7.6   98   597   11   DROME:AF-Q961K6-F1 GH19047P;
2168:  egfo-A  2.6 12.9   76   153    8   DROME:AF-Q9VEM2-F1 DETERIN;
2169:  ei0q-A  2.6  4.3  105   582   10   DROME:AF-A0A0B4KFK6-F1 UNCHARACTERIZED PROTEIN, ISOFORM B;
2170:  ek3u-A  2.6 14.4   84  1717   13   DROME:AF-A0A0B4KGP1-F1 ALHAMBRA, ISOFORM P;
2171:  emje-A  2.6 23.6  129  1412    9   DROME:AF-P13055-F1 ECDYSONE-INDUCED PROTEIN 75B, ISOFORM B;
2172:  eim6-A  2.6  6.0   78   720    5   DROME:AF-Q7JRQ1-F1 AT21895P;
2173:  eja3-A  2.6  3.9   86   128    7   DROME:AF-Q7JV61-F1 SD17342P;
2174:  eh7r-A  2.6 14.4   92   730    7   DROME:AF-P16371-F1 PROTEIN GROUCHO;
2175:  efbw-A  2.6  7.3   71   185    6   DROME:AF-A0A0B4LG03-F1 UNCHARACTERIZED PROTEIN, ISOFORM B;
2176:  ekqe-A  2.6  4.5   47    56    9   DROME:AF-G4LU19-F1 MIP32906P1;
2177:  eexx-A  2.6 16.3   68   221    4   DROME:AF-Q7JWP6-F1 CG6874 PROTEIN;
2178:  ei2t-A  2.6 18.3   89   330    7   DROME:AF-Q8MSC8-F1 LD14533P;
2179:  egyh-A  2.6 15.6   87   159    2   DROME:AF-Q9VQR2-F1 NADH DEHYDROGENASE  1 BETA SUBCOMPLEX
2180:  ecxw-A  2.6 13.5   84  1081    5   DROME:AF-Q9W0X7-F1 FI18184P1;
2181:  elxs-A  2.6 10.7   71   452    8   DROME:AF-Q8SXY5-F1 RE54525P;
2182:  ehki-A  2.6  7.8   85   299    8   DROME:AF-A1Z934-F1 SD19268P;
2183:  eegk-A  2.6 19.0   68   408    4   DROME:AF-Q9W4G9-F1 UNCHARACTERIZED PROTEIN;
2184:  ek1u-A  2.6  5.5   81   300    4   DROME:AF-Q9VT87-F1 UNCHARACTERIZED PROTEIN, ISOFORM B;
2185:  el8g-A  2.6 25.0   81   492    9   DROME:AF-Q9W1H3-F1 FI21285P1;
2186:  ees6-A  2.6 10.3   79   132   14   DROME:AF-Q6GUR9-F1 ACP53C14B;
2187:  ef4f-A  2.6 36.1  100  1089   11   DROME:AF-Q8SXP0-F1 PHOSPHATIDATE PHOSPHATASE;
2188:  eden-A  2.6 12.5   78   904    5   DROME:AF-Q24174-F1 PROTEIN ABRUPT;
2189:  ejma-A  2.6  7.0  148   767    8   DROME:AF-Q9VGH0-F1 LD28817P;
2190:  eem0-A  2.6 13.2  139  1054   10   DROME:AF-X2J9Y4-F1 ELLIPSOID BODY OPEN, ISOFORM C;
2191:  ejii-A  2.6  6.1   71   149    7   DROME:AF-Q9VWX7-F1 HES-RELATED;
2192:  ekk8-A  2.6 11.3   53    59    8   DROME:AF-A0A384TLR6-F1 UNCHARACTERIZED PROTEIN, ISOFORM A;
2193:  ehcm-A  2.6  8.5  173  1235    2   DROME:AF-B7YZQ3-F1 PROMININ, ISOFORM D;
2194:  eklj-A  2.6 16.5   74   389    7   DROME:AF-Q9VMY7-F1 FI21815P1;
2195:  efpi-A  2.6  6.7  132   655    5   DROME:AF-Q9V3F9-F1 BCDNA.LD28120;
2196:  emzk-A  2.6 12.3  104   568    8   DROME:AF-Q9VZW3-F1 ALWAYS EARLY, ISOFORM A;
2197:  egf5-A  2.6 17.2   99  1008    3   DROME:AF-Q9VZN0-F1 UNCHARACTERIZED PROTEIN, ISOFORM D;
2198:  egb7-A  2.6 15.4   70   431   13   DROME:AF-Q8IRG5-F1 CARBOHYDRATE SULFOTRANSFERASE;
2199:  elf6-A  2.6 16.3   73   182    3   DROME:AF-Q8INX1-F1 UNCHARACTERIZED PROTEIN;
2200:  eekq-A  2.6  9.1  121  1292    7   DROME:AF-Q7KT22-F1 UNCHARACTERIZED PROTEIN;
2201:  emy4-A  2.6 16.7  140   539    8   DROME:AF-Q24563-F1 DOPAMINE RECEPTOR 2;
2202:  elpq-A  2.6 16.5  144   545   11   DROME:AF-Q9VMI4-F1 ORPHAN G PROTEIN-COUPLED RECEPTOR;
2203:  emts-A  2.6 14.2   97   196    7   DROME:AF-M9NDP9-F1 UNCHARACTERIZED PROTEIN, ISOFORM E;
2204:  efl1-A  2.6  9.7   64   474    3   DROME:AF-P21521-F1 SYNAPTOTAGMIN 1;
2205:  ekag-A  2.6 19.6   68   389    6   DROME:AF-Q9VSF5-F1 GH02649P;
2206:  egrq-A  2.6 16.2   86   486    8   DROME:AF-Q9W0U4-F1 FI07216P;
2207:  ef2y-A  2.6 25.3   93   181    8   DROME:AF-Q9VS01-F1 MIS12;
2208:  elsr-A  2.6 11.5  119   393    3   DROME:AF-P48592-F1 RIBONUCLEOSIDE-DIPHOSPHATE REDUCTASE SUBUNIT M2;
2209:  ejir-A  2.6 10.6  106   586    8   DROME:AF-A1ZAR6-F1 XPO1 DOMAIN-CONTAINING PROTEIN;
2210:  ek5l-A  2.6  9.0  105   185    6   DROME:AF-Q6IG80-F1 HDC07063;
2211:  ed73-A  2.6 13.2  140  1256    6   DROME:AF-Q4LBB6-F1 OCTOPAMINE RECEPTOR BETA-3R;
2212:  elrz-A  2.6 20.1   69   215   14   DROME:AF-E1JHF9-F1 UNCHARACTERIZED PROTEIN, ISOFORM B;
2213:  emxp-A  2.6  7.3   76   180    8   DROME:AF-Q9VXY4-F1 TRANSLATION MACHINERY-ASSOCIATED PROTEIN 16 HOMOL
2214:  eeai-A  2.6  5.0  107   148    6   DROME:AF-Q9W4B6-F1 RE01432P;
2215:  eitg-A  2.6  9.2   69  1031   10   DROME:AF-Q9W0A0-F1 PROTEIN DRAPER;
2216:  em13-A  2.6  7.5   59   123    3   DROME:AF-A8DYC4-F1 COMPLEX I-MWFE;
2217:  ejjd-A  2.6 16.2   66   708    3   DROME:AF-Q0IGP7-F1 SD20656P;
2218:  ee8y-A  2.6 13.7  125   836    5   DROME:AF-Q9VB05-F1 ALG-2 INTERACTING PROTEIN X;
2219:  edmw-A  2.6 13.5   66   161    9   DROME:AF-P91664-F1 PROTEIN MAX;
2220:  em2q-A  2.6  8.2   97   197    5   DROME:AF-Q8IPG8-F1 UNCHARACTERIZED PROTEIN;
2221:  ehbj-A  2.6  9.5  158   451    6   DROME:AF-Q9VU41-F1 ZINC FINGER MYND DOMAIN-CONTAINING PROTEIN 10 HOM
2222:  ej8h-A  2.6 16.9   88   337    8   DROME:AF-Q59E05-F1 UNCHARACTERIZED PROTEIN;
2223:  ek1h-A  2.6 26.4   57   199    0   DROME:AF-V9HVU8-F1 IP06873P;
2224:  eh34-A  2.6 10.9   83   721    6   DROME:AF-Q9VMU5-F1 PROTEIN QUICK-TO-COURT;
2225:  edr6-A  2.6 10.2   89   110    9   DROME:AF-Q9VX93-F1 GEO02689P1;
2226:  emvb-A  2.6  5.7   43    50    9   DROME:AF-A8DY46-F1 UNCHARACTERIZED PROTEIN;
2227:  eh8g-A  2.6 25.4   95   281    3   DROME:AF-A1Z6E8-F1 UNCHARACTERIZED PROTEIN, ISOFORM D;
2228:  eky5-A  2.6 13.0  148   373    6   DROME:AF-P06002-F1 OPSIN RH1;
2229:  ee1a-A  2.6 20.0  138   960    5   DROME:AF-Q59E33-F1 LD21442P;
2230:  egts-A  2.6 22.0  131   581    6   DROME:AF-Q9VWE5-F1 IP19862P;
2231:  eh48-A  2.6 16.3   89   483    6   DROME:AF-P16914-F1 PROTEIN ELAV;
2232:  ei0v-A  2.6 11.8  102   395    4   DROME:AF-Q9VR52-F1 PROTEIN TILB;
2233:  efve-A  2.6 30.1  103   587    8   DROME:AF-Q7K4G8-F1 LD40944P;
2234:  ef0b-A  2.6 10.6   65   325    2   DROME:AF-Q9VR28-F1 MIP05442P;
2235:  edzz-A  2.6 10.9   62   405    5   DROME:AF-P32748-F1 DIHYDROOROTATE DEHYDROGENASE (QUINONE), MITOCHOND
2236:  eg0m-A  2.6 11.9  102  1693    6   DROME:AF-B7YZU2-F1 SERINE PROTEASE FILZIG;
2237:  ec25-A  2.6 11.1   56    60   13   DROME:AF-Q8IRP5-F1 GEO11448P1;
2238:  ekzn-A  2.6 26.8   96  1400   11   DROME:AF-Q9VDD2-F1 LD22662P;
2239:  ei4p-A  2.6 20.2   91   284    3   DROME:AF-A0A6H2EDL7-F1 OSIRIS 10B;
2240:  ed78-A  2.6 31.8   96   751    8   DROME:AF-Q8IMN9-F1 MIP03684P;
2241:  edyi-A  2.6 22.1   97   613    5   DROME:AF-Q9VGR8-F1 LD13921P;
2242:  ehl7-A  2.6  5.1   77   926    9   DROME:AF-Q9VPB0-F1 FI23914P1;
2243:  egpi-A  2.6  9.1   51    58    6   DROME:AF-Q8SY72-F1 SINGLE-PASS MEMBRANE AND COILED-COIL DOMAIN-CONTA
2244:  eh68-A  2.6  4.4   91   601   11   DROME:AF-Q24142-F1 NUCLEAR HORMONE RECEPTOR HR78;
2245:  em62-A  2.6  7.6  132   505    6   DROME:AF-Q494G7-F1 MAJOR FACILITATOR SUPERFAMILY TRANSPORTER 17, ISO
2246:  eilf-A  2.6  6.1  132   439   10   DROME:AF-Q9VQZ7-F1 MAJOR FACILITATOR SUPERFAMILY TRANSPORTER 18;
2247:  ek6p-A  2.6  6.6   93   572    9   DROME:AF-Q7KT81-F1 UNCHARACTERIZED PROTEIN;
2248:  elly-A  2.6 16.6   76   419    8   DROME:AF-Q9VGN8-F1 CG5276 PROTEIN;
2249:  ec93-A  2.6  6.2  117   658    6   DROME:AF-Q8IQI3-F1 UNCHARACTERIZED PROTEIN, ISOFORM B;
2250:  eif8-A  2.6 19.8   98   650    8   DROME:AF-Q7JRE4-F1 INNER NUCLEAR MEMBRANE PROTEIN MAN1;
2251:  egk7-A  2.6 16.3   92   515    8   DROME:AF-Q9VCH2-F1 SHOOTIN-1;
2252:  egg1-A  2.6 25.6   95  1029    6   DROME:AF-A0A0C4FEI3-F1 UNCHARACTERIZED PROTEIN, ISOFORM F;
2253:  eg0j-A  2.6 18.7   64   399    6   DROME:AF-Q9VA54-F1 REGULATORY PARTICLE TRIPLE-A ATPASE 6-RELATED;
2254:  eisr-A  2.6  5.3   92   227    7   DROME:AF-Q7JWV7-F1 TETRASPANIN;
2255:  ehyl-A  2.5 13.6  103   984    2   DROME:AF-Q8IN89-F1 WELL-ROUNDED, ISOFORM B;
2256:  efct-A  2.5 13.6   96   696    5   DROME:AF-Q9VLX5-F1 CUB DOMAIN-CONTAINING PROTEIN;
2257:  eii4-A  2.5 11.4   88   395    1   DROME:AF-Q8SXF0-F1 MITOCHONDRIAL RIBOSOMAL PROTEIN S9;
2258:  eewq-A  2.5  8.7  108   476    7   DROME:AF-E2QCM9-F1 DIURETIC HORMONE 44 RECEPTOR 2, ISOFORM B;
2259:  eijn-A  2.5 19.0  114  2417    6   DROME:AF-Q9VAS9-F1 APC-LIKE, ISOFORM A;
2260:  ef1i-A  2.5 13.5   69   590    7   DROME:AF-Q9VUT6-F1 POLYPEPTIDE N-ACETYLGALACTOSAMINYLTRANSFERASE 8;
2261:  ekac-A  2.5  5.9  118   934    7   DROME:AF-Q8IP45-F1 CULLIN 3, ISOFORM F;
2262:  elg7-A  2.5 10.7   95   972    3   DROME:AF-P30189-F1 DNA TOPOISOMERASE 1;
2263:  emyl-A  2.5 13.6  112   972    9   DROME:AF-Q24432-F1 OPTOMOTOR-BLIND PROTEIN;
2264:  ejtl-A  2.5 24.4  103   360    7   DROME:AF-Q8INF6-F1 HEXAMETHYLENE BISACETAMIDE INDUCIBLE, ISOFORM B;
2265:  elcp-A  2.5 11.2  111   195    9   DROME:AF-A1A701-F1 IP17336P;
2266:  efa7-A  2.5 13.9  114   550    8   DROME:AF-Q9VAJ7-F1 PICKPOCKET 21, ISOFORM A;
2267:  efuc-A  2.5 12.4   88   614    3   DROME:AF-O46085-F1 GH08708P;
2268:  eehk-A  2.5 16.8  104   136    2   DROME:AF-Q9VIP1-F1 GEO07843P1;
2269:  ehon-A  2.5 13.8   82   590    4   DROME:AF-P29555-F1 HOMEOBOX PROTEIN ABDOMINAL-A;
2270:  ed04-A  2.5  9.2  114   420    4   DROME:AF-Q9VSL9-F1 BUTYRYL-COA DEHYDROGENASE;
2271:  eguc-A  2.5 24.1   79   274    4   DROME:AF-A0A021WW64-F1 UNCHARACTERIZED PROTEIN, ISOFORM G;
2272:  ej4r-A  2.5 13.4  124   658    6   DROME:AF-Q9VB22-F1 LD33695P;
2273:  ecve-A  2.5 14.8  122   649    8   DROME:AF-Q24175-F1 DISCONTINUOUS ACTIN HEXAGON;
2274:  ejdu-A  2.5  6.6   82   989    2   DROME:AF-Q9VB70-F1 LATERAL SIGNALING TARGET PROTEIN 2 HOMOLOG;
2275:  egll-A  2.5 22.5  104   806   10   DROME:AF-Q9VCQ7-F1 LD40758P;
2276:  egyq-A  2.5  7.0  109  1486    6   DROME:AF-Q7KSN8-F1 UNCHARACTERIZED PROTEIN, ISOFORM D;
2277:  ekxs-A  2.5 21.3   77   586    9   DROME:AF-Q9VQG9-F1 DAWDLE, ISOFORM A;
2278:  eerv-A  2.5 13.6   67   857    9   DROME:AF-Q7KVW2-F1 FI18256P1;
2279:  ejmq-A  2.5 21.8   74   594    8   DROME:AF-B7Z0Y1-F1 IONOTROPIC RECEPTOR 7D;
2280:  efsx-A  2.5 20.8  115   523    6   DROME:AF-Q9W2G2-F1 UNCHARACTERIZED PROTEIN, ISOFORM A;
2281:  eh87-A  2.5  9.9  148   846    7   DROME:AF-Q9VVN4-F1 ATR-INTERACTING PROTEIN MUS304;
2282:  ehv5-A  2.5 23.8   70   300    4   DROME:AF-Q9W098-F1 FI21946P1;
2283:  ecx1-A  2.5 16.8   86   390   13   DROME:AF-Q9VA51-F1 GH11073P;
2284:  eglf-A  2.5  5.5   95   228    6   DROME:AF-Q9VUN8-F1 SUGAR TRANSPORTER SWEET;
2285:  ec6z-A  2.5  6.3  134   626    8   DROME:AF-Q9W509-F1 EG:103B4.3 PROTEIN;
2286:  ec9b-A  2.5  5.9   53    90    8   DROME:AF-M9NDU2-F1 UNCHARACTERIZED PROTEIN, ISOFORM A;
2287:  edi3-A  2.5  7.8  126   441   11   DROME:AF-A8Y5A2-F1 UNCHARACTERIZED PROTEIN, ISOFORM D;
2288:  ei1x-A  2.5  5.6  150   590    9   DROME:AF-Q9VLY6-F1 TRANSPORTER;
2289:  ek40-A  2.5 10.7  148   812    7   DROME:AF-Q9VWD3-F1 UNCHARACTERIZED PROTEIN, ISOFORM A;
2290:  egzy-A  2.5 11.7  128   656   10   DROME:AF-A1Z6Q3-F1 ACYL_TRANSF_3 DOMAIN-CONTAINING PROTEIN;
2291:  emgg-A  2.5 11.0   95   254    2   DROME:AF-Q9W012-F1 LP12691P;
2292:  ekad-A  2.5  4.4   45    48    9   DROME:AF-Q7KUV4-F1 UNCHARACTERIZED PROTEIN, ISOFORM A;
2293:  elgb-A  2.5 13.8  114  1073    6   DROME:AF-Q9VKT1-F1 GH11711P;
2294:  el42-A  2.5 22.1   91   319    9   DROME:AF-Q9VDQ5-F1 RE74560P;
2295:  ee97-A  2.5  9.7  124   532    7   DROME:AF-P83118-F1 PROBABLE G-PROTEIN COUPLED RECEPTOR MTH-LIKE 11;
2296:  ein5-A  2.5 14.1   55   828    7   DROME:AF-Q11002-F1 CALPAIN-A;
2297:  emov-A  2.5  6.5  117  1890    4   DROME:AF-Q9V677-F1 PROTEASOME-ASSOCIATED PROTEIN ECM29 HOMOLOG;
2298:  eml5-A  2.5 14.3  109  1322    8   DROME:AF-Q5BI31-F1 ALSTROM SYNDROME PROTEIN 1 HOMOLOG A;
2299:  ejtz-A  2.5  8.8  124  1099    4   DROME:AF-A0A0B4JCY1-F1 ANOCTAMIN;
2300:  eff4-A  2.5 11.7  123   653    8   DROME:AF-Q86BI1-F1 UNCHARACTERIZED PROTEIN, ISOFORM C;
2301:  egfg-A  2.5 11.9   73   186    7   DROME:AF-M9MRH9-F1 UNCHARACTERIZED PROTEIN;
2302:  ehyz-A  2.5 12.0  111   731    6   DROME:AF-Q9W148-F1 UNCONVENTIONAL PREFOLDIN RPB5 INTERACTOR-LIKE PRO
2303:  eljz-A  2.5 10.4   71   315    6   DROME:AF-Q9W009-F1 GH12037P;
2304:  efg9-A  2.5 11.3   59   588    8   DROME:AF-Q9VQH7-F1 UNCHARACTERIZED PROTEIN;
2305:  egkm-A  2.5 33.2   72   894    1   DROME:AF-Q9VKG1-F1 KEKKON 2;
2306:  emlo-A  2.5 17.4   96   605    8   DROME:AF-Q8MRE7-F1 GH20068P;
2307:  elg9-A  2.5 29.9  112   897    6   DROME:AF-Q9W5R5-F1 LD47843P;
2308:  ecxk-A  2.5  7.5  141  1307    7   DROME:AF-Q9VW60-F1 ADENYLATE CYCLASE TYPE 2;
2309:  ec6q-A  2.5  8.1   69   286    3   DROME:AF-Q5BI51-F1 LP02810P;
2310:  ejx0-A  2.5  6.5  107   326    3   DROME:AF-A1Z7U5-F1 UNCHARACTERIZED PROTEIN;
2311:  ef36-A  2.5 15.0  115   834    6   DROME:AF-B7YZV4-F1 CALCIUM/CALMODULIN-DEPENDENT 3',5'-CYCLIC NUCLEOT
2312:  eie4-A  2.5 18.7   81  1252    6   DROME:AF-A1ZAB1-F1 LAMBIK;
2313:  ekev-A  2.5  6.9  140   668    5   DROME:AF-Q9VU20-F1 EQUILIBRATIVE NUCLEOSIDE TRANSPORTER 3, ISOFORM A
2314:  el1m-A  2.5 10.6   52    63    4   DROME:AF-Q9VR93-F1 PUTATIVE 60S RIBOSOMAL PROTEIN L33;
2315:  efqk-A  2.5 26.1  110  1022    0   DROME:AF-Q9VXJ7-F1 GH03748P1;
2316:  eirm-A  2.5 12.6  109   426    7   DROME:AF-Q9VK83-F1 UNCHARACTERIZED PROTEIN, ISOFORM A;
2317:  egvv-A  2.5 20.7   80  1284    8   DROME:AF-Q94887-F1 NEUREXIN-4;
2318:  emvg-A  2.5 12.9   91   283    3   DROME:AF-Q9W057-F1 COMPLEX I-9KD;
2319:  eiyu-A  2.5 21.8  102   589    6   DROME:AF-A0A0B4LHU7-F1 KAT8 REGULATORY NSL COMPLEX SUBUNIT 2;
2320:  efhw-A  2.5 24.0   72   323    1   DROME:AF-Q9VZR0-F1 SD05789P2;
2321:  ejyq-A  2.5  4.1  120   237    3   DROME:AF-Q8MRM0-F1 GH16740P;
2322:  egel-A  2.5 10.8  112  1799    6   DROME:AF-X2JDH0-F1 RADISH, ISOFORM I;
2323:  ejlr-A  2.5 13.8  101   317    6   DROME:AF-Q8IR56-F1 GM07807P;
2324:  egbb-A  2.5  4.5  117   366    7   DROME:AF-Q9VFA2-F1 FI24038P1;
2325:  elqq-A  2.5  7.6   95   191    4   DROME:AF-M9MRG9-F1 UNCHARACTERIZED PROTEIN;
2326:  ejc4-A  2.5 24.7   79   636    9   DROME:AF-Q8MY02-F1 FI14518P;
2327:  eeab-A  2.5 17.3   95   377    9   DROME:AF-Q9V392-F1 FI01909P;
2328:  ejqv-A  2.5  7.0  104   517   10   DROME:AF-Q7K3T3-F1 FATTY ACYL-COA REDUCTASE;
2329:  eizi-A  2.5  4.4  117   221   12   DROME:AF-Q7JYZ9-F1 GLUTATHIONE S TRANSFERASE E2;
2330:  el1c-A  2.5 12.9   85   606    7   DROME:AF-Q86LG1-F1 PICKPOCKET PROTEIN 28;
2331:  el4y-A  2.5 28.4  111   355    8   DROME:AF-B7Z0N0-F1 UNCHARACTERIZED PROTEIN, ISOFORM B;
2332:  edjc-A  2.5  8.8  106   220    6   DROME:AF-Q9VFS8-F1 26S PROTEASOME NON-ATPASE REGULATORY SUBUNIT 9;
2333:  ehci-A  2.5 14.5  127   526    8   DROME:AF-Q9VUM6-F1 BESTROPHIN HOMOLOG;
2334:  ej8m-A  2.5  5.1   96   580    7   DROME:AF-Q9VIA6-F1 LP11585P;
2335:  ednj-A  2.5  5.5   81   375    7   DROME:AF-A0A0B4LFY6-F1 UNCHARACTERIZED PROTEIN, ISOFORM G;
2336:  ek60-A  2.5  9.6  116  1501    6   DROME:AF-P10676-F1 NEITHER INACTIVATION NOR AFTERPOTENTIAL PROTEIN C
2337:  edl6-A  2.5 12.9  143   381    6   DROME:AF-P08099-F1 OPSIN RH2;
2338:  efh1-A  2.5  7.5   93   178    8   DROME:AF-Q8T481-F1 GUIDED ENTRY OF TAIL-ANCHORED PROTEINS FACTOR 1;
2339:  edai-A  2.5 22.9   88   186    1   DROME:AF-A1ZAF4-F1 UNCHARACTERIZED PROTEIN, ISOFORM A;
2340:  eglh-A  2.5 10.9  113   577    4   DROME:AF-Q9VDS2-F1 UNCHARACTERIZED PROTEIN;
2341:  efqr-A  2.5 18.5   87   520    8   DROME:AF-Q9GNK5-F1 PEPTIDOGLYCAN-RECOGNITION PROTEIN LC;
2342:  el3r-A  2.5 11.8   97   641    4   DROME:AF-Q9VA00-F1 PROTEIN ZWILCH;
2343:  ejsy-A  2.5 21.7   73   433    7   DROME:AF-P07664-F1 SERENDIPITY LOCUS PROTEIN DELTA;
2344:  eeoc-A  2.5  4.9   98  1194    5   DROME:AF-A0A0B4KH77-F1 UNCHARACTERIZED PROTEIN, ISOFORM D;
2345:  ecu4-A  2.5 15.3   59   141    3   DROME:AF-Q9VF08-F1 MITOCHONDRIAL IMPORT INNER MEMBRANE TRANSLOCASE S
2346:  ekjm-A  2.5 10.3   70   681    7   DROME:AF-Q9VRX7-F1 LD29573P;
2347:  egc6-A  2.5  7.2  132   482    8   DROME:AF-Q7K1D7-F1 GH15861P;
2348:  eepf-A  2.5 11.9  101   798    6   DROME:AF-Q0E938-F1 UNCHARACTERIZED PROTEIN, ISOFORM A;
2349:  emwb-A  2.5 12.5   90  1173    8   DROME:AF-Q9VME5-F1 SLOW AS MOLASSES, ISOFORM B;
2350:  eiko-A  2.5 22.5   77   466    3   DROME:AF-P29681-F1 20-HYDROXYECDYSONE PROTEIN;
2351:  edtl-A  2.5 16.3   73   409    7   DROME:AF-Q9I7J8-F1 FI01424P;
2352:  ef22-A  2.5  7.6  127   919    6   DROME:AF-A0A0B4K653-F1 RFX, ISOFORM H;
2353:  edh5-A  2.5  5.9   69   366    4   DROME:AF-Q8T3Y1-F1 AT26187P;
2354:  eev8-A  2.5  9.9   57   251   12   DROME:AF-Q9VMX4-F1 AT19154P;
2355:  elwg-A  2.5 12.1   70   137    9   DROME:AF-Q9VA25-F1 UNCHARACTERIZED PROTEIN;
2356:  eiy1-A  2.5 21.9  107   253   12   DROME:AF-Q9W0G6-F1 AUGMIN COMPLEX SUBUNIT MSD5;
2357:  ejwo-A  2.5 26.6  110   420    8   DROME:AF-Q9XZ31-F1 ANASTRAL SPINDLE 2, ISOFORM A;
2358:  ed88-A  2.5  7.9  103  1460    4   DROME:AF-A1Z6I7-F1 BUB1-RELATED KINASE;
2359:  eh88-A  2.5 24.5   78   478    6   DROME:AF-Q9W062-F1 MICROFIBRILLAR-ASSOCIATED PROTEIN 1;
2360:  egno-A  2.5  9.2   64   280    9   DROME:AF-Q9VN50-F1 EUKARYOTIC TRANSLATION INITIATION FACTOR 3 SUBUNI
2361:  ehii-A  2.5  9.0  123   649    6   DROME:AF-A1ZAZ7-F1 XK-RELATED PROTEIN;
2362:  ec0f-A  2.5  6.8  131   923    5   DROME:AF-X2JF48-F1 UNCHARACTERIZED PROTEIN, ISOFORM B;
2363:  eeti-A  2.5 15.8   88   277    2   DROME:AF-Q961C9-F1 TRANSPORT AND GOLGI ORGANIZATION PROTEIN 11;
2364:  edd3-A  2.5 12.7  143   419    5   DROME:AF-Q9VWL5-F1 INNEXIN INX5;
2365:  ed5r-A  2.5 10.2  123   303   10   DROME:AF-Q9VB24-F1 SD08189P;
2366:  eicu-A  2.5 20.6  132  1383    5   DROME:AF-A8JUY3-F1 DNA-DIRECTED RNA POLYMERASE SUBUNIT;
2367:  em6h-A  2.5  2.9   42    89   14   DROME:AF-X2JGB2-F1 UNCHARACTERIZED PROTEIN;
2368:  eh9x-A  2.5 17.3   65   663   11   DROME:AF-Q9VLG3-F1 FI02830P;
2369:  eg57-A  2.5  9.3   80   182    9   DROME:AF-Q8IP88-F1 UNCHARACTERIZED PROTEIN;
2370:  edu8-A  2.5 16.2   89   132   13   DROME:AF-Q9W5B8-F1 IP05715P;
2371:  ee9c-A  2.5 10.8  107   680    7   DROME:AF-A1Z9G7-F1 UNCHARACTERIZED PROTEIN, ISOFORM A;
2372:  eghe-A  2.5 21.4   75   297    8   DROME:AF-Q9VN10-F1 HUCKEBEIN;
2373:  eknb-A  2.5 12.2   66   117   11   DROME:AF-Q6IL75-F1 HDC10149;
2374:  edzw-A  2.5 19.1  109   793   11   DROME:AF-Q7M3M8-F1 TRANSCRIPTION FACTOR CASTOR;
2375:  efh0-A  2.5  7.8  107   632    9   DROME:AF-Q9W3W9-F1 LP17136P;
2376:  ehpx-A  2.5 19.2   93   232    5   DROME:AF-Q9VCE2-F1 REPLICATION STRESS RESPONSE REGULATOR SDE2;
2377:  ekes-A  2.5  9.2   49   663    6   DROME:AF-Q9VRA9-F1 RUNT RELATED B;
2378:  el6v-A  2.5  6.7   41    45    2   DROME:AF-A0A0B4LEI2-F1 UNCHARACTERIZED PROTEIN, ISOFORM A;
2379:  ehwc-A  2.5  7.6  114   415    7   DROME:AF-Q9VGC2-F1 RE05302P;
2380:  emdd-A  2.5  6.8  141   525    6   DROME:AF-Q9W3S8-F1 RH58543P;
2381:  eh53-A  2.5  5.0   48   263   10   DROME:AF-M9PFC1-F1 UNCHARACTERIZED PROTEIN, ISOFORM B;
2382:  ejgg-A  2.5 18.6   78   485    5   DROME:AF-Q9W4L8-F1 AT12403P;
2383:  ejn6-A  2.5 17.2   84   240    5   DROME:AF-Q7JPS2-F1 IGLOO, ISOFORM A;
2384:  ejbm-A  2.5  5.7   86   714   12   DROME:AF-Q7KVJ6-F1 FATTY ACID TRANSPORT PROTEIN 2, ISOFORM D;
2385:  egg6-A  2.5 17.1   77  1333    8   DROME:AF-Q9W238-F1 LD02331P;
2386:  emfm-A  2.5 10.1   59   590    8   DROME:AF-Q7JUQ5-F1 GH12419P2;
2387:  eiqe-A  2.5 19.5  127   591    6   DROME:AF-X2JAL0-F1 UNCHARACTERIZED PROTEIN;
2388:  elx7-A  2.5 10.0   67   120    4   DROME:AF-Q8SZ16-F1 SUCCINATE DEHYDROGENASE ASSEMBLY FACTOR 3, MITOCH
2389:  ejqd-A  2.5 15.3   87  1323    3   DROME:AF-Q9VB20-F1 DISTRACTED, ISOFORM B;
2390:  ee6p-A  2.5 23.8   91   345    5   DROME:AF-M9PHX0-F1 UNCHARACTERIZED PROTEIN;
2391:  ehth-A  2.5 16.0   76   578   13   DROME:AF-Q86BB0-F1 MALE-SPECIFIC TRANSCRIPT 84B, ISOFORM B;
2392:  ejfo-A  2.5  9.0   60   217    3   DROME:AF-Q9VJ26-F1 EF-HAND DOMAIN-CONTAINING PROTEIN D2 HOMOLOG;
2393:  eebq-A  2.5 13.3   64   404    6   DROME:AF-B7Z080-F1 UNCHARACTERIZED PROTEIN, ISOFORM F;
2394:  eeng-A  2.5 25.9   98   845    6   DROME:AF-Q9VRV5-F1 D19A;
2395:  ec5c-A  2.5  8.5   83   150    7   DROME:AF-Q7JYX3-F1 GEO08273P1;
2396:  emvp-A  2.5 26.9   57   115    7   DROME:AF-Q9VRB8-F1 IP07141P;
2397:  ecxr-A  2.5  3.7  113   475    5   DROME:AF-Q9VKX7-F1 PROBABLE DOLICHYL PYROPHOSPHATE MAN9GLCNAC2
2398:  em57-A  2.5  6.8   52    57    8   DROME:AF-A0A1W5PX42-F1 UNCHARACTERIZED PROTEIN;
2399:  eii2-A  2.5  4.0  106   889    5   DROME:AF-Q9VVG4-F1 EXOCYST COMPLEX COMPONENT 1;
2400:  ekno-A  2.5 25.4  128   345    7   DROME:AF-Q9VSG7-F1 UNCHARACTERIZED PROTEIN, ISOFORM A;
2401:  emp2-A  2.5 15.9  115   535    7   DROME:AF-Q9V8M2-F1 PROBABLE CYTOCHROME P450 12B2, MITOCHONDRIAL;
2402:  eiwb-A  2.5 10.4   86   324    3   DROME:AF-Q9VRL8-F1 BLANKS;
2403:  efcm-A  2.5 20.6   69   109    7   DROME:AF-Q7JRQ4-F1 AT16918P;
2404:  eir6-A  2.5 26.5   81   827    5   DROME:AF-Q9W3C9-F1 RUBICON, ISOFORM A;
2405:  ef8c-A  2.5 21.4   94   790    5   DROME:AF-Q9VIK6-F1 CENTROCORTIN, ISOFORM A;
2406:  ej5x-A  2.5  5.7  108   250    6   DROME:AF-Q9VZL8-F1 FIRE EXIT, ISOFORM A;
2407:  eg7h-A  2.5 23.8  120  1384    8   DROME:AF-Q9VYA7-F1 RRP12-LIKE PROTEIN;
2408:  eflc-A  2.5  9.2   56    59    7   DROME:AF-A0A0B4K684-F1 UNCHARACTERIZED PROTEIN, ISOFORM B;
2409:  ejne-A  2.5 14.0   81   152    7   DROME:AF-P13095-F1 ENHANCER OF SPLIT M4 PROTEIN;
2410:  ed21-A  2.5 26.5  110  2103   14   DROME:AF-Q9VUH9-F1 HELICASE WITH ZINC FINGER, ISOFORM B;
2411:  ef3l-A  2.5 13.0   84   234    7   DROME:AF-Q01083-F1 PROTEIN SPITZ;
2412:  egmy-A  2.5  7.4   75   330    7   DROME:AF-Q9VEU9-F1 FI21838P1;
2413:  ekrt-A  2.5 13.7   65   334    6   DROME:AF-Q9VUR3-F1 PROBABLE AMINOACYL TRNA SYNTHASE COMPLEX-INTERACT
2414:  ecyz-A  2.5  3.4   86   134    8   DROME:AF-Q8IRF2-F1 GEO11850P1;
2415:  emm2-A  2.5  4.3   42   212    7   DROME:AF-M9ND90-F1 UNCHARACTERIZED PROTEIN, ISOFORM B;
2416:  ejkk-A  2.5 27.2   72   511    6   DROME:AF-Q9V9Z4-F1 UNCHARACTERIZED PROTEIN;
2417:  eetc-A  2.5 12.9   77   263    3   DROME:AF-Q9VAN8-F1 FI15955P1;
2418:  ec2n-A  2.5  6.1  120   395   10   DROME:AF-Q9VK91-F1 GH04442P;
2419:  efcp-A  2.5  6.7  140   591    6   DROME:AF-Q8SYP8-F1 RE47911P;
2420:  ej8k-A  2.5  6.0   83  1066    1   DROME:AF-P46863-F1 KINESIN-LIKE PROTEIN KLP61F;
2421:  ec4e-A  2.5  8.6  100   221   12   DROME:AF-Q7K8X7-F1 GLUTATHIONE S TRANSFERASE E9;
2422:  egpk-A  2.5  4.7  134   622    7   DROME:AF-P51905-F1 SODIUM-DEPENDENT SEROTONIN TRANSPORTER;
2423:  eg06-A  2.5 15.0  143   492    6   DROME:AF-Q9W0V7-F1 PROBABLE G-PROTEIN COUPLED RECEPTOR MTH-LIKE 8;
2424:  ef8q-A  2.5 14.1   81   596    0   DROME:AF-A0A0S0WNI0-F1 UNCHARACTERIZED PROTEIN, ISOFORM D;
2425:  elgy-A  2.5  7.4   95   223    4   DROME:AF-Q8MLW4-F1 UNCHARACTERIZED PROTEIN, ISOFORM A;
2426:  elnw-A  2.5 24.1  114  1570    4   DROME:AF-E2QD16-F1 NON-SPECIFIC LETHAL 1, ISOFORM M;
2427:  elpb-A  2.5 10.8  116   223    4   DROME:AF-Q9VLM7-F1 UT01133P;
2428:  egbl-A  2.5  5.7   38    44    5   DROME:AF-B8A407-F1 MIP03057P;
2429:  ec7i-A  2.5  9.6   97   110    5   DROME:AF-Q9VVE9-F1 IP05279P;
2430:  ej77-A  2.5 10.1   60   192    8   DROME:AF-Q9W1L1-F1 MITOCHONDRIAL RIBOSOMAL PROTEIN L43;
2431:  ed8q-A  2.5 29.4   55   625    7   DROME:AF-Q7Z2C5-F1 UNCHARACTERIZED PROTEIN;
2432:  ej78-A  2.5  9.9  125   472    3   DROME:AF-Q9V471-F1 RE54080P;
2433:  el0h-A  2.5 14.2  107   269    9   DROME:AF-Q9W4N8-F1 LD30122P;
2434:  ej5f-A  2.5 12.3   80   126   10   DROME:AF-M9ND71-F1 UNCHARACTERIZED PROTEIN;
2435:  eep5-A  2.5 17.4   87   316    7   DROME:AF-Q7K0F0-F1 COILED-COIL DOMAIN-CONTAINING PROTEIN 130 HOMOLOG
2436:  ejcr-A  2.5  5.1  106   298   14   DROME:AF-Q9VYK9-F1 LP16520P;
2437:  ecza-A  2.5 16.8   77   605    5   DROME:AF-Q9VS19-F1 BARDET-BIEDL SYNDROME 1;
2438:  ecx5-A  2.5 13.5  139   617    6   DROME:AF-P28286-F1 5-HYDROXYTRYPTAMINE RECEPTOR 2B;
2439:  ek6n-A  2.5  7.3  131   680    9   DROME:AF-Q9W270-F1 SOLUTE CARRIER ORGANIC ANION TRANSPORTER FAMILY M
2440:  ejov-A  2.5 26.7   74  1868    9   DROME:AF-A1ZAP8-F1 UNCHARACTERIZED PROTEIN, ISOFORM C;
2441:  ej34-A  2.5  5.3  108   502    8   DROME:AF-A8JQU1-F1 UNCHARACTERIZED PROTEIN, ISOFORM C;
2442:  emu1-A  2.5 18.1  173  1008    6   DROME:AF-Q59E37-F1 UNCHARACTERIZED PROTEIN, ISOFORM C;
2443:  ed03-A  2.5  7.1   63   576    6   DROME:AF-Q9W4F7-F1 LD22376P;
2444:  edgy-A  2.5  7.0  143  1287    4   DROME:AF-Q9VL24-F1 NIEMANN-PICK TYPE C-1A, ISOFORM A;
2445:  eljx-A  2.5 20.8   60   376    3   DROME:AF-Q9NKV0-F1 MYELOID LEUKEMIA FACTOR;
2446:  eind-A  2.5 15.3   59   587    8   DROME:AF-Q9VUH4-F1 FI02046P;
2447:  ecwk-A  2.5 12.3   94   585    5   DROME:AF-M9PC80-F1 DYNEIN, AXONEMAL, INTERMEDIATE CHAIN 2, ISOFORM C
2448:  eggp-A  2.5  4.4   69   515    4   DROME:AF-Q9VLV6-F1 LD40565P;
2449:  ed76-A  2.5  7.5  122  1895    3   DROME:AF-A8JQ65-F1 DIACYLGLYCEROL KINASE ETA;
2450:  ehb2-A  2.5 20.6   87  1249    8   DROME:AF-R9PY62-F1 GRAM DOMAIN CONTAINING 1B, ISOFORM E;
2451:  edde-A  2.5 12.9   95   567   13   DROME:AF-A1ZBM8-F1 IONOTROPIC RECEPTOR 56C;
2452:  eh42-A  2.5 21.2   75   296    3   DROME:AF-P28518-F1 DNA REPAIR PROTEIN COMPLEMENTING XP-A CELLS HOMOL
2453:  egu9-A  2.5 14.8  112   412    7   DROME:AF-M9PFA9-F1 UNCHARACTERIZED PROTEIN, ISOFORM B;
2454:  ehee-A  2.5  9.6  107   398    7   DROME:AF-Q9W501-F1 LD45906P;
2455:  ecv8-A  2.5 12.7  113  1365    6   DROME:AF-P39770-F1 HOMEOTIC PROTEIN SPALT-MAJOR;
2456:  ejcd-A  2.5  9.5   84   842    8   DROME:AF-Q9VPI2-F1 IONOTROPIC RECEPTOR 21A;
2457:  ee6z-A  2.5  7.1  110  1105    6   DROME:AF-Q9VX31-F1 INTEGRATOR COMPLEX SUBUNIT 2;
2458:  ecw6-A  2.5 14.7   99   234    7   DROME:AF-A1ZB17-F1 UNCHARACTERIZED PROTEIN, ISOFORM A;
2459:  edgd-A  2.5 22.7   84   346    5   DROME:AF-A8DYF7-F1 MRJ, ISOFORM E;
2460:  em3h-A  2.5 16.3  105   506   10   DROME:AF-Q9W550-F1 FI20216P1;
2461:  egyj-A  2.5  3.3   86   149    8   DROME:AF-Q7JY26-F1 AT24188P;
2462:  ee95-A  2.5  6.6  136  1112   13   DROME:AF-Q9VK51-F1 ADENYLYL CYCLASE X A, ISOFORM A;
2463:  ek62-A  2.5  9.9  145  2224    7   DROME:AF-P98081-F1 PROTEIN DISABLED;
2464:  efcj-A  2.5  5.4   84   221    2   DROME:AF-Q9VZF3-F1 SOLUTE CARRIER FAMILY 66 MEMBER 3;
2465:  ehrn-A  2.5  6.8   89   152    3   DROME:AF-Q9VIR7-F1 UNCHARACTERIZED PROTEIN, ISOFORM A;
2466:  eh8f-A  2.5  5.5  133   495    5   DROME:AF-Q9W1Z0-F1 UNCHARACTERIZED PROTEIN, ISOFORM A;
2467:  edzf-A  2.5 30.0   85   562    6   DROME:AF-Q7JXA2-F1 LOBE;
2468:  edlt-A  2.5 12.5   76   383    5   DROME:AF-Q9VHA4-F1 LP19870P;
2469:  ekum-A  2.5 19.9   83   291    6   DROME:AF-Q9VTH9-F1 IP09423P;
2470:  ef5a-A  2.5 32.5   87   540   10   DROME:AF-Q9VCL3-F1 UDP-GLYCOSYLTRANSFERASE FAMILY 303 MEMBER B2;
2471:  eg5e-A  2.5 13.4   90   373    7   DROME:AF-Q9VBC6-F1 LD14717P;
2472:  ehv7-A  2.5  9.7   72   359    6   DROME:AF-Q9VFX8-F1 FI14740P;
2473:  ejkd-A  2.5 12.7  142   499    4   DROME:AF-A1ZAX0-F1 NEUROPEPTIDE CCHAMIDE-1 RECEPTOR;
2474:  ejit-A  2.5  8.3   76   244    9   DROME:AF-Q8T8W2-F1 AT21555P;
2475:  egbd-A  2.5  3.6   47    57    2   DROME:AF-A0A0B4K6K5-F1 UNCHARACTERIZED PROTEIN;
2476:  efk9-A  2.5  8.5   55   369    9   DROME:AF-Q9VQC2-F1 MIP30168P;
2477:  elwn-A  2.5 29.7   73  1123    7   DROME:AF-A0A0B4KFB8-F1 UNCHARACTERIZED PROTEIN, ISOFORM C;
2478:  eedr-A  2.5 15.4   55    76    4   DROME:AF-E1JIG6-F1 BBSOME INTERACTING PROTEIN 1;
2479:  em6z-A  2.5 14.4  144   429    6   DROME:AF-Q9V3S7-F1 BCDNA.GH12326;
2480:  elv4-A  2.5 11.5  100   327    5   DROME:AF-Q9XZ58-F1 COP9 SIGNALOSOME COMPLEX SUBUNIT 5;
2481:  ekwb-A  2.5 15.0   90   581    4   DROME:AF-Q9W4E4-F1 AT09729P;
2482:  efus-A  2.5 15.1   97   578    7   DROME:AF-Q9VQS7-F1 PROTEIN SISTER OF ODD AND BOWEL;
2483:  elui-A  2.5 13.6  117   323   10   DROME:AF-Q9VWH9-F1 UNCHARACTERIZED PROTEIN;
2484:  ej9f-A  2.5 15.8   86   494    3   DROME:AF-Q9VHM0-F1 UNCHARACTERIZED PROTEIN, ISOFORM A;
2485:  em17-A  2.5 15.9  132   253    7   DROME:AF-Q8IMY2-F1 ELONGATION OF VERY LONG CHAIN FATTY ACIDS PROTEIN
2486:  ekaf-A  2.5  5.7  111   691    6   DROME:AF-Q7KV26-F1 KINASE;
2487:  eia4-A  2.5 15.9   58  1188   12   DROME:AF-Q6J5K9-F1 PROBABLE RNA HELICASE ARMI;
2488:  em6n-A  2.5  9.8   63   291    3   DROME:AF-Q95SM8-F1 GH13859P;
2489:  eivb-A  2.5 12.9   77   397    8   DROME:AF-Q9W414-F1 REGULATORY PARTICLE TRIPLE-A ATPASE 4;
2490:  ejla-A  2.5 23.7  105   490    4   DROME:AF-Q9VPN5-F1 LD03220P;
2491:  ekzh-A  2.5 18.7  128   508    6   DROME:AF-A1ZAQ4-F1 UNCHARACTERIZED PROTEIN, ISOFORM A;
2492:  emxg-A  2.4  4.8  128   968    4   DROME:AF-Q9VPM2-F1 UNCHARACTERIZED PROTEIN, ISOFORM A;
2493:  em39-A  2.4 15.8  111   417    5   DROME:AF-Q9VRY6-F1 IST1 HOMOLOG;
2494:  emc3-A  2.4 11.3   80   168    5   DROME:AF-Q0KI06-F1 UNCHARACTERIZED PROTEIN, ISOFORM A;
2495:  emn6-A  2.4 24.3   65   293    8   DROME:AF-Q9W080-F1 GV1, ISOFORM A;
2496:  ehv2-A  2.4 21.9  130   494    2   DROME:AF-M9MRP4-F1 COILED-COIL DOMAIN-CONTAINING PROTEIN 181;
2497:  eg2p-A  2.4 13.8   80   679    3   DROME:AF-Q24185-F1 PROTEIN HOOK;
2498:  ekae-A  2.4 13.5   64   954    8   DROME:AF-Q9VU43-F1 FI04407P;
2499:  em3w-A  2.4  6.8   41    42    5   DROME:AF-A0A6H2EDS4-F1 UNCHARACTERIZED PROTEIN;
2500:  efh6-A  2.4  6.3   60   544    5   DROME:AF-Q7JRE1-F1 RE67001P;
2501:  ed0h-A  2.4  4.2   94   585    9   DROME:AF-Q9W288-F1 NTR, ISOFORM A;
2502:  egnq-A  2.4 16.2   80  1132    6   DROME:AF-Q9VS90-F1 UNCHARACTERIZED PROTEIN;
2503:  emw1-A  2.4  4.9   96   149   10   DROME:AF-Q9VQP9-F1 PUTATIVE OLIGOSACCHARYLTRANSFERASE COMPLEX SUBUNI
2504:  ejkj-A  2.4 19.0   84   356    7   DROME:AF-Q9VH98-F1 DIURETIC HORMONE 44, ISOFORM A;
2505:  eejh-A  2.4 23.4   80  1166    3   DROME:AF-Q8IP52-F1 RE16941P;
2506:  ekm0-A  2.4 13.2  131   444   13   DROME:AF-Q9VCY8-F1 ADIPONECTIN RECEPTOR PROTEIN;
2507:  eiru-A  2.4  5.4   74   217   11   DROME:AF-Q7K527-F1 GH14950P;
2508:  ef6i-A  2.4 15.3  156  1325    8   DROME:AF-P18106-F1 TYROSINE-PROTEIN KINASE FER;
2509:  eda3-A  2.4 12.0   83   449   11   DROME:AF-Q02637-F1 CCAAT/ENHANCER-BINDING PROTEIN;
2510:  ejr5-A  2.4  4.9   91  1027    4   DROME:AF-P33244-F1 NUCLEAR HORMONE RECEPTOR FTZ-F1;
2511:  ed4j-A  2.4 25.3   67  1191    6   DROME:AF-Q9VPQ6-F1 ZINC FINGER PROTEIN USH;
2512:  eiy7-A  2.4  7.3   73   516    8   DROME:AF-P29747-F1 CYCLIC AMP RESPONSE ELEMENT-BINDING PROTEIN A;
2513:  egp1-A  2.4  7.1  110   504   10   DROME:AF-Q9W508-F1 FATTY ACYL-COA REDUCTASE;
2514:  emah-A  2.4 12.5  129   738    9   DROME:AF-Q9W366-F1 RE59932P;
2515:  eilq-A  2.4 10.9   95  1234    5   DROME:AF-Q7KW14-F1 COILED-COIL DOMAIN-CONTAINING PROTEIN CG32809;
2516:  elg2-A  2.4 22.1   82   189    4   DROME:AF-Q9VLC4-F1 IP07252P;
2517:  el3u-A  2.4 24.2  103   438    4   DROME:AF-Q9W3X8-F1 RH42690P;
2518:  eidy-A  2.4  8.4   88   271   11   DROME:AF-Q7JW12-F1 THIOREDOXIN-RELATED TRANSMEMBRANE PROTEIN 2 HOMOL
2519:  ejwb-A  2.4 26.0   91   253    5   DROME:AF-Q7K1V1-F1 LD38910P;
2520:  ef9u-A  2.4 17.4   87   233    8   DROME:AF-Q9VNM9-F1 FI01546P;
2521:  ejrg-A  2.4  8.0   69   148   12   DROME:AF-B8A402-F1 GEO02264P1;
2522:  elbg-A  2.4  3.6   72   370    1   DROME:AF-Q9VLR9-F1 METALLOPHOSPHOESTERASE 1 HOMOLOG;
2523:  emhz-A  2.4  7.3   91   807    7   DROME:AF-Q9VYY9-F1 ECOTROPIC VIRAL INTEGRATION SITE 5 ORTHOLOG;
2524:  ehyr-A  2.4  5.7  139  1114    7   DROME:AF-Q9VK52-F1 ADENYLYL CYCLASE X B;
2525:  ed5w-A  2.4 15.5  124   912    8   DROME:AF-A1Z8X9-F1 PEPTIDASE_M28 DOMAIN-CONTAINING PROTEIN;
2526:  ed00-A  2.4 10.7   74  2007   12   DROME:AF-M9PHT1-F1 GRUNGE, ISOFORM J;
2527:  ekpp-A  2.4 22.3   76   363   11   DROME:AF-Q9VDJ3-F1 UNCHARACTERIZED PROTEIN;
2528:  egbo-A  2.4  8.5  104   891    3   DROME:AF-Q4U2G8-F1 LD02432P;
2529:  ejed-A  2.4 11.8   97   411    5   DROME:AF-Q8IQH8-F1 ULP_PROTEASE DOMAIN-CONTAINING PROTEIN;
2530:  efov-A  2.4  5.0   56    66    4   DROME:AF-A0A0B4KGR8-F1 UNCHARACTERIZED PROTEIN;
2531:  ek41-A  2.4  6.2  128   692   11   DROME:AF-Q8SY02-F1 SOLUTE CARRIER ORGANIC ANION TRANSPORTER FAMILY M
2532:  elii-A  2.4 19.6  102   343    4   DROME:AF-Q9VUT8-F1 PROTEIN COMMISSURELESS 2;
2533:  ehiw-A  2.4 12.7   62   326    3   DROME:AF-Q9Y140-F1 DEHYDROGENASE/REDUCTASE SDR FAMILY PROTEIN 7-LIKE
2534:  ee09-A  2.4 12.7   90   773    6   DROME:AF-Q9VZK7-F1 UNCHARACTERIZED PROTEIN, ISOFORM B;
2535:  ejqb-A  2.4 11.9  153  1851   10   DROME:AF-P91645-F1 VOLTAGE-DEPENDENT CALCIUM CHANNEL TYPE A SUBUNIT
2536:  edne-A  2.4 14.7  133   740    7   DROME:AF-Q9VDS5-F1 RHO GTPASE-ACTIVATING PROTEIN 92B;
2537:  efl9-A  2.4 27.7   85   495    1   DROME:AF-Q9VHX1-F1 LD44032P;
2538:  ei87-A  2.4  9.1   94  1102    5   DROME:AF-Q7JR34-F1 RBR-TYPE E3 UBIQUITIN TRANSFERASE;
2539:  egk4-A  2.4  9.3   68    71    6   DROME:AF-M9PBV9-F1 UNCHARACTERIZED PROTEIN;
2540:  edxn-A  2.4 23.7   80   667    9   DROME:AF-Q9I7W4-F1 IP21505P;
2541:  ej7m-A  2.4  4.6  103   769   10   DROME:AF-Q7KVP9-F1 GENERAL TRANSCRIPTION AND DNA REPAIR FACTOR IIH H
2542:  ejcl-A  2.4  7.9  159   957    5   DROME:AF-M9PFK5-F1 ANCHOR, ISOFORM B;
2543:  emrg-A  2.4 20.6   64   476    3   DROME:AF-Q7JWX3-F1 GH10112P;
2544:  ekek-A  2.4 12.9   67   403    4   DROME:AF-Q9VFV9-F1 DNAJ-LIKE-2, ISOFORM A;
2545:  efin-A  2.4  7.1   70   128    3   DROME:AF-Q9V444-F1 DNA POLYMERASE EPSILON SUBUNIT 3;
2546:  ejj3-A  2.4 33.0   90  1056    4   DROME:AF-Q9W3H0-F1 UNCHARACTERIZED PROTEIN, ISOFORM A;
2547:  em3c-A  2.4  6.0  101   861    4   DROME:AF-Q9VLX2-F1 LD22651P;
2548:  eicb-A  2.4 20.8   64   630   13   DROME:AF-Q8IA43-F1 PUTATIVE POLYPEPTIDE N-ACETYLGALACTOSAMINYLTRANSF
2549:  elya-A  2.4  6.1  132   521   11   DROME:AF-A1ZA52-F1 FI02132P;
2550:  eiu3-A  2.4 30.6  109  1912    4   DROME:AF-M9NE38-F1 PROTEIN JAVELIN;
2551:  elv1-A  2.4 22.9   95   447    4   DROME:AF-Q9W0F6-F1 ALPHA 1,3 FUCOSYLTRANSFERASE;
2552:  edk5-A  2.4 28.9  104   280    7   DROME:AF-Q9VPB8-F1 PEROXIN-14;
2553:  ejb2-A  2.4 18.5   67   702    6   DROME:AF-Q9Y109-F1 BCDNA.GH11023;
2554:  el5j-A  2.4 13.5   64   370    6   DROME:AF-Q9W473-F1 FI06033P;
2555:  eigh-A  2.4  4.7   96   509    5   DROME:AF-O76924-F1 POTENTIAL E3 UBIQUITIN-PROTEIN LIGASE ARIADNE-2;
2556:  edk8-A  2.4  5.9   59    86    7   DROME:AF-Q95TA8-F1 AT05092P1;
2557:  ej7h-A  2.4 17.9   69   184    7   DROME:AF-Q9VBA8-F1 IP06580P;
2558:  egyi-A  2.4  9.7   96   243    7   DROME:AF-Q9VSL3-F1 PYRIMIDODIAZEPINE SYNTHASE;
2559:  emk8-A  2.4  7.7   71   351   10   DROME:AF-Q9VNN0-F1 OSIRIS 10A;
2560:  egm9-A  2.4 10.7  134   430    6   DROME:AF-Q8ITC9-F1 PYROKININ-1 RECEPTOR;
2561:  el0t-A  2.4 23.3  118   387    7   DROME:AF-Q4V6W8-F1 IP01201P;
2562:  edxm-A  2.4 20.7   93   553    3   DROME:AF-A8JNX0-F1 ADP-RIBOSYLATION FACTOR GTPASE ACTIVATING PROTEIN
2563:  emfv-A  2.4 11.0   50   530    4   DROME:AF-Q9VR64-F1 CLUSTERIN ASSOCIATED PROTEIN 1;
2564:  edx8-A  2.4 12.3  110  1194    7   DROME:AF-A8JNN5-F1 GTPASE ACTIVATING PROTEIN AND CENTROSOME-ASSOCIAT
2565:  ejsq-A  2.4 14.1   53   215   11   DROME:AF-Q8IPK2-F1 AT02387P;
2566:  ed1b-A  2.4 11.7  115   240    3   DROME:AF-Q9VHT8-F1 RE26525P;
2567:  ehwu-A  2.4 11.9   72   529    3   DROME:AF-Q9VA17-F1 SOX100B;
2568:  ec6a-A  2.4  7.2   58   198    7   DROME:AF-A8E6W0-F1 IP19808P;
2569:  efk7-A  2.4 18.6   66   457    6   DROME:AF-P25157-F1 GUANINE NUCLEOTIDE-BINDING PROTEIN SUBUNIT ALPHA
2570:  ehmy-A  2.4  4.4   39    54    5   DROME:AF-Q7K036-F1 MITOCHONDRIAL IMPORT RECEPTOR SUBUNIT TOM7 HOMOLO
2571:  eht5-A  2.4  9.3   75   163    4   DROME:AF-Q9W372-F1 ODORANT-BINDING PROTEIN 8A;
2572:  emj5-A  2.4  5.2  112   232   13   DROME:AF-Q7JYX0-F1 GLUTATHIONE S-TRANSFERASE E14;
2573:  el44-A  2.4  6.2   97   561    8   DROME:AF-Q8IMV2-F1 PICKPOCKET 22, ISOFORM B;
2574:  ehgr-A  2.4 21.4   72   254    6   DROME:AF-Q9VXK2-F1 CG12395-PA;
2575:  eecr-A  2.4  4.1   86   144   10   DROME:AF-P49858-F1 PROTEIN CORNICHON;
2576:  ek3d-A  2.4  6.7   52  1406    4   DROME:AF-Q9V4D4-F1 BIP2;
2577:  ekhq-A  2.4 13.3  117   827    6   DROME:AF-Q8SY39-F1 ATP-DEPENDENT RNA HELICASE;
2578:  eloy-A  2.4 11.5   89   353    2   DROME:AF-Q9V3Q7-F1 NA/K-ATPASE BETA SUBUNIT ISOFORM 4;
2579:  emd9-A  2.4  5.1  125   539    7   DROME:AF-Q9VU17-F1 HL01062P;
2580:  egwz-A  2.4 12.0   70   145   11   DROME:AF-Q4V4I1-F1 IP04056P;
2581:  eipm-A  2.4  4.1  122   268    4   DROME:AF-E1JJS1-F1 GLUTATHIONE S TRANSFERASE T3, ISOFORM B;
2582:  elwj-A  2.4  8.4  136  1386   10   DROME:AF-Q9VRF2-F1 UNCOORDINATED;
2583:  edz3-A  2.4 12.2  117   264    7   DROME:AF-A1Z6H0-F1 KUNE-KUNE;
2584:  ec0b-A  2.4 23.2   98   739    6   DROME:AF-Q9VJ12-F1 ACINUS, ISOFORM A;
2585:  ej7e-A  2.4 20.2   66   735    6   DROME:AF-Q9VTN4-F1 MIP04801P;
2586:  egzr-A  2.4 22.3   88  1566    9   DROME:AF-Q9VJT4-F1 MALE STERILE (2) 34FE;
2587:  ejkl-A  2.4 14.5  113   214    6   DROME:AF-Q9VIQ4-F1 GH03980P;
2588:  eh32-A  2.4  5.3  137   641    7   DROME:AF-Q9W4C5-F1 SODIUM-DEPENDENT NUTRIENT AMINO ACID TRANSPORTER
2589:  egmm-A  2.4 10.9   91   122    5   DROME:AF-Q9VVH3-F1 MICOS COMPLEX SUBUNIT MIC13 HOMOLOG QIL1;
2590:  ek6b-A  2.4  7.7   70   107   10   DROME:AF-Q8INC7-F1 UNCHARACTERIZED PROTEIN, ISOFORM A;
2591:  elqv-A  2.4 20.9   85   574    7   DROME:AF-Q9VT95-F1 IONOTROPIC RECEPTOR 67B;
2592:  edv4-A  2.4  6.9   58    85    5   DROME:AF-E1JGK8-F1 UNCHARACTERIZED PROTEIN, ISOFORM A;
2593:  ejd5-A  2.4 14.2  124   471    7   DROME:AF-Q9VDC4-F1 THYROLIBERIN RECEPTOR;
2594:  edru-A  2.4 23.0   77  1040   10   DROME:AF-Q8T062-F1 NEPRILYSIN-4;
2595:  efol-A  2.4  5.9   57   132    4   DROME:AF-Q4V3Y0-F1 GEO02127P1;
2596:  emyh-A  2.4 11.4  119   471    7   DROME:AF-M9PIH9-F1 TRANSCRIPTION FACTOR AP-2, ISOFORM D;
2597:  emu3-A  2.4  9.6   49    63    0   DROME:AF-D0IQC0-F1 MIP12466P;
2598:  egwa-A  2.4 24.0   90   342    9   DROME:AF-Q9W5B0-F1 EG:BACR42I17.6 PROTEIN;
2599:  eisa-A  2.4 18.1   78   257    6   DROME:AF-A0A0B4K7I7-F1 UNCHARACTERIZED PROTEIN;
2600:  eg4h-A  2.4 17.1   92   747    3   DROME:AF-Q9VK36-F1 KUMGANG;
2601:  egxy-A  2.4 13.1   74   704    4   DROME:AF-Q9VMC7-F1 LP11564P;
2602:  ekay-A  2.4 10.1  102   295    9   DROME:AF-P42287-F1 PROTEIN GURKEN;
2603:  efu4-A  2.4 13.4  102  1470    5   DROME:AF-Q9VYK6-F1 TOMOSYN, ISOFORM C;
2604:  ek0b-A  2.4 16.5  126   262    9   DROME:AF-Q9VH57-F1 ELONGATION OF VERY LONG CHAIN FATTY ACIDS PROTEIN
2605:  eiew-A  2.4 24.1   87   518    6   DROME:AF-Q9VF72-F1 RH63657P;
2606:  ee1t-A  2.4  9.9   93   254   11   DROME:AF-Q9VSL6-F1 GLUTATHIONE S TRANSFERASE O1;
2607:  ed5b-A  2.4  7.5   75  1351    9   DROME:AF-P51521-F1 TRANSCRIPTIONAL REGULATOR OVO;
2608:  em0y-A  2.4 15.9   79   410    5   DROME:AF-Q9VUU3-F1 CKII-ALPHA SUBUNIT INTERACTOR-1;
2609:  ei64-A  2.4  5.5  125   476    8   DROME:AF-Q9VPP0-F1 EQUILIBRATIVE NUCLEOSIDE TRANSPORTER 1, ISOFORM A
2610:  ekns-A  2.4  5.1  145  2059    8   DROME:AF-Q9VD07-F1 UNCHARACTERIZED PROTEIN;
2611:  em1t-A  2.4  7.4   66   141    2   DROME:AF-Q9VPZ2-F1 IP04288P;
2612:  emch-A  2.4 21.0   71   329    6   DROME:AF-Q9V3X8-F1 EG:BACR42I17.11 PROTEIN;
2613:  emmu-A  2.4 10.8   73   275    4   DROME:AF-Q9V4D9-F1 PURINE-RICH BINDING PROTEIN-ALPHA, ISOFORM B;
2614:  elws-A  2.4 12.6   68   123    6   DROME:AF-E2QCN8-F1 UNCHARACTERIZED PROTEIN;
2615:  efc1-A  2.4  9.3  151  1420    6   DROME:AF-A8DY43-F1 G_PROTEIN_RECEP_F3_4 DOMAIN-CONTAINING PROTEIN;
2616:  el8s-A  2.4 14.1   58    61    5   DROME:AF-F2FB65-F1 MIP07237P;
2617:  ed1w-A  2.4  7.0  123   447    3   DROME:AF-P56079-F1 PHOSPHATIDATE CYTIDYLYLTRANSFERASE, PHOTORECEPTOR
2618:  edq2-A  2.4  8.9  111   707    9   DROME:AF-Q7KSU3-F1 LD33793P;
2619:  ej50-A  2.4 15.5   70   313   13   DROME:AF-M9PDX8-F1 NERVANA 3, ISOFORM E;
2620:  eked-A  2.4 10.2   96   589    6   DROME:AF-O44783-F1 PROTEIN SPROUTY;
2621:  ejxx-A  2.4 15.1   88   594    9   DROME:AF-Q9Y113-F1 NEGATIVE ELONGATION FACTOR B;
2622:  ef6x-A  2.4 16.5   76   138    3   DROME:AF-O97178-F1 ENHANCER OF SPLIT MALPHA PROTEIN;
2623:  effa-A  2.4 10.1   64   338    8   DROME:AF-A8JUW4-F1 LETHAL (1) G0469, ISOFORM C;
2624:  eesv-A  2.4 24.0   64   595    6   DROME:AF-A1Z8G0-F1 MENAGE A TROIS, ISOFORM A;
2625:  ein8-A  2.4  6.0  108   213    5   DROME:AF-Q9VBQ4-F1 GH01257P;
2626:  eg80-A  2.4 12.3   75  1443    4   DROME:AF-Q9VZT8-F1 UNCHARACTERIZED PROTEIN;
2627:  ekz4-A  2.4 20.9   90   415    3   DROME:AF-Q8MUJ1-F1 PROTEIN EIGER;
2628:  emxq-A  2.4  6.3   74   197    9   DROME:AF-Q9VES1-F1 ADP-RIBOSYLATION FACTOR-LIKE PROTEIN 6-INTERACTIN
2629:  ehds-A  2.4  5.5  104   490    7   DROME:AF-Q9VDS1-F1 FATTY ACYL-COA REDUCTASE;
2630:  ec4x-A  2.4 15.2  145  1370    7   DROME:AF-Q9U3V9-F1 PROTEIN XMAS-2;
2631:  emgl-A  2.4 11.0   72   220    4   DROME:AF-A0A0B4K7C5-F1 PEPTIDYLPROLYL ISOMERASE;
2632:  ehb9-A  2.4  5.8  135  1398    6   DROME:AF-Q9XZ32-F1 UNCHARACTERIZED PROTEIN, ISOFORM A;
2633:  eid4-A  2.4  4.5   94   614    3   DROME:AF-Q9VWK4-F1 IP12869P;
2634:  ei4e-A  2.4  8.5   75   403    5   DROME:AF-Q95TF4-F1 GH01326P;
2635:  eljy-A  2.4  5.1  129   662    6   DROME:AF-Q9VRT4-F1 MFS DOMAIN-CONTAINING PROTEIN;
2636:  ed5q-A  2.4  9.1   89   137    3   DROME:AF-A0A0B4JCU2-F1 UNCHARACTERIZED PROTEIN, ISOFORM A;
2637:  emuq-A  2.4 20.3   76   142    4   DROME:AF-Q8IPM8-F1 COMPLEXIN;
2638:  edwx-A  2.4 12.0   89   780    4   DROME:AF-Q7PLG1-F1 DNAJ HOMOLOG SUBFAMILY C MEMBER 16;
2639:  eda7-A  2.4  6.6   80   126   13   DROME:AF-Q9VMH8-F1 GEO07746P1;
2640:  embz-A  2.4 16.3   58   622    0   DROME:AF-A1Z7L8-F1 RECEPTOR PROTEIN SERINE/THREONINE KINASE;
2641:  em5e-A  2.4  6.5  116  1429   10   DROME:AF-Q9V3C5-F1 GUANINE NUCLEOTIDE EXCHANGE FACTOR SUBUNIT RICH;
2642:  ekxl-A  2.4 17.9  106   536    9   DROME:AF-Q9V431-F1 APOPTOSIS INHIBITOR 5 HOMOLOG;
2643:  ek8f-A  2.4  9.8  147   404    5   DROME:AF-B5RJJ4-F1 LD14019P;
2644:  ehen-A  2.4 12.7  114   440    6   DROME:AF-V9H0I1-F1 METHUSELAH-LIKE 13;
2645:  efdm-A  2.4 21.5   79   912    5   DROME:AF-X2JAG8-F1 PRP4 PRE-MRNA-PROCESSING FACTOR 4 HOMOLOG;
2646:  ef8a-A  2.4  4.1   69   203    9   DROME:AF-Q8IN20-F1 UNCHARACTERIZED PROTEIN, ISOFORM A;
2647:  edvx-A  2.4  5.2   69   576    3   DROME:AF-P52304-F1 SERINE/THREONINE-PROTEIN KINASE POLO;
2648:  ek4z-A  2.4 15.6  121   268    5   DROME:AF-Q9VNN6-F1 LD24139P;
2649:  ejdw-A  2.4  9.5   62   319    3   DROME:AF-Q8IPY9-F1 MIP05340P;
2650:  ej90-A  2.4  5.5   71    83    6   DROME:AF-X2J761-F1 UNCHARACTERIZED PROTEIN;
2651:  edae-A  2.4 13.8   74   608   11   DROME:AF-B7Z0X5-F1 IONOTROPIC RECEPTOR 7E;
2652:  ehd4-A  2.4 14.0  106   269    3   DROME:AF-Q9VXB1-F1 FI24303P1;
2653:  eg7d-A  2.4  8.4  105   566   10   DROME:AF-Q9VL65-F1 TBCMF46;
2654:  eftj-A  2.4  7.4   70   339    9   DROME:AF-Q9VB90-F1 RE56633P;
2655:  eii7-A  2.4 24.8   88  1060   10   DROME:AF-Q9VM97-F1 THROMBOSPONDIN, ISOFORM A;
2656:  ef07-A  2.4 12.0  125  1220    8   DROME:AF-Q6AWD5-F1 AT02057P;
2657:  emu2-A  2.4 18.2   81   982    7   DROME:AF-Q9VUA5-F1 LD42058P;
2658:  elph-A  2.4 14.7   95  2183    3   DROME:AF-Q9VF56-F1 OBELUS;
2659:  ej69-A  2.4 11.7   56   552    5   DROME:AF-P02836-F1 SEGMENTATION POLARITY HOMEOBOX PROTEIN ENGRAILED;
2660:  elu7-A  2.4 20.1   73   504   11   DROME:AF-A1Z6K9-F1 UNCHARACTERIZED PROTEIN;
2661:  eibr-A  2.4 15.9  116   552    4   DROME:AF-Q9W3Q4-F1 SD03340P;
2662:  eguw-A  2.4 23.9  101   831    6   DROME:AF-Q6NQZ7-F1 LD40663P;
2663:  eki0-A  2.4 19.5  132  2053    8   DROME:AF-Q9W1C5-F1 INTEGRATOR COMPLEX SUBUNIT 1;
2664:  ekb5-A  2.4  6.3   70   477    4   DROME:AF-Q9VCA1-F1 AT01267P;
2665:  egij-A  2.4 10.9   69   493   14   DROME:AF-Q9VPF5-F1 CTBP-INTERACTING PROTEIN, ISOFORM A;
2666:  ehqn-A  2.4  6.1  136  1449    7   DROME:AF-Q9W0E1-F1 PINSTRIPE, ISOFORM A;
2667:  eh61-A  2.4 20.2   70   475    7   DROME:AF-A1Z9R9-F1 UNCHARACTERIZED PROTEIN;
2668:  efnt-A  2.4 10.7  100  1472    9   DROME:AF-Q9VPQ4-F1 UNCHARACTERIZED PROTEIN, ISOFORM C;
2669:  elc2-A  2.4 17.6  115   436    3   DROME:AF-Q8T0U2-F1 GH06435P;
2670:  ehkk-A  2.4 24.4   86  1711    8   DROME:AF-Q9W1X4-F1 NUCLEAR PORE COMPLEX PROTEIN NUP214;
2671:  ed62-A  2.4  9.0  151   471    6   DROME:AF-Q8IQF3-F1 AA_TRANS DOMAIN-CONTAINING PROTEIN;
2672:  ee27-A  2.4 29.0  125  2122    4   DROME:AF-Q8IPH8-F1 MYOSIN 28B1, ISOFORM B;
2673:  edli-A  2.4 32.4   78   354    6   DROME:AF-Q9VPQ2-F1 DNAJ HOMOLOG SHV;
2674:  el2n-A  2.4 36.1   96  1959    7   DROME:AF-Q9VXG1-F1 ZINC FINGER PROTEIN HANGOVER;
2675:  ekvq-A  2.4 12.7  107   735    8   DROME:AF-Q9W3N8-F1 LD04361P;
2676:  ei82-A  2.4 28.8  105  1420    6   DROME:AF-Q8INM3-F1 PROTEIN SLENDER LOBES;
2677:  ec2u-A  2.4 25.0  104  1293    3   DROME:AF-Q24595-F1 DNA REPAIR PROTEIN COMPLEMENTING XP-C CELLS HOMOL
2678:  ei58-A  2.4  7.0  100  1518    7   DROME:AF-Q9W539-F1 HORMONE RECEPTOR 4;
2679:  ejvg-A  2.4 14.0   86   159    7   DROME:AF-Q8IR72-F1 FI19011P1;
2680:  ej99-A  2.4 10.0  101   202   10   DROME:AF-Q9VNM6-F1 IP06949P;
2681:  ee1y-A  2.4 10.5  110   710   15   DROME:AF-A1ZB47-F1 GUANYLATE CYCLASE;
2682:  ei8i-A  2.4 12.7  100   656    6   DROME:AF-P29844-F1 ENDOPLASMIC RETICULUM CHAPERONE BIP;
2683:  ehes-A  2.4  8.8  131   673    6   DROME:AF-A8JUP8-F1 CHOLECYSTOKININ-LIKE RECEPTOR AT 17D1;
2684:  ec3i-A  2.4 13.0   88   282   10   DROME:AF-Q9VKH5-F1 OSIRIS 21;
2685:  edj5-A  2.4  8.6  114   843   11   DROME:AF-P18824-F1 ARMADILLO SEGMENT POLARITY PROTEIN;
2686:  ejjp-A  2.4 20.8   72  1286    7   DROME:AF-Q9VR49-F1 SALIVARY GLAND SECRETION 1;
2687:  ekdr-A  2.4 10.7   54    61   11   DROME:AF-A0A0B4K7I1-F1 UNCHARACTERIZED PROTEIN;
2688:  ekp2-A  2.4  5.5   57    90    7   DROME:AF-Q6IGM9-F1 GEO11086P1;
2689:  ef0l-A  2.4 18.8   85   503    7   DROME:AF-Q1ECA0-F1 IP09280P;
2690:  emv6-A  2.4 17.0   94   429    9   DROME:AF-Q7K2X0-F1 GH04007P;
2691:  edxs-A  2.4 22.3   80  1192    9   DROME:AF-O46072-F1 PROBABLE ATP-DEPENDENT RNA HELICASE KURZ;
2692:  eg9e-A  2.4  9.7   80   291    4   DROME:AF-Q9VKU4-F1 IP09348P;
2693:  ejw1-A  2.4 13.9   73  1788    7   DROME:AF-B7Z043-F1 MYOCARDIN-RELATED TRANSCRIPTION FACTOR, ISOFORM H
2694:  elc9-A  2.4 13.3   60    65   13   DROME:AF-E1JGR3-F1 GEO02620P1;
2695:  ecud-A  2.4  8.8  108   168    9   DROME:AF-Q9V492-F1 MPV17-LIKE PROTEIN;
2696:  efdp-A  2.4  9.0   70   684    4   DROME:AF-Q9VE51-F1 CLEAVAGE AND POLYADENYLATION SPECIFICITY FACTOR 7
2697:  ejoz-A  2.4 21.1   96  2133    4   DROME:AF-Q8IQT4-F1 UNCHARACTERIZED PROTEIN, ISOFORM B;
2698:  eet0-A  2.4  8.2   58   632    9   DROME:AF-Q8MVS5-F1 POLYPEPTIDE N-ACETYLGALACTOSAMINYLTRANSFERASE 35A
2699:  elp2-A  2.4  9.8   91   145    5   DROME:AF-Q9VPU5-F1 UNCHARACTERIZED PROTEIN, ISOFORM A;
2700:  ejut-A  2.4 22.1   86   177    9   DROME:AF-Q9VBW0-F1 SAYSVFN DOMAIN-CONTAINING PROTEIN;
2701:  eequ-A  2.4  5.9  113   190    8   DROME:AF-A1A711-F1 IP17374P;
2702:  el5x-A  2.4  9.4  100  1676    7   DROME:AF-B7Z0D7-F1 UNCHARACTERIZED PROTEIN, ISOFORM B;
2703:  emh3-A  2.4 25.2   97   548    9   DROME:AF-Q9W0G1-F1 TYROSINE-PROTEIN PHOSPHATASE NON-RECEPTOR TYPE 61
2704:  egd9-A  2.4  3.9   98   507    4   DROME:AF-Q961H2-F1 GH23453P;
2705:  eml1-A  2.4 25.3   90   825    4   DROME:AF-Q9VJY3-F1 UNCHARACTERIZED PROTEIN, ISOFORM B;
2706:  eh1k-A  2.4 32.6  103   855    6   DROME:AF-Q9VTU0-F1 PROTEIN KRI1 HOMOLOG;
2707:  efob-A  2.4  7.1   72   183    4   DROME:AF-X2J753-F1 UNCHARACTERIZED PROTEIN, ISOFORM C;
2708:  elr2-A  2.4 19.6   92   287    9   DROME:AF-Q4V424-F1 IP09433P;
2709:  edlu-A  2.4 13.0   62    65    8   DROME:AF-A0A6H2EJE4-F1 UNCHARACTERIZED PROTEIN;
2710:  elt5-A  2.4  9.4   69   399    6   DROME:AF-Q9VHM5-F1 RT10616P;
2711:  elxl-A  2.4 13.2   98   536    6   DROME:AF-Q9W0Z5-F1 LP09747P;
2712:  egp9-A  2.4 18.3   73   489    5   DROME:AF-Q9VR36-F1 LD16635P;
2713:  ee2i-A  2.4  6.2   95   912    3   DROME:AF-Q9W1S1-F1 AMINOPEPTIDASE;
2714:  eebb-A  2.4  7.0   75   205   13   DROME:AF-Q9VNE9-F1 60S RIBOSOMAL PROTEIN L13A;
2715:  ek3n-A  2.4 17.6   97   424    7   DROME:AF-P20240-F1 OTEFIN;
2716:  eien-A  2.4  5.6   69    87    6   DROME:AF-A1A6N4-F1 GEO11018P1;
2717:  ejqx-A  2.4  9.1  124   781    7   DROME:AF-Q7PLI0-F1 ADHERENS JUNCTION PROTEIN P120;
2718:  eg5m-A  2.4 19.2   66   344    2   DROME:AF-Q9VAM8-F1 AT13706P;
2719:  eixo-A  2.4 13.9   84   417    6   DROME:AF-Q9V420-F1 MICROSOMAL PROSTAGLANDIN E SYNTHASE 2;
2720:  ef9o-A  2.4 19.7   76   445   11   DROME:AF-Q8SYG2-F1 COP9 SIGNALOSOME COMPLEX SUBUNIT 3;
2721:  eeb6-A  2.4 26.1  110   324    9   DROME:AF-Q9VQI6-F1 LD25952P;
2722:  eglq-A  2.4 12.7   62    73    6   DROME:AF-A0A0B4K675-F1 UNCHARACTERIZED PROTEIN;
2723:  eet8-A  2.4 33.2  125   384    8   DROME:AF-Q9V3Q1-F1 FI08533P;
2724:  edo7-A  2.3  9.1  124   513    4   DROME:AF-Q9W4D3-F1 TUDOR DOMAIN-CONTAINING PROTEIN;
2725:  eima-A  2.3 25.5  107   683    9   DROME:AF-A1Z6J6-F1 UNCHARACTERIZED PROTEIN;
2726:  ec5x-A  2.3 16.5   77   108    9   DROME:AF-Q9VE99-F1 GEO12060P1;
2727:  eg8m-A  2.3 10.5   57   493    9   DROME:AF-Q9VMN1-F1 FI01434P;
2728:  elyy-A  2.3 19.6  112  1331    5   DROME:AF-Q24523-F1 PROTEIN BUNCHED, CLASS 2/F/G ISOFORM;
2729:  ee3o-A  2.3 18.3   80   487    8   DROME:AF-Q9VE73-F1 GH17724P;
2730:  ek51-A  2.3 12.6  115   433    6   DROME:AF-Q9VEF5-F1 INHIBITOR OF GROWTH PROTEIN;
2731:  edds-A  2.3  4.8  159  1247    4   DROME:AF-Q9VX80-F1 KINESIN-LIKE PROTEIN UNC-104;
2732:  ej2m-A  2.3 15.8   76   355    8   DROME:AF-Q2PE08-F1 UNCHARACTERIZED PROTEIN, ISOFORM A;
2733:  ekxn-A  2.3 26.8   95   350    4   DROME:AF-Q9VWL0-F1 MEC2;
2734:  egv1-A  2.3 10.7   54    82   11   DROME:AF-Q4QPR8-F1 GEO10187P1;
2735:  eifn-A  2.3  4.5   40    42    3   DROME:AF-F3YDA1-F1 FI14730P;
2736:  elv8-A  2.3  6.3   50   190    6   DROME:AF-A1Z8Z7-F1 CUTICULAR PROTEIN 49AH;
2737:  ej59-A  2.3 29.4  110   999    5   DROME:AF-P15330-F1 EMBRYONIC POLARITY PROTEIN DORSAL;
2738:  eh4r-A  2.3 19.7   93   825    5   DROME:AF-Q9VXZ3-F1 BEN, ISOFORM C;
2739:  eg3v-A  2.3 14.3   78   150    6   DROME:AF-M9NEW0-F1 LD39232P2;
2740:  emid-A  2.3 13.8   71   115    6   DROME:AF-Q4V477-F1 IP03610P;
2741:  eghm-A  2.3 12.1  157   927    4   DROME:AF-Q8IRD5-F1 AT25231P;
2742:  eib3-A  2.3 20.7   93   131    5   DROME:AF-A1Z6F0-F1 INTRAFLAGELLAR TRANSPORT 20;
2743:  ec6r-A  2.3  7.0  105   648    8   DROME:AF-Q9VUC9-F1 UNCHARACTERIZED PROTEIN, ISOFORM A;
2744:  ec1g-A  2.3 22.3   76   542    5   DROME:AF-Q9W3L5-F1 DM7 FAMILY PROTEIN CG15333;
2745:  emxn-A  2.3  2.6   68   332   10   DROME:AF-Q9VG11-F1 IP10581P;
2746:  efi4-A  2.3 12.4   65   102    5   DROME:AF-Q9VXH4-F1 RE16337P;
2747:  edj4-A  2.3  4.8  122   387    8   DROME:AF-Q8INH8-F1 UNCHARACTERIZED PROTEIN, ISOFORM C;
2748:  emjc-A  2.3  8.5   56   269    5   DROME:AF-Q8IMU0-F1 IP09871P;
2749:  ed7w-A  2.3 13.5   76   499    4   DROME:AF-Q9W282-F1 GH14326P;
2750:  ej67-A  2.3 15.5   87   267    5   DROME:AF-M9NEZ1-F1 UNCHARACTERIZED PROTEIN;
2751:  eigo-A  2.3 10.8   68   329   10   DROME:AF-Q9VCC2-F1 RE50040P;
2752:  eion-A  2.3  7.4   59   572   10   DROME:AF-Q9W2P2-F1 FI03527P;
2753:  el6u-A  2.3 10.5  102  1397    8   DROME:AF-A1Z709-F1 CORIN, ISOFORM B;
2754:  emr1-A  2.3 21.9  100   866    6   DROME:AF-Q9VB72-F1 UNCHARACTERIZED PROTEIN;
2755:  ejnk-A  2.3  9.5   70   212    4   DROME:AF-Q9VS03-F1 FI08349P;
2756:  edv6-A  2.3 10.3   52   132   10   DROME:AF-Q9VC24-F1 GEO08068P1;
2757:  eeo0-A  2.3  6.5  129   565    9   DROME:AF-Q9NCC3-F1 SORTING NEXIN;
2758:  ekge-A  2.3  5.3  129   761    6   DROME:AF-Q9VYL5-F1 GH19726P;
2759:  ehyd-A  2.3 14.8  126   442    2   DROME:AF-P22745-F1 PROTEIN BAG-OF-MARBLES;
2760:  ekzt-A  2.3 27.9   91   411    5   DROME:AF-Q9VVC0-F1 UNCHARACTERIZED PROTEIN, ISOFORM A;
2761:  ee4p-A  2.3 26.5   83   826    5   DROME:AF-Q9W349-F1 PROTEIN LOZENGE;
2762:  eke2-A  2.3 19.4   84   133    6   DROME:AF-Q9VN64-F1 AT12891P;
2763:  efkf-A  2.3  6.6  124   485    6   DROME:AF-Q9VQN9-F1 IP12678P;
2764:  eijq-A  2.3 20.8  107  1189    7   DROME:AF-Q9VQ78-F1 LD16031P;
2765:  ejrz-A  2.3  5.6   86   440    8   DROME:AF-Q9W297-F1 CERAMIDE GLUCOSYLTRANSFERASE;
2766:  ekje-A  2.3  8.9   54   162    7   DROME:AF-M9PEY2-F1 UNCHARACTERIZED PROTEIN;
2767:  ehfu-A  2.3  4.7   42    55    5   DROME:AF-A0A0B4LH65-F1 UNCHARACTERIZED PROTEIN;
2768:  ej89-A  2.3 10.1   96   280    5   DROME:AF-Q9VI07-F1 OSIRIS 20;
2769:  eh4x-A  2.3 27.5  110   347    4   DROME:AF-Q9VPV7-F1 GH09281P;
2770:  egk8-A  2.3  8.1  123   819    7   DROME:AF-Q9VVH9-F1 SOLUTE CARRIER ORGANIC ANION TRANSPORTER FAMILY M
2771:  ek5n-A  2.3 13.5   81   191    5   DROME:AF-Q9VG55-F1 PROTEIN HUGIN;
2772:  elr4-A  2.3 11.0  140  1351    6   DROME:AF-Q9VTS3-F1 GRIP163;
2773:  emw8-A  2.3 14.9   74   607    4   DROME:AF-Q9W327-F1 LYSINE--TRNA LIGASE;
2774:  edag-A  2.3 12.9   44  1613    7   DROME:AF-E1JJR3-F1 5'-3' EXORIBONUCLEASE 1;
2775:  ect2-A  2.3 10.1  109   245    3   DROME:AF-Q9VYD6-F1 GH06679P;
2776:  efo1-A  2.3  7.2  128   478    5   DROME:AF-Q8SYM5-F1 RE53026P;
2777:  ehg8-A  2.3  8.1   59    67    5   DROME:AF-Q9VX52-F1 IP03239P;
2778:  ejre-A  2.3  6.2   83   174   11   DROME:AF-P18933-F1 NADH-UBIQUINONE OXIDOREDUCTASE CHAIN 6;
2779:  el2s-A  2.3 19.8  107  1097    4   DROME:AF-Q8INF0-F1 SOLUBLE GUANYLATE CYCLASE 88E;
2780:  eg1t-A  2.3 10.7  107   503    5   DROME:AF-E1JIL1-F1 UNCHARACTERIZED PROTEIN, ISOFORM D;
2781:  emyo-A  2.3  9.2   97   153    9   DROME:AF-A0A0B4LG35-F1 UNCHARACTERIZED PROTEIN;
2782:  elh5-A  2.3  9.5   78   499    6   DROME:AF-A8DYZ1-F1 UNCHARACTERIZED PROTEIN;
2783:  emem-A  2.3  7.9  136   341    8   DROME:AF-P03896-F1 NADH-UBIQUINONE OXIDOREDUCTASE CHAIN 2;
2784:  eeyw-A  2.3  8.2   89   117    6   DROME:AF-Q9VZ99-F1 UNCHARACTERIZED PROTEIN;
2785:  elub-A  2.3 18.4  109   218    9   DROME:AF-M9PD03-F1 COILED-COIL DOMAIN-CONTAINING PROTEIN 43;
2786:  ehas-A  2.3 16.0   87   921    7   DROME:AF-Q24253-F1 AP COMPLEX SUBUNIT BETA;
2787:  eme2-A  2.3 19.5   78   597    8   DROME:AF-Q9VSK8-F1 ZINC FINGER CCCH DOMAIN-CONTAINING PROTEIN 3;
2788:  egi0-A  2.3 23.7  109   743    4   DROME:AF-Q9VNK8-F1 FI16513P1;
2789:  eezi-A  2.3  4.8  116  1525    4   DROME:AF-Q9W543-F1 RABCONNECTIN-3B, ISOFORM A;
2790:  ekp6-A  2.3 14.0   94   941   10   DROME:AF-A0A0B4KI34-F1 CIN85 AND CD2AP RELATED, ISOFORM J;
2791:  eid3-A  2.3 32.1   90   205   10   DROME:AF-Q9VQX8-F1 IP08114P;
2792:  egz7-A  2.3 22.5   71  2047    4   DROME:AF-M9ND53-F1 TAIMAN, ISOFORM G;
2793:  ed9p-A  2.3  9.3   57    68    9   DROME:AF-Q9VP19-F1 CYTOCHROME C OXIDASE SUBUNIT 8, ISOFORM A;
2794:  ejpx-A  2.3 24.2   90   369    8   DROME:AF-A0A0B4K897-F1 UNCHARACTERIZED PROTEIN, ISOFORM O;
2795:  ehc1-A  2.3 18.6   85   259    8   DROME:AF-Q9VYI2-F1 BRMS1 TRANSCRIPTIONAL REPRESSOR;
2796:  eekn-A  2.3 14.5   76  1122    0   DROME:AF-Q9W196-F1 LP03102P;
2797:  ekkz-A  2.3 28.2   83   955    6   DROME:AF-Q8IN81-F1 SEX DETERMINATION PROTEIN FRUITLESS;
2798:  ekj2-A  2.3 13.7  131   665    6   DROME:AF-Q9VWC8-F1 LD11581P;
2799:  ed5o-A  2.3 13.7   94   352    4   DROME:AF-Q9VXY7-F1 LIPID STORAGE DROPLETS SURFACE-BINDING PROTEIN 2;
2800:  emck-A  2.3 14.4   45   185    2   DROME:AF-Q9VRF6-F1 MIP34364P1;
2801:  emua-A  2.3 24.2   93   562    2   DROME:AF-Q7KSD8-F1 TRANSCRIPTIONAL ADAPTER 2A;
2802:  edl3-A  2.3  7.5   71   190    8   DROME:AF-A0A6H2EIG2-F1 UNCHARACTERIZED PROTEIN;
2803:  ec89-A  2.3  9.5  118   498    6   DROME:AF-Q8T0G1-F1 LD05335P;
2804:  eiot-A  2.3 16.4  125   634    6   DROME:AF-Q961J0-F1 GH21160P;
2805:  edxh-A  2.3 20.9   89   580    7   DROME:AF-Q9VM37-F1 FI17813P1;
2806:  eiag-A  2.3 17.1   97   526    7   DROME:AF-Q7K4C7-F1 LD46058P;
2807:  elo2-A  2.3 11.1  130   322    7   DROME:AF-Q9VCY7-F1 ELONGATION OF VERY LONG CHAIN FATTY ACIDS PROTEIN
2808:  egyp-A  2.3  8.3  106   176    6   DROME:AF-Q9W549-F1 COA8 FAMILY PROTEIN CG14806, MITOCHONDRIAL;
2809:  ehbm-A  2.3 23.2   69   475    4   DROME:AF-Q9W3I9-F1 GH01161P;
2810:  elg1-A  2.3  9.1  100   220    7   DROME:AF-A1ZB68-F1 FI01423P;
2811:  efzl-A  2.3 10.7  127   966    6   DROME:AF-A1ZAY8-F1 FI23003P1;
2812:  elkp-A  2.3 21.9   63   398    6   DROME:AF-Q9VCV3-F1 LD46938P;
2813:  eefc-A  2.3  6.4  118   458    7   DROME:AF-Q9VMB6-F1 EQUILIBRATIVE NUCLEOSIDE TRANSPORTER 2, ISOFORM A
2814:  eevj-A  2.3 12.2  103   511   10   DROME:AF-Q9VMS8-F1 PROBABLE CYTOCHROME P450 4AC2;
2815:  eisw-A  2.3 17.8  115   937    8   DROME:AF-M9PF79-F1 SIMJANG, ISOFORM E;
2816:  ed81-A  2.3  4.7   85   126    4   DROME:AF-A0A0B4K7V7-F1 UNCHARACTERIZED PROTEIN, ISOFORM A;
2817:  ejgn-A  2.3 28.1   88   283   11   DROME:AF-Q7JN06-F1 BOUNDARY ELEMENT ASSOCIATED FACTOR;
2818:  ehn3-A  2.3  9.5  108   828    8   DROME:AF-X2JCR2-F1 UNCHARACTERIZED PROTEIN, ISOFORM E;
2819:  eit3-A  2.3  5.2  135   683    7   DROME:AF-Q961Q9-F1 GH10366P;
2820:  ec6t-A  2.3 13.7   80   169   10   DROME:AF-Q9VTC2-F1 BIOGENESIS OF LYSOSOME-RELATED ORGANELLES COMPLEX
2821:  ei2r-A  2.3  9.4   92   345    1   DROME:AF-Q9VXR6-F1 GH09650P;
2822:  ehku-A  2.3 22.0  106   511    4   DROME:AF-Q9VJT3-F1 AT31519P;
2823:  ehq2-A  2.3 20.3  119   669    4   DROME:AF-Q9VEU5-F1 SOLUBLE GUANYLATE CYCLASE 89DB;
2824:  eg99-A  2.3  8.0   76  1007    8   DROME:AF-Q9V474-F1 BCDNA.LD26519;
2825:  efx2-A  2.3  7.0  131   451    8   DROME:AF-Q7K172-F1 CAAX PRENYL PROTEASE;
2826:  eeic-A  2.3 11.6  133   316    6   DROME:AF-Q9VV87-F1 ELONGATION OF VERY LONG CHAIN FATTY ACIDS PROTEIN
2827:  eec9-A  2.3  5.6  103   234    8   DROME:AF-A0A0B4LH44-F1 UNCHARACTERIZED PROTEIN, ISOFORM C;
2828:  eeez-A  2.3  8.4  125   300    9   DROME:AF-Q9I7L7-F1 PALMITOYLTRANSFERASE;
2829:  eg3k-A  2.3  5.7  110   230    9   DROME:AF-Q9VUV6-F1 GXIVSPLA2, ISOFORM A;
2830:  ec4v-A  2.3 10.1   57    68    7   DROME:AF-Q8SXH7-F1 GEO09915P1;
2831:  edeo-A  2.3  9.6  126  1005    1   DROME:AF-Q8IPF4-F1 UNCHARACTERIZED PROTEIN;
2832:  edxu-A  2.3  9.4  108   545    6   DROME:AF-Q9VDV6-F1 LP02775P;
2833:  ejyn-A  2.3 16.0   81   152    5   DROME:AF-P18489-F1 SYNAPTOBREVIN;
2834:  eje8-A  2.3  3.2   49    69    6   DROME:AF-C1C5A5-F1 MIP04352P;
2835:  ehuq-A  2.3 13.5   60   395    7   DROME:AF-Q9VBL5-F1 ALPHA-1,4-N-ACETYLGLUCOSAMINYLTRANSFERASE;
2836:  ejnw-A  2.3 13.8  103   393    7   DROME:AF-Q24537-F1 HIGH MOBILITY GROUP PROTEIN DSP1;
2837:  egu5-A  2.3 16.1   98   607   10   DROME:AF-E1JHT6-F1 RETICULON-LIKE PROTEIN;
2838:  ee28-A  2.3 21.8   91   338    5   DROME:AF-Q9VPU4-F1 FI17537P1;
2839:  eh9h-A  2.3  4.2   43    53   12   DROME:AF-A0A0B4KFD0-F1 UNCHARACTERIZED PROTEIN;
2840:  ehlx-A  2.3  9.2   84   325    8   DROME:AF-Q7K0K1-F1 LP07727P;
2841:  eivw-A  2.3  5.8  130   524    2   DROME:AF-Q7JZR4-F1 NA-DEPENDENT INORGANIC PHOSPHATE COTRANSPORTER
2842:  edww-A  2.3 22.2   73   215    5   DROME:AF-Q9VEW0-F1 IP09407P;
2843:  ehse-A  2.3 16.4  100   448   10   DROME:AF-Q9VB28-F1 DYNEIN REGULATORY COMPLEX PROTEIN 9;
2844:  emad-A  2.3 14.5  113   298    5   DROME:AF-Q9V9S3-F1 IP11148P;
2845:  ej62-A  2.3 11.9  110   836    5   DROME:AF-M9MSL3-F1 HSC70CB, ISOFORM G;
2846:  efdo-A  2.3  8.9   55    65    2   DROME:AF-M9NEV9-F1 ESSENTIAL MCU REGULATOR, MITOCHONDRIAL;
2847:  eleo-A  2.3 10.2   69   432    9   DROME:AF-Q9W3V1-F1 CHITINASE 11;
2848:  ehrb-A  2.3  9.0   63   109    6   DROME:AF-B7YZU6-F1 HALO;
2849:  elcn-A  2.3  7.4   99   852    5   DROME:AF-Q9XYP7-F1 GAMMA-TUBULIN COMPLEX COMPONENT 2 HOMOLOG;
2850:  ek0a-A  2.3  9.8  145   466    7   DROME:AF-Q9VQP2-F1 MFS DOMAIN-CONTAINING PROTEIN;
2851:  edjy-A  2.3  4.1   49    63    6   DROME:AF-C0HKQ7-F1 CECROPIN-A1;
2852:  ei4s-A  2.3 13.6   64   100    5   DROME:AF-Q9VMF5-F1 GEO12055P1;
2853:  ejqn-A  2.3 21.8  119   637    8   DROME:AF-Q9VQ60-F1 LD12115P;
2854:  elp9-A  2.3 22.1  118   517    3   DROME:AF-Q9VBC9-F1 BEATEN PATH VII;
2855:  egnb-A  2.3 13.7   99   152   13   DROME:AF-Q9VU49-F1 GEO09554P1;
2856:  ehis-A  2.3 10.2   87   192    3   DROME:AF-Q7KT82-F1 FI14706P1;
2857:  ef9i-A  2.3 23.9  102  1073    8   DROME:AF-Q9VG43-F1 UNCHARACTERIZED PROTEIN, ISOFORM B;
2858:  ekiq-A  2.3  7.8  111   305    5   DROME:AF-Q9U599-F1 AT01821P;
2859:  egdv-A  2.3  7.4   95   193    6   DROME:AF-A1ZB23-F1 IP19117P;
2860:  efls-A  2.3 16.5  102  2408    9   DROME:AF-A1Z7S0-F1 RECEPTOR MEDIATED ENDOCYTOSIS 8, ISOFORM A;
2861:  ejft-A  2.3  6.8   96   203    9   DROME:AF-Q9VLW3-F1 FI08020P;
2862:  emxm-A  2.3 12.6  114   524    7   DROME:AF-Q9VVR9-F1 PROBABLE CYTOCHROME P450 12C1, MITOCHONDRIAL;
2863:  emuw-A  2.3  5.4  103   685    8   DROME:AF-Q9VCK7-F1 NRF DOMAIN-CONTAINING PROTEIN;
2864:  ekva-A  2.3 12.4   88   116   14   DROME:AF-Q8MKK8-F1 GEO07755P1;
2865:  ek09-A  2.3  4.4   97   307   11   DROME:AF-Q9W452-F1 PEPTIDASE S1 DOMAIN-CONTAINING PROTEIN;
2866:  el8j-A  2.3 30.0  106  1483    8   DROME:AF-Q8INT5-F1 DYNEIN ASSEMBLY FACTOR 1, AXONEMAL HOMOLOG;
2867:  ek9d-A  2.3 17.4   81   263    2   DROME:AF-Q9VS11-F1 LYSOZYME;
2868:  elav-A  2.3  5.4  132   497    6   DROME:AF-Q8MRP7-F1 GH07529P;
2869:  egfc-A  2.3 12.3  117   338    7   DROME:AF-A1ZAR2-F1 PALMITOYLTRANSFERASE;
2870:  ek3f-A  2.3 11.8  134   536   10   DROME:AF-Q9VQ34-F1 GH17801P;
2871:  ec7j-A  2.3 10.3  138   665    9   DROME:AF-A8JNK4-F1 CDC42-INTERACTING PROTEIN 4, ISOFORM B;
2872:  emim-A  2.3 33.7  116   762    3   DROME:AF-Q9VJ27-F1 UNCHARACTERIZED PROTEIN, ISOFORM A;
2873:  ekqg-A  2.3 17.3  116  1469    8   DROME:AF-Q9VLY7-F1 GH05679P;
2874:  eh4p-A  2.3  8.6   64   338    3   DROME:AF-P26270-F1 26S PROTEASOME NON-ATPASE REGULATORY SUBUNIT 7;
2875:  elal-A  2.3  7.4  135   421    8   DROME:AF-Q9VXK8-F1 GH15472P;
2876:  efem-A  2.3 20.5   88   416    9   DROME:AF-Q27350-F1 PROTEIN SINE OCULIS;
2877:  emh8-A  2.3 12.3   82   154    4   DROME:AF-Q9W402-F1 COMPLEX I-B16.6;
2878:  ehxw-A  2.3 22.2  109   332    6   DROME:AF-Q9VFX2-F1 OSIRIS 22;
2879:  eeip-A  2.3 20.4  109   503    4   DROME:AF-O46106-F1 SPLICING FACTOR 3A SUBUNIT 3;
2880:  eghv-A  2.3  4.5  103   721    8   DROME:AF-Q9W4X9-F1 CENTROMERE/KINETOCHORE PROTEIN ZW10;
2881:  ege5-A  2.3  9.3   76  2009    5   DROME:AF-Q9VXM0-F1 LDL RECEPTOR RELATED PROTEIN 4, ISOFORM B;
2882:  ee8w-A  2.3 23.0   78   749    3   DROME:AF-Q9W384-F1 BRAHMA ASSOCIATED PROTEIN 111KD;
2883:  ed59-A  2.3 24.3   64   609    5   DROME:AF-A1ZB86-F1 KELCH DOMAIN-CONTAINING PROTEIN 10 HOMOLOG;
2884:  eeso-A  2.3  5.3   48    62    2   DROME:AF-Q6IHY5-F1 HDC00331;
2885:  eki6-A  2.3 17.5  109   732    7   DROME:AF-Q9V9N1-F1 IONOTROPIC RECEPTOR 40A;
2886:  edmd-A  2.3  4.9  128   549    8   DROME:AF-A1Z9M6-F1 VESICULAR GABA TRANSPORTER;
2887:  ef4z-A  2.3 10.5  110   196    7   DROME:AF-Q9VTQ1-F1 FI08002P;
2888:  ef80-A  2.3  5.2   45    57   13   DROME:AF-Q500Y7-F1 GEO11443P1;
2889:  em2k-A  2.3  6.3   60    67   13   DROME:AF-Q9VPA4-F1 MIP08452P;
2890:  efdg-A  2.3 20.8   67   405    7   DROME:AF-O18413-F1 26S PROTEASOME REGULATORY SUBUNIT 8;
2891:  eecx-A  2.3  8.6  128   485    5   DROME:AF-Q9VNM1-F1 NEUROPEPTIDE F RECEPTOR;
2892:  el8n-A  2.3 12.5   77   117    4   DROME:AF-Q9Y0V3-F1 MITOCHONDRIAL IMPORT INNER MEMBRANE TRANSLOCASE S
2893:  eg2m-A  2.3 32.4  109  1391    6   DROME:AF-Q9VBJ3-F1 FIRE DANCER;
2894:  edsa-A  2.3  7.0   75    84    3   DROME:AF-Q9VZG7-F1 V-TYPE PROTON ATPASE SUBUNIT;
2895:  edrz-A  2.3 17.2  131   265    9   DROME:AF-Q4V3H4-F1 ELONGATION OF VERY LONG CHAIN FATTY ACIDS PROTEIN
2896:  egac-A  2.3 22.2   71   880    3   DROME:AF-Q24206-F1 BROAD-COMPLEX CORE PROTEIN ISOFORM 6;
2897:  eko0-A  2.3  8.9  112   539    5   DROME:AF-Q7KGG1-F1 ADENOSINE DEAMINASE;
2898:  ekda-A  2.3 11.3   71   626    3   DROME:AF-Q8MQK4-F1 URIDINE KINASE;
2899:  em7a-A  2.3 20.5   90   965    4   DROME:AF-Q8IQA9-F1 CUB AND LDLA DOMAIN, ISOFORM A;
2900:  ec2o-A  2.3  9.6   66   936    6   DROME:AF-Q9VGK1-F1 FI03704P;
2901:  ej8p-A  2.3 24.3   91   450    7   DROME:AF-Q9W4G4-F1 BOILERMAN;
2902:  ei2o-A  2.3 27.2   96   905    7   DROME:AF-H9XVM9-F1 UNCHARACTERIZED PROTEIN, ISOFORM L;
2903:  eex3-A  2.3 12.0   71    81    3   DROME:AF-O77134-F1 ATP SYNTHASE SUBUNIT E, MITOCHONDRIAL;
2904:  ef5p-A  2.3 17.1  131   523    6   DROME:AF-Q9VBR4-F1 COMPLEX I-49KD;
2905:  ehq1-A  2.3 12.6  103   674    8   DROME:AF-A1Z9B0-F1 FI19336P1;
2906:  edx1-A  2.3 13.9  127   325   10   DROME:AF-Q9VWK6-F1 POST-GPI ATTACHMENT TO PROTEINS FACTOR 2-LIKE;
2907:  eej9-A  2.3  6.2  116   465    4   DROME:AF-Q7K3P6-F1 GH21490P;
2908:  el29-A  2.3 10.4  108   186    6   DROME:AF-Q9W587-F1 UNCHARACTERIZED PROTEIN;
2909:  elop-A  2.3  8.3  104   232    9   DROME:AF-Q9VXF0-F1 RE09848P;
2910:  egma-A  2.3 24.3   96   351    6   DROME:AF-Q9VKM6-F1 VACUOLAR PROTEIN SORTING-ASSOCIATED PROTEIN 72 HO
2911:  ehwx-A  2.3 16.9  105   876    3   DROME:AF-Q9VJC3-F1 CFAP91 DOMAIN-CONTAINING PROTEIN;
2912:  edvf-A  2.3 11.2  145   894    7   DROME:AF-Q9VQQ9-F1 EXOCYST COMPLEX COMPONENT 2;
2913:  ekf2-A  2.3 11.8   70   337    3   DROME:AF-Q9VU69-F1 ENKURIN DOMAIN-CONTAINING PROTEIN;
2914:  ei0i-A  2.3 14.8  103   447   11   DROME:AF-Q9VRE6-F1 GH12419P1;
2915:  ehug-A  2.3  3.7   37    46   11   DROME:AF-Q45WI1-F1 ACP54A1;
2916:  egqf-A  2.3 26.3   84  1126    6   DROME:AF-Q9W4C3-F1 UBIQUITINYL HYDROLASE 1;
2917:  efmn-A  2.3  8.2   71   315    4   DROME:AF-Q9VLD6-F1 BOREALIN;
2918:  ehc5-A  2.3  7.0   66   114    6   DROME:AF-Q9W5E7-F1 LP07417P;
2919:  ega1-A  2.3 18.1   82   587    9   DROME:AF-A0A6J3T5M5-F1 HGTX, ISOFORM C;
2920:  ejse-A  2.3  7.0   86   169    7   DROME:AF-Q9VDI6-F1 GM10285P;
2921:  emwv-A  2.3  8.4  131   796    6   DROME:AF-Q9VAP3-F1 CHOLINE TRANSPORTER-LIKE 2;
2922:  ei9b-A  2.3  5.2   41    57   12   DROME:AF-A0A6H2EI34-F1 UNCHARACTERIZED PROTEIN;
2923:  efpa-A  2.3  5.0  104   531    3   DROME:AF-Q9VHH1-F1 LD42037P;
2924:  eh71-A  2.3  9.7   79   183    4   DROME:AF-Q9VJQ5-F1 PROTEIN DR1;
2925:  emc5-A  2.3 23.6   72   439    4   DROME:AF-A8QI20-F1 UNCHARACTERIZED PROTEIN;
2926:  emqw-A  2.3 12.7   56   230    4   DROME:AF-Q9W5A6-F1 UNCHARACTERIZED PROTEIN;
2927:  eiom-A  2.3 24.8   86   417    6   DROME:AF-P09077-F1 HOMEOTIC PROTEIN SEX COMBS REDUCED;
2928:  ekyr-A  2.3  4.8  127   815    6   DROME:AF-X2JCG8-F1 UNCHARACTERIZED PROTEIN, ISOFORM E;
2929:  ekmj-A  2.3 30.1   91   707    8   DROME:AF-Q9VYB2-F1 LD19061P;
2930:  eiw4-A  2.3 11.5  110   728    9   DROME:AF-Q9VS91-F1 GAMMA-TUBULIN COMPLEX COMPONENT;
2931:  eitp-A  2.3 19.3   66   311    8   DROME:AF-Q9VDY7-F1 AT04468P;
2932:  ec48-A  2.3 15.0   84   350    5   DROME:AF-Q9VPY9-F1 FI02090P;
2933:  ee84-A  2.3  4.7   50   123    6   DROME:AF-P02283-F1 HISTONE H2B;
2934:  ejkw-A  2.3  8.9   93   219    8   DROME:AF-Q9W3W4-F1 5-DEMETHOXYUBIQUINONE HYDROXYLASE, MITOCHONDRIAL;
2935:  efpu-A  2.3  9.6  105   431    5   DROME:AF-Q0E8R1-F1 FI07211P;
2936:  eeo6-A  2.3  7.7  127   480    9   DROME:AF-Q8MSL1-F1 AT27928P;
2937:  ef1y-A  2.3 10.2  100  1179    6   DROME:AF-Q7KK96-F1 STRUCTURAL MAINTENANCE OF CHROMOSOMES PROTEIN;
2938:  eklp-A  2.3 18.3   81   136    6   DROME:AF-F3YD67-F1 GEO02506P1;
2939:  emca-A  2.3 16.4   70   153    4   DROME:AF-Q9VAD5-F1 LD17744P1;
2940:  ekpi-A  2.3  4.4   80  1088    3   DROME:AF-P91634-F1 PI-3 KINASE;
2941:  ei4z-A  2.3 12.2  125   212    3   DROME:AF-Q9VRJ5-F1 CHARGED MULTIVESICULAR BODY PROTEIN 2B;
2942:  ekon-A  2.3 29.4  108   612    5   DROME:AF-Q9VG45-F1 DPP TARGET PROTEIN;
2943:  ee4u-A  2.3  8.1   53    64   11   DROME:AF-Q7JWU6-F1 AT11401P;
2944:  eezx-A  2.3 15.1   97   417    4   DROME:AF-A0A0B4K7Y4-F1 BB IN A BOXCAR, ISOFORM C;
2945:  edmc-A  2.3  5.6  121   903    6   DROME:AF-Q9VCB7-F1 UNCHARACTERIZED PROTEIN;
2946:  eg5w-A  2.3  5.1  131   497    5   DROME:AF-A1ZBD9-F1 FI23731P1;
2947:  ekmb-A  2.3 17.9  126   527    6   DROME:AF-A1Z8H3-F1 UNCHARACTERIZED PROTEIN;
2948:  ekv3-A  2.3 11.9  104   605   12   DROME:AF-B7Z069-F1 IONOTROPIC RECEPTOR 75B;
2949:  ei1n-A  2.3  3.9   55    66    7   DROME:AF-Q9VTP8-F1 FI19813P1;
2950:  ein3-A  2.3 15.1   99   510    2   DROME:AF-P20385-F1 CHORION TRANSCRIPTION FACTOR CF2;
2951:  elox-A  2.3 13.0  144  1741    3   DROME:AF-Q9W517-F1 PROTEIN WINGS APART-LIKE;
2952:  efdf-A  2.3 15.3   79   836    6   DROME:AF-Q9W0V1-F1 3-PHOSPHOINOSITIDE-DEPENDENT PROTEIN KINASE 1;
2953:  ei5x-A  2.3  5.8  141   966    9   DROME:AF-Q9VQ52-F1 GH27779P;
2954:  ehhp-A  2.3 12.9   87   312   10   DROME:AF-P48987-F1 PROTEIN ATONAL;
2955:  ehr4-A  2.3 17.9   89   315    6   DROME:AF-Q9VUV7-F1 E3 UBIQUITIN-PROTEIN LIGASE NRDP1;
2956:  ecz3-A  2.3 16.8  119   374   10   DROME:AF-Q9VNH5-F1 M7GPPPX DIPHOSPHATASE;
2957:  ed7y-A  2.3  7.6  116   609   12   DROME:AF-Q0E8U2-F1 UNCHARACTERIZED PROTEIN, ISOFORM A;
2958:  ee7q-A  2.3  5.5  130   367   12   DROME:AF-Q9VRX6-F1 INNEXIN INX4;
2959:  eilk-A  2.3  8.3  104  1162    7   DROME:AF-A8JUM9-F1 UNCHARACTERIZED PROTEIN, ISOFORM E;
2960:  emka-A  2.3 14.0  124  1302   12   DROME:AF-Q00748-F1 MULTIDRUG RESISTANCE PROTEIN HOMOLOG 65;
2961:  ekm2-A  2.3  6.1  119  1838    5   DROME:AF-Q9VMJ7-F1 LYSINE-SPECIFIC DEMETHYLASE LID;
2962:  elsk-A  2.3  7.2  140  1276    5   DROME:AF-A1Z6J2-F1 STEROL REGULATORY ELEMENT-BINDING PROTEIN CLEAVAG
2963:  egie-A  2.3 17.4   97   227    6   DROME:AF-A1Z7K4-F1 UNCHARACTERIZED PROTEIN, ISOFORM A;
2964:  ec37-A  2.3 15.8   65   487    6   DROME:AF-Q95RF3-F1 LD34806P;
2965:  ecvk-A  2.3  3.8   81   170    7   DROME:AF-Q961T9-F1 GH07914P;
2966:  eifp-A  2.3 22.9   78   387    5   DROME:AF-Q9VYE3-F1 FI21110P1;
2967:  ei34-A  2.3  8.3  126   381    4   DROME:AF-Q9VGF5-F1 LP09696P;
2968:  ekgg-A  2.3 22.9   99  1567   10   DROME:AF-Q9V7H4-F1 TRANSMEMBRANE PROTEIN 131 HOMOLOG;
2969:  eeeq-A  2.3  6.6   63   642    5   DROME:AF-O15945-F1 ARYL HYDROCARBON RECEPTOR NUCLEAR TRANSLOCATOR HO
2970:  ei7g-A  2.3  6.8   80  1465   11   DROME:AF-Q9VWA0-F1 UNCHARACTERIZED PROTEIN, ISOFORM C;
2971:  egay-A  2.3 12.0   71    98    7   DROME:AF-A0A126GUZ5-F1 UNCHARACTERIZED PROTEIN, ISOFORM F;
2972:  ei9w-A  2.3  7.0  140  1265    9   DROME:AF-P13496-F1 DYNACTIN SUBUNIT 1;
2973:  eghk-A  2.3  8.7   87   139    7   DROME:AF-A0A0B4JCU6-F1 UNCHARACTERIZED PROTEIN;
2974:  eknk-A  2.3 10.8  135   530    7   DROME:AF-P07666-F1 SERENDIPITY LOCUS PROTEIN ALPHA;
2975:  ejyf-A  2.3  5.4  122  1330    7   DROME:AF-Q9VDE9-F1 FI04035P;
2976:  eif5-A  2.3 11.9   76   578    9   DROME:AF-Q9VIS9-F1 UNCHARACTERIZED PROTEIN;
2977:  efbg-A  2.3  6.6   49    60    6   DROME:AF-Q9VEW2-F1 PUTATIVE SERF-LIKE PROTEIN;
2978:  ec1c-A  2.3  6.2  126   409    9   DROME:AF-Q9VN16-F1 RE35255P;
2979:  elmx-A  2.3  4.2   86   146    2   DROME:AF-Q7JVK8-F1 GEO08987P1;
2980:  ekqi-A  2.3 17.0   86   352    8   DROME:AF-Q9VG77-F1 BETA-SARCOGLYCAN;
2981:  eg63-A  2.3 10.0   50    69    8   DROME:AF-B7YZJ3-F1 UNCHARACTERIZED PROTEIN;
2982:  emoo-A  2.3 21.1  121  1201    7   DROME:AF-O16844-F1 KINESIN-LIKE PROTEIN COSTA;
2983:  ecwq-A  2.3 10.4   65   168    6   DROME:AF-Q9VNX9-F1 UNCHARACTERIZED PROTEIN;
2984:  eevo-A  2.3  9.7   56    94    2   DROME:AF-Q4QPY7-F1 CYTOCHROME C OXIDASE SUBUNIT 6A-LIKE;
2985:  efij-A  2.3 23.9   84   346    7   DROME:AF-Q9VYI7-F1 UNCHARACTERIZED PROTEIN;
2986:  ekbk-A  2.3  6.0   45    56    4   DROME:AF-F9VMG5-F1 GEO02462P1;
2987:  ec4t-A  2.3 22.4   85   534    7   DROME:AF-Q9VJ37-F1 TAILUP, ISOFORM A;
2988:  egmr-A  2.3 11.0  125   467    3   DROME:AF-M9PFR2-F1 TMS1, ISOFORM F;
2989:  eh7w-A  2.3 13.2   50   149    8   DROME:AF-A1ZBX9-F1 UNCHARACTERIZED PROTEIN;
2990:  ejmj-A  2.3 10.2  113   247   12   DROME:AF-Q9VRM3-F1 SINUOUS;
2991:  ejq3-A  2.3 17.3  127  1174    7   DROME:AF-Q8MQX9-F1 ANKYRIN REPEAT AND LEM DOMAIN-CONTAINING PROTEIN
2992:  efry-A  2.3 23.5   82   473    4   DROME:AF-Q9VGD7-F1 UNCHARACTERIZED PROTEIN, ISOFORM E;
2993:  edve-A  2.3 10.6   59   330    5   DROME:AF-A1Z758-F1 TA01342P;
2994:  ee3m-A  2.3 17.0   86   213    8   DROME:AF-X2JBU2-F1 PROBABLE RNA-BINDING PROTEIN 18;
2995:  edzb-A  2.3 18.9  115   557    8   DROME:AF-Q9VHH8-F1 BEAG;
2996:  eiwh-A  2.3 14.6  139   581    9   DROME:AF-P18537-F1 FRIZZLED;
2997:  egim-A  2.3 10.0   78   281    4   DROME:AF-Q8STI6-F1 RE53401P;
2998:  edzm-A  2.3 13.5   81   831    6   DROME:AF-Q9VS85-F1 FI19443P1;
2999:  ee89-A  2.3 12.1  101  1152    3   DROME:AF-Q9VJC5-F1 CFAP91 DOMAIN-CONTAINING PROTEIN;
3000:  eikg-A  2.3  8.1   85   110    2   DROME:AF-Q9V9U7-F1 TUBULIN-SPECIFIC CHAPERONE A;
3001:  ei0h-A  2.3 11.7   86   699    8   DROME:AF-Q8MS38-F1 RE15216P;
3002:  ego2-A  2.3 10.3   69   376    6   DROME:AF-Q9W4X2-F1 HELIX LOOP HELIX PROTEIN 3B;
3003:  ehw8-A  2.3 10.7  126   371    6   DROME:AF-Q9VJX8-F1 VERY-LONG-CHAIN (3R)-3-HYDROXYACYL-COA DEHYDRATAS
3004:  efpb-A  2.3 10.8   86   340    7   DROME:AF-D2A6L3-F1 CHITIN-BINDING TYPE-4 DOMAIN-CONTAINING PROTEIN;
3005:  ei7s-A  2.3 13.1   65   503    5   DROME:AF-M9PHV4-F1 UNCHARACTERIZED PROTEIN, ISOFORM F;
3006:  emll-A  2.3 14.0   82   226    5   DROME:AF-P54611-F1 V-TYPE PROTON ATPASE SUBUNIT E;
3007:  ekgt-A  2.3  7.5  132   567    4   DROME:AF-P09478-F1 ACETYLCHOLINE RECEPTOR SUBUNIT ALPHA-LIKE 1;
3008:  ejf7-A  2.2  3.7  102   670    6   DROME:AF-Q9VEY1-F1 UNCHARACTERIZED PROTEIN, ISOFORM A;
3009:  ein7-A  2.2 16.0   79   299    8   DROME:AF-O46079-F1 EG:39E1.2 PROTEIN;
3010:  ehw4-A  2.2  5.6  107   326    6   DROME:AF-Q9VLP9-F1 POLYPRENOL REDUCTASE;
3011:  ec4m-A  2.2  7.5   43    52    7   DROME:AF-Q6IGW6-F1 GEO13367P1;
3012:  emtk-A  2.2  7.6  144   693    5   DROME:AF-Q9VIX4-F1 ACYL-COENZYME A OXIDASE;
3013:  ekzv-A  2.2 22.9  120   437    5   DROME:AF-Q9W4J8-F1 FI24210P1;
3014:  efic-A  2.2 21.5  107   513    7   DROME:AF-Q9VXU3-F1 GH25653P;
3015:  ella-A  2.2 16.1   75   531    3   DROME:AF-Q9VSY1-F1 LD09868P;
3016:  el20-A  2.2  8.5  144   758    6   DROME:AF-Q8IN35-F1 NEUROPEPTIDE SIFAMIDE RECEPTOR;
3017:  ekiy-A  2.2 35.7  123   667    6   DROME:AF-Q9VPQ3-F1 RE51073P;
3018:  egcq-A  2.2 21.1  114   817    5   DROME:AF-Q9VXK5-F1 PUTATIVE RRNA METHYLTRANSFERASE;
3019:  ec4f-A  2.2  6.9  138   566    9   DROME:AF-B7YZU3-F1 UNCHARACTERIZED PROTEIN, ISOFORM B;
3020:  egqp-A  2.2 16.7  111  1257    5   DROME:AF-Q9VK28-F1 LD10349P;
3021:  eks7-A  2.2 10.7   60   370    8   DROME:AF-Q9VFP0-F1 RH07106P;
3022:  emw9-A  2.2  6.8   88   542    7   DROME:AF-Q9VVF4-F1 FI08815P;
3023:  edpo-A  2.2  5.7   72   104    7   DROME:AF-Q24337-F1 PROTEIN ENHANCER OF RUDIMENTARY;
3024:  emgj-A  2.2 10.1   79   215   10   DROME:AF-Q9VWU7-F1 GH02837P;
3025:  ef8l-A  2.2  7.4   81    85    6   DROME:AF-Q9VZE9-F1 V-TYPE PROTON ATPASE SUBUNIT;
3026:  eg4y-A  2.2  9.3   60   114    8   DROME:AF-Q9VGS6-F1 IP05980P;
3027:  efal-A  2.2  3.7   46   179    4   DROME:AF-Q9VPZ0-F1 IP07356P;
3028:  ejs0-A  2.2  4.8  109   238    5   DROME:AF-Q9VS07-F1 AT01876P;
3029:  eds8-A  2.2  9.5  105   690   10   DROME:AF-Q9W024-F1 IP12954P;
3030:  ejq8-A  2.2 14.9   69   538    6   DROME:AF-Q9VBU2-F1 NON-SPECIFIC SERINE/THREONINE PROTEIN KINASE;
3031:  ef5v-A  2.2  6.4  117   813    6   DROME:AF-D2NUL5-F1 MIP13952P;
3032:  emnj-A  2.2 15.6   68   453    7   DROME:AF-Q9VJI5-F1 LD43175P;
3033:  ej2z-A  2.2  9.2  121   340    7   DROME:AF-Q9VX14-F1 RH64870P;
3034:  eemx-A  2.2  7.2  125   832    6   DROME:AF-Q9VQY4-F1 ABC TRANSPORTER EXPRESSED IN TRACHEA, ISOFORM A;
3035:  ed64-A  2.2 16.5  125  1126    6   DROME:AF-P55162-F1 MEMBRANE-ASSOCIATED PROTEIN HEM;
3036:  ehoi-A  2.2  7.0  160  1188    7   DROME:AF-Q9W1J0-F1 TRANSPORTER;
3037:  ef0f-A  2.2  7.1   76   312    8   DROME:AF-Q9VRN0-F1 UNCHARACTERIZED PROTEIN;
3038:  ef86-A  2.2 11.4  144   911    6   DROME:AF-Q8IRS9-F1 GEMIN 4C;
3039:  ec9f-A  2.2 29.5  119  1131    3   DROME:AF-Q9VLW2-F1 KINESIN-LIKE PROTEIN CG14535;
3040:  efes-A  2.2 29.9  101   436   10   DROME:AF-A8Y5B0-F1 UNCHARACTERIZED PROTEIN, ISOFORM B;
3041:  ec05-A  2.2  9.5   88   137    5   DROME:AF-A0A0B4LH09-F1 MAF-S, ISOFORM B;
3042:  eep2-A  2.2  9.2   78  1339    4   DROME:AF-A8DYE0-F1 KANK, ISOFORM D;
3043:  eky6-A  2.2 16.3  114   362   10   DROME:AF-Q9VNR8-F1 LD47277P;
3044:  ekxp-A  2.2  6.1  133  1130    8   DROME:AF-Q9VK53-F1 AT30656P;
3045:  eliz-A  2.2  7.2  122   289    8   DROME:AF-Q9W2I4-F1 FI01566P;
3046:  ee4d-A  2.2 20.1   76   191    4   DROME:AF-Q9VI02-F1 UNCHARACTERIZED PROTEIN, ISOFORM A;
3047:  eig6-A  2.2 14.4   77   758    8   DROME:AF-P05084-F1 PROTEIN HUNCHBACK;
3048:  eeuc-A  2.2  5.7  123   563    7   DROME:AF-A8JUR0-F1 UNCHARACTERIZED PROTEIN, ISOFORM C;
3049:  egba-A  2.2 19.2  107   343    5   DROME:AF-Q9W2J7-F1 GH22922P;
3050:  ed5x-A  2.2 15.6  122   923    8   DROME:AF-P18475-F1 TYROSINE-PROTEIN KINASE RECEPTOR TORSO;
3051:  efgg-A  2.2  5.5   57    79    4   DROME:AF-Q9V3L0-F1 BC10;
3052:  empk-A  2.2 19.5  116  2464    5   DROME:AF-Q9VG05-F1 UNCHARACTERIZED PROTEIN, ISOFORM H;
3053:  ed4z-A  2.2 12.0   54   146    7   DROME:AF-Q9VZC8-F1 GEO12024P1;
3054:  eh89-A  2.2  4.4  114   777    6   DROME:AF-Q9VZL2-F1 ANAPHASE-PROMOTING COMPLEX SUBUNIT 5;
3055:  eh7y-A  2.2  5.3   61   612    3   DROME:AF-B7Z0R7-F1 AUTOPHAGY-RELATED 16, ISOFORM F;
3056:  eexs-A  2.2 30.1   68  1084    7   DROME:AF-Q9VXD4-F1 MAB-21 DOMAIN-CONTAINING PROTEIN;
3057:  ejlm-A  2.2  5.4   44    67    9   DROME:AF-A8JQV5-F1 UNCHARACTERIZED PROTEIN, ISOFORM A;
3058:  edkd-A  2.2 13.1   59    66    3   DROME:AF-A0A1Z1CH10-F1 UNCHARACTERIZED PROTEIN, ISOFORM C;
3059:  ejrq-A  2.2 16.3  101   288    8   DROME:AF-Q9VNM4-F1 FI03378P;
3060:  ekms-A  2.2  3.7   67   407   10   DROME:AF-Q8MR82-F1 AT12644P;
3061:  eedv-A  2.2  5.7  117  1011    4   DROME:AF-Q23978-F1 UNCONVENTIONAL MYOSIN ID;
3062:  ej01-A  2.2 11.9   59   242   10   DROME:AF-B7YZW2-F1 UNCHARACTERIZED PROTEIN;
3063:  el8z-A  2.2 25.9   88   928    3   DROME:AF-Q9VVV9-F1 PROTEIN NAKED CUTICLE;
3064:  emsu-A  2.2  4.3  124   646    5   DROME:AF-Q8IH57-F1 GH10249P;
3065:  egb0-A  2.2 24.9   95   117    7   DROME:AF-Q9VIM4-F1 UNCHARACTERIZED PROTEIN, ISOFORM B;
3066:  emph-A  2.2 12.9  102   776    6   DROME:AF-Q9VNW6-F1 DELTA-1-PYRROLINE-5-CARBOXYLATE SYNTHASE;
3067:  emri-A  2.2 16.1   71   450    7   DROME:AF-Q7JRF9-F1 N-ACETYLGALACTOSAMINIDE BETA-1,3-GALACTOSYLTRANSF
3068:  ekmn-A  2.2  9.2   58   503    9   DROME:AF-Q9VPI6-F1 GALECTIN;
3069:  ek0r-A  2.2  6.1   85   185    2   DROME:AF-Q9VPR1-F1 GH02075P;
3070:  efeq-A  2.2 16.6   87   681    8   DROME:AF-Q9VEA9-F1 LD24550P;
3071:  ef1k-A  2.2 25.9   95   358   12   DROME:AF-Q9VA31-F1 RT09038P;
3072:  ejtg-A  2.2 17.2   82   180    5   DROME:AF-Q9VIJ3-F1 FI14214P;
3073:  emkm-A  2.2  6.1   65   302    3   DROME:AF-Q9VEP1-F1 PUTATIVE TRNA
3074:  ef3f-A  2.2 28.2   79  1406    5   DROME:AF-B7YZX6-F1 UNCHARACTERIZED PROTEIN, ISOFORM B;
3075:  ei7e-A  2.2 11.9   51   679    8   DROME:AF-Q27597-F1 NADPH--CYTOCHROME P450 REDUCTASE;
3076:  emjb-A  2.2  5.1   48    68    6   DROME:AF-Q9VW42-F1 DNA REPAIR PROTEIN SWI5 HOMOLOG;
3077:  eh78-A  2.2 26.2  129   604    5   DROME:AF-B7Z017-F1 UNCHARACTERIZED PROTEIN, ISOFORM B;
3078:  egfu-A  2.2 12.4   82  1729    6   DROME:AF-Q9VC64-F1 ANASTRAL SPINDLE 1, ISOFORM A;
3079:  emm0-A  2.2  6.2   99   212    6   DROME:AF-Q9VFE5-F1 VACUOLAR H ATPASE PPA1 SUBUNIT 2;
3080:  ec7b-A  2.2 23.5  104   242    4   DROME:AF-Q9VXY9-F1 OPOSSUM, ISOFORM A;
3081:  em3z-A  2.2  8.2  103   190    6   DROME:AF-Q9VL69-F1 SIGNAL SEQUENCE RECEPTOR SUBUNIT GAMMA;
3082:  ekz8-A  2.2  8.8  118   565    8   DROME:AF-Q8IRA7-F1 UNCHARACTERIZED PROTEIN;
3083:  ed1j-A  2.2  9.0   78   266   10   DROME:AF-C0PVB3-F1 SULFHYDRYL OXIDASE;
3084:  el90-A  2.2  7.3   92   644    5   DROME:AF-Q95RU0-F1 PROTEIN CUEBALL;
3085:  ec32-A  2.2 22.4   77   283    5   DROME:AF-Q9VM16-F1 LP02603P;
3086:  emps-A  2.2  8.1  117   234    3   DROME:AF-A0A0B4K701-F1 UNCHARACTERIZED PROTEIN, ISOFORM B;
3087:  eicy-A  2.2  9.8  104   192    9   DROME:AF-M9NEW7-F1 UNCHARACTERIZED PROTEIN;
3088:  emto-A  2.2 18.3  128   705    9   DROME:AF-Q9VF81-F1 PROTEIN O-MANNOSYL-TRANSFERASE TMTC4;
3089:  egos-A  2.2 10.5   57    68    5   DROME:AF-A0A6M3Q891-F1 UNCHARACTERIZED PROTEIN, ISOFORM A;
3090:  ek9k-A  2.2 13.0   67   155    7   DROME:AF-Q9VJY6-F1 60S RIBOSOMAL PROTEIN L24;
3091:  efgb-A  2.2 20.8   73   293    5   DROME:AF-Q8T4B6-F1 AT06885P;
3092:  emss-A  2.2 15.9  142   565    7   DROME:AF-Q960U8-F1 O-ACYLTRANSFERASE;
3093:  elgf-A  2.2 11.6   79   297    5   DROME:AF-Q9W412-F1 GH18658P;
3094:  ed7x-A  2.2  8.5  105   201    7   DROME:AF-A1Z891-F1 FI14123P;
3095:  ehj9-A  2.2 10.2   54    62    6   DROME:AF-A0A0B4JD68-F1 UNCHARACTERIZED PROTEIN;
3096:  edng-A  2.2 15.8   58   668    5   DROME:AF-Q9VAU4-F1 FI09337P;
3097:  eei3-A  2.2 23.0   73   161    1   DROME:AF-Q9VAC7-F1 MIP04834P;
3098:  elif-A  2.2  9.5   62   318    8   DROME:AF-A8JNT2-F1 N-ACETYLGALACTOSAMINIDE BETA-1,3-GALACTOSYLTRANSF
3099:  ejgj-A  2.2  6.2  114   523   10   DROME:AF-Q9VBE7-F1 UNCHARACTERIZED PROTEIN;
3100:  egrj-A  2.2  7.1  102   257    8   DROME:AF-Q9VD50-F1 IP09356P;
3101:  ek3v-A  2.2  9.3  101   521   11   DROME:AF-Q9V9X9-F1 UDP-GLUCURONOSYLTRANSFERASE;
3102:  eix2-A  2.2 16.3   86   647    6   DROME:AF-Q9VC60-F1 BUD13 HOMOLOG;
3103:  em5o-A  2.2  9.3  120   689    3   DROME:AF-Q9VL61-F1 FI22810P1;
3104:  ehx8-A  2.2 13.5  106   603   10   DROME:AF-Q9VR42-F1 SERINE/THREONINE-PROTEIN KINASE RIO3;
3105:  ei0c-A  2.2 11.8   96  1658    4   DROME:AF-Q9Y0Z1-F1 BCDNA.LD23876;
3106:  ej65-A  2.2  6.4  119   787    4   DROME:AF-Q9VPY2-F1 PHOSPHOLIPASE A2 ACTIVATOR PROTEIN, ISOFORM A;
3107:  ej4j-A  2.2  5.1  122   347    6   DROME:AF-Q9VGN6-F1 RH69884P;
3108:  ejps-A  2.2  4.3   94   179   11   DROME:AF-Q9VAM9-F1 GUANOSINE-3',5'-BIS(DIPHOSPHATE) 3'-PYROPHOSPHOHY
3109:  emg1-A  2.2 10.4   96   276    3   DROME:AF-Q7KY01-F1 AQUAPORIN;
3110:  ekka-A  2.2 15.6   66    81    3   DROME:AF-Q8IQC4-F1 GHIBERTI;
3111:  eczc-A  2.2 11.1  126   911    8   DROME:AF-Q0KI14-F1 FI03229P;
3112:  em1g-A  2.2 15.5  128   567    9   DROME:AF-Q95R48-F1 ORGANIC CATION TRANSPORTER-LIKE PROTEIN;
3113:  elea-A  2.2  6.7   50   282   10   DROME:AF-P11450-F1 FOLLICLE CELL PROTEIN 3C-1;
3114:  efwc-A  2.2  7.4  108   501   10   DROME:AF-Q9VG86-F1 FATTY ACYL-COA REDUCTASE;
3115:  emte-A  2.2 10.0  107   577   11   DROME:AF-X2JDZ1-F1 PRKCA-BINDING PROTEIN;
3116:  ee1x-A  2.2  7.0  136   456    4   DROME:AF-Q7JV41-F1 CAAX PRENYL PROTEASE;
3117:  ejp7-A  2.2 13.3   61    70    5   DROME:AF-Q8INC8-F1 UNCHARACTERIZED PROTEIN;
3118:  ehrg-A  2.2 17.8   75   271    7   DROME:AF-Q8IPL4-F1 LETHAL (2) 05714, ISOFORM B;
3119:  edxc-A  2.2 11.3   68   666    6   DROME:AF-Q9VTL8-F1 FI04525P;
3120:  eeft-A  2.2  5.3  120   460    8   DROME:AF-Q9VF39-F1 FI01459P;
3121:  egsi-A  2.2 12.4  111   234    5   DROME:AF-Q9VTI1-F1 UNCHARACTERIZED PROTEIN;
3122:  egyx-A  2.2 15.6  157  1451    6   DROME:AF-A8DZ26-F1 CATION-TRANSPORTING ATPASE;
3123:  ehdi-A  2.2 11.7  107   676    7   DROME:AF-Q9VQS0-F1 FI13205P;
3124:  eg3g-A  2.2 14.1   87   359    6   DROME:AF-A1Z9G9-F1 FI06213P;
3125:  eddl-A  2.2  8.9   67   500    6   DROME:AF-Q9VI17-F1 SCP DOMAIN-CONTAINING PROTEIN;
3126:  emax-A  2.2 32.6   82   787    5   DROME:AF-Q9VLZ6-F1 FI24007P1;
3127:  ej8v-A  2.2  7.0   74   529   11   DROME:AF-Q9VGS8-F1 IP03623P;
3128:  emvh-A  2.2 21.2   98   359    6   DROME:AF-Q9VZE6-F1 RIBOSOME BIOGENESIS PROTEIN BRX1 HOMOLOG;
3129:  ek3k-A  2.2 11.6   71   210    3   DROME:AF-Q9V359-F1 VACUOLAR PROTEIN SORTING-ASSOCIATED PROTEIN 28 HO
3130:  eimy-A  2.2  3.2   57    77    9   DROME:AF-Q9VSC1-F1 SIGNAL RECOGNITION PARTICLE 9 KDA PROTEIN;
3131:  ek2k-A  2.2 12.7   60   244   10   DROME:AF-Q9VXS5-F1 UNCHARACTERIZED PROTEIN;
3132:  eio8-A  2.2 10.7  125   411    3   DROME:AF-Q9VYY5-F1 UNCHARACTERIZED PROTEIN;
3133:  eeh6-A  2.2  6.4  130   711    3   DROME:AF-Q9VP36-F1 RE31086P;
3134:  empi-A  2.2 14.8   97   154    3   DROME:AF-Q9VY41-F1 UNCHARACTERIZED PROTEIN;
3135:  ehaj-A  2.2  8.7  107   352   13   DROME:AF-Q9VV55-F1 GH08429P;
3136:  efpl-A  2.2 15.5   83   410    8   DROME:AF-A0A0B4KH37-F1 LADYBIRD LATE, ISOFORM C;
3137:  ed3x-A  2.2  9.4  141   917    6   DROME:AF-P35220-F1 CATENIN ALPHA;
3138:  emz1-A  2.2 10.1   79   124    6   DROME:AF-Q7JZK1-F1 COMPLEX I-B14;
3139:  eie5-A  2.2  6.1  128   793    4   DROME:AF-Q9W0E8-F1 PROTEIN ZER-1 HOMOLOG;
3140:  ejxu-A  2.2 15.0  110   429    4   DROME:AF-P10734-F1 ZYGOTIC GAP PROTEIN KNIRPS;
3141:  emdn-A  2.2  6.9   97   169    5   DROME:AF-M9NFY9-F1 UNCHARACTERIZED PROTEIN;
3142:  em0s-A  2.2 13.5  106   960    6   DROME:AF-Q7K4L9-F1 LD33689P;
3143:  edsi-A  2.2 27.9   91   532    4   DROME:AF-A8JQT2-F1 UNCHARACTERIZED PROTEIN;
3144:  ehg7-A  2.2 21.2   84  1965    7   DROME:AF-A0A0B4K7S6-F1 MOLTING DEFECTIVE, ISOFORM D;
3145:  eeyt-A  2.2 11.1  100  1696    5   DROME:AF-Q9VR59-F1 INOSITOL HEXAKISPHOSPHATE AND DIPHOSPHOINOSITOL-
3146:  elxb-A  2.2 14.3   73   267   10   DROME:AF-Q7K159-F1 LD06557P;
3147:  ec9y-A  2.2 26.2   80   807    1   DROME:AF-Q9VNG2-F1 LD24014P;
3148:  ee2r-A  2.2  6.0  112   226    8   DROME:AF-Q7K1I4-F1 TETRASPANIN;
3149:  elht-A  2.2  7.9   83    92    5   DROME:AF-Q9VTN3-F1 MITOCHONDRIAL IMPORT INNER MEMBRANE TRANSLOCASE S
3150:  ekj4-A  2.2 21.6   82   144    6   DROME:AF-Q8SYK4-F1 RE55691P;
3151:  ek14-A  2.2 20.6  148   308    7   DROME:AF-Q9VNL8-F1 OSIRIS 1;
3152:  ej0g-A  2.2 19.3   88  1224    3   DROME:AF-B7Z0M7-F1 UNCHARACTERIZED PROTEIN, ISOFORM E;
3153:  el58-A  2.2  4.8   63    96   13   DROME:AF-Q9VK38-F1 UNCHARACTERIZED PROTEIN;
3154:  ei72-A  2.2  5.9  125   390    8   DROME:AF-Q8SYD9-F1 ENDOPHILIN-A;
3155:  ed4d-A  2.2 15.4  115   292   11   DROME:AF-E1JI06-F1 UNCHARACTERIZED PROTEIN;
3156:  eh2y-A  2.2 26.9   97   680    7   DROME:AF-Q9VU88-F1 AT31531P;
3157:  edyt-A  2.2 33.7   85   873   18   DROME:AF-P34082-F1 FASCICLIN-2;
3158:  egr4-A  2.2  8.5  100   905    5   DROME:AF-Q8IS44-F1 DOPAMINE D2-LIKE RECEPTOR;
3159:  el0n-A  2.2 17.9  101   664    6   DROME:AF-Q9VGD3-F1 DEFECTIVE PROBOSCIS EXTENSION RESPONSE 17, ISOFOR
3160:  eey5-A  2.2 30.0   88  1269   13   DROME:AF-B7YZT7-F1 UNCHARACTERIZED PROTEIN, ISOFORM D;
3161:  eiuc-A  2.2  6.9  124   601   10   DROME:AF-Q8I0K9-F1 LD08455P;
3162:  ecw1-A  2.2 13.0   87   751    3   DROME:AF-Q9VCE9-F1 PROTEIN UBASH3A HOMOLOG;
3163:  ej7y-A  2.2 10.5   50   745    8   DROME:AF-Q9VYJ8-F1 UNCHARACTERIZED PROTEIN;
3164:  elrl-A  2.2 12.5   52    53    4   DROME:AF-P84345-F1 ATP SYNTHASE PROTEIN 8;
3165:  ehlw-A  2.2 10.0  104   606   11   DROME:AF-Q7KT94-F1 AMILORIDE-SENSITIVE NA+ CHANNEL;
3166:  eiel-A  2.2 10.8  128   273    7   DROME:AF-Q9VZM6-F1 GH12661P;
3167:  ej0z-A  2.2 27.4   87   952    7   DROME:AF-Q9VPC0-F1 SERINE/THREONINE-PROTEIN KINASE PITSLRE;
3168:  efzp-A  2.2 10.3  125   630    6   DROME:AF-Q9V564-F1 CONSERVED OLIGOMERIC GOLGI COMPLEX SUBUNIT 6;
3169:  ec7r-A  2.2 11.7   77   195    5   DROME:AF-Q9W4V3-F1 RH61722P;
3170:  eguj-A  2.2 18.6   90  1659    7   DROME:AF-Q9VMD0-F1 DAXX-LIKE PROTEIN;
3171:  egft-A  2.2 22.0  107   540    6   DROME:AF-Q9VJ55-F1 UNCHARACTERIZED PROTEIN, ISOFORM B;
3172:  edmz-A  2.2 11.7  104  1417    4   DROME:AF-Q9VF17-F1 GUANYLATE CYCLASE;
3173:  ecya-A  2.2  6.5  114   718    4   DROME:AF-O18412-F1 TRANSMEMBRANE GTPASE FZO;
3174:  ek1v-A  2.2 18.3  111   728    7   DROME:AF-Q9VVZ8-F1 BRIVIDO-1;
3175:  eet7-A  2.2  5.2  102   519    5   DROME:AF-Q9VCL4-F1 IP12025P;
3176:  em4k-A  2.2  2.6   71   125    7   DROME:AF-Q9VW56-F1 PROBABLE PREFOLDIN SUBUNIT 6;
3177:  emv5-A  2.2  8.9   96   776    7   DROME:AF-Q7KSF5-F1 FI11917P;
3178:  edtk-A  2.2 20.5  108   243    1   DROME:AF-Q94516-F1 ATP SYNTHASE SUBUNIT B, MITOCHONDRIAL;
3179:  ehcy-A  2.2 23.2   83   415    5   DROME:AF-A0A0B4JD40-F1 UNCHARACTERIZED PROTEIN;
3180:  eh2a-A  2.2 17.0  136   465    5   DROME:AF-Q9VTD7-F1 UNCHARACTERIZED PROTEIN, ISOFORM B;
3181:  efl4-A  2.2 15.5   74   399    1   DROME:AF-Q9VIG6-F1 FI23927P1;
3182:  ef5b-A  2.2 15.8   74   235   16   DROME:AF-Q9VSZ2-F1 RE59279P;
3183:  ehpv-A  2.2 18.6  107   410    7   DROME:AF-Q9TW27-F1 DISCO INTERACTING PROTEIN 1, ISOFORM D;
3184:  ed80-A  2.2 16.3   70   902    9   DROME:AF-Q9W2E9-F1 KINASE;
3185:  ed3r-A  2.2 12.0   62   378    5   DROME:AF-Q9VGU3-F1 IP11331P;
3186:  ejrb-A  2.2 10.7   58    64    7   DROME:AF-Q9XZS3-F1 TRANSLATION MACHINERY-ASSOCIATED PROTEIN 7 HOMOLO
3187:  ekuy-A  2.2 25.0   98   515    6   DROME:AF-Q03372-F1 MUSCLE SEGMENTATION HOMEOBOX;
3188:  ehcp-A  2.2 12.7   70   630    7   DROME:AF-Q5U124-F1 LP11544P;
3189:  ejvv-A  2.2  5.9   37    40    5   DROME:AF-A0A0B4K7L9-F1 UNCHARACTERIZED PROTEIN, ISOFORM A;
3190:  ehq7-A  2.2 15.9  112   596    5   DROME:AF-Q7K3N1-F1 GH27401P;
3191:  ekal-A  2.2 25.5   90   845    7   DROME:AF-P08155-F1 KRUEPPEL HOMOLOG 1;
3192:  ej6n-A  2.2  6.7  157   475    6   DROME:AF-Q9VAA9-F1 JIL-1 ANCHORING AND STABILIZING PROTEIN, ISOFORM
3193:  ecxn-A  2.2  6.8   52    85    4   DROME:AF-Q8IPS9-F1 SMALL INTEGRAL MEMBRANE PROTEIN 8;
3194:  ejcb-A  2.2  5.1  107  1931    4   DROME:AF-Q9VKH9-F1 CENP-ANA, ISOFORM A;
3195:  eey1-A  2.2  7.1   49    55   12   DROME:AF-A0A6H2EJX8-F1 UNCHARACTERIZED PROTEIN;
3196:  ef1f-A  2.2 10.4  130   363    4   DROME:AF-Q7KTW4-F1 RE38102P;
3197:  ek9g-A  2.2  5.1   99   720    3   DROME:AF-Q9V3Y8-F1 FI05319P;
3198:  egmn-A  2.2 11.3  129   365    5   DROME:AF-Q9VQ37-F1 MITOCHONDRIAL CARRIER PROTEIN RIM2;
3199:  edot-A  2.2  9.0   58   593    5   DROME:AF-Q5BIC3-F1 AZ2;
3200:  ejeh-A  2.2  8.7   99   293   11   DROME:AF-Q9VGY0-F1 AT31162P;
3201:  eh6e-A  2.2 10.6   87   407   11   DROME:AF-Q7JR96-F1 SD19533P;
3202:  ehtn-A  2.2  5.5   98   501    5   DROME:AF-Q9VQL1-F1 SERYL-TRNA SYNTHETASE;
3203:  ekbc-A  2.2  7.8   66    73   14   DROME:AF-A0A0B4K7E8-F1 UNCHARACTERIZED PROTEIN;
3204:  ehpu-A  2.2  8.5  130   504    5   DROME:AF-A1Z9Q8-F1 DIURETIC HORMONE 44 RECEPTOR 1;
3205:  edjo-A  2.2  5.7  125  1009    8   DROME:AF-A8QI34-F1 SODIUM/POTASSIUM-TRANSPORTING ATPASE SUBUNIT ALPH
3206:  el1r-A  2.2 17.2  109   378    9   DROME:AF-Q9VG69-F1 LP03547P;
3207:  efd7-A  2.2 13.3   75   338    9   DROME:AF-Q9VB93-F1 RE23868P;
3208:  ehz0-A  2.2 14.3   57   214    5   DROME:AF-A1ZA99-F1 UNCHARACTERIZED PROTEIN;
3209:  edvv-A  2.2 13.8   74   172    5   DROME:AF-Q8IP68-F1 PROTEIN NEMURI;
3210:  ejyz-A  2.2  9.7  116   694    8   DROME:AF-Q9VVX3-F1 FRIZZLED-2;
3211:  efi6-A  2.2 10.3  111  1315   12   DROME:AF-A0A0B4K682-F1 JAVELIN-LIKE, ISOFORM D;
3212:  eewo-A  2.2  7.8  113  1029    5   DROME:AF-Q76NS2-F1 ANOCTAMIN;
3213:  ekmq-A  2.2 11.6   69  1788    7   DROME:AF-Q9VE13-F1 WISKOTT-ALDRICH SYNDROME PROTEIN FAMILY MEMBER;
3214:  ee6v-A  2.2 15.6   74   518   11   DROME:AF-Q9VZU3-F1 FI07618P;
3215:  eicl-A  2.2  7.5  127   789    6   DROME:AF-Q9W269-F1 SOLUTE CARRIER ORGANIC ANION TRANSPORTER FAMILY M
3216:  el22-A  2.2 11.0  112   147    4   DROME:AF-Q8INU9-F1 UNCHARACTERIZED PROTEIN;
3217:  ek0n-A  2.2  7.6   99   122    6   DROME:AF-A0A0B4K6B2-F1 UNCHARACTERIZED PROTEIN;
3218:  elwq-A  2.2 22.3   86   912    7   DROME:AF-A1Z9I2-F1 UNCHARACTERIZED PROTEIN;
3219:  ekyq-A  2.2 18.8   65   555    8   DROME:AF-A1Z916-F1 ACHINTYA, ISOFORM C;
3220:  eil7-A  2.2  8.7   75   142   11   DROME:AF-E1JJ15-F1 UNCHARACTERIZED PROTEIN;
3221:  elua-A  2.2 10.7   93   162    6   DROME:AF-Q9W309-F1 GEO08445P1;
3222:  eggv-A  2.2 18.1  110  2148    5   DROME:AF-M9NFI9-F1 SPINOPHILIN, ISOFORM J;
3223:  egv6-A  2.2 12.9   65    89   11   DROME:AF-Q9VHS2-F1 CYTOCHROME C OXIDASE SUBUNIT 7A, MITOCHONDRIAL;
3224:  ef6a-A  2.2 17.2   81   381    7   DROME:AF-Q9VID3-F1 CRYPTOCEPHAL, ISOFORM A;
3225:  ee3k-A  2.2  7.6  123   368    8   DROME:AF-O76865-F1 EG:100G10.5 PROTEIN;
3226:  ehv0-A  2.2 13.7   88   572    2   DROME:AF-Q9W155-F1 IONOTROPIC RECEPTOR 60E;
3227:  ek2c-A  2.2 24.5  102   581    7   DROME:AF-Q9VVG9-F1 UNCHARACTERIZED PROTEIN;
3228:  eha5-A  2.2  5.5   54    62   11   DROME:AF-C9QP72-F1 MIP12787P;
3229:  ehl5-A  2.2  6.0   94   212    7   DROME:AF-Q9VFE3-F1 GH03514P;
3230:  ehm9-A  2.2 31.6  101   290    7   DROME:AF-Q9VL63-F1 UPF0430 PROTEIN CG31712;
3231:  ejhs-A  2.2 19.5   64   422    9   DROME:AF-Q9W4E5-F1 IP12315P;
3232:  edge-A  2.2 17.4   66   773    6   DROME:AF-Q9VBW3-F1 TYROSINE KINASE RECEPTOR CAD96CA;
3233:  eflw-A  2.2 14.7   50  1693   14   DROME:AF-Q04164-F1 PUTATIVE EPIDERMAL CELL SURFACE RECEPTOR;
3234:  ejdv-A  2.2 12.2   59   216    8   DROME:AF-Q8IP85-F1 TETLEYS-CUP;
3235:  eij2-A  2.2 12.4   84   276    8   DROME:AF-Q9VFE6-F1 RRP15-LIKE PROTEIN;
3236:  elhc-A  2.2 18.0   79   505    5   DROME:AF-Q9VZA4-F1 BAND 7 PROTEIN CG42540;
3237:  elq2-A  2.2 20.2   66   674   12   DROME:AF-F2FB81-F1 WISKOTT-ALDRICH SYNDROME PROTEIN FAMILY MEMBER;
3238:  em1j-A  2.2 11.0   95   367    9   DROME:AF-Q9W1U2-F1 AT20903P;
3239:  ed10-A  2.2 21.4   99   634    1   DROME:AF-Q8IMS8-F1 FI20028P1;
3240:  elqs-A  2.2 12.9  130   389    5   DROME:AF-Q9VE68-F1 UNCHARACTERIZED PROTEIN;
3241:  eejg-A  2.2 14.4   55   156    9   DROME:AF-Q9VL16-F1 RE45833P;
3242:  ekmi-A  2.2  6.2  120   948    7   DROME:AF-Q7KT91-F1 NON-LYSOSOMAL GLUCOSYLCERAMIDASE;
3243:  eg16-A  2.2 18.5   87   192    9   DROME:AF-Q9VK15-F1 UNCHARACTERIZED PROTEIN;
3244:  ec0n-A  2.2 15.1   91   709    5   DROME:AF-P54733-F1 G1/S-SPECIFIC CYCLIN-E;
3245:  ejvn-A  2.2 19.6   89  1350    7   DROME:AF-Q9VWB0-F1 TECTONIN BETA-PROPELLER REPEAT-CONTAINING PROTEIN
3246:  ehxc-A  2.2 15.6  110   387    7   DROME:AF-Q9GYV5-F1 NF-KAPPA-B ESSENTIAL MODULATOR;
3247:  ej12-A  2.2  8.9  111   873    8   DROME:AF-Q9W2Q1-F1 RETINAL HOMEOBOX PROTEIN RX;
3248:  em4f-A  2.2  9.5   77   544    5   DROME:AF-Q9VYX0-F1 GH18834P;
3249:  egku-A  2.2  6.8  105   491    1   DROME:AF-Q7JVN6-F1 GH17672P;
3250:  emks-A  2.2  7.6  139   601    6   DROME:AF-P22270-F1 TYRAMINE/OCTOPAMINE RECEPTOR;
3251:  el7a-A  2.2 11.8  112   477    8   DROME:AF-Q9V395-F1 BCDNA.LD28419;
3252:  eixp-A  2.2 16.9  128   362    9   DROME:AF-Q9VCX6-F1 AT09144P;
3253:  eghy-A  2.2 22.7   78   857    6   DROME:AF-Q9VH89-F1 PROTEIN DALMATIAN;
3254:  elof-A  2.2  8.1  127   369    4   DROME:AF-Q8T390-F1 ENDOPHILIN-A;
3255:  eguv-A  2.2 10.2   88   159    5   DROME:AF-R4GRV8-F1 UNCHARACTERIZED PROTEIN;
3256:  ee0f-A  2.2 13.1   57   136   11   DROME:AF-C0HL66-F1 HISTONE H3.3A;
3257:  em5x-A  2.2  4.0   62   101    3   DROME:AF-Q9VF43-F1 GEO12016P1;
3258:  elyq-A  2.2  7.6  106   223    6   DROME:AF-Q9VN02-F1 GH14561P;
3259:  ek74-A  2.2 14.9  167  1217    4   DROME:AF-Q9VK44-F1 LD24832P;
3260:  efcq-A  2.2 15.9  130   844    7   DROME:AF-Q9VE77-F1 V-TYPE PROTON ATPASE SUBUNIT A;
3261:  emtg-A  2.2  9.5   72   376    4   DROME:AF-Q9VUX1-F1 28S RIBOSOMAL PROTEIN S31, MITOCHONDRIAL;
3262:  ecyf-A  2.2 24.0   80  1146    9   DROME:AF-Q24247-F1 INTEGRIN ALPHA-PS1;
3263:  ej8c-A  2.2 14.8  104  1253   10   DROME:AF-Q01989-F1 MYOSIN HEAVY CHAIN 95F;
3264:  ekgq-A  2.2 17.9  101   397    6   DROME:AF-Q9VCR7-F1 CYSTINOSIN HOMOLOG;
3265:  ed2v-A  2.2 10.0   83  1021    4   DROME:AF-Q9V430-F1 IP22191P;
3266:  eh19-A  2.2  8.0  103   290    8   DROME:AF-Q86BM4-F1 IP10109P;
3267:  egdl-A  2.2 13.4   78   265    3   DROME:AF-Q9V4Q8-F1 PROBABLE U2 SMALL NUCLEAR RIBONUCLEOPROTEIN A';
3268:  eiv7-A  2.2 23.0   89   172    6   DROME:AF-Q9VYQ0-F1 MOONSHINER;
3269:  eekd-A  2.2  7.0   91   218    5   DROME:AF-Q9VGA0-F1 GLUTATHIONE S TRANSFERASE D9, ISOFORM A;
3270:  egc4-A  2.2 24.7   82   271    6   DROME:AF-P32029-F1 FORK HEAD DOMAIN-CONTAINING PROTEIN FD5;
3271:  em7c-A  2.2  8.6   80  1833   10   DROME:AF-Q9VRY4-F1 LD13895P;
3272:  el1k-A  2.2 30.1   64   369    9   DROME:AF-Q961L5-F1 GH17930P;
3273:  ee5h-A  2.2 14.0   91   302    7   DROME:AF-Q9VR92-F1 UNCHARACTERIZED PROTEIN;
3274:  ecv0-A  2.2 11.1   62  1069    5   DROME:AF-Q9V7A4-F1 INTEGRIN ALPHA-PS4;
3275:  egnm-A  2.2 10.5   78   573    8   DROME:AF-Q8IQE2-F1 IONOTROPIC RECEPTOR 67C;
3276:  eir5-A  2.2 30.2  132   556    5   DROME:AF-A0A0B4JCV5-F1 PEPTIDASE S1 DOMAIN-CONTAINING PROTEIN;
3277:  ehtf-A  2.2  4.7   62   428    5   DROME:AF-Q9V3V6-F1 26S PROTEASOME REGULATORY COMPLEX SUBUNIT P50;
3278:  ehnn-A  2.2 21.1   96  1272    6   DROME:AF-Q9W117-F1 FI05488P;
3279:  eefr-A  2.1  6.3  156  1207    6   DROME:AF-M9PI37-F1 SODIUM CHLORIDE COTRANSPORTER 69, ISOFORM E;
3280:  edir-A  2.1 18.4  111  1159   11   DROME:AF-Q9VIC6-F1 NEUROLIGIN 3, ISOFORM B;
3281:  eihs-A  2.1 17.1   94   215    5   DROME:AF-Q9W4J4-F1 GM14292P;
3282:  ekqu-A  2.1  8.1   60   354    5   DROME:AF-Q9VPD5-F1 TRANSCRIPTION TERMINATION FACTOR 3, MITOCHONDRIAL
3283:  emoz-A  2.1 21.8  108  1034    6   DROME:AF-Q9W3X2-F1 UNCHARACTERIZED PROTEIN, ISOFORM A;
3284:  ei9y-A  2.1 22.8   84   346    7   DROME:AF-Q7JNE1-F1 REGULATORY PROTEIN ZESTE;
3285:  ej2r-A  2.1  9.6   87   686    6   DROME:AF-Q9VWS0-F1 INHIBITOR OF GROWTH PROTEIN;
3286:  ejl8-A  2.1 19.3   71   248    8   DROME:AF-P29327-F1 40S RIBOSOMAL PROTEIN S6;
3287:  eg3p-A  2.1 26.4   84   601    8   DROME:AF-Q7JY80-F1 M-SPONDIN, ISOFORM A;
3288:  ec6k-A  2.1 20.1   94   392    7   DROME:AF-Q9Y1P6-F1 GM13131P;
3289:  eh95-A  2.1 23.5   76   673    5   DROME:AF-Q9W137-F1 LD29879P;
3290:  edye-A  2.1  8.7   60   336   10   DROME:AF-Q9VVT4-F1 IP10578P;
3291:  elqz-A  2.1  5.6   84   493    7   DROME:AF-Q7KN79-F1 PROTEIN LTV1 HOMOLOG;
3292:  eeq3-A  2.1 26.6   72   971    7   DROME:AF-Q9VUS0-F1 FI01202P;
3293:  ef9p-A  2.1  6.1   97   296    6   DROME:AF-Q9VGJ9-F1 HEME OXYGENASE;
3294:  emx6-A  2.1 20.4   85   713    6   DROME:AF-A0A0B4LFS0-F1 UNCHARACTERIZED PROTEIN, ISOFORM C;
3295:  ehhm-A  2.1  3.3   81   341    4   DROME:AF-Q9VZ34-F1 RH72958P;
3296:  efef-A  2.1  8.8   55    61    9   DROME:AF-B7Z0X7-F1 RE60462P2;
3297:  ecuh-A  2.1  7.8  140   585    8   DROME:AF-Q9VDV5-F1 FI18650P1;
3298:  edus-A  2.1 21.2   87   305    9   DROME:AF-Q0KI27-F1 UNCHARACTERIZED PROTEIN, ISOFORM A;
3299:  emb3-A  2.1  7.9  129  1919    8   DROME:AF-A8DZ29-F1 EUKARYOTIC TRANSLATION INITIATION FACTOR 4G1, ISO
3300:  emit-A  2.1  5.5   66   631    6   DROME:AF-Q23976-F1 ATP-DEPENDENT DNA HELICASE 2 SUBUNIT 1;
3301:  edgq-A  2.1  3.7   98   562   11   DROME:AF-Q9VYG3-F1 LD41462P;
3302:  eg9s-A  2.1  5.2  131   539    6   DROME:AF-Q8MRB2-F1 RE36877P;
3303:  els7-A  2.1  4.3   43    78    5   DROME:AF-Q9VVA8-F1 TRANSMEMBRANE PROTEIN 258;
3304:  ecvf-A  2.1 27.5   93  1411    4   DROME:AF-Q9VHP9-F1 CENTROMERIC PROTEIN-C, ISOFORM A;
3305:  elbh-A  2.1 24.4   91   231    4   DROME:AF-Q9VHW5-F1 LD38634P;
3306:  ekj6-A  2.1  6.8  105   340    8   DROME:AF-Q9I7U1-F1 LD36721P;
3307:  elle-A  2.1 10.6   58   358   14   DROME:AF-Q5U0V4-F1 AT29763P;
3308:  ecz5-A  2.1  3.5   65   511    3   DROME:AF-Q9VAJ3-F1 PICKPOCKET PROTEIN 19;
3309:  ejzv-A  2.1 17.9   85   241    8   DROME:AF-Q9VMQ6-F1 RE57459P;
3310:  ehu3-A  2.1  7.5  105   754    8   DROME:AF-Q9VZA7-F1 GH19286P;
3311:  eluv-A  2.1 22.6   79   309    1   DROME:AF-Q9VK23-F1 FI16524P1;
3312:  egso-A  2.1  8.7  117   570    9   DROME:AF-Q8MSM7-F1 AT19257P;
3313:  effb-A  2.1 16.0   79   363    3   DROME:AF-Q9VBR0-F1 NEUGRIN;
3314:  edvz-A  2.1 12.6  104   390    8   DROME:AF-Q9VNM3-F1 LP14110P;
3315:  ekw3-A  2.1  7.4  126   341    8   DROME:AF-Q9VNU1-F1 RH32172P;
3316:  ei4w-A  2.1  6.1  117   488    9   DROME:AF-Q9V979-F1 PROBABLE CYTOCHROME P450 6U1;
3317:  ees2-A  2.1  5.0   52   552    8   DROME:AF-Q9I7I6-F1 IP13792P;
3318:  ec55-A  2.1  6.7  135   533    5   DROME:AF-Q8MLQ7-F1 RH09188P;
3319:  emab-A  2.1 18.3   84   141    5   DROME:AF-X2J4U0-F1 UNCHARACTERIZED PROTEIN;
3320:  eici-A  2.1  4.7   75   638    5   DROME:AF-Q7JXB5-F1 PHOSPHOENOLPYRUVATE CARBOXYKINASE (GTP);
3321:  ehir-A  2.1 21.4   85   505    8   DROME:AF-Q9VPN2-F1 PROTEIN AMNIONLESS;
3322:  ehyh-A  2.1 19.5   83   388   10   DROME:AF-Q9VMB3-F1 UNCHARACTERIZED PROTEIN, ISOFORM A;
3323:  ejhf-A  2.1 12.8  119   246    9   DROME:AF-O77262-F1 EG:22E5.9 PROTEIN;
3324:  ejfz-A  2.1  9.0   57   225   11   DROME:AF-Q9V6Q2-F1 HISTONE H3-LIKE CENTROMERIC PROTEIN CID;
3325:  el46-A  2.1 10.8  108   168    6   DROME:AF-Q9VFY4-F1 UNCHARACTERIZED PROTEIN;
3326:  ectl-A  2.1  6.7   84   223   10   DROME:AF-Q6GV06-F1 IP20609P;
3327:  efju-A  2.1 20.8   73   248    5   DROME:AF-A1ZBF1-F1 FI16628P1;
3328:  egyr-A  2.1 14.7   50   320    6   DROME:AF-Q9VEB3-F1 RIBOSOME PRODUCTION FACTOR 2 HOMOLOG;
3329:  ef4k-A  2.1 10.1  117   675    3   DROME:AF-P12428-F1 PROTEIN BROWN;
3330:  eh7x-A  2.1 11.3   61    70    7   DROME:AF-Q9W513-F1 GEO10196P1;
3331:  eg6i-A  2.1 20.0   75   514    8   DROME:AF-Q86BJ3-F1 HEPARAN SULFATE 2-O-SULFOTRANSFERASE PIPE;
3332:  efq3-A  2.1 13.5   67   104   10   DROME:AF-Q9W3R4-F1 MIP13858P;
3333:  efty-A  2.1  9.0   63    80    2   DROME:AF-C0PPJ8-F1 MIP06325P;
3334:  ei6r-A  2.1  6.3  114  1499    6   DROME:AF-M9PGQ5-F1 UNCHARACTERIZED PROTEIN, ISOFORM C;
3335:  ejqp-A  2.1 14.5   68   431   10   DROME:AF-Q9VL22-F1 BCS1-LIKE PROTEIN;
3336:  ejvb-A  2.1  5.1  122   467    5   DROME:AF-Q8IPZ9-F1 FI02831P;
3337:  egyv-A  2.1 15.6   94   160    7   DROME:AF-Q0KI28-F1 BIOGENESIS OF LYSOSOME-RELATED ORGANELLES COMPLEX
3338:  ejxo-A  2.1 16.4  112   432    6   DROME:AF-Q7KGU6-F1 LYSOSOMAL-ASSOCIATED TRANSMEMBRANE PROTEIN;
3339:  ekvy-A  2.1  6.8  142   698    6   DROME:AF-Q9VBK1-F1 LP24461P;
3340:  edyd-A  2.1 15.1   61   212   13   DROME:AF-Q9VXT6-F1 SREBP REGULATING GENE PROTEIN;
3341:  eh1n-A  2.1 20.1   95   429    9   DROME:AF-A1Z7G6-F1 FIBRINOGEN C-TERMINAL DOMAIN-CONTAINING PROTEIN;
3342:  em34-A  2.1 23.9   90   456    8   DROME:AF-Q7K568-F1 GH10642P;
3343:  elgp-A  2.1 18.2   66    77    5   DROME:AF-Q7K078-F1 RH09719P;
3344:  ejog-A  2.1  6.3  131  1256   11   DROME:AF-Q9VK06-F1 PHOSPHOLIPID-TRANSPORTING ATPASE;
3345:  eeo4-A  2.1 10.9  102  1412    5   DROME:AF-Q9VKJ1-F1 MPN DOMAIN-CONTAINING PROTEIN CG4751;
3346:  ejsp-A  2.1  9.7  107   343   11   DROME:AF-Q9VWS4-F1 TUMOR NECROSIS FACTOR RECEPTOR SUPERFAMILY MEMBER
3347:  egqk-A  2.1  7.4  119  1320    7   DROME:AF-Q9VAN4-F1 UNCHARACTERIZED PROTEIN;
3348:  emrb-A  2.1 23.9  101   459    6   DROME:AF-Q9VMM3-F1 RE17389P;
3349:  ed2l-A  2.1 16.4   91   285    4   DROME:AF-Q9VY20-F1 RING-TYPE E3 UBIQUITIN TRANSFERASE;
3350:  ec47-A  2.1 12.0  135   316    6   DROME:AF-Q9VI65-F1 LD01482P;
3351:  egv2-A  2.1 16.3   74   814    1   DROME:AF-Q9VP47-F1 PRE-RRNA-PROCESSING PROTEIN TSR1 HOMOLOG;
3352:  ehln-A  2.1 11.6   60    70    7   DROME:AF-M9NDU9-F1 UNCHARACTERIZED PROTEIN;
3353:  ef89-A  2.1  6.0  107   927   10   DROME:AF-A1Z705-F1 GPI ETHANOLAMINE PHOSPHATE TRANSFERASE 2;
3354:  emn8-A  2.1 14.2  100   750    4   DROME:AF-X2JI61-F1 BRIVIDO-3, ISOFORM C;
3355:  ehmh-A  2.1 10.4   61   231   11   DROME:AF-Q9VC75-F1 LP19941P;
3356:  einl-A  2.1 11.9   59   237   10   DROME:AF-Q9VJX2-F1 UNCHARACTERIZED PROTEIN;
3357:  efso-A  2.1 17.4   86   206    7   DROME:AF-Q9VK13-F1 PROTEIN MABIKI;
3358:  emt6-A  2.1 20.0   92   599   12   DROME:AF-Q9W2B5-F1 PICKPOCKET 9, ISOFORM A;
3359:  em6u-A  2.1 10.0   83   589    4   DROME:AF-X2JAX9-F1 ECTODERMAL, ISOFORM F;
3360:  ehjn-A  2.1  5.7  121   299    7   DROME:AF-Q9W4B1-F1 MIP10861P;
3361:  een7-A  2.1  6.9  121   470    8   DROME:AF-Q9VVQ7-F1 P4HC DOMAIN-CONTAINING PROTEIN;
3362:  edez-A  2.1 19.5   69   217    7   DROME:AF-Q9VV45-F1 CUTICULAR PROTEIN 72EB;
3363:  ecvq-A  2.1 22.4   76  1115   12   DROME:AF-O44386-F1 INTEGRIN ALPHA-PS3;
3364:  ehca-A  2.1  9.3   65   305    3   DROME:AF-Q8IPA8-F1 UNCHARACTERIZED PROTEIN, ISOFORM E;
3365:  ej9s-A  2.1 19.0   77   972    6   DROME:AF-Q9XZ08-F1 EXOSTOSIN-3;
3366:  ej0u-A  2.1  8.4  159   511    8   DROME:AF-P00399-F1 CYTOCHROME C OXIDASE SUBUNIT 1;
3367:  ek0h-A  2.1 13.3   66    90    9   DROME:AF-X2JD93-F1 UNCHARACTERIZED PROTEIN, ISOFORM C;
3368:  ee96-A  2.1 22.2   90   530    6   DROME:AF-Q9VTK6-F1 IP08855P;
3369:  ecvi-A  2.1 13.1   65   152    8   DROME:AF-Q9W4M5-F1 GEO10373P1;
3370:  edom-A  2.1 11.9   81   201   11   DROME:AF-Q9W3E0-F1 RE16061P1;
3371:  ekfp-A  2.1 15.8   70  1000    4   DROME:AF-Q9W1M8-F1 INTEGRIN ALPHA-PS5;
3372:  ejoe-A  2.1  5.4  101  1117    8   DROME:AF-Q9W3N0-F1 FI21262P1;
3373:  efjt-A  2.1  4.8  107   592    4   DROME:AF-Q9VN01-F1 GH23891P;
3374:  ec1m-A  2.1 13.7   99  1072    6   DROME:AF-Q95TU8-F1 NETRIN RECEPTOR UNC-5;
3375:  ecvs-A  2.1  7.7  108  1065    6   DROME:AF-M9MSL4-F1 CENTROSOMAL PROTEIN 135KDA, ISOFORM B;
3376:  edfk-A  2.1 16.2   71   401   10   DROME:AF-P25724-F1 PROTEIN NANOS;
3377:  ec5d-A  2.1 10.4  137   677    8   DROME:AF-Q9W2G8-F1 ACYL-COENZYME A OXIDASE;
3378:  edpv-A  2.1  4.9  102   781    3   DROME:AF-A0A0B4K5Z8-F1 PROTEIN TRANSPORT PROTEIN SEC23;
3379:  ed8w-A  2.1 12.5  108   162    9   DROME:AF-B7Z085-F1 GEO02576P1;
3380:  ehl3-A  2.1  9.9   79   499    8   DROME:AF-A0A0B4KGD0-F1 REGULATORY PROTEIN ZESTE;
3381:  egoj-A  2.1 19.6  100   595    9   DROME:AF-Q7K4I4-F1 LD38576P;
3382:  elt9-A  2.1 16.5  121   264    6   DROME:AF-Q9VH55-F1 ELONGATION OF VERY LONG CHAIN FATTY ACIDS PROTEIN
3383:  elzi-A  2.1  5.5   79  2044    4   DROME:AF-B7YZU4-F1 CALMODULIN-BINDING TRANSCRIPTION ACTIVATOR, ISOFO
3384:  emwx-A  2.1 14.5   65   295    8   DROME:AF-Q9VYL0-F1 IP01054P;
3385:  emlj-A  2.1 10.7  137   444    7   DROME:AF-Q9VGV5-F1 IP12456P;
3386:  ejpl-A  2.1 21.1  101   494    4   DROME:AF-Q9VA96-F1 UNCHARACTERIZED PROTEIN, ISOFORM A;
3387:  efsv-A  2.1 12.1  108   509   10   DROME:AF-Q9VMS7-F1 PROBABLE CYTOCHROME P450 4AC3;
3388:  elk8-A  2.1  7.4  135   669    7   DROME:AF-Q9VML9-F1 TRISSIN RECEPTOR;
3389:  ehvq-A  2.1 14.6   63   717   13   DROME:AF-Q9Y169-F1 EXOSTOSIN-2;
3390:  ec9m-A  2.1 10.2   59    97    7   DROME:AF-Q7JX57-F1 ESSENTIAL MCU REGULATOR, MITOCHONDRIAL;
3391:  ed0c-A  2.1  7.0  119   305    6   DROME:AF-Q9VNT8-F1 GH04282P;
3392:  eigf-A  2.1  8.3  100  2243    5   DROME:AF-Q9VGP1-F1 ZINC FINGER FYVE DOMAIN-CONTAINING PROTEIN 26 HOM
3393:  ejje-A  2.1  7.8  103   466    6   DROME:AF-Q9VQP1-F1 GH15136P;
3394:  eheu-A  2.1  9.4   65   548    9   DROME:AF-Q6IDH2-F1 NAD(+) KINASE;
3395:  ej91-A  2.1 10.4  105   665    8   DROME:AF-Q7JX95-F1 RH42110P;
3396:  edv3-A  2.1 13.8   65   141    9   DROME:AF-A1Z9E9-F1 UNCHARACTERIZED PROTEIN;
3397:  ehzd-A  2.1 13.0  155  1703    8   DROME:AF-M9PEP2-F1 ADENYLYL CYCLASE 13E, ISOFORM C;
3398:  egju-A  2.1 13.0   58   131   12   DROME:AF-C9QP99-F1 GEO10385P1;
3399:  efa2-A  2.1 11.9   58   220   10   DROME:AF-E1JIJ2-F1 GH04404P2;
3400:  emi0-A  2.1 16.7  145   341    5   DROME:AF-Q9VPB9-F1 PEROXISOMAL MEMBRANE PROTEIN PEX16;
3401:  eitk-A  2.1 28.7   71  1025    7   DROME:AF-Q8INH6-F1 FI18373P1;
3402:  eff3-A  2.1  5.7   81   729    5   DROME:AF-Q9W1U1-F1 FI21273P1;
3403:  ehnc-A  2.1 16.1   93  1301   11   DROME:AF-Q9VZ81-F1 UNCHARACTERIZED PROTEIN, ISOFORM A;
3404:  ekat-A  2.1 13.3   52   469    2   DROME:AF-Q9VST2-F1 DORSOCROSS2;
3405:  elm2-A  2.1 10.2  147   632    5   DROME:AF-Q9VQC0-F1 VESICULAR GLUTAMATE TRANSPORTER, ISOFORM A;
3406:  ef76-A  2.1 15.5   84   521   11   DROME:AF-Q9VGT4-F1 UDP-GLUCURONOSYLTRANSFERASE;
3407:  efjn-A  2.1 11.1   65    78    6   DROME:AF-E1JGT2-F1 UNCHARACTERIZED PROTEIN;
3408:  eiis-A  2.1 21.8   75   580   12   DROME:AF-A1ZBC5-F1 FI04829P;
3409:  ejnt-A  2.1 24.8   90   717    6   DROME:AF-Q9VPT4-F1 LD32410P;
3410:  eiiz-A  2.1  7.8   87   256    3   DROME:AF-Q9VF68-F1 CG6130 PROTEIN;
3411:  egr2-A  2.1  7.5   55   757    5   DROME:AF-X2J6K6-F1 REDUCED OCELLI, ISOFORM B;
3412:  efn7-A  2.1  6.7   54   702    9   DROME:AF-Q9GYU8-F1 NUCLEAR PORE COMPLEX PROTEIN NUP88;
3413:  een0-A  2.1 11.5  134  1373    7   DROME:AF-Q9VYS4-F1 POLY(A) RNA POLYMERASE GLD-2 HOMOLOG B;
3414:  ehu0-A  2.1 17.9   95   574    8   DROME:AF-Q9VV09-F1 UNCHARACTERIZED PROTEIN, ISOFORM B;
3415:  ec3k-A  2.1 28.8   85   915    7   DROME:AF-Q7JWP9-F1 RE09008P;
3416:  ehf5-A  2.1 13.5   57   442    7   DROME:AF-Q9VLC9-F1 UNCHARACTERIZED PROTEIN, ISOFORM B;
3417:  eftn-A  2.1 11.8  111  1409    3   DROME:AF-Q9V3A7-F1 STRUCTURAL MAINTENANCE OF CHROMOSOMES PROTEIN;
3418:  em3n-A  2.1  8.9  132   538    6   DROME:AF-Q95078-F1 CYTOCHROME P450 18A1;
3419:  eewk-A  2.1 12.7   59   231    7   DROME:AF-Q8MYX4-F1 RE59626P;
3420:  ed2h-A  2.1  6.4   65   237    6   DROME:AF-P15425-F1 PEPTIDYL-PROLYL CIS-TRANS ISOMERASE, RHODOPSIN-SP
3421:  egv4-A  2.1  3.7   54    60    7   DROME:AF-Q0E985-F1 RH74701P;
3422:  ejg8-A  2.1  4.8   95   631    4   DROME:AF-Q9VZM7-F1 INTEGRATOR COMPLEX SUBUNIT 10;
3423:  elmi-A  2.1 15.8   92   289    5   DROME:AF-Q9VFL8-F1 FI01135P;
3424:  eixa-A  2.1 10.2  120   674    5   DROME:AF-Q9W464-F1 GLYCOSYLPHOSPHATIDYLINOSITOL ANCHOR ATTACHMENT 1;
3425:  eka5-A  2.1 15.0   67    84    9   DROME:AF-A8JRE2-F1 MIP14036P;
3426:  egkf-A  2.1 19.8   92  1577    7   DROME:AF-E1JHB7-F1 PDGF-AND VEGF-RECEPTOR RELATED, ISOFORM J;
3427:  ehvm-A  2.1 29.9   93  2146    5   DROME:AF-P10040-F1 PROTEIN CRUMBS;
3428:  ee2v-A  2.1 14.4   65   454    8   DROME:AF-Q9VXD6-F1 LD39612P;
3429:  elck-A  2.1 21.9   92   487    7   DROME:AF-Q9VJJ6-F1 HERMAPHRODITE, ISOFORM A;
3430:  eln9-A  2.1  4.7   74   184    9   DROME:AF-A0A0B4KFW8-F1 UNCHARACTERIZED PROTEIN;
3431:  ejw2-A  2.1 11.4   84   501    8   DROME:AF-Q960Q9-F1 LD39664P;
3432:  eesq-A  2.1 15.9   89  1204    7   DROME:AF-Q9W1Q5-F1 FI21439P1;
3433:  emhk-A  2.1  6.0   85   442    7   DROME:AF-Q9VZS6-F1 PUTATIVE NEUTRAL SPHINGOMYELINASE;
3434:  ek7v-A  2.1 18.5   54   674    7   DROME:AF-Q9VLJ1-F1 COESTERASE DOMAIN-CONTAINING PROTEIN;
3435:  ehdw-A  2.1  6.2  144  1036    3   DROME:AF-P91682-F1 PROTEIN SMOOTHENED;
3436:  ehah-A  2.1 12.5  126  1857   10   DROME:AF-Q9VE55-F1 QIN;
3437:  elkq-A  2.1 27.0   83   749    5   DROME:AF-D3DML3-F1 CONNECTOR OF KINASE TO AP-1, ISOFORM E;
3438:  ee1k-A  2.1 13.2  109   857    2   DROME:AF-Q7KRS6-F1 NO MECHANORECEPTOR POTENTIAL B, ISOFORM D;
3439:  elqj-A  2.1 10.2  109   248    6   DROME:AF-Q9VPN0-F1 GH04039P;
3440:  elvg-A  2.1  5.7  127   269    9   DROME:AF-Q9VIT5-F1 RH01238P;
3441:  ei6c-A  2.1  8.8   98   566    6   DROME:AF-Q8MLW5-F1 MAJOR FACILITATOR SUPERFAMILY TRANSPORTER 16, ISO
3442:  eegl-A  2.1  8.3   79   264   13   DROME:AF-Q9VFM3-F1 IP10175P;
3443:  eg8o-A  2.1  9.1  133   603    7   DROME:AF-Q7K4A1-F1 SODIUM/NUCLEOSIDE COTRANSPORTER;
3444:  eggn-A  2.1 22.3   76   243    3   DROME:AF-A0A0B4KFV4-F1 REGULATORY PROTEIN ZESTE;
3445:  ehap-A  2.1  3.6   84   547    7   DROME:AF-Q9VA60-F1 PROCOLLAGEN-PROLINE 4-DIOXYGENASE;
3446:  ejno-A  2.1 13.0   95   621   12   DROME:AF-B7Z0X6-F1 IONOTROPIC RECEPTOR 7F;
3447:  eh96-A  2.1 16.9   86   254    8   DROME:AF-Q9VAJ0-F1 GH04784P;
3448:  elzw-A  2.1 25.0   86   381    2   DROME:AF-Q9VDJ8-F1 CUTICULAR PROTEIN 92F;
3449:  efsy-A  2.1 23.2   76   670    1   DROME:AF-Q86B61-F1 TYRAMINE BETA-HYDROXYLASE;
3450:  ej5d-A  2.1  5.6  113  1833    9   DROME:AF-Q9VUH6-F1 MYOPIC;
3451:  eksr-A  2.1 15.1  118   272    8   DROME:AF-Q9VJR3-F1 IP08657P;
3452:  egf8-A  2.1 17.2  104   327    8   DROME:AF-Q9VHB6-F1 METAXIN-1 HOMOLOG;
3453:  egjb-A  2.1 26.4   99   606   10   DROME:AF-Q2MGM0-F1 IONOTROPIC RECEPTOR 62A;
3454:  ec28-A  2.1 19.2   82   330    7   DROME:AF-Q8IR83-F1 MIP14002P;
3455:  ect8-A  2.1 11.9   86   474    3   DROME:AF-Q8IR14-F1 RE66324P;
3456:  eefo-A  2.1  9.4  112   322    7   DROME:AF-A1Z7S4-F1 UNCHARACTERIZED PROTEIN, ISOFORM D;
3457:  ee67-A  2.1 20.7   88   963    7   DROME:AF-Q9VYS2-F1 GH09980P;
3458:  el21-A  2.1 14.8   67   201    9   DROME:AF-Q9VY14-F1 UNCHARACTERIZED PROTEIN;
3459:  egif-A  2.1  4.2   90   205    7   DROME:AF-Q9VSZ0-F1 UNCHARACTERIZED PROTEIN, ISOFORM A;
3460:  ejwp-A  2.1  5.9  129   560    8   DROME:AF-Q9VFG0-F1 MFS DOMAIN-CONTAINING PROTEIN;
3461:  egu6-A  2.1 13.8   91   483    3   DROME:AF-Q9VBF6-F1 PICKPOCKET 15;
3462:  ee0j-A  2.1 13.6  103  1149    6   DROME:AF-Q9W3X0-F1 UNCHARACTERIZED PROTEIN, ISOFORM A;
3463:  eic5-A  2.1 20.0   75   163    5   DROME:AF-Q9VPD4-F1 VESICLE TRANSPORT PROTEIN;
3464:  ehhz-A  2.1 13.7  106   520    9   DROME:AF-Q9VGH1-F1 CYTOCHROME P450 315A1, MITOCHONDRIAL;
3465:  edo8-A  2.1 12.9  131   379    5   DROME:AF-Q9V576-F1 PUTATIVE PHOSPHATIDATE PHOSPHATASE;
3466:  eiw0-A  2.1 12.3   66   105    5   DROME:AF-Q9VF98-F1 CYTOCHROME C OXIDASE ASSEMBLY PROTEIN COX16 HOMOL
3467:  eey2-A  2.1 24.5  102   882    6   DROME:AF-A8JQV3-F1 NUCLEAR PROTEIN MDM1;
3468:  eg4g-A  2.1  5.1  122   697    5   DROME:AF-Q9VEP8-F1 GH11385P;
3469:  ehqd-A  2.1 11.9   88   551    7   DROME:AF-Q9W0X0-F1 EPITHELIAL MEMBRANE PROTEIN, ISOFORM B;
3470:  ekar-A  2.1  9.7   49   298    4   DROME:AF-Q9VBY2-F1 FI08810P;
3471:  egxg-A  2.1 10.3  117   485    5   DROME:AF-Q9W1Z3-F1 FI22427P1;
3472:  efka-A  2.1 12.9  111   535    4   DROME:AF-Q9VAU6-F1 LD27564P;
3473:  ee7a-A  2.1 15.2   95   331    6   DROME:AF-Q86B83-F1 LD12611P;
3474:  ege3-A  2.1  5.1  116   296    6   DROME:AF-A0A126GV06-F1 UNCHARACTERIZED PROTEIN, ISOFORM B;
3475:  egee-A  2.1  6.0  135  1225    4   DROME:AF-Q9VKJ6-F1 FI03653P;
3476:  eknt-A  2.1 10.0   92  1200    2   DROME:AF-Q03720-F1 CALCIUM-ACTIVATED POTASSIUM CHANNEL SLOWPOKE;
3477:  ekdg-A  2.1 13.9   79   458    6   DROME:AF-Q60GL7-F1 ALPHA1,3-MANNOSE BETA1,2-N-ACETYLGLUCOSAMINYLTRAN
3478:  eigg-A  2.1 17.2  119   275    6   DROME:AF-Q9VLF7-F1 RT08066P;
3479:  elga-A  2.1 10.2  107  1597    5   DROME:AF-A0A0B4KHA8-F1 UNCHARACTERIZED PROTEIN, ISOFORM B;
3480:  el9q-A  2.1 10.8  112  1385    6   DROME:AF-M9PF57-F1 UNCHARACTERIZED PROTEIN, ISOFORM M;
3481:  efhn-A  2.1 11.8   98   633    1   DROME:AF-P11146-F1 HEAT SHOCK 70 KDA PROTEIN COGNATE 2;
3482:  ejcx-A  2.1 11.6   54   337    6   DROME:AF-Q9VQ95-F1 TESTIS ENDOG-LIKE 3;
3483:  eiiw-A  2.1 17.6  100   144    8   DROME:AF-A8JNV4-F1 BIOGENESIS OF LYSOSOME-RELATED ORGANELLES COMPLEX
3484:  ejg1-A  2.1 25.4  101  1734    5   DROME:AF-Q9VVA9-F1 ZINC FINGER CCHC-TYPE CONTAINING 7;
3485:  empt-A  2.1  5.9   64   559    3   DROME:AF-Q9VZ44-F1 C901;
3486:  eid1-A  2.1 14.9   79   520    6   DROME:AF-Q9VK31-F1 LD35592P;
3487:  ek1s-A  2.1 14.6  117   427   10   DROME:AF-Q9VG80-F1 PALMITOYLTRANSFERASE;
3488:  ejx4-A  2.1 11.7   73   405    4   DROME:AF-Q9VM43-F1 PDGF-AND VEGF-RELATED FACTOR 2;
3489:  emli-A  2.1  9.9  119   688    6   DROME:AF-Q7KRS1-F1 UNCHARACTERIZED PROTEIN, ISOFORM A;
3490:  eizh-A  2.1 19.9   91   133    8   DROME:AF-A1Z6K6-F1 UNCHARACTERIZED PROTEIN;
3491:  ehbb-A  2.1  8.6   57    81    7   DROME:AF-A1Z8J9-F1 DYNEIN_ATTACH_N DOMAIN-CONTAINING PROTEIN;
3492:  eh93-A  2.1 16.9   75   111    9   DROME:AF-Q9W1M5-F1 FI08233P;
3493:  ejux-A  2.1 19.5   81   805    5   DROME:AF-Q27368-F1 TRANSCRIPTION FACTOR E2F1;
3494:  ec4w-A  2.1 17.5   94   237    6   DROME:AF-A1Z8G8-F1 UNCHARACTERIZED PROTEIN;
3495:  efwp-A  2.1  5.2   97   419    9   DROME:AF-Q7KN61-F1 FARNESYL PYROPHOSPHATE SYNTHASE;
3496:  egfr-A  2.1 13.5  142  1153    6   DROME:AF-Q9VBY8-F1 PROTEIN UNC-13 HOMOLOG 4B;
3497:  ehvv-A  2.1  7.3  109  1033    6   DROME:AF-Q9VV61-F1 TR-TYPE G DOMAIN-CONTAINING PROTEIN;
3498:  eluw-A  2.1 28.7   92  1067    2   DROME:AF-Q9W0K4-F1 PROTEIN BRIC-A-BRAC 2;
3499:  efcu-A  2.1 18.1   74   408    3   DROME:AF-Q9VT83-F1 DEFECTIVE PROBOSCIS EXTENSION RESPONSE 10, ISOFOR
3500:  eg1m-A  2.1  7.0  109   704    9   DROME:AF-Q9VW76-F1 GH12423P;
3501:  emso-A  2.1 22.2   91   632    5   DROME:AF-A1ZBM9-F1 IONOTROPIC RECEPTOR 56D;
3502:  ehdf-A  2.1 16.3  109   210    6   DROME:AF-Q9W5X6-F1 AT16669P;
3503:  ek49-A  2.1 26.0   76   450   16   DROME:AF-Q9VMD2-F1 LD47671P;
3504:  edcq-A  2.1  6.5   59    96   14   DROME:AF-A0A6H2EFR6-F1 UNCHARACTERIZED PROTEIN;
3505:  em4l-A  2.1 10.4   70   148   11   DROME:AF-A1Z777-F1 UNCHARACTERIZED PROTEIN;
3506:  eky8-A  2.1 17.8   85   186    6   DROME:AF-A0A0B4LHY0-F1 YELLOW-EMPEROR, ISOFORM D;
3507:  ehh0-A  2.1 15.1   90   379    7   DROME:AF-Q7JR49-F1 V-TYPE PROTON ATPASE SUBUNIT S1;
3508:  ef45-A  2.1  8.6  132   658    8   DROME:AF-Q7JWI7-F1 HERMES, ISOFORM A;
3509:  ehl1-A  2.1 25.9   98   891    4   DROME:AF-A1Z909-F1 LD11307P;
3510:  ekpd-A  2.1  6.0   65   307    6   DROME:AF-Q9VZZ8-F1 AT01695P;
3511:  embn-A  2.1 11.1   75   353    8   DROME:AF-A8JUS1-F1 INAF-D;
3512:  eh76-A  2.1 22.1   86   466    3   DROME:AF-Q9VCT6-F1 UNCHARACTERIZED PROTEIN;
3513:  ef7n-A  2.1 20.9   87   392    3   DROME:AF-Q9VFY2-F1 LD39025P;
3514:  eizl-A  2.1 16.5   80   555    3   DROME:AF-Q8I8V0-F1 TRANSCRIPTIONAL ADAPTER 2B;
3515:  eh9w-A  2.1 16.4   83  1033   11   DROME:AF-Q6AWJ9-F1 TYROSINE-PROTEIN KINASE-LIKE OTK;
3516:  ell8-A  2.1 21.4   79   425    8   DROME:AF-Q9VGH2-F1 UNCHARACTERIZED PROTEIN, ISOFORM A;
3517:  edj1-A  2.1 15.4   96   597    8   DROME:AF-A1Z9Y5-F1 IONOTROPIC RECEPTOR 51B;
3518:  ejzk-A  2.1  8.6   88   784    7   DROME:AF-P40657-F1 PUTATIVE TRANSCRIPTION FACTOR SOX-15;
3519:  elko-A  2.1  8.4   64    81    0   DROME:AF-M9PCB0-F1 UNCHARACTERIZED PROTEIN;
3520:  eisp-A  2.1  5.7  119   496    8   DROME:AF-Q9VTF5-F1 RE42071P;
3521:  el1o-A  2.1  6.9   73   121    5   DROME:AF-Q9W306-F1 GEO08256P1;
3522:  egu1-A  2.1 20.6   96   341    8   DROME:AF-Q9VCY3-F1 COP9 SIGNALOSOME COMPLEX SUBUNIT 6;
3523:  eggk-A  2.1  9.9  137   394    4   DROME:AF-Q9U721-F1 ALLATOSTATIN A RECEPTOR 1, ISOFORM B;
3524:  ejgo-A  2.1  5.1   84   107    6   DROME:AF-Q9W286-F1 FI15737P1;
3525:  edtw-A  2.1  9.3  113   687    9   DROME:AF-P10090-F1 PROTEIN WHITE;
3526:  elsj-A  2.1 10.9  137   224    6   DROME:AF-Q9VZK9-F1 TRANSMEMBRANE PROTEIN 267;
3527:  ei05-A  2.1 14.2   75   409   12   DROME:AF-Q9W0S3-F1 MITOCHONDRIAL IMPORT INNER MEMBRANE TRANSLOCASE S
3528:  ekdo-A  2.1  7.0   74   448    8   DROME:AF-Q9VJU8-F1 GH23407P;
3529:  eexz-A  2.1 25.7   79   334    6   DROME:AF-Q7K2Q5-F1 GH18325P;
3530:  ehk6-A  2.1 17.9  106   817    6   DROME:AF-Q9VS84-F1 FI03225P;
3531:  egod-A  2.1 31.8   72   531   10   DROME:AF-Q9VU84-F1 DREBRIN-LIKE PROTEIN;
3532:  eh0a-A  2.1 14.7  104   287    5   DROME:AF-A1Z787-F1 DICARBOXYLATE CARRIER 3, ISOFORM A;
3533:  elqp-A  2.1 19.1   91   459    7   DROME:AF-Q7PLL3-F1 EUKARYOTIC INITIATION FACTOR 4B;
3534:  elz0-A  2.1 10.6  136   916    7   DROME:AF-Q9VQ26-F1 RAB3 GTPASE-ACTIVATING PROTEIN CATALYTIC SUBUNIT;
3535:  efiq-A  2.1  5.2  116  1035    4   DROME:AF-Q23979-F1 UNCONVENTIONAL MYOSIN IC;
3536:  ehix-A  2.1 27.6   85  1159    4   DROME:AF-Q9VVC9-F1 LD38375P;
3537:  ejlo-A  2.1 20.7   79   196    6   DROME:AF-P49905-F1 TRANSCRIPTION INITIATION FACTOR TFIID SUBUNIT 12;
3538:  eivl-A  2.1  9.0   51   558   10   DROME:AF-Q9VLK8-F1 FI01024P;
3539:  emme-A  2.1 18.4   68   479   13   DROME:AF-Q1WWC1-F1 IP12064P;
3540:  ek6v-A  2.1 25.7   97   448    4   DROME:AF-P39572-F1 PROTEIN GIANT;
3541:  ej9n-A  2.1 19.0   84   218    5   DROME:AF-A0A0B4KI01-F1 UNCHARACTERIZED PROTEIN, ISOFORM B;
3542:  egej-A  2.1  5.6   98   494   11   DROME:AF-Q9W459-F1 FATTY ACYL-COA REDUCTASE;
3543:  egyz-A  2.1 13.5  133  1220    9   DROME:AF-A1ZB32-F1 UNCHARACTERIZED PROTEIN, ISOFORM C;
3544:  ef69-A  2.1  3.8  100   525    5   DROME:AF-Q9W3F7-F1 MITOGUARDIN;
3545:  ejqt-A  2.1 22.3   88   219    2   DROME:AF-Q9VWA1-F1 CLATHRIN LIGHT CHAIN;
3546:  egms-A  2.1 15.1   88   702    8   DROME:AF-Q9VH96-F1 GH26575P;
3547:  elzp-A  2.1 33.4  109  1173    5   DROME:AF-Q9VHC2-F1 GH10160P;
3548:  el3h-A  2.1  3.6   79   181    1   DROME:AF-Q9VQQ4-F1 UNCHARACTERIZED PROTEIN, ISOFORM A;
3549:  ei68-A  2.1 15.4  127  1209    9   DROME:AF-Q9W4T4-F1 CAMP-SPECIFIC 3',5'-CYCLIC PHOSPHODIESTERASE, ISO
3550:  ehi4-A  2.1  9.8   68   234    1   DROME:AF-O46197-F1 ACCESSORY GLAND PROTEIN ACP29AB;
3551:  efz4-A  2.1  6.7   56   827    5   DROME:AF-Q9W323-F1 LD27988P;
3552:  eisb-A  2.1 21.8   95   222    6   DROME:AF-Q9VBZ2-F1 UNCHARACTERIZED PROTEIN;
3553:  edx4-A  2.1 16.5   91   947    9   DROME:AF-E9NA96-F1 IONOTROPIC RECEPTOR 25A;
3554:  eeej-A  2.1 15.3  104  1067   10   DROME:AF-Q9Y1T2-F1 ADENOMATOUS POLYPOSIS COLI 2;
3555:  eeek-A  2.1 11.2  143   976    6   DROME:AF-Q8IQQ7-F1 BLOATED TUBULES, ISOFORM B;
3556:  ema7-A  2.1 11.0  116   480    4   DROME:AF-Q9VS77-F1 PROBABLE G-PROTEIN COUPLED RECEPTOR MTH-LIKE 6;
3557:  eebj-A  2.1 27.0   91   571    8   DROME:AF-Q9VKC6-F1 FI19442P1;
3558:  edrn-A  2.1 22.9   78   427    5   DROME:AF-A0A0B4KGL2-F1 UNCHARACTERIZED PROTEIN, ISOFORM G;
3559:  eexn-A  2.1 10.6  109   262    6   DROME:AF-Q8T421-F1 AT21561P;
3560:  ec94-A  2.1 11.5  130  1402    9   DROME:AF-Q9VC63-F1 FI20190P1;
3561:  eewd-A  2.1 29.5   98   807    6   DROME:AF-Q0E9N0-F1 FI03272P;
3562:  ejpr-A  2.1 10.2  119   937    9   DROME:AF-A8DYR5-F1 SHAW-LIKE, ISOFORM C;
3563:  egm7-A  2.1 16.0   72   357    4   DROME:AF-Q9XZU0-F1 FI01102P;
3564:  ec0t-A  2.1 12.9   69   441   10   DROME:AF-Q7K0S5-F1 GDI INTERACTING PROTEIN 3, ISOFORM B;
3565:  emwf-A  2.1 11.8  137   399    6   DROME:AF-Q8SYC5-F1 RE68347P;
3566:  eme4-A  2.1 21.0  100   649    8   DROME:AF-Q7K4M4-F1 PROTEIN TEFLON;
3567:  eftz-A  2.1  8.1   83   168    4   DROME:AF-Q9VCZ8-F1 PROBABLE PREFOLDIN SUBUNIT 5;
3568:  edrw-A  2.1 11.9  121   583    9   DROME:AF-Q9W145-F1 STEROIDOGENIC ACUTE REGULATORY PROTEIN-LIKE;
3569:  ehw1-A  2.1 13.3   51    52   16   DROME:AF-C0PV67-F1 MIP08973P;
3570:  eitn-A  2.1 17.3  113   395    4   DROME:AF-Q9VC58-F1 LD37002P;
3571:  ej1g-A  2.1 25.1  115   475    9   DROME:AF-Q9VU71-F1 GH11086P;
3572:  eh85-A  2.1 19.7   90   366    1   DROME:AF-Q961C8-F1 LD22649P;
3573:  em54-A  2.1  9.8  135   612    7   DROME:AF-C8VV48-F1 KARMOISIN, ISOFORM B;
3574:  efcn-A  2.1 15.9   47   939   11   DROME:AF-Q9VH85-F1 GH14967P;
3575:  ekkm-A  2.1  5.0  133   639    8   DROME:AF-Q9VJR4-F1 TRANSPORTER;
3576:  ek4y-A  2.1 23.4  117   627    9   DROME:AF-Q9VF45-F1 GH25012P;
3577:  ei8p-A  2.1  5.9   99   211   10   DROME:AF-Q9VCQ2-F1 UNCHARACTERIZED PROTEIN;
3578:  emrj-A  2.1 11.5  122  1169    8   DROME:AF-Q9VGA4-F1 MBD-R2;
3579:  eikt-A  2.1  9.9  122  1001    6   DROME:AF-Q9VT41-F1 INTEGRATOR COMPLEX SUBUNIT 7;
3580:  egs8-A  2.1 15.0  124  2066    6   DROME:AF-A0A0B4K765-F1 SIN3A, ISOFORM G;
3581:  ednq-A  2.1 18.4   79  1106    5   DROME:AF-P40798-F1 PROTEIN SHUTTLE CRAFT;
3582:  eh2v-A  2.1 13.2  144   900    6   DROME:AF-Q9VS37-F1 CELL DIVISION CYCLE 27, ISOFORM A;
3583:  emhd-A  2.1  5.8  104   313    9   DROME:AF-Q7KSU5-F1 UNCHARACTERIZED PROTEIN;
3584:  ekyh-A  2.1  4.4   41    50    7   DROME:AF-A0A0B4LF43-F1 UNCHARACTERIZED PROTEIN, ISOFORM A;
3585:  ekrn-A  2.1 15.4   69   163   14   DROME:AF-M9NE27-F1 UNCHARACTERIZED PROTEIN, ISOFORM B;
3586:  edvp-A  2.1 10.8   66   497    8   DROME:AF-Q7K3G5-F1 D4, ISOFORM A;
3587:  efgo-A  2.1  5.0  109   809    6   DROME:AF-Q9VEG6-F1 CHORION PEROXIDASE;
3588:  ehtg-A  2.1 16.4  109   438    4   DROME:AF-Q9VMN3-F1 UNCHARACTERIZED PROTEIN, ISOFORM C;
3589:  ehbg-A  2.1  6.7  117   450    9   DROME:AF-Q9VJA5-F1 FI08023P;
3590:  ec5y-A  2.1  7.1   63    94    5   DROME:AF-Q6IGY0-F1 HDC04285;
3591:  eep6-A  2.1  5.9   68    81    4   DROME:AF-E1JIA5-F1 DOLICHOL PHOSPHATE-MANNOSE BIOSYNTHESIS REGULATOR
3592:  elks-A  2.1  6.9  110   338    8   DROME:AF-Q9W2J0-F1 UNCHARACTERIZED PROTEIN;
3593:  eh3y-A  2.1 23.0   85   741    6   DROME:AF-Q8SX87-F1 ATF6, ISOFORM C;
3594:  ekw1-A  2.1  8.1  119   961    3   DROME:AF-Q9I7D3-F1 CAPRIN HOMOLOG;
3595:  ei08-A  2.1  4.2   40    47    3   DROME:AF-Q7KV62-F1 RT03142P;
3596:  efv2-A  2.0 17.3   78   413    1   DROME:AF-Q9W2A3-F1 IP10558P;
3597:  eg37-A  2.0  4.5  111   522    6   DROME:AF-Q7PLW4-F1 RE48874P;
3598:  ei36-A  2.0 15.7  110   581    5   DROME:AF-X2JCF3-F1 RHO GTPASE ACTIVATING PROTEIN AT 16F, ISOFORM E;
3599:  emzn-A  2.0  8.9  126   861    8   DROME:AF-Q7KN74-F1 TETRATRICOPEPTIDE REPEAT DOMAIN 7, ISOFORM A;
3600:  egvh-A  2.0 22.0   97   829    6   DROME:AF-Q9VDR7-F1 MIRANDA, ISOFORM A;
3601:  ege2-A  2.0 15.0  127  1338    2   DROME:AF-Q9V416-F1 ANOCTAMIN;
3602:  ehja-A  2.0 12.0  113   887   10   DROME:AF-P14599-F1 AMYLOID-BETA-LIKE PROTEIN;
3603:  ely0-A  2.0  5.8  126  1197    2   DROME:AF-Q9VLB3-F1 ORGANIC ANION TRANSPORTING POLYPEPTIDE 30B, ISOFO
3604:  ee4q-A  2.0 12.7  122   483   11   DROME:AF-Q9VVQ1-F1 ALLATOSTATIN C RECEPTOR 1;
3605:  em6r-A  2.0 10.0  180  1342    7   DROME:AF-Q9VXG6-F1 PHOSPHOLIPID-TRANSPORTING ATPASE;
3606:  ecu3-A  2.0  7.2   66    77    6   DROME:AF-Q6IKC0-F1 HDC12925;
3607:  edmf-A  2.0 11.3   73   492   10   DROME:AF-Q8SWV6-F1 PROTEIN ADENYLYLTRANSFERASE FIC;
3608:  elfo-A  2.0 20.8   86   409    5   DROME:AF-Q9VKT4-F1 WORLD CUP, ISOFORM A;
3609:  edci-A  2.0 25.8   99   968    9   DROME:AF-Q9VEN9-F1 PROTEIN ASSOCIATED WITH TOPO II RELATED-1, ISOFOR
3610:  ed4b-A  2.0 11.8  110   658    5   DROME:AF-A6MHQ4-F1 SODIUM/POTASSIUM-TRANSPORTING ATPASE SUBUNIT
3611:  edgk-A  2.0 12.4  151   491    5   DROME:AF-Q9VSE7-F1 PROBABLE G-PROTEIN COUPLED RECEPTOR MTH-LIKE 7;
3612:  edxg-A  2.0 11.4   96   377    5   DROME:AF-Q9VGL2-F1 GM08392P;
3613:  egaa-A  2.0 12.9   98   271    4   DROME:AF-Q8SXX0-F1 RH08992P;
3614:  ehwd-A  2.0 15.7  103   424    8   DROME:AF-Q8IPI4-F1 IP12509P;
3615:  ellk-A  2.0  6.2   55   323    4   DROME:AF-A1Z815-F1 FI16505P1;
3616:  eg0y-A  2.0  7.8   49    71    6   DROME:AF-A2VEW8-F1 IP18555P;
3617:  ehg6-A  2.0 15.6   47    73    6   DROME:AF-Q7JW78-F1 AT18054P;
3618:  elfv-A  2.0 11.1  131   382    5   DROME:AF-P91657-F1 OPSIN RH5;
3619:  ec0m-A  2.0 13.9   60   192   10   DROME:AF-Q9VJY5-F1 IP06960P;
3620:  ejt0-A  2.0 16.2   72   544    4   DROME:AF-Q24255-F1 HOMEOBOX PROTEIN B-H1;
3621:  ehgm-A  2.0  6.5   92   254    2   DROME:AF-Q9VBY5-F1 UNCHARACTERIZED PROTEIN;
3622:  ejpt-A  2.0 18.2   99   424    7   DROME:AF-Q9VNG7-F1 SERINE/THREONINE-PROTEIN PHOSPHATASE 2A ACTIVATOR
3623:  ednw-A  2.0 11.6   71   545    4   DROME:AF-Q9V7Y2-F1 SPHINGOSINE-1-PHOSPHATE LYASE;
3624:  ed7m-A  2.0 14.5   73   210   12   DROME:AF-M9MRP0-F1 UNCHARACTERIZED PROTEIN;
3625:  elwk-A  2.0  8.8  122   996    5   DROME:AF-M9PEH8-F1 FIERY MOUNTAIN, ISOFORM D;
3626:  eega-A  2.0 17.6  132  1025   10   DROME:AF-X2JDY8-F1 GTPASE REGULATOR ASSOCIATED WITH FAK, ISOFORM G;
3627:  efzm-A  2.0 10.4   96   477    4   DROME:AF-Q9V785-F1 SH3 DOMAIN-BINDING PROTEIN 5 HOMOLOG;
3628:  eldi-A  2.0 21.5   94   382    5   DROME:AF-Q9VX20-F1 IP01524P;
3629:  emrq-A  2.0 18.2  102   513    7   DROME:AF-Q9W3K2-F1 CYPHER, ISOFORM B;
3630:  edef-A  2.0  8.1   46    50   11   DROME:AF-E1JHL4-F1 MIP34516P1;
3631:  effp-A  2.0 27.0  122   613    6   DROME:AF-Q9VBJ6-F1 PROTEIN TWEETY HOMOLOG;
3632:  ehfv-A  2.0 20.2   80   554    6   DROME:AF-Q7K3E2-F1 LD34147P;
3633:  ehm6-A  2.0  8.7   59    76    5   DROME:AF-Q8MLQ0-F1 FI14118P;
3634:  edsl-A  2.0 16.7   90   659   10   DROME:AF-Q9VQ22-F1 LP24076P;
3635:  emzb-A  2.0 20.9   89  1325   10   DROME:AF-P22293-F1 PROTEIN SUPPRESSOR OF SABLE;
3636:  ej5h-A  2.0 16.1  116   275    8   DROME:AF-O44252-F1 PROTEIN ROLLING STONE;
3637:  ee9h-A  2.0  3.5   41    48    5   DROME:AF-Q9W2U8-F1 NEB-CGP, ISOFORM A;
3638:  ellz-A  2.0 17.8  120   193    8   DROME:AF-Q9VN75-F1 IP08061P;
3639:  elwm-A  2.0  9.6  139   631    2   DROME:AF-Q7K4Y6-F1 SODIUM-DEPENDENT DOPAMINE TRANSPORTER;
3640:  ekpe-A  2.0 13.0   92   537    9   DROME:AF-Q9W457-F1 SERINE HYDROXYMETHYLTRANSFERASE;
3641:  edpe-A  2.0  6.8  124   816    6   DROME:AF-Q9W0L6-F1 GH22266P;
3642:  ee9r-A  2.0 34.8   85   533    5   DROME:AF-Q9VNM2-F1 OSIRIS 24;
3643:  egvb-A  2.0 15.5   86   226    7   DROME:AF-Q9VEY5-F1 MICOS COMPLEX SUBUNIT;
3644:  ehhl-A  2.0 30.0   83   971    6   DROME:AF-Q9VQB6-F1 ATAXIN 7, ISOFORM A;
3645:  elve-A  2.0 25.2  106   952    4   DROME:AF-Q9VUA0-F1 G PATCH DOMAIN-CONTAINING PROTEIN 1 HOMOLOG;
3646:  ek6c-A  2.0 10.5   91   183    2   DROME:AF-Q9VL26-F1 UNCHARACTERIZED PROTEIN;
3647:  ek4t-A  2.0  5.0  101   466    4   DROME:AF-A0A1Z1CGZ4-F1 UNCHARACTERIZED PROTEIN, ISOFORM C;
3648:  el9b-A  2.0 10.8  100   358    3   DROME:AF-Q9VR04-F1 RH51096P;
3649:  ef4o-A  2.0  6.2   83   152   12   DROME:AF-Q8SY19-F1 GLUTATHIONE TRANSFERASE;
3650:  eirz-A  2.0 12.8   53   149    4   DROME:AF-A1Z7I6-F1 UNCHARACTERIZED PROTEIN;
3651:  ehgn-A  2.0 20.3   91   519    7   DROME:AF-Q9VJ46-F1 UDP-GLUCURONOSYLTRANSFERASE;
3652:  eew1-A  2.0  5.4  111   483    6   DROME:AF-Q9VT78-F1 IP11976P;
3653:  eebx-A  2.0 14.2   58    77    9   DROME:AF-Q0E8H8-F1 BG642312, ISOFORM A;
3654:  eiq4-A  2.0 18.4   71   226    8   DROME:AF-Q9V5Q4-F1 PRE-MRNA-SPLICING FACTOR SYF2;
3655:  eg94-A  2.0 19.7  127   879   10   DROME:AF-Q058X1-F1 IP13351P;
3656:  ejkc-A  2.0 16.9   76   138    3   DROME:AF-Q9VQQ3-F1 IP07372P;
3657:  eenu-A  2.0  6.8  108   842    8   DROME:AF-Q9W2G5-F1 LD41005P;
3658:  egcx-A  2.0 15.2   61   175    3   DROME:AF-A8JNG7-F1 UNCHARACTERIZED PROTEIN;
3659:  ehso-A  2.0 15.6  119   174    7   DROME:AF-A1ZA77-F1 TRANSMEMBRANE PROTEIN 208;
3660:  ed9e-A  2.0 26.7   72   474    4   DROME:AF-Q9VWQ6-F1 FI13061P;
3661:  ek5u-A  2.0 31.3   92   840    5   DROME:AF-Q9VZF2-F1 LD05244P;
3662:  egfd-A  2.0  9.4  120   276    9   DROME:AF-Q2PDV5-F1 UNCHARACTERIZED PROTEIN;
3663:  ef51-A  2.0 18.8   80   479   15   DROME:AF-Q8MT08-F1 DYNEIN REGULATORY COMPLEX SUBUNIT 4;
3664:  emwn-A  2.0 14.9   93   395    8   DROME:AF-Q9VD68-F1 GH19849P;
3665:  ee0o-A  2.0 16.9  129   277    5   DROME:AF-Q9VCZ0-F1 ELONGATION OF VERY LONG CHAIN FATTY ACIDS PROTEIN
3666:  eh1s-A  2.0 34.0   76   233    7   DROME:AF-Q9VYJ3-F1 MIP32831P1;
3667:  ehp0-A  2.0 13.0  101   859    7   DROME:AF-Q9VRL4-F1 IONOTROPIC RECEPTOR 64A;
3668:  ec54-A  2.0 23.3   99  1633    7   DROME:AF-B7YZF2-F1 SHAVENOID, ISOFORM B;
3669:  emmb-A  2.0  7.7  102   564   11   DROME:AF-A0A0C4DHC8-F1 ALDEHYDE DEHYDROGENASE TYPE III, ISOFORM Q;
3670:  edoz-A  2.0 12.8  110  2470    5   DROME:AF-Q9VK45-F1 SERINE/THREONINE-PROTEIN KINASE TOR;
3671:  emee-A  2.0  8.0   58    77    5   DROME:AF-R9UAE0-F1 MIP36958P1;
3672:  egog-A  2.0 24.1   74   240    4   DROME:AF-Q9VKJ5-F1 DYNEIN ASSEMBLY FACTOR 4, AXONEMAL;
3673:  ejlk-A  2.0 25.6   67   780    4   DROME:AF-B7Z0B0-F1 SOSONDOWAH, ISOFORM G;
3674:  efli-A  2.0  8.0   79   607    6   DROME:AF-Q960E4-F1 SD04973P;
3675:  eio5-A  2.0 17.7   74   181    5   DROME:AF-Q9VG76-F1 C-MYC-BINDING PROTEIN HOMOLOG;
3676:  el7k-A  2.0 17.2   82   890    5   DROME:AF-A0A0B7P7M6-F1 LETHAL (2) 41AB, ISOFORM A;
3677:  emq1-A  2.0  7.5   68   571    6   DROME:AF-Q9W3M2-F1 DM7 FAMILY PROTEIN CG15332;
3678:  ei4b-A  2.0  6.4   43  1075    9   DROME:AF-Q8IRH1-F1 FI19310P1;
3679:  ee7b-A  2.0  7.8  100   177    2   DROME:AF-X2JF29-F1 GLUTATHIONE TRANSFERASE;
3680:  emwt-A  2.0  6.0   78   162    4   DROME:AF-Q9VJP9-F1 GEO12025P1;
3681:  ego9-A  2.0 12.9  136   578   10   DROME:AF-Q9VCG4-F1 NUCLEOPORIN NDC1;
3682:  ekfr-A  2.0 24.1   90  1074    6   DROME:AF-A8JR46-F1 ENDORIBONUCLEASE;
3683:  edji-A  2.0  5.1  112   383    7   DROME:AF-Q9VHT7-F1 UNCHARACTERIZED PROTEIN;
3684:  eenj-A  2.0 14.7  100  1638    5   DROME:AF-P25439-F1 ATP-DEPENDENT HELICASE BRM;
3685:  emjq-A  2.0 16.8   78   295   10   DROME:AF-Q9W2R0-F1 CARBONIC ANHYDRASE 14;
3686:  ecwf-A  2.0 17.3   88   295    7   DROME:AF-Q8IQV4-F1 UNCHARACTERIZED PROTEIN;
3687:  ejy3-A  2.0 13.8  122   354    8   DROME:AF-Q95T98-F1 ELONGATION OF VERY LONG CHAIN FATTY ACIDS PROTEIN
3688:  ekhd-A  2.0 15.5   71   726    8   DROME:AF-Q9VY06-F1 FI04917P;
3689:  eghd-A  2.0 14.8   70   315    9   DROME:AF-Q9VM65-F1 FGFR1 ONCOGENE PARTNER 2 HOMOLOG;
3690:  ehxl-A  2.0 18.2   84   358    8   DROME:AF-Q9VX04-F1 LP06940P;
3691:  ekpn-A  2.0 13.0  112   293    6   DROME:AF-Q9VDZ2-F1 IP09474P;
3692:  eghi-A  2.0 12.2  114   420   14   DROME:AF-Q9VQK9-F1 PALMITOYLTRANSFERASE;
3693:  eegs-A  2.0  9.1   75   109    5   DROME:AF-Q9VJ25-F1 MEMBRANE MAGNESIUM TRANSPORTER;
3694:  ej9k-A  2.0  5.3   86   204    6   DROME:AF-Q059A4-F1 TRANSMEMBRANE PROTEIN 186;
3695:  egw4-A  2.0  5.9   87   236    5   DROME:AF-Q95SS8-F1 TRANSMEMBRANE PROTEIN 70 HOMOLOG, MITOCHONDRIAL;
3696:  ehmq-A  2.0 18.7   69   500    3   DROME:AF-Q9W260-F1 GH03113P;
3697:  eibh-A  2.0  7.6   86   138    5   DROME:AF-Q9VRL3-F1 PROBABLE PREFOLDIN SUBUNIT 4;
3698:  emqg-A  2.0  4.5   51   534   10   DROME:AF-Q9V3E9-F1 FI17138P1;
3699:  emg6-A  2.0  4.9   42    99   14   DROME:AF-Q9VKM3-F1 ATP SYNTHASE SUBUNIT;
3700:  ehle-A  2.0  9.8  120   579    6   DROME:AF-E1JHQ6-F1 AMINO ACID TRANSPORTER;
3701:  eizf-A  2.0  9.8   49    62    2   DROME:AF-A8DZ13-F1 GEO11020P1;
3702:  egmx-A  2.0  5.0  121   506    6   DROME:AF-Q9VQD2-F1 PROBABLE CYTOCHROME P450 309A1;
3703:  edqv-A  2.0 25.3   73   689    7   DROME:AF-Q9XTL2-F1 JAK PATHWAY SIGNAL TRANSDUCTION ADAPTOR MOLECULE;
3704:  elqa-A  2.0 10.6  104   198    7   DROME:AF-Q8IMK8-F1 DUF725 DOMAIN-CONTAINING PROTEIN;
3705:  elzt-A  2.0 24.3   58   787   12   DROME:AF-Q05319-F1 SERINE PROTEINASE STUBBLE;
3706:  edgl-A  2.0 24.4   75   166    8   DROME:AF-P55841-F1 60S RIBOSOMAL PROTEIN L14;
3707:  ehmx-A  2.0 12.6   79   319    3   DROME:AF-Q9W197-F1 7-METHYLGUANOSINE PHOSPHATE-SPECIFIC 5'-NUCLEOTID
3708:  empn-A  2.0 12.5   75   226    5   DROME:AF-Q9VV74-F1 SURVIVAL MOTOR NEURON PROTEIN;
3709:  efh3-A  2.0  7.8  113   831    6   DROME:AF-Q9VEG4-F1 LP13728P;
3710:  ee78-A  2.0 11.5   79   494    9   DROME:AF-P25161-F1 PROBABLE 26S PROTEASOME NON-ATPASE REGULATORY SUB
3711:  ecw5-A  2.0 11.1   89   302    4   DROME:AF-Q8SXS0-F1 RE40914P;
3712:  ef73-A  2.0 16.6   80  1051    6   DROME:AF-Q9VSE2-F1 MUTAGEN-SENSITIVE 301;
3713:  el5c-A  2.0  7.9   60    70    7   DROME:AF-A1Z6Q2-F1 FI13727P;
3714:  eemm-A  2.0  8.2   50   106   16   DROME:AF-Q9VHR9-F1 CYTOCHROME C OXIDASE SUBUNIT 7A-LIKE;
3715:  egrc-A  2.0  6.0  132  1111    8   DROME:AF-Q9W037-F1 UNCHARACTERIZED PROTEIN, ISOFORM C;
3716:  ek7o-A  2.0  9.9   87   578   11   DROME:AF-P46150-F1 MOESIN/EZRIN/RADIXIN HOMOLOG 1;
3717:  egl8-A  2.0 16.8   66   365    5   DROME:AF-A0A0B4K6Q5-F1 N-ACETYLGLUCOSAMINYLPHOSPHATIDYLINOSITOL DEACE
3718:  ekw6-A  2.0  8.5  119   857    6   DROME:AF-A1Z8N1-F1 FACILITATED TREHALOSE TRANSPORTER TRET1-1;
3719:  egf0-A  2.0 19.2  110   597    8   DROME:AF-Q8T3W3-F1 AT27838P;
3720:  ehgu-A  2.0 19.9   64   290    6   DROME:AF-Q9VI34-F1 FI11056P;
3721:  ejbj-A  2.0  9.7  134   433    4   DROME:AF-Q9W0F5-F1 UNCHARACTERIZED PROTEIN;
3722:  ejm2-A  2.0 17.4  151  1004    5   DROME:AF-P28466-F1 PROTEIN WNT-5;
3723:  eij5-A  2.0  9.3   46    55   11   DROME:AF-Q9XY35-F1 CYTOCHROME B-C1 COMPLEX SUBUNIT 9;
3724:  ejdg-A  2.0 11.6   92   273    7   DROME:AF-Q6ILN6-F1 HDC08855;
3725:  ef4v-A  2.0 22.4  112   962    6   DROME:AF-M9NFQ7-F1 RNA-BINDING FOX PROTEIN 1, ISOFORM H;
3726:  eiuj-A  2.0 12.9   70   102    6   DROME:AF-Q9VU46-F1 GEO07182P1;
3727:  elmw-A  2.0 20.6   98  1200    5   DROME:AF-Q9VFH4-F1 LD12755P;
3728:  efg6-A  2.0 10.5  124   966    5   DROME:AF-Q9VE79-F1 UNCHARACTERIZED PROTEIN;
3729:  eg9p-A  2.0  4.5  125   493    4   DROME:AF-Q9VR44-F1 GH05102P;
3730:  egfh-A  2.0 21.6  115  1039    4   DROME:AF-P50535-F1 PROTEIN MALE-SPECIFIC LETHAL-1;
3731:  ejsm-A  2.0  4.7   86   211    1   DROME:AF-Q9VAK3-F1 RE47447P;
3732:  ej53-A  2.0 11.9   79   319    5   DROME:AF-Q9VNJ0-F1 DEGRINGOLADE, ISOFORM A;
3733:  eiax-A  2.0  8.6   70   513    3   DROME:AF-Q9VIY9-F1 IP01252P;
3734:  emmv-A  2.0 15.3   82   952   10   DROME:AF-M9PJR1-F1 UNCHARACTERIZED PROTEIN, ISOFORM B;
3735:  ehxu-A  2.0  7.7   96   178    5   DROME:AF-Q24251-F1 ATP SYNTHASE SUBUNIT D, MITOCHONDRIAL;
3736:  efca-A  2.0 13.7   73   225    8   DROME:AF-Q9VVN2-F1 PROBABLE 28S RIBOSOMAL PROTEIN S26, MITOCHONDRIAL
3737:  egih-A  2.0  9.4   52   282    6   DROME:AF-A0A0B4LG30-F1 UNCHARACTERIZED PROTEIN, ISOFORM B;
3738:  eflj-A  2.0  6.4  103   978    6   DROME:AF-Q9VLI1-F1 ALPHA-MANNOSIDASE;
3739:  ei5b-A  2.0 21.5   79   430    5   DROME:AF-Q9VEF0-F1 LD33778P;
3740:  ec70-A  2.0  6.6  111   724   13   DROME:AF-B7Z028-F1 ACYL-COENZYME A OXIDASE;
3741:  een8-A  2.0 13.8  119   536    7   DROME:AF-Q4LBB9-F1 OCTOPAMINE RECEPTOR BETA-2R;
3742:  eij3-A  2.0 11.7  136   775    7   DROME:AF-Q9W395-F1 ANAPHASE-PROMOTING COMPLEX SUBUNIT 4;
3743:  ei4v-A  2.0 14.9   77   750    4   DROME:AF-A1ZB09-F1 UNCHARACTERIZED PROTEIN;
3744:  ekz6-A  2.0 18.8   76   173    4   DROME:AF-Q9VAD7-F1 RH37294P;
3745:  eg8p-A  2.0 27.1   68   401    9   DROME:AF-Q24141-F1 SHUGOSHIN;
3746:  edur-A  2.0 13.5  136   990   11   DROME:AF-P22817-F1 INSULIN-DEGRADING ENZYME;
3747:  elo8-A  2.0 17.1  127   818    6   DROME:AF-Q0E908-F1 HILLARIN;
3748:  efg7-A  2.0 11.3  111  1183    7   DROME:AF-Q9VUC6-F1 FORMIN-LIKE PROTEIN;

# Structural equivalences
   1: s001-A ednc-A     1 - 422 <=>    1 - 422   (MET    1  - GLU  422  <=> MET    1  - GLU  422 )                          
   2: s001-A egvu-A     2 -   5 <=>    6 -   9   (GLU    2  - ALA    5  <=> PRO    6  - LYS    9 )                          
   2: s001-A egvu-A     9 - 148 <=>   10 - 149   (GLY    9  - SER  148  <=> VAL   10  - GLN  149 )                          
   2: s001-A egvu-A   149 - 190 <=>  151 - 192   (VAL  149  - ASP  190  <=> GLY  151  - ASN  192 )                          
   2: s001-A egvu-A   192 - 241 <=>  196 - 245   (ARG  192  - CYS  241  <=> THR  196  - GLU  245 )                          
   2: s001-A egvu-A   242 - 245 <=>  258 - 261   (SER  242  - GLN  245  <=> LEU  258  - GLU  261 )                          
   2: s001-A egvu-A   247 - 286 <=>  262 - 301   (ASN  247  - ASP  286  <=> PHE  262  - ASP  301 )                          
   2: s001-A egvu-A   291 - 294 <=>  304 - 307   (PHE  291  - LYS  294  <=> GLN  304  - TRP  307 )                          
   2: s001-A egvu-A   297 - 300 <=>  317 - 320   (ARG  297  - GLN  300  <=> GLN  317  - ASP  320 )                          
   2: s001-A egvu-A   323 - 327 <=>  324 - 328   (GLN  323  - THR  327  <=> LEU  324  - THR  328 )                          
   2: s001-A egvu-A   331 - 338 <=>  336 - 343   (SER  331  - HIS  338  <=> ILE  336  - TRP  343 )                          
   2: s001-A egvu-A   339 - 343 <=>  345 - 349   (LEU  339  - SER  343  <=> LEU  345  - GLN  349 )                          
   2: s001-A egvu-A   357 - 360 <=>  351 - 354   (GLY  357  - LEU  360  <=> THR  351  - ILE  354 )                          
   2: s001-A egvu-A   362 - 387 <=>  355 - 380   (MET  362  - ASN  387  <=> LEU  355  - ALA  380 )                          
   2: s001-A egvu-A   388 - 393 <=>  383 - 388   (ALA  388  - TYR  393  <=> PHE  383  - GLU  388 )                          
   2: s001-A egvu-A   395 - 400 <=>  389 - 394   (TYR  395  - ASP  400  <=> HIS  389  - TYR  394 )                          
   2: s001-A egvu-A   403 - 406 <=>  410 - 413   (GLY  403  - THR  406  <=> THR  410  - ASN  413 )                          
   3: s001-A edeq-A     9 -  45 <=>    1 -  37   (GLY    9  - CYS   45  <=> MET    1  - GLN   37 )                          
   3: s001-A edeq-A    47 -  50 <=>   38 -  41   (GLU   47  - TYR   50  <=> ARG   38  - CYS   41 )                          
   3: s001-A edeq-A    53 -  72 <=>   42 -  61   (ILE   53  - TRP   72  <=> CYS   42  - SER   61 )                          
   3: s001-A edeq-A    73 -  76 <=>   87 -  90   (ILE   73  - GLN   76  <=> LEU   87  - GLU   90 )                          
   3: s001-A edeq-A    77 - 115 <=>   92 - 130   (PHE   77  - GLY  115  <=> LEU   92  - GLY  130 )                          
   3: s001-A edeq-A   116 - 144 <=>  132 - 160   (ASP  116  - ILE  144  <=> HIS  132  - ILE  160 )                          
   3: s001-A edeq-A   145 - 148 <=>  162 - 165   (ARG  145  - SER  148  <=> PHE  162  - PRO  165 )                          
   3: s001-A edeq-A   149 - 186 <=>  181 - 218   (VAL  149  - PHE  186  <=> GLN  181  - LEU  218 )                          
   3: s001-A edeq-A   188 - 191 <=>  219 - 222   (ALA  188  - MET  191  <=> ARG  219  - ARG  222 )                          
   3: s001-A edeq-A   195 - 203 <=>  223 - 231   (ARG  195  - LEU  203  <=> ASN  223  - LEU  231 )                          
   3: s001-A edeq-A   204 - 241 <=>  233 - 270   (ARG  204  - CYS  241  <=> SER  233  - PHE  270 )                          
   3: s001-A edeq-A   242 - 293 <=>  305 - 356   (SER  242  - LEU  293  <=> LEU  305  - MET  356 )                          
   3: s001-A edeq-A   297 - 300 <=>  372 - 375   (ARG  297  - GLN  300  <=> GLN  372  - ILE  375 )                          
   3: s001-A edeq-A   326 - 329 <=>  378 - 381   (ILE  326  - LEU  329  <=> LEU  378  - LEU  381 )                          
   3: s001-A edeq-A   337 - 342 <=>  386 - 391   (LEU  337  - GLN  342  <=> ILE  386  - PRO  391 )                          
   3: s001-A edeq-A   343 - 353 <=>  393 - 403   (SER  343  - ALA  353  <=> SER  393  - ARG  403 )                          
   3: s001-A edeq-A   354 - 368 <=>  405 - 419   (ILE  354  - LYS  368  <=> LYS  405  - LYS  419 )                          
   3: s001-A edeq-A   370 - 389 <=>  420 - 439   (HIS  370  - THR  389  <=> LEU  420  - LEU  439 )                          
   4: s001-A ejh0-A     3 -   6 <=>    3 -   6   (LYS    3  - THR    6  <=> GLU    3  - LEU    6 )                          
   4: s001-A ejh0-A    11 -  45 <=>    7 -  41   (CYS   11  - CYS   45  <=> LEU    7  - GLN   41 )                          
   4: s001-A ejh0-A    48 -  73 <=>   42 -  67   (GLN   48  - ILE   73  <=> SER   42  - MET   67 )                          
   4: s001-A ejh0-A    75 - 116 <=>   77 - 118   (ASP   75  - ASP  116  <=> TYR   77  - HIS  118 )                          
   4: s001-A ejh0-A   118 - 147 <=>  119 - 148   (LEU  118  - TYR  147  <=> PRO  119  - SER  148 )                          
   4: s001-A ejh0-A   148 - 188 <=>  160 - 200   (SER  148  - ALA  188  <=> ASN  160  - ARG  200 )                          
   4: s001-A ejh0-A   189 - 192 <=>  203 - 206   (LYS  189  - ARG  192  <=> SER  203  - MET  206 )                          
   4: s001-A ejh0-A   193 - 239 <=>  225 - 271   (SER  193  - LEU  239  <=> LYS  225  - THR  271 )                          
   4: s001-A ejh0-A   246 - 275 <=>  274 - 303   (MET  246  - ARG  275  <=> ASP  274  - ARG  303 )                          
   4: s001-A ejh0-A   278 - 283 <=>  304 - 309   (GLN  278  - GLY  283  <=> ILE  304  - CYS  309 )                          
   4: s001-A ejh0-A   284 - 288 <=>  311 - 315   (LEU  284  - PRO  288  <=> PHE  311  - ASN  315 )                          
   4: s001-A ejh0-A   292 - 298 <=>  316 - 322   (VAL  292  - LEU  298  <=> TYR  316  - ARG  322 )                          
   4: s001-A ejh0-A   337 - 341 <=>  328 - 332   (LEU  337  - LYS  341  <=> LEU  328  - ILE  332 )                          
   4: s001-A ejh0-A   342 - 349 <=>  334 - 341   (GLN  342  - PHE  349  <=> GLU  334  - TYR  341 )                          
   4: s001-A ejh0-A   357 - 360 <=>  342 - 345   (GLY  357  - LEU  360  <=> GLY  342  - LEU  345 )                          
   4: s001-A ejh0-A   363 - 388 <=>  346 - 371   (LEU  363  - ALA  388  <=> ASP  346  - ILE  371 )                          
   5: s001-A el78-A     4 -   7 <=>    6 -   9   (HIS    4  - ALA    7  <=> PRO    6  - GLY    9 )                          
   5: s001-A el78-A    14 -  45 <=>   14 -  45   (HIS   14  - CYS   45  <=> LEU   14  - ARG   45 )                          
   5: s001-A el78-A    47 -  72 <=>   46 -  71   (GLU   47  - TRP   72  <=> SER   46  - SER   71 )                          
   5: s001-A el78-A    75 - 114 <=>   94 - 133   (ASP   75  - MET  114  <=> GLN   94  - LEU  133 )                          
   5: s001-A el78-A   118 - 148 <=>  134 - 164   (LEU  118  - SER  148  <=> THR  134  - LEU  164 )                          
   5: s001-A el78-A   149 - 192 <=>  172 - 215   (VAL  149  - ARG  192  <=> LYS  172  - HIS  215 )                          
   5: s001-A el78-A   195 - 230 <=>  217 - 252   (ARG  195  - GLN  230  <=> SER  217  - ILE  252 )                          
   5: s001-A el78-A   231 - 241 <=>  254 - 264   (PRO  231  - CYS  241  <=> LEU  254  - LEU  264 )                          
   5: s001-A el78-A   243 - 284 <=>  274 - 315   (GLY  243  - LEU  284  <=> ARG  274  - PHE  315 )                          
   5: s001-A el78-A   285 - 288 <=>  318 - 321   (LYS  285  - PRO  288  <=> LEU  318  - ASP  321 )                          
   5: s001-A el78-A   292 - 297 <=>  322 - 327   (VAL  292  - ARG  297  <=> ASP  322  - ARG  327 )                          
   5: s001-A el78-A   337 - 350 <=>  334 - 347   (LEU  337  - GLY  350  <=> TRP  334  - GLY  347 )                          
   5: s001-A el78-A   356 - 386 <=>  348 - 378   (PHE  356  - LYS  386  <=> LEU  348  - LEU  378 )                          
   6: s001-A elra-A    15 -  38 <=>    1 -  24   (LEU   15  - GLU   38  <=> MET    1  - GLY   24 )                          
   6: s001-A elra-A    41 -  46 <=>   25 -  30   (ARG   41  - ASP   46  <=> GLY   25  - SER   30 )                          
   6: s001-A elra-A    47 -  69 <=>   33 -  55   (GLU   47  - SER   69  <=> THR   33  - SER   55 )                          
   6: s001-A elra-A    70 -  73 <=>   57 -  60   (HIS   70  - ILE   73  <=> LYS   57  - SER   60 )                          
   6: s001-A elra-A    75 - 148 <=>   73 - 146   (ASP   75  - SER  148  <=> PRO   73  - PHE  146 )                          
   6: s001-A elra-A   149 - 188 <=>  158 - 197   (VAL  149  - ALA  188  <=> LEU  158  - ASN  197 )                          
   6: s001-A elra-A   189 - 192 <=>  199 - 202   (LYS  189  - ARG  192  <=> ILE  199  - CYS  202 )                          
   6: s001-A elra-A   193 - 229 <=>  208 - 244   (SER  193  - ILE  229  <=> GLU  208  - PHE  244 )                          
   6: s001-A elra-A   230 - 241 <=>  246 - 257   (GLN  230  - CYS  241  <=> TYR  246  - GLY  257 )                          
   6: s001-A elra-A   243 - 276 <=>  268 - 301   (GLY  243  - THR  276  <=> SER  268  - GLN  301 )                          
   6: s001-A elra-A   280 - 287 <=>  302 - 309   (SER  280  - ASP  287  <=> PRO  302  - SER  309 )                          
   6: s001-A elra-A   292 - 295 <=>  310 - 313   (VAL  292  - SER  295  <=> SER  310  - ASN  313 )                          
   6: s001-A elra-A   325 - 328 <=>  318 - 321   (VAL  325  - MET  328  <=> TYR  318  - TYR  321 )                          
   6: s001-A elra-A   339 - 348 <=>  323 - 332   (LEU  339  - PHE  348  <=> SER  323  - CYS  332 )                          
   6: s001-A elra-A   356 - 359 <=>  333 - 336   (PHE  356  - SER  359  <=> GLY  333  - ARG  336 )                          
   6: s001-A elra-A   360 - 389 <=>  338 - 367   (LEU  360  - THR  389  <=> ASN  338  - LEU  367 )                          
   7: s001-A em4m-A     5 -   9 <=>    6 -  10   (ALA    5  - GLY    9  <=> SER    6  - GLY   10 )                          
   7: s001-A em4m-A    10 -  48 <=>   12 -  50   (PHE   10  - GLN   48  <=> ARG   12  - GLN   50 )                          
   7: s001-A em4m-A    49 -  73 <=>   53 -  77   (LEU   49  - ILE   73  <=> ARG   53  - THR   77 )                          
   7: s001-A em4m-A    75 - 117 <=>   97 - 139   (ASP   75  - ARG  117  <=> SER   97  - ARG  139 )                          
   7: s001-A em4m-A   119 - 149 <=>  140 - 170   (CYS  119  - VAL  149  <=> HIS  140  - GLU  170 )                          
   7: s001-A em4m-A   150 - 188 <=>  181 - 219   (TYR  150  - ALA  188  <=> VAL  181  - ILE  219 )                          
   7: s001-A em4m-A   189 - 192 <=>  222 - 225   (LYS  189  - ARG  192  <=> LEU  222  - MET  225 )                          
   7: s001-A em4m-A   193 - 230 <=>  247 - 284   (SER  193  - GLN  230  <=> CYS  247  - LEU  284 )                          
   7: s001-A em4m-A   231 - 240 <=>  286 - 295   (PRO  231  - LYS  240  <=> PHE  286  - GLN  295 )                          
   7: s001-A em4m-A   241 - 244 <=>  297 - 300   (CYS  241  - ILE  244  <=> ILE  297  - PHE  300 )                          
   7: s001-A em4m-A   247 - 280 <=>  308 - 341   (ASN  247  - SER  280  <=> PHE  308  - LEU  341 )                          
   7: s001-A em4m-A   283 - 287 <=>  342 - 346   (GLY  283  - ASP  287  <=> PRO  342  - VAL  346 )                          
   7: s001-A em4m-A   292 - 297 <=>  350 - 355   (VAL  292  - ARG  297  <=> MET  350  - ASP  355 )                          
   7: s001-A em4m-A   325 - 328 <=>  360 - 363   (VAL  325  - MET  328  <=> THR  360  - GLY  363 )                          
   7: s001-A em4m-A   339 - 342 <=>  366 - 369   (LEU  339  - GLN  342  <=> GLN  366  - ARG  369 )                          
   7: s001-A em4m-A   344 - 349 <=>  370 - 375   (LEU  344  - PHE  349  <=> LEU  370  - LEU  375 )                          
   7: s001-A em4m-A   356 - 359 <=>  376 - 379   (PHE  356  - SER  359  <=> GLY  376  - HIS  379 )                          
   7: s001-A em4m-A   360 - 384 <=>  381 - 405   (LEU  360  - PHE  384  <=> ASN  381  - THR  405 )                          
   7: s001-A em4m-A   385 - 390 <=>  407 - 412   (ASN  385  - SER  390  <=> GLY  407  - GLU  412 )                          
   8: s001-A eku8-A     4 -   7 <=>    4 -   7   (HIS    4  - ALA    7  <=> SER    4  - ASP    7 )                          
   8: s001-A eku8-A    14 -  45 <=>   12 -  43   (HIS   14  - CYS   45  <=> LEU   12  - ARG   43 )                          
   8: s001-A eku8-A    47 -  71 <=>   44 -  68   (GLU   47  - ARG   71  <=> SER   44  - GLN   68 )                          
   8: s001-A eku8-A    75 -  78 <=>   89 -  92   (ASP   75  - VAL   78  <=> THR   89  - LEU   92 )                          
   8: s001-A eku8-A    79 - 112 <=>   94 - 127   (ILE   79  - MET  112  <=> VAL   94  - ALA  127 )                          
   8: s001-A eku8-A   116 - 147 <=>  128 - 159   (ASP  116  - TYR  147  <=> SER  128  - ALA  159 )                          
   8: s001-A eku8-A   148 - 191 <=>  168 - 211   (SER  148  - MET  191  <=> SER  168  - VAL  211 )                          
   8: s001-A eku8-A   193 - 230 <=>  219 - 256   (SER  193  - GLN  230  <=> SER  219  - THR  256 )                          
   8: s001-A eku8-A   231 - 242 <=>  261 - 272   (PRO  231  - SER  242  <=> ASN  261  - ASP  272 )                          
   8: s001-A eku8-A   243 - 288 <=>  279 - 324   (GLY  243  - PRO  288  <=> PHE  279  - GLU  324 )                          
   8: s001-A eku8-A   291 - 296 <=>  325 - 330   (PHE  291  - TRP  296  <=> VAL  325  - LEU  330 )                          
   8: s001-A eku8-A   337 - 349 <=>  339 - 351   (LEU  337  - PHE  349  <=> LEU  339  - CYS  351 )                          
   8: s001-A eku8-A   356 - 359 <=>  352 - 355   (PHE  356  - SER  359  <=> GLY  352  - THR  355 )                          
   8: s001-A eku8-A   360 - 386 <=>  357 - 383   (LEU  360  - LYS  386  <=> ASN  357  - LEU  383 )                          
   9: s001-A eiw1-A     8 -  11 <=>    1 -   4   (ARG    8  - CYS   11  <=> MET    1  - GLY    4 )                          
   9: s001-A eiw1-A    14 -  46 <=>    6 -  38   (HIS   14  - ASP   46  <=> LEU    6  - SER   38 )                          
   9: s001-A eiw1-A    47 -  69 <=>   41 -  63   (GLU   47  - SER   69  <=> LEU   41  - ALA   63 )                          
   9: s001-A eiw1-A    70 -  73 <=>   65 -  68   (HIS   70  - ILE   73  <=> THR   65  - LEU   68 )                          
   9: s001-A eiw1-A    75 -  93 <=>   82 - 100   (ASP   75  - ARG   93  <=> SER   82  - HIS  100 )                          
   9: s001-A eiw1-A    94 - 115 <=>  102 - 123   (ARG   94  - GLY  115  <=> LEU  102  - LYS  123 )                          
   9: s001-A eiw1-A   118 - 148 <=>  124 - 154   (LEU  118  - SER  148  <=> LEU  124  - MET  154 )                          
   9: s001-A eiw1-A   149 - 186 <=>  166 - 203   (VAL  149  - PHE  186  <=> LEU  166  - GLN  203 )                          
   9: s001-A eiw1-A   189 - 192 <=>  204 - 207   (LYS  189  - ARG  192  <=> GLU  204  - THR  207 )                          
   9: s001-A eiw1-A   196 - 234 <=>  208 - 246   (LEU  196  - LYS  234  <=> TYR  208  - PHE  246 )                          
   9: s001-A eiw1-A   235 - 241 <=>  248 - 254   (ILE  235  - CYS  241  <=> THR  248  - GLY  254 )                          
   9: s001-A eiw1-A   243 - 279 <=>  271 - 307   (GLY  243  - LYS  279  <=> GLY  271  - ASP  307 )                          
   9: s001-A eiw1-A   282 - 288 <=>  308 - 314   (ILE  282  - PRO  288  <=> CYS  308  - SER  314 )                          
   9: s001-A eiw1-A   293 - 299 <=>  317 - 323   (LEU  293  - LEU  299  <=> THR  317  - GLU  323 )                          
   9: s001-A eiw1-A   326 - 329 <=>  324 - 327   (ILE  326  - LEU  329  <=> MET  324  - LEU  327 )                          
   9: s001-A eiw1-A   337 - 341 <=>  329 - 333   (LEU  337  - LYS  341  <=> ARG  329  - ARG  333 )                          
   9: s001-A eiw1-A   342 - 348 <=>  335 - 341   (GLN  342  - PHE  348  <=> SER  335  - LEU  341 )                          
   9: s001-A eiw1-A   356 - 359 <=>  342 - 345   (PHE  356  - SER  359  <=> GLY  342  - ARG  345 )                          
   9: s001-A eiw1-A   360 - 384 <=>  347 - 371   (LEU  360  - PHE  384  <=> ASP  347  - ILE  371 )                          
  10: s001-A eidg-A     2 -   5 <=>    4 -   7   (GLU    2  - ALA    5  <=> SER    4  - GLU    7 )                          
  10: s001-A eidg-A    14 -  40 <=>   12 -  38   (HIS   14  - LEU   40  <=> LEU   12  - LYS   38 )                          
  10: s001-A eidg-A    41 -  45 <=>   41 -  45   (ARG   41  - CYS   45  <=> ARG   41  - ARG   45 )                          
  10: s001-A eidg-A    47 -  73 <=>   46 -  72   (GLU   47  - ILE   73  <=> SER   46  - ARG   72 )                          
  10: s001-A eidg-A    75 -  93 <=>   89 - 107   (ASP   75  - ARG   93  <=> ASN   89  - ASN  107 )                          
  10: s001-A eidg-A    94 - 112 <=>  112 - 130   (ARG   94  - MET  112  <=> ARG  112  - GLU  130 )                          
  10: s001-A eidg-A   116 - 147 <=>  131 - 162   (ASP  116  - TYR  147  <=> GLY  131  - ASN  162 )                          
  10: s001-A eidg-A   148 - 188 <=>  171 - 211   (SER  148  - ALA  188  <=> HIS  171  - LYS  211 )                          
  10: s001-A eidg-A   189 - 192 <=>  214 - 217   (LYS  189  - ARG  192  <=> VAL  214  - LEU  217 )                          
  10: s001-A eidg-A   193 - 196 <=>  223 - 226   (SER  193  - LEU  196  <=> THR  223  - SER  226 )                          
  10: s001-A eidg-A   198 - 229 <=>  227 - 258   (ILE  198  - ILE  229  <=> ARG  227  - ILE  258 )                          
  10: s001-A eidg-A   230 - 242 <=>  263 - 275   (GLN  230  - SER  242  <=> GLY  263  - GLY  275 )                          
  10: s001-A eidg-A   243 - 284 <=>  282 - 323   (GLY  243  - LEU  284  <=> SER  282  - PHE  323 )                          
  10: s001-A eidg-A   285 - 288 <=>  325 - 328   (LYS  285  - PRO  288  <=> ASP  325  - HIS  328 )                          
  10: s001-A eidg-A   292 - 298 <=>  329 - 335   (VAL  292  - LEU  298  <=> ARG  329  - MET  335 )                          
  10: s001-A eidg-A   336 - 349 <=>  341 - 354   (VAL  336  - PHE  349  <=> ALA  341  - CYS  354 )                          
  10: s001-A eidg-A   355 - 386 <=>  355 - 386   (ARG  355  - LYS  386  <=> GLY  355  - LEU  386 )                          
  11: s001-A eevn-A    13 -  46 <=>    1 -  34   (CYS   13  - ASP   46  <=> MET    1  - ASN   34 )                          
  11: s001-A eevn-A    47 -  69 <=>   38 -  60   (GLU   47  - SER   69  <=> THR   38  - LEU   60 )                          
  11: s001-A eevn-A    70 -  73 <=>   62 -  65   (HIS   70  - ILE   73  <=> GLY   62  - TYR   65 )                          
  11: s001-A eevn-A    75 -  94 <=>   77 -  96   (ASP   75  - ARG   94  <=> TYR   77  - TRP   96 )                          
  11: s001-A eevn-A    95 - 111 <=>  101 - 117   (HIS   95  - GLN  111  <=> ARG  101  - ARG  117 )                          
  11: s001-A eevn-A   119 - 148 <=>  118 - 147   (CYS  119  - SER  148  <=> PHE  118  - LEU  147 )                          
  11: s001-A eevn-A   149 - 188 <=>  170 - 209   (VAL  149  - ALA  188  <=> SER  170  - ARG  209 )                          
  11: s001-A eevn-A   189 - 192 <=>  212 - 215   (LYS  189  - ARG  192  <=> VAL  212  - LEU  215 )                          
  11: s001-A eevn-A   193 - 229 <=>  231 - 267   (SER  193  - ILE  229  <=> MET  231  - LEU  267 )                          
  11: s001-A eevn-A   230 - 240 <=>  269 - 279   (GLN  230  - LYS  240  <=> THR  269  - ARG  279 )                          
  11: s001-A eevn-A   241 - 244 <=>  281 - 284   (CYS  241  - ILE  244  <=> TRP  281  - LEU  284 )                          
  11: s001-A eevn-A   245 - 284 <=>  294 - 333   (GLN  245  - LEU  284  <=> LYS  294  - LEU  333 )                          
  11: s001-A eevn-A   285 - 289 <=>  336 - 340   (LYS  285  - ASN  289  <=> ILE  336  - GLY  340 )                          
  11: s001-A eevn-A   293 - 299 <=>  348 - 354   (LEU  293  - LEU  299  <=> GLY  348  - LYS  354 )                          
  11: s001-A eevn-A   336 - 342 <=>  359 - 365   (VAL  336  - GLN  342  <=> LEU  359  - LYS  365 )                          
  11: s001-A eevn-A   343 - 348 <=>  374 - 379   (SER  343  - PHE  348  <=> ARG  374  - VAL  379 )                          
  11: s001-A eevn-A   356 - 360 <=>  380 - 384   (PHE  356  - LEU  360  <=> GLY  380  - LEU  384 )                          
  11: s001-A eevn-A   363 - 390 <=>  385 - 412   (LEU  363  - SER  390  <=> SER  385  - GLY  412 )                          
  12: s001-A ehhh-A     8 -  11 <=>    1 -   4   (ARG    8  - CYS   11  <=> MET    1  - THR    4 )                          
  12: s001-A ehhh-A    14 -  39 <=>    6 -  31   (HIS   14  - GLN   39  <=> TYR    6  - GLN   31 )                          
  12: s001-A ehhh-A    40 -  48 <=>   35 -  43   (LEU   40  - GLN   48  <=> ASN   35  - SER   43 )                          
  12: s001-A ehhh-A    49 -  73 <=>   47 -  71   (LEU   49  - ILE   73  <=> ARG   47  - ILE   71 )                          
  12: s001-A ehhh-A    75 -  93 <=>   83 - 101   (ASP   75  - ARG   93  <=> HIS   83  - LYS  101 )                          
  12: s001-A ehhh-A    94 - 147 <=>  106 - 159   (ARG   94  - TYR  147  <=> PRO  106  - ALA  159 )                          
  12: s001-A ehhh-A   148 - 191 <=>  167 - 210   (SER  148  - MET  191  <=> HIS  167  - SER  210 )                          
  12: s001-A ehhh-A   192 - 229 <=>  218 - 255   (ARG  192  - ILE  229  <=> ARG  218  - LEU  255 )                          
  12: s001-A ehhh-A   230 - 241 <=>  257 - 268   (GLN  230  - CYS  241  <=> THR  257  - MET  268 )                          
  12: s001-A ehhh-A   242 - 245 <=>  271 - 274   (SER  242  - GLN  245  <=> ASP  271  - PHE  274 )                          
  12: s001-A ehhh-A   246 - 286 <=>  276 - 316   (MET  246  - ASP  286  <=> ASP  276  - LEU  316 )                          
  12: s001-A ehhh-A   292 - 295 <=>  317 - 320   (VAL  292  - SER  295  <=> VAL  317  - SER  320 )                          
  12: s001-A ehhh-A   297 - 300 <=>  321 - 324   (ARG  297  - GLN  300  <=> LYS  321  - MET  324 )                          
  12: s001-A ehhh-A   326 - 329 <=>  326 - 329   (ILE  326  - LEU  329  <=> SER  326  - ILE  329 )                          
  12: s001-A ehhh-A   338 - 341 <=>  332 - 335   (HIS  338  - LYS  341  <=> THR  332  - ASN  335 )                          
  12: s001-A ehhh-A   342 - 349 <=>  337 - 344   (GLN  342  - PHE  349  <=> SER  337  - LEU  344 )                          
  12: s001-A ehhh-A   356 - 360 <=>  345 - 349   (PHE  356  - LEU  360  <=> GLY  345  - VAL  349 )                          
  12: s001-A ehhh-A   363 - 389 <=>  350 - 376   (LEU  363  - THR  389  <=> SER  350  - ARG  376 )                          
  13: s001-A ehwi-A     4 -   8 <=>    4 -   8   (HIS    4  - ARG    8  <=> PRO    4  - GLY    8 )                          
  13: s001-A ehwi-A    15 -  45 <=>   14 -  44   (LEU   15  - CYS   45  <=> THR   14  - ARG   44 )                          
  13: s001-A ehwi-A    47 -  69 <=>   45 -  67   (GLU   47  - SER   69  <=> SER   45  - ASP   67 )                          
  13: s001-A ehwi-A    70 -  73 <=>   69 -  72   (HIS   70  - ILE   73  <=> GLU   69  - THR   72 )                          
  13: s001-A ehwi-A    75 -  93 <=>   89 - 107   (ASP   75  - ARG   93  <=> ASN   89  - SER  107 )                          
  13: s001-A ehwi-A    94 - 116 <=>  109 - 131   (ARG   94  - ASP  116  <=> TRP  109  - ASN  131 )                          
  13: s001-A ehwi-A   118 - 121 <=>  132 - 135   (LEU  118  - LYS  121  <=> TYR  132  - GLU  135 )                          
  13: s001-A ehwi-A   122 - 148 <=>  137 - 163   (ILE  122  - SER  148  <=> CYS  137  - LEU  163 )                          
  13: s001-A ehwi-A   149 - 191 <=>  174 - 216   (VAL  149  - MET  191  <=> PHE  174  - VAL  216 )                          
  13: s001-A ehwi-A   193 - 229 <=>  224 - 260   (SER  193  - ILE  229  <=> THR  224  - VAL  260 )                          
  13: s001-A ehwi-A   230 - 242 <=>  265 - 277   (GLN  230  - SER  242  <=> ALA  265  - SER  277 )                          
  13: s001-A ehwi-A   243 - 289 <=>  285 - 331   (GLY  243  - ASN  289  <=> ASP  285  - ASN  331 )                          
  13: s001-A ehwi-A   292 - 297 <=>  332 - 337   (VAL  292  - ARG  297  <=> ILE  332  - GLU  337 )                          
  13: s001-A ehwi-A   336 - 350 <=>  344 - 358   (VAL  336  - GLY  350  <=> ALA  344  - GLY  358 )                          
  13: s001-A ehwi-A   356 - 386 <=>  359 - 389   (PHE  356  - LYS  386  <=> LEU  359  - LEU  389 )                          
  14: s001-A ems3-A    13 -  45 <=>    3 -  35   (CYS   13  - CYS   45  <=> PHE    3  - VAL   35 )                          
  14: s001-A ems3-A    48 -  69 <=>   36 -  57   (GLN   48  - SER   69  <=> SER   36  - MET   57 )                          
  14: s001-A ems3-A    70 -  73 <=>   59 -  62   (HIS   70  - ILE   73  <=> TYR   59  - ALA   62 )                          
  14: s001-A ems3-A    75 -  93 <=>   67 -  85   (ASP   75  - ARG   93  <=> VAL   67  - CYS   85 )                          
  14: s001-A ems3-A    94 - 112 <=>   90 - 108   (ARG   94  - MET  112  <=> GLN   90  - ALA  108 )                          
  14: s001-A ems3-A   119 - 143 <=>  110 - 134   (CYS  119  - GLN  143  <=> ARG  110  - ILE  134 )                          
  14: s001-A ems3-A   144 - 147 <=>  136 - 139   (ILE  144  - TYR  147  <=> LEU  136  - PRO  139 )                          
  14: s001-A ems3-A   148 - 191 <=>  150 - 193   (SER  148  - MET  191  <=> PHE  150  - LEU  193 )                          
  14: s001-A ems3-A   192 - 229 <=>  198 - 235   (ARG  192  - ILE  229  <=> GLN  198  - ALA  235 )                          
  14: s001-A ems3-A   230 - 241 <=>  240 - 251   (GLN  230  - CYS  241  <=> CYS  240  - MET  251 )                          
  14: s001-A ems3-A   243 - 286 <=>  262 - 305   (GLY  243  - ASP  286  <=> MET  262  - ARG  305 )                          
  14: s001-A ems3-A   326 - 329 <=>  309 - 312   (ILE  326  - LEU  329  <=> LEU  309  - MET  312 )                          
  14: s001-A ems3-A   337 - 342 <=>  315 - 320   (LEU  337  - GLN  342  <=> LEU  315  - HIS  320 )                          
  14: s001-A ems3-A   343 - 348 <=>  322 - 327   (SER  343  - PHE  348  <=> LYS  322  - LEU  327 )                          
  14: s001-A ems3-A   356 - 359 <=>  328 - 331   (PHE  356  - SER  359  <=> ASN  328  - THR  331 )                          
  14: s001-A ems3-A   360 - 381 <=>  333 - 354   (LEU  360  - ARG  381  <=> ASP  333  - ASN  354 )                          
  14: s001-A ems3-A   383 - 389 <=>  355 - 361   (LEU  383  - THR  389  <=> ASP  355  - ALA  361 )                          
  15: s001-A edo9-A     1 -   5 <=>    5 -   9   (MET    1  - ALA    5  <=> LEU    5  - SER    9 )                          
  15: s001-A edo9-A    11 -  39 <=>   10 -  38   (CYS   11  - GLN   39  <=> LEU   10  - ARG   38 )                          
  15: s001-A edo9-A    40 -  45 <=>   43 -  48   (LEU   40  - CYS   45  <=> SER   43  - ASN   48 )                          
  15: s001-A edo9-A    47 -  68 <=>   49 -  70   (GLU   47  - PHE   68  <=> ARG   49  - PHE   70 )                          
  15: s001-A edo9-A    69 -  72 <=>   72 -  75   (SER   69  - TRP   72  <=> ALA   72  - VAL   75 )                          
  15: s001-A edo9-A    75 -  93 <=>   87 - 105   (ASP   75  - ARG   93  <=> GLN   87  - GLN  105 )                          
  15: s001-A edo9-A    94 - 119 <=>  110 - 135   (ARG   94  - CYS  119  <=> LYS  110  - ILE  135 )                          
  15: s001-A edo9-A   122 - 147 <=>  139 - 164   (ILE  122  - TYR  147  <=> GLY  139  - LEU  164 )                          
  15: s001-A edo9-A   148 - 188 <=>  172 - 212   (SER  148  - ALA  188  <=> SER  172  - ARG  212 )                          
  15: s001-A edo9-A   189 - 192 <=>  216 - 219   (LYS  189  - ARG  192  <=> ARG  216  - LEU  219 )                          
  15: s001-A edo9-A   193 - 226 <=>  236 - 269   (SER  193  - SER  226  <=> ARG  236  - ILE  269 )                          
  15: s001-A edo9-A   227 - 245 <=>  274 - 292   (PHE  227  - GLN  245  <=> LYS  274  - TYR  292 )                          
  15: s001-A edo9-A   246 - 289 <=>  295 - 338   (MET  246  - ASN  289  <=> LYS  295  - ASP  338 )                          
  15: s001-A edo9-A   293 - 296 <=>  342 - 345   (LEU  293  - TRP  296  <=> TRP  342  - LYS  345 )                          
  15: s001-A edo9-A   336 - 349 <=>  350 - 363   (VAL  336  - PHE  349  <=> LEU  350  - LEU  363 )                          
  15: s001-A edo9-A   355 - 386 <=>  364 - 395   (ARG  355  - LYS  386  <=> GLY  364  - ASN  395 )                          
  16: s001-A eknq-A    14 -  38 <=>    1 -  25   (HIS   14  - GLU   38  <=> MET    1  - ASN   25 )                          
  16: s001-A eknq-A    41 -  46 <=>   26 -  31   (ARG   41  - ASP   46  <=> ARG   26  - THR   31 )                          
  16: s001-A eknq-A    47 -  69 <=>   34 -  56   (GLU   47  - SER   69  <=> SER   34  - VAL   56 )                          
  16: s001-A eknq-A    70 -  73 <=>   58 -  61   (HIS   70  - ILE   73  <=> LEU   58  - GLN   61 )                          
  16: s001-A eknq-A    75 - 119 <=>   74 - 118   (ASP   75  - CYS  119  <=> ASN   74  - PHE  118 )                          
  16: s001-A eknq-A   120 - 148 <=>  123 - 151   (ALA  120  - SER  148  <=> GLY  123  - LEU  151 )                          
  16: s001-A eknq-A   149 - 188 <=>  162 - 201   (VAL  149  - ALA  188  <=> VAL  162  - ASP  201 )                          
  16: s001-A eknq-A   189 - 192 <=>  203 - 206   (LYS  189  - ARG  192  <=> ILE  203  - SER  206 )                          
  16: s001-A eknq-A   193 - 221 <=>  209 - 237   (SER  193  - ALA  221  <=> THR  209  - ALA  237 )                          
  16: s001-A eknq-A   222 - 242 <=>  242 - 262   (LEU  222  - SER  242  <=> ALA  242  - THR  262 )                          
  16: s001-A eknq-A   243 - 276 <=>  269 - 302   (GLY  243  - THR  276  <=> PHE  269  - SER  302 )                          
  16: s001-A eknq-A   280 - 287 <=>  303 - 310   (SER  280  - ASP  287  <=> ALA  303  - VAL  310 )                          
  16: s001-A eknq-A   292 - 295 <=>  311 - 314   (VAL  292  - SER  295  <=> ARG  311  - LYS  314 )                          
  16: s001-A eknq-A   337 - 349 <=>  321 - 333   (LEU  337  - PHE  349  <=> ILE  321  - CYS  333 )                          
  16: s001-A eknq-A   355 - 387 <=>  334 - 366   (ARG  355  - ASN  387  <=> GLY  334  - LYS  366 )                          
  17: s001-A edup-A     2 -   5 <=>    6 -   9   (GLU    2  - ALA    5  <=> ARG    6  - ARG    9 )                          
  17: s001-A edup-A    14 -  45 <=>   14 -  45   (HIS   14  - CYS   45  <=> LEU   14  - ARG   45 )                          
  17: s001-A edup-A    47 -  69 <=>   46 -  68   (GLU   47  - SER   69  <=> SER   46  - SER   68 )                          
  17: s001-A edup-A    70 -  73 <=>   70 -  73   (HIS   70  - ILE   73  <=> ASP   70  - ASN   73 )                          
  17: s001-A edup-A    75 -  93 <=>   90 - 108   (ASP   75  - ARG   93  <=> GLU   90  - THR  108 )                          
  17: s001-A edup-A    94 - 108 <=>  113 - 127   (ARG   94  - LYS  108  <=> SER  113  - LYS  127 )                          
  17: s001-A edup-A   109 - 112 <=>  129 - 132   (SER  109  - MET  112  <=> HIS  129  - LYS  132 )                          
  17: s001-A edup-A   117 - 148 <=>  133 - 164   (ARG  117  - SER  148  <=> LEU  133  - PHE  164 )                          
  17: s001-A edup-A   149 - 188 <=>  173 - 212   (VAL  149  - ALA  188  <=> VAL  173  - LEU  212 )                          
  17: s001-A edup-A   189 - 192 <=>  215 - 218   (LYS  189  - ARG  192  <=> ALA  215  - LEU  218 )                          
  17: s001-A edup-A   193 - 229 <=>  223 - 259   (SER  193  - ILE  229  <=> SER  223  - ALA  259 )                          
  17: s001-A edup-A   230 - 242 <=>  264 - 276   (GLN  230  - SER  242  <=> VAL  264  - TRP  276 )                          
  17: s001-A edup-A   243 - 284 <=>  285 - 326   (GLY  243  - LEU  284  <=> LEU  285  - PHE  326 )                          
  17: s001-A edup-A   285 - 288 <=>  328 - 331   (LYS  285  - PRO  288  <=> ASP  328  - ASN  331 )                          
  17: s001-A edup-A   292 - 295 <=>  332 - 335   (VAL  292  - SER  295  <=> MET  332  - GLU  335 )                          
  17: s001-A edup-A   336 - 350 <=>  344 - 358   (VAL  336  - GLY  350  <=> THR  344  - GLY  358 )                          
  17: s001-A edup-A   356 - 389 <=>  359 - 392   (PHE  356  - THR  389  <=> LEU  359  - LYS  392 )                          
  18: s001-A edkk-A     1 -   5 <=>    5 -   9   (MET    1  - ALA    5  <=> LEU    5  - SER    9 )                          
  18: s001-A edkk-A    11 -  39 <=>   10 -  38   (CYS   11  - GLN   39  <=> ALA   10  - ARG   38 )                          
  18: s001-A edkk-A    40 -  45 <=>   41 -  46   (LEU   40  - CYS   45  <=> ASP   41  - ILE   46 )                          
  18: s001-A edkk-A    47 -  73 <=>   47 -  73   (GLU   47  - ILE   73  <=> ARG   47  - ILE   73 )                          
  18: s001-A edkk-A    75 -  93 <=>   85 - 103   (ASP   75  - ARG   93  <=> HIS   85  - HIS  103 )                          
  18: s001-A edkk-A    94 - 119 <=>  108 - 133   (ARG   94  - CYS  119  <=> PRO  108  - PRO  133 )                          
  18: s001-A edkk-A   121 - 147 <=>  136 - 162   (LYS  121  - TYR  147  <=> GLY  136  - ILE  162 )                          
  18: s001-A edkk-A   148 - 188 <=>  170 - 210   (SER  148  - ALA  188  <=> PHE  170  - TYR  210 )                          
  18: s001-A edkk-A   189 - 192 <=>  214 - 217   (LYS  189  - ARG  192  <=> ARG  214  - LEU  217 )                          
  18: s001-A edkk-A   193 - 229 <=>  230 - 266   (SER  193  - ILE  229  <=> ARG  230  - ILE  266 )                          
  18: s001-A edkk-A   230 - 279 <=>  271 - 320   (GLN  230  - LYS  279  <=> LEU  271  - MET  320 )                          
  18: s001-A edkk-A   283 - 288 <=>  321 - 326   (GLY  283  - PRO  288  <=> GLN  321  - GLY  326 )                          
  18: s001-A edkk-A   292 - 296 <=>  327 - 331   (VAL  292  - TRP  296  <=> ASP  327  - PHE  331 )                          
  18: s001-A edkk-A   326 - 329 <=>  334 - 337   (ILE  326  - LEU  329  <=> THR  334  - THR  337 )                          
  18: s001-A edkk-A   337 - 349 <=>  340 - 352   (LEU  337  - PHE  349  <=> LEU  340  - LEU  352 )                          
  18: s001-A edkk-A   356 - 360 <=>  353 - 357   (PHE  356  - LEU  360  <=> GLY  353  - VAL  357 )                          
  18: s001-A edkk-A   363 - 386 <=>  358 - 381   (LEU  363  - LYS  386  <=> THR  358  - MET  381 )                          
  18: s001-A edkk-A   387 - 390 <=>  383 - 386   (ASN  387  - SER  390  <=> VAL  383  - GLY  386 )                          
  19: s001-A eer4-A     5 -  11 <=>   11 -  17   (ALA    5  - CYS   11  <=> LEU   11  - SER   17 )                          
  19: s001-A eer4-A    13 -  30 <=>   18 -  35   (CYS   13  - GLY   30  <=> ARG   18  - GLY   35 )                          
  19: s001-A eer4-A    31 -  73 <=>   37 -  79   (PHE   31  - ILE   73  <=> ILE   37  - SER   79 )                          
  19: s001-A eer4-A    75 -  93 <=>   91 - 109   (ASP   75  - ARG   93  <=> PHE   91  - GLN  109 )                          
  19: s001-A eer4-A    94 - 120 <=>  114 - 140   (ARG   94  - ALA  120  <=> GLU  114  - ARG  140 )                          
  19: s001-A eer4-A   122 - 142 <=>  143 - 163   (ILE  122  - TRP  142  <=> ASP  143  - ALA  163 )                          
  19: s001-A eer4-A   145 - 148 <=>  164 - 167   (ARG  145  - SER  148  <=> PHE  164  - MET  167 )                          
  19: s001-A eer4-A   149 - 188 <=>  173 - 212   (VAL  149  - ALA  188  <=> LEU  173  - ASP  212 )                          
  19: s001-A eer4-A   189 - 192 <=>  216 - 219   (LYS  189  - ARG  192  <=> ARG  216  - LEU  219 )                          
  19: s001-A eer4-A   193 - 226 <=>  237 - 270   (SER  193  - SER  226  <=> ARG  237  - LEU  270 )                          
  19: s001-A eer4-A   227 - 243 <=>  275 - 291   (PHE  227  - GLY  243  <=> SER  275  - GLN  291 )                          
  19: s001-A eer4-A   245 - 289 <=>  292 - 336   (GLN  245  - ASN  289  <=> TYR  292  - ASP  336 )                          
  19: s001-A eer4-A   293 - 296 <=>  340 - 343   (LEU  293  - TRP  296  <=> TYR  340  - LYS  343 )                          
  19: s001-A eer4-A   336 - 349 <=>  348 - 361   (VAL  336  - PHE  349  <=> LEU  348  - LEU  361 )                          
  19: s001-A eer4-A   356 - 359 <=>  362 - 365   (PHE  356  - SER  359  <=> GLY  362  - GLU  365 )                          
  19: s001-A eer4-A   360 - 388 <=>  367 - 395   (LEU  360  - ALA  388  <=> SER  367  - ILE  395 )                          
  20: s001-A edbe-A     3 -   6 <=>    4 -   7   (LYS    3  - THR    6  <=> PRO    4  - GLY    7 )                          
  20: s001-A edbe-A    14 -  45 <=>   12 -  43   (HIS   14  - CYS   45  <=> PHE   12  - ARG   43 )                          
  20: s001-A edbe-A    47 -  72 <=>   44 -  69   (GLU   47  - TRP   72  <=> SER   44  - ASP   69 )                          
  20: s001-A edbe-A    75 -  91 <=>   89 - 105   (ASP   75  - ILE   91  <=> SER   89  - LEU  105 )                          
  20: s001-A edbe-A    92 -  95 <=>  107 - 110   (LEU   92  - HIS   95  <=> THR  107  - ARG  110 )                          
  20: s001-A edbe-A    96 - 112 <=>  114 - 130   (LEU   96  - MET  112  <=> LEU  114  - CYS  130 )                          
  20: s001-A edbe-A   118 - 147 <=>  132 - 161   (LEU  118  - TYR  147  <=> ASN  132  - HIS  161 )                          
  20: s001-A edbe-A   148 - 188 <=>  170 - 210   (SER  148  - ALA  188  <=> PRO  170  - LEU  210 )                          
  20: s001-A edbe-A   189 - 192 <=>  213 - 216   (LYS  189  - ARG  192  <=> VAL  213  - LEU  216 )                          
  20: s001-A edbe-A   193 - 229 <=>  221 - 257   (SER  193  - ILE  229  <=> LYS  221  - ALA  257 )                          
  20: s001-A edbe-A   230 - 242 <=>  262 - 274   (GLN  230  - SER  242  <=> ALA  262  - ARG  274 )                          
  20: s001-A edbe-A   243 - 246 <=>  282 - 285   (GLY  243  - MET  246  <=> PHE  282  - MET  285 )                          
  20: s001-A edbe-A   247 - 284 <=>  287 - 324   (ASN  247  - LEU  284  <=> ILE  287  - PHE  324 )                          
  20: s001-A edbe-A   285 - 288 <=>  326 - 329   (LYS  285  - PRO  288  <=> ASP  326  - ASN  329 )                          
  20: s001-A edbe-A   292 - 295 <=>  330 - 333   (VAL  292  - SER  295  <=> MET  330  - ASP  333 )                          
  20: s001-A edbe-A   337 - 350 <=>  343 - 356   (LEU  337  - GLY  350  <=> LEU  343  - GLY  356 )                          
  20: s001-A edbe-A   356 - 386 <=>  357 - 387   (PHE  356  - LYS  386  <=> LEU  357  - LEU  387 )                          
  21: s001-A edm9-A    17 -  38 <=>    1 -  22   (CYS   17  - GLU   38  <=> MET    1  - LYS   22 )                          
  21: s001-A edm9-A    41 -  45 <=>   23 -  27   (ARG   41  - CYS   45  <=> GLY   23  - LEU   27 )                          
  21: s001-A edm9-A    46 -  63 <=>   30 -  47   (ASP   46  - TRP   63  <=> LYS   30  - THR   47 )                          
  21: s001-A edm9-A    65 -  69 <=>   48 -  52   (TYR   65  - SER   69  <=> VAL   48  - THR   52 )                          
  21: s001-A edm9-A    70 -  73 <=>   54 -  57   (HIS   70  - ILE   73  <=> PRO   54  - MET   57 )                          
  21: s001-A edm9-A    75 -  93 <=>   73 -  91   (ASP   75  - ARG   93  <=> PHE   73  - MET   91 )                          
  21: s001-A edm9-A    94 - 111 <=>   96 - 113   (ARG   94  - GLN  111  <=> LYS   96  - LYS  113 )                          
  21: s001-A edm9-A   113 - 116 <=>  114 - 117   (ILE  113  - ASP  116  <=> THR  114  - ASN  117 )                          
  21: s001-A edm9-A   119 - 122 <=>  122 - 125   (CYS  119  - ILE  122  <=> TYR  122  - LEU  125 )                          
  21: s001-A edm9-A   123 - 148 <=>  127 - 152   (HIS  123  - SER  148  <=> LYS  127  - PHE  152 )                          
  21: s001-A edm9-A   149 - 188 <=>  163 - 202   (VAL  149  - ALA  188  <=> THR  163  - LYS  202 )                          
  21: s001-A edm9-A   189 - 192 <=>  205 - 208   (LYS  189  - ARG  192  <=> CYS  205  - LEU  208 )                          
  21: s001-A edm9-A   193 - 221 <=>  224 - 252   (SER  193  - ALA  221  <=> ASN  224  - ASP  252 )                          
  21: s001-A edm9-A   222 - 241 <=>  257 - 276   (LEU  222  - CYS  241  <=> LEU  257  - PHE  276 )                          
  21: s001-A edm9-A   243 - 270 <=>  285 - 312   (GLY  243  - LEU  270  <=> SER  285  - VAL  312 )                          
  21: s001-A edm9-A   271 - 284 <=>  314 - 327   (GLN  271  - LEU  284  <=> ARG  314  - PHE  327 )                          
  21: s001-A edm9-A   285 - 288 <=>  329 - 332   (LYS  285  - PRO  288  <=> HIS  329  - LEU  332 )                          
  21: s001-A edm9-A   291 - 296 <=>  333 - 338   (PHE  291  - TRP  296  <=> VAL  333  - HIS  338 )                          
  21: s001-A edm9-A   325 - 328 <=>  343 - 346   (VAL  325  - MET  328  <=> LEU  343  - ASP  346 )                          
  21: s001-A edm9-A   339 - 349 <=>  348 - 358   (LEU  339  - PHE  349  <=> LEU  348  - CYS  358 )                          
  21: s001-A edm9-A   355 - 389 <=>  359 - 393   (ARG  355  - THR  389  <=> GLY  359  - LYS  393 )                          
  22: s001-A efqn-A     3 -  10 <=>   19 -  26   (LYS    3  - PHE   10  <=> ARG   19  - GLN   26 )                          
  22: s001-A efqn-A    11 -  49 <=>   29 -  67   (CYS   11  - LEU   49  <=> HIS   29  - HIS   67 )                          
  22: s001-A efqn-A    50 -  72 <=>   70 -  92   (TYR   50  - TRP   72  <=> TRP   70  - LEU   92 )                          
  22: s001-A efqn-A    75 -  91 <=>  118 - 134   (ASP   75  - ILE   91  <=> LEU  118  - LEU  134 )                          
  22: s001-A efqn-A    92 - 115 <=>  137 - 160   (LEU   92  - GLY  115  <=> ASP  137  - GLY  160 )                          
  22: s001-A efqn-A   119 - 122 <=>  161 - 164   (CYS  119  - ILE  122  <=> MET  161  - LYS  164 )                          
  22: s001-A efqn-A   124 - 147 <=>  165 - 188   (ARG  124  - TYR  147  <=> CYS  165  - TRP  188 )                          
  22: s001-A efqn-A   148 - 188 <=>  190 - 230   (SER  148  - ALA  188  <=> LYS  190  - GLN  230 )                          
  22: s001-A efqn-A   189 - 192 <=>  232 - 235   (LYS  189  - ARG  192  <=> PHE  232  - ASP  235 )                          
  22: s001-A efqn-A   193 - 240 <=>  244 - 291   (SER  193  - LYS  240  <=> LEU  244  - LEU  291 )                          
  22: s001-A efqn-A   241 - 244 <=>  293 - 296   (CYS  241  - ILE  244  <=> ILE  293  - SER  296 )                          
  22: s001-A efqn-A   248 - 284 <=>  313 - 349   (ALA  248  - LEU  284  <=> GLY  313  - VAL  349 )                          
  22: s001-A efqn-A   285 - 289 <=>  352 - 356   (LYS  285  - ASN  289  <=> LEU  352  - LYS  356 )                          
  22: s001-A efqn-A   301 - 304 <=>  365 - 368   (ASN  301  - LEU  304  <=> MET  365  - GLU  368 )                          
  22: s001-A efqn-A   336 - 340 <=>  374 - 378   (VAL  336  - THR  340  <=> LEU  374  - GLN  378 )                          
  22: s001-A efqn-A   341 - 348 <=>  380 - 387   (LYS  341  - PHE  348  <=> LEU  380  - ILE  387 )                          
  22: s001-A efqn-A   357 - 360 <=>  390 - 393   (GLY  357  - LEU  360  <=> ASP  390  - CYS  393 )                          
  22: s001-A efqn-A   363 - 386 <=>  394 - 417   (LEU  363  - LYS  386  <=> ASP  394  - ILE  417 )                          
  22: s001-A efqn-A   387 - 397 <=>  420 - 430   (ASN  387  - SER  397  <=> GLY  420  - LYS  430 )                          
  23: s001-A ei8b-A    11 -  14 <=>    1 -   4   (CYS   11  - HIS   14  <=> MET    1  - PRO    4 )                          
  23: s001-A ei8b-A    15 -  32 <=>    6 -  23   (LEU   15  - TYR   32  <=> LEU    6  - MET   23 )                          
  23: s001-A ei8b-A    33 -  38 <=>   25 -  30   (ASN   33  - GLU   38  <=> THR   25  - ARG   30 )                          
  23: s001-A ei8b-A    39 -  42 <=>   34 -  37   (GLN   39  - GLN   42  <=> LYS   34  - ARG   37 )                          
  23: s001-A ei8b-A    44 -  68 <=>   38 -  62   (VAL   44  - PHE   68  <=> LEU   38  - PHE   62 )                          
  23: s001-A ei8b-A    69 -  73 <=>   64 -  68   (SER   69  - ILE   73  <=> VAL   64  - MET   68 )                          
  23: s001-A ei8b-A    75 -  93 <=>   83 - 101   (ASP   75  - ARG   93  <=> PHE   83  - LEU  101 )                          
  23: s001-A ei8b-A    94 - 117 <=>  106 - 129   (ARG   94  - ARG  117  <=> HIS  106  - ILE  129 )                          
  23: s001-A ei8b-A   119 - 122 <=>  135 - 138   (CYS  119  - ILE  122  <=> LEU  135  - LEU  138 )                          
  23: s001-A ei8b-A   123 - 147 <=>  140 - 164   (HIS  123  - TYR  147  <=> GLU  140  - GLN  164 )                          
  23: s001-A ei8b-A   148 - 189 <=>  175 - 216   (SER  148  - LYS  189  <=> ILE  175  - ALA  216 )                          
  23: s001-A ei8b-A   190 - 193 <=>  218 - 221   (ASP  190  - SER  193  <=> HIS  218  - LYS  221 )                          
  23: s001-A ei8b-A   194 - 219 <=>  224 - 249   (ASP  194  - TYR  219  <=> LYS  224  - MET  249 )                          
  23: s001-A ei8b-A   220 - 241 <=>  254 - 275   (PHE  220  - CYS  241  <=> ASN  254  - TYR  275 )                          
  23: s001-A ei8b-A   242 - 245 <=>  279 - 282   (SER  242  - GLN  245  <=> SER  279  - SER  282 )                          
  23: s001-A ei8b-A   247 - 284 <=>  288 - 325   (ASN  247  - LEU  284  <=> LEU  288  - LEU  325 )                          
  23: s001-A ei8b-A   285 - 288 <=>  327 - 330   (LYS  285  - PRO  288  <=> ASP  327  - LYS  330 )                          
  23: s001-A ei8b-A   292 - 298 <=>  331 - 337   (VAL  292  - LEU  298  <=> VAL  331  - ARG  337 )                          
  23: s001-A ei8b-A   325 - 328 <=>  341 - 344   (VAL  325  - MET  328  <=> VAL  341  - MET  344 )                          
  23: s001-A ei8b-A   339 - 345 <=>  347 - 353   (LEU  339  - CYS  345  <=> ARG  347  - TYR  353 )                          
  23: s001-A ei8b-A   347 - 350 <=>  354 - 357   (THR  347  - GLY  350  <=> LYS  354  - GLY  357 )                          
  23: s001-A ei8b-A   356 - 389 <=>  358 - 391   (PHE  356  - THR  389  <=> ILE  358  - PRO  391 )                          
  24: s001-A emn9-A    13 -  46 <=>    3 -  36   (CYS   13  - ASP   46  <=> ASP    3  - ALA   36 )                          
  24: s001-A emn9-A    47 -  68 <=>   39 -  60   (GLU   47  - PHE   68  <=> GLY   39  - LYS   60 )                          
  24: s001-A emn9-A    70 -  73 <=>   62 -  65   (HIS   70  - ILE   73  <=> PHE   62  - ASP   65 )                          
  24: s001-A emn9-A    75 -  94 <=>   79 -  98   (ASP   75  - ARG   94  <=> ILE   79  - TRP   98 )                          
  24: s001-A emn9-A    95 - 111 <=>  103 - 119   (HIS   95  - GLN  111  <=> GLN  103  - PRO  119 )                          
  24: s001-A emn9-A   122 - 148 <=>  122 - 148   (ILE  122  - SER  148  <=> LYS  122  - MET  148 )                          
  24: s001-A emn9-A   149 - 188 <=>  159 - 198   (VAL  149  - ALA  188  <=> PHE  159  - ARG  198 )                          
  24: s001-A emn9-A   189 - 192 <=>  201 - 204   (LYS  189  - ARG  192  <=> ILE  201  - SER  204 )                          
  24: s001-A emn9-A   193 - 229 <=>  222 - 258   (SER  193  - ILE  229  <=> CYS  222  - GLY  258 )                          
  24: s001-A emn9-A   230 - 241 <=>  263 - 274   (GLN  230  - CYS  241  <=> PHE  263  - LEU  274 )                          
  24: s001-A emn9-A   243 - 289 <=>  286 - 332   (GLY  243  - ASN  289  <=> VAL  286  - SER  332 )                          
  24: s001-A emn9-A   292 - 295 <=>  334 - 337   (VAL  292  - SER  295  <=> LEU  334  - ARG  337 )                          
  24: s001-A emn9-A   324 - 327 <=>  344 - 347   (ASP  324  - THR  327  <=> SER  344  - LEU  347 )                          
  24: s001-A emn9-A   339 - 345 <=>  350 - 356   (LEU  339  - CYS  345  <=> ILE  350  - ILE  356 )                          
  24: s001-A emn9-A   347 - 350 <=>  357 - 360   (THR  347  - GLY  350  <=> GLU  357  - ASP  360 )                          
  24: s001-A emn9-A   356 - 386 <=>  361 - 391   (PHE  356  - LYS  386  <=> ILE  361  - PHE  391 )                          
  25: s001-A emye-A     5 -   8 <=>   35 -  38   (ALA    5  - ARG    8  <=> ASP   35  - SER   38 )                          
  25: s001-A emye-A    13 -  39 <=>   51 -  77   (CYS   13  - GLN   39  <=> HIS   51  - SER   77 )                          
  25: s001-A emye-A    41 -  46 <=>   80 -  85   (ARG   41  - ASP   46  <=> GLU   80  - THR   85 )                          
  25: s001-A emye-A    47 -  69 <=>   88 - 110   (GLU   47  - SER   69  <=> ASN   88  - LEU  110 )                          
  25: s001-A emye-A    70 -  74 <=>  115 - 119   (HIS   70  - TYR   74  <=> SER  115  - PHE  119 )                          
  25: s001-A emye-A    75 - 115 <=>  130 - 170   (ASP   75  - GLY  115  <=> GLN  130  - ARG  170 )                          
  25: s001-A emye-A   116 - 123 <=>  173 - 180   (ASP  116  - HIS  123  <=> PHE  173  - ASN  180 )                          
  25: s001-A emye-A   126 - 148 <=>  181 - 203   (CYS  126  - SER  148  <=> PHE  181  - ILE  203 )                          
  25: s001-A emye-A   149 - 190 <=>  215 - 256   (VAL  149  - ASP  190  <=> TYR  215  - TYR  256 )                          
  25: s001-A emye-A   191 - 219 <=>  289 - 317   (MET  191  - TYR  219  <=> HIS  289  - LEU  317 )                          
  25: s001-A emye-A   220 - 241 <=>  319 - 340   (PHE  220  - CYS  241  <=> LEU  319  - GLN  340 )                          
  25: s001-A emye-A   242 - 288 <=>  348 - 394   (SER  242  - PRO  288  <=> SER  348  - SER  394 )                          
  25: s001-A emye-A   292 - 296 <=>  396 - 400   (VAL  292  - TRP  296  <=> GLU  396  - ILE  400 )                          
  25: s001-A emye-A   336 - 349 <=>  406 - 419   (VAL  336  - PHE  349  <=> THR  406  - GLY  419 )                          
  25: s001-A emye-A   356 - 389 <=>  420 - 453   (PHE  356  - THR  389  <=> PHE  420  - VAL  453 )                          
  26: s001-A el2r-A     1 -   5 <=>   23 -  27   (MET    1  - ALA    5  <=> PHE   23  - LYS   27 )                          
  26: s001-A el2r-A    10 -  46 <=>   28 -  64   (PHE   10  - ASP   46  <=> LEU   28  - SER   64 )                          
  26: s001-A el2r-A    47 -  69 <=>   67 -  89   (GLU   47  - SER   69  <=> LEU   67  - GLU   89 )                          
  26: s001-A el2r-A    70 -  73 <=>   93 -  96   (HIS   70  - ILE   73  <=> GLY   93  - ASN   96 )                          
  26: s001-A el2r-A    75 -  94 <=>  101 - 120   (ASP   75  - ARG   94  <=> ILE  101  - TRP  120 )                          
  26: s001-A el2r-A    95 - 106 <=>  122 - 133   (HIS   95  - LEU  106  <=> LYS  122  - VAL  133 )                          
  26: s001-A el2r-A   107 - 111 <=>  135 - 139   (HIS  107  - GLN  111  <=> LEU  135  - LEU  139 )                          
  26: s001-A el2r-A   115 - 121 <=>  140 - 146   (GLY  115  - LYS  121  <=> ASP  140  - ALA  146 )                          
  26: s001-A el2r-A   122 - 133 <=>  149 - 160   (ILE  122  - ILE  133  <=> VAL  149  - ILE  160 )                          
  26: s001-A el2r-A   134 - 147 <=>  162 - 175   (ILE  134  - TYR  147  <=> PHE  162  - HIS  175 )                          
  26: s001-A el2r-A   148 - 190 <=>  185 - 227   (SER  148  - ASP  190  <=> THR  185  - ILE  227 )                          
  26: s001-A el2r-A   192 - 219 <=>  255 - 282   (ARG  192  - TYR  219  <=> LEU  255  - TRP  282 )                          
  26: s001-A el2r-A   220 - 242 <=>  284 - 306   (PHE  220  - SER  242  <=> MET  284  - ILE  306 )                          
  26: s001-A el2r-A   243 - 271 <=>  318 - 346   (GLY  243  - GLN  271  <=> LEU  318  - LEU  346 )                          
  26: s001-A el2r-A   274 - 289 <=>  347 - 362   (HIS  274  - ASN  289  <=> THR  347  - ALA  362 )                          
  26: s001-A el2r-A   292 - 295 <=>  365 - 368   (VAL  292  - SER  295  <=> ARG  365  - GLN  368 )                          
  26: s001-A el2r-A   339 - 348 <=>  378 - 387   (LEU  339  - PHE  348  <=> VAL  378  - LEU  387 )                          
  26: s001-A el2r-A   356 - 359 <=>  388 - 391   (PHE  356  - SER  359  <=> GLY  388  - GLU  391 )                          
  26: s001-A el2r-A   360 - 389 <=>  393 - 422   (LEU  360  - THR  389  <=> ASN  393  - LEU  422 )                          
  27: s001-A eiql-A     2 -   5 <=>    1 -   4   (GLU    2  - ALA    5  <=> MET    1  - PHE    4 )                          
  27: s001-A eiql-A    14 -  38 <=>    5 -  29   (HIS   14  - GLU   38  <=> PRO    5  - GLU   29 )                          
  27: s001-A eiql-A    40 -  46 <=>   30 -  36   (LEU   40  - ASP   46  <=> PRO   30  - GLN   36 )                          
  27: s001-A eiql-A    47 -  73 <=>   39 -  65   (GLU   47  - ILE   73  <=> MET   39  - TYR   65 )                          
  27: s001-A eiql-A    75 - 110 <=>   80 - 115   (ASP   75  - MET  110  <=> ALA   80  - LEU  115 )                          
  27: s001-A eiql-A   118 - 142 <=>  118 - 142   (LEU  118  - TRP  142  <=> ARG  118  - CYS  142 )                          
  27: s001-A eiql-A   144 - 148 <=>  143 - 147   (ILE  144  - SER  148  <=> SER  143  - LEU  147 )                          
  27: s001-A eiql-A   149 - 185 <=>  159 - 195   (VAL  149  - VAL  185  <=> LEU  159  - ARG  195 )                          
  27: s001-A eiql-A   188 - 191 <=>  196 - 199   (ALA  188  - MET  191  <=> GLU  196  - THR  199 )                          
  27: s001-A eiql-A   195 - 219 <=>  200 - 224   (ARG  195  - TYR  219  <=> ASN  200  - LEU  224 )                          
  27: s001-A eiql-A   220 - 242 <=>  226 - 248   (PHE  220  - SER  242  <=> ILE  226  - TYR  248 )                          
  27: s001-A eiql-A   243 - 284 <=>  252 - 293   (GLY  243  - LEU  284  <=> HIS  252  - LEU  293 )                          
  27: s001-A eiql-A   299 - 304 <=>  295 - 300   (LEU  299  - LEU  304  <=> TYR  295  - LEU  300 )                          
  27: s001-A eiql-A   329 - 340 <=>  306 - 317   (LEU  329  - THR  340  <=> MET  306  - THR  317 )                          
  27: s001-A eiql-A   342 - 349 <=>  318 - 325   (GLN  342  - PHE  349  <=> GLY  318  - LEU  325 )                          
  27: s001-A eiql-A   356 - 359 <=>  326 - 329   (PHE  356  - SER  359  <=> GLY  326  - ILE  329 )                          
  27: s001-A eiql-A   360 - 389 <=>  331 - 360   (LEU  360  - THR  389  <=> ASP  331  - GLY  360 )                          
  28: s001-A emw6-A     5 -   9 <=>    2 -   6   (ALA    5  - GLY    9  <=> ASP    2  - ASP    6 )                          
  28: s001-A emw6-A    10 -  41 <=>    8 -  39   (PHE   10  - ARG   41  <=> ALA    8  - ARG   39 )                          
  28: s001-A emw6-A    42 -  46 <=>   41 -  45   (GLN   42  - ASP   46  <=> ARG   41  - SER   45 )                          
  28: s001-A emw6-A    47 -  69 <=>   48 -  70   (GLU   47  - SER   69  <=> ASN   48  - GLU   70 )                          
  28: s001-A emw6-A    70 -  73 <=>   74 -  77   (HIS   70  - ILE   73  <=> GLY   74  - ASN   77 )                          
  28: s001-A emw6-A    75 -  93 <=>   82 - 100   (ASP   75  - ARG   93  <=> THR   82  - GLN  100 )                          
  28: s001-A emw6-A    94 - 106 <=>  102 - 114   (ARG   94  - LEU  106  <=> ILE  102  - VAL  114 )                          
  28: s001-A emw6-A   107 - 111 <=>  116 - 120   (HIS  107  - GLN  111  <=> PHE  116  - LEU  120 )                          
  28: s001-A emw6-A   116 - 148 <=>  121 - 153   (ASP  116  - SER  148  <=> LYS  121  - ILE  153 )                          
  28: s001-A emw6-A   149 - 190 <=>  165 - 206   (VAL  149  - ASP  190  <=> LEU  165  - GLN  206 )                          
  28: s001-A emw6-A   192 - 219 <=>  234 - 261   (ARG  192  - TYR  219  <=> LEU  234  - LEU  261 )                          
  28: s001-A emw6-A   220 - 241 <=>  263 - 284   (PHE  220  - CYS  241  <=> MET  263  - ALA  284 )                          
  28: s001-A emw6-A   242 - 286 <=>  296 - 340   (SER  242  - ASP  286  <=> ASP  296  - LEU  340 )                          
  28: s001-A emw6-A   287 - 293 <=>  343 - 349   (ASP  287  - LEU  293  <=> ALA  343  - GLN  349 )                          
  28: s001-A emw6-A   339 - 349 <=>  359 - 369   (LEU  339  - PHE  349  <=> THR  359  - GLY  369 )                          
  28: s001-A emw6-A   356 - 389 <=>  370 - 403   (PHE  356  - THR  389  <=> LEU  370  - MET  403 )                          
  29: s001-A ele6-A    13 -  46 <=>    2 -  35   (CYS   13  - ASP   46  <=> ASP    2  - LYS   35 )                          
  29: s001-A ele6-A    47 -  72 <=>   38 -  63   (GLU   47  - TRP   72  <=> SER   38  - ILE   63 )                          
  29: s001-A ele6-A    75 -  94 <=>   79 -  98   (ASP   75  - ARG   94  <=> VAL   79  - TRP   98 )                          
  29: s001-A ele6-A    95 - 111 <=>  103 - 119   (HIS   95  - GLN  111  <=> LYS  103  - PRO  119 )                          
  29: s001-A ele6-A   122 - 148 <=>  122 - 148   (ILE  122  - SER  148  <=> ARG  122  - LEU  148 )                          
  29: s001-A ele6-A   149 - 188 <=>  159 - 198   (VAL  149  - ALA  188  <=> TYR  159  - ARG  198 )                          
  29: s001-A ele6-A   189 - 192 <=>  201 - 204   (LYS  189  - ARG  192  <=> ILE  201  - ALA  204 )                          
  29: s001-A ele6-A   193 - 221 <=>  222 - 250   (SER  193  - ALA  221  <=> CYS  222  - GLY  250 )                          
  29: s001-A ele6-A   222 - 241 <=>  255 - 274   (LEU  222  - CYS  241  <=> MET  255  - ILE  274 )                          
  29: s001-A ele6-A   243 - 289 <=>  286 - 332   (GLY  243  - ASN  289  <=> LEU  286  - GLY  332 )                          
  29: s001-A ele6-A   292 - 295 <=>  333 - 336   (VAL  292  - SER  295  <=> LEU  333  - ARG  336 )                          
  29: s001-A ele6-A   324 - 327 <=>  343 - 346   (ASP  324  - THR  327  <=> ASN  343  - LEU  346 )                          
  29: s001-A ele6-A   339 - 345 <=>  349 - 355   (LEU  339  - CYS  345  <=> ILE  349  - ILE  355 )                          
  29: s001-A ele6-A   347 - 350 <=>  356 - 359   (THR  347  - GLY  350  <=> THR  356  - LYS  359 )                          
  29: s001-A ele6-A   356 - 386 <=>  360 - 390   (PHE  356  - LYS  386  <=> LEU  360  - PHE  390 )                          
  30: s001-A egvr-A    14 -  46 <=>    4 -  36   (HIS   14  - ASP   46  <=> LEU    4  - THR   36 )                          
  30: s001-A egvr-A    47 -  72 <=>   39 -  64   (GLU   47  - TRP   72  <=> ALA   39  - VAL   64 )                          
  30: s001-A egvr-A    75 - 113 <=>   79 - 117   (ASP   75  - ILE  113  <=> PHE   79  - ARG  117 )                          
  30: s001-A egvr-A   118 - 148 <=>  118 - 148   (LEU  118  - SER  148  <=> ASN  118  - LEU  148 )                          
  30: s001-A egvr-A   149 - 190 <=>  160 - 201   (VAL  149  - ASP  190  <=> ALA  160  - ILE  201 )                          
  30: s001-A egvr-A   192 - 219 <=>  223 - 250   (ARG  192  - TYR  219  <=> LEU  223  - GLY  250 )                          
  30: s001-A egvr-A   220 - 242 <=>  252 - 274   (PHE  220  - SER  242  <=> VAL  252  - SER  274 )                          
  30: s001-A egvr-A   243 - 285 <=>  285 - 327   (GLY  243  - LYS  285  <=> VAL  285  - THR  327 )                          
  30: s001-A egvr-A   287 - 293 <=>  333 - 339   (ASP  287  - LEU  293  <=> LEU  333  - MET  339 )                          
  30: s001-A egvr-A   337 - 340 <=>  346 - 349   (LEU  337  - THR  340  <=> LEU  346  - VAL  349 )                          
  30: s001-A egvr-A   341 - 344 <=>  351 - 354   (LYS  341  - LEU  344  <=> ASN  351  - LYS  354 )                          
  30: s001-A egvr-A   346 - 349 <=>  355 - 358   (LEU  346  - PHE  349  <=> LEU  355  - TYR  358 )                          
  30: s001-A egvr-A   355 - 386 <=>  359 - 390   (ARG  355  - LYS  386  <=> GLY  359  - PHE  390 )                          
  31: s001-A ekkf-A    14 -  46 <=>    4 -  36   (HIS   14  - ASP   46  <=> TRP    4  - SER   36 )                          
  31: s001-A ekkf-A    47 -  72 <=>   39 -  64   (GLU   47  - TRP   72  <=> CYS   39  - THR   64 )                          
  31: s001-A ekkf-A    75 - 110 <=>   79 - 114   (ASP   75  - MET  110  <=> ILE   79  - LEU  114 )                          
  31: s001-A ekkf-A   118 - 122 <=>  117 - 121   (LEU  118  - ILE  122  <=> ILE  117  - LEU  121 )                          
  31: s001-A ekkf-A   123 - 148 <=>  123 - 148   (HIS  123  - SER  148  <=> SER  123  - VAL  148 )                          
  31: s001-A ekkf-A   149 - 188 <=>  159 - 198   (VAL  149  - ALA  188  <=> MET  159  - ARG  198 )                          
  31: s001-A ekkf-A   189 - 192 <=>  201 - 204   (LYS  189  - ARG  192  <=> ILE  201  - SER  204 )                          
  31: s001-A ekkf-A   193 - 221 <=>  222 - 250   (SER  193  - ALA  221  <=> CYS  222  - GLY  250 )                          
  31: s001-A ekkf-A   222 - 229 <=>  254 - 261   (LEU  222  - ILE  229  <=> LEU  254  - TYR  261 )                          
  31: s001-A ekkf-A   230 - 241 <=>  263 - 274   (GLN  230  - CYS  241  <=> SER  263  - ILE  274 )                          
  31: s001-A ekkf-A   243 - 289 <=>  286 - 332   (GLY  243  - ASN  289  <=> ALA  286  - SER  332 )                          
  31: s001-A ekkf-A   292 - 298 <=>  334 - 340   (VAL  292  - LEU  298  <=> LEU  334  - GLU  340 )                          
  31: s001-A ekkf-A   336 - 340 <=>  346 - 350   (VAL  336  - THR  340  <=> GLN  346  - ALA  350 )                          
  31: s001-A ekkf-A   341 - 349 <=>  352 - 360   (LYS  341  - PHE  349  <=> ASN  352  - GLY  360 )                          
  31: s001-A ekkf-A   356 - 386 <=>  361 - 391   (PHE  356  - LYS  386  <=> MET  361  - PHE  391 )                          
  32: s001-A ei7y-A     2 -   5 <=>   19 -  22   (GLU    2  - ALA    5  <=> ASP   19  - MET   22 )                          
  32: s001-A ei7y-A    13 -  16 <=>   24 -  27   (CYS   13  - ILE   16  <=> ALA   24  - SER   27 )                          
  32: s001-A ei7y-A    18 -  33 <=>   28 -  43   (VAL   18  - ASN   33  <=> SER   28  - THR   43 )                          
  32: s001-A ei7y-A    45 -  48 <=>   45 -  48   (CYS   45  - GLN   48  <=> THR   45  - ARG   48 )                          
  32: s001-A ei7y-A    49 -  73 <=>   51 -  75   (LEU   49  - ILE   73  <=> PRO   51  - LEU   75 )                          
  32: s001-A ei7y-A    75 - 113 <=>   91 - 129   (ASP   75  - ILE  113  <=> PHE   91  - GLY  129 )                          
  32: s001-A ei7y-A   114 - 148 <=>  131 - 165   (MET  114  - SER  148  <=> ASN  131  - ILE  165 )                          
  32: s001-A ei7y-A   149 - 189 <=>  201 - 241   (VAL  149  - LYS  189  <=> LEU  201  - GLN  241 )                          
  32: s001-A ei7y-A   190 - 193 <=>  244 - 247   (ASP  190  - SER  193  <=> ARG  244  - TYR  247 )                          
  32: s001-A ei7y-A   194 - 229 <=>  251 - 286   (ASP  194  - ILE  229  <=> GLU  251  - GLY  286 )                          
  32: s001-A ei7y-A   230 - 241 <=>  288 - 299   (GLN  230  - CYS  241  <=> ASN  288  - ALA  299 )                          
  32: s001-A ei7y-A   242 - 288 <=>  305 - 351   (SER  242  - PRO  288  <=> ASP  305  - THR  351 )                          
  32: s001-A ei7y-A   291 - 296 <=>  352 - 357   (PHE  291  - TRP  296  <=> LYS  352  - VAL  357 )                          
  32: s001-A ei7y-A   338 - 349 <=>  366 - 377   (HIS  338  - PHE  349  <=> ARG  366  - SER  377 )                          
  32: s001-A ei7y-A   356 - 360 <=>  378 - 382   (PHE  356  - LEU  360  <=> PRO  378  - PHE  382 )                          
  32: s001-A ei7y-A   363 - 386 <=>  383 - 406   (LEU  363  - LYS  386  <=> ASN  383  - ASP  406 )                          
  33: s001-A elxa-A     2 -   5 <=>   23 -  26   (GLU    2  - ALA    5  <=> ASP   23  - MET   26 )                          
  33: s001-A elxa-A    13 -  16 <=>   28 -  31   (CYS   13  - ILE   16  <=> SER   28  - SER   31 )                          
  33: s001-A elxa-A    18 -  32 <=>   32 -  46   (VAL   18  - TYR   32  <=> ALA   32  - TYR   46 )                          
  33: s001-A elxa-A    44 -  47 <=>   49 -  52   (VAL   44  - GLU   47  <=> SER   49  - ARG   52 )                          
  33: s001-A elxa-A    48 -  73 <=>   54 -  79   (GLN   48  - ILE   73  <=> MET   54  - VAL   79 )                          
  33: s001-A elxa-A    75 - 113 <=>   95 - 133   (ASP   75  - ILE  113  <=> PHE   95  - GLY  133 )                          
  33: s001-A elxa-A   114 - 148 <=>  135 - 169   (MET  114  - SER  148  <=> GLY  135  - ILE  169 )                          
  33: s001-A elxa-A   149 - 189 <=>  205 - 245   (VAL  149  - LYS  189  <=> LEU  205  - HIS  245 )                          
  33: s001-A elxa-A   190 - 193 <=>  248 - 251   (ASP  190  - SER  193  <=> GLN  248  - HIS  251 )                          
  33: s001-A elxa-A   194 - 234 <=>  255 - 295   (ASP  194  - LYS  234  <=> GLN  255  - LEU  295 )                          
  33: s001-A elxa-A   235 - 242 <=>  297 - 304   (ILE  235  - SER  242  <=> SER  297  - MET  304 )                          
  33: s001-A elxa-A   243 - 288 <=>  310 - 355   (GLY  243  - PRO  288  <=> PRO  310  - ILE  355 )                          
  33: s001-A elxa-A   291 - 296 <=>  356 - 361   (PHE  291  - TRP  296  <=> LYS  356  - VAL  361 )                          
  33: s001-A elxa-A   338 - 349 <=>  370 - 381   (HIS  338  - PHE  349  <=> ARG  370  - SER  381 )                          
  33: s001-A elxa-A   356 - 360 <=>  382 - 386   (PHE  356  - LEU  360  <=> PRO  382  - PHE  386 )                          
  33: s001-A elxa-A   363 - 386 <=>  387 - 410   (LEU  363  - LYS  386  <=> ASN  387  - ASP  410 )                          
  34: s001-A edyb-A    14 -  46 <=>    4 -  36   (HIS   14  - ASP   46  <=> LEU    4  - THR   36 )                          
  34: s001-A edyb-A    47 -  72 <=>   39 -  64   (GLU   47  - TRP   72  <=> THR   39  - LEU   64 )                          
  34: s001-A edyb-A    75 -  94 <=>   79 -  98   (ASP   75  - ARG   94  <=> PHE   79  - TRP   98 )                          
  34: s001-A edyb-A    95 - 112 <=>  100 - 117   (HIS   95  - MET  112  <=> GLN  100  - ASP  117 )                          
  34: s001-A edyb-A   118 - 121 <=>  118 - 121   (LEU  118  - LYS  121  <=> ARG  118  - VAL  121 )                          
  34: s001-A edyb-A   122 - 148 <=>  124 - 150   (ILE  122  - SER  148  <=> GLY  124  - VAL  150 )                          
  34: s001-A edyb-A   149 - 190 <=>  162 - 203   (VAL  149  - ASP  190  <=> ILE  162  - LEU  203 )                          
  34: s001-A edyb-A   192 - 229 <=>  228 - 265   (ARG  192  - ILE  229  <=> LEU  228  - PHE  265 )                          
  34: s001-A edyb-A   230 - 242 <=>  267 - 279   (GLN  230  - SER  242  <=> SER  267  - ILE  279 )                          
  34: s001-A edyb-A   243 - 285 <=>  290 - 332   (GLY  243  - LYS  285  <=> TYR  290  - THR  332 )                          
  34: s001-A edyb-A   287 - 293 <=>  338 - 344   (ASP  287  - LEU  293  <=> LEU  338  - ALA  344 )                          
  34: s001-A edyb-A   336 - 340 <=>  350 - 354   (VAL  336  - THR  340  <=> GLN  350  - ALA  354 )                          
  34: s001-A edyb-A   341 - 345 <=>  356 - 360   (LYS  341  - CYS  345  <=> ASN  356  - PHE  360 )                          
  34: s001-A edyb-A   347 - 350 <=>  361 - 364   (THR  347  - GLY  350  <=> TYR  361  - GLY  364 )                          
  34: s001-A edyb-A   356 - 388 <=>  365 - 397   (PHE  356  - ALA  388  <=> LEU  365  - SER  397 )                          
  35: s001-A ehm4-A     2 -   5 <=>   14 -  17   (GLU    2  - ALA    5  <=> LEU   14  - ARG   17 )                          
  35: s001-A ehm4-A    14 -  36 <=>   22 -  44   (HIS   14  - TYR   36  <=> LEU   22  - THR   44 )                          
  35: s001-A ehm4-A    40 -  47 <=>   49 -  56   (LEU   40  - GLU   47  <=> GLY   49  - VAL   56 )                          
  35: s001-A ehm4-A    48 -  72 <=>   58 -  82   (GLN   48  - TRP   72  <=> PHE   58  - HIS   82 )                          
  35: s001-A ehm4-A    75 - 115 <=>   96 - 136   (ASP   75  - GLY  115  <=> PHE   96  - ARG  136 )                          
  35: s001-A ehm4-A   116 - 121 <=>  139 - 144   (ASP  116  - LYS  121  <=> GLY  139  - ARG  144 )                          
  35: s001-A ehm4-A   122 - 148 <=>  147 - 173   (ILE  122  - SER  148  <=> GLN  147  - THR  173 )                          
  35: s001-A ehm4-A   149 - 152 <=>  181 - 184   (VAL  149  - SER  152  <=> ASN  181  - CYS  184 )                          
  35: s001-A ehm4-A   154 - 188 <=>  185 - 219   (PHE  154  - ALA  188  <=> ASN  185  - LYS  219 )                          
  35: s001-A ehm4-A   189 - 192 <=>  221 - 224   (LYS  189  - ARG  192  <=> VAL  221  - ASN  224 )                          
  35: s001-A ehm4-A   193 - 234 <=>  231 - 272   (SER  193  - LYS  234  <=> ALA  231  - SER  272 )                          
  35: s001-A ehm4-A   235 - 241 <=>  274 - 280   (ILE  235  - CYS  241  <=> ILE  274  - LEU  280 )                          
  35: s001-A ehm4-A   243 - 281 <=>  294 - 332   (GLY  243  - TYR  281  <=> LEU  294  - LEU  332 )                          
  35: s001-A ehm4-A   283 - 287 <=>  333 - 337   (GLY  283  - ASP  287  <=> LYS  333  - LYS  337 )                          
  35: s001-A ehm4-A   292 - 299 <=>  338 - 345   (VAL  292  - LEU  299  <=> LYS  338  - SER  345 )                          
  35: s001-A ehm4-A   337 - 349 <=>  351 - 363   (LEU  337  - PHE  349  <=> LEU  351  - PHE  363 )                          
  35: s001-A ehm4-A   356 - 360 <=>  364 - 368   (PHE  356  - LEU  360  <=> GLY  364  - ILE  368 )                          
  35: s001-A ehm4-A   363 - 389 <=>  369 - 395   (LEU  363  - THR  389  <=> ASN  369  - ILE  395 )                          
  36: s001-A emve-A     1 -   5 <=>    5 -   9   (MET    1  - ALA    5  <=> ASP    5  - SER    9 )                          
  36: s001-A emve-A    14 -  33 <=>   14 -  33   (HIS   14  - ASN   33  <=> HIS   14  - VAL   33 )                          
  36: s001-A emve-A    35 -  38 <=>   38 -  41   (GLY   35  - GLU   38  <=> PRO   38  - ALA   41 )                          
  36: s001-A emve-A    46 -  72 <=>   46 -  72   (ASP   46  - TRP   72  <=> VAL   46  - HIS   72 )                          
  36: s001-A emve-A    75 -  93 <=>   91 - 109   (ASP   75  - ARG   93  <=> SER   91  - ASN  109 )                          
  36: s001-A emve-A    94 -  98 <=>  114 - 118   (ARG   94  - LYS   98  <=> GLU  114  - GLN  118 )                          
  36: s001-A emve-A    99 - 112 <=>  120 - 133   (LEU   99  - MET  112  <=> CYS  120  - ASN  133 )                          
  36: s001-A emve-A   118 - 121 <=>  134 - 137   (LEU  118  - LYS  121  <=> ALA  134  - GLU  137 )                          
  36: s001-A emve-A   122 - 147 <=>  139 - 164   (ILE  122  - TYR  147  <=> LYS  139  - ILE  164 )                          
  36: s001-A emve-A   148 - 188 <=>  180 - 220   (SER  148  - ALA  188  <=> ARG  180  - GLY  220 )                          
  36: s001-A emve-A   189 - 192 <=>  223 - 226   (LYS  189  - ARG  192  <=> ARG  223  - MET  226 )                          
  36: s001-A emve-A   193 - 229 <=>  240 - 276   (SER  193  - ILE  229  <=> CYS  240  - LEU  276 )                          
  36: s001-A emve-A   230 - 241 <=>  278 - 289   (GLN  230  - CYS  241  <=> THR  278  - LEU  289 )                          
  36: s001-A emve-A   243 - 284 <=>  302 - 343   (GLY  243  - LEU  284  <=> SER  302  - PHE  343 )                          
  36: s001-A emve-A   285 - 288 <=>  345 - 348   (LYS  285  - PRO  288  <=> GLU  345  - GLU  348 )                          
  36: s001-A emve-A   292 - 297 <=>  349 - 354   (VAL  292  - ARG  297  <=> MET  349  - THR  354 )                          
  36: s001-A emve-A   325 - 328 <=>  359 - 362   (VAL  325  - MET  328  <=> HIS  359  - LEU  362 )                          
  36: s001-A emve-A   339 - 348 <=>  364 - 373   (LEU  339  - PHE  348  <=> LEU  364  - CYS  373 )                          
  36: s001-A emve-A   356 - 359 <=>  374 - 377   (PHE  356  - SER  359  <=> GLY  374  - HIS  377 )                          
  36: s001-A emve-A   360 - 387 <=>  379 - 406   (LEU  360  - ASN  387  <=> ASP  379  - LYS  406 )                          
  37: s001-A ejdt-A     2 -   5 <=>    1 -   4   (GLU    2  - ALA    5  <=> MET    1  - LYS    4 )                          
  37: s001-A ejdt-A    16 -  33 <=>   11 -  28   (ILE   16  - ASN   33  <=> MET   11  - PHE   28 )                          
  37: s001-A ejdt-A    51 -  72 <=>   30 -  51   (VAL   51  - TRP   72  <=> HIS   30  - ASP   51 )                          
  37: s001-A ejdt-A    75 - 112 <=>   68 - 105   (ASP   75  - MET  112  <=> LEU   68  - GLN  105 )                          
  37: s001-A ejdt-A   114 - 117 <=>  106 - 109   (MET  114  - ARG  117  <=> SER  106  - PRO  109 )                          
  37: s001-A ejdt-A   118 - 148 <=>  111 - 141   (LEU  118  - SER  148  <=> ILE  111  - VAL  141 )                          
  37: s001-A ejdt-A   149 - 189 <=>  176 - 216   (VAL  149  - LYS  189  <=> VAL  176  - SER  216 )                          
  37: s001-A ejdt-A   190 - 193 <=>  218 - 221   (ASP  190  - SER  193  <=> GLU  218  - LYS  221 )                          
  37: s001-A ejdt-A   194 - 229 <=>  224 - 259   (ASP  194  - ILE  229  <=> GLN  224  - LEU  259 )                          
  37: s001-A ejdt-A   230 - 242 <=>  261 - 273   (GLN  230  - SER  242  <=> PHE  261  - ILE  273 )                          
  37: s001-A ejdt-A   243 - 287 <=>  278 - 322   (GLY  243  - ASP  287  <=> ILE  278  - MET  322 )                          
  37: s001-A ejdt-A   291 - 298 <=>  323 - 330   (PHE  291  - LEU  298  <=> ASP  323  - LYS  330 )                          
  37: s001-A ejdt-A   338 - 349 <=>  337 - 348   (HIS  338  - PHE  349  <=> MET  337  - GLY  348 )                          
  37: s001-A ejdt-A   356 - 360 <=>  349 - 353   (PHE  356  - LEU  360  <=> GLY  349  - MET  353 )                          
  37: s001-A ejdt-A   363 - 386 <=>  354 - 377   (LEU  363  - LYS  386  <=> ASN  354  - GLY  377 )                          
  38: s001-A ee8p-A     1 -   4 <=>   53 -  56   (MET    1  - HIS    4  <=> TYR   53  - LEU   56 )                          
  38: s001-A ee8p-A    13 -  34 <=>   57 -  78   (CYS   13  - VAL   34  <=> ASP   57  - LEU   78 )                          
  38: s001-A ee8p-A    35 -  38 <=>   80 -  83   (GLY   35  - GLU   38  <=> GLY   80  - GLU   83 )                          
  38: s001-A ee8p-A    41 -  68 <=>   87 - 114   (ARG   41  - PHE   68  <=> ARG   87  - SER  114 )                          
  38: s001-A ee8p-A    69 -  72 <=>  116 - 119   (SER   69  - TRP   72  <=> PHE  116  - LEU  119 )                          
  38: s001-A ee8p-A    75 - 114 <=>  127 - 166   (ASP   75  - MET  114  <=> LYS  127  - PHE  166 )                          
  38: s001-A ee8p-A   115 - 125 <=>  168 - 178   (GLY  115  - GLU  125  <=> LYS  168  - LEU  178 )                          
  38: s001-A ee8p-A   126 - 147 <=>  180 - 201   (CYS  126  - TYR  147  <=> ARG  180  - GLN  201 )                          
  38: s001-A ee8p-A   149 - 190 <=>  247 - 288   (VAL  149  - ASP  190  <=> VAL  247  - LEU  288 )                          
  38: s001-A ee8p-A   191 - 205 <=>  293 - 307   (MET  191  - GLN  205  <=> VAL  293  - LYS  307 )                          
  38: s001-A ee8p-A   206 - 244 <=>  309 - 347   (GLN  206  - ILE  244  <=> CYS  309  - TRP  347 )
[truncated: 5,677,781 more chars]
