# Supplementary material for: Structural screens identify candidate human homologs of insect chemoreceptors and cryptic Drosophila gustatory receptor-like proteins
Source: eLife. 2023 Feb 20;12:e85537. doi: 10.7554/eLife.85537 (PMC9998090; doi:10.7554/eLife.85537)
Supplement: Source data 3. — Individual text files represent the output of the Dali AF-DB search using the indicated query candidate seven transmembrane domain ion channels (7TMICs) from Trypanosoma (GRL1), D. melanogaster (Grls), or H. sapiens (PHTF1/2) and the structural proteomic dataset of D. melanogaster. [file elife-85537-data3.zip › Dmel_DmelGrl62c.txt]

# Job: Dmel_DmelGrl62c_CG34259_AF Q6ILZ2 F1 model_v3
# Query: s001A
# No:  Chain   Z    rmsd lali nres  %id PDB  Description
   1:  egvu-A 55.2  0.0  426   426  100   DROME:AF-Q6ILZ2-F1 HDC08032;
   2:  ednc-A 30.9  3.1  351   422   20   DROME:AF-B7Z0I1-F1 UNCHARACTERIZED PROTEIN;
   3:  edeq-A 25.6  3.5  345   449   12   DROME:AF-B7Z0I0-F1 UNCHARACTERIZED PROTEIN;
   4:  ejh0-A 25.5  3.5  317   371   11   DROME:AF-Q8IQ72-F1 UNCHARACTERIZED PROTEIN CG32395;
   5:  eiw1-A 24.9  4.3  318   373    9   DROME:AF-Q9VYZ2-F1 PUTATIVE GUSTATORY RECEPTOR 10B;
   6:  el78-A 24.3  4.0  314   378    8   DROME:AF-P58954-F1 PUTATIVE GUSTATORY RECEPTOR 22F;
   7:  eevn-A 24.2  4.2  328   412   13   DROME:AF-Q9W2B2-F1 PUTATIVE GUSTATORY RECEPTOR 58C;
   8:  ems3-A 23.6  4.4  317   361    9   DROME:AF-A1Z881-F1 GUSTATORY RECEPTOR;
   9:  em4m-A 23.4  4.9  342   419    9   DROME:AF-Q9VD76-F1 GUSTATORY RECEPTOR FOR BITTER TASTE 93A;
  10:  eku8-A 22.9  3.9  310   383    5   DROME:AF-P58952-F1 PUTATIVE GUSTATORY RECEPTOR 22C;
  11:  eidg-A 22.8  4.8  318   386    9   DROME:AF-P84180-F1 PUTATIVE GUSTATORY RECEPTOR 22B;
  12:  edm9-A 22.7  4.6  314   395   10   DROME:AF-P58962-F1 PUTATIVE GUSTATORY RECEPTOR 58A;
  13:  edup-A 22.5  4.7  317   394    9   DROME:AF-P58951-F1 PUTATIVE GUSTATORY RECEPTOR 22A;
  14:  ehhh-A 22.4  4.2  335   381    9   DROME:AF-Q8IN22-F1 GUSTATORY RECEPTOR;
  15:  edo9-A 22.3  4.0  324   397   10   DROME:AF-Q9VD74-F1 PUTATIVE GUSTATORY RECEPTOR 93C;
  16:  ehwi-A 22.3  4.3  310   389    9   DROME:AF-P58953-F1 GUSTATORY RECEPTOR FOR BITTER TASTE 22E;
  17:  edbe-A 22.1  4.2  314   387    9   DROME:AF-P84181-F1 PUTATIVE GUSTATORY RECEPTOR 22D;
  18:  eer4-A 22.1  4.2  329   395   11   DROME:AF-Q8IN23-F1 PUTATIVE GUSTATORY RECEPTOR 93B;
  19:  ei8b-A 22.0  4.7  324   408    9   DROME:AF-Q9W2B1-F1 PUTATIVE GUSTATORY RECEPTOR 58B;
  20:  elra-A 22.0  4.3  310   367    8   DROME:AF-Q9W1V0-F1 GUSTATORY RECEPTOR;
  21:  edkk-A 21.5  4.0  323   386   10   DROME:AF-Q8IN58-F1 PUTATIVE GUSTATORY RECEPTOR 92A;
  22:  ekkf-A 21.4  4.4  304   391   10   DROME:AF-Q9VJF2-F1 PUTATIVE GUSTATORY RECEPTOR 36B;
  23:  eh0n-A 21.3  4.9  329   414   10   DROME:AF-P58961-F1 PUTATIVE GUSTATORY RECEPTOR 47B;
  24:  eiql-A 21.1  4.6  308   362   10   DROME:AF-Q9VEU0-F1 PUTATIVE GUSTATORY RECEPTOR 89A;
  25:  egvr-A 21.1  4.5  301   390    9   DROME:AF-P58985-F1 PUTATIVE GUSTATORY RECEPTOR 59D;
  26:  emn9-A 21.1  4.4  307   391    8   DROME:AF-P58955-F1 PUTATIVE GUSTATORY RECEPTOR 36A;
  27:  ele6-A 21.1  4.5  306   390    9   DROME:AF-Q8INZ2-F1 PUTATIVE GUSTATORY RECEPTOR 36C;
  28:  efqn-A 21.0  4.1  341   430   10   DROME:AF-Q9V4Q0-F1 UNCHARACTERIZED PROTEIN CG1339;
  29:  edyb-A 21.0  4.4  306   397    8   DROME:AF-Q9W1U5-F1 PUTATIVE GUSTATORY RECEPTOR 59C;
  30:  eknq-A 21.0  4.4  301   366    8   DROME:AF-Q8MLS6-F1 GUSTATORY RECEPTOR;
  31:  ejv8-A 21.0  4.5  329   410   12   DROME:AF-Q8INZ1-F1 UNCHARACTERIZED PROTEIN CG31750;
  32:  emye-A 20.7  5.0  323   461   11   DROME:AF-Q9VKJ7-F1 GUSTATORY AND PHEROMONE RECEPTOR 32A;
  33:  effz-A 20.7  4.1  322   408   10   DROME:AF-Q8IMN6-F1 PUTATIVE GUSTATORY RECEPTOR 98C;
  34:  ei7y-A 20.4  3.7  312   406    9   DROME:AF-P82983-F1 PUTATIVE ODORANT RECEPTOR 65B;
  35:  ekmp-A 20.3  4.4  317   403    8   DROME:AF-Q9VB26-F1 PUTATIVE GUSTATORY RECEPTOR 98B;
  36:  ell6-A 20.2  4.3  324   412   11   DROME:AF-Q8IMN5-F1 PUTATIVE GUSTATORY RECEPTOR 98D;
  37:  embr-A 20.2  5.0  322   450   11   DROME:AF-Q9VM09-F1 PUTATIVE GUSTATORY RECEPTOR 28A;
  38:  ec6g-A 20.0  4.1  313   417   10   DROME:AF-P82982-F1 ODORANT RECEPTOR 65A;
  39:  ekah-A 20.0  5.2  322   389    9   DROME:AF-Q9VTN0-F1 GUSTATORY RECEPTOR 68A;
  40:  emve-A 19.8  5.0  313   408    7   DROME:AF-P58950-F1 GUSTATORY RECEPTOR 10A;
  41:  egq9-A 19.8  4.2  307   383    8   DROME:AF-Q9VCS8-F1 ODORANT RECEPTOR 94B;
  42:  ee2c-A 19.7  4.7  336   416    7   DROME:AF-Q9V969-F1 PUTATIVE GUSTATORY RECEPTOR 57A;
  43:  ee0h-A 19.7  3.7  308   384   10   DROME:AF-Q9VAW0-F1 PUTATIVE ODORANT RECEPTOR 98B;
  44:  elxa-A 19.7  3.9  313   410    8   DROME:AF-P82984-F1 PUTATIVE ODORANT RECEPTOR 65C;
  45:  eliv-A 19.6  4.9  320   512    8   DROME:AF-Q9VZL7-F1 GUSTATORY AND ODORANT RECEPTOR 63A;
  46:  elft-A 19.6  3.7  310   385   11   DROME:AF-P81921-F1 ODORANT RECEPTOR 47A;
  47:  efru-A 19.6  5.4  322   527    9   DROME:AF-Q9VSH2-F1 GUSTATORY RECEPTOR FOR BITTER TASTE 66A;
  48:  ef7l-A 19.6  4.8  316   427   10   DROME:AF-Q9V4K2-F1 GUSTATORY RECEPTOR FOR SUGAR TASTE 43A;
  49:  emt3-A 19.6  5.1  316   381    9   DROME:AF-P58957-F1 GUSTATORY AND PHEROMONE RECEPTOR 39A, ISOFORM C;
  50:  el65-A 19.6  5.1  321   454   10   DROME:AF-Q9VPT1-F1 GUSTATORY AND ODORANT RECEPTOR 21A;
  51:  elfw-A 19.6  5.6  304   411    9   DROME:AF-M9PDY1-F1 UNCHARACTERIZED PROTEIN, ISOFORM C;
  52:  elpf-A 19.5  5.1  324   470   10   DROME:AF-Q9VM08-F1 PUTATIVE GUSTATORY RECEPTOR 28B;
  53:  eeha-A 19.5  4.3  306   412   10   DROME:AF-Q9VHQ2-F1 PUTATIVE ODORANT RECEPTOR 85D;
  54:  ehto-A 19.4  4.7  311   449   11   DROME:AF-Q8IPU5-F1 PUTATIVE GUSTATORY RECEPTOR 77A;
  55:  ehm4-A 19.3  5.6  312   397    9   DROME:AF-Q8INM9-F1 PUTATIVE GUSTATORY RECEPTOR 85A;
  56:  efb7-A 19.3  5.1  311   404    9   DROME:AF-Q9VT90-F1 ODORANT RECEPTOR 67C;
  57:  ejsu-A 19.2  4.0  311   397    9   DROME:AF-P81923-F1 ODORANT RECEPTOR 59A;
  58:  eeqs-A 19.2  4.4  304   408    9   DROME:AF-Q9VDM1-F1 PUTATIVE ODORANT RECEPTOR 92A;
  59:  el2r-A 19.2  5.1  328   423    8   DROME:AF-Q8IMQ6-F1 PUTATIVE GUSTATORY RECEPTOR 97A;
  60:  ed4v-A 19.2  3.8  306   406    8   DROME:AF-Q9VYZ1-F1 ODORANT RECEPTOR 10A;
  61:  elep-A 19.1  3.9  303   398    9   DROME:AF-P81913-F1 ODORANT RECEPTOR 24A;
  62:  em1q-A 19.1  4.1  304   396    8   DROME:AF-Q9V589-F1 ODORANT RECEPTOR 45B;
  63:  eh83-A 19.0  3.9  307   402    7   DROME:AF-P81911-F1 ODORANT RECEPTOR 22C;
  64:  ejdt-A 19.0  4.0  300   377    8   DROME:AF-Q9VLE5-F1 ODORANT RECEPTOR 30A;
  65:  ejx9-A 18.9  4.2  308   397   10   DROME:AF-O46077-F1 ODORANT RECEPTOR 2A;
  66:  egjp-A 18.9  4.5  301   380   11   DROME:AF-Q8INY2-F1 UNCHARACTERIZED PROTEIN;
  67:  efrd-A 18.8  4.4  310   421   11   DROME:AF-Q9VT20-F1 ODORANT RECEPTOR 67B;
  68:  efj3-A 18.8  4.1  304   387    9   DROME:AF-Q9VCS9-F1 ODORANT RECEPTOR 94A;
  69:  eh6u-A 18.7  4.7  297   384    8   DROME:AF-Q9V3N2-F1 ODORANT RECEPTOR 46A, ISOFORM B;
  70:  edxo-A 18.6  4.0  309   412    7   DROME:AF-P81922-F1 ODORANT RECEPTOR 47B;
  71:  ekwq-A 18.6  4.0  302   378    8   DROME:AF-P81914-F1 ODORANT RECEPTOR 33A;
  72:  ek22-A 18.6  4.4  301   390    9   DROME:AF-Q9VHQ7-F1 ODORANT RECEPTOR 85B;
  73:  eepd-A 18.6  4.5  303   369   10   DROME:AF-P58960-F1 PUTATIVE GUSTATORY RECEPTOR 39B;
  74:  ehao-A 18.6  4.2  302   396    7   DROME:AF-Q9V6A9-F1 ODORANT RECEPTOR 49A;
  75:  ehy8-A 18.6  4.9  306   407    9   DROME:AF-Q9VT08-F1 ODORANT RECEPTOR 67A;
  76:  elmc-A 18.5  4.7  305   397    7   DROME:AF-Q9VHS4-F1 ODORANT RECEPTOR 85A;
  77:  emow-A 18.5  4.8  323   475    9   DROME:AF-Q9VKA5-F1 GUSTATORY AND PHEROMONE RECEPTOR 33A;
  78:  ehif-A 18.5  4.3  303   378    8   DROME:AF-Q9V568-F1 ODORANT RECEPTOR 45A;
  79:  el2g-A 18.5  4.2  301   393   10   DROME:AF-P82985-F1 PUTATIVE ODORANT RECEPTOR 69A, ISOFORM B;
  80:  eg6r-A 18.5  5.4  322   428    7   DROME:AF-Q9W594-F1 PUTATIVE GUSTATORY RECEPTOR 2A;
  81:  ed3z-A 18.5  4.6  312   419    7   DROME:AF-Q9V8Y7-F1 ODORANT RECEPTOR 56A;
  82:  ejwi-A 18.4  4.5  308   398    7   DROME:AF-Q9W1P8-F1 ODORANT RECEPTOR 59B;
  83:  edua-A 18.4  4.0  296   375    7   DROME:AF-Q9V6H2-F1 ODORANT RECEPTOR 49B;
  84:  el1v-A 18.4  4.1  309   384    9   DROME:AF-P81916-F1 ODORANT RECEPTOR 33C;
  85:  eiwv-A 18.3  5.2  317   469    8   DROME:AF-P83297-F1 GUSTATORY RECEPTOR FOR SUGAR TASTE 64F;
  86:  ejc1-A 18.3  4.7  312   444    7   DROME:AF-Q9W497-F1 GUSTATORY RECEPTOR 5A FOR TREHALOSE;
  87:  edln-A 18.3  5.1  318   436    6   DROME:AF-Q9W0M2-F1 GUSTATORY RECEPTOR FOR SUGAR TASTE 61A;
  88:  ec2h-A 18.3  4.8  317   406    6   DROME:AF-P83294-F1 GUSTATORY RECEPTOR FOR SUGAR TASTE 64B;
  89:  ek3z-A 18.3  5.0  322   451    7   DROME:AF-P83296-F1 GUSTATORY RECEPTOR FOR SUGAR TASTE 64E;
  90:  ekyd-A 18.2  4.1  298   392    9   DROME:AF-Q9VHE6-F1 ODORANT RECEPTOR 85F;
  91:  eiid-A 18.2  4.2  299   378    8   DROME:AF-Q9VUK5-F1 PUTATIVE ODORANT RECEPTOR 71A;
  92:  efmx-A 18.2  4.4  301   389    8   DROME:AF-Q9VHQ6-F1 ODORANT RECEPTOR 85C;
  93:  ec06-A 18.2  3.9  301   392   10   DROME:AF-Q9W2U9-F1 ODORANT RECEPTOR 9A;
  94:  embs-A 18.2  4.6  305   397    9   DROME:AF-P81909-F1 ODORANT RECEPTOR 22A;
  95:  eln0-A 18.1  4.3  303   379    6   DROME:AF-P81912-F1 ODORANT RECEPTOR 23A;
  96:  eioz-A 18.1  4.4  313   417    9   DROME:AF-Q9VZJ6-F1 GUSTATORY RECEPTOR FOR SUGAR TASTE 64D;
  97:  egpc-A 18.1  4.1  313   387    7   DROME:AF-Q8IRZ5-F1 PUTATIVE ODORANT RECEPTOR 19B;
  98:  eeps-A 18.0  4.5  311   413    8   DROME:AF-Q9W3I5-F1 ODORANT RECEPTOR 7A;
  99:  ego8-A 18.0  4.8  298   418    8   DROME:AF-Q9VXL0-F1 ODORANT RECEPTOR 13A;
 100:  emga-A 18.0  5.3  319   391    9   DROME:AF-Q9VB30-F1 PUTATIVE GUSTATORY RECEPTOR 98A;
 101:  emw6-A 17.9  5.2  332   404    6   DROME:AF-Q8IMZ5-F1 PUTATIVE GUSTATORY RECEPTOR 94A;
 102:  ec6b-A 17.9  4.4  283   341   14   DROME:AF-Q8IRL8-F1 PUTATIVE GUSTATORY RECEPTOR 9A;
 103:  elct-A 17.9  4.5  304   406    8   DROME:AF-Q9W1N5-F1 PUTATIVE GUSTATORY RECEPTOR 59F;
 104:  ehyu-A 17.8  4.6  310   397    9   DROME:AF-P81910-F1 ODORANT RECEPTOR 22B;
 105:  emx7-A 17.8  5.2  310   411    7   DROME:AF-Q9W1P7-F1 PUTATIVE ODORANT RECEPTOR 59C;
 106:  eeje-A 17.8  4.4  305   399    8   DROME:AF-Q9V9I4-F1 ODORANT RECEPTOR 42B;
 107:  ee8p-A 17.8  4.5  305   456   10   DROME:AF-P83293-F1 GUSTATORY RECEPTOR FOR SUGAR TASTE 64A;
 108:  egeg-A 17.7  4.2  302   376   10   DROME:AF-P81917-F1 ODORANT RECEPTOR 43A;
 109:  ehu2-A 17.7  4.4  319   419    9   DROME:AF-P83295-F1 GUSTATORY RECEPTOR FOR SUGAR TASTE 64C;
 110:  edgo-A 17.7  4.4  310   387    7   DROME:AF-Q9I816-F1 ODORANT RECEPTOR 19A;
 111:  ehc8-A 17.6  4.1  299   385   11   DROME:AF-P82986-F1 ODORANT RECEPTOR 82A;
 112:  egn9-A 17.6  4.2  296   404    7   DROME:AF-Q9VVF3-F1 ODORANT RECEPTOR 74A;
 113:  efj8-A 17.6  4.0  306   420    9   DROME:AF-Q9VZW8-F1 ODORANT RECEPTOR 63A;
 114:  elkk-A 17.6  5.6  322   404   11   DROME:AF-Q9W2A4-F1 UNCHARACTERIZED PROTEIN;
 115:  ei0r-A 17.5  4.4  299   401    7   DROME:AF-Q9VFN2-F1 ODORANT RECEPTOR 88A;
 116:  em2e-A 17.5  4.7  313   403    9   DROME:AF-P81918-F1 ODORANT RECEPTOR 43B;
 117:  el7o-A 17.4  4.6  298   409    7   DROME:AF-Q9V3Q2-F1 ODORANT RECEPTOR 35A;
 118:  emyi-A 17.4  3.8  299   397    9   DROME:AF-Q9VAZ3-F1 ODORANT RECEPTOR 98A;
 119:  emlt-A 17.4  4.4  307   397   10   DROME:AF-Q9VNK9-F1 PUTATIVE ODORANT RECEPTOR 83C;
 120:  ec13-A 17.4  4.5  315   391   11   DROME:AF-Q9VT92-F1 ODORANT RECEPTOR 67D;
 121:  emik-A 17.3  4.7  308   406   11   DROME:AF-Q9V9I2-F1 ODORANT RECEPTOR 42A;
 122:  ejx2-A 17.2  4.6  306   453   10   DROME:AF-Q9VNB3-F1 ODORANT RECEPTOR 83A;
 123:  ec7p-A 17.2  4.9  303   385   11   DROME:AF-Q9W367-F1 GUSTATORY RECEPTOR 8A;
 124:  ef4x-A 17.1  5.0  321   467   12   DROME:AF-A0A0B4KGT9-F1 ODORANT RECEPTOR 85E;
 125:  ehji-A 16.7  4.5  311   392    6   DROME:AF-Q9W5G6-F1 ODORANT RECEPTOR 1A;
 126:  efkv-A 16.6  4.6  308   399    9   DROME:AF-Q9W1N6-F1 PUTATIVE GUSTATORY RECEPTOR 59E;
 127:  eh7m-A 16.3  4.3  304   379    9   DROME:AF-P81915-F1 ODORANT RECEPTOR 33B;
 128:  ejfj-A 16.2  4.1  301   486    9   DROME:AF-Q9VNB5-F1 ODORANT RECEPTOR CORECEPTOR;
 129:  ejek-A 15.8  4.4  289   374    8   DROME:AF-P83292-F1 GUSTATORY RECEPTOR 23A;
 130:  ej04-A 15.6  4.5  302   451   11   DROME:AF-A0A0B4KFG3-F1 UNCHARACTERIZED PROTEIN, ISOFORM C;
 131:  efm9-A  9.8  7.1  183  2272    7   DROME:AF-M9PGK7-F1 KLARSICHT, ISOFORM E;
 132:  ei59-A  8.4 22.6  120   176   11   DROME:AF-Q9VUE3-F1 IP04153P;
 133:  ed8m-A  8.2  4.7  111   246    7   DROME:AF-Q9V9U6-F1 LD39576P;
 134:  eeh1-A  8.2  6.2   94   163    6   DROME:AF-Q9VZK5-F1 GEO11537P1;
 135:  eei6-A  8.1 10.8  114   187    7   DROME:AF-E1JIB1-F1 UNCHARACTERIZED PROTEIN;
 136:  ejld-A  8.0  8.3  209  1571    6   DROME:AF-Q8MSQ4-F1 MEKK1, ISOFORM B;
 137:  eeci-A  8.0  4.3   98   513    4   DROME:AF-Q9VL59-F1 ZINC FINGER CCCH-TYPE WITH G PATCH DOMAIN-CONTAIN
 138:  egqd-A  7.8  3.4  114   145    4   DROME:AF-A0A0B4K816-F1 UNCHARACTERIZED PROTEIN, ISOFORM A;
 139:  ed57-A  7.8  5.9  105  1212    3   DROME:AF-Q9XZ29-F1 EG:BACR25B3.9 PROTEIN;
 140:  ee49-A  7.8  6.0  178   284    8   DROME:AF-Q9VU45-F1 LD27581P;
 141:  eh4y-A  7.8  9.4  190   333    7   DROME:AF-Q7KVY7-F1 SYNTAXIN-4;
 142:  ehuv-A  7.8  5.7  170   233   10   DROME:AF-Q8IMF1-F1 IP08088P;
 143:  ej4w-A  7.6  7.2  103   212   10   DROME:AF-Q9W236-F1 VACUOLAR PROTEIN SORTING 20, ISOFORM A;
 144:  eh5v-A  7.5  7.0  183   291    5   DROME:AF-Q24547-F1 SYNTAXIN-1A;
 145:  ehsj-A  7.5  7.4  109   216    7   DROME:AF-Q9VRL2-F1 PROBABLE GOLGI SNAP RECEPTOR COMPLEX MEMBER 2;
 146:  egkk-A  7.5  5.5  142  1079    5   DROME:AF-Q9VN30-F1 DHC_N2 DOMAIN-CONTAINING PROTEIN;
 147:  eltf-A  7.4  6.1  129  1121    4   DROME:AF-Q9VIP4-F1 LP17758P;
 148:  eifj-A  7.4 15.3  118   226    6   DROME:AF-Q8T0Q4-F1 GH13992P;
 149:  eff3-A  7.4 12.2  106   729    9   DROME:AF-Q9W1U1-F1 FI21273P1;
 150:  eg5z-A  7.3 11.8   95   213    8   DROME:AF-M9NFK6-F1 UNCHARACTERIZED PROTEIN, ISOFORM A;
 151:  ei3k-A  7.3  4.1  115   196    8   DROME:AF-Q9VTA1-F1 UNCHARACTERIZED PROTEIN;
 152:  edrc-A  7.3  4.8  176   649    6   DROME:AF-Q9W4P9-F1 UNCHARACTERIZED PROTEIN;
 153:  ekuo-A  7.2 10.5  137   750    8   DROME:AF-Q7KSK2-F1 KINESIN FAMILY MEMBER 19A;
 154:  eeoq-A  7.2 11.9  108   253    6   DROME:AF-A1ZB21-F1 DUF725 DOMAIN-CONTAINING PROTEIN;
 155:  elv4-A  7.2  5.5  104   327    5   DROME:AF-Q9XZ58-F1 COP9 SIGNALOSOME COMPLEX SUBUNIT 5;
 156:  ee1a-A  7.1 14.8  135   960    6   DROME:AF-Q59E33-F1 LD21442P;
 157:  eet6-A  7.1  4.7  205  1481    4   DROME:AF-A1Z7L1-F1 FANCONI ANEMIA COMPLEMENTATION GROUP I;
 158:  efma-A  7.1  5.7  187   761    6   DROME:AF-Q24151-F1 SIGNAL TRANSDUCER AND TRANSCRIPTION ACTIVATOR;
 159:  einz-A  7.1 12.0  104   213    7   DROME:AF-Q7JYK5-F1 LP06072P;
 160:  em67-A  7.0  4.1   99   122    7   DROME:AF-Q9VTT1-F1 IP04456P;
 161:  ejwc-A  7.0  6.4  171   326    7   DROME:AF-Q9VKF3-F1 AT12771P;
 162:  efvr-A  7.0  3.3  107   228    3   DROME:AF-Q9VIU6-F1 LD43293P;
 163:  egc7-A  7.0  8.6  111   224    5   DROME:AF-P00850-F1 ATP SYNTHASE SUBUNIT A;
 164:  el97-A  7.0 14.2  134   679    7   DROME:AF-E1JJ71-F1 DEMENTIN, ISOFORM H;
 165:  eidz-A  7.0  6.2  149   739    9   DROME:AF-P91928-F1 MICOS COMPLEX SUBUNIT MIC60;
 166:  el34-A  7.0  3.9  106   142    8   DROME:AF-A8DY57-F1 GEO10349P1;
 167:  ehyo-A  6.9  7.3  151  1192    9   DROME:AF-Q8IMA8-F1 PROTEIN PANGOLIN, ISOFORM J;
 168:  ei52-A  6.9  9.5  106   264    9   DROME:AF-Q7KTJ2-F1 CMP/DCMP-TYPE DEAMINASE DOMAIN-CONTAINING PROTEIN
 169:  edmk-A  6.9  6.3  184   368    7   DROME:AF-M9PGC0-F1 M6, ISOFORM F;
 170:  einn-A  6.9 16.9  103   784    9   DROME:AF-A1Z814-F1 OXYSTEROL-BINDING PROTEIN;
 171:  em6w-A  6.9  8.0  107   897   13   DROME:AF-Q4V516-F1 COILED-COIL DOMAIN-CONTAINING PROTEIN LOBO;
 172:  edj7-A  6.9  9.5  177   674    5   DROME:AF-Q9VWZ2-F1 LD30826P;
 173:  efj6-A  6.9  4.5  161   282    7   DROME:AF-Q7K0X9-F1 LD23667P;
 174:  emed-A  6.8 10.8  117   258    5   DROME:AF-A1ZBG2-F1 UNCHARACTERIZED PROTEIN;
 175:  ely2-A  6.8  3.8  109   144    8   DROME:AF-Q4V4P2-F1 IP04228P;
 176:  ecv8-A  6.8 11.6  119  1365    7   DROME:AF-P39770-F1 HOMEOTIC PROTEIN SPALT-MAJOR;
 177:  ekll-A  6.8 33.5  151  2415    8   DROME:AF-P13395-F1 SPECTRIN ALPHA CHAIN;
 178:  eduw-A  6.8  6.4  197   467    6   DROME:AF-Q24509-F1 SYNTAXIN-5;
 179:  ed3j-A  6.8  6.2  114   959    9   DROME:AF-Q9VXW7-F1 GERM CELL-EXPRESSED BHLH-PAS, ISOFORM C;
 180:  eej8-A  6.8  9.1  148   924    7   DROME:AF-P18091-F1 ALPHA-ACTININ, SARCOMERIC;
 181:  eioc-A  6.7  8.8  173   671    5   DROME:AF-Q9VRR2-F1 GH26628P;
 182:  ehpa-A  6.7 11.8  111   212    5   DROME:AF-A1ZA08-F1 UNCHARACTERIZED PROTEIN;
 183:  ed0l-A  6.7  3.4   97   122    7   DROME:AF-M9PFD1-F1 UNCHARACTERIZED PROTEIN;
 184:  ehmo-A  6.7 15.9  126  1503    4   DROME:AF-A1Z9C4-F1 UNCHARACTERIZED PROTEIN;
 185:  ehmv-A  6.7 11.5  112   264   13   DROME:AF-Q9W528-F1 LD31238P;
 186:  emwk-A  6.7  4.6  174   352    5   DROME:AF-Q9VR90-F1 SYNTAXIN 16;
 187:  ec97-A  6.6  5.3  106   601   10   DROME:AF-Q9Y128-F1 CERAMIDE TRANSFER PROTEIN;
 188:  emwt-A  6.6  3.5   93   162    8   DROME:AF-Q9VJP9-F1 GEO12025P1;
 189:  eg09-A  6.6 11.1  126  1885    8   DROME:AF-M9NGY4-F1 ZAP3, ISOFORM E;
 190:  el9y-A  6.6  4.7   91   297    5   DROME:AF-O01666-F1 ATP SYNTHASE SUBUNIT GAMMA, MITOCHONDRIAL;
 191:  ejhy-A  6.6  6.9  117   163    9   DROME:AF-Q9W0Q8-F1 UNCHARACTERIZED PROTEIN;
 192:  eh52-A  6.6 13.3  113  2294    6   DROME:AF-Q9VUB7-F1 PAX TRANSCRIPTION ACTIVATION DOMAIN INTERACTING P
 193:  ehja-A  6.6 16.0  127   887    4   DROME:AF-P14599-F1 AMYLOID-BETA-LIKE PROTEIN;
 194:  eig4-A  6.6  9.6  109   503   15   DROME:AF-Q9VSF7-F1 GH28769P;
 195:  eevf-A  6.6  6.9  131   198    5   DROME:AF-Q9W1R8-F1 PROTEIN TEX261;
 196:  ehup-A  6.6  7.5  197   776    7   DROME:AF-Q95TN4-F1 CONSERVED OLIGOMERIC GOLGI COMPLEX SUBUNIT 4;
 197:  ejoe-A  6.5 13.2  117  1117    8   DROME:AF-Q9W3N0-F1 FI21262P1;
 198:  eg5x-A  6.5  8.1  129   729    6   DROME:AF-Q9W0J0-F1 FI03418P;
 199:  elsa-A  6.5 16.6  121   363    4   DROME:AF-Q9VR17-F1 EARLY BOUNDARY ACTIVITY PROTEIN 1;
 200:  edtj-A  6.5 12.4   94   598    7   DROME:AF-Q9VWA6-F1 CILIA- AND FLAGELLA-ASSOCIATED PROTEIN 157;
 201:  ehx9-A  6.5  9.4  154   809    8   DROME:AF-Q7KRW1-F1 PROTEIN TRC8 HOMOLOG;
 202:  egal-A  6.5 19.7  138   912    7   DROME:AF-Q9V3R1-F1 ACCESSORY GLAND PROTEIN ACP36DE;
 203:  ekzp-A  6.5  4.8  282   880    6   DROME:AF-Q9V9A8-F1 PROTEIN PHTF;
 204:  edhq-A  6.5  4.9  117   784    9   DROME:AF-Q9VC05-F1 OXYSTEROL-BINDING PROTEIN;
 205:  em65-A  6.4 12.9  111   726    8   DROME:AF-E2QCZ5-F1 FHA DOMAIN-CONTAINING PROTEIN;
 206:  eiix-A  6.4  5.3  106   986   11   DROME:AF-Q9W542-F1 LD07342P;
 207:  eh0p-A  6.4  4.5   96   237    6   DROME:AF-Q9W3C0-F1 PROBABLE U3 SMALL NUCLEOLAR RNA-ASSOCIATED PROTEI
 208:  eiq2-A  6.4  7.2  105   511    7   DROME:AF-Q9VM69-F1 CG10206-PA;
 209:  ehxf-A  6.4  4.0  101   134    7   DROME:AF-E1JH38-F1 UNCHARACTERIZED PROTEIN, ISOFORM A;
 210:  ej5x-A  6.4  7.1  117   250    8   DROME:AF-Q9VZL8-F1 FIRE EXIT, ISOFORM A;
 211:  ekkw-A  6.4  5.3  102   625    7   DROME:AF-Q9VDG2-F1 RALA-BINDING PROTEIN 1;
 212:  ej9w-A  6.4  6.4  109   224    6   DROME:AF-Q9W0K9-F1 LD10220P;
 213:  ee9c-A  6.4  4.8   96   680    3   DROME:AF-A1Z9G7-F1 UNCHARACTERIZED PROTEIN, ISOFORM A;
 214:  eh66-A  6.3  8.9  182   626    8   DROME:AF-Q95SP2-F1 E3 UBIQUITIN-PROTEIN LIGASE HRD1;
 215:  eeom-A  6.3  4.2  111   257    8   DROME:AF-Q9VH58-F1 ELONGATION OF VERY LONG CHAIN FATTY ACIDS PROTEIN
 216:  efr9-A  6.3  7.6   98   212    2   DROME:AF-Q9VVY1-F1 UNCHARACTERIZED PROTEIN;
 217:  ekd7-A  6.3 11.3   94   190    6   DROME:AF-Q9W0V5-F1 AT11049P;
 218:  ejmw-A  6.3  4.6   96   123    4   DROME:AF-Q5LJU1-F1 TRANSMEMBRANE PROTEIN 188;
 219:  eeu0-A  6.3  5.1  105   432    8   DROME:AF-Q9W1V2-F1 TEKTIN;
 220:  eg6o-A  6.3  5.6  156  1267    8   DROME:AF-B7Z0I2-F1 UNCHARACTERIZED PROTEIN, ISOFORM G;
 221:  egyp-A  6.2  6.8  110   176    7   DROME:AF-Q9W549-F1 COA8 FAMILY PROTEIN CG14806, MITOCHONDRIAL;
 222:  eg6u-A  6.2 12.2  110  1916    7   DROME:AF-Q9VKG8-F1 DISCS LARGE 5, ISOFORM A;
 223:  el1i-A  6.2  8.7  126   619    5   DROME:AF-Q9VYV5-F1 ALPHA-(1,6)-FUCOSYLTRANSFERASE;
 224:  el7f-A  6.2  6.9  138   660    5   DROME:AF-Q9VFW5-F1 PYROKININ 2 RECEPTOR 1;
 225:  elwf-A  6.2  6.9  166  1062    8   DROME:AF-Q9VWP9-F1 GH01369P;
 226:  ejvz-A  6.2  4.2  103   138    6   DROME:AF-G2J646-F1 MIP06567P1;
 227:  ei7a-A  6.2  6.3  178   606    6   DROME:AF-M9PC61-F1 UNCHARACTERIZED PROTEIN, ISOFORM E;
 228:  emw2-A  6.2  6.3  120   890    7   DROME:AF-Q9V435-F1 YURI GAGARIN, ISOFORM B;
 229:  eg5n-A  6.2  6.7  140   223    8   DROME:AF-Q8MLR5-F1 IP08069P;
 230:  ecup-A  6.2  6.8  137  1154    5   DROME:AF-A1Z9G8-F1 UNCHARACTERIZED PROTEIN;
 231:  eipp-A  6.2  3.8  106   142    8   DROME:AF-M9NFP0-F1 UNCHARACTERIZED PROTEIN;
 232:  ehcf-A  6.2  6.1  153   400   12   DROME:AF-Q9W423-F1 LD18904P;
 233:  eie7-A  6.2  8.0   87   206    3   DROME:AF-Q9VJC8-F1 UNCHARACTERIZED PROTEIN;
 234:  eien-A  6.2  3.6   73    87    5   DROME:AF-A1A6N4-F1 GEO11018P1;
 235:  ei2i-A  6.2  4.2  125   231    7   DROME:AF-A1Z6T8-F1 TETRASPANIN;
 236:  el0j-A  6.2  7.2  108   271    9   DROME:AF-Q7K1H9-F1 GH07575P;
 237:  ef6j-A  6.2  8.4  126  1190    9   DROME:AF-A1Z7T0-F1 SERINE/THREONINE-PROTEIN KINASE N;
 238:  ektz-A  6.1  8.1  122   535    7   DROME:AF-Q9VJB3-F1 UNCHARACTERIZED PROTEIN;
 239:  ejn1-A  6.1 15.5  101  1017    2   DROME:AF-Q9VPW5-F1 FI19356P1;
 240:  elwt-A  6.1  4.5  140   391    6   DROME:AF-Q8IRI7-F1 CKII-ALPHA SUBUNIT INTERACTOR-3, ISOFORM B;
 241:  el3u-A  6.1  6.0   95   438    6   DROME:AF-Q9W3X8-F1 RH42690P;
 242:  ej35-A  6.1  6.4   81   146    9   DROME:AF-Q9VU59-F1 GEO07864P1;
 243:  em6e-A  6.1  7.0  123  2188    6   DROME:AF-Q9VMD9-F1 TIGGRIN;
 244:  ekuw-A  6.1  7.0   96  1982    7   DROME:AF-O97159-F1 CHROMODOMAIN-HELICASE-DNA-BINDING PROTEIN MI-2 HO
 245:  ehdi-A  6.1  7.6  104   676    8   DROME:AF-Q9VQS0-F1 FI13205P;
 246:  ejx5-A  6.1  4.6  145   413    9   DROME:AF-P91622-F1  KI
 247:  efhy-A  6.1 10.3  104   431    7   DROME:AF-Q9VCI3-F1 LIPID STORAGE DROPLETS SURFACE-BINDING PROTEIN 1;
 248:  efb4-A  6.1  4.3  105   154    6   DROME:AF-M9MSL9-F1 UNCHARACTERIZED PROTEIN;
 249:  ef9g-A  6.1 14.3  102   485    7   DROME:AF-A1ZB24-F1 MUCIN 55B, ISOFORM A;
 250:  eeh8-A  6.1  5.8  119   601   10   DROME:AF-P31368-F1 PROTEIN NUBBIN;
 251:  ed4r-A  6.1  7.7   97   507    5   DROME:AF-Q8IMI4-F1 UNCHARACTERIZED PROTEIN, ISOFORM B;
 252:  ek4s-A  6.0 12.7  101   760    9   DROME:AF-Q960X8-F1 HEPATOCYTE GROWTH FACTOR-REGULATED TYROSINE KINAS
 253:  ec8t-A  6.0  9.1   96   782    8   DROME:AF-P16568-F1 PROTEIN BICAUDAL D;
 254:  eezn-A  6.0  3.5  101   138    5   DROME:AF-C0PV55-F1 MIP07212P;
 255:  ekou-A  6.0 10.1  108  1953    5   DROME:AF-A1Z9W4-F1 LD11480P;
 256:  ehvd-A  6.0 16.7  117   312    4   DROME:AF-Q9VUN9-F1 FI09629P;
 257:  ekpt-A  6.0  4.2  136   772    5   DROME:AF-Q9VCV8-F1 UNCHARACTERIZED PROTEIN;
 258:  efwy-A  6.0  6.3  110   232   11   DROME:AF-Q9VE50-F1 GOLGI SNAP RECEPTOR COMPLEX MEMBER 1;
 259:  elgq-A  6.0 14.2  126   607    8   DROME:AF-Q9VZ61-F1 SISTER OF FEO, ISOFORM A;
 260:  eepf-A  6.0  5.8   92   798    8   DROME:AF-Q0E938-F1 UNCHARACTERIZED PROTEIN, ISOFORM A;
 261:  eeyw-A  6.0  6.5   92   117    3   DROME:AF-Q9VZ99-F1 UNCHARACTERIZED PROTEIN;
 262:  ekkt-A  6.0 10.4   90   553   10   DROME:AF-Q9VEQ5-F1 ALPHA ACTININ 3;
 263:  ekp1-A  6.0 10.1   72   868    8   DROME:AF-Q9VIY5-F1 UNCHARACTERIZED PROTEIN;
 264:  ef6i-A  6.0  9.3  134  1325    4   DROME:AF-P18106-F1 TYROSINE-PROTEIN KINASE FER;
 265:  eh9j-A  6.0 14.8  123  1844    9   DROME:AF-A0A0B4JDC9-F1 RIM-BINDING PROTEIN, ISOFORM F;
 266:  ejp3-A  6.0  3.2   98   136    9   DROME:AF-Q9VHN0-F1 GEO07735P1;
 267:  emzk-A  6.0 15.3  127   568   12   DROME:AF-Q9VZW3-F1 ALWAYS EARLY, ISOFORM A;
 268:  elg3-A  6.0  5.5  184   596    4   DROME:AF-P49283-F1 PROTEIN MALVOLIO;
 269:  eejo-A  6.0  9.2   93   739    5   DROME:AF-P11346-F1 RAF HOMOLOG SERINE/THREONINE-PROTEIN KINASE RAF;
 270:  egdh-A  5.9  5.5  116  1732    9   DROME:AF-Q9VJ35-F1 LD01527P;
 271:  ed4b-A  5.9  4.9  123   658    7   DROME:AF-A6MHQ4-F1 SODIUM/POTASSIUM-TRANSPORTING ATPASE SUBUNIT
 272:  efvo-A  5.9  6.6  109   228    7   DROME:AF-Q9W0M4-F1 ENDOPLASMIC RETICULUM TRANSMEMBRANE PROTEIN;
 273:  emhh-A  5.9  9.5  146   576    6   DROME:AF-A1ZBX0-F1 CILIA- AND FLAGELLA-ASSOCIATED PROTEIN 206;
 274:  ed76-A  5.9  9.2  132  1895    6   DROME:AF-A8JQ65-F1 DIACYLGLYCEROL KINASE ETA;
 275:  edn1-A  5.9 10.4  107   224    6   DROME:AF-Q01068-F1 ENHANCER OF SPLIT M3 PROTEIN;
 276:  eiw3-A  5.9 10.0  107   188    6   DROME:AF-Q7KBL8-F1 MEDIATOR OF RNA POLYMERASE II TRANSCRIPTION SUBUN
 277:  emw5-A  5.9  8.4  100   890    9   DROME:AF-Q9VW97-F1 POSSIBLE LYSINE-SPECIFIC HISTONE DEMETHYLASE 1;
 278:  eli2-A  5.9  3.9  105   142   10   DROME:AF-E0R7Q3-F1 MIP06256P;
 279:  eft6-A  5.9  7.2  128  1333    3   DROME:AF-Q9VUG6-F1 UNCHARACTERIZED PROTEIN, ISOFORM A;
 280:  ekw1-A  5.9 10.4  132   961    5   DROME:AF-Q9I7D3-F1 CAPRIN HOMOLOG;
 281:  emts-A  5.9  4.0  118   196    8   DROME:AF-M9NDP9-F1 UNCHARACTERIZED PROTEIN, ISOFORM E;
 282:  elum-A  5.9 17.1  109   832    9   DROME:AF-A1Z8W1-F1 SALTO, ISOFORM A;
 283:  elkb-A  5.9  5.0  102   149    7   DROME:AF-Q8INQ3-F1 GEO13292P1;
 284:  eh63-A  5.9  4.3  117   273    4   DROME:AF-A0A0B4LHK8-F1 UNCHARACTERIZED PROTEIN, ISOFORM D;
 285:  ehfx-A  5.9  5.6  137   540    8   DROME:AF-Q8T8W3-F1 AT21416P;
 286:  em5l-A  5.9  5.6  110   473    4   DROME:AF-Q9VVQ4-F1 UNCHARACTERIZED PROTEIN, ISOFORM D;
 287:  ejr0-A  5.9  2.9   92   129    5   DROME:AF-A8DYA9-F1 UNCHARACTERIZED PROTEIN;
 288:  eg7d-A  5.9  9.5  148   566    6   DROME:AF-Q9VL65-F1 TBCMF46;
 289:  edgt-A  5.9  4.6  115   218    4   DROME:AF-Q7JYY8-F1 TETRASPANIN;
 290:  eeud-A  5.8  4.9  179   347    4   DROME:AF-Q9VT39-F1 DUF4477 DOMAIN-CONTAINING PROTEIN;
 291:  efyz-A  5.8  5.4   93   635   11   DROME:AF-Q7JRC9-F1 RE73310P;
 292:  ehpo-A  5.8  6.0   90   614    9   DROME:AF-Q9VBQ3-F1 FI08017P;
 293:  eizy-A  5.8 12.1  132  2238    8   DROME:AF-A0A0B4K7K9-F1 BRUCHPILOT, ISOFORM J;
 294:  efap-A  5.8  7.6  143   828    3   DROME:AF-Q9VCQ6-F1 CENTAURIN BETA 1A;
 295:  em36-A  5.8  6.4   99   674    5   DROME:AF-Q4V5A7-F1 IP14655P;
 296:  ec41-A  5.8 11.8  133   698    6   DROME:AF-Q8SXX4-F1 CAPON-LIKE PROTEIN;
 297:  elcp-A  5.8  8.8  104   195    8   DROME:AF-A1A701-F1 IP17336P;
 298:  em4j-A  5.8 10.4  125  1246   10   DROME:AF-Q9VXK9-F1 RH04127P;
 299:  ejj5-A  5.8  9.6  136  1013    8   DROME:AF-P91927-F1 MITOCHONDRIAL PROTON/CALCIUM EXCHANGER PROTEIN;
 300:  ei0b-A  5.8  6.8  141   465    9   DROME:AF-Q9W4J6-F1 LD19190P;
 301:  em25-A  5.8  8.1  149  1380    4   DROME:AF-Q9VAJ1-F1 CONDENSIN COMPLEX SUBUNIT 1;
 302:  ee0c-A  5.8  5.3   96   226    4   DROME:AF-Q9VVI9-F1 CHARGED MULTIVESICULAR BODY PROTEIN 5;
 303:  eese-A  5.8  6.9  137   669    7   DROME:AF-Q9VCD3-F1 LP20373P;
 304:  ec8v-A  5.7 10.4  118   507    3   DROME:AF-Q9VJ16-F1 GH26014P;
 305:  eilk-A  5.7  5.4  143  1162    8   DROME:AF-A8JUM9-F1 UNCHARACTERIZED PROTEIN, ISOFORM E;
 306:  ecyz-A  5.7  9.0   89   134    3   DROME:AF-Q8IRF2-F1 GEO11850P1;
 307:  ekl7-A  5.7 13.9  157  1155    4   DROME:AF-A1Z7A6-F1 ARFGAP WITH SH3 DOMAIN, ANK REPEAT AND PH DOMAIN-
 308:  eikd-A  5.7  5.9  171  1013    6   DROME:AF-P82295-F1 PROMININ-LIKE PROTEIN;
 309:  ek6y-A  5.7 10.7   87   162    3   DROME:AF-Q9V3Z8-F1 AT18988P;
 310:  eggl-A  5.7  5.8  107   155    7   DROME:AF-M9NEY2-F1 UNCHARACTERIZED PROTEIN;
 311:  eey7-A  5.7  4.7  100   140    9   DROME:AF-A8JRH2-F1 UNCHARACTERIZED PROTEIN, ISOFORM A;
 312:  eetj-A  5.7  5.4  137  1594    8   DROME:AF-Q9VU57-F1 CILIA- AND FLAGELLA-ASSOCIATED PROTEIN 43;
 313:  elln-A  5.7  4.5   83   280    6   DROME:AF-Q8WTC1-F1 28S RIBOSOMAL PROTEIN S15, MITOCHONDRIAL;
 314:  eghg-A  5.7  4.1  113   160    7   DROME:AF-Q8T0T9-F1 TRANSMEMBRANE PROTEIN 35A;
 315:  ege2-A  5.7  9.6  140  1338    8   DROME:AF-Q9V416-F1 ANOCTAMIN;
 316:  eh9a-A  5.7  5.5  116   570    6   DROME:AF-P83094-F1 STROMAL INTERACTION MOLECULE HOMOLOG;
 317:  eh5h-A  5.7  3.9  104   823    9   DROME:AF-Q9XZ06-F1 NUCLEAR PORE COMPLEX PROTEIN NUP93-1;
 318:  eftl-A  5.7  5.9  103   338    6   DROME:AF-Q9U9Q4-F1 EUKARYOTIC TRANSLATION INITIATION FACTOR 3 SUBUNI
 319:  ek7o-A  5.7 11.9   93   578   11   DROME:AF-P46150-F1 MOESIN/EZRIN/RADIXIN HOMOLOG 1;
 320:  emyh-A  5.7 10.5  108   471    6   DROME:AF-M9PIH9-F1 TRANSCRIPTION FACTOR AP-2, ISOFORM D;
 321:  emf8-A  5.7  3.3   96   133   16   DROME:AF-Q8MZ67-F1 AT28918P;
 322:  ec7i-A  5.7  9.5  103   110   10   DROME:AF-Q9VVE9-F1 IP05279P;
 323:  ec83-A  5.7 13.6  137  1318    8   DROME:AF-B7Z150-F1 INACTIVATION NO AFTERPOTENTIAL E, ISOFORM E;
 324:  eir8-A  5.7  4.3  134   239   10   DROME:AF-Q9VIU0-F1 IP11805P;
 325:  eezd-A  5.7  9.1  150  2291    7   DROME:AF-Q00963-F1 SPECTRIN BETA CHAIN;
 326:  eevr-A  5.6  7.6  164   655    8   DROME:AF-Q9W5A5-F1 PROTEIN TWEETY-2;
 327:  ehii-A  5.6  6.0  167   649    7   DROME:AF-A1ZAZ7-F1 XK-RELATED PROTEIN;
 328:  egx2-A  5.6  7.9  155   290    8   DROME:AF-Q7JR72-F1 NO EXTENDED MEMORY, ISOFORM A;
 329:  ef5y-A  5.6  5.6  111   142    7   DROME:AF-A1Z998-F1 IP17185P2;
 330:  egl5-A  5.6  4.7  112   176    7   DROME:AF-Q9VXD1-F1 PROTEIN SINGLES BAR;
 331:  ekgz-A  5.6  6.5  134   535    6   DROME:AF-Q9VA65-F1 PROCOLLAGEN-PROLINE 4-DIOXYGENASE;
 332:  egq4-A  5.6  8.6  150  1858    9   DROME:AF-M9PI41-F1 STICKY, ISOFORM B;
 333:  ejbh-A  5.6  4.7  130   599    5   DROME:AF-Q9VFW6-F1 PYROKININ 2 RECEPTOR 2, ISOFORM A;
 334:  ed2b-A  5.6  6.0  116   537    5   DROME:AF-Q9VA64-F1 PROCOLLAGEN-PROLINE 4-DIOXYGENASE;
 335:  edvf-A  5.6  6.8  156   894    8   DROME:AF-Q9VQQ9-F1 EXOCYST COMPLEX COMPONENT 2;
 336:  ekui-A  5.6  3.7  100   161    6   DROME:AF-M9MRW9-F1 UNCHARACTERIZED PROTEIN, ISOFORM C;
 337:  ed0y-A  5.6  5.6  165  1904    4   DROME:AF-Q7KU89-F1 PURATROPHIN-1-LIKE, ISOFORM A;
 338:  ecya-A  5.6  5.3  119   718    8   DROME:AF-O18412-F1 TRANSMEMBRANE GTPASE FZO;
 339:  ek56-A  5.6  7.4  127   362    6   DROME:AF-Q8IQK9-F1 TETRASPANIN 68C, ISOFORM A;
 340:  ej2u-A  5.6  8.7  140  1346    6   DROME:AF-B7Z0D3-F1 BCL2-ASSOCIATED ATHANOGENE 6;
 341:  eeie-A  5.6  8.3  104  1476    9   DROME:AF-Q9V9T4-F1 ATP-DEPENDENT CHROMATIN ASSEMBLY FACTOR LARGE SUB
 342:  eety-A  5.6  7.8  134   836    8   DROME:AF-Q9V7N5-F1 V-TYPE PROTON ATPASE SUBUNIT C;
 343:  em4n-A  5.6 12.4  140  1260    5   DROME:AF-Q9V468-F1 ZINC FINGER MATRIN-TYPE PROTEIN CG9776;
 344:  ede2-A  5.6  8.1  107   274    7   DROME:AF-Q9VIK5-F1 RE60872P;
 345:  eeqn-A  5.6  4.0  104   141   12   DROME:AF-F0JAT1-F1 MIP06308P;
 346:  ehzn-A  5.5  6.5  100   225    2   DROME:AF-Q8MTA6-F1 AT13932P;
 347:  elxt-A  5.5 10.0  101   199    5   DROME:AF-Q9VVF2-F1 UNCHARACTERIZED PROTEIN;
 348:  ehrb-A  5.5  5.2   76   109    4   DROME:AF-B7YZU6-F1 HALO;
 349:  ejcr-A  5.5  4.2   82   298    6   DROME:AF-Q9VYK9-F1 LP16520P;
 350:  eif3-A  5.5  6.8  104   743    7   DROME:AF-Q9W3J8-F1 DYNEIN REGULATORY COMPLEX PROTEIN 1 HOMOLOG;
 351:  ef3y-A  5.5 12.0  124   392    5   DROME:AF-Q9VK20-F1 LD18447P;
 352:  ejol-A  5.5  9.9  133   339    8   DROME:AF-Q7JY00-F1 HL02043P;
 353:  edjk-A  5.5  5.2  163   382   11   DROME:AF-Q9W3G7-F1 LD42063P;
 354:  ek51-A  5.5  8.8  118   433    5   DROME:AF-Q9VEF5-F1 INHIBITOR OF GROWTH PROTEIN;
 355:  efqt-A  5.5  6.7  141   232   13   DROME:AF-Q9VV76-F1 SYNTAXIN 8;
 356:  ehiy-A  5.5  6.5  106   504    8   DROME:AF-A8DYR4-F1 PROCOLLAGEN-PROLINE 4-DIOXYGENASE;
 357:  ehbo-A  5.5  9.5  131   628    4   DROME:AF-Q9VSB3-F1 UNCHARACTERIZED PROTEIN, ISOFORM A;
 358:  el31-A  5.5 12.5   92   242    9   DROME:AF-M9PIQ9-F1 UNCHARACTERIZED PROTEIN, ISOFORM C;
 359:  edjc-A  5.5  4.6   97   220    4   DROME:AF-Q9VFS8-F1 26S PROTEASOME NON-ATPASE REGULATORY SUBUNIT 9;
 360:  ecvd-A  5.5  6.7  108   746   10   DROME:AF-A1ZAC4-F1 FI20010P1;
 361:  eknt-A  5.5 12.8  128  1200   10   DROME:AF-Q03720-F1 CALCIUM-ACTIVATED POTASSIUM CHANNEL SLOWPOKE;
 362:  ehty-A  5.5  9.4  119   184    8   DROME:AF-E1JIB0-F1 UNCHARACTERIZED PROTEIN;
 363:  ed7z-A  5.5  4.8   88   452    6   DROME:AF-P48613-F1 PROTEIN TIPE;
 364:  ek0p-A  5.5 15.8  130   602    5   DROME:AF-Q9VZ22-F1 L(3)MBT INTERACTING PROTEIN 1, ISOFORM A;
 365:  em48-A  5.5 11.5   87   392    8   DROME:AF-Q8IR43-F1 FI08446P;
 366:  edt2-A  5.5 10.7   93   569    3   DROME:AF-Q9VVK7-F1 NUCB1;
 367:  emhz-A  5.5  7.7  106   807    7   DROME:AF-Q9VYY9-F1 ECOTROPIC VIRAL INTEGRATION SITE 5 ORTHOLOG;
 368:  edb9-A  5.4  7.9   94   434    5   DROME:AF-O46070-F1 EG:25E8.4 PROTEIN;
 369:  ekpd-A  5.4  8.2   75   307   13   DROME:AF-Q9VZZ8-F1 AT01695P;
 370:  ei62-A  5.4 13.2  114  1058    5   DROME:AF-Q9VKG0-F1 GH18077P;
 371:  ei0l-A  5.4 12.1  133   203    5   DROME:AF-Q95SH2-F1 CHARGED MULTIVESICULAR BODY PROTEIN 1, ISOFORM A;
 372:  ee28-A  5.4  8.4  116   338    7   DROME:AF-Q9VPU4-F1 FI17537P1;
 373:  edmb-A  5.4 10.7  111   359   11   DROME:AF-Q7JW48-F1 RE12410P;
 374:  ehnb-A  5.4  8.1  123   524    2   DROME:AF-Q9VUU9-F1 MERU, ISOFORM A;
 375:  ejys-A  5.4  3.5   94   145    9   DROME:AF-B7YZH0-F1 UNCHARACTERIZED PROTEIN;
 376:  eda7-A  5.4  5.3   97   126    5   DROME:AF-Q9VMH8-F1 GEO07746P1;
 377:  ei3q-A  5.4 13.0   96   123    3   DROME:AF-Q9W499-F1 60S RIBOSOMAL PROTEIN L35;
 378:  emoe-A  5.4  8.2  134   202    7   DROME:AF-Q9W1F0-F1 UNCHARACTERIZED PROTEIN;
 379:  ejkd-A  5.4  7.0  142   499    6   DROME:AF-A1ZAX0-F1 NEUROPEPTIDE CCHAMIDE-1 RECEPTOR;
 380:  ecww-A  5.4  5.3  138   238    4   DROME:AF-M9PEE6-F1 TETRASPANIN 66A, ISOFORM E;
 381:  elsp-A  5.4  7.7  107   138    7   DROME:AF-Q6IGU9-F1 HDC05165;
 382:  em58-A  5.4  4.0  105   156    7   DROME:AF-A8DT49-F1 IP17185P3;
 383:  elxy-A  5.4  8.4  111   654    3   DROME:AF-Q9VAP2-F1 AUGMIN COMPLEX SUBUNIT DGT6;
 384:  efqe-A  5.4  6.2   77   117    6   DROME:AF-P18930-F1 NADH-UBIQUINONE OXIDOREDUCTASE CHAIN 3;
 385:  ejso-A  5.4  4.0  114   175    8   DROME:AF-Q9VUF9-F1 GH08457P;
 386:  el7j-A  5.4  5.2  167   379    4   DROME:AF-P20351-F1 TRYPTOPHAN 2,3-DIOXYGENASE;
 387:  ed73-A  5.4  6.7  134  1256    7   DROME:AF-Q4LBB6-F1 OCTOPAMINE RECEPTOR BETA-3R;
 388:  empk-A  5.4  8.6  147  2464   10   DROME:AF-Q9VG05-F1 UNCHARACTERIZED PROTEIN, ISOFORM H;
 389:  efw3-A  5.4  7.9  110   677    9   DROME:AF-Q9VRK9-F1 KINESIN-LIKE PROTEIN;
 390:  el13-A  5.3  7.5  143   249    8   DROME:AF-Q9W4U9-F1 CYTOCHROME B561 DOMAIN-CONTAINING PROTEIN;
 391:  em32-A  5.3  5.0   93   241    3   DROME:AF-Q9VZK1-F1 FI11682P;
 392:  ehjw-A  5.3 11.1  169  1596    5   DROME:AF-P26675-F1 PROTEIN SON OF SEVENLESS;
 393:  egts-A  5.3 19.8  139   581    4   DROME:AF-Q9VWE5-F1 IP19862P;
 394:  ee7j-A  5.3 13.6  127   206    8   DROME:AF-A8JNQ7-F1 UNCHARACTERIZED PROTEIN;
 395:  emqp-A  5.3  5.8   98   232    6   DROME:AF-Q8INR2-F1 UNCHARACTERIZED PROTEIN;
 396:  efk5-A  5.3  4.0  134   230    7   DROME:AF-Q960K3-F1 LD47387P;
 397:  ejtc-A  5.3  5.6  149   208    9   DROME:AF-Q8IPB0-F1 UNCHARACTERIZED PROTEIN, ISOFORM A;
 398:  emdb-A  5.3  4.0  102   140   10   DROME:AF-A0A0B4JD85-F1 UNCHARACTERIZED PROTEIN, ISOFORM A;
 399:  ek65-A  5.3  9.7   94   138    1   DROME:AF-Q6NN09-F1 ATPASE PROTEIN 9;
 400:  emin-A  5.3 11.0  179   341    8   DROME:AF-Q9VK00-F1 UNCHARACTERIZED PROTEIN, ISOFORM A;
 401:  egt8-A  5.3 14.5  116   975    4   DROME:AF-Q9W2L7-F1 UNCHARACTERIZED PROTEIN, ISOFORM D;
 402:  ej82-A  5.3  8.1  110   429    3   DROME:AF-O96880-F1 TRANSCRIPTION INITIATION FACTOR IIE SUBUNIT ALPHA
 403:  ehvx-A  5.3 16.9  130   273    7   DROME:AF-M9PEG2-F1 UNCHARACTERIZED PROTEIN, ISOFORM C;
 404:  emrj-A  5.3  6.7  109  1169    4   DROME:AF-Q9VGA4-F1 MBD-R2;
 405:  ef3i-A  5.3  3.6  107   265    9   DROME:AF-Q9VH59-F1 ELONGATION OF VERY LONG CHAIN FATTY ACIDS PROTEIN
 406:  eeuu-A  5.3  7.2  102   266    7   DROME:AF-Q9W3Y8-F1 UNCHARACTERIZED PROTEIN, ISOFORM A;
 407:  eloz-A  5.2 14.2  173  1102    5   DROME:AF-Q9VXH9-F1 WASH COMPLEX SUBUNIT 4;
 408:  emtx-A  5.2  8.8  134   810    8   DROME:AF-Q8IP90-F1 BRUNO 1, ISOFORM B;
 409:  ekha-A  5.2  5.0  109  1122    8   DROME:AF-Q9VCB8-F1 JAVA NO JIVE;
 410:  eld4-A  5.2  8.4  166   637    2   DROME:AF-Q9W2B3-F1 UNCHARACTERIZED PROTEIN, ISOFORM A;
 411:  eg7y-A  5.2  3.6  118   464    3   DROME:AF-Q95T19-F1 SERINE--TRNA SYNTHETASE-LIKE PROTEIN SLIMP;
 412:  ee9f-A  5.2  5.4  124   237   10   DROME:AF-Q1ECC3-F1 IP01956P;
 413:  eh5i-A  5.2  7.9  123  1901    5   DROME:AF-M9PCE3-F1 UNCHARACTERIZED PROTEIN, ISOFORM D;
 414:  elcn-A  5.2  9.7  161   852    9   DROME:AF-Q9XYP7-F1 GAMMA-TUBULIN COMPLEX COMPONENT 2 HOMOLOG;
 415:  ef4w-A  5.2  7.1  126   755    7   DROME:AF-Q9VC61-F1 PROTEIN CREBRF HOMOLOG;
 416:  edtn-A  5.2  5.4   93   182   10   DROME:AF-Q8T965-F1 PREFOLDIN SUBUNIT 3;
 417:  ee0i-A  5.2  9.7  180   414    4   DROME:AF-Q7JVS8-F1 AT19640P;
 418:  eif4-A  5.2  5.4  138   790    6   DROME:AF-Q9VXN5-F1 PROTEIN KINASE DOMAIN-CONTAINING PROTEIN;
 419:  eh8w-A  5.2  4.5   91  1048   11   DROME:AF-Q9VKW4-F1 KINESIN-LIKE PROTEIN AT 31E, ISOFORM A;
 420:  eger-A  5.2  5.9  107   285    9   DROME:AF-Q9VJY8-F1 INHIBITOR OF GROWTH PROTEIN;
 421:  eg4o-A  5.2  7.4  115   448    3   DROME:AF-B7Z078-F1 E3 UBIQUITIN-PROTEIN LIGASE;
 422:  ei0x-A  5.2  6.1   77   634    6   DROME:AF-Q7K110-F1 DOLICHYL-DIPHOSPHOOLIGOSACCHARIDE--PROTEIN
 423:  eg76-A  5.2  3.5  116   219    5   DROME:AF-Q95RA8-F1 MOB KINASE ACTIVATOR-LIKE 1;
 424:  ek6m-A  5.2  7.4  112   516    9   DROME:AF-Q9V4T3-F1 PROBABLE CYTOCHROME P450 4AD1;
 425:  ek6r-A  5.1  6.5  168  1339    8   DROME:AF-Q7JQV2-F1 DYNACTIN SUBUNIT 1;
 426:  eev2-A  5.1 21.9  108   859    6   DROME:AF-Q9W2R4-F1 INSCUTEABLE;
 427:  eeai-A  5.1  3.7  106   148    5   DROME:AF-Q9W4B6-F1 RE01432P;
 428:  eg18-A  5.1 10.6  136   639    6   DROME:AF-Q24179-F1 PROTEIN SLY1 HOMOLOG;
 429:  ejem-A  5.1  5.3  123   399    7   DROME:AF-Q9VYR3-F1 LP03706P;
 430:  ei6x-A  5.1  4.5   81   200    7   DROME:AF-O77259-F1 EG:115C2.5 PROTEIN;
 431:  egp3-A  5.1 19.7  119  1487    9   DROME:AF-Q9VGI8-F1 BLOOM SYNDROME PROTEIN HOMOLOG;
 432:  ekrh-A  5.1  8.4  100   431    1   DROME:AF-Q9VJI4-F1 PICKPOCKET 17, ISOFORM A;
 433:  eecg-A  5.1  4.4  157   443    8   DROME:AF-A1Z9L5-F1 FI21814P1;
 434:  ek17-A  5.1  5.7  124   213    9   DROME:AF-A8JRH4-F1 UNCHARACTERIZED PROTEIN;
 435:  ee0d-A  5.1  9.5  111  1265    2   DROME:AF-Q9VB25-F1 KINESIN-LIKE PROTEIN KLP98A;
 436:  ee62-A  5.1  6.5  158  1137    7   DROME:AF-Q9VXF4-F1 UNCHARACTERIZED PROTEIN, ISOFORM A;
 437:  ec5c-A  5.1  4.1  102   150    9   DROME:AF-Q7JYX3-F1 GEO08273P1;
 438:  eht9-A  5.1  7.6  165  1324   11   DROME:AF-Q9VVF8-F1 UNCHARACTERIZED PROTEIN, ISOFORM A;
 439:  ee1x-A  5.1 15.2  130   456    8   DROME:AF-Q7JV41-F1 CAAX PRENYL PROTEASE;
 440:  eequ-A  5.1  3.9  114   190    5   DROME:AF-A1A711-F1 IP17374P;
 441:  eghk-A  5.1  4.5  102   139   12   DROME:AF-A0A0B4JCU6-F1 UNCHARACTERIZED PROTEIN;
 442:  ef37-A  5.1  6.5   75   479    3   DROME:AF-Q9VHY5-F1 TRANSCRIPTION INITIATION FACTOR TFIID SUBUNIT 7;
 443:  ej1b-A  5.1  3.2   94   131    9   DROME:AF-Q9VRD7-F1 GEO12064P1;
 444:  ej2r-A  5.1  9.2  101   686    8   DROME:AF-Q9VWS0-F1 INHIBITOR OF GROWTH PROTEIN;
 445:  ekai-A  5.0  8.5  122   432    5   DROME:AF-Q9W2N5-F1 GH10162P;
 446:  ejlv-A  5.0  5.7   89   207    6   DROME:AF-Q9VE78-F1 CORONA;
 447:  edp2-A  5.0  4.4   99   783    4   DROME:AF-Q7KTT0-F1 XE7, ISOFORM A;
 448:  ejym-A  5.0  6.8  126   432    2   DROME:AF-Q9VK64-F1 UNCHARACTERIZED PROTEIN, ISOFORM A;
 449:  ejn2-A  5.0  5.7  108   805    5   DROME:AF-Q960Z0-F1 KINESIN-LIKE PROTEIN KLP10A;
 450:  edq2-A  5.0 13.5  165   707   10   DROME:AF-Q7KSU3-F1 LD33793P;
 451:  elo4-A  5.0  6.8  132   721    8   DROME:AF-A0A0B4K7V4-F1 TRANSPORTER;
 452:  ei8w-A  5.0 14.0  103   568   10   DROME:AF-P23792-F1 PROTEIN DISCONNECTED;
 453:  ei9r-A  5.0  6.7   85   616    4   DROME:AF-Q9W1F4-F1 THO COMPLEX SUBUNIT 5;
 454:  emfx-A  5.0 14.0   87   420    8   DROME:AF-Q9VVI1-F1 LD04387P;
 455:  ejeh-A  5.0  5.7   94   293    5   DROME:AF-Q9VGY0-F1 AT31162P;
 456:  edws-A  5.0  8.5  118  1384    8   DROME:AF-Q8SY33-F1 PROTEIN GAWKY;
 457:  egsn-A  5.0  6.5  113   684    5   DROME:AF-Q8IR46-F1 LD13933P1;
 458:  elhe-A  5.0  5.8  121   245    5   DROME:AF-A0A0B4KI27-F1 FERRITIN;
 459:  el0d-A  5.0  6.0   94   648    9   DROME:AF-Q9VEC3-F1 ACTIN-RELATED PROTEIN 5;
 460:  eh9r-A  5.0  8.4  112   165    5   DROME:AF-Q9VMK8-F1 TRANSMEMBRANE PROTEIN 138;
 461:  efcq-A  5.0  5.5  123   844   17   DROME:AF-Q9VE77-F1 V-TYPE PROTON ATPASE SUBUNIT A;
 462:  ecw6-A  5.0 12.8   99   234    3   DROME:AF-A1ZB17-F1 UNCHARACTERIZED PROTEIN, ISOFORM A;
 463:  ejq1-A  5.0  8.7   97   343    4   DROME:AF-A0A0B4LFY9-F1 STIMULATOR OF INTERFERON GENES PROTEIN;
 464:  ekor-A  5.0  6.9  122   395    5   DROME:AF-Q7JZM1-F1 RE21922P;
 465:  ed8n-A  5.0 13.1   77   240   17   DROME:AF-A8JNT7-F1 HEAT SHOCK PROTEIN COGNATE 20;
 466:  edso-A  5.0 15.7  142   718    4   DROME:AF-E2QCS3-F1 METHUSELAH-LIKE 15, ISOFORM C;
 467:  eggi-A  5.0  6.1  149   905    5   DROME:AF-Q9VI54-F1 LD29489P;
 468:  eg82-A  5.0  6.9  112   163    8   DROME:AF-Q9VAZ2-F1 IP06517P;
 469:  ej64-A  4.9  4.0  117   251    9   DROME:AF-Q7JZY1-F1 RE06389P;
 470:  elrt-A  4.9  6.8  137   975   12   DROME:AF-Q9VYT7-F1 UNCHARACTERIZED PROTEIN;
 471:  ekge-A  4.9  6.4  137   761    4   DROME:AF-Q9VYL5-F1 GH19726P;
 472:  ej2x-A  4.9  4.6  114   186    7   DROME:AF-Q9VYH1-F1 FERRITIN;
 473:  ef1a-A  4.9  7.9  101   595    2   DROME:AF-A1ZAC7-F1 COILED-COIL DOMAIN-CONTAINING PROTEIN 93;
 474:  ejim-A  4.9  4.2  103   165    7   DROME:AF-Q9VEW3-F1 RE61190P;
 475:  edkp-A  4.9 15.9  144   543    9   DROME:AF-Q9VSZ1-F1 GH05942P;
 476:  ec87-A  4.9  3.5   88    99    5   DROME:AF-Q9VZ91-F1 UNCHARACTERIZED PROTEIN;
 477:  ekpn-A  4.9  6.8  105   293    8   DROME:AF-Q9VDZ2-F1 IP09474P;
 478:  el88-A  4.9  4.3  103   162    6   DROME:AF-Q9VW87-F1 PROTEIN SNAKESKIN;
 479:  eekj-A  4.9  8.1  128   298    4   DROME:AF-Q9VF77-F1 FI16517P1;
 480:  ekva-A  4.9  6.3   84   116   10   DROME:AF-Q8MKK8-F1 GEO07755P1;
 481:  eeoe-A  4.9  8.2  133   411    5   DROME:AF-Q9VP78-F1 GH23156P;
 482:  ej4p-A  4.9  7.8  123   966    8   DROME:AF-Q24171-F1 AT08303P;
 483:  egqp-A  4.9  9.9  105  1257    8   DROME:AF-Q9VK28-F1 LD10349P;
 484:  eiyp-A  4.9  6.4  108   715    7   DROME:AF-Q9VF73-F1 FI17904P1;
 485:  efan-A  4.9  5.7   80   619   11   DROME:AF-Q9VXW5-F1 LD21606P;
 486:  ehdm-A  4.9 15.4  151  1459   11   DROME:AF-Q9V4B6-F1 UNCHARACTERIZED PROTEIN, ISOFORM A;
 487:  eia1-A  4.9  4.2  115   126    9   DROME:AF-Q9VGY3-F1 GEO12082P1;
 488:  ek7g-A  4.9  3.3   69   698    6   DROME:AF-Q9VSG9-F1 GH24192P;
 489:  ehef-A  4.9 13.4  100   496    7   DROME:AF-Q7KTZ2-F1 PI3K21B, ISOFORM B;
 490:  ehko-A  4.9 11.9   99   680    4   DROME:AF-Q8IMS5-F1 UNCHARACTERIZED PROTEIN, ISOFORM B;
 491:  eime-A  4.9  3.4  105   190   11   DROME:AF-R9PY72-F1 UNCHARACTERIZED PROTEIN, ISOFORM D;
 492:  eizo-A  4.9  8.2  171  1449    7   DROME:AF-Q9VQZ1-F1 LETHAL (2) K05819, ISOFORM A;
 493:  eg9r-A  4.9 10.0  146   372    9   DROME:AF-P33085-F1 INNEXIN SHAKING-B;
 494:  ekrl-A  4.9  8.2  138  1288    4   DROME:AF-Q9VFG8-F1 PROTEIN KIBRA;
 495:  ehwk-A  4.9  6.2  113  1095    7   DROME:AF-P13217-F1 1-PHOSPHATIDYLINOSITOL 4,5-BISPHOSPHATE PHOSPHODI
 496:  em2g-A  4.9  6.8  121  1690    6   DROME:AF-Q9VJE5-F1 RESTIN HOMOLOG;
 497:  ej0z-A  4.9 15.1  117   952    4   DROME:AF-Q9VPC0-F1 SERINE/THREONINE-PROTEIN KINASE PITSLRE;
 498:  eliz-A  4.8  4.2  130   289    7   DROME:AF-Q9W2I4-F1 FI01566P;
 499:  elbu-A  4.8  2.7   69   408   12   DROME:AF-Q9VVA7-F1 TUMOR SUPPRESSOR PROTEIN 101;
 500:  ee8q-A  4.8  6.0  121   515    5   DROME:AF-Q9VVQ5-F1 PROCOLLAGEN-PROLINE 4-DIOXYGENASE;
 501:  eg1d-A  4.8  8.5  157   948   10   DROME:AF-Q9VDQ7-F1 PHAGOCYTE SIGNALING-IMPAIRED PROTEIN;
 502:  emmp-A  4.8  7.8  135   362    5   DROME:AF-P27716-F1 INNEXIN INX1;
 503:  emd6-A  4.8  5.2   95   136    4   DROME:AF-Q9VKN5-F1 IP04277P;
 504:  ecw7-A  4.8  4.9  115   581    2   DROME:AF-Q9VVD3-F1 LD31138P;
 505:  ehiq-A  4.8  9.0  124  1574    6   DROME:AF-Q7KQM6-F1 GIGYF FAMILY PROTEIN GYF;
 506:  ef1s-A  4.8  6.0  108   524    5   DROME:AF-Q9W4G1-F1 LD07278P;
 507:  edjo-A  4.8  6.3  150  1009    4   DROME:AF-A8QI34-F1 SODIUM/POTASSIUM-TRANSPORTING ATPASE SUBUNIT ALPH
 508:  ejzb-A  4.8 17.2  107   200    5   DROME:AF-Q9VMP7-F1 UNCHARACTERIZED PROTEIN;
 509:  efyk-A  4.8 10.4  106   918   11   DROME:AF-Q7KMM5-F1 BCDNA.GH04802;
 510:  efr0-A  4.8  5.2  128   600    6   DROME:AF-Q9VW75-F1 GH23382P;
 511:  edfb-A  4.8  8.6  150   802   11   DROME:AF-Q8SZ78-F1 RE14222P;
 512:  ee2e-A  4.8  6.4  108   536    6   DROME:AF-Q9VA52-F1 PROCOLLAGEN-PROLINE 4-DIOXYGENASE;
 513:  ed61-A  4.8  7.1  122   844    5   DROME:AF-Q7K126-F1 CCR4-NOT TRANSCRIPTION COMPLEX SUBUNIT 3, ISOFORM
 514:  ejef-A  4.8 11.2   90   136    3   DROME:AF-A0A0B4KEI1-F1 UNCHARACTERIZED PROTEIN, ISOFORM C;
 515:  el74-A  4.8  5.1   97   418    7   DROME:AF-Q9W3S4-F1 LD46272P;
 516:  eh0c-A  4.8 11.3  133   373    4   DROME:AF-Q9VJ40-F1 RH30783P;
 517:  ed0w-A  4.8  7.8   86   425    6   DROME:AF-Q7KM13-F1 HAIRY/ENHANCER-OF-SPLIT RELATED WITH YRPW MOTIF P
 518:  ecy5-A  4.8 14.7  159  1022    4   DROME:AF-Q9W3E1-F1 INTEGRATOR COMPLEX SUBUNIT 4;
 519:  ej5r-A  4.8  7.1   98   312    9   DROME:AF-Q8IP32-F1 UNCHARACTERIZED PROTEIN, ISOFORM A;
 520:  ekgt-A  4.8  5.5  129   567    9   DROME:AF-P09478-F1 ACETYLCHOLINE RECEPTOR SUBUNIT ALPHA-LIKE 1;
 521:  elo5-A  4.8  7.2  118   456    8   DROME:AF-Q94900-F1 GLUTAMATE-GATED CHLORIDE CHANNEL;
 522:  el37-A  4.8  7.5  125   862    6   DROME:AF-Q9W4P0-F1 LD22456P;
 523:  ekj1-A  4.8 14.0  159  1977    5   DROME:AF-A1Z8X3-F1 ANASTRAL SPINDLE 3;
 524:  emwf-A  4.8  9.2  147   399    6   DROME:AF-Q8SYC5-F1 RE68347P;
 525:  eenn-A  4.8  6.6  104   972    5   DROME:AF-A1Z9N0-F1 DYNAMIN-LIKE 120 KDA PROTEIN, FORM S1;
 526:  ekcn-A  4.8 11.6  124   258    6   DROME:AF-Q9VHF5-F1 LD42595P;
 527:  elq7-A  4.7  8.8  120   783    4   DROME:AF-A1Z847-F1 UNCHARACTERIZED PROTEIN, ISOFORM B;
 528:  ehdv-A  4.7  4.8   89   147    7   DROME:AF-A0A0B4KEF0-F1 UNCHARACTERIZED PROTEIN;
 529:  elsl-A  4.7  8.3  133  1019    8   DROME:AF-Q9VHW1-F1 MUSCARINIC ACETYLCHOLINE RECEPTOR, B-TYPE, ISOFOR
 530:  ei5s-A  4.7  5.8  183  1513    8   DROME:AF-Q86B91-F1 PROTEIN TINCAR;
 531:  egg3-A  4.7  5.5  116   542    5   DROME:AF-Q9VA61-F1 PROCOLLAGEN-PROLINE 4-DIOXYGENASE;
 532:  elox-A  4.7  8.2  173  1741    6   DROME:AF-Q9W517-F1 PROTEIN WINGS APART-LIKE;
 533:  ek0n-A  4.7  4.1   93   122    2   DROME:AF-A0A0B4K6B2-F1 UNCHARACTERIZED PROTEIN;
 534:  eiot-A  4.7  7.9  108   634    6   DROME:AF-Q961J0-F1 GH21160P;
 535:  ej23-A  4.7  6.5  197   991    6   DROME:AF-E1JJE6-F1 OTOPETRIN-LIKE A, ISOFORM C;
 536:  eiyk-A  4.7  8.4  145   367    5   DROME:AF-Q9V427-F1 INNEXIN INX2;
 537:  efvu-A  4.7  7.6   86   740    6   DROME:AF-M9MRI4-F1 E3 UBIQUITIN-PROTEIN LIGASE TRIM9;
 538:  eflm-A  4.7  6.8  143   505    6   DROME:AF-Q9VLS5-F1 LD29542P;
 539:  ehn4-A  4.7  8.8  164  2090   11   DROME:AF-Q8IQV9-F1 NUCLEAR PORE COMPLEX PROTEIN NUP205;
 540:  ed67-A  4.7  6.2  131   521   11   DROME:AF-P04755-F1 ACETYLCHOLINE RECEPTOR SUBUNIT BETA-LIKE 1;
 541:  ej3h-A  4.7  6.1  115   550    8   DROME:AF-Q9VA69-F1 PROCOLLAGEN-PROLINE 4-DIOXYGENASE;
 542:  edkn-A  4.7  6.4  123   245    8   DROME:AF-Q9VKD2-F1 VERY-LONG-CHAIN (3R)-3-HYDROXYACYL-COA DEHYDRATAS
 543:  el46-A  4.7  5.6  117   168    7   DROME:AF-Q9VFY4-F1 UNCHARACTERIZED PROTEIN;
 544:  ekiq-A  4.7 32.3  128   305    2   DROME:AF-Q9U599-F1 AT01821P;
 545:  em38-A  4.7  5.8  114   492    5   DROME:AF-Q9I7K6-F1 PROTEIN NASP HOMOLOG;
 546:  ehex-A  4.7  4.1  117   149    5   DROME:AF-Q9VXY1-F1 TUBULIN-SPECIFIC CHAPERONE A;
 547:  eitv-A  4.7  3.8  106   177    4   DROME:AF-Q9VZ71-F1 RE01453P;
 548:  emd8-A  4.7  5.9  132   244    8   DROME:AF-O46101-F1 TETRASPANIN-2A;
 549:  efbe-A  4.7 11.3  100   570    4   DROME:AF-Q9VJL5-F1 CROSSOVER SUPPRESSOR ON 2 OF MANHEIM;
 550:  egvw-A  4.7  5.6  115   198    5   DROME:AF-Q9VX57-F1 CG8661 PROTEIN;
 551:  efzm-A  4.7  7.2  134   477   10   DROME:AF-Q9V785-F1 SH3 DOMAIN-BINDING PROTEIN 5 HOMOLOG;
 552:  ec39-A  4.7 10.8  103  1059    3   DROME:AF-Q9VW51-F1 RNA POLYMERASE II ELONGATION FACTOR ELL;
 553:  eev5-A  4.7  3.7   99  1092    3   DROME:AF-Q9VXU8-F1 GAMMA-TUBULIN COMPLEX COMPONENT;
 554:  ek7x-A  4.7 17.0  154  1703    6   DROME:AF-Q9W179-F1 STERILE20-LIKE KINASE, ISOFORM B;
 555:  eh08-A  4.7 16.2  104  1553    3   DROME:AF-Q9W0P8-F1 MEDIATOR OF RNA POLYMERASE II TRANSCRIPTION SUBUN
 556:  elsg-A  4.7  4.1  123   174   10   DROME:AF-Q7KUX0-F1 IP20801P;
 557:  elem-A  4.7  3.7   79   308    4   DROME:AF-Q9V3H2-F1 26S PROTEASOME NON-ATPASE REGULATORY SUBUNIT 14;
 558:  ek9g-A  4.7 28.1  136   720    4   DROME:AF-Q9V3Y8-F1 FI05319P;
 559:  edvq-A  4.6 15.4  157   603    8   DROME:AF-M9PJS6-F1 UNCHARACTERIZED PROTEIN, ISOFORM D;
 560:  el22-A  4.6  7.9  129   147    7   DROME:AF-Q8INU9-F1 UNCHARACTERIZED PROTEIN;
 561:  emtm-A  4.6  6.3  139   355    9   DROME:AF-Q9VGQ8-F1 ARFAPTIN;
 562:  eg7z-A  4.6  5.0  141  1463    6   DROME:AF-M9MSM5-F1 DISHEVELLED ASSOCIATED ACTIVATOR OF MORPHOGENESIS
 563:  ek2b-A  4.6  9.3   97   382   13   DROME:AF-Q9VF34-F1 FIBRINOGEN C-TERMINAL DOMAIN-CONTAINING PROTEIN;
 564:  ed3x-A  4.6 11.4  174   917    6   DROME:AF-P35220-F1 CATENIN ALPHA;
 565:  ekj6-A  4.6  8.2  157   340   10   DROME:AF-Q9I7U1-F1 LD36721P;
 566:  eg5d-A  4.6  3.4   93   127    6   DROME:AF-Q8IPI2-F1 GEO12034P1;
 567:  eenx-A  4.6 11.9  122  1601   11   DROME:AF-E1JIT7-F1 PH AND SEC7 DOMAIN-CONTAINING PROTEIN;
 568:  emzn-A  4.6 14.0  143   861    6   DROME:AF-Q7KN74-F1 TETRATRICOPEPTIDE REPEAT DOMAIN 7, ISOFORM A;
 569:  ee5i-A  4.6  9.2   91   205    9   DROME:AF-Q8IRU2-F1 IP04215P;
 570:  ej5d-A  4.6  9.6  109  1833    6   DROME:AF-Q9VUH6-F1 MYOPIC;
 571:  egi1-A  4.6  5.8  122   481    7   DROME:AF-Q961I8-F1 PROCOLLAGEN-PROLINE 4-DIOXYGENASE;
 572:  ekff-A  4.6 10.1  129  2551    4   DROME:AF-M9MSG8-F1 PIEZO-TYPE MECHANOSENSITIVE ION CHANNEL COMPONENT
 573:  ege8-A  4.6  3.5   96   204    8   DROME:AF-Q6IGD9-F1 HDC06561;
 574:  ek5l-A  4.6 10.6   97   185    4   DROME:AF-Q6IG80-F1 HDC07063;
 575:  eio8-A  4.6  6.4  118   411    8   DROME:AF-Q9VYY5-F1 UNCHARACTERIZED PROTEIN;
 576:  ek6s-A  4.6  4.7   89   302    9   DROME:AF-Q9W138-F1 S-ADENOSYLMETHIONINE SENSOR UPSTREAM OF MTORC1;
 577:  eesu-A  4.6 10.7  140   512    6   DROME:AF-Q9VPX2-F1 MAJOR FACILITATOR SUPERFAMILY TRANSPORTER 3;
 578:  emxc-A  4.6  8.9  118  1227    6   DROME:AF-Q9GQF1-F1 JNK-INTERACTING PROTEIN 3;
 579:  elqa-A  4.6  6.1  101   198    8   DROME:AF-Q8IMK8-F1 DUF725 DOMAIN-CONTAINING PROTEIN;
 580:  edho-A  4.6 11.1  139   917    8   DROME:AF-P43248-F1 DNA MISMATCH REPAIR PROTEIN SPELLCHECKER 1;
 581:  ej6x-A  4.6  6.0  105   563    2   DROME:AF-Q9VM10-F1 SCAVENGER RECEPTOR ACTING IN NEURAL TISSUE AND MA
 582:  eemn-A  4.6  6.0  139   217   12   DROME:AF-Q9VED1-F1 IP07781P;
 583:  eid2-A  4.6  4.2  134   471    6   DROME:AF-Q0E960-F1 UNCHARACTERIZED PROTEIN, ISOFORM A;
 584:  ee8i-A  4.6  4.7  105   169    3   DROME:AF-Q9VEF6-F1 PASIFLORA 1, ISOFORM A;
 585:  ek7t-A  4.6  8.8  124   202    8   DROME:AF-Q9W0I7-F1 GINS COMPLEX SUBUNIT 1;
 586:  emxt-A  4.6  5.1  123   564    9   DROME:AF-E1JJR2-F1 NICOTINIC ACETYLCHOLINE RECEPTOR ALPHA7, ISOFORM
 587:  ec1c-A  4.6  9.0  128   409    8   DROME:AF-Q9VN16-F1 RE35255P;
 588:  elgk-A  4.6  3.9   86   498    6   DROME:AF-A1ZAP0-F1 SET AND MYND DOMAIN CONTAINING, ARTHROPOD-SPECIFI
 589:  ej8k-A  4.6  8.6  100  1066    8   DROME:AF-P46863-F1 KINESIN-LIKE PROTEIN KLP61F;
 590:  efao-A  4.6 10.5   93   463    5   DROME:AF-Q9NBK5-F1 SERINE/THREONINE-PROTEIN KINASE TRICORNERED;
 591:  ek8q-A  4.6  7.0  145   814   10   DROME:AF-Q9VSW5-F1 KINESIN-LIKE PROTEIN AT 67A, ISOFORM A;
 592:  elr8-A  4.5  7.7   91  1037    9   DROME:AF-Q9VYR9-F1 LD34222P;
 593:  eixh-A  4.5  3.7   93   154   11   DROME:AF-E1JH37-F1 GEO02178P1;
 594:  ed7o-A  4.5 15.4  122   977    2   DROME:AF-Q9W0K7-F1 PROTEIN BRIC-A-BRAC 1;
 595:  eljt-A  4.5  9.9  105   143    5   DROME:AF-Q9VTE5-F1 PROBABLE PREFOLDIN SUBUNIT 2;
 596:  ej0p-A  4.5  6.3  164  2599    6   DROME:AF-A1ZBE8-F1 PROTEIN DOPEY-1 HOMOLOG;
 597:  ehcz-A  4.5  8.8  141   507    8   DROME:AF-A0A0B4KHK8-F1 UNCHARACTERIZED PROTEIN, ISOFORM C;
 598:  eg4u-A  4.5  4.7  116   523    7   DROME:AF-Q7KTF8-F1 NICOTINIC ACETYLCHOLINE RECEPTOR ALPHA6, ISOFORM
 599:  ecz7-A  4.5  5.0  100   967    5   DROME:AF-A8JR16-F1 UNCHARACTERIZED PROTEIN, ISOFORM C;
 600:  eidw-A  4.5  5.2  143   423    6   DROME:AF-Q9VRJ2-F1 ACYL-COENZYME A DIPHOSPHATASE FITM2;
 601:  ef69-A  4.5 19.3  115   525    3   DROME:AF-Q9W3F7-F1 MITOGUARDIN;
 602:  ela3-A  4.5  5.4  123   879    8   DROME:AF-Q9VEP2-F1 UNCHARACTERIZED PROTEIN, ISOFORM B;
 603:  em4b-A  4.5  6.5  123   491    5   DROME:AF-Q8MSK0-F1 PROCOLLAGEN-PROLINE 4-DIOXYGENASE;
 604:  eftz-A  4.5  7.9   89   168    6   DROME:AF-Q9VCZ8-F1 PROBABLE PREFOLDIN SUBUNIT 5;
 605:  ecuv-A  4.5  8.3  129   513    6   DROME:AF-Q9W0R6-F1 PROBABLE G-PROTEIN COUPLED RECEPTOR MTH-LIKE 9;
 606:  edrh-A  4.5 11.6  129   265    2   DROME:AF-Q9W068-F1 LP10272P;
 607:  edj6-A  4.5  8.9   85   288    8   DROME:AF-C0P8P1-F1 MIP06306P;
 608:  egvo-A  4.5  4.6  129   270    6   DROME:AF-O18405-F1 SURFEIT LOCUS PROTEIN 4 HOMOLOG;
 609:  ej78-A  4.5  9.8  139   472    4   DROME:AF-Q9V471-F1 RE54080P;
 610:  emum-A  4.5  4.8   96   387    2   DROME:AF-Q7K2N0-F1 ENDOPLASMIC RETICULUM JUNCTION FORMATION PROTEIN
 611:  effo-A  4.5  5.8   88    96    7   DROME:AF-P18934-F1 NADH-UBIQUINONE OXIDOREDUCTASE CHAIN 4L;
 612:  efi6-A  4.5  7.8  116  1315    4   DROME:AF-A0A0B4K682-F1 JAVELIN-LIKE, ISOFORM D;
 613:  ekwo-A  4.5 17.2  152   660    8   DROME:AF-Q9W329-F1 GOLGI-LOCALIZED, GAMMA-ADAPTIN EAR CONTAINING, AR
 614:  ecui-A  4.5 11.3   96   425    7   DROME:AF-A1ZBY4-F1 FI20425P1;
 615:  edsy-A  4.5  5.2  156   888    4   DROME:AF-A1Z7Y7-F1 SPAGHETTI-SQUASH ACTIVATOR, ISOFORM C;
 616:  ema4-A  4.4  5.1  122   203    2   DROME:AF-Q9VYF5-F1 UNCHARACTERIZED PROTEIN, ISOFORM A;
 617:  egwe-A  4.4  6.9  100   186   10   DROME:AF-Q4QQB9-F1 LP21121P;
 618:  elrk-A  4.4 15.3  141  1124    4   DROME:AF-Q8MQJ8-F1 HUNTINGTIN INTERACTING PROTEIN 1;
 619:  elyo-A  4.4  7.3   88   214    6   DROME:AF-Q9VN88-F1 LD45836P;
 620:  eh6v-A  4.4  7.8  106   138    6   DROME:AF-A8JQY7-F1 NINJURIN C, ISOFORM D;
 621:  em53-A  4.4  6.5  119   260    8   DROME:AF-Q9VEH2-F1 TRANSMEMBRANE PROTEIN 192;
 622:  ejv6-A  4.4  8.7  122   183    5   DROME:AF-Q9VXV0-F1 IP07051P;
 623:  efsn-A  4.4  3.9   96   168    5   DROME:AF-Q9VW61-F1 MIP13743P;
 624:  eiac-A  4.4  5.3  120   969    8   DROME:AF-Q9XZ11-F1 SMR DOMAIN-CONTAINING PROTEIN;
 625:  eh7t-A  4.4  5.6  125  2233    6   DROME:AF-A8JUW5-F1 NARROW ABDOMEN, ISOFORM F;
 626:  ejff-A  4.4  5.3  122   359    8   DROME:AF-Q7PLK1-F1 MIP30541P;
 627:  elsr-A  4.4 13.7  170   393    5   DROME:AF-P48592-F1 RIBONUCLEOSIDE-DIPHOSPHATE REDUCTASE SUBUNIT M2;
 628:  eect-A  4.4  9.0  139  2189    6   DROME:AF-Q9VKI0-F1 CENP-META, ISOFORM C;
 629:  ejz8-A  4.4  7.9  136   351    4   DROME:AF-Q9U6B8-F1 CALCIUM RELEASE-ACTIVATED CALCIUM CHANNEL PROTEIN
 630:  egb1-A  4.4 11.1  118   189   11   DROME:AF-Q9VNT6-F1 GH11730P;
 631:  ehmi-A  4.4  7.2  146   765    6   DROME:AF-Q9VUG1-F1 DALLY-LIKE, ISOFORM A;
 632:  elhm-A  4.4 18.4  166  1416    8   DROME:AF-Q9XZ34-F1 TELOMERE-ASSOCIATED PROTEIN RIF1;
 633:  edm4-A  4.4  7.5  130   564   10   DROME:AF-P20905-F1 5-HYDROXYTRYPTAMINE RECEPTOR 1;
 634:  em28-A  4.4  4.1  100   160   10   DROME:AF-Q9VYX8-F1 LD04844P;
 635:  ecv2-A  4.4  5.1  142  1141    6   DROME:AF-A4UZL3-F1 EPS15 HOMOLOGY DOMAIN CONTAINING PROTEIN-BINDING
 636:  em4k-A  4.4  6.4   93   125    4   DROME:AF-Q9VW56-F1 PROBABLE PREFOLDIN SUBUNIT 6;
 637:  eie1-A  4.4 20.7   98   454    5   DROME:AF-Q9VBK9-F1 UNCHARACTERIZED PROTEIN;
 638:  elw0-A  4.4 11.6  119   649    7   DROME:AF-Q9VLP4-F1 PROTEIN MITOSHELL;
 639:  egub-A  4.4  6.9  138   924    9   DROME:AF-Q9VK95-F1 MIP30126P;
 640:  ef96-A  4.4 12.8  132  1970    8   DROME:AF-M9NEI3-F1 CYCLIC NUCLEOTIDE-GATED ION CHANNEL-LIKE, ISOFORM
 641:  eiud-A  4.4  5.8  126  1555    4   DROME:AF-Q9VB40-F1 UNCHARACTERIZED PROTEIN, ISOFORM C;
 642:  ee85-A  4.4 15.9   94   666    2   DROME:AF-Q2PDW6-F1 CENTRIOLAR COILED COIL PROTEIN 110KDA, ISOFORM B;
 643:  edsx-A  4.4  6.9  132   396    5   DROME:AF-A1Z7X3-F1 G_PROTEIN_RECEP_F1_2 DOMAIN-CONTAINING PROTEIN;
 644:  elf9-A  4.4 13.1   94   559    9   DROME:AF-Q9VCM0-F1 IONOTROPIC RECEPTOR 94H;
 645:  ee2a-A  4.4  8.1  166  2072    9   DROME:AF-P91621-F1 PROTEIN STILL LIFE, ISOFORM SIF TYPE 1;
 646:  ei19-A  4.4  6.4  103   174    7   DROME:AF-M9NF55-F1 UNCHARACTERIZED PROTEIN;
 647:  edkf-A  4.4  4.4  108   279    7   DROME:AF-Q95TS8-F1 DAEDALUS, ISOFORM A;
 648:  emkr-A  4.4  5.7  143  1227   11   DROME:AF-A1ZAD3-F1 DHC_N1 DOMAIN-CONTAINING PROTEIN;
 649:  emgp-A  4.4 10.3  115   655    3   DROME:AF-P08510-F1 POTASSIUM VOLTAGE-GATED CHANNEL PROTEIN SHAKER;
 650:  ejr4-A  4.3  5.2  117   602    4   DROME:AF-Q9W397-F1 RE67794P;
 651:  ehyz-A  4.3 15.6  133   731    5   DROME:AF-Q9W148-F1 UNCONVENTIONAL PREFOLDIN RPB5 INTERACTOR-LIKE PRO
 652:  elky-A  4.3 13.8  149   587    5   DROME:AF-Q9W2Z8-F1 UNCHARACTERIZED PROTEIN, ISOFORM C;
 653:  ee2u-A  4.3  4.3  126   302    6   DROME:AF-Q9VZL3-F1 VERY-LONG-CHAIN ENOYL-COA REDUCTASE;
 654:  ednb-A  4.3  6.3  119   461    6   DROME:AF-Q7K5K0-F1 GH09064P;
 655:  eihv-A  4.3  2.6   69   106    9   DROME:AF-A0A0B4K877-F1 UNCHARACTERIZED PROTEIN;
 656:  eeuc-A  4.3  5.4  147   563    5   DROME:AF-A8JUR0-F1 UNCHARACTERIZED PROTEIN, ISOFORM C;
 657:  eid0-A  4.3  6.9  107   485   11   DROME:AF-Q9VDU9-F1 HISTAMINE-GATED CHLORIDE CHANNEL ALPHA1 SUBUNIT;
 658:  efc0-A  4.3  6.2  103   927    6   DROME:AF-Q7KVW5-F1 SMALL CONDUCTANCE CALCIUM-ACTIVATED POTASSIUM CHA
 659:  ed86-A  4.3  4.8  117   236    9   DROME:AF-A0A0B4KHF0-F1 FERRITIN;
 660:  empi-A  4.3 13.2  101   154    7   DROME:AF-Q9VY41-F1 UNCHARACTERIZED PROTEIN;
 661:  egb6-A  4.3  6.2  100   559    6   DROME:AF-Q7K581-F1 SD01637P;
 662:  ec89-A  4.3 10.3  142   498    8   DROME:AF-Q8T0G1-F1 LD05335P;
 663:  egnh-A  4.3  8.0  105   425    8   DROME:AF-Q9VJZ2-F1 LD05321P;
 664:  efvy-A  4.3  5.0   88   534    2   DROME:AF-Q9VA50-F1 PROCOLLAGEN-PROLINE 4-DIOXYGENASE;
 665:  eedq-A  4.3  4.2   79   798    5   DROME:AF-Q9VVM8-F1 FI02004P;
 666:  edq4-A  4.3  7.6  125   641    4   DROME:AF-Q9I7N9-F1 FI18149P1;
 667:  ehjt-A  4.3  8.1  153  1310    8   DROME:AF-A8DZ19-F1 RHO-TYPE GUANINE NUCLEOTIDE EXCHANGE FACTOR, ISOF
 668:  emo8-A  4.3  6.8  129   545    9   DROME:AF-Q9W4H3-F1 PROCTOLIN RECEPTOR, ISOFORM A;
 669:  efey-A  4.3  7.7  103   256    4   DROME:AF-Q9VBI3-F1 RH72336P;
 670:  ejna-A  4.3  5.0  139   468    9   DROME:AF-Q9VX84-F1 FI17861P1;
 671:  eise-A  4.3  4.3  130   266    7   DROME:AF-Q8SXD1-F1 ELONGATION OF VERY LONG CHAIN FATTY ACIDS PROTEIN
 672:  edly-A  4.3 13.6  114   524    9   DROME:AF-Q4V5U6-F1 IP11896P;
 673:  em4t-A  4.3 18.5  148  1076    5   DROME:AF-Q8IQE6-F1 INSULIN RECEPTOR SUBSTRATE 53 KDA, ISOFORM A;
 674:  egsg-A  4.3  4.9   77   191    5   DROME:AF-Q9W4R8-F1 RE03721P;
 675:  eix0-A  4.3  7.6  102   208    5   DROME:AF-Q6IGE2-F1 AT03641P;
 676:  ei9i-A  4.3  4.0   89   170    6   DROME:AF-A0A0B4K7P2-F1 UNCHARACTERIZED PROTEIN;
 677:  efpd-A  4.3 12.8  131   201    5   DROME:AF-Q9V3A3-F1 CG11379-PA;
 678:  edne-A  4.3  5.2  124   740    2   DROME:AF-Q9VDS5-F1 RHO GTPASE-ACTIVATING PROTEIN 92B;
 679:  ekw8-A  4.3 11.4  102   604   10   DROME:AF-Q9VVD0-F1 GH21622P;
 680:  egqe-A  4.3 10.2  142  1327    9   DROME:AF-A1Z9N7-F1 I CHANNEL, ISOFORM E;
 681:  el27-A  4.3  4.1  106   241    7   DROME:AF-Q9VLI3-F1 IP07829P;
 682:  emm5-A  4.3 12.1  159   831    6   DROME:AF-Q8SY25-F1 RE05944P;
 683:  ee8h-A  4.3  8.4  122   307    4   DROME:AF-A8JQW3-F1 PININ, ISOFORM B;
 684:  eixy-A  4.3  5.0   80  1092    5   DROME:AF-P54358-F1 DNA POLYMERASE DELTA CATALYTIC SUBUNIT;
 685:  ek1q-A  4.3  7.5  120   420    8   DROME:AF-Q9VXQ8-F1 GM02445P;
 686:  em7d-A  4.3  8.1  121   574    5   DROME:AF-Q9VYY4-F1 CYTOCHROME P450 4G15;
 687:  egxj-A  4.3 11.6  131   376    6   DROME:AF-P40427-F1 HOMEOBOX PROTEIN EXTRADENTICLE;
 688:  ej7q-A  4.3  6.9  143   458    8   DROME:AF-Q9VQQ6-F1 FI18122P1;
 689:  egla-A  4.3  8.0  117   597    8   DROME:AF-Q961K6-F1 GH19047P;
 690:  ei2c-A  4.3  3.9  139   471    4   DROME:AF-Q9VT04-F1 PROTON-COUPLED AMINO ACID TRANSPORTER-LIKE PROTEI
 691:  ef3h-A  4.3  6.8  105   557    3   DROME:AF-Q8IPJ9-F1 ZZ-TYPE DOMAIN-CONTAINING PROTEIN;
 692:  egs8-A  4.3 11.0  135  2066    7   DROME:AF-A0A0B4K765-F1 SIN3A, ISOFORM G;
 693:  edpr-A  4.3  9.1  106   646    7   DROME:AF-Q9VP77-F1 DNAJ HOMOLOG SUBFAMILY C MEMBER 2;
 694:  edeo-A  4.3 11.4  116  1005    4   DROME:AF-Q8IPF4-F1 UNCHARACTERIZED PROTEIN;
 695:  efej-A  4.3  9.2  119  1820    5   DROME:AF-Q9W5D0-F1 UNCHARACTERIZED PROTEIN CG43867;
 696:  ed6c-A  4.3  5.7  134   504    8   DROME:AF-P30974-F1 TACHYKININ-LIKE PEPTIDES RECEPTOR 86C;
 697:  eewq-A  4.3  8.1  148   476    7   DROME:AF-E2QCM9-F1 DIURETIC HORMONE 44 RECEPTOR 2, ISOFORM B;
 698:  em5f-A  4.3  9.2   88   832    7   DROME:AF-Q9V4M2-F1 PROTEIN WECH;
 699:  eeky-A  4.3  5.7  110   509    9   DROME:AF-Q9VVH4-F1 IP12572P;
 700:  eg5w-A  4.2  6.6  143   497    6   DROME:AF-A1ZBD9-F1 FI23731P1;
 701:  elav-A  4.2  5.1  137   497    3   DROME:AF-Q8MRP7-F1 GH07529P;
 702:  edwn-A  4.2  7.1  154   592   10   DROME:AF-E2QCZ3-F1 DIAMOND;
 703:  eg15-A  4.2  8.1  139   241    6   DROME:AF-Q7JYV2-F1 SYNAPTOGYRIN;
 704:  eih2-A  4.2  5.4   93   148    6   DROME:AF-X2J8R6-F1 UNCHARACTERIZED PROTEIN, ISOFORM A;
 705:  egha-A  4.2 16.1  152   600    7   DROME:AF-Q9VS60-F1 SPHINGOMYELIN SYNTHASE-RELATED 1;
 706:  eib6-A  4.2  7.9  104   228    7   DROME:AF-Q9VBI1-F1 DNA REPLICATION COMPLEX GINS PROTEIN SLD5;
 707:  ej81-A  4.2  3.4  113   249    5   DROME:AF-P41043-F1 GLUTATHIONE S-TRANSFERASE S1;
 708:  ema7-A  4.2  7.3  132   480   10   DROME:AF-Q9VS77-F1 PROBABLE G-PROTEIN COUPLED RECEPTOR MTH-LIKE 6;
 709:  ehcm-A  4.2  7.5  186  1235    8   DROME:AF-B7YZQ3-F1 PROMININ, ISOFORM D;
 710:  eiwz-A  4.2 10.0  112   338    4   DROME:AF-Q9VZJ9-F1 MITOCHONDRIAL E3 UBIQUITIN PROTEIN LIGASE 1;
 711:  ejvg-A  4.2  8.5  117   159    4   DROME:AF-Q8IR72-F1 FI19011P1;
 712:  emh2-A  4.2  7.2  121   758    4   DROME:AF-Q8I0P1-F1 SPASTIN;
 713:  eiaw-A  4.2  4.5  151   451   10   DROME:AF-Q9W056-F1 PROTON-COUPLED AMINO ACID TRANSPORTER-LIKE PROTEI
 714:  edwr-A  4.2 11.8  126  2519    6   DROME:AF-A0A0B4K6L3-F1 UNCHARACTERIZED PROTEIN, ISOFORM C;
 715:  edgh-A  4.2  9.4  106  1205    7   DROME:AF-Q9W097-F1 WD REPEAT-CONTAINING PROTEIN 55 HOMOLOG;
 716:  ej8r-A  4.2  4.2  155   474    9   DROME:AF-Q7K2W3-F1 GH04538P;
 717:  egd9-A  4.2  5.2  139   507    6   DROME:AF-Q961H2-F1 GH23453P;
 718:  eikg-A  4.2  3.3   87   110    7   DROME:AF-Q9V9U7-F1 TUBULIN-SPECIFIC CHAPERONE A;
 719:  ehn2-A  4.2  6.5  136   255    7   DROME:AF-Q29QP5-F1 IP09539P;
 720:  efkm-A  4.2  7.9  109   527    7   DROME:AF-Q9VC35-F1 PROTEIN LILIPOD;
 721:  ejwv-A  4.2 20.3  125   949   10   DROME:AF-Q9VWZ7-F1 FI21454P1;
 722:  eltg-A  4.2  3.5   97   245    6   DROME:AF-Q9VSH3-F1 BAX INHIBITOR 1;
 723:  eimv-A  4.2  4.6  107   599    6   DROME:AF-M9PER3-F1 UNCHARACTERIZED PROTEIN, ISOFORM D;
 724:  efqc-A  4.2  5.0  128   699    6   DROME:AF-Q7KNA0-F1 DYMECLIN;
 725:  eftc-A  4.2  6.4   87   127    8   DROME:AF-Q9VZ87-F1 UNCHARACTERIZED PROTEIN;
 726:  eiw4-A  4.2  6.4  120   728    8   DROME:AF-Q9VS91-F1 GAMMA-TUBULIN COMPLEX COMPONENT;
 727:  ej5q-A  4.2  5.3  142   495    4   DROME:AF-Q868T3-F1 CARDIOACCELERATORY PEPTIDE RECEPTOR;
 728:  elwx-A  4.2 10.5  104   370   11   DROME:AF-Q9V3X4-F1 SEIPIN;
 729:  egbb-A  4.2  9.2  149   366   11   DROME:AF-Q9VFA2-F1 FI24038P1;
 730:  ed9a-A  4.2  8.5  132   251    5   DROME:AF-Q9VKN4-F1 UNCHARACTERIZED PROTEIN, ISOFORM A;
 731:  el3m-A  4.2 19.5  116   721    3   DROME:AF-Q7K2L1-F1 ORIGIN RECOGNITION COMPLEX SUBUNIT 3;
 732:  ecy6-A  4.2  6.9  135   357    4   DROME:AF-Q9NBC8-F1 ALLATOSTATIN A RECEPTOR 2, ISOFORM A;
 733:  ek9x-A  4.2  7.4  117   355    6   DROME:AF-Q95TP0-F1 TUBULIN-FOLDING COFACTOR C;
 734:  egun-A  4.2  7.6  130  1906    2   DROME:AF-Q9VZX7-F1 AUTOPHAGY-RELATED 2, ISOFORM A;
 735:  ek4i-A  4.2 12.7  129   632   10   DROME:AF-Q9VDR9-F1 UNCHARACTERIZED PROTEIN;
 736:  eekm-A  4.2 10.2  124   343    8   DROME:AF-Q9VXV6-F1 SECRETORY CARRIER-ASSOCIATED MEMBRANE PROTEIN;
 737:  efbx-A  4.2 13.9  139  2516    9   DROME:AF-Q24270-F1 VOLTAGE-DEPENDENT CALCIUM CHANNEL TYPE D SUBUNIT
 738:  eedj-A  4.2 12.1  128  2326    9   DROME:AF-A0A126GUQ2-F1 PIEZO-TYPE MECHANOSENSITIVE ION CHANNEL COMPON
 739:  ek31-A  4.2  6.5   98   132    8   DROME:AF-Q4QQ01-F1 IP05962P;
 740:  ehuz-A  4.2 21.6  128  1024    5   DROME:AF-Q9W268-F1 DEFECTIVE PROVENTRICULUS, ISOFORM A;
 741:  ej75-A  4.2  6.5   91   646    8   DROME:AF-A8JNV9-F1 IONOTROPIC RECEPTOR 76A, ISOFORM E;
 742:  emhk-A  4.2  9.8  115   442    5   DROME:AF-Q9VZS6-F1 PUTATIVE NEUTRAL SPHINGOMYELINASE;
 743:  efgh-A  4.1  4.6  138   504    5   DROME:AF-Q9VLM3-F1 UNCHARACTERIZED PROTEIN, ISOFORM C;
 744:  edgc-A  4.1  4.9  114   268    9   DROME:AF-Q9VVE2-F1 PROTEIN ROGDI;
 745:  eg64-A  4.1  7.2  161   707    6   DROME:AF-Q8IQ80-F1 GH06117P;
 746:  eh1t-A  4.1  5.7  149  1377    7   DROME:AF-Q9I7Z8-F1 LD21943P;
 747:  ejsm-A  4.1  7.2  107   211    7   DROME:AF-Q9VAK3-F1 RE47447P;
 748:  embo-A  4.1  5.9   92   389    9   DROME:AF-Q24276-F1 HSP90 CO-CHAPERONE CDC37;
 749:  ejd5-A  4.1  7.3  141   471    7   DROME:AF-Q9VDC4-F1 THYROLIBERIN RECEPTOR;
 750:  ec5d-A  4.1 13.1  125   677    6   DROME:AF-Q9W2G8-F1 ACYL-COENZYME A OXIDASE;
 751:  egwt-A  4.1 19.0  124  1984    5   DROME:AF-Q9VZ85-F1 RHO GUANINE NUCLEOTIDE EXCHANGE FACTOR AT 64C, IS
 752:  edqf-A  4.1  7.6   85   239    7   DROME:AF-A1Z8K7-F1 TETRASPANIN;
 753:  ejb4-A  4.1  5.1   79   498   13   DROME:AF-Q8INX4-F1 MALE-SPECIFIC TRANSCRIPT 36FA;
 754:  eeg3-A  4.1  3.3   97   146    7   DROME:AF-Q9W398-F1 UNCHARACTERIZED PROTEIN, ISOFORM A;
 755:  edt8-A  4.1  5.6  133   233    6   DROME:AF-Q9VCF1-F1 GH22341P;
 756:  eilq-A  4.1 12.0  127  1234    6   DROME:AF-Q7KW14-F1 COILED-COIL DOMAIN-CONTAINING PROTEIN CG32809;
 757:  eepl-A  4.1  6.1  191   853    5   DROME:AF-Q8IMZ9-F1 WOLFRAMIN;
 758:  eios-A  4.1  7.3  135   539   11   DROME:AF-A0A0S0WNY8-F1 NICOTINIC ACETYLCHOLINE RECEPTOR ALPHA4, ISOFO
 759:  eeo6-A  4.1  5.3  127   480    8   DROME:AF-Q8MSL1-F1 AT27928P;
 760:  ekfl-A  4.1  5.6  128   795    8   DROME:AF-Q9W3G6-F1 NICOTINIC ACETYLCHOLINE RECEPTOR ALPHA3, ISOFORM
 761:  ek8u-A  4.1 18.3  139   539    9   DROME:AF-Q9VTU4-F1 EUKARYOTIC TRANSLATION INITIATION FACTOR 3 SUBUNI
 762:  eghi-A  4.1  7.0  121   420    7   DROME:AF-Q9VQK9-F1 PALMITOYLTRANSFERASE;
 763:  ejj9-A  4.1  8.7  143   381    8   DROME:AF-Q9VB73-F1 PALMITOYLTRANSFERASE;
 764:  emkx-A  4.1 17.1  128   668    6   DROME:AF-A1YK02-F1 NUCLEAR PORE COMPLEX PROTEIN NUP75;
 765:  emix-A  4.1  7.7   66   108    2   DROME:AF-Q9VRJ8-F1 PROTEIN ASTERIX;
 766:  ee81-A  4.1 11.2   93   581    4   DROME:AF-Q08605-F1 TRANSCRIPTION FACTOR GAGA;
 767:  emb2-A  4.1  3.9   91   161    9   DROME:AF-A0A6M3QAV0-F1 UNCHARACTERIZED PROTEIN;
 768:  efnf-A  4.1  5.3  141   794    4   DROME:AF-A0A0B4LG94-F1 UNCHARACTERIZED PROTEIN, ISOFORM A;
 769:  eggv-A  4.1  6.5  130  2148    4   DROME:AF-M9NFI9-F1 SPINOPHILIN, ISOFORM J;
 770:  eju7-A  4.1  6.0  123   496    5   DROME:AF-Q9VGG8-F1 PROBABLE G-PROTEIN COUPLED RECEPTOR MTH-LIKE 5;
 771:  eh49-A  4.1  5.4  110   526    7   DROME:AF-Q9V9Y4-F1 PH-SENSITIVE CHLORIDE CHANNEL 2;
 772:  efvd-A  4.1  4.5  140   509    6   DROME:AF-Q9VPF8-F1 TRANSMEMBRANE PROTEIN 104 HOMOLOG;
 773:  eklo-A  4.1 10.4   91   706    4   DROME:AF-Q7K2W2-F1 GH04548P;
 774:  ed9c-A  4.1 20.3  158  1320    6   DROME:AF-Q9VRW2-F1 UNCHARACTERIZED PROTEIN, ISOFORM A;
 775:  efxh-A  4.1  5.3  138  1318    8   DROME:AF-Q9W252-F1 DNA REPAIR PROTEIN RAD50;
 776:  emf2-A  4.1 29.6  107   688    7   DROME:AF-Q9VWH1-F1 UNCHARACTERIZED PROTEIN, ISOFORM D;
 777:  efs1-A  4.1 14.1  102   439   10   DROME:AF-Q9I7X6-F1 CARNOSINE N-METHYLTRANSFERASE;
 778:  ek4p-A  4.1  7.3  141   645    4   DROME:AF-Q7JQF1-F1 OCTOPAMINE RECEPTOR OAMB;
 779:  ecvk-A  4.1  6.8   96   170    6   DROME:AF-Q961T9-F1 GH07914P;
 780:  ehk3-A  4.1  9.3  137  1673    7   DROME:AF-Q9VQI9-F1 AF4/FMR2 FAMILY MEMBER LILLI;
 781:  egdv-A  4.1  5.1   91   193    9   DROME:AF-A1ZB23-F1 IP19117P;
 782:  ehhf-A  4.1  5.7  139   474    7   DROME:AF-Q9VJQ7-F1 LD27791P;
 783:  eeh0-A  4.1  5.3   98   314    8   DROME:AF-Q9VMJ6-F1 TETRASPANIN;
 784:  ejzu-A  4.1  6.9  132   392    6   DROME:AF-Q9NDM2-F1 PROTEIN TRAPPED IN ENDODERM-1;
 785:  emer-A  4.1 17.7  103   271    8   DROME:AF-Q8T3V6-F1 AT29239P;
 786:  ek9z-A  4.1  5.0  121   222    5   DROME:AF-Q9VIT6-F1 IP07844P;
 787:  ej2f-A  4.0  3.4   64   234    8   DROME:AF-A8JQZ1-F1 UNCHARACTERIZED PROTEIN;
 788:  egfc-A  4.0  7.0  148   338    6   DROME:AF-A1ZAR2-F1 PALMITOYLTRANSFERASE;
 789:  eex1-A  4.0  7.9  120   394    8   DROME:AF-Q8MSB1-F1 E3 UBIQUITIN-PROTEIN TRANSFERASE MAEA;
 790:  ejhe-A  4.0 15.1   92   258    3   DROME:AF-Q9VS38-F1 MEDIATOR OF RNA POLYMERASE II TRANSCRIPTION SUBUN
 791:  ek7r-A  4.0  6.8  161  1041    4   DROME:AF-P13607-F1 SODIUM/POTASSIUM-TRANSPORTING ATPASE SUBUNIT ALPH
 792:  eiea-A  4.0  9.5  168   970    7   DROME:AF-Q9U6L4-F1 PROTEIN TWEETY;
 793:  eljo-A  4.0 17.1  160   542    3   DROME:AF-Q9VRM0-F1 LEUCOKININ RECEPTOR;
 794:  eea3-A  4.0  3.1   86   152   10   DROME:AF-A1ZAJ5-F1 VITAMIN-K-EPOXIDE REDUCTASE (WARFARIN-SENSITIVE);
 795:  ek2z-A  4.0  5.4  153  1059    3   DROME:AF-Q24120-F1 PROTEIN CAPPUCCINO;
 796:  ej9s-A  4.0 14.1   93   972    3   DROME:AF-Q9XZ08-F1 EXOSTOSIN-3;
 797:  ei6b-A  4.0  7.1  101   863    7   DROME:AF-Q8IR94-F1 UNCHARACTERIZED PROTEIN;
 798:  eiyr-A  4.0  4.8  126   214    4   DROME:AF-Q9VX58-F1 LP09593P;
 799:  emep-A  4.0  4.9  148   526    5   DROME:AF-Q9VBQ7-F1 FI04601P;
 800:  ehdj-A  4.0 14.8  112   737    6   DROME:AF-Q9VC70-F1 UNCHARACTERIZED PROTEIN, ISOFORM A;
 801:  eid4-A  4.0  5.5  109   614    7   DROME:AF-Q9VWK4-F1 IP12869P;
 802:  elqs-A  4.0 11.4  123   389    6   DROME:AF-Q9VE68-F1 UNCHARACTERIZED PROTEIN;
 803:  emw1-A  4.0  7.1  109   149    5   DROME:AF-Q9VQP9-F1 PUTATIVE OLIGOSACCHARYLTRANSFERASE COMPLEX SUBUNI
 804:  eeh3-A  4.0  3.9   88   945    7   DROME:AF-Q9VHY2-F1 UNCHARACTERIZED PROTEIN, ISOFORM C;
 805:  ei0i-A  4.0  8.7  128   447    4   DROME:AF-Q9VRE6-F1 GH12419P1;
 806:  efff-A  4.0 18.8  155   664    4   DROME:AF-Q9VFD5-F1 PROTEIN FEM-1 HOMOLOG CG6966;
 807:  edpc-A  4.0  7.6  119  1639    6   DROME:AF-P15215-F1 LAMININ SUBUNIT GAMMA-1;
 808:  eg3j-A  4.0  5.9   93   458    1   DROME:AF-Q9VAR7-F1 P4HC DOMAIN-CONTAINING PROTEIN;
 809:  ehw4-A  4.0  4.2  130   326    5   DROME:AF-Q9VLP9-F1 POLYPRENOL REDUCTASE;
 810:  eefw-A  4.0  5.0  113   275    6   DROME:AF-Q9VKG2-F1 SPERM-ASSOCIATED ANTIGEN 4;
 811:  emxr-A  4.0  5.0   98   525    4   DROME:AF-Q8T5S8-F1 PROCOLLAGEN-PROLINE 4-DIOXYGENASE;
 812:  eewz-A  4.0  6.7   75   103    1   DROME:AF-E1JIX4-F1 UNCHARACTERIZED PROTEIN;
 813:  ehqi-A  4.0  8.8   95   708    7   DROME:AF-A1Z6W2-F1 UNCHARACTERIZED PROTEIN;
 814:  emz7-A  4.0  6.4  153   528   11   DROME:AF-Q8MRD1-F1 RE05533P;
 815:  ejs0-A  4.0  4.9  122   238    6   DROME:AF-Q9VS07-F1 AT01876P;
 816:  edsv-A  4.0 10.5  114  1094    9   DROME:AF-Q0KHX7-F1 FI18193P1;
 817:  edw3-A  4.0 18.8  125   305    3   DROME:AF-Q9VMN2-F1 UNCHARACTERIZED PROTEIN;
 818:  ees6-A  4.0  9.4   96   132   11   DROME:AF-Q6GUR9-F1 ACP53C14B;
 819:  efra-A  4.0  8.9  127   448    9   DROME:AF-Q9Y124-F1 BCDNA.GH08385;
 820:  ec8f-A  4.0  7.1  154  1062    8   DROME:AF-M9PG15-F1 SECRETORY PATHWAY CALCIUM ATPASE, ISOFORM G;
 821:  efeh-A  3.9 12.0   87   126    8   DROME:AF-Q9VJK9-F1 GEO06505P1;
 822:  ejds-A  3.9 17.2  157   980   10   DROME:AF-Q9VFS5-F1 SERINE/THREONINE-PROTEIN PHOSPHATASE 4 REGULATORY
 823:  ehr6-A  3.9  8.7  143   291    6   DROME:AF-Q9VG03-F1 GH08448P;
 824:  edja-A  3.9 12.3  157  2096    8   DROME:AF-Q9VM75-F1 HEAT REPEAT-CONTAINING PROTEIN 1 HOMOLOG;
 825:  eksm-A  3.9  7.0  114   223    9   DROME:AF-Q7K0E3-F1 MOB KINASE ACTIVATOR-LIKE 4;
 826:  em0f-A  3.9  6.4  166   693    5   DROME:AF-A2VEY9-F1 PALMITOYLTRANSFERASE APP;
 827:  elt6-A  3.9  5.3  131   519    8   DROME:AF-P25162-F1 ACETYLCHOLINE RECEPTOR SUBUNIT BETA-LIKE 2;
 828:  ed1u-A  3.9 10.1  146   781    8   DROME:AF-Q9VQS4-F1 SPINDLY;
 829:  efjc-A  3.9  6.2   99   160   10   DROME:AF-A1Z9K9-F1 UNCHARACTERIZED PROTEIN, ISOFORM A;
 830:  efpf-A  3.9  8.0  143   535   10   DROME:AF-Q9VUM7-F1 BESTROPHIN HOMOLOG;
 831:  ede8-A  3.9  6.8  138   709    9   DROME:AF-Q94883-F1 DNA REPLICATION-RELATED ELEMENT FACTOR, ISOFORM A
 832:  ejwf-A  3.9  4.6   95   174    6   DROME:AF-Q9VHS6-F1 COPPER TRANSPORTER;
 833:  ekur-A  3.9  8.4  136   581   10   DROME:AF-O77438-F1 FRIZZLED-3;
 834:  edll-A  3.9  5.2  114   496    6   DROME:AF-Q08832-F1 GAMMA-AMINOBUTYRIC ACID RECEPTOR SUBUNIT BETA-LIK
 835:  elur-A  3.9 12.0   91   816    5   DROME:AF-Q9VKJ9-F1 COILED-COIL AND C2 DOMAIN-CONTAINING PROTEIN 1-LI
 836:  ef8h-A  3.9  5.4  129   477    8   DROME:AF-Q8ITC7-F1 NEUROPEPTIDES CAPA RECEPTOR;
 837:  eijk-A  3.9 13.2  120   511    6   DROME:AF-Q9VLZ7-F1 PROBABLE CYTOCHROME P450 4D21;
 838:  ekz6-A  3.9  6.3   78   173    5   DROME:AF-Q9VAD7-F1 RH37294P;
 839:  eh8y-A  3.9  4.0  123   693    6   DROME:AF-Q9VSJ8-F1 EXOCYST COMPLEX COMPONENT 7;
 840:  egf4-A  3.9  3.6  119   235    7   DROME:AF-Q7JVK6-F1 COMPONENT 3 OF PROMOTER OF RISC;
 841:  ekzh-A  3.9  8.2  155   508    9   DROME:AF-A1ZAQ4-F1 UNCHARACTERIZED PROTEIN, ISOFORM A;
 842:  em23-A  3.9  7.0  139   710    6   DROME:AF-Q9VF78-F1 CONSERVED OLIGOMERIC GOLGI COMPLEX SUBUNIT 2;
 843:  elz7-A  3.9 15.9  102   446    5   DROME:AF-B7YZX2-F1 INWARDLY RECTIFYING POTASSIUM CHANNEL 3, ISOFORM
 844:  ejtm-A  3.9 15.7  107   377    4   DROME:AF-Q9VUN5-F1 FI08508P;
 845:  emt4-A  3.9  9.0  106   552    2   DROME:AF-Q9VET1-F1 FI07620P;
 846:  ekmo-A  3.9 12.3  123  1039    8   DROME:AF-Q0KHQ5-F1 SERINE/THREONINE-PROTEIN KINASE TAO;
 847:  eh1b-A  3.9  9.6  112   536    8   DROME:AF-A1Z6W1-F1 FI21641P1;
 848:  eh8v-A  3.9  4.2  147   460    9   DROME:AF-Q4V5R4-F1 GLUTAMATE TRANSPORTER POLYPHEMUS;
 849:  ecve-A  3.9 17.2  107   649    7   DROME:AF-Q24175-F1 DISCONTINUOUS ACTIN HEXAGON;
 850:  elgb-A  3.9 16.5  123  1073    7   DROME:AF-Q9VKT1-F1 GH11711P;
 851:  ekgm-A  3.9  9.1  117   800    7   DROME:AF-Q7K4N3-F1 NUCLEAR CAP-BINDING PROTEIN SUBUNIT 1;
 852:  ee1y-A  3.9  7.7  124   710    7   DROME:AF-A1ZB47-F1 GUANYLATE CYCLASE;
 853:  eeun-A  3.9  7.2  141   600    3   DROME:AF-Q9VMX1-F1 KIF-BINDING PROTEIN;
 854:  eh1w-A  3.9  6.3  137   805    3   DROME:AF-P16395-F1 MUSCARINIC ACETYLCHOLINE RECEPTOR DM1;
 855:  efbz-A  3.9  4.7  132   957    7   DROME:AF-B7YZM8-F1 BARDET-BIEDL SYNDROME 9;
 856:  elh3-A  3.9 10.9  129   877    7   DROME:AF-P27619-F1 DYNAMIN;
 857:  eh4o-A  3.9  5.0  149   446    6   DROME:AF-P18931-F1 NADH-UBIQUINONE OXIDOREDUCTASE CHAIN 4;
 858:  ee97-A  3.9  6.2  132   532    9   DROME:AF-P83118-F1 PROBABLE G-PROTEIN COUPLED RECEPTOR MTH-LIKE 11;
 859:  eg06-A  3.9  6.7  127   492    7   DROME:AF-Q9W0V7-F1 PROBABLE G-PROTEIN COUPLED RECEPTOR MTH-LIKE 8;
 860:  eena-A  3.9  9.1  125   652    7   DROME:AF-Q9V411-F1 NUCLEOLAR GTP-BINDING PROTEIN 1;
 861:  eia8-A  3.8  5.7  118   256    3   DROME:AF-O76899-F1 EG:80H7.2 PROTEIN;
 862:  eh18-A  3.8 11.9   97   509    8   DROME:AF-Q95SK3-F1 CDK5RAP3-LIKE PROTEIN;
 863:  eh3m-A  3.8 13.0  133   497    3   DROME:AF-Q8MMD6-F1 MAJOR FACILITATOR SUPERFAMILY TRANSPORTER 1;
 864:  eeor-A  3.8  5.3  149   511    5   DROME:AF-P41596-F1 DOPAMINE RECEPTOR 1;
 865:  ehxk-A  3.8  7.7  129   664    9   DROME:AF-Q9W3M4-F1 LD24308P;
 866:  egis-A  3.8 14.3  131   436    3   DROME:AF-Q9VG64-F1 RE35942P;
 867:  ejh9-A  3.8  5.6  148   448    6   DROME:AF-Q9VP87-F1 DECAPRENYL DIPHOSPHATE SYNTHASE SUBUNIT 2, ISOFOR
 868:  eldb-A  3.8  4.7  132   572    8   DROME:AF-P18932-F1 NADH-UBIQUINONE OXIDOREDUCTASE CHAIN 5;
 869:  eh0m-A  3.8 13.6  101   540    6   DROME:AF-Q9VA63-F1 PROCOLLAGEN-PROLINE 4-DIOXYGENASE;
 870:  ek67-A  3.8  5.9  146   527    6   DROME:AF-Q9VC02-F1 MAHOGANY;
 871:  ej21-A  3.8  4.8  117   426    8   DROME:AF-Q9VGI0-F1 HISTAMINE-GATED CHLORIDE CHANNEL SUBUNIT 1;
 872:  eekn-A  3.8  9.0  134  1122    7   DROME:AF-Q9W196-F1 LP03102P;
 873:  ej11-A  3.8  8.1   95  1667    7   DROME:AF-Q9VHT6-F1 UNCHARACTERIZED PROTEIN, ISOFORM A;
 874:  eefk-A  3.8 14.8  117   609    7   DROME:AF-P39768-F1 PAIR-RULE PROTEIN ODD-PAIRED;
 875:  elll-A  3.8  3.3   70   201    4   DROME:AF-Q7K2X4-F1 GH01933P;
 876:  efeq-A  3.8 23.2   97   681    3   DROME:AF-Q9VEA9-F1 LD24550P;
 877:  eftu-A  3.8  7.6  104  1566   10   DROME:AF-Q27421-F1 PROTEIN OUTSPREAD;
 878:  eg2u-A  3.8 15.3  149  1478    8   DROME:AF-Q8MYL1-F1 FANCD2;
 879:  efg7-A  3.8  4.7  136  1183    4   DROME:AF-Q9VUC6-F1 FORMIN-LIKE PROTEIN;
 880:  efmf-A  3.8  5.7  121   834   13   DROME:AF-Q9VE75-F1 V-TYPE PROTON ATPASE SUBUNIT A;
 881:  ek3f-A  3.8  9.2  130   536    6   DROME:AF-Q9VQ34-F1 GH17801P;
 882:  el8u-A  3.8  9.4  101   448   10   DROME:AF-Q9VZG8-F1 RT03134P;
 883:  eiyz-A  3.8  6.8  125   650    8   DROME:AF-Q9VKU7-F1 GAMMA-TUBULIN COMPLEX COMPONENT 4 HOMOLOG;
 884:  ekii-A  3.8  8.9  134   904   10   DROME:AF-A1ZBF7-F1 V-TYPE PROTON ATPASE SUBUNIT A;
 885:  eh9l-A  3.8  7.1  126   694    9   DROME:AF-Q9VZZ7-F1 FI03949P;
 886:  ec6y-A  3.8 13.1   94   642    7   DROME:AF-A8JQX3-F1 NOCTURNIN;
 887:  eij3-A  3.8 12.5  177   775    6   DROME:AF-Q9W395-F1 ANAPHASE-PROMOTING COMPLEX SUBUNIT 4;
 888:  ef8j-A  3.8 22.1   95   442    6   DROME:AF-Q9Y162-F1 VESICLE-FUSING ATPASE;
 889:  ekim-A  3.8 14.2  128   671    9   DROME:AF-Q9VZ62-F1 FASCETTO;
 890:  ej8z-A  3.8  9.2  172  2111    5   DROME:AF-Q9VWE6-F1 PROTEIN ELYS HOMOLOG;
 891:  ek4f-A  3.8  3.4   69   266    7   DROME:AF-Q9VT69-F1 PHOSPHATIDYLINOSITOL-4,5-BISPHOSPHATE 4-PHOSPHATA
 892:  el20-A  3.8  5.9  131   758    9   DROME:AF-Q8IN35-F1 NEUROPEPTIDE SIFAMIDE RECEPTOR;
 893:  egjb-A  3.8 10.2   88   606    8   DROME:AF-Q2MGM0-F1 IONOTROPIC RECEPTOR 62A;
 894:  egit-A  3.8 14.3   98   230   11   DROME:AF-Q9VAK2-F1 UNCHARACTERIZED PROTEIN, ISOFORM A;
 895:  eg2q-A  3.8 13.1  128  1318    5   DROME:AF-P25455-F1 1-PHOSPHATIDYLINOSITOL 4,5-BISPHOSPHATE PHOSPHODI
 896:  empp-A  3.8  4.2   76   507    9   DROME:AF-Q9VKN9-F1 RE12806P;
 897:  elqq-A  3.8  8.3   96   191    3   DROME:AF-M9MRG9-F1 UNCHARACTERIZED PROTEIN;
 898:  ehku-A  3.8 12.5  131   511    6   DROME:AF-Q9VJT3-F1 AT31519P;
 899:  ecvi-A  3.8 16.9  105   152    6   DROME:AF-Q9W4M5-F1 GEO10373P1;
 900:  eixj-A  3.8 12.3  118   730    3   DROME:AF-Q7JUN3-F1 ATP-BINDING CASSETTE SUB-FAMILY D MEMBER;
 901:  ehcb-A  3.8  7.7  132  2036    7   DROME:AF-A0A0U1QT59-F1 TRANSMEMBRANE CHANNEL-LIKE, ISOFORM C;
 902:  efv3-A  3.8  9.9   90   174    7   DROME:AF-A8DYC7-F1 UNCHARACTERIZED PROTEIN;
 903:  ei35-A  3.8  5.5  131   533    5   DROME:AF-Q8SYV9-F1 PROBABLE G-PROTEIN COUPLED RECEPTOR MTH-LIKE 14;
 904:  ehuy-A  3.8 13.8   79   367    5   DROME:AF-Q9VP44-F1 EARTHBOUND 2, ISOFORM A;
 905:  ekc0-A  3.8  9.6  164   486   10   DROME:AF-Q9VYH9-F1 HECTOR, ISOFORM A;
 906:  ed62-A  3.8 10.0  165   471    7   DROME:AF-Q8IQF3-F1 AA_TRANS DOMAIN-CONTAINING PROTEIN;
 907:  edeh-A  3.8  9.7  124   495    5   DROME:AF-A0A0B4KH28-F1 SYNDAPIN, ISOFORM C;
 908:  eimz-A  3.8 11.1  121  1001    6   DROME:AF-Q94526-F1 OPEN RECTIFIER POTASSIUM CHANNEL PROTEIN 1;
 909:  efpb-A  3.8 22.4   98   340    7   DROME:AF-D2A6L3-F1 CHITIN-BINDING TYPE-4 DOMAIN-CONTAINING PROTEIN;
 910:  elks-A  3.8  9.2  146   338    8   DROME:AF-Q9W2J0-F1 UNCHARACTERIZED PROTEIN;
 911:  efhi-A  3.8 12.4  142   805    6   DROME:AF-P23647-F1 SERINE/THREONINE-PROTEIN KINASE FUSED;
 912:  ed3y-A  3.8 16.5  172  2139    6   DROME:AF-Q9VUQ9-F1 NON-SPECIFIC SERINE/THREONINE PROTEIN KINASE;
 913:  emeb-A  3.7 17.8  161  1191    7   DROME:AF-Q9VUY8-F1 WASH COMPLEX SUBUNIT HOMOLOG 5;
 914:  eess-A  3.7  8.0  157   495    7   DROME:AF-Q9VEX1-F1 FI18611P1;
 915:  emg7-A  3.7  9.2  144   395    7   DROME:AF-Q9VAS7-F1 INNEXIN INX3;
 916:  eiho-A  3.7  5.4  151  1077    7   DROME:AF-A0A0B4LGD3-F1 KAZACHOC, ISOFORM G;
 917:  ed80-A  3.7  4.8   91   902    8   DROME:AF-Q9W2E9-F1 KINASE;
 918:  egef-A  3.7  7.2  114   414    6   DROME:AF-Q9VVU1-F1 FI09602P;
 919:  eg1m-A  3.7  7.9  132   704    8   DROME:AF-Q9VW76-F1 GH12423P;
 920:  ej1i-A  3.7 11.0  146   604    8   DROME:AF-Q9VSS2-F1 SIGNAL RECOGNITION PARTICLE SUBUNIT SRP68;
 921:  eeqk-A  3.7  4.9  105   220    6   DROME:AF-Q9VR65-F1 UNCHARACTERIZED PROTEIN;
 922:  egm1-A  3.7  7.4   91   185    8   DROME:AF-A8JRH0-F1 UNCHARACTERIZED PROTEIN, ISOFORM A;
 923:  ec65-A  3.7  9.3   97   189    8   DROME:AF-Q9VZ09-F1 PROTEIN SISTERLESS A;
 924:  efkj-A  3.7  9.5  157   486    4   DROME:AF-A1A714-F1 IP17403P;
 925:  ekdv-A  3.7 11.9  141   533    9   DROME:AF-Q0E8E1-F1 GH08173P;
 926:  ek3k-A  3.7  5.7   74   210    9   DROME:AF-Q9V359-F1 VACUOLAR PROTEIN SORTING-ASSOCIATED PROTEIN 28 HO
 927:  efs2-A  3.7 13.1   89   741    4   DROME:AF-Q9W064-F1 DBX;
 928:  eeoi-A  3.7  4.9   99   267    4   DROME:AF-Q9VVJ5-F1 NEDD4 FAMILY INTERACTING PROTEIN;
 929:  ef50-A  3.7 10.4  136  1307    5   DROME:AF-Q8MT77-F1 LD28489P;
 930:  ec94-A  3.7 13.6  140  1402    6   DROME:AF-Q9VC63-F1 FI20190P1;
 931:  ejgj-A  3.7 13.6  147   523    3   DROME:AF-Q9VBE7-F1 UNCHARACTERIZED PROTEIN;
 932:  eguj-A  3.7 15.7  103  1659    5   DROME:AF-Q9VMD0-F1 DAXX-LIKE PROTEIN;
 933:  efzb-A  3.7  5.1  142   499    8   DROME:AF-Q9Y1A7-F1 LD25378P;
 934:  eczd-A  3.7  5.6  120   978    6   DROME:AF-M9PI70-F1 PH-SENSITIVE CHLORIDE CHANNEL 1, ISOFORM N;
 935:  ehw8-A  3.7  8.9  108   371    5   DROME:AF-Q9VJX8-F1 VERY-LONG-CHAIN (3R)-3-HYDROXYACYL-COA DEHYDRATAS
 936:  efos-A  3.7 11.6   96   332    4   DROME:AF-Q9VWS9-F1 UNCHARACTERIZED PROTEIN;
 937:  ei3z-A  3.7  7.1  138   436    7   DROME:AF-Q9VRE4-F1 LD23009P;
 938:  ef4d-A  3.7  5.2  139   226    5   DROME:AF-Q7JVE7-F1 SUGAR TRANSPORTER SWEET1;
 939:  eim6-A  3.7  6.2   79   720   10   DROME:AF-Q7JRQ1-F1 AT21895P;
 940:  ej0y-A  3.7  8.3  142   515    6   DROME:AF-Q9VVQ6-F1 PROCOLLAGEN-PROLINE 4-DIOXYGENASE;
 941:  eeyt-A  3.7  6.9  153  1696    5   DROME:AF-Q9VR59-F1 INOSITOL HEXAKISPHOSPHATE AND DIPHOSPHOINOSITOL-
 942:  egs7-A  3.7  7.2   93  1034   12   DROME:AF-Q8IPT2-F1 STRUCTURAL MAINTENANCE OF CHROMOSOMES PROTEIN 5;
 943:  egzc-A  3.7  4.6  145   350    3   DROME:AF-Q7KGH1-F1 FI04477P;
 944:  efbl-A  3.7  5.2  143   517    8   DROME:AF-Q9VB75-F1 GH08870P;
 945:  ejir-A  3.7 15.1  111   586    7   DROME:AF-A1ZAR6-F1 XPO1 DOMAIN-CONTAINING PROTEIN;
 946:  egyh-A  3.7  6.9   86   159    5   DROME:AF-Q9VQR2-F1 NADH DEHYDROGENASE  1 BETA SUBCOMPLEX
 947:  elbc-A  3.7  8.4  130   986    7   DROME:AF-Q9VHY7-F1 HL04706P;
 948:  eifr-A  3.7  5.3  130   613   10   DROME:AF-A0A4D6K4L3-F1 PALMITOYLTRANSFERASE;
 949:  eggr-A  3.7  5.9  142   318    6   DROME:AF-Q9VLG1-F1 LD06593P;
 950:  efdf-A  3.7 30.4  115   836    3   DROME:AF-Q9W0V1-F1 3-PHOSPHOINOSITIDE-DEPENDENT PROTEIN KINASE 1;
 951:  ehm0-A  3.7  4.8  176   646    7   DROME:AF-Q7KT29-F1 UNCHARACTERIZED PROTEIN;
 952:  edh1-A  3.6 15.9  155  2077    5   DROME:AF-Q7PLI2-F1 NIPPED-B PROTEIN;
 953:  elvg-A  3.6  3.2  102   269    3   DROME:AF-Q9VIT5-F1 RH01238P;
 954:  efya-A  3.6  5.6  139   457    7   DROME:AF-Q9VTD5-F1 AA_TRANS DOMAIN-CONTAINING PROTEIN;
 955:  eeui-A  3.6  7.6  116  2300    5   DROME:AF-Q9VZS7-F1 HOBBIT, ISOFORM B;
 956:  ehqc-A  3.6  5.3  123   295    6   DROME:AF-Q9VCY6-F1 ELONGATION OF VERY LONG CHAIN FATTY ACIDS PROTEIN
 957:  ef5p-A  3.6 14.0  117   523    2   DROME:AF-Q9VBR4-F1 COMPLEX I-49KD;
 958:  effd-A  3.6  4.1  141   572    8   DROME:AF-M9PEU1-F1 UNCHARACTERIZED PROTEIN, ISOFORM G;
 959:  egf0-A  3.6 35.4  148   597    7   DROME:AF-Q8T3W3-F1 AT27838P;
 960:  ehxx-A  3.6 12.5  129   480    9   DROME:AF-Q9VWJ8-F1 LP07257P;
 961:  egcz-A  3.6 12.4  164   392    7   DROME:AF-O77475-F1 CERAMIDE PHOSPHOETHANOLAMINE SYNTHASE;
 962:  egat-A  3.6  5.6  132   464    8   DROME:AF-P25931-F1 RYAMIDE RECEPTOR;
 963:  eh2a-A  3.6  5.2  140   465    6   DROME:AF-Q9VTD7-F1 UNCHARACTERIZED PROTEIN, ISOFORM B;
 964:  eeyd-A  3.6  5.6   68   216    6   DROME:AF-Q9VLD7-F1 AUSTRALIN, ISOFORM A;
 965:  emka-A  3.6 14.7  136  1302   11   DROME:AF-Q00748-F1 MULTIDRUG RESISTANCE PROTEIN HOMOLOG 65;
 966:  eidu-A  3.6  3.0   67    80    4   DROME:AF-B7Z0J4-F1 COX ASSEMBLY MITOCHONDRIAL PROTEIN;
 967:  egsd-A  3.6  8.1  100   170    7   DROME:AF-Q8T8R7-F1 AT31812P;
 968:  ef3c-A  3.6  7.0  119   245    5   DROME:AF-Q9V3P3-F1 LD45860P;
 969:  ec70-A  3.6  4.8  124   724    7   DROME:AF-B7Z028-F1 ACYL-COENZYME A OXIDASE;
 970:  ejec-A  3.6  7.4  179  1291    6   DROME:AF-Q9VF87-F1 CYTOPLASMIC FMR1-INTERACTING PROTEIN;
 971:  efi4-A  3.6  4.6   68   102    7   DROME:AF-Q9VXH4-F1 RE16337P;
 972:  eczc-A  3.6 11.5  165   911    7   DROME:AF-Q0KI14-F1 FI03229P;
 973:  ejpr-A  3.6 14.2  135   937    7   DROME:AF-A8DYR5-F1 SHAW-LIKE, ISOFORM C;
 974:  eig7-A  3.6  6.7   97   160    7   DROME:AF-F7VJS7-F1 MIP31873P;
 975:  ekpr-A  3.6 10.8  152   784    7   DROME:AF-A0A0B4K651-F1 BESTROPHIN 1, ISOFORM C;
 976:  ehw6-A  3.6 10.5   78   993    9   DROME:AF-Q9VSF2-F1 MEDIATOR OF RNA POLYMERASE II TRANSCRIPTION SUBUN
 977:  ejls-A  3.6  5.2  132   751    5   DROME:AF-Q9VJD3-F1 CONSERVED OLIGOMERIC GOLGI COMPLEX SUBUNIT 5;
 978:  ehmp-A  3.6  8.0  123   822    8   DROME:AF-B7Z0K8-F1 COLLAGEN ALPHA CHAIN CG42342;
 979:  ek93-A  3.6  5.8  143   541    6   DROME:AF-Q8IR48-F1 SOBREMESA, ISOFORM B;
 980:  ed64-A  3.6  5.5  107  1126    9   DROME:AF-P55162-F1 MEMBRANE-ASSOCIATED PROTEIN HEM;
 981:  elvb-A  3.6 21.7  109   984    7   DROME:AF-M9MRJ1-F1 UNCHARACTERIZED PROTEIN, ISOFORM F;
 982:  ek62-A  3.6  5.3  131  2224    8   DROME:AF-P98081-F1 PROTEIN DISABLED;
 983:  ej6r-A  3.6  7.5  118   193    8   DROME:AF-Q9W333-F1 IP06839P;
 984:  ehpu-A  3.6 10.6  133   504    5   DROME:AF-A1Z9Q8-F1 DIURETIC HORMONE 44 RECEPTOR 1;
 985:  ed0h-A  3.6  4.9  108   585    4   DROME:AF-Q9W288-F1 NTR, ISOFORM A;
 986:  edva-A  3.6 14.5   99  2147    5   DROME:AF-Q7KUQ6-F1 LIMPET, ISOFORM K;
 987:  em19-A  3.6  5.3  175   742    6   DROME:AF-Q9VAD6-F1 CONSERVED OLIGOMERIC GOLGI COMPLEX SUBUNIT 7;
 988:  elk8-A  3.6  7.1  133   669    8   DROME:AF-Q9VML9-F1 TRISSIN RECEPTOR;
 989:  eljb-A  3.6  4.7   88   208    3   DROME:AF-Q9VF70-F1 CEREBRAL CAVERNOUS MALFORMATION 3;
 990:  ehhs-A  3.6  7.4  136   855    5   DROME:AF-Q5U154-F1 RE01051P;
 991:  efgu-A  3.6 16.8  115   256    3   DROME:AF-E1JHH4-F1 UNCHARACTERIZED PROTEIN;
 992:  elvf-A  3.6 11.0  134   299    6   DROME:AF-Q9W0D7-F1 GM14467P;
 993:  edc6-A  3.5  6.0  110   165    8   DROME:AF-Q9VD32-F1 GEO10853P1;
 994:  eimx-A  3.5  8.0  137   502    7   DROME:AF-Q7K2N3-F1 GH23975P;
 995:  elo2-A  3.5  6.4  115   322    6   DROME:AF-Q9VCY7-F1 ELONGATION OF VERY LONG CHAIN FATTY ACIDS PROTEIN
 996:  eil1-A  3.5 12.1  135   735    7   DROME:AF-Q9VQE0-F1 DYNAMIN-1-LIKE PROTEIN;
 997:  ei4y-A  3.5 11.0   77   183   10   DROME:AF-Q9VZW6-F1 LP16467P;
 998:  ehff-A  3.5 16.5  131  1488    8   DROME:AF-P26019-F1 DNA POLYMERASE ALPHA CATALYTIC SUBUNIT;
 999:  edx1-A  3.5  6.5  111   325    6   DROME:AF-Q9VWK6-F1 POST-GPI ATTACHMENT TO PROTEINS FACTOR 2-LIKE;
1000:  ehri-A  3.5  4.6  140   283    6   DROME:AF-Q9VBM5-F1 PALMITOYLTRANSFERASE;
1001:  ec6v-A  3.5 10.5  139   701    4   DROME:AF-Q9VKA3-F1 ZINC TRANSPORTER 33D, ISOFORM B;
1002:  ejxk-A  3.5  4.8  112   834    6   DROME:AF-M9PI57-F1 NANCHUNG, ISOFORM B;
1003:  eh22-A  3.5  5.5  107   267    5   DROME:AF-Q8MLV2-F1 MIT_C DOMAIN-CONTAINING PROTEIN;
1004:  ee7q-A  3.5 10.0  135   367    9   DROME:AF-Q9VRX6-F1 INNEXIN INX4;
1005:  elip-A  3.5 13.8   87   485    7   DROME:AF-B7Z0B2-F1 UNCHARACTERIZED PROTEIN, ISOFORM E;
1006:  ei4m-A  3.5 14.7  118  2028    8   DROME:AF-A0A0B4JCZ8-F1 MISSING-IN-METASTASIS, ISOFORM F;
1007:  eifb-A  3.5  9.6   83   105    7   DROME:AF-Q9VPE4-F1 VACUOLAR ATPASE ASSEMBLY INTEGRAL MEMBRANE PROTEI
1008:  edai-A  3.5  4.3   83   186    2   DROME:AF-A1ZAF4-F1 UNCHARACTERIZED PROTEIN, ISOFORM A;
1009:  ejmq-A  3.5 15.2   99   594    6   DROME:AF-B7Z0Y1-F1 IONOTROPIC RECEPTOR 7D;
1010:  el1w-A  3.5  9.9  102  1788    0   DROME:AF-P11046-F1 LAMININ SUBUNIT BETA-1;
1011:  efcc-A  3.5  5.1  153  1684    8   DROME:AF-Q9VLT1-F1 PROTEIN MON2 HOMOLOG;
1012:  ed6u-A  3.5 10.9  108   819    7   DROME:AF-Q9VV48-F1 RING-TYPE E3 UBIQUITIN TRANSFERASE;
1013:  eeez-A  3.5  3.8  135   300    7   DROME:AF-Q9I7L7-F1 PALMITOYLTRANSFERASE;
1014:  elyi-A  3.5 21.1  121   345    4   DROME:AF-Q9VDQ6-F1 UNCHARACTERIZED PROTEIN;
1015:  edds-A  3.5 19.1  156  1247    5   DROME:AF-Q9VX80-F1 KINESIN-LIKE PROTEIN UNC-104;
1016:  eejy-A  3.5  7.5  124  1102    7   DROME:AF-O46089-F1 PROTEIN MMS22-LIKE;
1017:  emyo-A  3.5  7.8   94   153    3   DROME:AF-A0A0B4LG35-F1 UNCHARACTERIZED PROTEIN;
1018:  ejy4-A  3.5 10.0  124   419    6   DROME:AF-Q9VMC6-F1 GH06693P;
1019:  ek8k-A  3.5  5.4   78   646    5   DROME:AF-Q9VJ57-F1 GRIP71;
1020:  ei9q-A  3.5 13.4  100   593    5   DROME:AF-B7Z0P2-F1 IONOTROPIC RECEPTOR 94D;
1021:  eltx-A  3.5 20.1  108   435    5   DROME:AF-Q26263-F1 PROTEIN DEADPAN;
1022:  ehd8-A  3.5  2.9   89   180    4   DROME:AF-Q9VA85-F1 GH09039P;
1023:  ekx5-A  3.5 10.5  167  1270    6   DROME:AF-Q9VRV2-F1 UNCHARACTERIZED PROTEIN, ISOFORM A;
1024:  emzo-A  3.5 11.6  124   603    7   DROME:AF-Q7K2J4-F1 DAMPENED, ISOFORM A;
1025:  eiuz-A  3.5  9.1  158  1026    8   DROME:AF-M9PIM3-F1 UNCHARACTERIZED PROTEIN;
1026:  ed71-A  3.5 10.3   74   444    3   DROME:AF-Q9VMS3-F1 CARBOHYDRATE SULFOTRANSFERASE;
1027:  eiej-A  3.5  4.3   97   441    8   DROME:AF-Q9VPQ8-F1 NICOTINIC ACETYLCHOLINE RECEPTOR BETA 3 (DBETA3)
1028:  ehap-A  3.5 14.5   99   547    8   DROME:AF-Q9VA60-F1 PROCOLLAGEN-PROLINE 4-DIOXYGENASE;
1029:  ehc3-A  3.5  4.3  117   810    7   DROME:AF-Q7YU24-F1 TRANSMEMBRANE GTPASE MARF;
1030:  efje-A  3.5  9.8  100   485   10   DROME:AF-Q7KT15-F1 FI19307P1;
1031:  eh2c-A  3.5  7.7   86   740    6   DROME:AF-F3YDF1-F1 ATP-DEPENDENT ZINC METALLOPROTEASE YME1L;
1032:  eeoy-A  3.5  9.2   98   734    4   DROME:AF-Q9VL47-F1 UNCHARACTERIZED PROTEIN;
1033:  egp7-A  3.5  3.9   79   488    6   DROME:AF-Q5U179-F1 RE22408P;
1034:  eglh-A  3.5  9.0  127   577    8   DROME:AF-Q9VDS2-F1 UNCHARACTERIZED PROTEIN;
1035:  ehlb-A  3.5 10.6  108  1275    5   DROME:AF-P19334-F1 TRANSIENT RECEPTOR POTENTIAL PROTEIN;
1036:  ee7n-A  3.5  5.3  143   669    6   DROME:AF-Q9VPG2-F1 FI04531P;
1037:  eg08-A  3.5 11.2  130   419    5   DROME:AF-Q9VSA3-F1 PROBABLE MEDIUM-CHAIN SPECIFIC ACYL-COA DEHYDROGE
1038:  elcu-A  3.5  6.6   71   118    4   DROME:AF-X2JD74-F1 UNCHARACTERIZED PROTEIN;
1039:  edj1-A  3.5 10.1   83   597    6   DROME:AF-A1Z9Y5-F1 IONOTROPIC RECEPTOR 51B;
1040:  el3r-A  3.5  6.3   87   641    8   DROME:AF-Q9VA00-F1 PROTEIN ZWILCH;
1041:  ejdp-A  3.5 11.3  119   233   11   DROME:AF-Q9VVH7-F1 E3 SUMO-PROTEIN LIGASE NSE2;
1042:  ehbf-A  3.4 20.1  155   971    8   DROME:AF-Q9VEC5-F1 IMPORTIN-13;
1043:  eiim-A  3.4  9.6  164  1098    5   DROME:AF-Q9GQN0-F1 RAN-BINDING PROTEIN 16;
1044:  ehyr-A  3.4  6.5  153  1114    7   DROME:AF-Q9VK52-F1 ADENYLYL CYCLASE X B;
1045:  ef2i-A  3.4  6.7   80    98    4   DROME:AF-Q8MZ28-F1 GEO09656P1;
1046:  ele3-A  3.4  9.8  124   387    6   DROME:AF-Q9U1M2-F1 TRANSMEMBRANE PROTEIN 120 HOMOLOG;
1047:  em3e-A  3.4  7.5   68   192    9   DROME:AF-Q9W1V8-F1 CG9893 PROTEIN;
1048:  ehwc-A  3.4  9.8  127   415    5   DROME:AF-Q9VGC2-F1 RE05302P;
1049:  emxg-A  3.4  8.1  137   968    7   DROME:AF-Q9VPM2-F1 UNCHARACTERIZED PROTEIN, ISOFORM A;
1050:  ee1e-A  3.4  4.7   89   994    3   DROME:AF-Q9VSR7-F1 VALYL-TRNA SYNTHETASE;
1051:  ejcl-A  3.4  8.3  171   957    7   DROME:AF-M9PFK5-F1 ANCHOR, ISOFORM B;
1052:  ee00-A  3.4  4.0   94   255   12   DROME:AF-Q86BM2-F1 LP15408P;
1053:  elfl-A  3.4  8.9  141  1108    4   DROME:AF-Q24451-F1 ALPHA-MANNOSIDASE 2;
1054:  eefm-A  3.4 10.4  112   672    6   DROME:AF-Q9W0V0-F1 UNCHARACTERIZED PROTEIN, ISOFORM C;
1055:  ejxy-A  3.4 10.9  149   699    6   DROME:AF-Q8IPV3-F1 UNCHARACTERIZED PROTEIN, ISOFORM A;
1056:  eetg-A  3.4  4.1   88   208    7   DROME:AF-Q24188-F1 PROTEIN LATE BLOOMER;
1057:  eigh-A  3.4  6.7  128   509    8   DROME:AF-O76924-F1 POTENTIAL E3 UBIQUITIN-PROTEIN LIGASE ARIADNE-2;
1058:  eh36-A  3.4  8.7  104   396    4   DROME:AF-Q9VXN3-F1 LD07988P;
1059:  egi8-A  3.4  7.8  106   368    4   DROME:AF-Q9VDY6-F1 GDOWN1;
1060:  efh3-A  3.4  8.6  145   831    7   DROME:AF-Q9VEG4-F1 LP13728P;
1061:  ehrr-A  3.4  5.8  133   942    8   DROME:AF-Q9VHM2-F1 VPS35 ENDOSOMAL PROTEIN SORTING FACTOR-LIKE;
1062:  eekq-A  3.4 10.7  137  1292    4   DROME:AF-Q7KT22-F1 UNCHARACTERIZED PROTEIN;
1063:  ehr9-A  3.4  9.9  124   793    6   DROME:AF-Q9NHV9-F1 PROTEIN VAV;
1064:  effk-A  3.4  3.9   73   231   11   DROME:AF-Q9VU04-F1 RE60105P;
1065:  ehvz-A  3.4  7.9   88   267   10   DROME:AF-Q9V3E5-F1 TETRASPANIN;
1066:  emku-A  3.4  8.7  145   809    5   DROME:AF-Q9VRW4-F1 BESTROPHIN 2;
1067:  em00-A  3.4 17.6  136   730    3   DROME:AF-Q9VC06-F1 LD37516P;
1068:  elr4-A  3.4  9.9  147  1351    8   DROME:AF-Q9VTS3-F1 GRIP163;
1069:  ek0r-A  3.4  6.8  125   185    5   DROME:AF-Q9VPR1-F1 GH02075P;
1070:  embe-A  3.4  3.6   80   532    5   DROME:AF-Q9VZ41-F1 SET AND MYND DOMAIN CONTAINING, ARTHROPOD-SPECIFI
1071:  emmy-A  3.4  9.4  165  2559   10   DROME:AF-A1ZAN6-F1 RHO GUANINE NUCLEOTIDE EXCHANGE FACTOR 2, ISOFORM
1072:  ee7b-A  3.4  6.5   95   177    6   DROME:AF-X2JF29-F1 GLUTATHIONE TRANSFERASE;
1073:  eems-A  3.4  4.0  106   305    2   DROME:AF-Q7KUV8-F1 UNCHARACTERIZED PROTEIN, ISOFORM C;
1074:  ehrw-A  3.4  9.1  110   148    5   DROME:AF-Q8SXX5-F1 GEO12594P1;
1075:  ei6c-A  3.4  6.3  124   566    6   DROME:AF-Q8MLW5-F1 MAJOR FACILITATOR SUPERFAMILY TRANSPORTER 16, ISO
1076:  em0w-A  3.4 14.2  105   907    9   DROME:AF-Q9VMP4-F1 GLUTAMATE RECEPTOR IIA;
1077:  emoo-A  3.4 11.6  127  1201    4   DROME:AF-O16844-F1 KINESIN-LIKE PROTEIN COSTA;
1078:  eiaq-A  3.4  9.7  102   379    3   DROME:AF-Q9VI32-F1 DYNEIN REGULATORY COMPLEX PROTEIN 10;
1079:  ej18-A  3.4  6.6  131   488    3   DROME:AF-P83119-F1 PROBABLE G-PROTEIN COUPLED RECEPTOR MTH-LIKE 12;
1080:  eglr-A  3.4  9.1  125   509   10   DROME:AF-Q9VVQ9-F1 PROCOLLAGEN-PROLINE 4-DIOXYGENASE;
1081:  emgg-A  3.4 15.6  117   254    2   DROME:AF-Q9W012-F1 LP12691P;
1082:  ejjm-A  3.4  4.8  129   276    7   DROME:AF-Q9V447-F1 KRUEPPEL HOMOLOG 2;
1083:  emai-A  3.4 12.9   85   599    4   DROME:AF-Q86B79-F1 RING FINGER PROTEIN UNKEMPT;
1084:  eirv-A  3.4  8.9  128   405    4   DROME:AF-Q9VDT1-F1 ARC42;
1085:  ef86-A  3.4 14.2  151   911    6   DROME:AF-Q8IRS9-F1 GEMIN 4C;
1086:  egz9-A  3.4  5.2  126   517    6   DROME:AF-Q9V817-F1 PROBABLE G-PROTEIN COUPLED RECEPTOR MTH-LIKE 4;
1087:  em09-A  3.4  4.7  104   553    8   DROME:AF-Q9VL88-F1 PICKPOCKET 18;
1088:  eefi-A  3.4  6.4  125   429    6   DROME:AF-Q9VBV5-F1 NUCLEOTIDE EXCHANGE FACTOR SIL1;
1089:  eij1-A  3.4  5.3   77   775    6   DROME:AF-A1Z7U1-F1 UNCHARACTERIZED PROTEIN, ISOFORM C;
1090:  ek9r-A  3.4  6.8  145   994    6   DROME:AF-Q9VFS6-F1 INTEGRATOR COMPLEX SUBUNIT 5;
1091:  embi-A  3.4 13.6  108   637    6   DROME:AF-Q8T6B9-F1 POLY(U)-BINDING-SPLICING FACTOR HALF PINT;
1092:  egsu-A  3.4  8.4   89   222    6   DROME:AF-Q9V3V7-F1 KINETOCHORE PROTEIN SPC25;
1093:  ek2u-A  3.4  5.3   82   713    7   DROME:AF-Q8IPV8-F1 UNCHARACTERIZED PROTEIN;
1094:  ed91-A  3.4  5.4   90   595    3   DROME:AF-Q8IN10-F1 IONOTROPIC RECEPTOR 94A;
1095:  eixl-A  3.4  9.1  131   594    8   DROME:AF-Q95ST2-F1 PROTEIN WNTLESS;
1096:  eg0s-A  3.4  6.8   60   112    7   DROME:AF-Q8MLV4-F1 GEO02306P1;
1097:  emz3-A  3.4 23.1   93   633    5   DROME:AF-Q9VYI8-F1 UNCHARACTERIZED PROTEIN;
1098:  ehpf-A  3.3  4.8   98   292    4   DROME:AF-Q8IP97-F1 PEROXIN-19;
1099:  emem-A  3.3  5.6  136   341    4   DROME:AF-P03896-F1 NADH-UBIQUINONE OXIDOREDUCTASE CHAIN 2;
1100:  ehcw-A  3.3 14.5  133   498    5   DROME:AF-P17972-F1 POTASSIUM VOLTAGE-GATED CHANNEL PROTEIN SHAW;
1101:  ei4l-A  3.3  4.4  139   454    5   DROME:AF-Q9VXF5-F1 UNCHARACTERIZED PROTEIN;
1102:  ehb9-A  3.3 13.6  110  1398    3   DROME:AF-Q9XZ32-F1 UNCHARACTERIZED PROTEIN, ISOFORM A;
1103:  ejko-A  3.3 17.4  133   783    8   DROME:AF-Q9VPX6-F1 ADENYLYL CYCLASE-ASSOCIATED PROTEIN;
1104:  eh4k-A  3.3 13.1   95   270    8   DROME:AF-Q9VNB1-F1 AT23701P;
1105:  ekzv-A  3.3 32.6  118   437    7   DROME:AF-Q9W4J8-F1 FI24210P1;
1106:  elty-A  3.3 17.0  134   614    8   DROME:AF-Q9VE46-F1 HIGH-AFFINITY CHOLINE TRANSPORTER 1;
1107:  edrg-A  3.3  3.5   94   330    5   DROME:AF-Q8SY53-F1 GH11935P;
1108:  ee23-A  3.3  6.1  171  2263    8   DROME:AF-M9PHU0-F1 UNCHARACTERIZED PROTEIN, ISOFORM C;
1109:  ef1f-A  3.3  6.0  141   363    6   DROME:AF-Q7KTW4-F1 RE38102P;
1110:  ejqh-A  3.3  4.2  117   263    5   DROME:AF-Q9I7W3-F1 UNCHARACTERIZED PROTEIN;
1111:  ecw5-A  3.3 10.7   85   302    6   DROME:AF-Q8SXS0-F1 RE40914P;
1112:  ehnl-A  3.3 10.9  133   602    8   DROME:AF-Q7KLE5-F1 ENDOPHILIN-A;
1113:  ejxm-A  3.3  7.1  133   696    5   DROME:AF-A8JV32-F1 UNCHARACTERIZED PROTEIN, ISOFORM C;
1114:  ee1v-A  3.3 13.1   66   568    9   DROME:AF-Q9VEB6-F1 GH11784P;
1115:  ei72-A  3.3  9.9  133   390    5   DROME:AF-Q8SYD9-F1 ENDOPHILIN-A;
1116:  ecvs-A  3.3 15.2  103  1065   10   DROME:AF-M9MSL4-F1 CENTROSOMAL PROTEIN 135KDA, ISOFORM B;
1117:  eecn-A  3.3  5.4  121   223    8   DROME:AF-Q8IQC1-F1 UNCHARACTERIZED GOLGI APPARATUS MEMBRANE PROTEIN-
1118:  egdm-A  3.3  5.3  132   392    6   DROME:AF-A0A0B4KF65-F1 ELONGATION OF VERY LONG CHAIN FATTY ACIDS PROT
1119:  el9s-A  3.3 13.6   86   228    5   DROME:AF-P00408-F1 CYTOCHROME C OXIDASE SUBUNIT 2;
1120:  edl5-A  3.3 16.4  142  1038   10   DROME:AF-Q9VZ07-F1 KINESIN ASSOCIATED PROTEIN 3, ISOFORM G;
1121:  ekph-A  3.3  8.0   82   152    6   DROME:AF-Q9VUE9-F1 IP08778P;
1122:  emhc-A  3.3  6.1  126   496    6   DROME:AF-M9PHT8-F1 UNCHARACTERIZED PROTEIN, ISOFORM D;
1123:  ej4t-A  3.3  8.7  163  2051   10   DROME:AF-Q9VN82-F1 CANOE, ISOFORM E;
1124:  ec0r-A  3.3  6.3   91   155    7   DROME:AF-Q9VND4-F1 GEO12035P1;
1125:  ee4g-A  3.3 25.1  100  2397    4   DROME:AF-M9PB01-F1 WD REPEAT DOMAIN 62, ISOFORM G;
1126:  eemg-A  3.3  5.2  148   290    6   DROME:AF-Q9VBM7-F1 PALMITOYLTRANSFERASE;
1127:  efm0-A  3.3  7.5  140   421    5   DROME:AF-Q8T3Z0-F1 TEKTIN;
1128:  ejyy-A  3.3 12.0  131  1123    6   DROME:AF-Q9W3W0-F1 INACTIVE;
1129:  ee8y-A  3.3  6.5  110   836    6   DROME:AF-Q9VB05-F1 ALG-2 INTERACTING PROTEIN X;
1130:  ek68-A  3.3 18.5   98   832    8   DROME:AF-Q9VWS3-F1 RAB11 INTERACTING PROTEIN, ISOFORM A;
1131:  egy0-A  3.3  6.3   98   695    4   DROME:AF-Q9VGR1-F1 GRIP AND COILED-COIL DOMAIN CONTAINING 88 KDA;
1132:  el1a-A  3.3  7.9  139   305    8   DROME:AF-Q9VNU0-F1 RE35159P;
1133:  ek95-A  3.3  4.1   85   536    7   DROME:AF-Q9VC10-F1 PHOSPHATIDYLINOSITOL GLYCAN ANCHOR BIOSYNTHESIS C
1134:  eg8j-A  3.3  6.6  162  1801    8   DROME:AF-Q9V453-F1 UNCHARACTERIZED PROTEIN;
1135:  ek6q-A  3.3  6.2  124   518    6   DROME:AF-Q9VRN2-F1 PROBABLE G-PROTEIN COUPLED RECEPTOR MTH-LIKE 2;
1136:  ekcz-A  3.3 13.6   97  1034    6   DROME:AF-P54362-F1 AP-3 COMPLEX SUBUNIT DELTA;
1137:  elyu-A  3.3 16.3  102   635    9   DROME:AF-A8JNS4-F1 STARVIN, ISOFORM E;
1138:  eczw-A  3.3 10.5  124   921    4   DROME:AF-Q7K3L1-F1 GUANYLATE KINASE-ASSOCIATED PROTEIN MARS;
1139:  ei9w-A  3.3  8.2  113  1265    3   DROME:AF-P13496-F1 DYNACTIN SUBUNIT 1;
1140:  edh4-A  3.3  9.1  149   569    5   DROME:AF-Q95V50-F1 PPR-Y;
1141:  edtc-A  3.3  5.4  130   435    8   DROME:AF-O77410-F1 EUKARYOTIC TRANSLATION INITIATION FACTOR 3 SUBUNI
1142:  ehe2-A  3.3  7.7   72   575    6   DROME:AF-Q9VXB8-F1 FI24431P1;
1143:  eg7n-A  3.3 15.6  110   536    6   DROME:AF-Q9VE00-F1 PROBABLE CYTOCHROME P450 12A4, MITOCHONDRIAL;
1144:  eko4-A  3.3  4.2  135   510    9   DROME:AF-Q27333-F1 LETHAL(2)NEIGHBOUR OF TID PROTEIN;
1145:  em6i-A  3.3  7.0  123   470    2   DROME:AF-Q9W593-F1 EG:BACN32G11.2 PROTEIN;
1146:  egyu-A  3.3  3.5   78   213    9   DROME:AF-P48604-F1 GRPE PROTEIN HOMOLOG, MITOCHONDRIAL;
1147:  ed6n-A  3.3 11.4   92   121    7   DROME:AF-M9ND94-F1 UNCHARACTERIZED PROTEIN, ISOFORM A;
1148:  ei3o-A  3.3 12.3  122  1500    7   DROME:AF-B7YZL9-F1 FOCAL ADHESION KINASE, ISOFORM D;
1149:  emzi-A  3.2 12.3   90   801    8   DROME:AF-Q9W3K6-F1 LD35927P;
1150:  emso-A  3.2 15.9   90   632   13   DROME:AF-A1ZBM9-F1 IONOTROPIC RECEPTOR 56D;
1151:  eega-A  3.2  9.9  145  1025    4   DROME:AF-X2JDY8-F1 GTPASE REGULATOR ASSOCIATED WITH FAK, ISOFORM G;
1152:  eftv-A  3.2  6.5  144   743    3   DROME:AF-Q9W0C5-F1 ATP BINDING CASSETTE SUBFAMILY B MEMBER 7, ISOFOR
1153:  ehbg-A  3.2 12.4  130   450    2   DROME:AF-Q9VJA5-F1 FI08023P;
1154:  ejqb-A  3.2 12.5  146  1851    8   DROME:AF-P91645-F1 VOLTAGE-DEPENDENT CALCIUM CHANNEL TYPE A SUBUNIT
1155:  emo3-A  3.2 44.2  115   795    6   DROME:AF-Q9W289-F1 GOLGI MATRIX PROTEIN 130 KD;
1156:  egp8-A  3.2 17.4  177  2263   10   DROME:AF-Q7KVD1-F1 TRIO, ISOFORM A;
1157:  ehms-A  3.2  7.3   96   313    5   DROME:AF-B6IDT8-F1 IP20336P;
1158:  ek5v-A  3.2  6.7  150   595    9   DROME:AF-Q9VLY4-F1 IP11961P;
1159:  efzv-A  3.2 18.5   88   147   11   DROME:AF-Q9W222-F1 GEO10449P1;
1160:  ekmi-A  3.2  8.2  147   948    3   DROME:AF-Q7KT91-F1 NON-LYSOSOMAL GLUCOSYLCERAMIDASE;
1161:  ej24-A  3.2 10.8  116   831    8   DROME:AF-A4IJ58-F1 IP17195P;
1162:  eme6-A  3.2  5.1  143   324    6   DROME:AF-Q7K1H0-F1 GH09096P;
1163:  eg74-A  3.2 21.6  161   973   11   DROME:AF-Q9W0F4-F1 STROMALIN-2;
1164:  ehd4-A  3.2  6.2   97   269    4   DROME:AF-Q9VXB1-F1 FI24303P1;
1165:  eecz-A  3.2  6.0  140   369    6   DROME:AF-O01668-F1 OPSIN RH6;
1166:  elp4-A  3.2 10.5  145   952    9   DROME:AF-Q8I0D4-F1 RE20510P;
1167:  emps-A  3.2  4.6  116   234    9   DROME:AF-A0A0B4K701-F1 UNCHARACTERIZED PROTEIN, ISOFORM B;
1168:  ed5a-A  3.2  7.2   88   133    5   DROME:AF-A0A6H2EED7-F1 UNCHARACTERIZED PROTEIN;
1169:  ec07-A  3.2 15.3  104   758    4   DROME:AF-Q8MPP3-F1 MATRIX METALLOPROTEINASE-2;
1170:  eh2g-A  3.2  6.5   88   268    9   DROME:AF-A8Y4V5-F1 FI20903P1;
1171:  ei71-A  3.2 12.2  119   718    8   DROME:AF-Q9XYY9-F1 LD12055P;
1172:  efo6-A  3.2  5.6  158   726   11   DROME:AF-B7Z122-F1 TRANSPORTER;
1173:  el8v-A  3.2  3.3   87   142    7   DROME:AF-A2VER2-F1 IP18228P;
1174:  ed5q-A  3.2  5.7   72   137    4   DROME:AF-A0A0B4JCU2-F1 UNCHARACTERIZED PROTEIN, ISOFORM A;
1175:  eez5-A  3.2  9.3  104   264    7   DROME:AF-Q8SWS7-F1 NUCLEOLAR PROTEIN 12;
1176:  ej46-A  3.2  9.5  132  2008    5   DROME:AF-A0A0B4K7Q6-F1 MYOBLAST CITY, ISOFORM B;
1177:  eh3a-A  3.2 14.7  133  2131    5   DROME:AF-P35500-F1 SODIUM CHANNEL PROTEIN PARA;
1178:  ej93-A  3.2 13.1  111   647    8   DROME:AF-Q9VS45-F1 LD03170P;
1179:  ejsx-A  3.2  8.9  112   603    7   DROME:AF-A2RVG5-F1 IP17430P;
1180:  ef65-A  3.2  7.4   97   181    7   DROME:AF-Q9VDT4-F1 UNCHARACTERIZED PROTEIN, ISOFORM A;
1181:  efce-A  3.2 22.5  115   570    3   DROME:AF-Q8MR37-F1 KRUEPPEL-LIKE FACTOR LUNA;
1182:  ehq7-A  3.2  8.1  107   596    7   DROME:AF-Q7K3N1-F1 GH27401P;
1183:  eibd-A  3.2  3.0   67   731    9   DROME:AF-Q95RG8-F1 G PROTEIN-COUPLED RECEPTOR KINASE INTERACTING ARF
1184:  ekka-A  3.2  8.2   61    81    7   DROME:AF-Q8IQC4-F1 GHIBERTI;
1185:  el9t-A  3.2  7.9  119   711    7   DROME:AF-Q9W5C1-F1 RE02292P;
1186:  emah-A  3.2 10.3  135   738    7   DROME:AF-Q9W366-F1 RE59932P;
1187:  efec-A  3.2 10.8  117   855    4   DROME:AF-Q7JPB9-F1 GH12235P;
1188:  ejip-A  3.2 12.1  122   655    7   DROME:AF-Q9VK41-F1 TETRATRICOPEPTIDE REPEAT PROTEIN 30 HOMOLOG;
1189:  emos-A  3.2  6.1  150   435    6   DROME:AF-Q9VSV3-F1 PALMITOYLTRANSFERASE;
1190:  emqx-A  3.2  8.9   77   357    8   DROME:AF-Q9VXG0-F1 CELL CYCLE CONTROL PROTEIN 50A;
1191:  edge-A  3.2  8.8   82   773   10   DROME:AF-Q9VBW3-F1 TYROSINE KINASE RECEPTOR CAD96CA;
1192:  ejuf-A  3.2  3.9  129   302    9   DROME:AF-Q9VBM4-F1 PALMITOYLTRANSFERASE;
1193:  ef07-A  3.2 10.6  136  1220    5   DROME:AF-Q6AWD5-F1 AT02057P;
1194:  efti-A  3.2  5.5   77   539    5   DROME:AF-P40797-F1 PROTEIN PEANUT;
1195:  edyo-A  3.2 14.7  106   774    8   DROME:AF-Q24311-F1 CULLIN HOMOLOG 1;
1196:  ee9b-A  3.2 10.8   73   422    4   DROME:AF-Q9VCE1-F1 BECLIN-1-LIKE PROTEIN;
1197:  ehzo-A  3.2  7.2   69   178    9   DROME:AF-P13096-F1 ENHANCER OF SPLIT M5 PROTEIN;
1198:  ednv-A  3.2  7.6  107   548    8   DROME:AF-A1Z7V9-F1 FI20020P1;
1199:  efxc-A  3.2 11.4  128  1044    5   DROME:AF-Q9VRP9-F1 E3 UBIQUITIN-PROTEIN LIGASE BRE1;
1200:  egdk-A  3.2 12.9  111   568   10   DROME:AF-Q9VNX2-F1 RE69557P;
1201:  ei9f-A  3.2 12.3  135  1355    9   DROME:AF-Q9VLN6-F1 FI20146P1;
1202:  edro-A  3.2 11.1  120  1078    8   DROME:AF-Q8I077-F1 BCDNA.LD22910;
1203:  elo8-A  3.2 11.7  104   818    3   DROME:AF-Q0E908-F1 HILLARIN;
1204:  ek8f-A  3.2 10.2  148   404    6   DROME:AF-B5RJJ4-F1 LD14019P;
1205:  ejxz-A  3.2  8.1   99   518    5   DROME:AF-Q9VLU7-F1 GH07959P;
1206:  emy1-A  3.2  9.9  116   497    6   DROME:AF-Q9VR33-F1 IP13216P;
1207:  emr3-A  3.2  5.2  144  1019   10   DROME:AF-Q9VDC9-F1 O-GLCNACASE;
1208:  ejha-A  3.2  9.8   96   627    7   DROME:AF-Q9VL96-F1 PESCADILLO HOMOLOG;
1209:  ehu0-A  3.2  9.7   80   574    5   DROME:AF-Q9VV09-F1 UNCHARACTERIZED PROTEIN, ISOFORM B;
1210:  ekjh-A  3.2 11.0  137  1609    2   DROME:AF-Q9VJS0-F1 PLAT DOMAIN-CONTAINING PROTEIN;
1211:  ef8e-A  3.2  9.2  116  1214    6   DROME:AF-Q7YU81-F1 PROTEIN CHARLATAN;
1212:  ehvc-A  3.2 13.6   88   545    6   DROME:AF-Q9VCM1-F1 IONOTROPIC RECEPTOR 94G;
1213:  eiva-A  3.2 31.3  140   790    5   DROME:AF-M9NGP0-F1 MNT, ISOFORM I;
1214:  ein8-A  3.2  4.6  125   213    7   DROME:AF-Q9VBQ4-F1 GH01257P;
1215:  emvv-A  3.2  4.6  138   276    6   DROME:AF-Q9VBM6-F1 PALMITOYLTRANSFERASE;
1216:  ehov-A  3.2 13.9  111   609    8   DROME:AF-P54350-F1 WEE1-LIKE PROTEIN KINASE;
1217:  efc8-A  3.2 12.8  126   855    5   DROME:AF-Q8MQJ7-F1 NON-SPECIFIC SERINE/THREONINE PROTEIN KINASE;
1218:  eklq-A  3.2 16.9   87   916    1   DROME:AF-Q9W354-F1 EXTRACELLULAR SIGNAL-REGULATED KINASE 7;
1219:  eh2s-A  3.2 48.5  121  1489    8   DROME:AF-B7Z126-F1 TOUSLED-LIKE KINASE, ISOFORM G;
1220:  ej80-A  3.1  9.0  136   729    4   DROME:AF-A0A0B4KEF7-F1 UNCHARACTERIZED PROTEIN, ISOFORM C;
1221:  ei6h-A  3.1  7.4  147   359    7   DROME:AF-M9PHA4-F1 XK-RELATED PROTEIN;
1222:  ei70-A  3.1  7.7   62   638    6   DROME:AF-Q9VNX8-F1 EUKARYOTIC TRANSLATION INITIATION FACTOR 2A;
1223:  eewb-A  3.1  4.6   74   101    7   DROME:AF-Q86BE9-F1 GAMMA-SECRETASE SUBUNIT PEN-2;
1224:  ejyz-A  3.1 16.9  130   694    6   DROME:AF-Q9VVX3-F1 FRIZZLED-2;
1225:  el3h-A  3.1 10.0   88   181    2   DROME:AF-Q9VQQ4-F1 UNCHARACTERIZED PROTEIN, ISOFORM A;
1226:  ehro-A  3.1  7.5   74   111    1   DROME:AF-A0A0B4K7A1-F1 UNCHARACTERIZED PROTEIN, ISOFORM A;
1227:  emte-A  3.1  7.8  130   577    8   DROME:AF-X2JDZ1-F1 PRKCA-BINDING PROTEIN;
1228:  eeyo-A  3.1  2.7   90   242    9   DROME:AF-Q9VLH5-F1 GH20208P;
1229:  ectn-A  3.1 16.9   96   213    3   DROME:AF-E1JHX0-F1 MIP29328P;
1230:  eiai-A  3.1 14.8  112   655    4   DROME:AF-Q9W3P4-F1 IONOTROPIC RECEPTOR 7B;
1231:  egk8-A  3.1  6.8  132   819    6   DROME:AF-Q9VVH9-F1 SOLUTE CARRIER ORGANIC ANION TRANSPORTER FAMILY M
1232:  eiol-A  3.1  6.6  125   312    7   DROME:AF-P18929-F1 NADH-UBIQUINONE OXIDOREDUCTASE CHAIN 1;
1233:  emab-A  3.1 14.5   79   141   10   DROME:AF-X2J4U0-F1 UNCHARACTERIZED PROTEIN;
1234:  efco-A  3.1  6.5  134   677    6   DROME:AF-Q9W3U0-F1 ACYL-COENZYME A OXIDASE;
1235:  efs8-A  3.1  8.0  149   340    3   DROME:AF-Q9VNT9-F1 FI20175P1;
1236:  ekhl-A  3.1  5.0  109   365    5   DROME:AF-Q9VIB2-F1 MIP04261P;
1237:  eidt-A  3.1 14.1  125   682    6   DROME:AF-A1ZAQ3-F1 UNCHARACTERIZED PROTEIN, ISOFORM B;
1238:  eiqo-A  3.1  4.7   99  2567    8   DROME:AF-Q8IR55-F1 MUSHROOM BODY DEFECT, ISOFORM H;
1239:  ejdg-A  3.1 10.5   99   273    6   DROME:AF-Q6ILN6-F1 HDC08855;
1240:  eeii-A  3.1 13.0  147   412    5   DROME:AF-Q9VVJ1-F1 UNCHARACTERIZED PROTEIN, ISOFORM B;
1241:  eh7n-A  3.1  9.3  128   320   10   DROME:AF-A1Z9W2-F1 RH47216P;
1242:  elyk-A  3.1  7.0  139   692   10   DROME:AF-Q8SWW9-F1 LD18126P;
1243:  eh0d-A  3.1  4.2  110   447    6   DROME:AF-E1JGK3-F1 FI18012P1;
1244:  ele4-A  3.1  6.7  117   264    7   DROME:AF-Q9V436-F1 26S PROTEASOME NON-ATPASE REGULATORY SUBUNIT 8;
1245:  egdr-A  3.1 17.5  106  1081    6   DROME:AF-Q8IP19-F1 DACHSHUND, ISOFORM B;
1246:  ecxp-A  3.1  5.0  118   446    8   DROME:AF-Q9VGV6-F1 IP11787P;
1247:  ehni-A  3.1  8.6  112  1238    4   DROME:AF-Q9VCD8-F1 STRUCTURAL MAINTENANCE OF CHROMOSOMES PROTEIN;
1248:  egu6-A  3.1  7.6   78   483    5   DROME:AF-Q9VBF6-F1 PICKPOCKET 15;
1249:  egkr-A  3.1  7.4  123   861    5   DROME:AF-Q9XZS9-F1 EG:33C11.2 PROTEIN;
1250:  egqs-A  3.1  4.6  143  1091    8   DROME:AF-P48608-F1 PROTEIN DIAPHANOUS;
1251:  eh02-A  3.1  6.5  143   316    9   DROME:AF-Q9VVN1-F1 GH19567P;
1252:  eeig-A  3.1  7.1  109  1096    7   DROME:AF-A0A0B4LGD0-F1 UNCHARACTERIZED PROTEIN, ISOFORM C;
1253:  eixa-A  3.1 12.7  144   674    8   DROME:AF-Q9W464-F1 GLYCOSYLPHOSPHATIDYLINOSITOL ANCHOR ATTACHMENT 1;
1254:  eh5r-A  3.1  8.8  115   227    3   DROME:AF-Q9VNI9-F1 IP18173P;
1255:  ejju-A  3.1  5.6   91   295    4   DROME:AF-A1Z773-F1 UNCHARACTERIZED PROTEIN;
1256:  ejqm-A  3.1  8.0  125   519    6   DROME:AF-P30975-F1 TACHYKININ-LIKE PEPTIDES RECEPTOR 99D;
1257:  ehai-A  3.1 13.7  103   902    8   DROME:AF-Q9TVI0-F1 FI23915P1;
1258:  eko7-A  3.1  7.1  102   263    5   DROME:AF-Q6NN18-F1 ELONGATION OF VERY LONG CHAIN FATTY ACIDS PROTEIN
1259:  elom-A  3.1 27.2  113   552   10   DROME:AF-O76861-F1 EG:100G10.1 PROTEIN;
1260:  ec55-A  3.1  7.9  123   533    7   DROME:AF-Q8MLQ7-F1 RH09188P;
1261:  efd1-A  3.1  9.9   97   766    7   DROME:AF-Q05201-F1 DEVELOPMENTAL PROTEIN EYES ABSENT;
1262:  eiip-A  3.1  8.4  123   421    6   DROME:AF-Q9VGC1-F1 AT09290P;
1263:  ei3t-A  3.1  9.0  130   814    7   DROME:AF-Q9VKF6-F1 V-TYPE PROTON ATPASE SUBUNIT A;
1264:  ekxa-A  3.1 15.2  129  2003    9   DROME:AF-Q0E8T7-F1 FI23230P1;
1265:  ei1z-A  3.1 10.7  106   477    5   DROME:AF-Q9W455-F1 LD25916P;
1266:  elp5-A  3.1 19.8  125   627    6   DROME:AF-A1ZBJ2-F1 UNCHARACTERIZED PROTEIN, ISOFORM B;
1267:  ekhn-A  3.1  6.2  113   152    5   DROME:AF-Q9VZE2-F1 GEO04055P1;
1268:  ejbw-A  3.1  8.1  139  1642    7   DROME:AF-Q9W2I0-F1 UNCHARACTERIZED PROTEIN, ISOFORM P;
1269:  eeni-A  3.1 12.0  138  1200    7   DROME:AF-Q9VXE9-F1 STRUCTURAL MAINTENANCE OF CHROMOSOMES PROTEIN;
1270:  ee63-A  3.1 15.0   74   721    9   DROME:AF-Q9VHX0-F1 LD18233P;
1271:  emwj-A  3.1  6.6   98   471    4   DROME:AF-Q7K5N4-F1 UBIQUITIN CARBOXYL-TERMINAL HYDROLASE CALYPSO;
1272:  ek9a-A  3.1  5.2  138   513    7   DROME:AF-Q9VPE3-F1 FI23527P1;
1273:  eftf-A  3.1  7.0  116   299    5   DROME:AF-Q9VBM8-F1 PALMITOYLTRANSFERASE;
1274:  ehs4-A  3.1  5.6   97   379    5   DROME:AF-Q9VH64-F1 LD29322P;
1275:  eian-A  3.1 20.9  137  1284    6   DROME:AF-A1ZB14-F1 EAG-LIKE K CHANNEL, ISOFORM A;
1276:  ek0m-A  3.0 13.8  120  1192    3   DROME:AF-Q8IQ31-F1 UNCHARACTERIZED PROTEIN;
1277:  ehcs-A  3.0 21.9   93  1085    6   DROME:AF-M9MSI7-F1 UNCHARACTERIZED PROTEIN;
1278:  ehpg-A  3.0  7.6  137   646    7   DROME:AF-O97132-F1 ANOCTAMIN;
1279:  efxt-A  3.0 10.2  127   766    9   DROME:AF-Q9VIF0-F1 NUCLEOLAR COMPLEX PROTEIN 2 HOMOLOG;
1280:  ede7-A  3.0  4.0   98   262    3   DROME:AF-A1ZBD2-F1 ELONGATION OF VERY LONG CHAIN FATTY ACIDS PROTEIN
1281:  ehjr-A  3.0  5.4  139   604    9   DROME:AF-Q9VNP7-F1 LD37241P;
1282:  em5o-A  3.0  9.6  161   689    6   DROME:AF-Q9VL61-F1 FI22810P1;
1283:  els7-A  3.0  4.7   62    78   10   DROME:AF-Q9VVA8-F1 TRANSMEMBRANE PROTEIN 258;
1284:  edv0-A  3.0 37.5  125   345    8   DROME:AF-Q9VPU8-F1 KRR1 SMALL SUBUNIT PROCESSOME COMPONENT HOMOLOG;
1285:  embj-A  3.0 14.6  126   264    6   DROME:AF-P10333-F1 ACCESSORY GLAND-SPECIFIC PEPTIDE 26AA;
1286:  em1j-A  3.0 10.9  100   367    4   DROME:AF-Q9W1U2-F1 AT20903P;
1287:  emz5-A  3.0  8.2  110   400    7   DROME:AF-Q6IDE2-F1 GH07226P;
1288:  egm9-A  3.0  6.3  144   430    7   DROME:AF-Q8ITC9-F1 PYROKININ-1 RECEPTOR;
1289:  ehwr-A  3.0  8.8  128  1049    5   DROME:AF-Q9VSD6-F1 D-IMPORTIN 7/RANBP7;
1290:  eivk-A  3.0 16.1   96  1061    6   DROME:AF-P34739-F1 TRANSCRIPTION TERMINATION FACTOR 2;
1291:  eefr-A  3.0 11.5  168  1207   10   DROME:AF-M9PI37-F1 SODIUM CHLORIDE COTRANSPORTER 69, ISOFORM E;
1292:  edwf-A  3.0 10.0   94   302    9   DROME:AF-Q9W0Q3-F1 BLOC-1 RELATED COMPLEX SUBUNIT 6, ISOFORM A;
1293:  emks-A  3.0  9.3  125   601    8   DROME:AF-P22270-F1 TYRAMINE/OCTOPAMINE RECEPTOR;
1294:  egpu-A  3.0 39.8  114  1152    6   DROME:AF-A8DYM0-F1 LIPRIN-GAMMA, ISOFORM C;
1295:  eh6m-A  3.0  6.3  121   514   10   DROME:AF-O97148-F1 G-PROTEIN COUPLED RECEPTOR MTH;
1296:  ek0b-A  3.0  7.2  101   262    4   DROME:AF-Q9VH57-F1 ELONGATION OF VERY LONG CHAIN FATTY ACIDS PROTEIN
1297:  ejy0-A  3.0  7.8  139   585    6   DROME:AF-Q9V3M9-F1 TEKTIN;
1298:  ekhw-A  3.0  4.4   89   244    6   DROME:AF-E1JI53-F1 UNCHARACTERIZED PROTEIN;
1299:  egjd-A  3.0 11.8  136  1978    6   DROME:AF-Q9W0M1-F1 CENTROSOMAL PROTEIN CEP290;
1300:  eivs-A  3.0  4.9   91   254    7   DROME:AF-Q9VSW4-F1 FI06490P;
1301:  eddi-A  3.0 15.8  141   736    7   DROME:AF-Q8T8Z2-F1 AT14535P;
1302:  eg69-A  3.0  7.3   99   198    4   DROME:AF-Q9VMV6-F1 THIOREDOXIN REDUCTASE-LIKE SELENOPROTEIN T HOMOLO
1303:  eg0r-A  3.0 26.5  131   451    8   DROME:AF-M9PET2-F1 TARGET OF WINGLESS, ISOFORM E;
1304:  ehnx-A  3.0 13.8  117   505    5   DROME:AF-Q9W2N4-F1 RIC3 ACETYLCHOLINE RECEPTOR CHAPERONE, ISOFORM C;
1305:  eiy8-A  3.0 17.5  145   455    9   DROME:AF-Q7KTL9-F1 ADIPOKINETIC HORMONE RECEPTOR, ISOFORM C;
1306:  eeo0-A  3.0  6.2  131   565    3   DROME:AF-Q9NCC3-F1 SORTING NEXIN;
1307:  emw9-A  3.0 13.6  116   542    9   DROME:AF-Q9VVF4-F1 FI08815P;
1308:  elt9-A  3.0  6.8  103   264    7   DROME:AF-Q9VH55-F1 ELONGATION OF VERY LONG CHAIN FATTY ACIDS PROTEIN
1309:  ejvp-A  3.0  4.3   94   198    3   DROME:AF-A1Z875-F1 ODORANT-BINDING PROTEIN 46A;
1310:  ejl2-A  3.0 12.9   92   593    4   DROME:AF-A1Z882-F1 IONOTROPIC RECEPTOR 47A;
1311:  ekwb-A  3.0 38.2  119   581    7   DROME:AF-Q9W4E4-F1 AT09729P;
1312:  ekuf-A  3.0 17.9  130   398    9   DROME:AF-Q8T3P5-F1 AT26438P;
1313:  ec2n-A  3.0 10.2  137   395    7   DROME:AF-Q9VK91-F1 GH04442P;
1314:  eg9z-A  3.0  6.2  129  1062    5   DROME:AF-Q9VIV2-F1 ZINC FINGER PROTEIN SWM;
1315:  edub-A  3.0 16.9  134   670    9   DROME:AF-Q9W534-F1 G-PROTEIN COUPLED RECEPTOR MOODY;
1316:  eldy-A  3.0  5.0  121   195    9   DROME:AF-Q9VP89-F1 UNCHARACTERIZED PROTEIN, ISOFORM A;
1317:  eilv-A  3.0  5.3  135   293    6   DROME:AF-Q7K3T4-F1 PALMITOYLTRANSFERASE;
1318:  efd4-A  3.0  8.0  124   319    5   DROME:AF-Q8INJ3-F1 AT03939P;
1319:  eeqw-A  3.0  7.0  155  1067    8   DROME:AF-Q9VEV4-F1 PROTEIN CLEC16A HOMOLOG;
1320:  ek4r-A  3.0  9.2  140   310    7   DROME:AF-A1Z6P0-F1 ZINC/IRON REGULATED TRANSPORTER-RELATED PROTEIN 4
1321:  elqv-A  3.0 11.3  100   574    7   DROME:AF-Q9VT95-F1 IONOTROPIC RECEPTOR 67B;
1322:  eddx-A  3.0 10.5  160   844    6   DROME:AF-Q9VL72-F1 SWI/SNF-RELATED MATRIX-ASSOCIATED ACTIN-DEPENDENT
1323:  ej9m-A  3.0  7.9  107  1560   10   DROME:AF-Q9VFD3-F1 UNCHARACTERIZED PROTEIN, ISOFORM B;
1324:  efx6-A  3.0  4.2   93   324    4   DROME:AF-Q7JRM9-F1 GH11283P;
1325:  eik8-A  3.0  7.9   78   135    6   DROME:AF-A0A0B4JD30-F1 UNCHARACTERIZED PROTEIN;
1326:  ein9-A  3.0 10.8  101   413   13   DROME:AF-Q9VWW4-F1 OUTSTRETCHED;
1327:  ejx3-A  3.0  6.2  107   406    4   DROME:AF-Q9VC66-F1 COILED-COIL DOMAIN-CONTAINING PROTEIN 128;
1328:  ef4o-A  3.0  3.8  100   152    9   DROME:AF-Q8SY19-F1 GLUTATHIONE TRANSFERASE;
1329:  egw9-A  3.0  6.6  123   521   11   DROME:AF-Q9W189-F1 FI22604P1;
1330:  ef2b-A  3.0  9.6  104   191    4   DROME:AF-Q4V5L1-F1 IP07030P;
1331:  ek1p-A  3.0  6.2  113   558    8   DROME:AF-Q7K3P0-F1 CYSTEINYL-TRNA SYNTHETASE;
1332:  ekft-A  3.0 24.3  123   983   10   DROME:AF-Q8IN16-F1 UNCHARACTERIZED PROTEIN, ISOFORM D;
1333:  egse-A  3.0 35.8  116   426    5   DROME:AF-O61491-F1 FLOTILLIN-1;
1334:  el55-A  3.0  5.0  107   255    6   DROME:AF-Q9VPT7-F1 POST-GPI ATTACHMENT TO PROTEINS FACTOR 2;
1335:  efmj-A  3.0  6.6   86  1620    8   DROME:AF-P00522-F1 TYROSINE-PROTEIN KINASE ABL;
1336:  eh4e-A  2.9  7.3  124  1083    7   DROME:AF-Q9W581-F1 NMDA RECEPTOR 2, ISOFORM C;
1337:  edmq-A  2.9  9.2  114   913    9   DROME:AF-Q9VMP3-F1 GLUTAMATE RECEPTOR IIB;
1338:  efgk-A  2.9  3.4   99   220    4   DROME:AF-Q9VL13-F1 MOB KINASE ACTIVATOR-LIKE 3;
1339:  eg53-A  2.9  9.2  115   678   10   DROME:AF-Q9VDN3-F1 IONOTROPIC RECEPTOR 92A;
1340:  efe7-A  2.9  9.3  134  1580    7   DROME:AF-Q8T498-F1 RAS GTPASE-ACTIVATING PROTEIN RASKOL;
1341:  efdt-A  2.9  8.7  107  1311    4   DROME:AF-Q8IQ97-F1 PEBBLE, ISOFORM B;
1342:  ehci-A  2.9  6.9  141   526    8   DROME:AF-Q9VUM6-F1 BESTROPHIN HOMOLOG;
1343:  eift-A  2.9  9.4   99   289    5   DROME:AF-Q9VP30-F1 UNCHARACTERIZED PROTEIN;
1344:  ehzk-A  2.9 14.8  133  1040    2   DROME:AF-Q9W2D5-F1 CYCLIC NUCLEOTIDE-GATED ION CHANNEL SUBUNIT B, IS
1345:  eiln-A  2.9 10.1  108   263    3   DROME:AF-Q9VPT6-F1 UNCHARACTERIZED PROTEIN;
1346:  edn0-A  2.9 14.3  118   635    8   DROME:AF-Q9VTT6-F1 IONOTROPIC RECEPTOR 68B;
1347:  efpp-A  2.9 10.4  129   329    8   DROME:AF-Q9VHX7-F1 ELONGATION OF VERY LONG CHAIN FATTY ACIDS PROTEIN
1348:  ei2m-A  2.9  3.4   85   553    9   DROME:AF-Q8T3Z4-F1 AT24727P;
1349:  ej44-A  2.9  7.2  144   585    6   DROME:AF-Q7KTJ8-F1 UNCHARACTERIZED PROTEIN, ISOFORM B;
1350:  ei4z-A  2.9  7.8   93   212    6   DROME:AF-Q9VRJ5-F1 CHARGED MULTIVESICULAR BODY PROTEIN 2B;
1351:  egr4-A  2.9  7.0  131   905    7   DROME:AF-Q8IS44-F1 DOPAMINE D2-LIKE RECEPTOR;
1352:  ejno-A  2.9 10.2   79   621    3   DROME:AF-B7Z0X6-F1 IONOTROPIC RECEPTOR 7F;
1353:  ej25-A  2.9  3.9   75   114    7   DROME:AF-E1JHK5-F1 GEO02513P1;
1354:  ejy3-A  2.9  8.6  135   354    4   DROME:AF-Q95T98-F1 ELONGATION OF VERY LONG CHAIN FATTY ACIDS PROTEIN
1355:  ec59-A  2.9 24.0   70   501    3   DROME:AF-Q7K4X4-F1 GH24095P;
1356:  ed7e-A  2.9  8.6   57  1078    4   DROME:AF-Q9VSS9-F1 RE40614P;
1357:  eec3-A  2.9 23.7   96  1071    5   DROME:AF-Q9VIG1-F1 FI12406P;
1358:  ej7b-A  2.9  9.7   78   561    8   DROME:AF-A1Z8P2-F1 IONOTROPIC RECEPTOR 48C;
1359:  edmd-A  2.9 11.1  125   549    8   DROME:AF-A1Z9M6-F1 VESICULAR GABA TRANSPORTER;
1360:  edlq-A  2.9 13.7  125   992    4   DROME:AF-Q9VBX1-F1 NUCLEAR EXPORT MEDIATOR FACTOR NEMF HOMOLOG;
1361:  ed7v-A  2.9 13.6   86   617    9   DROME:AF-Q9Y1I2-F1 VACUOLAR PROTEIN SORTING-ASSOCIATED PROTEIN 33A;
1362:  ek23-A  2.9  3.5   72   127    6   DROME:AF-A0A0B4K7K5-F1 UNCHARACTERIZED PROTEIN;
1363:  ee26-A  2.9 12.0  131   732    4   DROME:AF-H9ZYQ1-F1 FI19927P1;
1364:  ei2n-A  2.9 18.3  165  1371    6   DROME:AF-Q9VS41-F1 UNC-13-4A, ISOFORM B;
1365:  emn8-A  2.9 11.9  139   750    7   DROME:AF-X2JI61-F1 BRIVIDO-3, ISOFORM C;
1366:  el89-A  2.9 13.8  112   508    6   DROME:AF-P20153-F1 PROTEIN ULTRASPIRACLE;
1367:  ej1g-A  2.9 11.8  105   475    8   DROME:AF-Q9VU71-F1 GH11086P;
1368:  egul-A  2.9  8.4   87   218    8   DROME:AF-Q7JWP5-F1 TETRASPANIN;
1369:  ekyu-A  2.9 15.2  132  1360    9   DROME:AF-Q7KTA0-F1 RICKETS;
1370:  ek50-A  2.9  7.0  124   514    3   DROME:AF-Q7KTB0-F1 RE25285P;
1371:  eezv-A  2.9 17.1  130   584    6   DROME:AF-Q7M3J6-F1 CHOLECYSTOKININ-2 RECEPTOR;
1372:  edae-A  2.9 13.5  100   608    4   DROME:AF-B7Z0X5-F1 IONOTROPIC RECEPTOR 7E;
1373:  ek6f-A  2.9  3.5  102   272    8   DROME:AF-Q9VCT3-F1 ELONGATION OF VERY LONG CHAIN FATTY ACIDS PROTEIN
1374:  edo5-A  2.9 13.0  105   182    7   DROME:AF-Q9VCI5-F1 SUCCINATE DEHYDROGENASE  CYTOCHROME B
1375:  ejgi-A  2.9  6.7   88   341    7   DROME:AF-Q9VGQ6-F1 LD25880P;
1376:  elyq-A  2.9  9.2  119   223    9   DROME:AF-Q9VN02-F1 GH14561P;
1377:  egv1-A  2.9 23.4   81    82    7   DROME:AF-Q4QPR8-F1 GEO10187P1;
1378:  elnh-A  2.9 20.5  102   940    7   DROME:AF-Q9VPV3-F1 GLUTAMATE RECEPTOR IIC;
1379:  egnm-A  2.9 13.3   98   573   10   DROME:AF-Q8IQE2-F1 IONOTROPIC RECEPTOR 67C;
1380:  eh9i-A  2.9  9.5  122   395    6   DROME:AF-Q9VTL1-F1 PCI DOMAIN-CONTAINING PROTEIN 2 HOMOLOG;
1381:  emll-A  2.9  7.8   75   226    9   DROME:AF-P54611-F1 V-TYPE PROTON ATPASE SUBUNIT E;
1382:  ekld-A  2.9  7.9  124   387    6   DROME:AF-Q9VWG0-F1 GH21048P;
1383:  eeb6-A  2.9 19.4  117   324    6   DROME:AF-Q9VQI6-F1 LD25952P;
1384:  eit0-A  2.9 13.0  140  1267    8   DROME:AF-Q9VMQ4-F1 CONDENSIN-2 COMPLEX SUBUNIT;
1385:  ee3g-A  2.9  8.9   84   170    5   DROME:AF-Q9W073-F1 RH22148P;
1386:  eijf-A  2.9 15.5  128   610    9   DROME:AF-D0IQA3-F1 MIP06971P;
1387:  emwp-A  2.9  7.1  154  1653    8   DROME:AF-Q9VJW1-F1 LD29171P;
1388:  ejit-A  2.9  6.7   88   244    6   DROME:AF-Q8T8W2-F1 AT21555P;
1389:  eh5n-A  2.9  7.4  160  1718    8   DROME:AF-Q9VP76-F1 ADENYLYL CYCLASE 78C;
1390:  ejj0-A  2.9  5.4  131   635    7   DROME:AF-Q9V3G6-F1 CCR4-NOT TRANSCRIPTION COMPLEX SUBUNIT 10;
1391:  eko6-A  2.9 21.4  101   724    6   DROME:AF-Q9VS46-F1 RINT1-LIKE PROTEIN;
1392:  eeqa-A  2.9 35.7  133  1590    4   DROME:AF-P18171-F1 DEFECTIVE CHORION-1 PROTEIN, FC177 ISOFORM;
1393:  elgf-A  2.9 12.5   98   297    6   DROME:AF-Q9W412-F1 GH18658P;
1394:  ejza-A  2.9 16.0   96   336    2   DROME:AF-Q8SXG7-F1 TRNA SELENOCYSTEINE 1-ASSOCIATED PROTEIN 1;
1395:  emy4-A  2.9 13.2  131   539    7   DROME:AF-Q24563-F1 DOPAMINE RECEPTOR 2;
1396:  ei58-A  2.9 24.6  114  1518    5   DROME:AF-Q9W539-F1 HORMONE RECEPTOR 4;
1397:  ehub-A  2.9 13.9  103   513    5   DROME:AF-Q7JR73-F1 LD20239P;
1398:  eiy7-A  2.9 11.6  102   516   11   DROME:AF-P29747-F1 CYCLIC AMP RESPONSE ELEMENT-BINDING PROTEIN A;
1399:  ejsj-A  2.9  6.1   79    88   10   DROME:AF-Q8IQ94-F1 FI09328P;
1400:  eiuc-A  2.9  5.0  122   601    7   DROME:AF-Q8I0K9-F1 LD08455P;
1401:  elm4-A  2.9  5.8  118   278    8   DROME:AF-Q9W251-F1 PALMITOYLTRANSFERASE;
1402:  ehp7-A  2.9 14.9  104   642    9   DROME:AF-Q9VYN4-F1 IONOTROPIC RECEPTOR 11A;
1403:  elaf-A  2.9  5.6   84   318    4   DROME:AF-Q9V9S0-F1 FI04419P;
1404:  ejei-A  2.9  9.8  124   484    6   DROME:AF-Q9VPB6-F1 RE19263P;
1405:  ef1g-A  2.9  4.9  125   210   10   DROME:AF-Q9VXZ7-F1 UNCHARACTERIZED PROTEIN;
1406:  elu9-A  2.9 19.8   82  1157    6   DROME:AF-Q9VP22-F1 CYCLIN-DEPENDENT KINASE 12;
1407:  el3s-A  2.8 11.0  121   889    8   DROME:AF-Q9VZ63-F1 RE22038P;
1408:  em5u-A  2.8 10.0  129   910   10   DROME:AF-A1ZAX1-F1 EUKARYOTIC TRANSLATION INITIATION FACTOR 3 SUBUNI
1409:  eda9-A  2.8  7.6  122   571    2   DROME:AF-P17971-F1 POTASSIUM VOLTAGE-GATED CHANNEL PROTEIN SHAL;
1410:  ecvz-A  2.8  7.1  128   566    9   DROME:AF-Q8IQG1-F1 MOB KINASE ACTIVATOR-LIKE 2;
1411:  ei1c-A  2.8 18.9  135  1697    9   DROME:AF-A1Z7G7-F1 LATROPHILIN CIRL;
1412:  ec75-A  2.8 20.7  114   423    5   DROME:AF-Q9VUS1-F1 COMM3, ISOFORM D;
1413:  eedi-A  2.8  9.4   88   328    7   DROME:AF-Q9VMP8-F1 RE73577P;
1414:  ej2c-A  2.8 14.0   75   138    4   DROME:AF-Q9VZ92-F1 GEO11824P1;
1415:  elwz-A  2.8 19.8  139  1069    6   DROME:AF-M9PE53-F1 MULTIPLE WING HAIRS, ISOFORM C;
1416:  eetm-A  2.8 51.8  121   732    4   DROME:AF-A1Z9B2-F1 DUF4201 DOMAIN-CONTAINING PROTEIN;
1417:  eeux-A  2.8 13.7   89   644    9   DROME:AF-Q9VIA5-F1 IONOTROPIC RECEPTOR 84A;
1418:  eji8-A  2.8 13.9  140   366    7   DROME:AF-Q9VGS1-F1 LD23375P;
1419:  ej2m-A  2.8 11.0   63   355    2   DROME:AF-Q2PE08-F1 UNCHARACTERIZED PROTEIN, ISOFORM A;
1420:  ej65-A  2.8  4.7  105   787    5   DROME:AF-Q9VPY2-F1 PHOSPHOLIPASE A2 ACTIVATOR PROTEIN, ISOFORM A;
1421:  ekgp-A  2.8 67.7  160   541    5   DROME:AF-M9ND89-F1 NUCLEAR FALLOUT, ISOFORM J;
1422:  ef3l-A  2.8  7.5   91   234    8   DROME:AF-Q01083-F1 PROTEIN SPITZ;
1423:  ek1v-A  2.8 16.1  141   728    4   DROME:AF-Q9VVZ8-F1 BRIVIDO-1;
1424:  efhs-A  2.8  8.4   98   288    6   DROME:AF-Q8IRJ8-F1 THO COMPLEX PROTEIN 7;
1425:  edlj-A  2.8  5.6   98   249    9   DROME:AF-Q9VJ59-F1 PRA1 FAMILY PROTEIN;
1426:  ejze-A  2.8  3.2   56   114    5   DROME:AF-A0A0B4K6Y3-F1 UNCHARACTERIZED PROTEIN;
1427:  eisp-A  2.8  5.8  135   496    7   DROME:AF-Q9VTF5-F1 RE42071P;
1428:  ed8w-A  2.8  6.6   75   162    7   DROME:AF-B7Z085-F1 GEO02576P1;
1429:  ed4u-A  2.8  8.4  128   496    2   DROME:AF-E1JHT4-F1 UNCHARACTERIZED PROTEIN, ISOFORM B;
1430:  ejnw-A  2.8 32.0  117   393    5   DROME:AF-Q24537-F1 HIGH MOBILITY GROUP PROTEIN DSP1;
1431:  elgy-A  2.8  4.3  103   223    7   DROME:AF-Q8MLW4-F1 UNCHARACTERIZED PROTEIN, ISOFORM A;
1432:  edgq-A  2.8  9.6  113   562    9   DROME:AF-Q9VYG3-F1 LD41462P;
1433:  elit-A  2.8  5.9   98   787    4   DROME:AF-Q9VEJ1-F1 BRANCHPOINT-BRIDGING PROTEIN;
1434:  eh2y-A  2.8 34.2  122   680    4   DROME:AF-Q9VU88-F1 AT31531P;
1435:  ek74-A  2.8  8.5  126  1217    5   DROME:AF-Q9VK44-F1 LD24832P;
1436:  eec9-A  2.8  8.3  109   234    6   DROME:AF-A0A0B4LH44-F1 UNCHARACTERIZED PROTEIN, ISOFORM C;
1437:  emdo-A  2.8 17.4  142   774    8   DROME:AF-Q9VAA2-F1 ADENOSINE RECEPTOR, ISOFORM A;
1438:  ekgv-A  2.8 25.6  119  1615    9   DROME:AF-Q8IPN4-F1 CHITIN SYNTHASE;
1439:  eekk-A  2.8 21.1   88   154    8   DROME:AF-B7YZT2-F1 MITOCHONDRIAL FISSION 1 PROTEIN;
1440:  ecty-A  2.8 13.2  112   709    6   DROME:AF-Q9VWV5-F1 UNCHARACTERIZED PROTEIN, ISOFORM G;
1441:  eg9s-A  2.8 17.0  150   539    9   DROME:AF-Q8MRB2-F1 RE36877P;
1442:  ef83-A  2.8  9.2  139   503    4   DROME:AF-Q9W3X5-F1 FUMARATE HYDRATASE;
1443:  edyq-A  2.8  9.7  107   536    9   DROME:AF-Q8IMI2-F1 PROCOLLAGEN-PROLINE 4-DIOXYGENASE;
1444:  eigf-A  2.8  7.7  144  2243    6   DROME:AF-Q9VGP1-F1 ZINC FINGER FYVE DOMAIN-CONTAINING PROTEIN 26 HOM
1445:  egzs-A  2.8 10.9  103  1404    9   DROME:AF-X2JC00-F1 RHO GTPASE ACTIVATING PROTEIN AT 1A, ISOFORM E;
1446:  ehej-A  2.8  8.2   77   625    4   DROME:AF-Q9W3P2-F1 IONOTROPIC RECEPTOR 7C, ISOFORM A;
1447:  egwm-A  2.8 12.8  103   704    4   DROME:AF-Q9VTH3-F1 IONOTROPIC RECEPTOR 68A, ISOFORM A;
1448:  egk2-A  2.8  9.5  133   587    8   DROME:AF-Q8SWV5-F1 LD47995P;
1449:  ee3a-A  2.8 12.6  112   950    5   DROME:AF-Q9VK59-F1 LD23647P;
1450:  eeoj-A  2.8 15.8   94   470    4   DROME:AF-E1JHL3-F1 FI16531P1;
1451:  eeo9-A  2.8  3.4   93   503    1   DROME:AF-Q94981-F1 E3 UBIQUITIN-PROTEIN LIGASE ARIADNE-1;
1452:  ec8k-A  2.8 43.5  166  1954    6   DROME:AF-Q9VC45-F1 PROTEIN ABNORMAL SPINDLE;
1453:  ee3p-A  2.8  8.3  101   132   10   DROME:AF-Q9VFU3-F1 IP05608P;
1454:  eexn-A  2.8 14.3  115   262    7   DROME:AF-Q8T421-F1 AT21561P;
1455:  ellb-A  2.8  5.4  142   716    6   DROME:AF-A0A0B4KGW3-F1 UNCHARACTERIZED PROTEIN, ISOFORM B;
1456:  ejtz-A  2.8  7.3  128  1099    2   DROME:AF-A0A0B4JCY1-F1 ANOCTAMIN;
1457:  ec16-A  2.8  6.1   78   125   13   DROME:AF-Q9VQ44-F1 GEO11131P1;
1458:  emv7-A  2.8 14.6  109   796    6   DROME:AF-Q9VFV0-F1 IONOTROPIC RECEPTOR 87A;
1459:  elm5-A  2.8  8.2  135   665    6   DROME:AF-Q24278-F1 CYCLIC NUCLEOTIDE-GATED CATION CHANNEL SUBUNIT A;
1460:  egu7-A  2.8  3.1   47   106    6   DROME:AF-A0A0B4K6E6-F1 UNCHARACTERIZED PROTEIN, ISOFORM C;
1461:  efb9-A  2.8 21.1   81   750    9   DROME:AF-A0A0B4KGL7-F1 OSIRIS 17, ISOFORM C;
1462:  eeeb-A  2.8  3.7  105   269    9   DROME:AF-A8JNR0-F1 ELONGATION OF VERY LONG CHAIN FATTY ACIDS PROTEIN
1463:  elfm-A  2.8  5.7   91   359    8   DROME:AF-Q9VM54-F1 J DOMAIN-CONTAINING PROTEIN;
1464:  ec6z-A  2.8  6.3  130   626    8   DROME:AF-Q9W509-F1 EG:103B4.3 PROTEIN;
1465:  ei7k-A  2.8 11.0  117   549    6   DROME:AF-Q9VZW5-F1 FMRFAMIDE RECEPTOR;
1466:  ek2h-A  2.8  4.3   56    85    2   DROME:AF-Q9VJG4-F1 GEO09352P1;
1467:  eh4u-A  2.8  5.3  136   630    4   DROME:AF-Q9VVM0-F1 UNCHARACTERIZED PROTEIN, ISOFORM C;
1468:  ejnf-A  2.8 38.0  130   630    7   DROME:AF-Q24113-F1 FI21126P1;
1469:  el2w-A  2.8  9.0  103   286    4   DROME:AF-Q9VI51-F1 DON JUAN LIKE;
1470:  egw2-A  2.8  9.9  106   408    6   DROME:AF-Q9VFS9-F1 ACID-SENSITIVE TWO PORE DOMAIN K+ CHANNEL DTASK-6
1471:  eejz-A  2.8 12.6  122   841    5   DROME:AF-Q9V3Q9-F1 IP03705P;
1472:  eigy-A  2.8  6.5   95  1657    5   DROME:AF-Q9VU76-F1 COMBOVER, ISOFORM A;
1473:  efxl-A  2.8 34.6  118   806    8   DROME:AF-Q9VQV7-F1 CENTROSOMAL PROTEIN 97KDA, ISOFORM B;
1474:  ehah-A  2.8 24.7  120  1857    8   DROME:AF-Q9VE55-F1 QIN;
1475:  ec0o-A  2.8  6.2  154   805    4   DROME:AF-Q8IPW1-F1 AROUSER, ISOFORM A;
1476:  ehix-A  2.8 13.2   81  1159    2   DROME:AF-Q9VVC9-F1 LD38375P;
1477:  ef9u-A  2.8 23.0  115   233    4   DROME:AF-Q9VNM9-F1 FI01546P;
1478:  egf9-A  2.8 14.2   87   629    7   DROME:AF-Q9VVL1-F1 IONOTROPIC RECEPTOR 75A;
1479:  ec5b-A  2.8 11.4  142   970    4   DROME:AF-P31007-F1 DISKS LARGE 1 TUMOR SUPPRESSOR PROTEIN;
1480:  eh8e-A  2.8 25.5   97   375    7   DROME:AF-Q8MRK8-F1 GH26280P;
1481:  eluq-A  2.8  9.0   85   178    4   DROME:AF-Q8IPY6-F1 IP07416P;
1482:  ehes-A  2.8  7.0  134   673    3   DROME:AF-A8JUP8-F1 CHOLECYSTOKININ-LIKE RECEPTOR AT 17D1;
1483:  elui-A  2.8 27.7  119   323    3   DROME:AF-Q9VWH9-F1 UNCHARACTERIZED PROTEIN;
1484:  ec4x-A  2.7 18.3  162  1370    6   DROME:AF-Q9U3V9-F1 PROTEIN XMAS-2;
1485:  ejvm-A  2.7 13.1  135   897    7   DROME:AF-Q0KI42-F1 FI04462P;
1486:  ed4d-A  2.7 14.9  118   292    7   DROME:AF-E1JI06-F1 UNCHARACTERIZED PROTEIN;
1487:  egwk-A  2.7  8.9   58   342    7   DROME:AF-A0A0B4K8B1-F1 UNCHARACTERIZED PROTEIN, ISOFORM C;
1488:  eiwh-A  2.7 15.7  136   581   10   DROME:AF-P18537-F1 FRIZZLED;
1489:  ecxe-A  2.7 17.0  135   809    6   DROME:AF-X2JJX6-F1 LEUCINE-RICH REPEAT-CONTAINING G PROTEIN-COUPLED
1490:  el6r-A  2.7 26.5  125   324    3   DROME:AF-Q9VDS6-F1 SURFEIT LOCUS PROTEIN 6 HOMOLOG;
1491:  ekq0-A  2.7 26.4  123  1253    8   DROME:AF-Q9VPP2-F1 UNCHARACTERIZED PROTEIN, ISOFORM A;
1492:  ehen-A  2.7  8.5  111   440    6   DROME:AF-V9H0I1-F1 METHUSELAH-LIKE 13;
1493:  ejhd-A  2.7 12.2  135  2029    7   DROME:AF-Q9VVC6-F1 EPHEXIN, ISOFORM D;
1494:  emrf-A  2.7 22.9   98   637    5   DROME:AF-Q9W3K4-F1 LD45266P;
1495:  egtu-A  2.7  5.3  101   167    5   DROME:AF-Q86B54-F1 GLUTATHIONE TRANSFERASE;
1496:  ejl6-A  2.7  9.0  109   647    6   DROME:AF-Q8SZT1-F1 GH27708P;
1497:  emln-A  2.7 19.4  127   941    6   DROME:AF-Q9VIU5-F1 GH24474P;
1498:  ek61-A  2.7  6.0  128   328    7   DROME:AF-Q9VVV2-F1 ORGANIC SOLUTE TRANSPORTER ALPHA-LIKE PROTEIN;
1499:  ed50-A  2.7  8.8  128  1077    3   DROME:AF-A1ZB84-F1 GPI ETHANOLAMINE PHOSPHATE TRANSFERASE 3;
1500:  ek88-A  2.7  6.3  127   463    8   DROME:AF-Q9VA86-F1 RE19971P;
1501:  ehi2-A  2.7 14.8  122  1057    3   DROME:AF-Q7K4E0-F1 LD43457P;
1502:  ekag-A  2.7 29.9  124   389    2   DROME:AF-Q9VSF5-F1 GH02649P;
1503:  eggw-A  2.7  7.5  125   438    9   DROME:AF-Q9V3W6-F1 INNEXIN INX7;
1504:  eg16-A  2.7 13.5   88   192    6   DROME:AF-Q9VK15-F1 UNCHARACTERIZED PROTEIN;
1505:  elj2-A  2.7  8.6   67   158    6   DROME:AF-B5A5T4-F1 PROTEIN QUIVER;
1506:  eeng-A  2.7 16.1   83   845    5   DROME:AF-Q9VRV5-F1 D19A;
1507:  egnc-A  2.7  8.5   86   666   10   DROME:AF-A1Z7S7-F1 FI02838P;
1508:  em6z-A  2.7 14.0  133   429    3   DROME:AF-Q9V3S7-F1 BCDNA.GH12326;
1509:  ek63-A  2.7  6.6  106   540    8   DROME:AF-Q9VRQ8-F1 MFS DOMAIN-CONTAINING PROTEIN;
1510:  ej98-A  2.7  6.5   71   138    4   DROME:AF-Q9VDH4-F1 PROTEIN TURANDOT B;
1511:  efs6-A  2.7  7.2  131   586    8   DROME:AF-Q9VEG2-F1 IP13425P;
1512:  eiyn-A  2.7  5.0   60    66   10   DROME:AF-M9NDN6-F1 UNCHARACTERIZED PROTEIN;
1513:  ehgw-A  2.7  6.6  132   606    9   DROME:AF-P25123-F1 GAMMA-AMINOBUTYRIC ACID RECEPTOR SUBUNIT BETA;
1514:  eier-A  2.7  8.4   75   143    3   DROME:AF-Q9V439-F1 MEDIATOR OF RNA POLYMERASE II TRANSCRIPTION SUBUN
1515:  ek15-A  2.7  8.5  105  1211    3   DROME:AF-Q9VSP0-F1 IP13783P;
1516:  eimo-A  2.7  7.3  140   993    8   DROME:AF-Q9U4F8-F1 BCDNA.LD34475;
1517:  ehi7-A  2.7 18.1  135  1549    7   DROME:AF-A1ZBA1-F1 FI17866P1;
1518:  elfv-A  2.7  8.3  123   382    2   DROME:AF-P91657-F1 OPSIN RH5;
1519:  egxp-A  2.7  9.4  147   626    6   DROME:AF-Q24114-F1 DIVISION ABNORMALLY DELAYED PROTEIN;
1520:  emz9-A  2.7 11.9  125  1312    6   DROME:AF-Q9W2I5-F1 UNCHARACTERIZED PROTEIN;
1521:  ee89-A  2.7 20.3  104  1152    4   DROME:AF-Q9VJC5-F1 CFAP91 DOMAIN-CONTAINING PROTEIN;
1522:  eitd-A  2.7 13.8   95   868    7   DROME:AF-Q9VDH6-F1 IONOTROPIC RECEPTOR 93A;
1523:  emxw-A  2.7 24.2  108   396    6   DROME:AF-A1Z6M6-F1 DNA POLYMERASE INTERACTING TETRATRICOPEPTIDE REPE
1524:  ed0q-A  2.7 12.8  118   337    4   DROME:AF-Q9VCY5-F1 ELONGATION OF VERY LONG CHAIN FATTY ACIDS PROTEIN
1525:  ed6o-A  2.7  4.8   76   173    7   DROME:AF-A1Z9Q5-F1 ODORANT-BINDING PROTEIN 50D;
1526:  eda4-A  2.7  9.8   89   366   11   DROME:AF-A0A0B4LF50-F1 METALLOPHOSPHOESTERASE, ISOFORM E;
1527:  eha7-A  2.7  8.7  111   393   14   DROME:AF-Q9W1F5-F1 RE54691P;
1528:  ef3o-A  2.7 11.6  136   753    4   DROME:AF-Q9V9R2-F1 CULLIN 2, ISOFORM A;
1529:  edk5-A  2.7 11.6   75   280    7   DROME:AF-Q9VPB8-F1 PEROXIN-14;
1530:  eiws-A  2.7  9.6  133  1075    4   DROME:AF-X2JAU8-F1 PROTEIN NERVOUS WRECK;
1531:  efyp-A  2.7 15.1  103   261   10   DROME:AF-Q9VGT9-F1 SUCCINATE DEHYDROGENASE CYTOCHROME B560 SUBUNIT,
1532:  elii-A  2.7 12.2   82   343    5   DROME:AF-Q9VUT8-F1 PROTEIN COMMISSURELESS 2;
1533:  eei3-A  2.7 49.6  117   161    3   DROME:AF-Q9VAC7-F1 MIP04834P;
1534:  ei0h-A  2.7 25.1  128   699    3   DROME:AF-Q8MS38-F1 RE15216P;
1535:  egp4-A  2.7  7.8  132   508    6   DROME:AF-Q9VCZ3-F1 OCTOPAMINE RECEPTOR BETA-1R;
1536:  em1g-A  2.7  7.5  112   567    2   DROME:AF-Q95R48-F1 ORGANIC CATION TRANSPORTER-LIKE PROTEIN;
1537:  ed8r-A  2.7  9.7  107   469    8   DROME:AF-A1Z7D6-F1 FI11533P;
1538:  eexo-A  2.7 10.5  120   257    8   DROME:AF-Q86BM3-F1 UNCHARACTERIZED PROTEIN;
1539:  emwy-A  2.7  5.1  132   288    3   DROME:AF-Q8IQN9-F1 PALMITOYLTRANSFERASE;
1540:  egbo-A  2.7 19.6   98   891   13   DROME:AF-Q4U2G8-F1 LD02432P;
1541:  elg1-A  2.7  4.5  118   220    6   DROME:AF-A1ZB68-F1 FI01423P;
1542:  eiua-A  2.7 14.1   78   337    6   DROME:AF-Q8T0D1-F1 LD10183P;
1543:  ega4-A  2.7 11.1   84   970    2   DROME:AF-Q9VAW1-F1 MOCA-CYP, ISOFORM A;
1544:  ee08-A  2.7 13.8  101   605    6   DROME:AF-Q9VHL4-F1 IONOTROPIC RECEPTOR 85A;
1545:  ej8e-A  2.7  9.7  123   778    6   DROME:AF-Q9VLL5-F1 LP03571P;
1546:  eky5-A  2.7 10.0  129   373    8   DROME:AF-P06002-F1 OPSIN RH1;
1547:  eibl-A  2.7  8.7  142   313    6   DROME:AF-Q9W3S5-F1 LD03007P;
1548:  eh3y-A  2.7 19.0  105   741    8   DROME:AF-Q8SX87-F1 ATF6, ISOFORM C;
1549:  eg97-A  2.7  8.1  136   930   12   DROME:AF-Q8IPN2-F1 5-HYDROXYTRYPTAMINE (SEROTONIN) RECEPTOR 2A, ISOF
1550:  ej4n-A  2.7  6.5   77   118    6   DROME:AF-A0A0B4KGB5-F1 UNCHARACTERIZED PROTEIN;
1551:  em13-A  2.7 31.0   99   123    7   DROME:AF-A8DYC4-F1 COMPLEX I-MWFE;
1552:  ehlr-A  2.7  4.9  102   212    6   DROME:AF-O76767-F1 ER LUMEN PROTEIN-RETAINING RECEPTOR;
1553:  ei0k-A  2.7  6.4  138   708    9   DROME:AF-Q9VEB8-F1 BCDNA.GH04120;
1554:  ekts-A  2.7  8.6  126  1323    3   DROME:AF-Q9VJ21-F1 UNCHARACTERIZED PROTEIN, ISOFORM B;
1555:  eic5-A  2.7  7.5   81   163    5   DROME:AF-Q9VPD4-F1 VESICLE TRANSPORT PROTEIN;
1556:  eltn-A  2.7  6.6   65   537    5   DROME:AF-Q9W3U1-F1 ACTIN-HISTIDINE N-METHYLTRANSFERASE;
1557:  eiru-A  2.7  8.7   85   217    8   DROME:AF-Q7K527-F1 GH14950P;
1558:  elu6-A  2.7 17.8   93  1995    2   DROME:AF-Q9W244-F1 PLEXUS, ISOFORM A;
1559:  ehdy-A  2.7 10.8   96   592    5   DROME:AF-Q8IN09-F1 IONOTROPIC RECEPTOR 94B;
1560:  efbu-A  2.7 18.2   81   127    4   DROME:AF-Q95RA0-F1 GEO09367P1;
1561:  eh7j-A  2.7  4.6  100   136    4   DROME:AF-Q9VW41-F1 COILED-COIL DOMAIN-CONTAINING PROTEIN 58;
1562:  efca-A  2.7 10.1   73   225    1   DROME:AF-Q9VVN2-F1 PROBABLE 28S RIBOSOMAL PROTEIN S26, MITOCHONDRIAL
1563:  ejxo-A  2.7 23.6  116   432    7   DROME:AF-Q7KGU6-F1 LYSOSOMAL-ASSOCIATED TRANSMEMBRANE PROTEIN;
1564:  ekcy-A  2.7  9.2  146   765    8   DROME:AF-Q9VBP0-F1 FI21465P1;
1565:  eesm-A  2.7  4.5   77   610    5   DROME:AF-Q27324-F1 TYROSINE-PROTEIN KINASE DRL;
1566:  ectq-A  2.7 15.9  119   340   10   DROME:AF-Q9VHE0-F1 IP11374P;
1567:  ed2x-A  2.7 10.3  112   721   10   DROME:AF-Q0KHV6-F1 SERINE/THREONINE-PROTEIN KINASE PINK1, MITOCHONDR
1568:  ecvg-A  2.6  8.6  130  1248    8   DROME:AF-Q9VKY2-F1 CULLIN-ASSOCIATED NEDD8-DISSOCIATED PROTEIN 1;
1569:  ejqw-A  2.6  7.9  111   800    2   DROME:AF-Q0IGY6-F1 IP07646P;
1570:  el5z-A  2.6  6.0  138   705    5   DROME:AF-Q9NBW1-F1 FRIZZLED-4;
1571:  edbg-A  2.6  7.2  127   392    6   DROME:AF-Q9VHS7-F1 4-HYDROXYBENZOATE POLYPRENYLTRANSFERASE, MITOCHON
1572:  egbt-A  2.6  9.8  132   559    5   DROME:AF-Q8MYW9-F1 O-ACYLTRANSFERASE;
1573:  ekdo-A  2.6  6.7   62   448    5   DROME:AF-Q9VJU8-F1 GH23407P;
1574:  ekzn-A  2.6  5.6   98  1400    6   DROME:AF-Q9VDD2-F1 LD22662P;
1575:  efiw-A  2.6  4.0   74   374    1   DROME:AF-Q9VPJ0-F1 RE58433P;
1576:  elp8-A  2.6  9.9  121   689    9   DROME:AF-Q8SYC3-F1 RE68569P;
1577:  een8-A  2.6  9.8  127   536    4   DROME:AF-Q4LBB9-F1 OCTOPAMINE RECEPTOR BETA-2R;
1578:  ehw0-A  2.6  6.8  109   600    9   DROME:AF-Q9VWK0-F1 IP13170P;
1579:  eew5-A  2.6 10.0   86   235    9   DROME:AF-Q9VID1-F1 TETRASPANIN;
1580:  em39-A  2.6 16.8  136   417    7   DROME:AF-Q9VRY6-F1 IST1 HOMOLOG;
1581:  edl6-A  2.6  9.0  127   381    9   DROME:AF-P08099-F1 OPSIN RH2;
1582:  ecx5-A  2.6 10.0  126   617    6   DROME:AF-P28286-F1 5-HYDROXYTRYPTAMINE RECEPTOR 2B;
1583:  efzh-A  2.6 11.1  119   746    4   DROME:AF-P16376-F1 STEROID RECEPTOR SEVEN-UP, ISOFORM A;
1584:  edo7-A  2.6 20.5  124   513    2   DROME:AF-Q9W4D3-F1 TUDOR DOMAIN-CONTAINING PROTEIN;
1585:  ekm0-A  2.6 11.1  139   444    6   DROME:AF-Q9VCY8-F1 ADIPONECTIN RECEPTOR PROTEIN;
1586:  eedt-A  2.6  9.1   96  1156    8   DROME:AF-Q02645-F1 PROTEIN HU-LI TAI SHAO;
1587:  ee6i-A  2.6 26.5  137   735    9   DROME:AF-O76912-F1 EG:95B7.9 PROTEIN;
1588:  eglx-A  2.6 13.1  121  2684    3   DROME:AF-B7Z141-F1 UNCHARACTERIZED PROTEIN, ISOFORM C;
1589:  egqx-A  2.6  4.7   86   203    9   DROME:AF-Q9W209-F1 ODORANT-BINDING PROTEIN 58B;
1590:  ec40-A  2.6 16.3  130   716    8   DROME:AF-Q9W191-F1 IONOTROPIC RECEPTOR 60A;
1591:  ed5o-A  2.6 33.4  127   352   10   DROME:AF-Q9VXY7-F1 LIPID STORAGE DROPLETS SURFACE-BINDING PROTEIN 2;
1592:  ed7k-A  2.6  4.1  111   538    5   DROME:AF-Q9VDV7-F1 LP04053P;
1593:  ems4-A  2.6  6.5  137   453    4   DROME:AF-Q8IMH8-F1 P4HA_N DOMAIN-CONTAINING PROTEIN;
1594:  emng-A  2.6  4.7  119   481   10   DROME:AF-Q8IR17-F1 PHOSPHATIDYLINOSITOL GLYCAN ANCHOR BIOSYNTHESIS C
1595:  em1i-A  2.6 12.0  151  1459    8   DROME:AF-Q9VVK6-F1 UNCHARACTERIZED PROTEIN;
1596:  el9h-A  2.6 23.4  105  1236    5   DROME:AF-Q4U2Q5-F1 FI23547P1;
1597:  elkh-A  2.6 34.0   97   105    4   DROME:AF-A1ZBV5-F1 BLOC-1-RELATED COMPLEX SUBUNIT 7;
1598:  edsl-A  2.6 33.5  111   659    8   DROME:AF-Q9VQ22-F1 LP24076P;
1599:  eimu-A  2.6 10.6   80  1960    4   DROME:AF-Q9VCH5-F1 NUCLEAR PORE COMPLEX PROTEIN NUP98-NUP96;
1600:  eilf-A  2.6  7.5  138   439    7   DROME:AF-Q9VQZ7-F1 MAJOR FACILITATOR SUPERFAMILY TRANSPORTER 18;
1601:  eegl-A  2.6  7.1   86   264    5   DROME:AF-Q9VFM3-F1 IP10175P;
1602:  ejky-A  2.6  7.8  148  1340    9   DROME:AF-A8DWJ8-F1 NADPH OXIDASE, ISOFORM C;
1603:  emul-A  2.6 40.0  131  1150    5   DROME:AF-Q9VWN4-F1 FL(2)D-ASSOCIATED COMPLEX COMPONENT;
1604:  egrg-A  2.6 11.2  103   611    2   DROME:AF-Q9VCM4-F1 IONOTROPIC RECEPTOR 94E;
1605:  ehkc-A  2.6 17.6  135   166    5   DROME:AF-Q9VNQ3-F1 ER MEMBRANE PROTEIN COMPLEX SUBUNIT 4;
1606:  eky9-A  2.6  5.7   84   525    7   DROME:AF-Q9VWV9-F1 PROTEIN-SERINE O-PALMITOLEOYLTRANSFERASE PORCUPIN
1607:  emzx-A  2.6 12.7   94   129    5   DROME:AF-A0A0S0WGS4-F1 UNCHARACTERIZED PROTEIN, ISOFORM E;
1608:  egvs-A  2.6 11.3   90   358    4   DROME:AF-Q9VT59-F1 AT16804P;
1609:  elol-A  2.6 15.5  100   524    8   DROME:AF-Q9VZF1-F1 GH07444P;
1610:  eerw-A  2.6 17.2   88  1363    3   DROME:AF-Q9VDS9-F1 APOPTOTIC SIGNAL-REGULATING KINASE 1, ISOFORM C;
1611:  ee0o-A  2.6  7.9  101   277    9   DROME:AF-Q9VCZ0-F1 ELONGATION OF VERY LONG CHAIN FATTY ACIDS PROTEIN
1612:  ec6r-A  2.6  9.9  154   648    5   DROME:AF-Q9VUC9-F1 UNCHARACTERIZED PROTEIN, ISOFORM A;
1613:  ed6e-A  2.6  7.3   91   171    4   DROME:AF-Q9VGS3-F1 SUCCINATE DEHYDROGENASE CYTOCHROME B560 SUBUNIT,
1614:  ei4v-A  2.6  9.0   89   750    3   DROME:AF-A1ZB09-F1 UNCHARACTERIZED PROTEIN;
1615:  em6b-A  2.6 13.1  101   600    7   DROME:AF-A1Z8N9-F1 IONOTROPIC RECEPTOR 48B;
1616:  efkp-A  2.6  9.4   79   112   10   DROME:AF-Q9VRW1-F1 GEO11122P1;
1617:  ejkl-A  2.6 13.3  115   214    3   DROME:AF-Q9VIQ4-F1 GH03980P;
1618:  eit3-A  2.6  9.6  133   683   10   DROME:AF-Q961Q9-F1 GH10366P;
1619:  ek40-A  2.6  8.6  140   812    9   DROME:AF-Q9VWD3-F1 UNCHARACTERIZED PROTEIN, ISOFORM A;
1620:  elzu-A  2.6  7.6   95   614    7   DROME:AF-Q9W3P8-F1 IONOTROPIC RECEPTOR 7A;
1621:  ej08-A  2.6 10.2  127   383    5   DROME:AF-P04950-F1 OPSIN RH3;
1622:  ely7-A  2.6  5.9   90   271    8   DROME:AF-Q9VQB9-F1 GH20409P;
1623:  ef85-A  2.6 12.6   68   124    1   DROME:AF-A2VEH9-F1 GEO11071P1;
1624:  ed5r-A  2.6 12.4  142   303    8   DROME:AF-Q9VB24-F1 SD08189P;
1625:  ejye-A  2.6  8.7  158   988    6   DROME:AF-Q9W023-F1 FI03626P;
1626:  een7-A  2.6 10.1  113   470    8   DROME:AF-Q9VVQ7-F1 P4HC DOMAIN-CONTAINING PROTEIN;
1627:  ej4o-A  2.6  4.4  105   674    9   DROME:AF-Q9VIK2-F1 CARCININE TRANSPORTER;
1628:  ecye-A  2.6 34.8  122   745    5   DROME:AF-Q5BIB8-F1 RE19569P;
1629:  ehpl-A  2.6 10.4   80   238    5   DROME:AF-Q9W4U6-F1 RT08049P;
1630:  eell-A  2.6  4.5   95   270   11   DROME:AF-Q9VA22-F1 COPPER TRANSPORTER;
1631:  eifx-A  2.6 10.3  129   483    8   DROME:AF-Q9VTU7-F1 GH14208P;
1632:  efek-A  2.6 12.7  112   648    4   DROME:AF-M9PCT4-F1 IONOTROPIC RECEPTOR 31A, ISOFORM C;
1633:  edmw-A  2.6 25.8  101   161    1   DROME:AF-P91664-F1 PROTEIN MAX;
1634:  elhs-A  2.6 10.8  115   640   11   DROME:AF-Q9VF65-F1 UNCHARACTERIZED PROTEIN, ISOFORM A;
1635:  eczj-A  2.6 30.3  136   977    4   DROME:AF-Q9VW24-F1 MITOGEN-ACTIVATED PROTEIN KINASE KINASE KINASE;
1636:  ejto-A  2.6 10.5  122  1405    7   DROME:AF-Q9VSA4-F1 TONSOKU-LIKE PROTEIN;
1637:  eikt-A  2.6  9.2  144  1001    6   DROME:AF-Q9VT41-F1 INTEGRATOR COMPLEX SUBUNIT 7;
1638:  eio2-A  2.6 17.3   96   678    4   DROME:AF-Q9V3Q6-F1 MITOGEN-ACTIVATED PROTEIN KINASE KINASE KINASE 7;
1639:  ee1w-A  2.6  8.3   92   548    5   DROME:AF-Q9VJD1-F1 GLUCOSIDASE 2 SUBUNIT BETA;
1640:  emco-A  2.6 20.1  111  2462   10   DROME:AF-M9PGC5-F1 NON-SPECIFIC SERINE/THREONINE PROTEIN KINASE;
1641:  em55-A  2.5  7.5   92   246    4   DROME:AF-Q9VII2-F1 IP07785P;
1642:  elfe-A  2.5 36.8  131   368    2   DROME:AF-Q9VTT3-F1 LD31163P;
1643:  eik0-A  2.5  7.2   99   164    6   DROME:AF-Q9VX02-F1 MITOCHONDRIAL 18 KDA PROTEIN;
1644:  em2q-A  2.5  5.7   80   197    6   DROME:AF-Q8IPG8-F1 UNCHARACTERIZED PROTEIN;
1645:  ekij-A  2.5  6.7  142   741    5   DROME:AF-Q0E8H7-F1 FI19426P1;
1646:  emtb-A  2.5 12.9  107  1526    9   DROME:AF-Q9I7S6-F1 HIGH AFFINITY CGMP-SPECIFIC 3',5'-CYCLIC PHOSPHOD
1647:  ej4v-A  2.5  9.0  132   484    7   DROME:AF-Q8IPD2-F1 FUMARATE HYDRATASE;
1648:  elr7-A  2.5  6.8   66    90    9   DROME:AF-A0A0B4KG55-F1 UNCHARACTERIZED PROTEIN;
1649:  ekcx-A  2.5  7.7  117   284    5   DROME:AF-Q0IGS7-F1 PALMITOYLTRANSFERASE;
1650:  eetu-A  2.5 18.8  128  2396   10   DROME:AF-A1Z8U0-F1 PRE-MRNA PROCESSING FACTOR 8;
1651:  elr6-A  2.5  8.2  135   447    7   DROME:AF-A1ZAM7-F1 CAAX PRENYL PROTEASE;
1652:  eezp-A  2.5  5.9   84   249   10   DROME:AF-Q9VWX9-F1 ANDORRA;
1653:  efgp-A  2.5 11.6   94   640   15   DROME:AF-Q9VBR1-F1 VACUOLAR PROTEIN SORTING 33B;
1654:  eky3-A  2.5 18.4  102  1115    4   DROME:AF-Q7KTW3-F1 HDC11342;
1655:  efl8-A  2.5 26.2  117  1224    3   DROME:AF-Q9VXW2-F1 RNA HELICASE;
1656:  edes-A  2.5 25.3  106   157    4   DROME:AF-Q8MSH5-F1 GH23338P;
1657:  eft0-A  2.5  6.5  143   509    6   DROME:AF-Q0KHY7-F1 PROCOLLAGEN-PROLINE 4-DIOXYGENASE;
1658:  ei2e-A  2.5 20.6  135   604    8   DROME:AF-Q9VTL9-F1 SUGAR BABY, ISOFORM C;
1659:  ec68-A  2.5  5.3  122   469    4   DROME:AF-A1ZAL6-F1 G_PROTEIN_RECEP_F1_2 DOMAIN-CONTAINING PROTEIN;
1660:  edxu-A  2.5  3.9  110   545    3   DROME:AF-Q9VDV6-F1 LP02775P;
1661:  ekun-A  2.5 10.8  148   755    8   DROME:AF-Q9VA10-F1 FI21270P1;
1662:  ef3f-A  2.5  6.0   75  1406    4   DROME:AF-B7YZX6-F1 UNCHARACTERIZED PROTEIN, ISOFORM B;
1663:  ejlh-A  2.5  5.0   50    59    6   DROME:AF-Q1WWA2-F1 GEO11554P1;
1664:  eja5-A  2.5 17.0  144  1797    9   DROME:AF-Q7KV24-F1 UNCHARACTERIZED PROTEIN;
1665:  elpq-A  2.5  6.5  132   545    3   DROME:AF-Q9VMI4-F1 ORPHAN G PROTEIN-COUPLED RECEPTOR;
1666:  ei06-A  2.5 24.5  116   540    3   DROME:AF-Q9W0X8-F1 LD43587P;
1667:  ejr8-A  2.5 31.6  112   819   13   DROME:AF-Q9V415-F1 HMG-COA REDUCTASE DEGRADATION 3, ISOFORM A;
1668:  ekq4-A  2.5 34.4  133   645    4   DROME:AF-Q24256-F1 HOMEOBOX PROTEIN B-H2;
1669:  em7b-A  2.5 30.9  142   814    8   DROME:AF-Q9W0R0-F1 CELL DIVISION CYCLE 5, ISOFORM A;
1670:  eeby-A  2.5 13.8   89   675    6   DROME:AF-Q9VVU7-F1 IONOTROPIC RECEPTOR 75D;
1671:  edhu-A  2.5 45.2  146  1430    4   DROME:AF-Q9VMA7-F1 TRANSPORT AND GOLGI ORGANIZATION PROTEIN 1;
1672:  egbx-A  2.5  9.7  115   297    6   DROME:AF-Q9V4C6-F1 ZINC/IRON REGULATED TRANSPORTER-RELATED PROTEIN 1
1673:  edow-A  2.5  4.1   98   292    5   DROME:AF-Q8T4F2-F1 AT01806P;
1674:  eirh-A  2.5 38.8  128  1171    6   DROME:AF-Q9W235-F1 FI01301P;
1675:  egu1-A  2.5 34.4  109   341    6   DROME:AF-Q9VCY3-F1 COP9 SIGNALOSOME COMPLEX SUBUNIT 6;
1676:  ek6n-A  2.5  6.6  146   680    5   DROME:AF-Q9W270-F1 SOLUTE CARRIER ORGANIC ANION TRANSPORTER FAMILY M
1677:  eje4-A  2.5  5.4  129   639    7   DROME:AF-Q5U117-F1 ENIGMA;
1678:  elqm-A  2.5  6.8   61   393    7   DROME:AF-Q9VAY9-F1 GH07821P;
1679:  ed1x-A  2.5 11.5  120  1647    3   DROME:AF-B7Z0E5-F1 MISFIRE, ISOFORM F;
1680:  em17-A  2.5  8.2   99   253    6   DROME:AF-Q8IMY2-F1 ELONGATION OF VERY LONG CHAIN FATTY ACIDS PROTEIN
1681:  ehgh-A  2.5  6.3  101   376    4   DROME:AF-Q9VSB9-F1 TRANSMEMBRANE PROTEIN 43 HOMOLOG;
1682:  efl6-A  2.5 10.6  169   601    7   DROME:AF-Q8INF8-F1 FI20128P1;
1683:  eerp-A  2.5 17.9   95   729    7   DROME:AF-Q9VMS4-F1 GH23983P;
1684:  elsj-A  2.5 12.0  120   224    9   DROME:AF-Q9VZK9-F1 TRANSMEMBRANE PROTEIN 267;
1685:  ekaf-A  2.5 12.2  118   691    8   DROME:AF-Q7KV26-F1 KINASE;
1686:  ekfq-A  2.5  6.4   78   406   10   DROME:AF-E1JHL2-F1 UNCHARACTERIZED PROTEIN, ISOFORM B;
1687:  ekov-A  2.5  8.3  152   469    7   DROME:AF-Q9VLG9-F1 ARGININOSUCCINATE LYASE, ISOFORM B;
1688:  ee6j-A  2.5 26.8  151   364    5   DROME:AF-Q9VJR9-F1 COP9 SIGNALOSOME SUBUNIT 1A;
1689:  eky2-A  2.5 11.3   96   565    6   DROME:AF-Q9VZY7-F1 LD20870P;
1690:  eh8n-A  2.5 15.1  119   332    4   DROME:AF-Q7K483-F1 SD08549P;
1691:  edkc-A  2.5  7.9  112   341    6   DROME:AF-Q8SWW2-F1 CG13189 PROTEIN;
1692:  egtj-A  2.5 25.7   82   156    5   DROME:AF-Q8I0K8-F1 HEMESE, ISOFORM B;
1693:  ejlb-A  2.5 14.8  159  1379    8   DROME:AF-P42286-F1 PROTEIN THREE ROWS;
1694:  egyx-A  2.5 13.2  148  1451    9   DROME:AF-A8DZ26-F1 CATION-TRANSPORTING ATPASE;
1695:  ee6v-A  2.5 30.4  123   518    8   DROME:AF-Q9VZU3-F1 FI07618P;
1696:  eej4-A  2.5  8.6  139   813    5   DROME:AF-Q7JZ25-F1 CHLORIDE CHANNEL PROTEIN;
1697:  elwj-A  2.5 14.3  143  1386    8   DROME:AF-Q9VRF2-F1 UNCOORDINATED;
1698:  edft-A  2.5 41.2  122   340    9   DROME:AF-Q9VPB4-F1 UNCHARACTERIZED PROTEIN;
1699:  ec7u-A  2.5  4.1   81   152    6   DROME:AF-Q4V3Z6-F1 GEO02130P1;
1700:  ekon-A  2.5  7.5   93   612    6   DROME:AF-Q9VG45-F1 DPP TARGET PROTEIN;
1701:  egsy-A  2.5  8.9   87   393    5   DROME:AF-P83104-F1 PUTATIVE MITOGEN-ACTIVATED PROTEIN KINASE KINASE
1702:  ehbk-A  2.5  6.6  136   814   10   DROME:AF-Q9VK82-F1 ORGANIC ANION TRANSPORTING POLYPEPTIDE 33EB;
1703:  ecym-A  2.5  2.7   84   235    6   DROME:AF-Q4ABI5-F1 UNCHARACTERIZED PROTEIN;
1704:  ejeu-A  2.5  8.1  119   199   10   DROME:AF-Q9I7M1-F1 OLFACTORY-SPECIFIC 9;
1705:  ek8r-A  2.5  5.6   70   613    4   DROME:AF-Q9VHU1-F1 PROBABLE ATP-DEPENDENT RNA HELICASE DDX55 HOMOLOG
1706:  ef28-A  2.5  9.2  114   238    7   DROME:AF-Q9VQG2-F1 GAMMA-SECRETASE SUBUNIT APH-1;
1707:  eemm-A  2.5 19.0   80   106    5   DROME:AF-Q9VHR9-F1 CYTOCHROME C OXIDASE SUBUNIT 7A-LIKE;
1708:  edd3-A  2.5  9.4  138   419    6   DROME:AF-Q9VWL5-F1 INNEXIN INX5;
1709:  emjj-A  2.5 10.0  162   766   11   DROME:AF-Q8T9E6-F1 SD03967P;
1710:  elcq-A  2.5  4.9   69   405    9   DROME:AF-Q0KIB3-F1 HISTONE ACETYLTRANSFERASE TYPE B CATALYTIC SUBUNI
1711:  edd4-A  2.5 11.6   82   599    4   DROME:AF-A1ZA16-F1 IONOTROPIC RECEPTOR 52C;
1712:  ecud-A  2.5  7.3  105   168    4   DROME:AF-Q9V492-F1 MPV17-LIKE PROTEIN;
1713:  ejf1-A  2.5 34.0  108   512    3   DROME:AF-Q95RQ1-F1 LD16414P;
1714:  ee3y-A  2.5  8.3  106   181    4   DROME:AF-Q9VVT9-F1 NINJURIN B;
1715:  eiew-A  2.5 64.2  159   518    5   DROME:AF-Q9VF72-F1 RH63657P;
1716:  eda6-A  2.4 11.7   90  1045    8   DROME:AF-Q9W5D3-F1 HEAT REPEAT-CONTAINING PROTEIN 6;
1717:  edpt-A  2.4 15.8   96  1151    9   DROME:AF-A0A0B4KHZ9-F1 BIORIENTATION DEFECTIVE 1, ISOFORM E;
1718:  ej27-A  2.4 13.9  136   489    7   DROME:AF-Q4V622-F1 NEUROPEPTIDE CCHAMIDE-2 RECEPTOR;
1719:  efij-A  2.4 25.4   95   346    3   DROME:AF-Q9VYI7-F1 UNCHARACTERIZED PROTEIN;
1720:  egyq-A  2.4 27.4   90  1486    4   DROME:AF-Q7KSN8-F1 UNCHARACTERIZED PROTEIN, ISOFORM D;
1721:  effv-A  2.4  5.9   96   441   13   DROME:AF-Q9VL83-F1 KINASE;
1722:  elmo-A  2.4  5.8   91   961   10   DROME:AF-O46037-F1 VINCULIN;
1723:  ehln-A  2.4 11.5   55    70    5   DROME:AF-M9NDU9-F1 UNCHARACTERIZED PROTEIN;
1724:  ekm5-A  2.4  8.9  115   322    9   DROME:AF-Q9VZD1-F1 DOPAMINE/ECDYSTEROID RECEPTOR, ISOFORM A;
1725:  elpo-A  2.4 18.2   83   289    5   DROME:AF-P18289-F1 TRANSCRIPTION FACTOR AP-1;
1726:  elp9-A  2.4 25.6  105   517    8   DROME:AF-Q9VBC9-F1 BEATEN PATH VII;
1727:  ec95-A  2.4 13.3   77   205    4   DROME:AF-Q9W530-F1 FI08026P;
1728:  emu1-A  2.4  8.6  120  1008    6   DROME:AF-Q59E37-F1 UNCHARACTERIZED PROTEIN, ISOFORM C;
1729:  eg2f-A  2.4  9.2  149   480    5   DROME:AF-Q9VT27-F1 CNMAMIDE RECEPTOR;
1730:  eler-A  2.4 14.0  109   821    5   DROME:AF-Q5BI50-F1 CULLIN 4, ISOFORM A;
1731:  eeti-A  2.4  8.0   73   277    7   DROME:AF-Q961C9-F1 TRANSPORT AND GOLGI ORGANIZATION PROTEIN 11;
1732:  eg05-A  2.4  9.1  132   905    8   DROME:AF-Q961G1-F1 CONSERVED OLIGOMERIC GOLGI COMPLEX SUBUNIT 3;
1733:  ekrv-A  2.4 11.8  143   491    8   DROME:AF-Q5BIE4-F1 RE40577P;
1734:  ekc2-A  2.4  9.3  119   392    6   DROME:AF-Q9VXD7-F1 GH04692P;
1735:  ei4t-A  2.4 13.4  107   206   11   DROME:AF-Q8MRW1-F1 SD19278P;
1736:  eiyx-A  2.4  6.8  133   352    5   DROME:AF-Q7JZR2-F1 RE15841P;
1737:  emfw-A  2.4 38.5  125   639    6   DROME:AF-Q8T051-F1 LD28458P;
1738:  egsi-A  2.4  9.4  105   234    5   DROME:AF-Q9VTI1-F1 UNCHARACTERIZED PROTEIN;
1739:  elr9-A  2.4 11.6  108   586    4   DROME:AF-A1ZAY9-F1 IONOTROPIC RECEPTOR 54A;
1740:  eiie-A  2.4  4.5   83   300    5   DROME:AF-Q9U4F3-F1 SURF1-LIKE PROTEIN;
1741:  efxu-A  2.4 10.0  139   897    7   DROME:AF-A1Z763-F1 MIP13269P;
1742:  eeel-A  2.4 12.8  120   686    8   DROME:AF-Q9W3Y7-F1 GH10889P;
1743:  ei1j-A  2.4  4.4   79   425    6   DROME:AF-A8DYP1-F1 PICKPOCKET 29, ISOFORM D;
1744:  ekn1-A  2.4  4.8  151  1544    7   DROME:AF-Q9W2F2-F1 PROTEIN MAHJONG;
1745:  eijq-A  2.4  6.4  124  1189    5   DROME:AF-Q9VQ78-F1 LD16031P;
1746:  ed0v-A  2.4 37.4  118   681    7   DROME:AF-A1Z6W6-F1 LP06106P;
1747:  emtr-A  2.4  7.7   94   215    6   DROME:AF-A1Z6U3-F1 IP01824P;
1748:  ekfo-A  2.4 23.4  114  1711    6   DROME:AF-Q9NK54-F1 PROTEIN CHIFFON;
1749:  eib2-A  2.4 28.4  118   861    8   DROME:AF-Q8ING1-F1 UNCHARACTERIZED PROTEIN;
1750:  egc9-A  2.4  8.5  155   578    8   DROME:AF-O17444-F1 VESICULAR ACETYLCHOLINE TRANSPORTER;
1751:  el3z-A  2.4 16.5   93   217    9   DROME:AF-M9NGJ4-F1 UNCHARACTERIZED PROTEIN, ISOFORM D;
1752:  efxp-A  2.4  5.8   89   612    8   DROME:AF-Q9VXL9-F1 IP12579P;
1753:  eisg-A  2.4  6.2   83   520   11   DROME:AF-Q8IQS7-F1 PROCOLLAGEN-PROLINE 4-DIOXYGENASE;
1754:  egxm-A  2.4 43.5  123   763    4   DROME:AF-Q8INZ5-F1 DUF4201 DOMAIN-CONTAINING PROTEIN;
1755:  eir0-A  2.4  6.0   66   796    6   DROME:AF-Q9VFE7-F1 NUCLEAR PORE PROTEIN;
1756:  ejvj-A  2.4  6.2  125   252    6   DROME:AF-Q9VMW8-F1 MANNOSE-P-DOLICHOL UTILIZATION DEFECT 1 PROTEIN H
1757:  elbh-A  2.4 17.1   97   231    6   DROME:AF-Q9VHW5-F1 LD38634P;
1758:  eeal-A  2.4  5.8   92   607    5   DROME:AF-A1Z9G6-F1 UNCHARACTERIZED PROTEIN;
1759:  elok-A  2.4  7.2  125   684    2   DROME:AF-Q9W271-F1 SOLUTE CARRIER ORGANIC ANION TRANSPORTER FAMILY M
1760:  eijn-A  2.4 12.3  139  2417    6   DROME:AF-Q9VAS9-F1 APC-LIKE, ISOFORM A;
1761:  ejcd-A  2.4 30.3  116   842    8   DROME:AF-Q9VPI2-F1 IONOTROPIC RECEPTOR 21A;
1762:  embn-A  2.4 32.2  131   353    7   DROME:AF-A8JUS1-F1 INAF-D;
1763:  ekud-A  2.4  4.4   44    62    7   DROME:AF-Q9VRK0-F1 GEO12004P1;
1764:  ec98-A  2.4 17.5   98   745    8   DROME:AF-Q9W164-F1 CALDESMON-RELATED PROTEIN;
1765:  ejsn-A  2.4 10.6   68   119    6   DROME:AF-Q9VAI3-F1 FI06539P;
1766:  ehwq-A  2.4 32.3  101  1222    3   DROME:AF-Q0E910-F1 TAPAS, ISOFORM B;
1767:  ecuh-A  2.4  9.3  118   585    4   DROME:AF-Q9VDV5-F1 FI18650P1;
1768:  edk2-A  2.4 31.4  147   966    8   DROME:AF-Q9VLM8-F1 ALANINE--TRNA LIGASE, CYTOPLASMIC;
1769:  eizu-A  2.4 11.0  113   408    7   DROME:AF-A1ZBM7-F1 IONOTROPIC RECEPTOR 56B;
1770:  ehg7-A  2.4 24.9   95  1965    3   DROME:AF-A0A0B4K7S6-F1 MOLTING DEFECTIVE, ISOFORM D;
1771:  eeft-A  2.4  7.3  111   460    7   DROME:AF-Q9VF39-F1 FI01459P;
1772:  ef4z-A  2.4  9.4  104   196    6   DROME:AF-Q9VTQ1-F1 FI08002P;
1773:  ehpw-A  2.4  9.5  129  1998    7   DROME:AF-X2JG15-F1 UNCHARACTERIZED PROTEIN, ISOFORM E;
1774:  emsu-A  2.4 14.2  127   646    4   DROME:AF-Q8IH57-F1 GH10249P;
1775:  egpe-A  2.4 31.1  117   548    5   DROME:AF-F0JAI6-F1 KINETOCHORE AND EB1-ASSOCIATED BASIC PROTEIN;
1776:  eiyj-A  2.4  9.1  116   466    6   DROME:AF-Q9W2E4-F1 GPI MANNOSYLTRANSFERASE 1;
1777:  elqk-A  2.4 15.3   96   587    8   DROME:AF-Q9VAJ6-F1 PICKPOCKET 20, ISOFORM A;
1778:  ekd3-A  2.4 14.0  101   609   10   DROME:AF-A8JUR3-F1 IONOTROPIC RECEPTOR 10A;
1779:  eete-A  2.4 11.7   90   158    4   DROME:AF-Q9VWM2-F1 GEO12026P1;
1780:  efg0-A  2.4 37.3  144   620    4   DROME:AF-Q8SWR2-F1 BICAUDAL D-RELATED PROTEIN HOMOLOG;
1781:  el2o-A  2.4 37.9  135   841   10   DROME:AF-Q7PL76-F1 VACUOLAR PROTEIN SORTING-ASSOCIATED PROTEIN 41 HO
1782:  ehfy-A  2.4 14.9  108  1128    6   DROME:AF-Q9VJJ7-F1 TRANSIENT RECEPTOR POTENTIAL-GAMMA PROTEIN;
1783:  embm-A  2.4 24.2   83   337    6   DROME:AF-P14003-F1 PROTEIN HAIRY;
1784:  eeic-A  2.4 11.0  114   316    4   DROME:AF-Q9VV87-F1 ELONGATION OF VERY LONG CHAIN FATTY ACIDS PROTEIN
1785:  eeu5-A  2.4  3.8   62   302   10   DROME:AF-Q9VND7-F1 RNA-BINDING MOTIF PROTEIN 42;
1786:  el7s-A  2.4 10.3   99   241   11   DROME:AF-M9NE97-F1 COPPER TRANSPORTER;
1787:  ee4q-A  2.4 10.3  135   483    8   DROME:AF-Q9VVQ1-F1 ALLATOSTATIN C RECEPTOR 1;
1788:  ee6p-A  2.4 30.4  106   345    5   DROME:AF-M9PHX0-F1 UNCHARACTERIZED PROTEIN;
1789:  ejih-A  2.4 17.5  122   576    6   DROME:AF-P05527-F1 HOMEOBOX PROTEIN INVECTED;
1790:  ejyn-A  2.4 14.7   83   152    8   DROME:AF-P18489-F1 SYNAPTOBREVIN;
1791:  ejqa-A  2.4  7.6  131   751    7   DROME:AF-Q9VEZ5-F1 INHIBITOR OF NUCLEAR FACTOR KAPPA-B KINASE SUBUNI
1792:  efpw-A  2.4  7.2   82   155    9   DROME:AF-Q8SYR5-F1 GEO07715P1;
1793:  efpi-A  2.4  6.8  106   655    4   DROME:AF-Q9V3F9-F1 BCDNA.LD28120;
1794:  egeq-A  2.4 16.1   98   576    7   DROME:AF-Q9VMN5-F1 60 KDA HEAT SHOCK PROTEIN HOMOLOG 2, MITOCHONDRIA
1795:  eg3p-A  2.4 17.0   73   601    3   DROME:AF-Q7JY80-F1 M-SPONDIN, ISOFORM A;
1796:  eh3z-A  2.4 10.1  143   976    7   DROME:AF-P91685-F1 METABOTROPIC GLUTAMATE RECEPTOR;
1797:  egtz-A  2.4 10.3  114   896    4   DROME:AF-P22815-F1 PROTEIN BRIDE OF SEVENLESS;
1798:  el18-A  2.4 10.8   83   207   13   DROME:AF-Q9VHK9-F1 RH02303P;
1799:  eg6q-A  2.4  5.9  126   417    8   DROME:AF-Q9VJ63-F1 FI20169P1;
1800:  egee-A  2.4 10.1  142  1225    6   DROME:AF-Q9VKJ6-F1 FI03653P;
1801:  efyy-A  2.4  8.3   87   366    7   DROME:AF-Q8IQ70-F1 CALCIUM UNIPORTER PROTEIN, MITOCHONDRIAL;
1802:  efnq-A  2.4 31.6   91  1469    3   DROME:AF-A1ZBW7-F1 WASH COMPLEX SUBUNIT 2;
1803:  ee92-A  2.4  8.3  108   321    5   DROME:AF-Q9VN13-F1 SIDEROFLEXIN-1-3;
1804:  eeoz-A  2.4  9.8  126  1374    8   DROME:AF-P91660-F1 PROBABLE MULTIDRUG RESISTANCE-ASSOCIATED PROTEIN
1805:  edih-A  2.4  6.0  104   460    9   DROME:AF-Q9VQP0-F1 MFS DOMAIN-CONTAINING PROTEIN;
1806:  eguf-A  2.4 69.9  156  1100    4   DROME:AF-Q9VCC9-F1 LD23779P;
1807:  ejo1-A  2.4 27.9  130   280    5   DROME:AF-Q9VC68-F1 UNCHARACTERIZED PROTEIN;
1808:  el3t-A  2.4 25.2  107   151    6   DROME:AF-Q9VHB2-F1 MITOCHONDRIAL PYRUVATE CARRIER;
1809:  eg5p-A  2.4  7.2   90   582    9   DROME:AF-A0A0B4K7J3-F1 RECEPTOR PROTEIN SERINE/THREONINE KINASE;
1810:  ejk1-A  2.4  6.5  122   248    7   DROME:AF-Q9VLH1-F1 TETRASPANIN;
1811:  ejql-A  2.3 11.4  107   382    4   DROME:AF-Q7KMP8-F1 26S PROTEASOME NON-ATPASE REGULATORY SUBUNIT 13;
1812:  em63-A  2.3  6.6  133   894   10   DROME:AF-Q8T043-F1 CHASKI, ISOFORM A;
1813:  ehqd-A  2.3  9.9  112   551    4   DROME:AF-Q9W0X0-F1 EPITHELIAL MEMBRANE PROTEIN, ISOFORM B;
1814:  elwq-A  2.3 17.4   81   912    5   DROME:AF-A1Z9I2-F1 UNCHARACTERIZED PROTEIN;
1815:  efvz-A  2.3  8.4   64   269   13   DROME:AF-Q9VPS2-F1 IP21085P;
1816:  ekz8-A  2.3 12.3  160   565   11   DROME:AF-Q8IRA7-F1 UNCHARACTERIZED PROTEIN;
1817:  edgy-A  2.3  7.8  150  1287    3   DROME:AF-Q9VL24-F1 NIEMANN-PICK TYPE C-1A, ISOFORM A;
1818:  ek54-A  2.3 13.4  135  1487    7   DROME:AF-Q9VLP5-F1 LD42916P;
1819:  ejog-A  2.3 11.1  145  1256    6   DROME:AF-Q9VK06-F1 PHOSPHOLIPID-TRANSPORTING ATPASE;
1820:  emdv-A  2.3  8.5  126   481   10   DROME:AF-Q9VR82-F1 INNEXIN INX6;
1821:  ekpi-A  2.3  6.7  104  1088    8   DROME:AF-P91634-F1 PI-3 KINASE;
1822:  elnb-A  2.3  8.3   81   246    4   DROME:AF-Q8IN66-F1 FI21920P1;
1823:  ejke-A  2.3 15.6   91   668    8   DROME:AF-Q9VE23-F1 XRP1, ISOFORM A;
1824:  elfy-A  2.3  9.4  129   896    9   DROME:AF-Q9VDD8-F1 UBIQUITIN CARBOXYL-TERMINAL HYDROLASE;
1825:  ejii-A  2.3 10.8   85   149    5   DROME:AF-Q9VWX7-F1 HES-RELATED;
1826:  ekox-A  2.3 11.6  149   808    8   DROME:AF-Q9VAU1-F1 SNUSTORR, ISOFORM A;
1827:  ehmf-A  2.3 12.0  102   406    8   DROME:AF-Q9VYD2-F1 RE26969P;
1828:  effs-A  2.3  7.1  140   585   10   DROME:AF-Q9W0R5-F1 PROBABLE G-PROTEIN COUPLED RECEPTOR MTH-LIKE 10;
1829:  eluh-A  2.3  4.6   90   390    9   DROME:AF-Q7K2V9-F1 MEVALONATE KINASE;
1830:  ehdw-A  2.3  7.1  129  1036    7   DROME:AF-P91682-F1 PROTEIN SMOOTHENED;
1831:  egq8-A  2.3  4.9  115  1007    4   DROME:AF-A1ZAK1-F1 INTEGRATOR COMPLEX SUBUNIT 8;
1832:  ekde-A  2.3 10.6  149   669    7   DROME:AF-Q9W4Y2-F1 PDF RECEPTOR;
1833:  ehoi-A  2.3 11.1  128  1188    5   DROME:AF-Q9W1J0-F1 TRANSPORTER;
1834:  eey6-A  2.3 27.1  138   487    7   DROME:AF-Q95RW8-F1 PROTEIN OPTIX;
1835:  el2q-A  2.3 14.6  130   363    3   DROME:AF-Q8IGV3-F1 RE23632P;
1836:  ee5w-A  2.3 10.4  128   535    8   DROME:AF-Q9W3W7-F1 LP14756P;
1837:  efv7-A  2.3  9.2  129   706    6   DROME:AF-Q9VRR0-F1 UNCHARACTERIZED PROTEIN, ISOFORM B;
1838:  emal-A  2.3 13.7  101   428    7   DROME:AF-Q9VTH8-F1 UNCHARACTERIZED PROTEIN, ISOFORM A;
1839:  eixx-A  2.3  7.4  117   371    9   DROME:AF-Q9W3V5-F1 LP14436P;
1840:  emi3-A  2.3 33.5  110  2342    7   DROME:AF-O46048-F1 EG:133E12.4 PROTEIN;
1841:  ejse-A  2.3  5.4   88   169    5   DROME:AF-Q9VDI6-F1 GM10285P;
1842:  emwh-A  2.3 11.5   59    92    5   DROME:AF-O46098-F1 PROTEIN BCN92;
1843:  edj8-A  2.3  3.9  108   352    7   DROME:AF-Q9W429-F1 UDP-XYLOSE AND UDP-N-ACETYLGLUCOSAMINE TRANSPORTE
1844:  egp6-A  2.3 10.4  132   562    5   DROME:AF-Q9VQI2-F1 LD08641P;
1845:  efl9-A  2.3 13.2   90   495    4   DROME:AF-Q9VHX1-F1 LD44032P;
1846:  elsk-A  2.3  8.2  137  1276    8   DROME:AF-A1Z6J2-F1 STEROL REGULATORY ELEMENT-BINDING PROTEIN CLEAVAG
1847:  eisb-A  2.3 18.1  114   222   10   DROME:AF-Q9VBZ2-F1 UNCHARACTERIZED PROTEIN;
1848:  eh7x-A  2.3  4.5   55    70    5   DROME:AF-Q9W513-F1 GEO10196P1;
1849:  eeak-A  2.3 14.9  129   505    9   DROME:AF-Q9V4I1-F1 CYTOCHROME P450 9B2;
1850:  el67-A  2.3 13.6  125   354    3   DROME:AF-Q8T8Y8-F1 AT15826P;
1851:  eem7-A  2.3 16.3  124   778    6   DROME:AF-Q9VH90-F1 UBIQUITIN THIOESTERASE TRABID;
1852:  eggk-A  2.3 10.2  127   394    9   DROME:AF-Q9U721-F1 ALLATOSTATIN A RECEPTOR 1, ISOFORM B;
1853:  ehp2-A  2.3  8.5  104   859    9   DROME:AF-A0A0B4LFF4-F1 UNCHARACTERIZED PROTEIN, ISOFORM D;
1854:  ef8s-A  2.3 12.5   56    82    4   DROME:AF-F3YD86-F1 GEO02514P1;
1855:  efel-A  2.3 40.3  120  1417    3   DROME:AF-Q9VIK7-F1 LD18032P;
1856:  eg94-A  2.3 10.7   92   879    3   DROME:AF-Q058X1-F1 IP13351P;
1857:  egzx-A  2.3 15.5  149   303    5   DROME:AF-Q7K566-F1 MITOCHONDRIAL UNCOUPLING PROTEIN BMCP;
1858:  ejzd-A  2.3 14.1  126   951   10   DROME:AF-M9ND25-F1 SMOG, ISOFORM D;
1859:  ejdz-A  2.3  7.6  118   541    8   DROME:AF-Q9W533-F1 UNCHARACTERIZED PROTEIN, ISOFORM D;
1860:  efug-A  2.3 14.9  118  1221    5   DROME:AF-Q24325-F1 TRANSCRIPTION INITIATION FACTOR TFIID SUBUNIT 2;
1861:  egiu-A  2.3 32.3   98   421    3   DROME:AF-A8JPJ8-F1 PICKPOCKET 31;
1862:  ek73-A  2.3 25.6   98   192    2   DROME:AF-Q9VWX6-F1 HOLES IN MUSCLE;
1863:  eia4-A  2.3 19.4   76  1188    3   DROME:AF-Q6J5K9-F1 PROBABLE RNA HELICASE ARMI;
1864:  edo8-A  2.3  4.9  113   379    7   DROME:AF-Q9V576-F1 PUTATIVE PHOSPHATIDATE PHOSPHATASE;
1865:  eh65-A  2.3  6.8  142  1254    6   DROME:AF-Q9VRC9-F1 NPC INTRACELLULAR CHOLESTEROL TRANSPORTER 1 HOMOL
1866:  eent-A  2.3 14.0  113   320    8   DROME:AF-Q9VX39-F1 TRANSMEMBRANE PROTEIN 41 HOMOLOG;
1867:  ehyd-A  2.3 13.4  120   442    5   DROME:AF-P22745-F1 PROTEIN BAG-OF-MARBLES;
1868:  ely9-A  2.3 10.1   92   229   14   DROME:AF-Q7JZW3-F1 TETRASPANIN;
1869:  edzj-A  2.3  5.2   69   306    4   DROME:AF-Q8IN95-F1 RE67940P;
1870:  eljy-A  2.3  8.2  120   662    3   DROME:AF-Q9VRT4-F1 MFS DOMAIN-CONTAINING PROTEIN;
1871:  ej1o-A  2.3 33.1  128   463    3   DROME:AF-Q9VB74-F1 NKAP FAMILY PROTEIN CG6066;
1872:  edys-A  2.3 28.2  118  1231    5   DROME:AF-Q9XZ21-F1 SOMETHING THAT STICKS LIKE GLUE, ISOFORM A;
1873:  ekkm-A  2.3 12.3  128   639    8   DROME:AF-Q9VJR4-F1 TRANSPORTER;
1874:  ectt-A  2.3 17.2  102   372    5   DROME:AF-Q7JQR2-F1 RE59371P;
1875:  em3j-A  2.3 10.2  134   441    4   DROME:AF-Q8IQW4-F1 FI19922P1;
1876:  eho8-A  2.3 41.8  119   288    5   DROME:AF-Q9VVT5-F1 DYSBINDIN PROTEIN HOMOLOG;
1877:  ed04-A  2.3  5.8  123   420   11   DROME:AF-Q9VSL9-F1 BUTYRYL-COA DEHYDROGENASE;
1878:  ehed-A  2.3 10.1  143   527    8   DROME:AF-Q9I7H5-F1 PROCOLLAGEN-PROLINE 4-DIOXYGENASE;
1879:  emmt-A  2.3 11.3  128   604    9   DROME:AF-P83740-F1 PUTATIVE SODIUM-DEPENDENT MULTIVITAMIN TRANSPORTE
1880:  ek36-A  2.3 11.9  104   364    8   DROME:AF-Q9V9Y9-F1 PROTEIN SPINDLE-F;
1881:  eg4b-A  2.3  4.0  106   615    7   DROME:AF-A0A0S0WGX2-F1 LOSS OF VISUAL TRANSMISSION;
1882:  ego9-A  2.3  7.2  139   578    8   DROME:AF-Q9VCG4-F1 NUCLEOPORIN NDC1;
1883:  ekzg-A  2.3  9.4  132   449    7   DROME:AF-Q9VI05-F1 GH19222P;
1884:  ekxl-A  2.3 19.1   79   536    9   DROME:AF-Q9V431-F1 APOPTOSIS INHIBITOR 5 HOMOLOG;
1885:  ems5-A  2.3 26.0   82   595    4   DROME:AF-Q9W4K2-F1 UNCHARACTERIZED PROTEIN CG3556;
1886:  ee2d-A  2.3 36.7  125   331    5   DROME:AF-Q9VIY1-F1 CG10750 PROTEIN;
1887:  ee16-A  2.3 13.0  141  1316    4   DROME:AF-Q9VGM1-F1 MULTIDRUG RESISTANCE PROTEIN 4;
1888:  emf0-A  2.3 23.6   70  1133    4   DROME:AF-Q9W5E4-F1 MYB-BINDING PROTEIN 1A;
1889:  ee2k-A  2.3 18.7  113   670    8   DROME:AF-Q9VU33-F1 CULLIN 6;
1890:  ehl5-A  2.3  7.6  109   212    9   DROME:AF-Q9VFE3-F1 GH03514P;
1891:  efc2-A  2.3 11.6  115  1199    4   DROME:AF-A1Z8R2-F1 DNA HELICASE;
1892:  ec9e-A  2.3 13.3   93   603    4   DROME:AF-Q9V9T2-F1 IONOTROPIC RECEPTOR 100A;
1893:  ehy1-A  2.3  4.5   85   219    1   DROME:AF-Q9W377-F1 LP05863P;
1894:  edk8-A  2.3  6.7   54    86    4   DROME:AF-Q95TA8-F1 AT05092P1;
1895:  elj5-A  2.3  7.4  145   473    6   DROME:AF-M9MS27-F1 UNCHARACTERIZED PROTEIN;
1896:  ekuc-A  2.3 13.1   73   993    8   DROME:AF-Q9VBW1-F1 UNCHARACTERIZED PROTEIN, ISOFORM A;
1897:  el5e-A  2.3  4.4   89   131    4   DROME:AF-Q9W0B7-F1 GEO11828P1;
1898:  egif-A  2.3 10.5  105   205    9   DROME:AF-Q9VSZ0-F1 UNCHARACTERIZED PROTEIN, ISOFORM A;
1899:  edbu-A  2.3 45.0  126   405    7   DROME:AF-Q9VQS5-F1 INTRAFLAGELLAR TRANSPORT PROTEIN 57 HOMOLOG;
1900:  eew1-A  2.3 10.8  139   483    9   DROME:AF-Q9VT78-F1 IP11976P;
1901:  ediq-A  2.3 27.9  103   546    4   DROME:AF-Q9VCD2-F1 GH05104P;
1902:  ekkv-A  2.3  9.4  144   455    4   DROME:AF-M9NDI3-F1 SORTING NEXIN 6, ISOFORM B;
1903:  ejft-A  2.3  4.6   92   203    4   DROME:AF-Q9VLW3-F1 FI08020P;
1904:  ed81-A  2.3  4.2   85   126    6   DROME:AF-A0A0B4K7V7-F1 UNCHARACTERIZED PROTEIN, ISOFORM A;
1905:  ej91-A  2.3  7.5  136   665    7   DROME:AF-Q7JX95-F1 RH42110P;
1906:  ejwb-A  2.3 12.8   82   253    4   DROME:AF-Q7K1V1-F1 LD38910P;
1907:  edqy-A  2.3 36.4  122   837    4   DROME:AF-Q9W4B2-F1 FI01127P;
1908:  ed22-A  2.3 11.7  130   712    7   DROME:AF-O46100-F1 EG:8D8.3 PROTEIN;
1909:  eh1e-A  2.3  7.6  175  1517    7   DROME:AF-Q7KTG6-F1 PHOSPHOLIPID-TRANSPORTING ATPASE;
1910:  edff-A  2.3  7.1  127   335    5   DROME:AF-Q9VMK1-F1 MITOCHONDRIAL UNCOUPLING PROTEIN 4C;
1911:  emwu-A  2.3 10.5  132   514    5   DROME:AF-Q9V455-F1 IMPORTIN SUBUNIT ALPHA;
1912:  edny-A  2.3 22.8  130   775    8   DROME:AF-Q9VB49-F1 MARTIK, ISOFORM A;
1913:  eewo-A  2.3  6.8  115  1029    3   DROME:AF-Q76NS2-F1 ANOCTAMIN;
1914:  egn0-A  2.3 29.8  127   241    5   DROME:AF-B9ER12-F1 MICOS COMPLEX SUBUNIT MIC13;
1915:  ec2z-A  2.3  3.6   91   228    9   DROME:AF-Q7K0B6-F1 GLUTATHIONE S TRANSFERASE T1;
1916:  ejb2-A  2.3 13.9   85   702    7   DROME:AF-Q9Y109-F1 BCDNA.GH11023;
1917:  el5b-A  2.3 11.0  124   520    2   DROME:AF-Q9VHF6-F1 SERINE/THREONINE-PROTEIN KINASE ULK3;
1918:  egkf-A  2.3 52.3  110  1577    5   DROME:AF-E1JHB7-F1 PDGF-AND VEGF-RECEPTOR RELATED, ISOFORM J;
1919:  emac-A  2.3  3.1   74  1165    7   DROME:AF-Q9VMY8-F1 AUXILIN, ISOFORM A;
1920:  ehg3-A  2.2 14.7  144   623    9   DROME:AF-P91659-F1 UNCHARACTERIZED PROTEIN D3-100EF;
1921:  emdd-A  2.2  7.4  155   525    6   DROME:AF-Q9W3S8-F1 RH58543P;
1922:  em1y-A  2.2 10.4  120  1186    2   DROME:AF-A0A6H2EE55-F1 UNCHARACTERIZED PROTEIN, ISOFORM D;
1923:  ef45-A  2.2  5.2  124   658    6   DROME:AF-Q7JWI7-F1 HERMES, ISOFORM A;
1924:  edfn-A  2.2  7.8  144   742    3   DROME:AF-Q9W322-F1 GH10201P;
1925:  efik-A  2.2  6.8  159   491    8   DROME:AF-Q9U622-F1 GH25507P;
1926:  ej8a-A  2.2 11.6   85   577    6   DROME:AF-B7YZQ4-F1 IONOTROPIC RECEPTOR 60B;
1927:  eimm-A  2.2  7.9   61   148    5   DROME:AF-Q9VLP1-F1 PROTEIN QUIVER;
1928:  egoa-A  2.2  7.7   79    95    4   DROME:AF-X2JK14-F1 UNCHARACTERIZED PROTEIN;
1929:  elan-A  2.2 10.1  111   597    7   DROME:AF-Q9VD40-F1 RH23644P;
1930:  ej6n-A  2.2 13.9   83   475    8   DROME:AF-Q9VAA9-F1 JIL-1 ANCHORING AND STABILIZING PROTEIN, ISOFORM
1931:  ee0v-A  2.2  4.4   70   317    6   DROME:AF-M9PB06-F1 UNCHARACTERIZED PROTEIN, ISOFORM D;
1932:  egvi-A  2.2 15.1  107   615    3   DROME:AF-Q9VZ84-F1 GH01279P;
1933:  ekac-A  2.2 13.7  107   934    6   DROME:AF-Q8IP45-F1 CULLIN 3, ISOFORM F;
1934:  ekf2-A  2.2 11.5   78   337    6   DROME:AF-Q9VU69-F1 ENKURIN DOMAIN-CONTAINING PROTEIN;
1935:  eep4-A  2.2 12.8  134   716    3   DROME:AF-A0A0B4JCU3-F1 RECEPTOR EXPRESSION ENHANCING PROTEIN A, ISOFO
1936:  emd9-A  2.2  8.1  152   539    3   DROME:AF-Q9VU17-F1 HL01062P;
1937:  edve-A  2.2  9.0   63   330   11   DROME:AF-A1Z758-F1 TA01342P;
1938:  eeru-A  2.2 38.0  135  1008    4   DROME:AF-Q9VQZ8-F1 LD43150P;
1939:  el3f-A  2.2  8.4  108   828   10   DROME:AF-X2JD14-F1 UNCHARACTERIZED PROTEIN, ISOFORM B;
1940:  el7x-A  2.2 37.3  111  1292    6   DROME:AF-A0A0B4JD55-F1 POU DOMAIN MOTIF 3, ISOFORM F;
1941:  efov-A  2.2  5.6   53    66    9   DROME:AF-A0A0B4KGR8-F1 UNCHARACTERIZED PROTEIN;
1942:  ees4-A  2.2  5.1  122   576    7   DROME:AF-P17644-F1 ACETYLCHOLINE RECEPTOR SUBUNIT ALPHA-LIKE 2;
1943:  em2i-A  2.2 14.9  119   385    5   DROME:AF-Q9VWU6-F1 RE70879P;
1944:  elt5-A  2.2 18.7   84   399    8   DROME:AF-Q9VHM5-F1 RT10616P;
1945:  el51-A  2.2  9.9  106  1918    4   DROME:AF-Q0KHR2-F1 FORKED, ISOFORM F;
1946:  edxd-A  2.2  9.9   74   449    9   DROME:AF-Q7JRM5-F1 GH12965P;
1947:  ejew-A  2.2 12.3  167   917    8   DROME:AF-Q9XYP8-F1 GAMMA-TUBULIN COMPLEX COMPONENT 3;
1948:  ejhf-A  2.2 14.4  125   246    9   DROME:AF-O77262-F1 EG:22E5.9 PROTEIN;
1949:  eghd-A  2.2 36.6  103   315    5   DROME:AF-Q9VM65-F1 FGFR1 ONCOGENE PARTNER 2 HOMOLOG;
1950:  ejbp-A  2.2  6.3  135   444    4   DROME:AF-Q7K2U8-F1 GH07001P;
1951:  efvh-A  2.2  4.0   52   308    6   DROME:AF-Q9I7H8-F1 LD37276P;
1952:  efwq-A  2.2 13.9   84   510    6   DROME:AF-Q9VL73-F1 LP20791P;
1953:  eljs-A  2.2  8.7  118   915    8   DROME:AF-Q9VCN7-F1 FI20148P1;
1954:  ej8u-A  2.2 28.7   76   556    4   DROME:AF-Q9V3S0-F1 CYTOCHROME P450 4G1;
1955:  eeae-A  2.2 10.7  147   507    7   DROME:AF-Q7KK97-F1 LD44652P;
1956:  ejud-A  2.2  5.2  108   241    9   DROME:AF-Q9VSL2-F1 GLUTATHIONE S TRANSFERASE O3;
1957:  efuj-A  2.2  3.4   63   190   11   DROME:AF-P50882-F1 60S RIBOSOMAL PROTEIN L9;
1958:  ee48-A  2.2 19.1  104   538    5   DROME:AF-Q9VGG0-F1 LD47774P;
1959:  ei1i-A  2.2 26.7   95   173    5   DROME:AF-Q01071-F1 ENHANCER OF SPLIT MDELTA PROTEIN;
1960:  ei92-A  2.2 21.2  113  1124    4   DROME:AF-P48994-F1 TRANSIENT-RECEPTOR-POTENTIAL-LIKE PROTEIN;
1961:  ej5f-A  2.2 12.8   61   126   18   DROME:AF-M9ND71-F1 UNCHARACTERIZED PROTEIN;
1962:  eg2m-A  2.2  8.0   91  1391    5   DROME:AF-Q9VBJ3-F1 FIRE DANCER;
1963:  ej8d-A  2.2  7.2   70   124    6   DROME:AF-Q9VTB4-F1 NADH DEHYDROGENASE (UBIQUINONE) 13 KDA B SUBUNIT;
1964:  elqj-A  2.2  8.8  100   248    7   DROME:AF-Q9VPN0-F1 GH04039P;
1965:  ed2g-A  2.2  6.6  158  2051    6   DROME:AF-Q9W444-F1 UNCHARACTERIZED PROTEIN, ISOFORM C;
1966:  eg6j-A  2.2 57.8  151   477    4   DROME:AF-Q9VKE2-F1 CRYSTALLIN, ISOFORM A;
1967:  eiuf-A  2.2 23.7  101   213    5   DROME:AF-M9PGI6-F1 SECRETORY 22, ISOFORM B;
1968:  el17-A  2.2  3.7   53   119    6   DROME:AF-X2JD41-F1 UNCHARACTERIZED PROTEIN;
1969:  efzp-A  2.2 20.7   73   630    1   DROME:AF-Q9V564-F1 CONSERVED OLIGOMERIC GOLGI COMPLEX SUBUNIT 6;
1970:  ei40-A  2.2  8.1   93   706    4   DROME:AF-Q9VD15-F1 UNCHARACTERIZED PROTEIN;
1971:  ehjn-A  2.2  7.2  132   299    7   DROME:AF-Q9W4B1-F1 MIP10861P;
1972:  ejbz-A  2.2 10.6   76   251    4   DROME:AF-Q9VPF2-F1 LP13353P;
1973:  edxt-A  2.2  5.2   62   222    3   DROME:AF-Q7K2V7-F1 TETRASPANIN;
1974:  el7w-A  2.2 12.7   83   321    5   DROME:AF-Q9VMP1-F1 CG7251-PA;
1975:  eekz-A  2.2  6.7   84   907    6   DROME:AF-Q8MQS4-F1 GH06923P;
1976:  ed7f-A  2.2  3.6   89   228    4   DROME:AF-A1Z7X7-F1 GLUTATHIONE S TRANSFERASE T2;
1977:  el9g-A  2.2 10.9  103  1715    6   DROME:AF-Q07DP5-F1 TATA BOX-BINDING PROTEIN-LIKE 1;
1978:  eefy-A  2.2  5.2   40    40    8   DROME:AF-Q8SY68-F1 RH62830P;
1979:  eg3r-A  2.2 29.3  127   548    6   DROME:AF-P40688-F1 PROTEIN SWALLOW;
1980:  eexs-A  2.2 17.3  107  1084    7   DROME:AF-Q9VXD4-F1 MAB-21 DOMAIN-CONTAINING PROTEIN;
1981:  eejc-A  2.2  8.1   91   148    9   DROME:AF-Q9VUG5-F1 GEO02333P1;
1982:  ekpe-A  2.2  4.4   83   537    2   DROME:AF-Q9W457-F1 SERINE HYDROXYMETHYLTRANSFERASE;
1983:  emj0-A  2.2  6.8   98   837    5   DROME:AF-Q9VGL9-F1 GPI ETHANOLAMINE PHOSPHATE TRANSFERASE 1;
1984:  elja-A  2.2 34.0  101   117    2   DROME:AF-Q9VZ90-F1 UNCHARACTERIZED PROTEIN;
1985:  eh96-A  2.2  6.1   91   254    5   DROME:AF-Q9VAJ0-F1 GH04784P;
1986:  elpn-A  2.2 24.2  105   672    5   DROME:AF-Q7KRZ3-F1 EXOCYST COMPLEX COMPONENT 8;
1987:  ekw6-A  2.2  6.6  135   857    5   DROME:AF-A1Z8N1-F1 FACILITATED TREHALOSE TRANSPORTER TRET1-1;
1988:  edsi-A  2.2 56.0  146   532    3   DROME:AF-A8JQT2-F1 UNCHARACTERIZED PROTEIN;
1989:  ekp2-A  2.2  5.4   53    90    8   DROME:AF-Q6IGM9-F1 GEO11086P1;
1990:  ekl8-A  2.2 12.2  127   455    4   DROME:AF-Q3ZAN1-F1 GOLGI PH REGULATOR;
1991:  ejnv-A  2.2 13.2  129   409    9   DROME:AF-Q9VK30-F1 GLCNAC-1-P TRANSFERASE;
1992:  eecr-A  2.2  6.8   73   144    5   DROME:AF-P49858-F1 PROTEIN CORNICHON;
1993:  ecu0-A  2.2 12.4   98   638    7   DROME:AF-M9NF14-F1 IGF-II MRNA-BINDING PROTEIN, ISOFORM L;
1994:  eisd-A  2.2 36.6  110  1037    6   DROME:AF-Q9VZP0-F1 UNCHARACTERIZED PROTEIN, ISOFORM K;
1995:  egh1-A  2.2 33.6   91   269    4   DROME:AF-P36188-F1 TROPONIN I;
1996:  elik-A  2.2 18.6   92   634    9   DROME:AF-Q9VRN6-F1 SEPARASE;
1997:  ekzu-A  2.2 12.9   80   163    4   DROME:AF-Q4QQ81-F1 GEO02126P1;
1998:  ef02-A  2.2 14.3  115   521    9   DROME:AF-Q9VA14-F1 UNCHARACTERIZED PROTEIN;
1999:  el0q-A  2.2 13.5   74   281    4   DROME:AF-Q9V3A9-F1 UNCHARACTERIZED PROTEIN, ISOFORM A;
2000:  ed7j-A  2.2  7.1  151   866    7   DROME:AF-Q9VF20-F1 HEAVY METAL TOLERANCE FACTOR 1;
2001:  ek11-A  2.2 18.9  129  1589    4   DROME:AF-P39769-F1 POLYHOMEOTIC-PROXIMAL CHROMATIN PROTEIN;
2002:  ekk8-A  2.2  4.7   50    59    8   DROME:AF-A0A384TLR6-F1 UNCHARACTERIZED PROTEIN, ISOFORM A;
2003:  efr8-A  2.2 16.1  178  1302    7   DROME:AF-Q00449-F1 MULTIDRUG RESISTANCE PROTEIN HOMOLOG 49;
2004:  eiy6-A  2.2 35.3  114   555    6   DROME:AF-Q9VVB4-F1 COILED-COIL DOMAIN-CONTAINING PROTEIN 22 HOMOLOG;
2005:  emt1-A  2.2  7.8  124   291   10   DROME:AF-A0A6M3Q724-F1 UNCHARACTERIZED PROTEIN, ISOFORM C;
2006:  edgx-A  2.2 11.0  166   599    5   DROME:AF-Q9VY22-F1 FI18259P1;
2007:  eej2-A  2.2 10.5  138   540    9   DROME:AF-Q9I7N1-F1 MFS DOMAIN-CONTAINING PROTEIN;
2008:  emww-A  2.2  7.0  116   475    7   DROME:AF-A8JNI7-F1 UNCHARACTERIZED PROTEIN, ISOFORM D;
2009:  ejiu-A  2.2  8.2  136   547    7   DROME:AF-Q9VD53-F1 FI19816P1;
2010:  eiss-A  2.2  7.4  123   676    5   DROME:AF-Q9VXD9-F1 PROBABLE G-PROTEIN COUPLED RECEPTOR MTH-LIKE 1;
2011:  egm0-A  2.2 30.1  115   486    1   DROME:AF-Q9VMP0-F1 GH11218P;
2012:  eg3v-A  2.2 12.3   62   150    3   DROME:AF-M9NEW0-F1 LD39232P2;
2013:  ejrz-A  2.2  5.0  106   440    6   DROME:AF-Q9W297-F1 CERAMIDE GLUCOSYLTRANSFERASE;
2014:  ec3c-A  2.2  8.4  163  1254    4   DROME:AF-Q9VYT4-F1 P-TYPE CU(+) TRANSPORTER;
2015:  ek1s-A  2.2  9.8  138   427    7   DROME:AF-Q9VG80-F1 PALMITOYLTRANSFERASE;
2016:  edsp-A  2.2  6.8  134  2236    4   DROME:AF-Q9VCN1-F1 DNA POLYMERASE EPSILON CATALYTIC SUBUNIT 1;
2017:  el5t-A  2.2 19.9  105  1175    7   DROME:AF-Q9VCE7-F1 KRUEPPEL TARGET AT 95D, ISOFORM A;
2018:  ejy2-A  2.2 59.8  135   438    7   DROME:AF-O61492-F1 FLOTILLIN-2;
2019:  egwq-A  2.2 10.0   76   148    8   DROME:AF-Q9VZL1-F1 MITOCHONDRIAL IMPORT RECEPTOR SUBUNIT TOM22 HOMOL
2020:  eiso-A  2.2  8.4  117  1486    9   DROME:AF-Q9VNZ8-F1 ALSIN HOMOLOG;
2021:  ehvf-A  2.2  8.7   82   546    4   DROME:AF-Q9VDV3-F1 NUCLEAR PORE COMPLEX PROTEIN NUP58;
2022:  ee9w-A  2.2  5.7  114   536    2   DROME:AF-B7YZU1-F1 UNCHARACTERIZED PROTEIN, ISOFORM B;
2023:  ec7d-A  2.2 42.4  113  1283    2   DROME:AF-Q29R10-F1 LD24322P;
2024:  elzj-A  2.2 14.3  103   515    4   DROME:AF-Q9V559-F1 PROBABLE CYTOCHROME P450 4P3;
2025:  eli5-A  2.2  8.7   67    88    4   DROME:AF-Q9VEQ6-F1 V-TYPE PROTON ATPASE SUBUNIT;
2026:  edj4-A  2.2  7.0  135   387    5   DROME:AF-Q8INH8-F1 UNCHARACTERIZED PROTEIN, ISOFORM C;
2027:  ekw3-A  2.2  7.9  132   341    7   DROME:AF-Q9VNU1-F1 RH32172P;
2028:  eme0-A  2.2  9.2   53   186    8   DROME:AF-Q9VT67-F1 PROTEIN HEZRON;
2029:  ekqe-A  2.2  2.5   46    56    4   DROME:AF-G4LU19-F1 MIP32906P1;
2030:  ee98-A  2.2  9.2  103  1099    8   DROME:AF-Q9VMS5-F1 BUB1 KINASE, ISOFORM A;
2031:  eetn-A  2.2 14.3  124  1342    8   DROME:AF-Q9VHH2-F1 VACUOLAR PROTEIN SORTING 15, ISOFORM A;
2032:  ek60-A  2.2  7.4  151  1501    6   DROME:AF-P10676-F1 NEITHER INACTIVATION NOR AFTERPOTENTIAL PROTEIN C
2033:  edwz-A  2.1 33.4   74   644   14   DROME:AF-Q8IA42-F1 N-ACETYLGALACTOSAMINYLTRANSFERASE 4;
2034:  eecx-A  2.1  5.3  110   485    9   DROME:AF-Q9VNM1-F1 NEUROPEPTIDE F RECEPTOR;
2035:  ejce-A  2.1 14.6   82   445    9   DROME:AF-Q9VYZ3-F1 UNCHARACTERIZED PROTEIN, ISOFORM B;
2036:  ekoq-A  2.1 27.6  104   605    6   DROME:AF-A0A0B4KFL3-F1 KATANIN P60 ATPASE-CONTAINING SUBUNIT A1;
2037:  eli3-A  2.1 14.3  116   468    1   DROME:AF-Q9V4E0-F1 COMPLEX I-49KD;
2038:  emfv-A  2.1 20.7  107   530    4   DROME:AF-Q9VR64-F1 CLUSTERIN ASSOCIATED PROTEIN 1;
2039:  ehbm-A  2.1 18.5   80   475    3   DROME:AF-Q9W3I9-F1 GH01161P;
2040:  eff4-A  2.1 11.6   89   653    3   DROME:AF-Q86BI1-F1 UNCHARACTERIZED PROTEIN, ISOFORM C;
2041:  ekad-A  2.1  6.0   46    48   11   DROME:AF-Q7KUV4-F1 UNCHARACTERIZED PROTEIN, ISOFORM A;
2042:  ej33-A  2.1 11.2  132   681    5   DROME:AF-Q7K3Q2-F1 GH20226P;
2043:  ehil-A  2.1  5.8   44    44    7   DROME:AF-X2JAK7-F1 UNCHARACTERIZED PROTEIN, ISOFORM A;
2044:  emls-A  2.1  7.4   80   555    5   DROME:AF-Q9W3Q2-F1 SD08447P;
2045:  edzz-A  2.1 16.7   64   405    5   DROME:AF-P32748-F1 DIHYDROOROTATE DEHYDROGENASE (QUINONE), MITOCHOND
2046:  ej2z-A  2.1 14.7  151   340    7   DROME:AF-Q9VX14-F1 RH64870P;
2047:  eflg-A  2.1 29.5  100  1301    6   DROME:AF-P35832-F1 TYROSINE-PROTEIN PHOSPHATASE 99A;
2048:  eiyb-A  2.1 11.1  117   691    5   DROME:AF-Q9VZE7-F1 CHOLINE TRANSPORTER-LIKE 1;
2049:  egmy-A  2.1  5.0   52   330    8   DROME:AF-Q9VEU9-F1 FI21838P1;
2050:  ekh1-A  2.1  7.3  125  1374    4   DROME:AF-Q961D3-F1 LD17001P;
2051:  ejal-A  2.1 17.4  106   520    5   DROME:AF-Q9VSW1-F1 UTP--GLUCOSE-1-PHOSPHATE URIDYLYLTRANSFERASE;
2052:  ed60-A  2.1  5.6  144   452    3   DROME:AF-A0A0B4LF16-F1 PALMITOYLTRANSFERASE;
2053:  ec1q-A  2.1  3.9   39    39   10   DROME:AF-D6W4T1-F1 MIP22495P;
2054:  een9-A  2.1  5.8   59   106    0   DROME:AF-Q3HKQ1-F1 BG642167;
2055:  efsi-A  2.1  7.0  116   321    5   DROME:AF-Q9VGF7-F1 GLUTAMATE CARRIER 1, ISOFORM A;
2056:  elg2-A  2.1 21.4   87   189    3   DROME:AF-Q9VLC4-F1 IP07252P;
2057:  eisf-A  2.1  9.5   78   213    4   DROME:AF-Q24040-F1 PROTEIN BIG BROTHER;
2058:  efq0-A  2.1 19.1  122   573    5   DROME:AF-Q9W358-F1 SYNEMBRYN;
2059:  efu0-A  2.1  3.6   42    42    5   DROME:AF-A0A1W5PW68-F1 UNCHARACTERIZED PROTEIN;
2060:  ekrj-A  2.1 26.4  130   845    5   DROME:AF-Q9V466-F1 NUCLEAR PORE COMPLEX PROTEIN NUP107;
2061:  ei83-A  2.1 33.4  102   736    5   DROME:AF-Q8IPM6-F1 UNCHARACTERIZED PROTEIN, ISOFORM E;
2062:  eijb-A  2.1  4.3   41    42    5   DROME:AF-A0A0B4KI42-F1 UNCHARACTERIZED PROTEIN;
2063:  ego7-A  2.1  8.0  164  1020    6   DROME:AF-P22700-F1 CALCIUM-TRANSPORTING ATPASE SARCOPLASMIC/ENDOPLAS
2064:  eivm-A  2.1 11.8   90  1767    4   DROME:AF-Q9VMG8-F1 UNCHARACTERIZED PROTEIN;
2065:  efc1-A  2.1 10.6  155  1420    8   DROME:AF-A8DY43-F1 G_PROTEIN_RECEP_F3_4 DOMAIN-CONTAINING PROTEIN;
2066:  eej3-A  2.1  4.1   41    43   15   DROME:AF-M9MRI7-F1 UNCHARACTERIZED PROTEIN;
2067:  edc2-A  2.1 12.8  111   314    9   DROME:AF-Q9VZD9-F1 PEROXISOMAL MEMBRANE PROTEIN 34, ISOFORM A;
2068:  ehwf-A  2.1 33.1  129   672    9   DROME:AF-Q8IP70-F1 DPR-INTERACTING PROTEIN KAPPA, ISOFORM A;
2069:  eith-A  2.1 42.9  148   435    6   DROME:AF-Q7K2X1-F1 GH03577P;
2070:  edjy-A  2.1  6.1   43    63    5   DROME:AF-C0HKQ7-F1 CECROPIN-A1;
2071:  ed0a-A  2.1  3.9   68   227    3   DROME:AF-P25007-F1 PEPTIDYL-PROLYL CIS-TRANS ISOMERASE;
2072:  ekkz-A  2.1 19.9   97   955    7   DROME:AF-Q8IN81-F1 SEX DETERMINATION PROTEIN FRUITLESS;
2073:  ekpo-A  2.1 12.3   87   253    5   DROME:AF-Q9W1W4-F1 RE45066P;
2074:  eemu-A  2.1  5.7   69   133    6   DROME:AF-Q9VLC8-F1 AT19071P;
2075:  efdn-A  2.1  8.7  112   572   11   DROME:AF-A4IJ72-F1 IP18018P;
2076:  eesf-A  2.1  8.3  111   538    5   DROME:AF-Q9Y115-F1 UNC93-LIKE PROTEIN;
2077:  edon-A  2.1 23.1  130  2232    6   DROME:AF-Q9VC96-F1 BRWD3;
2078:  ekik-A  2.1 12.0   69   170    4   DROME:AF-Q9VCC8-F1 LP08842P;
2079:  egdx-A  2.1 15.7  141   899    6   DROME:AF-Q0KIF2-F1 EYE-ENRICHED KAINATE RECEPTOR, ISOFORM B;
2080:  ejw8-A  2.1  9.3  111   677   11   DROME:AF-Q9V4W1-F1 NUCLEOPORIN GLE1;
2081:  emfp-A  2.1 25.0  121   956    6   DROME:AF-Q9W0T5-F1 TRANSIENT RECEPTOR POTENTIAL CHANNEL PYREXIA;
2082:  eglt-A  2.1  6.3   52   285    4   DROME:AF-A1Z6K7-F1 EUKARYOTIC TRANSLATION INITIATION FACTOR 3 SUBUNI
2083:  egqk-A  2.1 12.0  137  1320    7   DROME:AF-Q9VAN4-F1 UNCHARACTERIZED PROTEIN;
2084:  eeds-A  2.1 14.4   70   454    6   DROME:AF-Q9VT57-F1 CYCLIN-DEPENDENT KINASE 8;
2085:  eig1-A  2.1 11.6  116   522    5   DROME:AF-Q9VG60-F1 DNA-DIRECTED RNA POLYMERASE III SUBUNIT RPC3;
2086:  el8p-A  2.1 18.5   87   108    8   DROME:AF-Q4V645-F1 TRISSIN;
2087:  elck-A  2.1 13.0   91   487    7   DROME:AF-Q9VJJ6-F1 HERMAPHRODITE, ISOFORM A;
2088:  emqb-A  2.1 19.1  123  1457    7   DROME:AF-A8JUV3-F1 NFAT NUCLEAR FACTOR, ISOFORM B;
2089:  el6u-A  2.1  8.1   93  1397    6   DROME:AF-A1Z709-F1 CORIN, ISOFORM B;
2090:  eivq-A  2.1 14.6   90   700   10   DROME:AF-P32865-F1 G PROTEIN-COUPLED RECEPTOR KINASE 1;
2091:  ekv3-A  2.1 14.6   85   605    6   DROME:AF-B7Z069-F1 IONOTROPIC RECEPTOR 75B;
2092:  eic0-A  2.1 25.6  121   188    3   DROME:AF-Q9W4M8-F1 AUGMIN COMPLEX SUBUNIT DGT4;
2093:  eife-A  2.1 23.7   98   645    7   DROME:AF-X2JDS9-F1 CEH-10 HOMEODOMAIN-CONTAINING HOMOLOG;
2094:  emf4-A  2.1 19.7  110   252    1   DROME:AF-A1ZBT5-F1 MEDIATOR OF RNA POLYMERASE II TRANSCRIPTION SUBUN
2095:  elc0-A  2.1 26.5   96   455    3   DROME:AF-Q9W1I9-F1 INACTIVE PEPTIDYL-PROLYL CIS-TRANS ISOMERASE SHUT
2096:  edfr-A  2.1  7.8  108   589    5   DROME:AF-Q9VCA5-F1 PHENYLALANINE--TRNA LIGASE BETA SUBUNIT;
2097:  egkh-A  2.1 35.6  110   134    5   DROME:AF-Q9VQF9-F1 SNAPIN PROTEIN HOMOLOG;
2098:  eh4f-A  2.1 14.0   78   594    9   DROME:AF-Q9VDK2-F1 GH15831P;
2099:  egna-A  2.1  9.8   65   330    8   DROME:AF-Q9W5H1-F1 RE15974P;
2100:  ed3s-A  2.1  3.9   87   225    6   DROME:AF-Q7JVZ8-F1 GLUTATHIONE S TRANSFERASE E11, ISOFORM A;
2101:  emr4-A  2.1 30.1   98   249    7   DROME:AF-Q9NEF6-F1 PROBABLE V-TYPE PROTON ATPASE SUBUNIT D 2;
2102:  eicl-A  2.1 10.1  155   789    6   DROME:AF-Q9W269-F1 SOLUTE CARRIER ORGANIC ANION TRANSPORTER FAMILY M
2103:  ejah-A  2.1  3.7   40    40    5   DROME:AF-M9NE78-F1 UNCHARACTERIZED PROTEIN;
2104:  edzb-A  2.1  7.3   63   557    8   DROME:AF-Q9VHH8-F1 BEAG;
2105:  eehu-A  2.1 24.4  107  2172    5   DROME:AF-A0A0B4KGF6-F1 UNCHARACTERIZED PROTEIN, ISOFORM F;
2106:  emij-A  2.1  9.1   61   247   10   DROME:AF-Q8MLP8-F1 CCR4-NOT TRANSCRIPTION COMPLEX SUBUNIT 11;
2107:  eet8-A  2.1  3.5   50   384    4   DROME:AF-Q9V3Q1-F1 FI08533P;
2108:  ei41-A  2.1  6.9   98   597    9   DROME:AF-Q07327-F1 PROTEIN ROP;
2109:  edu7-A  2.1  8.3   86   481    7   DROME:AF-Q9VWK3-F1 GH13361P;
2110:  el53-A  2.1 13.6   97   853    7   DROME:AF-Q9VDH5-F1 KAINATE-TYPE IONOTROPIC GLUTAMATE RECEPTOR SUBUNI
2111:  eeiq-A  2.1 10.2  110  2482   12   DROME:AF-A1Z784-F1 ACETYL-COA CARBOXYLASE;
2112:  egzk-A  2.1 13.1   98   755    5   DROME:AF-Q7JRJ9-F1 INNER CENTROMERE PROTEIN, ISOFORM A;
2113:  edrz-A  2.1  4.7   91   265    8   DROME:AF-Q4V3H4-F1 ELONGATION OF VERY LONG CHAIN FATTY ACIDS PROTEIN
2114:  ei6l-A  2.1  6.8   52   341    4   DROME:AF-Q9W0L4-F1 N-ACETYLGALACTOSAMINIDE BETA-1,3-GALACTOSYLTRANSF
2115:  ekxt-A  2.1  5.1  114   678    7   DROME:AF-Q7K1L4-F1 SD10469P;
2116:  egnx-A  2.1 17.8   77   172    5   DROME:AF-A0A0B4K7B4-F1 UNCHARACTERIZED PROTEIN;
2117:  ee5e-A  2.1 10.0  136  1330    6   DROME:AF-X2JAX8-F1 NOSTRIN, ISOFORM H;
2118:  eh2b-A  2.1 13.5  101  2118    9   DROME:AF-O76904-F1 EG:8D8.1 PROTEIN;
2119:  eei9-A  2.1  5.1   90   236    7   DROME:AF-Q9V579-F1 PROTEIN PRELI-LIKE;
2120:  eddn-A  2.1 16.6   88   381    2   DROME:AF-Q9W0D9-F1 GH25855P;
2121:  egp9-A  2.1 24.3   93   489    6   DROME:AF-Q9VR36-F1 LD16635P;
2122:  ehv3-A  2.1 10.0  117   834   10   DROME:AF-P28285-F1 5-HYDROXYTRYPTAMINE RECEPTOR 2A;
2123:  edru-A  2.1 32.5  116  1040    9   DROME:AF-Q8T062-F1 NEPRILYSIN-4;
2124:  egtq-A  2.1  8.2  112   617    2   DROME:AF-Q9VSX7-F1 LD02310P;
2125:  ejho-A  2.1  8.2  137   481    6   DROME:AF-Q9VEP6-F1 ADENYLOSUCCINATE LYASE;
2126:  efkf-A  2.1  7.3  140   485    4   DROME:AF-Q9VQN9-F1 IP12678P;
2127:  el5p-A  2.1 10.0  121   613    2   DROME:AF-Q9XZS8-F1 ACTIVATING TRANSCRIPTION FACTOR 3;
2128:  ei64-A  2.1  9.1  130   476    7   DROME:AF-Q9VPP0-F1 EQUILIBRATIVE NUCLEOSIDE TRANSPORTER 1, ISOFORM A
2129:  ein0-A  2.1 10.5   83   236    2   DROME:AF-Q9VLM0-F1 LECTIN-29CA;
2130:  efwe-A  2.1 11.6   92   516    5   DROME:AF-Q7JQL2-F1 LD20463P;
2131:  ejkf-A  2.1  5.4  107   869    7   DROME:AF-A0A0B4K6B9-F1 UNCHARACTERIZED PROTEIN, ISOFORM D;
2132:  eiob-A  2.1 33.7  148  1197    5   DROME:AF-Q7Z020-F1 TRANSIENT RECEPTOR POTENTIAL CATION CHANNEL SUBFA
2133:  emc0-A  2.1  4.2   40    40   10   DROME:AF-A0A1Z1CGY8-F1 UNCHARACTERIZED PROTEIN;
2134:  ej0u-A  2.1  6.8   82   511    7   DROME:AF-P00399-F1 CYTOCHROME C OXIDASE SUBUNIT 1;
2135:  eh5a-A  2.1  9.5  112  1010    8   DROME:AF-Q9VU34-F1 LD45758P;
2136:  eji7-A  2.1 10.1  109   227    5   DROME:AF-Q9VNA4-F1 UNCHARACTERIZED PROTEIN CG1161;
2137:  eheh-A  2.1  8.6   87   294    7   DROME:AF-Q9VYK8-F1 APOPTOSIS AND CASPASE ACTIVATION INHIBITOR, ISOFO
2138:  eff5-A  2.1 30.7  113   988    4   DROME:AF-Q9W0Z4-F1 LD44910P;
2139:  eda3-A  2.1  9.5   78   449    9   DROME:AF-Q02637-F1 CCAAT/ENHANCER-BINDING PROTEIN;
2140:  ej32-A  2.1 43.3  160  1002    9   DROME:AF-Q24314-F1 VACUOLAR PROTEIN SORTING-ASSOCIATED PROTEIN 18 HO
2141:  egel-A  2.1 18.8  102  1799    4   DROME:AF-X2JDH0-F1 RADISH, ISOFORM I;
2142:  egzn-A  2.1 17.2  158   960   11   DROME:AF-Q8INL2-F1 CHROMOSOME ASSOCIATED PROTEIN H2, ISOFORM E;
2143:  el6a-A  2.1 12.4   88   323    3   DROME:AF-Q9W3I6-F1 AT07234P;
2144:  eidm-A  2.1 10.0  130   337    9   DROME:AF-Q9VMK0-F1 IP15246P;
2145:  ecy0-A  2.1 20.1   96   822    5   DROME:AF-Q9VI82-F1 NUCLEOLAR COMPLEX PROTEIN 3 HOMOLOG;
2146:  ecyv-A  2.1  5.3  114   637    9   DROME:AF-Q9VUW9-F1 PALMITOYLTRANSFERASE HIP14;
2147:  ei4a-A  2.1 22.2   97   956    3   DROME:AF-Q7KT70-F1 FI18641P1;
2148:  elfo-A  2.1 31.8  137   409    7   DROME:AF-Q9VKT4-F1 WORLD CUP, ISOFORM A;
2149:  eiam-A  2.1 28.7   99   428    9   DROME:AF-Q9VL49-F1 TRANSLOCATION PROTEIN SEC62;
2150:  ef5b-A  2.1  6.7   78   235    4   DROME:AF-Q9VSZ2-F1 RE59279P;
2151:  eipw-A  2.1 18.2  106  1381    4   DROME:AF-Q9VZT7-F1 GIRDIN, ISOFORM A;
2152:  ekqx-A  2.1 24.7   82   710    7   DROME:AF-P11420-F1 PROTEIN DAUGHTERLESS;
2153:  edgp-A  2.1  6.1   98   372    2   DROME:AF-P92208-F1 STRESS-ACTIVATED PROTEIN KINASE JNK;
2154:  ej6z-A  2.1  6.5  106   911    6   DROME:AF-Q9VR61-F1 NON-SPECIFIC SERINE/THREONINE PROTEIN KINASE;
2155:  efqd-A  2.0 19.6   87   915    5   DROME:AF-Q9VHY6-F1 ER MEMBRANE PROTEIN COMPLEX SUBUNIT 1;
2156:  ec4t-A  2.0 29.7  108   534    5   DROME:AF-Q9VJ37-F1 TAILUP, ISOFORM A;
2157:  ek5n-A  2.0 12.6   69   191    3   DROME:AF-Q9VG55-F1 PROTEIN HUGIN;
2158:  ejm0-A  2.0 13.2   58   287    2   DROME:AF-Q9W376-F1 NEUFERRICIN HOMOLOG;
2159:  ec92-A  2.0 25.0  126   370    6   DROME:AF-Q24139-F1 PROTEIN COMMISSURELESS 1;
2160:  eltz-A  2.0 23.4  121   622    8   DROME:AF-P48456-F1 SERINE/THREONINE-PROTEIN PHOSPHATASE 2B CATALYTIC
2161:  eh10-A  2.0  8.4   74   278    8   DROME:AF-Q9VAY6-F1 PRE-MRNA-SPLICING FACTOR SPF27;
2162:  emm3-A  2.0 10.1   78   336    3   DROME:AF-Q9VE80-F1 UNCHARACTERIZED PROTEIN, ISOFORM B;
2163:  ec8j-A  2.0 12.1   73   170    8   DROME:AF-A2VEV0-F1 IP18415P;
2164:  eiuv-A  2.0  8.1   55   383    4   DROME:AF-Q8SY13-F1 BEATEN PATH IIIC, ISOFORM A;
2165:  emkc-A  2.0  8.1   91   369    4   DROME:AF-A1Z8H6-F1 CUTICULAR PROTEIN 47EE;
2166:  emb9-A  2.0 10.6   72   681    4   DROME:AF-Q04499-F1 PROLINE DEHYDROGENASE 1, MITOCHONDRIAL;
2167:  els5-A  2.0 11.8   99   306    6   DROME:AF-Q9VAD4-F1 EIF-2B GDP-GTP EXCHANGE FACTOR SUBUNIT ALPHA;
2168:  ek0z-A  2.0  6.4  109  1002    5   DROME:AF-P25992-F1 YEMANUCLEIN;
2169:  ekmr-A  2.0  9.4  107   275    5   DROME:AF-Q9VPM9-F1 AT02829P;
2170:  egk7-A  2.0  5.7   98   515    7   DROME:AF-Q9VCH2-F1 SHOOTIN-1;
2171:  egkj-A  2.0 12.0  124   609    6   DROME:AF-A1Z7M8-F1 ANGIOTENSIN-CONVERTING ENZYME;
2172:  eh8l-A  2.0 10.4   64   112    5   DROME:AF-Q9W1K0-F1 TRANSMEMBRANE PROTEIN 14 HOMOLOG;
2173:  ejhm-A  2.0 16.3  163  1060   10   DROME:AF-Q9VXG7-F1 PHOSPHOLIPID-TRANSPORTING ATPASE;
2174:  eezz-A  2.0 12.8  150   447    7   DROME:AF-Q9VPD8-F1 MFS DOMAIN-CONTAINING PROTEIN;
2175:  eml4-A  2.0  5.1  104   241    4   DROME:AF-Q7JZE1-F1 PEROXIN 11;
2176:  ee1q-A  2.0 11.7  157  1626    8   DROME:AF-A1ZBS3-F1 UNCHARACTERIZED PROTEIN;
2177:  ec1f-A  2.0  8.3  113  1489    9   DROME:AF-Q9W1R3-F1 GOLGIN-245;
2178:  ec5s-A  2.0  6.7   79   412    8   DROME:AF-A1Z759-F1 UNCHARACTERIZED PROTEIN, ISOFORM A;
2179:  ehlq-A  2.0  7.8   60   101    5   DROME:AF-A1A750-F1 GEO11067P1;
2180:  ehb2-A  2.0  9.8   96  1249    8   DROME:AF-R9PY62-F1 GRAM DOMAIN CONTAINING 1B, ISOFORM E;
2181:  ed7y-A  2.0 10.8  155   609    7   DROME:AF-Q0E8U2-F1 UNCHARACTERIZED PROTEIN, ISOFORM A;
2182:  ekrc-A  2.0 10.9  143   738    7   DROME:AF-Q9VDC5-F1 NRF DOMAIN-CONTAINING PROTEIN;
2183:  emrb-A  2.0 11.3   95   459    6   DROME:AF-Q9VMM3-F1 RE17389P;
2184:  egfo-A  2.0  6.7   64   153   11   DROME:AF-Q9VEM2-F1 DETERIN;
2185:  eg62-A  2.0  5.0   54   153    4   DROME:AF-Q9W226-F1 GEO07239P1;
2186:  eh42-A  2.0 27.6  116   296    4   DROME:AF-P28518-F1 DNA REPAIR PROTEIN COMPLEMENTING XP-A CELLS HOMOL
2187:  eg6n-A  2.0 21.1   87  1360    5   DROME:AF-Q6IDD9-F1 NAD(+) HYDROLASE SARM1;
2188:  edbj-A  2.0 24.0   90   404    6   DROME:AF-Q9VRW9-F1 RE72105P;
2189:  efdp-A  2.0  4.6   86   684    5   DROME:AF-Q9VE51-F1 CLEAVAGE AND POLYADENYLATION SPECIFICITY FACTOR 7
2190:  ehxm-A  2.0  9.4  101  1871    6   DROME:AF-A1Z9K8-F1 LD13733P;
2191:  ekr7-A  2.0  7.0  109   327    6   DROME:AF-Q9VVW3-F1 SIDEROFLEXIN-2;
2192:  eepg-A  2.0 16.0  125   553   11   DROME:AF-Q9V6D6-F1 PROBABLE CYTOCHROME P450 301A1, MITOCHONDRIAL;
2193:  eku0-A  2.0 21.5  121  1169    2   DROME:AF-Q86P36-F1 PATCHED-RELATED, ISOFORM A;
2194:  ecza-A  2.0 10.1   68   605    7   DROME:AF-Q9VS19-F1 BARDET-BIEDL SYNDROME 1;
2195:  eiev-A  2.0  5.0   77   185    3   DROME:AF-A1Z9Q4-F1 ODORANT-BINDING PROTEIN 50C;
2196:  emoj-A  2.0 12.4   98   662    2   DROME:AF-Q9VLK1-F1 U3 SMALL NUCLEOLAR RIBONUCLEOPROTEIN PROTEIN MPP1
2197:  elb4-A  2.0 22.6   88   880    6   DROME:AF-Q9VK54-F1 KEKKON 1, ISOFORM B;
2198:  ehq2-A  2.0  5.9   98   669    5   DROME:AF-Q9VEU5-F1 SOLUBLE GUANYLATE CYCLASE 89DB;
2199:  efsl-A  2.0  7.2   96  1105    4   DROME:AF-Q9VN44-F1 FI07923P;
2200:  efk9-A  2.0  7.9   84   369    4   DROME:AF-Q9VQC2-F1 MIP30168P;
2201:  ect7-A  2.0 15.5  133  1661    2   DROME:AF-Q9VW85-F1 UNCHARACTERIZED PROTEIN, ISOFORM C;
2202:  ek0y-A  2.0 12.3   90   436    3   DROME:AF-Q9VSM4-F1 GH26459P;
2203:  ed4k-A  2.0 13.4   73   385    4   DROME:AF-Q9VQH6-F1 N-ACETYLGALACTOSAMINIDE BETA-1,3-GALACTOSYLTRANSF
2204:  elre-A  2.0 25.4  123   479    6   DROME:AF-Q7KS77-F1 LADYBIRD EARLY;
2205:  egho-A  2.0  3.7   96   186    4   DROME:AF-Q9W2L0-F1 IP07479P;
2206:  ef29-A  2.0  7.4   76   445    8   DROME:AF-Q9VQR0-F1 FI04421P;
2207:  ei7i-A  2.0 23.1  154   589    8   DROME:AF-Q9VND0-F1 MEIOSIS I ARREST, ISOFORM A;
2208:  ed6b-A  2.0 24.0   99   195    3   DROME:AF-A1Z9Q7-F1 IP07182P;
2209:  ef6z-A  2.0  6.2   42    42    7   DROME:AF-A0A1W5Q0T5-F1 UNCHARACTERIZED PROTEIN;
2210:  eib1-A  2.0  7.0  117   631    7   DROME:AF-Q9VEG1-F1 TYRAMINE RECEPTOR;
2211:  eif2-A  2.0  7.8  118   373    6   DROME:AF-Q9VR50-F1 SOLUTE CARRIER FAMILY 35 MEMBER E1 HOMOLOG;
2212:  em2w-A  2.0 28.8   66   226   12   DROME:AF-Q9VPA5-F1 IP08534P;
2213:  ecwb-A  2.0 10.8  117  2248   10   DROME:AF-P32870-F1 CA(2+)/CALMODULIN-RESPONSIVE ADENYLATE CYCLASE;
2214:  el7a-A  2.0  4.4  101   477    8   DROME:AF-Q9V395-F1 BCDNA.LD28419;
2215:  ed6y-A  2.0 11.9   61   667   11   DROME:AF-Q9Y117-F1 POLYPEPTIDE N-ACETYLGALACTOSAMINYLTRANSFERASE 3;
2216:  ec9c-A  2.0  4.4   43    43    5   DROME:AF-A0A0B4KGB6-F1 UNCHARACTERIZED PROTEIN;
2217:  edw2-A  2.0  8.8  116   186    5   DROME:AF-Q8IQX3-F1 UNCHARACTERIZED PROTEIN, ISOFORM A;
2218:  eetw-A  2.0 30.4  114   599    5   DROME:AF-Q95RX5-F1 E3 UBIQUITIN-PROTEIN LIGASE KCMF1;
2219:  efi5-A  2.0  7.8  134   511    5   DROME:AF-Q9VT94-F1 RBR-TYPE E3 UBIQUITIN TRANSFERASE;
2220:  ek0g-A  2.0  3.8   90   219    6   DROME:AF-A1Z6U8-F1 FI23944P1;
2221:  eils-A  2.0 15.1   84   293    8   DROME:AF-Q9W4U7-F1 AT20635P;
2222:  edji-A  2.0 12.7  107   383    5   DROME:AF-Q9VHT7-F1 UNCHARACTERIZED PROTEIN;
2223:  ejx4-A  2.0 30.0  106   405    4   DROME:AF-Q9VM43-F1 PDGF-AND VEGF-RELATED FACTOR 2;
2224:  ehec-A  2.0  6.7   96  1161    3   DROME:AF-Q8MLX0-F1 GUANYLATE CYCLASE;

# Structural equivalences
   1: s001-A egvu-A     1 - 426 <=>    1 - 426   (MET    1  - GLY  426  <=> MET    1  - GLY  426 )                          
   2: s001-A ednc-A     6 -   9 <=>    2 -   5   (PRO    6  - LYS    9  <=> GLU    2  - ALA    5 )                          
   2: s001-A ednc-A    10 - 149 <=>    9 - 148   (VAL   10  - GLN  149  <=> GLY    9  - SER  148 )                          
   2: s001-A ednc-A   151 - 192 <=>  149 - 190   (GLY  151  - ASN  192  <=> VAL  149  - ASP  190 )                          
   2: s001-A ednc-A   196 - 245 <=>  192 - 241   (THR  196  - GLU  245  <=> ARG  192  - CYS  241 )                          
   2: s001-A ednc-A   258 - 261 <=>  242 - 245   (LEU  258  - GLU  261  <=> SER  242  - GLN  245 )                          
   2: s001-A ednc-A   262 - 301 <=>  247 - 286   (PHE  262  - ASP  301  <=> ASN  247  - ASP  286 )                          
   2: s001-A ednc-A   304 - 307 <=>  291 - 294   (GLN  304  - TRP  307  <=> PHE  291  - LYS  294 )                          
   2: s001-A ednc-A   317 - 320 <=>  297 - 300   (GLN  317  - ASP  320  <=> ARG  297  - GLN  300 )                          
   2: s001-A ednc-A   324 - 327 <=>  323 - 326   (LEU  324  - LEU  327  <=> GLN  323  - ILE  326 )                          
   2: s001-A ednc-A   336 - 343 <=>  331 - 338   (ILE  336  - TRP  343  <=> SER  331  - HIS  338 )                          
   2: s001-A ednc-A   345 - 349 <=>  339 - 343   (LEU  345  - GLN  349  <=> LEU  339  - SER  343 )                          
   2: s001-A ednc-A   351 - 354 <=>  357 - 360   (THR  351  - ILE  354  <=> GLY  357  - LEU  360 )                          
   2: s001-A ednc-A   355 - 380 <=>  362 - 387   (LEU  355  - ALA  380  <=> MET  362  - ASN  387 )                          
   2: s001-A ednc-A   383 - 388 <=>  388 - 393   (PHE  383  - GLU  388  <=> ALA  388  - TYR  393 )                          
   2: s001-A ednc-A   389 - 394 <=>  395 - 400   (HIS  389  - TYR  394  <=> TYR  395  - ASP  400 )                          
   2: s001-A ednc-A   410 - 413 <=>  403 - 406   (THR  410  - ASN  413  <=> GLY  403  - THR  406 )                          
   3: s001-A edeq-A    10 -  71 <=>    1 -  62   (VAL   10  - LYS   71  <=> MET    1  - TYR   62 )                          
   3: s001-A edeq-A    73 - 123 <=>   87 - 137   (PHE   73  - VAL  123  <=> LEU   87  - CYS  137 )                          
   3: s001-A edeq-A   124 - 145 <=>  139 - 160   (LYS  124  - ILE  145  <=> TYR  139  - ILE  160 )                          
   3: s001-A edeq-A   146 - 149 <=>  162 - 165   (GLU  146  - GLN  149  <=> PHE  162  - PRO  165 )                          
   3: s001-A edeq-A   150 - 189 <=>  180 - 219   (ILE  150  - PHE  189  <=> HIS  180  - ARG  219 )                          
   3: s001-A edeq-A   198 - 207 <=>  222 - 231   (GLU  198  - MET  207  <=> ARG  222  - LEU  231 )                          
   3: s001-A edeq-A   208 - 253 <=>  233 - 278   (LYS  208  - ASN  253  <=> SER  233  - LEU  278 )                          
   3: s001-A edeq-A   260 - 301 <=>  308 - 349   (LEU  260  - ASP  301  <=> LEU  308  - SER  349 )                          
   3: s001-A edeq-A   305 - 308 <=>  358 - 361   (LYS  305  - SER  308  <=> GLU  358  - ASP  361 )                          
   3: s001-A edeq-A   309 - 324 <=>  365 - 380   (SER  309  - LEU  324  <=> TRP  365  - PHE  380 )                          
   3: s001-A edeq-A   325 - 328 <=>  382 - 385   (MET  325  - THR  328  <=> SER  382  - SER  385 )                          
   3: s001-A edeq-A   342 - 350 <=>  386 - 394   (LEU  342  - ASP  350  <=> ILE  386  - ILE  394 )                          
   3: s001-A edeq-A   351 - 354 <=>  407 - 410   (THR  351  - ILE  354  <=> ALA  407  - SER  410 )                          
   3: s001-A edeq-A   357 - 379 <=>  411 - 433   (ALA  357  - ILE  379  <=> LEU  411  - PHE  433 )                          
   3: s001-A edeq-A   381 - 384 <=>  434 - 437   (ASN  381  - GLU  384  <=> VAL  434  - VAL  437 )                          
   3: s001-A edeq-A   423 - 426 <=>  439 - 442   (HIS  423  - GLY  426  <=> LEU  439  - LEU  442 )                          
   4: s001-A ejh0-A     5 -  12 <=>    1 -   8   (ALA    5  - CYS   12  <=> MET    1  - ASN    8 )                          
   4: s001-A ejh0-A    14 -  49 <=>    9 -  44   (CYS   14  - GLN   49  <=> ARG    9  - PHE   44 )                          
   4: s001-A ejh0-A    51 -  72 <=>   45 -  66   (PHE   51  - GLY   72  <=> LEU   45  - LYS   66 )                          
   4: s001-A ejh0-A    73 - 117 <=>   74 - 118   (PHE   73  - THR  117  <=> VAL   74  - HIS  118 )                          
   4: s001-A ejh0-A   119 - 148 <=>  119 - 148   (PHE  119  - LEU  148  <=> PRO  119  - SER  148 )                          
   4: s001-A ejh0-A   150 - 191 <=>  160 - 201   (ILE  150  - GLN  191  <=> ASN  160  - ARG  201 )                          
   4: s001-A ejh0-A   195 - 242 <=>  223 - 270   (THR  195  - ALA  242  <=> LEU  223  - LEU  270 )                          
   4: s001-A ejh0-A   260 - 290 <=>  273 - 303   (LEU  260  - ASP  290  <=> LYS  273  - ARG  303 )                          
   4: s001-A ejh0-A   293 - 301 <=>  304 - 312   (LEU  293  - ASP  301  <=> ILE  304  - HIS  312 )                          
   4: s001-A ejh0-A   305 - 308 <=>  315 - 318   (LYS  305  - SER  308  <=> ASN  315  - LYS  318 )                          
   4: s001-A ejh0-A   318 - 329 <=>  322 - 333   (ILE  318  - GLY  329  <=> ARG  322  - TRP  333 )                          
   4: s001-A ejh0-A   351 - 355 <=>  342 - 346   (THR  351  - LEU  355  <=> GLY  342  - ASP  346 )                          
   4: s001-A ejh0-A   357 - 381 <=>  347 - 371   (ALA  357  - ASN  381  <=> THR  347  - ILE  371 )                          
   5: s001-A eiw1-A     9 -  12 <=>    1 -   4   (LYS    9  - CYS   12  <=> MET    1  - GLY    4 )                          
   5: s001-A eiw1-A    15 -  48 <=>    6 -  39   (HIS   15  - HIS   48  <=> LEU    6  - ARG   39 )                          
   5: s001-A eiw1-A    49 -  71 <=>   42 -  64   (GLN   49  - LYS   71  <=> GLN   42  - MET   64 )                          
   5: s001-A eiw1-A    73 -  91 <=>   82 - 100   (PHE   73  - LYS   91  <=> SER   82  - HIS  100 )                          
   5: s001-A eiw1-A    92 - 108 <=>  102 - 118   (TYR   92  - HIS  108  <=> LEU  102  - LEU  118 )                          
   5: s001-A eiw1-A   109 - 112 <=>  120 - 123   (ARG  109  - GLN  112  <=> HIS  120  - LYS  123 )                          
   5: s001-A eiw1-A   119 - 149 <=>  124 - 154   (PHE  119  - GLN  149  <=> LEU  124  - MET  154 )                          
   5: s001-A eiw1-A   150 - 189 <=>  165 - 204   (ILE  150  - PHE  189  <=> ASP  165  - GLU  204 )                          
   5: s001-A eiw1-A   198 - 246 <=>  206 - 254   (GLU  198  - ALA  246  <=> ASP  206  - GLY  254 )                          
   5: s001-A eiw1-A   248 - 252 <=>  259 - 263   (PHE  248  - GLN  252  <=> ILE  259  - ASP  263 )                          
   5: s001-A eiw1-A   261 - 294 <=>  274 - 307   (GLU  261  - LYS  294  <=> MET  274  - ASP  307 )                          
   5: s001-A eiw1-A   297 - 300 <=>  308 - 311   (TRP  297  - GLN  300  <=> CYS  308  - ASP  311 )                          
   5: s001-A eiw1-A   304 - 307 <=>  312 - 315   (GLN  304  - TRP  307  <=> VAL  312  - SER  315 )                          
   5: s001-A eiw1-A   314 - 329 <=>  316 - 331   (ARG  314  - GLY  329  <=> ARG  316  - ILE  331 )                          
   5: s001-A eiw1-A   349 - 353 <=>  335 - 339   (GLN  349  - LEU  353  <=> SER  335  - ASN  339 )                          
   5: s001-A eiw1-A   354 - 357 <=>  342 - 345   (ILE  354  - ALA  357  <=> GLY  342  - ARG  345 )                          
   5: s001-A eiw1-A   358 - 382 <=>  348 - 372   (ALA  358  - GLY  382  <=> MET  348  - PRO  372 )                          
   6: s001-A el78-A     8 -  11 <=>    7 -  10   (HIS    8  - LEU   11  <=> ARG    7  - PHE   10 )                          
   6: s001-A el78-A    17 -  48 <=>   16 -  47   (VAL   17  - HIS   48  <=> TRP   16  - ARG   47 )                          
   6: s001-A el78-A    50 -  72 <=>   48 -  70   (VAL   50  - GLY   72  <=> TRP   48  - ALA   70 )                          
   6: s001-A el78-A    75 - 115 <=>   93 - 133   (ILE   75  - MET  115  <=> PHE   93  - LEU  133 )                          
   6: s001-A el78-A   119 - 149 <=>  134 - 164   (PHE  119  - GLN  149  <=> THR  134  - LEU  164 )                          
   6: s001-A el78-A   150 - 156 <=>  172 - 178   (ILE  150  - LEU  156  <=> LYS  172  - CYS  178 )                          
   6: s001-A el78-A   158 - 194 <=>  179 - 215   (PHE  158  - PHE  194  <=> CYS  179  - HIS  215 )                          
   6: s001-A el78-A   198 - 246 <=>  216 - 264   (GLU  198  - ALA  246  <=> LEU  216  - LEU  264 )                          
   6: s001-A el78-A   257 - 260 <=>  265 - 268   (LEU  257  - LEU  260  <=> ILE  265  - GLY  268 )                          
   6: s001-A el78-A   261 - 302 <=>  277 - 318   (GLU  261  - LEU  302  <=> TYR  277  - LEU  318 )                          
   6: s001-A el78-A   304 - 307 <=>  320 - 323   (GLN  304  - TRP  307  <=> HIS  320  - GLU  323 )                          
   6: s001-A el78-A   321 - 328 <=>  331 - 338   (VAL  321  - THR  328  <=> GLU  331  - HIS  338 )                          
   6: s001-A el78-A   350 - 354 <=>  347 - 351   (ASP  350  - ILE  354  <=> GLY  347  - ILE  351 )                          
   6: s001-A el78-A   356 - 382 <=>  352 - 378   (GLU  356  - GLY  382  <=> ASN  352  - LEU  378 )                          
   7: s001-A eevn-A    14 -  47 <=>    1 -  34   (CYS   14  - GLY   47  <=> MET    1  - ASN   34 )                          
   7: s001-A eevn-A    48 -  65 <=>   38 -  55   (HIS   48  - THR   65  <=> THR   38  - PHE   55 )                          
   7: s001-A eevn-A    66 -  72 <=>   57 -  63   (TYR   66  - GLY   72  <=> LEU   57  - ASN   63 )                          
   7: s001-A eevn-A    75 -  91 <=>   76 -  92   (ILE   75  - LYS   91  <=> VAL   76  - MET   92 )                          
   7: s001-A eevn-A    92 - 112 <=>   97 - 117   (TYR   92  - GLN  112  <=> ILE   97  - ARG  117 )                          
   7: s001-A eevn-A   120 - 149 <=>  118 - 147   (CYS  120  - GLN  149  <=> PHE  118  - LEU  147 )                          
   7: s001-A eevn-A   150 - 191 <=>  169 - 210   (ILE  150  - GLN  191  <=> GLN  169  - GLU  210 )                          
   7: s001-A eevn-A   195 - 243 <=>  229 - 277   (THR  195  - VAL  243  <=> GLY  229  - LEU  277 )                          
   7: s001-A eevn-A   257 - 260 <=>  281 - 284   (LEU  257  - LEU  260  <=> TRP  281  - LEU  284 )                          
   7: s001-A eevn-A   261 - 307 <=>  295 - 341   (GLU  261  - TRP  307  <=> GLY  295  - ARG  341 )                          
   7: s001-A eevn-A   309 - 328 <=>  342 - 361   (SER  309  - THR  328  <=> GLN  342  - TYR  361 )                          
   7: s001-A eevn-A   345 - 348 <=>  367 - 370   (LEU  345  - LYS  348  <=> GLN  367  - PRO  370 )                          
   7: s001-A eevn-A   349 - 353 <=>  373 - 377   (GLN  349  - LEU  353  <=> VAL  373  - HIS  377 )                          
   7: s001-A eevn-A   354 - 357 <=>  381 - 384   (ILE  354  - ALA  357  <=> LEU  381  - LEU  384 )                          
   7: s001-A eevn-A   358 - 383 <=>  387 - 412   (ALA  358  - PHE  383  <=> LEU  387  - GLY  412 )                          
   8: s001-A ems3-A    14 -  48 <=>    3 -  37   (CYS   14  - HIS   48  <=> PHE    3  - SER   37 )                          
   8: s001-A ems3-A    49 -  73 <=>   40 -  64   (GLN   49  - PHE   73  <=> LYS   40  - ASN   64 )                          
   8: s001-A ems3-A    76 -  92 <=>   67 -  83   (ASP   76  - TYR   92  <=> VAL   67  - LYS   83 )                          
   8: s001-A ems3-A    93 - 113 <=>   88 - 108   (LEU   93  - PHE  113  <=> LYS   88  - ALA  108 )                          
   8: s001-A ems3-A   119 - 145 <=>  109 - 135   (PHE  119  - ILE  145  <=> GLY  109  - HIS  135 )                          
   8: s001-A ems3-A   146 - 149 <=>  137 - 140   (GLU  146  - GLN  149  <=> ILE  137  - ILE  140 )                          
   8: s001-A ems3-A   150 - 191 <=>  150 - 191   (ILE  150  - GLN  191  <=> PHE  150  - LEU  191 )                          
   8: s001-A ems3-A   192 - 226 <=>  194 - 228   (ASN  192  - VAL  226  <=> ALA  194  - HIS  228 )                          
   8: s001-A ems3-A   227 - 248 <=>  233 - 254   (TYR  227  - PHE  248  <=> VAL  233  - ALA  254 )                          
   8: s001-A ems3-A   256 - 259 <=>  256 - 259   (VAL  256  - ARG  259  <=> LYS  256  - ASP  259 )                          
   8: s001-A ems3-A   261 - 298 <=>  265 - 302   (GLU  261  - ASN  298  <=> ARG  265  - GLU  302 )                          
   8: s001-A ems3-A   300 - 303 <=>  303 - 306   (GLN  300  - VAL  303  <=> THR  303  - LEU  306 )                          
   8: s001-A ems3-A   319 - 328 <=>  307 - 316   (THR  319  - THR  328  <=> ASP  307  - LYS  316 )                          
   8: s001-A ems3-A   346 - 349 <=>  318 - 321   (ARG  346  - GLN  349  <=> ALA  318  - PRO  321 )                          
   8: s001-A ems3-A   351 - 354 <=>  328 - 331   (THR  351  - ILE  354  <=> ASN  328  - THR  331 )                          
   8: s001-A ems3-A   357 - 377 <=>  334 - 354   (ALA  357  - ILE  377  <=> ARG  334  - ASN  354 )                          
   8: s001-A ems3-A   420 - 423 <=>  358 - 361   (VAL  420  - HIS  423  <=> LYS  358  - ALA  361 )                          
   9: s001-A em4m-A     1 -   7 <=>    1 -   7   (MET    1  - LEU    7  <=> MET    1  - ALA    7 )                          
   9: s001-A em4m-A     8 -  12 <=>   10 -  14   (HIS    8  - CYS   12  <=> GLY   10  - GLU   14 )                          
   9: s001-A em4m-A    15 -  48 <=>   16 -  49   (HIS   15  - HIS   48  <=> TRP   16  - LYS   49 )                          
   9: s001-A em4m-A    50 -  74 <=>   53 -  77   (VAL   50  - ILE   74  <=> ARG   53  - THR   77 )                          
   9: s001-A em4m-A    76 - 116 <=>   97 - 137   (ASP   76  - GLY  116  <=> SER   97  - ARG  137 )                          
   9: s001-A em4m-A   118 - 149 <=>  138 - 169   (THR  118  - GLN  149  <=> LEU  138  - PHE  169 )                          
   9: s001-A em4m-A   150 - 186 <=>  179 - 215   (ILE  150  - ASN  186  <=> GLN  179  - ALA  215 )                          
   9: s001-A em4m-A   187 - 190 <=>  217 - 220   (GLN  187  - THR  190  <=> ASN  217  - ALA  220 )                          
   9: s001-A em4m-A   191 - 194 <=>  222 - 225   (GLN  191  - PHE  194  <=> LEU  222  - MET  225 )                          
   9: s001-A em4m-A   195 - 246 <=>  245 - 296   (THR  195  - ALA  246  <=> LEU  245  - TYR  296 )                          
   9: s001-A em4m-A   257 - 260 <=>  297 - 300   (LEU  257  - LEU  260  <=> ILE  297  - PHE  300 )                          
   9: s001-A em4m-A   261 - 294 <=>  307 - 340   (GLU  261  - LYS  294  <=> VAL  307  - LYS  340 )                          
   9: s001-A em4m-A   297 - 308 <=>  341 - 352   (TRP  297  - SER  308  <=> LEU  341  - GLU  352 )                          
   9: s001-A em4m-A   320 - 329 <=>  359 - 368   (ASP  320  - GLY  329  <=> GLU  359  - GLN  368 )                          
   9: s001-A em4m-A   349 - 353 <=>  370 - 374   (GLN  349  - LEU  353  <=> LEU  370  - VAL  374 )                          
   9: s001-A em4m-A   354 - 357 <=>  376 - 379   (ILE  354  - ALA  357  <=> GLY  376  - HIS  379 )                          
   9: s001-A em4m-A   358 - 384 <=>  382 - 408   (ALA  358  - GLU  384  <=> ASN  382  - PHE  408 )                          
   9: s001-A em4m-A   422 - 426 <=>  409 - 413   (SER  422  - GLY  426  <=> GLU  409  - ASP  413 )                          
  10: s001-A eku8-A     7 -  10 <=>    4 -   7   (LEU    7  - VAL   10  <=> SER    4  - ASP    7 )                          
  10: s001-A eku8-A    18 -  49 <=>   15 -  46   (SER   18  - GLN   49  <=> ILE   15  - PHE   46 )                          
  10: s001-A eku8-A    51 -  72 <=>   47 -  68   (PHE   51  - GLY   72  <=> LEU   47  - GLN   68 )                          
  10: s001-A eku8-A    76 - 109 <=>   90 - 123   (ASP   76  - ARG  109  <=> GLY   90  - TYR  123 )                          
  10: s001-A eku8-A   110 - 113 <=>  125 - 128   (ARG  110  - PHE  113  <=> GLN  125  - SER  128 )                          
  10: s001-A eku8-A   118 - 148 <=>  129 - 159   (THR  118  - LEU  148  <=> LEU  129  - ALA  159 )                          
  10: s001-A eku8-A   149 - 191 <=>  167 - 209   (GLN  149  - GLN  191  <=> PHE  167  - GLU  209 )                          
  10: s001-A eku8-A   195 - 198 <=>  218 - 221   (THR  195  - GLU  198  <=> CYS  218  - ASP  221 )                          
  10: s001-A eku8-A   200 - 246 <=>  222 - 268   (TRP  200  - ALA  246  <=> SER  222  - TRP  268 )                          
  10: s001-A eku8-A   258 - 261 <=>  269 - 272   (LEU  258  - GLU  261  <=> ILE  269  - ASP  272 )                          
  10: s001-A eku8-A   262 - 302 <=>  283 - 323   (PHE  262  - LEU  302  <=> LEU  283  - LEU  323 )                          
  10: s001-A eku8-A   304 - 307 <=>  325 - 328   (GLN  304  - TRP  307  <=> VAL  325  - ILE  328 )                          
  10: s001-A eku8-A   319 - 328 <=>  331 - 340   (THR  319  - THR  328  <=> GLU  331  - LEU  340 )                          
  10: s001-A eku8-A   352 - 357 <=>  351 - 356   (VAL  352  - ALA  357  <=> CYS  351  - ILE  356 )                          
  10: s001-A eku8-A   358 - 381 <=>  359 - 382   (ALA  358  - ASN  381  <=> LYS  359  - ASN  382 )                          
  11: s001-A eidg-A     8 -  12 <=>    6 -  10   (HIS    8  - CYS   12  <=> ARG    6  - PRO   10 )                          
  11: s001-A eidg-A    17 -  41 <=>   14 -  38   (VAL   17  - THR   41  <=> ARG   14  - LYS   38 )                          
  11: s001-A eidg-A    42 -  48 <=>   41 -  47   (GLN   42  - HIS   48  <=> ARG   41  - ARG   47 )                          
  11: s001-A eidg-A    49 -  52 <=>   50 -  53   (GLN   49  - VAL   52  <=> THR   50  - GLY   53 )                          
  11: s001-A eidg-A    53 -  72 <=>   55 -  74   (TYR   53  - GLY   72  <=> VAL   55  - HIS   74 )                          
  11: s001-A eidg-A    76 -  90 <=>   89 - 103   (ASP   76  - TYR   90  <=> ASN   89  - VAL  103 )                          
  11: s001-A eidg-A    91 - 109 <=>  108 - 126   (LYS   91  - ARG  109  <=> PHE  108  - TYR  126 )                          
  11: s001-A eidg-A   110 - 113 <=>  128 - 131   (ARG  110  - PHE  113  <=> ASP  128  - GLY  131 )                          
  11: s001-A eidg-A   118 - 148 <=>  132 - 162   (THR  118  - LEU  148  <=> LEU  132  - ASN  162 )                          
  11: s001-A eidg-A   149 - 191 <=>  170 - 212   (GLN  149  - GLN  191  <=> PHE  170  - ASP  212 )                          
  11: s001-A eidg-A   192 - 195 <=>  215 - 218   (ASN  192  - THR  195  <=> SER  215  - LYS  218 )                          
  11: s001-A eidg-A   197 - 200 <=>  223 - 226   (LYS  197  - TRP  200  <=> THR  223  - SER  226 )                          
  11: s001-A eidg-A   202 - 223 <=>  227 - 248   (MET  202  - TYR  223  <=> ARG  227  - ALA  248 )                          
  11: s001-A eidg-A   224 - 245 <=>  253 - 274   (PHE  224  - GLU  245  <=> MET  253  - TYR  274 )                          
  11: s001-A eidg-A   246 - 249 <=>  276 - 279   (ALA  246  - ASP  249  <=> LEU  276  - ARG  279 )                          
  11: s001-A eidg-A   261 - 307 <=>  285 - 331   (GLU  261  - TRP  307  <=> LEU  285  - ASP  331 )                          
  11: s001-A eidg-A   321 - 329 <=>  338 - 346   (VAL  321  - GLY  329  <=> ASN  338  - HIS  346 )                          
  11: s001-A eidg-A   350 - 353 <=>  350 - 353   (ASP  350  - LEU  353  <=> ARG  350  - LEU  353 )                          
  11: s001-A eidg-A   354 - 357 <=>  355 - 358   (ILE  354  - ALA  357  <=> GLY  355  - SER  358 )                          
  11: s001-A eidg-A   358 - 382 <=>  362 - 386   (ALA  358  - GLY  382  <=> ARG  362  - LEU  386 )                          
  12: s001-A edm9-A    18 -  39 <=>    1 -  22   (SER   18  - GLU   39  <=> MET    1  - LYS   22 )                          
  12: s001-A edm9-A    42 -  45 <=>   23 -  26   (GLN   42  - GLY   45  <=> GLY   23  - LEU   26 )                          
  12: s001-A edm9-A    46 -  49 <=>   31 -  34   (PHE   46  - GLN   49  <=> GLN   31  - TYR   34 )                          
  12: s001-A edm9-A    50 -  67 <=>   36 -  53   (VAL   50  - LEU   67  <=> ILE   36  - PHE   53 )                          
  12: s001-A edm9-A    69 -  72 <=>   54 -  57   (PHE   69  - GLY   72  <=> PRO   54  - MET   57 )                          
  12: s001-A edm9-A    76 -  94 <=>   73 -  91   (ASP   76  - LYS   94  <=> PHE   73  - MET   91 )                          
  12: s001-A edm9-A    95 - 112 <=>   96 - 113   (ARG   95  - GLN  112  <=> LYS   96  - LYS  113 )                          
  12: s001-A edm9-A   114 - 117 <=>  114 - 117   (THR  114  - THR  117  <=> THR  114  - ASN  117 )                          
  12: s001-A edm9-A   120 - 123 <=>  122 - 125   (CYS  120  - VAL  123  <=> TYR  122  - LEU  125 )                          
  12: s001-A edm9-A   124 - 149 <=>  127 - 152   (LYS  124  - GLN  149  <=> LYS  127  - PHE  152 )                          
  12: s001-A edm9-A   150 - 187 <=>  162 - 199   (ILE  150  - GLN  187  <=> LYS  162  - ILE  199 )                          
  12: s001-A edm9-A   188 - 191 <=>  201 - 204   (ILE  188  - GLN  191  <=> LEU  201  - LEU  204 )                          
  12: s001-A edm9-A   195 - 223 <=>  222 - 250   (THR  195  - TYR  223  <=> LYS  222  - THR  250 )                          
  12: s001-A edm9-A   224 - 248 <=>  255 - 279   (PHE  224  - PHE  248  <=> ILE  255  - ASP  279 )                          
  12: s001-A edm9-A   261 - 285 <=>  288 - 312   (GLU  261  - TYR  285  <=> ARG  288  - VAL  312 )                          
  12: s001-A edm9-A   286 - 301 <=>  314 - 329   (LYS  286  - ASP  301  <=> ARG  314  - HIS  329 )                          
  12: s001-A edm9-A   303 - 307 <=>  330 - 334   (VAL  303  - TRP  307  <=> LEU  330  - LYS  334 )                          
  12: s001-A edm9-A   319 - 328 <=>  338 - 347   (THR  319  - THR  328  <=> HIS  338  - HIS  347 )                          
  12: s001-A edm9-A   349 - 353 <=>  353 - 357   (GLN  349  - LEU  353  <=> SER  353  - VAL  357 )                          
  12: s001-A edm9-A   354 - 357 <=>  361 - 364   (ILE  354  - ALA  357  <=> PHE  361  - ASN  364 )                          
  12: s001-A edm9-A   358 - 379 <=>  366 - 387   (ALA  358  - ILE  379  <=> GLN  366  - LEU  387 )                          
  12: s001-A edm9-A   381 - 384 <=>  388 - 391   (ASN  381  - GLU  384  <=> LYS  388  - VAL  391 )                          
  12: s001-A edm9-A   422 - 425 <=>  392 - 395   (SER  422  - LEU  425  <=> GLU  392  - ASN  395 )                          
  13: s001-A edup-A     3 -   7 <=>    1 -   5   (LEU    3  - LEU    7  <=> MET    1  - LYS    5 )                          
  13: s001-A edup-A     8 -  11 <=>    8 -  11   (HIS    8  - LEU   11  <=> HIS    8  - CYS   11 )                          
  13: s001-A edup-A    18 -  49 <=>   17 -  48   (SER   18  - GLN   49  <=> PHE   17  - TRP   48 )                          
  13: s001-A edup-A    50 -  65 <=>   51 -  66   (VAL   50  - THR   65  <=> ALA   51  - LEU   66 )                          
  13: s001-A edup-A    68 -  71 <=>   67 -  70   (ILE   68  - LYS   71  <=> PRO   67  - ASP   70 )                          
  13: s001-A edup-A    76 -  79 <=>   93 -  96   (ASP   76  - SER   79  <=> VAL   93  - ILE   96 )                          
  13: s001-A edup-A    80 - 109 <=>   98 - 127   (LEU   80  - ARG  109  <=> LEU   98  - LYS  127 )                          
  13: s001-A edup-A   110 - 114 <=>  129 - 133   (ARG  110  - THR  114  <=> HIS  129  - LEU  133 )                          
  13: s001-A edup-A   119 - 149 <=>  134 - 164   (PHE  119  - GLN  149  <=> MET  134  - PHE  164 )                          
  13: s001-A edup-A   150 - 186 <=>  172 - 208   (ILE  150  - ASN  186  <=> VAL  172  - ASN  208 )                          
  13: s001-A edup-A   187 - 190 <=>  210 - 213   (GLN  187  - THR  190  <=> GLN  210  - ASP  213 )                          
  13: s001-A edup-A   191 - 194 <=>  215 - 218   (GLN  191  - PHE  194  <=> ALA  215  - LEU  218 )                          
  13: s001-A edup-A   195 - 198 <=>  222 - 225   (THR  195  - GLU  198  <=> ASP  222  - ASP  225 )                          
  13: s001-A edup-A   200 - 226 <=>  226 - 252   (TRP  200  - VAL  226  <=> PRO  226  - ILE  252 )                          
  13: s001-A edup-A   227 - 243 <=>  254 - 270   (TYR  227  - VAL  243  <=> VAL  254  - HIS  270 )                          
  13: s001-A edup-A   258 - 261 <=>  273 - 276   (LEU  258  - GLU  261  <=> VAL  273  - TRP  276 )                          
  13: s001-A edup-A   262 - 302 <=>  289 - 329   (PHE  262  - LEU  302  <=> LEU  289  - MET  329 )                          
  13: s001-A edup-A   304 - 307 <=>  331 - 334   (GLN  304  - TRP  307  <=> ASN  331  - GLN  334 )                          
  13: s001-A edup-A   320 - 329 <=>  341 - 350   (ASP  320  - GLY  329  <=> THR  341  - ARG  350 )                          
  13: s001-A edup-A   351 - 354 <=>  358 - 361   (THR  351  - ILE  354  <=> GLY  358  - ASP  361 )                          
  13: s001-A edup-A   357 - 382 <=>  364 - 389   (ALA  357  - GLY  382  <=> TYR  364  - LEU  389 )                          
  13: s001-A edup-A   423 - 426 <=>  391 - 394   (HIS  423  - GLY  426  <=> PHE  391  - ASP  394 )                          
  14: s001-A ehhh-A     9 -  12 <=>    1 -   4   (LYS    9  - CYS   12  <=> MET    1  - THR    4 )                          
  14: s001-A ehhh-A    15 -  40 <=>    6 -  31   (HIS   15  - ASP   40  <=> TYR    6  - GLN   31 )                          
  14: s001-A ehhh-A    41 -  48 <=>   35 -  42   (THR   41  - HIS   48  <=> ASN   35  - TRP   42 )                          
  14: s001-A ehhh-A    50 -  74 <=>   47 -  71   (VAL   50  - ILE   74  <=> ARG   47  - ILE   71 )                          
  14: s001-A ehhh-A    76 -  91 <=>   86 - 101   (ASP   76  - LYS   91  <=> SER   86  - LYS  101 )                          
  14: s001-A ehhh-A    92 - 148 <=>  103 - 159   (TYR   92  - LEU  148  <=> CYS  103  - ALA  159 )                          
  14: s001-A ehhh-A   150 - 191 <=>  167 - 208   (ILE  150  - GLN  191  <=> HIS  167  - PHE  208 )                          
  14: s001-A ehhh-A   195 - 230 <=>  217 - 252   (THR  195  - SER  230  <=> LEU  217  - LEU  252 )                          
  14: s001-A ehhh-A   231 - 247 <=>  254 - 270   (VAL  231  - GLY  247  <=> ALA  254  - ILE  270 )                          
  14: s001-A ehhh-A   257 - 260 <=>  271 - 274   (LEU  257  - LEU  260  <=> ASP  271  - PHE  274 )                          
  14: s001-A ehhh-A   261 - 304 <=>  276 - 319   (GLU  261  - GLN  304  <=> ASP  276  - LYS  319 )                          
  14: s001-A ehhh-A   315 - 328 <=>  320 - 333   (CYS  315  - THR  328  <=> SER  320  - HIS  333 )                          
  14: s001-A ehhh-A   346 - 353 <=>  335 - 342   (ARG  346  - LEU  353  <=> ASN  335  - ASN  342 )                          
  14: s001-A ehhh-A   354 - 357 <=>  347 - 350   (ILE  354  - ALA  357  <=> PHE  347  - SER  350 )                          
  14: s001-A ehhh-A   358 - 379 <=>  352 - 373   (ALA  358  - ILE  379  <=> GLU  352  - ILE  373 )                          
  14: s001-A ehhh-A   381 - 384 <=>  374 - 377   (ASN  381  - GLU  384  <=> VAL  374  - ARG  377 )                          
  14: s001-A ehhh-A   422 - 425 <=>  378 - 381   (SER  422  - LEU  425  <=> ARG  378  - ILE  381 )                          
  15: s001-A edo9-A     7 -  12 <=>    6 -  11   (LEU    7  - CYS   12  <=> LYS    6  - PRO   11 )                          
  15: s001-A edo9-A    14 -  40 <=>   12 -  38   (CYS   14  - ASP   40  <=> ALA   12  - ARG   38 )                          
  15: s001-A edo9-A    41 -  48 <=>   43 -  50   (THR   41  - HIS   48  <=> SER   43  - HIS   50 )                          
  15: s001-A edo9-A    50 -  68 <=>   51 -  69   (VAL   50  - ILE   68  <=> GLN   51  - CYS   69 )                          
  15: s001-A edo9-A    69 -  72 <=>   71 -  74   (PHE   69  - GLY   72  <=> CYS   71  - TYR   74 )                          
  15: s001-A edo9-A    74 -  91 <=>   88 - 105   (ILE   74  - LYS   91  <=> CYS   88  - GLN  105 )                          
  15: s001-A edo9-A    92 - 115 <=>  107 - 130   (TYR   92  - MET  115  <=> CYS  107  - SER  130 )                          
  15: s001-A edo9-A   117 - 120 <=>  131 - 134   (THR  117  - CYS  120  <=> SER  131  - ARG  134 )                          
  15: s001-A edo9-A   123 - 148 <=>  139 - 164   (VAL  123  - LEU  148  <=> GLY  139  - LEU  164 )                          
  15: s001-A edo9-A   150 - 187 <=>  172 - 209   (ILE  150  - GLN  187  <=> SER  172  - SER  209 )                          
  15: s001-A edo9-A   188 - 191 <=>  211 - 214   (ILE  188  - GLN  191  <=> ALA  211  - GLU  214 )                          
  15: s001-A edo9-A   194 - 197 <=>  217 - 220   (PHE  194  - LYS  197  <=> ARG  217  - ARG  220 )                          
  15: s001-A edo9-A   198 - 245 <=>  237 - 284   (GLU  198  - GLU  245  <=> ILE  237  - GLU  284 )                          
  15: s001-A edo9-A   261 - 301 <=>  295 - 335   (GLU  261  - ASP  301  <=> LYS  295  - PRO  335 )                          
  15: s001-A edo9-A   307 - 310 <=>  337 - 340   (TRP  307  - ILE  310  <=> THR  337  - LYS  340 )                          
  15: s001-A edo9-A   314 - 328 <=>  341 - 355   (ARG  314  - THR  328  <=> ALA  341  - PHE  355 )                          
  15: s001-A edo9-A   350 - 354 <=>  364 - 368   (ASP  350  - ILE  354  <=> GLY  364  - VAL  368 )                          
  15: s001-A edo9-A   357 - 381 <=>  369 - 393   (ALA  357  - ASN  381  <=> SER  369  - GLN  393 )                          
  15: s001-A edo9-A   383 - 386 <=>  394 - 397   (PHE  383  - GLY  386  <=> THR  394  - LEU  397 )                          
  16: s001-A ehwi-A     7 -  10 <=>    5 -   8   (LEU    7  - VAL   10  <=> SER    5  - GLY    8 )                          
  16: s001-A ehwi-A    18 -  48 <=>   16 -  46   (SER   18  - HIS   48  <=> LEU   16  - LYS   46 )                          
  16: s001-A ehwi-A    49 -  62 <=>   49 -  62   (GLN   49  - CYS   62  <=> ILE   49  - LEU   62 )                          
  16: s001-A ehwi-A    63 -  66 <=>   64 -  67   (LEU   63  - TYR   66  <=> VAL   64  - ASP   67 )                          
  16: s001-A ehwi-A    69 -  72 <=>   68 -  71   (PHE   69  - GLY   72  <=> THR   68  - GLU   71 )                          
  16: s001-A ehwi-A    76 -  91 <=>   89 - 104   (ASP   76  - LYS   91  <=> ASN   89  - LEU  104 )                          
  16: s001-A ehwi-A    92 - 113 <=>  109 - 130   (TYR   92  - PHE  113  <=> TRP  109  - ARG  130 )                          
  16: s001-A ehwi-A   118 - 121 <=>  131 - 134   (THR  118  - VAL  121  <=> ASN  131  - LEU  134 )                          
  16: s001-A ehwi-A   122 - 149 <=>  136 - 163   (SER  122  - GLN  149  <=> GLU  136  - LEU  163 )                          
  16: s001-A ehwi-A   150 - 191 <=>  173 - 214   (ILE  150  - GLN  191  <=> PHE  173  - LYS  214 )                          
  16: s001-A ehwi-A   195 - 198 <=>  223 - 226   (THR  195  - GLU  198  <=> GLU  223  - GLU  226 )                          
  16: s001-A ehwi-A   200 - 223 <=>  227 - 250   (TRP  200  - TYR  223  <=> SER  227  - ILE  250 )                          
  16: s001-A ehwi-A   224 - 248 <=>  255 - 279   (PHE  224  - PHE  248  <=> MET  255  - SER  279 )                          
  16: s001-A ehwi-A   256 - 259 <=>  281 - 284   (VAL  256  - ARG  259  <=> ASN  281  - LEU  284 )                          
  16: s001-A ehwi-A   261 - 307 <=>  288 - 334   (GLU  261  - TRP  307  <=> ILE  288  - GLU  334 )                          
  16: s001-A ehwi-A   320 - 329 <=>  341 - 350   (ASP  320  - GLY  329  <=> THR  341  - ARG  350 )                          
  16: s001-A ehwi-A   350 - 353 <=>  358 - 361   (ASP  350  - LEU  353  <=> GLY  358  - TYR  361 )                          
  16: s001-A ehwi-A   354 - 376 <=>  364 - 386   (ILE  354  - ILE  376  <=> TYR  364  - TYR  386 )                          
  17: s001-A edbe-A     8 -  11 <=>    6 -   9   (HIS    8  - LEU   11  <=> CYS    6  - ARG    9 )                          
  17: s001-A edbe-A    18 -  49 <=>   15 -  46   (SER   18  - GLN   49  <=> VAL   15  - TRP   46 )                          
  17: s001-A edbe-A    51 -  71 <=>   47 -  67   (PHE   51  - LYS   71  <=> LEU   47  - ALA   67 )                          
  17: s001-A edbe-A    74 -  78 <=>   90 -  94   (ILE   74  - GLY   78  <=> SER   90  - VAL   94 )                          
  17: s001-A edbe-A    79 - 113 <=>   96 - 130   (SER   79  - PHE  113  <=> GLY   96  - CYS  130 )                          
  17: s001-A edbe-A   119 - 148 <=>  132 - 161   (PHE  119  - LEU  148  <=> ASN  132  - HIS  161 )                          
  17: s001-A edbe-A   149 - 191 <=>  169 - 211   (GLN  149  - GLN  191  <=> LEU  169  - SER  211 )                          
  17: s001-A edbe-A   195 - 198 <=>  220 - 223   (THR  195  - GLU  198  <=> HIS  220  - SER  223 )                          
  17: s001-A edbe-A   200 - 246 <=>  224 - 270   (TRP  200  - ALA  246  <=> SER  224  - MET  270 )                          
  17: s001-A edbe-A   257 - 260 <=>  271 - 274   (LEU  257  - LEU  260  <=> ILE  271  - ARG  274 )                          
  17: s001-A edbe-A   261 - 307 <=>  286 - 332   (GLU  261  - TRP  307  <=> LEU  286  - LYS  332 )                          
  17: s001-A edbe-A   320 - 328 <=>  339 - 347   (ASP  320  - THR  328  <=> SER  339  - HIS  347 )                          
  17: s001-A edbe-A   350 - 353 <=>  351 - 354   (ASP  350  - LEU  353  <=> LYS  351  - HIS  354 )                          
  17: s001-A edbe-A   354 - 357 <=>  357 - 360   (ILE  354  - ALA  357  <=> LEU  357  - VAL  360 )                          
  17: s001-A edbe-A   358 - 382 <=>  363 - 387   (ALA  358  - GLY  382  <=> GLU  363  - LEU  387 )                          
  18: s001-A eer4-A     7 -  12 <=>   12 -  17   (LEU    7  - CYS   12  <=> ARG   12  - SER   17 )                          
  18: s001-A eer4-A    15 -  40 <=>   19 -  44   (HIS   15  - ASP   40  <=> ILE   19  - LYS   44 )                          
  18: s001-A eer4-A    41 -  48 <=>   47 -  54   (THR   41  - HIS   48  <=> GLN   47  - ARG   54 )                          
  18: s001-A eer4-A    50 -  74 <=>   55 -  79   (VAL   50  - ILE   74  <=> GLY   55  - SER   79 )                          
  18: s001-A eer4-A    76 -  85 <=>   91 - 100   (ASP   76  - LEU   85  <=> PHE   91  - ILE  100 )                          
  18: s001-A eer4-A    86 -  91 <=>  104 - 109   (PRO   86  - LYS   91  <=> ILE  104  - GLN  109 )                          
  18: s001-A eer4-A    92 - 121 <=>  111 - 140   (TYR   92  - VAL  121  <=> TRP  111  - ARG  140 )                          
  18: s001-A eer4-A   122 - 143 <=>  142 - 163   (SER  122  - TRP  143  <=> GLY  142  - ALA  163 )                          
  18: s001-A eer4-A   146 - 149 <=>  164 - 167   (GLU  146  - GLN  149  <=> PHE  164  - MET  167 )                          
  18: s001-A eer4-A   150 - 187 <=>  172 - 209   (ILE  150  - GLN  187  <=> PHE  172  - ASN  209 )                          
  18: s001-A eer4-A   188 - 191 <=>  211 - 214   (ILE  188  - GLN  191  <=> VAL  211  - GLN  214 )                          
  18: s001-A eer4-A   194 - 197 <=>  217 - 220   (PHE  194  - LYS  197  <=> ALA  217  - ARG  220 )                          
  18: s001-A eer4-A   198 - 227 <=>  238 - 267   (GLU  198  - TYR  227  <=> GLN  238  - PRO  267 )                          
  18: s001-A eer4-A   228 - 245 <=>  272 - 289   (ILE  228  - GLU  245  <=> LEU  272  - ARG  289 )                          
  18: s001-A eer4-A   258 - 301 <=>  290 - 333   (LEU  258  - ASP  301  <=> ARG  290  - TYR  333 )                          
  18: s001-A eer4-A   307 - 310 <=>  335 - 338   (TRP  307  - ILE  310  <=> THR  335  - GLN  338 )                          
  18: s001-A eer4-A   314 - 328 <=>  339 - 353   (ARG  314  - THR  328  <=> SER  339  - HIS  353 )                          
  18: s001-A eer4-A   350 - 353 <=>  357 - 360   (ASP  350  - LEU  353  <=> ARG  357  - PRO  360 )                          
  18: s001-A eer4-A   354 - 357 <=>  363 - 366   (ILE  354  - ALA  357  <=> LEU  363  - VAL  366 )                          
  18: s001-A eer4-A   358 - 384 <=>  369 - 395   (ALA  358  - GLU  384  <=> GLU  369  - ILE  395 )                          
  19: s001-A ei8b-A    12 -  15 <=>    1 -   4   (CYS   12  - HIS   15  <=> MET    1  - PRO    4 )                          
  19: s001-A ei8b-A    16 -  40 <=>    6 -  30   (ILE   16  - ASP   40  <=> LEU    6  - ARG   30 )                          
  19: s001-A ei8b-A    41 -  44 <=>   35 -  38   (THR   41  - PHE   44  <=> CYS   35  - LEU   38 )                          
  19: s001-A ei8b-A    45 -  48 <=>   40 -  43   (GLY   45  - HIS   48  <=> LYS   40  - ARG   43 )                          
  19: s001-A ei8b-A    49 -  71 <=>   46 -  68   (GLN   49  - LYS   71  <=> THR   46  - MET   68 )                          
  19: s001-A ei8b-A    76 -  94 <=>   83 - 101   (ASP   76  - LYS   94  <=> PHE   83  - LEU  101 )                          
  19: s001-A ei8b-A    95 - 116 <=>  106 - 127   (ARG   95  - GLY  116  <=> HIS  106  - ARG  127 )                          
  19: s001-A ei8b-A   117 - 149 <=>  133 - 165   (THR  117  - GLN  149  <=> LYS  133  - TYR  165 )                          
  19: s001-A ei8b-A   150 - 191 <=>  175 - 216   (ILE  150  - GLN  191  <=> ILE  175  - ALA  216 )                          
  19: s001-A ei8b-A   192 - 223 <=>  218 - 249   (ASN  192  - TYR  223  <=> HIS  218  - MET  249 )                          
  19: s001-A ei8b-A   224 - 248 <=>  254 - 278   (PHE  224  - PHE  248  <=> ASN  254  - SER  278 )                          
  19: s001-A ei8b-A   261 - 302 <=>  287 - 328   (GLU  261  - LEU  302  <=> ILE  287  - LEU  328 )                          
  19: s001-A ei8b-A   304 - 307 <=>  330 - 333   (GLN  304  - TRP  307  <=> LYS  330  - PRO  333 )                          
  19: s001-A ei8b-A   320 - 329 <=>  340 - 349   (ASP  320  - GLY  329  <=> ASP  340  - ASN  349 )                          
  19: s001-A ei8b-A   351 - 354 <=>  359 - 362   (THR  351  - ILE  354  <=> VAL  359  - ASP  362 )                          
  19: s001-A ei8b-A   357 - 383 <=>  363 - 389   (ALA  357  - PHE  383  <=> LYS  363  - ARG  389 )                          
  19: s001-A ei8b-A   423 - 426 <=>  391 - 394   (HIS  423  - GLY  426  <=> PRO  391  - ASP  394 )                          
  20: s001-A elra-A    16 -  39 <=>    1 -  24   (ILE   16  - GLU   39  <=> MET    1  - GLY   24 )                          
  20: s001-A elra-A    42 -  47 <=>   25 -  30   (GLN   42  - GLY   47  <=> GLY   25  - SER   30 )                          
  20: s001-A elra-A    48 -  59 <=>   33 -  44   (HIS   48  - SER   59  <=> THR   33  - PHE   44 )                          
  20: s001-A elra-A    60 -  74 <=>   46 -  60   (LEU   60  - ILE   74  <=> THR   46  - SER   60 )                          
  20: s001-A elra-A    76 - 149 <=>   73 - 146   (ASP   76  - GLN  149  <=> PRO   73  - PHE  146 )                          
  20: s001-A elra-A   150 - 191 <=>  157 - 198   (ILE  150  - GLN  191  <=> ASN  157  - GLU  198 )                          
  20: s001-A elra-A   194 - 246 <=>  205 - 257   (PHE  194  - ALA  246  <=> MET  205  - GLY  257 )                          
  20: s001-A elra-A   258 - 261 <=>  258 - 261   (LEU  258  - GLU  261  <=> THR  258  - SER  261 )                          
  20: s001-A elra-A   262 - 291 <=>  272 - 301   (PHE  262  - LYS  291  <=> ILE  272  - GLN  301 )                          
  20: s001-A elra-A   295 - 299 <=>  302 - 306   (GLY  295  - ASN  299  <=> PRO  302  - ALA  306 )                          
  20: s001-A elra-A   301 - 304 <=>  310 - 313   (ASP  301  - GLN  304  <=> SER  310  - ASN  313 )                          
  20: s001-A elra-A   321 - 329 <=>  317 - 325   (VAL  321  - GLY  329  <=> SER  317  - THR  325 )                          
  20: s001-A elra-A   351 - 354 <=>  333 - 336   (THR  351  - ILE  354  <=> GLY  333  - ARG  336 )                          
  20: s001-A elra-A   357 - 384 <=>  339 - 366   (ALA  357  - GLU  384  <=> LYS  339  - GLY  366 )                          
  21: s001-A edkk-A     9 -  12 <=>    8 -  11   (LYS    9  - CYS   12  <=> MET    8  - PRO   11 )                          
  21: s001-A edkk-A    15 -  40 <=>   13 -  38   (HIS   15  - ASP   40  <=> LEU   13  - ARG   38 )                          
  21: s001-A edkk-A    41 -  48 <=>   41 -  48   (THR   41  - HIS   48  <=> ASP   41  - ASN   48 )                          
  21: s001-A edkk-A    50 -  72 <=>   49 -  71   (VAL   50  - GLY   72  <=> TRP   49  - ALA   71 )                          
  21: s001-A edkk-A    73 -  91 <=>   85 - 103   (PHE   73  - LYS   91  <=> HIS   85  - HIS  103 )                          
  21: s001-A edkk-A    92 - 120 <=>  105 - 133   (TYR   92  - CYS  120  <=> PHE  105  - PRO  133 )                          
  21: s001-A edkk-A   122 - 147 <=>  136 - 161   (SER  122  - SER  147  <=> GLY  136  - THR  161 )                          
  21: s001-A edkk-A   150 - 187 <=>  170 - 207   (ILE  150  - GLN  187  <=> PHE  170  - LYS  207 )                          
  21: s001-A edkk-A   188 - 191 <=>  209 - 212   (ILE  188  - GLN  191  <=> VAL  209  - ASN  212 )                          
  21: s001-A edkk-A   192 - 195 <=>  214 - 217   (ASN  192  - THR  195  <=> ARG  214  - LEU  217 )                          
  21: s001-A edkk-A   196 - 242 <=>  229 - 275   (THR  196  - ALA  242  <=> ILE  229  - ILE  275 )                          
  21: s001-A edkk-A   257 - 260 <=>  282 - 285   (LEU  257  - LEU  260  <=> GLU  282  - LEU  285 )                          
  21: s001-A edkk-A   261 - 294 <=>  287 - 320   (GLU  261  - LYS  294  <=> SER  287  - MET  320 )                          
  21: s001-A edkk-A   297 - 301 <=>  321 - 325   (TRP  297  - ASP  301  <=> GLN  321  - VAL  325 )                          
  21: s001-A edkk-A   304 - 307 <=>  326 - 329   (GLN  304  - TRP  307  <=> GLY  326  - SER  329 )                          
  21: s001-A edkk-A   319 - 328 <=>  332 - 341   (THR  319  - THR  328  <=> GLN  332  - HIS  341 )                          
  21: s001-A edkk-A   346 - 349 <=>  343 - 346   (ARG  346  - GLN  349  <=> ARG  343  - HIS  346 )                          
  21: s001-A edkk-A   351 - 354 <=>  347 - 350   (THR  351  - ILE  354  <=> PHE  347  - SER  350 )                          
  21: s001-A edkk-A   355 - 358 <=>  355 - 358   (LEU  355  - ALA  358  <=> PHE  355  - THR  358 )                          
  21: s001-A edkk-A   359 - 384 <=>  360 - 385   (CYS  359  - GLU  384  <=> MET  360  - ASN  385 )                          
  22: s001-A ekkf-A    15 -  48 <=>    4 -  37   (HIS   15  - HIS   48  <=> TRP    4  - ARG   37 )                          
  22: s001-A ekkf-A    49 -  71 <=>   40 -  62   (GLN   49  - LYS   71  <=> THR   40  - GLY   62 )                          
  22: s001-A ekkf-A    76 -  87 <=>   79 -  90   (ASP   76  - CYS   87  <=> ILE   79  - GLY   90 )                          
  22: s001-A ekkf-A    88 - 112 <=>   95 - 119   (LEU   88  - GLN  112  <=> LEU   95  - PRO  119 )                          
  22: s001-A ekkf-A   121 - 149 <=>  120 - 148   (VAL  121  - GLN  149  <=> GLN  120  - VAL  148 )                          
  22: s001-A ekkf-A   150 - 191 <=>  158 - 199   (ILE  150  - GLN  191  <=> GLU  158  - MET  199 )                          
  22: s001-A ekkf-A   195 - 223 <=>  220 - 248   (THR  195  - TYR  223  <=> ARG  220  - VAL  248 )                          
  22: s001-A ekkf-A   224 - 246 <=>  253 - 275   (PHE  224  - ALA  246  <=> GLY  253  - TYR  275 )                          
  22: s001-A ekkf-A   256 - 259 <=>  276 - 279   (VAL  256  - ARG  259  <=> LYS  276  - PRO  279 )                          
  22: s001-A ekkf-A   261 - 301 <=>  289 - 329   (GLU  261  - ASP  301  <=> SER  289  - VAL  329 )                          
  22: s001-A ekkf-A   304 - 307 <=>  333 - 336   (GLN  304  - TRP  307  <=> SER  333  - ILE  336 )                          
  22: s001-A ekkf-A   320 - 329 <=>  343 - 352   (ASP  320  - GLY  329  <=> GLU  343  - ASN  352 )                          
  22: s001-A ekkf-A   351 - 354 <=>  362 - 365   (THR  351  - ILE  354  <=> PHE  362  - THR  365 )                          
  22: s001-A ekkf-A   355 - 371 <=>  367 - 383   (LEU  355  - VAL  371  <=> GLY  367  - LEU  383 )                          
  22: s001-A ekkf-A   373 - 379 <=>  385 - 391   (LEU  373  - ILE  379  <=> GLN  385  - PHE  391 )                          
  23: s001-A eh0n-A    15 -  39 <=>    6 -  30   (HIS   15  - GLU   39  <=> GLY    6  - SER   30 )                          
  23: s001-A eh0n-A    40 -  48 <=>   32 -  40   (ASP   40  - HIS   48  <=> ASP   32  - ARG   40 )                          
  23: s001-A eh0n-A    49 -  71 <=>   43 -  65   (GLN   49  - LYS   71  <=> VAL   43  - LEU   65 )                          
  23: s001-A eh0n-A    73 -  79 <=>   86 -  92   (PHE   73  - SER   79  <=> PHE   86  - SER   92 )                          
  23: s001-A eh0n-A    80 - 117 <=>   94 - 131   (LEU   80  - THR  117  <=> SER   94  - HIS  131 )                          
  23: s001-A eh0n-A   119 - 134 <=>  132 - 147   (PHE  119  - ALA  134  <=> VAL  132  - THR  147 )                          
  23: s001-A eh0n-A   135 - 149 <=>  149 - 163   (ILE  135  - GLN  149  <=> ILE  149  - PHE  163 )                          
  23: s001-A eh0n-A   150 - 191 <=>  175 - 216   (ILE  150  - GLN  191  <=> THR  175  - GLN  216 )                          
  23: s001-A eh0n-A   193 - 196 <=>  219 - 222   (HIS  193  - THR  196  <=> GLN  219  - ASP  222 )                          
  23: s001-A eh0n-A   197 - 242 <=>  224 - 269   (LYS  197  - ALA  242  <=> SER  224  - PHE  269 )                          
  23: s001-A eh0n-A   243 - 246 <=>  271 - 274   (VAL  243  - ALA  246  <=> TYR  271  - CYS  274 )                          
  23: s001-A eh0n-A   247 - 250 <=>  277 - 280   (GLY  247  - TRP  250  <=> LEU  277  - ARG  280 )                          
  23: s001-A eh0n-A   261 - 307 <=>  287 - 333   (GLU  261  - TRP  307  <=> TYR  287  - ASP  333 )                          
  23: s001-A eh0n-A   319 - 328 <=>  336 - 345   (THR  319  - THR  328  <=> ARG  336  - TRP  345 )                          
  23: s001-A eh0n-A   346 - 349 <=>  347 - 350   (ARG  346  - GLN  349  <=> MET  347  - ARG  350 )                          
  23: s001-A eh0n-A   354 - 357 <=>  357 - 360   (ILE  354  - ALA  357  <=> SER  357  - LEU  360 )                          
  23: s001-A eh0n-A   358 - 384 <=>  363 - 389   (ALA  358  - GLU  384  <=> VAL  363  - GLN  389 )                          
  23: s001-A eh0n-A   423 - 426 <=>  391 - 394   (HIS  423  - GLY  426  <=> LYS  391  - GLN  394 )                          
  24: s001-A eiql-A     8 -  11 <=>    1 -   4   (HIS    8  - LEU   11  <=> MET    1  - PHE    4 )                          
  24: s001-A eiql-A    15 -  39 <=>    5 -  29   (HIS   15  - GLU   39  <=> PRO    5  - GLU   29 )                          
  24: s001-A eiql-A    41 -  47 <=>   30 -  36   (THR   41  - GLY   47  <=> PRO   30  - GLN   36 )                          
  24: s001-A eiql-A    48 -  69 <=>   39 -  60   (HIS   48  - PHE   69  <=> MET   39  - LYS   60 )                          
  24: s001-A eiql-A    70 -  73 <=>   62 -  65   (LEU   70  - PHE   73  <=> ALA   62  - TYR   65 )                          
  24: s001-A eiql-A    75 -  94 <=>   79 -  98   (ILE   75  - LYS   94  <=> ILE   79  - HIS   98 )                          
  24: s001-A eiql-A    95 - 111 <=>  103 - 119   (ARG   95  - LEU  111  <=> ARG  103  - ARG  119 )                          
  24: s001-A eiql-A   123 - 143 <=>  122 - 142   (VAL  123  - TRP  143  <=> SER  122  - CYS  142 )                          
  24: s001-A eiql-A   145 - 149 <=>  143 - 147   (ILE  145  - GLN  149  <=> SER  143  - LEU  147 )                          
  24: s001-A eiql-A   150 - 189 <=>  158 - 197   (ILE  150  - PHE  189  <=> GLN  158  - GLU  197 )                          
  24: s001-A eiql-A   198 - 223 <=>  199 - 224   (GLU  198  - TYR  223  <=> THR  199  - LEU  224 )                          
  24: s001-A eiql-A   224 - 247 <=>  226 - 249   (PHE  224  - GLY  247  <=> ILE  226  - VAL  249 )                          
  24: s001-A eiql-A   256 - 301 <=>  250 - 295   (VAL  256  - ASP  301  <=> SER  250  - TYR  295 )                          
  24: s001-A eiql-A   314 - 317 <=>  307 - 310   (ARG  314  - GLN  317  <=> ALA  307  - PRO  310 )                          
  24: s001-A eiql-A   320 - 327 <=>  311 - 318   (ASP  320  - LEU  327  <=> PHE  311  - GLY  318 )                          
  24: s001-A eiql-A   350 - 353 <=>  326 - 329   (ASP  350  - LEU  353  <=> GLY  326  - ILE  329 )                          
  24: s001-A eiql-A   354 - 384 <=>  332 - 362   (ILE  354  - GLU  384  <=> ASN  332  - ILE  362 )                          
  25: s001-A egvr-A    15 -  48 <=>    4 -  37   (HIS   15  - HIS   48  <=> LEU    4  - ARG   37 )                          
  25: s001-A egvr-A    49 -  69 <=>   40 -  60   (GLN   49  - PHE   69  <=> THR   40  - ARG   60 )                          
  25: s001-A egvr-A    76 -  94 <=>   79 -  97   (ASP   76  - LYS   94  <=> PHE   79  - ARG   97 )                          
  25: s001-A egvr-A    95 - 112 <=>  102 - 119   (ARG   95  - GLN  112  <=> ARG  102  - PRO  119 )                          
  25: s001-A egvr-A   121 - 149 <=>  120 - 148   (VAL  121  - GLN  149  <=> ASP  120  - LEU  148 )                          
  25: s001-A egvr-A   150 - 191 <=>  159 - 200   (ILE  150  - GLN  191  <=> LEU  159  - ALA  200 )                          
  25: s001-A egvr-A   195 - 222 <=>  222 - 249   (THR  195  - HIS  222  <=> TYR  222  - GLU  249 )                          
  25: s001-A egvr-A   223 - 245 <=>  251 - 273   (TYR  223  - GLU  245  <=> GLU  251  - ILE  273 )                          
  25: s001-A egvr-A   246 - 249 <=>  275 - 278   (ALA  246  - ASP  249  <=> LYS  275  - ASN  278 )                          
  25: s001-A egvr-A   261 - 301 <=>  288 - 328   (GLU  261  - ASP  301  <=> THR  288  - LEU  328 )                          
  25: s001-A egvr-A   304 - 307 <=>  335 - 338   (GLN  304  - TRP  307  <=> HIS  335  - GLU  338 )                          
  25: s001-A egvr-A   321 - 329 <=>  343 - 351   (VAL  321  - GLY  329  <=> ASN  343  - ASN  351 )                          
  25: s001-A egvr-A   351 - 354 <=>  361 - 364   (THR  351  - ILE  354  <=> PHE  361  - GLY  364 )                          
  25: s001-A egvr-A   355 - 379 <=>  366 - 390   (LEU  355  - ILE  379  <=> GLY  366  - PHE  390 )                          
  26: s001-A emn9-A    14 -  48 <=>    3 -  37   (CYS   14  - HIS   48  <=> ASP    3  - GLN   37 )                          
  26: s001-A emn9-A    49 -  71 <=>   40 -  62   (GLN   49  - LYS   71  <=> ILE   40  - PHE   62 )                          
  26: s001-A emn9-A    74 -  79 <=>   80 -  85   (ILE   74  - SER   79  <=> ILE   80  - LEU   85 )                          
  26: s001-A emn9-A    80 - 112 <=>   87 - 119   (LEU   80  - GLN  112  <=> MET   87  - PRO  119 )                          
  26: s001-A emn9-A   123 - 149 <=>  122 - 148   (VAL  123  - GLN  149  <=> LYS  122  - MET  148 )                          
  26: s001-A emn9-A   150 - 191 <=>  158 - 199   (ILE  150  - GLN  191  <=> GLU  158  - GLN  199 )                          
  26: s001-A emn9-A   195 - 246 <=>  220 - 271   (THR  195  - ALA  246  <=> LYS  220  - THR  271 )                          
  26: s001-A emn9-A   257 - 260 <=>  272 - 275   (LEU  257  - LEU  260  <=> TYR  272  - ALA  275 )                          
  26: s001-A emn9-A   261 - 301 <=>  289 - 329   (GLU  261  - ASP  301  <=> ALA  289  - LEU  329 )                          
  26: s001-A emn9-A   304 - 307 <=>  333 - 336   (GLN  304  - TRP  307  <=> ALA  333  - VAL  336 )                          
  26: s001-A emn9-A   320 - 329 <=>  343 - 352   (ASP  320  - GLY  329  <=> GLU  343  - ASN  352 )                          
  26: s001-A emn9-A   351 - 354 <=>  362 - 365   (THR  351  - ILE  354  <=> PHE  362  - THR  365 )                          
  26: s001-A emn9-A   357 - 382 <=>  366 - 391   (ALA  357  - GLY  382  <=> ARG  366  - PHE  391 )                          
  27: s001-A ele6-A    15 -  48 <=>    3 -  36   (HIS   15  - HIS   48  <=> LEU    3  - LYS   36 )                          
  27: s001-A ele6-A    49 -  68 <=>   39 -  58   (GLN   49  - ILE   68  <=> THR   39  - THR   58 )                          
  27: s001-A ele6-A    74 -  79 <=>   80 -  85   (ILE   74  - SER   79  <=> ALA   80  - LEU   85 )                          
  27: s001-A ele6-A    80 - 112 <=>   87 - 119   (LEU   80  - GLN  112  <=> ILE   87  - PRO  119 )                          
  27: s001-A ele6-A   123 - 149 <=>  122 - 148   (VAL  123  - GLN  149  <=> ARG  122  - LEU  148 )                          
  27: s001-A ele6-A   150 - 186 <=>  158 - 194   (ILE  150  - ASN  186  <=> PHE  158  - ASN  194 )                          
  27: s001-A ele6-A   187 - 190 <=>  196 - 199   (GLN  187  - THR  190  <=> GLU  196  - GLN  199 )                          
  27: s001-A ele6-A   191 - 194 <=>  201 - 204   (GLN  191  - PHE  194  <=> ILE  201  - ALA  204 )                          
  27: s001-A ele6-A   195 - 246 <=>  220 - 271   (THR  195  - ALA  246  <=> LYS  220  - ALA  271 )                          
  27: s001-A ele6-A   256 - 259 <=>  272 - 275   (VAL  256  - ARG  259  <=> TYR  272  - LEU  275 )                          
  27: s001-A ele6-A   261 - 301 <=>  289 - 329   (GLU  261  - ASP  301  <=> VAL  289  - ILE  329 )                          
  27: s001-A ele6-A   304 - 307 <=>  332 - 335   (GLN  304  - TRP  307  <=> GLY  332  - VAL  335 )                          
  27: s001-A ele6-A   320 - 329 <=>  342 - 351   (ASP  320  - GLY  329  <=> GLU  342  - ASN  351 )                          
  27: s001-A ele6-A   351 - 354 <=>  361 - 364   (THR  351  - ILE  354  <=> TYR  361  - THR  364 )                          
  27: s001-A ele6-A   357 - 382 <=>  365 - 390   (ALA  357  - GLY  382  <=> ARG  365  - PHE  390 )                          
  28: s001-A efqn-A     5 -   8 <=>   22 -  25   (ALA    5  - HIS    8  <=> ARG   22  - ASN   25 )                          
  28: s001-A efqn-A     9 -  12 <=>   27 -  30   (LYS    9  - CYS   12  <=> VAL   27  - ARG   30 )                          
  28: s001-A efqn-A    15 -  50 <=>   32 -  67   (HIS   15  - VAL   50  <=> PHE   32  - HIS   67 )                          
  28: s001-A efqn-A    51 -  72 <=>   70 -  91   (PHE   51  - GLY   72  <=> TRP   70  - VAL   91 )                          
  28: s001-A efqn-A    75 -  92 <=>  117 - 134   (ILE   75  - TYR   92  <=> VAL  117  - LEU  134 )                          
  28: s001-A efqn-A    93 - 115 <=>  137 - 159   (LEU   93  - MET  115  <=> ASP  137  - PHE  159 )                          
  28: s001-A efqn-A   119 - 125 <=>  160 - 166   (PHE  119  - ARG  125  <=> GLY  160  - ASP  166 )                          
  28: s001-A efqn-A   127 - 191 <=>  167 - 231   (PHE  127  - GLN  191  <=> SER  167  - ARG  231 )                          
  28: s001-A efqn-A   192 - 195 <=>  234 - 237   (ASN  192  - THR  195  <=> GLU  234  - ALA  237 )                          
  28: s001-A efqn-A   197 - 233 <=>  244 - 280   (LYS  197  - VAL  233  <=> LEU  244  - LEU  280 )                          
  28: s001-A efqn-A   235 - 242 <=>  281 - 288   (GLN  235  - ALA  242  <=> MET  281  - ASN  288 )                          
  28: s001-A efqn-A   258 - 261 <=>  293 - 296   (LEU  258  - GLU  261  <=> ILE  293  - SER  296 )                          
  28: s001-A efqn-A   263 - 309 <=>  313 - 359   (TRP  263  - SER  309  <=> GLY  313  - PRO  359 )                          
  28: s001-A efqn-A   310 - 315 <=>  361 - 366   (ILE  310  - CYS  315  <=> LEU  361  - VAL  366 )                          
  28: s001-A efqn-A   316 - 319 <=>  368 - 371   (LYS  316  - THR  319  <=> GLU  368  - HIS  371 )                          
  28: s001-A efqn-A   321 - 329 <=>  372 - 380   (VAL  321  - GLY  329  <=> THR  372  - LEU  380 )                          
  28: s001-A efqn-A   350 - 353 <=>  384 - 387   (ASP  350  - LEU  353  <=> GLU  384  - ILE  387 )                          
  28: s001-A efqn-A   354 - 357 <=>  390 - 393   (ILE  354  - ALA  357  <=> ASP  390  - CYS  393 )                          
  28: s001-A efqn-A   358 - 392 <=>  396 - 430   (ALA  358  - LEU  392  <=> GLU  396  - LYS  430 )                          
  29: s001-A edyb-A    15 -  48 <=>    4 -  37   (HIS   15  - HIS   48  <=> LEU    4  - ARG   37 )                          
  29: s001-A edyb-A    49 -  68 <=>   40 -  59   (GLN   49  - ILE   68  <=> THR   40  - LEU   59 )                          
  29: s001-A edyb-A    74 -  78 <=>   80 -  84   (ILE   74  - GLY   78  <=> MET   80  - ALA   84 )                          
  29: s001-A edyb-A    79 - 112 <=>   86 - 119   (SER   79  - GLN  112  <=> ARG   86  - PRO  119 )                          
  29: s001-A edyb-A   122 - 149 <=>  123 - 150   (SER  122  - GLN  149  <=> ARG  123  - VAL  150 )                          
  29: s001-A edyb-A   150 - 191 <=>  161 - 202   (ILE  150  - GLN  191  <=> LEU  161  - CYS  202 )                          
  29: s001-A edyb-A   192 - 195 <=>  205 - 208   (ASN  192  - THR  195  <=> ARG  205  - GLU  208 )                          
  29: s001-A edyb-A   196 - 243 <=>  225 - 272   (THR  196  - VAL  243  <=> CYS  225  - ILE  272 )                          
  29: s001-A edyb-A   258 - 261 <=>  276 - 279   (LEU  258  - GLU  261  <=> VAL  276  - ILE  279 )                          
  29: s001-A edyb-A   262 - 301 <=>  294 - 333   (PHE  262  - ASP  301  <=> LEU  294  - LEU  333 )                          
  29: s001-A edyb-A   304 - 307 <=>  337 - 340   (GLN  304  - TRP  307  <=> GLU  337  - ASN  340 )                          
  29: s001-A edyb-A   320 - 328 <=>  347 - 355   (ASP  320  - THR  328  <=> GLU  347  - SER  355 )                          
  29: s001-A edyb-A   349 - 352 <=>  358 - 361   (GLN  349  - VAL  352  <=> HIS  358  - TYR  361 )                          
  29: s001-A edyb-A   353 - 356 <=>  367 - 370   (LEU  353  - GLU  356  <=> LYS  367  - ARG  370 )                          
  29: s001-A edyb-A   358 - 383 <=>  371 - 396   (ALA  358  - PHE  383  <=> GLY  371  - GLU  396 )                          
  30: s001-A eknq-A    15 -  39 <=>    1 -  25   (HIS   15  - GLU   39  <=> MET    1  - ASN   25 )                          
  30: s001-A eknq-A    42 -  48 <=>   26 -  32   (GLN   42  - HIS   48  <=> ARG   26  - LEU   32 )                          
  30: s001-A eknq-A    49 -  59 <=>   35 -  45   (GLN   49  - SER   59  <=> ARG   35  - THR   45 )                          
  30: s001-A eknq-A    60 -  73 <=>   47 -  60   (LEU   60  - PHE   73  <=> ILE   47  - PHE   60 )                          
  30: s001-A eknq-A    76 - 120 <=>   74 - 118   (ASP   76  - CYS  120  <=> ASN   74  - PHE  118 )                          
  30: s001-A eknq-A   121 - 149 <=>  123 - 151   (VAL  121  - GLN  149  <=> GLY  123  - LEU  151 )                          
  30: s001-A eknq-A   150 - 192 <=>  161 - 203   (ILE  150  - ASN  192  <=> ASN  161  - ILE  203 )                          
  30: s001-A eknq-A   195 - 209 <=>  210 - 224   (THR  195  - LEU  209  <=> ARG  210  - CYS  224 )                          
  30: s001-A eknq-A   210 - 248 <=>  226 - 264   (HIS  210  - PHE  248  <=> THR  226  - ASP  264 )                          
  30: s001-A eknq-A   260 - 291 <=>  271 - 302   (LEU  260  - LYS  291  <=> TRP  271  - SER  302 )                          
  30: s001-A eknq-A   295 - 299 <=>  303 - 307   (GLY  295  - ASN  299  <=> ALA  303  - TRP  307 )                          
  30: s001-A eknq-A   301 - 304 <=>  314 - 317   (ASP  301  - GLN  304  <=> LYS  314  - SER  317 )                          
  30: s001-A eknq-A   322 - 325 <=>  323 - 326   (LEU  322  - MET  325  <=> ALA  323  - THR  326 )                          
  30: s001-A eknq-A   351 - 374 <=>  334 - 357   (THR  351  - VAL  374  <=> GLY  334  - LEU  357 )                          
  30: s001-A eknq-A   421 - 424 <=>  363 - 366   (LEU  421  - ALA  424  <=> VAL  363  - LYS  366 )                          
  31: s001-A ejv8-A     1 -   4 <=>    5 -   8   (MET    1  - SER    4  <=> LYS    5  - GLU    8 )                          
  31: s001-A ejv8-A     5 -   8 <=>   11 -  14   (ALA    5  - HIS    8  <=> LEU   11  - SER   14 )                          
  31: s001-A ejv8-A     9 -  12 <=>   17 -  20   (LYS    9  - CYS   12  <=> LYS   17  - SER   20 )                          
  31: s001-A ejv8-A    14 -  31 <=>   21 -  38   (CYS   14  - GLY   31  <=> HIS   21  - TYR   38 )                          
  31: s001-A ejv8-A    32 -  50 <=>   43 -  61   (LEU   32  - VAL   50  <=> VAL   43  - ASN   61 )                          
  31: s001-A ejv8-A    51 -  73 <=>   64 -  86   (PHE   51  - PHE   73  <=> THR   64  - LEU   86 )                          
  31: s001-A ejv8-A    74 -  78 <=>  108 - 112   (ILE   74  - GLY   78  <=> ALA  108  - GLN  112 )                          
  31: s001-A ejv8-A    79 -  92 <=>  114 - 127   (SER   79  - TYR   92  <=> SER  114  - SER  127 )                          
  31: s001-A ejv8-A    93 - 115 <=>  130 - 152   (LEU   93  - MET  115  <=> TRP  130  - LEU  152 )                          
  31: s001-A ejv8-A   119 - 125 <=>  153 - 159   (PHE  119  - ARG  125  <=> GLY  153  - SER  159 )                          
  31: s001-A ejv8-A   127 - 148 <=>  160 - 181   (PHE  127  - LEU  148  <=> ILE  160  - PRO  181 )                          
  31: s001-A ejv8-A   154 - 192 <=>  182 - 220   (ARG  154  - ASN  192  <=> TYR  182  - SER  220 )                          
  31: s001-A ejv8-A   195 - 232 <=>  226 - 263   (THR  195  - VAL  232  <=> PRO  226  - PHE  263 )                          
  31: s001-A ejv8-A   234 - 239 <=>  264 - 269   (LEU  234  - PHE  239  <=> SER  264  - LEU  269 )                          
  31: s001-A ejv8-A   259 - 262 <=>  274 - 277   (ARG  259  - PHE  262  <=> SER  274  - ILE  277 )                          
  31: s001-A ejv8-A   263 - 305 <=>  298 - 340   (TRP  263  - LYS  305  <=> LYS  298  - LYS  340 )                          
  31: s001-A ejv8-A   307 - 312 <=>  341 - 346   (TRP  307  - LEU  312  <=> PHE  341  - GLY  346 )                          
  31: s001-A ejv8-A   317 - 328 <=>  350 - 361   (GLN  317  - THR  328  <=> SER  350  - LEU  361 )                          
  31: s001-A ejv8-A   345 - 349 <=>  363 - 367   (LEU  345  - GLN  349  <=> LEU  363  - PRO  367 )                          
  31: s001-A ejv8-A   354 - 357 <=>  375 - 378   (ILE  354  - ALA  357  <=> LEU  375  - GLU  378 )                          
  31: s001-A ejv8-A   358 - 382 <=>  382 - 406   (ALA  358  - GLY  382  <=> PRO  382  - GLU  406 )                          
  31: s001-A ejv8-A   422 - 425 <=>  407 - 410   (SER  422  - LEU  425  <=> ILE  407  - ASP  410 )                          
  32: s001-A emye-A     2 -   9 <=>   30 -  37   (PRO    2  - LYS    9  <=> PRO   30  - PHE   37 )                          
  32: s001-A emye-A    15 -  32 <=>   52 -  69   (HIS   15  - LEU   32  <=> PRO   52  - LEU   69 )                          
  32: s001-A emye-A    33 -  39 <=>   71 -  77   (TYR   33  - GLU   39  <=> PRO   71  - SER   77 )                          
  32: s001-A emye-A    41 -  47 <=>   78 -  84   (THR   41  - GLY   47  <=> ASP   78  - PRO   84 )                          
  32: s001-A emye-A    48 -  71 <=>   88 - 111   (HIS   48  - LYS   71  <=> ASN   88  - PHE  111 )                          
  32: s001-A emye-A    73 -  79 <=>  130 - 136   (PHE   73  - SER   79  <=> GLN  130  - LEU  136 )                          
  32: s001-A emye-A    80 - 116 <=>  138 - 174   (LEU   80  - GLY  116  <=> ILE  138  - GLY  174 )                          
  32: s001-A emye-A   119 - 124 <=>  175 - 180   (PHE  119  - LYS  124  <=> ALA  175  - ASN  180 )                          
  32: s001-A emye-A   127 - 149 <=>  181 - 203   (PHE  127  - GLN  149  <=> PHE  181  - ILE  203 )                          
  32: s001-A emye-A   150 - 191 <=>  214 - 255   (ILE  150  - GLN  191  <=> SER  214  - GLY  255 )                          
  32: s001-A emye-A   195 - 243 <=>  286 - 334   (THR  195  - VAL  243  <=> LEU  286  - CYS  334 )                          
  32: s001-A emye-A   246 - 251 <=>  340 - 345   (ALA  246  - ASP  251  <=> GLN  340  - GLY  345 )                          
  32: s001-A emye-A   261 - 300 <=>  352 - 391   (GLU  261  - GLN  300  <=> LEU  352  - TYR  391 )                          
  32: s001-A emye-A   304 - 307 <=>  392 - 395   (GLN  304  - TRP  307  <=> ALA  392  - LYS  395 )                          
  32: s001-A emye-A   320 - 328 <=>  402 - 410   (ASP  320  - THR  328  <=> ASP  402  - LYS  410 )                          
  32: s001-A emye-A   351 - 354 <=>  419 - 422   (THR  351  - ILE  354  <=> GLY  419  - ALA  422 )                          
  32: s001-A emye-A   356 - 383 <=>  423 - 450   (GLU  356  - PHE  383  <=> ILE  423  - ASP  450 )                          
  32: s001-A emye-A   423 - 426 <=>  452 - 455   (HIS  423  - GLY  426  <=> LYS  452  - ASP  455 )                          
  33: s001-A effz-A    14 -  35 <=>    8 -  29   (CYS   14  - LEU   35  <=> SER    8  - PRO   29 )                          
  33: s001-A effz-A    36 -  41 <=>   32 -  37   (LEU   36  - THR   41  <=> PHE   32  - LEU   37 )                          
  33: s001-A effz-A    47 -  73 <=>   45 -  71   (GLY   47  - PHE   73  <=> TRP   45  - LEU   71 )                          
  33: s001-A effz-A    76 -  94 <=>   88 - 106   (ASP   76  - LYS   94  <=> GLY   88  - ILE  106 )                          
  33: s001-A effz-A    95 - 116 <=>  111 - 132   (ARG   95  - GLY  116  <=> GLY  111  - LYS  132 )                          
  33: s001-A effz-A   117 - 121 <=>  135 - 139   (THR  117  - VAL  121  <=> CYS  135  - HIS  139 )                          
  33: s001-A effz-A   122 - 127 <=>  142 - 147   (SER  122  - PHE  127  <=> SER  142  - LEU  147 )                          
  33: s001-A effz-A   128 - 142 <=>  149 - 163   (CYS  128  - TYR  142  <=> LEU  149  - PRO  163 )                          
  33: s001-A effz-A   143 - 149 <=>  165 - 171   (TRP  143  - GLN  149  <=> LEU  165  - GLY  171 )                          
  33: s001-A effz-A   150 - 187 <=>  175 - 212   (ILE  150  - GLN  187  <=> HIS  175  - HIS  212 )                          
  33: s001-A effz-A   188 - 194 <=>  214 - 220   (ILE  188  - PHE  194  <=> LEU  214  - ASP  220 )                          
  33: s001-A effz-A   195 - 226 <=>  229 - 260   (THR  195  - VAL  226  <=> ARG  229  - TRP  260 )                          
  33: s001-A effz-A   227 - 249 <=>  265 - 287   (TYR  227  - ASP  249  <=> LEU  265  - PRO  287 )                          
  33: s001-A effz-A   261 - 301 <=>  292 - 332   (GLU  261  - ASP  301  <=> GLN  292  - CYS  332 )                          
  33: s001-A effz-A   303 - 307 <=>  336 - 340   (VAL  303  - TRP  307  <=> ALA  336  - GLN  340 )                          
  33: s001-A effz-A   320 - 329 <=>  347 - 356   (ASP  320  - GLY  329  <=> LYS  347  - LEU  356 )                          
  33: s001-A effz-A   351 - 379 <=>  364 - 392   (THR  351  - ILE  379  <=> GLY  364  - ILE  392 )                          
  33: s001-A effz-A   381 - 384 <=>  393 - 396   (ASN  381  - GLU  384  <=> GLN  393  - ALA  396 )                          
  33: s001-A effz-A   423 - 426 <=>  398 - 401   (HIS  423  - GLY  426  <=> ILE  398  - ARG  401 )                          
  34: s001-A ei7y-A     8 -  11 <=>   20 -  23   (HIS    8  - LEU   11  <=> PRO   20  - GLU   23 )                          
  34: s001-A ei7y-A    14 -  17 <=>   24 -  27   (CYS   14  - VAL   17  <=> ALA   24  - SER   27 )                          
  34: s001-A ei7y-A    19 -  35 <=>   28 -  44   (TYR   19  - LEU   35  <=> SER   28  - THR   44 )                          
  34: s001-A ei7y-A    45 -  48 <=>   45 -  48   (GLY   45  - HIS   48  <=> THR   45  - ARG   48 )                          
  34: s001-A ei7y-A    49 -  71 <=>   50 -  72   (GLN   49  - LYS   71  <=> LEU   50  - SER   72 )                          
  34: s001-A ei7y-A    73 - 113 <=>   88 - 128   (PHE   73  - PHE  113  <=> ASP   88  - LYS  128 )                          
  34: s001-A ei7y-A   115 - 118 <=>  129 - 132   (MET  115  - THR  118  <=> GLY  129  - PRO  132 )                          
  34: s001-A ei7y-A   119 - 149 <=>  135 - 165   (PHE  119  - GLN  149  <=> TYR  135  - ILE  165 )                          
  34: s001-A ei7y-A   150 - 191 <=>  200 - 241   (ILE  150  - GLN  191  <=> TYR  200  - GLN  241 )                          
  34: s001-A ei7y-A   193 - 197 <=>  244 - 248   (HIS  193  - LYS  197  <=> ARG  244  - GLY  248 )                          
  34: s001-A ei7y-A   198 - 246 <=>  251 - 299   (GLU  198  - ALA  246  <=> GLU  251  - ALA  299 )                          
  34: s001-A ei7y-A   257 - 260 <=>  300 - 303   (LEU  257  - LEU  260  <=> VAL  300  - ARG  303 )                          
  34: s001-A ei7y-A   261 - 301 <=>  309 - 349   (GLU  261  - ASP  301  <=> VAL  309  - ASP  349 )                          
  34: s001-A ei7y-A   304 - 307 <=>  350 - 353   (GLN  304  - TRP  307  <=> PRO  350  - GLY  353 )                          
  34: s001-A ei7y-A   317 - 326 <=>  355 - 364   (GLN  317  - ILE  326  <=> LYS  355  - ILE  364 )                          
  34: s001-A ei7y-A   352 - 357 <=>  376 - 381   (VAL  352  - ALA  357  <=> ALA  376  - SER  381 )                          
  34: s001-A ei7y-A   358 - 380 <=>  384 - 406   (ALA  358  - ALA  380  <=> LEU  384  - ASP  406 )                          
  35: s001-A ekmp-A    15 -  35 <=>    7 -  27   (HIS   15  - LEU   35  <=> ARG    7  - PRO   27 )                          
  35: s001-A ekmp-A    36 -  40 <=>   30 -  34   (LEU   36  - ASP   40  <=> SER   30  - THR   34 )                          
  35: s001-A ekmp-A    46 -  49 <=>   44 -  47   (PHE   46  - GLN   49  <=> MET   44  - TYR   47 )                          
  35: s001-A ekmp-A    50 -  72 <=>   49 -  71   (VAL   50  - GLY   72  <=> PHE   49  - GLU   71 )                          
  35: s001-A ekmp-A    76 -  94 <=>   86 - 104   (ASP   76  - LYS   94  <=> GLY   86  - MET  104 )                          
  35: s001-A ekmp-A    95 - 116 <=>  109 - 130   (ARG   95  - GLY  116  <=> ARG  109  - GLN  130 )                          
  35: s001-A ekmp-A   117 - 122 <=>  133 - 138   (THR  117  - SER  122  <=> GLY  133  - ARG  138 )                          
  35: s001-A ekmp-A   123 - 127 <=>  141 - 145   (VAL  123  - PHE  127  <=> PHE  141  - MET  145 )                          
  35: s001-A ekmp-A   128 - 142 <=>  147 - 161   (CYS  128  - TYR  142  <=> LEU  147  - PRO  161 )                          
  35: s001-A ekmp-A   143 - 149 <=>  163 - 169   (TRP  143  - GLN  149  <=> LEU  163  - GLY  169 )                          
  35: s001-A ekmp-A   150 - 191 <=>  173 - 214   (ILE  150  - GLN  191  <=> SER  173  - GLN  214 )                          
  35: s001-A ekmp-A   192 - 195 <=>  217 - 220   (ASN  192  - THR  195  <=> GLU  217  - GLN  220 )                          
  35: s001-A ekmp-A   196 - 226 <=>  228 - 258   (THR  196  - VAL  226  <=> LEU  228  - PRO  258 )                          
  35: s001-A ekmp-A   227 - 248 <=>  263 - 284   (TYR  227  - PHE  248  <=> LEU  263  - LEU  284 )                          
  35: s001-A ekmp-A   261 - 301 <=>  290 - 330   (GLU  261  - ASP  301  <=> GLN  290  - CYS  330 )                          
  35: s001-A ekmp-A   304 - 307 <=>  335 - 338   (GLN  304  - TRP  307  <=> PRO  335  - ALA  338 )                          
  35: s001-A ekmp-A   321 - 329 <=>  345 - 353   (VAL  321  - GLY  329  <=> ARG  345  - HIS  353 )                          
  35: s001-A ekmp-A   351 - 383 <=>  362 - 394   (THR  351  - PHE  383  <=> GLY  362  - ALA  394 )                          
  35: s001-A ekmp-A   423 - 426 <=>  397 - 400   (HIS  423  - GLY  426  <=> ARG  397  - LYS  400 )                          
  36: s001-A ell6-A    14 -  37 <=>    6 -  29   (CYS   14  - TYR   37  <=> SER    6  - GLN   29 )                          
  36: s001-A ell6-A    38 -  41 <=>   31 -  34   (ASN   38  - THR   41  <=> PHE   31  - THR   34 )                          
  36: s001-A ell6-A    47 -  73 <=>   43 -  69   (GLY   47  - PHE   73  <=> VAL   43  - LEU   69 )                          
  36: s001-A ell6-A    76 -  94 <=>   86 - 104   (ASP   76  - LYS   94  <=> GLY   86  - ILE  104 )                          
  36: s001-A ell6-A    95 - 118 <=>  109 - 132   (ARG   95  - THR  118  <=> ARG  109  - PHE  132 )                          
  36: s001-A ell6-A   119 - 122 <=>  134 - 137   (PHE  119  - SER  122  <=> GLY  134  - HIS  137 )                          
  36: s001-A ell6-A   123 - 127 <=>  141 - 145   (VAL  123  - PHE  127  <=> PHE  141  - LEU  145 )                          
  36: s001-A ell6-A   128 - 142 <=>  147 - 161   (CYS  128  - TYR  142  <=> LEU  147  - PRO  161 )                          
  36: s001-A ell6-A   143 - 149 <=>  163 - 169   (TRP  143  - GLN  149  <=> PHE  163  - GLY  169 )                          
  36: s001-A ell6-A   150 - 191 <=>  173 - 214   (ILE  150  - GLN  191  <=> HIS  173  - GLN  214 )                          
  36: s001-A ell6-A   192 - 195 <=>  217 - 220   (ASN  192  - THR  195  <=> VAL  217  - GLU  220 )                          
  36: s001-A ell6-A   196 - 226 <=>  228 - 258   (THR  196  - VAL  226  <=> VAL  228  - LEU  258 )                          
  36: s001-A ell6-A   227 - 249 <=>  263 - 285   (TYR  227  - ASP  249  <=> LEU  263  - PRO  285 )                          
  36: s001-A ell6-A   261 - 302 <=>  290 - 331   (GLU  261  - LEU  302  <=> GLN  290  - LEU  331 )                          
  36: s001-A ell6-A   304 - 308 <=>  334 - 338   (GLN  304  - SER  308  <=> ALA  334  - LEU  338 )                          
  36: s001-A ell6-A   320 - 329 <=>  345 - 354   (ASP  320  - GLY  329  <=> ARG  345  - LEU  354 )                          
  36: s001-A ell6-A   351 - 383 <=>  362 - 394   (THR  351  - PHE  383  <=> GLY  362  - ALA  394 )                          
  36: s001-A ell6-A   422 - 426 <=>  396 - 400   (SER  422  - GLY  426  <=> SER  396  - GLN  400 )                          
  37: s001-A embr-A    14 -  24 <=>   13 -  23   (CYS   14  - LYS   24  <=> ASP   13  - THR   23 )                          
  37: s001-A embr-A    26 -  40 <=>   24 -  38   (VAL   26  - ASP   40  <=> PHE   24  - ASN   38 )                          
  37: s001-A embr-A    41 -  49 <=>   40 -  48   (THR   41  - GLN   49  <=> ARG   40  - PHE   48 )                          
  37: s001-A embr-A    50 -  70 <=>   51 -  71   (VAL   50  - LEU   70  <=> PHE   51  - GLY   71 )                          
  37: s001-A embr-A    72 -  75 <=>   72 -  75   (GLY   72  - ILE   75  <=> ASP   72  - ILE   75 )                          
  37: s001-A embr-A    76 -  90 <=>   91 - 105   (ASP   76  - TYR   90  <=> LEU   91  - PHE  105 )                          
  37: s001-A embr-A    91 - 115 <=>  107 - 131   (LYS   91  - MET  115  <=> MET  107  - GLY  131 )                          
  37: s001-A embr-A   119 - 142 <=>  132 - 155   (PHE  119  - TYR  142  <=> MET  132  - VAL  155 )                          
  37: s001-A embr-A   143 - 148 <=>  157 - 162   (TRP  143  - LEU  148  <=> TYR  157  - TYR  162 )                          
  37: s001-A embr-A   149 - 191 <=>  172 - 214   (GLN  149  - GLN  191  <=> PRO  172  - ASP  214 )                          
  37: s001-A embr-A   192 - 195 <=>  256 - 259   (ASN  192  - THR  195  <=> SER  256  - SER  259 )                          
  37: s001-A embr-A   196 - 242 <=>  262 - 308   (THR  196  - ALA  242  <=> ARG  262  - ASP  308 )                          
  37: s001-A embr-A   243 - 247 <=>  310 - 314   (VAL  243  - GLY  247  <=> PHE  310  - GLU  314 )                          
  37: s001-A embr-A   248 - 251 <=>  317 - 320   (PHE  248  - ASP  251  <=> LEU  317  - LYS  320 )                          
  37: s001-A embr-A   261 - 301 <=>  331 - 371   (GLU  261  - ASP  301  <=> PHE  331  - ASN  371 )                          
  37: s001-A embr-A   304 - 307 <=>  373 - 376   (GLN  304  - TRP  307  <=> THR  373  - PRO  376 )                          
  37: s001-A embr-A   320 - 329 <=>  383 - 392   (ASP  320  - GLY  329  <=> PHE  383  - ARG  392 )                          
  37: s001-A embr-A   354 - 357 <=>  400 - 403   (ILE  354  - ALA  357  <=> GLY  400  - ARG  403 )                          
  37: s001-A embr-A   358 - 379 <=>  406 - 427   (ALA  358  - ILE  379  <=> ARG  406  - ARG  427 )                          
  37: s001-A embr-A   381 - 384 <=>  428 - 431   (ASN  381  - GLU  384  <=> PHE  428  - HIS  431 )                          
  37: s001-A embr-A   423 - 426 <=>  433 - 436   (HIS  423  - GLY  426  <=> ASP  433  - SER  436 )                          
  38: s001-A ec6g-A     7 -  10 <=>   29 -  32   (LEU    7  - VAL   10  <=> ALA   29  - ALA   32 )                          
  38: s001-A ec6g-A    15 -  20 <=>   33 -  38   (HIS   15  - PHE   20  <=> LYS   33  - ILE   38 )                          
  38: s001-A ec6g-A    21 -  35 <=>   40 -  54   (ASP   21  - LEU   35  <=> TYR   40  - ASN   54 )                          
  38: s001-A ec6g-A    45 -  48 <=>   55 -  58   (GLY   45  - HIS   48  <=> SER   55  - ARG   58 )                          
  38: s001-A ec6g-A    49 -  71 <=>   60 -  82   (GLN   49  - LYS   71  <=> LEU   60  - PHE   82 )                          
  38: s001-A ec6g-A    73 - 109 <=>   98 - 134   (PHE   73  - ARG  109  <=> ASP   98  - HIS  134 )                          
  38: s001-A ec6g-A   112 - 115 <=>  135 - 138   (GLN  112  - MET  115  <=> TRP  135  - LYS  138 )                          
  38: s001-A ec6g-A   116 - 123 <=>  142 - 149   (GLY  116  - VAL  123  <=> THR  142  - LYS  149 )                          
  38: s001-A ec6g-A   124 - 148 <=>  151 - 175   (LYS  124  - LEU  148  <=> LEU  151  - ILE  175 )                          
  38: s001-A ec6g-A   150 - 191 <=>  210 - 251   (ILE  150  - GLN  191  <=> PHE  210  - ASN  251 )                          
  38: s001-A ec6g-A   193 - 196 <=>  254 - 257   (HIS  193  - THR  196  <=> GLU  254  - LEU  257 )                          
  38: s001-A ec6g-A   197 - 245 <=>  261 - 309   (LYS  197  - GLU  245  <=> ASP  261  - GLU  309 )                          
  38: s001-A ec6g-A   246 - 249 <=>  312 - 315   (ALA  246  - ASP  249  <=> ALA  312  - LYS  315 )                          
  38: s001-A ec6g-A   260 - 301 <=>  319 - 360   (LEU  260  - ASP  301  <=> VAL  319  - ASP  360 )                          
  38: s001-A ec6g-A   304 - 307 <=>  361 - 364   (GLN  304  - TRP  307  <=> PRO  361  - GLY  364 )                          
  38: s001-A ec6g-A   315 - 328 <=>  365 - 378   (CYS  315  - THR  328  <=> SER  365  - ARG  378 )                          
  38: s001-A ec6g-A   353 - 358 <=>  386 - 391   (LEU  353  - ALA  358  <=> LYS  386  - PRO  391 )                          
  38: s001-A ec6g-A   359 - 380 <=>  396 - 417   (CYS  359  - ALA  380  <=> GLU  396  - GLU  417 )                          
  39: s001-A ekah-A    13 -  28 <=>    3 -  18   (VAL   13  - GLN   28  <=> ILE    3  - ALA   18 )                          
  39: s001-A ekah-A    35 -  40 <=>   21 -  26   (LEU   35  - ASP   40  <=> PRO   21  - ASP   26 )                          
  39: s001-A ekah-A    41 -  45 <=>   30 -  34   (THR   41  - GLY   45  <=> GLY   30  - GLY   34 )                          
  39: s001-A ekah-A    46 -  49 <=>   37 -  40   (PHE   46  - GLN   49  <=> GLY   37  - TYR   40 )                          
  39: s001-A ekah-A    50 -  75 <=>   43 -  68   (VAL   50  - ILE   75  <=> LEU   43  - LEU   68 )                          
  39: s001-A ekah-A    76 - 117 <=>   81 - 122   (ASP   76  - THR  117  <=> ARG   81  - ALA  122 )                          
  39: s001-A ekah-A   118 - 124 <=>  124 - 130   (THR  118  - LYS  124  <=> GLY  124  - SER  130 )                          
  39: s001-A ekah-A   126 - 148 <=>  131 - 153   (ALA  126  - LEU  148  <=> CYS  131  - ILE  153 )                          
  39: s001-A ekah-A   149 - 172 <=>  159 - 182   (GLN  149  - VAL  172  <=> ILE  159  - ALA  182 )                          
  39: s001-A ekah-A   173 - 191 <=>  184 - 202   (ASN  173  - GLN  191  <=> TYR  184  - LYS  202 )                          
  39: s001-A ekah-A   195 - 245 <=>  216 - 266   (THR  195  - GLU  245  <=> ASN  216  - THR  266 )                          
  39: s001-A ekah-A   246 - 249 <=>  268 - 271   (ALA  246  - ASP  249  <=> THR  268  - SER  271 )                          
  39: s001-A ekah-A   261 - 278 <=>  278 - 295   (GLU  261  - ILE  278  <=> VAL  278  - THR  295 )                          
  39: s001-A ekah-A   279 - 302 <=>  297 - 320   (LEU  279  - LEU  302  <=> ILE  297  - ILE  320 )                          
  39: s001-A ekah-A   304 - 309 <=>  321 - 326   (GLN  304  - SER  309  <=> TYR  321  - GLN  326 )                          
  39: s001-A ekah-A   319 - 328 <=>  332 - 341   (THR  319  - THR  328  <=> ASP  332  - GLN  341 )                          
  39: s001-A ekah-A   351 - 354 <=>  351 - 354   (THR  351  - ILE  354  <=> PHE  351  - ASP  354 )                          
  39: s001-A ekah-A   355 - 379 <=>  356 - 380   (LEU  355  - ILE  379  <=> SER  356  - ASP  380 )                          
  39: s001-A ekah-A   381 - 384 <=>  381 - 384   (ASN  381  - GLU  384  <=> SER  381  - GLU  384 )                          
  39: s001-A ekah-A   423 - 426 <=>  386 - 389   (HIS  423  - GLY  426  <=> ILE  386  - ALA  389 )                          
  40: s001-A emve-A     7 -  10 <=>    6 -   9   (LEU    7  - VAL   10  <=> GLU    6  - SER    9 )                          
  40: s001-A emve-A    18 -  31 <=>   14 -  27   (SER   18  - GLY   31  <=> HIS   14  - LEU   27 )                          
  40: s001-A emve-A    32 -  35 <=>   31 -  34   (LEU   32  - LEU   35  <=> GLN   31  - ILE   34 )                          
  40: s001-A emve-A    37 -  40 <=>   38 -  41   (TYR   37  - ASP   40  <=> PRO   38  - ALA   41 )                          
  40: s001-A emve-A    48 -  62 <=>   47 -  61   (HIS   48  - CYS   62  <=> LYS   47  - LEU   61 )                          
  40: s001-A emve-A    63 -  72 <=>   63 -  72   (LEU   63  - GLY   72  <=> VAL   63  - HIS   72 )                          
  40: s001-A emve-A    76 -  83 <=>   91 -  98   (ASP   76  - TYR   83  <=> SER   91  - LYS   98 )                          
  40: s001-A emve-A    84 -  99 <=>  103 - 118   (LEU   84  - GLY   99  <=> ILE  103  - GLN  118 )                          
  40: s001-A emve-A   100 - 113 <=>  120 - 133   (THR  100  - PHE  113  <=> CYS  120  - ASN  133 )                          
  40: s001-A emve-A   119 - 122 <=>  134 - 137   (PHE  119  - SER  122  <=> ALA  134  - GLU  137 )                          
  40: s001-A emve-A   123 - 149 <=>  139 - 165   (VAL  123  - GLN  149  <=> LYS  139  - PHE  165 )                          
  40: s001-A emve-A   150 - 191 <=>  180 - 221   (ILE  150  - GLN  191  <=> ARG  180  - SER  221 )                          
  40: s001-A emve-A   192 - 195 <=>  224 - 227   (ASN  192  - THR  195  <=> ASP  224  - ASP  227 )                          
  40: s001-A emve-A   196 - 241 <=>  239 - 284   (THR  196  - ARG  241  <=> CYS  239  - THR  284 )                          
  40: s001-A emve-A   242 - 247 <=>  286 - 291   (ALA  242  - GLY  247  <=> PHE  286  - HIS  291 )                          
  40: s001-A emve-A   248 - 251 <=>  294 - 297   (PHE  248  - ASP  251  <=> ALA  294  - SER  297 )                          
  40: s001-A emve-A   261 - 301 <=>  305 - 345   (GLU  261  - ASP  301  <=> VAL  305  - GLU  345 )                          
  40: s001-A emve-A   304 - 307 <=>  348 - 351   (GLN  304  - TRP  307  <=> GLU  348  - GLU  351 )                          
  40: s001-A emve-A   321 - 328 <=>  358 - 365   (VAL  321  - THR  328  <=> GLU  358  - LEU  365 )                          
  40: s001-A emve-A   349 - 353 <=>  368 - 372   (GLN  349  - LEU  353  <=> GLN  368  - LEU  372 )                          
  40: s001-A emve-A   354 - 357 <=>  374 - 377   (ILE  354  - ALA  357  <=> GLY  374  - HIS  377 )                          
  40: s001-A emve-A   358 - 382 <=>  380 - 404   (ALA  358  - GLY  382  <=> ARG  380  - LEU  404 )                          
  40: s001-A emve-A   422 - 425 <=>  405 - 408   (SER  422  - LEU  425  <=> ARG  405  - SER  408 )                          
  41: s001-A egq9-A    14 -  35 <=>    4 -  25   (CYS   14  - LEU   35  <=> THR    4  - TRP   25 )                          
  41: s001-A egq9-A    45 -  48 <=>   26 -  29   (GLY   45  - HIS   48  <=> GLU   26  - GLY   29 )                          
  41: s001-A egq9-A    49 -  62 <=>   36 -  49   (GLN   49  - CYS   62  <=> TRP   36  - LEU   49 )                          
  41: s001-A egq9-A    63 -  72 <=>   51 -  60   (LEU   63  - GLY   72  <=> PHE   51  - GLU   60 )                          
  41: s001-A egq9-A    73 - 107 <=>   73 - 107   (PHE   73  - VAL  107  <=> VAL   73  - ASP  107 )                          
  41: s001-A egq9-A   109 - 113 <=>  108 - 112   (ARG  109  - PHE  113  <=> PRO  108  - LEU  112 )                          
  41: s001-A egq9-A   115 - 123 <=>  113 - 121   (MET  115  - VAL  123  <=> ARG  113  - TRP  121 )                          
  41: s001-A egq9-A   124 - 148 <=>  123 - 147   (LYS  124  - LEU  148  <=> GLN  123  - TYR  147 )                          
  41: s001-A egq9-A   150 - 191 <=>  178 - 219   (ILE  150  - GLN  191  <=> TRP  178  - ALA  219 )                          
  41: s001-A egq9-A   193 - 241 <=>  222 - 270   (HIS  193  - ARG  241  <=> ASN  222  - PHE  270 )                          
  41: s001-A egq9-A   242 - 247 <=>  272 - 277   (ALA  242  - GLY  247  <=> ALA  272  - HIS  277 )                          
  41: s001-A egq9-A   261 - 299 <=>  287 - 325   (GLU  261  - ASN  299  <=> PHE  287  - THR  325 )                          
  41: s001-A egq9-A   302 - 308 <=>  326 - 332   (LEU  302  - SER  308  <=> ASN  326  - VAL  332 )                          
  41: s001-A egq9-A   318 - 328 <=>  337 - 347   (ILE  318  - THR  328  <=> LEU  337  - ARG  347 )                          
  41: s001-A egq9-A   351 - 354 <=>  355 - 358   (THR  351  - ILE  354  <=> VAL  355  - GLU  358 )                          
  41: s001-A egq9-A   356 - 380 <=>  359 - 383   (GLU  356  - ALA  380  <=> ILE  359  - LYS  383 )                          
  42: s001-A ee2c-A     9 -  12 <=>    8 -  11   (LYS    9  - CYS   12  <=> ARG    8  - GLU   11 )                          
  42: s001-A ee2c-A    15 -  39 <=>   12 -  36   (HIS   15  - GLU   39  <=> THR   12  - ARG   36 )                          
  42: s001-A ee2c-A    42 -  48 <=>   38 -  44   (GLN   42  - HIS   48  <=> THR   38  - ALA   44 )                          
  42: s001-A ee2c-A    49 -  70 <=>   47 -  68   (GLN   49  - LEU   70  <=> ILE   47  - LEU   68 )                          
  42: s001-A ee2c-A    74 -  78 <=>   85 -  89   (ILE   74  - GLY   78  <=> LEU   85  - ALA   89 )                          
  42: s001-A ee2c-A    79 - 116 <=>   91 - 128   (SER   79  - GLY  116  <=> GLU   91  - MET  128 )                          
  42: s001-A ee2c-A   117 - 120 <=>  132 - 135   (THR  117  - CYS  120  <=> GLY  132  - LEU  135 )                          
  42: s001-A ee2c-A   122 - 149 <=>  136 - 163   (SER  122  - GLN  149  <=> ASN  136  - ALA  163 )                          
  42: s001-A ee2c-A   150 - 191 <=>  171 - 212   (ILE  150  - GLN  191  <=> ARG  171  - LEU  212 )                          
  42: s001-A ee2c-A   192 - 195 <=>  216 - 219   (ASN  192  - THR  195  <=> GLU  216  - ASN  219 )                          
  42: s001-A ee2c-A   196 - 219 <=>  228 - 251   (THR  196  - ASP  219  <=> GLN  228  - ARG  251 )                          
  42: s001-A ee2c-A   220 - 246 <=>  253 - 279   (ILE  220  - ALA  246  <=> TYR  253  - SER  279 )                          
  42: s001-A ee2c-A   247 - 250 <=>  281 - 284   (GLY  247  - TRP  250  <=> GLY  281  - GLN  284 )                          
  42: s001-A ee2c-A   260 - 301 <=>  293 - 334   (LEU  260  - ASP  301  <=> CYS  293  - LYS  334 )                          
  42: s001-A ee2c-A   303 - 311 <=>  335 - 343   (VAL  303  - SER  311  <=> LEU  335  - SER  343 )                          
  42: s001-A ee2c-A   317 - 329 <=>  347 - 359   (GLN  317  - GLY  329  <=> PRO  347  - ALA  359 )                          
  42: s001-A ee2c-A   350 - 353 <=>  368 - 371   (ASP  350  - LEU  353  <=> ASP  368  - LEU  371 )                          
  42: s001-A ee2c-A   354 - 383 <=>  373 - 402   (ILE  354  - PHE  383  <=> ARG  373  - GLN  402 )                          
  42: s001-A ee2c-A   423 - 426 <=>  405 - 408   (HIS  423  - GLY  426  <=> GLN  405  - ILE  408 )                          
  43: s001-A ee0h-A    14 -  31 <=>    1 -  18   (CYS   14  - GLY   31  <=> MET    1  - GLY   18 )                          
  43: s001-A ee0h-A    33 -  38 <=>   19 -  24   (TYR   33  - ASN   38  <=> LEU   19  - GLU   24 )                          
  43: s001-A ee0h-A    45 -  52 <=>   25 -  32   (GLY   45  - VAL   52  <=> GLN   25  - PRO   32 )                          
  43: s001-A ee0h-A    54 -  72 <=>   33 -  51   (PHE   54  - GLY   72  <=> TRP   33  - ALA   51 )                          
  43: s001-A ee0h-A    73 - 113 <=>   66 - 106   (PHE   73  - PHE  113  <=> SER   66  - HIS  106 )                          
  43: s001-A ee0h-A   116 - 122 <=>  107 - 113   (GLY  116  - SER  122  <=> THR  107  - ILE  113 )                          
  43: s001-A ee0h-A   123 - 148 <=>  115 - 140   (VAL  123  - LEU  148  <=> THR  115  - CYS  140 )                          
  43: s001-A ee0h-A   150 - 191 <=>  181 - 222   (ILE  150  - GLN  191  <=> TYR  181  - HIS  222 )                          
  43: s001-A ee0h-A   195 - 243 <=>  227 - 275   (THR  195  - VAL  243  <=> ASN  227  - TYR  275 )                          
  43: s001-A ee0h-A   258 - 261 <=>  278 - 281   (LEU  258  - GLU  261  <=> SER  278  - ILE  281 )                          
  43: s001-A ee0h-A   262 - 300 <=>  287 - 325   (PHE  262  - GLN  300  <=> LEU  287  - SER  325 )                          
  43: s001-A ee0h-A   303 - 308 <=>  326 - 331   (VAL  303  - SER  308  <=> TRP  326  - GLN  331 )                          
  43: s001-A ee0h-A   315 - 328 <=>  333 - 346   (CYS  315  - THR  328  <=> ASN  333  - ARG  346 )                          
  43: s001-A ee0h-A   352 - 357 <=>  354 - 359   (VAL  352  - ALA  357  <=> ASP  354  - GLU  359 )                          
  43: s001-A ee0h-A   358 - 376 <=>  362 - 380   (ALA  358  - ILE  376  <=> ARG  362  - PRO  380 )                          
  43: s001-A ee0h-A   421 - 424 <=>  381 - 384   (LEU  421  - ALA  424  <=> GLN  381  - ASP  384 )                          
  44: s001-A elxa-A     7 -  11 <=>   23 -  27   (LEU    7  - LEU   11  <=> ASP   23  - GLU   27 )                          
  44: s001-A elxa-A    14 -  17 <=>   28 -  31   (CYS   14  - VAL   17  <=> SER   28  - SER   31 )                          
  44: s001-A elxa-A    19 -  35 <=>   32 -  48   (TYR   19  - LEU   35  <=> ALA   32  - THR   48 )                          
  44: s001-A elxa-A    45 -  48 <=>   49 -  52   (GLY   45  - HIS   48  <=> SER   49  - ARG   52 )                          
  44: s001-A elxa-A    49 -  71 <=>   54 -  76   (GLN   49  - LYS   71  <=> MET   54  - CYS   76 )                          
  44: s001-A elxa-A    73 - 114 <=>   92 - 133   (PHE   73  - THR  114  <=> ASP   92  - GLY  133 )                          
  44: s001-A elxa-A   115 - 145 <=>  135 - 165   (MET  115  - ILE  145  <=> GLY  135  - ILE  165 )                          
  44: s001-A elxa-A   146 - 149 <=>  167 - 170   (GLU  146  - GLN  149  <=> LEU  167  - THR  170 )                          
  44: s001-A elxa-A   150 - 191 <=>  204 - 245   (ILE  150  - GLN  191  <=> TYR  204  - HIS  245 )                          
  44: s001-A elxa-A   193 - 197 <=>  248 - 252   (HIS  193  - LYS  197  <=> GLN  248  - GLY  252 )                          
  44: s001-A elxa-A   198 - 246 <=>  255 - 303   (GLU  198  - ALA  246  <=> GLN  255  - ALA  303 )                          
  44: s001-A elxa-A   257 - 260 <=>  304 - 307   (LEU  257  - LEU  260  <=> MET  304  - ARG  307 )                          
  44: s001-A elxa-A   261 - 300 <=>  313 - 352   (GLU  261  - GLN  300  <=> VAL  313  - TYR  352 )                          
  44: s001-A elxa-A   303 - 306 <=>  353 - 356   (VAL  303  - SER  306  <=> ASP  353  - LYS  356 )                          
  44: s001-A elxa-A   317 - 326 <=>  359 - 368   (GLN  317  - ILE  326  <=> LYS  359  - ILE  368 )                          
  44: s001-A elxa-A   352 - 357 <=>  380 - 385   (VAL  352  - ALA  357  <=> ALA  380  - SER  385 )                          
  44: s001-A elxa-A   358 - 380 <=>  388 - 410   (ALA  358  - ALA  380  <=> PHE  388  - ASP  410 )                          
  45: s001-A eliv-A     5 -   8 <=>   87 -  90   (ALA    5  - HIS    8  <=> ASN   87  - GLU   90 )                          
  45: s001-A eliv-A    15 -  39 <=>   95 - 119   (HIS   15  - GLU   39  <=> VAL   95  - GLY  119 )                          
  45: s001-A eliv-A    41 -  47 <=>  120 - 126   (THR   41  - GLY   47  <=> PRO  120  - GLU  126 )                          
  45: s001-A eliv-A    48 -  71 <=>  131 - 154   (HIS   48  - LYS   71  <=> SER  131  - ILE  154 )                          
  45: s001-A eliv-A    74 - 116 <=>  170 - 212   (ILE   74  - GLY  116  <=> ALA  170  - GLY  212 )                          
  45: s001-A eliv-A   119 - 124 <=>  213 - 218   (PHE  119  - LYS  124  <=> HIS  213  - LYS  218 )                          
  45: s001-A eliv-A   126 - 134 <=>  219 - 227   (ALA  126  - ALA  134  <=> LEU  219  - ALA  227 )                          
  45: s001-A eliv-A   135 - 148 <=>  229 - 242   (ILE  135  - LEU  148  <=> VAL  229  - HIS  242 )                          
  45: s001-A eliv-A   149 - 186 <=>  248 - 285   (GLN  149  - ASN  186  <=> LEU  248  - ALA  285 )                          
  45: s001-A eliv-A   187 - 191 <=>  287 - 291   (GLN  187  - GLN  191  <=> ARG  287  - ALA  291 )                          
  45: s001-A eliv-A   194 - 198 <=>  293 - 297   (PHE  194  - GLU  198  <=> LYS  293  - PRO  297 )                          
  45: s001-A eliv-A   200 - 222 <=>  298 - 320   (TRP  200  - HIS  222  <=> ALA  298  - ASN  320 )                          
  45: s001-A eliv-A   223 - 247 <=>  325 - 349   (TYR  223  - GLY  247  <=> THR  325  - SER  349 )                          
  45: s001-A eliv-A   257 - 260 <=>  350 - 353   (LEU  257  - LEU  260  <=> GLU  350  - GLY  353 )                          
  45: s001-A eliv-A   261 - 289 <=>  356 - 384   (GLU  261  - ARG  289  <=> ASP  356  - VAL  384 )                          
  45: s001-A eliv-A   290 - 301 <=>  386 - 397   (ASP  290  - ASP  301  <=> THR  386  - LEU  397 )                          
  45: s001-A eliv-A   304 - 307 <=>  399 - 402   (GLN  304  - TRP  307  <=> TRP  399  - SER  402 )                          
  45: s001-A eliv-A   320 - 329 <=>  409 - 418   (ASP  320  - GLY  329  <=> ASN  409  - ASN  418 )                          
  45: s001-A eliv-A   350 - 353 <=>  426 - 429   (ASP  350  - LEU  353  <=> GLY  426  - ASP  429 )                          
  45: s001-A eliv-A   354 - 378 <=>  432 - 456   (ILE  354  - ALA  378  <=> ARG  432  - ILE  456 )                          
  45: s001-A eliv-A   423 - 426 <=>  459 - 462   (HIS  423  - GLY  426  <=> ASP  459  - ASP  462 )                          
  46: s001-A elft-A    17 -  26 <=>    1 -  10   (VAL   17  - VAL   26  <=> MET    1  - SER   10 )                          
  46: s001-A elft-A    27 -  31 <=>   12 -  16   (CYS   27  - GLY   31  <=> ILE   12  - GLY   16 )                          
  46: s001-A elft-A    33 -  37 <=>   17 -  21   (TYR   33  - TYR   37  <=> PHE   17  - SER   21 )                          
  46: s001-A elft-A    45 -  51 <=>   22 -  28   (GLY   45  - PHE   51  <=> GLU   22  - LYS   28 )                          
  46: s001-A elft-A    53 -  72 <=>   29 -  48   (TYR   53  - GLY   72  <=> ARG   29  - ALA   48 )                          
  46: s001-A elft-A    73 - 114 <=>   63 - 104   (PHE   73  - THR  114  <=> ALA   63  - GLN  104 )                          
  46: s001-A elft-A   116 - 123 <=>  105 - 112   (GLY  116  - VAL  123  <=> GLY  105  - LEU  112 )                          
  46: s001-A elft-A   124 - 149 <=>  114 - 139   (LYS  124  - GLN  149  <=> ALA  114  - VAL  139 )                          
  46: s001-A elft-A   150 - 191 <=>  179 - 220   (ILE  150  - GLN  191  <=> PHE  179  - ARG  220 )                          
  46: s001-A elft-A   194 - 197 <=>  222 - 225   (PHE  194  - LYS  197  <=> LYS  222  - SER  225 )                          
  46: s001-A elft-A   198 - 245 <=>  228 - 275   (GLU  198  - GLU  245  <=> GLU  228  - LEU  275 )                          
  46: s001-A elft-A   257 - 260 <=>  277 - 280   (LEU  257  - LEU  260  <=> SER  277  - PHE  280 )                          
  46: s001-A elft-A   261 - 299 <=>  285 - 323   (GLU  261  - ASN  299  <=> GLY  285  - SER  323 )                          
  46: s001-A elft-A   302 - 312 <=>  324 - 334   (LEU  302  - LEU  312  <=> PRO  324  - ALA  334 )                          
  46: s001-A elft-A   315 - 328 <=>  335 - 348   (CYS  315  - THR  328  <=> SER  335  - ARG  348 )                          
  46: s001-A elft-A   354 - 357 <=>  359 - 362   (ILE  354  - ALA  357  <=> PHE  359  - ALA  362 )                          
  46: s001-A elft-A   358 - 378 <=>  365 - 385   (ALA  358  - ALA  378  <=> GLU  365  - SER  385 )                          
  47: s001-A efru-A     3 -   8 <=>    1 -   6   (LEU    3  - HIS    8  <=> MET    1  - ASP    6 )                          
  47: s001-A efru-A    14 -  17 <=>    8 -  11   (CYS   14  - VAL   17  <=> VAL    8  - LEU   11 )                          
  47: s001-A efru-A    20 -  31 <=>   12 -  23   (PHE   20  - GLY   31  <=> LEU   12  - LYS   23 )                          
  47: s001-A efru-A    32 -  35 <=>   28 -  31   (LEU   32  - LEU   35  <=> LEU   28  - ASP   31 )                          
  47: s001-A efru-A    36 -  39 <=>   35 -  38   (LEU   36  - GLU   39  <=> PHE   35  - ARG   38 )                          
  47: s001-A efru-A    44 -  72 <=>   40 -  68   (PHE   44  - GLY   72  <=> LEU   40  - SER   68 )                          
  47: s001-A efru-A    74 -  79 <=>   89 -  94   (ILE   74  - SER   79  <=> LEU   89  - ILE   94 )                          
  47: s001-A efru-A    80 - 115 <=>   96 - 131   (LEU   80  - MET  115  <=> LEU   96  - GLY  131 )                          
  47: s001-A efru-A   119 - 149 <=>  132 - 162   (PHE  119  - GLN  149  <=> CYS  132  - TYR  162 )                          
  47: s001-A efru-A   150 - 154 <=>  173 - 177   (ILE  150  - ARG  154  <=> SER  173  - ILE  177 )                          
  47: s001-A efru-A   156 - 191 <=>  178 - 213   (LEU  156  - GLN  191  <=> VAL  178  - GLU  213 )                          
  47: s001-A efru-A   195 - 245 <=>  313 - 363   (THR  195  - GLU  245  <=> ASN  313  - PHE  363 )                          
  47: s001-A efru-A   246 - 249 <=>  366 - 369   (ALA  246  - ASP  249  <=> CYS  366  - GLN  369 )                          
  47: s001-A efru-A   256 - 259 <=>  370 - 373   (VAL  256  - ARG  259  <=> TYR  370  - ILE  373 )                          
  47: s001-A efru-A   261 - 307 <=>  383 - 429   (GLU  261  - TRP  307  <=> PRO  383  - LEU  429 )                          
  47: s001-A efru-A   321 - 329 <=>  436 - 444   (VAL  321  - GLY  329  <=> HIS  436  - HIS  444 )                          
  47: s001-A efru-A   354 - 357 <=>  452 - 455   (ILE  354  - ALA  357  <=> GLY  452  - THR  455 )                          
  47: s001-A efru-A   358 - 383 <=>  458 - 483   (ALA  358  - PHE  383  <=> MET  458  - GLN  483 )                          
  47: s001-A efru-A   423 - 426 <=>  486 - 489   (HIS  423  - GLY  426  <=> LYS  486  - ILE  489 )                          
  48: s001-A ef7l-A    17 -  40 <=>    4 -  27   (VAL   17  - ASP   40  <=> SER    4  - ASN   27 )                          
  48: s001-A ef7l-A    41 -  48 <=>   31 -  38   (THR   41  - HIS   48  <=> ARG   31  - TRP   38 )                          
  48: s001-A ef7l-A    49 -  62 <=>   41 -  54   (GLN   49  - CYS   62  <=> THR   41  - LEU   54 )                          
  48: s001-A ef7l-A    63 -  70 <=>   56 -  63   (LEU   63  - LEU   70  <=> TYR   56  - ALA   63 )                          
  48: s001-A ef7l-A    71 -  74 <=>   68 -  71   (LYS   71  - ILE   74  <=> PRO   68  - MET   71 )                          
  48: s001-A ef7l-A    76 - 115 <=>   80 - 119   (ASP   76  - MET  115  <=> THR   80  - LEU  119 )                          
  48: s001-A ef7l-A   117 - 120 <=>  120 - 123   (THR  117  - CYS  120  <=> ASN  120  - ASN  123 )                          
  48: s001-A ef7l-A   122 - 134 <=>  124 - 136   (SER  122  - ALA  134  <=> ASN  124  - ALA  136 )                          
  48: s001-A ef7l-A   135 - 149 <=>  138 - 152   (ILE  135  - GLN  149  <=> VAL  138  - GLY  152 )                          
  48: s001-A ef7l-A   150 - 153 <=>  172 - 175   (ILE  150  - GLN  153  <=> VAL  172  - TYR  175 )                          
  48: s001-A ef7l-A   155 - 187 <=>  176 - 208   (PHE  155  - GLN  187  <=> ILE  176  - ARG  208 )                          
  48: s001-A ef7l-A   188 - 191 <=>  210 - 213   (ILE  188  - GLN  191  <=> LEU  210  - SER  213 )                          
  48: s001-A ef7l-A   192 - 195 <=>  248 - 251   (ASN  192  - THR  195  <=> ALA  248  - THR  251 )                          
  48: s001-A ef7l-A   196 - 223 <=>  264 - 291   (THR  196  - TYR  223  <=> ALA  264  - SER  291 )                          
  48: s001-A ef7l-A   224 - 248 <=>  296 - 320   (PHE  224  - PHE  248  <=> VAL  296  - SER  320 )                          
  48: s001-A ef7l-A   261 - 302 <=>  327 - 368   (GLU  261  - LEU  302  <=> LEU  327  - LYS  368 )                          
  48: s001-A ef7l-A   304 - 307 <=>  369 - 372   (GLN  304  - TRP  307  <=> VAL  369  - PRO  372 )                          
  48: s001-A ef7l-A   320 - 329 <=>  379 - 388   (ASP  320  - GLY  329  <=> LYS  379  - VAL  388 )                          
  48: s001-A ef7l-A   351 - 354 <=>  396 - 399   (THR  351  - ILE  354  <=> GLY  396  - ARG  399 )                          
  48: s001-A ef7l-A   356 - 383 <=>  400 - 427   (GLU  356  - PHE  383  <=> VAL  400  - GLY  427 )                          
  49: s001-A emt3-A    17 -  62 <=>    5 -  50   (VAL   17  - CYS   62  <=> PRO    5  - TYR   50 )                          
  49: s001-A emt3-A    63 -  71 <=>   52 -  60   (LEU   63  - LYS   71  <=> VAL   52  - THR   60 )                          
  49: s001-A emt3-A    74 -  77 <=>   79 -  82   (ILE   74  - GLN   77  <=> ARG   79  - MET   82 )                          
  49: s001-A emt3-A    78 - 112 <=>   84 - 118   (GLY   78  - GLN  112  <=> ILE   84  - LEU  118 )                          
  49: s001-A emt3-A   121 - 124 <=>  119 - 122   (VAL  121  - LYS  124  <=> ALA  119  - ARG  122 )                          
  49: s001-A emt3-A   127 - 149 <=>  123 - 145   (PHE  127  - GLN  149  <=> LEU  123  - ILE  145 )                          
  49: s001-A emt3-A   150 - 191 <=>  160 - 201   (ILE  150  - GLN  191  <=> PHE  160  - ALA  201 )                          
  49: s001-A emt3-A   192 - 195 <=>  204 - 207   (ASN  192  - THR  195  <=> ASP  204  - ALA  207 )                          
  49: s001-A emt3-A   196 - 218 <=>  212 - 234   (THR  196  - ARG  218  <=> THR  212  - ASN  234 )                          
  49: s001-A emt3-A   219 - 245 <=>  236 - 262   (ASP  219  - GLU  245  <=> GLU  236  - LEU  262 )                          
  49: s001-A emt3-A   246 - 249 <=>  264 - 267   (ALA  246  - ASP  249  <=> MET  264  - GLN  267 )                          
  49: s001-A emt3-A   261 - 268 <=>  276 - 283   (GLU  261  - PHE  268  <=> LEU  276  - LEU  283 )                          
  49: s001-A emt3-A   270 - 301 <=>  284 - 315   (TYR  270  - ASP  301  <=> SER  284  - ARG  315 )                          
  49: s001-A emt3-A   304 - 307 <=>  316 - 319   (GLN  304  - TRP  307  <=> THR  316  - GLY  319 )                          
  49: s001-A emt3-A   319 - 328 <=>  321 - 330   (THR  319  - THR  328  <=> ASP  321  - LYS  330 )                          
  49: s001-A emt3-A   346 - 350 <=>  332 - 336   (ARG  346  - ASP  350  <=> LEU  332  - PRO  336 )                          
  49: s001-A emt3-A   352 - 383 <=>  342 - 373   (VAL  352  - PHE  383  <=> GLY  342  - ASN  373 )                          
  49: s001-A emt3-A   423 - 426 <=>  376 - 379   (HIS  423  - GLY  426  <=> LYS  376  - ASN  379 )                          
  50: s001-A el65-A    14 -  40 <=>   75 - 101   (CYS   14  - ASP   40  <=> ASP   75  - PRO  101 )                          
  50: s001-A el65-A    41 -  48 <=>  105 - 112   (THR   41  - HIS   48  <=> LEU  105  - TRP  112 )                          
  50: s001-A el65-A    49 -  71 <=>  117 - 139   (GLN   49  - LYS   71  <=> VAL  117  - VAL  139 )                          
  50: s001-A el65-A    73 -  81 <=>  156 - 164   (PHE   73  - LEU   81  <=> ASN  156  - PHE  164 )                          
  50: s001-A el65-A    83 -  87 <=>  165 - 169   (TYR   83  - CYS   87  <=> THR  165  - LEU  169 )                          
  50: s001-A el65-A    88 - 116 <=>  171 - 199   (LEU   88  - GLY  116  <=> VAL  171  - GLY  199 )                          
  50: s001-A el65-A   119 - 148 <=>  200 - 229   (PHE  119  - LEU  148  <=> SER  200  - GLN  229 )                          
  50: s001-A el65-A   149 - 186 <=>  236 - 273   (GLN  149  - ASN  186  <=> PHE  236  - SER  273 )                          
  50: s001-A el65-A   187 - 190 <=>  275 - 278   (GLN  187  - THR  190  <=> ALA  275  - THR  278 )                          
  50: s001-A el65-A   194 - 197 <=>  281 - 284   (PHE  194  - LYS  197  <=> ARG  281  - LYS  284 )                          
  50: s001-A el65-A   199 - 222 <=>  285 - 308   (ARG  199  - HIS  222  <=> PRO  285  - ARG  308 )                          
  50: s001-A el65-A   223 - 247 <=>  313 - 337   (TYR  223  - GLY  247  <=> MET  313  - ILE  337 )                          
  50: s001-A el65-A   256 - 259 <=>  338 - 341   (VAL  256  - ARG  259  <=> ASP  338  - ALA  341 )                          
  50: s001-A el65-A   260 - 289 <=>  344 - 373   (LEU  260  - ARG  289  <=> LYS  344  - VAL  373 )                          
  50: s001-A el65-A   290 - 301 <=>  375 - 386   (ASP  290  - ASP  301  <=> LEU  375  - LEU  386 )                          
  50: s001-A el65-A   304 - 307 <=>  388 - 391   (GLN  304  - TRP  307  <=> ALA  388  - ALA  391 )                          
  50: s001-A el65-A   320 - 329 <=>  398 - 407   (ASP  320  - GLY  329  <=> GLU  398  - ASN  407 )                          
  50: s001-A el65-A   351 - 354 <=>  415 - 418   (THR  351  - ILE  354  <=> GLY  415  - ASN  418 )                          
  50: s001-A el65-A   357 - 383 <=>  421 - 447   (ALA  357  - PHE  383  <=> ARG  421  - ARG  447 )                          
  50: s001-A el65-A   423 - 426 <=>  450 - 453   (HIS  423  - GLY  426  <=> GLY  450  - GLN  453 )                          
  51: s001-A elfw-A    14 -  48 <=>    1 -  35   (CYS   14  - HIS   48  <=> MET    1  - LEU   35 )                          
  51: s001-A elfw-A    49 -  68 <=>   38 -  57   (GLN   49  - ILE   68  <=> VAL   38  - ASP   57 )                          
  51: s001-A elfw-A    73 - 109 <=>   74 - 110   (PHE   73  - ARG  109  <=> PHE   74  - PRO  110 )                          
  51: s001-A elfw-A   124 - 146 <=>  117 - 139   (LYS  124  - GLU  146  <=> ASN  117  - ALA  139 )                          
  51: s001-A elfw-A   150 - 187 <=>  154 - 191   (ILE  150  - GLN  187  <=> ASP  154  - LYS  191 )                          
  51: s001-A elfw-A   188 - 191 <=>  193 - 196   (ILE  188  - GLN  191  <=> ALA  193  - GLU  196 )                          
  51: s001-A elfw-A   195 - 246 <=>  212 - 263   (THR  195  - ALA  246  <=> LEU  212  - LEU  263 )                          
  51: s001-A elfw-A   247 - 250 <=>  266 - 269   (GLY  247  - TRP  250  <=> TYR  266  - THR  269 )                          
  51: s001-A elfw-A   261 - 300 <=>  283 - 322   (GLU  261  - GLN  300  <=> TYR  283  - LEU  322 )                          
  51: s001-A elfw-A   304 - 307 <=>  328 - 331   (GLN  304  - TRP  307  <=> PHE  328  - LYS  331 )                          
  51: s001-A elfw-A   321 - 329 <=>  334 - 342   (VAL  321  - GLY  329  <=> PRO  334  - VAL  342 )                          
  51: s001-A elfw-A   349 - 353 <=>  349 - 353   (GLN  349  - LEU  353  <=> LYS  349  - ASN  353 )                          
  51: s001-A elfw-A   354 - 374 <=>  368 - 388   (ILE  354  - VAL  374  <=> ASN  368  - ILE  388 )                          
  51: s001-A elfw-A   376 - 383 <=>  390 - 397   (ILE  376  - PHE  383  <=> THR  390  - GLU  397 )                          
  51: s001-A elfw-A   423 - 426 <=>  400 - 403   (HIS  423  - GLY  426  <=> LEU  400  - GLU  403 )                          
  52: s001-A elpf-A    14 -  40 <=>   39 -  65   (CYS   14  - ASP   40  <=> LYS   39  - ASP   65 )                          
  52: s001-A elpf-A    41 -  49 <=>   70 -  78   (THR   41  - GLN   49  <=> LYS   70  - PHE   78 )                          
  52: s001-A elpf-A    50 -  75 <=>   81 - 106   (VAL   50  - ILE   75  <=> ILE   81  - ALA  106 )                          
  52: s001-A elpf-A    76 -  79 <=>  122 - 125   (ASP   76  - SER   79  <=> GLN  122  - SER  125 )                          
  52: s001-A elpf-A    80 - 115 <=>  127 - 162   (LEU   80  - MET  115  <=> PHE  127  - GLY  162 )                          
  52: s001-A elpf-A   119 - 148 <=>  163 - 192   (PHE  119  - LEU  148  <=> VAL  163  - THR  192 )                          
  52: s001-A elpf-A   149 - 191 <=>  203 - 245   (GLN  149  - GLN  191  <=> PRO  203  - ASN  245 )                          
  52: s001-A elpf-A   194 - 242 <=>  276 - 324   (PHE  194  - ALA  242  <=> ILE  276  - ASP  324 )                          
  52: s001-A elpf-A   243 - 247 <=>  326 - 330   (VAL  243  - GLY  247  <=> TYR  326  - GLU  330 )                          
  52: s001-A elpf-A   248 - 252 <=>  334 - 338   (PHE  248  - GLN  252  <=> GLY  334  - ARG  338 )                          
  52: s001-A elpf-A   261 - 302 <=>  348 - 389   (GLU  261  - LEU  302  <=> VAL  348  - LYS  389 )                          
  52: s001-A elpf-A   304 - 307 <=>  390 - 393   (GLN  304  - TRP  307  <=> THR  390  - ALA  393 )                          
  52: s001-A elpf-A   320 - 329 <=>  400 - 409   (ASP  320  - GLY  329  <=> GLN  400  - LEU  409 )                          
  52: s001-A elpf-A   354 - 357 <=>  417 - 420   (ILE  354  - ALA  357  <=> GLY  417  - ASN  420 )                          
  52: s001-A elpf-A   358 - 382 <=>  423 - 447   (ALA  358  - GLY  382  <=> ARG  423  - SER  447 )                          
  52: s001-A elpf-A   422 - 426 <=>  449 - 453   (SER  422  - GLY  426  <=> ASN  449  - GLY  453 )                          
  53: s001-A eeha-A     7 -  10 <=>   15 -  18   (LEU    7  - VAL   10  <=> LYS   15  - ALA   18 )                          
  53: s001-A eeha-A    15 -  26 <=>   19 -  30   (HIS   15  - VAL   26  <=> ILE   19  - VAL   30 )                          
  53: s001-A eeha-A    27 -  33 <=>   32 -  38   (CYS   27  - TYR   33  <=> TYR   32  - MET   38 )                          
  53: s001-A eeha-A    35 -  38 <=>   41 -  44   (LEU   35  - ASN   38  <=> ASP   41  - TYR   44 )                          
  53: s001-A eeha-A    47 -  72 <=>   49 -  74   (GLY   47  - GLY   72  <=> LYS   49  - TYR   74 )                          
  53: s001-A eeha-A    73 - 109 <=>   91 - 127   (PHE   73  - ARG  109  <=> ASN   91  - PRO  127 )                          
  53: s001-A eeha-A   117 - 121 <=>  131 - 135   (THR  117  - VAL  121  <=> ALA  131  - PRO  135 )                          
  53: s001-A eeha-A   122 - 130 <=>  137 - 145   (SER  122  - SER  130  <=> ASN  137  - TYR  145 )                          
  53: s001-A eeha-A   131 - 149 <=>  147 - 165   (TRP  131  - GLN  149  <=> ARG  147  - LEU  165 )                          
  53: s001-A eeha-A   150 - 191 <=>  207 - 248   (ILE  150  - GLN  191  <=> TYR  207  - SER  248 )                          
  53: s001-A eeha-A   195 - 246 <=>  255 - 306   (THR  195  - ALA  246  <=> SER  255  - MET  306 )                          
  53: s001-A eeha-A   256 - 259 <=>  307 - 310   (VAL  256  - ARG  259  <=> THR  307  - SER  310 )                          
  53: s001-A eeha-A   261 - 300 <=>  315 - 354   (GLU  261  - GLN  300  <=> LEU  315  - ASP  354 )                          
  53: s001-A eeha-A   303 - 307 <=>  355 - 359   (VAL  303  - TRP  307  <=> TRP  355  - ASP  359 )                          
  53: s001-A eeha-A   319 - 328 <=>  363 - 372   (THR  319  - THR  328  <=> ARG  363  - ARG  372 )                          
  53: s001-A eeha-A   351 - 354 <=>  383 - 386   (THR  351  - ILE  354  <=> MET  383  - ASN  386 )                          
  53: s001-A eeha-A   356 - 381 <=>  387 - 412   (GLU  356  - ASN  381  <=> ILE  387  - ASN  412 )                          
  54: s001-A ehto-A    29 -  33 <=>   40 -  44   (LEU   29  - TYR   33  <=> LEU   40  - THR   44 )                          
  54: s001-A ehto-A    34 -  37 <=>   47 -  50   (ASN   34  - TYR   37  <=> PHE   47  - MET   50 )                          
  54: s001-A ehto-A    38 -  42 <=>   53 -  57   (ASN   38  - GLN   42  <=> ALA   53  - PRO   57 )                          
  54: s001-A ehto-A    45 -  48 <=>   63 -  66   (GLY   45  - HIS   48  <=> VAL   63  - SER   66 )                          
  54: s001-A ehto-A    50 -  71 <=>   71 -  92   (VAL   50  - LYS   71  <=> ILE   71  - PHE   92 )                          
  54: s001-A ehto-A    73 -  79 <=>  108 - 114   (PHE   73  - SER   79  <=> GLY  108  - LEU  114 )                          
  54: s001-A ehto-A    80 - 116 <=>  116 - 152   (LEU   80  - GLY  116  <=> LEU  116  - HIS  152 )                          
  54: s001-A ehto-A   117 - 120 <=>  155 - 158   (THR  117  - CYS  120  <=> LYS  155  - ASP  158 )                          
  54: s001-A ehto-A   121 - 124 <=>  161 - 164   (VAL  121  - LYS  124  <=> ASP  161  - ALA  164 )                          
  54: s001-A ehto-A   125 - 149 <=>  167 - 191   (ARG  125  - GLN  149  <=> GLY  167  - LYS  191 )                          
  54: s001-A ehto-A   150 - 187 <=>  202 - 239   (ILE  150  - GLN  187  <=> TYR  202  - LEU  239 )                          
  54: s001-A ehto-A   188 - 191 <=>  241 - 244   (ILE  188  - GLN  191  <=> LEU  241  - ILE  244 )                          
  54: s001-A ehto-A   195 - 246 <=>  271 - 322   (THR  195  - ALA  246  <=> GLN  271  - THR  322 )                          
  54: s001-A ehto-A   249 - 254 <=>  333 - 338   (ASP  249  - ARG  254  <=> ARG  333  - SER  338 )                          
  54: s001-A ehto-A   261 - 301 <=>  342 - 382   (GLU  261  - ASP  301  <=> ASN  342  - LEU  382 )                          
  54: s001-A ehto-A   304 - 309 <=>  383 - 388   (GLN  304  - SER  309  <=> ALA  383  - ILE  388 )                          
  54: s001-A ehto-A   320 - 327 <=>  398 - 405   (ASP  320  - LEU  327  <=> HIS  398  - LYS  405 )                          
  54: s001-A ehto-A   345 - 353 <=>  406 - 414   (LEU  345  - LEU  353  <=> ASN  406  - SER  414 )                          
  54: s001-A ehto-A   355 - 358 <=>  419 - 422   (LEU  355  - ALA  358  <=> PHE  419  - ASN  422 )                          
  54: s001-A ehto-A   359 - 384 <=>  424 - 449   (CYS  359  - GLU  384  <=> ALA  424  - LYS  449 )                          
  55: s001-A ehm4-A     1 -   4 <=>    3 -   6   (MET    1  - SER    4  <=> SER    3  - GLU    6 )                          
  55: s001-A ehm4-A     7 -  10 <=>   13 -  16   (LEU    7  - VAL   10  <=> LYS   13  - ASN   16 )                          
  55: s001-A ehm4-A    18 -  31 <=>   22 -  35   (SER   18  - GLY   31  <=> LEU   22  - ALA   35 )                          
  55: s001-A ehm4-A    32 -  37 <=>   39 -  44   (LEU   32  - TYR   37  <=> ILE   39  - THR   44 )                          
  55: s001-A ehm4-A    42 -  72 <=>   48 -  78   (GLN   42  - GLY   72  <=> THR   48  - ASP   78 )                          
  55: s001-A ehm4-A    76 -  91 <=>   99 - 114   (ASP   76  - LYS   91  <=> TYR   99  - CYS  114 )                          
  55: s001-A ehm4-A    92 - 115 <=>  116 - 139   (TYR   92  - MET  115  <=> GLN  116  - GLY  139 )                          
  55: s001-A ehm4-A   118 - 122 <=>  140 - 144   (THR  118  - SER  122  <=> TYR  140  - ARG  144 )                          
  55: s001-A ehm4-A   123 - 149 <=>  147 - 173   (VAL  123  - GLN  149  <=> GLN  147  - THR  173 )                          
  55: s001-A ehm4-A   151 - 154 <=>  182 - 185   (GLY  151  - ARG  154  <=> HIS  182  - ASN  185 )                          
  55: s001-A ehm4-A   157 - 187 <=>  186 - 216   (VAL  157  - GLN  187  <=> CYS  186  - SER  216 )                          
  55: s001-A ehm4-A   188 - 191 <=>  218 - 221   (ILE  188  - GLN  191  <=> LEU  218  - VAL  221 )                          
  55: s001-A ehm4-A   193 - 242 <=>  227 - 276   (HIS  193  - ALA  242  <=> LEU  227  - ALA  276 )                          
  55: s001-A ehm4-A   246 - 251 <=>  283 - 288   (ALA  246  - ASP  251  <=> PHE  283  - GLY  288 )                          
  55: s001-A ehm4-A   261 - 296 <=>  297 - 332   (GLU  261  - VAL  296  <=> LEU  297  - LEU  332 )                          
  55: s001-A ehm4-A   298 - 301 <=>  333 - 336   (ASN  298  - ASP  301  <=> LYS  333  - HIS  336 )                          
  55: s001-A ehm4-A   304 - 307 <=>  337 - 340   (GLN  304  - TRP  307  <=> LYS  337  - VAL  340 )                          
  55: s001-A ehm4-A   320 - 328 <=>  347 - 355   (ASP  320  - THR  328  <=> GLU  347  - TRP  355 )                          
  55: s001-A ehm4-A   351 - 354 <=>  364 - 367   (THR  351  - ILE  354  <=> GLY  364  - ARG  367 )                          
  55: s001-A ehm4-A   356 - 384 <=>  368 - 396   (GLU  356  - GLU  384  <=> ILE  368  - THR  396 )                          
  56: s001-A efb7-A     2 -  10 <=>    1 -   9   (PRO    2  - VAL   10  <=> MET    1  - ALA    9 )                          
  56: s001-A efb7-A    14 -  35 <=>   10 -  31   (CYS   14  - LEU   35  <=> ARG   10  - TYR   31 )                          
  56: s001-A efb7-A    44 -  47 <=>   32 -  35   (PHE   44  - GLY   47  <=> ALA   32  - SER   35 )                          
  56: s001-A efb7-A    48 -  72 <=>   41 -  65   (HIS   48  - GLY   72  <=> SER   41  - PHE   65 )                          
  56: s001-A efb7-A    74 -  79 <=>   82 -  87   (ILE   74  - SER   79  <=> VAL   82  - GLY   87 )                          
  56: s001-A efb7-A    80 - 109 <=>   89 - 118   (LEU   80  - ARG  109  <=> SER   89  - PRO  118 )                          
  56: s001-A efb7-A   117 - 120 <=>  122 - 125   (THR  117  - CYS  120  <=> ALA  122  - MET  125 )                          
  56: s001-A efb7-A   121 - 127 <=>  127 - 133   (VAL  121  - PHE  127  <=> TYR  127  - GLU  133 )                          
  56: s001-A efb7-A   128 - 149 <=>  135 - 156   (CYS  128  - GLN  149  <=> THR  135  - PHE  156 )                          
  56: s001-A efb7-A   150 - 191 <=>  199 - 240   (ILE  150  - GLN  191  <=> TYR  199  - ASP  240 )                          
  56: s001-A efb7-A   195 - 246 <=>  247 - 298   (THR  195  - ALA  246  <=> GLU  247  - VAL  298 )                          
  56: s001-A efb7-A   257 - 260 <=>  299 - 302   (LEU  257  - LEU  260  <=> THR  299  - THR  302 )                          
  56: s001-A efb7-A   261 - 301 <=>  306 - 346   (GLU  261  - ASP  301  <=> ILE  306  - TRP  346 )                          
  56: s001-A efb7-A   303 - 307 <=>  347 - 351   (VAL  303  - TRP  307  <=> PHE  347  - LYS  351 )                          
  56: s001-A efb7-A   319 - 328 <=>  354 - 363   (THR  319  - THR  328  <=> CYS  354  - ARG  363 )                          
  56: s001-A efb7-A   355 - 358 <=>  376 - 379   (LEU  355  - ALA  358  <=> PRO  376  - SER  379 )                          
  56: s001-A efb7-A   359 - 382 <=>  381 - 404   (CYS  359  - GLY  382  <=> VAL  381  - ASN  404 )                          
  57: s001-A ejsu-A     6 -  10 <=>    1 -   5   (PRO    6  - VAL   10  <=> MET    1  - ARG    5 )                          
  57: s001-A ejsu-A    14 -  17 <=>    6 -   9   (CYS   14  - VAL   17  <=> VAL    6  - LEU    9 )                          
  57: s001-A ejsu-A    19 -  30 <=>   10 -  21   (TYR   19  - LEU   30  <=> GLU   10  - TYR   21 )                          
  57: s001-A ejsu-A    31 -  34 <=>   23 -  26   (GLY   31  - ASN   34  <=> GLY   23  - HIS   26 )                          
  57: s001-A ejsu-A    46 -  49 <=>   27 -  30   (PHE   46  - GLN   49  <=> PHE   27  - GLU   30 )                          
  57: s001-A ejsu-A    50 -  62 <=>   35 -  47   (VAL   50  - CYS   62  <=> LEU   35  - VAL   47 )                          
  57: s001-A ejsu-A    63 -  72 <=>   49 -  58   (LEU   63  - GLY   72  <=> LEU   49  - SER   58 )                          
  57: s001-A ejsu-A    73 - 111 <=>   71 - 109   (PHE   73  - LEU  111  <=> ASN   71  - VAL  109 )                          
  57: s001-A ejsu-A   115 - 149 <=>  110 - 144   (MET  115  - GLN  149  <=> VAL  110  - GLU  144 )                          
  57: s001-A ejsu-A   150 - 191 <=>  176 - 217   (ILE  150  - GLN  191  <=> ASN  176  - GLU  217 )                          
  57: s001-A ejsu-A   194 - 197 <=>  220 - 223   (PHE  194  - LYS  197  <=> LEU  220  - ALA  223 )                          
  57: s001-A ejsu-A   201 - 246 <=>  246 - 291   (LYS  201  - ALA  246  <=> GLY  246  - LEU  291 )                          
  57: s001-A ejsu-A   257 - 260 <=>  292 - 295   (LEU  257  - LEU  260  <=> VAL  292  - VAL  295 )                          
  57: s001-A ejsu-A   261 - 299 <=>  301 - 339   (GLU  261  - ASN  299  <=> ARG  301  - CYS  339 )                          
  57: s001-A ejsu-A   302 - 306 <=>  340 - 344   (LEU  302  - SER  306  <=> ASN  340  - GLN  344 )                          
  57: s001-A ejsu-A   315 - 328 <=>  345 - 358   (CYS  315  - THR  328  <=> ASN  345  - GLN  358 )                          
  57: s001-A ejsu-A   346 - 350 <=>  360 - 364   (ARG  346  - ASP  350  <=> LEU  360  - THR  364 )                          
  57: s001-A ejsu-A   354 - 357 <=>  369 - 372   (ILE  354  - ALA  357  <=> GLY  369  - ARG  372 )                          
  57: s001-A ejsu-A   358 - 379 <=>  376 - 397   (ALA  358  - ILE  379  <=> ASP  376  - LYS  397 )                          
  58: s001-A eeqs-A     7 -  10 <=>   11 -  14   (LEU    7  - VAL   10  <=> ASP   11  - VAL   14 )                          
  58: s001-A eeqs-A    14 -  35 <=>   15 -  36   (CYS   14  - LEU   35  <=> ILE   15  - TYR   36 )                          
  58: s001-A eeqs-A    45 -  48 <=>   37 -  40   (GLY   45  - HIS   48  <=> SER   37  - ASP   40 )                          
  58: s001-A eeqs-A    49 -  72 <=>   47 -  70   (GLN   49  - GLY   72  <=> TYR   47  - TYR   70 )                          
  58: s001-A eeqs-A    73 - 109 <=>   87 - 123   (PHE   73  - ARG  109  <=> VAL   87  - PRO  123 )                          
  58: s001-A eeqs-A   117 - 121 <=>  127 - 131   (THR  117  - VAL  121  <=> GLU  127  - LYS  131 )                          
  58: s001-A eeqs-A   122 - 130 <=>  133 - 141   (SER  122  - SER  130  <=> ASN  133  - MET  141 )                          
  58: s001-A eeqs-A   131 - 149 <=>  143 - 161   (TRP  131  - GLN  149  <=> ARG  143  - PHE  161 )                          
  58: s001-A eeqs-A   150 - 191 <=>  204 - 245   (ILE  150  - GLN  191  <=> TYR  204  - ALA  245 )                          
  58: s001-A eeqs-A   195 - 246 <=>  252 - 303   (THR  195  - ALA  246  <=> THR  252  - ILE  303 )                          
  58: s001-A eeqs-A   257 - 260 <=>  304 - 307   (LEU  257  - LEU  260  <=> THR  304  - ASN  307 )                          
  58: s001-A eeqs-A   261 - 300 <=>  311 - 350   (GLU  261  - GLN  300  <=> ILE  311  - ASN  350 )                          
  58: s001-A eeqs-A   303 - 306 <=>  351 - 354   (VAL  303  - SER  306  <=> TRP  351  - CYS  354 )                          
  58: s001-A eeqs-A   317 - 326 <=>  356 - 365   (GLN  317  - ILE  326  <=> THR  356  - ILE  365 )                          
  58: s001-A eeqs-A   354 - 357 <=>  380 - 383   (ILE  354  - ALA  357  <=> PHE  380  - ILE  383 )                          
  58: s001-A eeqs-A   358 - 381 <=>  385 - 408   (ALA  358  - ASN  381  <=> PHE  385  - GLY  408 )                          
  59: s001-A el2r-A     6 -  10 <=>   24 -  28   (PRO    6  - VAL   10  <=> ARG   24  - LEU   28 )                          
  59: s001-A el2r-A    12 -  48 <=>   29 -  65   (CYS   12  - HIS   48  <=> HIS   29  - LYS   65 )                          
  59: s001-A el2r-A    49 -  63 <=>   68 -  82   (GLN   49  - LEU   63  <=> THR   68  - TYR   82 )                          
  59: s001-A el2r-A    64 -  70 <=>   84 -  90   (PRO   64  - LEU   70  <=> TRP   84  - ILE   90 )                          
  59: s001-A el2r-A    71 -  74 <=>   94 -  97   (LYS   71  - ILE   74  <=> GLN   94  - LEU   97 )                          
  59: s001-A el2r-A    75 -  94 <=>  100 - 119   (ILE   75  - LYS   94  <=> THR  100  - GLN  119 )                          
  59: s001-A el2r-A    95 - 103 <=>  124 - 132   (ARG   95  - GLU  103  <=> LEU  124  - SER  132 )                          
  59: s001-A el2r-A   106 - 115 <=>  133 - 142   (LYS  106  - MET  115  <=> VAL  133  - LEU  142 )                          
  59: s001-A el2r-A   119 - 122 <=>  143 - 146   (PHE  119  - SER  122  <=> ASP  143  - ALA  146 )                          
  59: s001-A el2r-A   123 - 134 <=>  149 - 160   (VAL  123  - ALA  134  <=> VAL  149  - ILE  160 )                          
  59: s001-A el2r-A   135 - 148 <=>  162 - 175   (ILE  135  - LEU  148  <=> PHE  162  - HIS  175 )                          
  59: s001-A el2r-A   149 - 192 <=>  184 - 227   (GLN  149  - ASN  192  <=> TRP  184  - ILE  227 )                          
  59: s001-A el2r-A   195 - 223 <=>  254 - 282   (THR  195  - TYR  223  <=> GLU  254  - TRP  282 )                          
  59: s001-A el2r-A   224 - 245 <=>  284 - 305   (PHE  224  - GLU  245  <=> MET  284  - ALA  305 )                          
  59: s001-A el2r-A   246 - 249 <=>  307 - 310   (ALA  246  - ASP  249  <=> ALA  307  - TYR  310 )                          
  59: s001-A el2r-A   255 - 259 <=>  313 - 317   (LEU  255  - ARG  259  <=> GLU  313  - ASP  317 )                          
  59: s001-A el2r-A   261 - 286 <=>  321 - 346   (GLU  261  - LYS  286  <=> ALA  321  - LEU  346 )                          
  59: s001-A el2r-A   289 - 307 <=>  347 - 365   (ARG  289  - TRP  307  <=> THR  347  - ARG  365 )                          
  59: s001-A el2r-A   320 - 329 <=>  371 - 380   (ASP  320  - GLY  329  <=> ASN  371  - ILE  380 )                          
  59: s001-A el2r-A   351 - 354 <=>  388 - 391   (THR  351  - ILE  354  <=> GLY  388  - GLU  391 )                          
  59: s001-A el2r-A   355 - 382 <=>  395 - 422   (LEU  355  - GLY  382  <=> SER  395  - LEU  422 )                          
  60: s001-A ed4v-A    15 -  23 <=>   13 -  21   (HIS   15  - GLN   23  <=> GLN   13  - VAL   21 )                          
  60: s001-A ed4v-A    24 -  36 <=>   23 -  35   (LYS   24  - LEU   36  <=> ARG   23  - LYS   35 )                          
  60: s001-A ed4v-A    46 -  50 <=>   36 -  40   (PHE   46  - VAL   50  <=> THR   36  - TRP   40 )                          
  60: s001-A ed4v-A    52 -  72 <=>   41 -  61   (VAL   52  - GLY   72  <=> PRO   41  - ALA   61 )                          
  60: s001-A ed4v-A    73 - 110 <=>   77 - 114   (PHE   73  - ARG  110  <=> THR   77  - ASP  114 )                          
  60: s001-A ed4v-A   113 - 117 <=>  115 - 119   (PHE  113  - THR  117  <=> PRO  115  - ARG  119 )                          
  60: s001-A ed4v-A   118 - 126 <=>  121 - 129   (THR  118  - ALA  126  <=> GLU  121  - HIS  129 )                          
  60: s001-A ed4v-A   127 - 149 <=>  131 - 153   (PHE  127  - GLN  149  <=> ALA  131  - LEU  153 )                          
  60: s001-A ed4v-A   150 - 191 <=>  195 - 236   (ILE  150  - GLN  191  <=> TYR  195  - SER  236 )                          
  60: s001-A ed4v-A   195 - 246 <=>  251 - 302   (THR  195  - ALA  246  <=> GLN  251  - LEU  302 )                          
  60: s001-A ed4v-A   257 - 260 <=>  303 - 306   (LEU  257  - LEU  260  <=> LEU  303  - GLY  306 )                          
  60: s001-A ed4v-A   261 - 301 <=>  312 - 352   (GLU  261  - ASP  301  <=> ALA  312  - TRP  352 )                          
  60: s001-A ed4v-A   304 - 307 <=>  353 - 356   (GLN  304  - TRP  307  <=> GLN  353  - LYS  356 )                          
  60: s001-A ed4v-A   316 - 328 <=>  357 - 369   (LYS  316  - THR  328  <=> PRO  357  - ARG  369 )                          
  60: s001-A ed4v-A   352 - 357 <=>  377 - 382   (VAL  352  - ALA  357  <=> ALA  377  - SER  382 )                          
  60: s001-A ed4v-A   359 - 379 <=>  386 - 406   (CYS  359  - ILE  379  <=> ALA  386  - GLN  406 )                          
  61: s001-A elep-A    15 -  23 <=>   11 -  19   (HIS   15  - GLN   23  <=> PRO   11  - VAL   19 )                          
  61: s001-A elep-A    24 -  35 <=>   21 -  32   (LYS   24  - LEU   35  <=> LYS   21  - GLU   32 )                          
  61: s001-A elep-A    46 -  49 <=>   33 -  36   (PHE   46  - GLN   49  <=> GLN   33  - THR   36 )                          
  61: s001-A elep-A    50 -  72 <=>   38 -  60   (VAL   50  - GLY   72  <=> LEU   38  - TYR   60 )                          
  61: s001-A elep-A    73 - 112 <=>   75 - 114   (PHE   73  - GLN  112  <=> ALA   75  - LYS  114 )                          
  61: s001-A elep-A   116 - 149 <=>  115 - 148   (GLY  116  - GLN  149  <=> SER  115  - SER  148 )                          
  61: s001-A elep-A   150 - 191 <=>  189 - 230   (ILE  150  - GLN  191  <=> TYR  189  - ASP  230 )                          
  61: s001-A elep-A   195 - 246 <=>  245 - 296   (THR  195  - ALA  246  <=> GLU  245  - ILE  296 )                          
  61: s001-A elep-A   257 - 260 <=>  297 - 300   (LEU  257  - LEU  260  <=> LEU  297  - SER  300 )                          
  61: s001-A elep-A   261 - 301 <=>  304 - 344   (GLU  261  - ASP  301  <=> ILE  304  - TRP  344 )                          
  61: s001-A elep-A   303 - 307 <=>  345 - 349   (VAL  303  - TRP  307  <=> TYR  345  - VAL  349 )                          
  61: s001-A elep-A   319 - 328 <=>  352 - 361   (THR  319  - THR  328  <=> GLN  352  - ARG  361 )                          
  61: s001-A elep-A   352 - 357 <=>  369 - 374   (VAL  352  - ALA  357  <=> LYS  369  - SER  374 )                          
  61: s001-A elep-A   359 - 379 <=>  378 - 398   (CYS  359  - ILE  379  <=> GLU  378  - ILE  398 )                          
  62: s001-A em1q-A    15 -  23 <=>   11 -  19   (HIS   15  - GLN   23  <=> PRO   11  - VAL   19 )                          
  62: s001-A em1q-A    24 -  35 <=>   21 -  32   (LYS   24  - LEU   35  <=> ARG   21  - GLY   32 )                          
  62: s001-A em1q-A    46 -  72 <=>   33 -  59   (PHE   46  - GLY   72  <=> LYS   33  - VAL   59 )                          
  62: s001-A em1q-A    73 - 113 <=>   75 - 115   (PHE   73  - PHE  113  <=> ALA   75  - LYS  115 )                          
  62: s001-A em1q-A   115 - 118 <=>  116 - 119   (MET  115  - THR  118  <=> ARG  116  - SER  119 )                          
  62: s001-A em1q-A   119 - 130 <=>  121 - 132   (PHE  119  - SER  130  <=> ARG  121  - VAL  132 )                          
  62: s001-A em1q-A   131 - 148 <=>  134 - 151   (TRP  131  - LEU  148  <=> ARG  134  - VAL  151 )                          
  62: s001-A em1q-A   150 - 191 <=>  190 - 231   (ILE  150  - GLN  191  <=> TYR  190  - ASP  231 )                          
  62: s001-A em1q-A   195 - 246 <=>  243 - 294   (THR  195  - ALA  246  <=> GLU  243  - ILE  294 )                          
  62: s001-A em1q-A   257 - 260 <=>  295 - 298   (LEU  257  - LEU  260  <=> LEU  295  - SER  298 )                          
  62: s001-A em1q-A   261 - 301 <=>  302 - 342   (GLU  261  - ASP  301  <=> ILE  302  - TRP  342 )                          
  62: s001-A em1q-A   303 - 307 <=>  343 - 347   (VAL  303  - TRP  307  <=> TYR  343  - ARG  347 )                          
  62: s001-A em1q-A   319 - 328 <=>  350 - 359   (THR  319  - THR  328  <=> ARG  350  - ARG  359 )                          
  62: s001-A em1q-A   352 - 357 <=>  367 - 372   (VAL  352  - ALA  357  <=> ARG  367  - ALA  372 )                          
  62: s001-A em1q-A   359 - 379 <=>  376 - 396   (CYS  359  - ILE  379  <=> PRO  376  - LEU  396 )                          
  63: s001-A eh83-A    14 -  23 <=>    7 -  16   (CYS   14  - GLN   23  <=> PRO    7  - ILE   16 )                          
  63: s001-A eh83-A    24 -  38 <=>   18 -  32   (LYS   24  - ASN   38  <=> ARG   18  - ARG   32 )                          
  63: s001-A eh83-A    47 -  62 <=>   36 -  51   (GLY   47  - CYS   62  <=> GLY   36  - MET   51 )                          
  63: s001-A eh83-A    63 -  72 <=>   53 -  62   (LEU   63  - GLY   72  <=> VAL   53  - TYR   62 )                          
  63: s001-A eh83-A    73 - 112 <=>   76 - 115   (PHE   73  - GLN  112  <=> ALA   76  - ARG  115 )                          
  63: s001-A eh83-A   116 - 149 <=>  116 - 149   (GLY  116  - GLN  149  <=> ARG  116  - THR  149 )                          
  63: s001-A eh83-A   150 - 191 <=>  190 - 231   (ILE  150  - GLN  191  <=> TYR  190  - ARG  231 )                          
  63: s001-A eh83-A   192 - 195 <=>  233 - 236   (ASN  192  - THR  195  <=> PHE  233  - LEU  236 )                          
  63: s001-A eh83-A   196 - 245 <=>  249 - 298   (THR  196  - GLU  245  <=> ASN  249  - ASP  298 )                          
  63: s001-A eh83-A   246 - 249 <=>  300 - 303   (ALA  246  - ASP  249  <=> MET  300  - THR  303 )                          
  63: s001-A eh83-A   261 - 301 <=>  308 - 348   (GLU  261  - ASP  301  <=> GLY  308  - TRP  348 )                          
  63: s001-A eh83-A   304 - 307 <=>  349 - 352   (GLN  304  - TRP  307  <=> TYR  349  - ASP  352 )                          
  63: s001-A eh83-A   319 - 328 <=>  356 - 365   (THR  319  - THR  328  <=> ARG  356  - ARG  365 )                          
  63: s001-A eh83-A   352 - 357 <=>  373 - 378   (VAL  352  - ALA  357  <=> ALA  373  - THR  378 )                          
  63: s001-A eh83-A   358 - 378 <=>  382 - 402   (ALA  358  - ALA  378  <=> PRO  382  - LEU  402 )                          
  64: s001-A ejdt-A    17 -  35 <=>   11 -  29   (VAL   17  - LEU   35  <=> MET   11  - VAL   29 )                          
  64: s001-A ejdt-A    51 -  72 <=>   30 -  51   (PHE   51  - GLY   72  <=> HIS   30  - ASP   51 )                          
  64: s001-A ejdt-A    73 - 145 <=>   65 - 137   (PHE   73  - ILE  145  <=> ASN   65  - CYS  137 )                          
  64: s001-A ejdt-A   146 - 149 <=>  139 - 142   (GLU  146  - GLN  149  <=> GLY  139  - THR  142 )                          
  64: s001-A ejdt-A   150 - 191 <=>  175 - 216   (ILE  150  - GLN  191  <=> PHE  175  - SER  216 )                          
  64: s001-A ejdt-A   193 - 247 <=>  219 - 273   (HIS  193  - GLY  247  <=> LYS  219  - ILE  273 )                          
  64: s001-A ejdt-A   260 - 301 <=>  280 - 321   (LEU  260  - ASP  301  <=> GLN  280  - TRP  321 )                          
  64: s001-A ejdt-A   303 - 307 <=>  322 - 326   (VAL  303  - TRP  307  <=> MET  322  - VAL  326 )                          
  64: s001-A ejdt-A   319 - 328 <=>  329 - 338   (THR  319  - THR  328  <=> GLN  329  - ARG  338 )                          
  64: s001-A ejdt-A   351 - 354 <=>  350 - 353   (THR  351  - ILE  354  <=> THR  350  - MET  353 )                          
  64: s001-A ejdt-A   356 - 379 <=>  354 - 377   (GLU  356  - ILE  379  <=> ASN  354  - GLY  377 )                          
  65: s001-A ejx9-A     7 -  10 <=>    4 -   7   (LEU    7  - VAL   10  <=> GLN    4  - PHE    7 )                          
  65: s001-A ejx9-A    14 -  34 <=>    9 -  29   (CYS   14  - ASN   34  <=> LEU    9  - ARG   29 )                          
  65: s001-A ejx9-A    46 -  49 <=>   30 -  33   (PHE   46  - GLN   49  <=> PRO   30  - VAL   33 )                          
  65: s001-A ejx9-A    50 -  62 <=>   37 -  49   (VAL   50  - CYS   62  <=> LEU   37  - VAL   49 )                          
  65: s001-A ejx9-A    63 -  72 <=>   51 -  60   (LEU   63  - GLY   72  <=> VAL   51  - ARG   60 )                          
  65: s001-A ejx9-A    73 - 149 <=>   73 - 149   (PHE   73  - GLN  149  <=> ASN   73  - CYS  149 )                          
  65: s001-A ejx9-A   150 - 191 <=>  181 - 222   (ILE  150  - GLN  191  <=> ASN  181  - ARG  222 )                          
  65: s001-A ejx9-A   195 - 245 <=>  239 - 289   (THR  195  - GLU  245  <=> TRP  239  - HIS  289 )                          
  65: s001-A ejx9-A   246 - 249 <=>  292 - 295   (ALA  246  - ASP  249  <=> TYR  292  - ASP  295 )                          
  65: s001-A ejx9-A   260 - 299 <=>  301 - 340   (LEU  260  - ASN  299  <=> ALA  301  - CYS  340 )                          
  65: s001-A ejx9-A   302 - 307 <=>  341 - 346   (LEU  302  - TRP  307  <=> ASN  341  - LEU  346 )                          
  65: s001-A ejx9-A   319 - 328 <=>  350 - 359   (THR  319  - THR  328  <=> LYS  350  - ARG  359 )                          
  65: s001-A ejx9-A   354 - 357 <=>  370 - 373   (ILE  354  - ALA  357  <=> ASN  370  - ALA  373 )                          
  65: s001-A ejx9-A   358 - 379 <=>  376 - 397   (ALA  358  - ILE  379  <=> LEU  376  - LYS  397 )                          
  66: s001-A egjp-A    14 -  48 <=>    2 -  36   (CYS   14  - HIS   48  <=> SER    2  - PRO   36 )                          
  66: s001-A egjp-A    49 -  57 <=>   39 -  47   (GLN   49  - PHE   57  <=> ASN   39  - ARG   47 )                          
  66: s001-A egjp-A    58 -  71 <=>   49 -  62   (TRP   58  - LYS   71  <=> TRP   49  - LEU   62 )                          
  66: s001-A egjp-A    74 -  79 <=>   93 -  98   (ILE   74  - SER   79  <=> THR   93  - ARG   98 )                          
  66: s001-A egjp-A    80 - 116 <=>  100 - 136   (LEU   80  - GLY  116  <=> VAL  100  - GLY  136 )                          
  66: s001-A egjp-A   119 - 123 <=>  137 - 141   (PHE  119  - VAL  123  <=> LYS  137  - ILE  141 )                          
  66: s001-A egjp-A   126 - 149 <=>  142 - 165   (ALA  126  - GLN  149  <=> ASN  142  - GLN  165 )                          
  66: s001-A egjp-A   150 - 160 <=>  176 - 186   (ILE  150  - CYS  160  <=> ASP  176  - PHE  186 )                          
  66: s001-A egjp-A   161 - 183 <=>  188 - 210   (LEU  161  - VAL  183  <=> CYS  188  - ASP  210 )                          
  66: s001-A egjp-A   186 - 189 <=>  211 - 214   (ASN  186  - PHE  189  <=> ILE  211  - PRO  214 )                          
  66: s001-A egjp-A   198 - 237 <=>  215 - 254   (GLU  198  - GLY  237  <=> HIS  215  - PHE  254 )                          
  66: s001-A egjp-A   256 - 259 <=>  264 - 267   (VAL  256  - ARG  259  <=> LEU  264  - GLN  267 )                          
  66: s001-A egjp-A   268 - 273 <=>  276 - 281   (PHE  268  - LEU  273  <=> SER  276  - PHE  281 )                          
  66: s001-A egjp-A   276 - 297 <=>  282 - 303   (GLY  276  - TRP  297  <=> ILE  282  - GLN  303 )                          
  66: s001-A egjp-A   299 - 303 <=>  304 - 308   (ASN  299  - VAL  303  <=> PHE  304  - PHE  308 )                          
  66: s001-A egjp-A   315 - 329 <=>  309 - 323   (CYS  315  - GLY  329  <=> LYS  309  - VAL  323 )                          
  66: s001-A egjp-A   349 - 354 <=>  328 - 333   (GLN  349  - ILE  354  <=> VAL  328  - PHE  333 )                          
  66: s001-A egjp-A   356 - 385 <=>  338 - 367   (GLU  356  - ILE  385  <=> LEU  338  - ARG  367 )                          
  66: s001-A egjp-A   386 - 390 <=>  371 - 375   (GLY  386  - ARG  390  <=> PHE  371  - ASN  375 )                          
  67: s001-A efrd-A    15 -  19 <=>   12 -  16   (HIS   15  - TYR   19  <=> ILE   12  - PRO   16 )                          
  67: s001-A efrd-A    21 -  32 <=>   17 -  28   (ASP   21  - LEU   32  <=> LYS   17  - TYR   28 )                          
  67: s001-A efrd-A    33 -  36 <=>   33 -  36   (TYR   33  - LEU   36  <=> ASN   33  - PRO   36 )                          
  67: s001-A efrd-A    45 -  72 <=>   37 -  64   (GLY   45  - GLY   72  <=> ARG   37  - ALA   64 )                          
  67: s001-A efrd-A    73 - 104 <=>   80 - 111   (PHE   73  - MET  104  <=> ALA   80  - THR  111 )                          
  67: s001-A efrd-A   105 - 110 <=>  114 - 119   (ALA  105  - ARG  110  <=> GLY  114  - SER  119 )                          
  67: s001-A efrd-A   112 - 115 <=>  120 - 123   (GLN  112  - MET  115  <=> LEU  120  - PHE  123 )                          
  67: s001-A efrd-A   116 - 123 <=>  134 - 141   (GLY  116  - VAL  123  <=> LEU  134  - LEU  141 )                          
  67: s001-A efrd-A   124 - 148 <=>  143 - 167   (LYS  124  - LEU  148  <=> ASN  143  - CYS  167 )                          
  67: s001-A efrd-A   150 - 191 <=>  213 - 254   (ILE  150  - GLN  191  <=> PHE  213  - ASN  254 )                          
  67: s001-A efrd-A   192 - 245 <=>  259 - 312   (ASN  192  - GLU  245  <=> ILE  259  - LYS  312 )                          
  67: s001-A efrd-A   246 - 249 <=>  315 - 318   (ALA  246  - ASP  249  <=> THR  315  - GLU  318 )                          
  67: s001-A efrd-A   261 - 301 <=>  324 - 364   (GLU  261  - ASP  301  <=> MET  324  - TRP  364 )                          
  67: s001-A efrd-A   303 - 307 <=>  365 - 369   (VAL  303  - TRP  307  <=> TYR  365  - ARG  369 )                          
  67: s001-A efrd-A   319 - 328 <=>  372 - 381   (THR  319  - THR  328  <=> LYS  372  - PHE  381 )                          
  67: s001-A efrd-A   351 - 354 <=>  392 - 395   (THR  351  - ILE  354  <=> GLY  392  - SER  395 )                          
  67: s001-A efrd-A   356 - 381 <=>  396 - 421   (GLU  356  - ASN  381  <=> LEU  396  - LYS  421 )                          
  68: s001-A efj3-A    14 -  36 <=>    5 -  27   (CYS   14  - LEU   36  <=> LYS    5  - SER   27 )                          
  68: s001-A efj3-A    45 -  48 <=>   28 -  31   (GLY   45  - HIS   48  <=> LEU   28  - GLU   31 )                          
  68: s001-A efj3-A    50 -  62 <=>   40 -  52   (VAL   50  - CYS   62  <=> VAL   40  - ILE   52 )                          
  68: s001-A efj3-A    63 -  72 <=>   54 -  63   (LEU   63  - GLY   72  <=> PHE   54  - GLU   63 )                          
  68: s001-A efj3-A    73 - 107 <=>   76 - 110   (PHE   73  - VAL  107  <=> VAL   76  - ALA  110 )                          
  68: s001-A efj3-A   109 - 113 <=>  111 - 115   (ARG  109  - PHE  113  <=> PRO  111  - LEU  115 )                          
  68: s001-A efj3-A   115 - 123 <=>  116 - 124   (MET  115  - VAL  123  <=> HIS  116  - TRP  124 )                          
  68: s001-A efj3-A   124 - 148 <=>  126 - 150   (LYS  124  - LEU  148  <=> ARG  126  - CYS  150 )                          
  68: s001-A efj3-A   150 - 191 <=>  181 - 222   (ILE  150  - GLN  191  <=> TYR  181  - GLU  222 )                          
  68: s001-A efj3-A   195 - 238 <=>  228 - 271   (THR  195  - VAL  238  <=> ASN  228  - ILE  271 )                          
  68: s001-A efj3-A   239 - 243 <=>  273 - 277   (PHE  239  - VAL  243  <=> CYS  273  - TYR  277 )                          
  68: s001-A efj3-A   258 - 261 <=>  280 - 283   (LEU  258  - GLU  261  <=> GLN  280  - GLY  283 )                          
  68: s001-A efj3-A   262 - 299 <=>  292 - 329   (PHE  262  - ASN  299  <=> ILE  292  - THR  329 )                          
  68: s001-A efj3-A   302 - 308 <=>  330 - 336   (LEU  302  - SER  308  <=> ASN  330  - PRO  336 )                          
  68: s001-A efj3-A   318 - 328 <=>  341 - 351   (ILE  318  - THR  328  <=> LEU  341  - LYS  351 )                          
  68: s001-A efj3-A   351 - 354 <=>  359 - 362   (THR  351  - ILE  354  <=> ASN  359  - ALA  362 )                          
  68: s001-A efj3-A   356 - 380 <=>  363 - 387   (GLU  356  - ALA  380  <=> VAL  363  - ASN  387 )                          
  69: s001-A eh6u-A    15 -  20 <=>    1 -   6   (HIS   15  - PHE   20  <=> MET    1  - PHE    6 )                          
  69: s001-A eh6u-A    23 -  31 <=>    7 -  15   (GLN   23  - GLY   31  <=> TYR    7  - GLN   15 )                          
  69: s001-A eh6u-A    32 -  36 <=>   19 -  23   (LEU   32  - LEU   36  <=> VAL   19  - PRO   23 )                          
  69: s001-A eh6u-A    48 -  72 <=>   30 -  54   (HIS   48  - GLY   72  <=> GLN   30  - PHE   54 )                          
  69: s001-A eh6u-A    75 - 104 <=>   71 - 100   (ILE   75  - MET  104  <=> PHE   71  - MET  100 )                          
  69: s001-A eh6u-A   105 - 109 <=>  102 - 106   (ALA  105  - ARG  109  <=> SER  102  - GLY  106 )                          
  69: s001-A eh6u-A   115 - 134 <=>  108 - 127   (MET  115  - ALA  134  <=> LYS  108  - ARG  127 )                          
  69: s001-A eh6u-A   135 - 148 <=>  129 - 142   (ILE  135  - LEU  148  <=> SER  129  - LEU  142 )                          
  69: s001-A eh6u-A   150 - 191 <=>  173 - 214   (ILE  150  - GLN  191  <=> TYR  173  - LYS  214 )                          
  69: s001-A eh6u-A   195 - 242 <=>  223 - 270   (THR  195  - ALA  242  <=> ASP  223  - ASN  270 )                          
  69: s001-A eh6u-A   243 - 247 <=>  272 - 276   (VAL  243  - GLY  247  <=> TYR  272  - THR  276 )                          
  69: s001-A eh6u-A   248 - 251 <=>  278 - 281   (PHE  248  - ASP  251  <=> SER  278  - ASN  281 )                          
  69: s001-A eh6u-A   261 - 301 <=>  287 - 327   (GLU  261  - ASP  301  <=> MET  287  - TRP  327 )                          
  69: s001-A eh6u-A   303 - 307 <=>  328 - 332   (VAL  303  - TRP  307  <=> THR  328  - ARG  332 )                          
  69: s001-A eh6u-A   319 - 328 <=>  335 - 344   (THR  319  - THR  328  <=> ARG  335  - ARG  344 )                          
  69: s001-A eh6u-A   350 - 353 <=>  356 - 359   (ASP  350  - LEU  353  <=> PRO  356  - ALA  359 )                          
  69: s001-A eh6u-A   356 - 379 <=>  361 - 384   (GLU  356  - ILE  379  <=> SER  361  - SER  384 )                          
  70: s001-A edxo-A     7 -  11 <=>   27 -  31   (LEU    7  - LEU   11  <=> GLU   27  - LEU   31 )                          
  70: s001-A edxo-A    14 -  17 <=>   32 -  35   (CYS   14  - VAL   17  <=> ILE   32  - LEU   35 )                          
  70: s001-A edxo-A    19 -  35 <=>   36 -  52   (TYR   19  - LEU   35  <=> ALA   36  - ASN   52 )                          
  70: s001-A edxo-A    46 -  49 <=>   53 -  56   (PHE   46  - GLN   49  <=> LYS   53  - ALA   56 )                          
  70: s001-A edxo-A    50 -  72 <=>   60 -  82   (VAL   50  - GLY   72  <=> LEU   60  - ALA   82 )                          
  70: s001-A edxo-A    73 - 104 <=>   95 - 126   (PHE   73  - MET  104  <=> ASP   95  - PHE  126 )                          
  70: s001-A edxo-A   106 - 109 <=>  127 - 130   (LYS  106  - ARG  109  <=> GLU  127  - ASN  130 )                          
  70: s001-A edxo-A   110 - 113 <=>  132 - 135   (ARG  110  - PHE  113  <=> GLU  132  - PRO  135 )                          
  70: s001-A edxo-A   116 - 149 <=>  139 - 172   (GLY  116  - GLN  149  <=> ASP  139  - PHE  172 )                          
  70: s001-A edxo-A   150 - 191 <=>  206 - 247   (ILE  150  - GLN  191  <=> TYR  206  - LYS  247 )                          
  70: s001-A edxo-A   193 - 196 <=>  250 - 253   (HIS  193  - THR  196  <=> ASP  250  - VAL  253 )                          
  70: s001-A edxo-A   197 - 245 <=>  256 - 304   (LYS  197  - GLU  245  <=> LYS  256  - GLU  304 )                          
  70: s001-A edxo-A   256 - 259 <=>  310 - 313   (VAL  256  - ARG  259  <=> ALA  310  - PRO  313 )                          
  70: s001-A edxo-A   260 - 301 <=>  315 - 356   (LEU  260  - ASP  301  <=> MET  315  - ASP  356 )                          
  70: s001-A edxo-A   303 - 307 <=>  357 - 361   (VAL  303  - TRP  307  <=> TRP  357  - SER  361 )                          
  70: s001-A edxo-A   319 - 328 <=>  365 - 374   (THR  319  - THR  328  <=> GLN  365  - ARG  374 )                          
  70: s001-A edxo-A   354 - 357 <=>  385 - 388   (ILE  354  - ALA  357  <=> PRO  385  - PRO  388 )                          
  70: s001-A edxo-A   358 - 379 <=>  391 - 412   (ALA  358  - ILE  379  <=> LEU  391  - MET  412 )                          
  71: s001-A ekwq-A     6 -  10 <=>    1 -   5   (PRO    6  - VAL   10  <=> MET    1  - ARG    5 )                          
  71: s001-A ekwq-A    14 -  20 <=>    6 -  12   (CYS   14  - PHE   20  <=> LYS    6  - LEU   12 )                          
  71: s001-A ekwq-A    23 -  28 <=>   13 -  18   (GLN   23  - GLN   28  <=> TYR   13  - LEU   18 )                          
  71: s001-A ekwq-A    29 -  34 <=>   22 -  27   (LEU   29  - ASN   34  <=> LEU   22  - GLY   27 )                          
  71: s001-A ekwq-A    47 -  62 <=>   28 -  43   (GLY   47  - CYS   62  <=> ASP   28  - ILE   43 )                          
  71: s001-A ekwq-A    63 -  72 <=>   45 -  54   (LEU   63  - GLY   72  <=> ILE   45  - GLY   54 )                          
  71: s001-A ekwq-A    75 - 108 <=>   68 - 101   (ILE   75  - HIS  108  <=> HIS   68  - ASP  101 )                          
  71: s001-A ekwq-A   110 - 113 <=>  102 - 105   (ARG  110  - PHE  113  <=> SER  102  - GLU  105 )                          
  71: s001-A ekwq-A   116 - 123 <=>  106 - 113   (GLY  116  - VAL  123  <=> SER  106  - PHE  113 )                          
  71: s001-A ekwq-A   124 - 149 <=>  115 - 140   (LYS  124  - GLN  149  <=> GLN  115  - THR  140 )                          
  71: s001-A ekwq-A   150 - 191 <=>  172 - 213   (ILE  150  - GLN  191  <=> PHE  172  - ARG  213 )                          
  71: s001-A ekwq-A   194 - 238 <=>  220 - 264   (PHE  194  - VAL  238  <=> LEU  220  - ASN  264 )                          
  71: s001-A ekwq-A   239 - 243 <=>  266 - 270   (PHE  239  - VAL  243  <=> SER  266  - ILE  270 )                          
  71: s001-A ekwq-A   258 - 261 <=>  273 - 276   (LEU  258  - GLU  261  <=> LEU  273  - ALA  276 )                          
  71: s001-A ekwq-A   262 - 299 <=>  283 - 320   (PHE  262  - ASN  299  <=> LEU  283  - SER  320 )                          
  71: s001-A ekwq-A   302 - 307 <=>  321 - 326   (LEU  302  - TRP  307  <=> ASN  321  - ASP  326 )                          
  71: s001-A ekwq-A   319 - 328 <=>  330 - 339   (THR  319  - THR  328  <=> ASN  330  - LEU  339 )                          
  71: s001-A ekwq-A   350 - 353 <=>  343 - 346   (ASP  350  - LEU  353  <=> PRO  343  - ILE  346 )                          
  71: s001-A ekwq-A   354 - 357 <=>  350 - 353   (ILE  354  - ALA  357  <=> GLY  350  - GLY  353 )                          
  71: s001-A ekwq-A   358 - 379 <=>  357 - 378   (ALA  358  - ILE  379  <=> SER  357  - VAL  378 )                          
  72: s001-A ek22-A    17 -  26 <=>    1 -  10   (VAL   17  - VAL   26  <=> MET    1  - PHE   10 )                          
  72: s001-A ek22-A    27 -  33 <=>   12 -  18   (CYS   27  - TYR   33  <=> TYR   12  - ARG   18 )                          
  72: s001-A ek22-A    35 -  38 <=>   20 -  23   (LEU   35  - ASN   38  <=> TYR   20  - GLY   23 )                          
  72: s001-A ek22-A    48 -  62 <=>   29 -  43   (HIS   48  - CYS   62  <=> ASN   29  - ASN   43 )                          
  72: s001-A ek22-A    63 -  72 <=>   45 -  54   (LEU   63  - GLY   72  <=> SER   45  - TYR   54 )                          
  72: s001-A ek22-A    73 - 109 <=>   70 - 106   (PHE   73  - ARG  109  <=> ALA   70  - PRO  106 )                          
  72: s001-A ek22-A   116 - 119 <=>  109 - 112   (GLY  116  - PHE  119  <=> LEU  109  - GLU  112 )                          
  72: s001-A ek22-A   120 - 130 <=>  114 - 124   (CYS  120  - SER  130  <=> ARG  114  - CYS  124 )                          
  72: s001-A ek22-A   131 - 149 <=>  126 - 144   (TRP  131  - GLN  149  <=> ARG  126  - LEU  144 )                          
  72: s001-A ek22-A   150 - 188 <=>  186 - 224   (ILE  150  - ILE  188  <=> LEU  186  - SER  224 )                          
  72: s001-A ek22-A   189 - 192 <=>  226 - 229   (PHE  189  - ASN  192  <=> GLU  226  - GLU  229 )                          
  72: s001-A ek22-A   196 - 246 <=>  234 - 284   (THR  196  - ALA  246  <=> TRP  234  - MET  284 )                          
  72: s001-A ek22-A   257 - 260 <=>  286 - 289   (LEU  257  - LEU  260  <=> VAL  286  - PRO  289 )                          
  72: s001-A ek22-A   261 - 301 <=>  293 - 333   (GLU  261  - ASP  301  <=> VAL  293  - TRP  333 )                          
  72: s001-A ek22-A   303 - 307 <=>  334 - 338   (VAL  303  - TRP  307  <=> TYR  334  - VAL  338 )                          
  72: s001-A ek22-A   319 - 328 <=>  341 - 350   (THR  319  - THR  328  <=> LYS  341  - ARG  350 )                          
  72: s001-A ek22-A   351 - 354 <=>  361 - 364   (THR  351  - ILE  354  <=> ILE  361  - ASP  364 )                          
  72: s001-A ek22-A   356 - 381 <=>  365 - 390   (GLU  356  - ASN  381  <=> ILE  365  - GLN  390 )                          
  73: s001-A eepd-A    18 -  22 <=>    4 -   8   (SER   18  - TYR   22  <=> SER    4  - TYR    8 )                          
  73: s001-A eepd-A    24 -  33 <=>    9 -  18   (LYS   24  - TYR   33  <=> LEU    9  - VAL   18 )                          
  73: s001-A eepd-A    35 -  39 <=>   19 -  23   (LEU   35  - GLU   39  <=> PRO   19  - SER   23 )                          
  73: s001-A eepd-A    45 -  49 <=>   27 -  31   (GLY   45  - GLN   49  <=> SER   27  - GLN   31 )                          
  73: s001-A eepd-A    50 -  71 <=>   33 -  54   (VAL   50  - LYS   71  <=> VAL   33  - GLN   54 )                          
  73: s001-A eepd-A    76 - 116 <=>   65 - 105   (ASP   76  - GLY  116  <=> ASN   65  - GLN  105 )                          
  73: s001-A eepd-A   117 - 124 <=>  109 - 116   (THR  117  - LYS  124  <=> LYS  109  - LYS  116 )                          
  73: s001-A eepd-A   125 - 149 <=>  118 - 142   (ARG  125  - GLN  149  <=> GLN  118  - LEU  142 )                          
  73: s001-A eepd-A   150 - 192 <=>  145 - 187   (ILE  150  - ASN  192  <=> SER  145  - VAL  187 )                          
  73: s001-A eepd-A   193 - 219 <=>  205 - 231   (HIS  193  - ASP  219  <=> ARG  205  - ASP  231 )                          
  73: s001-A eepd-A   220 - 246 <=>  233 - 259   (ILE  220  - ALA  246  <=> PHE  233  - LEU  259 )                          
  73: s001-A eepd-A   256 - 259 <=>  260 - 263   (VAL  256  - ARG  259  <=> VAL  260  - TYR  263 )                          
  73: s001-A eepd-A   261 - 267 <=>  267 - 273   (GLU  261  - TYR  267  <=> TYR  267  - SER  273 )                          
  73: s001-A eepd-A   268 - 301 <=>  275 - 308   (PHE  268  - ASP  301  <=> PHE  275  - CYS  308 )                          
  73: s001-A eepd-A   304 - 307 <=>  316 - 319   (GLN  304  - TRP  307  <=> THR  316  - LYS  319 )                          
  73: s001-A eepd-A   321 - 329 <=>  324 - 332   (VAL  321  - GLY  329  <=> GLU  324  - ASN  332 )                          
  73: s001-A eepd-A   351 - 354 <=>  340 - 343   (THR  351  - ILE  354  <=> GLY  340  - SER  343 )                          
  73: s001-A eepd-A   355 - 377 <=>  347 - 369   (LEU  355  - ILE  377  <=> SER  347  - VAL  369 )                          
  74: s001-A ehao-A     8 -  11 <=>    1 -   4   (HIS    8  - LEU   11  <=> MET    1  - LEU    4 )                          
  74: s001-A ehao-A    15 -  30 <=>    5 -  20   (HIS   15  - LEU   30  <=> ARG    5  - THR   20 )                          
  74: s001-A ehao-A    31 -  35 <=>   22 -  26   (GLY   31  - LEU   35  <=> GLY   22  - PHE   26 )                          
  74: s001-A ehao-A    46 -  49 <=>   27 -  30   (PHE   46  - GLN   49  <=> HIS   27  - LYS   30 )                          
  74: s001-A ehao-A    50 -  72 <=>   37 -  59   (VAL   50  - GLY   72  <=> LEU   37  - ARG   59 )                          
  74: s001-A ehao-A    74 -  78 <=>   76 -  80   (ILE   74  - GLY   78  <=> GLN   76  - PHE   80 )                          
  74: s001-A ehao-A    79 - 109 <=>   82 - 112   (SER   79  - ARG  109  <=> TYR   82  - PRO  112 )                          
  74: s001-A ehao-A   117 - 120 <=>  116 - 119   (THR  117  - CYS  120  <=> GLN  116  - ARG  119 )                          
  74: s001-A ehao-A   121 - 127 <=>  121 - 127   (VAL  121  - PHE  127  <=> TYR  121  - TYR  127 )                          
  74: s001-A ehao-A   129 - 149 <=>  128 - 148   (SER  129  - GLN  149  <=> LEU  128  - LEU  148 )                          
  74: s001-A ehao-A   150 - 191 <=>  191 - 232   (ILE  150  - GLN  191  <=> TYR  191  - SER  232 )                          
  74: s001-A ehao-A   195 - 246 <=>  239 - 290   (THR  195  - ALA  246  <=> THR  239  - THR  290 )                          
  74: s001-A ehao-A   257 - 260 <=>  291 - 294   (LEU  257  - LEU  260  <=> VAL  291  - GLY  294 )                          
  74: s001-A ehao-A   261 - 301 <=>  299 - 339   (GLU  261  - ASP  301  <=> GLY  299  - TRP  339 )                          
  74: s001-A ehao-A   303 - 307 <=>  340 - 344   (VAL  303  - TRP  307  <=> TYR  340  - LEU  344 )                          
  74: s001-A ehao-A   319 - 328 <=>  347 - 356   (THR  319  - THR  328  <=> LYS  347  - GLN  356 )                          
  74: s001-A ehao-A   353 - 357 <=>  366 - 370   (LEU  353  - ALA  357  <=> ARG  366  - ILE  370 )                          
  74: s001-A ehao-A   359 - 381 <=>  374 - 396   (CYS  359  - ASN  381  <=> ASP  374  - LYS  396 )                          
  75: s001-A ehy8-A     2 -   5 <=>    4 -   7   (PRO    2  - ALA    5  <=> VAL    4  - MET    7 )                          
  75: s001-A ehy8-A     7 -  10 <=>    9 -  12   (LEU    7  - VAL   10  <=> GLU    9  - TYR   12 )                          
  75: s001-A ehy8-A    15 -  23 <=>   13 -  21   (HIS   15  - GLN   23  <=> VAL   13  - LEU   21 )                          
  75: s001-A ehy8-A    24 -  33 <=>   23 -  32   (LYS   24  - TYR   33  <=> VAL   23  - ASP   32 )                          
  75: s001-A ehy8-A    35 -  38 <=>   34 -  37   (LEU   35  - ASN   38  <=> TYR   34  - GLY   37 )                          
  75: s001-A ehy8-A    45 -  72 <=>   38 -  65   (GLY   45  - GLY   72  <=> ARG   38  - THR   65 )                          
  75: s001-A ehy8-A    73 - 109 <=>   82 - 118   (PHE   73  - ARG  109  <=> LEU   82  - PRO  118 )                          
  75: s001-A ehy8-A   117 - 120 <=>  123 - 126   (THR  117  - CYS  120  <=> LYS  123  - GLU  126 )                          
  75: s001-A ehy8-A   121 - 134 <=>  128 - 141   (VAL  121  - ALA  134  <=> TYR  128  - THR  141 )                          
  75: s001-A ehy8-A   135 - 149 <=>  143 - 157   (ILE  135  - GLN  149  <=> GLY  143  - LEU  157 )                          
  75: s001-A ehy8-A   150 - 191 <=>  199 - 240   (ILE  150  - GLN  191  <=> TYR  199  - GLU  240 )                          
  75: s001-A ehy8-A   195 - 241 <=>  251 - 297   (THR  195  - ARG  241  <=> GLY  251  - LEU  297 )                          
  75: s001-A ehy8-A   242 - 247 <=>  299 - 304   (ALA  242  - GLY  247  <=> GLY  299  - ILE  304 )                          
  75: s001-A ehy8-A   261 - 300 <=>  311 - 350   (GLU  261  - GLN  300  <=> PHE  311  - ASP  350 )                          
  75: s001-A ehy8-A   303 - 307 <=>  351 - 355   (VAL  303  - TRP  307  <=> TRP  351  - ASP  355 )                          
  75: s001-A ehy8-A   319 - 328 <=>  359 - 368   (THR  319  - THR  328  <=> LYS  359  - ARG  368 )                          
  75: s001-A ehy8-A   354 - 357 <=>  379 - 382   (ILE  354  - ALA  357  <=> VAL  379  - ASP  382 )                          
  75: s001-A ehy8-A   358 - 380 <=>  385 - 407   (ALA  358  - ALA  380  <=> MET  385  - GLN  407 )                          
  76: s001-A elmc-A     7 -  11 <=>   11 -  15   (LEU    7  - LEU   11  <=> LEU   11  - PHE   15 )                          
  76: s001-A elmc-A    15 -  34 <=>   16 -  35   (HIS   15  - ASN   34  <=> ARG   16  - LEU   35 )                          
  76: s001-A elmc-A    48 -  62 <=>   43 -  57   (HIS   48  - CYS   62  <=> TRP   43  - VAL   57 )                          
  76: s001-A elmc-A    63 -  72 <=>   59 -  68   (LEU   63  - GLY   72  <=> ILE   59  - THR   68 )                          
  76: s001-A elmc-A    74 -  78 <=>   84 -  88   (ILE   74  - GLY   78  <=> TYR   84  - PRO   88 )                          
  76: s001-A elmc-A    79 - 108 <=>   90 - 119   (SER   79  - HIS  108  <=> ASN   90  - ASP  119 )                          
  76: s001-A elmc-A   110 - 113 <=>  120 - 123   (ARG  110  - PHE  113  <=> ILE  120  - THR  123 )                          
  76: s001-A elmc-A   116 - 149 <=>  124 - 157   (GLY  116  - GLN  149  <=> LYS  124  - LEU  157 )                          
  76: s001-A elmc-A   150 - 191 <=>  185 - 226   (ILE  150  - GLN  191  <=> THR  185  - THR  226 )                          
  76: s001-A elmc-A   195 - 248 <=>  234 - 287   (THR  195  - PHE  248  <=> GLY  234  - PHE  287 )                          
  76: s001-A elmc-A   260 - 300 <=>  293 - 333   (LEU  260  - GLN  300  <=> GLU  293  - LYS  333 )                          
  76: s001-A elmc-A   303 - 307 <=>  334 - 338   (VAL  303  - TRP  307  <=> TRP  334  - GLU  338 )                          
  76: s001-A elmc-A   319 - 328 <=>  342 - 351   (THR  319  - THR  328  <=> ARG  342  - ASN  351 )                          
  76: s001-A elmc-A   354 - 357 <=>  362 - 365   (ILE  354  - ALA  357  <=> GLY  362  - PRO  365 )                          
  76: s001-A elmc-A   358 - 379 <=>  368 - 389   (ALA  358  - ILE  379  <=> LEU  368  - ASP  389 )                          
  76: s001-A elmc-A   422 - 425 <=>  394 - 397   (SER  422  - LEU  425  <=> LEU  394  - GLU  397 )                          
  77: s001-A emow-A    19 -  41 <=>    1 -  23   (TYR   19  - THR   41  <=> MET    1  - GLU   23 )                          
  77: s001-A emow-A    47 -  67 <=>   28 -  48   (GLY   47  - LEU   67  <=> LEU   28  - ASN   48 )                          
  77: s001-A emow-A    68 -  74 <=>   50 -  56   (ILE   68  - ILE   74  <=> SER   50  - CYS   56 )                          
  77: s001-A emow-A    75 -  94 <=>   68 -  87   (ILE   75  - LYS   94  <=> SER   68  - SER   87 )                          
  77: s001-A emow-A    95 - 117 <=>   89 - 111   (ARG   95  - THR  117  <=> TYR   89  - LYS  111 )                          
  77: s001-A emow-A   122 - 148 <=>  128 - 154   (SER  122  - LEU  148  <=> HIS  128  - LEU  154 )                          
  77: s001-A emow-A   149 - 160 <=>  157 - 168   (GLN  149  - CYS  160  <=> THR  157  - VAL  168 )                          
  77: s001-A emow-A   161 - 191 <=>  170 - 200   (LEU  161  - GLN  191  <=> SER  170  - LEU  200 )                          
  77: s001-A emow-A   195 - 246 <=>  295 - 346   (THR  195  - ALA  246  <=> SER  295  - ASN  346 )                          
  77: s001-A emow-A   256 - 259 <=>  347 - 350   (VAL  256  - ARG  259  <=> PHE  347  - GLY  350 )                          
  77: s001-A emow-A   261 - 274 <=>  356 - 369   (GLU  261  - LEU  274  <=> LEU  356  - THR  369 )                          
  77: s001-A emow-A   275 - 309 <=>  371 - 405   (ILE  275  - SER  309  <=> MET  371  - PHE  405 )                          
  77: s001-A emow-A   310 - 329 <=>  407 - 426   (ILE  310  - GLY  329  <=> LEU  407  - TRP  426 )                          
  77: s001-A emow-A   350 - 353 <=>  436 - 439   (ASP  350  - LEU  353  <=> GLY  436  - ALA  439 )                          
  77: s001-A emow-A   354 - 383 <=>  442 - 471   (ILE  354  - PHE  383  <=> TYR  442  - GLU  471 )                          
  78: s001-A ehif-A    17 -  31 <=>    3 -  17   (VAL   17  - GLY   31  <=> ALA    3  - GLY   17 )                          
  78: s001-A ehif-A    33 -  37 <=>   18 -  22   (TYR   33  - TYR   37  <=> PHE   18  - THR   22 )                          
  78: s001-A ehif-A    44 -  49 <=>   23 -  28   (PHE   44  - GLN   49  <=> PRO   23  - LYS   28 )                          
  78: s001-A ehif-A    52 -  62 <=>   29 -  39   (VAL   52  - CYS   62  <=> HIS   29  - SER   39 )                          
  78: s001-A ehif-A    63 -  72 <=>   41 -  50   (LEU   63  - GLY   72  <=> ILE   41  - TYR   50 )                          
  78: s001-A ehif-A    74 -  79 <=>   64 -  69   (ILE   74  - SER   79  <=> ASN   64  - MET   69 )                          
  78: s001-A ehif-A    80 - 113 <=>   71 - 104   (LEU   80  - PHE  113  <=> GLY   71  - ALA  104 )                          
  78: s001-A ehif-A   116 - 149 <=>  105 - 138   (GLY  116  - GLN  149  <=> THR  105  - ALA  138 )                          
  78: s001-A ehif-A   150 - 192 <=>  179 - 221   (ILE  150  - ASN  192  <=> TYR  179  - LYS  221 )                          
  78: s001-A ehif-A   196 - 199 <=>  224 - 227   (THR  196  - ARG  199  <=> ASN  224  - ASP  227 )                          
  78: s001-A ehif-A   201 - 245 <=>  228 - 272   (LYS  201  - GLU  245  <=> SER  228  - ARG  272 )                          
  78: s001-A ehif-A   246 - 249 <=>  274 - 277   (ALA  246  - ASP  249  <=> SER  274  - GLY  277 )                          
  78: s001-A ehif-A   261 - 301 <=>  282 - 322   (GLU  261  - ASP  301  <=> VAL  282  - ASN  322 )                          
  78: s001-A ehif-A   303 - 306 <=>  323 - 326   (VAL  303  - SER  306  <=> TRP  323  - MET  326 )                          
  78: s001-A ehif-A   315 - 328 <=>  327 - 340   (CYS  315  - THR  328  <=> THR  327  - ARG  340 )                          
  78: s001-A ehif-A   354 - 357 <=>  351 - 354   (ILE  354  - ALA  357  <=> MET  351  - VAL  354 )                          
  78: s001-A ehif-A   358 - 380 <=>  356 - 378   (ALA  358  - ALA  380  <=> LEU  356  - ARG  378 )                          
  79: s001-A el2g-A    15 -  30 <=>    1 -  16   (HIS   15  - LEU   30  <=> MET    1  - ALA   16 )                          
  79: s001-A el2g-A    31 -  36 <=>   18 -  23   (GLY   31  - LEU   36  <=> GLN   18  - THR   23 )                          
  79: s001-A el2g-A    37 -  40 <=>   27 -  30   (TYR   37  - ASP   40  <=> ARG   27  - LEU   30 )                          
  79: s001-A el2g-A    46 -  50 <=>   31 -  35   (PHE   46  - VAL   50  <=> GLU   31  - ASN   35 )                          
  79: s001-A el2g-A    51 -  72 <=>   38 -  59   (PHE   51  - GLY   72  <=> LYS   38  - TYR   59 )                          
  79: s001-A el2g-A    76 - 113 <=>   83 - 120   (ASP   76  - PHE  113  <=> MET   83  - HIS  120 )                          
  79: s001-A el2g-A   119 - 123 <=>  121 - 125   (PHE  119  - VAL  123  <=> ARG  121  - ILE  125 )                          
  79: s001-A el2g-A   124 - 149 <=>  127 - 152   (LYS  124  - GLN  149  <=> HIS  127  - SER  152 )                          
  79: s001-A el2g-A   150 - 191 <=>  194 - 235   (ILE  150  - GLN  191  <=> VAL  194  - THR  235 )                          
  79: s001-A el2g-A   196 - 235 <=>  240 - 279   (THR  196  - GLN  235  <=> ASN  240  - SER  279 )                          
  79: s001-A el2g-A   236 - 247 <=>  281 - 292   (SER  236  - GLY  247  <=> ILE  281  - MET  292 )                          
  79: s001-A el2g-A   260 - 300 <=>  297 - 337   (LEU  260  - GLN  300  <=> THR  297  - ASN  337 )                          
  79: s001-A el2g-A   303 - 307 <=>  338 - 342   (VAL  303  - TRP  307  <=> TRP  338  - ASP  342 )                          
  79: s001-A el2g-A   316 - 328 <=>  343 - 355   (LYS  316  - THR  328  <=> LEU  343  - ARG  355 )                          
  79: s001-A el2g-A   353 - 357 <=>  365 - 369   (LEU  353  - ALA  357  <=> TYR  365  - PRO  369 )                          
  79: s001-A el2g-A   358 - 378 <=>  373 - 393   (ALA  358  - ALA  378  <=> THR  373  - LYS  393 )                          
  80: s001-A eg6r-A    15 -  39 <=>    2 -  26   (HIS   15  - GLU   39  <=> ASP    2  - PRO   26 )                          
  80: s001-A eg6r-A    40 -  43 <=>   31 -  34   (ASP   40  - LYS   43  <=> GLU   31  - LEU   34 )                          
  80: s001-A eg6r-A    45 -  72 <=>   35 -  62   (GLY   45  - GLY   72  <=> LEU   35  - GLN   62 )                          
  80: s001-A eg6r-A    74 -  79 <=>   85 -  90   (ILE   74  - SER   79  <=> PHE   85  - GLY   90 )                          
  80: s001-A eg6r-A    80 - 116 <=>   92 - 128   (LEU   80  - GLY  116  <=> ARG   92  - ARG  128 )                          
  80: s001-A eg6r-A   118 - 123 <=>  129 - 134   (THR  118  - VAL  123  <=> VAL  129  - MET  134 )                          
  80: s001-A eg6r-A   124 - 147 <=>  136 - 159   (LYS  124  - SER  147  <=> ILE  136  - LEU  159 )                          
  80: s001-A eg6r-A   149 - 191 <=>  171 - 213   (GLN  149  - GLN  191  <=> ARG  171  - GLN  213 )                          
  80: s001-A eg6r-A   195 - 243 <=>  233 - 281   (THR  195  - VAL  243  <=> LEU  233  - CYS  281 )                          
  80: s001-A eg6r-A   257 - 260 <=>  285 - 288   (LEU  257  - LEU  260  <=> PHE  285  - PHE  288 )                          
  80: s001-A eg6r-A   261 - 308 <=>  301 - 348   (GLU  261  - SER  308  <=> ILE  301  - HIS  348 )                          
  80: s001-A eg6r-A   309 - 312 <=>  350 - 353   (SER  309  - LEU  312  <=> ALA  350  - GLY  353 )                          
  80: s001-A eg6r-A   320 - 329 <=>  371 - 380   (ASP  320  - GLY  329  <=> THR  371  - GLN  380 )                          
  80: s001-A eg6r-A   354 - 357 <=>  388 - 391   (ILE  354  - ALA  357  <=> GLY  388  - ASN  391 )                          
  80: s001-A eg6r-A   358 - 383 <=>  394 - 419   (ALA  358  - PHE  383  <=> CYS  394  - SER  419 )                          
  80: s001-A eg6r-A   423 - 426 <=>  422 - 425   (HIS  423  - GLY  426  <=> GLY  422  - SER  425 )                          
  81: s001-A ed3z-A    17 -  32 <=>   16 -  31   (VAL   17  - LEU   32  <=> ASP   16  - TYR   31 )                          
  81: s001-A ed3z-A    35 -  39 <=>   32 -  36   (LEU   35  - GLU   39  <=> VAL   32  - ASP   36 )                          
  81: s001-A ed3z-A    46 -  49 <=>   40 -  43   (PHE   46  - GLN   49  <=> PRO   40  - SER   43 )                          
  81: s001-A ed3z-A    50 -  71 <=>   45 -  66   (VAL   50  - LYS   71  <=> ILE   45  - PHE   66 )                          
  81: s001-A ed3z-A    74 -  77 <=>   78 -  81   (ILE   74  - GLN   77  <=> SER   78  - THR   81 )                          
  81: s001-A ed3z-A    78 - 149 <=>   83 - 154   (GLY   78  - GLN  149  <=> VAL   83  - TYR  154 )                          
  81: s001-A ed3z-A   150 - 188 <=>  201 - 239   (ILE  150  - ILE  188  <=> TYR  201  - ARG  239 )                          
  81: s001-A ed3z-A   189 - 194 <=>  241 - 246   (PHE  189  - PHE  194  <=> GLU  241  - THR  246 )                          
  81: s001-A ed3z-A   195 - 247 <=>  262 - 314   (THR  195  - GLY  247  <=> LEU  262  - THR  314 )                          
  81: s001-A ed3z-A   257 - 260 <=>  316 - 319   (LEU  257  - LEU  260  <=> GLY  316  - SER  319 )                          
  81: s001-A ed3z-A   261 - 301 <=>  323 - 363   (GLU  261  - ASP  301  <=> TYR  323  - TRP  363 )                          
  81: s001-A ed3z-A   303 - 307 <=>  364 - 368   (VAL  303  - TRP  307  <=> TYR  364  - MET  368 )                          
  81: s001-A ed3z-A   319 - 328 <=>  371 - 380   (THR  319  - THR  328  <=> GLN  371  - HIS  380 )                          
  81: s001-A ed3z-A   350 - 353 <=>  385 - 388   (ASP  350  - LEU  353  <=> MET  385  - ARG  388 )                          
  81: s001-A ed3z-A   354 - 357 <=>  391 - 394   (ILE  354  - ALA  357  <=> LEU  391  - LEU  394 )                          
  81: s001-A ed3z-A   358 - 380 <=>  397 - 419   (ALA  358  - ALA  380  <=> ARG  397  - TYR  419 )                          
  82: s001-A ejwi-A     8 -  11 <=>   13 -  16   (HIS    8  - LEU   11  <=> THR   13  - VAL   16 )                          
  82: s001-A ejwi-A    15 -  34 <=>   17 -  36   (HIS   15  - ASN   34  <=> GLN   17  - PRO   36 )                          
  82: s001-A ejwi-A    48 -  56 <=>   43 -  51   (HIS   48  - CYS   56  <=> ARG   43  - CYS   51 )                          
  82: s001-A ejwi-A    58 -  62 <=>   52 -  56   (TRP   58  - CYS   62  <=> VAL   52  - PHE   56 )                          
  82: s001-A ejwi-A    63 -  71 <=>   58 -  66   (LEU   63  - LYS   71  <=> VAL   58  - ILE   66 )                          
  82: s001-A ejwi-A    73 - 108 <=>   84 - 119   (PHE   73  - HIS  108  <=> SER   84  - ASP  119 )                          
  82: s001-A ejwi-A   110 - 113 <=>  120 - 123   (ARG  110  - PHE  113  <=> LYS  120  - ALA  123 )                          
  82: s001-A ejwi-A   116 - 145 <=>  124 - 153   (GLY  116  - ILE  145  <=> ASN  124  - ALA  153 )                          
  82: s001-A ejwi-A   146 - 149 <=>  155 - 158   (GLU  146  - GLN  149  <=> SER  155  - LEU  158 )                          
  82: s001-A ejwi-A   150 - 191 <=>  188 - 229   (ILE  150  - GLN  191  <=> ALA  188  - SER  229 )                          
  82: s001-A ejwi-A   194 - 246 <=>  236 - 288   (PHE  194  - ALA  246  <=> ARG  236  - VAL  288 )                          
  82: s001-A ejwi-A   257 - 260 <=>  289 - 292   (LEU  257  - LEU  260  <=> PHE  289  - SER  292 )                          
  82: s001-A ejwi-A   261 - 300 <=>  297 - 336   (GLU  261  - GLN  300  <=> GLY  297  - ASN  336 )                          
  82: s001-A ejwi-A   303 - 307 <=>  337 - 341   (VAL  303  - TRP  307  <=> TRP  337  - GLU  341 )                          
  82: s001-A ejwi-A   319 - 328 <=>  345 - 354   (THR  319  - THR  328  <=> LYS  345  - HIS  354 )                          
  82: s001-A ejwi-A   351 - 354 <=>  359 - 362   (THR  351  - ILE  354  <=> ILE  359  - ILE  362 )                          
  82: s001-A ejwi-A   355 - 358 <=>  367 - 370   (LEU  355  - ALA  358  <=> PHE  367  - SER  370 )                          
  82: s001-A ejwi-A   359 - 379 <=>  372 - 392   (CYS  359  - ILE  379  <=> ASN  372  - ASN  392 )                          
  82: s001-A ejwi-A   383 - 386 <=>  395 - 398   (PHE  383  - GLY  386  <=> GLU  395  - GLN  398 )                          
  83: s001-A edua-A    17 -  20 <=>    3 -   6   (VAL   17  - PHE   20  <=> GLU    3  - GLN    6 )                          
  83: s001-A edua-A    21 -  35 <=>    9 -  23   (ASP   21  - LEU   35  <=> TYR    9  - ASP   23 )                          
  83: s001-A edua-A    51 -  72 <=>   24 -  45   (PHE   51  - GLY   72  <=> LYS   24  - TYR   45 )                          
  83: s001-A edua-A    74 -  79 <=>   59 -  64   (ILE   74  - SER   79  <=> ASN   59  - VAL   64 )                          
  83: s001-A edua-A    80 - 113 <=>   66 -  99   (LEU   80  - PHE  113  <=> TRP   66  - ASN   99 )                          
  83: s001-A edua-A   115 - 118 <=>  100 - 103   (MET  115  - THR  118  <=> LEU  100  - SER  103 )                          
  83: s001-A edua-A   119 - 149 <=>  105 - 135   (PHE  119  - GLN  149  <=> ILE  105  - GLY  135 )                          
  83: s001-A edua-A   150 - 191 <=>  167 - 208   (ILE  150  - GLN  191  <=> TYR  167  - GLN  208 )                          
  83: s001-A edua-A   192 - 195 <=>  210 - 213   (ASN  192  - THR  195  <=> ALA  210  - HIS  213 )                          
  83: s001-A edua-A   197 - 246 <=>  221 - 270   (LYS  197  - ALA  246  <=> ARG  221  - LEU  270 )                          
  83: s001-A edua-A   260 - 300 <=>  278 - 318   (LEU  260  - GLN  300  <=> GLN  278  - GLU  318 )                          
  83: s001-A edua-A   303 - 307 <=>  319 - 323   (VAL  303  - TRP  307  <=> TRP  319  - ASP  323 )                          
  83: s001-A edua-A   317 - 326 <=>  324 - 333   (GLN  317  - ILE  326  <=> VAL  324  - MET  333 )                          
  83: s001-A edua-A   351 - 354 <=>  348 - 351   (THR  351  - ILE  354  <=> ILE  348  - ILE  351 )                          
  83: s001-A edua-A   357 - 380 <=>  352 - 375   (ALA  357  - ALA  380  <=> THR  352  - GLY  375 )                          
  84: s001-A el1v-A    14 -  17 <=>    3 -   6   (CYS   14  - VAL   17  <=> ILE    3  - SER    6 )                          
  84: s001-A el1v-A    20 -  24 <=>    7 -  11   (PHE   20  - LYS   24  <=> LEU    7  - ARG   11 )                          
  84: s001-A el1v-A    26 -  30 <=>   12 -  16   (VAL   26  - LEU   30  <=> PRO   12  - CYS   16 )                          
  84: s001-A el1v-A    31 -  34 <=>   19 -  22   (GLY   31  - ASN   34  <=> LEU   19  - PRO   22 )                          
  84: s001-A el1v-A    46 -  49 <=>   25 -  28   (PHE   46  - GLN   49  <=> PHE   25  - SER   28 )                          
  84: s001-A el1v-A    50 -  62 <=>   31 -  43   (VAL   50  - CYS   62  <=> PRO   31  - VAL   43 )                          
  84: s001-A el1v-A    63 -  72 <=>   45 -  54   (LEU   63  - GLY   72  <=> LEU   45  - HIS   54 )                          
  84: s001-A el1v-A    73 - 108 <=>   67 - 102   (PHE   73  - HIS  108  <=> ASN   67  - ASP  102 )                          
  84: s001-A el1v-A   110 - 113 <=>  103 - 106   (ARG  110  - PHE  113  <=> THR  103  - ALA  106 )                          
  84: s001-A el1v-A   116 - 123 <=>  107 - 114   (GLY  116  - VAL  123  <=> SER  107  - TYR  114 )                          
  84: s001-A el1v-A   124 - 148 <=>  116 - 140   (LYS  124  - LEU  148  <=> ASP  116  - PHE  140 )                          
  84: s001-A el1v-A   150 - 191 <=>  176 - 217   (ILE  150  - GLN  191  <=> LEU  176  - GLN  217 )                          
  84: s001-A el1v-A   193 - 196 <=>  220 - 223   (HIS  193  - THR  196  <=> TYR  220  - ASP  223 )                          
  84: s001-A el1v-A   197 - 246 <=>  226 - 275   (LYS  197  - ALA  246  <=> VAL  226  - MET  275 )                          
  84: s001-A el1v-A   256 - 259 <=>  276 - 279   (VAL  256  - ARG  259  <=> LEU  276  - VAL  279 )                          
  84: s001-A el1v-A   260 - 299 <=>  284 - 323   (LEU  260  - ASN  299  <=> SER  284  - SER  323 )                          
  84: s001-A el1v-A   302 - 307 <=>  324 - 329   (LEU  302  - TRP  307  <=> ARG  324  - SER  329 )                          
  84: s001-A el1v-A   319 - 328 <=>  333 - 342   (THR  319  - THR  328  <=> ARG  333  - LEU  342 )                          
  84: s001-A el1v-A   346 - 349 <=>  345 - 348   (ARG  346  - GLN  349  <=> GLY  345  - GLY  348 )                          
  84: s001-A el1v-A   351 - 354 <=>  349 - 352   (THR  351  - ILE  354  <=> TRP  349  - LYS  352 )                          
  84: s001-A el1v-A   355 - 358 <=>  357 - 360   (LEU  355  - ALA  358  <=> ILE  357  - ASN  360 )                          
  84: s001-A el1v-A   359 - 381 <=>  362 - 384   (CYS  359  - ASN  381  <=> ASN  362  - ILE  384 )                          
  85: s001-A eiwv-A     1 -   5 <=>   59 -  63   (MET    1  - ALA    5  <=> SER   59  - LEU   63 )                          
  85: s001-A eiwv-A     9 -  12 <=>   71 -  74   (LYS    9  - CYS   12  <=> PHE   71  - ASP   74 )                          
  85: s001-A eiwv-A    14 -  36 <=>   75 -  97   (CYS   14  - LEU   36  <=> GLY   75  - LYS   97 )                          
  85: s001-A eiwv-A    37 -  40 <=>   99 - 102   (TYR   37  - ASP   40  <=> VAL   99  - LYS  102 )                          
  85: s001-A eiwv-A    41 -  46 <=>  105 - 110   (THR   41  - PHE   46  <=> SER  105  - SER  110 )                          
  85: s001-A eiwv-A    47 -  50 <=>  113 - 116   (GLY   47  - VAL   50  <=> ASN  113  - THR  116 )                          
  85: s001-A eiwv-A    51 -  70 <=>  118 - 137   (PHE   51  - LEU   70  <=> PHE  118  - VAL  137 )                          
  85: s001-A eiwv-A    76 - 115 <=>  145 - 184   (ASP   76  - MET  115  <=> ASN  145  - LEU  184 )                          
  85: s001-A eiwv-A   118 - 121 <=>  185 - 188   (THR  118  - VAL  121  <=> PRO  185  - LYS  188 )                          
  85: s001-A eiwv-A   122 - 134 <=>  192 - 204   (SER  122  - ALA  134  <=> THR  192  - MET  204 )                          
  85: s001-A eiwv-A   135 - 148 <=>  206 - 219   (ILE  135  - LEU  148  <=> LEU  206  - MET  219 )                          
  85: s001-A eiwv-A   150 - 153 <=>  242 - 245   (ILE  150  - GLN  153  <=> ARG  242  - ASP  245 )                          
  85: s001-A eiwv-A   154 - 192 <=>  262 - 300   (ARG  154  - ASN  192  <=> LYS  262  - PHE  300 )                          
  85: s001-A eiwv-A   195 - 246 <=>  306 - 357   (THR  195  - ALA  246  <=> ALA  306  - MET  357 )                          
  85: s001-A eiwv-A   261 - 299 <=>  363 - 401   (GLU  261  - ASN  299  <=> ALA  363  - VAL  401 )                          
  85: s001-A eiwv-A   301 - 307 <=>  402 - 408   (ASP  301  - TRP  307  <=> PRO  402  - PRO  408 )                          
  85: s001-A eiwv-A   321 - 329 <=>  412 - 420   (VAL  321  - GLY  329  <=> ARG  412  - ASP  420 )                          
  85: s001-A eiwv-A   350 - 353 <=>  428 - 431   (ASP  350  - LEU  353  <=> LYS  428  - HIS  431 )                          
  85: s001-A eiwv-A   354 - 375 <=>  434 - 455   (ILE  354  - PRO  375  <=> ARG  434  - HIS  455 )                          
  85: s001-A eiwv-A   392 - 395 <=>  461 - 464   (LEU  392  - THR  395  <=> TRP  461  - ASP  464 )                          
  86: s001-A ejc1-A    10 -  13 <=>   48 -  51   (VAL   10  - VAL   13  <=> LEU   48  - GLY   51 )                          
  86: s001-A ejc1-A    15 -  36 <=>   52 -  73   (HIS   15  - LEU   36  <=> SER   52  - CYS   73 )                          
  86: s001-A ejc1-A    37 -  40 <=>   75 -  78   (TYR   37  - ASP   40  <=> ILE   75  - PRO   78 )                          
  86: s001-A ejc1-A    41 -  46 <=>   81 -  86   (THR   41  - PHE   46  <=> ARG   81  - ASN   86 )                          
  86: s001-A ejc1-A    47 -  50 <=>   89 -  92   (GLY   47  - VAL   50  <=> SER   89  - PHE   92 )                          
  86: s001-A ejc1-A    51 -  70 <=>   94 - 113   (PHE   51  - LEU   70  <=> TYR   94  - VAL  113 )                          
  86: s001-A ejc1-A    76 - 115 <=>  121 - 160   (ASP   76  - MET  115  <=> ARG  121  - LEU  160 )                          
  86: s001-A ejc1-A   118 - 121 <=>  161 - 164   (THR  118  - VAL  121  <=> PRO  161  - THR  164 )                          
  86: s001-A ejc1-A   122 - 148 <=>  169 - 195   (SER  122  - LEU  148  <=> ARG  169  - ILE  195 )                          
  86: s001-A ejc1-A   150 - 153 <=>  217 - 220   (ILE  150  - GLN  153  <=> GLY  217  - ALA  220 )                          
  86: s001-A ejc1-A   154 - 192 <=>  237 - 275   (ARG  154  - ASN  192  <=> LYS  237  - GLN  275 )                          
  86: s001-A ejc1-A   195 - 246 <=>  281 - 332   (THR  195  - ALA  246  <=> PRO  281  - MET  332 )                          
  86: s001-A ejc1-A   260 - 291 <=>  337 - 368   (LEU  260  - LYS  291  <=> HIS  337  - GLU  368 )                          
  86: s001-A ejc1-A   293 - 301 <=>  369 - 377   (LEU  293  - ASP  301  <=> PRO  369  - PRO  377 )                          
  86: s001-A ejc1-A   304 - 307 <=>  380 - 383   (GLN  304  - TRP  307  <=> GLY  380  - PRO  383 )                          
  86: s001-A ejc1-A   321 - 325 <=>  390 - 394   (VAL  321  - MET  325  <=> ALA  390  - SER  394 )                          
  86: s001-A ejc1-A   350 - 353 <=>  403 - 406   (ASP  350  - LEU  353  <=> LYS  403  - ASN  406 )                          
  86: s001-A ejc1-A   354 - 375 <=>  409 - 430   (ILE  354  - PRO  375  <=> ARG  409  - HIS  430 )                          
  86: s001-A ejc1-A   390 - 399 <=>  435 - 444   (ARG  390  - SER  399  <=> THR  435  - ASP  444 )                          
  87: s001-A edln-A     5 -   8 <=>   31 -  34   (ALA    5  - HIS    8  <=> GLN   31  - LEU   34 )                          
  87: s001-A edln-A    14 -  36 <=>   40 -  62   (CYS   14  - LEU   36  <=> ASP   40  - SER   62 )                          
  87: s001-A edln-A    37 -  41 <=>   64 -  68   (TYR   37  - THR   41  <=> ILE   64  - ASP   68 )                          
  87: s001-A edln-A    42 -  46 <=>   71 -  75   (GLN   42  - PHE   46  <=> ASP   71  - LYS   75 )                          
  87: s001-A edln-A    47 -  50 <=>   78 -  81   (GLY   47  - VAL   50  <=> SER   78  - LEU   81 )                          
  87: s001-A edln-A    51 -  71 <=>   83 - 103   (PHE   51  - LYS   71  <=> VAL   83  - PHE  103 )                          
  87: s001-A edln-A    76 - 115 <=>  110 - 149   (ASP   76  - MET  115  <=> LYS  110  - MET  149 )                          
  87: s001-A edln-A   116 - 130 <=>  151 - 165   (GLY  116  - SER  130  <=> PHE  151  - VAL  165 )                          
  87: s001-A edln-A   131 - 148 <=>  167 - 184   (TRP  131  - LEU  148  <=> VAL  167  - TYR  184 )                          
  87: s001-A edln-A   150 - 153 <=>  213 - 216   (ILE  150  - GLN  153  <=> LYS  213  - SER  216 )                          
  87: s001-A edln-A   154 - 192 <=>  233 - 271   (ARG  154  - ASN  192  <=> PHE  233  - LEU  271 )                          
  87: s001-A edln-A   195 - 209 <=>  276 - 290   (THR  195  - LEU  209  <=> VAL  276  - ARG  290 )                          
  87: s001-A edln-A   210 - 246 <=>  292 - 328   (HIS  210  - ALA  246  <=> CYS  292  - LEU  328 )                          
  87: s001-A edln-A   261 - 291 <=>  334 - 364   (GLU  261  - LYS  291  <=> TYR  334  - LEU  364 )                          
  87: s001-A edln-A   293 - 307 <=>  365 - 379   (LEU  293  - TRP  307  <=> PRO  365  - GLN  379 )                          
  87: s001-A edln-A   321 - 329 <=>  383 - 391   (VAL  321  - GLY  329  <=> ARG  383  - GLU  391 )                          
  87: s001-A edln-A   350 - 353 <=>  399 - 402   (ASP  350  - LEU  353  <=> ARG  399  - CYS  402 )                          
  87: s001-A edln-A   354 - 382 <=>  405 - 433   (ILE  354  - GLY  382  <=> ARG  405  - LEU  433 )                          
  88: s001-A ec2h-A     8 -  11 <=>    1 -   4   (HIS    8  - LEU   11  <=> MET    1  - GLY    4 )                          
  88: s001-A ec2h-A    14 -  36 <=>    5 -  27   (CYS   14  - LEU   36  <=> GLU    5  - SER   27 )                          
  88: s001-A ec2h-A    37 -  40 <=>   29 -  32   (TYR   37  - ASP   40  <=> VAL   29  - LEU   32 )                          
  88: s001-A ec2h-A    41 -  46 <=>   35 -  40   (THR   41  - PHE   46  <=> ALA   35  - ARG   40 )                          
  88: s001-A ec2h-A    47 -  50 <=>   43 -  46   (GLY   47  - VAL   50  <=> SER   43  - ILE   46 )                          
  88: s001-A ec2h-A    51 -  70 <=>   48 -  67   (PHE   51  - LEU   70  <=> TYR   48  - VAL   67 )                          
  88: s001-A ec2h-A    76 - 115 <=>   75 - 114   (ASP   76  - MET  115  <=> HIS   75  - PHE  114 )                          
  88: s001-A ec2h-A   116 - 120 <=>  116 - 120   (GLY  116  - CYS  120  <=> ARG  116  - ARG  120 )                          
  88: s001-A ec2h-A   121 - 124 <=>  123 - 126   (VAL  121  - LYS  124  <=> GLY  123  - ARG  126 )                          
  88: s001-A ec2h-A   126 - 134 <=>  127 - 135   (ALA  126  - ALA  134  <=> ILE  127  - PHE  135 )                          
  88: s001-A ec2h-A   135 - 148 <=>  137 - 150   (ILE  135  - LEU  148  <=> ILE  137  - LEU  150 )                          
  88: s001-A ec2h-A   150 - 153 <=>  177 - 180   (ILE  150  - GLN  153  <=> TRP  177  - PRO  180 )                          
  88: s001-A ec2h-A   155 - 192 <=>  198 - 235   (PHE  155  - ASN  192  <=> TRP  198  - VAL  235 )                          
  88: s001-A ec2h-A   195 - 209 <=>  240 - 254   (THR  195  - LEU  209  <=> MET  240  - ALA  254 )                          
  88: s001-A ec2h-A   210 - 247 <=>  256 - 293   (HIS  210  - GLY  247  <=> LYS  256  - GLY  293 )                          
  88: s001-A ec2h-A   260 - 301 <=>  298 - 339   (LEU  260  - ASP  301  <=> VAL  298  - SER  339 )                          
  88: s001-A ec2h-A   303 - 306 <=>  341 - 344   (VAL  303  - SER  306  <=> ALA  341  - ILE  344 )                          
  88: s001-A ec2h-A   321 - 328 <=>  348 - 355   (VAL  321  - THR  328  <=> ARG  348  - ASN  355 )                          
  88: s001-A ec2h-A   351 - 354 <=>  364 - 367   (THR  351  - ILE  354  <=> GLY  364  - TYR  367 )                          
  88: s001-A ec2h-A   355 - 378 <=>  371 - 394   (LEU  355  - ALA  378  <=> SER  371  - GLY  394 )                          
  88: s001-A ec2h-A   390 - 396 <=>  400 - 406   (ARG  390  - PHE  396  <=> THR  400  - TYR  406 )                          
  89: s001-A ek3z-A     4 -   7 <=>   48 -  51   (SER    4  - LEU    7  <=> LEU   48  - ARG   51 )                          
  89: s001-A ek3z-A     8 -  12 <=>   54 -  58   (HIS    8  - CYS   12  <=> ASP   54  - SER   58 )                          
  89: s001-A ek3z-A    14 -  36 <=>   59 -  81   (CYS   14  - LEU   36  <=> GLY   59  - ARG   81 )                          
  89: s001-A ek3z-A    37 -  40 <=>   83 -  86   (TYR   37  - ASP   40  <=> VAL   83  - LYS   86 )                          
  89: s001-A ek3z-A    41 -  46 <=>   89 -  94   (THR   41  - PHE   46  <=> GLU   89  - THR   94 )                          
  89: s001-A ek3z-A    47 -  50 <=>   97 - 100   (GLY   47  - VAL   50  <=> SER   97  - SER  100 )                          
  89: s001-A ek3z-A    51 -  71 <=>  102 - 122   (PHE   51  - LYS   71  <=> TYR  102  - THR  122 )                          
  89: s001-A ek3z-A    76 - 115 <=>  129 - 168   (ASP   76  - MET  115  <=> ASP  129  - LEU  168 )                          
  89: s001-A ek3z-A   118 - 121 <=>  169 - 172   (THR  118  - VAL  121  <=> PRO  169  - LYS  172 )                          
  89: s001-A ek3z-A   122 - 134 <=>  176 - 188   (SER  122  - ALA  134  <=> GLU  176  - THR  188 )                          
  89: s001-A ek3z-A   135 - 148 <=>  190 - 203   (ILE  135  - LEU  148  <=> VAL  190  - MET  203 )                          
  89: s001-A ek3z-A   150 - 153 <=>  227 - 230   (ILE  150  - GLN  153  <=> LEU  227  - SER  230 )                          
  89: s001-A ek3z-A   154 - 192 <=>  247 - 285   (ARG  154  - ASN  192  <=> LYS  247  - GLU  285 )                          
  89: s001-A ek3z-A   195 - 209 <=>  290 - 304   (THR  195  - LEU  209  <=> THR  290  - ASN  304 )                          
  89: s001-A ek3z-A   210 - 246 <=>  306 - 342   (HIS  210  - ALA  246  <=> CYS  306  - LYS  342 )                          
  89: s001-A ek3z-A   261 - 291 <=>  348 - 378   (GLU  261  - LYS  291  <=> ALA  348  - ARG  378 )                          
  89: s001-A ek3z-A   293 - 301 <=>  379 - 387   (LEU  293  - ASP  301  <=> PRO  379  - PRO  387 )                          
  89: s001-A ek3z-A   304 - 307 <=>  390 - 393   (GLN  304  - TRP  307  <=> TYR  390  - ASP  393 )                          
  89: s001-A ek3z-A   321 - 329 <=>  397 - 405   (VAL  321  - GLY  329  <=> ARG  397  - ASP  405 )                          
  89: s001-A ek3z-A   350 - 353 <=>  413 - 416   (ASP  350  - LEU  353  <=> LYS  413  - ARG  416 )                          
  89: s001-A ek3z-A   354 - 379 <=>  419 - 444   (ILE  354  - ILE  379  <=> ARG  419  - LYS  444 )                          
  89: s001-A ek3z-A   421 - 426 <=>  445 - 450   (LEU  421  - GLY  426  <=> VAL  445  - GLU  450 )                          
  90: s001-A ekyd-A     7 -  11 <=>    1 -   5   (LEU    7  - LEU   11  <=> MET    1  - GLN    5 )                          
  90: s001-A ekyd-A    15 -  29 <=>    6 -  20   (HIS   15  - LEU   29  <=> TYR    6  - TRP   20 )                          
  90: s001-A ekyd-A    30 -  33 <=>   23 -  26   (LEU   30  - TYR   33  <=> GLY   23  - MET   26 )                          
  90: s001-A ekyd-A    35 -  38 <=>   27 -  30   (LEU   35  - ASN   38  <=> LEU   27  - PRO   30 )                          
  90: s001-A ekyd-A    48 -  71 <=>   35 -  58   (HIS   48  - LYS   71  <=> ARG   35  - VAL   58 )                          
  90: s001-A ekyd-A    74 -  78 <=>   76 -  80   (ILE   74  - GLY   78  <=> TYR   76  - VAL   80 )                          
  90: s001-A ekyd-A    79 -  91 <=>   82 -  94   (SER   79  - LYS   91  <=> TYR   82  - LEU   94 )                          
  90: s001-A ekyd-A    93 - 109 <=>   95 - 111   (LEU   93  - ARG  109  <=> GLN   95  - PRO  111 )                          
  90: s001-A ekyd-A   117 - 120 <=>  115 - 118   (THR  117  - CYS  120  <=> LEU  115  - ILE  118 )                          
  90: s001-A ekyd-A   121 - 127 <=>  120 - 126   (VAL  121  - PHE  127  <=> HIS  120  - TYR  126 )                          
  90: s001-A ekyd-A   129 - 149 <=>  127 - 147   (SER  129  - GLN  149  <=> TRP  127  - ILE  147 )                          
  90: s001-A ekyd-A   150 - 191 <=>  188 - 229   (ILE  150  - GLN  191  <=> TYR  188  - ASP  229 )                          
  90: s001-A ekyd-A   195 - 246 <=>  236 - 287   (THR  195  - ALA  246  <=> HIS  236  - THR  287 )                          
  90: s001-A ekyd-A   257 - 260 <=>  288 - 291   (LEU  257  - LEU  260  <=> LEU  288  - GLY  291 )                          
  90: s001-A ekyd-A   261 - 301 <=>  296 - 336   (GLU  261  - ASP  301  <=> GLY  296  - PHE  336 )                          
  90: s001-A ekyd-A   304 - 307 <=>  337 - 340   (GLN  304  - TRP  307  <=> HIS  337  - SER  340 )                          
  90: s001-A ekyd-A   319 - 328 <=>  344 - 353   (THR  319  - THR  328  <=> LYS  344  - ARG  353 )                          
  90: s001-A ekyd-A   354 - 357 <=>  364 - 367   (ILE  354  - ALA  357  <=> GLY  364  - SER  367 )                          
  90: s001-A ekyd-A   358 - 379 <=>  371 - 392   (ALA  358  - ILE  379  <=> ASP  371  - GLN  392 )                          
  91: s001-A eiid-A    14 -  33 <=>    3 -  22   (CYS   14  - TYR   33  <=> TYR    3  - TRP   22 )                          
  91: s001-A eiid-A    35 -  38 <=>   23 -  26   (LEU   35  - ASN   38  <=> PRO   23  - GLU   26 )                          
  91: s001-A eiid-A    42 -  47 <=>   27 -  32   (GLN   42  - GLY   47  <=> SER   27  - ASP   32 )                          
  91: s001-A eiid-A    48 -  59 <=>   34 -  45   (HIS   48  - SER   59  <=> THR   34  - PHE   45 )                          
  91: s001-A eiid-A    60 -  70 <=>   47 -  57   (LEU   60  - LEU   70  <=> PHE   47  - ALA   57 )                          
  91: s001-A eiid-A    76 -  94 <=>   68 -  86   (ASP   76  - LYS   94  <=> ASP   68  - ILE   86 )                          
  91: s001-A eiid-A    95 - 108 <=>   88 - 101   (ARG   95  - HIS  108  <=> LYS   88  - SER  101 )                          
  91: s001-A eiid-A   109 - 112 <=>  103 - 106   (ARG  109  - GLN  112  <=> TRP  103  - PHE  106 )                          
  91: s001-A eiid-A   115 - 118 <=>  107 - 110   (MET  115  - THR  118  <=> GLU  107  - SER  110 )                          
  91: s001-A eiid-A   119 - 149 <=>  113 - 143   (PHE  119  - GLN  149  <=> GLU  113  - VAL  143 )                          
  91: s001-A eiid-A   150 - 191 <=>  174 - 215   (ILE  150  - GLN  191  <=> PHE  174  - LYS  215 )                          
  91: s001-A eiid-A   195 - 219 <=>  222 - 246   (THR  195  - ASP  219  <=> ASP  222  - ILE  246 )                          
  91: s001-A eiid-A   220 - 246 <=>  248 - 274   (ILE  220  - ALA  246  <=> ILE  248  - PRO  274 )                          
  91: s001-A eiid-A   257 - 260 <=>  276 - 279   (LEU  257  - LEU  260  <=> LEU  276  - LEU  279 )                          
  91: s001-A eiid-A   261 - 301 <=>  282 - 322   (GLU  261  - ASP  301  <=> PHE  282  - TRP  322 )                          
  91: s001-A eiid-A   304 - 308 <=>  324 - 328   (GLN  304  - SER  308  <=> ASP  324  - ARG  328 )                          
  91: s001-A eiid-A   320 - 328 <=>  334 - 342   (ASP  320  - THR  328  <=> LEU  334  - ARG  342 )                          
  91: s001-A eiid-A   350 - 353 <=>  350 - 353   (ASP  350  - LEU  353  <=> GLY  350  - HIS  353 )                          
  91: s001-A eiid-A   354 - 370 <=>  356 - 372   (ILE  354  - ASN  370  <=> LEU  356  - LEU  372 )                          
  92: s001-A efmx-A    17 -  20 <=>    1 -   4   (VAL   17  - PHE   20  <=> MET    1  - MET    4 )                          
  92: s001-A efmx-A    22 -  26 <=>    5 -   9   (TYR   22  - VAL   26  <=> LYS    5  - PHE    9 )                          
  92: s001-A efmx-A    27 -  33 <=>   11 -  17   (CYS   27  - TYR   33  <=> TYR   11  - GLU   17 )                          
  92: s001-A efmx-A    35 -  38 <=>   20 -  23   (LEU   35  - ASN   38  <=> THR   20  - SER   23 )                          
  92: s001-A efmx-A    48 -  62 <=>   28 -  42   (HIS   48  - CYS   62  <=> ALA   28  - ASN   42 )                          
  92: s001-A efmx-A    63 -  72 <=>   44 -  53   (LEU   63  - GLY   72  <=> SER   44  - TYR   53 )                          
  92: s001-A efmx-A    73 - 109 <=>   69 - 105   (PHE   73  - ARG  109  <=> VAL   69  - PRO  105 )                          
  92: s001-A efmx-A   116 - 119 <=>  107 - 110   (GLY  116  - PHE  119  <=> GLY  107  - GLU  110 )                          
  92: s001-A efmx-A   120 - 130 <=>  113 - 123   (CYS  120  - SER  130  <=> MET  113  - CYS  123 )                          
  92: s001-A efmx-A   131 - 149 <=>  125 - 143   (TRP  131  - GLN  149  <=> ARG  125  - LEU  143 )                          
  92: s001-A efmx-A   150 - 188 <=>  185 - 223   (ILE  150  - ILE  188  <=> LEU  185  - VAL  223 )                          
  92: s001-A efmx-A   189 - 192 <=>  225 - 228   (PHE  189  - ASN  192  <=> GLU  225  - VAL  228 )                          
  92: s001-A efmx-A   195 - 238 <=>  232 - 275   (THR  195  - VAL  238  <=> ASP  232  - VAL  275 )                          
  92: s001-A efmx-A   239 - 246 <=>  277 - 284   (PHE  239  - ALA  246  <=> CYS  277  - THR  284 )                          
  92: s001-A efmx-A   257 - 260 <=>  285 - 288   (LEU  257  - LEU  260  <=> VAL  285  - PRO  288 )                          
  92: s001-A efmx-A   261 - 299 <=>  292 - 330   (GLU  261  - ASN  299  <=> MET  292  - GLN  330 )                          
  92: s001-A efmx-A   301 - 307 <=>  331 - 337   (ASP  301  - TRP  307  <=> ASN  331  - ILE  337 )                          
  92: s001-A efmx-A   319 - 328 <=>  340 - 349   (THR  319  - THR  328  <=> ARG  340  - ARG  349 )                          
  92: s001-A efmx-A   351 - 354 <=>  360 - 363   (THR  351  - ILE  354  <=> ILE  360  - ASN  363 )                          
  92: s001-A efmx-A   356 - 381 <=>  364 - 389   (GLU  356  - ASN  381  <=> ILE  364  - LYS  389 )                          
  93: s001-A ec06-A    15 -  26 <=>   11 -  22   (HIS   15  - VAL   26  <=> GLU   11  - LEU   22 )                          
  93: s001-A ec06-A    27 -  36 <=>   24 -  33   (CYS   27  - LEU   36  <=> TYR   24  - SER   33 )                          
  93: s001-A ec06-A    45 -  72 <=>   34 -  61   (GLY   45  - GLY   72  <=> PRO   34  - ALA   61 )                          
  93: s001-A ec06-A    73 - 116 <=>   75 - 118   (PHE   73  - GLY  116  <=> THR   75  - PRO  118 )                          
  93: s001-A ec06-A   118 - 122 <=>  119 - 123   (THR  118  - SER  122  <=> ASP  119  - ILE  123 )                          
  93: s001-A ec06-A   123 - 148 <=>  125 - 150   (VAL  123  - LEU  148  <=> GLU  125  - ALA  150 )                          
  93: s001-A ec06-A   150 - 191 <=>  191 - 232   (ILE  150  - GLN  191  <=> TYR  191  - HIS  232 )                          
  93: s001-A ec06-A   194 - 197 <=>  234 - 237   (PHE  194  - LYS  197  <=> PRO  234  - GLY  237 )                          
  93: s001-A ec06-A   198 - 242 <=>  240 - 284   (GLU  198  - ALA  242  <=> GLU  240  - ILE  284 )                          
  93: s001-A ec06-A   257 - 260 <=>  289 - 292   (LEU  257  - LEU  260  <=> ALA  289  - PHE  292 )                          
  93: s001-A ec06-A   261 - 299 <=>  297 - 335   (GLU  261  - ASN  299  <=> SER  297  - THR  335 )                          
  93: s001-A ec06-A   302 - 307 <=>  336 - 341   (LEU  302  - TRP  307  <=> ASN  336  - SER  341 )                          
  93: s001-A ec06-A   319 - 328 <=>  345 - 354   (THR  319  - THR  328  <=> LYS  345  - ARG  354 )                          
  93: s001-A ec06-A   354 - 357 <=>  365 - 368   (ILE  354  - ALA  357  <=> PHE  365  - ALA  368 )                          
  93: s001-A ec06-A   358 - 379 <=>  371 - 392   (ALA  358  - ILE  379  <=> ALA  371  - ALA  392 )                          
  94: s001-A embs-A     8 -  11 <=>   15 -  18   (HIS    8  - LEU   11  <=> SER   15  - VAL   18 )                          
  94: s001-A embs-A    15 -  33 <=>   19 -  37   (HIS   15  - TYR   33  <=> LYS   19  - THR   37 )                          
  94: s001-A embs-A    35 -  38 <=>   38 -  41   (LEU   35  - ASN   38  <=> GLU   38  - ASN   41 )                          
  94: s001-A embs-A    48 -  59 <=>   48 -  59   (HIS   48  - SER   59  <=> TYR   48  - MET   59 )                          
  94: s001-A embs-A    60 -  71 <=>   61 -  72   (LEU   60  - LYS   71  <=> ILE   61  - LEU   72 )                          
  94: s001-A embs-A    73 - 108 <=>   86 - 121   (PHE   73  - HIS  108  <=> SER   86  - ASP  121 )                          
  94: s001-A embs-A   110 - 113 <=>  122 - 125   (ARG  110  - PHE  113  <=> LYS  122  - LEU  125 )                          
  94: s001-A embs-A   116 - 123 <=>  126 - 133   (GLY  116  - VAL  123  <=> SER  126  - VAL  133 )                          
  94: s001-A embs-A   124 - 149 <=>  135 - 160   (LYS  124  - GLN  149  <=> ARG  135  - PRO  160 )                          
  94: s001-A embs-A   150 - 191 <=>  187 - 228   (ILE  150  - GLN  191  <=> SER  187  - ASN  228 )                          
  94: s001-A embs-A   195 - 238 <=>  236 - 279   (THR  195  - VAL  238  <=> THR  236  - VAL  279 )                          
  94: s001-A embs-A   239 - 247 <=>  281 - 289   (PHE  239  - GLY  247  <=> GLY  281  - PHE  289 )                          
  94: s001-A embs-A   261 - 300 <=>  296 - 335   (GLU  261  - GLN  300  <=> GLY  296  - ASP  335 )                          
  94: s001-A embs-A   303 - 307 <=>  336 - 340   (VAL  303  - TRP  307  <=> TRP  336  - ASP  340 )                          
  94: s001-A embs-A   319 - 328 <=>  344 - 353   (THR  319  - THR  328  <=> LYS  344  - ASN  353 )                          
  94: s001-A embs-A   354 - 379 <=>  366 - 391   (ILE  354  - ILE  379  <=> PHE  366  - ASN  391 )                          
  94: s001-A embs-A   383 - 386 <=>  394 - 397   (PHE  383  - GLY  386  <=> GLU  394  - GLN  397 )                          
  95: s001-A eln0-A    17 -  20 <=>    8 -  11   (VAL   17  - PHE   20  <=> LYS    8  - TYR   11 )                          
  95: s001-A eln0-A    23 -  30 <=>   12 -  19   (GLN   23  - LEU   30  <=> PHE   12  - TRP   19 )                          
  95: s001-A eln0-A    31 -  34 <=>   23 -  26   (GLY   31  - ASN   34  <=> GLY   23  - ASP   26 )                          
  95: s001-A eln0-A    47 -  50 <=>   29 -  32   (GLY   47  - VAL   50  <=> GLU   29  - TYR   32 )                          
  95: s001-A eln0-A    53 -  72 <=>   34 -  53   (TYR   53  - GLY   72  <=> SER   34  - GLY   53 )                          
  95: s001-A eln0-A    73 - 112 <=>   66 - 105   (PHE   73  - GLN  112  <=> SER   66  - SER  105 )                          
  95: s001-A eln0-A   116 - 149 <=>  106 - 139   (GLY  116  - GLN  149  <=> GLY  106  - ALA  139 )                          
  95: s001-A eln0-A   150 - 186 <=>  171 - 207   (ILE  150  - ASN  186  <=> LEU  171  - ILE  207 )                          
  95: s001-A eln0-A   187 - 190 <=>  209 - 212   (GLN  187  - THR  190  <=> ARG  209  - GLU  212 )                          
  95: s001-A eln0-A   192 - 246 <=>  216 - 270   (ASN  192  - ALA  246  <=> GLY  216  - LEU  270 )                          
  95: s001-A eln0-A   257 - 260 <=>  271 - 274   (LEU  257  - LEU  260  <=> ILE  271  - VAL  274 )                          
  95: s001-A eln0-A   261 - 299 <=>  280 - 318   (GLU  261  - ASN  299  <=> ARG  280  - SER  318 )                          
  95: s001-A eln0-A   302 - 307 <=>  319 - 324   (LEU  302  - TRP  307  <=> ASN  319  - SER  324 )                          
  95: s001-A eln0-A   319 - 328 <=>  328 - 337   (THR  319  - THR  328  <=> ARG  328  - ARG  337 )                          
  95: s001-A eln0-A   349 - 353 <=>  341 - 345   (GLN  349  - LEU  353  <=> MET  341  - LEU  345 )                          
  95: s001-A eln0-A   355 - 358 <=>  350 - 353   (LEU  355  - ALA  358  <=> VAL  350  - HIS  353 )                          
  95: s001-A eln0-A   359 - 383 <=>  355 - 379   (CYS  359  - PHE  383  <=> SER  355  - SER  379 )                          
  96: s001-A eioz-A     6 -  10 <=>    1 -   5   (PRO    6  - VAL   10  <=> MET    1  - VAL    5 )                          
  96: s001-A eioz-A    14 -  37 <=>    8 -  31   (CYS   14  - TYR   37  <=> ASN    8  - GLY   31 )                          
  96: s001-A eioz-A    41 -  47 <=>   39 -  45   (THR   41  - GLY   47  <=> GLU   39  - TRP   45 )                          
  96: s001-A eioz-A    48 -  70 <=>   49 -  71   (HIS   48  - LEU   70  <=> TYR   49  - VAL   71 )                          
  96: s001-A eioz-A    75 - 115 <=>   78 - 118   (ILE   75  - MET  115  <=> LEU   78  - PHE  118 )                          
  96: s001-A eioz-A   116 - 119 <=>  120 - 123   (GLY  116  - PHE  119  <=> LYS  120  - TYR  123 )                          
  96: s001-A eioz-A   120 - 123 <=>  128 - 131   (CYS  120  - VAL  123  <=> GLY  128  - PHE  131 )                          
  96: s001-A eioz-A   124 - 149 <=>  133 - 158   (LYS  124  - GLN  149  <=> ARG  133  - ALA  158 )                          
  96: s001-A eioz-A   150 - 153 <=>  181 - 184   (ILE  150  - GLN  153  <=> ARG  181  - GLN  184 )
[truncated: 3,264,233 more chars]
