# Supplementary material for: Structural screens identify candidate human homologs of insect chemoreceptors and cryptic Drosophila gustatory receptor-like proteins
Source: eLife. 2023 Feb 20;12:e85537. doi: 10.7554/eLife.85537 (PMC9998090; doi:10.7554/eLife.85537)
Supplement: Source data 3. — Individual text files represent the output of the Dali AF-DB search using the indicated query candidate seven transmembrane domain ion channels (7TMICs) from Trypanosoma (GRL1), D. melanogaster (Grls), or H. sapiens (PHTF1/2) and the structural proteomic dataset of D. melanogaster. [file elife-85537-data3.zip › Dmel_DmelGrl65a.txt]

# Job: Dmel_DmelGrl65a_CG32395_AF Q8IQ72 F1 model_v3
# Query: s001A
# No:  Chain   Z    rmsd lali nres  %id PDB  Description
   1:  ejh0-A 56.5  0.0  371   371  100   DROME:AF-Q8IQ72-F1 UNCHARACTERIZED PROTEIN CG32395;
   2:  eidg-A 35.5  2.5  345   386   12   DROME:AF-P84180-F1 PUTATIVE GUSTATORY RECEPTOR 22B;
   3:  eku8-A 35.3  2.4  343   383   14   DROME:AF-P58952-F1 PUTATIVE GUSTATORY RECEPTOR 22C;
   4:  em4m-A 35.3  3.1  364   419   12   DROME:AF-Q9VD76-F1 GUSTATORY RECEPTOR FOR BITTER TASTE 93A;
   5:  edo9-A 35.0  2.7  359   397   14   DROME:AF-Q9VD74-F1 PUTATIVE GUSTATORY RECEPTOR 93C;
   6:  edup-A 34.9  2.7  341   394   11   DROME:AF-P58951-F1 PUTATIVE GUSTATORY RECEPTOR 22A;
   7:  ehwi-A 34.6  2.5  343   389   14   DROME:AF-P58953-F1 GUSTATORY RECEPTOR FOR BITTER TASTE 22E;
   8:  edyb-A 34.4  2.6  355   397   11   DROME:AF-Q9W1U5-F1 PUTATIVE GUSTATORY RECEPTOR 59C;
   9:  el78-A 34.2  2.9  342   378   10   DROME:AF-P58954-F1 PUTATIVE GUSTATORY RECEPTOR 22F;
  10:  edkk-A 34.2  2.6  354   386   17   DROME:AF-Q8IN58-F1 PUTATIVE GUSTATORY RECEPTOR 92A;
  11:  eer4-A 34.1  2.7  356   395   13   DROME:AF-Q8IN23-F1 PUTATIVE GUSTATORY RECEPTOR 93B;
  12:  edbe-A 34.0  2.8  345   387   13   DROME:AF-P84181-F1 PUTATIVE GUSTATORY RECEPTOR 22D;
  13:  egvr-A 33.1  2.9  353   390   10   DROME:AF-P58985-F1 PUTATIVE GUSTATORY RECEPTOR 59D;
  14:  edm9-A 32.4  2.8  349   395   11   DROME:AF-P58962-F1 PUTATIVE GUSTATORY RECEPTOR 58A;
  15:  eevn-A 32.2  2.7  352   412   10   DROME:AF-Q9W2B2-F1 PUTATIVE GUSTATORY RECEPTOR 58C;
  16:  ekkf-A 31.9  3.2  353   391   12   DROME:AF-Q9VJF2-F1 PUTATIVE GUSTATORY RECEPTOR 36B;
  17:  ele6-A 31.8  3.0  352   390    9   DROME:AF-Q8INZ2-F1 PUTATIVE GUSTATORY RECEPTOR 36C;
  18:  emw6-A 31.6  3.5  363   404   13   DROME:AF-Q8IMZ5-F1 PUTATIVE GUSTATORY RECEPTOR 94A;
  19:  ei8b-A 31.5  2.7  345   408   12   DROME:AF-Q9W2B1-F1 PUTATIVE GUSTATORY RECEPTOR 58B;
  20:  eiw1-A 31.4  3.0  333   373   14   DROME:AF-Q9VYZ2-F1 PUTATIVE GUSTATORY RECEPTOR 10B;
  21:  emn9-A 31.3  3.1  353   391   12   DROME:AF-P58955-F1 PUTATIVE GUSTATORY RECEPTOR 36A;
  22:  ehhh-A 30.8  3.3  346   381   14   DROME:AF-Q8IN22-F1 GUSTATORY RECEPTOR;
  23:  el2r-A 30.4  3.7  358   423   15   DROME:AF-Q8IMQ6-F1 PUTATIVE GUSTATORY RECEPTOR 97A;
  24:  ehm4-A 30.4  2.9  338   397   13   DROME:AF-Q8INM9-F1 PUTATIVE GUSTATORY RECEPTOR 85A;
  25:  eknq-A 30.4  2.8  332   366   10   DROME:AF-Q8MLS6-F1 GUSTATORY RECEPTOR;
  26:  ems3-A 30.3  2.9  335   361   12   DROME:AF-A1Z881-F1 GUSTATORY RECEPTOR;
  27:  efru-A 30.0  3.8  349   527   11   DROME:AF-Q9VSH2-F1 GUSTATORY RECEPTOR FOR BITTER TASTE 66A;
  28:  emve-A 29.9  3.3  354   408   10   DROME:AF-P58950-F1 GUSTATORY RECEPTOR 10A;
  29:  eg6r-A 29.7  3.6  358   428   11   DROME:AF-Q9W594-F1 PUTATIVE GUSTATORY RECEPTOR 2A;
  30:  effz-A 29.6  3.0  339   408   10   DROME:AF-Q8IMN6-F1 PUTATIVE GUSTATORY RECEPTOR 98C;
  31:  ell6-A 29.5  3.1  337   412    9   DROME:AF-Q8IMN5-F1 PUTATIVE GUSTATORY RECEPTOR 98D;
  32:  ed4v-A 29.5  3.0  343   406    9   DROME:AF-Q9VYZ1-F1 ODORANT RECEPTOR 10A;
  33:  ekmp-A 29.4  3.0  336   403    8   DROME:AF-Q9VB26-F1 PUTATIVE GUSTATORY RECEPTOR 98B;
  34:  elra-A 29.4  2.9  335   367   11   DROME:AF-Q9W1V0-F1 GUSTATORY RECEPTOR;
  35:  embr-A 28.8  3.5  342   450   12   DROME:AF-Q9VM09-F1 PUTATIVE GUSTATORY RECEPTOR 28A;
  36:  ehto-A 28.7  3.0  345   449   14   DROME:AF-Q8IPU5-F1 PUTATIVE GUSTATORY RECEPTOR 77A;
  37:  ef7l-A 28.6  3.4  352   427    9   DROME:AF-Q9V4K2-F1 GUSTATORY RECEPTOR FOR SUGAR TASTE 43A;
  38:  ei7y-A 28.5  3.0  337   406   10   DROME:AF-P82983-F1 PUTATIVE ODORANT RECEPTOR 65B;
  39:  eiql-A 28.2  3.7  315   362   14   DROME:AF-Q9VEU0-F1 PUTATIVE GUSTATORY RECEPTOR 89A;
  40:  eh83-A 28.2  3.4  345   402   10   DROME:AF-P81911-F1 ODORANT RECEPTOR 22C;
  41:  eliv-A 28.0  3.2  334   512   11   DROME:AF-Q9VZL7-F1 GUSTATORY AND ODORANT RECEPTOR 63A;
  42:  elxa-A 28.0  3.1  337   410   11   DROME:AF-P82984-F1 PUTATIVE ODORANT RECEPTOR 65C;
  43:  ec6g-A 27.9  3.0  336   417   11   DROME:AF-P82982-F1 ODORANT RECEPTOR 65A;
  44:  el65-A 27.8  3.5  333   454    8   DROME:AF-Q9VPT1-F1 GUSTATORY AND ODORANT RECEPTOR 21A;
  45:  eh0n-A 27.8  3.4  343   414   10   DROME:AF-P58961-F1 PUTATIVE GUSTATORY RECEPTOR 47B;
  46:  eeha-A 27.8  3.2  336   412    9   DROME:AF-Q9VHQ2-F1 PUTATIVE ODORANT RECEPTOR 85D;
  47:  ego8-A 27.8  3.1  330   418   11   DROME:AF-Q9VXL0-F1 ODORANT RECEPTOR 13A;
  48:  egq9-A 27.7  3.0  333   383    9   DROME:AF-Q9VCS8-F1 ODORANT RECEPTOR 94B;
  49:  elep-A 27.6  3.1  338   398   10   DROME:AF-P81913-F1 ODORANT RECEPTOR 24A;
  50:  emt3-A 27.6  3.4  336   381   13   DROME:AF-P58957-F1 GUSTATORY AND PHEROMONE RECEPTOR 39A, ISOFORM C;
  51:  ec2h-A 27.6  3.5  338   406    7   DROME:AF-P83294-F1 GUSTATORY RECEPTOR FOR SUGAR TASTE 64B;
  52:  edxo-A 27.6  3.3  336   412    9   DROME:AF-P81922-F1 ODORANT RECEPTOR 47B;
  53:  efj3-A 27.6  3.0  337   387   12   DROME:AF-Q9VCS9-F1 ODORANT RECEPTOR 94A;
  54:  ee8p-A 27.6  3.4  335   456   11   DROME:AF-P83293-F1 GUSTATORY RECEPTOR FOR SUGAR TASTE 64A;
  55:  ekah-A 27.5  3.4  333   389   14   DROME:AF-Q9VTN0-F1 GUSTATORY RECEPTOR 68A;
  56:  ee0h-A 27.5  3.0  330   384    9   DROME:AF-Q9VAW0-F1 PUTATIVE ODORANT RECEPTOR 98B;
  57:  elpf-A 27.3  3.6  351   470   11   DROME:AF-Q9VM08-F1 PUTATIVE GUSTATORY RECEPTOR 28B;
  58:  edln-A 27.3  3.6  337   436    9   DROME:AF-Q9W0M2-F1 GUSTATORY RECEPTOR FOR SUGAR TASTE 61A;
  59:  eepd-A 27.1  3.4  328   369   12   DROME:AF-P58960-F1 PUTATIVE GUSTATORY RECEPTOR 39B;
  60:  eioz-A 27.1  3.4  337   417   10   DROME:AF-Q9VZJ6-F1 GUSTATORY RECEPTOR FOR SUGAR TASTE 64D;
  61:  ehu2-A 27.1  3.5  338   419   10   DROME:AF-P83295-F1 GUSTATORY RECEPTOR FOR SUGAR TASTE 64C;
  62:  ejc1-A 27.1  3.3  331   444   11   DROME:AF-Q9W497-F1 GUSTATORY RECEPTOR 5A FOR TREHALOSE;
  63:  ek3z-A 27.1 12.4  340   451    9   DROME:AF-P83296-F1 GUSTATORY RECEPTOR FOR SUGAR TASTE 64E;
  64:  eiwv-A 27.1  3.2  329   469   10   DROME:AF-P83297-F1 GUSTATORY RECEPTOR FOR SUGAR TASTE 64F;
  65:  emye-A 27.0  3.6  349   461   12   DROME:AF-Q9VKJ7-F1 GUSTATORY AND PHEROMONE RECEPTOR 32A;
  66:  ec06-A 27.0  3.0  333   392   11   DROME:AF-Q9W2U9-F1 ODORANT RECEPTOR 9A;
  67:  emlt-A 26.9  3.7  352   397   10   DROME:AF-Q9VNK9-F1 PUTATIVE ODORANT RECEPTOR 83C;
  68:  ejx9-A 26.9  3.5  345   397   10   DROME:AF-O46077-F1 ODORANT RECEPTOR 2A;
  69:  efb7-A 26.9  3.1  335   404   10   DROME:AF-Q9VT90-F1 ODORANT RECEPTOR 67C;
  70:  ejdt-A 26.8  2.8  326   377   10   DROME:AF-Q9VLE5-F1 ODORANT RECEPTOR 30A;
  71:  efqn-A 26.8  3.2  336   430    9   DROME:AF-Q9V4Q0-F1 UNCHARACTERIZED PROTEIN CG1339;
  72:  edua-A 26.8  3.1  331   375   10   DROME:AF-Q9V6H2-F1 ODORANT RECEPTOR 49B;
  73:  em1q-A 26.7  2.9  334   396    9   DROME:AF-Q9V589-F1 ODORANT RECEPTOR 45B;
  74:  emga-A 26.7  3.3  330   391   12   DROME:AF-Q9VB30-F1 PUTATIVE GUSTATORY RECEPTOR 98A;
  75:  elmc-A 26.6  3.3  334   397    8   DROME:AF-Q9VHS4-F1 ODORANT RECEPTOR 85A;
  76:  ejsu-A 26.6  4.1  339   397   12   DROME:AF-P81923-F1 ODORANT RECEPTOR 59A;
  77:  efkv-A 26.5  4.1  341   399   12   DROME:AF-Q9W1N6-F1 PUTATIVE GUSTATORY RECEPTOR 59E;
  78:  ednc-A 26.4  3.0  322   422   12   DROME:AF-B7Z0I1-F1 UNCHARACTERIZED PROTEIN;
  79:  ec13-A 26.4  3.4  343   391    8   DROME:AF-Q9VT92-F1 ODORANT RECEPTOR 67D;
  80:  ek22-A 26.4  3.0  327   390   10   DROME:AF-Q9VHQ7-F1 ODORANT RECEPTOR 85B;
  81:  ehc8-A 26.3  3.2  331   385   10   DROME:AF-P82986-F1 ODORANT RECEPTOR 82A;
  82:  ekwq-A 26.2  3.3  334   378   10   DROME:AF-P81914-F1 ODORANT RECEPTOR 33A;
  83:  eh6u-A 26.2  3.0  329   384   10   DROME:AF-Q9V3N2-F1 ODORANT RECEPTOR 46A, ISOFORM B;
  84:  eiid-A 26.2  3.3  332   378   10   DROME:AF-Q9VUK5-F1 PUTATIVE ODORANT RECEPTOR 71A;
  85:  ec7p-A 26.1  3.6  336   385   10   DROME:AF-Q9W367-F1 GUSTATORY RECEPTOR 8A;
  86:  eeps-A 26.1  3.3  341   413    8   DROME:AF-Q9W3I5-F1 ODORANT RECEPTOR 7A;
  87:  efrd-A 26.1  3.5  337   421   11   DROME:AF-Q9VT20-F1 ODORANT RECEPTOR 67B;
  88:  ei0r-A 26.0  3.4  333   401   10   DROME:AF-Q9VFN2-F1 ODORANT RECEPTOR 88A;
  89:  ejwi-A 26.0  3.3  334   398    8   DROME:AF-Q9W1P8-F1 ODORANT RECEPTOR 59B;
  90:  ee2c-A 25.8  3.5  341   416   13   DROME:AF-Q9V969-F1 PUTATIVE GUSTATORY RECEPTOR 57A;
  91:  ed3z-A 25.8  3.8  339   419    8   DROME:AF-Q9V8Y7-F1 ODORANT RECEPTOR 56A;
  92:  eln0-A 25.8  3.4  324   379    7   DROME:AF-P81912-F1 ODORANT RECEPTOR 23A;
  93:  egpc-A 25.8  3.6  334   387    8   DROME:AF-Q8IRZ5-F1 PUTATIVE ODORANT RECEPTOR 19B;
  94:  emow-A 25.7  3.5  333   475    8   DROME:AF-Q9VKA5-F1 GUSTATORY AND PHEROMONE RECEPTOR 33A;
  95:  efmx-A 25.7  3.1  326   389   11   DROME:AF-Q9VHQ6-F1 ODORANT RECEPTOR 85C;
  96:  egvu-A 25.5  3.5  317   426   11   DROME:AF-Q6ILZ2-F1 HDC08032;
  97:  ehif-A 25.4  3.2  320   378    9   DROME:AF-Q9V568-F1 ODORANT RECEPTOR 45A;
  98:  ejv8-A 25.3  3.6  327   410    8   DROME:AF-Q8INZ1-F1 UNCHARACTERIZED PROTEIN CG31750;
  99:  ejek-A 25.3  3.6  332   374   14   DROME:AF-P83292-F1 GUSTATORY RECEPTOR 23A;
 100:  egeg-A 25.3  3.3  330   376   10   DROME:AF-P81917-F1 ODORANT RECEPTOR 43A;
 101:  el1v-A 25.1  3.7  329   384    8   DROME:AF-P81916-F1 ODORANT RECEPTOR 33C;
 102:  el7o-A 25.0  3.3  331   409   11   DROME:AF-Q9V3Q2-F1 ODORANT RECEPTOR 35A;
 103:  ehji-A 24.9  3.4  331   392   11   DROME:AF-Q9W5G6-F1 ODORANT RECEPTOR 1A;
 104:  edgo-A 24.8  3.7  336   387    7   DROME:AF-Q9I816-F1 ODORANT RECEPTOR 19A;
 105:  em2e-A 24.7  3.5  335   403    6   DROME:AF-P81918-F1 ODORANT RECEPTOR 43B;
 106:  elct-A 24.6  3.7  327   406   12   DROME:AF-Q9W1N5-F1 PUTATIVE GUSTATORY RECEPTOR 59F;
 107:  emik-A 24.6  3.5  332   406    8   DROME:AF-Q9V9I2-F1 ODORANT RECEPTOR 42A;
 108:  ejx2-A 24.5  4.0  345   453    8   DROME:AF-Q9VNB3-F1 ODORANT RECEPTOR 83A;
 109:  ehao-A 24.4  3.3  324   396   10   DROME:AF-Q9V6A9-F1 ODORANT RECEPTOR 49A;
 110:  emx7-A 24.4  3.9  334   411    7   DROME:AF-Q9W1P7-F1 PUTATIVE ODORANT RECEPTOR 59C;
 111:  ejfj-A 24.0  3.3  339   486   10   DROME:AF-Q9VNB5-F1 ODORANT RECEPTOR CORECEPTOR;
 112:  edeq-A 23.7  3.7  330   449   12   DROME:AF-B7Z0I0-F1 UNCHARACTERIZED PROTEIN;
 113:  ef4x-A 23.6  3.6  342   467   10   DROME:AF-A0A0B4KGT9-F1 ODORANT RECEPTOR 85E;
 114:  elkk-A 23.3  4.0  318   404   12   DROME:AF-Q9W2A4-F1 UNCHARACTERIZED PROTEIN;
 115:  egjp-A 23.2  4.2  318   380   12   DROME:AF-Q8INY2-F1 UNCHARACTERIZED PROTEIN;
 116:  elfw-A 23.0  4.5  338   411   10   DROME:AF-M9PDY1-F1 UNCHARACTERIZED PROTEIN, ISOFORM C;
 117:  elft-A 22.7  3.5  330   385    7   DROME:AF-P81921-F1 ODORANT RECEPTOR 47A;
 118:  efj8-A 22.5  3.8  343   420    9   DROME:AF-Q9VZW8-F1 ODORANT RECEPTOR 63A;
 119:  emyi-A 21.7  3.9  335   397    8   DROME:AF-Q9VAZ3-F1 ODORANT RECEPTOR 98A;
 120:  eeje-A 21.5  3.8  338   399    7   DROME:AF-Q9V9I4-F1 ODORANT RECEPTOR 42B;
 121:  eh7m-A 21.4  3.7  325   379    7   DROME:AF-P81915-F1 ODORANT RECEPTOR 33B;
 122:  embs-A 21.3  3.8  334   397    6   DROME:AF-P81909-F1 ODORANT RECEPTOR 22A;
 123:  ej04-A 21.2  3.8  308   451   12   DROME:AF-A0A0B4KFG3-F1 UNCHARACTERIZED PROTEIN, ISOFORM C;
 124:  ehy8-A 21.1  3.7  339   407    6   DROME:AF-Q9VT08-F1 ODORANT RECEPTOR 67A;
 125:  ehyu-A 21.0  3.7  331   397    6   DROME:AF-P81910-F1 ODORANT RECEPTOR 22B;
 126:  eeqs-A 20.9  4.0  339   408    8   DROME:AF-Q9VDM1-F1 PUTATIVE ODORANT RECEPTOR 92A;
 127:  ec6b-A 20.5  3.7  304   341    8   DROME:AF-Q8IRL8-F1 PUTATIVE GUSTATORY RECEPTOR 9A;
 128:  egn9-A 20.5  4.0  331   404   10   DROME:AF-Q9VVF3-F1 ODORANT RECEPTOR 74A;
 129:  ekyd-A 20.3  3.9  336   392    7   DROME:AF-Q9VHE6-F1 ODORANT RECEPTOR 85F;
 130:  el2g-A 20.2  4.1  331   393    9   DROME:AF-P82985-F1 PUTATIVE ODORANT RECEPTOR 69A, ISOFORM B;
 131:  eet6-A  7.3  4.0  194  1481    6   DROME:AF-A1Z7L1-F1 FANCONI ANEMIA COMPLEMENTATION GROUP I;
 132:  eh5n-A  6.4  4.7  126  1718    6   DROME:AF-Q9VP76-F1 ADENYLYL CYCLASE 78C;
 133:  eiej-A  6.2  3.1   92   441    7   DROME:AF-Q9VPQ8-F1 NICOTINIC ACETYLCHOLINE RECEPTOR BETA 3 (DBETA3)
 134:  ek9x-A  6.1  6.7  112   355    4   DROME:AF-Q95TP0-F1 TUBULIN-FOLDING COFACTOR C;
 135:  ei6h-A  5.8  5.4  168   359    8   DROME:AF-M9PHA4-F1 XK-RELATED PROTEIN;
 136:  eg1v-A  5.7 16.8   94   293    5   DROME:AF-Q9VNG0-F1 MEDIATOR OF RNA POLYMERASE II TRANSCRIPTION SUBUN
 137:  eicu-A  5.7 12.3   97  1383    9   DROME:AF-A8JUY3-F1 DNA-DIRECTED RNA POLYMERASE SUBUNIT;
 138:  effk-A  5.7 11.4   76   231    9   DROME:AF-Q9VU04-F1 RE60105P;
 139:  ekfl-A  5.7  5.8  100   795   11   DROME:AF-Q9W3G6-F1 NICOTINIC ACETYLCHOLINE RECEPTOR ALPHA3, ISOFORM
 140:  ecwb-A  5.6  5.6  170  2248    9   DROME:AF-P32870-F1 CA(2+)/CALMODULIN-RESPONSIVE ADENYLATE CYCLASE;
 141:  ed0h-A  5.5  3.9   91   585    7   DROME:AF-Q9W288-F1 NTR, ISOFORM A;
 142:  eg2v-A  5.4 23.7  115  1200    6   DROME:AF-Q9VCW3-F1 NUCLEAR PORE COMPLEX PROTEIN NUP133;
 143:  eltx-A  5.3  4.8  100   435    5   DROME:AF-Q26263-F1 PROTEIN DEADPAN;
 144:  efr0-A  5.3  6.5  134   600    4   DROME:AF-Q9VW75-F1 GH23382P;
 145:  ekqm-A  5.3  4.3  136   435    6   DROME:AF-Q8SWR3-F1 SEX PEPTIDE RECEPTOR;
 146:  ehyy-A  5.2  3.7   71   360   11   DROME:AF-A1Z8V5-F1 DYNEIN REGULATORY COMPLEX PROTEIN 10;
 147:  el3z-A  5.2 11.5   94   217    9   DROME:AF-M9NGJ4-F1 UNCHARACTERIZED PROTEIN, ISOFORM D;
 148:  elgg-A  5.1  5.1  171  1549    6   DROME:AF-Q7KTC0-F1 MULTIDRUG-RESISTANCE LIKE PROTEIN 1, ISOFORM I;
 149:  efqt-A  5.1 13.1   97   232    9   DROME:AF-Q9VV76-F1 SYNTAXIN 8;
 150:  ek4p-A  5.1 12.8  112   645    7   DROME:AF-Q7JQF1-F1 OCTOPAMINE RECEPTOR OAMB;
 151:  elpq-A  5.1  7.6  140   545    7   DROME:AF-Q9VMI4-F1 ORPHAN G PROTEIN-COUPLED RECEPTOR;
 152:  ecwa-A  5.1  8.8   66   530   11   DROME:AF-Q9VVV8-F1 SET AND MYND DOMAIN CONTAINING, ARTHROPOD-SPECIFI
 153:  elt6-A  5.1  5.7  101   519    8   DROME:AF-P25162-F1 ACETYLCHOLINE RECEPTOR SUBUNIT BETA-LIKE 2;
 154:  edjk-A  5.0  4.3  166   382   11   DROME:AF-Q9W3G7-F1 LD42063P;
 155:  ei3k-A  5.0  8.1  110   196    8   DROME:AF-Q9VTA1-F1 UNCHARACTERIZED PROTEIN;
 156:  ejf8-A  5.0  4.6   96   994    3   DROME:AF-P35875-F1 POLY  POLYMERASE;
 157:  ei5s-A  4.9  5.6  169  1513   10   DROME:AF-Q86B91-F1 PROTEIN TINCAR;
 158:  eeyz-A  4.9  7.4  168   798    5   DROME:AF-Q9VBG4-F1 GH12381P;
 159:  ecx2-A  4.9  3.8   87   221    9   DROME:AF-Q9VHX6-F1 IP07787P;
 160:  emdo-A  4.9  6.3  153   774    9   DROME:AF-Q9VAA2-F1 ADENOSINE RECEPTOR, ISOFORM A;
 161:  eky5-A  4.9  4.0  128   373    4   DROME:AF-P06002-F1 OPSIN RH1;
 162:  edl6-A  4.9  4.2  133   381    5   DROME:AF-P08099-F1 OPSIN RH2;
 163:  el7f-A  4.9  3.8  134   660    5   DROME:AF-Q9VFW5-F1 PYROKININ 2 RECEPTOR 1;
 164:  ef6j-A  4.8  7.0  121  1190    5   DROME:AF-A1Z7T0-F1 SERINE/THREONINE-PROTEIN KINASE N;
 165:  efaw-A  4.8 11.8  137   852    4   DROME:AF-Q9VV62-F1 DOUBLESEX COGNATE 73A;
 166:  eif4-A  4.8  5.0  133   790    5   DROME:AF-Q9VXN5-F1 PROTEIN KINASE DOMAIN-CONTAINING PROTEIN;
 167:  edsx-A  4.8  7.1  131   396    8   DROME:AF-A1Z7X3-F1 G_PROTEIN_RECEP_F1_2 DOMAIN-CONTAINING PROTEIN;
 168:  ejhy-A  4.8  8.4  121   163    7   DROME:AF-Q9W0Q8-F1 UNCHARACTERIZED PROTEIN;
 169:  ej9k-A  4.8 13.3   83   204   13   DROME:AF-Q059A4-F1 TRANSMEMBRANE PROTEIN 186;
 170:  eljo-A  4.8  8.2  149   542    7   DROME:AF-Q9VRM0-F1 LEUCOKININ RECEPTOR;
 171:  ege8-A  4.7 13.0   97   204    7   DROME:AF-Q6IGD9-F1 HDC06561;
 172:  ei0l-A  4.7 10.5  142   203    8   DROME:AF-Q95SH2-F1 CHARGED MULTIVESICULAR BODY PROTEIN 1, ISOFORM A;
 173:  ejqh-A  4.7  6.6  151   263   14   DROME:AF-Q9I7W3-F1 UNCHARACTERIZED PROTEIN;
 174:  ekv3-A  4.7 13.3  108   605   10   DROME:AF-B7Z069-F1 IONOTROPIC RECEPTOR 75B;
 175:  eety-A  4.7  8.3  135   836    5   DROME:AF-Q9V7N5-F1 V-TYPE PROTON ATPASE SUBUNIT C;
 176:  el2m-A  4.7 34.0  122  1887   10   DROME:AF-P04052-F1 DNA-DIRECTED RNA POLYMERASE II SUBUNIT RPB1;
 177:  elge-A  4.6  5.1   97   872    8   DROME:AF-Q9VW72-F1 GH08353P;
 178:  eejk-A  4.6 17.4   80   245    5   DROME:AF-Q8MPP0-F1 NINJURIN A ALPHA;
 179:  ejax-A  4.6  4.4  153   299    8   DROME:AF-Q9VU37-F1 PROTEIN-S-ISOPRENYLCYSTEINE O-METHYLTRANSFERASE;
 180:  ejbh-A  4.6  6.6  137   599   10   DROME:AF-Q9VFW6-F1 PYROKININ 2 RECEPTOR 2, ISOFORM A;
 181:  eecx-A  4.6  8.2  143   485    8   DROME:AF-Q9VNM1-F1 NEUROPEPTIDE F RECEPTOR;
 182:  ej2u-A  4.6  8.9  153  1346    7   DROME:AF-B7Z0D3-F1 BCL2-ASSOCIATED ATHANOGENE 6;
 183:  eh1a-A  4.5 14.4   83   186    7   DROME:AF-P13097-F1 ENHANCER OF SPLIT M7 PROTEIN;
 184:  elur-A  4.5 13.3   95   816    2   DROME:AF-Q9VKJ9-F1 COILED-COIL AND C2 DOMAIN-CONTAINING PROTEIN 1-LI
 185:  ehlv-A  4.5 15.6  110   264    6   DROME:AF-Q9VPW6-F1 UNCHARACTERIZED PROTEIN;
 186:  eeip-A  4.5  6.6   87   503    6   DROME:AF-O46106-F1 SPLICING FACTOR 3A SUBUNIT 3;
 187:  ee0i-A  4.5  9.1  135   414    2   DROME:AF-Q7JVS8-F1 AT19640P;
 188:  ej11-A  4.5  7.8  116  1667   10   DROME:AF-Q9VHT6-F1 UNCHARACTERIZED PROTEIN, ISOFORM A;
 189:  ej08-A  4.5  4.1  137   383    9   DROME:AF-P04950-F1 OPSIN RH3;
 190:  ejdp-A  4.5  9.9  112   233   13   DROME:AF-Q9VVH7-F1 E3 SUMO-PROTEIN LIGASE NSE2;
 191:  eiuk-A  4.5  9.8   78   388   13   DROME:AF-Q6NMT8-F1 AT01712P;
 192:  eh1w-A  4.5  5.8  139   805    4   DROME:AF-P16395-F1 MUSCARINIC ACETYLCHOLINE RECEPTOR DM1;
 193:  ejd5-A  4.5  3.9  138   471    7   DROME:AF-Q9VDC4-F1 THYROLIBERIN RECEPTOR;
 194:  ejtc-A  4.5  7.7  136   208    5   DROME:AF-Q8IPB0-F1 UNCHARACTERIZED PROTEIN, ISOFORM A;
 195:  ef8h-A  4.5  7.3  146   477    5   DROME:AF-Q8ITC7-F1 NEUROPEPTIDES CAPA RECEPTOR;
 196:  ee5v-A  4.4 15.9   95  2021    6   DROME:AF-M9PC26-F1 UNCHARACTERIZED PROTEIN, ISOFORM E;
 197:  ehwv-A  4.4 33.4  113  1152    7   DROME:AF-Q0E8J0-F1 MEP-1, ISOFORM A;
 198:  eljt-A  4.4 11.2   78   143   10   DROME:AF-Q9VTE5-F1 PROBABLE PREFOLDIN SUBUNIT 2;
 199:  ek8v-A  4.4 17.5   80   205    8   DROME:AF-Q01070-F1 ENHANCER OF SPLIT MGAMMA PROTEIN;
 200:  elfv-A  4.4  3.8  131   382    7   DROME:AF-P91657-F1 OPSIN RH5;
 201:  eezd-A  4.4  7.3  151  2291    7   DROME:AF-Q00963-F1 SPECTRIN BETA CHAIN;
 202:  egw9-A  4.4  8.1  147   521    7   DROME:AF-Q9W189-F1 FI22604P1;
 203:  ek6q-A  4.4  3.4  119   518    5   DROME:AF-Q9VRN2-F1 PROBABLE G-PROTEIN COUPLED RECEPTOR MTH-LIKE 2;
 204:  eivk-A  4.4 20.6   89  1061    4   DROME:AF-P34739-F1 TRANSCRIPTION TERMINATION FACTOR 2;
 205:  egec-A  4.4  5.6   92   549    5   DROME:AF-Q9VPP9-F1 BARDET-BIEDL SYNDROME 8;
 206:  em5f-A  4.4  7.4  118   832    8   DROME:AF-Q9V4M2-F1 PROTEIN WECH;
 207:  ehev-A  4.4 10.1  140  1167    9   DROME:AF-Q9V9R3-F1 ADENYLATE CYCLASE TYPE 3;
 208:  eeu5-A  4.3  2.2   46   302    9   DROME:AF-Q9VND7-F1 RNA-BINDING MOTIF PROTEIN 42;
 209:  ekmr-A  4.3  5.9  124   275    8   DROME:AF-Q9VPM9-F1 AT02829P;
 210:  ekkt-A  4.3 10.5  103   553   10   DROME:AF-Q9VEQ5-F1 ALPHA ACTININ 3;
 211:  emo8-A  4.3  6.6  144   545   12   DROME:AF-Q9W4H3-F1 PROCTOLIN RECEPTOR, ISOFORM A;
 212:  elsl-A  4.3  6.4  147  1019    5   DROME:AF-Q9VHW1-F1 MUSCARINIC ACETYLCHOLINE RECEPTOR, B-TYPE, ISOFOR
 213:  eiaw-A  4.3  4.8  148   451    5   DROME:AF-Q9W056-F1 PROTON-COUPLED AMINO ACID TRANSPORTER-LIKE PROTEI
 214:  ei16-A  4.3 13.8   93   316   12   DROME:AF-Q7KS11-F1 URACIL-DNA DEGRADING FACTOR, ISOFORM B;
 215:  eeun-A  4.3  5.8  136   600    4   DROME:AF-Q9VMX1-F1 KIF-BINDING PROTEIN;
 216:  ek2u-A  4.3  7.6   66   713    5   DROME:AF-Q8IPV8-F1 UNCHARACTERIZED PROTEIN;
 217:  elzu-A  4.3  9.7   67   614   10   DROME:AF-Q9W3P8-F1 IONOTROPIC RECEPTOR 7A;
 218:  eifx-A  4.3  4.9  129   483    2   DROME:AF-Q9VTU7-F1 GH14208P;
 219:  ekyu-A  4.3 20.7  131  1360    6   DROME:AF-Q7KTA0-F1 RICKETS;
 220:  elb3-A  4.3 11.4   97  1714    5   DROME:AF-P28668-F1 BIFUNCTIONAL GLUTAMATE/PROLINE--TRNA LIGASE;
 221:  ec8v-A  4.2  8.0  118   507    7   DROME:AF-Q9VJ16-F1 GH26014P;
 222:  ehrw-A  4.2  3.5   98   148    9   DROME:AF-Q8SXX5-F1 GEO12594P1;
 223:  egrj-A  4.2  5.4  121   257    2   DROME:AF-Q9VD50-F1 IP09356P;
 224:  eluy-A  4.2 12.1  128   660    6   DROME:AF-A1Z935-F1 SOLUTE CARRIER FAMILY 30 MEMBER 9;
 225:  ejqm-A  4.2  7.7  136   519    8   DROME:AF-P30975-F1 TACHYKININ-LIKE PEPTIDES RECEPTOR 99D;
 226:  eis5-A  4.2 10.3  110   249   12   DROME:AF-M9PCT6-F1 UNCHARACTERIZED PROTEIN;
 227:  els7-A  4.2  4.7   72    78    6   DROME:AF-Q9VVA8-F1 TRANSMEMBRANE PROTEIN 258;
 228:  elwt-A  4.2  4.5  131   391    6   DROME:AF-Q8IRI7-F1 CKII-ALPHA SUBUNIT INTERACTOR-3, ISOFORM B;
 229:  eixx-A  4.2  5.4  139   371   10   DROME:AF-Q9W3V5-F1 LP14436P;
 230:  ekrl-A  4.1  8.0  131  1288    8   DROME:AF-Q9VFG8-F1 PROTEIN KIBRA;
 231:  ej64-A  4.1  6.0  139   251   10   DROME:AF-Q7JZY1-F1 RE06389P;
 232:  ekns-A  4.1 25.3  146  2059    5   DROME:AF-Q9VD07-F1 UNCHARACTERIZED PROTEIN;
 233:  efp3-A  4.1 12.4   75   272    3   DROME:AF-Q9W4D8-F1 UNCHARACTERIZED PROTEIN;
 234:  ek4i-A  4.1  8.4  113   632    7   DROME:AF-Q9VDR9-F1 UNCHARACTERIZED PROTEIN;
 235:  ek67-A  4.1  5.2  150   527   10   DROME:AF-Q9VC02-F1 MAHOGANY;
 236:  ed73-A  4.1  7.3  148  1256    9   DROME:AF-Q4LBB6-F1 OCTOPAMINE RECEPTOR BETA-3R;
 237:  ek61-A  4.1  5.3  121   328    7   DROME:AF-Q9VVV2-F1 ORGANIC SOLUTE TRANSPORTER ALPHA-LIKE PROTEIN;
 238:  egyh-A  4.1  4.2   82   159    6   DROME:AF-Q9VQR2-F1 NADH DEHYDROGENASE  1 BETA SUBCOMPLEX
 239:  emit-A  4.1 16.9   92   631    7   DROME:AF-Q23976-F1 ATP-DEPENDENT DNA HELICASE 2 SUBUNIT 1;
 240:  eecz-A  4.1  3.7  128   369    5   DROME:AF-O01668-F1 OPSIN RH6;
 241:  ej78-A  4.1  4.5  126   472   11   DROME:AF-Q9V471-F1 RE54080P;
 242:  egz9-A  4.1  4.7  125   517    4   DROME:AF-Q9V817-F1 PROBABLE G-PROTEIN COUPLED RECEPTOR MTH-LIKE 4;
 243:  egsi-A  4.0  4.1  124   234    5   DROME:AF-Q9VTI1-F1 UNCHARACTERIZED PROTEIN;
 244:  egb1-A  4.0  8.5   99   189    7   DROME:AF-Q9VNT6-F1 GH11730P;
 245:  emm5-A  4.0  6.6  151   831    9   DROME:AF-Q8SY25-F1 RE05944P;
 246:  edto-A  4.0  6.5   82   631   10   DROME:AF-Q7KRR5-F1 PEPTIDE-N(4)-(N-ACETYL-BETA-GLUCOSAMINYL)ASPARAGI
 247:  ee4q-A  4.0  8.5  148   483    5   DROME:AF-Q9VVQ1-F1 ALLATOSTATIN C RECEPTOR 1;
 248:  egfd-A  4.0  7.5  122   276   10   DROME:AF-Q2PDV5-F1 UNCHARACTERIZED PROTEIN;
 249:  ee8h-A  4.0  9.0  138   307    9   DROME:AF-A8JQW3-F1 PININ, ISOFORM B;
 250:  ehky-A  4.0  9.3  124  1190    7   DROME:AF-Q9VUM0-F1 PROBABLE DNA MISMATCH REPAIR PROTEIN MSH6;
 251:  edne-A  4.0  6.3  111   740    6   DROME:AF-Q9VDS5-F1 RHO GTPASE-ACTIVATING PROTEIN 92B;
 252:  egr4-A  4.0  5.3  146   905    5   DROME:AF-Q8IS44-F1 DOPAMINE D2-LIKE RECEPTOR;
 253:  ekgm-A  4.0  6.7  117   800    9   DROME:AF-Q7K4N3-F1 NUCLEAR CAP-BINDING PROTEIN SUBUNIT 1;
 254:  eekm-A  3.9  8.3  135   343    3   DROME:AF-Q9VXV6-F1 SECRETORY CARRIER-ASSOCIATED MEMBRANE PROTEIN;
 255:  eetg-A  3.9  5.1   97   208   11   DROME:AF-Q24188-F1 PROTEIN LATE BLOOMER;
 256:  elsr-A  3.9  4.5  139   393    7   DROME:AF-P48592-F1 RIBONUCLEOSIDE-DIPHOSPHATE REDUCTASE SUBUNIT M2;
 257:  emwq-A  3.9 23.9  102   272    8   DROME:AF-Q9VHV6-F1 RE31520P;
 258:  ehpo-A  3.9  8.3  114   614   11   DROME:AF-Q9VBQ3-F1 FI08017P;
 259:  eeii-A  3.9  7.5  142   412    4   DROME:AF-Q9VVJ1-F1 UNCHARACTERIZED PROTEIN, ISOFORM B;
 260:  egts-A  3.9  9.8  128   581    7   DROME:AF-Q9VWE5-F1 IP19862P;
 261:  ek1x-A  3.9 11.9   76   678    7   DROME:AF-Q9VBW6-F1 PROTEIN DISTAL ANTENNA;
 262:  edkn-A  3.9  9.1  140   245    9   DROME:AF-Q9VKD2-F1 VERY-LONG-CHAIN (3R)-3-HYDROXYACYL-COA DEHYDRATAS
 263:  eefm-A  3.9  5.9  138   672    9   DROME:AF-Q9W0V0-F1 UNCHARACTERIZED PROTEIN, ISOFORM C;
 264:  eg76-A  3.9  4.0  111   219    7   DROME:AF-Q95RA8-F1 MOB KINASE ACTIVATOR-LIKE 1;
 265:  ecww-A  3.9  5.6  132   238    8   DROME:AF-M9PEE6-F1 TETRASPANIN 66A, ISOFORM E;
 266:  ee97-A  3.9  5.0  130   532    8   DROME:AF-P83118-F1 PROBABLE G-PROTEIN COUPLED RECEPTOR MTH-LIKE 11;
 267:  ehbo-A  3.9  5.2  127   628   10   DROME:AF-Q9VSB3-F1 UNCHARACTERIZED PROTEIN, ISOFORM A;
 268:  ec8f-A  3.9  6.0  158  1062    8   DROME:AF-M9PG15-F1 SECRETORY PATHWAY CALCIUM ATPASE, ISOFORM G;
 269:  ek9a-A  3.8  4.6  117   513    7   DROME:AF-Q9VPE3-F1 FI23527P1;
 270:  ehff-A  3.8 19.6  104  1488    3   DROME:AF-P26019-F1 DNA POLYMERASE ALPHA CATALYTIC SUBUNIT;
 271:  ed8m-A  3.8 12.3   82   246    5   DROME:AF-Q9V9U6-F1 LD39576P;
 272:  eknk-A  3.8  4.7   99   530    7   DROME:AF-P07666-F1 SERENDIPITY LOCUS PROTEIN ALPHA;
 273:  ej4p-A  3.8 26.3   91   966    1   DROME:AF-Q24171-F1 AT08303P;
 274:  ecvz-A  3.8 17.0  128   566   11   DROME:AF-Q8IQG1-F1 MOB KINASE ACTIVATOR-LIKE 2;
 275:  ej27-A  3.8  8.9  144   489    6   DROME:AF-Q4V622-F1 NEUROPEPTIDE CCHAMIDE-2 RECEPTOR;
 276:  ed57-A  3.8  8.1  127  1212    9   DROME:AF-Q9XZ29-F1 EG:BACR25B3.9 PROTEIN;
 277:  ejp1-A  3.8  6.1   74   135    8   DROME:AF-Q9VG36-F1 FI08238P;
 278:  ei65-A  3.8  7.2  146   455   10   DROME:AF-Q9VWX4-F1 CG5936;
 279:  el5z-A  3.8  5.5  136   705    7   DROME:AF-Q9NBW1-F1 FRIZZLED-4;
 280:  egva-A  3.8 10.8   84   124    5   DROME:AF-Q9W5Q2-F1 GEO07528P1;
 281:  ecy6-A  3.8  7.3  132   357    8   DROME:AF-Q9NBC8-F1 ALLATOSTATIN A RECEPTOR 2, ISOFORM A;
 282:  ec68-A  3.8  4.1  141   469    6   DROME:AF-A1ZAL6-F1 G_PROTEIN_RECEP_F1_2 DOMAIN-CONTAINING PROTEIN;
 283:  efk5-A  3.8  5.8  133   230    8   DROME:AF-Q960K3-F1 LD47387P;
 284:  ecu7-A  3.8  6.8  108   690    6   DROME:AF-Q2MGK5-F1 DUF4201 DOMAIN-CONTAINING PROTEIN;
 285:  ehcz-A  3.8  4.2  130   507    6   DROME:AF-A0A0B4KHK8-F1 UNCHARACTERIZED PROTEIN, ISOFORM C;
 286:  ehcf-A  3.7  4.6  148   400    7   DROME:AF-Q9W423-F1 LD18904P;
 287:  ehty-A  3.7  5.4   95   184    6   DROME:AF-E1JIB0-F1 UNCHARACTERIZED PROTEIN;
 288:  efvr-A  3.7  5.5  115   228    9   DROME:AF-Q9VIU6-F1 LD43293P;
 289:  eh06-A  3.7 19.9   90   428    6   DROME:AF-Q9I7W5-F1 SOMETHING ABOUT SILENCING PROTEIN 10;
 290:  emwi-A  3.7 10.1   81   507    6   DROME:AF-Q9W0X1-F1 GH15894P;
 291:  el97-A  3.7  8.3   90   679    7   DROME:AF-E1JJ71-F1 DEMENTIN, ISOFORM H;
 292:  emhc-A  3.7  3.8  137   496   10   DROME:AF-M9PHT8-F1 UNCHARACTERIZED PROTEIN, ISOFORM D;
 293:  ej82-A  3.7 12.8   97   429   10   DROME:AF-O96880-F1 TRANSCRIPTION INITIATION FACTOR IIE SUBUNIT ALPHA
 294:  em6r-A  3.7  7.2  179  1342    6   DROME:AF-Q9VXG6-F1 PHOSPHOLIPID-TRANSPORTING ATPASE;
 295:  eh2b-A  3.7 11.3  100  2118    9   DROME:AF-O76904-F1 EG:8D8.1 PROTEIN;
 296:  ekii-A  3.7  7.0  134   904    8   DROME:AF-A1ZBF7-F1 V-TYPE PROTON ATPASE SUBUNIT A;
 297:  egrg-A  3.7  9.9   68   611    6   DROME:AF-Q9VCM4-F1 IONOTROPIC RECEPTOR 94E;
 298:  emed-A  3.7 13.8  114   258    6   DROME:AF-A1ZBG2-F1 UNCHARACTERIZED PROTEIN;
 299:  egfc-A  3.7  4.7  124   338   10   DROME:AF-A1ZAR2-F1 PALMITOYLTRANSFERASE;
 300:  emw1-A  3.6  4.3   71   149    3   DROME:AF-Q9VQP9-F1 PUTATIVE OLIGOSACCHARYLTRANSFERASE COMPLEX SUBUNI
 301:  egme-A  3.6 14.6  103   380    7   DROME:AF-Q7K2D2-F1 DYNACTIN SUBUNIT 2;
 302:  ehig-A  3.6 10.2   78   228    8   DROME:AF-Q8IQP0-F1 AT13484P;
 303:  eevf-A  3.6 14.0  129   198    5   DROME:AF-Q9W1R8-F1 PROTEIN TEX261;
 304:  ej6r-A  3.6  7.2   86   193   12   DROME:AF-Q9W333-F1 IP06839P;
 305:  ehx9-A  3.6 11.5  126   809    8   DROME:AF-Q7KRW1-F1 PROTEIN TRC8 HOMOLOG;
 306:  ei4v-A  3.6 10.3  112   750    8   DROME:AF-A1ZB09-F1 UNCHARACTERIZED PROTEIN;
 307:  efz1-A  3.6  7.0   83   314    7   DROME:AF-A0A0B4K6G0-F1 UNCHARACTERIZED PROTEIN, ISOFORM B;
 308:  eiot-A  3.6 22.8   98   634    3   DROME:AF-Q961J0-F1 GH21160P;
 309:  efya-A  3.6  4.7  148   457    5   DROME:AF-Q9VTD5-F1 AA_TRANS DOMAIN-CONTAINING PROTEIN;
 310:  ego7-A  3.6  6.8  185  1020    5   DROME:AF-P22700-F1 CALCIUM-TRANSPORTING ATPASE SARCOPLASMIC/ENDOPLAS
 311:  efh3-A  3.6  5.0  129   831    7   DROME:AF-Q9VEG4-F1 LP13728P;
 312:  efvo-A  3.6  5.7  103   228   11   DROME:AF-Q9W0M4-F1 ENDOPLASMIC RETICULUM TRANSMEMBRANE PROTEIN;
 313:  ec3c-A  3.6  7.1  167  1254    7   DROME:AF-Q9VYT4-F1 P-TYPE CU(+) TRANSPORTER;
 314:  eg53-A  3.6  9.1   69   678    6   DROME:AF-Q9VDN3-F1 IONOTROPIC RECEPTOR 92A;
 315:  ehwl-A  3.6 11.1  108   331    7   DROME:AF-Q9VR31-F1 FARNESYL TRANSFERASE ALPHA, ISOFORM A;
 316:  efs1-A  3.6 13.2  129   439    6   DROME:AF-Q9I7X6-F1 CARNOSINE N-METHYLTRANSFERASE;
 317:  ed0d-A  3.6  3.9  109   396    6   DROME:AF-Q9VVD9-F1 ADENOSINE 3'-PHOSPHO 5'-PHOSPHOSULFATE TRANSPORTE
 318:  ei3z-A  3.6  5.1   93   436    9   DROME:AF-Q9VRE4-F1 LD23009P;
 319:  edrh-A  3.6  5.9  134   265    2   DROME:AF-Q9W068-F1 LP10272P;
 320:  ee26-A  3.6 12.4  125   732    5   DROME:AF-H9ZYQ1-F1 FI19927P1;
 321:  eky0-A  3.6  2.8   51    60    2   DROME:AF-Q8STB0-F1 GEO09683P1;
 322:  eios-A  3.6  4.7   94   539   11   DROME:AF-A0A0S0WNY8-F1 NICOTINIC ACETYLCHOLINE RECEPTOR ALPHA4, ISOFO
 323:  efbx-A  3.5  7.5  153  2516   11   DROME:AF-Q24270-F1 VOLTAGE-DEPENDENT CALCIUM CHANNEL TYPE D SUBUNIT
 324:  eiru-A  3.5  4.7   91   217    9   DROME:AF-Q7K527-F1 GH14950P;
 325:  edkc-A  3.5  5.3   85   341    9   DROME:AF-Q8SWW2-F1 CG13189 PROTEIN;
 326:  egwt-A  3.5 23.8  106  1984    5   DROME:AF-Q9VZ85-F1 RHO GUANINE NUCLEOTIDE EXCHANGE FACTOR AT 64C, IS
 327:  emzh-A  3.5 23.0   94   753    9   DROME:AF-Q9VS57-F1 RE14391P;
 328:  elok-A  3.5  7.8  141   684    6   DROME:AF-Q9W271-F1 SOLUTE CARRIER ORGANIC ANION TRANSPORTER FAMILY M
 329:  egub-A  3.5  5.8  118   924   12   DROME:AF-Q9VK95-F1 MIP30126P;
 330:  eh2a-A  3.5  4.9  155   465    4   DROME:AF-Q9VTD7-F1 UNCHARACTERIZED PROTEIN, ISOFORM B;
 331:  ed62-A  3.5  7.6  154   471    4   DROME:AF-Q8IQF3-F1 AA_TRANS DOMAIN-CONTAINING PROTEIN;
 332:  ek9c-A  3.5  5.3  111   849    5   DROME:AF-Q9VZ04-F1 GLUCOSIDASE 1, ISOFORM B;
 333:  ehfx-A  3.5  6.9  143   540    9   DROME:AF-Q8T8W3-F1 AT21416P;
 334:  el0d-A  3.5  8.7  116   648    5   DROME:AF-Q9VEC3-F1 ACTIN-RELATED PROTEIN 5;
 335:  efgk-A  3.5  4.6  111   220    8   DROME:AF-Q9VL13-F1 MOB KINASE ACTIVATOR-LIKE 3;
 336:  ee5w-A  3.5  9.5  124   535    5   DROME:AF-Q9W3W7-F1 LP14756P;
 337:  eh8v-A  3.5  4.9  148   460    7   DROME:AF-Q4V5R4-F1 GLUTAMATE TRANSPORTER POLYPHEMUS;
 338:  eech-A  3.5  8.4   92   138   10   DROME:AF-A0A0B4LFY7-F1 UNCHARACTERIZED PROTEIN;
 339:  ely2-A  3.5  3.9  111   144    5   DROME:AF-Q4V4P2-F1 IP04228P;
 340:  eev5-A  3.5  4.2  120  1092    9   DROME:AF-Q9VXU8-F1 GAMMA-TUBULIN COMPLEX COMPONENT;
 341:  eect-A  3.5 11.4  121  2189    3   DROME:AF-Q9VKI0-F1 CENP-META, ISOFORM C;
 342:  ei2a-A  3.5  5.4  126   797    7   DROME:AF-Q9VQN3-F1 GH01206P;
 343:  eeor-A  3.5  8.2  148   511    7   DROME:AF-P41596-F1 DOPAMINE RECEPTOR 1;
 344:  eg4u-A  3.5  6.8  141   523    9   DROME:AF-Q7KTF8-F1 NICOTINIC ACETYLCHOLINE RECEPTOR ALPHA6, ISOFORM
 345:  ehd4-A  3.4 10.7   92   269    4   DROME:AF-Q9VXB1-F1 FI24303P1;
 346:  ely9-A  3.4  6.0   87   229   13   DROME:AF-Q7JZW3-F1 TETRASPANIN;
 347:  eh4k-A  3.4 10.9   90   270    6   DROME:AF-Q9VNB1-F1 AT23701P;
 348:  egul-A  3.4  5.1   89   218   16   DROME:AF-Q7JWP5-F1 TETRASPANIN;
 349:  ekjh-A  3.4  9.3  104  1609   10   DROME:AF-Q9VJS0-F1 PLAT DOMAIN-CONTAINING PROTEIN;
 350:  ehvc-A  3.4 11.3  104   545   13   DROME:AF-Q9VCM1-F1 IONOTROPIC RECEPTOR 94G;
 351:  emvv-A  3.4  4.1  125   276    7   DROME:AF-Q9VBM6-F1 PALMITOYLTRANSFERASE;
 352:  eexn-A  3.4  4.2  117   262    5   DROME:AF-Q8T421-F1 AT21561P;
 353:  ecty-A  3.4 22.6   92   709    5   DROME:AF-Q9VWV5-F1 UNCHARACTERIZED PROTEIN, ISOFORM G;
 354:  emxn-A  3.4  1.6   83   332    8   DROME:AF-Q9VG11-F1 IP10581P;
 355:  ehuv-A  3.4  5.2  125   233    6   DROME:AF-Q8IMF1-F1 IP08088P;
 356:  emin-A  3.4  7.9  148   341    6   DROME:AF-Q9VK00-F1 UNCHARACTERIZED PROTEIN, ISOFORM A;
 357:  ek88-A  3.4 11.8  141   463    8   DROME:AF-Q9VA86-F1 RE19971P;
 358:  ej7q-A  3.4  9.9  145   458    7   DROME:AF-Q9VQQ6-F1 FI18122P1;
 359:  ee7l-A  3.4  6.4  114  1761   10   DROME:AF-Q9VMR4-F1 NO MECHANORECEPTOR POTENTIAL C, ISOFORM H;
 360:  el2q-A  3.4  5.5  142   363    6   DROME:AF-Q8IGV3-F1 RE23632P;
 361:  ec7f-A  3.4 13.1   82   447    7   DROME:AF-Q9VAG4-F1 VACUOLAR PROTEIN SORTING-ASSOCIATED PROTEIN 16B;
 362:  egr0-A  3.4  4.5  144  1746    8   DROME:AF-Q9VWB9-F1 THYROID ADENOMA-ASSOCIATED PROTEIN HOMOLOG;
 363:  ei35-A  3.4  5.1  134   533    6   DROME:AF-Q8SYV9-F1 PROBABLE G-PROTEIN COUPLED RECEPTOR MTH-LIKE 14;
 364:  ej23-A  3.4  6.4  135   991    7   DROME:AF-E1JJE6-F1 OTOPETRIN-LIKE A, ISOFORM C;
 365:  ecxe-A  3.4  3.7  120   809    6   DROME:AF-X2JJX6-F1 LEUCINE-RICH REPEAT-CONTAINING G PROTEIN-COUPLED
 366:  egl5-A  3.4  4.7  109   176    7   DROME:AF-Q9VXD1-F1 PROTEIN SINGLES BAR;
 367:  eghg-A  3.4  4.7  101   160    8   DROME:AF-Q8T0T9-F1 TRANSMEMBRANE PROTEIN 35A;
 368:  elp4-A  3.4  6.1  147   952    3   DROME:AF-Q8I0D4-F1 RE20510P;
 369:  ej0u-A  3.4  5.0  142   511    6   DROME:AF-P00399-F1 CYTOCHROME C OXIDASE SUBUNIT 1;
 370:  ejge-A  3.4  8.9   77   594    4   DROME:AF-Q9VVK8-F1 RNA HELICASE;
 371:  ej5q-A  3.4  5.6  141   495    6   DROME:AF-Q868T3-F1 CARDIOACCELERATORY PEPTIDE RECEPTOR;
 372:  ekll-A  3.4  5.7  152  2415    7   DROME:AF-P13395-F1 SPECTRIN ALPHA CHAIN;
 373:  ee49-A  3.4 11.3  123   284    9   DROME:AF-Q9VU45-F1 LD27581P;
 374:  ejhm-A  3.4  5.4  160  1060    6   DROME:AF-Q9VXG7-F1 PHOSPHOLIPID-TRANSPORTING ATPASE;
 375:  egc6-A  3.4 11.5  118   482    7   DROME:AF-Q7K1D7-F1 GH15861P;
 376:  ejna-A  3.4  4.8  148   468    4   DROME:AF-Q9VX84-F1 FI17861P1;
 377:  eg7y-A  3.3  4.6  114   464   11   DROME:AF-Q95T19-F1 SERINE--TRNA SYNTHETASE-LIKE PROTEIN SLIMP;
 378:  egtu-A  3.3  7.4   65   167    6   DROME:AF-Q86B54-F1 GLUTATHIONE TRANSFERASE;
 379:  eldy-A  3.3  8.4   86   195    6   DROME:AF-Q9VP89-F1 UNCHARACTERIZED PROTEIN, ISOFORM A;
 380:  edqf-A  3.3  5.2   90   239   17   DROME:AF-A1Z8K7-F1 TETRASPANIN;
 381:  eg3w-A  3.3  7.7   68   160    6   DROME:AF-Q9VKA2-F1 GEO12039P1;
 382:  eele-A  3.3 14.5   93   314    2   DROME:AF-Q9VT01-F1 FI06792P;
 383:  ef2q-A  3.3  6.7   83   551    7   DROME:AF-Q9VDD3-F1 SENSORY NEURON MEMBRANE PROTEIN 1;
 384:  ed3y-A  3.3 24.3  116  2139    9   DROME:AF-Q9VUQ9-F1 NON-SPECIFIC SERINE/THREONINE PROTEIN KINASE;
 385:  em6v-A  3.3  7.3   94   299    9   DROME:AF-Q9VGR0-F1 RE47242P;
 386:  eduw-A  3.3 14.8  118   467    8   DROME:AF-Q24509-F1 SYNTAXIN-5;
 387:  eh9y-A  3.3 19.3  103   501    8   DROME:AF-Q9VUM1-F1 PRE-MRNA-PROCESSING FACTOR 31;
 388:  ed22-A  3.3  5.3  158   712   11   DROME:AF-O46100-F1 EG:8D8.3 PROTEIN;
 389:  edfb-A  3.3  4.2  121   802   13   DROME:AF-Q8SZ78-F1 RE14222P;
 390:  efsb-A  3.3 13.1  145   940   10   DROME:AF-Q9VLC0-F1 VACUOLAR PROTEIN SORTING-ASSOCIATED PROTEIN 54;
 391:  ek7x-A  3.3 14.9  133  1703    6   DROME:AF-Q9W179-F1 STERILE20-LIKE KINASE, ISOFORM B;
 392:  eja5-A  3.3  3.8  125  1797    7   DROME:AF-Q7KV24-F1 UNCHARACTERIZED PROTEIN;
 393:  efk6-A  3.3  6.9   68   642    7   DROME:AF-Q9VEN3-F1 FI20177P1;
 394:  eh9k-A  3.3  2.5   51    76   16   DROME:AF-A1ZB62-F1 BOMANIN-836;
 395:  edyw-A  3.3  3.8   64   363    5   DROME:AF-Q9VDV2-F1 AT06125P;
 396:  ehdm-A  3.3  8.0  143  1459    5   DROME:AF-Q9V4B6-F1 UNCHARACTERIZED PROTEIN, ISOFORM A;
 397:  ecxk-A  3.3  5.6  153  1307    8   DROME:AF-Q9VW60-F1 ADENYLATE CYCLASE TYPE 2;
 398:  ei7k-A  3.3  3.9  121   549    5   DROME:AF-Q9VZW5-F1 FMRFAMIDE RECEPTOR;
 399:  eksm-A  3.3  6.4  104   223    9   DROME:AF-Q7K0E3-F1 MOB KINASE ACTIVATOR-LIKE 4;
 400:  emv6-A  3.3  4.4  101   429    8   DROME:AF-Q7K2X0-F1 GH04007P;
 401:  em4z-A  3.3  6.2  114   157    8   DROME:AF-Q9VQL3-F1 CORNICHON RELATED;
 402:  eia8-A  3.3  6.3  134   256    2   DROME:AF-O76899-F1 EG:80H7.2 PROTEIN;
 403:  emf2-A  3.3 15.7  101   688    2   DROME:AF-Q9VWH1-F1 UNCHARACTERIZED PROTEIN, ISOFORM D;
 404:  ejj0-A  3.3  8.4   92   635    4   DROME:AF-Q9V3G6-F1 CCR4-NOT TRANSCRIPTION COMPLEX SUBUNIT 10;
 405:  ejau-A  3.3  7.4  133   355    3   DROME:AF-Q9VAF0-F1 ZINC TRANSPORTER ZIP13 HOMOLOG;
 406:  eglh-A  3.3  6.0  116   577    9   DROME:AF-Q9VDS2-F1 UNCHARACTERIZED PROTEIN;
 407:  eh02-A  3.3  7.3  126   316    7   DROME:AF-Q9VVN1-F1 GH19567P;
 408:  eise-A  3.2  9.9  134   266    7   DROME:AF-Q8SXD1-F1 ELONGATION OF VERY LONG CHAIN FATTY ACIDS PROTEIN
 409:  eixp-A  3.2 13.2  110   362    6   DROME:AF-Q9VCX6-F1 AT09144P;
 410:  ec5d-A  3.2  6.4  134   677    6   DROME:AF-Q9W2G8-F1 ACYL-COENZYME A OXIDASE;
 411:  ehdv-A  3.2  7.2   80   147    8   DROME:AF-A0A0B4KEF0-F1 UNCHARACTERIZED PROTEIN;
 412:  edax-A  3.2  9.6   84   131    7   DROME:AF-Q8T0B1-F1 NUCLEAR ENVELOPE PHOSPHATASE-REGULATORY SUBUNIT 1
 413:  ekml-A  3.2  5.4  126  1486   10   DROME:AF-A0A0B4KEE7-F1 LEUCINE-RICH REPEAT, ISOFORM F;
 414:  emts-A  3.2  5.1  109   196    4   DROME:AF-M9NDP9-F1 UNCHARACTERIZED PROTEIN, ISOFORM E;
 415:  elne-A  3.2  5.7  106  1093    4   DROME:AF-Q9VLS1-F1 PROBABLE PHOSPHORYLASE B KINASE REGULATORY SUBUNI
 416:  ed12-A  3.2 15.9  111   419    7   DROME:AF-Q9VEV7-F1 PROTEIN FARNESYLTRANSFERASE SUBUNIT BETA;
 417:  el8j-A  3.2 14.3  101  1483    4   DROME:AF-Q8INT5-F1 DYNEIN ASSEMBLY FACTOR 1, AXONEMAL HOMOLOG;
 418:  edvq-A  3.2  8.8  144   603    9   DROME:AF-M9PJS6-F1 UNCHARACTERIZED PROTEIN, ISOFORM D;
 419:  eijm-A  3.2  6.4   64   434    3   DROME:AF-Q9VMC0-F1 INTRAFLAGELLAR TRANSPORT 52;
 420:  efzb-A  3.2  4.7  131   499   10   DROME:AF-Q9Y1A7-F1 LD25378P;
 421:  ehx8-A  3.2 24.6   87   603    2   DROME:AF-Q9VR42-F1 SERINE/THREONINE-PROTEIN KINASE RIO3;
 422:  efs0-A  3.2  6.0  123   496    8   DROME:AF-Q9VKC9-F1 DIETARY AND METABOLIC GLUTAMATE TRANSPORTER;
 423:  ekcy-A  3.2  4.4  121   765    8   DROME:AF-Q9VBP0-F1 FI21465P1;
 424:  emp6-A  3.2  3.0   72   950    3   DROME:AF-A1Z9E2-F1 PROTEIN LIN-54 HOMOLOG;
 425:  ec3w-A  3.2  6.7  118   831    4   DROME:AF-Q9VHB4-F1 UNCHARACTERIZED PROTEIN, ISOFORM A;
 426:  edq2-A  3.2 11.8  120   707   13   DROME:AF-Q7KSU3-F1 LD33793P;
 427:  ehsj-A  3.2  5.3  136   216    4   DROME:AF-Q9VRL2-F1 PROBABLE GOLGI SNAP RECEPTOR COMPLEX MEMBER 2;
 428:  eemi-A  3.2 13.1  105  1022    9   DROME:AF-A1ZBE9-F1 METHIONINE--TRNA LIGASE, CYTOPLASMIC;
 429:  edvx-A  3.2  5.1   60   576    5   DROME:AF-P52304-F1 SERINE/THREONINE-PROTEIN KINASE POLO;
 430:  efm0-A  3.2  4.7  118   421    6   DROME:AF-Q8T3Z0-F1 TEKTIN;
 431:  eier-A  3.2  5.0  102   143    4   DROME:AF-Q9V439-F1 MEDIATOR OF RNA POLYMERASE II TRANSCRIPTION SUBUN
 432:  edh2-A  3.2 14.3   82   185    6   DROME:AF-A0A6M3Q7P0-F1 UNCHARACTERIZED PROTEIN;
 433:  eh7j-A  3.2  4.1  102   136    5   DROME:AF-Q9VW41-F1 COILED-COIL DOMAIN-CONTAINING PROTEIN 58;
 434:  ehd8-A  3.2  6.4   92   180    9   DROME:AF-Q9VA85-F1 GH09039P;
 435:  ejy0-A  3.2  4.9  126   585    2   DROME:AF-Q9V3M9-F1 TEKTIN;
 436:  emtx-A  3.2  8.1  132   810   10   DROME:AF-Q8IP90-F1 BRUNO 1, ISOFORM B;
 437:  ec7b-A  3.2  4.0   82   242    5   DROME:AF-Q9VXY9-F1 OPOSSUM, ISOFORM A;
 438:  ek4s-A  3.2  6.7   96   760    4   DROME:AF-Q960X8-F1 HEPATOCYTE GROWTH FACTOR-REGULATED TYROSINE KINAS
 439:  emg7-A  3.1  9.7  146   395    5   DROME:AF-Q9VAS7-F1 INNEXIN INX3;
 440:  elhu-A  3.1  3.5   61   121    8   DROME:AF-Q9VKM9-F1 GEO11549P1;
 441:  efnm-A  3.1  5.6   90   262    7   DROME:AF-P00417-F1 CYTOCHROME C OXIDASE SUBUNIT 3;
 442:  egtc-A  3.1 12.3   93   220    8   DROME:AF-Q7KSM4-F1 FI08021P;
 443:  edh3-A  3.1  3.3   87   217    5   DROME:AF-Q6IHY4-F1 HDC00336;
 444:  ei72-A  3.1 16.8  102   390    9   DROME:AF-Q8SYD9-F1 ENDOPHILIN-A;
 445:  ei52-A  3.1  6.7   79   264    9   DROME:AF-Q7KTJ2-F1 CMP/DCMP-TYPE DEAMINASE DOMAIN-CONTAINING PROTEIN
 446:  eiyk-A  3.1 10.0  140   367    6   DROME:AF-Q9V427-F1 INNEXIN INX2;
 447:  ef69-A  3.1 20.7   94   525    4   DROME:AF-Q9W3F7-F1 MITOGUARDIN;
 448:  ej9o-A  3.1 18.8  115   651    7   DROME:AF-Q8SX97-F1 SUCCINATE DEHYDROGENASE  FLAVOPROTEIN
 449:  ed9d-A  3.1 12.9   99   894    7   DROME:AF-Q9VIZ3-F1 LD25692P;
 450:  ehbi-A  3.1  6.8  146  1357    6   DROME:AF-Q7KTS2-F1 AUTOPHAGY-RELATED 17, ISOFORM B;
 451:  ek15-A  3.1  5.8  125  1211    6   DROME:AF-Q9VSP0-F1 IP13783P;
 452:  el0k-A  3.1  8.5   71   197    3   DROME:AF-Q9W0C7-F1 PROTEIN OPI10 HOMOLOG;
 453:  edz3-A  3.1  7.2  129   264    8   DROME:AF-A1Z6H0-F1 KUNE-KUNE;
 454:  eegs-A  3.1 11.0   89   109    7   DROME:AF-Q9VJ25-F1 MEMBRANE MAGNESIUM TRANSPORTER;
 455:  ed23-A  3.1 10.2   97   113    4   DROME:AF-Q9VTE8-F1 GEO08928P1;
 456:  ehvb-A  3.1  7.3  103   515    2   DROME:AF-Q9VN77-F1 GERANYLGERANYL TRANSFERASE TYPE-2 SUBUNIT ALPHA;
 457:  eify-A  3.1  6.0  128   290    5   DROME:AF-Q9VX17-F1 LD36024P;
 458:  eiuc-A  3.1  6.4  126   601    7   DROME:AF-Q8I0K9-F1 LD08455P;
 459:  ej17-A  3.1  7.4  114   893   10   DROME:AF-Q9VUY1-F1 CHLORIDE CHANNEL PROTEIN;
 460:  el34-A  3.1  5.7  107   142    8   DROME:AF-A8DY57-F1 GEO10349P1;
 461:  eft6-A  3.1 13.5  161  1333    8   DROME:AF-Q9VUG6-F1 UNCHARACTERIZED PROTEIN, ISOFORM A;
 462:  ehn4-A  3.1  6.8  141  2090    4   DROME:AF-Q8IQV9-F1 NUCLEAR PORE COMPLEX PROTEIN NUP205;
 463:  emh4-A  3.1  8.8  151   378    7   DROME:AF-Q9VMY2-F1 RE15880P;
 464:  ei2i-A  3.1  6.1  119   231    9   DROME:AF-A1Z6T8-F1 TETRASPANIN;
 465:  ehe2-A  3.1  8.4   85   575    8   DROME:AF-Q9VXB8-F1 FI24431P1;
 466:  ed7j-A  3.1  6.8  103   866   11   DROME:AF-Q9VF20-F1 HEAVY METAL TOLERANCE FACTOR 1;
 467:  edxu-A  3.1  5.7  115   545   10   DROME:AF-Q9VDV6-F1 LP02775P;
 468:  emwp-A  3.1 11.2  139  1653    7   DROME:AF-Q9VJW1-F1 LD29171P;
 469:  el1i-A  3.1 15.0  126   619    6   DROME:AF-Q9VYV5-F1 ALPHA-(1,6)-FUCOSYLTRANSFERASE;
 470:  ejxo-A  3.1  8.8  144   432    9   DROME:AF-Q7KGU6-F1 LYSOSOMAL-ASSOCIATED TRANSMEMBRANE PROTEIN;
 471:  eem0-A  3.1 14.3  147  1054    9   DROME:AF-X2J9Y4-F1 ELLIPSOID BODY OPEN, ISOFORM C;
 472:  ej1g-A  3.1  9.9   72   475   10   DROME:AF-Q9VU71-F1 GH11086P;
 473:  eemu-A  3.1 10.3   84   133    2   DROME:AF-Q9VLC8-F1 AT19071P;
 474:  ekx5-A  3.1  3.6  129  1270    8   DROME:AF-Q9VRV2-F1 UNCHARACTERIZED PROTEIN, ISOFORM A;
 475:  emhz-A  3.1  6.0  105   807   10   DROME:AF-Q9VYY9-F1 ECOTROPIC VIRAL INTEGRATION SITE 5 ORTHOLOG;
 476:  edrg-A  3.0  9.6   77   330    4   DROME:AF-Q8SY53-F1 GH11935P;
 477:  ed0q-A  3.0  4.7  122   337    8   DROME:AF-Q9VCY5-F1 ELONGATION OF VERY LONG CHAIN FATTY ACIDS PROTEIN
 478:  ehr9-A  3.0  6.5  115   793   12   DROME:AF-Q9NHV9-F1 PROTEIN VAV;
 479:  elbh-A  3.0 15.4   82   231    7   DROME:AF-Q9VHW5-F1 LD38634P;
 480:  efcp-A  3.0  8.2  119   591    8   DROME:AF-Q8SYP8-F1 RE47911P;
 481:  eipp-A  3.0  4.6   92   142   11   DROME:AF-M9NFP0-F1 UNCHARACTERIZED PROTEIN;
 482:  egsd-A  3.0  4.2   80   170   10   DROME:AF-Q8T8R7-F1 AT31812P;
 483:  ed4b-A  3.0 32.1  130   658    8   DROME:AF-A6MHQ4-F1 SODIUM/POTASSIUM-TRANSPORTING ATPASE SUBUNIT
 484:  ejl0-A  3.0  9.1   92  1837    8   DROME:AF-Q9W363-F1 MULTI SEX COMBS, ISOFORM A;
 485:  eh1o-A  3.0 12.9  101   662    3   DROME:AF-Q9VRV6-F1 FI21277P1;
 486:  egh3-A  3.0  6.5  128   878    4   DROME:AF-Q9VSK2-F1 E3 UBIQUITIN-PROTEIN LIGASE CBL;
 487:  elo5-A  3.0  7.6  112   456    9   DROME:AF-Q94900-F1 GLUTAMATE-GATED CHLORIDE CHANNEL;
 488:  eiy8-A  3.0  4.6  127   455    7   DROME:AF-Q7KTL9-F1 ADIPOKINETIC HORMONE RECEPTOR, ISOFORM C;
 489:  em0c-A  3.0  6.1  111   511    8   DROME:AF-Q9W3V8-F1 PROBABLE DOLICHYL PYROPHOSPHATE GLC1MAN9GLCNAC2
 490:  ehxk-A  3.0  4.6  124   664    6   DROME:AF-Q9W3M4-F1 LD24308P;
 491:  efvd-A  3.0  4.9  153   509   10   DROME:AF-Q9VPF8-F1 TRANSMEMBRANE PROTEIN 104 HOMOLOG;
 492:  elg3-A  3.0  9.9  157   596    8   DROME:AF-P49283-F1 PROTEIN MALVOLIO;
 493:  ed7k-A  3.0  6.0  113   538   10   DROME:AF-Q9VDV7-F1 LP04053P;
 494:  ele3-A  3.0  5.7  116   387    9   DROME:AF-Q9U1M2-F1 TRANSMEMBRANE PROTEIN 120 HOMOLOG;
 495:  ej8r-A  3.0  4.6  145   474    6   DROME:AF-Q7K2W3-F1 GH04538P;
 496:  eequ-A  3.0  5.6  133   190    8   DROME:AF-A1A711-F1 IP17374P;
 497:  eejz-A  3.0  9.1  120   841    6   DROME:AF-Q9V3Q9-F1 IP03705P;
 498:  ed76-A  3.0 12.7  122  1895   12   DROME:AF-A8JQ65-F1 DIACYLGLYCEROL KINASE ETA;
 499:  eev2-A  3.0 10.4  102   859   10   DROME:AF-Q9W2R4-F1 INSCUTEABLE;
 500:  emps-A  3.0 10.2  114   234    5   DROME:AF-A0A0B4K701-F1 UNCHARACTERIZED PROTEIN, ISOFORM B;
 501:  ehq7-A  3.0  5.4  100   596   10   DROME:AF-Q7K3N1-F1 GH27401P;
 502:  eiho-A  3.0  5.7  150  1077    7   DROME:AF-A0A0B4LGD3-F1 KAZACHOC, ISOFORM G;
 503:  eew6-A  3.0  6.3  167  1164    8   DROME:AF-Q8IRF5-F1 UNCHARACTERIZED PROTEIN;
 504:  eku2-A  3.0  4.8   86   479    7   DROME:AF-Q9V3N5-F1 FI21292P1;
 505:  egp3-A  3.0  5.3  115  1487    3   DROME:AF-Q9VGI8-F1 BLOOM SYNDROME PROTEIN HOMOLOG;
 506:  ek9r-A  3.0 14.1  145   994    3   DROME:AF-Q9VFS6-F1 INTEGRATOR COMPLEX SUBUNIT 5;
 507:  efly-A  3.0  6.8  132   715    5   DROME:AF-Q9VU52-F1 PROTEIN SNEAKY;
 508:  emos-A  3.0  8.5  132   435    6   DROME:AF-Q9VSV3-F1 PALMITOYLTRANSFERASE;
 509:  empn-A  3.0  3.4   63   226    6   DROME:AF-Q9VV74-F1 SURVIVAL MOTOR NEURON PROTEIN;
 510:  edo7-A  3.0  7.6  101   513    7   DROME:AF-Q9W4D3-F1 TUDOR DOMAIN-CONTAINING PROTEIN;
 511:  eeic-A  3.0  7.9  126   316    8   DROME:AF-Q9VV87-F1 ELONGATION OF VERY LONG CHAIN FATTY ACIDS PROTEIN
 512:  egl1-A  3.0  7.5   84   215    7   DROME:AF-Q7KVF6-F1 IP20706P;
 513:  eeoz-A  3.0  4.8  111  1374    6   DROME:AF-P91660-F1 PROBABLE MULTIDRUG RESISTANCE-ASSOCIATED PROTEIN
 514:  ekrh-A  3.0  6.1   97   431    8   DROME:AF-Q9VJI4-F1 PICKPOCKET 17, ISOFORM A;
 515:  elsa-A  3.0  6.1  115   363    5   DROME:AF-Q9VR17-F1 EARLY BOUNDARY ACTIVITY PROTEIN 1;
 516:  ehiq-A  3.0  8.0  108  1574    8   DROME:AF-Q7KQM6-F1 GIGYF FAMILY PROTEIN GYF;
 517:  eg2f-A  3.0  8.1  135   480    5   DROME:AF-Q9VT27-F1 CNMAMIDE RECEPTOR;
 518:  ed81-A  2.9  2.8   69   126    9   DROME:AF-A0A0B4K7V7-F1 UNCHARACTERIZED PROTEIN, ISOFORM A;
 519:  eh19-A  2.9  7.8   76   290   11   DROME:AF-Q86BM4-F1 IP10109P;
 520:  emah-A  2.9  6.2  116   738    9   DROME:AF-Q9W366-F1 RE59932P;
 521:  ej1i-A  2.9  5.2  119   604    8   DROME:AF-Q9VSS2-F1 SIGNAL RECOGNITION PARTICLE SUBUNIT SRP68;
 522:  efdb-A  2.9  8.0   69   692    6   DROME:AF-Q9VA78-F1 SPHINGOMYELIN PHOSPHODIESTERASE;
 523:  edar-A  2.9 10.8   85   179    4   DROME:AF-B7Z137-F1 UNCHARACTERIZED PROTEIN;
 524:  egzh-A  2.9 17.9   76   238    8   DROME:AF-Q9VX99-F1 DNA-DIRECTED RNA POLYMERASE III SUBUNIT RPC9;
 525:  emd8-A  2.9  4.9   70   244   11   DROME:AF-O46101-F1 TETRASPANIN-2A;
 526:  eg9r-A  2.9  9.9  137   372    8   DROME:AF-P33085-F1 INNEXIN SHAKING-B;
 527:  ei19-A  2.9  9.2   83   174    7   DROME:AF-M9NF55-F1 UNCHARACTERIZED PROTEIN;
 528:  ed6b-A  2.9 15.9   87   195    9   DROME:AF-A1Z9Q7-F1 IP07182P;
 529:  eg67-A  2.9  7.3  105   626    7   DROME:AF-Q7KTA9-F1 GLYCEROL-3-PHOSPHATE DEHYDROGENASE;
 530:  el5p-A  2.9  8.0  114   613    4   DROME:AF-Q9XZS8-F1 ACTIVATING TRANSCRIPTION FACTOR 3;
 531:  eg17-A  2.9  5.5  128  1117    9   DROME:AF-Q9VV52-F1 LD37257P;
 532:  ehpe-A  2.9  9.3  120   465   10   DROME:AF-Q9VEI3-F1 ADENOSINE 3'-PHOSPHO 5'-PHOSPHOSULFATE TRANSPORTE
 533:  el22-A  2.9  8.1  108   147    6   DROME:AF-Q8INU9-F1 UNCHARACTERIZED PROTEIN;
 534:  eilf-A  2.9 12.5  126   439    7   DROME:AF-Q9VQZ7-F1 MAJOR FACILITATOR SUPERFAMILY TRANSPORTER 18;
 535:  elmx-A  2.9  7.6  107   146    5   DROME:AF-Q7JVK8-F1 GEO08987P1;
 536:  efml-A  2.9  6.6   79   971    8   DROME:AF-Q94527-F1 NUCLEAR FACTOR NF-KAPPA-B P110 SUBUNIT;
 537:  eimv-A  2.9  4.5  113   599    6   DROME:AF-M9PER3-F1 UNCHARACTERIZED PROTEIN, ISOFORM D;
 538:  eiss-A  2.9  4.4  137   676    9   DROME:AF-Q9VXD9-F1 PROBABLE G-PROTEIN COUPLED RECEPTOR MTH-LIKE 1;
 539:  egm9-A  2.9  5.3  151   430    9   DROME:AF-Q8ITC9-F1 PYROKININ-1 RECEPTOR;
 540:  edfr-A  2.9 19.6   90   589    9   DROME:AF-Q9VCA5-F1 PHENYLALANINE--TRNA LIGASE BETA SUBUNIT;
 541:  egpe-A  2.9  7.2  119   548    6   DROME:AF-F0JAI6-F1 KINETOCHORE AND EB1-ASSOCIATED BASIC PROTEIN;
 542:  efxe-A  2.9 11.8   78   485    9   DROME:AF-Q9VDX5-F1 UNCHARACTERIZED PROTEIN;
 543:  elao-A  2.9 16.6   86  1330    6   DROME:AF-Q9VJQ0-F1 UNCHARACTERIZED PROTEIN, ISOFORM B;
 544:  eiy6-A  2.9  9.1  117   555    4   DROME:AF-Q9VVB4-F1 COILED-COIL DOMAIN-CONTAINING PROTEIN 22 HOMOLOG;
 545:  ehyr-A  2.9  5.2  151  1114    7   DROME:AF-Q9VK52-F1 ADENYLYL CYCLASE X B;
 546:  ehns-A  2.9  2.9   66    74    6   DROME:AF-Q9VY65-F1 MICOS COMPLEX SUBUNIT MIC10;
 547:  ehlp-A  2.9 12.7  122   352    4   DROME:AF-Q7KT67-F1 UNCHARACTERIZED PROTEIN;
 548:  ehi4-A  2.9  4.0   83   234   10   DROME:AF-O46197-F1 ACCESSORY GLAND PROTEIN ACP29AB;
 549:  efwy-A  2.9  7.3  135   232    6   DROME:AF-Q9VE50-F1 GOLGI SNAP RECEPTOR COMPLEX MEMBER 1;
 550:  efem-A  2.9  6.9   80   416    4   DROME:AF-Q27350-F1 PROTEIN SINE OCULIS;
 551:  eh1e-A  2.9  6.7  183  1517    8   DROME:AF-Q7KTG6-F1 PHOSPHOLIPID-TRANSPORTING ATPASE;
 552:  ehds-A  2.9 12.2   90   490    7   DROME:AF-Q9VDS1-F1 FATTY ACYL-COA REDUCTASE;
 553:  eiyp-A  2.9  5.5  125   715    6   DROME:AF-Q9VF73-F1 FI17904P1;
 554:  eg5d-A  2.8  4.1   60   127    3   DROME:AF-Q8IPI2-F1 GEO12034P1;
 555:  eggl-A  2.8  6.8  110   155    7   DROME:AF-M9NEY2-F1 UNCHARACTERIZED PROTEIN;
 556:  edgd-A  2.8  9.3  104   346    8   DROME:AF-A8DYF7-F1 MRJ, ISOFORM E;
 557:  ehdi-A  2.8  8.7   95   676    6   DROME:AF-Q9VQS0-F1 FI13205P;
 558:  ekai-A  2.8  5.7   86   432    9   DROME:AF-Q9W2N5-F1 GH10162P;
 559:  egd1-A  2.8  8.5  131   308   11   DROME:AF-Q9VLH0-F1 TETRASPANIN;
 560:  ef3i-A  2.8 15.1  125   265   10   DROME:AF-Q9VH59-F1 ELONGATION OF VERY LONG CHAIN FATTY ACIDS PROTEIN
 561:  eji8-A  2.8  5.9  101   366   10   DROME:AF-Q9VGS1-F1 LD23375P;
 562:  ek0g-A  2.8  5.2   93   219   10   DROME:AF-A1Z6U8-F1 FI23944P1;
 563:  ef6i-A  2.8 32.4   86  1325    7   DROME:AF-P18106-F1 TYROSINE-PROTEIN KINASE FER;
 564:  edmk-A  2.8  4.5  129   368    8   DROME:AF-M9PGC0-F1 M6, ISOFORM F;
 565:  eepl-A  2.8  6.4  151   853   11   DROME:AF-Q8IMZ9-F1 WOLFRAMIN;
 566:  ek1s-A  2.8  7.1  126   427    4   DROME:AF-Q9VG80-F1 PALMITOYLTRANSFERASE;
 567:  efm9-A  2.8 11.1  114  2272    5   DROME:AF-M9PGK7-F1 KLARSICHT, ISOFORM E;
 568:  ef1f-A  2.8  6.7  127   363    5   DROME:AF-Q7KTW4-F1 RE38102P;
 569:  eftv-A  2.8 10.7  104   743    9   DROME:AF-Q9W0C5-F1 ATP BINDING CASSETTE SUBFAMILY B MEMBER 7, ISOFOR
 570:  effy-A  2.8  6.3  115   556    9   DROME:AF-Q9VFG2-F1 MFS DOMAIN-CONTAINING PROTEIN;
 571:  ekf2-A  2.8  6.2   75   337   12   DROME:AF-Q9VU69-F1 ENKURIN DOMAIN-CONTAINING PROTEIN;
 572:  ek6n-A  2.8 12.2  146   680    8   DROME:AF-Q9W270-F1 SOLUTE CARRIER ORGANIC ANION TRANSPORTER FAMILY M
 573:  ee9f-A  2.8  6.7  135   237    7   DROME:AF-Q1ECC3-F1 IP01956P;
 574:  ej18-A  2.8  5.8  113   488    4   DROME:AF-P83119-F1 PROBABLE G-PROTEIN COUPLED RECEPTOR MTH-LIKE 12;
 575:  ejgi-A  2.8  9.0  118   341    8   DROME:AF-Q9VGQ6-F1 LD25880P;
 576:  ei33-A  2.8  4.9  107  1104    6   DROME:AF-B7Z092-F1 UNCHARACTERIZED PROTEIN, ISOFORM D;
 577:  edw3-A  2.8  8.3  127   305    9   DROME:AF-Q9VMN2-F1 UNCHARACTERIZED PROTEIN;
 578:  eijs-A  2.8  5.0  150  1123    4   DROME:AF-Q9VK50-F1 ADENYLYL CYCLASE X E;
 579:  ekim-A  2.8 11.7  117   671    7   DROME:AF-Q9VZ62-F1 FASCETTO;
 580:  egsg-A  2.8 14.9   90   191    9   DROME:AF-Q9W4R8-F1 RE03721P;
 581:  eh7n-A  2.8  8.2   95   320   13   DROME:AF-A1Z9W2-F1 RH47216P;
 582:  ehb2-A  2.8 12.8   87  1249    7   DROME:AF-R9PY62-F1 GRAM DOMAIN CONTAINING 1B, ISOFORM E;
 583:  eddi-A  2.8  7.7  128   736   12   DROME:AF-Q8T8Z2-F1 AT14535P;
 584:  emxg-A  2.8  7.4  136   968    5   DROME:AF-Q9VPM2-F1 UNCHARACTERIZED PROTEIN, ISOFORM A;
 585:  ek5c-A  2.8 13.9  133   425    2   DROME:AF-Q9VQI5-F1 LP04564P;
 586:  ege1-A  2.8  8.9  133   289   11   DROME:AF-Q9XYW6-F1 CARBOXY TERMINUS OF HSP70-INTERACTING PROTEIN;
 587:  eloz-A  2.8 19.9  135  1102   10   DROME:AF-Q9VXH9-F1 WASH COMPLEX SUBUNIT 4;
 588:  ejq1-A  2.8  6.8  109   343    6   DROME:AF-A0A0B4LFY9-F1 STIMULATOR OF INTERFERON GENES PROTEIN;
 589:  ej2f-A  2.8  3.5   84   234   10   DROME:AF-A8JQZ1-F1 UNCHARACTERIZED PROTEIN;
 590:  elgy-A  2.8  3.0   70   223    3   DROME:AF-Q8MLW4-F1 UNCHARACTERIZED PROTEIN, ISOFORM A;
 591:  ekw1-A  2.8  7.8  125   961    6   DROME:AF-Q9I7D3-F1 CAPRIN HOMOLOG;
 592:  efi6-A  2.8  8.1  127  1315    9   DROME:AF-A0A0B4K682-F1 JAVELIN-LIKE, ISOFORM D;
 593:  eeyj-A  2.8 14.8  137   738    5   DROME:AF-Q9V8K2-F1 EXOCYST COMPLEX COMPONENT 3;
 594:  ela1-A  2.8 11.8  100   575    8   DROME:AF-Q9VIJ9-F1 LD10773P;
 595:  ekpv-A  2.8  6.3  128   296    7   DROME:AF-Q9VFL9-F1 FI07901P;
 596:  efzo-A  2.8 10.6  120   276    3   DROME:AF-Q9VM18-F1 TREHALOSE 6-PHOSPHATE PHOSPHATASE;
 597:  ef9c-A  2.8 10.1  103   467    3   DROME:AF-O77260-F1 EG:115C2.6 PROTEIN;
 598:  ei2c-A  2.8  4.9  139   471    4   DROME:AF-Q9VT04-F1 PROTON-COUPLED AMINO ACID TRANSPORTER-LIKE PROTEI
 599:  egkn-A  2.8  6.2  174  1726    7   DROME:AF-Q9VGD4-F1 PHOSPHOLIPID-TRANSPORTING ATPASE;
 600:  ee0q-A  2.8  6.4  161  1162    7   DROME:AF-Q9W038-F1 ADENYLATE CYCLASE;
 601:  emxt-A  2.8  6.1  110   564   14   DROME:AF-E1JJR2-F1 NICOTINIC ACETYLCHOLINE RECEPTOR ALPHA7, ISOFORM
 602:  em38-A  2.7 18.5   97   492   10   DROME:AF-Q9I7K6-F1 PROTEIN NASP HOMOLOG;
 603:  emzo-A  2.7 25.5   94   603    4   DROME:AF-Q7K2J4-F1 DAMPENED, ISOFORM A;
 604:  ekge-A  2.7  6.4  114   761    6   DROME:AF-Q9VYL5-F1 GH19726P;
 605:  efv3-A  2.7  4.1   94   174   10   DROME:AF-A8DYC7-F1 UNCHARACTERIZED PROTEIN;
 606:  egvw-A  2.7  4.2   90   198    6   DROME:AF-Q9VX57-F1 CG8661 PROTEIN;
 607:  egmf-A  2.7  4.0   92   611   11   DROME:AF-Q9VXR5-F1 LD02975P;
 608:  edgt-A  2.7  4.8   97   218   14   DROME:AF-Q7JYY8-F1 TETRASPANIN;
 609:  eeh8-A  2.7  7.0   98   601   11   DROME:AF-P31368-F1 PROTEIN NUBBIN;
 610:  em0f-A  2.7  8.2  144   693    9   DROME:AF-A2VEY9-F1 PALMITOYLTRANSFERASE APP;
 611:  elox-A  2.7  5.8  112  1741   10   DROME:AF-Q9W517-F1 PROTEIN WINGS APART-LIKE;
 612:  edt8-A  2.7  5.9  108   233    8   DROME:AF-Q9VCF1-F1 GH22341P;
 613:  emw2-A  2.7  8.3  111   890   10   DROME:AF-Q9V435-F1 YURI GAGARIN, ISOFORM B;
 614:  egee-A  2.7  6.0  160  1225   10   DROME:AF-Q9VKJ6-F1 FI03653P;
 615:  edw2-A  2.7  7.0   90   186    3   DROME:AF-Q8IQX3-F1 UNCHARACTERIZED PROTEIN, ISOFORM A;
 616:  eedo-A  2.7 14.6  127   698    6   DROME:AF-Q9VGZ5-F1 TRANSCRIPTION FACTOR CWO;
 617:  eej2-A  2.7  6.3  131   540    6   DROME:AF-Q9I7N1-F1 MFS DOMAIN-CONTAINING PROTEIN;
 618:  egaf-A  2.7  5.6   80   372    8   DROME:AF-Q4V459-F1 IP10836P;
 619:  ef5v-A  2.7  4.8  111   813    8   DROME:AF-D2NUL5-F1 MIP13952P;
 620:  ejsx-A  2.7  4.7   93   603    9   DROME:AF-A2RVG5-F1 IP17430P;
 621:  el9z-A  2.7  6.6   81   118    6   DROME:AF-Q9VL14-F1 REPTOR-BINDING PARTNER;
 622:  ecv8-A  2.7  6.4  101  1365    7   DROME:AF-P39770-F1 HOMEOTIC PROTEIN SPALT-MAJOR;
 623:  ee7n-A  2.7  5.4  156   669   10   DROME:AF-Q9VPG2-F1 FI04531P;
 624:  ehjr-A  2.7  5.7  168   604    4   DROME:AF-Q9VNP7-F1 LD37241P;
 625:  ee3p-A  2.7  7.0   93   132    6   DROME:AF-Q9VFU3-F1 IP05608P;
 626:  edzb-A  2.7  5.6   91   557    7   DROME:AF-Q9VHH8-F1 BEAG;
 627:  ei6i-A  2.7  4.7   86   522    5   DROME:AF-Q9VWL4-F1 GH07340P;
 628:  edsr-A  2.7  4.0  106   205    3   DROME:AF-Q9VXV1-F1 RH52220P;
 629:  elqz-A  2.7  3.8   77   493    8   DROME:AF-Q7KN79-F1 PROTEIN LTV1 HOMOLOG;
 630:  ehc3-A  2.7 10.2  127   810    8   DROME:AF-Q7YU24-F1 TRANSMEMBRANE GTPASE MARF;
 631:  ek3f-A  2.7  6.0  131   536    6   DROME:AF-Q9VQ34-F1 GH17801P;
 632:  ej34-A  2.7  6.9  111   502    5   DROME:AF-A8JQU1-F1 UNCHARACTERIZED PROTEIN, ISOFORM C;
 633:  ef86-A  2.7 18.9  162   911   11   DROME:AF-Q8IRS9-F1 GEMIN 4C;
 634:  ef3o-A  2.7 12.5  152   753    9   DROME:AF-Q9V9R2-F1 CULLIN 2, ISOFORM A;
 635:  ekm1-A  2.7  5.3  127   500    6   DROME:AF-Q9VKC2-F1 AMINO ACID TRANSPORTER PROTEIN JHI-21;
 636:  ee0v-A  2.7  3.8   69   317    3   DROME:AF-M9PB06-F1 UNCHARACTERIZED PROTEIN, ISOFORM D;
 637:  eiiz-A  2.7  9.3  104   256    8   DROME:AF-Q9VF68-F1 CG6130 PROTEIN;
 638:  ed2b-A  2.7  5.3  106   537    5   DROME:AF-Q9VA64-F1 PROCOLLAGEN-PROLINE 4-DIOXYGENASE;
 639:  ehri-A  2.7  4.4  116   283    5   DROME:AF-Q9VBM5-F1 PALMITOYLTRANSFERASE;
 640:  ei1c-A  2.7  6.8  116  1697    5   DROME:AF-A1Z7G7-F1 LATROPHILIN CIRL;
 641:  egrq-A  2.7  3.8   75   486    4   DROME:AF-Q9W0U4-F1 FI07216P;
 642:  egzc-A  2.7  6.5  130   350    7   DROME:AF-Q7KGH1-F1 FI04477P;
 643:  eej8-A  2.7  7.2  128   924    1   DROME:AF-P18091-F1 ALPHA-ACTININ, SARCOMERIC;
 644:  ekh0-A  2.7  9.8  121   222    7   DROME:AF-A1Z7M6-F1 UNCHARACTERIZED PROTEIN;
 645:  edil-A  2.7  6.1   98   916    8   DROME:AF-Q9VEX7-F1 RE12330P;
 646:  edpv-A  2.7  5.4  112   781    8   DROME:AF-A0A0B4K5Z8-F1 PROTEIN TRANSPORT PROTEIN SEC23;
 647:  elhm-A  2.7 12.4  127  1416    4   DROME:AF-Q9XZ34-F1 TELOMERE-ASSOCIATED PROTEIN RIF1;
 648:  efsn-A  2.7  3.7  100   168    2   DROME:AF-Q9VW61-F1 MIP13743P;
 649:  ec7i-A  2.7  7.8   95   110    9   DROME:AF-Q9VVE9-F1 IP05279P;
 650:  ef65-A  2.6  8.3   84   181    2   DROME:AF-Q9VDT4-F1 UNCHARACTERIZED PROTEIN, ISOFORM A;
 651:  ejvg-A  2.6  9.2   83   159   10   DROME:AF-Q8IR72-F1 FI19011P1;
 652:  edws-A  2.6  9.1   97  1384   10   DROME:AF-Q8SY33-F1 PROTEIN GAWKY;
 653:  ehut-A  2.6 23.1   94   553    3   DROME:AF-Q9VN45-F1 PROTEIN SPARTIN;
 654:  ejsd-A  2.6  5.9   77   665    4   DROME:AF-Q9VXN4-F1 PROBABLE ARGININE--TRNA LIGASE, CYTOPLASMIC;
 655:  eig7-A  2.6  3.8   81   160    5   DROME:AF-F7VJS7-F1 MIP31873P;
 656:  el3u-A  2.6  4.2   87   438    6   DROME:AF-Q9W3X8-F1 RH42690P;
 657:  ejf7-A  2.6  4.6   98   670    9   DROME:AF-Q9VEY1-F1 UNCHARACTERIZED PROTEIN, ISOFORM A;
 658:  eiyi-A  2.6  5.1  111   219    6   DROME:AF-Q9W0X9-F1 FI21252P1;
 659:  ei59-A  2.6  5.0   95   176    8   DROME:AF-Q9VUE3-F1 IP04153P;
 660:  ekoq-A  2.6  7.0  118   605    8   DROME:AF-A0A0B4KFL3-F1 KATANIN P60 ATPASE-CONTAINING SUBUNIT A1;
 661:  edkf-A  2.6  4.2   90   279    7   DROME:AF-Q95TS8-F1 DAEDALUS, ISOFORM A;
 662:  ehae-A  2.6 12.4  108   373   13   DROME:AF-Q9VPF9-F1 SD10847P;
 663:  efzm-A  2.6  6.6  139   477    9   DROME:AF-Q9V785-F1 SH3 DOMAIN-BINDING PROTEIN 5 HOMOLOG;
 664:  ek9z-A  2.6  5.9   99   222    7   DROME:AF-Q9VIT6-F1 IP07844P;
 665:  eir0-A  2.6  8.5  111   796    3   DROME:AF-Q9VFE7-F1 NUCLEAR PORE PROTEIN;
 666:  eii2-A  2.6 11.3  151   889    3   DROME:AF-Q9VVG4-F1 EXOCYST COMPLEX COMPONENT 1;
 667:  ejha-A  2.6  5.9  105   627    4   DROME:AF-Q9VL96-F1 PESCADILLO HOMOLOG;
 668:  ehi2-A  2.6 10.7  140  1057    6   DROME:AF-Q7K4E0-F1 LD43457P;
 669:  egvo-A  2.6  4.5  117   270    7   DROME:AF-O18405-F1 SURFEIT LOCUS PROTEIN 4 HOMOLOG;
 670:  edxd-A  2.6  3.6   69   449    7   DROME:AF-Q7JRM5-F1 GH12965P;
 671:  edji-A  2.6  6.1  131   383    5   DROME:AF-Q9VHT7-F1 UNCHARACTERIZED PROTEIN;
 672:  ejcj-A  2.6  3.6  105  1576    6   DROME:AF-A1Z9P3-F1 PROTEIN SHROOM;
 673:  ed6n-A  2.6 10.2   98   121    9   DROME:AF-M9ND94-F1 UNCHARACTERIZED PROTEIN, ISOFORM A;
 674:  ed7z-A  2.6  4.5  104   452    9   DROME:AF-P48613-F1 PROTEIN TIPE;
 675:  edh4-A  2.6  6.7  127   569    7   DROME:AF-Q95V50-F1 PPR-Y;
 676:  effs-A  2.6  7.0  128   585    9   DROME:AF-Q9W0R5-F1 PROBABLE G-PROTEIN COUPLED RECEPTOR MTH-LIKE 10;
 677:  ei4y-A  2.6  7.1   79   183    8   DROME:AF-Q9VZW6-F1 LP16467P;
 678:  ejls-A  2.6  9.3  133   751    5   DROME:AF-Q9VJD3-F1 CONSERVED OLIGOMERIC GOLGI COMPLEX SUBUNIT 5;
 679:  ejk5-A  2.6  8.8  136  1866    8   DROME:AF-A0A0B4K859-F1 NUCLEOPORIN NUP188;
 680:  ejwp-A  2.6  5.6  120   560    8   DROME:AF-Q9VFG0-F1 MFS DOMAIN-CONTAINING PROTEIN;
 681:  ek56-A  2.6  5.8  122   362    7   DROME:AF-Q8IQK9-F1 TETRASPANIN 68C, ISOFORM A;
 682:  emsd-A  2.6  3.3   49    79    8   DROME:AF-Q4V429-F1 CYTOCHROME C OXIDASE ASSEMBLY FACTOR 5;
 683:  ec97-A  2.6  3.5   96   601    6   DROME:AF-Q9Y128-F1 CERAMIDE TRANSFER PROTEIN;
 684:  embi-A  2.6  8.9   98   637   10   DROME:AF-Q8T6B9-F1 POLY(U)-BINDING-SPLICING FACTOR HALF PINT;
 685:  el67-A  2.6  8.8  125   354    7   DROME:AF-Q8T8Y8-F1 AT15826P;
 686:  ed7e-A  2.6  5.1   77  1078    5   DROME:AF-Q9VSS9-F1 RE40614P;
 687:  egwk-A  2.6  6.8   76   342    5   DROME:AF-A0A0B4K8B1-F1 UNCHARACTERIZED PROTEIN, ISOFORM C;
 688:  ehes-A  2.6 10.4  120   673    4   DROME:AF-A8JUP8-F1 CHOLECYSTOKININ-LIKE RECEPTOR AT 17D1;
 689:  eeyd-A  2.6  6.5   74   216    8   DROME:AF-Q9VLD7-F1 AUSTRALIN, ISOFORM A;
 690:  eeae-A  2.6  5.7   99   507    5   DROME:AF-Q7KK97-F1 LD44652P;
 691:  egf0-A  2.6  7.1  131   597    8   DROME:AF-Q8T3W3-F1 AT27838P;
 692:  elwz-A  2.6 10.8  106  1069    6   DROME:AF-M9PE53-F1 MULTIPLE WING HAIRS, ISOFORM C;
 693:  ee2e-A  2.6  5.9  123   536    5   DROME:AF-Q9VA52-F1 PROCOLLAGEN-PROLINE 4-DIOXYGENASE;
 694:  efdi-A  2.6  4.9  112   615    4   DROME:AF-Q10714-F1 ANGIOTENSIN-CONVERTING ENZYME;
 695:  eltj-A  2.6  6.2   90   696    6   DROME:AF-Q9VK07-F1 UV RADIATION RESISTANCE-ASSOCIATED GENE PROTEIN;
 696:  ed9w-A  2.6  7.4  102   624    9   DROME:AF-Q4V3F5-F1 FI01110P;
 697:  ej8a-A  2.6  8.3   62   577   11   DROME:AF-B7YZQ4-F1 IONOTROPIC RECEPTOR 60B;
 698:  elk8-A  2.6  8.5  138   669    9   DROME:AF-Q9VML9-F1 TRISSIN RECEPTOR;
 699:  emvo-A  2.6  4.6   94  1337    4   DROME:AF-Q9I7F7-F1 ACTIVATED CDC42 KINASE-LIKE;
 700:  efgh-A  2.6  4.1  135   504    7   DROME:AF-Q9VLM3-F1 UNCHARACTERIZED PROTEIN, ISOFORM C;
 701:  el9y-A  2.6  5.6  118   297    6   DROME:AF-O01666-F1 ATP SYNTHASE SUBUNIT GAMMA, MITOCHONDRIAL;
 702:  eep3-A  2.6 14.6   81  1139    9   DROME:AF-M9PDL2-F1 ASPARTYL-TRNA SYNTHETASE, MITOCHONDRIAL, ISOFORM
 703:  eg6q-A  2.6  5.3  134   417    4   DROME:AF-Q9VJ63-F1 FI20169P1;
 704:  ehmn-A  2.6 14.2   79   664    5   DROME:AF-Q9VYX2-F1 LD18373P;
 705:  eia1-A  2.6  5.1   89   126    8   DROME:AF-Q9VGY3-F1 GEO12082P1;
 706:  ei7p-A  2.6 11.5  105   751    6   DROME:AF-Q9VZN4-F1 DENDRITIC ARBOR REDUCTION PROTEIN 1;
 707:  ej9m-A  2.6  9.2   86  1560   12   DROME:AF-Q9VFD3-F1 UNCHARACTERIZED PROTEIN, ISOFORM B;
 708:  eiua-A  2.6 10.7   92   337    2   DROME:AF-Q8T0D1-F1 LD10183P;
 709:  ehhw-A  2.6  4.3   80   351    8   DROME:AF-B7Z0I7-F1 SNURPORTIN-1;
 710:  ed60-A  2.6  6.1  132   452    8   DROME:AF-A0A0B4LF16-F1 PALMITOYLTRANSFERASE;
 711:  ejzx-A  2.6  8.3  124  1642    4   DROME:AF-P91875-F1 DNA-DIRECTED RNA POLYMERASE I SUBUNIT RPA1;
 712:  ej3a-A  2.5  8.9  107   993    6   DROME:AF-A1Z856-F1 KCNQ POTASSIUM CHANNEL, ISOFORM F;
 713:  em39-A  2.5 12.5  109   417    6   DROME:AF-Q9VRY6-F1 IST1 HOMOLOG;
 714:  ee3a-A  2.5  9.7   87   950    9   DROME:AF-Q9VK59-F1 LD23647P;
 715:  efj6-A  2.5 22.4  103   282    8   DROME:AF-Q7K0X9-F1 LD23667P;
 716:  emqy-A  2.5 12.0   77   513    5   DROME:AF-Q9VRA1-F1 UNCHARACTERIZED PROTEIN, ISOFORM B;
 717:  efhs-A  2.5  3.9   84   288    4   DROME:AF-Q8IRJ8-F1 THO COMPLEX PROTEIN 7;
 718:  ehy1-A  2.5  5.0  120   219    2   DROME:AF-Q9W377-F1 LP05863P;
 719:  el1a-A  2.5  8.1  119   305    8   DROME:AF-Q9VNU0-F1 RE35159P;
 720:  ej7m-A  2.5 13.0  110   769    7   DROME:AF-Q7KVP9-F1 GENERAL TRANSCRIPTION AND DNA REPAIR FACTOR IIH H
 721:  emn8-A  2.5  6.8  121   750   11   DROME:AF-X2JI61-F1 BRIVIDO-3, ISOFORM C;
 722:  eekz-A  2.5  4.7   83   907    4   DROME:AF-Q8MQS4-F1 GH06923P;
 723:  ek0z-A  2.5  6.4  136  1002    8   DROME:AF-P25992-F1 YEMANUCLEIN;
 724:  emkc-A  2.5  5.6   88   369    2   DROME:AF-A1Z8H6-F1 CUTICULAR PROTEIN 47EE;
 725:  emr4-A  2.5  4.6  124   249   11   DROME:AF-Q9NEF6-F1 PROBABLE V-TYPE PROTON ATPASE SUBUNIT D 2;
 726:  ejkp-A  2.5  8.5  149  1068   13   DROME:AF-Q9VNC7-F1 GH09711P;
 727:  ede2-A  2.5  5.3   94   274    7   DROME:AF-Q9VIK5-F1 RE60872P;
 728:  edyr-A  2.5  7.8   85   816    5   DROME:AF-A8DYB7-F1 DYSTROBREVIN, ISOFORM F;
 729:  ekzf-A  2.5  4.6   84   734    6   DROME:AF-A1ZAH1-F1 ATP SYNTHASE SUBUNIT D, MITOCHONDRIAL;
 730:  ec1q-A  2.5  2.2   39    39    8   DROME:AF-D6W4T1-F1 MIP22495P;
 731:  emi5-A  2.5 12.4   97   705    8   DROME:AF-Q9VGP9-F1 KP78A;
 732:  egqd-A  2.5  3.7   99   145    6   DROME:AF-A0A0B4K816-F1 UNCHARACTERIZED PROTEIN, ISOFORM A;
 733:  ek9g-A  2.5  7.3  120   720    5   DROME:AF-Q9V3Y8-F1 FI05319P;
 734:  ejuf-A  2.5  5.0  116   302    4   DROME:AF-Q9VBM4-F1 PALMITOYLTRANSFERASE;
 735:  ei8w-A  2.5  5.4   90   568   13   DROME:AF-P23792-F1 PROTEIN DISCONNECTED;
 736:  ekur-A  2.5  7.4   98   581   10   DROME:AF-O77438-F1 FRIZZLED-3;
 737:  eiyj-A  2.5  4.8  137   466    7   DROME:AF-Q9W2E4-F1 GPI MANNOSYLTRANSFERASE 1;
 738:  empi-A  2.5 10.1  104   154    8   DROME:AF-Q9VY41-F1 UNCHARACTERIZED PROTEIN;
 739:  ed1b-A  2.5  4.6  103   240    1   DROME:AF-Q9VHT8-F1 RE26525P;
 740:  eh5i-A  2.5  6.2  109  1901    7   DROME:AF-M9PCE3-F1 UNCHARACTERIZED PROTEIN, ISOFORM D;
 741:  eg1a-A  2.5 11.6  116   484    6   DROME:AF-Q8IQJ8-F1 UNCHARACTERIZED PROTEIN;
 742:  ed83-A  2.5 10.2  114   659    9   DROME:AF-Q95U58-F1 GH05885P;
 743:  eixe-A  2.5 10.0  103  1658    3   DROME:AF-Q3LHL9-F1 PROTEIN WINGED EYE;
 744:  ee0c-A  2.5  4.5   99   226    7   DROME:AF-Q9VVI9-F1 CHARGED MULTIVESICULAR BODY PROTEIN 5;
 745:  efey-A  2.5  9.9  115   256    5   DROME:AF-Q9VBI3-F1 RH72336P;
 746:  ee2k-A  2.5 11.8  104   670   11   DROME:AF-Q9VU33-F1 CULLIN 6;
 747:  egqe-A  2.5 10.2  118  1327    8   DROME:AF-A1Z9N7-F1 I CHANNEL, ISOFORM E;
 748:  ecuh-A  2.5  4.9  120   585   11   DROME:AF-Q9VDV5-F1 FI18650P1;
 749:  ek0y-A  2.5 11.4   79   436    5   DROME:AF-Q9VSM4-F1 GH26459P;
 750:  ejz9-A  2.5 15.1   82   173    7   DROME:AF-Q9VUS6-F1 ECDYSONE-INDUCED GENE 71EC;
 751:  eg8d-A  2.5  4.1   88   683   11   DROME:AF-A1Z6G6-F1 UNCHARACTERIZED PROTEIN, ISOFORM A;
 752:  effo-A  2.5  6.2   80    96    9   DROME:AF-P18934-F1 NADH-UBIQUINONE OXIDOREDUCTASE CHAIN 4L;
 753:  egi0-A  2.5 10.9   98   743    4   DROME:AF-Q9VNK8-F1 FI16513P1;
 754:  ehii-A  2.5  7.3  157   649    3   DROME:AF-A1ZAZ7-F1 XK-RELATED PROTEIN;
 755:  ei8p-A  2.5 10.5  121   211   16   DROME:AF-Q9VCQ2-F1 UNCHARACTERIZED PROTEIN;
 756:  ejrk-A  2.5 10.8  100   774    7   DROME:AF-Q9VJ73-F1 ADA2A-CONTAINING COMPLEX COMPONENT 2;
 757:  ehd7-A  2.5  6.1  103   220    7   DROME:AF-Q7K010-F1 TETRASPANIN;
 758:  eif8-A  2.5  8.2  105   650   10   DROME:AF-Q7JRE4-F1 INNER NUCLEAR MEMBRANE PROTEIN MAN1;
 759:  ef2y-A  2.5  6.7   68   181    6   DROME:AF-Q9VS01-F1 MIS12;
 760:  efdp-A  2.5  8.7   69   684    7   DROME:AF-Q9VE51-F1 CLEAVAGE AND POLYADENYLATION SPECIFICITY FACTOR 7
 761:  ej6x-A  2.5  6.2   99   563    9   DROME:AF-Q9VM10-F1 SCAVENGER RECEPTOR ACTING IN NEURAL TISSUE AND MA
 762:  ef3s-A  2.5 17.0  132   661    5   DROME:AF-Q94523-F1 SUCCINATE DEHYDROGENASE  FLAVOPROTEIN
 763:  egk8-A  2.5  6.3  126   819   10   DROME:AF-Q9VVH9-F1 SOLUTE CARRIER ORGANIC ANION TRANSPORTER FAMILY M
 764:  em4d-A  2.5  4.5  116   338    8   DROME:AF-Q9VS54-F1 QUEMAO, ISOFORM A;
 765:  em3e-A  2.5  3.6   66   192    8   DROME:AF-Q9W1V8-F1 CG9893 PROTEIN;
 766:  eew3-A  2.5  6.9   85   191    2   DROME:AF-Q9VGN9-F1 PROBABLE RIBOSOME BIOGENESIS PROTEIN RLP24;
 767:  eefy-A  2.5  1.5   40    40    3   DROME:AF-Q8SY68-F1 RH62830P;
 768:  ek0m-A  2.5  7.9   92  1192    5   DROME:AF-Q8IQ31-F1 UNCHARACTERIZED PROTEIN;
 769:  ejec-A  2.5  6.7  143  1291    8   DROME:AF-Q9VF87-F1 CYTOPLASMIC FMR1-INTERACTING PROTEIN;
 770:  ejlv-A  2.5  5.1  100   207    4   DROME:AF-Q9VE78-F1 CORONA;
 771:  em19-A  2.5  8.1  134   742   12   DROME:AF-Q9VAD6-F1 CONSERVED OLIGOMERIC GOLGI COMPLEX SUBUNIT 7;
 772:  ejal-A  2.5 23.7   97   520    4   DROME:AF-Q9VSW1-F1 UTP--GLUCOSE-1-PHOSPHATE URIDYLYLTRANSFERASE;
 773:  eggv-A  2.5  7.7  130  2148    5   DROME:AF-M9NFI9-F1 SPINOPHILIN, ISOFORM J;
 774:  ejkt-A  2.5 11.2   96   193    4   DROME:AF-Q7JV70-F1 ACTIVITY-REGULATED CYTOSKELETON ASSOCIATED PROTEI
 775:  el2k-A  2.5  4.7  124  1174    9   DROME:AF-Q9VTE6-F1 IP14658P;
 776:  ekc0-A  2.5  5.8  121   486   10   DROME:AF-Q9VYH9-F1 HECTOR, ISOFORM A;
 777:  edai-A  2.5  5.1  101   186    5   DROME:AF-A1ZAF4-F1 UNCHARACTERIZED PROTEIN, ISOFORM A;
 778:  eew9-A  2.5  8.0  122   647    7   DROME:AF-Q8MSU3-F1 PUTATIVE FERRIC-CHELATE REDUCTASE 1 HOMOLOG;
 779:  ej5x-A  2.4  9.5  122   250   11   DROME:AF-Q9VZL8-F1 FIRE EXIT, ISOFORM A;
 780:  egwe-A  2.4  7.5   90   186   12   DROME:AF-Q4QQB9-F1 LP21121P;
 781:  eepf-A  2.4  5.8   87   798    5   DROME:AF-Q0E938-F1 UNCHARACTERIZED PROTEIN, ISOFORM A;
 782:  eket-A  2.4  5.2   94   211   10   DROME:AF-Q1EC46-F1 TETRASPANIN;
 783:  eh63-A  2.4  6.8  111   273    8   DROME:AF-A0A0B4LHK8-F1 UNCHARACTERIZED PROTEIN, ISOFORM D;
 784:  egbf-A  2.4  8.8  103   161    7   DROME:AF-M9MRL4-F1 UNCHARACTERIZED PROTEIN;
 785:  ehxl-A  2.4  6.6   69   358    1   DROME:AF-Q9VX04-F1 LP06940P;
 786:  ec8l-A  2.4  7.1   85  1383    7   DROME:AF-P20482-F1 SEGMENTATION PROTEIN CAP'N'COLLAR;
 787:  edyx-A  2.4  7.9   84   146    6   DROME:AF-Q9VYX5-F1 TRANSMEMBRANE PROTEIN 242;
 788:  ee7b-A  2.4  6.3   94   177    5   DROME:AF-X2JF29-F1 GLUTATHIONE TRANSFERASE;
 789:  ee98-A  2.4  7.6  104  1099    5   DROME:AF-Q9VMS5-F1 BUB1 KINASE, ISOFORM A;
 790:  eh9a-A  2.4  4.2   89   570    6   DROME:AF-P83094-F1 STROMAL INTERACTION MOLECULE HOMOLOG;
 791:  eh5v-A  2.4  5.7  121   291    4   DROME:AF-Q24547-F1 SYNTAXIN-1A;
 792:  eipm-A  2.4  7.3   89   268    2   DROME:AF-E1JJS1-F1 GLUTATHIONE S TRANSFERASE T3, ISOFORM B;
 793:  ehan-A  2.4  8.5  118   897   13   DROME:AF-Q9VGM0-F1 GPI ETHANOLAMINE PHOSPHATE TRANSFERASE 1;
 794:  ekou-A  2.4 13.9   96  1953    3   DROME:AF-A1Z9W4-F1 LD11480P;
 795:  ef6z-A  2.4  2.1   41    42   15   DROME:AF-A0A1W5Q0T5-F1 UNCHARACTERIZED PROTEIN;
 796:  ee8c-A  2.4 13.6   93   608    5   DROME:AF-Q961U0-F1 ALPHA-1,6-MANNOSYL-GLYCOPROTEIN 2-BETA-N-
 797:  efpy-A  2.4 11.3  103   545    5   DROME:AF-A0A0B4KGD9-F1 UNCHARACTERIZED PROTEIN, ISOFORM C;
 798:  egyt-A  2.4  3.7   46   469   13   DROME:AF-A8JNC7-F1 DPR-INTERACTING PROTEIN DELTA, ISOFORM D;
 799:  eggk-A  2.4  6.7  120   394    7   DROME:AF-Q9U721-F1 ALLATOSTATIN A RECEPTOR 1, ISOFORM B;
 800:  ehvf-A  2.4 13.1  122   546    7   DROME:AF-Q9VDV3-F1 NUCLEAR PORE COMPLEX PROTEIN NUP58;
 801:  ek63-A  2.4  4.2   95   540    5   DROME:AF-Q9VRQ8-F1 MFS DOMAIN-CONTAINING PROTEIN;
 802:  ehil-A  2.4  1.7   44    44    7   DROME:AF-X2JAK7-F1 UNCHARACTERIZED PROTEIN, ISOFORM A;
 803:  em2g-A  2.4 14.3  130  1690    8   DROME:AF-Q9VJE5-F1 RESTIN HOMOLOG;
 804:  emks-A  2.4  8.7  122   601    4   DROME:AF-P22270-F1 TYRAMINE/OCTOPAMINE RECEPTOR;
 805:  emc0-A  2.4  1.6   40    40    8   DROME:AF-A0A1Z1CGY8-F1 UNCHARACTERIZED PROTEIN;
 806:  eg62-A  2.4  3.5   43   153    5   DROME:AF-Q9W226-F1 GEO07239P1;
 807:  egly-A  2.4 10.4   90   487    3   DROME:AF-Q9VTV7-F1 UNCHARACTERIZED PROTEIN;
 808:  eic8-A  2.4  4.2   44    48    5   DROME:AF-D6W4Q3-F1 MIP22907P;
 809:  edmc-A  2.4  5.6   80   903    8   DROME:AF-Q9VCB7-F1 UNCHARACTERIZED PROTEIN;
 810:  edr7-A  2.4  3.1   60   346    7   DROME:AF-Q9VSH0-F1 IP12463P;
 811:  egq4-A  2.4  8.4  129  1858    7   DROME:AF-M9PI41-F1 STICKY, ISOFORM B;
 812:  ej6o-A  2.4  9.8   93   721    2   DROME:AF-Q9VFK4-F1 NK7.1, ISOFORM A;
 813:  eheo-A  2.4  7.5   94   230    5   DROME:AF-Q9W0N6-F1 LD27967P;
 814:  ejhe-A  2.4  3.9   84   258    7   DROME:AF-Q9VS38-F1 MEDIATOR OF RNA POLYMERASE II TRANSCRIPTION SUBUN
 815:  elvg-A  2.4  5.2  102   269    6   DROME:AF-Q9VIT5-F1 RH01238P;
 816:  eitn-A  2.4  8.7  128   395    3   DROME:AF-Q9VC58-F1 LD37002P;
 817:  ejdz-A  2.4  5.1  120   541    8   DROME:AF-Q9W533-F1 UNCHARACTERIZED PROTEIN, ISOFORM D;
 818:  ejz3-A  2.4  5.6  102   680   13   DROME:AF-A1ZBL2-F1 FI17509P1;
 819:  eezv-A  2.4 10.1  117   584    3   DROME:AF-Q7M3J6-F1 CHOLECYSTOKININ-2 RECEPTOR;
 820:  ejd1-A  2.4  8.5   98   524    7   DROME:AF-Q9VFQ3-F1 E5;
 821:  ei6l-A  2.4  7.8   59   341    8   DROME:AF-Q9W0L4-F1 N-ACETYLGALACTOSAMINIDE BETA-1,3-GALACTOSYLTRANSF
 822:  edwa-A  2.4  6.9   64   107    3   DROME:AF-Q9V3U7-F1 GEO12036P1;
 823:  eg03-A  2.4  7.0  187  1255    7   DROME:AF-Q59DP9-F1 CALCIUM-TRANSPORTING ATPASE;
 824:  eeci-A  2.4  3.5   73   513    4   DROME:AF-Q9VL59-F1 ZINC FINGER CCCH-TYPE WITH G PATCH DOMAIN-CONTAIN
 825:  ej2r-A  2.4 12.7  119   686    6   DROME:AF-Q9VWS0-F1 INHIBITOR OF GROWTH PROTEIN;
 826:  edn2-A  2.4 12.3   79   523    6   DROME:AF-Q9VQN8-F1 FIDGETIN-LIKE PROTEIN 1;
 827:  ei9d-A  2.4 20.4   87   334    2   DROME:AF-Q95RV3-F1 LD09786P;
 828:  eiqp-A  2.4 11.9   79   158   10   DROME:AF-A1Z7B8-F1 GEO08456P1;
 829:  efx2-A  2.4  9.0  134   451    6   DROME:AF-Q7K172-F1 CAAX PRENYL PROTEASE;
 830:  egm0-A  2.4  9.7  126   486    4   DROME:AF-Q9VMP0-F1 GH11218P;
 831:  ekmx-A  2.4  4.6   99   563   11   DROME:AF-Q9VGX6-F1 FI03320P;
 832:  egp8-A  2.4  8.0  131  2263    8   DROME:AF-Q7KVD1-F1 TRIO, ISOFORM A;
 833:  ekuo-A  2.4  8.9  129   750    9   DROME:AF-Q7KSK2-F1 KINESIN FAMILY MEMBER 19A;
 834:  ekva-A  2.4  6.6   73   116    7   DROME:AF-Q8MKK8-F1 GEO07755P1;
 835:  ecv2-A  2.4  7.4  130  1141   11   DROME:AF-A4UZL3-F1 EPS15 HOMOLOGY DOMAIN CONTAINING PROTEIN-BINDING
 836:  elks-A  2.4  8.9  119   338    7   DROME:AF-Q9W2J0-F1 UNCHARACTERIZED PROTEIN;
 837:  eh33-A  2.4  7.2  111  1252    7   DROME:AF-Q9VGK7-F1 PUTATIVE ELONGATOR COMPLEX PROTEIN 1;
 838:  eibw-A  2.4  3.2   44    49    5   DROME:AF-Q8IRD0-F1 RH17559P;
 839:  eekq-A  2.4  5.4  116  1292    9   DROME:AF-Q7KT22-F1 UNCHARACTERIZED PROTEIN;
 840:  em4t-A  2.4  9.7  122  1076    7   DROME:AF-Q8IQE6-F1 INSULIN RECEPTOR SUBSTRATE 53 KDA, ISOFORM A;
 841:  edgk-A  2.4  6.2  122   491    7   DROME:AF-Q9VSE7-F1 PROBABLE G-PROTEIN COUPLED RECEPTOR MTH-LIKE 7;
 842:  ejah-A  2.4  1.1   40    40   10   DROME:AF-M9NE78-F1 UNCHARACTERIZED PROTEIN;
 843:  ed3c-A  2.4 11.8   67   675   12   DROME:AF-Q9Y110-F1 BCDNA.GH10711;
 844:  effd-A  2.4  4.7  150   572    9   DROME:AF-M9PEU1-F1 UNCHARACTERIZED PROTEIN, ISOFORM G;
 845:  egvl-A  2.4  4.6   97   558   14   DROME:AF-Q9V3J5-F1 EG:BACR7A4.13 PROTEIN;
 846:  eejv-A  2.4  5.0  112   355   12   DROME:AF-Q8SXY2-F1 FATTY ACID 2-HYDROXYLASE;
 847:  ei0q-A  2.4  6.1  111   582    7   DROME:AF-A0A0B4KFK6-F1 UNCHARACTERIZED PROTEIN, ISOFORM B;
 848:  eega-A  2.4 24.6  115  1025    4   DROME:AF-X2JDY8-F1 GTPASE REGULATOR ASSOCIATED WITH FAK, ISOFORM G;
 849:  eh2s-A  2.4  6.1  119  1489    3   DROME:AF-B7Z126-F1 TOUSLED-LIKE KINASE, ISOFORM G;
 850:  ekxp-A  2.4  5.3  155  1130    8   DROME:AF-Q9VK53-F1 AT30656P;
 851:  edds-A  2.4  7.5  126  1247    6   DROME:AF-Q9VX80-F1 KINESIN-LIKE PROTEIN UNC-104;
 852:  eema-A  2.4  1.6   34    34    9   DROME:AF-A0A0B4LIG4-F1 UNCHARACTERIZED PROTEIN;
 853:  emlp-A  2.4  5.4   55   596   13   DROME:AF-Q9VUQ7-F1 RE36966P;
 854:  elrk-A  2.4  8.2  104  1124    9   DROME:AF-Q8MQJ8-F1 HUNTINGTIN INTERACTING PROTEIN 1;
 855:  ehnl-A  2.4  5.5  119   602    3   DROME:AF-Q7KLE5-F1 ENDOPHILIN-A;
 856:  ek17-A  2.4  5.4  123   213    7   DROME:AF-A8JRH4-F1 UNCHARACTERIZED PROTEIN;
 857:  ek1l-A  2.4  9.4   66   724    3   DROME:AF-Q24323-F1 SEMAPHORIN-2A;
 858:  ek7t-A  2.4  6.6  100   202    8   DROME:AF-Q9W0I7-F1 GINS COMPLEX SUBUNIT 1;
 859:  ejty-A  2.4  6.7  103   584    6   DROME:AF-Q9VXF1-F1 SERINE/THREONINE-PROTEIN PHOSPHATASE 2B CATALYTIC
 860:  ekrt-A  2.4 12.1   79   334    5   DROME:AF-Q9VUR3-F1 PROBABLE AMINOACYL TRNA SYNTHASE COMPLEX-INTERACT
 861:  emyg-A  2.4  7.8   82   428    5   DROME:AF-Q9W4V8-F1 MITOCHONDRIAL IMPORT INNER MEMBRANE TRANSLOCASE S
 862:  ekek-A  2.4  5.6   59   403    8   DROME:AF-Q9VFV9-F1 DNAJ-LIKE-2, ISOFORM A;
 863:  ejth-A  2.4  4.8  125   401    7   DROME:AF-Q9VME1-F1 FI01864P;
 864:  ehjl-A  2.4  5.6  129   629    7   DROME:AF-A1Z8V9-F1 TRANSPORTER;
 865:  egbx-A  2.4  9.3  112   297   10   DROME:AF-Q9V4C6-F1 ZINC/IRON REGULATED TRANSPORTER-RELATED PROTEIN 1
 866:  eidz-A  2.4 13.4  137   739    5   DROME:AF-P91928-F1 MICOS COMPLEX SUBUNIT MIC60;
 867:  ejm1-A  2.4  7.6  100   525   11   DROME:AF-Q9VSC2-F1 EXTRA-EXTRA;
 868:  ekgt-A  2.4  5.9  112   567   13   DROME:AF-P09478-F1 ACETYLCHOLINE RECEPTOR SUBUNIT ALPHA-LIKE 1;
 869:  ejwh-A  2.3  4.8   64   358    6   DROME:AF-Q8MRL6-F1 GH20547P;
 870:  ec59-A  2.3  6.8   78   501    3   DROME:AF-Q7K4X4-F1 GH24095P;
 871:  eg3i-A  2.3  6.5   81   609    4   DROME:AF-Q9W3K3-F1 LD41718P;
 872:  eh8f-A  2.3  4.9  127   495    6   DROME:AF-Q9W1Z0-F1 UNCHARACTERIZED PROTEIN, ISOFORM A;
 873:  eesv-A  2.3  8.7   86   595    8   DROME:AF-A1Z8G0-F1 MENAGE A TROIS, ISOFORM A;
 874:  eguc-A  2.3  5.4   73   274    7   DROME:AF-A0A021WW64-F1 UNCHARACTERIZED PROTEIN, ISOFORM G;
 875:  efbd-A  2.3 10.6   88   642    7   DROME:AF-Q9VEC1-F1 MEDIATOR OF RNA POLYMERASE II TRANSCRIPTION SUBUN
 876:  efzw-A  2.3 19.2  119  1488    8   DROME:AF-A1Z968-F1 NAT1, ISOFORM D;
 877:  egvs-A  2.3  9.8   98   358    5   DROME:AF-Q9VT59-F1 AT16804P;
 878:  eh73-A  2.3 19.3  105   288    8   DROME:AF-Q9VUQ8-F1 DCN1-LIKE PROTEIN;
 879:  eep2-A  2.3  9.9   82  1339    9   DROME:AF-A8DYE0-F1 KANK, ISOFORM D;
 880:  eeyk-A  2.3 10.2  105  1427    7   DROME:AF-Q9W4H8-F1 LD34192P;
 881:  ej3g-A  2.3  7.7   66   394    8   DROME:AF-Q7KSA2-F1 HIT-TYPE DOMAIN-CONTAINING PROTEIN;
 882:  eh3p-A  2.3  6.8   79   463    5   DROME:AF-P13468-F1 DNA-BINDING PROTEIN K10;
 883:  ekus-A  2.3  7.9   99   570    5   DROME:AF-Q9I7S9-F1 UNCHARACTERIZED PROTEIN;
 884:  eh48-A  2.3  7.1  110   483    6   DROME:AF-P16914-F1 PROTEIN ELAV;
 885:  eedx-A  2.3  8.7   75   637    3   DROME:AF-Q9Y0Y6-F1 NUCLEAR RECEPTOR-BINDING PROTEIN HOMOLOG;
 886:  ec87-A  2.3  5.9   83    99    5   DROME:AF-Q9VZ91-F1 UNCHARACTERIZED PROTEIN;
 887:  el74-A  2.3  4.5   86   418    7   DROME:AF-Q9W3S4-F1 LD46272P;
 888:  ehs4-A  2.3  3.3   73   379    3   DROME:AF-Q9VH64-F1 LD29322P;
 889:  efdg-A  2.3  4.3   64   405    6   DROME:AF-O18413-F1 26S PROTEASOME REGULATORY SUBUNIT 8;
 890:  ec5s-A  2.3 11.6   82   412    5   DROME:AF-A1Z759-F1 UNCHARACTERIZED PROTEIN, ISOFORM A;
 891:  ei8o-A  2.3 15.5   89   626    2   DROME:AF-Q9W1U4-F1 KINESIN-LIKE PROTEIN KLP59C;
 892:  ekwp-A  2.3 16.4  103  2072    4   DROME:AF-Q9VCH1-F1 EUKARYOTIC TRANSLATION INITIATION FACTOR 4G2, ISO
 893:  egal-A  2.3  7.0  119   912    6   DROME:AF-Q9V3R1-F1 ACCESSORY GLAND PROTEIN ACP36DE;
 894:  egns-A  2.3 10.6   59   144    5   DROME:AF-Q9VZS5-F1 60S RIBOSOMAL PROTEIN L28;
 895:  eime-A  2.3  8.8  123   190    8   DROME:AF-R9PY72-F1 UNCHARACTERIZED PROTEIN, ISOFORM D;
 896:  ehub-A  2.3  7.7  129   513    8   DROME:AF-Q7JR73-F1 LD20239P;
 897:  el64-A  2.3  9.2   73    88   12   DROME:AF-Q9Y1A3-F1 MITOCHONDRIAL IMPORT INNER MEMBRANE TRANSLOCASE S
 898:  ec05-A  2.3  3.3   89   137    6   DROME:AF-A0A0B4LH09-F1 MAF-S, ISOFORM B;
 899:  ema7-A  2.3  4.4  123   480    7   DROME:AF-Q9VS77-F1 PROBABLE G-PROTEIN COUPLED RECEPTOR MTH-LIKE 6;
 900:  edmd-A  2.3  7.0  132   549   11   DROME:AF-A1Z9M6-F1 VESICULAR GABA TRANSPORTER;
 901:  ekop-A  2.3  9.8   73   780    5   DROME:AF-A0A0B4KGY6-F1 PASILLA, ISOFORM R;
 902:  el4j-A  2.3 10.4   84   136    2   DROME:AF-A1Z949-F1 WAKE-UP-CALL, ISOFORM A;
 903:  ef2n-A  2.3  4.7   92   555   10   DROME:AF-Q961R9-F1 GH09241P;
 904:  ei62-A  2.3 12.1  108  1058    6   DROME:AF-Q9VKG0-F1 GH18077P;
 905:  egj4-A  2.3  5.5  123   605    7   DROME:AF-Q9GQQ0-F1 PROTEIN SPINSTER;
 906:  ekhy-A  2.3  4.6   93   488    8   DROME:AF-Q9VM95-F1 PROTEIN AATF;
 907:  edvl-A  2.3  4.2   78   152    9   DROME:AF-O96067-F1 DJTB-LIKE PROTEIN;
 908:  ee16-A  2.3  6.6  121  1316   10   DROME:AF-Q9VGM1-F1 MULTIDRUG RESISTANCE PROTEIN 4;
 909:  ef5p-A  2.3  4.6  121   523    4   DROME:AF-Q9VBR4-F1 COMPLEX I-49KD;
 910:  edqg-A  2.3  7.1   88  1281    1   DROME:AF-Q9W4E8-F1 UNCHARACTERIZED PROTEIN, ISOFORM C;
 911:  eea1-A  2.3  7.7  139   696    4   DROME:AF-Q8MT80-F1 GPI MANNOSYLTRANSFERASE 4;
 912:  ek0b-A  2.3  4.8  134   262    7   DROME:AF-Q9VH57-F1 ELONGATION OF VERY LONG CHAIN FATTY ACIDS PROTEIN
 913:  ed4k-A  2.3  5.1   79   385    9   DROME:AF-Q9VQH6-F1 N-ACETYLGALACTOSAMINIDE BETA-1,3-GALACTOSYLTRANSF
 914:  edh5-A  2.3  5.9   71   366    6   DROME:AF-Q8T3Y1-F1 AT26187P;
 915:  ef3n-A  2.3  7.2   75   818    7   DROME:AF-Q9VFH6-F1 PROTEIN CEP78 HOMOLOG;
 916:  ehrr-A  2.3 12.6  133   942    2   DROME:AF-Q9VHM2-F1 VPS35 ENDOSOMAL PROTEIN SORTING FACTOR-LIKE;
 917:  eezz-A  2.3 10.0  124   447    9   DROME:AF-Q9VPD8-F1 MFS DOMAIN-CONTAINING PROTEIN;
 918:  emvg-A  2.3 15.9   75   283    7   DROME:AF-Q9W057-F1 COMPLEX I-9KD;
 919:  eijb-A  2.3  2.1   42    42    7   DROME:AF-A0A0B4KI42-F1 UNCHARACTERIZED PROTEIN;
 920:  ejok-A  2.3 13.0  140   985    9   DROME:AF-Q9VNH6-F1 EXOCYST COMPLEX COMPONENT 4;
 921:  eid4-A  2.3  4.5  121   614    3   DROME:AF-Q9VWK4-F1 IP12869P;
 922:  egdk-A  2.3  6.7  101   568    9   DROME:AF-Q9VNX2-F1 RE69557P;
 923:  elo7-A  2.3  7.1  103  1313    4   DROME:AF-Q5BI62-F1 LP14331P;
 924:  eefe-A  2.3  5.2  121   652   15   DROME:AF-Q9VW35-F1 SD02261P;
 925:  em4h-A  2.3  4.7  141   667    6   DROME:AF-Q9VTG0-F1 PHOSPHATE TRANSPORTER;
 926:  eczf-A  2.3  6.4   94   369    6   DROME:AF-Q8SYD0-F1 TETRATRICOPEPTIDE REPEAT PROTEIN 19 HOMOLOG, MITO
 927:  eguj-A  2.3  7.6  132  1659    5   DROME:AF-Q9VMD0-F1 DAXX-LIKE PROTEIN;
 928:  ed8s-A  2.3  3.6   80   456    5   DROME:AF-Q9VR26-F1 UNCHARACTERIZED PROTEIN, ISOFORM A;
 929:  ehrp-A  2.3 10.4   59   278    8   DROME:AF-Q9VPX8-F1 DITRANS,POLYCIS-POLYPRENYL DIPHOSPHATE SYNTHASE
 930:  ek0r-A  2.3  3.0   87   185   10   DROME:AF-Q9VPR1-F1 GH02075P;
 931:  el46-A  2.3  5.5   97   168    9   DROME:AF-Q9VFY4-F1 UNCHARACTERIZED PROTEIN;
 932:  efy2-A  2.3  8.4   75   125    4   DROME:AF-Q9VW12-F1 UPF0389 PROTEIN CG9231;
 933:  elfy-A  2.3  5.1  112   896    4   DROME:AF-Q9VDD8-F1 UBIQUITIN CARBOXYL-TERMINAL HYDROLASE;
 934:  eg5o-A  2.3  6.3  125   418    5   DROME:AF-B7YZJ4-F1 UNCHARACTERIZED PROTEIN, ISOFORM C;
 935:  edp5-A  2.3  7.9  120   531    8   DROME:AF-Q9VPX0-F1 GH26159P;
 936:  efb4-A  2.3  6.4   98   154    7   DROME:AF-M9MSL9-F1 UNCHARACTERIZED PROTEIN;
 937:  elhk-A  2.3  6.9   92   560   11   DROME:AF-Q9I7D0-F1 PHOSPHORYLASE KINASE;
 938:  ee95-A  2.3  5.2  157  1112    5   DROME:AF-Q9VK51-F1 ADENYLYL CYCLASE X A, ISOFORM A;
 939:  emzk-A  2.3  7.5   99   568    6   DROME:AF-Q9VZW3-F1 ALWAYS EARLY, ISOFORM A;
 940:  eju5-A  2.3  5.7  108  1440    6   DROME:AF-Q7KLI1-F1 APAF-1 RELATED KILLER DARK;
 941:  elgl-A  2.3  8.4   91   787    8   DROME:AF-Q9VA09-F1 GUANYLATE CYCLASE;
 942:  eglc-A  2.3  9.2   88   578    7   DROME:AF-Q9VN36-F1 MUCIN RELATED 82C;
 943:  eltf-A  2.3  8.0  100  1121    1   DROME:AF-Q9VIP4-F1 LP17758P;
 944:  ej9s-A  2.3 10.2   79   972    5   DROME:AF-Q9XZ08-F1 EXOSTOSIN-3;
 945:  ejdy-A  2.3  7.0   84   681    7   DROME:AF-Q9VSL1-F1 UNCHARACTERIZED PROTEIN, ISOFORM A;
 946:  ekr3-A  2.3  6.9  101   522    6   DROME:AF-Q9VGX7-F1 UNCHARACTERIZED PROTEIN, ISOFORM A;
 947:  emqp-A  2.3  8.0  113   232    7   DROME:AF-Q8INR2-F1 UNCHARACTERIZED PROTEIN;
 948:  egj0-A  2.3  8.9  103  1180    5   DROME:AF-Q9VYS3-F1 REGULATOR OF NONSENSE TRANSCRIPTS 1 HOMOLOG;
 949:  ekpl-A  2.3  8.0  120   262    6   DROME:AF-Q95RY2-F1 LD01461P;
 950:  em58-A  2.3  6.2  110   156   11   DROME:AF-A8DT49-F1 IP17185P3;
 951:  ek7r-A  2.3  5.4  173  1041    5   DROME:AF-P13607-F1 SODIUM/POTASSIUM-TRANSPORTING ATPASE SUBUNIT ALPH
 952:  ecup-A  2.3 10.1  114  1154    6   DROME:AF-A1Z9G8-F1 UNCHARACTERIZED PROTEIN;
 953:  ejii-A  2.2  8.5   67   149    4   DROME:AF-Q9VWX7-F1 HES-RELATED;
 954:  em4c-A  2.2  3.0   96   315   10   DROME:AF-Q95SH7-F1 GH26007P;
 955:  eg95-A  2.2 16.4  136   751   10   DROME:AF-A1Z7W1-F1 SET AND MYND DOMAIN CONTAINING, CLASS 4, MEMBER 1
 956:  elr4-A  2.2  8.0  122  1351    7   DROME:AF-Q9VTS3-F1 GRIP163;
 957:  ejv9-A  2.2  6.0   90   550    8   DROME:AF-Q9VJN8-F1 RE50361P;
 958:  eeiq-A  2.2 19.9  124  2482    4   DROME:AF-A1Z784-F1 ACETYL-COA CARBOXYLASE;
 959:  ec9c-A  2.2  3.5   43    43   16   DROME:AF-A0A0B4KGB6-F1 UNCHARACTERIZED PROTEIN;
 960:  eifj-A  2.2  5.8   96   226    4   DROME:AF-Q8T0Q4-F1 GH13992P;
 961:  ed4r-A  2.2  3.7   76   507    3   DROME:AF-Q8IMI4-F1 UNCHARACTERIZED PROTEIN, ISOFORM B;
 962:  edwz-A  2.2  7.5   76   644   16   DROME:AF-Q8IA42-F1 N-ACETYLGALACTOSAMINYLTRANSFERASE 4;
 963:  elv7-A  2.2 11.4  128   282   12   DROME:AF-Q86BI6-F1 UNCHARACTERIZED PROTEIN, ISOFORM B;
 964:  ehen-A  2.2  5.6  121   440    3   DROME:AF-V9H0I1-F1 METHUSELAH-LIKE 13;
 965:  eh3v-A  2.2  6.0   92   134    5   DROME:AF-Q9W5U9-F1 UNCHARACTERIZED PROTEIN;
 966:  ecxw-A  2.2 13.1   88  1081    9   DROME:AF-Q9W0X7-F1 FI18184P1;
 967:  egp6-A  2.2  7.6  120   562   11   DROME:AF-Q9VQI2-F1 LD08641P;
 968:  eeoi-A  2.2  7.0   84   267   11   DROME:AF-Q9VVJ5-F1 NEDD4 FAMILY INTERACTING PROTEIN;
 969:  ed2g-A  2.2  6.7  155  2051    8   DROME:AF-Q9W444-F1 UNCHARACTERIZED PROTEIN, ISOFORM C;
 970:  ed71-A  2.2  7.4   85   444    5   DROME:AF-Q9VMS3-F1 CARBOHYDRATE SULFOTRANSFERASE;
 971:  eirn-A  2.2  8.8   59   113   10   DROME:AF-Q9W2K7-F1 UNCHARACTERIZED PROTEIN, ISOFORM A;
 972:  emgi-A  2.2  7.5  124   437    7   DROME:AF-Q9VZZ0-F1 RE02644P;
 973:  eg97-A  2.2  7.6  127   930    9   DROME:AF-Q8IPN2-F1 5-HYDROXYTRYPTAMINE (SEROTONIN) RECEPTOR 2A, ISOF
 974:  emt4-A  2.2  7.9  105   552    5   DROME:AF-Q9VET1-F1 FI07620P;
 975:  eipr-A  2.2  2.0   35    36   17   DROME:AF-E0R7Q1-F1 MIP08409P;
 976:  ejm2-A  2.2  6.4  133  1004    2   DROME:AF-P28466-F1 PROTEIN WNT-5;
 977:  eeui-A  2.2  9.4  101  2300    9   DROME:AF-Q9VZS7-F1 HOBBIT, ISOFORM B;
 978:  eile-A  2.2  6.5   69   657    4   DROME:AF-Q8I7C3-F1 LIM AND SH3 DOMAIN PROTEIN LASP;
 979:  eg5x-A  2.2  4.7  108   729    9   DROME:AF-Q9W0J0-F1 FI03418P;
 980:  ei1l-A  2.2  9.2   86   240    5   DROME:AF-Q9VYX3-F1 RECEPTOR EXPRESSION-ENHANCING PROTEIN;
 981:  ekik-A  2.2  4.4   68   170    9   DROME:AF-Q9VCC8-F1 LP08842P;
 982:  ef8q-A  2.2 15.4   89   596    2   DROME:AF-A0A0S0WNI0-F1 UNCHARACTERIZED PROTEIN, ISOFORM D;
 983:  edtg-A  2.2  7.0   97   353    9   DROME:AF-Q9VNW1-F1 LD30543P;
 984:  elzc-A  2.2  6.1  110  1664    6   DROME:AF-Q7KRS9-F1 GH01331P;
 985:  ekhp-A  2.2  4.6   66   232    3   DROME:AF-A8DYN5-F1 UNCHARACTERIZED PROTEIN, ISOFORM B;
 986:  eim3-A  2.2 12.1   83   629    6   DROME:AF-Q9VCR3-F1 PROTEOGLYCAN COW;
 987:  ed61-A  2.2  6.8  106   844    6   DROME:AF-Q7K126-F1 CCR4-NOT TRANSCRIPTION COMPLEX SUBUNIT 3, ISOFORM
 988:  em25-A  2.2 11.7  110  1380    5   DROME:AF-Q9VAJ1-F1 CONDENSIN COMPLEX SUBUNIT 1;
 989:  efka-A  2.2 15.5  122   535    2   DROME:AF-Q9VAU6-F1 LD27564P;
 990:  ecw5-A  2.2  6.1   72   302    6   DROME:AF-Q8SXS0-F1 RE40914P;
 991:  ejmw-A  2.2  4.3   98   123    5   DROME:AF-Q5LJU1-F1 TRANSMEMBRANE PROTEIN 188;
 992:  eesq-A  2.2 12.5   94  1204    9   DROME:AF-Q9W1Q5-F1 FI21439P1;
 993:  eeqn-A  2.2  4.0   94   141    9   DROME:AF-F0JAT1-F1 MIP06308P;
 994:  ehyo-A  2.2 13.1  128  1192    7   DROME:AF-Q8IMA8-F1 PROTEIN PANGOLIN, ISOFORM J;
 995:  elq2-A  2.2  7.4  102   674   10   DROME:AF-F2FB81-F1 WISKOTT-ALDRICH SYNDROME PROTEIN FAMILY MEMBER;
 996:  el31-A  2.2  9.3   94   242    9   DROME:AF-M9PIQ9-F1 UNCHARACTERIZED PROTEIN, ISOFORM C;
 997:  eeud-A  2.2  5.3  139   347    6   DROME:AF-Q9VT39-F1 DUF4477 DOMAIN-CONTAINING PROTEIN;
 998:  ej9w-A  2.2  5.8   79   224    8   DROME:AF-Q9W0K9-F1 LD10220P;
 999:  egbs-A  2.2  7.3   76   299    5   DROME:AF-Q9VQ01-F1 UNCHARACTERIZED PROTEIN, ISOFORM A;
1000:  ek1v-A  2.2  6.7  122   728   11   DROME:AF-Q9VVZ8-F1 BRIVIDO-1;
1001:  emd5-A  2.2  2.5   51    54    6   DROME:AF-X2JCX4-F1 UNCHARACTERIZED PROTEIN, ISOFORM A;
1002:  efi3-A  2.2  4.9  105   212    8   DROME:AF-P36975-F1 SYNAPTOSOMAL-ASSOCIATED PROTEIN 25;
1003:  ein7-A  2.2  8.0   73   299    5   DROME:AF-O46079-F1 EG:39E1.2 PROTEIN;
1004:  ein0-A  2.2  4.4   78   236    4   DROME:AF-Q9VLM0-F1 LECTIN-29CA;
1005:  ee6f-A  2.2  6.4   70   942    6   DROME:AF-Q9VFW9-F1 AMINOPEPTIDASE;
1006:  eeya-A  2.2  5.2   87   604    8   DROME:AF-Q9VEX6-F1 ATPASE FAMILY AAA DOMAIN-CONTAINING PROTEIN 3A HO
1007:  elpp-A  2.2  5.2   99  1054    6   DROME:AF-Q7JV09-F1 GH28348P;
1008:  eglt-A  2.2  7.0   59   285   10   DROME:AF-A1Z6K7-F1 EUKARYOTIC TRANSLATION INITIATION FACTOR 3 SUBUNI
1009:  eiuv-A  2.2  3.2   65   383    8   DROME:AF-Q8SY13-F1 BEATEN PATH IIIC, ISOFORM A;
1010:  ej8t-A  2.2  4.9  121   250    7   DROME:AF-A1Z6U7-F1 TETRASPANIN 42EP, ISOFORM A;
1011:  egjk-A  2.2  7.1   69   485    3   DROME:AF-A1Z830-F1 UNCHARACTERIZED PROTEIN, ISOFORM A;
1012:  ej3i-A  2.2  5.7   95   159    7   DROME:AF-Q9VXL4-F1 NUCLEAR NUCLEIC ACID-BINDING PROTEIN C1D;
1013:  efje-A  2.2  7.5   96   485    7   DROME:AF-Q7KT15-F1 FI19307P1;
1014:  eib8-A  2.2  6.6   85   101    8   DROME:AF-Q0KI97-F1 PROTEIN FMC1 HOMOLOG;
1015:  eiwz-A  2.2  5.8   94   338    7   DROME:AF-Q9VZJ9-F1 MITOCHONDRIAL E3 UBIQUITIN PROTEIN LIGASE 1;
1016:  ekuq-A  2.2  4.3   77    80   10   DROME:AF-Q9VTE1-F1 IMMEDIATE EARLY RESPONSE 3-INTERACTING PROTEIN 1;
1017:  ef2f-A  2.2 11.5  110   581    5   DROME:AF-Q9W0N9-F1 EARTHBOUND 1;
1018:  ehap-A  2.2  6.6   99   547    6   DROME:AF-Q9VA60-F1 PROCOLLAGEN-PROLINE 4-DIOXYGENASE;
1019:  eexo-A  2.2  8.7  103   257    7   DROME:AF-Q86BM3-F1 UNCHARACTERIZED PROTEIN;
1020:  ee0j-A  2.2  7.5   82  1149    2   DROME:AF-Q9W3X0-F1 UNCHARACTERIZED PROTEIN, ISOFORM A;
1021:  ekq7-A  2.2  5.3  112   224    7   DROME:AF-Q8SX37-F1 CDP-DIACYLGLYCEROL--INOSITOL 3-PHOSPHATIDYLTRANSF
1022:  eg5w-A  2.2  6.8  111   497   12   DROME:AF-A1ZBD9-F1 FI23731P1;
1023:  emhk-A  2.2  6.0  107   442    6   DROME:AF-Q9VZS6-F1 PUTATIVE NEUTRAL SPHINGOMYELINASE;
1024:  efs6-A  2.2  8.8  132   586    9   DROME:AF-Q9VEG2-F1 IP13425P;
1025:  ee7j-A  2.2  8.3  113   206    7   DROME:AF-A8JNQ7-F1 UNCHARACTERIZED PROTEIN;
1026:  ee0o-A  2.2  6.7   99   277    7   DROME:AF-Q9VCZ0-F1 ELONGATION OF VERY LONG CHAIN FATTY ACIDS PROTEIN
1027:  ed7l-A  2.2  5.0  120   476    8   DROME:AF-Q8STG9-F1 DSEC61ALPHA;
1028:  ehk8-A  2.2  6.9   61   418   13   DROME:AF-Q9VDY9-F1 45 KDA CALCIUM-BINDING PROTEIN;
1029:  emk2-A  2.2  7.5   82   118    7   DROME:AF-M9PFX3-F1 UNCHARACTERIZED PROTEIN;
1030:  emy4-A  2.2  8.5  143   539    4   DROME:AF-Q24563-F1 DOPAMINE RECEPTOR 2;
1031:  egtv-A  2.2  5.7  100   212    8   DROME:AF-Q9VH76-F1 SYNAPTOSOMAL-ASSOCIATED PROTEIN;
1032:  elhe-A  2.2  8.5   71   245    4   DROME:AF-A0A0B4KI27-F1 FERRITIN;
1033:  ejz8-A  2.2 11.6  107   351    5   DROME:AF-Q9U6B8-F1 CALCIUM RELEASE-ACTIVATED CALCIUM CHANNEL PROTEIN
1034:  eed3-A  2.2  6.7   87  1795    7   DROME:AF-O76894-F1 EG:56G7.1 PROTEIN;
1035:  eilv-A  2.2  5.2  115   293   10   DROME:AF-Q7K3T4-F1 PALMITOYLTRANSFERASE;
1036:  ef4o-A  2.2  6.2   89   152    3   DROME:AF-Q8SY19-F1 GLUTATHIONE TRANSFERASE;
1037:  edj6-A  2.2  9.0   97   288    7   DROME:AF-C0P8P1-F1 MIP06306P;
1038:  ej25-A  2.2  4.5   83   114   10   DROME:AF-E1JHK5-F1 GEO02513P1;
1039:  ehfv-A  2.2  7.7   98   554    8   DROME:AF-Q7K3E2-F1 LD34147P;
1040:  ejcp-A  2.2  5.6  129   654    7   DROME:AF-Q7K330-F1 TRANSPORTER;
1041:  ehjv-A  2.2  4.1   33    35    6   DROME:AF-B4ZJA5-F1 GEO11741P1;
1042:  ek30-A  2.2  3.9   79   134    4   DROME:AF-Q8INV7-F1 PROTEIN TURANDOT E;
1043:  ek1u-A  2.2  5.1   99   300   10   DROME:AF-Q9VT87-F1 UNCHARACTERIZED PROTEIN, ISOFORM B;
1044:  ehmp-A  2.2  6.7  111   822    7   DROME:AF-B7Z0K8-F1 COLLAGEN ALPHA CHAIN CG42342;
1045:  emd9-A  2.2  5.6   90   539    7   DROME:AF-Q9VU17-F1 HL01062P;
1046:  edap-A  2.2  3.4   50    54    2   DROME:AF-A0A1L4AAF3-F1 UNCHARACTERIZED PROTEIN, ISOFORM A;
1047:  em17-A  2.2  4.8  125   253    9   DROME:AF-Q8IMY2-F1 ELONGATION OF VERY LONG CHAIN FATTY ACIDS PROTEIN
1048:  eklj-A  2.2  9.6   82   389    7   DROME:AF-Q9VMY7-F1 FI21815P1;
1049:  eksq-A  2.2 12.8   86   587    9   DROME:AF-Q7K187-F1 HL07962P;
1050:  eifr-A  2.2  4.5  116   613    8   DROME:AF-A0A4D6K4L3-F1 PALMITOYLTRANSFERASE;
1051:  eej3-A  2.2  3.1   43    43    7   DROME:AF-M9MRI7-F1 UNCHARACTERIZED PROTEIN;
1052:  efdn-A  2.2  3.9  111   572    5   DROME:AF-A4IJ72-F1 IP18018P;
1053:  ed0y-A  2.2  6.0  134  1904    4   DROME:AF-Q7KU89-F1 PURATROPHIN-1-LIKE, ISOFORM A;
1054:  egrk-A  2.2  9.8  131   926    6   DROME:AF-Q7K4B6-F1 PROTEIN O-MANNOSYL-TRANSFERASE TMTC3;
1055:  el88-A  2.2  4.5  112   162    9   DROME:AF-Q9VW87-F1 PROTEIN SNAKESKIN;
1056:  ec16-A  2.2  4.8   68   125    6   DROME:AF-Q9VQ44-F1 GEO11131P1;
1057:  edqy-A  2.2  4.3  113   837    6   DROME:AF-Q9W4B2-F1 FI01127P;
1058:  eeti-A  2.2  7.7   75   277   16   DROME:AF-Q961C9-F1 TRANSPORT AND GOLGI ORGANIZATION PROTEIN 11;
1059:  edif-A  2.2  3.7   41    46   10   DROME:AF-P83869-F1 DAISHO2;
1060:  egpk-A  2.2  5.0  130   622    4   DROME:AF-P51905-F1 SODIUM-DEPENDENT SEROTONIN TRANSPORTER;
1061:  ekls-A  2.2  7.0   61   278   10   DROME:AF-Q7KTW5-F1 INOSITOL-1-MONOPHOSPHATASE;
1062:  eh32-A  2.2  4.9  119   641   11   DROME:AF-Q9W4C5-F1 SODIUM-DEPENDENT NUTRIENT AMINO ACID TRANSPORTER
1063:  eeug-A  2.2  7.7  106   278    8   DROME:AF-Q7JWE2-F1 GH09427P;
1064:  ecxz-A  2.2 12.5  169  1127    8   DROME:AF-Q9VM62-F1 LD34181P;
1065:  egmy-A  2.2  5.0   67   330   12   DROME:AF-Q9VEU9-F1 FI21838P1;
1066:  efc4-A  2.2  8.2   70   575    9   DROME:AF-Q9VMT1-F1 RECEPTOR PROTEIN SERINE/THREONINE KINASE;
1067:  edh0-A  2.2  9.7   98   397    6   DROME:AF-Q9VW08-F1 FI06002P;
1068:  eeoe-A  2.2 13.4  107   411    3   DROME:AF-Q9VP78-F1 GH23156P;
1069:  empd-A  2.2  6.7  108   834    6   DROME:AF-X2JAA3-F1 UNCHARACTERIZED PROTEIN, ISOFORM C;
1070:  elcj-A  2.2  3.4   59   120    5   DROME:AF-Q9VNS7-F1 RE01153P;
1071:  ekiq-A  2.2  4.1   93   305    8   DROME:AF-Q9U599-F1 AT01821P;
1072:  ed6y-A  2.2  5.3   52   667   15   DROME:AF-Q9Y117-F1 POLYPEPTIDE N-ACETYLGALACTOSAMINYLTRANSFERASE 3;
1073:  elfi-A  2.2  5.5   97   145    5   DROME:AF-Q86BK9-F1 MEDIATOR COMPLEX SUBUNIT 22;
1074:  egai-A  2.2 17.8  114   743    4   DROME:AF-Q9VCN9-F1 WD REPEAT-CONTAINING PROTEIN 55 HOMOLOG;
1075:  eh8g-A  2.2  9.3   74   281    7   DROME:AF-A1Z6E8-F1 UNCHARACTERIZED PROTEIN, ISOFORM D;
1076:  eei6-A  2.2  6.4  114   187   13   DROME:AF-E1JIB1-F1 UNCHARACTERIZED PROTEIN;
1077:  ef02-A  2.2  6.0  121   521    2   DROME:AF-Q9VA14-F1 UNCHARACTERIZED PROTEIN;
1078:  elga-A  2.2  6.2   99  1597    5   DROME:AF-A0A0B4KHA8-F1 UNCHARACTERIZED PROTEIN, ISOFORM B;
1079:  eld6-A  2.2 10.9   62   106    3   DROME:AF-Q8ML92-F1 PROTEIN AVEUGLE;
1080:  ekcx-A  2.2  5.8  131   284    5   DROME:AF-Q0IGS7-F1 PALMITOYLTRANSFERASE;
1081:  ec1c-A  2.2 17.6   90   409    6   DROME:AF-Q9VN16-F1 RE35255P;
1082:  edro-A  2.2  5.5  108  1078    8   DROME:AF-Q8I077-F1 BCDNA.LD22910;
1083:  ehms-A  2.2  7.2   99   313    9   DROME:AF-B6IDT8-F1 IP20336P;
1084:  efvy-A  2.2  5.8  113   534    7   DROME:AF-Q9VA50-F1 PROCOLLAGEN-PROLINE 4-DIOXYGENASE;
1085:  ee3t-A  2.2  8.5   89   413    4   DROME:AF-Q9V405-F1 26S PROTEASOME REGULATORY COMPLEX SUBUNIT P48A;
1086:  edt0-A  2.2  6.9   81  1264    7   DROME:AF-P52172-F1 BOX A-BINDING FACTOR;
1087:  ej44-A  2.2  4.9  147   585    8   DROME:AF-Q7KTJ8-F1 UNCHARACTERIZED PROTEIN, ISOFORM B;
1088:  edjw-A  2.1  2.1   42    95    5   DROME:AF-X2JBG1-F1 UNCHARACTERIZED PROTEIN;
1089:  ejsj-A  2.1  3.9   80    88    4   DROME:AF-Q8IQ94-F1 FI09328P;
1090:  egq5-A  2.1  7.3  110   244    5   DROME:AF-Q9VFJ1-F1 LD29276P;
1091:  eg0h-A  2.1  7.7  114   364    7   DROME:AF-Q9V9X4-F1 METHYLTHIORIBOSE-1-PHOSPHATE ISOMERASE;
1092:  emmp-A  2.1  6.1   97   362    8   DROME:AF-P27716-F1 INNEXIN INX1;
1093:  edk8-A  2.1  7.2   66    86    6   DROME:AF-Q95TA8-F1 AT05092P1;
1094:  el69-A  2.1  9.8   74   748    9   DROME:AF-A8JNS0-F1 UNCHARACTERIZED PROTEIN, ISOFORM B;
1095:  ekqs-A  2.1 10.3   68   113    4   DROME:AF-E1JIQ5-F1 EXIT PROTEIN OF RHODOPSIN AND TRP B, ISOFORM A;
1096:  efl1-A  2.1  6.2   75   474    9   DROME:AF-P21521-F1 SYNAPTOTAGMIN 1;
1097:  eiv5-A  2.1  4.5   40    45    8   DROME:AF-A8DZ22-F1 MIP29362P;
1098:  efx0-A  2.1  7.6   99   227    5   DROME:AF-Q7K3Z2-F1 GH01773P;
1099:  egis-A  2.1  4.8  108   436    7   DROME:AF-Q9VG64-F1 RE35942P;
1100:  emd1-A  2.1  7.9   88   585    7   DROME:AF-Q960E8-F1 GENERAL TRANSCRIPTION FACTOR IIH SUBUNIT 1;
1101:  emqu-A  2.1  1.2   32    32   13   DROME:AF-A0A0S0WJP9-F1 UNCHARACTERIZED PROTEIN;
1102:  elva-A  2.1  6.0  110   496   12   DROME:AF-Q1EC10-F1 IP12271P;
1103:  eg7z-A  2.1  8.2   81  1463    0   DROME:AF-M9MSM5-F1 DISHEVELLED ASSOCIATED ACTIVATOR OF MORPHOGENESIS
1104:  egrc-A  2.1  5.3  153  1111   11   DROME:AF-Q9W037-F1 UNCHARACTERIZED PROTEIN, ISOFORM C;
1105:  eiyz-A  2.1  6.4  104   650   12   DROME:AF-Q9VKU7-F1 GAMMA-TUBULIN COMPLEX COMPONENT 4 HOMOLOG;
1106:  elld-A  2.1 10.1   94   359    5   DROME:AF-Q9VYJ6-F1 UNCHARACTERIZED PROTEIN, ISOFORM F;
1107:  el7r-A  2.1  4.6   52    56    6   DROME:AF-M9NFN9-F1 UNCHARACTERIZED PROTEIN;
1108:  egit-A  2.1 15.4  111   230    4   DROME:AF-Q9VAK2-F1 UNCHARACTERIZED PROTEIN, ISOFORM A;
1109:  eebb-A  2.1 11.9   65   205    9   DROME:AF-Q9VNE9-F1 60S RIBOSOMAL PROTEIN L13A;
1110:  em53-A  2.1 16.9  133   260    7   DROME:AF-Q9VEH2-F1 TRANSMEMBRANE PROTEIN 192;
1111:  ejko-A  2.1 10.9  131   783    6   DROME:AF-Q9VPX6-F1 ADENYLYL CYCLASE-ASSOCIATED PROTEIN;
1112:  elsn-A  2.1  7.6   77   863    1   DROME:AF-Q9VDR1-F1 MEDIATOR OF RNA POLYMERASE II TRANSCRIPTION SUBUN
1113:  ee6h-A  2.1  9.9  105   179   13   DROME:AF-P13098-F1 ENHANCER OF SPLIT M8 PROTEIN;
1114:  efsu-A  2.1 11.4   89   453    7   DROME:AF-Q9VLJ8-F1 ADENYLYLTRANSFERASE AND SULFURTRANSFERASE MOCS3;
1115:  elj8-A  2.1 13.8  127   422    7   DROME:AF-Q86P97-F1 GM06145P;
1116:  ek2h-A  2.1  2.4   65    85    3   DROME:AF-Q9VJG4-F1 GEO09352P1;
1117:  edxh-A  2.1 12.9   89   580    1   DROME:AF-Q9VM37-F1 FI17813P1;
1118:  ef41-A  2.1  6.8  109  1075   11   DROME:AF-Q7K0Q2-F1 IMPORTIN BETA11;
1119:  ec32-A  2.1  4.4   67   283    4   DROME:AF-Q9VM16-F1 LP02603P;
1120:  eftz-A  2.1  4.1   91   168    1   DROME:AF-Q9VCZ8-F1 PROBABLE PREFOLDIN SUBUNIT 5;
1121:  ekq4-A  2.1  8.4  110   645    6   DROME:AF-Q24256-F1 HOMEOBOX PROTEIN B-H2;
1122:  eenr-A  2.1 13.7   94  1235    4   DROME:AF-Q7KT06-F1 RET ONCOGENE, ISOFORM A;
1123:  eh40-A  2.1  4.2   52   214    6   DROME:AF-A0A0B4LF84-F1 UNCHARACTERIZED PROTEIN;
1124:  eikd-A  2.1  5.9  131  1013   12   DROME:AF-P82295-F1 PROMININ-LIKE PROTEIN;
1125:  eliz-A  2.1  4.2  121   289    6   DROME:AF-Q9W2I4-F1 FI01566P;
1126:  eks8-A  2.1  3.2   75    95    9   DROME:AF-Q8MSF5-F1 RIBONUCLEASE KAPPA;
1127:  emlw-A  2.1  6.2   75   503    7   DROME:AF-Q9VAP6-F1 AUTOPHAGY-RELATED 14;
1128:  eeng-A  2.1  3.7   70   845    9   DROME:AF-Q9VRV5-F1 D19A;
1129:  edcc-A  2.1  6.5  104   281    8   DROME:AF-Q9VK02-F1 FI21749P1;
1130:  em2w-A  2.1  5.6   62   226   11   DROME:AF-Q9VPA5-F1 IP08534P;
1131:  elcm-A  2.1  4.8   73   908    7   DROME:AF-P49657-F1 SERINE/THREONINE-PROTEIN KINASE MINIBRAIN;
1132:  emhx-A  2.1 10.3   76   559    4   DROME:AF-Q9VDF4-F1 CORTACTIN, ISOFORM A;
1133:  eit3-A  2.1  5.0  147   683   10   DROME:AF-Q961Q9-F1 GH10366P;
1134:  egxw-A  2.1  8.9   91   338    5   DROME:AF-Q8IRM2-F1 UNCHARACTERIZED PROTEIN, ISOFORM D;
1135:  ehj1-A  2.1  5.9  120  1136    5   DROME:AF-Q9VL07-F1 LD02225P;
1136:  eegk-A  2.1  8.0   82   408    7   DROME:AF-Q9W4G9-F1 UNCHARACTERIZED PROTEIN;
1137:  egeu-A  2.1  4.5  122   373    5   DROME:AF-A1Z8V7-F1 FI16532P1;
1138:  edfv-A  2.1  6.6  126   710    6   DROME:AF-Q9XTM1-F1 EXOCYST COMPLEX COMPONENT 5;
1139:  emoj-A  2.1 19.0   79   662    3   DROME:AF-Q9VLK1-F1 U3 SMALL NUCLEOLAR RIBONUCLEOPROTEIN PROTEIN MPP1
1140:  ejyy-A  2.1  4.3   98  1123    8   DROME:AF-Q9W3W0-F1 INACTIVE;
1141:  el42-A  2.1  6.1   92   319    5   DROME:AF-Q9VDQ5-F1 RE74560P;
1142:  eluq-A  2.1  6.9   96   178    6   DROME:AF-Q8IPY6-F1 IP07416P;
1143:  el1q-A  2.1  4.1   84   345    7   DROME:AF-Q9VXR2-F1 RE17665P;
1144:  ejk8-A  2.1  5.5   58   133    5   DROME:AF-Q6II68-F1 GEO10370P1;
1145:  eicl-A  2.1  6.5  142   789    4   DROME:AF-Q9W269-F1 SOLUTE CARRIER ORGANIC ANION TRANSPORTER FAMILY M
1146:  edrj-A  2.1  6.2  136   820    4   DROME:AF-A8JV07-F1 UNCHARACTERIZED PROTEIN, ISOFORM B;
1147:  egdu-A  2.1 19.4   82   443    1   DROME:AF-Q9VPL8-F1 DUF4201 DOMAIN-CONTAINING PROTEIN;
1148:  egy9-A  2.1  8.6  115  1229    4   DROME:AF-Q8MSW0-F1 ISOLEUCYL-TRNA SYNTHETASE;
1149:  eiqz-A  2.1  5.2   65   288    6   DROME:AF-Q4V4U2-F1 IP08170P;
1150:  efdm-A  2.1 10.8   83   912    5   DROME:AF-X2JAG8-F1 PRP4 PRE-MRNA-PROCESSING FACTOR 4 HOMOLOG;
1151:  ef1i-A  2.1  5.1   82   590   10   DROME:AF-Q9VUT6-F1 POLYPEPTIDE N-ACETYLGALACTOSAMINYLTRANSFERASE 8;
1152:  eftb-A  2.1  9.9   86   484    6   DROME:AF-Q9V3Z1-F1 TRIBBLES;
1153:  efzp-A  2.1 18.8  140   630    7   DROME:AF-Q9V564-F1 CONSERVED OLIGOMERIC GOLGI COMPLEX SUBUNIT 6;
1154:  egfo-A  2.1  9.8   69   153    7   DROME:AF-Q9VEM2-F1 DETERIN;
1155:  eg55-A  2.1  1.5   34    34   12   DROME:AF-A0A6M3Q933-F1 UNCHARACTERIZED PROTEIN;
1156:  eixt-A  2.1 10.1   81  1119    4   DROME:AF-Q9VID4-F1 LD38259P;
1157:  ejb4-A  2.1  6.9  105   498    6   DROME:AF-Q8INX4-F1 MALE-SPECIFIC TRANSCRIPT 36FA;
1158:  eerp-A  2.1 11.9  113   729   10   DROME:AF-Q9VMS4-F1 GH23983P;
1159:  elmz-A  2.1  4.0   66   183    9   DROME:AF-Q9VYX4-F1 CG1558-RA PROTEIN;
1160:  eddn-A  2.1 13.0   78   381    4   DROME:AF-Q9W0D9-F1 GH25855P;
1161:  ed5o-A  2.1  8.3   97   352    4   DROME:AF-Q9VXY7-F1 LIPID STORAGE DROPLETS SURFACE-BINDING PROTEIN 2;
1162:  ejkk-A  2.1  8.3   80   511    5   DROME:AF-Q9V9Z4-F1 UNCHARACTERIZED PROTEIN;
1163:  ejzd-A  2.1  5.7  105   951   10   DROME:AF-M9ND25-F1 SMOG, ISOFORM D;
1164:  elce-A  2.1  9.6   84   760    7   DROME:AF-Q9W099-F1 MIP04866P;
1165:  ejgn-A  2.1 10.6   90   283    9   DROME:AF-Q7JN06-F1 BOUNDARY ELEMENT ASSOCIATED FACTOR;
1166:  ec8i-A  2.1  3.5   66   413    6   DROME:AF-O61734-F1 PROTEIN CYCLE;
1167:  eg4h-A  2.1 13.1   74   747    8   DROME:AF-Q9VK36-F1 KUMGANG;
1168:  ejgo-A  2.1  6.6   83   107    8   DROME:AF-Q9W286-F1 FI15737P1;
1169:  eg7j-A  2.1  5.8  108   519   10   DROME:AF-A1Z7R6-F1 UNCHARACTERIZED PROTEIN, ISOFORM A;
1170:  emz4-A  2.1  5.2   62    95    3   DROME:AF-Q6IKI1-F1 HDC12388;
1171:  eme5-A  2.1 14.4   97  1430    7   DROME:AF-Q7JVP4-F1 BROMODOMAIN-CONTAINING PROTEIN, 140KD, ISOFORM A;
1172:  ehre-A  2.1  9.7   75   204    8   DROME:AF-Q9W2F5-F1 UNCHARACTERIZED PROTEIN;
1173:  ehs7-A  2.1  3.4   60    79    8   DROME:AF-Q9VUM2-F1 PROTEIN MGR2 HOMOLOG;
1174:  edpo-A  2.1  3.3   50   104    4   DROME:AF-Q24337-F1 PROTEIN ENHANCER OF RUDIMENTARY;
1175:  ehsw-A  2.1  6.8  130   743    2   DROME:AF-P91679-F1 PEPTIDE TRANSPORTER FAMILY 1;
1176:  ecxb-A  2.1  6.2   83   275    6   DROME:AF-Q9VGV7-F1 CG4570 PROTEIN;
1177:  egxj-A  2.1  6.4  103   376    9   DROME:AF-P40427-F1 HOMEOBOX PROTEIN EXTRADENTICLE;
1178:  elem-A  2.1  2.6   72   308    4   DROME:AF-Q9V3H2-F1 26S PROTEASOME NON-ATPASE REGULATORY SUBUNIT 14;
1179:  elnm-A  2.1  7.0   86   635    2   DROME:AF-Q9VUK7-F1 RE36140P;
1180:  elwq-A  2.1  8.8  103   912    4   DROME:AF-A1Z9I2-F1 UNCHARACTERIZED PROTEIN;
1181:  eidu-A  2.1  3.9   63    80    8   DROME:AF-B7Z0J4-F1 COX ASSEMBLY MITOCHONDRIAL PROTEIN;
1182:  edyq-A  2.1  5.5  107   536    3   DROME:AF-Q8IMI2-F1 PROCOLLAGEN-PROLINE 4-DIOXYGENASE;
1183:  eiyu-A  2.1 12.0   93   589    5   DROME:AF-A0A0B4LHU7-F1 KAT8 REGULATORY NSL COMPLEX SUBUNIT 2;
1184:  ed00-A  2.1 10.4   86  2007    5   DROME:AF-M9PHT1-F1 GRUNGE, ISOFORM J;
1185:  edsw-A  2.1 12.8   66   475   15   DROME:AF-Q9VIM0-F1 GH14278P;
1186:  eedt-A  2.1  7.8   93  1156    4   DROME:AF-Q02645-F1 PROTEIN HU-LI TAI SHAO;
1187:  embj-A  2.1  6.8  122   264   10   DROME:AF-P10333-F1 ACCESSORY GLAND-SPECIFIC PEPTIDE 26AA;
1188:  edhk-A  2.1  8.5   98   919    7   DROME:AF-Q9VCV7-F1 GPI ETHANOLAMINE PHOSPHATE TRANSFERASE 1;
1189:  efsd-A  2.1  9.3   74   942   11   DROME:AF-Q8SWT2-F1 GH12763P;
1190:  eku3-A  2.1  5.1  127   490    9   DROME:AF-Q9W044-F1 FI22539P1;
1191:  eecg-A  2.1  6.4  115   443    8   DROME:AF-A1Z9L5-F1 FI21814P1;
1192:  ect3-A  2.1 10.1   89   232    3   DROME:AF-M9PB26-F1 C-TYPE LECTIN DOMAIN-CONTAINING PROTEIN;
1193:  egbd-A  2.1  3.0   52    57    2   DROME:AF-A0A0B4K6K5-F1 UNCHARACTERIZED PROTEIN;
1194:  eg5e-A  2.1  7.9   93   373    3   DROME:AF-Q9VBC6-F1 LD14717P;
1195:  em4j-A  2.1  8.6   96  1246    5   DROME:AF-Q9VXK9-F1 RH04127P;
1196:  edjc-A  2.1  5.8  101   220    6   DROME:AF-Q9VFS8-F1 26S PROTEASOME NON-ATPASE REGULATORY SUBUNIT 9;
1197:  ek77-A  2.1 12.2   74   292    5   DROME:AF-Q9VRB7-F1 GH11587P;
1198:  ecu4-A  2.1 11.1   78   141    3   DROME:AF-Q9VF08-F1 MITOCHONDRIAL IMPORT INNER MEMBRANE TRANSLOCASE S
1199:  ejne-A  2.1  6.0   70   152    7   DROME:AF-P13095-F1 ENHANCER OF SPLIT M4 PROTEIN;
1200:  ed82-A  2.1  8.0   81   879    4   DROME:AF-O76874-F1 SD17974P;
1201:  ejtl-A  2.1 10.4   80   360    1   DROME:AF-Q8INF6-F1 HEXAMETHYLENE BISACETAMIDE INDUCIBLE, ISOFORM B;
1202:  ec55-A  2.1  5.1  106   533    9   DROME:AF-Q8MLQ7-F1 RH09188P;
1203:  eih2-A  2.1  7.0   93   148   13   DROME:AF-X2J8R6-F1 UNCHARACTERIZED PROTEIN, ISOFORM A;
1204:  edg3-A  2.1  9.5   72   630    1   DROME:AF-Q9W4J3-F1 UNCHARACTERIZED PROTEIN;
1205:  ej1m-A  2.1  2.1   50   158    4   DROME:AF-Q9VFI7-F1 UNCHARACTERIZED PROTEIN;
1206:  eg6o-A  2.1  6.0  107  1267    6   DROME:AF-B7Z0I2-F1 UNCHARACTERIZED PROTEIN, ISOFORM G;
1207:  ee4c-A  2.1  6.0   85   717    6   DROME:AF-Q9W4S7-F1 MYC PROTEIN;
1208:  eghz-A  2.1  6.1   75   466    5   DROME:AF-Q7K2R1-F1 GLYCOSYLTRANSFERASE FAMILY 92 PROTEIN;
1209:  eeqq-A  2.1  5.2  146   601   10   DROME:AF-Q9W3R0-F1 FI02094P;
1210:  ehko-A  2.1 12.0   98   680    4   DROME:AF-Q8IMS5-F1 UNCHARACTERIZED PROTEIN, ISOFORM B;
1211:  ee8w-A  2.1  6.7   78   749    1   DROME:AF-Q9W384-F1 BRAHMA ASSOCIATED PROTEIN 111KD;
1212:  eegl-A  2.1  7.6  115   264    9   DROME:AF-Q9VFM3-F1 IP10175P;
1213:  ekk8-A  2.1  4.1   55    59    9   DROME:AF-A0A384TLR6-F1 UNCHARACTERIZED PROTEIN, ISOFORM A;
1214:  ek06-A  2.1  1.4   33    33   12   DROME:AF-C4NAP6-F1 SEMINAL FLUID PROTEIN 96F;
1215:  eli2-A  2.1  3.9   92   142    9   DROME:AF-E0R7Q3-F1 MIP06256P;
1216:  efmf-A  2.1  6.6  111   834    5   DROME:AF-Q9VE75-F1 V-TYPE PROTON ATPASE SUBUNIT A;
1217:  ehdj-A  2.1 14.6  118   737    7   DROME:AF-Q9VC70-F1 UNCHARACTERIZED PROTEIN, ISOFORM A;
1218:  ed6q-A  2.1 14.2   96  1448   10   DROME:AF-A1ZAB5-F1 PROTEIN CLUELESS;
1219:  ejny-A  2.1  8.5   85  1304    1   DROME:AF-Q8IN06-F1 GLYCEROL-3-PHOSPHATE DEHYDROGENASE ;
1220:  efo5-A  2.1 10.8   79   321    5   DROME:AF-Q9VCS2-F1 IP10670P;
1221:  ejv6-A  2.1  5.3   93   183    5   DROME:AF-Q9VXV0-F1 IP07051P;
1222:  ejfo-A  2.1  5.2   63   217    5   DROME:AF-Q9VJ26-F1 EF-HAND DOMAIN-CONTAINING PROTEIN D2 HOMOLOG;
1223:  ejn2-A  2.1  3.5   84   805    6   DROME:AF-Q960Z0-F1 KINESIN-LIKE PROTEIN KLP10A;
1224:  el3t-A  2.1  5.6   91   151    5   DROME:AF-Q9VHB2-F1 MITOCHONDRIAL PYRUVATE CARRIER;
1225:  ehis-A  2.1  8.9  102   192   10   DROME:AF-Q7KT82-F1 FI14706P1;
1226:  edt2-A  2.1 12.7   95   569    6   DROME:AF-Q9VVK7-F1 NUCB1;
1227:  eenn-A  2.1  9.3  134   972    9   DROME:AF-A1Z9N0-F1 DYNAMIN-LIKE 120 KDA PROTEIN, FORM S1;
1228:  emw5-A  2.1  3.8   81   890    9   DROME:AF-Q9VW97-F1 POSSIBLE LYSINE-SPECIFIC HISTONE DEMETHYLASE 1;
1229:  eezn-A  2.1  4.5   89   138   10   DROME:AF-C0PV55-F1 MIP07212P;
1230:  ejfp-A  2.1  2.3   68   177    6   DROME:AF-A0A126GUY7-F1 PRE-MOD(MDG4)-N, ISOFORM A;
1231:  egkk-A  2.1  9.3  108  1079    7   DROME:AF-Q9VN30-F1 DHC_N2 DOMAIN-CONTAINING PROTEIN;
1232:  ei3t-A  2.1  5.0  106   814    8   DROME:AF-Q9VKF6-F1 V-TYPE PROTON ATPASE SUBUNIT A;
1233:  ec4f-A  2.1  5.9  107   566    5   DROME:AF-B7YZU3-F1 UNCHARACTERIZED PROTEIN, ISOFORM B;
1234:  ek54-A  2.1  5.2  120  1487    7   DROME:AF-Q9VLP5-F1 LD42916P;
1235:  eig4-A  2.1  4.2   67   503    6   DROME:AF-Q9VSF7-F1 GH28769P;
1236:  ejvz-A  2.1  3.7   85   138    9   DROME:AF-G2J646-F1 MIP06567P1;
1237:  eiaa-A  2.1  5.0   99   673    8   DROME:AF-Q9VIK9-F1 EEF1A LYSINE AND N-TERMINAL METHYLTRANSFERASE HOM
1238:  ejiy-A  2.1  3.3   57    65    4   DROME:AF-Q24475-F1 CELL DEATH PROTEIN RPR;
1239:  eh54-A  2.1  9.4   74   719    9   DROME:AF-Q8T0R3-F1 GH12815P;
1240:  elqs-A  2.1  6.1  113   389   11   DROME:AF-Q9VE68-F1 UNCHARACTERIZED PROTEIN;
1241:  ec7t-A  2.1  9.7   65   219   12   DROME:AF-Q9VLI9-F1 TRAFFICKING PROTEIN PARTICLE COMPLEX SUBUNIT;
1242:  edp2-A  2.1  4.2   85   783    8   DROME:AF-Q7KTT0-F1 XE7, ISOFORM A;
1243:  ekw6-A  2.1  6.4  104   857    7   DROME:AF-A1Z8N1-F1 FACILITATED TREHALOSE TRANSPORTER TRET1-1;
1244:  elcp-A  2.1  6.9  111   195    6   DROME:AF-A1A701-F1 IP17336P;
1245:  ehv2-A  2.1 10.2   92   494    7   DROME:AF-M9MRP4-F1 COILED-COIL DOMAIN-CONTAINING PROTEIN 181;
1246:  ediw-A  2.1 12.9   77   283    5   DROME:AF-Q8SY96-F1 NFU1 IRON-SULFUR CLUSTER SCAFFOLD HOMOLOG, MITOCH
1247:  eixl-A  2.1  4.0  124   594   10   DROME:AF-Q95ST2-F1 PROTEIN WNTLESS;
1248:  ek9l-A  2.1  4.5  111   422    6   DROME:AF-Q9VW70-F1 FI21813P1;
1249:  egu1-A  2.1  6.0   63   341    6   DROME:AF-Q9VCY3-F1 COP9 SIGNALOSOME COMPLEX SUBUNIT 6;
1250:  ehsb-A  2.1  8.9   72   744    7   DROME:AF-Q9VAG2-F1 GH22837P;
1251:  ejxk-A  2.1 17.1  104   834    9   DROME:AF-M9PI57-F1 NANCHUNG, ISOFORM B;
1252:  eg6u-A  2.1 13.0  112  1916    8   DROME:AF-Q9VKG8-F1 DISCS LARGE 5, ISOFORM A;
1253:  ej4w-A  2.1  4.4   91   212    9   DROME:AF-Q9W236-F1 VACUOLAR PROTEIN SORTING 20, ISOFORM A;
1254:  eh52-A  2.1  5.1   91  2294    2   DROME:AF-Q9VUB7-F1 PAX TRANSCRIPTION ACTIVATION DOMAIN INTERACTING P
1255:  elxv-A  2.1 13.7   93  1513    4   DROME:AF-Q9VWK5-F1 GH15225P;
1256:  ehyt-A  2.0  7.2   80  1349    3   DROME:AF-Q27571-F1 NITRIC OXIDE SYNTHASE;
1257:  ejiu-A  2.0  5.1  110   547    6   DROME:AF-Q9VD53-F1 FI19816P1;
1258:  ejjh-A  2.0 17.2   74    83    9   DROME:AF-P23487-F1 PROTEIN MIDGUT EXPRESSION 1;
1259:  efu0-A  2.0  2.1   42    42    5   DROME:AF-A0A1W5PW68-F1 UNCHARACTERIZED PROTEIN;
1260:  egdh-A  2.0  9.1  101  1732    5   DROME:AF-Q9VJ35-F1 LD01527P;
1261:  eh5a-A  2.0  5.4  103  1010    9   DROME:AF-Q9VU34-F1 LD45758P;
1262:  ehuz-A  2.0  9.3   94  1024    6   DROME:AF-Q9W268-F1 DEFECTIVE PROVENTRICULUS, ISOFORM A;
1263:  emlo-A  2.0 10.8   92   605    9   DROME:AF-Q8MRE7-F1 GH20068P;
1264:  ee5l-A  2.0 14.3   90  1108    8   DROME:AF-Q8IMK1-F1 WD REPEAT-CONTAINING PROTEIN 44;
1265:  ehq2-A  2.0  6.0   91   669    3   DROME:AF-Q9VEU5-F1 SOLUBLE GUANYLATE CYCLASE 89DB;
1266:  el1b-A  2.0  9.5   85   201    8   DROME:AF-P10083-F1 ACHAETE-SCUTE COMPLEX PROTEIN T5;
1267:  efs2-A  2.0  5.3   78   741   10   DROME:AF-Q9W064-F1 DBX;
1268:  ef9g-A  2.0 14.8   99   485    5   DROME:AF-A1ZB24-F1 MUCIN 55B, ISOFORM A;
1269:  emfv-A  2.0 14.1   80   530    6   DROME:AF-Q9VR64-F1 CLUSTERIN ASSOCIATED PROTEIN 1;
1270:  ek5v-A  2.0  5.2  154   595    7   DROME:AF-Q9VLY4-F1 IP11961P;
1271:  edso-A  2.0  6.4  117   718    6   DROME:AF-E2QCS3-F1 METHUSELAH-LIKE 15, ISOFORM C;
1272:  elfd-A  2.0  5.1   97   233    8   DROME:AF-A8JRH5-F1 UNCHARACTERIZED PROTEIN, ISOFORM A;
1273:  egij-A  2.0  5.8   95   493    6   DROME:AF-Q9VPF5-F1 CTBP-INTERACTING PROTEIN, ISOFORM A;
1274:  ejsq-A  2.0  9.8   76   215    4   DROME:AF-Q8IPK2-F1 AT02387P;
1275:  eeew-A  2.0  7.6   70   326    4   DROME:AF-A1Z6H9-F1 DEFECTIVE PROBOSCIS EXTENSION RESPONSE 12, ISOFOR
1276:  ed9c-A  2.0  6.1  116  1320    3   DROME:AF-Q9VRW2-F1 UNCHARACTERIZED PROTEIN, ISOFORM A;
1277:  ehvx-A  2.0  5.6  106   273   12   DROME:AF-M9PEG2-F1 UNCHARACTERIZED PROTEIN, ISOFORM C;
1278:  ejkf-A  2.0  6.2  133   869    4   DROME:AF-A0A0B4K6B9-F1 UNCHARACTERIZED PROTEIN, ISOFORM D;
1279:  els8-A  2.0  5.1  110   611    7   DROME:AF-Q9V9M6-F1 LD10456P;
1280:  ek6b-A  2.0  8.3   72   107    7   DROME:AF-Q8INC7-F1 UNCHARACTERIZED PROTEIN, ISOFORM A;
1281:  ed2l-A  2.0  5.5   82   285    1   DROME:AF-Q9VY20-F1 RING-TYPE E3 UBIQUITIN TRANSFERASE;
1282:  em4k-A  2.0  5.5   93   125    4   DROME:AF-Q9VW56-F1 PROBABLE PREFOLDIN SUBUNIT 6;
1283:  ej5f-A  2.0  3.9   76   126    8   DROME:AF-M9ND71-F1 UNCHARACTERIZED PROTEIN;
1284:  efu4-A  2.0  8.0   75  1470    1   DROME:AF-Q9VYK6-F1 TOMOSYN, ISOFORM C;
1285:  edrp-A  2.0  6.4   63   253   11   DROME:AF-Q9VZS0-F1 IP07723P;
1286:  efbw-A  2.0  5.0   63   185   13   DROME:AF-A0A0B4LG03-F1 UNCHARACTERIZED PROTEIN, ISOFORM B;
1287:  eix6-A  2.0  2.3   38    48   16   DROME:AF-A8DY47-F1 UNCHARACTERIZED PROTEIN, ISOFORM A;
1288:  eho0-A  2.0  6.8   54    87    9   DROME:AF-B7YZZ0-F1 GH19557P;
1289:  ekcn-A  2.0  4.8  119   258    9   DROME:AF-Q9VHF5-F1 LD42595P;
1290:  edhq-A  2.0  3.8   92   784   10   DROME:AF-Q9VC05-F1 OXYSTEROL-BINDING PROTEIN;
1291:  ed9x-A  2.0 13.5  143  1983   10   DROME:AF-A1Z8W8-F1 GARTENZWERG, ISOFORM B;
1292:  eeuv-A  2.0  4.7   97   375    6   DROME:AF-Q9W039-F1 UNCHARACTERIZED PROTEIN, ISOFORM A;
1293:  ekhf-A  2.0  6.0   59   465    3   DROME:AF-Q9VEK5-F1 PEPTIDASE A1 DOMAIN-CONTAINING PROTEIN;
1294:  efxl-A  2.0  9.0   91   806    8   DROME:AF-Q9VQV7-F1 CENTROSOMAL PROTEIN 97KDA, ISOFORM B;
1295:  emf3-A  2.0  3.7   44   203    2   DROME:AF-Q9VKU3-F1 CG6094 PROTEIN;
1296:  emav-A  2.0  3.7   59   153    8   DROME:AF-X2JCP1-F1 UNCHARACTERIZED PROTEIN;
1297:  eenm-A  2.0  6.0   84   124    6   DROME:AF-Q6IJR5-F1 HDC14388;
1298:  eixr-A  2.0 11.4  115   206   10   DROME:AF-A1ZBC3-F1 UNCHARACTERIZED PROTEIN;
1299:  eda7-A  2.0  4.3   93   126    3   DROME:AF-Q9VMH8-F1 GEO07746P1;
1300:  ejn8-A  2.0 10.3   70   337    9   DROME:AF-Q8T4D4-F1 AT03158P;
1301:  eixj-A  2.0  6.1  102   730    9   DROME:AF-Q7JUN3-F1 ATP-BINDING CASSETTE SUB-FAMILY D MEMBER;
1302:  edoo-A  2.0  7.3   79   328    5   DROME:AF-Q9VJW5-F1 E3 UBIQUITIN-PROTEIN LIGASE NRDP1;
1303:  eek9-A  2.0  4.1   93  2486    6   DROME:AF-Q9VWP5-F1 HAT-TRICK, ISOFORM D;
1304:  eghp-A  2.0  8.5   73    88    3   DROME:AF-A0A0B4K753-F1 HEMOTIN;
1305:  ed5q-A  2.0  4.1   87   137   10   DROME:AF-A0A0B4JCU2-F1 UNCHARACTERIZED PROTEIN, ISOFORM A;
1306:  ehld-A  2.0  4.9   80   162   11   DROME:AF-B7YZF1-F1 UNCHARACTERIZED PROTEIN, ISOFORM D;
1307:  eln5-A  2.0  7.8   77  1346    9   DROME:AF-Q9V477-F1 TOLL-LIKE RECEPTOR TOLLO;
1308:  elae-A  2.0 13.2   82   457    4   DROME:AF-Q9W379-F1 LD37736P;
1309:  eiy7-A  2.0 10.2   75   516    7   DROME:AF-P29747-F1 CYCLIC AMP RESPONSE ELEMENT-BINDING PROTEIN A;
1310:  efmn-A  2.0  7.2   72   315   15   DROME:AF-Q9VLD6-F1 BOREALIN;
1311:  el8g-A  2.0 10.1   86   492    5   DROME:AF-Q9W1H3-F1 FI21285P1;
1312:  elr5-A  2.0  4.5  109   197    9   DROME:AF-Q7K1V5-F1 PROTEIN JAGUNAL;
1313:  eh61-A  2.0 12.5   87   475    6   DROME:AF-A1Z9R9-F1 UNCHARACTERIZED PROTEIN;
1314:  efl8-A  2.0 10.7  103  1224    5   DROME:AF-Q9VXW2-F1 RNA HELICASE;
1315:  ei6x-A  2.0  4.5   72   200    3   DROME:AF-O77259-F1 EG:115C2.5 PROTEIN;
1316:  eeyo-A  2.0  9.7  111   242    8   DROME:AF-Q9VLH5-F1 GH20208P;
1317:  ef6x-A  2.0  4.2   63   138    6   DROME:AF-O97178-F1 ENHANCER OF SPLIT MALPHA PROTEIN;
1318:  eizy-A  2.0  4.7   99  2238    5   DROME:AF-A0A0B4K7K9-F1 BRUCHPILOT, ISOFORM J;
1319:  ejp3-A  2.0  3.6   93   136    5   DROME:AF-Q9VHN0-F1 GEO07735P1;
1320:  elz2-A  2.0  8.0  109  1182    6   DROME:AF-Q9VQR8-F1 LEUCYL-TRNA SYNTHETASE;
1321:  em1i-A  2.0  8.6  182  1459   12   DROME:AF-Q9VVK6-F1 UNCHARACTERIZED PROTEIN;
1322:  eiga-A  2.0  7.4   67   128    4   DROME:AF-Q9VZ39-F1 UNCHARACTERIZED PROTEIN;
1323:  emrx-A  2.0  7.4   66   342    5   DROME:AF-Q4QQ70-F1 IP09819P;
1324:  emkk-A  2.0  6.2   67   500    4   DROME:AF-P15007-F1 ENOLASE;
1325:  eids-A  2.0 14.5   79  1272    9   DROME:AF-Q9VWA7-F1 GOLDEN GOAL;
1326:  egd9-A  2.0  6.0  110   507    8   DROME:AF-Q961H2-F1 GH23453P;
1327:  el8p-A  2.0  6.0   62   108    6   DROME:AF-Q4V645-F1 TRISSIN;
1328:  ecyj-A  2.0  2.8   44    44    5   DROME:AF-A0A6H2EHD4-F1 UNCHARACTERIZED PROTEIN;
1329:  efk9-A  2.0 14.7   84   369    7   DROME:AF-Q9VQC2-F1 MIP30168P;
1330:  ejg1-A  2.0  7.1   72  1734    4   DROME:AF-Q9VVA9-F1 ZINC FINGER CCHC-TYPE CONTAINING 7;
1331:  ei7j-A  2.0  4.7   86   565    6   DROME:AF-Q9VQX0-F1 GH14206P;
1332:  ehni-A  2.0 10.9  107  1238    7   DROME:AF-Q9VCD8-F1 STRUCTURAL MAINTENANCE OF CHROMOSOMES PROTEIN;
1333:  eett-A  2.0 10.5   78   448    8   DROME:AF-Q9V400-F1 INTEGRIN LINKED KINASE, ISOFORM A;
1334:  ellu-A  2.0  8.1   96   761    7   DROME:AF-Q8MLR7-F1 PHOSPHATIDYLINOSITOL-3-PHOSPHATE PHOSPHATASE;
1335:  ek99-A  2.0  4.9   65   129    2   DROME:AF-A0A384TPA0-F1 UNCHARACTERIZED PROTEIN, ISOFORM A;
1336:  eewa-A  2.0  4.2   63   398    6   DROME:AF-Q9VTQ9-F1 AT06668P;
1337:  ed4y-A  2.0 11.4  139   704    4   DROME:AF-P49846-F1 TRANSCRIPTION INITIATION FACTOR TFIID SUBUNIT 5;
1338:  elpm-A  2.0  6.6  118   389    5   DROME:AF-Q9V3G7-F1 26S PROTEASOME NON-ATPASE REGULATORY SUBUNIT 6;
1339:  eg5n-A  2.0  6.9   95   223    5   DROME:AF-Q8MLR5-F1 IP08069P;
1340:  eh66-A  2.0 15.4  125   626   10   DROME:AF-Q95SP2-F1 E3 UBIQUITIN-PROTEIN LIGASE HRD1;
1341:  ecya-A  2.0 11.3  141   718    6   DROME:AF-O18412-F1 TRANSMEMBRANE GTPASE FZO;
1342:  edjo-A  2.0  6.2  175  1009    6   DROME:AF-A8QI34-F1 SODIUM/POTASSIUM-TRANSPORTING ATPASE SUBUNIT ALPH

# Structural equivalences
   1: s001-A ejh0-A     1 - 371 <=>    1 - 371   (MET    1  - ILE  371  <=> MET    1  - ILE  371 )                          
   2: s001-A eidg-A     5 -  36 <=>    7 -  38   (ASN    5  - ALA   36  <=> GLU    7  - LYS   38 )                          
   2: s001-A eidg-A    37 -  69 <=>   41 -  73   (GLN   37  - HIS   69  <=> ARG   41  - LYS   73 )                          
   2: s001-A eidg-A    70 - 110 <=>   86 - 126   (ASN   70  - ARG  110  <=> GLU   86  - TYR  126 )                          
   2: s001-A eidg-A   111 - 114 <=>  128 - 131   (GLN  111  - LEU  114  <=> ASP  128  - GLY  131 )                          
   2: s001-A eidg-A   118 - 155 <=>  132 - 169   (HIS  118  - TYR  155  <=> LEU  132  - GLU  169 )                          
   2: s001-A eidg-A   160 - 211 <=>  171 - 222   (ASN  160  - LEU  211  <=> HIS  171  - GLU  222 )                          
   2: s001-A eidg-A   227 - 269 <=>  224 - 266   (LEU  227  - SER  269  <=> ASP  224  - VAL  266 )                          
   2: s001-A eidg-A   270 - 273 <=>  268 - 271   (LEU  270  - LYS  273  <=> ILE  268  - LEU  271 )                          
   2: s001-A eidg-A   274 - 303 <=>  285 - 314   (ASP  274  - ARG  303  <=> LEU  285  - ASP  314 )                          
   2: s001-A eidg-A   304 - 311 <=>  316 - 323   (ILE  304  - PHE  311  <=> THR  316  - PHE  323 )                          
   2: s001-A eidg-A   312 - 342 <=>  325 - 355   (HIS  312  - GLY  342  <=> ASP  325  - GLY  355 )                          
   2: s001-A eidg-A   343 - 371 <=>  357 - 385   (ASN  343  - ILE  371  <=> PHE  357  - ASN  385 )                          
   3: s001-A eku8-A     3 -   6 <=>    4 -   7   (GLU    3  - LEU    6  <=> SER    4  - ASP    7 )                          
   3: s001-A eku8-A     7 -  66 <=>    9 -  68   (LEU    7  - LYS   66  <=> GLN    9  - GLN   68 )                          
   3: s001-A eku8-A    70 - 110 <=>   83 - 123   (ASN   70  - ARG  110  <=> GLU   83  - TYR  123 )                          
   3: s001-A eku8-A   111 - 114 <=>  125 - 128   (GLN  111  - LEU  114  <=> GLN  125  - SER  128 )                          
   3: s001-A eku8-A   117 - 120 <=>  129 - 132   (ARG  117  - ASN  120  <=> LEU  129  - THR  132 )                          
   3: s001-A eku8-A   122 - 155 <=>  133 - 166   (PHE  122  - TYR  155  <=> LYS  133  - ASN  166 )                          
   3: s001-A eku8-A   160 - 210 <=>  168 - 218   (ASN  160  - ARG  210  <=> SER  168  - CYS  218 )                          
   3: s001-A eku8-A   227 - 269 <=>  221 - 263   (LEU  227  - SER  269  <=> ASP  221  - LEU  263 )                          
   3: s001-A eku8-A   270 - 273 <=>  265 - 268   (LEU  270  - LYS  273  <=> ILE  265  - TRP  268 )                          
   3: s001-A eku8-A   274 - 303 <=>  282 - 311   (ASP  274  - ARG  303  <=> LEU  282  - LYS  311 )                          
   3: s001-A eku8-A   304 - 311 <=>  313 - 320   (ILE  304  - PHE  311  <=> THR  313  - PHE  320 )                          
   3: s001-A eku8-A   312 - 341 <=>  322 - 351   (HIS  312  - TYR  341  <=> ASP  322  - CYS  351 )                          
   3: s001-A eku8-A   342 - 371 <=>  353 - 382   (GLY  342  - ILE  371  <=> LEU  353  - ASN  382 )                          
   4: s001-A em4m-A     4 -  44 <=>   10 -  50   (VAL    4  - PHE   44  <=> GLY   10  - GLN   50 )                          
   4: s001-A em4m-A    46 -  66 <=>   55 -  75   (ARG   46  - LYS   66  <=> ARG   55  - MET   75 )                          
   4: s001-A em4m-A    67 -  71 <=>   77 -  81   (MET   67  - LEU   71  <=> THR   77  - ILE   81 )                          
   4: s001-A em4m-A    72 -  75 <=>   91 -  94   (GLN   72  - TRP   75  <=> VAL   91  - LEU   94 )                          
   4: s001-A em4m-A    76 - 149 <=>   96 - 169   (PRO   76  - ASN  149  <=> GLN   96  - PHE  169 )                          
   4: s001-A em4m-A   151 - 212 <=>  170 - 231   (SER  151  - HIS  212  <=> GLU  170  - GLN  231 )                          
   4: s001-A em4m-A   214 - 269 <=>  236 - 291   (VAL  214  - SER  269  <=> ARG  236  - LEU  291 )                          
   4: s001-A em4m-A   270 - 273 <=>  294 - 297   (LEU  270  - LYS  273  <=> TYR  294  - ILE  297 )                          
   4: s001-A em4m-A   274 - 303 <=>  307 - 336   (ASP  274  - ARG  303  <=> VAL  307  - GLU  336 )                          
   4: s001-A em4m-A   304 - 307 <=>  338 - 341   (ILE  304  - SER  307  <=> PRO  338  - LEU  341 )                          
   4: s001-A em4m-A   309 - 312 <=>  342 - 345   (CYS  309  - HIS  312  <=> PRO  342  - ILE  345 )                          
   4: s001-A em4m-A   313 - 341 <=>  347 - 375   (LEU  313  - TYR  341  <=> CYS  347  - LEU  375 )                          
   4: s001-A em4m-A   342 - 371 <=>  377 - 406   (GLY  342  - ILE  371  <=> PHE  377  - GLY  406 )                          
   5: s001-A edo9-A     5 -  35 <=>    8 -  38   (ASN    5  - LYS   35  <=> VAL    8  - ARG   38 )                          
   5: s001-A edo9-A    36 -  62 <=>   43 -  69   (ALA   36  - VAL   62  <=> SER   43  - CYS   69 )                          
   5: s001-A edo9-A    63 -  70 <=>   71 -  78   (THR   63  - ASN   70  <=> CYS   71  - ILE   78 )                          
   5: s001-A edo9-A    71 -  93 <=>   84 - 106   (LEU   71  - LEU   93  <=> ARG   84  - VAL  106 )                          
   5: s001-A edo9-A    94 - 120 <=>  108 - 134   (GLU   94  - ASN  120  <=> TYR  108  - ARG  134 )                          
   5: s001-A edo9-A   121 - 150 <=>  137 - 166   (LEU  121  - HIS  150  <=> PHE  137  - HIS  166 )                          
   5: s001-A edo9-A   155 - 200 <=>  167 - 212   (TYR  155  - ARG  200  <=> LEU  167  - ARG  212 )                          
   5: s001-A edo9-A   201 - 210 <=>  214 - 223   (ARG  201  - ARG  210  <=> GLU  214  - GLU  223 )                          
   5: s001-A edo9-A   212 - 217 <=>  224 - 229   (HIS  212  - SER  217  <=> ARG  224  - PRO  229 )                          
   5: s001-A edo9-A   220 - 265 <=>  231 - 276   (PHE  220  - LEU  265  <=> GLY  231  - PHE  276 )                          
   5: s001-A edo9-A   266 - 269 <=>  278 - 281   (PRO  266  - SER  269  <=> THR  278  - LEU  281 )                          
   5: s001-A edo9-A   270 - 273 <=>  283 - 286   (LEU  270  - LYS  273  <=> TYR  283  - ILE  286 )                          
   5: s001-A edo9-A   274 - 303 <=>  295 - 324   (ASP  274  - ARG  303  <=> LYS  295  - ARG  324 )                          
   5: s001-A edo9-A   304 - 308 <=>  326 - 330   (ILE  304  - LEU  308  <=> MET  326  - SER  330 )                          
   5: s001-A edo9-A   309 - 313 <=>  332 - 336   (CYS  309  - LEU  313  <=> GLU  332  - ILE  336 )                          
   5: s001-A edo9-A   315 - 342 <=>  337 - 364   (ASN  315  - GLY  342  <=> THR  337  - GLY  364 )                          
   5: s001-A edo9-A   343 - 371 <=>  366 - 394   (ASN  343  - ILE  371  <=> PHE  366  - THR  394 )                          
   6: s001-A edup-A     5 -  62 <=>    9 -  66   (ASN    5  - VAL   62  <=> ARG    9  - LEU   66 )                          
   6: s001-A edup-A    65 -  68 <=>   67 -  70   (SER   65  - PHE   68  <=> PRO   67  - ASP   70 )                          
   6: s001-A edup-A    71 -  75 <=>   87 -  91   (LEU   71  - TRP   75  <=> LYS   87  - GLU   91 )                          
   6: s001-A edup-A    76 - 110 <=>   93 - 127   (PRO   76  - ARG  110  <=> VAL   93  - LYS  127 )                          
   6: s001-A edup-A   111 - 119 <=>  129 - 137   (GLN  111  - PRO  119  <=> HIS  129  - GLU  137 )                          
   6: s001-A edup-A   123 - 155 <=>  138 - 170   (ARG  123  - TYR  155  <=> CYS  138  - LYS  170 )                          
   6: s001-A edup-A   159 - 210 <=>  171 - 222   (LEU  159  - ARG  210  <=> ILE  171  - ASP  222 )                          
   6: s001-A edup-A   227 - 270 <=>  225 - 268   (LEU  227  - LEU  270  <=> ASP  225  - VAL  268 )                          
   6: s001-A edup-A   271 - 274 <=>  271 - 274   (THR  271  - ASP  274  <=> VAL  271  - ILE  274 )                          
   6: s001-A edup-A   275 - 303 <=>  289 - 317   (GLN  275  - ARG  303  <=> LEU  289  - LYS  317 )                          
   6: s001-A edup-A   304 - 311 <=>  319 - 326   (ILE  304  - PHE  311  <=> THR  319  - PHE  326 )                          
   6: s001-A edup-A   312 - 341 <=>  328 - 357   (HIS  312  - TYR  341  <=> ASP  328  - LEU  357 )                          
   6: s001-A edup-A   342 - 371 <=>  359 - 388   (GLY  342  - ILE  371  <=> LEU  359  - ASN  388 )                          
   7: s001-A ehwi-A     3 -   6 <=>    5 -   8   (GLU    3  - LEU    6  <=> SER    5  - GLY    8 )                          
   7: s001-A ehwi-A     7 -  64 <=>   10 -  67   (LEU    7  - THR   64  <=> ARG   10  - ASP   67 )                          
   7: s001-A ehwi-A    70 - 110 <=>   86 - 126   (ASN   70  - ARG  110  <=> GLU   86  - HIS  126 )                          
   7: s001-A ehwi-A   111 - 114 <=>  128 - 131   (GLN  111  - LEU  114  <=> TYR  128  - ASN  131 )                          
   7: s001-A ehwi-A   117 - 121 <=>  132 - 136   (ARG  117  - LEU  121  <=> TYR  132  - GLU  136 )                          
   7: s001-A ehwi-A   123 - 148 <=>  137 - 162   (ARG  123  - SER  148  <=> CYS  137  - GLU  162 )                          
   7: s001-A ehwi-A   149 - 154 <=>  164 - 169   (ASN  149  - ALA  154  <=> GLY  164  - TYR  169 )                          
   7: s001-A ehwi-A   157 - 210 <=>  170 - 223   (SER  157  - ARG  210  <=> SER  170  - GLU  223 )                          
   7: s001-A ehwi-A   227 - 269 <=>  226 - 268   (LEU  227  - SER  269  <=> GLU  226  - LEU  268 )                          
   7: s001-A ehwi-A   270 - 273 <=>  271 - 274   (LEU  270  - LYS  273  <=> TYR  271  - ILE  274 )                          
   7: s001-A ehwi-A   274 - 303 <=>  288 - 317   (ASP  274  - ARG  303  <=> ILE  288  - ARG  317 )                          
   7: s001-A ehwi-A   304 - 311 <=>  319 - 326   (ILE  304  - PHE  311  <=> THR  319  - PHE  326 )                          
   7: s001-A ehwi-A   312 - 340 <=>  328 - 356   (HIS  312  - ILE  340  <=> ASP  328  - HIS  356 )                          
   7: s001-A ehwi-A   341 - 371 <=>  358 - 388   (TYR  341  - ILE  371  <=> GLY  358  - ASN  388 )                          
   8: s001-A edyb-A     9 -  65 <=>    3 -  59   (ARG    9  - SER   65  <=> ASP    3  - LEU   59 )                          
   8: s001-A edyb-A    66 -  71 <=>   63 -  68   (LYS   66  - LEU   71  <=> SER   63  - PHE   68 )                          
   8: s001-A edyb-A    72 -  75 <=>   77 -  80   (GLN   72  - TRP   75  <=> TYR   77  - MET   80 )                          
   8: s001-A edyb-A    76 - 112 <=>   82 - 118   (PRO   76  - VAL  112  <=> MET   82  - ARG  118 )                          
   8: s001-A edyb-A   119 - 122 <=>  119 - 122   (PRO  119  - PHE  122  <=> PRO  119  - VAL  122 )                          
   8: s001-A edyb-A   123 - 142 <=>  124 - 143   (ARG  123  - ASN  142  <=> GLY  124  - SER  143 )                          
   8: s001-A edyb-A   143 - 155 <=>  145 - 157   (THR  143  - TYR  155  <=> HIS  145  - ILE  157 )                          
   8: s001-A edyb-A   157 - 211 <=>  158 - 212   (SER  157  - LEU  211  <=> THR  158  - SER  212 )                          
   8: s001-A edyb-A   213 - 216 <=>  213 - 216   (SER  213  - GLU  216  <=> ILE  213  - ARG  216 )                          
   8: s001-A edyb-A   217 - 270 <=>  218 - 271   (SER  217  - LEU  270  <=> GLY  218  - SER  271 )                          
   8: s001-A edyb-A   271 - 274 <=>  275 - 278   (THR  271  - ASP  274  <=> SER  275  - SER  278 )                          
   8: s001-A edyb-A   275 - 303 <=>  294 - 322   (GLN  275  - ARG  303  <=> LEU  294  - ASP  322 )                          
   8: s001-A edyb-A   304 - 313 <=>  324 - 333   (ILE  304  - LEU  313  <=> LEU  324  - LEU  333 )                          
   8: s001-A edyb-A   314 - 317 <=>  335 - 338   (THR  314  - HIS  317  <=> TYR  335  - LEU  338 )                          
   8: s001-A edyb-A   318 - 340 <=>  340 - 362   (LYS  318  - ILE  340  <=> ASN  340  - VAL  362 )                          
   8: s001-A edyb-A   341 - 371 <=>  364 - 394   (TYR  341  - ILE  371  <=> GLY  364  - ASN  394 )                          
   9: s001-A el78-A     3 -   6 <=>    5 -   8   (GLU    3  - LEU    6  <=> GLN    5  - ARG    8 )                          
   9: s001-A el78-A     7 -  69 <=>   11 -  73   (LEU    7  - HIS   69  <=> SER   11  - GLN   73 )                          
   9: s001-A el78-A    70 - 118 <=>   87 - 135   (ASN   70  - HIS  118  <=> GLU   87  - LEU  135 )                          
   9: s001-A el78-A   121 - 151 <=>  136 - 166   (LEU  121  - SER  151  <=> LYS  136  - GLN  166 )                          
   9: s001-A el78-A   154 - 157 <=>  167 - 170   (ALA  154  - SER  157  <=> GLU  167  - TYR  170 )                          
   9: s001-A el78-A   160 - 201 <=>  171 - 212   (ASN  160  - ARG  201  <=> PRO  171  - ASP  212 )                          
   9: s001-A el78-A   203 - 206 <=>  213 - 216   (SER  203  - MET  206  <=> SER  213  - LEU  216 )                          
   9: s001-A el78-A   227 - 269 <=>  217 - 259   (LEU  227  - SER  269  <=> SER  217  - VAL  259 )                          
   9: s001-A el78-A   270 - 273 <=>  261 - 264   (LEU  270  - LYS  273  <=> ILE  261  - LEU  264 )                          
   9: s001-A el78-A   274 - 303 <=>  277 - 306   (ASP  274  - ARG  303  <=> TYR  277  - ASP  306 )                          
   9: s001-A el78-A   304 - 311 <=>  308 - 315   (ILE  304  - PHE  311  <=> THR  308  - PHE  315 )                          
   9: s001-A el78-A   312 - 341 <=>  317 - 346   (HIS  312  - TYR  341  <=> ASP  317  - CYS  346 )                          
   9: s001-A el78-A   342 - 371 <=>  348 - 377   (GLY  342  - ILE  371  <=> LEU  348  - ASN  377 )                          
  10: s001-A edkk-A     5 -  35 <=>    8 -  38   (ASN    5  - LYS   35  <=> MET    8  - ARG   38 )                          
  10: s001-A edkk-A    36 -  66 <=>   41 -  71   (ALA   36  - LYS   66  <=> ASP   41  - ALA   71 )                          
  10: s001-A edkk-A    67 -  70 <=>   73 -  76   (MET   67  - ASN   70  <=> ILE   73  - LYS   76 )                          
  10: s001-A edkk-A    71 -  93 <=>   82 - 104   (LEU   71  - LEU   93  <=> GLN   82  - ILE  104 )                          
  10: s001-A edkk-A    94 - 118 <=>  106 - 130   (GLU   94  - HIS  118  <=> ARG  106  - THR  130 )                          
  10: s001-A edkk-A   119 - 122 <=>  132 - 135   (PRO  119  - PHE  122  <=> THR  132  - PHE  135 )                          
  10: s001-A edkk-A   123 - 149 <=>  137 - 163   (ARG  123  - ASN  149  <=> GLY  137  - ARG  163 )                          
  10: s001-A edkk-A   154 - 200 <=>  164 - 210   (ALA  154  - ARG  200  <=> LYS  164  - TYR  210 )                          
  10: s001-A edkk-A   201 - 213 <=>  212 - 224   (ARG  201  - SER  213  <=> ASN  212  - GLY  224 )                          
  10: s001-A edkk-A   220 - 269 <=>  225 - 274   (PHE  220  - SER  269  <=> SER  225  - LEU  274 )                          
  10: s001-A edkk-A   270 - 273 <=>  277 - 280   (LEU  270  - LYS  273  <=> PHE  277  - ALA  280 )                          
  10: s001-A edkk-A   274 - 302 <=>  287 - 315   (ASP  274  - SER  302  <=> SER  287  - PHE  315 )                          
  10: s001-A edkk-A   303 - 306 <=>  317 - 320   (ARG  303  - ARG  306  <=> ASN  317  - MET  320 )                          
  10: s001-A edkk-A   309 - 313 <=>  321 - 325   (CYS  309  - LEU  313  <=> GLN  321  - VAL  325 )                          
  10: s001-A edkk-A   315 - 342 <=>  326 - 353   (ASN  315  - GLY  342  <=> GLY  326  - GLY  353 )                          
  10: s001-A edkk-A   343 - 371 <=>  355 - 383   (ASN  343  - ILE  371  <=> PHE  355  - VAL  383 )                          
  11: s001-A eer4-A     5 -  35 <=>   14 -  44   (ASN    5  - LYS   35  <=> LEU   14  - LYS   44 )                          
  11: s001-A eer4-A    36 -  66 <=>   47 -  77   (ALA   36  - LYS   66  <=> GLN   47  - ALA   77 )                          
  11: s001-A eer4-A    67 -  70 <=>   79 -  82   (MET   67  - ASN   70  <=> SER   79  - TYR   82 )                          
  11: s001-A eer4-A    71 -  83 <=>   85 -  97   (LEU   71  - ILE   83  <=> MET   85  - GLY   97 )                          
  11: s001-A eer4-A    84 -  93 <=>  101 - 110   (ILE   84  - LEU   93  <=> CYS  101  - PHE  110 )                          
  11: s001-A eer4-A    94 - 118 <=>  112 - 136   (GLU   94  - HIS  118  <=> PHE  112  - SER  136 )                          
  11: s001-A eer4-A   119 - 122 <=>  138 - 141   (PRO  119  - PHE  122  <=> LYS  138  - PHE  141 )                          
  11: s001-A eer4-A   123 - 143 <=>  143 - 163   (ARG  123  - THR  143  <=> ASP  143  - ALA  163 )                          
  11: s001-A eer4-A   146 - 149 <=>  164 - 167   (GLY  146  - ASN  149  <=> PHE  164  - MET  167 )                          
  11: s001-A eer4-A   156 - 200 <=>  168 - 212   (ASP  156  - ARG  200  <=> LEU  168  - ASP  212 )                          
  11: s001-A eer4-A   201 - 214 <=>  214 - 227   (ARG  201  - VAL  214  <=> GLN  214  - ASN  227 )                          
  11: s001-A eer4-A   215 - 218 <=>  229 - 232   (HIS  215  - GLY  218  <=> PHE  229  - ASN  232 )                          
  11: s001-A eer4-A   221 - 269 <=>  233 - 281   (MET  221  - SER  269  <=> PRO  233  - MET  281 )                          
  11: s001-A eer4-A   270 - 273 <=>  284 - 287   (LEU  270  - LYS  273  <=> TYR  284  - ILE  287 )                          
  11: s001-A eer4-A   274 - 303 <=>  293 - 322   (ASP  274  - ARG  303  <=> SER  293  - ARG  322 )                          
  11: s001-A eer4-A   304 - 308 <=>  324 - 328   (ILE  304  - LEU  308  <=> ILE  324  - SER  328 )                          
  11: s001-A eer4-A   309 - 313 <=>  330 - 334   (CYS  309  - LEU  313  <=> GLU  330  - VAL  334 )                          
  11: s001-A eer4-A   315 - 342 <=>  335 - 362   (ASN  315  - GLY  342  <=> THR  335  - GLY  362 )                          
  11: s001-A eer4-A   343 - 371 <=>  364 - 392   (ASN  343  - ILE  371  <=> PHE  364  - SER  392 )                          
  12: s001-A edbe-A     3 -   6 <=>    4 -   7   (GLU    3  - LEU    6  <=> PRO    4  - GLY    7 )                          
  12: s001-A edbe-A     7 -  69 <=>    9 -  71   (LEU    7  - HIS   69  <=> ARG    9  - GLU   71 )                          
  12: s001-A edbe-A    71 -  75 <=>   86 -  90   (LEU   71  - TRP   75  <=> TYR   86  - SER   90 )                          
  12: s001-A edbe-A    76 - 109 <=>   92 - 125   (PRO   76  - MET  109  <=> MET   92  - GLU  125 )                          
  12: s001-A edbe-A   110 - 113 <=>  127 - 130   (ARG  110  - ASN  113  <=> LYS  127  - CYS  130 )                          
  12: s001-A edbe-A   117 - 120 <=>  131 - 134   (ARG  117  - ASN  120  <=> SER  131  - VAL  134 )                          
  12: s001-A edbe-A   122 - 155 <=>  135 - 168   (PHE  122  - TYR  155  <=> GLU  135  - LYS  168 )                          
  12: s001-A edbe-A   159 - 210 <=>  169 - 220   (LEU  159  - ARG  210  <=> LEU  169  - HIS  220 )                          
  12: s001-A edbe-A   227 - 264 <=>  223 - 260   (LEU  227  - LEU  264  <=> SER  223  - LEU  260 )                          
  12: s001-A edbe-A   265 - 273 <=>  262 - 270   (LEU  265  - LYS  273  <=> ALA  262  - MET  270 )                          
  12: s001-A edbe-A   274 - 303 <=>  286 - 315   (ASP  274  - ARG  303  <=> LEU  286  - ARG  315 )                          
  12: s001-A edbe-A   304 - 311 <=>  317 - 324   (ILE  304  - PHE  311  <=> THR  317  - PHE  324 )                          
  12: s001-A edbe-A   312 - 340 <=>  326 - 354   (HIS  312  - ILE  340  <=> ASP  326  - HIS  354 )                          
  12: s001-A edbe-A   341 - 371 <=>  356 - 386   (TYR  341  - ILE  371  <=> GLY  356  - ASN  386 )                          
  13: s001-A egvr-A     7 -  66 <=>    1 -  60   (LEU    7  - LYS   66  <=> MET    1  - ARG   60 )                          
  13: s001-A egvr-A    67 -  71 <=>   63 -  67   (MET   67  - LEU   71  <=> VAL   63  - MET   67 )                          
  13: s001-A egvr-A    72 -  75 <=>   77 -  80   (GLN   72  - TRP   75  <=> TYR   77  - LEU   80 )                          
  13: s001-A egvr-A    76 - 113 <=>   82 - 119   (PRO   76  - ASN  113  <=> ILE   82  - PRO  119 )                          
  13: s001-A egvr-A   120 - 123 <=>  120 - 123   (ASN  120  - ARG  123  <=> ASP  120  - GLN  123 )                          
  13: s001-A egvr-A   125 - 148 <=>  124 - 147   (LYS  125  - SER  148  <=> TYR  124  - THR  147 )                          
  13: s001-A egvr-A   149 - 155 <=>  149 - 155   (ASN  149  - TYR  155  <=> ALA  149  - LEU  155 )                          
  13: s001-A egvr-A   157 - 210 <=>  156 - 209   (SER  157  - ARG  210  <=> SER  156  - VAL  209 )                          
  13: s001-A egvr-A   215 - 270 <=>  211 - 266   (HIS  215  - LEU  270  <=> ASN  211  - THR  266 )                          
  13: s001-A egvr-A   271 - 274 <=>  269 - 272   (THR  271  - ASP  274  <=> LEU  269  - SER  272 )                          
  13: s001-A egvr-A   275 - 303 <=>  289 - 317   (GLN  275  - ARG  303  <=> LEU  289  - ASP  317 )                          
  13: s001-A egvr-A   304 - 313 <=>  319 - 328   (ILE  304  - LEU  313  <=> MET  319  - LEU  328 )                          
  13: s001-A egvr-A   314 - 317 <=>  330 - 333   (THR  314  - HIS  317  <=> GLN  330  - LEU  333 )                          
  13: s001-A egvr-A   318 - 342 <=>  335 - 359   (LYS  318  - GLY  342  <=> HIS  335  - GLY  359 )                          
  13: s001-A egvr-A   343 - 371 <=>  361 - 389   (ASN  343  - ILE  371  <=> PHE  361  - ASN  389 )                          
  14: s001-A edm9-A    13 -  34 <=>    1 -  22   (GLN   13  - SER   34  <=> MET    1  - LYS   22 )                          
  14: s001-A edm9-A    37 -  40 <=>   23 -  26   (GLN   37  - ARG   40  <=> GLY   23  - LEU   26 )                          
  14: s001-A edm9-A    42 -  66 <=>   31 -  55   (SER   42  - LYS   66  <=> GLN   31  - HIS   55 )                          
  14: s001-A edm9-A    67 -  70 <=>   57 -  60   (MET   67  - ASN   70  <=> MET   57  - ASP   60 )                          
  14: s001-A edm9-A    71 -  93 <=>   70 -  92   (LEU   71  - LEU   93  <=> LYS   70  - TRP   92 )                          
  14: s001-A edm9-A    94 - 118 <=>   94 - 118   (GLU   94  - HIS  118  <=> ARG   94  - ARG  118 )                          
  14: s001-A edm9-A   119 - 147 <=>  122 - 150   (PRO  119  - ILE  147  <=> TYR  122  - ILE  150 )                          
  14: s001-A edm9-A   148 - 151 <=>  152 - 155   (SER  148  - SER  151  <=> PHE  152  - HIS  155 )                          
  14: s001-A edm9-A   154 - 214 <=>  156 - 216   (ALA  154  - VAL  214  <=> SER  156  - LEU  216 )                          
  14: s001-A edm9-A   220 - 264 <=>  219 - 263   (PHE  220  - LEU  264  <=> SER  219  - PHE  263 )                          
  14: s001-A edm9-A   265 - 270 <=>  265 - 270   (LEU  265  - LEU  270  <=> THR  265  - VAL  270 )                          
  14: s001-A edm9-A   271 - 274 <=>  273 - 276   (THR  271  - ASP  274  <=> GLY  273  - PHE  276 )                          
  14: s001-A edm9-A   275 - 299 <=>  289 - 313   (GLN  275  - SER  299  <=> ILE  289  - THR  313 )                          
  14: s001-A edm9-A   300 - 303 <=>  315 - 318   (ARG  300  - ARG  303  <=> ARG  315  - LEU  318 )                          
  14: s001-A edm9-A   304 - 311 <=>  320 - 327   (ILE  304  - PHE  311  <=> MET  320  - PHE  327 )                          
  14: s001-A edm9-A   312 - 342 <=>  329 - 359   (HIS  312  - GLY  342  <=> HIS  329  - GLY  359 )                          
  14: s001-A edm9-A   343 - 371 <=>  361 - 389   (ASN  343  - ILE  371  <=> PHE  361  - ASN  389 )                          
  15: s001-A eevn-A     9 -  41 <=>    1 -  33   (ARG    9  - GLN   41  <=> MET    1  - LEU   33 )                          
  15: s001-A eevn-A    42 -  66 <=>   35 -  59   (SER   42  - LYS   66  <=> HIS   35  - VAL   59 )                          
  15: s001-A eevn-A    67 -  70 <=>   61 -  64   (MET   67  - ASN   70  <=> THR   61  - ILE   64 )                          
  15: s001-A eevn-A    71 -  75 <=>   74 -  78   (LEU   71  - TRP   75  <=> GLY   74  - ASN   78 )                          
  15: s001-A eevn-A    76 - 112 <=>   80 - 116   (PRO   76  - VAL  112  <=> VAL   80  - PHE  116 )                          
  15: s001-A eevn-A   119 - 150 <=>  117 - 148   (PRO  119  - HIS  150  <=> ARG  117  - THR  148 )                          
  15: s001-A eevn-A   151 - 154 <=>  153 - 156   (SER  151  - ALA  154  <=> VAL  153  - GLU  156 )                          
  15: s001-A eevn-A   157 - 208 <=>  166 - 217   (SER  157  - LYS  208  <=> VAL  166  - VAL  217 )                          
  15: s001-A eevn-A   210 - 213 <=>  218 - 221   (ARG  210  - SER  213  <=> LEU  218  - ARG  221 )                          
  15: s001-A eevn-A   216 - 269 <=>  222 - 275   (GLU  216  - SER  269  <=> ASN  222  - ALA  275 )                          
  15: s001-A eevn-A   270 - 273 <=>  278 - 281   (LEU  270  - LYS  273  <=> PHE  278  - TRP  281 )                          
  15: s001-A eevn-A   274 - 303 <=>  295 - 324   (ASP  274  - ARG  303  <=> GLY  295  - LEU  324 )                          
  15: s001-A eevn-A   304 - 311 <=>  326 - 333   (ILE  304  - PHE  311  <=> LEU  326  - LEU  333 )                          
  15: s001-A eevn-A   312 - 316 <=>  337 - 341   (HIS  312  - TYR  316  <=> ASN  337  - ARG  341 )                          
  15: s001-A eevn-A   317 - 335 <=>  348 - 366   (HIS  317  - ARG  335  <=> GLY  348  - LEU  366 )                          
  15: s001-A eevn-A   336 - 342 <=>  374 - 380   (ILE  336  - GLY  342  <=> ARG  374  - GLY  380 )                          
  15: s001-A eevn-A   343 - 371 <=>  382 - 410   (ASN  343  - ILE  371  <=> PHE  382  - LYS  410 )                          
  16: s001-A ekkf-A     9 -  70 <=>    3 -  64   (ARG    9  - ASN   70  <=> ASP    3  - THR   64 )                          
  16: s001-A ekkf-A    71 -  75 <=>   76 -  80   (LEU   71  - TRP   75  <=> GLU   76  - ILE   80 )                          
  16: s001-A ekkf-A    76 - 112 <=>   82 - 118   (PRO   76  - VAL  112  <=> MET   82  - ASN  118 )                          
  16: s001-A ekkf-A   119 - 123 <=>  119 - 123   (PRO  119  - ARG  123  <=> PRO  119  - SER  123 )                          
  16: s001-A ekkf-A   125 - 148 <=>  124 - 147   (LYS  125  - SER  148  <=> MET  124  - SER  147 )                          
  16: s001-A ekkf-A   149 - 154 <=>  149 - 154   (ASN  149  - ALA  154  <=> ASP  149  - GLN  154 )                          
  16: s001-A ekkf-A   157 - 212 <=>  155 - 210   (SER  157  - HIS  212  <=> GLY  155  - LEU  210 )                          
  16: s001-A ekkf-A   214 - 270 <=>  211 - 267   (VAL  214  - LEU  270  <=> GLN  211  - THR  267 )                          
  16: s001-A ekkf-A   271 - 274 <=>  270 - 273   (THR  271  - ASP  274  <=> MET  270  - SER  273 )                          
  16: s001-A ekkf-A   275 - 303 <=>  290 - 318   (GLN  275  - ARG  303  <=> ILE  290  - LYS  318 )                          
  16: s001-A ekkf-A   304 - 312 <=>  320 - 328   (ILE  304  - HIS  312  <=> PHE  320  - THR  328 )                          
  16: s001-A ekkf-A   313 - 316 <=>  330 - 333   (LEU  313  - TYR  316  <=> PHE  330  - SER  333 )                          
  16: s001-A ekkf-A   317 - 340 <=>  335 - 358   (HIS  317  - ILE  340  <=> ASP  335  - VAL  358 )                          
  16: s001-A ekkf-A   341 - 371 <=>  360 - 390   (TYR  341  - ILE  371  <=> GLY  360  - PHE  390 )                          
  17: s001-A ele6-A     9 -  71 <=>    2 -  64   (ARG    9  - LEU   71  <=> ASP    2  - VAL   64 )                          
  17: s001-A ele6-A    73 - 112 <=>   79 - 118   (ALA   73  - VAL  112  <=> VAL   79  - ARG  118 )                          
  17: s001-A ele6-A   119 - 123 <=>  119 - 123   (PRO  119  - ARG  123  <=> PRO  119  - ARG  123 )                          
  17: s001-A ele6-A   125 - 148 <=>  124 - 147   (LYS  125  - SER  148  <=> MET  124  - VAL  147 )                          
  17: s001-A ele6-A   149 - 155 <=>  149 - 155   (ASN  149  - TYR  155  <=> SER  149  - ASP  155 )                          
  17: s001-A ele6-A   158 - 213 <=>  156 - 211   (PHE  158  - SER  213  <=> SER  156  - PRO  211 )                          
  17: s001-A ele6-A   215 - 270 <=>  212 - 267   (HIS  215  - LEU  270  <=> ARG  212  - THR  267 )                          
  17: s001-A ele6-A   271 - 274 <=>  270 - 273   (THR  271  - ASP  274  <=> LEU  270  - SER  273 )                          
  17: s001-A ele6-A   275 - 303 <=>  290 - 318   (GLN  275  - ARG  303  <=> ILE  290  - TRP  318 )                          
  17: s001-A ele6-A   304 - 311 <=>  320 - 327   (ILE  304  - PHE  311  <=> MET  320  - ARG  327 )                          
  17: s001-A ele6-A   312 - 340 <=>  329 - 357   (HIS  312  - ILE  340  <=> ILE  329  - VAL  357 )                          
  17: s001-A ele6-A   341 - 371 <=>  359 - 389   (TYR  341  - ILE  371  <=> LYS  359  - HIS  389 )                          
  18: s001-A emw6-A     1 -   4 <=>    2 -   5   (MET    1  - VAL    4  <=> ASP    2  - SER    5 )                          
  18: s001-A emw6-A     5 -  37 <=>    7 -  39   (ASN    5  - GLN   37  <=> TYR    7  - ARG   39 )                          
  18: s001-A emw6-A    38 -  68 <=>   41 -  71   (CYS   38  - PHE   68  <=> ARG   41  - TYR   71 )                          
  18: s001-A emw6-A    69 -  73 <=>   74 -  78   (HIS   69  - ALA   73  <=> GLY   74  - LEU   78 )                          
  18: s001-A emw6-A    74 - 105 <=>   83 - 114   (VAL   74  - MET  105  <=> THR   83  - VAL  114 )                          
  18: s001-A emw6-A   107 - 114 <=>  115 - 122   (ARG  107  - LEU  114  <=> PRO  115  - GLU  122 )                          
  18: s001-A emw6-A   120 - 147 <=>  124 - 151   (ASN  120  - ILE  147  <=> ARG  124  - ALA  151 )                          
  18: s001-A emw6-A   148 - 151 <=>  153 - 156   (SER  148  - SER  151  <=> ILE  153  - GLN  156 )                          
  18: s001-A emw6-A   152 - 158 <=>  158 - 164   (ALA  152  - PHE  158  <=> ARG  158  - SER  164 )                          
  18: s001-A emw6-A   161 - 211 <=>  165 - 215   (SER  161  - LEU  211  <=> LEU  165  - ARG  215 )                          
  18: s001-A emw6-A   212 - 217 <=>  218 - 223   (HIS  212  - SER  217  <=> GLN  218  - THR  223 )                          
  18: s001-A emw6-A   218 - 269 <=>  225 - 276   (GLY  218  - SER  269  <=> TYR  225  - VAL  276 )                          
  18: s001-A emw6-A   270 - 273 <=>  279 - 282   (LEU  270  - LYS  273  <=> TYR  279  - TYR  282 )                          
  18: s001-A emw6-A   274 - 303 <=>  300 - 329   (ASP  274  - ARG  303  <=> SER  300  - ARG  329 )                          
  18: s001-A emw6-A   304 - 340 <=>  331 - 367   (ILE  304  - ILE  340  <=> SER  331  - PRO  367 )                          
  18: s001-A emw6-A   341 - 371 <=>  369 - 399   (TYR  341  - ILE  371  <=> GLY  369  - GLN  399 )                          
  19: s001-A ei8b-A     7 -  35 <=>    2 -  30   (LEU    7  - LYS   35  <=> LEU    2  - ARG   30 )                          
  19: s001-A ei8b-A    36 -  40 <=>   35 -  39   (ALA   36  - ARG   40  <=> CYS   35  - GLU   39 )                          
  19: s001-A ei8b-A    41 -  69 <=>   41 -  69   (GLN   41  - HIS   69  <=> VAL   41  - GLU   69 )                          
  19: s001-A ei8b-A    71 -  87 <=>   80 -  96   (LEU   71  - VAL   87  <=> GLN   80  - SER   96 )                          
  19: s001-A ei8b-A    88 - 117 <=>   98 - 127   (ARG   88  - ARG  117  <=> TYR   98  - ARG  127 )                          
  19: s001-A ei8b-A   118 - 121 <=>  132 - 135   (HIS  118  - LEU  121  <=> LYS  132  - LEU  135 )                          
  19: s001-A ei8b-A   122 - 147 <=>  138 - 163   (PHE  122  - ILE  147  <=> LEU  138  - LEU  163 )                          
  19: s001-A ei8b-A   148 - 152 <=>  165 - 169   (SER  148  - ALA  152  <=> TYR  165  - SER  169 )                          
  19: s001-A ei8b-A   155 - 205 <=>  170 - 220   (TYR  155  - ASP  205  <=> VAL  170  - ARG  220 )                          
  19: s001-A ei8b-A   223 - 265 <=>  221 - 263   (LEU  223  - LEU  265  <=> LYS  221  - MET  263 )                          
  19: s001-A ei8b-A   266 - 271 <=>  265 - 270   (PRO  266  - THR  271  <=> ALA  265  - TYR  270 )                          
  19: s001-A ei8b-A   272 - 275 <=>  273 - 276   (ALA  272  - GLN  275  <=> VAL  273  - SER  276 )                          
  19: s001-A ei8b-A   276 - 303 <=>  289 - 316   (ASN  276  - ARG  303  <=> PHE  289  - ASN  316 )                          
  19: s001-A ei8b-A   304 - 311 <=>  318 - 325   (ILE  304  - PHE  311  <=> THR  318  - LEU  325 )                          
  19: s001-A ei8b-A   312 - 340 <=>  327 - 355   (HIS  312  - ILE  340  <=> ASP  327  - ILE  355 )                          
  19: s001-A ei8b-A   341 - 371 <=>  357 - 387   (TYR  341  - ILE  371  <=> GLY  357  - ARG  387 )                          
  20: s001-A eiw1-A     5 -  66 <=>    1 -  62   (ASN    5  - LYS   66  <=> MET    1  - TYR   62 )                          
  20: s001-A eiw1-A    67 -  70 <=>   64 -  67   (MET   67  - ASN   70  <=> MET   64  - PHE   67 )                          
  20: s001-A eiw1-A    71 -  93 <=>   79 - 101   (LEU   71  - LEU   93  <=> ASN   79  - PHE  101 )                          
  20: s001-A eiw1-A    94 - 109 <=>  103 - 118   (GLU   94  - MET  109  <=> PHE  103  - LEU  118 )                          
  20: s001-A eiw1-A   110 - 113 <=>  120 - 123   (ARG  110  - ASN  113  <=> HIS  120  - LYS  123 )                          
  20: s001-A eiw1-A   119 - 198 <=>  124 - 203   (PRO  119  - CYS  198  <=> LEU  124  - GLN  203 )                          
  20: s001-A eiw1-A   201 - 204 <=>  204 - 207   (ARG  201  - ASN  204  <=> GLU  204  - THR  207 )                          
  20: s001-A eiw1-A   228 - 273 <=>  208 - 253   (GLN  228  - LYS  273  <=> TYR  208  - LEU  253 )                          
  20: s001-A eiw1-A   274 - 303 <=>  274 - 303   (ASP  274  - ARG  303  <=> MET  274  - ASN  303 )                          
  20: s001-A eiw1-A   304 - 307 <=>  305 - 308   (ILE  304  - SER  307  <=> ILE  305  - CYS  308 )                          
  20: s001-A eiw1-A   310 - 315 <=>  309 - 314   (THR  310  - ASN  315  <=> PRO  309  - SER  314 )                          
  20: s001-A eiw1-A   316 - 331 <=>  317 - 332   (TYR  316  - GLU  331  <=> THR  317  - THR  332 )                          
  20: s001-A eiw1-A   333 - 343 <=>  333 - 343   (TRP  333  - ASN  343  <=> ARG  333  - MET  343 )                          
  20: s001-A eiw1-A   344 - 370 <=>  345 - 371   (THR  344  - HIS  370  <=> ARG  345  - ILE  371 )                          
  21: s001-A emn9-A     9 -  70 <=>    3 -  64   (ARG    9  - ASN   70  <=> ASP    3  - LEU   64 )                          
  21: s001-A emn9-A    71 -  75 <=>   76 -  80   (LEU   71  - TRP   75  <=> GLN   76  - ILE   80 )                          
  21: s001-A emn9-A    76 - 112 <=>   82 - 118   (PRO   76  - VAL  112  <=> MET   82  - LYS  118 )                          
  21: s001-A emn9-A   119 - 123 <=>  119 - 123   (PRO  119  - ARG  123  <=> PRO  119  - GLN  123 )                          
  21: s001-A emn9-A   125 - 148 <=>  124 - 147   (LYS  125  - SER  148  <=> MET  124  - SER  147 )                          
  21: s001-A emn9-A   149 - 154 <=>  149 - 154   (ASN  149  - ALA  154  <=> GLU  149  - LEU  154 )                          
  21: s001-A emn9-A   157 - 213 <=>  155 - 211   (SER  157  - SER  213  <=> GLY  155  - TYR  211 )                          
  21: s001-A emn9-A   215 - 270 <=>  212 - 267   (HIS  215  - LEU  270  <=> PRO  212  - THR  267 )                          
  21: s001-A emn9-A   271 - 274 <=>  270 - 273   (THR  271  - ASP  274  <=> ILE  270  - SER  273 )                          
  21: s001-A emn9-A   275 - 303 <=>  290 - 318   (GLN  275  - ARG  303  <=> ALA  290  - LYS  318 )                          
  21: s001-A emn9-A   304 - 312 <=>  320 - 328   (ILE  304  - HIS  312  <=> MET  320  - THR  328 )                          
  21: s001-A emn9-A   313 - 316 <=>  330 - 333   (LEU  313  - TYR  316  <=> PHE  330  - ALA  333 )                          
  21: s001-A emn9-A   317 - 340 <=>  335 - 358   (HIS  317  - ILE  340  <=> ASP  335  - VAL  358 )                          
  21: s001-A emn9-A   341 - 371 <=>  360 - 390   (TYR  341  - ILE  371  <=> ASP  360  - TYR  390 )                          
  22: s001-A ehhh-A     5 -  35 <=>    1 -  31   (ASN    5  - LYS   35  <=> MET    1  - GLN   31 )                          
  22: s001-A ehhh-A    36 -  43 <=>   35 -  42   (ALA   36  - GLY   43  <=> ASN   35  - TRP   42 )                          
  22: s001-A ehhh-A    46 -  59 <=>   49 -  62   (ARG   46  - PHE   59  <=> LYS   49  - ILE   62 )                          
  22: s001-A ehhh-A    60 -  70 <=>   64 -  74   (LEU   60  - ASN   70  <=> ALA   64  - ARG   74 )                          
  22: s001-A ehhh-A    71 -  93 <=>   80 - 102   (LEU   71  - LEU   93  <=> LYS   80  - ILE  102 )                          
  22: s001-A ehhh-A    94 - 122 <=>  104 - 132   (GLU   94  - PHE  122  <=> HIS  104  - PHE  132 )                          
  22: s001-A ehhh-A   123 - 150 <=>  134 - 161   (ARG  123  - HIS  150  <=> GLY  134  - ARG  161 )                          
  22: s001-A ehhh-A   155 - 202 <=>  162 - 209   (TYR  155  - ILE  202  <=> LEU  162  - GLU  209 )                          
  22: s001-A ehhh-A   204 - 207 <=>  210 - 213   (ASN  204  - ASP  207  <=> SER  210  - GLN  213 )                          
  22: s001-A ehhh-A   220 - 265 <=>  214 - 259   (PHE  220  - LEU  265  <=> THR  214  - LEU  259 )                          
  22: s001-A ehhh-A   266 - 271 <=>  261 - 266   (PRO  266  - THR  271  <=> VAL  261  - TYR  266 )                          
  22: s001-A ehhh-A   274 - 303 <=>  276 - 305   (ASP  274  - ARG  303  <=> ASP  276  - LYS  305 )                          
  22: s001-A ehhh-A   304 - 341 <=>  307 - 344   (ILE  304  - TYR  341  <=> THR  307  - LEU  344 )                          
  22: s001-A ehhh-A   342 - 371 <=>  346 - 375   (GLY  342  - ILE  371  <=> LEU  346  - TYR  375 )                          
  23: s001-A el2r-A     2 -  68 <=>   24 -  90   (ARG    2  - PHE   68  <=> ARG   24  - ILE   90 )                          
  23: s001-A el2r-A    69 -  73 <=>   94 -  98   (HIS   69  - ALA   73  <=> GLN   94  - ARG   98 )                          
  23: s001-A el2r-A    74 - 105 <=>  102 - 133   (VAL   74  - MET  105  <=> GLY  102  - VAL  133 )                          
  23: s001-A el2r-A   107 - 116 <=>  134 - 143   (ARG  107  - ALA  116  <=> PRO  134  - ASP  143 )                          
  23: s001-A el2r-A   122 - 135 <=>  148 - 161   (PHE  122  - GLN  135  <=> ILE  148  - VAL  161 )                          
  23: s001-A el2r-A   138 - 150 <=>  162 - 174   (LEU  138  - HIS  150  <=> PHE  162  - TYR  174 )                          
  23: s001-A el2r-A   151 - 154 <=>  176 - 179   (SER  151  - ALA  154  <=> ARG  176  - ILE  179 )                          
  23: s001-A el2r-A   155 - 158 <=>  181 - 184   (TYR  155  - PHE  158  <=> GLU  181  - TRP  184 )                          
  23: s001-A el2r-A   160 - 211 <=>  185 - 236   (ASN  160  - LEU  211  <=> THR  185  - SER  236 )                          
  23: s001-A el2r-A   212 - 217 <=>  239 - 244   (HIS  212  - SER  217  <=> GLN  239  - LYS  244 )                          
  23: s001-A el2r-A   218 - 272 <=>  246 - 300   (GLY  218  - ALA  272  <=> TYR  246  - TYR  300 )                          
  23: s001-A el2r-A   274 - 300 <=>  321 - 347   (ASP  274  - ARG  300  <=> ALA  321  - THR  347 )                          
  23: s001-A el2r-A   303 - 343 <=>  349 - 389   (ARG  303  - ASN  343  <=> ARG  349  - LEU  389 )                          
  23: s001-A el2r-A   344 - 371 <=>  391 - 418   (THR  344  - ILE  371  <=> GLU  391  - LEU  418 )                          
  24: s001-A ehm4-A     4 -  32 <=>   16 -  44   (VAL    4  - TYR   32  <=> ASN   16  - THR   44 )                          
  24: s001-A ehm4-A    37 -  66 <=>   49 -  78   (GLN   37  - LYS   66  <=> GLY   49  - ASP   78 )                          
  24: s001-A ehm4-A    67 -  70 <=>   80 -  83   (MET   67  - ASN   70  <=> THR   80  - PHE   83 )                          
  24: s001-A ehm4-A    71 -  93 <=>   93 - 115   (LEU   71  - LEU   93  <=> THR   93  - TYR  115 )                          
  24: s001-A ehm4-A    94 - 118 <=>  117 - 141   (GLU   94  - HIS  118  <=> TRP  117  - ARG  141 )                          
  24: s001-A ehm4-A   122 - 151 <=>  146 - 175   (PHE  122  - SER  151  <=> LYS  146  - SER  175 )                          
  24: s001-A ehm4-A   152 - 155 <=>  178 - 181   (ALA  152  - TYR  155  <=> MET  178  - ASN  181 )                          
  24: s001-A ehm4-A   162 - 165 <=>  182 - 185   (VAL  162  - LEU  165  <=> HIS  182  - ASN  185 )                          
  24: s001-A ehm4-A   167 - 204 <=>  186 - 223   (ILE  167  - ASN  204  <=> CYS  186  - LEU  223 )                          
  24: s001-A ehm4-A   206 - 209 <=>  224 - 227   (MET  206  - LEU  209  <=> ASN  224  - LEU  227 )                          
  24: s001-A ehm4-A   223 - 269 <=>  229 - 275   (LEU  223  - SER  269  <=> THR  229  - VAL  275 )                          
  24: s001-A ehm4-A   270 - 273 <=>  277 - 280   (LEU  270  - LYS  273  <=> GLY  277  - LEU  280 )                          
  24: s001-A ehm4-A   274 - 303 <=>  297 - 326   (ASP  274  - ARG  303  <=> LEU  297  - GLU  326 )                          
  24: s001-A ehm4-A   304 - 310 <=>  328 - 334   (ILE  304  - THR  310  <=> THR  328  - ILE  334 )                          
  24: s001-A ehm4-A   312 - 315 <=>  335 - 338   (HIS  312  - ASN  315  <=> SER  335  - LYS  338 )                          
  24: s001-A ehm4-A   317 - 341 <=>  339 - 363   (HIS  317  - TYR  341  <=> SER  339  - PHE  363 )                          
  24: s001-A ehm4-A   342 - 371 <=>  365 - 394   (GLY  342  - ILE  371  <=> VAL  365  - SER  394 )                          
  25: s001-A eknq-A    10 -  34 <=>    1 -  25   (PHE   10  - SER   34  <=> MET    1  - ASN   25 )                          
  25: s001-A eknq-A    37 -  66 <=>   26 -  55   (GLN   37  - LYS   66  <=> ARG   26  - GLN   55 )                          
  25: s001-A eknq-A    67 -  71 <=>   57 -  61   (MET   67  - LEU   71  <=> GLN   57  - GLN   61 )                          
  25: s001-A eknq-A    72 -  75 <=>   72 -  75   (GLN   72  - TRP   75  <=> ILE   72  - ASN   75 )                          
  25: s001-A eknq-A    76 -  91 <=>   77 -  92   (PRO   76  - GLY   91  <=> ARG   77  - ARG   92 )                          
  25: s001-A eknq-A    93 - 120 <=>   93 - 120   (LEU   93  - ASN  120  <=> GLY   93  - GLY  120 )                          
  25: s001-A eknq-A   121 - 151 <=>  123 - 153   (LEU  121  - SER  151  <=> GLY  123  - SER  153 )                          
  25: s001-A eknq-A   154 - 206 <=>  155 - 207   (ALA  154  - MET  206  <=> ASP  155  - LYS  207 )                          
  25: s001-A eknq-A   224 - 264 <=>  208 - 248   (VAL  224  - LEU  264  <=> SER  208  - PHE  248 )                          
  25: s001-A eknq-A   265 - 269 <=>  250 - 254   (LEU  265  - SER  269  <=> ASN  250  - GLN  254 )                          
  25: s001-A eknq-A   270 - 273 <=>  256 - 259   (LEU  270  - LYS  273  <=> TYR  256  - ALA  259 )                          
  25: s001-A eknq-A   274 - 305 <=>  272 - 303   (ASP  274  - THR  305  <=> VAL  272  - ALA  303 )                          
  25: s001-A eknq-A   308 - 313 <=>  304 - 309   (LEU  308  - LEU  313  <=> LYS  304  - GLU  309 )                          
  25: s001-A eknq-A   320 - 340 <=>  312 - 332   (THR  320  - ILE  340  <=> TRP  312  - SER  332 )                          
  25: s001-A eknq-A   341 - 371 <=>  334 - 364   (TYR  341  - ILE  371  <=> GLY  334  - MET  364 )                          
  26: s001-A ems3-A     6 -   9 <=>    1 -   4   (LEU    6  - ARG    9  <=> MET    1  - THR    4 )                          
  26: s001-A ems3-A    11 -  68 <=>    5 -  62   (THR   11  - PHE   68  <=> SER    5  - ALA   62 )                          
  26: s001-A ems3-A    70 -  93 <=>   63 -  86   (ASN   70  - LEU   93  <=> SER   63  - TRP   86 )                          
  26: s001-A ems3-A    94 - 113 <=>   88 - 107   (GLU   94  - ASN  113  <=> LYS   88  - PHE  107 )                          
  26: s001-A ems3-A   118 - 144 <=>  108 - 134   (HIS  118  - ILE  144  <=> ALA  108  - ILE  134 )                          
  26: s001-A ems3-A   145 - 150 <=>  136 - 141   (VAL  145  - HIS  150  <=> LEU  136  - TYR  141 )                          
  26: s001-A ems3-A   151 - 154 <=>  144 - 147   (SER  151  - ALA  154  <=> ARG  144  - PRO  147 )                          
  26: s001-A ems3-A   158 - 204 <=>  148 - 194   (PHE  158  - ASN  204  <=> SER  148  - ALA  194 )                          
  26: s001-A ems3-A   206 - 209 <=>  195 - 198   (MET  206  - LEU  209  <=> ARG  195  - GLN  198 )                          
  26: s001-A ems3-A   225 - 269 <=>  199 - 243   (LYS  225  - SER  269  <=> ARG  199  - THR  243 )                          
  26: s001-A ems3-A   270 - 273 <=>  246 - 249   (LEU  270  - LYS  273  <=> TYR  246  - PHE  249 )                          
  26: s001-A ems3-A   274 - 303 <=>  265 - 294   (ASP  274  - ARG  303  <=> ARG  265  - ALA  294 )                          
  26: s001-A ems3-A   304 - 313 <=>  296 - 305   (ILE  304  - LEU  313  <=> SER  296  - ARG  305 )                          
  26: s001-A ems3-A   320 - 341 <=>  306 - 327   (THR  320  - TYR  341  <=> LEU  306  - LEU  327 )                          
  26: s001-A ems3-A   342 - 371 <=>  329 - 358   (GLY  342  - ILE  371  <=> VAL  329  - LYS  358 )                          
  27: s001-A efru-A     1 -   4 <=>    4 -   7   (MET    1  - VAL    4  <=> ALA    4  - ALA    7 )                          
  27: s001-A efru-A    11 -  31 <=>   11 -  31   (THR   11  - VAL   31  <=> LEU   11  - ASP   31 )                          
  27: s001-A efru-A    32 -  35 <=>   35 -  38   (TYR   32  - LYS   35  <=> PHE   35  - ARG   38 )                          
  27: s001-A efru-A    38 -  65 <=>   40 -  67   (CYS   38  - SER   65  <=> LEU   40  - TYR   67 )                          
  27: s001-A efru-A    66 -  70 <=>   69 -  73   (LYS   66  - ASN   70  <=> PHE   69  - ASP   73 )                          
  27: s001-A efru-A    71 - 116 <=>   86 - 131   (LEU   71  - ALA  116  <=> VAL   86  - GLY  131 )                          
  27: s001-A efru-A   120 - 145 <=>  133 - 158   (ASN  120  - VAL  145  <=> VAL  133  - LEU  158 )                          
  27: s001-A efru-A   146 - 151 <=>  160 - 165   (GLY  146  - SER  151  <=> SER  160  - LEU  165 )                          
  27: s001-A efru-A   154 - 161 <=>  167 - 174   (ALA  154  - SER  161  <=> ASP  167  - LEU  174 )                          
  27: s001-A efru-A   163 - 215 <=>  175 - 227   (ILE  163  - HIS  215  <=> LEU  175  - GLY  227 )                          
  27: s001-A efru-A   223 - 264 <=>  313 - 354   (LEU  223  - LEU  264  <=> ASN  313  - PHE  354 )                          
  27: s001-A efru-A   265 - 273 <=>  356 - 364   (LEU  265  - LYS  273  <=> ILE  356  - LEU  364 )                          
  27: s001-A efru-A   274 - 303 <=>  383 - 412   (ASP  274  - ARG  303  <=> PRO  383  - LYS  412 )                          
  27: s001-A efru-A   304 - 311 <=>  414 - 421   (ILE  304  - PHE  311  <=> THR  414  - CYS  421 )                          
  27: s001-A efru-A   312 - 315 <=>  423 - 426   (HIS  312  - ASN  315  <=> VAL  423  - ASP  426 )                          
  27: s001-A efru-A   317 - 340 <=>  427 - 450   (HIS  317  - ILE  340  <=> ASP  427  - ALA  450 )                          
  27: s001-A efru-A   341 - 371 <=>  452 - 482   (TYR  341  - ILE  371  <=> GLY  452  - ALA  482 )                          
  28: s001-A emve-A     3 -  31 <=>    7 -  35   (GLU    3  - VAL   31  <=> ARG    7  - ASP   35 )                          
  28: s001-A emve-A    32 -  35 <=>   38 -  41   (TYR   32  - LYS   35  <=> PRO   38  - ALA   41 )                          
  28: s001-A emve-A    42 -  57 <=>   47 -  62   (SER   42  - ALA   57  <=> LYS   47  - ILE   62 )                          
  28: s001-A emve-A    58 -  70 <=>   64 -  76   (LEU   58  - ASN   70  <=> VAL   64  - LEU   76 )                          
  28: s001-A emve-A    71 -  74 <=>   86 -  89   (LEU   71  - VAL   74  <=> LEU   86  - TYR   89 )                          
  28: s001-A emve-A    75 -  93 <=>   92 - 110   (TRP   75  - LEU   93  <=> PHE   92  - THR  110 )                          
  28: s001-A emve-A    94 - 100 <=>  112 - 118   (GLU   94  - GLU  100  <=> HIS  112  - GLN  118 )                          
  28: s001-A emve-A   101 - 116 <=>  120 - 135   (LEU  101  - ALA  116  <=> CYS  120  - PRO  135 )                          
  28: s001-A emve-A   120 - 156 <=>  136 - 172   (ASN  120  - ASP  156  <=> GLN  136  - GLY  172 )                          
  28: s001-A emve-A   157 - 208 <=>  177 - 228   (SER  157  - LYS  208  <=> SER  177  - GLY  228 )                          
  28: s001-A emve-A   210 - 213 <=>  229 - 232   (ARG  210  - SER  213  <=> LEU  229  - GLY  232 )                          
  28: s001-A emve-A   218 - 269 <=>  233 - 284   (GLY  218  - SER  269  <=> GLY  233  - THR  284 )                          
  28: s001-A emve-A   270 - 273 <=>  286 - 289   (LEU  270  - LYS  273  <=> PHE  286  - LEU  289 )                          
  28: s001-A emve-A   274 - 303 <=>  305 - 334   (ASP  274  - ARG  303  <=> VAL  305  - GLU  334 )                          
  28: s001-A emve-A   304 - 315 <=>  336 - 347   (ILE  304  - ASN  315  <=> VAL  336  - ARG  347 )                          
  28: s001-A emve-A   316 - 335 <=>  349 - 368   (TYR  316  - ARG  335  <=> MET  349  - GLN  368 )                          
  28: s001-A emve-A   337 - 345 <=>  369 - 377   (THR  337  - LEU  345  <=> PRO  369  - HIS  377 )                          
  28: s001-A emve-A   346 - 371 <=>  379 - 404   (ASP  346  - ILE  371  <=> ASP  379  - LEU  404 )                          
  29: s001-A eg6r-A     9 -  34 <=>    1 -  26   (ARG    9  - SER   34  <=> MET    1  - PRO   26 )                          
  29: s001-A eg6r-A    35 -  71 <=>   31 -  67   (LYS   35  - LEU   71  <=> GLU   31  - GLU   67 )                          
  29: s001-A eg6r-A    72 -  76 <=>   82 -  86   (GLN   72  - PRO   76  <=> THR   82  - ILE   86 )                          
  29: s001-A eg6r-A    77 - 114 <=>   88 - 125   (TYR   77  - LEU  114  <=> LEU   88  - LYS  125 )                          
  29: s001-A eg6r-A   115 - 120 <=>  127 - 132   (MET  115  - ASN  120  <=> LEU  127  - GLU  132 )                          
  29: s001-A eg6r-A   121 - 151 <=>  134 - 164   (LEU  121  - SER  151  <=> MET  134  - LYS  164 )                          
  29: s001-A eg6r-A   152 - 155 <=>  167 - 170   (ALA  152  - TYR  155  <=> SER  167  - ASP  170 )                          
  29: s001-A eg6r-A   159 - 208 <=>  171 - 220   (LEU  159  - LYS  208  <=> ARG  171  - GLY  220 )                          
  29: s001-A eg6r-A   211 - 269 <=>  221 - 279   (LEU  211  - SER  269  <=> PRO  221  - SER  279 )                          
  29: s001-A eg6r-A   270 - 273 <=>  282 - 285   (LEU  270  - LYS  273  <=> TYR  282  - PHE  285 )                          
  29: s001-A eg6r-A   274 - 303 <=>  301 - 330   (ASP  274  - ARG  303  <=> ILE  301  - SER  330 )                          
  29: s001-A eg6r-A   304 - 311 <=>  332 - 339   (ILE  304  - PHE  311  <=> LEU  332  - VAL  339 )                          
  29: s001-A eg6r-A   312 - 316 <=>  343 - 347   (HIS  312  - TYR  316  <=> LEU  343  - SER  347 )                          
  29: s001-A eg6r-A   317 - 340 <=>  363 - 386   (HIS  317  - ILE  340  <=> ILE  363  - ALA  386 )                          
  29: s001-A eg6r-A   341 - 371 <=>  388 - 418   (TYR  341  - ILE  371  <=> GLY  388  - GLU  418 )                          
  30: s001-A effz-A    10 -  30 <=>    9 -  29   (PHE   10  - PHE   30  <=> ARG    9  - PRO   29 )                          
  30: s001-A effz-A    31 -  36 <=>   32 -  37   (VAL   31  - ALA   36  <=> PHE   32  - LEU   37 )                          
  30: s001-A effz-A    42 -  66 <=>   46 -  70   (SER   42  - LYS   66  <=> MET   46  - SER   70 )                          
  30: s001-A effz-A    67 -  70 <=>   72 -  75   (MET   67  - ASN   70  <=> HIS   72  - ILE   75 )                          
  30: s001-A effz-A    71 -  95 <=>   82 - 106   (LEU   71  - SER   95  <=> ASP   82  - ILE  106 )                          
  30: s001-A effz-A    96 - 117 <=>  111 - 132   (ALA   96  - ARG  117  <=> GLY  111  - LYS  132 )                          
  30: s001-A effz-A   119 - 131 <=>  136 - 148   (PRO  119  - LEU  131  <=> GLY  136  - THR  148 )                          
  30: s001-A effz-A   132 - 141 <=>  150 - 159   (LEU  132  - LEU  141  <=> SER  150  - ILE  159 )                          
  30: s001-A effz-A   142 - 150 <=>  161 - 169   (ASN  142  - HIS  150  <=> VAL  161  - ARG  169 )                          
  30: s001-A effz-A   157 - 210 <=>  172 - 225   (SER  157  - ARG  210  <=> PRO  172  - ASP  225 )                          
  30: s001-A effz-A   220 - 271 <=>  226 - 277   (PHE  220  - THR  271  <=> CYS  226  - VAL  277 )                          
  30: s001-A effz-A   274 - 303 <=>  292 - 321   (ASP  274  - ARG  303  <=> GLN  292  - ASN  321 )                          
  30: s001-A effz-A   304 - 311 <=>  323 - 330   (ILE  304  - PHE  311  <=> ILE  323  - ILE  330 )                          
  30: s001-A effz-A   312 - 315 <=>  332 - 335   (HIS  312  - ASN  315  <=> CYS  332  - THR  335 )                          
  30: s001-A effz-A   316 - 342 <=>  338 - 364   (TYR  316  - GLY  342  <=> GLU  338  - GLY  364 )                          
  30: s001-A effz-A   343 - 371 <=>  366 - 394   (ASN  343  - ILE  371  <=> PHE  366  - ASP  394 )                          
  31: s001-A ell6-A    10 -  32 <=>    7 -  29   (PHE   10  - TYR   32  <=> ARG    7  - GLN   29 )                          
  31: s001-A ell6-A    33 -  36 <=>   32 -  35   (ASN   33  - ALA   36  <=> THR   32  - LEU   35 )                          
  31: s001-A ell6-A    42 -  66 <=>   44 -  68   (SER   42  - LYS   66  <=> ILE   44  - ALA   68 )                          
  31: s001-A ell6-A    67 -  70 <=>   70 -  73   (MET   67  - ASN   70  <=> GLN   70  - ILE   73 )                          
  31: s001-A ell6-A    71 -  95 <=>   80 - 104   (LEU   71  - SER   95  <=> ASP   80  - ILE  104 )                          
  31: s001-A ell6-A    96 - 116 <=>  109 - 129   (ALA   96  - ALA  116  <=> ARG  109  - SER  129 )                          
  31: s001-A ell6-A   117 - 120 <=>  131 - 134   (ARG  117  - ASN  120  <=> GLY  131  - GLY  134 )                          
  31: s001-A ell6-A   122 - 131 <=>  137 - 146   (PHE  122  - LEU  131  <=> HIS  137  - ALA  146 )                          
  31: s001-A ell6-A   132 - 141 <=>  148 - 157   (LEU  132  - LEU  141  <=> SER  148  - VAL  157 )                          
  31: s001-A ell6-A   142 - 150 <=>  159 - 167   (ASN  142  - HIS  150  <=> LEU  159  - ALA  167 )                          
  31: s001-A ell6-A   159 - 210 <=>  172 - 223   (LEU  159  - ARG  210  <=> LEU  172  - GLN  223 )                          
  31: s001-A ell6-A   220 - 271 <=>  224 - 275   (PHE  220  - THR  271  <=> SER  224  - VAL  275 )                          
  31: s001-A ell6-A   274 - 303 <=>  290 - 319   (ASP  274  - ARG  303  <=> GLN  290  - ASN  319 )                          
  31: s001-A ell6-A   304 - 311 <=>  321 - 328   (ILE  304  - PHE  311  <=> ILE  321  - MET  328 )                          
  31: s001-A ell6-A   312 - 315 <=>  330 - 333   (HIS  312  - ASN  315  <=> CYS  330  - ALA  333 )                          
  31: s001-A ell6-A   316 - 342 <=>  336 - 362   (TYR  316  - GLY  342  <=> ASP  336  - GLY  362 )                          
  31: s001-A ell6-A   343 - 371 <=>  364 - 392   (ASN  343  - ILE  371  <=> PHE  364  - PHE  392 )                          
  32: s001-A ed4v-A     6 -   9 <=>   10 -  13   (LEU    6  - ARG    9  <=> ARG   10  - GLN   13 )                          
  32: s001-A ed4v-A    11 -  18 <=>   14 -  21   (THR   11  - ILE   18  <=> LEU   14  - VAL   21 )                          
  32: s001-A ed4v-A    19 -  31 <=>   23 -  35   (VAL   19  - VAL   31  <=> ARG   23  - LYS   35 )                          
  32: s001-A ed4v-A    41 -  70 <=>   36 -  65   (GLN   41  - ASN   70  <=> THR   36  - PHE   65 )                          
  32: s001-A ed4v-A    71 - 111 <=>   74 - 114   (LEU   71  - GLN  111  <=> ALA   74  - ASP  114 )                          
  32: s001-A ed4v-A   113 - 118 <=>  115 - 120   (ASN  113  - HIS  118  <=> PRO  115  - PRO  120 )                          
  32: s001-A ed4v-A   119 - 151 <=>  123 - 155   (PRO  119  - SER  151  <=> ARG  123  - PRO  155 )                          
  32: s001-A ed4v-A   152 - 155 <=>  172 - 175   (ALA  152  - TYR  155  <=> VAL  172  - THR  175 )                          
  32: s001-A ed4v-A   156 - 207 <=>  191 - 242   (ASP  156  - ASP  207  <=> PHE  191  - THR  242 )                          
  32: s001-A ed4v-A   210 - 213 <=>  243 - 246   (ARG  210  - SER  213  <=> ASP  243  - GLU  246 )                          
  32: s001-A ed4v-A   220 - 269 <=>  248 - 297   (PHE  220  - SER  269  <=> SER  248  - PHE  297 )                          
  32: s001-A ed4v-A   270 - 273 <=>  299 - 302   (LEU  270  - LYS  273  <=> MET  299  - LEU  302 )                          
  32: s001-A ed4v-A   274 - 303 <=>  312 - 341   (ASP  274  - ARG  303  <=> ALA  312  - THR  341 )                          
  32: s001-A ed4v-A   304 - 332 <=>  343 - 371   (ILE  304  - ILE  332  <=> LEU  343  - GLN  371 )                          
  32: s001-A ed4v-A   334 - 360 <=>  372 - 398   (GLU  334  - CYS  360  <=> ARG  372  - ILE  398 )                          
  32: s001-A ed4v-A   362 - 369 <=>  399 - 406   (PHE  362  - LEU  369  <=> ILE  399  - GLN  406 )                          
  33: s001-A ekmp-A    10 -  30 <=>    7 -  27   (PHE   10  - PHE   30  <=> ARG    7  - PRO   27 )                          
  33: s001-A ekmp-A    31 -  36 <=>   30 -  35   (VAL   31  - ALA   36  <=> SER   30  - PRO   35 )                          
  33: s001-A ekmp-A    42 -  70 <=>   44 -  72   (SER   42  - ASN   70  <=> MET   44  - GLU   72 )                          
  33: s001-A ekmp-A    71 -  93 <=>   83 - 105   (LEU   71  - LEU   93  <=> ARG   83  - LEU  105 )                          
  33: s001-A ekmp-A    94 - 117 <=>  107 - 130   (GLU   94  - ARG  117  <=> ASN  107  - GLN  130 )                          
  33: s001-A ekmp-A   118 - 121 <=>  134 - 137   (HIS  118  - LEU  121  <=> GLY  134  - GLN  137 )                          
  33: s001-A ekmp-A   123 - 131 <=>  138 - 146   (ARG  123  - LEU  131  <=> ARG  138  - ALA  146 )                          
  33: s001-A ekmp-A   132 - 141 <=>  148 - 157   (LEU  132  - LEU  141  <=> CYS  148  - VAL  157 )                          
  33: s001-A ekmp-A   142 - 150 <=>  159 - 167   (ASN  142  - HIS  150  <=> SER  159  - ALA  167 )                          
  33: s001-A ekmp-A   159 - 210 <=>  172 - 223   (LEU  159  - ARG  210  <=> VAL  172  - GLU  223 )                          
  33: s001-A ekmp-A   220 - 265 <=>  224 - 269   (PHE  220  - LEU  265  <=> GLN  224  - LEU  269 )                          
  33: s001-A ekmp-A   266 - 271 <=>  271 - 276   (PRO  266  - THR  271  <=> ILE  271  - ASN  276 )                          
  33: s001-A ekmp-A   274 - 303 <=>  290 - 319   (ASP  274  - ARG  303  <=> GLN  290  - ASN  319 )                          
  33: s001-A ekmp-A   304 - 313 <=>  321 - 330   (ILE  304  - LEU  313  <=> PHE  321  - CYS  330 )                          
  33: s001-A ekmp-A   315 - 340 <=>  335 - 360   (ASN  315  - ILE  340  <=> PRO  335  - CYS  360 )                          
  33: s001-A ekmp-A   341 - 371 <=>  362 - 392   (TYR  341  - ILE  371  <=> GLY  362  - ALA  392 )                          
  34: s001-A elra-A    11 -  34 <=>    1 -  24   (THR   11  - SER   34  <=> MET    1  - GLY   24 )                          
  34: s001-A elra-A    37 -  66 <=>   25 -  54   (GLN   37  - LYS   66  <=> GLY   25  - LYS   54 )                          
  34: s001-A elra-A    67 -  71 <=>   56 -  60   (MET   67  - LEU   71  <=> ALA   56  - SER   60 )                          
  34: s001-A elra-A    72 -  75 <=>   71 -  74   (GLN   72  - TRP   75  <=> VAL   71  - TYR   74 )                          
  34: s001-A elra-A    76 -  90 <=>   76 -  90   (PRO   76  - HIS   90  <=> MET   76  - SER   90 )                          
  34: s001-A elra-A    92 - 115 <=>   91 - 114   (LEU   92  - MET  115  <=> ARG   91  - ARG  114 )                          
  34: s001-A elra-A   117 - 120 <=>  115 - 118   (ARG  117  - ASN  120  <=> THR  115  - LYS  118 )                          
  34: s001-A elra-A   122 - 148 <=>  119 - 145   (PHE  122  - SER  148  <=> MET  119  - VAL  145 )                          
  34: s001-A elra-A   149 - 154 <=>  147 - 152   (ASN  149  - ALA  154  <=> ILE  147  - ALA  152 )                          
  34: s001-A elra-A   156 - 204 <=>  153 - 201   (ASP  156  - ASN  204  <=> GLN  153  - ALA  201 )                          
  34: s001-A elra-A   206 - 209 <=>  202 - 205   (MET  206  - LEU  209  <=> CYS  202  - MET  205 )                          
  34: s001-A elra-A   223 - 264 <=>  206 - 247   (LEU  223  - LEU  264  <=> ASP  206  - PHE  247 )                          
  34: s001-A elra-A   265 - 273 <=>  249 - 257   (LEU  265  - LYS  273  <=> PHE  249  - GLY  257 )                          
  34: s001-A elra-A   274 - 305 <=>  271 - 302   (ASP  274  - THR  305  <=> LYS  271  - PRO  302 )                          
  34: s001-A elra-A   308 - 315 <=>  303 - 310   (LEU  308  - ASN  315  <=> LYS  303  - SER  310 )                          
  34: s001-A elra-A   320 - 340 <=>  311 - 331   (THR  320  - ILE  340  <=> MET  311  - VAL  331 )                          
  34: s001-A elra-A   341 - 371 <=>  333 - 363   (TYR  341  - ILE  371  <=> GLY  333  - MET  363 )                          
  35: s001-A embr-A     9 -  12 <=>   10 -  13   (ARG    9  - ARG   12  <=> SER   10  - ASP   13 )                          
  35: s001-A embr-A    13 -  16 <=>   17 -  20   (GLN   13  - PHE   16  <=> GLN   17  - ARG   20 )                          
  35: s001-A embr-A    18 -  35 <=>   21 -  38   (ILE   18  - LYS   35  <=> PRO   21  - ASN   38 )                          
  35: s001-A embr-A    36 -  67 <=>   40 -  71   (ALA   36  - MET   67  <=> ARG   40  - GLY   71 )                          
  35: s001-A embr-A    71 -  87 <=>   85 - 101   (LEU   71  - VAL   87  <=> ARG   85  - THR  101 )                          
  35: s001-A embr-A    88 - 115 <=>  103 - 130   (ARG   88  - MET  115  <=> PHE  103  - LEU  130 )                          
  35: s001-A embr-A   117 - 120 <=>  131 - 134   (ARG  117  - ASN  120  <=> GLY  131  - LEU  134 )                          
  35: s001-A embr-A   122 - 142 <=>  135 - 155   (PHE  122  - ASN  142  <=> ASP  135  - VAL  155 )                          
  35: s001-A embr-A   143 - 151 <=>  157 - 165   (THR  143  - SER  151  <=> TYR  157  - LEU  165 )                          
  35: s001-A embr-A   152 - 155 <=>  168 - 171   (ALA  152  - TYR  155  <=> ALA  168  - SER  171 )                          
  35: s001-A embr-A   159 - 211 <=>  172 - 224   (LEU  159  - LEU  211  <=> PRO  172  - SER  224 )                          
  35: s001-A embr-A   224 - 269 <=>  262 - 307   (VAL  224  - SER  269  <=> ARG  262  - PHE  307 )                          
  35: s001-A embr-A   270 - 273 <=>  309 - 312   (LEU  270  - LYS  273  <=> ASP  309  - ILE  312 )                          
  35: s001-A embr-A   274 - 303 <=>  331 - 360   (ASP  274  - ARG  303  <=> PHE  331  - SER  360 )                          
  35: s001-A embr-A   304 - 340 <=>  362 - 398   (ILE  304  - ILE  340  <=> THR  362  - ALA  398 )                          
  35: s001-A embr-A   341 - 371 <=>  400 - 430   (TYR  341  - ILE  371  <=> GLY  400  - HIS  430 )                          
  36: s001-A ehto-A    20 -  24 <=>   39 -  43   (LEU   20  - ILE   24  <=> ILE   39  - LEU   43 )                          
  36: s001-A ehto-A    30 -  33 <=>   48 -  51   (PHE   30  - ASN   33  <=> GLY   48  - ALA   51 )                          
  36: s001-A ehto-A    34 -  38 <=>   53 -  57   (SER   34  - CYS   38  <=> ALA   53  - PRO   57 )                          
  36: s001-A ehto-A    40 -  43 <=>   63 -  66   (ARG   40  - GLY   43  <=> VAL   63  - SER   66 )                          
  36: s001-A ehto-A    44 -  69 <=>   68 -  93   (PHE   44  - HIS   69  <=> TYR   68  - GLN   93 )                          
  36: s001-A ehto-A    71 -  75 <=>  105 - 109   (LEU   71  - TRP   75  <=> LEU  105  - PHE  109 )                          
  36: s001-A ehto-A    76 - 117 <=>  111 - 152   (PRO   76  - ARG  117  <=> ARG  111  - HIS  152 )                          
  36: s001-A ehto-A   118 - 121 <=>  157 - 160   (HIS  118  - LEU  121  <=> LYS  157  - MET  160 )                          
  36: s001-A ehto-A   122 - 215 <=>  164 - 257   (PHE  122  - HIS  215  <=> ALA  164  - LYS  257 )                          
  36: s001-A ehto-A   216 - 269 <=>  264 - 317   (GLU  216  - SER  269  <=> ARG  264  - ILE  317 )                          
  36: s001-A ehto-A   270 - 273 <=>  320 - 323   (LEU  270  - LYS  273  <=> PHE  320  - TYR  323 )                          
  36: s001-A ehto-A   274 - 303 <=>  342 - 371   (ASP  274  - ARG  303  <=> ASN  342  - ASN  371 )                          
  36: s001-A ehto-A   304 - 311 <=>  373 - 380   (ILE  304  - PHE  311  <=> THR  373  - GLY  380 )                          
  36: s001-A ehto-A   312 - 315 <=>  383 - 386   (HIS  312  - ASN  315  <=> ALA  383  - SER  386 )                          
  36: s001-A ehto-A   316 - 335 <=>  389 - 408   (TYR  316  - ARG  335  <=> THR  389  - GLU  408 )                          
  36: s001-A ehto-A   336 - 340 <=>  411 - 415   (ILE  336  - ILE  340  <=> PHE  411  - ALA  415 )                          
  36: s001-A ehto-A   341 - 371 <=>  417 - 447   (TYR  341  - ILE  371  <=> GLY  417  - LEU  447 )                          
  37: s001-A ef7l-A    12 -  35 <=>    4 -  27   (ARG   12  - LYS   35  <=> SER    4  - ASN   27 )                          
  37: s001-A ef7l-A    36 -  69 <=>   31 -  64   (ALA   36  - HIS   69  <=> ARG   31  - ASN   64 )                          
  37: s001-A ef7l-A    70 - 118 <=>   73 - 121   (ASN   70  - HIS  118  <=> SER   73  - ALA  121 )                          
  37: s001-A ef7l-A   120 - 134 <=>  122 - 136   (ASN  120  - LEU  134  <=> TYR  122  - ALA  136 )                          
  37: s001-A ef7l-A   135 - 151 <=>  138 - 154   (GLN  135  - SER  151  <=> VAL  138  - TRP  154 )                          
  37: s001-A ef7l-A   152 - 155 <=>  156 - 159   (ALA  152  - TYR  155  <=> ARG  156  - GLN  159 )                          
  37: s001-A ef7l-A   156 - 205 <=>  167 - 216   (ASP  156  - ASP  205  <=> ASP  167  - ALA  216 )                          
  37: s001-A ef7l-A   212 - 217 <=>  253 - 258   (HIS  212  - SER  217  <=> LEU  253  - LEU  258 )                          
  37: s001-A ef7l-A   219 - 269 <=>  259 - 309   (GLN  219  - SER  269  <=> PRO  259  - ALA  309 )                          
  37: s001-A ef7l-A   270 - 273 <=>  312 - 315   (LEU  270  - LYS  273  <=> TYR  312  - PHE  315 )                          
  37: s001-A ef7l-A   274 - 303 <=>  327 - 356   (ASP  274  - ARG  303  <=> LEU  327  - ARG  356 )                          
  37: s001-A ef7l-A   304 - 340 <=>  358 - 394   (ILE  304  - ILE  340  <=> THR  358  - ALA  394 )                          
  37: s001-A ef7l-A   341 - 371 <=>  396 - 426   (TYR  341  - ILE  371  <=> GLY  396  - ASN  426 )                          
  38: s001-A ei7y-A     5 -   9 <=>   21 -  25   (ASN    5  - ARG    9  <=> LEU   21  - SER   25 )                          
  38: s001-A ei7y-A    12 -  30 <=>   26 -  44   (ARG   12  - PHE   30  <=> HIS   26  - THR   44 )                          
  38: s001-A ei7y-A    40 -  43 <=>   45 -  48   (ARG   40  - GLY   43  <=> THR   45  - ARG   48 )                          
  38: s001-A ei7y-A    44 -  70 <=>   52 -  78   (PHE   44  - ASN   70  <=> TYR   52  - SER   78 )                          
  38: s001-A ei7y-A    71 - 121 <=>   85 - 135   (LEU   71  - LEU  121  <=> MET   85  - TYR  135 )                          
  38: s001-A ei7y-A   122 - 134 <=>  138 - 150   (PHE  122  - LEU  134  <=> GLY  138  - ALA  150 )                          
  38: s001-A ei7y-A   135 - 151 <=>  152 - 168   (GLN  135  - SER  151  <=> SER  152  - PRO  168 )                          
  38: s001-A ei7y-A   152 - 155 <=>  172 - 175   (ALA  152  - TYR  155  <=> HIS  172  - ASN  175 )                          
  38: s001-A ei7y-A   156 - 206 <=>  196 - 246   (ASP  156  - MET  206  <=> HIS  196  - ASN  246 )                          
  38: s001-A ei7y-A   223 - 269 <=>  248 - 294   (LEU  223  - SER  269  <=> GLY  248  - LEU  294 )                          
  38: s001-A ei7y-A   270 - 273 <=>  297 - 300   (LEU  270  - LYS  273  <=> LEU  297  - VAL  300 )                          
  38: s001-A ei7y-A   274 - 303 <=>  309 - 338   (ASP  274  - ARG  303  <=> VAL  309  - LEU  338 )                          
  38: s001-A ei7y-A   304 - 310 <=>  340 - 346   (ILE  304  - THR  310  <=> ILE  340  - GLU  346 )                          
  38: s001-A ei7y-A   311 - 332 <=>  348 - 369   (PHE  311  - ILE  332  <=> TYR  348  - GLN  369 )                          
  38: s001-A ei7y-A   334 - 345 <=>  370 - 381   (GLU  334  - LEU  345  <=> ASP  370  - SER  381 )                          
  38: s001-A ei7y-A   346 - 363 <=>  383 - 400   (ASP  346  - VAL  363  <=> ASN  383  - PHE  400 )                          
  38: s001-A ei7y-A   365 - 370 <=>  401 - 406   (ARG  365  - HIS  370  <=> LEU  401  - ASP  406 )                          
  39: s001-A eiql-A     5 -   8 <=>    1 -   4   (ASN    5  - ASN    8  <=> MET    1  - PHE    4 )                          
  39: s001-A eiql-A    10 -  34 <=>    5 -  29   (PHE   10  - SER   34  <=> PRO    5  - GLU   29 )                          
  39: s001-A eiql-A    36 -  66 <=>   30 -  60   (ALA   36  - LYS   66  <=> PRO   30  - LYS   60 )                          
  39: s001-A eiql-A    67 -  70 <=>   62 -  65   (MET   67  - ASN   70  <=> ALA   62  - TYR   65 )                          
  39: s001-A eiql-A    71 -  74 <=>   77 -  80   (LEU   71  - VAL   74  <=> LYS   77  - ALA   80 )                          
  39: s001-A eiql-A    75 - 112 <=>   82 - 119   (TRP   75  - VAL  112  <=> ALA   82  - ARG  119 )                          
  39: s001-A eiql-A   121 - 150 <=>  120 - 149   (LEU  121  - HIS  150  <=> ARG  120  - GLY  149 )                          
  39: s001-A eiql-A   151 - 154 <=>  151 - 154   (SER  151  - ALA  154  <=> GLY  151  - LEU  154 )                          
  39: s001-A eiql-A   157 - 197 <=>  155 - 195   (SER  157  - HIS  197  <=> PRO  155  - ARG  195 )                          
  39: s001-A eiql-A   199 - 202 <=>  196 - 199   (THR  199  - ILE  202  <=> GLU  196  - THR  199 )                          
  39: s001-A eiql-A   230 - 269 <=>  200 - 239   (ILE  230  - SER  269  <=> ASN  200  - VAL  239 )                          
  39: s001-A eiql-A   270 - 273 <=>  242 - 245   (LEU  270  - LYS  273  <=> TYR  242  - MET  245 )                          
  39: s001-A eiql-A   274 - 303 <=>  255 - 284   (ASP  274  - ARG  303  <=> PRO  255  - ALA  284 )                          
  39: s001-A eiql-A   304 - 310 <=>  287 - 293   (ILE  304  - THR  310  <=> ARG  287  - LEU  293 )                          
  39: s001-A eiql-A   311 - 317 <=>  295 - 301   (PHE  311  - HIS  317  <=> TYR  295  - THR  301 )                          
  39: s001-A eiql-A   328 - 331 <=>  314 - 317   (LEU  328  - GLU  331  <=> LEU  314  - THR  317 )                          
  39: s001-A eiql-A   334 - 342 <=>  318 - 326   (GLU  334  - GLY  342  <=> GLY  318  - GLY  326 )                          
  39: s001-A eiql-A   343 - 371 <=>  328 - 356   (ASN  343  - ILE  371  <=> PHE  328  - HIS  356 )                          
  40: s001-A eh83-A     2 -   5 <=>    4 -   7   (ARG    2  - ASN    5  <=> SER    4  - PRO    7 )                          
  40: s001-A eh83-A     7 -  12 <=>    8 -  13   (LEU    7  - ARG   12  <=> ALA    8  - PHE   13 )                          
  40: s001-A eh83-A    15 -  28 <=>   14 -  27   (LEU   15  - ALA   28  <=> TYR   14  - TRP   27 )                          
  40: s001-A eh83-A    30 -  36 <=>   28 -  34   (PHE   30  - ALA   36  <=> PRO   28  - GLY   34 )                          
  40: s001-A eh83-A    41 -  70 <=>   37 -  66   (GLN   41  - ASN   70  <=> ARG   37  - HIS   66 )                          
  40: s001-A eh83-A    71 -  74 <=>   72 -  75   (LEU   71  - VAL   74  <=> VAL   72  - GLU   75 )                          
  40: s001-A eh83-A    75 - 114 <=>   77 - 116   (TRP   75  - LEU  114  <=> PHE   77  - ARG  116 )                          
  40: s001-A eh83-A   117 - 120 <=>  117 - 120   (ARG  117  - ASN  120  <=> GLN  117  - GLN  120 )                          
  40: s001-A eh83-A   121 - 153 <=>  122 - 154   (LEU  121  - GLU  153  <=> MET  122  - ILE  154 )                          
  40: s001-A eh83-A   156 - 208 <=>  186 - 238   (ASP  156  - LYS  208  <=> PHE  186  - GLY  238 )                          
  40: s001-A eh83-A   210 - 213 <=>  239 - 242   (ARG  210  - SER  213  <=> ASP  239  - ASP  242 )                          
  40: s001-A eh83-A   220 - 264 <=>  245 - 289   (PHE  220  - LEU  264  <=> THR  245  - ALA  289 )                          
  40: s001-A eh83-A   265 - 271 <=>  291 - 297   (LEU  265  - THR  271  <=> VAL  291  - LEU  297 )                          
  40: s001-A eh83-A   274 - 303 <=>  308 - 337   (ASP  274  - ARG  303  <=> GLY  308  - ALA  337 )                          
  40: s001-A eh83-A   304 - 332 <=>  339 - 367   (ILE  304  - ILE  332  <=> VAL  339  - GLN  367 )                          
  40: s001-A eh83-A   334 - 363 <=>  368 - 397   (GLU  334  - VAL  363  <=> ARG  368  - LEU  397 )                          
  40: s001-A eh83-A   365 - 369 <=>  398 - 402   (ARG  365  - LEU  369  <=> LEU  398  - LEU  402 )                          
  41: s001-A eliv-A     1 -   4 <=>   89 -  92   (MET    1  - VAL    4  <=> PRO   89  - LYS   92 )                          
  41: s001-A eliv-A    11 -  34 <=>   96 - 119   (THR   11  - SER   34  <=> PHE   96  - GLY  119 )                          
  41: s001-A eliv-A    36 -  42 <=>  120 - 126   (ALA   36  - SER   42  <=> PRO  120  - GLU  126 )                          
  41: s001-A eliv-A    43 -  66 <=>  129 - 152   (GLY   43  - LYS   66  <=> SER  129  - ASN  152 )                          
  41: s001-A eliv-A    67 -  70 <=>  154 - 157   (MET   67  - ASN   70  <=> ILE  154  - VAL  157 )                          
  41: s001-A eliv-A    71 -  81 <=>  167 - 177   (LEU   71  - SER   81  <=> ALA  167  - ILE  177 )                          
  41: s001-A eliv-A    83 - 123 <=>  178 - 218   (ILE   83  - ARG  123  <=> LEU  178  - LYS  218 )                          
  41: s001-A eliv-A   126 - 134 <=>  219 - 227   (HIS  126  - LEU  134  <=> LEU  219  - ALA  227 )                          
  41: s001-A eliv-A   135 - 147 <=>  229 - 241   (GLN  135  - ILE  147  <=> VAL  229  - THR  241 )                          
  41: s001-A eliv-A   148 - 152 <=>  243 - 247   (SER  148  - ALA  152  <=> VAL  243  - ASP  247 )                          
  41: s001-A eliv-A   160 - 206 <=>  249 - 295   (ASN  160  - MET  206  <=> ASN  249  - ILE  295 )                          
  41: s001-A eliv-A   227 - 269 <=>  297 - 339   (LEU  227  - SER  269  <=> PRO  297  - LEU  339 )                          
  41: s001-A eliv-A   270 - 273 <=>  342 - 345   (LEU  270  - LYS  273  <=> TYR  342  - MET  345 )                          
  41: s001-A eliv-A   274 - 303 <=>  356 - 385   (ASP  274  - ARG  303  <=> ASP  356  - ARG  385 )                          
  41: s001-A eliv-A   304 - 340 <=>  388 - 424   (ILE  304  - ILE  340  <=> PHE  388  - CYS  424 )                          
  41: s001-A eliv-A   341 - 371 <=>  426 - 456   (TYR  341  - ILE  371  <=> GLY  426  - ILE  456 )                          
  42: s001-A elxa-A     5 -   9 <=>   25 -  29   (ASN    5  - ARG    9  <=> THR   25  - SER   29 )                          
  42: s001-A elxa-A    12 -  30 <=>   30 -  48   (ARG   12  - PHE   30  <=> TYR   30  - THR   48 )                          
  42: s001-A elxa-A    41 -  44 <=>   50 -  53   (GLN   41  - PHE   44  <=> LYS   50  - GLN   53 )                          
  42: s001-A elxa-A    45 -  70 <=>   57 -  82   (LEU   45  - ASN   70  <=> ARG   57  - SER   82 )                          
  42: s001-A elxa-A    71 - 118 <=>   89 - 136   (LEU   71  - HIS  118  <=> MET   89  - ALA  136 )                          
  42: s001-A elxa-A   119 - 151 <=>  140 - 172   (PRO  119  - SER  151  <=> ARG  140  - PRO  172 )                          
  42: s001-A elxa-A   152 - 155 <=>  176 - 179   (ALA  152  - TYR  155  <=> HIS  176  - ILE  179 )                          
  42: s001-A elxa-A   156 - 207 <=>  200 - 251   (ASP  156  - ASP  207  <=> HIS  200  - HIS  251 )                          
  42: s001-A elxa-A   223 - 269 <=>  252 - 298   (LEU  223  - SER  269  <=> GLY  252  - LEU  298 )                          
  42: s001-A elxa-A   270 - 273 <=>  301 - 304   (LEU  270  - LYS  273  <=> LEU  301  - MET  304 )                          
  42: s001-A elxa-A   274 - 303 <=>  313 - 342   (ASP  274  - ARG  303  <=> VAL  313  - LEU  342 )                          
  42: s001-A elxa-A   304 - 310 <=>  344 - 350   (ILE  304  - THR  310  <=> ILE  344  - GLU  350 )                          
  42: s001-A elxa-A   311 - 332 <=>  352 - 373   (PHE  311  - ILE  332  <=> TYR  352  - GLN  373 )                          
  42: s001-A elxa-A   334 - 345 <=>  374 - 385   (GLU  334  - LEU  345  <=> GLU  374  - SER  385 )                          
  42: s001-A elxa-A   346 - 369 <=>  387 - 410   (ASP  346  - LEU  369  <=> ASN  387  - ASP  410 )                          
  43: s001-A ec6g-A     5 -   8 <=>   31 -  34   (ASN    5  - ASN    8  <=> GLN   31  - SER   34 )                          
  43: s001-A ec6g-A    12 -  15 <=>   35 -  38   (ARG   12  - LEU   15  <=> ARG   35  - ILE   38 )                          
  43: s001-A ec6g-A    16 -  30 <=>   40 -  54   (PHE   16  - PHE   30  <=> TYR   40  - ASN   54 )                          
  43: s001-A ec6g-A    40 -  43 <=>   55 -  58   (ARG   40  - GLY   43  <=> SER   55  - ARG   58 )                          
  43: s001-A ec6g-A    44 -  70 <=>   62 -  88   (PHE   44  - ASN   70  <=> ARG   62  - SER   88 )                          
  43: s001-A ec6g-A    71 - 110 <=>   95 - 134   (LEU   71  - ARG  110  <=> LEU   95  - HIS  134 )                          
  43: s001-A ec6g-A   113 - 116 <=>  135 - 138   (ASN  113  - ALA  116  <=> TRP  135  - LYS  138 )                          
  43: s001-A ec6g-A   117 - 120 <=>  142 - 145   (ARG  117  - ASN  120  <=> THR  142  - VAL  145 )                          
  43: s001-A ec6g-A   121 - 151 <=>  148 - 178   (LEU  121  - SER  151  <=> THR  148  - PRO  178 )                          
  43: s001-A ec6g-A   152 - 155 <=>  182 - 185   (ALA  152  - TYR  155  <=> GLU  182  - THR  185 )                          
  43: s001-A ec6g-A   156 - 208 <=>  206 - 258   (ASP  156  - LYS  208  <=> TYR  206  - GLY  258 )                          
  43: s001-A ec6g-A   223 - 269 <=>  259 - 305   (LEU  223  - SER  269  <=> ASP  259  - LEU  305 )                          
  43: s001-A ec6g-A   270 - 273 <=>  308 - 311   (LEU  270  - LYS  273  <=> PHE  308  - LEU  311 )                          
  43: s001-A ec6g-A   274 - 303 <=>  320 - 349   (ASP  274  - ARG  303  <=> ALA  320  - GLU  349 )                          
  43: s001-A ec6g-A   304 - 307 <=>  351 - 354   (ILE  304  - SER  307  <=> VAL  351  - ALA  354 )                          
  43: s001-A ec6g-A   308 - 332 <=>  356 - 380   (LEU  308  - ILE  332  <=> TYR  356  - GLN  380 )                          
  43: s001-A ec6g-A   334 - 342 <=>  381 - 389   (GLU  334  - GLY  342  <=> LYS  381  - PRO  389 )                          
  43: s001-A ec6g-A   343 - 369 <=>  391 - 417   (ASN  343  - LEU  369  <=> PRO  391  - GLU  417 )                          
  44: s001-A el65-A    11 -  35 <=>   77 - 101   (THR   11  - LYS   35  <=> PHE   77  - PRO  101 )                          
  44: s001-A el65-A    36 -  42 <=>  105 - 111   (ALA   36  - SER   42  <=> LEU  105  - SER  111 )                          
  44: s001-A el65-A    43 -  66 <=>  114 - 137   (GLY   43  - LYS   66  <=> SER  114  - GLU  137 )                          
  44: s001-A el65-A    67 -  70 <=>  139 - 142   (MET   67  - ASN   70  <=> VAL  139  - PHE  142 )                          
  44: s001-A el65-A    71 -  82 <=>  153 - 164   (LEU   71  - VAL   82  <=> ALA  153  - PHE  164 )                          
  44: s001-A el65-A    84 -  90 <=>  165 - 171   (ILE   84  - HIS   90  <=> THR  165  - VAL  171 )                          
  44: s001-A el65-A    91 - 124 <=>  173 - 206   (GLY   91  - LEU  124  <=> SER  173  - ASN  206 )                          
  44: s001-A el65-A   126 - 141 <=>  207 - 222   (HIS  126  - LEU  141  <=> LEU  207  - SER  222 )                          
  44: s001-A el65-A   142 - 152 <=>  224 - 234   (ASN  142  - ALA  152  <=> ALA  224  - PRO  234 )                          
  44: s001-A el65-A   160 - 206 <=>  237 - 283   (ASN  160  - MET  206  <=> ARG  237  - GLU  283 )                          
  44: s001-A el65-A   226 - 265 <=>  284 - 323   (GLN  226  - LEU  265  <=> LYS  284  - PHE  323 )                          
  44: s001-A el65-A   266 - 269 <=>  325 - 328   (PRO  266  - SER  269  <=> THR  325  - ALA  328 )                          
  44: s001-A el65-A   270 - 273 <=>  330 - 333   (LEU  270  - LYS  273  <=> TYR  330  - ILE  333 )                          
  44: s001-A el65-A   274 - 303 <=>  345 - 374   (ASP  274  - ARG  303  <=> GLU  345  - GLY  374 )                          
  44: s001-A el65-A   304 - 340 <=>  377 - 413   (ILE  304  - ILE  340  <=> PHE  377  - LEU  413 )                          
  44: s001-A el65-A   341 - 371 <=>  415 - 445   (TYR  341  - ILE  371  <=> GLY  415  - GLU  445 )                          
  45: s001-A eh0n-A     3 -   6 <=>    1 -   4   (GLU    3  - LEU    6  <=> MET    1  - ASP    4 )                          
  45: s001-A eh0n-A    12 -  31 <=>    8 -  27   (ARG   12  - VAL   31  <=> VAL    8  - ARG   27 )                          
  45: s001-A eh0n-A    32 -  66 <=>   29 -  63   (TYR   32  - LYS   66  <=> ARG   29  - THR   63 )                          
  45: s001-A eh0n-A    70 -  73 <=>   82 -  85   (ASN   70  - ALA   73  <=> VAL   82  - ILE   85 )                          
  45: s001-A eh0n-A    74 - 130 <=>   87 - 143   (VAL   74  - LEU  130  <=> THR   87  - TYR  143 )                          
  45: s001-A eh0n-A   131 - 148 <=>  145 - 162   (LEU  131  - SER  148  <=> TYR  145  - ILE  162 )                          
  45: s001-A eh0n-A   149 - 152 <=>  164 - 167   (ASN  149  - ALA  152  <=> ASP  164  - ARG  167 )                          
  45: s001-A eh0n-A   154 - 157 <=>  168 - 171   (ALA  154  - SER  157  <=> CYS  168  - GLY  171 )                          
  45: s001-A eh0n-A   158 - 207 <=>  173 - 222   (PHE  158  - ASP  207  <=> PRO  173  - ASP  222 )                          
  45: s001-A eh0n-A   224 - 269 <=>  223 - 268   (VAL  224  - SER  269  <=> SER  223  - CYS  268 )                          
  45: s001-A eh0n-A   270 - 273 <=>  270 - 273   (LEU  270  - LYS  273  <=> VAL  270  - ILE  273 )                          
  45: s001-A eh0n-A   274 - 303 <=>  287 - 316   (ASP  274  - ARG  303  <=> TYR  287  - ARG  316 )                          
  45: s001-A eh0n-A   304 - 313 <=>  319 - 328   (ILE  304  - LEU  313  <=> MET  319  - TYR  328 )                          
  45: s001-A eh0n-A   315 - 339 <=>  330 - 354   (ASN  315  - THR  339  <=> SER  330  - MET  354 )                          
  45: s001-A eh0n-A   340 - 371 <=>  356 - 387   (ILE  340  - ILE  371  <=> GLY  356  - GLN  387 )                          
  46: s001-A eeha-A     4 -   9 <=>   15 -  20   (VAL    4  - ARG    9  <=> LYS   15  - PRO   20 )                          
  46: s001-A eeha-A    12 -  18 <=>   21 -  27   (ARG   12  - ILE   18  <=> LEU   21  - TYR   27 )                          
  46: s001-A eeha-A    19 -  34 <=>   29 -  44   (VAL   19  - SER   34  <=> ASN   29  - TYR   44 )                          
  46: s001-A eeha-A    42 -  70 <=>   50 -  78   (SER   42  - ASN   70  <=> GLU   50  - ALA   78 )                          
  46: s001-A eeha-A    71 - 110 <=>   88 - 127   (LEU   71  - ARG  110  <=> ALA   88  - PRO  127 )                          
  46: s001-A eeha-A   117 - 120 <=>  131 - 134   (ARG  117  - ASN  120  <=> ALA  131  - GLU  134 )                          
  46: s001-A eeha-A   121 - 127 <=>  136 - 142   (LEU  121  - LEU  127  <=> TYR  136  - LEU  142 )                          
  46: s001-A eeha-A   128 - 151 <=>  144 - 167   (LEU  128  - SER  151  <=> GLY  144  - TRP  167 )                          
  46: s001-A eeha-A   152 - 155 <=>  184 - 187   (ALA  152  - TYR  155  <=> GLU  184  - LEU  187 )                          
  46: s001-A eeha-A   156 - 202 <=>  203 - 249   (ASP  156  - ILE  202  <=> TYR  203  - HIS  249 )                          
  46: s001-A eeha-A   205 - 209 <=>  250 - 254   (ASP  205  - LEU  209  <=> VAL  250  - GLY  254 )                          
  46: s001-A eeha-A   223 - 269 <=>  255 - 301   (LEU  223  - SER  269  <=> SER  255  - PHE  301 )                          
  46: s001-A eeha-A   270 - 273 <=>  303 - 306   (LEU  270  - LYS  273  <=> GLY  303  - MET  306 )                          
  46: s001-A eeha-A   274 - 303 <=>  315 - 344   (ASP  274  - ARG  303  <=> LEU  315  - GLU  344 )                          
  46: s001-A eeha-A   304 - 332 <=>  346 - 374   (ILE  304  - ILE  332  <=> ILE  346  - GLN  374 )                          
  46: s001-A eeha-A   334 - 339 <=>  375 - 380   (GLU  334  - THR  339  <=> GLN  375  - LYS  380 )                          
  46: s001-A eeha-A   340 - 370 <=>  382 - 412   (ILE  340  - HIS  370  <=> THR  382  - ASN  412 )                          
  47: s001-A ego8-A    12 -  15 <=>   10 -  13   (ARG   12  - LEU   15  <=> LEU   10  - PRO   13 )                          
  47: s001-A ego8-A    17 -  28 <=>   14 -  25   (LEU   17  - ALA   28  <=> ILE   14  - TRP   25 )                          
  47: s001-A ego8-A    30 -  35 <=>   26 -  31   (PHE   30  - LYS   35  <=> PRO   26  - SER   31 )                          
  47: s001-A ego8-A    42 -  70 <=>   41 -  69   (SER   42  - ASN   70  <=> ALA   41  - ASN   69 )                          
  47: s001-A ego8-A    71 - 109 <=>   76 - 114   (LEU   71  - MET  109  <=> THR   76  - ILE  114 )                          
  47: s001-A ego8-A   119 - 151 <=>  121 - 153   (PRO  119  - SER  151  <=> LYS  121  - PRO  153 )                          
  47: s001-A ego8-A   152 - 155 <=>  167 - 170   (ALA  152  - TYR  155  <=> ASN  167  - PHE  170 )                          
  47: s001-A ego8-A   156 - 202 <=>  187 - 233   (ASP  156  - ILE  202  <=> TYR  187  - LEU  233 )                          
  47: s001-A ego8-A   206 - 209 <=>  234 - 237   (MET  206  - LEU  209  <=> PHE  234  - SER  237 )                          
  47: s001-A ego8-A   219 - 264 <=>  238 - 283   (GLN  219  - LEU  264  <=> ASN  238  - SER  283 )                          
  47: s001-A ego8-A   265 - 269 <=>  285 - 289   (LEU  265  - SER  269  <=> LEU  285  - VAL  289 )                          
  47: s001-A ego8-A   270 - 273 <=>  291 - 294   (LEU  270  - LYS  273  <=> PHE  291  - VAL  294 )                          
  47: s001-A ego8-A   274 - 303 <=>  304 - 333   (ASP  274  - ARG  303  <=> TYR  304  - THR  333 )                          
  47: s001-A ego8-A   304 - 308 <=>  335 - 339   (ILE  304  - LEU  308  <=> THR  335  - LEU  339 )                          
  47: s001-A ego8-A   309 - 314 <=>  341 - 346   (CYS  309  - THR  314  <=> GLU  341  - GLY  346 )                          
  47: s001-A ego8-A   315 - 332 <=>  357 - 374   (ASN  315  - ILE  332  <=> PRO  357  - GLN  374 )                          
  47: s001-A ego8-A   334 - 345 <=>  375 - 386   (GLU  334  - LEU  345  <=> GLN  375  - THR  386 )                          
  47: s001-A ego8-A   346 - 371 <=>  388 - 413   (ASP  346  - ILE  371  <=> SER  388  - ASP  413 )                          
  48: s001-A egq9-A     2 -   5 <=>    1 -   4   (ARG    2  - ASN    5  <=> MET    1  - THR    4 )                          
  48: s001-A egq9-A     9 -  12 <=>    5 -   8   (ARG    9  - ARG   12  <=> ASN    5  - SER    8 )                          
  48: s001-A egq9-A    14 -  32 <=>    9 -  27   (PHE   14  - TYR   32  <=> ALA    9  - ASN   27 )                          
  48: s001-A egq9-A    42 -  55 <=>   35 -  48   (SER   42  - PHE   55  <=> THR   35  - PRO   48 )                          
  48: s001-A egq9-A    56 -  70 <=>   50 -  64   (LEU   56  - ASN   70  <=> THR   50  - SER   64 )                          
  48: s001-A egq9-A    71 - 108 <=>   70 - 107   (LEU   71  - ILE  108  <=> ALA   70  - ASP  107 )                          
  48: s001-A egq9-A   110 - 113 <=>  108 - 111   (ARG  110  - ASN  113  <=> PRO  108  - ASN  111 )                          
  48: s001-A egq9-A   115 - 118 <=>  112 - 115   (MET  115  - HIS  118  <=> LEU  112  - SER  115 )                          
  48: s001-A egq9-A   119 - 151 <=>  118 - 150   (PRO  119  - SER  151  <=> ILE  118  - VAL  150 )                          
  48: s001-A egq9-A   152 - 155 <=>  155 - 158   (ALA  152  - TYR  155  <=> ASP  155  - LEU  158 )                          
  48: s001-A egq9-A   156 - 201 <=>  174 - 219   (ASP  156  - ARG  201  <=> TYR  174  - ALA  219 )                          
  48: s001-A egq9-A   203 - 207 <=>  220 - 224   (SER  203  - ASP  207  <=> LEU  220  - ALA  224 )                          
  48: s001-A egq9-A   224 - 264 <=>  225 - 265   (VAL  224  - LEU  264  <=> GLU  225  - ALA  265 )                          
  48: s001-A egq9-A   265 - 271 <=>  267 - 273   (LEU  265  - THR  271  <=> ILE  267  - TYR  273 )                          
  48: s001-A egq9-A   274 - 303 <=>  287 - 316   (ASP  274  - ARG  303  <=> PHE  287  - ASN  316 )                          
  48: s001-A egq9-A   304 - 333 <=>  318 - 347   (ILE  304  - TRP  333  <=> LEU  318  - ARG  347 )                          
  48: s001-A egq9-A   335 - 340 <=>  348 - 353   (ARG  335  - ILE  340  <=> PRO  348  - ALA  353 )                          
  48: s001-A egq9-A   341 - 369 <=>  355 - 383   (TYR  341  - LEU  369  <=> VAL  355  - LYS  383 )                          
  49: s001-A elep-A     6 -  18 <=>    7 -  19   (LEU    6  - ILE   18  <=> THR    7  - VAL   19 )                          
  49: s001-A elep-A    19 -  30 <=>   21 -  32   (VAL   19  - PHE   30  <=> LYS   21  - GLU   32 )                          
  49: s001-A elep-A    41 -  44 <=>   33 -  36   (GLN   41  - PHE   44  <=> GLN   33  - THR   36 )                          
  49: s001-A elep-A    45 -  70 <=>   39 -  64   (LEU   45  - ASN   70  <=> VAL   39  - TYR   64 )                          
  49: s001-A elep-A    71 - 112 <=>   72 - 113   (LEU   71  - VAL  112  <=> ALA   72  - GLN  113 )                          
  49: s001-A elep-A   116 - 119 <=>  114 - 117   (ALA  116  - PRO  119  <=> LYS  114  - ARG  117 )                          
  49: s001-A elep-A   120 - 153 <=>  120 - 153   (ASN  120  - GLU  153  <=> GLY  120  - ILE  153 )                          
  49: s001-A elep-A   156 - 204 <=>  185 - 233   (ASP  156  - ASN  204  <=> TYR  185  - GLU  233 )                          
  49: s001-A elep-A   207 - 213 <=>  234 - 240   (ASP  207  - SER  213  <=> VAL  234  - SER  240 )                          
  49: s001-A elep-A   220 - 269 <=>  242 - 291   (PHE  220  - SER  269  <=> SER  242  - THR  291 )                          
  49: s001-A elep-A   270 - 273 <=>  293 - 296   (LEU  270  - LYS  273  <=> VAL  293  - ILE  296 )                          
  49: s001-A elep-A   274 - 303 <=>  304 - 333   (ASP  274  - ARG  303  <=> ILE  304  - SER  333 )                          
  49: s001-A elep-A   304 - 313 <=>  336 - 345   (ILE  304  - LEU  313  <=> ALA  336  - TYR  345 )                          
  49: s001-A elep-A   315 - 332 <=>  346 - 363   (ASN  315  - ILE  332  <=> GLY  346  - GLN  363 )                          
  49: s001-A elep-A   334 - 368 <=>  364 - 398   (GLU  334  - TYR  368  <=> ARG  364  - ILE  398 )                          
  50: s001-A emt3-A     3 -   6 <=>    1 -   4   (GLU    3  - LEU    6  <=> MET    1  - GLN    4 )                          
  50: s001-A emt3-A    12 -  44 <=>    5 -  37   (ARG   12  - PHE   44  <=> PRO    5  - SER   37 )                          
  50: s001-A emt3-A    47 -  66 <=>   38 -  57   (PHE   47  - LYS   66  <=> VAL   38  - VAL   57 )                          
  50: s001-A emt3-A    67 -  70 <=>   59 -  62   (MET   67  - ASN   70  <=> VAL   59  - TRP   62 )                          
  50: s001-A emt3-A    71 - 113 <=>   76 - 118   (LEU   71  - ASN  113  <=> HIS   76  - LEU  118 )                          
  50: s001-A emt3-A   119 - 122 <=>  119 - 122   (PRO  119  - PHE  122  <=> ALA  119  - ARG  122 )                          
  50: s001-A emt3-A   127 - 141 <=>  123 - 137   (LEU  127  - LEU  141  <=> LEU  123  - ASN  137 )                          
  50: s001-A emt3-A   142 - 151 <=>  139 - 148   (ASN  142  - SER  151  <=> VAL  139  - CYS  148 )                          
  50: s001-A emt3-A   152 - 156 <=>  150 - 154   (ALA  152  - ASP  156  <=> PHE  150  - THR  154 )                          
  50: s001-A emt3-A   157 - 210 <=>  157 - 210   (SER  157  - ARG  210  <=> SER  157  - LYS  210 )                          
  50: s001-A emt3-A   224 - 246 <=>  212 - 234   (VAL  224  - VAL  246  <=> THR  212  - ASN  234 )                          
  50: s001-A emt3-A   247 - 272 <=>  236 - 261   (ARG  247  - ALA  272  <=> GLU  236  - TYR  261 )                          
  50: s001-A emt3-A   274 - 281 <=>  276 - 283   (ASP  274  - LEU  281  <=> LEU  276  - LEU  283 )                          
  50: s001-A emt3-A   283 - 303 <=>  284 - 304   (ILE  283  - ARG  303  <=> SER  284  - ASN  304 )                          
  50: s001-A emt3-A   304 - 313 <=>  306 - 315   (ILE  304  - LEU  313  <=> THR  306  - ARG  315 )                          
  50: s001-A emt3-A   316 - 340 <=>  316 - 340   (TYR  316  - ILE  340  <=> THR  316  - ALA  340 )                          
  50: s001-A emt3-A   341 - 371 <=>  342 - 372   (TYR  341  - ILE  371  <=> GLY  342  - GLU  372 )                          
  51: s001-A ec2h-A     4 -   8 <=>    1 -   5   (VAL    4  - ASN    8  <=> MET    1  - GLU    5 )                          
  51: s001-A ec2h-A    12 -  32 <=>    8 -  28   (ARG   12  - TYR   32  <=> HIS    8  - ASN   28 )                          
  51: s001-A ec2h-A    34 -  42 <=>   32 -  40   (SER   34  - SER   42  <=> LEU   32  - ARG   40 )                          
  51: s001-A ec2h-A    43 -  68 <=>   43 -  68   (GLY   43  - PHE   68  <=> SER   43  - ILE   68 )                          
  51: s001-A ec2h-A    69 - 114 <=>   71 - 116   (HIS   69  - LEU  114  <=> THR   71  - ARG  116 )                          
  51: s001-A ec2h-A   115 - 120 <=>  118 - 123   (MET  115  - ASN  120  <=> PRO  118  - GLY  123 )                          
  51: s001-A ec2h-A   122 - 151 <=>  124 - 153   (PHE  122  - SER  151  <=> GLU  124  - SER  153 )                          
  51: s001-A ec2h-A   152 - 155 <=>  155 - 158   (ALA  152  - TYR  155  <=> HIS  155  - ASN  158 )                          
  51: s001-A ec2h-A   156 - 162 <=>  173 - 179   (ASP  156  - VAL  162  <=> SER  173  - ARG  179 )                          
  51: s001-A ec2h-A   163 - 201 <=>  196 - 234   (ILE  163  - ARG  201  <=> LEU  196  - ALA  234 )                          
  51: s001-A ec2h-A   203 - 207 <=>  235 - 239   (SER  203  - ASP  207  <=> VAL  235  - VAL  239 )                          
  51: s001-A ec2h-A   227 - 269 <=>  241 - 283   (LEU  227  - SER  269  <=> PRO  241  - PHE  283 )                          
  51: s001-A ec2h-A   270 - 273 <=>  286 - 289   (LEU  270  - LYS  273  <=> PHE  286  - PHE  289 )                          
  51: s001-A ec2h-A   274 - 303 <=>  299 - 328   (ASP  274  - ARG  303  <=> MET  299  - ARG  328 )                          
  51: s001-A ec2h-A   304 - 314 <=>  330 - 340   (ILE  304  - THR  314  <=> ILE  330  - ARG  340 )                          
  51: s001-A ec2h-A   320 - 339 <=>  342 - 361   (THR  320  - THR  339  <=> TRP  342  - SER  361 )                          
  51: s001-A ec2h-A   340 - 371 <=>  363 - 394   (ILE  340  - ILE  371  <=> SER  363  - GLY  394 )                          
  52: s001-A edxo-A     3 -   6 <=>   28 -  31   (GLU    3  - LEU    6  <=> SER   28  - LEU   31 )                          
  52: s001-A edxo-A     8 -  11 <=>   32 -  35   (ASN    8  - THR   11  <=> ILE   32  - LEU   35 )                          
  52: s001-A edxo-A    14 -  30 <=>   36 -  52   (PHE   14  - PHE   30  <=> ALA   36  - ASN   52 )                          
  52: s001-A edxo-A    41 -  44 <=>   53 -  56   (GLN   41  - PHE   44  <=> LYS   53  - ALA   56 )                          
  52: s001-A edxo-A    45 -  70 <=>   61 -  86   (LEU   45  - ASN   70  <=> TYR   61  - SER   86 )                          
  52: s001-A edxo-A    71 - 119 <=>   92 - 140   (LEU   71  - PRO  119  <=> MET   92  - GLU  140 )                          
  52: s001-A edxo-A   120 - 134 <=>  143 - 157   (ASN  120  - LEU  134  <=> LEU  143  - TYR  157 )                          
  52: s001-A edxo-A   135 - 151 <=>  159 - 175   (GLN  135  - SER  151  <=> ASN  159  - PRO  175 )                          
  52: s001-A edxo-A   152 - 155 <=>  179 - 182   (ALA  152  - TYR  155  <=> GLU  179  - LEU  182 )                          
  52: s001-A edxo-A   156 - 206 <=>  202 - 252   (ASP  156  - MET  206  <=> PHE  202  - GLU  252 )                          
  52: s001-A edxo-A   223 - 269 <=>  254 - 300   (LEU  223  - SER  269  <=> SER  254  - ILE  300 )                          
  52: s001-A edxo-A   270 - 273 <=>  303 - 306   (LEU  270  - LYS  273  <=> PHE  303  - MET  306 )                          
  52: s001-A edxo-A   274 - 303 <=>  316 - 345   (ASP  274  - ARG  303  <=> ALA  316  - VAL  345 )                          
  52: s001-A edxo-A   304 - 313 <=>  347 - 356   (ILE  304  - LEU  313  <=> VAL  347  - ASP  356 )                          
  52: s001-A edxo-A   314 - 332 <=>  358 - 376   (THR  314  - ILE  332  <=> HIS  358  - GLN  376 )                          
  52: s001-A edxo-A   334 - 345 <=>  377 - 388   (GLU  334  - LEU  345  <=> LYS  377  - PRO  388 )                          
  52: s001-A edxo-A   346 - 363 <=>  390 - 407   (ASP  346  - VAL  363  <=> THR  390  - LEU  407 )                          
  52: s001-A edxo-A   365 - 369 <=>  408 - 412   (ARG  365  - LEU  369  <=> MET  408  - MET  412 )                          
  53: s001-A efj3-A     3 -   6 <=>    2 -   5   (GLU    3  - LEU    6  <=> ASP    2  - LYS    5 )                          
  53: s001-A efj3-A     9 -  12 <=>    6 -   9   (ARG    9  - ARG   12  <=> ASP    6  - GLU    9 )                          
  53: s001-A efj3-A    14 -  31 <=>   10 -  27   (PHE   14  - VAL   31  <=> SER   10  - SER   27 )                          
  53: s001-A efj3-A    40 -  43 <=>   28 -  31   (ARG   40  - GLY   43  <=> LEU   28  - GLU   31 )                          
  53: s001-A efj3-A    44 -  55 <=>   40 -  51   (PHE   44  - PHE   55  <=> VAL   40  - PRO   51 )                          
  53: s001-A efj3-A    56 -  70 <=>   53 -  67   (LEU   56  - ASN   70  <=> THR   53  - SER   67 )                          
  53: s001-A efj3-A    71 - 108 <=>   73 - 110   (LEU   71  - ILE  108  <=> ALA   73  - ALA  110 )                          
  53: s001-A efj3-A   110 - 113 <=>  111 - 114   (ARG  110  - ASN  113  <=> PRO  111  - GLN  114 )                          
  53: s001-A efj3-A   115 - 118 <=>  115 - 118   (MET  115  - HIS  118  <=> LEU  115  - GLN  118 )                          
  53: s001-A efj3-A   119 - 151 <=>  121 - 153   (PRO  119  - SER  151  <=> VAL  121  - VAL  153 )                          
  53: s001-A efj3-A   152 - 155 <=>  158 - 161   (ALA  152  - TYR  155  <=> GLY  158  - LEU  161 )                          
  53: s001-A efj3-A   156 - 202 <=>  177 - 223   (ASP  156  - ILE  202  <=> TYR  177  - THR  223 )                          
  53: s001-A efj3-A   204 - 207 <=>  224 - 227   (ASN  204  - ASP  207  <=> LYS  224  - LYS  227 )                          
  53: s001-A efj3-A   223 - 264 <=>  228 - 269   (LEU  223  - LEU  264  <=> ASN  228  - ALA  269 )                          
  53: s001-A efj3-A   265 - 269 <=>  271 - 275   (LEU  265  - SER  269  <=> ILE  271  - SER  275 )                          
  53: s001-A efj3-A   270 - 273 <=>  277 - 280   (LEU  270  - LYS  273  <=> TYR  277  - GLN  280 )                          
  53: s001-A efj3-A   274 - 303 <=>  291 - 320   (ASP  274  - ARG  303  <=> PHE  291  - ASN  320 )                          
  53: s001-A efj3-A   304 - 333 <=>  322 - 351   (ILE  304  - TRP  333  <=> LEU  322  - LYS  351 )                          
  53: s001-A efj3-A   335 - 340 <=>  352 - 357   (ARG  335  - ILE  340  <=> PRO  352  - ALA  357 )                          
  53: s001-A efj3-A   341 - 369 <=>  359 - 387   (TYR  341  - LEU  369  <=> ASN  359  - ASN  387 )                          
  54: s001-A ee8p-A     5 -   8 <=>   54 -  57   (ASN    5  - ASN    8  <=> THR   54  - ASP   57 )                          
  54: s001-A ee8p-A    12 -  32 <=>   60 -  80   (ARG   12  - TYR   32  <=> HIS   60  - GLY   80 )                          
  54: s001-A ee8p-A    33 -  36 <=>   82 -  85   (ASN   33  - ALA   36  <=> ARG   82  - ASN   85 )                          
  54: s001-A ee8p-A    37 -  42 <=>   87 -  92   (GLN   37  - SER   42  <=> ARG   87  - ALA   92 )                          
  54: s001-A ee8p-A    43 -  68 <=>   95 - 120   (GLY   43  - PHE   68  <=> SER   95  - LEU  120 )                          
  54: s001-A ee8p-A    69 -  72 <=>  122 - 125   (HIS   69  - GLN   72  <=> ILE  122  - THR  125 )                          
  54: s001-A ee8p-A    73 - 113 <=>  127 - 167   (ALA   73  - ASN  113  <=> LYS  127  - THR  167 )                          
  54: s001-A ee8p-A   114 - 117 <=>  169 - 172   (LEU  114  - ARG  117  <=> PRO  169  - GLU  172 )                          
  54: s001-A ee8p-A   121 - 126 <=>  173 - 178   (LEU  121  - HIS  126  <=> ILE  173  - LEU  178 )                          
  54: s001-A ee8p-A   127 - 149 <=>  180 - 202   (LEU  127  - ASN  149  <=> ARG  180  - VAL  202 )                          
  54: s001-A ee8p-A   150 - 154 <=>  204 - 208   (HIS  150  - ALA  154  <=> ALA  204  - TYR  208 )                          
  54: s001-A ee8p-A   156 - 159 <=>  226 - 229   (ASP  156  - LEU  159  <=> ASN  226  - GLN  229 )                          
  54: s001-A ee8p-A   160 - 206 <=>  246 - 292   (ASN  160  - MET  206  <=> ALA  246  - GLU  292 )                          
  54: s001-A ee8p-A   227 - 264 <=>  294 - 331   (LEU  227  - LEU  264  <=> CYS  294  - LEU  331 )                          
  54: s001-A ee8p-A   265 - 269 <=>  333 - 337   (LEU  265  - SER  269  <=> PHE  333  - GLN  337 )                          
  54: s001-A ee8p-A   270 - 273 <=>  339 - 342   (LEU  270  - LYS  273  <=> LEU  339  - PHE  342 )                          
  54: s001-A ee8p-A   274 - 303 <=>  351 - 380   (ASP  274  - ARG  303  <=> TYR  351  - LYS  380 )                          
  54: s001-A ee8p-A   304 - 314 <=>  382 - 392   (ILE  304  - THR  314  <=> GLY  382  - ARG  392 )                          
  54: s001-A ee8p-A   320 - 340 <=>  394 - 414   (THR  320  - ILE  340  <=> TRP  394  - GLY  414 )                          
  54: s001-A ee8p-A   341 - 371 <=>  416 - 446   (TYR  341  - ILE  371  <=> LYS  416  - ASN  446 )                          
  55: s001-A ekah-A    12 -  34 <=>    4 -  26   (ARG   12  - SER   34  <=> TYR    4  - ASP   26 )                          
  55: s001-A ekah-A    35 -  38 <=>   28 -  31   (LYS   35  - CYS   38  <=> ASP   28  - PHE   31 )                          
  55: s001-A ekah-A    40 -  66 <=>   32 -  58   (ARG   40  - LYS   66  <=> ARG   32  - ASP   58 )                          
  55: s001-A ekah-A    67 -  70 <=>   60 -  63   (MET   67  - ASN   70  <=> LEU   60  - SER   63 )                          
  55: s001-A ekah-A    71 -  74 <=>   78 -  81   (LEU   71  - VAL   74  <=> GLU   78  - ARG   81 )                          
  55: s001-A ekah-A    75 - 115 <=>   83 - 123   (TRP   75  - MET  115  <=> ILE   83  - ASN  123 )                          
  55: s001-A ekah-A   118 - 122 <=>  124 - 128   (HIS  118  - PHE  122  <=> GLY  124  - THR  128 )                          
  55: s001-A ekah-A   126 - 129 <=>  129 - 132   (HIS  126  - LEU  129  <=> TYR  129  - ARG  132 )                          
  55: s001-A ekah-A   131 - 151 <=>  133 - 153   (LEU  131  - SER  151  <=> ASN  133  - ILE  153 )                          
  55: s001-A ekah-A   152 - 155 <=>  157 - 160   (ALA  152  - TYR  155  <=> SER  157  - GLY  160 )                          
  55: s001-A ekah-A   157 - 207 <=>  161 - 211   (SER  157  - ASP  207  <=> ALA  161  - CYS  211 )                          
  55: s001-A ekah-A   223 - 269 <=>  212 - 258   (LEU  223  - SER  269  <=> GLY  212  - ASN  258 )                          
  55: s001-A ekah-A   270 - 273 <=>  260 - 263   (LEU  270  - LYS  273  <=> SER  260  - ALA  263 )                          
  55: s001-A ekah-A   274 - 303 <=>  282 - 311   (ASP  274  - ARG  303  <=> ILE  282  - ASN  311 )                          
  55: s001-A ekah-A   304 - 313 <=>  313 - 322   (ILE  304  - LEU  313  <=> THR  313  - GLY  322 )                          
  55: s001-A ekah-A   317 - 329 <=>  324 - 336   (HIS  317  - HIS  329  <=> SER  324  - THR  336 )                          
  55: s001-A ekah-A   330 - 333 <=>  338 - 341   (GLN  330  - TRP  333  <=> SER  338  - GLN  341 )                          
  55: s001-A ekah-A   335 - 340 <=>  342 - 347   (ARG  335  - ILE  340  <=> ASP  342  - ALA  347 )                          
  55: s001-A ekah-A   341 - 371 <=>  349 - 379   (TYR  341  - ILE  371  <=> GLY  349  - GLU  379 )                          
  56: s001-A ee0h-A     8 -  12 <=>    2 -   6   (ASN    8  - ARG   12  <=> LEU    2  - PHE    6 )                          
  56: s001-A ee0h-A    15 -  26 <=>    7 -  18   (LEU   15  - GLY   26  <=> LEU    7  - GLY   18 )                          
  56: s001-A ee0h-A    28 -  35 <=>   19 -  26   (ALA   28  - LYS   35  <=> LEU   19  - ASP   26 )                          
  56: s001-A ee0h-A    43 -  70 <=>   29 -  56   (GLY   43  - ASN   70  <=> HIS   29  - ASN   56 )                          
  56: s001-A ee0h-A    71 -  74 <=>   62 -  65   (LEU   71  - VAL   74  <=> GLN   62  - ASP   65 )                          
  56: s001-A ee0h-A    75 - 113 <=>   67 - 105   (TRP   75  - ASN  113  <=> LEU   67  - THR  105 )                          
  56: s001-A ee0h-A   115 - 118 <=>  106 - 109   (MET  115  - HIS  118  <=> HIS  106  - VAL  109 )                          
  56: s001-A ee0h-A   119 - 151 <=>  111 - 143   (PRO  119  - SER  151  <=> GLU  111  - SER  143 )                          
  56: s001-A ee0h-A   152 - 155 <=>  158 - 161   (ALA  152  - TYR  155  <=> GLN  158  - PHE  161 )                          
  56: s001-A ee0h-A   156 - 202 <=>  177 - 223   (ASP  156  - ILE  202  <=> TYR  177  - PHE  223 )                          
  56: s001-A ee0h-A   222 - 258 <=>  226 - 262   (VAL  222  - CYS  258  <=> ARG  226  - GLN  262 )                          
  56: s001-A ee0h-A   260 - 264 <=>  263 - 267   (ILE  260  - LEU  264  <=> PHE  263  - SER  267 )                          
  56: s001-A ee0h-A   265 - 269 <=>  269 - 273   (LEU  265  - SER  269  <=> HIS  269  - LEU  273 )                          
  56: s001-A ee0h-A   270 - 273 <=>  276 - 279   (LEU  270  - LYS  273  <=> GLN  276  - ALA  279 )                          
  56: s001-A ee0h-A   274 - 303 <=>  286 - 315   (ASP  274  - ARG  303  <=> LEU  286  - GLN  315 )                          
  56: s001-A ee0h-A   304 - 312 <=>  317 - 325   (ILE  304  - HIS  312  <=> PHE  317  - SER  325 )                          
  56: s001-A ee0h-A   313 - 316 <=>  327 - 330   (LEU  313  - TYR  316  <=> PRO  327  - LEU  330 )                          
  56: s001-A ee0h-A   317 - 332 <=>  333 - 348   (HIS  317  - ILE  332  <=> ASN  333  - SER  348 )                          
  56: s001-A ee0h-A   334 - 364 <=>  349 - 379   (GLU  334  - ASN  364  <=> LEU  349  - THR  379 )                          
  56: s001-A ee0h-A   367 - 371 <=>  380 - 384   (GLU  367  - ILE  371  <=> PRO  380  - ASP  384 )                          
  57: s001-A elpf-A     7 -  10 <=>   37 -  40   (LEU    7  - PHE   10  <=> THR   37  - GLN   40 )                          
  57: s001-A elpf-A    12 -  35 <=>   42 -  65   (ARG   12  - LYS   35  <=> TYR   42  - ASP   65 )                          
  57: s001-A elpf-A    36 -  67 <=>   70 - 101   (ALA   36  - MET   67  <=> LYS   70  - ASN  101 )                          
  57: s001-A elpf-A    71 -  82 <=>  116 - 127   (LEU   71  - VAL   82  <=> TYR  116  - PHE  127 )                          
  57: s001-A elpf-A    83 - 115 <=>  129 - 161   (ILE   83  - MET  115  <=> GLY  129  - VAL  161 )                          
  57: s001-A elpf-A   117 - 124 <=>  162 - 169   (ARG  117  - LEU  124  <=> GLY  162  - LYS  169 )                          
  57: s001-A elpf-A   126 - 142 <=>  170 - 186   (HIS  126  - ASN  142  <=> VAL  170  - VAL  186 )                          
  57: s001-A elpf-A   143 - 151 <=>  188 - 196   (THR  143  - SER  151  <=> PHE  188  - LEU  196 )                          
  57: s001-A elpf-A   152 - 155 <=>  199 - 202   (ALA  152  - TYR  155  <=> SER  199  - ALA  202 )                          
  57: s001-A elpf-A   159 - 217 <=>  203 - 261   (LEU  159  - SER  217  <=> PRO  203  - LYS  261 )                          
  57: s001-A elpf-A   223 - 269 <=>  277 - 323   (LEU  223  - SER  269  <=> VAL  277  - PHE  323 )                          
  57: s001-A elpf-A   270 - 273 <=>  325 - 328   (LEU  270  - LYS  273  <=> ALA  325  - VAL  328 )                          
  57: s001-A elpf-A   274 - 303 <=>  348 - 377   (ASP  274  - ARG  303  <=> VAL  348  - GLU  377 )                          
  57: s001-A elpf-A   304 - 340 <=>  379 - 415   (ILE  304  - ILE  340  <=> THR  379  - ALA  415 )                          
  57: s001-A elpf-A   341 - 371 <=>  417 - 447   (TYR  341  - ILE  371  <=> GLY  417  - SER  447 )                          
  58: s001-A edln-A     1 -   4 <=>   31 -  34   (MET    1  - VAL    4  <=> GLN   31  - LEU   34 )                          
  58: s001-A edln-A     5 -   8 <=>   37 -  40   (ASN    5  - ASN    8  <=> GLU   37  - ASP   40 )                          
  58: s001-A edln-A    12 -  30 <=>   43 -  61   (ARG   12  - PHE   30  <=> TYR   43  - LEU   61 )                          
  58: s001-A edln-A    31 -  34 <=>   64 -  67   (VAL   31  - SER   34  <=> ILE   64  - ARG   67 )                          
  58: s001-A edln-A    37 -  42 <=>   70 -  75   (GLN   37  - SER   42  <=> GLN   70  - LYS   75 )                          
  58: s001-A edln-A    43 -  68 <=>   78 - 103   (GLY   43  - PHE   68  <=> SER   78  - PHE  103 )                          
  58: s001-A edln-A    69 - 112 <=>  106 - 149   (HIS   69  - VAL  112  <=> GLY  106  - MET  149 )                          
  58: s001-A edln-A   113 - 116 <=>  151 - 154   (ASN  113  - ALA  116  <=> PHE  151  - TYR  154 )                          
  58: s001-A edln-A   121 - 130 <=>  156 - 165   (LEU  121  - LEU  130  <=> ARG  156  - VAL  165 )                          
  58: s001-A edln-A   131 - 148 <=>  167 - 184   (LEU  131  - SER  148  <=> VAL  167  - TYR  184 )                          
  58: s001-A edln-A   149 - 152 <=>  186 - 189   (ASN  149  - ALA  152  <=> SER  186  - CYS  189 )                          
  58: s001-A edln-A   153 - 156 <=>  209 - 212   (GLU  153  - ASP  156  <=> LEU  209  - GLU  212 )                          
  58: s001-A edln-A   157 - 206 <=>  226 - 275   (SER  157  - MET  206  <=> ILE  226  - HIS  275 )                          
  58: s001-A edln-A   227 - 269 <=>  277 - 319   (LEU  227  - SER  269  <=> PRO  277  - ASN  319 )                          
  58: s001-A edln-A   270 - 273 <=>  322 - 325   (LEU  270  - LYS  273  <=> LEU  322  - PHE  325 )                          
  58: s001-A edln-A   274 - 303 <=>  334 - 363   (ASP  274  - ARG  303  <=> TYR  334  - LEU  363 )                          
  58: s001-A edln-A   304 - 314 <=>  365 - 375   (ILE  304  - THR  314  <=> PRO  365  - ASP  375 )                          
  58: s001-A edln-A   320 - 340 <=>  377 - 397   (THR  320  - ILE  340  <=> TRP  377  - GLY  397 )                          
  58: s001-A edln-A   341 - 371 <=>  399 - 429   (TYR  341  - ILE  371  <=> ARG  399  - SER  429 )                          
  59: s001-A eepd-A    13 -  17 <=>    4 -   8   (GLN   13  - LEU   17  <=> SER    4  - TYR    8 )                          
  59: s001-A eepd-A    19 -  33 <=>    9 -  23   (VAL   19  - ASN   33  <=> LEU    9  - SER   23 )                          
  59: s001-A eepd-A    41 -  69 <=>   27 -  55   (GLN   41  - HIS   69  <=> SER   27  - SER   55 )                          
  59: s001-A eepd-A    71 -  75 <=>   62 -  66   (LEU   71  - TRP   75  <=> LEU   62  - VAL   66 )                          
  59: s001-A eepd-A    76 - 124 <=>   68 - 116   (PRO   76  - LEU  124  <=> VAL   68  - LYS  116 )                          
  59: s001-A eepd-A   127 - 150 <=>  117 - 140   (LEU  127  - HIS  150  <=> TRP  117  - VAL  140 )                          
  59: s001-A eepd-A   151 - 154 <=>  142 - 145   (SER  151  - ALA  154  <=> LEU  142  - SER  145 )                          
  59: s001-A eepd-A   163 - 211 <=>  148 - 196   (ILE  163  - LEU  211  <=> TYR  148  - ASN  196 )                          
  59: s001-A eepd-A   223 - 226 <=>  202 - 205   (LEU  223  - GLN  226  <=> ASN  202  - ARG  205 )                          
  59: s001-A eepd-A   227 - 269 <=>  208 - 250   (LEU  227  - SER  269  <=> SER  208  - VAL  250 )                          
  59: s001-A eepd-A   270 - 273 <=>  253 - 256   (LEU  270  - LYS  273  <=> TYR  253  - GLN  256 )                          
  59: s001-A eepd-A   274 - 303 <=>  268 - 297   (ASP  274  - ARG  303  <=> LEU  268  - VAL  297 )                          
  59: s001-A eepd-A   304 - 311 <=>  299 - 306   (ILE  304  - PHE  311  <=> ILE  299  - LEU  306 )                          
  59: s001-A eepd-A   312 - 315 <=>  309 - 312   (HIS  312  - ASN  315  <=> HIS  309  - ILE  312 )                          
  59: s001-A eepd-A   316 - 340 <=>  314 - 338   (TYR  316  - ILE  340  <=> ARG  314  - ALA  338 )                          
  59: s001-A eepd-A   341 - 370 <=>  340 - 369   (TYR  341  - HIS  370  <=> GLY  340  - VAL  369 )                          
  60: s001-A eioz-A     3 -   6 <=>    1 -   4   (GLU    3  - LEU    6  <=> MET    1  - SER    4 )                          
  60: s001-A eioz-A     8 -  12 <=>    5 -   9   (ASN    8  - ARG   12  <=> VAL    5  - THR    9 )                          
  60: s001-A eioz-A    13 -  32 <=>   12 -  31   (GLN   13  - TYR   32  <=> TYR   12  - GLY   31 )                          
  60: s001-A eioz-A    37 -  42 <=>   39 -  44   (GLN   37  - SER   42  <=> GLU   39  - ARG   44 )                          
  60: s001-A eioz-A    43 -  68 <=>   47 -  72   (GLY   43  - PHE   68  <=> SER   47  - LEU   72 )                          
  60: s001-A eioz-A    69 - 114 <=>   75 - 120   (HIS   69  - LEU  114  <=> GLY   75  - LYS  120 )                          
  60: s001-A eioz-A   115 - 118 <=>  122 - 125   (MET  115  - HIS  118  <=> CYS  122  - ASN  125 )                          
  60: s001-A eioz-A   120 - 150 <=>  126 - 156   (ASN  120  - HIS  150  <=> GLN  126  - SER  156 )                          
  60: s001-A eioz-A   151 - 154 <=>  158 - 161   (SER  151  - ALA  154  <=> ALA  158  - ASN  161 )                          
  60: s001-A eioz-A   156 - 162 <=>  177 - 183   (ASP  156  - VAL  162  <=> ASN  177  - ARG  183 )                          
  60: s001-A eioz-A   163 - 206 <=>  200 - 243   (ILE  163  - MET  206  <=> ILE  200  - PRO  243 )                          
  60: s001-A eioz-A   227 - 269 <=>  245 - 287   (LEU  227  - SER  269  <=> ALA  245  - VAL  287 )                          
  60: s001-A eioz-A   270 - 273 <=>  290 - 293   (LEU  270  - LYS  273  <=> TYR  290  - PHE  293 )                          
  60: s001-A eioz-A   274 - 303 <=>  302 - 331   (ASP  274  - ARG  303  <=> GLU  302  - LYS  331 )                          
  60: s001-A eioz-A   304 - 314 <=>  333 - 343   (ILE  304  - THR  314  <=> ILE  333  - SER  343 )                          
  60: s001-A eioz-A   320 - 340 <=>  345 - 365   (THR  320  - ILE  340  <=> TRP  345  - GLY  365 )                          
  60: s001-A eioz-A   341 - 371 <=>  367 - 397   (TYR  341  - ILE  371  <=> GLY  367  - ALA  397 )                          
  61: s001-A ehu2-A     3 -   6 <=>    4 -   7   (GLU    3  - LEU    6  <=> SER    4  - LYS    7 )                          
  61: s001-A ehu2-A     9 -  12 <=>    9 -  12   (ARG    9  - ARG   12  <=> THR    9  - THR   12 )                          
  61: s001-A ehu2-A    13 -  32 <=>   15 -  34   (GLN   13  - TYR   32  <=> HIS   15  - GLY   34 )                          
  61: s001-A ehu2-A    35 -  38 <=>   38 -  41   (LYS   35  - CYS   38  <=> SER   38  - PRO   41 )                          
  61: s001-A ehu2-A    39 -  42 <=>   44 -  47   (PHE   39  - SER   42  <=> VAL   44  - ARG   47 )                          
  61: s001-A ehu2-A    43 -  68 <=>   50 -  75   (GLY   43  - PHE   68  <=> SER   50  - PHE   75 )                          
  61: s001-A ehu2-A    69 -  74 <=>   77 -  82   (HIS   69  - VAL   74  <=> HIS   77  - TYR   82 )                          
  61: s001-A ehu2-A    75 - 114 <=>   84 - 123   (TRP   75  - LEU  114  <=> ILE   84  - GLU  123 )                          
  61: s001-A ehu2-A   115 - 118 <=>  125 - 128   (MET  115  - HIS  118  <=> GLU  125  - CYS  128 )                          
  61: s001-A ehu2-A   120 - 150 <=>  129 - 159   (ASN  120  - HIS  150  <=> SER  129  - SER  159 )                          
  61: s001-A ehu2-A   151 - 154 <=>  161 - 164   (SER  151  - ALA  154  <=> LEU  161  - ASN  164 )                          
  61: s001-A ehu2-A   156 - 162 <=>  180 - 186   (ASP  156  - VAL  162  <=> ASN  180  - ARG  186 )                          
  61: s001-A ehu2-A   163 - 206 <=>  203 - 246   (ILE  163  - MET  206  <=> ILE  203  - GLN  246 )                          
  61: s001-A ehu2-A   227 - 269 <=>  248 - 290   (LEU  227  - SER  269  <=> PRO  248  - VAL  290 )                          
  61: s001-A ehu2-A   270 - 273 <=>  293 - 296   (LEU  270  - LYS  273  <=> TYR  293  - PHE  296 )                          
  61: s001-A ehu2-A   274 - 303 <=>  305 - 334   (ASP  274  - ARG  303  <=> GLU  305  - LYS  334 )                          
  61: s001-A ehu2-A   304 - 314 <=>  336 - 346   (ILE  304  - THR  314  <=> ILE  336  - GLU  346 )                          
  61: s001-A ehu2-A   320 - 340 <=>  348 - 368   (THR  320  - ILE  340  <=> TRP  348  - GLY  368 )                          
  61: s001-A ehu2-A   341 - 371 <=>  370 - 400   (TYR  341  - ILE  371  <=> GLY  370  - SER  400 )                          
  62: s001-A ejc1-A     5 -   8 <=>   47 -  50   (ASN    5  - ASN    8  <=> PHE   47  - ASP   50 )                          
  62: s001-A ejc1-A    12 -  32 <=>   54 -  74   (ARG   12  - TYR   32  <=> HIS   54  - GLY   74 )                          
  62: s001-A ejc1-A    33 -  36 <=>   76 -  79   (ASN   33  - ALA   36  <=> SER   76  - THR   79 )                          
  62: s001-A ejc1-A    37 -  42 <=>   81 -  86   (GLN   37  - SER   42  <=> ARG   81  - ASN   86 )                          
  62: s001-A ejc1-A    43 -  68 <=>   89 - 114   (GLY   43  - PHE   68  <=> SER   89  - ALA  114 )                          
  62: s001-A ejc1-A    69 -  72 <=>  116 - 119   (HIS   69  - GLN   72  <=> SER  116  - ASP  119 )                          
  62: s001-A ejc1-A    73 - 112 <=>  121 - 160   (ALA   73  - VAL  112  <=> ARG  121  - LEU  160 )                          
  62: s001-A ejc1-A   116 - 119 <=>  161 - 164   (ALA  116  - PRO  119  <=> PRO  161  - THR  164 )                          
  62: s001-A ejc1-A   122 - 148 <=>  169 - 195   (PHE  122  - SER  148  <=> ARG  169  - ILE  195 )                          
  62: s001-A ejc1-A   149 - 152 <=>  197 - 200   (ASN  149  - ALA  152  <=> SER  197  - TYR  200 )                          
  62: s001-A ejc1-A   153 - 156 <=>  213 - 216   (GLU  153  - ASP  156  <=> SER  213  - LEU  216 )                          
  62: s001-A ejc1-A   157 - 206 <=>  230 - 279   (SER  157  - MET  206  <=> ASN  230  - PRO  279 )                          
  62: s001-A ejc1-A   227 - 264 <=>  281 - 318   (LEU  227  - LEU  264  <=> PRO  281  - LEU  318 )                          
  62: s001-A ejc1-A   265 - 269 <=>  320 - 324   (LEU  265  - SER  269  <=> PHE  320  - GLN  324 )                          
  62: s001-A ejc1-A   270 - 273 <=>  326 - 329   (LEU  270  - LYS  273  <=> LEU  326  - ILE  329 )                          
  62: s001-A ejc1-A   274 - 303 <=>  338 - 367   (ASP  274  - ARG  303  <=> ALA  338  - ARG  367 )                          
  62: s001-A ejc1-A   304 - 314 <=>  369 - 379   (ILE  304  - THR  314  <=> PRO  369  - LYS  379 )                          
  62: s001-A ejc1-A   320 - 340 <=>  381 - 401   (THR  320  - ILE  340  <=> TYR  381  - GLY  401 )                          
  62: s001-A ejc1-A   341 - 345 <=>  403 - 407   (TYR  341  - LEU  345  <=> LYS  403  - VAL  407 )                          
  62: s001-A ejc1-A   346 - 362 <=>  411 - 427   (ASP  346  - PHE  362  <=> LEU  411  - ILE  427 )                          
  62: s001-A ejc1-A   366 - 371 <=>  430 - 435   (LEU  366  - ILE  371  <=> HIS  430  - THR  435 )                          
  63: s001-A ek3z-A     1 -   4 <=>    2 -   5   (MET    1  - VAL    4  <=> ALA    2  - THR    5 )                          
  63: s001-A ek3z-A     9 -  13 <=>    7 -  11   (ARG    9  - GLN   13  <=> ASP    7  - ARG   11 )                          
  63: s001-A ek3z-A    14 -  32 <=>   64 -  82   (PHE   14  - TYR   32  <=> ALA   64  - LYS   82 )                          
  63: s001-A ek3z-A    33 -  36 <=>   84 -  87   (ASN   33  - ALA   36  <=> SER   84  - PHE   87 )                          
  63: s001-A ek3z-A    37 -  42 <=>   89 -  94   (GLN   37  - SER   42  <=> GLU   89  - THR   94 )                          
  63: s001-A ek3z-A    43 -  68 <=>   97 - 122   (GLY   43  - PHE   68  <=> SER   97  - THR  122 )                          
  63: s001-A ek3z-A    69 - 112 <=>  125 - 168   (HIS   69  - VAL  112  <=> SER  125  - LEU  168 )                          
  63: s001-A ek3z-A   115 - 120 <=>  169 - 174   (MET  115  - ASN  120  <=> PRO  169  - PRO  174 )                          
  63: s001-A ek3z-A   121 - 149 <=>  176 - 204   (LEU  121  - ASN  149  <=> GLU  176  - LEU  204 )                          
  63: s001-A ek3z-A   150 - 153 <=>  206 - 209   (HIS  150  - GLU  153  <=> MET  206  - TYR  209 )                          
  63: s001-A ek3z-A   154 - 157 <=>  224 - 227   (ALA  154  - SER  157  <=> PHE  224  - LEU  227 )                          
  63: s001-A ek3z-A   158 - 206 <=>  241 - 289   (PHE  158  - MET  206  <=> PHE  241  - PRO  289 )                          
  63: s001-A ek3z-A   227 - 264 <=>  291 - 328   (LEU  227  - LEU  264  <=> THR  291  - LEU  328 )                          
  63: s001-A ek3z-A   265 - 269 <=>  330 - 334   (LEU  265  - SER  269  <=> PHE  330  - LYS  334 )                          
  63: s001-A ek3z-A   270 - 273 <=>  336 - 339   (LEU  270  - LYS  273  <=> LEU  336  - MET  339 )                          
  63: s001-A ek3z-A   274 - 303 <=>  348 - 377   (ASP  274  - ARG  303  <=> ALA  348  - LYS  377 )                          
  63: s001-A ek3z-A   304 - 314 <=>  379 - 389   (ILE  304  - THR  314  <=> PRO  379  - GLU  389 )                          
  63: s001-A ek3z-A   320 - 340 <=>  391 - 411   (THR  320  - ILE  340  <=> TRP  391  - GLY  411 )                          
  63: s001-A ek3z-A   341 - 371 <=>  413 - 443   (TYR  341  - ILE  371  <=> LYS  413  - GLU  443 )                          
  64: s001-A eiwv-A     4 -   8 <=>   70 -  74   (VAL    4  - ASN    8  <=> ALA   70  - ASP   74 )                          
  64: s001-A eiwv-A    12 -  32 <=>   78 -  98   (ARG   12  - TYR   32  <=> HIS   78  - GLY   98 )                          
  64: s001-A eiwv-A    33 -  36 <=>  100 - 103   (ASN   33  - ALA   36  <=> THR  100  - HIS  103 )                          
  64: s001-A eiwv-A    37 -  42 <=>  105 - 110   (GLN   37  - SER   42  <=> SER  105  - SER  110 )                          
  64: s001-A eiwv-A    43 -  68 <=>  113 - 138   (GLY   43  - PHE   68  <=> ASN  113  - LEU  138 )                          
  64: s001-A eiwv-A    69 -  72 <=>  140 - 143   (HIS   69  - GLN   72  <=> ASN  140  - SER  143 )                          
  64: s001-A eiwv-A    73 - 112 <=>  145 - 184   (ALA   73  - VAL  112  <=> ASN  145  - LEU  184 )                          
  64: s001-A eiwv-A   115 - 120 <=>  185 - 190   (MET  115  - ASN  120  <=> PRO  185  - GLN  190 )                          
  64: s001-A eiwv-A   121 - 124 <=>  192 - 195   (LEU  121  - LEU  124  <=> THR  192  - LYS  195 )                          
  64: s001-A eiwv-A   126 - 130 <=>  196 - 200   (HIS  126  - LEU  130  <=> MET  196  - ILE  200 )                          
  64: s001-A eiwv-A   131 - 148 <=>  202 - 219   (LEU  131  - SER  148  <=> MET  202  - MET  219 )                          
  64: s001-A eiwv-A   149 - 152 <=>  221 - 224   (ASN  149  - ALA  152  <=> SER  221  - ASN  224 )                          
  64: s001-A eiwv-A   153 - 156 <=>  238 - 241   (GLU  153  - ASP  156  <=> ASN  238  - LEU  241 )                          
  64: s001-A eiwv-A   157 - 206 <=>  255 - 304   (SER  157  - MET  206  <=> THR  255  - ASN  304 )                          
  64: s001-A eiwv-A   227 - 264 <=>  306 - 343   (LEU  227  - LEU  264  <=> ALA  306  - LEU  343 )                          
  64: s001-A eiwv-A   265 - 269 <=>  345 - 349   (LEU  265  - SER  269  <=> PHE  345  - GLN  349 )                          
  64: s001-A eiwv-A   270 - 273 <=>  351 - 354   (LEU  270  - LYS  273  <=> LEU  351  - LEU  354 )                          
  64: s001-A eiwv-A   274 - 303 <=>  363 - 392   (ASP  274  - ARG  303  <=> ALA  363  - ARG  392 )                          
  64: s001-A eiwv-A   304 - 314 <=>  394 - 404   (ILE  304  - THR  314  <=> THR  394  - GLU  404 )                          
  64: s001-A eiwv-A   320 - 340 <=>  406 - 426   (THR  320  - ILE  340  <=> TRP  406  - GLY  426 )                          
  64: s001-A eiwv-A   341 - 345 <=>  428 - 432   (TYR  341  - LEU  345  <=> LYS  428  - LEU  432 )                          
  64: s001-A eiwv-A   346 - 359 <=>  436 - 449   (ASP  346  - PHE  359  <=> LEU  436  - LEU  449 )                          
  64: s001-A eiwv-A   366 - 369 <=>  455 - 458   (LEU  366  - LEU  369  <=> HIS  455  - ASN  458 )                          
  65: s001-A emye-A     9 -  35 <=>   51 -  77   (ARG    9  - LYS   35  <=> HIS   51  - SER   77 )                          
  65: s001-A emye-A    37 -  69 <=>   80 - 112   (GLN   37  - HIS   69  <=> GLU   80  - THR  112 )                          
  65: s001-A emye-A    70 - 115 <=>  127 - 172   (ASN   70  - MET  115  <=> ASN  127  - GLN  172 )                          
  65: s001-A emye-A   117 - 124 <=>  173 - 180   (ARG  117  - LEU  124  <=> PHE  173  - ASN  180 )                          
  65: s001-A emye-A   130 - 150 <=>  181 - 201   (LEU  130  - HIS  150  <=> PHE  181  - LEU  201 )                          
  65: s001-A emye-A   151 - 154 <=>  203 - 206   (SER  151  - ALA  154  <=> ILE  203  - VAL  206 )                          
  65: s001-A emye-A   156 - 203 <=>  210 - 257   (ASP  156  - SER  203  <=> ILE  210  - THR  257 )                          
  65: s001-A emye-A   204 - 212 <=>  259 - 267   (ASN  204  - HIS  212  <=> GLY  259  - GLY  267 )                          
  65: s001-A emye-A   214 - 217 <=>  279 - 282   (VAL  214  - SER  217  <=> ASN  279  - VAL  282 )                          
  65: s001-A emye-A   220 - 269 <=>  283 - 332   (PHE  220  - SER  269  <=> ASN  283  - THR  332 )                          
  65: s001-A emye-A   270 - 273 <=>  334 - 337   (LEU  270  - LYS  273  <=> CYS  334  - LEU  337 )                          
  65: s001-A emye-A   274 - 303 <=>  352 - 381   (ASP  274  - ARG  303  <=> LEU  352  - ASN  381 )                          
  65: s001-A emye-A   304 - 312 <=>  383 - 391   (ILE  304  - HIS  312  <=> THR  383  - TYR  391 )                          
  65: s001-A emye-A   316 - 340 <=>  393 - 417   (TYR  316  - ILE  340  <=> LYS  393  - ALA  417 )                          
  65: s001-A emye-A   341 - 371 <=>  419 - 449   (TYR  341  - ILE  371  <=> GLY  419  - GLU  449 )                          
  66: s001-A ec06-A     9 -  26 <=>   11 -  28   (ARG    9  - GLY   26  <=> GLU   11  - GLY   28 )                          
  66: s001-A ec06-A    28 -  31 <=>   29 -  32   (ALA   28  - VAL   31  <=> ILE   29  - TRP   32 )                          
  66: s001-A ec06-A    39 -  47 <=>   33 -  41   (PHE   39  - PHE   47  <=> SER   33  - PRO   41 )                          
  66: s001-A ec06-A    48 -  70 <=>   43 -  65   (TYR   48  - ASN   70  <=> LEU   43  - TYR   65 )                          
  66: s001-A ec06-A    71 - 118 <=>   72 - 119   (LEU   71  - HIS  118  <=> LEU   72  - ASP  119 )                          
  66: s001-A ec06-A   119 - 151 <=>  121 - 153   (PRO  119  - SER  151  <=> ARG  121  - PRO  153 )                          
  66: s001-A ec06-A   152 - 155 <=>  168 - 171   (ALA  152  - TYR  155  <=> HIS  168  - LEU  171 )                          
  66: s001-A ec06-A   156 - 201 <=>  187 - 232   (ASP  156  - ARG  201  <=> TYR  187  - HIS  232 )                          
  66: s001-A ec06-A   204 - 207 <=>  233 - 236   (ASN  204  - ASP  207  <=> LEU  233  - VAL  236 )                          
  66: s001-A ec06-A   224 - 264 <=>  238 - 278   (VAL  224  - LEU  264  <=> GLY  238  - ALA  278 )                          
  66: s001-A ec06-A   265 - 269 <=>  280 - 284   (LEU  265  - SER  269  <=> GLN  280  - ILE  284 )                          
  66: s001-A ec06-A   270 - 273 <=>  287 - 290   (LEU  270  - LYS  273  <=> GLN  287  - ASP  290 )                          
  66: s001-A ec06-A   274 - 303 <=>  297 - 326   (ASP  274  - ARG  303  <=> SER  297  - LEU  326 )                          
  66: s001-A ec06-A   304 - 315 <=>  328 - 339   (ILE  304  - ASN  315  <=> PHE  328  - ASP  339 )                          
  66: s001-A ec06-A   317 - 332 <=>  341 - 356   (HIS  317  - ILE  332  <=> SER  341  - GLN  356 )                          
  66: s001-A ec06-A   334 - 369 <=>  357 - 392   (GLU  334  - LEU  369  <=> ARG  357  - ALA  392 )                          
  67: s001-A emlt-A     3 -  31 <=>    3 -  31   (GLU    3  - VAL   31  <=> THR    3  - SER   31 )                          
  67: s001-A emlt-A    40 -  43 <=>   32 -  35   (ARG   40  - GLY   43  <=> PRO   32  - LYS   35 )                          
  67: s001-A emlt-A    46 -  69 <=>   36 -  59   (ARG   46  - HIS   69  <=> PHE   36  - LEU   59 )                          
  67: s001-A emlt-A    70 - 113 <=>   67 - 110   (ASN   70  - ASN  113  <=> VAL   67  - GLU  110 )                          
  67: s001-A emlt-A   115 - 118 <=>  111 - 114   (MET  115  - HIS  118  <=> THR  111  - ASP  114 )                          
  67: s001-A emlt-A   119 - 151 <=>  117 - 149   (PRO  119  - SER  151  <=> HIS  117  - PRO  149 )                          
  67: s001-A emlt-A   152 - 155 <=>  158 - 161   (ALA  152  - TYR  155  <=> THR  158  - THR  161 )                          
  67: s001-A emlt-A   156 - 213 <=>  178 - 235   (ASP  156  - SER  213  <=> TYR  178  - ARG  235 )                          
  67: s001-A emlt-A   214 - 217 <=>  237 - 240   (VAL  214  - SER  217  <=> LEU  237  - VAL  240 )                          
  67: s001-A emlt-A   218 - 221 <=>  242 - 245   (GLY  218  - MET  221  <=> ALA  242  - ASP  245 )                          
  67: s001-A emlt-A   223 - 265 <=>  246 - 288   (LEU  223  - LEU  265  <=> GLY  246  - LEU  288 )                          
  67: s001-A emlt-A   266 - 269 <=>  290 - 293   (PRO  266  - SER  269  <=> MET  290  - SER  293 )                          
  67: s001-A emlt-A   270 - 273 <=>  295 - 298   (LEU  270  - LYS  273  <=> CYS  295  - LEU  298 )                          
  67: s001-A emlt-A   274 - 303 <=>  302 - 331   (ASP  274  - ARG  303  <=> HIS  302  - ASP  331 )                          
  67: s001-A emlt-A   304 - 313 <=>  334 - 343   (ILE  304  - LEU  313  <=> TYR  334  - TYR  343 )                          
  67: s001-A emlt-A   315 - 333 <=>  344 - 362   (ASN  315  - TRP  333  <=> GLU  344  - TYR  362 )                          
  67: s001-A emlt-A   335 - 339 <=>  363 - 367   (ARG  335  - THR  339  <=> PRO  363  - GLN  367 )                          
  67: s001-A emlt-A   340 - 368 <=>  369 - 397   (ILE  340  - TYR  368  <=> LEU  369  - ALA  397 )                          
  68: s001-A ejx9-A     3 -   8 <=>    5 -  10   (GLU    3  - ASN    8  <=> GLU    5  - ASN   10 )                          
  68: s001-A ejx9-A    11 -  28 <=>   11 -  28   (THR   11  - ALA   28  <=> THR   11  - MET   28 )                          
  68: s001-A ejx9-A    30 -  33 <=>   29 -  32   (PHE   30  - ASN   33  <=> ARG   29  - GLY   32 )                          
  68: s001-A ejx9-A    42 -  55 <=>   35 -  48   (SER   42  - PHE   55  <=> SER   35  - VAL   48 )                          
  68: s001-A ejx9-A    56 -  70 <=>   50 -  64   (LEU   56  - ASN   70  <=> THR   50  - THR   64 )                          
  68: s001-A ejx9-A    71 - 118 <=>   70 - 117   (LEU   71  - HIS  118  <=> LEU   70  - PRO  117 )                          
  68: s001-A ejx9-A   119 - 123 <=>  120 - 124   (PRO  119  - ARG  123  <=> ILE  120  - ARG  124 )                          
  68: s001-A ejx9-A   125 - 129 <=>  125 - 129   (LYS  125  - LEU  129  <=> LYS  125  - ILE  129 )                          
  68: s001-A ejx9-A   130 - 151 <=>  131 - 152   (LEU  130  - SER  151  <=> GLN  131  - VAL  152 )                          
  68: s001-A ejx9-A   152 - 155 <=>  157 - 160   (ALA  152  - TYR  155  <=> ASP  157  - LEU  160 )                          
  68: s001-A ejx9-A   156 - 205 <=>  177 - 226   (ASP  156  - ASP  205  <=> TYR  177  - ARG  226 )                          
  68: s001-A ejx9-A   208 - 211 <=>  227 - 230   (LYS  208  - LEU  211  <=> THR  227  - SER  230 )                          
  68: s001-A ejx9-A   213 - 216 <=>  231 - 234   (SER  213  - GLU  216  <=> ASN  231  - GLN  234 )                          
  68: s001-A ejx9-A   219 - 271 <=>  235 - 287   (GLN  219  - THR  271  <=> THR  235  - ALA  287 )                          
  68: s001-A ejx9-A   274 - 303 <=>  302 - 331   (ASP  274  - ARG  303  <=> MET  302  - GLU  331 )                          
  68: s001-A ejx9-A   304 - 313 <=>  334 - 343   (ILE  304  - LEU  313  <=> CYS  334  - ILE  343 )                          
  68: s001-A ejx9-A   315 - 332 <=>  344 - 361   (ASN  315  - ILE  332  <=> GLU  344  - GLN  361 )                          
  68: s001-A ejx9-A   334 - 339 <=>  362 - 367   (GLU  334  - THR  339  <=> ARG  362  - TYR  367 )                          
  68: s001-A ejx9-A   340 - 368 <=>  369 - 397   (ILE  340  - TYR  368  <=> GLY  369  - LYS  397 )                          
  69: s001-A efb7-A     3 -   6 <=>    6 -   9   (GLU    3  - LEU    6  <=> ASP    6  - ALA    9 )                          
  69: s001-A efb7-A     9 -  31 <=>   10 -  32   (ARG    9  - VAL   31  <=> ARG   10  - ALA   32 )                          
  69: s001-A efb7-A    40 -  43 <=>   33 -  36   (ARG   40  - GLY   43  <=> HIS   33  - THR   36 )                          
  69: s001-A efb7-A    44 -  71 <=>   40 -  67   (PHE   44  - LEU   71  <=> LYS   40  - TYR   67 )                          
  69: s001-A efb7-A    72 - 110 <=>   80 - 118   (GLN   72  - ARG  110  <=> ILE   80  - PRO  118 )                          
  69: s001-A efb7-A   117 - 120 <=>  122 - 125   (ARG  117  - ASN  120  <=> ALA  122  - MET  125 )                          
  69: s001-A efb7-A   121 - 147 <=>  128 - 154   (LEU  121  - ILE  147  <=> LYS  128  - PHE  154 )                          
  69: s001-A efb7-A   148 - 151 <=>  156 - 159   (SER  148  - SER  151  <=> PHE  156  - ALA  159 )                          
  69: s001-A efb7-A   152 - 155 <=>  175 - 178   (ALA  152  - TYR  155  <=> ASP  175  - PHE  178 )                          
  69: s001-A efb7-A   156 - 201 <=>  195 - 240   (ASP  156  - ARG  201  <=> TYR  195  - ASP  240 )                          
  69: s001-A efb7-A   204 - 207 <=>  241 - 244   (ASN  204  - ASP  207  <=> HIS  241  - ASN  244 )                          
  69: s001-A efb7-A   223 - 264 <=>  247 - 288   (LEU  223  - LEU  264  <=> GLU  247  - SER  288 )                          
  69: s001-A efb7-A   265 - 273 <=>  290 - 298   (LEU  265  - LYS  273  <=> GLN  290  - VAL  298 )                          
  69: s001-A efb7-A   274 - 303 <=>  306 - 335   (ASP  274  - ARG  303  <=> ILE  306  - LEU  335 )                          
  69: s001-A efb7-A   304 - 332 <=>  337 - 365   (ILE  304  - ILE  332  <=> VAL  337  - GLN  365 )                          
  69: s001-A efb7-A   334 - 345 <=>  366 - 377   (GLU  334  - LEU  345  <=> LYS  366  - PRO  377 )                          
  69: s001-A efb7-A   346 - 371 <=>  379 - 404   (ASP  346  - ILE  371  <=> SER  379  - ASN  404 )                          
  70: s001-A ejdt-A    12 -  30 <=>   11 -  29   (ARG   12  - PHE   30  <=> MET   11  - VAL   29 )                          
  70: s001-A ejdt-A    45 -  70 <=>   30 -  55   (LEU   45  - ASN   70  <=> HIS   30  - SER   55 )                          
  70: s001-A ejdt-A    71 - 118 <=>   62 - 109   (LEU   71  - HIS  118  <=> ILE   62  - PRO  109 )                          
  70: s001-A ejdt-A   119 - 151 <=>  112 - 144   (PRO  119  - SER  151  <=> ASN  112  - PRO  144 )                          
  70: s001-A ejdt-A   152 - 155 <=>  149 - 152   (ALA  152  - TYR  155  <=> GLU  149  - LEU  152 )                          
  70: s001-A ejdt-A   156 - 201 <=>  171 - 216   (ASP  156  - ARG  201  <=> TYR  171  - SER  216 )                          
  70: s001-A ejdt-A   203 - 206 <=>  217 - 220   (SER  203  - MET  206  <=> LEU  217  - LEU  220 )                          
  70: s001-A ejdt-A   223 - 264 <=>  221 - 262   (LEU  223  - LEU  264  <=> LYS  221  - GLY  262 )                          
  70: s001-A ejdt-A   265 - 273 <=>  264 - 272   (LEU  265  - LYS  273  <=> MET  264  - LEU  272 )                          
  70: s001-A ejdt-A   274 - 303 <=>  281 - 310   (ASP  274  - ARG  303  <=> THR  281  - PHE  310 )                          
  70: s001-A ejdt-A   304 - 332 <=>  312 - 340   (ILE  304  - ILE  332  <=> ILE  312  - GLN  340 )                          
  70: s001-A ejdt-A   334 - 340 <=>  341 - 347   (GLU  334  - ILE  340  <=> LYS  341  - VAL  347 )                          
  70: s001-A ejdt-A   341 - 369 <=>  349 - 377   (TYR  341  - LEU  369  <=> GLY  349  - GLY  377 )                          
  71: s001-A efqn-A     1 -   4 <=>   18 -  21   (MET    1  - VAL    4  <=> ARG   18  - GLN   21 )                          
  71: s001-A efqn-A     5 -  44 <=>   27 -  66   (ASN    5  - PHE   44  <=> VAL   27  - TYR   66 )                          
  71: s001-A efqn-A    47 -  71 <=>   72 -  96   (PHE   47  - LEU   71  <=> LYS   72  - ILE   96 )                          
  71: s001-A efqn-A    72 -  75 <=>  112 - 115   (GLN   72  - TRP   75  <=> LEU  112  - LEU  115 )                          
  71: s001-A efqn-A    76 -  93 <=>  117 - 134   (PRO   76  - LEU   93  <=> VAL  117  - LEU  134 )                          
  71: s001-A efqn-A    94 - 117 <=>  137 - 160   (GLU   94  - ARG  117  <=> ASP  137  - GLY  160 )                          
  71: s001-A efqn-A   120 - 123 <=>  161 - 164   (ASN  120  - ARG  123  <=> MET  161  - LYS  164 )                          
  71: s001-A efqn-A   125 - 149 <=>  165 - 189   (LYS  125  - ASN  149  <=> CYS  165  - TYR  189 )                          
  71: s001-A efqn-A   161 - 210 <=>  191 - 240   (SER  161  - ARG  210  <=> PRO  191  - LEU  240 )                          
  71: s001-A efqn-A   222 - 261 <=>  241 - 280   (VAL  222  - ILE  261  <=> ASP  241  - LEU  280 )                          
  71: s001-A efqn-A   263 - 266 <=>  281 - 284   (GLY  263  - PRO  266  <=> MET  281  - THR  284 )                          
  71: s001-A efqn-A   267 - 271 <=>  286 - 290   (PHE  267  - THR  271  <=> ILE  286  - GLU  290 )                          
  71: s001-A efqn-A   272 - 275 <=>  293 - 296   (ALA  272  - GLN  275  <=> ILE  293  - SER  296 )                          
  71: s001-A efqn-A   276 - 303 <=>  313 - 340   (ASN  276  - ARG  303  <=> GLY  313  - VAL  340 )                          
  71: s001-A efqn-A   304 - 308 <=>  342 - 346   (ILE  304  - LEU  308  <=> LEU  342  - PHE  346 )                          
  71: s001-A efqn-A   309 - 312 <=>  348 - 351   (CYS  309  - HIS  312  <=> ILE  348  - GLY  351 )                          
  71: s001-A efqn-A   313 - 316 <=>  354 - 357   (LEU  313  - TYR  316  <=> MET  354  - VAL  357 )                          
  71: s001-A efqn-A   321 - 330 <=>  371 - 380   (ALA  321  - GLN  330  <=> HIS  371  - LEU  380 )                          
  71: s001-A efqn-A   334 - 337 <=>  381 - 384   (GLU  334  - THR  337  <=> LYS  381  - GLU  384 )                          
  71: s001-A efqn-A   338 - 371 <=>  386 - 419   (VAL  338  - ILE  371  <=> MET  386  - THR  419 )                          
  72: s001-A edua-A     9 -  12 <=>    3 -   6   (ARG    9  - ARG   12  <=> GLU    3  - GLN    6 )                          
  72: s001-A edua-A    15 -  30 <=>    8 -  23   (LEU   15  - PHE   30  <=> ILE    8  - ASP   23 )                          
  72: s001-A edua-A    45 -  70 <=>   24 -  49   (LEU   45  - ASN   70  <=> LYS   24  - THR   49 )                          
  72: s001-A edua-A    71 - 114 <=>   56 -  99   (LEU   71  - LEU  114  <=> ILE   56  - ASN   99 )                          
  72: s001-A edua-A   116 - 121 <=>  100 - 105   (ALA  116  - LEU  121  <=> LEU  100  - ILE  105 )                          
  72: s001-A edua-A   122 - 134 <=>  108 - 120   (PHE  122  - LEU  134  <=> ILE  108  - ALA  120 )                          
  72: s001-A edua-A   135 - 151 <=>  122 - 138   (GLN  135  - SER  151  <=> GLY  122  - PRO  138 )                          
  72: s001-A edua-A   152 - 155 <=>  143 - 146   (ALA  152  - TYR  155  <=> GLU  143  - LEU  146 )                          
  72: s001-A edua-A   156 - 206 <=>  163 - 213   (ASP  156  - MET  206  <=> TYR  163  - HIS  213 )                          
  72: s001-A edua-A   208 - 211 <=>  214 - 217   (LYS  208  - LEU  211  <=> PRO  214  - ASP  217 )                          
  72: s001-A edua-A   223 - 264 <=>  219 - 260   (LEU  223  - LEU  264  <=> ASP  219  - SER  260 )                          
  72: s001-A edua-A   265 - 273 <=>  262 - 270   (LEU  265  - LYS  273  <=> LEU  262  - LEU  270 )                          
  72: s001-A edua-A   274 - 303 <=>  279 - 308   (ASP  274  - ARG  303  <=> LEU  279  - LEU  308 )                          
  72: s001-A edua-A   304 - 332 <=>  310 - 338   (ILE  304  - ILE  332  <=> VAL  310  - GLN  338 )                          
  72: s001-A edua-A   334 - 340 <=>  339 - 345   (GLU  334  - ILE  340  <=> ARG  339  - LEU  345 )                          
  72: s001-A edua-A   341 - 369 <=>  347 - 375   (TYR  341  - LEU  369  <=> ASN  347  - GLY  375 )                          
  73: s001-A em1q-A     9 -  18 <=>   10 -  19   (ARG    9  - ILE   18  <=> TYR   10  - VAL   19 )                          
  73: s001-A em1q-A    19 -  30 <=>   21 -  32   (VAL   19  - PHE   30  <=> ARG   21  - GLY   32 )                          
  73: s001-A em1q-A    41 -  44 <=>   33 -  36   (GLN   41  - PHE   44  <=> LYS   33  - SER   36 )                          
  73: s001-A em1q-A    47 -  66 <=>   37 -  56   (PHE   47  - LYS   66  <=> TRP   37  - ALA   56 )                          
  73: s001-A em1q-A    67 -  71 <=>   58 -  62   (MET   67  - LEU   71  <=> PHE   58  - TRP   62 )                          
  73: s001-A em1q-A    72 - 114 <=>   73 - 115   (GLN   72  - LEU  114  <=> MET   73  - LYS  115 )                          
  73: s001-A em1q-A   116 - 121 <=>  116 - 121   (ALA  116  - LEU  121  <=> ARG  116  - ARG  121 )                          
  73: s001-A em1q-A   122 - 130 <=>  124 - 132   (PHE  122  - LEU  130  <=> ALA  124  - VAL  132 )                          
  73: s001-A em1q-A   131 - 155 <=>  134 - 158   (LEU  131  - TYR  155  <=> ARG  134  - MET  158 )                          
  73: s001-A em1q-A   157 - 175 <=>  186 - 204   (SER  157  - LEU  175  <=> PHE  186  - PHE  204 )                          
  73: s001-A em1q-A   176 - 204 <=>  206 - 234   (LEU  176  - ASN  204  <=> GLY  206  - LYS  234 )                          
  73: s001-A em1q-A   207 - 210 <=>  235 - 238   (ASP  207  - ARG  210  <=> PRO  235  - ASP  238 )                          
  73: s001-A em1q-A   220 - 264 <=>  240 - 284   (PHE  220  - LEU  264  <=> SER  240  - SER  284 )                          
  73: s001-A em1q-A   265 - 273 <=>  286 - 294   (LEU  265  - LYS  273  <=> VAL  286  - ILE  294 )                          
  73: s001-A em1q-A   274 - 303 <=>  302 - 331   (ASP  274  - ARG  303  <=> ILE  302  - LEU  331 )                          
  73: s001-A em1q-A   304 - 332 <=>  333 - 361   (ILE  304  - ILE  332  <=> LEU  333  - GLN  361 )                          
  73: s001-A em1q-A   334 - 368 <=>  362 - 396   (GLU  334  - TYR  368  <=> ARG  362  - LEU  396 )                          
  74: s001-A emga-A     9 -  14 <=>    6 -  11   (ARG    9  - PHE   14  <=> GLY    6  - ALA   11 )                          
  74: s001-A emga-A    15 -  30 <=>   13 -  28   (LEU   15  - PHE   30  <=> LEU   13  - PHE   28 )                          
  74: s001-A emga-A    42 -  45 <=>   29 -  32   (SER   42  - LEU   45  <=> GLY   29  - LEU   32 )                          
  74: s001-A emga-A    47 -  70 <=>   33 -  56   (PHE   47  - ASN   70  <=> PHE   33  - PHE   56 )                          
  74: s001-A emga-A    73 -  95 <=>   74 -  96   (ALA   73  - SER   95  <=> ASP   74  - ASN   96 )                          
  74: s001-A emga-A    97 - 115 <=>   97 - 115   (GLU   97  - MET  115  <=> CYS   97  - GLN  115 )                          
  74: s001-A emga-A   116 - 120 <=>  117 - 121   (ALA  116  - ASN  120  <=> GLY  117  - SER  121 )                          
  74: s001-A emga-A   123 - 141 <=>  122 - 140   (ARG  123  - LEU  141  <=> THR  122  - TRP  140 )                          
  74: s001-A emga-A   142 - 151 <=>  142 - 151   (ASN  142  - SER  151  <=> ILE  142  - ASN  151 )                          
  74: s001-A emga-A   161 - 212 <=>  152 - 203   (SER  161  - HIS  212  <=> ARG  152  - GLU  203 )                          
  74: s001-A emga-A   220 - 269 <=>  204 - 253   (PHE  220  - SER  269  <=> MET  204  - ALA  253 )                          
  74: s001-A emga-A   270 - 273 <=>  255 - 258   (LEU  270  - LYS  273  <=> PRO  255  - LEU  258 )                          
  74: s001-A emga-A   274 - 303 <=>  271 - 300   (ASP  274  - ARG  303  <=> GLN  271  - ARG  300 )                          
  74: s001-A emga-A   304 - 340 <=>  302 - 338   (ILE  304  - ILE  340  <=> PHE  302  - ALA  338 )                          
  74: s001-A emga-A   341 - 371 <=>  340 - 370   (TYR  341  - ILE  371  <=> GLY  340  - PHE  370 )                          
  75: s001-A elmc-A     3 -   8 <=>   10 -  15   (GLU    3  - ASN    8  <=> VAL   10  - PHE   15 )                          
  75: s001-A elmc-A    12 -  30 <=>   18 -  36   (ARG   12  - PHE   30  <=> ARG   18  - PRO   36 )                          
  75: s001-A elmc-A    42 -  56 <=>   43 -  57   (SER   42  - LEU   56  <=> TRP   43  - VAL   57 )                          
  75: s001-A elmc-A    57 -  71 <=>   59 -  73   (ALA   57  - LEU   71  <=> ILE   59  - PHE   73 )                          
  75: s001-A elmc-A    73 - 112 <=>   83 - 122   (ALA   73  - VAL  112  <=> THR   83  - CYS  122 )                          
  75: s001-A elmc-A   116 - 119 <=>  123 - 126   (ALA  116  - PRO  119  <=> THR  123  - GLU  126 )                          
  75: s001-A elmc-A   120 - 151 <=>  129 - 160   (ASN  120  - SER  151  <=> VAL  129  - ALA  160 )                          
  75: s001-A elmc-A   152 - 155 <=>  163 - 166   (ALA  152  - TYR  155  <=> ILE  163  - THR  166 )                          
  75: s001-A elmc-A   156 - 202 <=>  181 - 227   (ASP  156  - ILE  202  <=> PHE  181  - LEU  227 )                          
  75: s001-A elmc-A   206 - 210 <=>  228 - 232   (MET  206  - ARG  210  <=> ARG  228  - GLU  232 )                          
  75: s001-A elmc-A   223 - 264 <=>  234 - 275   (LEU  223  - LEU  264  <=> GLY  234  - GLY  275 )                          
  75: s001-A elmc-A   265 - 273 <=>  277 - 285   (LEU  265  - LYS  273  <=> LEU  277  - MET  285 )                          
  75: s001-A elmc-A   274 - 303 <=>  294 - 323   (ASP  274  - ARG  303  <=> ARG  294  - GLU  323 )                          
  75: s001-A elmc-A   304 - 313 <=>  326 - 335   (ILE  304  - LEU  313  <=> THR  326  - ILE  335 )                          
  75: s001-A elmc-A   315 - 332 <=>  336 - 353   (ASN  315  - ILE  332  <=> GLY  336  - GLN  353 )                          
  75: s001-A elmc-A   334 - 340 <=>  354 - 360   (GLU  334  - ILE  340  <=> GLN  354  - ALA  360 )                          
  75: s001-A elmc-A   341 - 367 <=>  362 - 388   (TYR  341  - GLU  367  <=> GLY  362  - MET  388 )                          
  75: s001-A elmc-A   368 - 371 <=>  390 - 393   (TYR  368  - ILE  371  <=> LEU  390  - LYS  393 )                          
  76: s001-A ejsu-A     2 -   5 <=>    2 -   5   (ARG    2  - ASN    5  <=> ALA    2  - ARG    5 )                          
  76: s001-A ejsu-A    11 -  31 <=>    8 -  28   (THR   11  - VAL   31  <=> SER    8  - ARG   28 )                          
  76: s001-A ejsu-A    42 -  56 <=>   33 -  47   (SER   42  - LEU   56  <=> LYS   33  - VAL   47 )                          
  76: s001-A ejsu-A    57 -  70 <=>   49 -  62   (ALA   57  - ASN   70  <=> LEU   49  - ASN   62 )                          
  76: s001-A ejsu-A    71 - 112 <=>   68 - 109   (LEU   71  - VAL  112  <=> ASP   68  - VAL  109 )                          
  76: s001-A ejsu-A   116 - 119 <=>  110 - 113   (ALA  116  - PRO  119  <=> VAL  110  - GLU  113 )                          
  76: s001-A ejsu-A   120 - 123 <=>  116 - 119   (ASN  120  - ARG  123  <=> SER  116  - GLY  119 )                          
  76: s001-A ejsu-A   125 - 142 <=>  120 - 137   (LYS  125  - ASN  142  <=> GLN  120  - MET  137 )                          
  76: s001-A ejsu-A   143 - 151 <=>  139 - 147   (THR  143  - SER  151  <=> CYS  139  - PHE  147 )                          
  76: s001-A ejsu-A   152 - 155 <=>  152 - 155   (ALA  152  - TYR  155  <=> GLU  152  - LEU  155 )                          
  76: s001-A ejsu-A   156 - 204 <=>  172 - 220   (ASP  156  - ASN  204  <=> TYR  172  - LEU  220 )                          
  76: s001-A ejsu-A   207 - 210 <=>  221 - 224   (ASP  207  - ARG  210  <=> ASP  221  - ARG  224 )                          
  76: s001-A ejsu-A   212 - 215 <=>  225 - 228   (HIS  212  - HIS  215  <=> ASP  225  - LYS  228 )                          
  76: s001-A ejsu-A   216 - 219 <=>  230 - 233   (GLU  216  - GLN  219  <=> LEU  230  - CYS  233 )                          
  76: s001-A ejsu-A   222 - 226 <=>  240 - 244   (VAL  222  - GLN  226  <=> ILE  240  - ALA  244 )                          
  76: s001-A ejsu-A   228 - 264 <=>  245 - 281   (GLN  228  - LEU  264  <=> GLY  245  - ALA  281 )                          
  76: s001-A ejsu-A   265 - 271 <=>  283 - 289   (LEU  265  - THR  271  <=> ASN  283  - ALA  289 )                          
  76: s001-A ejsu-A   274 - 302 <=>  301 - 329   (ASP  274  - SER  302  <=> ARG  301  - PHE  329 )                          
  76: s001-A ejsu-A   303 - 310 <=>  331 - 338   (ARG  303  - THR  310  <=> ARG  331  - SER  338 )                          
  76: s001-A ejsu-A   311 - 314 <=>  340 - 343   (PHE  311  - THR  314  <=> ASN  340  - THR  343 )                          
  76: s001-A ejsu-A   316 - 333 <=>  344 - 361   (TYR  316  - TRP  333  <=> GLN  344  - LYS  361 )                          
  76: s001-A ejsu-A   335 - 340 <=>  362 - 367   (ARG  335  - ILE  340  <=> LYS  362  - ALA  367 )                          
  76: s001-A ejsu-A   341 - 369 <=>  369 - 397   (TYR  341  - LEU  369  <=> GLY  369  - LYS  397 )                          
  77: s001-A efkv-A     9 -  33 <=>    1 -  25   (ARG    9  - ASN   33  <=> MET    1  - VAL   25 )                          
  77: s001-A efkv-A    42 -  67 <=>   29 -  54   (SER   42  - MET   67  <=> ARG   29  - PHE   54 )                          
  77: s001-A efkv-A    69 -  72 <=>   55 -  58   (HIS   69  - GLN   72  <=> THR   55  - ILE   58 )                          
  77: s001-A efkv-A    74 -  93 <=>   63 -  82   (VAL   74  - LEU   93  <=> LYS   63  - TYR   82 )                          
  77: s001-A efkv-A    94 - 112 <=>   87 - 105   (GLU   94  - VAL  112  <=> ASN   87  - LEU  105 )                          
  77: s001-A efkv-A   116 - 119 <=>  106 - 109   (ALA  116  - PRO  119  <=> LYS  106  - ALA  109 )                          
  77: s001-A efkv-A   120 - 123 <=>  112 - 115   (ASN  120  - ARG  123  <=> LEU  112  - LYS  115 )                          
  77: s001-A efkv-A   125 - 151 <=>  116 - 142   (LYS  125  - SER  151  <=> ARG  116  - ASN  142 )                          
  77: s001-A efkv-A   154 - 166 <=>  143 - 155   (ALA  154  - ILE  166  <=> TYR  143  - SER  155 )                          
  77: s001-A efkv-A   167 - 206 <=>  157 - 196   (ILE  167  - MET  206  <=> TYR  157  - GLN  196 )                          
  77: s001-A efkv-A   209 - 212 <=>  197 - 200   (LEU  209  - HIS  212  <=> ARG  197  - GLN  200 )                          
  77: s001-A efkv-A   214 - 217 <=>  208 - 211   (VAL  214  - SER  217  <=> CYS  208  - SER  211 )                          
  77: s001-A efkv-A   218 - 265 <=>  214 - 261   (GLY  218  - LEU  265  <=> ALA  214  - VAL  261 )                          
  77: s001-A efkv-A   266 - 270 <=>  263 - 267   (PRO  266  - LEU  270  <=> ILE  263  - LEU  267 )                          
  77: s001-A efkv-A   271 - 274 <=>  270 - 273   (THR  271  - ASP  274  <=> ILE  270  - PHE  273 )                          
  77: s001-A efkv-A   275 - 303 <=>  286 - 314   (GLN  275  - ARG  303  <=> VAL  286  - CYS  314 )                          
  77: s001-A efkv-A   304 - 313 <=>  316 - 325   (ILE  304  - LEU  313  <=> LEU  316  - VAL  325 )                          
  77: s001-A efkv-A   316 - 335 <=>  326 - 345   (TYR  316  - ARG  335  <=> CYS  326  - ILE  345 )                          
  77: s001-A efkv-A   337 - 343 <=>  348 - 354   (THR  337  - ASN  343  <=> PRO  348  - ILE  354 )                          
  77: s001-A efkv-A   344 - 371 <=>  356 - 383   (THR  344  - ILE  371  <=> THR  356  - ASN  383 )                          
  78: s001-A ednc-A     3 -   6 <=>    3 -   6   (GLU    3  - LEU    6  <=> LYS    3  - THR    6 )                          
  78: s001-A ednc-A     7 -  41 <=>   11 -  45   (LEU    7  - GLN   41  <=> CYS   11  - CYS   45 )                          
  78: s001-A ednc-A    42 -  67 <=>   48 -  73   (SER   42  - MET   67  <=> GLN   48  - ILE   73 )                          
  78: s001-A ednc-A    77 - 118 <=>   75 - 116   (TYR   77  - HIS  118  <=> ASP   75  - ASP  116 )                          
  78: s001-A ednc-A   119 - 148 <=>  118 - 147   (PRO  119  - SER  148  <=> LEU  118  - TYR  147 )                          
  78: s001-A ednc-A   160 - 200 <=>  148 - 188   (ASN  160  - ARG  200  <=> SER  148  - ALA  188 )                          
  78: s001-A ednc-A   203 - 206 <=>  189 - 192   (SER  203  - MET  206  <=> LYS  189  - ARG  192 )                          
  78: s001-A ednc-A   225 - 271 <=>  193 - 239   (LYS  225  - THR  271  <=> SER  193  - LEU  239 )                          
  78: s001-A ednc-A   274 - 303 <=>  246 - 275   (ASP  274  - ARG  303  <=> MET  246  - ARG  275 )                          
  78: s001-A ednc-A   304 - 315 <=>  277 - 288   (ILE  304  - ASN  315  <=> PHE  277  - PRO  288 )                          
  78: s001-A ednc-A   316 - 321 <=>  292 - 297   (TYR  316  - ALA  321  <=> VAL  292  - ARG  297 )                          
  78: s001-A ednc-A   326 - 329 <=>  325 - 328   (GLU  326  - HIS  329  <=> VAL  325  - MET  328 )                          
  78: s001-A ednc-A   331 - 341 <=>  339 - 349   (GLU  331  - TYR  341  <=> LEU  339  - PHE  349 )                          
  78: s001-A ednc-A   342 - 345 <=>  357 - 360   (GLY  342  - LEU  345  <=> GLY  357  - LEU  360 )                          
  78: s001-A ednc-A   346 - 371 <=>  363 - 388   (ASP  346  - ILE  371  <=> LEU  363  - ALA  388 )                          
  79: s001-A ec13-A     3 -  31 <=>    5 -  33   (GLU    3  - VAL   31  <=> ALA    5  - ASP   33 )                          
  79: s001-A ec13-A    40 -  43 <=>   34 -  37   (ARG   40  - GLY   43  <=> PRO   34  - ARG   37 )                          
  79: s001-A ec13-A    45 -  70 <=>   38 -  63   (LEU   45  - ASN   70  <=> MET   38  - GLY   63 )                          
  79: s001-A ec13-A    71 -  76 <=>   72 -  77   (LEU   71  - PRO   76  <=> ILE   72  - LEU   77 )                          
  79: s001-A ec13-A    77 - 114 <=>   79 - 116   (TYR   77  - LEU  114  <=> MET   79  - SER  116 )                          
  79: s001-A ec13-A   116 - 119 <=>  117 - 120   (ALA  116  - PRO  119  <=> LYS  117  - GLU  120 )                          
  79: s001-A ec13-A   120 - 151 <=>  123 - 154   (ASN  120  - SER  151  <=> LYS  123  - PRO  154 )                          
  79: s001-A ec13-A   152 - 155 <=>  163 - 166   (ALA  152  - TYR  155  <=> GLN  163  - LEU  166 )                          
  79: s001-A ec13-A   156 - 210 <=>  183 - 237   (ASP  156  - ARG  210  <=> HIS  183  - ASN  237 )                          
  79: s001-A ec13-A   223 - 264 <=>  238 - 279   (LEU  223  - LEU  264  <=> ASP  238  - CYS  279 )                          
  79: s001-A ec13-A   265 - 270 <=>  281 - 286   (LEU  265  - LEU  270  <=> GLY  281  - ILE  286 )                          
  79: s001-A ec13-A   271 - 274 <=>  289 - 292   (THR  271  - ASP  274  <=> ILE  289  - LYS  292 )                          
  79: s001-A ec13-A   276 - 302 <=>  296 - 322   (ASN  276  - SER  302  <=> ALA  296  - ASN  322 )                          
  79: s001-A ec13-A   303 - 333 <=>  325 - 355   (ARG  303  - TRP  333  <=> PHE  325  - ASN  355 )                          
  79: s001-A ec13-A   335 - 339 <=>  356 - 360   (ARG  335  - THR  339  <=> GLU  356  - THR  360 )                          
  79: s001-A ec13-A   340 - 369 <=>  362 - 391   (ILE  340  - LEU  369  <=> ALA  362  - GLY  391 )                          
  80: s001-A ek22-A    12 -  18 <=>    1 -   7   (ARG   12  - ILE   18  <=> MET    1  - TYR    7 )                          
  80: s001-A ek22-A    19 -  34 <=>    9 -  24   (VAL   19  - SER   34  <=> SER    9  - GLU   24 )                          
  80: s001-A ek22-A    43 -  66 <=>   27 -  50   (GLY   43  - LYS   66  <=> LYS   27  - PHE   50 )                          
  80: s001-A ek22-A    67 -  70 <=>   52 -  55   (MET   67  - ASN   70  <=> SER   52  - VAL   55 )                          
  80: s001-A ek22-A    71 - 110 <=>   67 - 106   (LEU   71  - ARG  110  <=> ALA   67  - PRO  106 )                          
  80: s001-A ek22-A   117 - 120 <=>  110 - 113   (ARG  117  - ASN  120  <=> ILE  110  - GLU  113 )                          
  80: s001-A ek22-A   121 - 151 <=>  116 - 146   (LEU  121  - SER  151  <=> ASN  116  - CYS  146 )                          
  80: s001-A ek22-A   152 - 155 <=>  163 - 166   (ALA  152  - TYR  155  <=> GLY  163  - LEU  166 )                          
  80: s001-A ek22-A   156 - 201 <=>  182 - 227   (ASP  156  - ARG  201  <=> TYR  182  - ARG  227 )                          
  80: s001-A ek22-A   204 - 207 <=>  228 - 231   (ASN  204  - ASP  207  <=> HIS  228  - SER  231 )                          
  80: s001-A ek22-A   223 - 264 <=>  233 - 274   (LEU  223  - LEU  264  <=> ASP  233  - SER  274 )                          
  80: s001-A ek22-A   265 - 273 <=>  276 - 284   (LEU  265  - LYS  273  <=> VAL  276  - MET  284 )                          
  80: s001-A ek22-A   274 - 303 <=>  293 - 322   (ASP  274  - ARG  303  <=> VAL  293  - TYR  322 )                          
  80: s001-A ek22-A   304 - 332 <=>  324 - 352   (ILE  304  - ILE  332  <=> PHE  324  - GLN  352 )                          
  80: s001-A ek22-A   334 - 339 <=>  353 - 358   (GLU  334  - THR  339  <=> LYS  353  - LYS  358 )                          
  80: s001-A ek22-A   340 - 370 <=>  360 - 390   (ILE  340  - HIS  370  <=> THR  360  - GLN  390 )                          
  81: s001-A ehc8-A     9 -  12 <=>    1 -   4   (ARG    9  - ARG   12  <=> MET    1  - LEU    4 )                          
  81: s001-A ehc8-A    15 -  26 <=>    5 -  16   (LEU   15  - GLY   26  <=> PHE    5  - GLY   16 )                          
  81: s001-A ehc8-A    28 -  33 <=>   17 -  22   (ALA   28  - ASN   33  <=> HIS   17  - ASP   22 )                          
  81: s001-A ehc8-A    42 -  70 <=>   26 -  54   (SER   42  - ASN   70  <=> SER   26  - ASN   54 )                          
  81: s001-A ehc8-A    71 - 114 <=>   61 - 104   (LEU   71  - LEU  114  <=> VAL   61  - SER  104 )                          
  81: s001-A ehc8-A   115 - 118 <=>  108 - 111   (MET  115  - HIS  118  <=> ARG  108  - GLU  111 )                          
  81: s001-A ehc8-A   119 - 151 <=>  113 - 145   (PRO  119  - SER  151  <=> LEU  113  - PRO  145 )                          
  81: s001-A ehc8-A   152 - 155 <=>  160 - 163   (ALA  152  - TYR  155  <=> ASP  160  - LEU  163 )                          
  81: s001-A ehc8-A   156 - 201 <=>  179 - 224   (ASP  156  - ARG  201  <=> TYR  179  - ASN  224 )                          
  81: s001-A ehc8-A   203 - 206 <=>  225 - 228   (SER  203  - MET  206  <=> TRP  225  - PRO  228 )                          
  81: s001-A ehc8-A   223 - 264 <=>  230 - 271   (LEU  223  - LEU  264  <=> SER  230  - SER  271 )                          
  81: s001-A ehc8-A   265 - 269 <=>  273 - 277   (LEU  265  - SER  269  <=> GLN  273  - ILE  277 )                          
  81: s001-A ehc8-A   270 - 273 <=>  279 - 282   (LEU  270  - LYS  273  <=> TYR  279  - VAL  282 )                          
  81: s001-A ehc8-A   274 - 303 <=>  291 - 320   (ASP  274  - ARG  303  <=> LEU  291  - LEU  320 )                          
  81: s001-A ehc8-A   304 - 332 <=>  322 - 350   (ILE  304  - ILE  332  <=> VAL  322  - GLN  350 )                          
  81: s001-A ehc8-A   334 - 368 <=>  351 - 385   (GLU  334  - TYR  368  <=> LYS  351  - GLU  385 )                          
  82: s001-A ekwq-A     1 -   8 <=>    1 -   8   (MET    1  - ASN    8  <=> MET    1  - ARG    8 )                          
  82: s001-A ekwq-A    11 -  29 <=>    9 -  27   (THR   11  - THR   29  <=> SER    9  - GLY   27 )                          
  82: s001-A ekwq-A    42 -  56 <=>   29 -  43   (SER   42  - LEU   56  <=> TYR   29  - ILE   43 )                          
  82: s001-A ekwq-A    57 -  69 <=>   45 -  57   (ALA   57  - HIS   69  <=> ILE   45  - LYS   57 )                          
  82: s001-A ekwq-A    70 - 111 <=>   62 - 103   (ASN   70  - GLN  111  <=> GLN   62  - ARG  103 )                          
  82: s001-A ekwq-A   115 - 118 <=>  104 - 107   (MET  115  - HIS  118  <=> VAL  104  - GLU  107 )                          
  82: s001-A ekwq-A   119 - 142 <=>  110 - 133   (PRO  119  - ASN  142  <=> ARG  110  - ILE  133 )                          
  82: s001-A ekwq-A   143 - 151 <=>  135 - 143   (THR  143  - SER  151  <=> ALA  135  - GLY  143 )                          
  82: s001-A ekwq-A   152 - 155 <=>  148 - 151   (ALA  152  - TYR  155  <=> GLY  148  - LEU  151 )                          
  82: s001-A ekwq-A   156 - 202 <=>  168 - 214   (ASP  156  - ILE  202  <=> TYR  168  - ILE  214 )                          
  82: s001-A ekwq-A   206 - 210 <=>  215 - 219   (MET  206  - ARG  210  <=> GLY  215  - LYS  219 )                          
  82: s001-A ekwq-A   223 - 264 <=>  221 - 262   (LEU  223  - LEU  264  <=> SER  221  - GLY  262 )                          
  82: s001-A ekwq-A   265 - 271 <=>  264 - 270   (LEU  265  - THR  271  <=> ASN  264  - ILE  270 )                          
  82: s001-A ekwq-A   274 - 303 <=>  282 - 311   (ASP  274  - ARG  303  <=> MET  282  - ASP  311 )                          
  82: s001-A ekwq-A   304 - 332 <=>  313 - 341   (ILE  304  - ILE  332  <=> LEU  313  - LEU  341 )                          
  82: s001-A ekwq-A   334 - 340 <=>  342 - 348   (GLU  334  - ILE  340  <=> VAL  342  - ALA  348 )                          
  82: s001-A ekwq-A   341 - 369 <=>  350 - 378   (TYR  341  - LEU  369  <=> GLY  350  - VAL  378 )                          
  83: s001-A eh6u-A     9 -  29 <=>    1 -  21   (ARG    9  - THR   29  <=> MET    1  - GLN   21 )                          
  83: s001-A eh6u-A    41 -  44 <=>   22 -  25   (GLN   41  - PHE   44  <=> LEU   22  - TRP   25 )                          
  83: s001-A eh6u-A    46 -  71 <=>   31 -  56   (ARG   46  - LEU   71  <=> ARG   31  - MET   56 )                          
  83: s001-A eh6u-A    73 - 107 <=>   68 - 102   (ALA   73  - ARG  107  <=> LYS   68  - SER  102 )                          
  83: s001-A eh6u-A   108 - 111 <=>  104 - 107   (ILE  108  - GLN  111  <=> GLU  104  - VAL  107 )                          
  83: s001-A eh6u-A   116 - 119 <=>  108 - 111   (ALA  116  - PRO  119  <=> LYS  108  - GLN  111 )                          
  83: s001-A eh6u-A   120 - 151 <=>  114 - 145   (ASN  120  - SER  151  <=> GLN  114  - PRO  145 )                          
  83: s001-A eh6u-A   152 - 155 <=>  150 - 153   (ALA  152  - TYR  155  <=> PHE  150  - LEU  153 )                          
  83: s001-A eh6u-A   156 - 202 <=>  169 - 215   (ASP  156  - ILE  202  <=> TYR  169  - LEU  215 )                          
  83: s001-A eh6u-A   206 - 209 <=>  216 - 219   (MET  206  - LEU  209  <=> GLY  216  - ILE  219 )                          
  83: s001-A eh6u-A   220 - 264 <=>  220 - 264   (PHE  220  - LEU  264  <=> GLU  220  - VAL  264 )                          
  83: s001-A eh6u-A   265 - 273 <=>  266 - 274   (LEU  265  - LYS  273  <=> VAL  266  - MET  274 )                          
  83: s001-A eh6u-A   274 - 303 <=>  287 - 316   (ASP  274  - ARG  303  <=> MET  287  - SER  316 )                          
  83: s001-A eh6u-A   304 - 315 <=>  318 - 329   (ILE  304  - ASN  315  <=> LEU  318  - GLY  329 )                          
  83: s001-A eh6u-A   317 - 332 <=>  331 - 346   (HIS  317  - ILE  332  <=> ASN  331  - ASN  346 )                          
  83: s001-A eh6u-A   334 - 342 <=>  347 - 355   (GLU  334  - GLY  342  <=> SER  347  - ASN  355 )                          
  83: s001-A eh6u-A   343 - 369 <=>  358 - 384   (ASN  343  - LEU  369  <=> PHE  358  - SER  384 )                          
  84: s001-A eiid-A     5 -   8 <=>    1 -   4   (ASN    5  - ASN    8  <=> MET    1  - ASP    4 )                          
  84: s001-A eiid-A    11 -  33 <=>    5 -  27   (THR   11  - ASN   33  <=> ARG    5  - SER   27 )                          
  84: s001-A eiid-A    39 -  44 <=>   29 -  34   (PHE   39  - PHE   44  <=> SER   29  - THR   34 )                          
  84: s001-A eiid-A    46 -  55 <=>   35 -  44   (ARG   46  - PHE   55  <=> ASN   35  - PRO   44 )                          
  84: s001-A eiid-A    56 -  70 <=>   46 -  60   (LEU   56  - ASN   70  <=> THR   46  - SER   60 )                          
  84: s001-A eiid-A    71 - 108 <=>   66 - 103   (LEU   71  - ILE  108  <=> THR   66  - TRP  103 )                          
  84: s001-A eiid-A   110 - 113 <=>  104 - 107   (ARG  110  - ASN  113  <=> ASP  104  - GLU  107 )                          
  84: s001-A eiid-A   116 - 119 <=>  108 - 111   (ALA  116  - PRO  119  <=> LEU  108  - LYS  111 )                          
  84: s001-A eiid-A   120 - 151 <=>  115 - 146   (ASN  120  - SER  151  <=> ASP  115  - PRO  146 )                          
  84: s001-A eiid-A   152 - 155 <=>  151 - 154   (ALA  152  - TYR  155  <=> PRO  151  - LEU  154 )                          
  84: s001-A eiid-A   156 - 201 <=>  170 - 215   (ASP  156  - ARG  201  <=> PHE  170  - LYS  215 )                          
  84: s001-A eiid-A   203 - 206 <=>  216 - 219   (SER  203  - MET  206  <=> LEU  216  - ASP  219 )                          
  84: s001-A eiid-A   224 - 264 <=>  220 - 260   (VAL  224  - LEU  264  <=> ASP  220  - SER  260 )                          
  84: s001-A eiid-A   265 - 271 <=>  262 - 268   (LEU  265  - THR  271  <=> ILE  262  - TYR  268 )                          
  84: s001-A eiid-A   274 - 303 <=>  282 - 311   (ASP  274  - ARG  303  <=> PHE  282  - ASN  311 )                          
  84: s001-A eiid-A   304 - 312 <=>  313 - 321   (ILE  304  - HIS  312  <=> LEU  313  - ASP  321 )                          
  84: s001-A eiid-A   314 - 333 <=>  323 - 342   (THR  314  - TRP  333  <=> PRO  323  - ARG  342 )                          
  84: s001-A eiid-A   335 - 339 <=>  343 - 347   (ARG  335  - THR  339  <=> PRO  343  - LYS  347 )                          
  84: s001-A eiid-A   340 - 369 <=>  349 - 378   (ILE  340  - LEU  369  <=> GLY  349  - GLN  378 )                          
  85: s001-A ec7p-A    12 -  36 <=>    6 -  30   (ARG   12  - ALA   36  <=> GLY    6  - GLY   30 )                          
  85: s001-A ec7p-A    41 -  66 <=>   35 -  60   (GLN   41  - LYS   66  <=> THR   35  - SER   60 )                          
  85: s001-A ec7p-A    71 -  91 <=>   73 -  93   (LEU   71  - GLY   91  <=> CYS   73  - GLU   93 )                          
  85: s001-A ec7p-A    92 - 110 <=>   95 - 113   (LEU   92  - ARG  110  <=> LEU   95  - GLY  113 )                          
  85: s001-A ec7p-A   117 - 120 <=>  114 - 117   (ARG  117  - ASN  120  <=> GLN  114  - GLY  117 )                          
  85: s001-A ec7p-A   122 - 154 <=>  124 - 156   (PHE  122  - ALA  154  <=> GLU  124  - THR  156 )                          
  85: s001-A ec7p-A   158 - 214 <=>  157 - 213   (PHE  158  - VAL  214  <=> GLN  157  - ARG  213 )                          
  85: s001-A ec7p-A   220 - 265 <=>  215 - 260   (PHE  220  - LEU  265  <=> PHE  215  - ILE  260 )                          
  85: s001-A ec7p-A   266 - 269 <=>  262 - 265   (PRO  266  - SER  269  <=> ILE  262  - ASP  265 )                          
  85: s001-A ec7p-A   270 - 273 <=>  267 - 270   (LEU  270  - LYS  273  <=> TYR  267  - TYR  270 )                          
  85: s001-A ec7p-A   274 - 277 <=>  279 - 282   (ASP  274  - GLY  277  <=> ASN  279  - TYR  282 )                          
  85: s001-A ec7p-A   279 - 303 <=>  283 - 307   (ASN  279  - ARG  303  <=> TYR  283  - PRO  307 )                          
  85: s001-A ec7p-A   304 - 315 <=>  309 - 320   (ILE  304  - ASN  315  <=> ILE  309  - SER  320 )                          
  85: s001-A ec7p-A   316 - 342 <=>  324 - 350   (TYR  316  - GLY  342  <=> SER  324  - GLY  350 )                          
  85: s001-A ec7p-A   343 - 371 <=>  352 - 380   (ASN  343  - ILE  371  <=> THR  352  - PHE  380 )                          
  86: s001-A eeps-A     2 -   5 <=>   10 -  13   (ARG    2  - ASN    5  <=> LYS   10  - VAL   13 )                          
  86: s001-A eeps-A    11 -  28 <=>   16 -  33   (THR   11  - ALA   28  <=> SER   16  - GLN   33 )                          
  86: s001-A eeps-A    30 -  33 <=>   34 -  37   (PHE   30  - ASN   33  <=> ALA   34  - GLY   37 )                          
  86: s001-A eeps-A    42 -  56 <=>   47 -  61   (SER   42  - LEU   56  <=> GLN   47  - GLN   61 )                          
  86: s001-A eeps-A    57 -  70 <=>   63 -  76   (ALA   57  - ASN   70  <=> LEU   63  - MET   76 )                          
  86: s001-A eeps-A    71 - 109 <=>   84 - 122   (LEU   71  - MET  109  <=> VAL   84  - ASP  122 )                          
  86: s001-A eeps-A   111 - 114 <=>  123 - 126   (GLN  111  - LEU  114  <=> ALA  123  - ARG  126 )                          
  86: s001-A eeps-A   117 - 120 <=>  127 - 130   (ARG  117  - ASN  120  <=> GLU  127  - GLU  130 )                          
  86: s001-A eeps-A   121 - 124 <=>  133 - 136   (LEU  121  - LEU  124  <=> LEU  133  - ASP  136 )                          
  86: s001-A eeps-A   126 - 130 <=>  137 - 141   (HIS  126  - LEU  130  <=> ALA  137  - CYS  141 )                          
  86: s001-A eeps-A   131 - 151 <=>  143 - 163   (LEU  131  - SER  151  <=> TYR  143  - ALA  163 )                          
  86: s001-A eeps-A   152 - 155 <=>  166 - 169   (ALA  152  - TYR  155  <=> LEU  166  - PRO  169 )                          
  86: s001-A eeps-A   156 - 205 <=>  187 - 236   (ASP  156  - ASP  205  <=> PHE  187  - ASP  236 )                          
  86: s001-A eeps-A   207 - 210 <=>  241 - 244   (ASP  207  - ARG  210  <=> VAL  241  - TYR  244 )                          
  86: s001-A eeps-A   220 - 269 <=>  246 - 295   (PHE  220  - SER  269  <=> ASP  246  - THR  295 )                          
  86: s001-A eeps-A   270 - 273 <=>  298 - 301   (LEU  270  - LYS  273  <=> ILE  298  - PHE  301 )                          
  86: s001-A eeps-A   274 - 303 <=>  309 - 338   (ASP  274  - ARG  303  <=> LYS  309  - GLU  338 )                          
  86: s001-A eeps-A   304 - 332 <=>  340 - 368   (ILE  304  - ILE  332  <=> LEU  340  - GLN  368 )                          
  86: s001-A eeps-A   334 - 340 <=>  369 - 375   (GLU  334  - ILE  340  <=> GLN  369  - ALA  375 )                          
  86: s001-A eeps-A   341 - 367 <=>  377 - 403   (TYR  341  - GLU  367  <=> LYS  377  - MET  403 )                          
  86: s001-A eeps-A   368 - 371 <=>  405 - 408   (TYR  368  - ILE  371  <=> LEU  405  - ARG  408 )                          
  87: s001-A efrd-A     2 -   5 <=>    6 -   9   (ARG    2  - ASN    5  <=> ASP    6  - LEU    9 )                          
  87: s001-A efrd-A     6 -  10 <=>   11 -  15   (LEU    6  - PHE   10  <=> ARG   11  - LEU   15 )                          
  87: s001-A efrd-A    12 -  25 <=>   16 -  29   (ARG   12  - CYS   25  <=> PRO   16  - ALA   29 )                          
  87: s001-A efrd-A    26 -  31 <=>   31 -  36   (GLY   26  - VAL   31  <=> GLY   31  - PRO   36 )                          
  87: s001-A efrd-A    40 -  44 <=>   37 -  41   (ARG   40  - PHE   44  <=> ARG   37  - SER   41 )                          
  87: s001-A efrd-A    47 -  66 <=>   42 -  61   (PHE   47  - LYS   66  <=> LYS   42  - SER   61 )                          
  87: s001-A efrd-A    67 -  70 <=>   63 -  66   (MET   67  - ASN   70  <=> VAL   63  - ILE   66 )                          
  87: s001-A efrd-A    71 - 105 <=>   77 - 111   (LEU   71  - MET  105  <=> TYR   77  - THR  111 )                          
  87: s001-A efrd-A   106 - 111 <=>  114 - 119   (LEU  106  - GLN  111  <=> GLY  114  - SER  119 )                          
  87: s001-A efrd-A   116 - 119 <=>  133 - 136   (ALA  116  - PRO  119  <=> LEU  133  - SER  136 )                          
  87: s001-A efrd-A   120 - 151 <=>  139 - 170   (ASN  120  - SER  151  <=> LEU  139  - PRO  170 )                          
  87: s001-A efrd-A   152 - 155 <=>  187 - 190   (ALA  152  - TYR  155  <=> GLU  187  - LEU  190 )                          
  87: s001-A efrd-A   156 - 203 <=>  209 - 256   (ASP  156  - SER  203  <=> TYR  209  - THR  256 )                          
  87: s001-A efrd-A   206 - 209 <=>  257 - 260   (MET  206  - LEU  209  <=> SER  257  - LEU  260 )                          
  87: s001-A efrd-A   223 - 264 <=>  262 - 303   (LEU  223  - LEU  264  <=> PRO  262  - SER  303 )                          
  87: s001-A efrd-A   265 - 269 <=>  305 - 309   (LEU  265  - SER  269  <=> LEU  305  - LEU  309 )                          
  87: s001-A efrd-A   270 - 273 <=>  311 - 314   (LEU  270  - LYS  273  <=> TYR  311  - SER  314 )                          
  87: s001-A efrd-A   274 - 303 <=>  324 - 353   (ASP  274  - ARG  303  <=> MET  324  - GLU  353 )                          
  87: s001-A efrd-A   304 - 307 <=>  355 - 358   (ILE  304  - SER  307  <=> LEU  355  - ASP  358 )                          
  87: s001-A efrd-A   308 - 313 <=>  360 - 365   (LEU  308  - LEU  313  <=> TYR  360  - TYR  365 )                          
  87: s001-A efrd-A   315 - 332 <=>  366 - 383   (ASN  315  - ILE  332  <=> ASN  366  - ARG  383 )                          
  87: s001-A efrd-A   334 - 340 <=>  384 - 390   (GLU  334  - ILE  340  <=> ARG  384  - VAL  390 )                          
  87: s001-A efrd-A   341 - 370 <=>  392 - 421   (TYR  341  - HIS  370  <=> GLY  392  - LYS  421 )                          
  88: s001-A ei0r-A     3 -   6 <=>    5 -   8   (GLU    3  - LEU    6  <=> GLU    5  - LYS    8 )                          
  88: s001-A ei0r-A     9 -  15 <=>    9 -  15   (ARG    9  - LEU   15  <=> PRO    9  - PHE   15 )                          
  88: s001-A ei0r-A    18 -  21 <=>   16 -  19   (ILE   18  - VAL   21  <=> LEU   16  - GLN   19 )                          
  88: s001-A ei0r-A    24 -  42 <=>   26 -  44   (ILE   24  - SER   42  <=> GLN   26  - ALA   44 )                          
  88: s001-A ei0r-A    45 -  68 <=>   45 -  68   (LEU   45  - PHE   68  <=> SER   45  - ILE   68 )                          
  88: s001-A ei0r-A    69 -  72 <=>   76 -  79   (HIS   69  - GLN   72  <=> PRO   76  - GLN   79 )                          
  88: s001-A ei0r-A    74 - 110 <=>   80 - 116   (VAL   74  - ARG  110  <=> ASN   80  - PRO  116 )                          
  88: s001-A ei0r-A   117 - 120 <=>  120 - 123   (ARG  117  - ASN  120  <=> VAL  120  - LEU  123 )                          
  88: s001-A ei0r-A   121 - 142 <=>  125 - 146   (LEU  121  - ASN  142  <=> MET  125  - HIS  146 )                          
  88: s001-A ei0r-A   143 - 150 <=>  148 - 155   (THR  143  - HIS  150  <=> GLY  148  - VAL  155 )                          
  88: s001-A ei0r-A   151 - 154 <=>  157 - 160   (SER  151  - ALA  154  <=> LEU  157  - PHE  160 )                          
  88: s001-A ei0r-A   156 - 202 <=>  193 - 239   (ASP  156  - ILE  202  <=> TYR  193  - ILE  239 )                          
  88: s001-A ei0r-A   205 - 208 <=>  240 - 243   (ASP  205  - LYS  208  <=> ASP  240  - GLN  243 )                          
  88: s001-A ei0r-A   222 - 264 <=>  246 - 288   (VAL  222  - LEU  264  <=> THR  246  - ALA  288 )                          
  88: s001-A ei0r-A   265 - 269 <=>  290 - 294   (LEU  265  - SER  269  <=> SER  290  - TYR  294 )                          
  88: s001-A ei0r-A   270 - 273 <=>  296 - 299   (LEU  270  - LYS  273  <=> PHE  296  - SER  299 )                          
  88: s001-A ei0r-A   274 - 303 <=>  307 - 336   (ASP  274  - ARG  303  <=> ILE  307  - GLU  336 )                          
  88: s001-A ei0r-A   304 - 332 <=>  338 - 366   (ILE  304  - ILE  332  <=> LEU  338  - GLN  366 )                          
  88: s001-A ei0r-A   334 - 342 <=>  367 - 375   (GLU  334  - GLY  342  <=> ARG  367  - GLY  375 )                          
  88: s001-A ei0r-A   343 - 367 <=>  377 - 401   (ASN  343  - GLU  367  <=> ILE  377  - HIS  401 )                          
  89: s001-A ejwi-A     3 -   8 <=>   12 -  17   (GLU    3  - ASN    8  <=> LEU   12  - GLN   17 )                          
  89: s001-A ejwi-A    12 -  29 <=>   19 -  36   (ARG   12  - THR   29  <=> ARG   19  - PRO   36 )                          
  89: s001-A ejwi-A    42 -  56 <=>   43 -  57   (SER   42  - LEU   56  <=> ARG   43  - GLY   57 )                          
  89: s001-A ejwi-A    57 -  70 <=>   59 -  72   (ALA   57  - ASN   70  <=> PHE   59  - GLU   72 )                          
  89: s001-A ejwi-A    71 - 109 <=>   81 - 119   (LEU   71  - MET  109  <=> PHE   81  - ASP  119 )                          
  89: s001-A ejwi-A   111 - 114 <=>  120 - 123   (GLN  111  - LEU  114  <=> LYS  120  - ALA  123 )                          
  89: s001-A ejwi-A   116 - 120 <=>  124 - 128   (ALA  116  - ASN  120  <=> ASN  124  - ARG  128 )                          
  89: s001-A ejwi-A   121 - 151 <=>  130 - 160   (LEU  121  - SER  151  <=> ARG  130  - TYR  160 )                          
  89: s001-A ejwi-A   152 - 155 <=>  163 - 166   (ALA  152  - TYR  155  <=> SER  163  - PRO  166 )                          
  89: s001-A ejwi-A   156 - 202 <=>  184 - 230   (ASP  156  - ILE  202  <=> LEU  184  - LEU  230 )                          
  89: s001-A ejwi-A   205 - 209 <=>  231 - 235   (ASP  205  - LEU  209  <=> ARG  231  - GLU  235 )                          
  89: s001-A ejwi-A   223 - 264 <=>  237 - 278   (LEU  223  - LEU  264  <=> SER  237  - GLY  278 )                          
  89: s001-A ejwi-A   265 - 271 <=>  280 - 286   (LEU  265  - THR  271  <=> VAL  280  - VAL  286 )                          
  89: s001-A ejwi-A   274 - 303 <=>  297 - 326   (ASP  274  - ARG  303  <=> GLY  297  - GLN  326 )                          
  89: s001-A ejwi-A   304 - 332 <=>  328 - 356   (ILE  304  - ILE  332  <=> LEU  328  - GLN  356 )                          
  89: s001-A ejwi-A   334 - 340 <=>  357 - 363   (GLU  334  - ILE  340  <=> GLN  357  - ALA  363 )                          
  89: s001-A ejwi-A   341 - 367 <=>  365 - 391   (TYR  341  - GLU  367  <=> GLY  365  - MET  391 )                          
  89: s001-A ejwi-A   368 - 371 <=>  393 - 396   (TYR  368  - ILE  371  <=> LEU  393  - GLN  396 )                          
  90: s001-A ee2c-A     6 -  34 <=>    8 -  36   (LEU    6  - SER   34  <=> ARG    8  - ARG   36 )                          
  90: s001-A ee2c-A    38 -  66 <=>   38 -  66   (CYS   38  - LYS   66  <=> THR   38  - VAL   66 )                          
  90: s001-A ee2c-A    70 -  73 <=>   84 -  87   (ASN   70  - ALA   73  <=> VAL   84  - ILE   87 )                          
  90: s001-A ee2c-A    74 - 118 <=>   89 - 133   (VAL   74  - HIS  118  <=> ALA   89  - ALA  133 )                          
  90: s001-A ee2c-A   120 - 152 <=>  134 - 166   (ASN  120  - ALA  152  <=> ASN  134  - VAL  166 )                          
  90: s001-A ee2c-A   154 - 157 <=>  167 - 170   (ALA  154  - SER  157  <=> ALA  167  - HIS  170 )                          
  90: s001-A ee2c-A   158 - 200 <=>  172 - 214   (PHE  158  - ARG  200  <=> ALA  172  - GLN  214 )                          
  90: s001-A ee2c-A   203 - 208 <=>  215 - 220   (SER  203  - LYS  208  <=> PRO  215  - TRP  220 )                          
  90: s001-A ee2c-A   223 - 269 <=>  224 - 270   (LEU  223  - SER  269  <=> GLN  224  - SER  270 )                          
  90: s001-A ee2c-A   270 - 273 <=>  273 - 276   (LEU  270  - LYS  273  <=> TYR  273  - PHE  276 )                          
  90: s001-A ee2c-A   274 - 303 <=>  297 - 326   (ASP  274  - ARG  303  <=> LEU  297  - ARG  326 )                          
  90: s001-A ee2c-A   304 - 313 <=>  328 - 337   (ILE  304  - LEU  313  <=> CYS  328  - ASP  337 )                          
  90: s001-A ee2c-A   315 - 340 <=>  340 - 365   (ASN  315  - ILE  340  <=> PRO  340  - SER  365 )                          
  90: s001-A ee2c-A   341 - 371 <=>  367 - 397   (TYR  341  - ILE  371  <=> LEU  367  - GLN  397 )                          
  91: s001-A ed3z-A    12 -  26 <=>   16 -  30   (ARG   12  - GLY   26  <=> ASP   16  - GLY   30 )                          
  91: s001-A ed3z-A    29 -  34 <=>   31 -  36   (THR   29  - SER   34  <=> TYR   31  - ASP   36 )                          
  91: s001-A ed3z-A    42 -  70 <=>   40 -  68   (SER   42  - ASN   70  <=> PRO   40  - GLY   68 )                          
  91: s001-A ed3z-A    71 -  74 <=>   74 -  77   (LEU   71  - VAL   74  <=> ASP   74  - THR   77 )                          
  91: s001-A ed3z-A    75 - 118 <=>   79 - 122   (TRP   75  - HIS  118  <=> TYR   79  - ASN  122 )                          
  91: s001-A ed3z-A   119 - 150 <=>  125 - 156   (PRO  119  - HIS  150  <=> MET  125  - ASP  156 )                          
  91: s001-A ed3z-A   151 - 154 <=>  158 - 161   (SER  151  - ALA  154  <=> ILE  158  - SER  161 )                          
  91: s001-A ed3z-A   156 - 159 <=>  196 - 199   (ASP  156  - LEU  159  <=> ASN  196  - VAL  199 )                          
  91: s001-A ed3z-A   160 - 205 <=>  201 - 246   (ASN  160  - ASP  205  <=> TYR  201  - THR  246 )                          
  91: s001-A ed3z-A   208 - 213 <=>  252 - 257   (LYS  208  - SER  213  <=> LEU  252  - LEU  257 )                          
  91: s001-A ed3z-A   219 - 264 <=>  258 - 303   (GLN  219  - LEU  264  <=> THR  258  - SER  303 )                          
  91: s001-A ed3z-A   265 - 271 <=>  305 - 311   (LEU  265  - THR  271  <=> LEU  305  - PHE  311 )                          
  91: s001-A ed3z-A   274 - 303 <=>  323 - 352   (ASP  274  - ARG  303  <=> TYR  323  - ASP  352 )                          
  91: s001-A ed3z-A   304 - 333 <=>  354 - 383   (ILE  304  - TRP  333  <=> LEU  354  - ARG  383 )                          
  91: s001-A ed3z-A   335 - 370 <=>  384 - 419   (ARG  335  - HIS  370  <=> PRO  384  - TYR  419 )                          
  92: s001-A eln0-A    12 -  29 <=>    9 -  26   (ARG   12  - THR   29  <=> ILE    9  - ASP   26 )                          
  92: s001-A eln0-A    41 -  44 <=>   29 -  32   (GLN   41  - PHE   44  <=> GLU   29  - TYR   32 )                          
  92: s001-A eln0-A    47 -  70 <=>   34 -  57   (PHE   47  - ASN   70  <=> SER   34  - PHE   57 )                          
  92: s001-A eln0-A    71 - 109 <=>   63 - 101   (LEU   71  - MET  109  <=> ASN   63  - ASP  101 )                          
  92: s001-A eln0-A   111 - 114 <=>  102 - 105   (GLN  111  - LEU  114  <=> ALA  102  - SER  105 )                          
  92: s001-A eln0-A   117 - 120 <=>  106 - 109   (ARG  117  - ASN  120  <=> GLY  106  - GLN  109 )                          
  92: s001-A eln0-A   121 - 151 <=>  112 - 142   (LEU  121  - SER  151  <=> ARG  112  - PHE  142 )                          
  92: s001-A eln0-A   152 - 155 <=>  147 - 150   (ALA  152  - TYR  155  <=> GLU  147  - LEU  150 )                          
  92: s001-A eln0-A   156 - 202 <=>  167 - 213   (ASP  156  - ILE  202  <=> TYR  167  - ILE  213 )                          
  92: s001-A eln0-A   206 - 209 <=>  214 - 217   (MET  206  - LEU  209  <=> GLY  214  - TYR  217 )                          
  92: s001-A eln0-A   223 - 264 <=>  219 - 260   (LEU  223  - LEU  264  <=> THR  219  - GLY  260 )                          
  92: s001-A eln0-A   265 - 271 <=>  262 - 268   (LEU  265  - THR  271  <=> ASN  262  - PHE  268 )                          
  92: s001-A eln0-A   274 - 303 <=>  280 - 309   (ASP  274  - ARG  303  <=> ARG  280  - ALA  309 )                          
  92: s001-A eln0-A   304 - 315 <=>  311 - 322   (ILE  304  - ASN  315  <=> LEU  311  - ASP  322 )                          
  92: s001-A eln0-A   317 - 332 <=>  324 - 339   (HIS  317  - ILE  332  <=> SER  324  - LYS  339 )                          
  92: s001-A eln0-A   334 - 340 <=>  340 - 346   (GLU  334  - ILE  340  <=> ARG  340  - ALA  346 )                          
  92: s001-A eln0-A   341 - 371 <=>  348 - 378   (TYR  341  - ILE  371  <=> ASN  348  - GLY  378 )                          
  93: s001-A egpc-A     3 -   8 <=>    2 -   7   (GLU    3  - ASN    8  <=> ASP    2  - ASP    7 )                          
  93: s001-A egpc-A    11 -  31 <=>    8 -  28   (THR   11  - VAL   31  <=> SER    8  - GLY   28 )                          
  93: s001-A egpc-A    42 -  55 <=>   34 -  47   (SER   42  - PHE   55  <=> GLY   34  - THR   47 )                          
  93: s001-A egpc-A    56 -  70 <=>   49 -  63   (LEU   56  - ASN   70  <=> HIS   49  - SER   63 )                          
  93: s001-A egpc-A    71 - 112 <=>   69 - 110   (LEU   71  - VAL  112  <=> PHE   69  - LEU  110 )                          
  93: s001-A egpc-A   116 - 119 <=>  111 - 114   (ALA  116  - PRO  119  <=> GLY  111  - ASP  114 )                          
  93: s001-A egpc-A   120 - 123 <=>  117 - 120   (ASN  120  - ARG  123  <=> GLN  117  - MET  120 )                          
  93: s001-A egpc-A   125 - 145 <=>  121 - 141   (LYS  125  - VAL  145  <=> ALA  121  - VAL  141 )                          
  93: s001-A egpc-A   146 - 151 <=>  143 - 148   (GLY  146  - SER  151  <=> LEU  143  - ILE  148 )                          
  93: s001-A egpc-A   152 - 155 <=>  153 - 156   (ALA  152  - TYR  155  <=> GLU  153  - LEU  156 )                          
  93: s001-A egpc-A   156 - 202 <=>  173 - 219   (ASP  156  - ILE  202  <=> TYR  173  - LEU  219 )                          
  93: s001-A egpc-A   205 - 209 <=>  220 - 224   (ASP  205  - LEU  209  <=> GLY  220  - PRO  224 )                          
  93: s001-A egpc-A   223 - 271 <=>  226 - 274   (LEU  223  - THR  271  <=> PRO  226  - CYS  274 )                          
  93: s001-A egpc-A   274 - 303 <=>  287 - 316   (ASP  274  - ARG  303  <=> PHE  287  - GLU  316 )                          
  93: s001-A egpc-A   304 - 307 <=>  318 - 321   (ILE  304  - SER  307  <=> LEU  318  - ALA  321 )                          
  93: s001-A egpc-A   308 - 313 <=>  323 - 328   (LEU  308  - LEU  313  <=> TYR  323  - LEU  328 )                          
  93: s001-A egpc-A   315 - 332 <=>  329 - 346   (ASN  315  - ILE  332  <=> SER  329  - GLN  346 )                          
  93: s001-A egpc-A   334 - 340 <=>  347 - 353   (GLU  334  - ILE  340  <=> ILE  347  - SER  353 )                          
  93: s001-A egpc-A   341 - 371 <=>  355 - 385   (TYR  341  - ILE  371  <=> VAL  355  - SER  385 )                          
  94: s001-A emow-A    14 -  29 <=>    1 -  16   (PHE   14  - THR   29  <=> MET    1  - PRO   16 )                          
  94: s001-A emow-A    30 -  33 <=>   18 -  21   (PHE   30  - ASN   33  <=> ASN   18  - GLN   21 )                          
  94: s001-A emow-A    42 -  65 <=>   26 -  49   (SER   42  - SER   65  <=> PHE   26  - LEU   49 )                          
  94: s001-A emow-A    66 -  69 <=>   54 -  57   (LYS   66  - HIS   69  <=> GLY   54  - LEU   57 )                          
  94: s001-A emow-A    70 -  80 <=>   65 -  75   (ASN   70  - GLY   80  <=> CYS   65  - LEU   75 )                          
  94: s001-A emow-A    81 -  96 <=>   77 -  92   (SER   81  - ALA   96  <=> ALA   77  - LYS   92 )                          
  94: s001-A emow-A    97 - 117 <=>   94 - 114   (GLU   97  - ARG  117  <=> PHE   94  - ARG  114 )                          
  94: s001-A emow-A   122 - 150 <=>  125 - 153   (PHE  122  - HIS  150  <=> ALA  125  - SER  153 )                          
  94: s001-A emow-A   154 - 159 <=>  156 - 161   (ALA  154  - LEU  159  <=> LEU  156  - LEU  161 )                          
  94: s001-A emow-A   161 - 167 <=>  162 - 168   (SER  161  - ILE  167  <=> ALA  162  - VAL  168 )                          
  94: s001-A emow-A   168 - 210 <=>  170 - 212   (LEU  168  - ARG  210  <=> SER  170  - HIS  212 )                          
  94: s001-A emow-A   212 - 215 <=>  213 - 216   (HIS  212  - HIS  215  <=> ALA  213  - THR  216 )                          
  94: s001-A emow-A   219 - 223 <=>  289 - 293   (GLN  219  - LEU  223  <=> GLU  289  - ASN  293 )                          
  94: s001-A emow-A   226 - 270 <=>  294 - 338   (GLN  226  - LEU  270  <=> THR  294  - GLY  338 )                          
  94: s001-A emow-A   271 - 274 <=>  341 - 344   (THR  271  - ASP  274  <=> LEU  341  - LYS  344 )                          
  94: s001-A emow-A   278 - 303 <=>  364 - 389   (PHE  278  - ARG  303  <=> VAL  364  - LYS  389 )                          
  94: s001-A emow-A   304 - 311 <=>  391 - 398   (ILE  304  - PHE  311  <=> SER  391  - ILE  398 )                          
  94: s001-A emow-A   312 - 317 <=>  401 - 406   (HIS  312  - HIS  317  <=> LYS  401  - MET  406 )                          
  94: s001-A emow-A   318 - 335 <=>  410 - 427   (LYS  318  - ARG  335  <=> ASP  410  - GLU  427 )                          
  94: s001-A emow-A   336 - 340 <=>  430 - 434   (ILE  336  - ILE  340  <=> PHE  430  - GLY  434 )                          
  94: s001-A emow-A   341 - 371 <=>  436 - 466   (TYR  341  - ILE  371  <=> GLY  436  - ALA  466 )                          
  95: s001-A efmx-A    13 -  18 <=>    1 -   6   (GLN   13  - ILE   18  <=> MET    1  - TYR    6 )                          
  95: s001-A efmx-A    19 -  34 <=>    8 -  23   (VAL   19  - SER   34  <=> VAL    8  - SER   23 )                          
  95: s001-A efmx-A    43 -  66 <=>   26 -  49   (GLY   43  - LYS   66  <=> LYS   26  - GLY   49 )                          
  95: s001-A efmx-A    67 -  70 <=>   51 -  54   (MET   67  - ASN   70  <=> ILE   51  - LEU   54 )                          
  95: s001-A efmx-A    71 - 110 <=>   66 - 105   (LEU   71  - ARG  110  <=> ALA   66  - PRO  105 )                          
  95: s001-A efmx-A   117 - 120 <=>  109 - 112   (ARG  117  - ASN  120  <=> ALA  109  - GLU  112 )                          
  95: s001-A efmx-A   121 - 151 <=>  115 - 145   (LEU  121  - SER  151  <=> ARG  115  - SER  145 )                          
  95: s001-A efmx-A   152 - 155 <=>  162 - 165   (ALA  152  - TYR  155  <=> GLY  162  - LEU  165 )                          
  95: s001-A efmx-A   156 - 201 <=>  181 - 226   (ASP  156  - ARG  201  <=> TYR  181  - LYS  226 )                          
  95: s001-A efmx-A   204 - 207 <=>  227 - 230   (ASN  204  - ASP  207  <=> GLN  227  - ASP  230 )                          
  95: s001-A efmx-A   223 - 264 <=>  232 - 273   (LEU  223  - LEU  264  <=> ASP  232  - THR  273 )                          
  95: s001-A efmx-A   265 - 273 <=>  275 - 283   (LEU  265  - LYS  273  <=> VAL  275  - MET  283 )                          
  95: s001-A efmx-A   274 - 303 <=>  292 - 321   (ASP  274  - ARG  303  <=> MET  292  - SER  321 )                          
  95: s001-A efmx-A   304 - 332 <=>  323 - 351   (ILE  304  - ILE  332  <=> LEU  323  - GLN  351 )                          
  95: s001-A efmx-A   334 - 339 <=>  352 - 357   (GLU  334  - THR  339  <=> ARG  352  - LYS  357 )                          
  95: s001-A efmx-A   340 - 370 <=>  359 - 389   (ILE  340  - HIS  370  <=> THR  359  - LYS  389 )                          
  96: s001-A egvu-A     1 -   8 <=>    5 -  12   (MET    1  - ASN    8  <=> ALA    5  - CYS   12 )                          
  96: s001-A egvu-A     9 -  44 <=>   14 -  49   (ARG    9  - PHE   44  <=> CYS   14  - GLN   49 )                          
  96: s001-A egvu-A    45 -  66 <=>   51 -  72   (LEU   45  - LYS   66  <=> PHE   51  - GLY   72 )                          
  96: s001-A egvu-A    74 - 118 <=>   73 - 117   (VAL   74  - HIS  118  <=> PHE   73  - THR  117 )                          
  96: s001-A egvu-A   119 - 148 <=>  119 - 148   (PRO  119  - SER  148  <=> PHE  119  - LEU  148 )                          
  96: s001-A egvu-A   160 - 201 <=>  150 - 191   (ASN  160  - ARG  201  <=> ILE  150  - GLN  191 )                          
  96: s001-A egvu-A   223 - 270 <=>  195 - 242   (LEU  223  - LEU  270  <=> THR  195  - ALA  242 )                          
  96: s001-A egvu-A   273 - 303 <=>  260 - 290   (LYS  273  - ARG  303  <=> LEU  260  - ASP  290 )                          
  96: s001-A egvu-A   304 - 312 <=>  293 - 301   (ILE  304  - HIS  312  <=> LEU  293  - ASP  301 )                          
  96: s001-A egvu-A   315 - 318 <=>  305 - 308   (ASN  315  - LYS  318  <=> LYS  305  - SER  308 )                          
  96: s001-A egvu-A   322 - 333 <=>  318 - 329   (ARG  322  - TRP  333  <=> ILE  318  - GLY  329 )                          
  96: s001-A egvu-A   342 - 346 <=>  351 - 355   (GLY  342  - ASP  346  <=> THR  351  - LEU  355 )                          
  96: s001-A egvu-A   347 - 371 <=>  357 - 381   (THR  347  - ILE  371  <=> ALA  357  - ASN  381 )                          
  97: s001-A ehif-A    12 -  26 <=>    3 -  17   (ARG   12  - GLY   26  <=> ALA    3  - GLY   17 )                          
  97: s001-A ehif-A    28 -  32 <=>   18 -  22   (ALA   28  - TYR   32  <=> PHE   18  - THR   22 )                          
  97: s001-A ehif-A    39 -  42 <=>   23 -  26   (PHE   39  - SER   42  <=> PRO   23  - SER   26 )                          
  97: s001-A ehif-A    45 -  48 <=>   27 -  30   (LEU   45  - TYR   48  <=> LEU   27  - PRO   30 )                          
  97: s001-A ehif-A    51 -  71 <=>   31 -  51   (LEU   51  - LEU   71  <=> ILE   31  - ALA   51 )                          
  97: s001-A ehif-A    72 - 113 <=>   62 - 103   (GLN   72  - ASN  113  <=> THR   62  - SER  103 )                          
  97: s001-A ehif-A   116 - 119 <=>  104 - 107   (ALA  116  - PRO  119  <=> ALA  104  - ASN  107 )                          
  97: s001-A ehif-A   120 - 153 <=>  110 - 143   (ASN  120  - GLU  153  <=> GLU  110  - LEU  143 )                          
  97: s001-A ehif-A   156 - 201 <=>  175 - 220   (ASP  156  - ARG  201  <=> TYR  175  - GLU  220 )                          
  97: s001-A ehif-A   203 - 206 <=>  221 - 224   (SER  203  - MET  206  <=> LYS  221  - ASN  224 )                          
  97: s001-A ehif-A   226 - 264 <=>  225 - 263   (GLN  226  - LEU  264  <=> GLY  225  - TYR  263 )                          
  97: s001-A ehif-A   265 - 271 <=>  265 - 271   (LEU  265  - THR  271  <=> GLN  265  - PHE  271 )                          
  97: s001-A ehif-A   274 - 303 <=>  282 - 311   (ASP  274  - ARG  303  <=> VAL  282  - LEU  311 )                          
  97: s001-A ehif-A   304 - 308 <=>  313 - 317   (ILE  304  - LEU  308  <=> ILE  313  - VAL  317 )                          
  97: s001-A ehif-A   309 - 332 <=>  319 - 342   (CYS  309  - ILE  332  <=> GLY  319  - GLN  342 )                          
  97: s001-A ehif-A   334 - 364 <=>  343 - 373   (GLU  334  - ASN  364  <=> ARG  343  - LEU  373 )                          
  97: s001-A ehif-A   366 - 370 <=>  374 - 378   (LEU  366  - HIS  370  <=> ARG  374  - ARG  378 )                          
  98: s001-A ejv8-A     1 -   4 <=>   12 -  15   (MET    1  - VAL    4  <=> ARG   12  - ARG   15 )                          
  98: s001-A ejv8-A     5 -  26 <=>   17 -  38   (ASN    5  - GLY   26  <=> LYS   17  - TYR   38 )                          
  98: s001-A ejv8-A    29 -  44 <=>   45 -  60   (THR   29  - PHE   44  <=> GLN   45  - ARG   60 )                          
  98: s001-A ejv8-A    51 -  63 <=>   67 -  79   (LEU   51  - THR   63  <=> ILE   67  - ASP   79 )                          
  98: s001-A ejv8-A    64 -  71 <=>   82 -  89   (THR   64  - LEU   71  <=> PHE   82  - ALA   89 )                          
  98: s001-A ejv8-A    72 -  75 <=>  105 - 108   (GLN   72  - TRP   75  <=> LEU  105  - ALA  108 )                          
  98: s001-A ejv8-A    76 -  93 <=>  110 - 127   (PRO   76  - LEU   93  <=> ALA  110  - SER  127 )                          
  98: s001-A ejv8-A    94 - 117 <=>  130 - 153   (GLU   94  - ARG  117  <=> TRP  130  - GLY  153 )                          
  98: s001-A ejv8-A   120 - 123 <=>  154 - 157   (ASN  120  - ARG  123  <=> PRO  154  - LEU  157 )                          
  98: s001-A ejv8-A   125 - 148 <=>  158 - 181   (LYS  125  - SER  148  <=> ASP  158  - PRO  181 )                          
  98: s001-A ejv8-A   164 - 202 <=>  182 - 220   (LEU  164  - ILE  202  <=> TYR  182  - SER  220 )                          
  98: s001-A ejv8-A   204 - 208 <=>  221 - 225   (ASN  204  - LYS  208  <=> GLN  221  - GLN  225 )                          
  98: s001-A ejv8-A   224 - 258 <=>  227 - 261   (VAL  224  - CYS  258  <=> ASN  227  - MET  261 )                          
  98: s001-A ejv8-A   260 - 270 <=>  262 - 272   (ILE  260  - LEU  270  <=> LEU  262  - ASN  272 )                          
  98: s001-A ejv8-A   271 - 274 <=>  275 - 278   (THR  271  - ASP  274  <=> TYR  275  - GLU  278 )                          
  98: s001-A ejv8-A   276 - 303 <=>  298 - 325   (ASN  276  - ARG  303  <=> LYS  298  - ASP  325 )                          
  98: s001-A ejv8-A   304 - 311 <=>  327 - 334   (ILE  304  - PHE  311  <=> LEU  327  - ILE  334 )                          
  98: s001-A ejv8-A   312 - 316 <=>  338 - 342   (HIS  312  - TYR  316  <=> HIS  338  - LYS  342 )                          
  98: s001-A ejv8-A   317 - 334 <=>  346 - 363   (HIS  317  - GLU  334  <=> GLY  346  - LEU  363 )                          
  98: s001-A ejv8-A   335 - 339 <=>  367 - 371   (ARG  335  - THR  339  <=> PRO  367  - GLN  371 )                          
  98: s001-A ejv8-A   340 - 345 <=>  373 - 378   (ILE  340  - LEU  345  <=> MET  373  - GLU  378 )                          
  98: s001-A ejv8-A   346 - 371 <=>  380 - 405   (ASP  346  - ILE  371  <=> GLY  380  - ASN  405 )                          
  99: s001-A ejek-A     1 -  30 <=>    1 -  30   (MET    1  - PHE   30  <=> MET    1  - ARG   30 )                          
  99: s001-A ejek-A    40 -  69 <=>   31 -  60   (ARG   40  - HIS   69  <=> ARG   31  - GLN   60 )                          
  99: s001-A ejek-A    71 -  75 <=>   68 -  72   (LEU   71  - TRP   75  <=> CYS   68  - HIS   72 )                          
  99: s001-A ejek-A    76 -  97 <=>   74 -  95   (PRO   76  - GLU   97  <=> LEU   74  - ARG   95 )                          
  99: s001-A ejek-A   103 - 106 <=>  103 - 106   (ASN  103  - LEU  106  <=> GLU  103  - ALA  106 )                          
  99: s001-A ejek-A   121 - 124 <=>  108 - 111   (LEU  121  - LEU  124  <=> GLU  108  - ASP  111 )                          
  99: s001-A ejek-A   127 - 155 <=>  112 - 140   (LEU  127  - TYR  155  <=> PRO  112  - ALA  140 )                          
  99: s001-A ejek-A   158 - 213 <=>  141 - 196   (PHE  158  - SER  213  <=> PHE  141  - ARG  196 )                          
  99: s001-A ejek-A   220 - 269 <=>  199 - 248   (PHE  220  - SER  269  <=> LYS  199  - SER  248 )                          
  99: s001-A ejek-A   270 - 273 <=>  251 - 254   (LEU  270  - LYS  273  <=> TYR  251  - PHE  254 )                          
  99: s001-A ejek-A   274 - 303 <=>  267 - 296   (ASP  274  - ARG  303  <=> ILE  267  - ARG  296 )                          
  99: s001-A ejek-A   304 - 340 <=>  298 - 334   (ILE  304  - ILE  340  <=> ILE  298  - ALA  334 )                          
  99: s001-A ejek-A   341 - 371 <=>  336 - 366   (TYR  341  - ILE  371  <=> ASP  336  - GLU  366 )                          
 100: s001-A egeg-A    12 -  15 <=>    4 -   7   (ARG   12  - LEU   15  <=> GLU    4  - GLY    7 )                          
 100: s001-A egeg-A    16 -  30 <=>   10 -  24   (PHE   16  - PHE   30  <=> GLY   10  - PRO   24 )                          
 100: s001-A egeg-A    42 -  70 <=>   25 -  53   (SER   42  - ASN   70  <=> THR   25  - MET   53 )                          
 100: s001-A egeg-A    71 - 118 <=>   60 - 107   (LEU   71  - HIS  118  <=> PHE   60  - GLU  107 )                          
 100: s001-A egeg-A   119 - 151 <=>  110 - 142   (PRO  119  - SER  151  <=> ARG  110  - PRO  142 )                          
 100: s001-A egeg-A   152 - 155 <=>  147 - 150   (ALA  152  - TYR  155  <=> GLU  147  - HIS  150 )                          
 100: s001-A egeg-A   156 - 200 <=>  167 - 211   (ASP  156  - ARG  200  <=> TYR  167  - GLY  211 )                          
 100: s001-A egeg-A   202 - 205 <=>  212 - 215   (ILE  202  - ASP  205  <=> GLN  212  - GLY  215 )                          
 100: s001-A egeg-A   207 - 210 <=>  216 - 219   (ASP  207  - ARG  210  <=> GLU  216  - SER  219 )                          
 100: s001-A egeg-A   224 - 264 <=>  220 - 260   (VAL  224  - LEU  264  <=> GLU  220  - GLY  260 )                          
 100: s001-A egeg-A   265 - 271 <=>  262 - 268   (LEU  265  - THR  271  <=> ILE  262  - PHE  268 )                          
 100: s001-A egeg-A   274 - 303 <=>  279 - 308   (ASP  274  - ARG  303  <=> VAL  279  - ASN  308 )                          
 100: s001-A egeg-A   304 - 332 <=>  310 - 338   (ILE  304  - ILE  332  <=> VAL  310  - GLN  338 )                          
 100: s001-A egeg-A   334 - 340 <=>  339 - 345   (GLU  334  - ILE  340  <=> HIS  339  - VAL  345 )                          
 100: s001-A egeg-A   341 - 370 <=>  347 - 376   (TYR  341  - HIS  370  <=> ASN  347  - LYS  376 )                          
 101: s001-A el1v-A     4 -   7 <=>    1 -   4   (VAL    4  - LEU    7  <=> MET    1  - ILE    4 )                          
 101: s001-A el1v-A    10 -  13 <=>    5 -   8   (PHE   10  - GLN   13  <=> ASP    5  - SER    8 )                          
 101: s001-A el1v-A    15 -  27 <=>    9 -  21   (LEU   15  - VAL   27  <=> PHE    9  - VAL   21 )                          
 101: s001-A el1v-A    41 -  44 <=>   24 -  27   (GLN   41  - PHE   44  <=> PHE   24  - ASP   27 )                          
 101: s001-A el1v-A    47 -  56 <=>   34 -  43   (PHE   47  - LEU   56  <=> LEU   34  - VAL   43 )                          
 101: s001-A el1v-A    57 -  69 <=>   45 -  57   (ALA   57  - HIS   69  <=> LEU   45  - LEU   57 )                          
 101: s001-A el1v-A    70 - 110 <=>   63 - 103   (ASN   70  - ARG  110  <=> GLU   63  - THR  103 )                          
 101: s001-A el1v-A   112 - 115 <=>  104 - 107   (VAL  112  - MET  115  <=> PHE  104  - SER  107 )                          
 101: s001-A el1v-A   117 - 120 <=>  108 - 111   (ARG  117  - ASN  120  <=> GLU  108  - HIS  111 )                          
 101: s001-A el1v-A   121 - 130 <=>  113 - 122   (LEU  121  - LEU  130  <=> TYR  113  - ALA  122 )                          
 101: s001-A el1v-A   131 - 150 <=>  124 - 143   (LEU  131  - HIS  150  <=> ARG  124  - GLY  143 )                          
 101: s001-A el1v-A   151 - 154 <=>  145 - 148   (SER  151  - ALA  154  <=> PHE  145  - VAL  148 )                          
 101: s001-A el1v-A   156 - 202 <=>  172 - 218   (ASP  156  - ILE  202  <=> GLY  172  - LEU  218 )                          
 101: s001-A el1v-A   205 - 209 <=>  219 - 223   (ASP  205  - LEU  209  <=> GLY  219  - ASP  223 )                          
 101: s001-A el1v-A   223 - 264 <=>  224 - 265   (LEU  223  - LEU  264  <=> GLU  224  - GLY  265 )                          
 101: s001-A el1v-A   265 - 271 <=>  267 - 273   (LEU  265  - THR  271  <=> THR  267  - SER  273 )                          
 101: s001-A el1v-A   273 - 303 <=>  284 - 314   (LYS  273  - ARG  303  <=> SER  284  - GLU  314 )                          
 101: s001-A el1v-A   304 - 315 <=>  316 - 327   (ILE  304  - ASN  315  <=> LEU  316  - ASP  327 )                          
 101: s001-A el1v-A   317 - 335 <=>  329 - 347   (HIS  317  - ARG  335  <=> SER  329  - ARG  347 )                          
 101: s001-A el1v-A   336 - 340 <=>  349 - 353   (ILE  336  - ILE  340  <=> TRP  349  - ALA  353 )                          
 101: s001-A el1v-A   341 - 363 <=>  355 - 377   (TYR  341  - VAL  363  <=> GLY  355  - VAL  377 )                          
 101: s001-A el1v-A   365 - 371 <=>  378 - 384   (ARG  365  - ILE  371  <=> VAL  378  - ILE  384 )                          
 102: s001-A el7o-A    12 -  15 <=>   14 -  17   (ARG   12  - LEU   15  <=> VAL   14  - ALA   17 )                          
 102: s001-A el7o-A    17 -  26 <=>   18 -  27   (LEU   17  - GLY   26  <=> TRP   18  - HIS   27 )                          
 102: s001-A el7o-A    27 -  30 <=>   29 -  32   (VAL   27  - PHE   30  <=> PHE   29  - LEU   32 )                          
 102: s001-A el7o-A    40 -  43 <=>   33 -  36   (ARG   40  - GLY   43  <=> ASP   33  - THR   36 )                          
 102: s001-A el7o-A    46 -  72 <=>   41 -  67   (ARG   46  - GLN   72  <=> ARG   41  - ARG   67 )                          
 102: s001-A el7o-A    73 - 109 <=>   80 - 116   (ALA   73  - MET  109  <=> THR   80  - ILE  116 )                          
 102: s001-A el7o-A   118 - 121 <=>  121 - 124   (HIS  118  - LEU  121  <=> ARG  121  - PRO  124 )                          
 102: s001-A el7o-A   122 - 151 <=>  126 - 155   (PHE  122  - SER  151  <=> MET  126  - PRO  155 )                          
 102: s001-A el7o-A   152 - 155 <=>  163 - 166   (ALA  152  - TYR  155  <=> SER  163  - PHE  166 )                          
 102: s001-A el7o-A   156 - 211 <=>  182 - 237   (ASP  156  - LEU  211  <=> PHE  182  - ASP  237 )                          
 102: s001-A el7o-A   220 - 264 <=>  238 - 282   (PHE  220  - LEU  264  <=> ARG  238  - ALA  282 )                          
 102: s001-A el7o-A   265 - 269 <=>  284 - 288   (LEU  265  - SER  269  <=> LEU  284  - LEU  288 )                          
 102: s001-A el7o-A   270 - 273 <=>  290 - 293   (LEU  270  - LYS  273  <=> PHE  290  - TYR  293 )                          
 102: s001-A el7o-A   274 - 302 <=>  299 - 327   (ASP  274  - SER  302  <=> ASN  299  - THR  327 )                          
 102: s001-A el7o-A   303 - 312 <=>  329 - 338   (ARG  303  - HIS  312  <=> SER  329  - HIS  338 )                          
 102: s001-A el7o-A   313 - 316 <=>  340 - 343   (LEU  313  - TYR  316  <=> GLU  340  - LEU  343 )                          
 102: s001-A el7o-A   317 - 332 <=>  352 - 367   (HIS  317  - ILE  332  <=> ASN  352  - SER  367 )                          
 102: s001-A el7o-A   334 - 340 <=>  368 - 374   (GLU  334  - ILE  340  <=> LYS  368  - GLY  374 )                          
 102: s001-A el7o-A   341 - 371 <=>  376 - 406   (TYR  341  - ILE  371  <=> LYS  376  - GLN  406 )                          
 103: s001-A ehji-A     9 -  32 <=>    6 -  29   (ARG    9  - TYR   32  <=> GLU    6  - ASP   29 )                          
 103: s001-A ehji-A    40 -  43 <=>   30 -  33   (ARG   40  - GLY   43  <=> LYS   30  - ASN   33 )                          
 103: s001-A ehji-A    45 -  48 <=>   34 -  37   (LEU   45  - TYR   48  <=> VAL   34  - SER   37 )                          
 103: s001-A ehji-A    50 -  71 <=>   38 -  59   (SER   50  - LEU   71  <=> PRO   38  - MET   59 )                          
 103: s001-A ehji-A    72 - 110 <=>   70 - 108   (GLN   72  - ARG  110  <=> SER   70  - THR  108 )                          
 103: s001-A ehji-A   117 - 120 <=>  111 - 114   (ARG  117  - ASN  120  <=> ASP  111  - GLY  114 )                          
 103: s001-A ehji-A   121 - 151 <=>  116 - 146   (LEU  121  - SER  151  <=> GLU  116  - PRO  146 )                          
 103: s001-A ehji-A   152 - 155 <=>  161 - 164   (ALA  152  - TYR  155  <=> ALA  161  - SER  164 )                          
 103: s001-A ehji-A   156 - 171 <=>  179 - 194   (ASP  156  - LEU  171  <=> VAL  179  - PHE  194 )                          
 103: s001-A ehji-A   172 - 202 <=>  196 - 226   (LEU  172  - ILE  202  <=> CYS  196  - ILE  226 )                          
 103: s001-A ehji-A   204 - 209 <=>  227 - 232   (ASN  204  - LEU  209  <=> PRO  227  - PRO  232 )                          
 103: s001-A ehji-A   223 - 227 <=>  233 - 237   (LEU  223  - LEU  227  <=> SER  233  - PHE  237 )                          
 103: s001-A ehji-A   230 - 269 <=>  238 - 277   (ILE  230  - SER  269  <=> GLY  238  - SER  277 )                          
 103: s001-A ehji-A   270 - 273 <=>  280 - 283   (LEU  270  - LYS  273  <=> CYS  280  - ILE  283 )                          
 103: s001-A ehji-A   274 - 303 <=>  291 - 320   (ASP  274  - ARG  303  <=> PHE  291  - GLU  320 )                          
 103: s001-A ehji-A   304 - 333 <=>  323 - 352   (ILE  304  - TRP  333  <=> SER  323  - ARG  352 )                          
 103: s001-A ehji-A   335 - 371 <=>  353 - 389   (ARG  335  - ILE  371  <=> GLU  353  - TYR  389 )                          
 104: s001-A edgo-A     3 -   8 <=>    2 -   7   (GLU    3  - ASN    8  <=> ASP    2  - ASP    7 )                          
 104: s001-A edgo-A    11 -  31 <=>    8 -  28   (THR   11  - VAL   31  <=> SER    8  - GLY   28 )                          
 104: s001-A edgo-A    42 -  55 <=>   34 -  47   (SER   42  - PHE   55  <=> GLY   34  - THR   47 )                          
 104: s001-A edgo-A    56 -  70 <=>   49 -  63   (LEU   56  - ASN   70  <=> HIS   49  - SER   63 )                          
 104: s001-A edgo-A    71 - 112 <=>   69 - 110   (LEU   71  - VAL  112  <=> PHE   69  - LEU  110 )                          
 104: s001-A edgo-A   116 - 119 <=>  111 - 114   (ALA  116  - PRO  119  <=> GLY  111  - ASP  114 )                          
 104: s001-A edgo-A   120 - 151 <=>  117 - 148   (ASN  120  - SER  151  <=> GLN  117  - ILE  148 )                          
 104: s001-A edgo-A   152 - 155 <=>  153 - 156   (ALA  152  - TYR  155  <=> GLU  153  - LEU  156 )                          
 104: s001-A edgo-A   156 - 204 <=>  173 - 221   (ASP  156  - ASN  204  <=> TYR  173  - TYR  221 )                          
 104: s001-A edgo-A   207 - 210 <=>  222 - 225   (ASP  207  - ARG  210  <=> GLY  222  - LEU  225 )                          
 104: s001-A edgo-A   223 - 271 <=>  226 - 274   (LEU  223  - THR  271  <=> PRO  226  - CYS  274 )                          
 104: s001-A edgo-A   274 - 303 <=>  287 - 316   (ASP  274  - ARG  303  <=> PHE  287  - GLU  316 )                          
 104: s001-A edgo-A   304 - 313 <=>  319 - 328   (ILE  304  - LEU  313  <=> LEU  319  - LEU  328 )                          
 104: s001-A edgo-A   315 - 332 <=>  329 - 346   (ASN  315  - ILE  332  <=> SER  329  - GLN  346 )                          
 104: s001-A edgo-A   334 - 340 <=>  347 - 353   (GLU  334  - ILE  340  <=> ILE  347  - SER  353 )                          
 104: s001-A edgo-A   341 - 371 <=>  355 - 385   (TYR  341  - ILE  371  <=> VAL  355  - SER  385 )                          
 105: s001-A em2e-A     3 -   8 <=>   12 -  17   (GLU    3  - ASN    8  <=> PRO   12  - ILE   17 )                          
 105: s001-A em2e-A    12 -  29 <=>   20 -  37   (ARG   12  - THR   29  <=> ARG   20  - LEU   37 )                          
 105: s001-A em2e-A    41 -  44 <=>   38 -  41   (GLN   41  - PHE   44  <=> LYS   38  - PHE   41 )                          
 105: s001-A em2e-A    45 -  56 <=>   45 -  56   (LEU   45  - LEU   56  <=> ARG   45  - ASN   56 )                          
 105: s001-A em2e-A    57 -  70 <=>   58 -  71   (ALA   57  - ASN   70  <=> VAL   58  - HIS   71 )                          
 105: s001-A em2e-A    71 - 109 <=>   80 - 118   (LEU   71  - MET  109  <=> LEU   80  - ASP  118 )                          
 105: s001-A em2e-A   111 - 114 <=>  119 - 122   (GLN  111  - LEU  114  <=> LYS  119  - VAL  122 )                          
 105: s001-A em2e-A   117 - 120 <=>  123 - 126   (ARG  117  - ASN  120  <=> LYS  123  - GLU  126 )                          
 105: s001-A em2e-A   121 - 151 <=>  129 - 159   (LEU  121  - SER  151  <=> LYS  129  - GLY  159 )                          
 105: s001-A em2e-A   152 - 155 <=>  162 - 165   (ALA  152  - TYR  155  <=> HIS  162  - VAL  165 )                          
 105: s001-A em2e-A   156 - 202 <=>  183 - 229   (ASP  156  - ILE  202  <=> MET  183  - LEU  229 )                          
 105: s001-A em2e-A   205 - 209 <=>  230 - 234   (ASP  205  - LEU  209  <=> GLY  230  - ASN  234 )                          
 105: s001-A em2e-A   222 - 264 <=>  238 - 280   (VAL  222  - LEU  264  <=> SER  238  - GLY  280 )                          
 105: s001-A em2e-A   265 - 271 <=>  282 - 288   (LEU  265  - THR  271  <=> ILE  282  - ILE  288 )                          
 105: s001-A em2e-A   274 - 303 <=>  299 - 328   (ASP  274  - ARG  303  <=> ARG  299  - LYS  328 )                          
 105: s001-A em2e-A   304 - 332 <=>  330 - 358   (ILE  304  - ILE  332  <=> LEU  330  - GLN  358 )                          
 105: s001-A em2e-A   334 - 340 <=>  359 - 365   (GLU  334  - ILE  340  <=> GLN  359  - ALA  365 )                          
 105: s001-A em2e-A   341 - 367 <=>  367 - 393   (TYR  341  - GLU  367  <=> ASN  367  - MET  393 )                          
 105: s001-A em2e-A   368 - 371 <=>  395 - 398   (TYR  368  - ILE  371  <=> LEU  395  - LYS  398 )                          
 106: s001-A elct-A     9 -  29 <=>   31 -  51   (ARG    9  - THR   29  <=> LYS   31  - PRO   51 )                          
 106: s001-A elct-A    30 -  33 <=>   54 -  57   (PHE   30  - ASN   33  <=> ILE   54  - GLY   57 )                          
 106: s001-A elct-A    41 -  66 <=>   59 -  84   (GLN   41  - LYS   66  <=> PRO   59  - TRP   84 )                          
 106: s001-A elct-A    67 -  71 <=>   86 -  90   (MET   67  - LEU   71  <=> PHE   86  - THR   90 )                          
 106: s001-A elct-A    72 -  95 <=>   99 - 122   (GLN   72  - SER   95  <=> TYR   99  - CYS  122 )                          
 106: s001-A elct-A    96 - 113 <=>  124 - 141   (ALA   96  - ASN  113  <=> ASN  124  - ALA  141 )                          
 106: s001-A elct-A   119 - 148 <=>  142 - 171   (PRO  119  - SER  148  <=> TYR  142  - ASN  171 )                          
 106: s001-A elct-A   149 - 155 <=>  173 - 179   (ASN  149  - TYR  155  <=> TRP  173  - VAL  179 )                          
 106: s001-A elct-A   159 - 166 <=>  180 - 187   (LEU  159  - ILE  166  <=> TYR  180  - ASN  187 )                          
 106: s001-A elct-A   167 - 208 <=>  189 - 230   (ILE  167  - LYS  208  <=> TYR  189  - SER  230 )                          
 106: s001-A elct-A   227 - 272 <=>  232 - 277   (LEU  227  - ALA  272  <=> ARG  232  - PHE  277 )                          
 106: s001-A elct-A   274 - 303 <=>  294 - 323   (ASP  274  - ARG  303  <=> TRP  294  - SER  323 )                          
 106: s001-A elct-A   304 - 313 <=>  325 - 334   (ILE  304  - LEU  313  <=> CYS  325  - TYR  334 )                          
 106: s001-A elct-A   316 - 343 <=>  335 - 362   (TYR  316  - ASN  343  <=> ALA  335  - VAL  362 )                          
 106: s001-A elct-A   344 - 371 <=>  364 - 391   (THR  344  - ILE  371  <=> ASN  364  - TYR  391 )                          
 107: s001-A emik-A     2 -   5 <=>   15 -  18   (ARG    2  - ASN    5  <=> LYS   15  - PRO   18 )                          
 107: s001-A emik-A    12 -  26 <=>   22 -  36   (ARG   12  - GLY   26  <=> ARG   22  - GLY   36 )                          
 107: s001-A emik-A    28 -  31 <=>   37 -  40   (ALA   28  - VAL   31  <=> VAL   37  - PRO   40 )                          
 107: s001-A emik-A    43 -  56 <=>   46 -  59   (GLY   43  - LEU   56  <=> VAL   46  - SER   59 )                          
 107: s001-A emik-A    57 -  71 <=>   61 -  75   (ALA   57  - LEU   71  <=> PHE   61  - LEU   75 )                          
 107: s001-A emik-A    73 - 109 <=>   85 - 121   (ALA   73  - MET  109  <=> THR   85  - ASP  121 )                          
 107: s001-A emik-A   111 - 114 <=>  122 - 125   (GLN  111  - LEU  114  <=> ARG  122  - THR  125 )                          
 107: s001-A emik-A   117 - 120 <=>  126 - 129   (ARG  117  - ASN  120  <=> ASP  126  - GLU  129 )                          
 107: s001-A emik-A   121 - 151 <=>  132 - 162   (LEU  121  - SER  151  <=> GLN  132  - ALA  162 )                          
 107: s001-A emik-A   152 - 155 <=>  165 - 168   (ALA  152  - TYR  155  <=> ILE  165  - PRO  168 )                          
 107: s001-A emik-A   156 - 202 <=>  186 - 232   (ASP  156  - ILE  202  <=> LEU  186  - LEU  232 )                          
 107: s001-A emik-A   205 - 209 <=>  233 - 237   (ASP  205  - LEU  209  <=> GLY  233  - TYR  237 )                          
 107: s001-A emik-A   223 - 264 <=>  239 - 280   (LEU  223  - LEU  264  <=> SER  239  - GLY  280 )                          
 107: s001-A emik-A   265 - 273 <=>  282 - 290   (LEU  265  - LYS  273  <=> VAL  282  - ILE  290 )                          
 107: s001-A emik-A   274 - 303 <=>  299 - 328   (ASP  274  - ARG  303  <=> ALA  299  - TYR  328 )                          
 107: s001-A emik-A   304 - 332 <=>  330 - 358   (ILE  304  - ILE  332  <=> LEU  330  - GLN  358 )                          
 107: s001-A emik-A   334 - 340 <=>  359 - 365   (GLU  334  - ILE  340  <=> GLN  359  - ALA  365 )                          
 107: s001-A emik-A   341 - 367 <=>  367 - 393   (TYR  341  - GLU  367  <=> ASN  367  - MET  393 )                          
 107: s001-A emik-A   368 - 371 <=>  395 - 398   (TYR  368  - ILE  371  <=> ILE  395  - LYS  398 )                          
 108: s001-A ejx2-A     1 -   4 <=>   11 -  14   (MET    1  - VAL    4  <=> LYS   11  - SER   14 )                          
 108: s001-A ejx2-A    12 -  30 <=>   17 -  35   (ARG   12  - PHE   30  <=> ARG   17  - PHE   35 )                          
 108: s001-A ejx2-A    31 -  35 <=>   37 -  41   (VAL   31  - LYS   35  <=> TYR   37  - GLY   41 )                          
 108: s001-A ejx2-A    42 -  70 <=>   50 -  78   (SER   42  - ASN   70  <=> ARG   50  - ASN   78 )                          
 108: s001-A ejx2-A    71 -  74 <=>   86 -  89   (LEU   71  - VAL   74  <=> PHE   86  - ASN   89 )                          
 108: s001-A ejx2-A    75 -  92 <=>   91 - 108   (TRP   75  - LEU   92  <=> LEU   91  - ARG  108 )                          
 108: s001-A ejx2-A    93 - 109 <=>  110 - 126   (LEU   93  - MET  109  <=> PHE  110  - TYR  126 )                          
 108: s001-A ejx2-A   112 - 116 <=>  127 - 131   (VAL  112  - ALA  116  <=> GLU  127  - ALA  131 )                          
 108: s001-A ejx2-A   121 - 151 <=>  138 - 168   (LEU  121  - SER  151  <=> THR  138  - PRO  168 )                          
 108: s001-A ejx2-A   152 - 155 <=>  173 - 176   (ALA  152  - TYR  155  <=> ASP  173  - LEU  176 )                          
 108: s001-A ejx2-A   156 - 215 <=>  192 - 251   (ASP  156  - HIS  215  <=> TYR  192  - THR  251 )                          
 108: s001-A ejx2-A   220 - 271 <=>  289 - 340   (PHE  220  - THR  271  <=> SER  289  - ALA  340 )                          
 108: s001-A ejx2-A   274 - 303 <=>  355 - 384   (ASP  274  - ARG  303  <=> MET  355  - GLN  384 )                          
 108: s001-A ejx2-A   304 - 332 <=>  386 - 414   (ILE  304  - ILE  332  <=> CYS  386  - ARG  414 )                          
 108: s001-A ejx2-A   334 - 340 <=>  415 - 421   (GLU  334  - ILE  340  <=> ARG  415  - ALA  421 )                          
 108: s001-A ejx2-A   341 - 371 <=>  423 - 453   (TYR  341  - ILE  371  <=> LYS  423  - GLU  453 )                          
 109: s001-A ehao-A     5 -   8 <=>    2 -   5   (ASN    5  - ASN    8  <=> GLU    2  - ARG    5 )                          
 109: s001-A ehao-A    11 -  18 <=>    6 -  13   (THR   11  - ILE   18  <=> SER    6  - MET   13 )                          
 109: s001-A ehao-A    19 -  26 <=>   15 -  22   (VAL   19  - GLY   26  <=> ASN   15  - GLY   22 )                          
 109: s001-A ehao-A    28 -  31 <=>   23 -  26   (ALA   28  - VAL   31  <=> TYR   23  - PHE   26 )                          
 109: s001-A ehao-A    41 -  44 <=>   27 -  30   (GLN   41  - PHE   44  <=> HIS   27  - LYS   30 )                          
 109: s001-A ehao-A    47 -  70 <=>   40 -  63   (PHE   47  - ASN   70  <=> GLY   40  - TRP   63 )                          
 109: s001-A ehao-A    71 - 110 <=>   73 - 112   (LEU   71  - ARG  110  <=> ILE   73  - PRO  112 )                          
 109: s001-A ehao-A   117 - 120 <=>  116 - 119   (ARG  117  - ASN  120  <=> GLN  116  - ARG  119 )                          
 109: s001-A ehao-A   121 - 127 <=>  121 - 127   (LEU  121  - LEU  127  <=> TYR  121  - TYR  127 )                          
 109: s001-A ehao-A   129 - 151 <=>  128 - 150   (LEU  129  - SER  151  <=> LEU  128  - PRO  150 )                          
 109: s001-A ehao-A   152 - 155 <=>  168 - 171   (ALA  152  - TYR  155  <=> THR  168  - ARG  171 )                          
 109: s001-A ehao-A   157 - 165 <=>  187 - 195   (SER  157  - LEU  165  <=> TYR  187  - PHE  195 )                          
 109: s001-A ehao-A   166 - 201 <=>  197 - 232   (ILE  166  - ARG  201  <=> TYR  197  - SER  232 )                          
 109: s001-A ehao-A   204 - 207 <=>  233 - 236   (ASN  204  - ASP  207  <=> ILE  233  - SER  236 )                          
 109: s001-A ehao-A   223 - 264 <=>  239 - 280   (LEU  223  - LEU  264  <=> THR  239  - SER  280 )                          
 109: s001-A ehao-A   265 - 269 <=>  282 - 286   (LEU  265  - SER  269  <=> LEU  282  - MET  286 )                          
 109: s001-A ehao-A   270 - 273 <=>  288 - 291   (LEU  270  - LYS  273  <=> TYR  288  - VAL  291 )                          
 109: s001-A ehao-A   274 - 303 <=>  299 - 328   (ASP  274  - ARG  303  <=> GLY  299  - THR  328 )                          
 109: s001-A ehao-A   304 - 312 <=>  330 - 338   (ILE  304  - HIS  312  <=> LEU  330  - LYS  338 )                          
 109: s001-A ehao-A   315 - 332 <=>  341 - 358   (ASN  315  - ILE  332  <=> GLU  341  - GLN  358 )                          
 109: s001-A ehao-A   334 - 345 <=>  359 - 370   (GLU  334  - LEU  345  <=> ARG  359  - ILE  370 )                          
 109: s001-A ehao-A   346 - 364 <=>  372 - 390   (ASP  346  - ASN  364  <=> SER  372  - ILE  390 )                          
 109: s001-A ehao-A   366 - 371 <=>  391 - 396   (LEU  366  - ILE  371  <=> ARG  391  - LYS  396 )                          
 110: s001-A emx7-A     3 -   8 <=>   14 -  19   (GLU    3  - ASN    8  <=> LEU   14  - SER   19 )                          
 110: s001-A emx7-A    12 -  29 <=>   21 -  38   (ARG   12  - THR   29  <=> LEU   21  - PRO   38 )                          
 110: s001-A emx7-A    42 -  56 <=>   45 -  59   (SER   42  - LEU   56  <=> ARG   45  - GLY   59 )                          
 110: s001-A emx7-A    57 -  70 <=>   61 -  74   (ALA   57  - ASN   70  <=> VAL   61  - HIS   74 )                          
 110: s001-A emx7-A    71 - 110 <=>   83 - 122   (LEU   71  - ARG  110  <=> PHE   83  - LYS  122 )                          
 110: s001-A emx7-A   112 - 115 <=>  123 - 126   (VAL  112  - MET  115  <=> ARG  123  - THR  126 )                          
 110: s001-A emx7-A   117 - 120 <=>  127 - 130   (ARG  117  - ASN  120  <=> THR  127  - ARG  130 )                          
 110: s001-A emx7-A   121 - 151 <=>  132 - 162   (LEU  121  - SER  151  <=> ILE  132  - SER  162 )                          
 110: s001-A emx7-A   152 - 155 <=>  165 - 168   (ALA  152  - TYR  155  <=> ALA  165  - ALA  168 )                          
 110: s001-A emx7-A   156 - 202 <=>  186 - 232   (ASP  156  - ILE  202  <=> LEU  186  - LEU  232 )                          
 110: s001-A emx7-A   206 - 209 <=>  233 - 236   (MET  206  - LEU  209  <=> ARG  233  - PRO  236 )                          
 110: s001-A emx7-A   222 - 271 <=>  238 - 287   (VAL  222  - THR  271  <=> LEU  238  - ALA  287 )                          
 110: s001-A emx7-A   274 - 303 <=>  300 - 329   (ASP  274  - ARG  303  <=> ILE  300  - VAL  329 )                          
 110: s001-A emx7-A   304 - 332 <=>  331 - 359   (ILE  304  - ILE  332  <=> VAL  331  - GLN  359 )                          
 110: s001-A emx7-A   334 - 340 <=>  360 - 366   (GLU  334  - ILE  340  <=> GLN  360  - ALA  366 )                          
 110: s001-A emx7-A   341 - 371 <=>  368 - 398   (TYR  341  - ILE  371  <=> SER  368  - GLU  398 )                          
 111: s001-A ejfj-A    12 -  34 <=>   14 -  36   (ARG   12  - SER   34  <=> VAL   14  - GLY   36 )                          
 111: s001-A ejfj-A    42 -  70 <=>   39 -  67   (SER   42  - ASN   70  <=> ALA   39  - ASN   67 )                          
 111: s001-A ejfj-A    71 - 107 <=>   74 - 110   (LEU   71  - ARG  107  <=> LEU   74  - GLN  110 )                          
 111: s001-A ejfj-A   110 - 118 <=>  111 - 119   (ARG  110  - HIS  118  <=> VAL  111  - GLU  119 )                          
 111: s001-A ejfj-A   119 - 149 <=>  122 - 152   (PRO  119  - ASN  149  <=> ALA  122  - THR  152 )                          
 111: s001-A ejfj-A   150 - 153 <=>  154 - 157   (HIS  150  - GLU  153  <=> THR  154  - GLY  157 )                          
 111: s001-A ejfj-A   156 - 208 <=>  195 - 247   (ASP  156  - LYS  208  <=> TYR  195  - SER  247 )                          
 111: s001-A ejfj-A   210 - 215 <=>  248 - 253   (ARG  210  - HIS  215  <=> LEU  248  - PRO  253 )                          
 111: s001-A ejfj-A   220 - 269 <=>  327 - 376   (PHE  220  - SER  269  <=> THR  327  - LEU  376 )                          
 111: s001-A ejfj-A   270 - 273 <=>  379 - 382   (LEU  270  - LYS  273  <=> TYR  379  - THR  382 )                          
 111: s001-A ejfj-A   274 - 303 <=>  391 - 420   (ASP  274  - ARG  303  <=> ALA  391  - SER  420 )                          
 111: s001-A ejfj-A   304 - 313 <=>  423 - 432   (ILE  304  - LEU  313  <=> MET  423  - TYR  432 )                          
 111: s001-A ejfj-A   315 - 332 <=>  433 - 450   (ASN  315  - ILE  332  <=> ASP  433  - GLN  450 )                          
 111: s001-A ejfj-A   334 - 340 <=>  451 - 457   (GLU  334  - ILE  340  <=> LYS  451  - GLY  457 )                          
 111: s001-A ejfj-A   341 - 368 <=>  459 - 486   (TYR  341  - TYR  368  <=> LYS  459  - LYS  486 )                          
 112: s001-A edeq-A     5 -  44 <=>    1 -  40   (ASN    5  - PHE   44  <=> MET    1  - ASN   40 )                          
 112: s001-A edeq-A    47 -  69 <=>   41 -  63   (PHE   47  - HIS   69  <=> CYS   41  - GLU   63 )                          
 112: s001-A edeq-A    70 -  73 <=>   81 -  84   (ASN   70  - ALA   73  <=> LEU   81  - GLU   84 )                          
 112: s001-A edeq-A    74 - 117 <=>   87 - 130   (VAL   74  - ARG  117  <=> LEU   87  - GLY  130 )                          
 112: s001-A edeq-A   118 - 149 <=>  133 - 164   (HIS  118  - ASN  149  <=> LEU  133  - TRP  164 )                          
 112: s001-A edeq-A   154 - 157 <=>  165 - 168   (ALA  154  - SER  157  <=> PRO  165  - SER  168 )                          
 112: s001-A edeq-A   158 - 198 <=>  178 - 218   (PHE  158  - CYS  198  <=> GLU  178  - LEU  218 )                          
 112: s001-A edeq-A   201 - 204 <=>  219 - 222   (ARG  201  - ASN  204  <=> ARG  219  - ARG  222 )                          
 112: s001-A edeq-A   227 - 235 <=>  223 - 231   (LEU  227  - ILE  235  <=> ASN  223  - LEU  231 )                          
 112: s001-A edeq-A   236 - 271 <=>  233 - 268   (ARG  236  - THR  271  <=> SER  233  - MET  268 )                          
 112: s001-A edeq-A   273 - 303 <=>  308 - 338   (LYS  273  - ARG  303  <=> LEU  308  - SER  338 )                          
 112: s001-A edeq-A   304 - 312 <=>  341 - 349   (ILE  304  - HIS  312  <=> MET  341  - SER  349 )                          
 112: s001-A edeq-A   315 - 327 <=>  370 - 382   (ASN  315  - LEU  327  <=> PHE  370  - SER  382 )                          
 112: s001-A edeq-A   329 - 334 <=>  383 - 388   (HIS  329  - GLU  334  <=> GLY  383  - ASP  388 )                          
 112: s001-A edeq-A   336 - 339 <=>  394 - 397   (ILE  336  - THR  339  <=> ILE  394  - ILE  397 )                          
 112: s001-A edeq-A   341 - 345 <=>  407 - 411   (TYR  341  - LEU  345  <=> ALA  407  - LEU  411 )                          
 112: s001-A edeq-A   346 - 360 <=>  414 - 428   (ASP  346  - CYS  360  <=> ILE  414  - ALA  428 )                          
 112: s001-A edeq-A   362 - 371 <=>  429 - 438   (PHE  362  - ILE  371  <=> GLY  429  - GLU  438 )                          
 113: s001-A ef4x-A     1 -   4 <=>   16 -  19   (MET    1  - VAL    4  <=> TYR   16  - SER   19 )                          
 113: s001-A ef4x-A     5 -   9 <=>   22 -  26   (ASN    5  - ARG    9  <=> PRO   22  - SER   26 )                          
 113: s001-A ef4x-A    13 -  29 <=>   27 -  43   (GLN   13  - THR   29  <=> ASN   27  - PRO   43 )                          
 113: s001-A ef4x-A    41 -  44 <=>   44 -  47   (GLN   41  - PHE   44  <=> SER   44  - LEU   47 )                          
 113: s001-A ef4x-A    47 -  72 <=>   61 -  86   (PHE   47  - GLN   72  <=> VAL   61  - LEU   86 )                          
 113: s001-A ef4x-A    73 - 109 <=>   99 - 135   (ALA   73  - MET  109  <=> ASP   99  - TYR  135 )                          
 113: s001-A ef4x-A   112 - 116 <=>  136 - 140   (VAL  112  - ALA  116  <=> ARG  136  - LEU  140 )                          
 113: s001-A ef4x-A   118 - 123 <=>  145 - 150   (HIS  118  - ARG  123  <=> PHE  145  - ALA  150 )                          
 113: s001-A ef4x-A   125 - 151 <=>  151 - 177   (LYS  125  - SER  151  <=> ALA  151  - PRO  177 )                          
 113: s001-A ef4x-A   152 - 155 <=>  182 - 185   (ALA  152  - TYR  155  <=> ILE  182  - LEU  185 )                          
 113: s001-A ef4x-A   156 - 212 <=>  201 - 257   (ASP  156  - HIS  212  <=> TYR  201  - GLU  257 )                          
 113: s001-A ef4x-A   220 - 264 <=>  300 - 344   (PHE  220  - LEU  264  <=> CYS  300  - THR  344 )                          
 113: s001-A ef4x-A   265 - 269 <=>  346 - 350   (LEU  265  - SER  269  <=> GLN  346  - LEU  350 )                          
 113: s001-A ef4x-A   270 - 273 <=>  353 - 356   (LEU  270  - LYS  273  <=> VAL  353  - SER  356 )                          
 113: s001-A ef4x-A   274 - 303 <=>  364 - 393   (ASP  274  - ARG  303  <=> ILE  364  - ILE  393 )                          
 113: s001-A ef4x-A   304 - 312 <=>  395 - 403   (ILE  304  - HIS  312  <=> SER  395  - ALA  403 )                          
 113: s001-A ef4x-A   313 - 317 <=>  405 - 409   (LEU  313  - HIS  317  <=> TRP  405  - HIS  409 )                          
 113: s001-A ef4x-A   319 - 332 <=>  410 - 423   (GLU  319  - ILE  332  <=> PHE  410  - ARG  423 )                          
 113: s001-A ef4x-A   334 - 340 <=>  424 - 430   (GLU  334  - ILE  340  <=> ARG  424  - ALA  430 )                          
 113: s001-A ef4x-A   341 - 371 <=>  432 - 462   (TYR  341  - ILE  371  <=> LYS  432  - LYS  462 )                          
 114: s001-A elkk-A     8 -  67 <=>   15 -  74   (ASN    8  - MET   67  <=> SER   15  - PRO   74 )                          
 114: s001-A elkk-A    73 -  93 <=>   75 -  95   (ALA   73  - LEU   93  <=> TYR   75  - ARG   95 )                          
 114: s001-A elkk-A    94 - 118 <=>   97 - 121   (GLU   94  - HIS  118  <=> VAL   97  - ARG  121 )                          
 114: s001-A elkk-A   120 - 123 <=>  122 - 125   (ASN  120  - ARG  123  <=> LYS  122  - LEU  125 )                          
 114: s001-A elkk-A   127 - 150 <=>  126 - 149   (LEU  127  - HIS  150  <=> SER  126  - GLY  149 )                          
 114: s001-A elkk-A   152 - 157 <=>  150 - 155   (ALA  152  - SER  157  <=> PRO  150  - TRP  155 )                          
 114: s001-A elkk-A   158 - 162 <=>  157 - 161   (PHE  158  - VAL  162  <=> ALA  157  - VAL  161 )                          
 114: s001-A elkk-A   163 - 213 <=>  163 - 213   (ILE  163  - SER  213  <=> PHE  163  - SER  213 )                          
 114: s001-A elkk-A   220 - 302 <=>  214 - 296   (PHE  220  - SER  302  <=> ASP  214  - THR  296 )                          
 114: s001-A elkk-A   303 - 306 <=>  298 - 301   (ARG  303  - ARG  306  <=> ALA  298  - ASP  301 )                          
 114: s001-A elkk-A   323 - 326 <=>  302 - 305   (THR  323  - GLU  326  <=> THR  302  - MET  305 )                          
 114: s001-A elkk-A   341 - 371 <=>  356 - 386   (TYR  341  - ILE  371  <=> LEU  356  - LEU  386 )                          
 115: s001-A egjp-A     9 -  54 <=>    2 -  47   (ARG    9  - ILE   54  <=> SER    2  - ARG   47 )                          
 115: s001-A egjp-A    55 -  70 <=>   49 -  64   (PHE   55  - ASN   70  <=> TRP   49  - PHE   64 )                          
 115: s001-A egjp-A    71 - 117 <=>   90 - 136   (LEU   71  - ARG  117  <=> ILE   90  - GLY  136 )                          
 115: s001-A egjp-A   119 - 123 <=>  137 - 141   (PRO  119  - ARG  123  <=> LYS  137  - ILE  141 )                          
 115: s001-A egjp-A   126 - 151 <=>  142 - 167   (HIS  126  - SER  151  <=> ASN  142  - MET  167 )                          
 115: s001-A egjp-A   154 - 157 <=>  168 - 171   (ALA  154  - SER  157  <=> GLY  168  - ILE  171 )                          
 115: s001-A egjp-A   158 - 170 <=>  174 - 186   (PHE  158  - VAL  170  <=> ASN  174  - PHE  186 )                          
 115: s001-A egjp-A   171 - 194 <=>  188 - 211   (LEU  171  - GLU  194  <=> CYS  188  - ILE  211 )                          
 115: s001-A egjp-A   197 - 200 <=>  212 - 215   (HIS  197  - ARG  200  <=> GLN  212  - HIS  215 )                          
 115: s001-A egjp-A   227 - 266 <=>  216 - 255   (LEU  227  - PRO  266  <=> ASN  216  - ILE  255 )                          
 115: s001-A egjp-A   267 - 271 <=>  257 - 261   (PHE  267  - THR  271  <=> ILE  257  - HIS  261 )                          
 115: s001-A egjp-A   272 - 275 <=>  264 - 267   (ALA  272  - GLN  275  <=> LEU  264  - GLN  267 )                          
 115: s001-A egjp-A   282 - 302 <=>  275 - 295   (ILE  282  - SER  302  <=> GLU  275  - SER  295 )                          
 115: s001-A egjp-A   303 - 313 <=>  297 - 307   (ARG  303  - LEU  313  <=> ILE  297  - SER  307 )                          
 115: s001-A egjp-A   315 - 335 <=>  308 - 328   (ASN  315  - ARG  335  <=> PHE  308  - VAL  328 )                          
 115: s001-A egjp-A   341 - 344 <=>  330 - 333   (TYR  341  - THR  344  <=> LYS  330  - PHE  333 )                          
 115: s001-A egjp-A   345 - 371 <=>  338 - 364   (LEU  345  - ILE  371  <=> LEU  338  - SER  364 )                          
 116: s001-A elfw-A    10 -  65 <=>    2 -  57   (PHE   10  - SER   65  <=> ASN    2  - ASP   57 )                          
 116: s001-A elfw-A    66 -  71 <=>   62 -  67   (LYS   66  - LEU   71  <=> THR   62  - LYS   67 )                          
 116: s001-A elfw-A    72 - 110 <=>   72 - 110   (GLN   72  - ARG  110  <=> PHE   72  - PRO  110 )                          
 116: s001-A elfw-A   124 - 149 <=>  117 - 142   (LEU  124  - ASN  149  <=> ASN  117  - ALA  142 )                          
 116: s001-A elfw-A   150 - 155 <=>  144 - 149   (HIS  150  - TYR  155  <=> GLU  144  - LEU  149 )                          
 116: s001-A elfw-A   157 - 167 <=>  150 - 160   (SER  157  - ILE  167  <=> PRO  150  - ALA  160 )                          
 116: s001-A elfw-A   168 - 208 <=>  162 - 202   (LEU  168  - LYS  208  <=> PHE  162  - THR  202 )                          
 116: s001-A elfw-A   210 - 214 <=>  203 - 207   (ARG  210  - VAL  214  <=> LYS  203  - ASN  207 )                          
 116: s001-A elfw-A   220 - 271 <=>  209 - 260   (PHE  220  - THR  271  <=> ALA  209  - PHE  260 )                          
 116: s001-A elfw-A   275 - 287 <=>  283 - 295   (GLN  275  - ASN  287  <=> TYR  283  - SER  295 )                          
 116: s001-A elfw-A   288 - 303 <=>  297 - 312   (ILE  288  - ARG  303  <=> TYR  297  - ARG  312 )                          
 116: s001-A elfw-A   304 - 311 <=>  315 - 322   (ILE  304  - PHE  311  <=> ILE  315  - LEU  322 )                          
 116: s001-A elfw-A   312 - 331 <=>  324 - 343   (HIS  312  - GLU  331  <=> GLN  324  - LEU  343 )                          
 116: s001-A elfw-A   333 - 336 <=>  344 - 347   (TRP  333  - ILE  336  <=> LYS  344  - CYS  347 )                          
 116: s001-A elfw-A   337 - 343 <=>  349 - 355   (THR  337  - ASN  343  <=> LYS  349  - ILE  355 )                          
 116: s001-A elfw-A   344 - 371 <=>  368 - 395   (THR  344  - ILE  371  <=> ASN  368  - ARG  395 )                          
 117: s001-A elft-A     8 -  22 <=>    1 -  15   (ASN    8  - THR   22  <=> MET    1  - LEU   15 )                          
 117: s001-A elft-A    29 -  32 <=>   16 -  19   (THR   29  - TYR   32  <=> GLY   16  - LEU   19 )                          
 117: s001-A elft-A    33 -  36 <=>   21 -  24   (ASN   33  - ALA   36  <=> SER   21  - ARG   24 )                          
 117: s001-A elft-A    40 -  68 <=>   26 -  54   (ARG   40  - PHE   68  <=> MET   26  - TRP   54 )                          
 117: s001-A elft-A    70 - 117 <=>   55 - 102   (ASN   70  - ARG  117  <=> LYS   55  - ALA  102 )                          
 117: s001-A elft-A   118 - 121 <=>  109 - 112   (HIS  118  - LEU  121  <=> ALA  109  - LEU  112 )                          
 117: s001-A elft-A   122 - 141 <=>  115 - 134   (PHE  122  - LEU  141  <=> ALA  115  - TRP  134 )                          
 117: s001-A elft-A   142 - 151 <=>  136 - 145   (ASN  142  - SER  151  <=> LEU  136  - MET  145 )                          
 117: s001-A elft-A   152 - 155 <=>  155 - 158   (ALA  152  - TYR  155  <=> ALA  155  - GLU  158 )                          
 117: s001-A elft-A   156 - 207 <=>  171 - 222   (ASP  156  - ASP  207  <=> ILE  171  - LYS  222 )                          
 117: s001-A elft-A   219 - 252 <=>  224 - 257   (GLN  219  - PHE  252  <=> GLY  224  - ILE  257 )                          
 117: s001-A elft-A   253 - 270 <=>  259 - 276   (ARG  253  - LEU  270  <=> CYS  259  - PHE  276 )                          
 117: s001-A elft-A   271 - 275 <=>  279 - 283   (THR  271  - GLN  275  <=> THR  279  - THR  283 )                          
 117: s001-A elft-A   277 - 303 <=>  284 - 310   (GLY  277  - ARG  303  <=> GLU  284  - LYS  310 )                          
 117: s001-A elft-A   304 - 311 <=>  313 - 320   (ILE  304  - PHE  311  <=> SER  313  - ILE  320 )                          
 117: s001-A elft-A   312 - 316 <=>  322 - 326   (HIS  312  - TYR  316  <=> ASP  322  - HIS  326 )                          
 117: s001-A elft-A   317 - 330 <=>  339 - 352   (HIS  317  - GLN  330  <=> CYS  339  - GLY  352 )                          
 117: s001-A elft-A   334 - 337 <=>  353 - 356   (GLU  334  - THR  337  <=> PHE  353  - THR  356 )                          
 117: s001-A elft-A   339 - 342 <=>  357 - 360   (THR  339  - GLY  342  <=> GLY  357  - PHE  360 )                          
 117: s001-A elft-A   344 - 364 <=>  365 - 385   (THR  344  - ASN  364  <=> GLU  365  - SER  385 )                          
 118: s001-A efj8-A     1 -   4 <=>    3 -   6   (MET    1  - VAL    4  <=> SER    3  - GLU    6 )                          
 118: s001-A efj8-A     5 -  26 <=>    8 -  29   (ASN    5  - GLY   26  <=> ALA    8  - GLY   29 )                          
 118: s001-A efj8-A    29 -  32 <=>   30 -  33   (THR   29  - TYR   32  <=> PHE   30  - LEU   33 )                          
 118: s001-A efj8-A    38 -  41 <=>   34 -  37   (CYS   38  - GLN   41  <=> ASP   34  - ARG   37 )                          
 118: s001-A efj8-A    42 -  73 <=>   39 -  70   (SER   42  - ALA   73  <=> GLY   39  - ASP   70 )                          
 118: s001-A efj8-A    74 -  95 <=>   73 -  94   (VAL   74  - SER   95  <=> ARG   73  - PHE   94 )                          
 118: s001-A efj8-A    96 - 107 <=>   96 - 107   (ALA   96  - ARG  107  <=> PHE   96  - LYS  107 )                          
 118: s001-A efj8-A   109 - 115 <=>  111 - 117   (MET  109  - MET  115  <=> HIS  111  - CYS  117 )                          
 118: s001-A efj8-A   116 - 119 <=>  132 - 135   (ALA  116  - PRO  119  <=> ILE  132  - GLN  135 )                          
 118: s001-A efj8-A   120 - 150 <=>  138 - 168   (ASN  120  - HIS  150  <=> SER  138  - ASN  168 )                          
 118: s001-A efj8-A   151 - 154 <=>  170 - 173   (SER  151  - ALA  154  <=> PHE  170  - ASN  173 )                          
 118: s001-A efj8-A   157 - 176 <=>  208 - 227   (SER  157  - LEU  176  <=> TYR  208  - VAL  227 )                          
 118: s001-A efj8-A   177 - 200 <=>  229 - 252   (GLN  177  - ARG  200  <=> PHE  229  - GLU  252 )                          
 118: s001-A efj8-A   202 - 205 <=>  253 - 256   (ILE  202  - ASP  205  <=> GLN  253  - SER  256 )                          
 118: s001-A efj8-A   207 - 210 <=>  257 - 260   (ASP  207  - ARG  210  <=> GLU  257  - PRO  260 )                          
 118: s001-A efj8-A   223 - 253 <=>  263 - 293   (LEU  223  - ARG  253  <=> ARG  263  - THR  293 )                          
 118: s001-A efj8-A   254 - 271 <=>  295 - 312   (PHE  254  - THR  271  <=> THR  295  - SER  312 )                          
 118: s001-A efj8-A   274 - 303 <=>  323 - 352   (ASP  274  - ARG  303  <=> MET  323  - GLU  352 )                          
 118: s001-A efj8-A   304 - 332 <=>  354 - 382   (ILE  304  - ILE  332  <=> ILE  354  - ASN  382 )                          
 118: s001-A efj8-A   334 - 340 <=>  383 - 389   (GLU  334  - ILE  340  <=> ARG  383  - VAL  389 )                          
 118: s001-A efj8-A   341 - 370 <=>  391 - 420   (TYR  341  - HIS  370  <=> TRP  391  - LYS  420 )                          
 119: s001-A emyi-A     1 -   5 <=>   11 -  15   (MET    1  - ASN    5  <=> PRO   11  - LEU   15 )                          
 119: s001-A emyi-A    10 -  23 <=>   19 -  32   (PHE   10  - GLN   23  <=> ASP   19  - GLY   32 )                          
 119: s001-A emyi-A    29 -  33 <=>   33 -  37   (THR   29  - ASN   33  <=> TRP   33  - ALA   37 )                          
 119: s001-A emyi-A    42 -  52 <=>   43 -  53   (SER   42  - VAL   52  <=> TYR   43  - TRP   53 )                          
 119: s001-A emyi-A    53 -  73 <=>   55 -  75   (LEU   53  - ALA   73  <=> ALA   55  - PRO   75 )                          
 119: s001-A emyi-A    74 -  94 <=>   77 -  97   (VAL   74  - GLU   94  <=> GLU   77  - PHE   97 )                          
 119: s001-A emyi-A    95 -  98 <=>   99 - 102   (SER   95  - ILE   98  <=> ASN   99  - ILE  102 )                          
 119: s001-A emyi-A   100 - 117 <=>  103 - 120   (GLU  100  - ARG  117  <=> SER  103  - THR  120 )                          
 119: s001-A emyi-A   118 - 121 <=>  125 - 128   (HIS  118  - LEU  121  <=> ARG  125  - VAL  128 )                          
 119: s001-A emyi-A   122 - 145 <=>  131 - 154   (PHE  122  - VAL  145  <=> GLY  131  - PHE  154 )                          
 119: s001-A emyi-A   146 - 151 <=>  156 - 161   (GLY  146  - SER  151  <=> SER  156  - GLY  161 )                          
 119: s001-A emyi-A   154 - 208 <=>  175 - 229   (ALA  154  - LYS  208  <=> ARG  175  - THR  229 )                          
 119: s001-A emyi-A   210 - 213 <=>  230 - 233   (ARG  210  - SER  213  <=> ASP  230  - LYS  233 )                          
 119: s001-A emyi-A   220 - 252 <=>  234 - 266   (PHE  220  - PHE  252  <=> SER  234  - THR  266 )                          
 119: s001-A emyi-A   253 - 271 <=>  268 - 286   (ARG  253  - THR  271  <=> PHE  268  - LEU  286 )                          
 119: s001-A emyi-A   274 - 303 <=>  290 - 319   (ASP  274  - ARG  303  <=> ASP  290  - LYS  319 )                          
 119: s001-A emyi-A   304 - 311 <=>  322 - 329   (ILE  304  - PHE  311  <=> CYS  322  - ILE  329 )                          
 119: s001-A emyi-A   312 - 316 <=>  331 - 335   (HIS  312  - TYR  316  <=> HIS  331  - ILE  335 )                          
 119: s001-A emyi-A   317 - 330 <=>  342 - 355   (HIS  317  - GLN  330  <=> LYS  342  - SER  355 )                          
 119: s001-A emyi-A   334 - 337 <=>  356 - 359   (GLU  334  - THR  337  <=> ILE  356  - THR  359 )                          
 119: s001-A emyi-A   339 - 344 <=>  360 - 365   (THR  339  - THR  344  <=> ALA  360  - PRO  365 )                          
 119: s001-A emyi-A   345 - 363 <=>  369 - 387   (LEU  345  - VAL  363  <=> GLY  369  - GLN  387 )                          
 119: s001-A emyi-A   366 - 370 <=>  389 - 393   (LEU  366  - HIS  370  <=> ASN  389  - ARG  393 )                          
 120: s001-A eeje-A     1 -   5 <=>   11 -  15   (MET    1  - ASN    5  <=> LEU   11  - LYS   15 )                          
 120: s001-A eeje-A    10 -  23 <=>   19 -  32   (PHE   10  - GLN   23  <=> ASP   19  - GLY   32 )                          
 120: s001-A eeje-A    29 -  33 <=>   33 -  37   (THR   29  - ASN   33  <=> TRP   33  - LYS   37 )                          
 120: s001-A eeje-A    42 -  52 <=>   45 -  55   (SER   42  - VAL   52  <=> TYR   45  - TRP   55 )                          
 120: s001-A eeje-A    53 -  73 <=>   57 -  77   (LEU   53  - ALA   73  <=> THR   57  - PRO   77 )                          
 120: s001-A eeje-A    74 -  94 <=>   79 -  99   (VAL   74  - GLU   94  <=> GLU   79  - ILE   99 )                          
 120: s001-A eeje-A    95 -  98 <=>  101 - 104   (SER   95  - ILE   98  <=> TYR  101  - LEU  104 )                          
 120: s001-A eeje-A   100 - 117 <=>  105 - 122   (GLU  100  - ARG  117  <=> TRP  105  - THR  122 )                          
 120: s001-A eeje-A   118 - 121 <=>  127 - 130   (HIS  118  - LEU  121  <=> ARG  127  - ILE  130 )                          
 120: s001-A eeje-A   122 - 143 <=>  133 - 154   (PHE  122  - THR  143  <=> VAL  133  - SER  154 )                          
 120: s001-A eeje-A   144 - 151 <=>  156 - 163   (ILE  144  - SER  151  <=> TYR  156  - GLY  163 )                          
 120: s001-A eeje-A   154 - 157 <=>  176 - 179   (ALA  154  - SER  157  <=> TRP  176  - GLY  179 )                          
 120: s001-A eeje-A   158 - 208 <=>  181 - 231   (PHE  158  - LYS  208  <=> LEU  181  - SER  231 )                          
 120: s001-A eeje-A   210 - 213 <=>  232 - 235   (ARG  210  - SER  213  <=> ASP  232  - LEU  235 )                          
 120: s001-A eeje-A   220 - 252 <=>  236 - 268   (PHE  220  - PHE  252  <=> SER  236  - THR  268 )                          
 120: s001-A eeje-A   253 - 272 <=>  270 - 289   (ARG  253  - ALA  272  <=> PHE  270  - PHE  289 )                          
 120: s001-A eeje-A   274 - 303 <=>  292 - 321   (ASP  274  - ARG  303  <=> ASP  292  - MET  321 )                          
 120: s001-A eeje-A   304 - 311 <=>  324 - 331   (ILE  304  - PHE  311  <=> CYS  324  - ILE  331 )                          
 120: s001-A eeje-A   312 - 316 <=>  333 - 337   (HIS  312  - TYR  316  <=> GLN  333  - VAL  337 )                          
 120: s001-A eeje-A   317 - 330 <=>  344 - 357   (HIS  317  - GLN  330  <=> LYS  344  - PRO  357 )                          
 120: s001-A eeje-A   334 - 337 <=>  358 - 361   (GLU  334  - THR  337  <=> ILE  358  - ILE  361 )                          
 120: s001-A eeje-A   339 - 343 <=>  362 - 366   (THR  339  - ASN  343  <=> ALA  362  - PHE  366 )                          
 120: s001-A eeje-A   344 - 350 <=>  371 - 377   (THR  344  - LEU  350  <=> SER  371  - ALA  377 )                          
 120: s001-A eeje-A   352 - 362 <=>  378 - 388   (LYS  352  - PHE  362  <=> LYS  378  - LYS  388 )                          
 120: s001-A eeje-A   363 - 371 <=>  391 - 399   (VAL  363  - ILE  371  <=> ASN  391  - ASP  399 )                          
 121: s001-A eh7m-A     1 -   4 <=>    5 -   8   (MET    1  - VAL    4  <=> PRO    5  - ILE    8 )                          
 121: s001-A eh7m-A    10 -  23 <=>   12 -  25   (PHE   10  - GLN   23  <=> ASP   12  - GLY   25 )                          
 121: s001-A eh7m-A    30 -  33 <=>   26 -  29   (PHE   30  - ASN   33  <=> LEU   26  - ASN   29 )                          
 121: s001-A eh7m-A    42 -  53 <=>   33 -  44   (SER   42  - LEU   53  <=> ASN   33  - VAL   44 )                          
 121: s001-A eh7m-A    54 -  67 <=>   46 -  59   (ILE   54  - MET   67  <=> ILE   46  - GLU   59 )                          
 121: s001-A eh7m-A    70 - 117 <=>   60 - 107   (ASN   70  - ARG  117  <=> ARG   60  - LEU  107 )                          
 121: s001-A eh7m-A   118 - 121 <=>  112 - 115   (HIS  118  - LEU  121  <=> CYS  112  - PHE  115 )                          
 121: s001-A eh7m-A   122 - 149 <=>  119 - 146   (PHE  122  - ASN  149  <=> THR  119  - LEU  146 )                          
 121: s001-A eh7m-A   150 - 154 <=>  148 - 152   (HIS  150  - ALA  154  <=> GLY  148  - LYS  152 )                          
 121: s001-A eh7m-A   156 - 185 <=>  166 - 195   (ASP  156  - PHE  185  <=> THR  166  - PRO  195 )                          
 121: s001-A eh7m-A   186 - 205 <=>  197 - 216   (VAL  186  - ASP  205  <=> MET  197  - ILE  216 )                          
 121: s001-A eh7m-A   208 - 212 <=>  217 - 221   (LYS  208  - HIS  212  <=> GLY  217  - GLU  221 )                          
 121: s001-A eh7m-A   220 - 252 <=>  223 - 255   (PHE  220  - PHE  252  <=> THR  223  - SER  255 )                          
 121: s001-A eh7m-A   253 - 270 <=>  257 - 274   (ARG  253  - LEU  270  <=> LEU  257  - ILE  274 )                          
 121: s001-A eh7m-A   271 - 303 <=>  277 - 309   (THR  271  - ARG  303  <=> PHE  277  - SER  309 )                          
 121: s001-A eh7m-A   304 - 312 <=>  312 - 320   (ILE  304  - HIS  312  <=> MET  312  - TYR  320 )                          
 121: s001-A eh7m-A   316 - 329 <=>  331 - 344   (TYR  316  - HIS  329  <=> TYR  331  - ALA  344 )                          
 121: s001-A eh7m-A   333 - 337 <=>  345 - 349   (TRP  333  - THR  337  <=> GLU  345  - LYS  349 )                          
 121: s001-A eh7m-A   339 - 343 <=>  350 - 354   (THR  339  - ASN  343  <=> ALA  350  - ILE  354 )                          
 121: s001-A eh7m-A   344 - 363 <=>  359 - 378   (THR  344  - VAL  363  <=> ASN  359  - LEU  378 )                          
 122: s001-A embs-A     1 -   5 <=>   14 -  18   (MET    1  - ASN    5  <=> LEU   14  - VAL   18 )                          
 122: s001-A embs-A    10 -  21 <=>   22 -  33   (PHE   10  - VAL   21  <=> ASP   22  - SER   33 )                          
 122: s001-A embs-A    28 -  36 <=>   34 -  42   (ALA   28  - ALA   36  <=> PHE   34  - LYS   42 )                          
 122: s001-A embs-A    42 -  53 <=>   48 -  59   (SER   42  - LEU   53  <=> TYR   48  - MET   59 )                          
 122: s001-A embs-A    54 -  73 <=>   61 -  80   (ILE   54  - ALA   73  <=> ILE   61  - ALA   80 )                          
 122: s001-A embs-A    74 - 117 <=>   82 - 125   (VAL   74  - ARG  117  <=> GLU   82  - LEU  125 )                          
 122: s001-A embs-A   118 - 121 <=>  130 - 133   (HIS  118  - LEU  121  <=> ARG  130  - VAL  133 )                          
 122: s001-A embs-A   122 - 145 <=>  136 - 159   (PHE  122  - VAL  145  <=> TYR  136  - PHE  159 )                          
 122: s001-A embs-A   146 - 151 <=>  161 - 166   (GLY  146  - SER  151  <=> TYR  161  - ARG  166 )                          
 122: s001-A embs-A   157 - 206 <=>  180 - 229   (SER  157  - MET  206  <=> ASP  180  - LEU  229 )                          
 122: s001-A embs-A   209 - 213 <=>  230 - 234   (LEU  209  - SER  213  <=> ARG  230  - GLY  234 )                          
 122: s001-A embs-A   219 - 252 <=>  235 - 268   (GLN  219  - PHE  252  <=> ARG  235  - THR  268 )                          
 122: s001-A embs-A   253 - 271 <=>  270 - 288   (ARG  253  - THR  271  <=> PHE  270  - MET  288 )                          
 122: s001-A embs-A   274 - 303 <=>  292 - 321   (ASP  274  - ARG  303  <=> THR  292  - ILE  321 )                          
 122: s001-A embs-A   304 - 311 <=>  324 - 331   (ILE  304  - PHE  311  <=> CYS  324  - LEU  331 )                          
 122: s001-A embs-A   312 - 316 <=>  333 - 337   (HIS  312  - TYR  316  <=> GLN  333  - THR  337 )                          
 122: s001-A embs-A   317 - 330 <=>  344 - 357   (HIS  317  - GLN  330  <=> LYS  344  - PRO  357 )                          
 122: s001-A embs-A   334 - 337 <=>  358 - 361   (GLU  334  - THR  337  <=> ILE  358  - THR  361 )                          
 122: s001-A embs-A   339 - 343 <=>  362 - 366   (THR  339  - ASN  343  <=> ALA  362  - PHE  366 )                          
 122: s001-A embs-A   344 - 347 <=>  371 - 374   (THR  344  - THR  347  <=> GLN  371  - LEU  374 )                          
 122: s001-A embs-A   349 - 363 <=>  375 - 389   (LEU  349  - VAL  363  <=> ALA  375  - GLN  389 )                          
 122: s001-A embs-A   365 - 369 <=>  391 - 395   (ARG  365  - LEU  369  <=> ASN  391  - ARG  395 )                          
 123: s001-A ej04-A     1 -  13 <=>   48 -  60   (MET    1  - GLN   13  <=> HIS   48  - ARG   60 )                          
 123: s001-A ej04-A    14 -  28 <=>   62 -  76   (PHE   14  - ALA   28  <=> PHE   62  - ASN   76 )                          
 123: s001-A ej04-A    30 -  34 <=>   77 -  81   (PHE   30  - SER   34  <=> PRO   77  - ASP   81 )                          
 123: s001-A ej04-A    42 -  67 <=>   87 - 112   (SER   42  - MET   67  <=> ALA   87  - GLY  112 )                          
 123: s001-A ej04-A    69 -  74 <=>  140 - 145   (HIS   69  - VAL   74  <=> ASN  140  - LEU  145 )                          
 123: s001-A ej04-A    75 -  94 <=>  147 - 166   (TRP   75  - GLU   94  <=> PHE  147  - VAL  166 )                          
 123: s001-A ej04-A    95 - 113 <=>  168 - 186   (SER   95  - ASN  113  <=> LYS  168  - SER  186 )                          
 123: s001-A ej04-A   121 - 143 <=>  187 - 209   (LEU  121  - THR  143  <=> ALA  187  - LEU  209 )                          
 123: s001-A ej04-A   144 - 149 <=>  211 - 216   (ILE  144  - ASN  149  <=> PHE  211  - CYS  216 )                          
 123: s001-A ej04-A   150 - 153 <=>  218 - 221   (HIS  150  - GLU  153  <=> VAL  218  - GLN  221 )                          
 123: s001-A ej04-A   156 - 202 <=>  239 - 285   (ASP  156  - ILE  202  <=> GLU  239  - HIS  285 )                          
 123: s001-A ej04-A   230 - 265 <=>  288 - 323   (ILE  230  - LEU  265  <=> ASP  288  - ALA  323 )                          
 123: s001-A ej04-A   266 - 269 <=>  325 - 328   (PRO  266  - SER  269  <=> ALA  325  - GLY  328 )                          
 123: s001-A ej04-A   270 - 273 <=>  330 - 333   (LEU  270  - LYS  273  <=> VAL  330  - PHE  333 )                          
 123: s001-A ej04-A   274 - 303 <=>  346 - 375   (ASP  274  - ARG  303  <=> VAL  346  - GLN  375 )                          
 123: s001-A ej04-A   304 - 311 <=>  377 - 384   (ILE  304  - PHE  311  <=> ALA  377  - ILE  384 )                          
 123: s001-A ej04-A   312 - 315 <=>  386 - 389   (HIS  312  - ASN  315  <=> VAL  386  - PHE  389 )                          
 123: s001-A ej04-A   316 - 331 <=>  394 - 409   (TYR  316  - GLU  331  <=> THR  394  - LEU  409 )                          
 123: s001-A ej04-A   334 - 341 <=>  410 - 417   (GLU  334  - TYR  341  <=> ASP  410  - ARG  417 )                          
 123: s001-A ej04-A   343 - 346 <=>  418 - 421   (ASN  343  - ASP  346  <=> MET  418  - GLN  421 )                          
 123: s001-A ej04-A   347 - 356 <=>  423 - 432   (THR  347  - ILE  356  <=> ASN  423  - VAL  432 )                          
 124: s001-A ehy8-A     2 -   5 <=>   10 -  13   (ARG    2  - ASN    5  <=> GLU   10  - VAL   13 )                          
 124: s001-A ehy8-A    10 -  21 <=>   17 -  28   (PHE   10  - VAL   21  <=> ASP   17  - THR   28 )                          
 124: s001-A ehy8-A    27 -  30 <=>   29 -  32   (VAL   27  - PHE   30  <=> LEU   29  - ASP   32 )                          
 124: s001-A ehy8-A    31 -  35 <=>   35 -  39   (VAL   31  - LYS   35  <=> GLU   35  - LYS   39 )                          
 124: s001-A ehy8-A    43 -  71 <=>   42 -  70   (GLY   43  - LEU   71  <=> ILE   42  - LEU   70 )                          
 124: s001-A ehy8-A    72 - 113 <=>   76 - 117   (GLN   72  - ASN  113  <=> PHE   76  - PHE  117 )                          
 124: s001-A ehy8-A   116 - 119 <=>  118 - 121   (ALA  116  - PRO  119  <=> PRO  118  - SER  121 )                          
 124: s001-A ehy8-A   120 - 144 <=>  131 - 155   (ASN  120  - ILE  144  <=> LYS  131  - HIS  155 )                          
 124: s001-A ehy8-A   145 - 151 <=>  157 - 163   (VAL  145  - SER  151  <=> LEU  157  - TYR  163 )                          
 124: s001-A ehy8-A   152 - 155 <=>  175 - 178   (ALA  152  - TYR  155  <=> ALA  175  - ILE  178 )                          
 124: s001-A ehy8-A   156 - 205 <=>  191 - 240   (ASP  156  - ASP  205  <=> ASP  191  - GLU  240 )                          
 124: s001-A ehy8-A   207 - 210 <=>  241 - 244   (ASP  207  - ARG  210  <=> PHE  241  - GLN  244 )                          
 124: s001-A ehy8-A   213 - 217 <=>  245 - 249   (SER  213  - SER  217  <=> ALA  245  - PRO  249 )                          
 124: s001-A ehy8-A   219 - 252 <=>  250 - 283   (GLN  219  - PHE  252  <=> ASN  250  - PRO  283 )                          
 124: s001-A ehy8-A   253 - 270 <=>  285 - 302   (ARG  253  - LEU  270  <=> LEU  285  - LEU  302 )                          
 124: s001-A ehy8-A   271 - 303 <=>  304 - 336   (THR  271  - ARG  303  <=> ILE  304  - ILE  336 )                          
 124: s001-A ehy8-A   304 - 311 <=>  339 - 346   (ILE  304  - PHE  311  <=> SER  339  - ALA  346 )                          
 124: s001-A ehy8-A   312 - 316 <=>  348 - 352   (HIS  312  - TYR  316  <=> ASP  348  - LEU  352 )                          
 124: s001-A ehy8-A   317 - 326 <=>  359 - 368   (HIS  317  - GLU  326  <=> LYS  359  - ARG  368 )                          
 124: s001-A ehy8-A   328 - 331 <=>  369 - 372   (LEU  328  - GLU  331  <=> SER  369  - PRO  372 )                          
 124: s001-A ehy8-A   335 - 345 <=>  373 - 383   (ARG  335  - LEU  345  <=> VAL  373  - LEU  383 )                          
 124: s001-A ehy8-A   346 - 366 <=>  387 - 407   (ASP  346  - LEU  366  <=> THR  387  - GLN  407 )                          
 125: s001-A ehyu-A     1 -   5 <=>   14 -  18   (MET    1  - ASN    5  <=> LEU   14  - VAL   18 )                          
 125: s001-A ehyu-A    10 -  21 <=>   22 -  33   (PHE   10  - VAL   21  <=> ASP   22  - SER   33 )                          
 125: s001-A ehyu-A    28 -  36 <=>   34 -  42   (ALA   28  - ALA   36  <=> PHE   34  - LYS   42 )                          
 125: s001-A ehyu-A    42 -  53 <=>   48 -  59   (SER   42  - LEU   53  <=> TYR   48  - ILE   59 )                          
 125: s001-A ehyu-A    54 -  73 <=>   61 -  80   (ILE   54  - ALA   73  <=> ILE   61  - ALA   80 )                          
 125: s001-A ehyu-A    74 - 117 <=>   82 - 125   (VAL   74  - ARG  117  <=> GLU   82  - VAL  125 )                          
 125: s001-A ehyu-A   118 - 121 <=>  130 - 133   (HIS  118  - LEU  121  <=> ARG  130  - VAL  133 )                          
 125: s001-A ehyu-A   122 - 141 <=>  136 - 155   (PHE  122  - LEU  141  <=> HIS  136  - LEU  155 )                          
 125: s001-A ehyu-A   142 - 151 <=>  157 - 166   (ASN  142  - SER  151  <=> SER  157  - ARG  166 )                          
 125: s001-A ehyu-A   155 - 158 <=>  179 - 182   (TYR  155  - PHE  158  <=> PRO  179  - GLN  182 )                          
 125: s001-A ehyu-A   160 - 208 <=>  183 - 231   (ASN  160  - LYS  208  <=> PHE  183  - SER  231 )                          
 125: s001-A ehyu-A   210 - 213 <=>  232 - 235   (ARG  210  - SER  213  <=> GLU  232  - ARG  235 )                          
 125: s001-A ehyu-A   220 - 252 <=>  236 - 268   (PHE  220  - PHE  252  <=> THR  236  - THR  268 )                          
 125: s001-A ehyu-A   253 - 271 <=>  270 - 288   (ARG  253  - THR  271  <=> PHE  270  - MET  288 )                          
 125: s001-A ehyu-A   272 - 275 <=>  291 - 294   (ALA  272  - GLN  275  <=> SER  291  - SER  294 )                          
 125: s001-A ehyu-A   277 - 303 <=>  295 - 321   (GLY  277  - ARG  303  <=> THR  295  - MET  321 )                          
 125: s001-A ehyu-A   304 - 311 <=>  324 - 331   (ILE  304  - PHE  311  <=> CYS  324  - LEU  331 )                          
 125: s001-A ehyu-A   312 - 316 <=>  333 - 337   (HIS  312  - TYR  316  <=> GLN  333  - THR  337 )                          
 125: s001-A ehyu-A   317 - 330 <=>  344 - 357   (HIS  317  - GLN  330  <=> LYS  344  - PRO  357 )                          
 125: s001-A ehyu-A   334 - 337 <=>  358 - 361   (GLU  334  - THR  337  <=> ILE  358  - THR  361 )                          
 125: s001-A ehyu-A   339 - 343 <=>  362 - 366   (THR  339  - ASN  343  <=> ALA  362  - PHE  366 )                          
 125: s001-A ehyu-A   344 - 347 <=>  371 - 374   (THR  344  - THR  347  <=> GLN  371  - LEU  374 )                          
 125: s001-A ehyu-A   349 - 363 <=>  375 - 389   (LEU  349  - VAL  363  <=> ASN  375  - GLN  389 )                          
 126: s001-A eeqs-A     1 -   6 <=>   11 -  16   (MET    1  - LEU    6  <=> ASP   11  - THR   16 )                          
 126: s001-A eeqs-A     9 -  23 <=>   18 -  32   (ARG    9  - GLN   23  <=> ASP   18  - GLY   32 )                          
 126: s001-A eeqs-A    29 -  32 <=>   33 -  36   (THR   29  - TYR   32  <=> GLU   33  - TYR   36 )                          
 126: s001-A eeqs-A    33 -  36 <=>   38 -  41   (ASN   33  - ALA   36  <=> ASP   38  - PRO   41 )                          
 126: s001-A eeqs-A    42 -  71 <=>   46 -  75   (SER   42  - LEU   71  <=> ARG   46  - ILE   75 )                          
 126: s001-A eeqs-A    72 -  94 <=>   81 - 103   (GLN   72  - GLU   94  <=> LEU   81  - GLY  103 )                          
 126: s001-A eeqs-A    95 - 113 <=>  105 - 123   (SER   95  - ASN  113  <=> THR  105  - PRO  123 )                          
 126: s001-A eeqs-A   116 - 119 <=>  127 - 130   (ALA  116  - PRO  119  <=> GLU  127  - ARG  130 )                          
 126: s001-A eeqs-A   120 - 140 <=>  135 - 155   (ASN  120  - SER  140  <=> SER  135  - TYR  155 )                          
 126: s001-A eeqs-A   141 - 151 <=>  157 - 167   (LEU  141  - SER  151  <=> SER  157  - SER  167 )                          
 126: s001-A eeqs-A   152 - 155 <=>  179 - 182   (ALA  152  - TYR  155  <=> PHE  179  - ASN  182 )                          
 126: s001-A eeqs-A   156 - 206 <=>  196 - 246   (ASP  156  - MET  206  <=> ASP  196  - TYR  246 )                          
 126: s001-A eeqs-A   209 - 213 <=>  247 - 251   (LEU  209  - SER  213  <=> GLU  247  - HIS  251 )                          
 126: s001-A eeqs-A   220 - 252 <=>  252 - 284   (PHE  220  - PHE  252  <=> THR  252  - LEU  284 )                          
 126: s001-A eeqs-A   253 - 270 <=>  286 - 303   (ARG  253  - LEU  270  <=> LEU  286  - ILE  303 )                          
 126: s001-A eeqs-A   271 - 275 <=>  305 - 309   (THR  271  - GLN  275  <=> ALA  305  - GLU  309 )                          
 126: s001-A eeqs-A   277 - 303 <=>  310 - 336   (GLY  277  - ARG  303  <=> ASP  310  - ILE  336 )                          
 126: s001-A eeqs-A   304 - 311 <=>  339 - 346   (ILE  304  - PHE  311  <=> SER  339  - ALA  346 )                          
 126: s001-A eeqs-A   312 - 316 <=>  348 - 352   (HIS  312  - TYR  316  <=> ASN  348  - LEU  352 )                          
 126: s001-A eeqs-A   317 - 326 <=>  359 - 368   (HIS  317  - GLU  326  <=> LYS  359  - ARG  368 )                          
 126: s001-A eeqs-A   328 - 331 <=>  369 - 372   (LEU  328  - GLU  331  <=> SER  369  - PRO  372 )                          
 126: s001-A eeqs-A   334 - 338 <=>  373 - 377   (GLU  334  - VAL  338  <=> ALA  373  - PRO  377 )                          
 126: s001-A eeqs-A   341 - 344 <=>  378 - 381   (TYR  341  - THR  344  <=> PRO  378  - PRO  381 )                          
 126: s001-A eeqs-A   345 - 367 <=>  386 - 408   (LEU  345  - GLU  367  <=> ASN  386  - GLY  408 )                          
 127: s001-A ec6b-A     7 -  23 <=>    1 -  17   (LEU    7  - GLN   23  <=> MET    1  - GLY   17 )                          
 127: s001-A ec6b-A    28 -  34 <=>   18 -  24   (ALA   28  - SER   34  <=> LEU   18  - GLY   24 )                          
 127: s001-A ec6b-A    42 -  69 <=>   29 -  56   (SER   42  - HIS   69  <=> ARG   29  - PRO   56 )                          
 127: s001-A ec6b-A    71 -  94 <=>   63 -  86   (LEU   71  - GLU   94  <=> ALA   63  - SER   86 )                          
 127: s001-A ec6b-A    95 - 109 <=>   88 - 102   (SER   95  - MET  109  <=> LEU   88  - PRO  102 )                          
 127: s001-A ec6b-A   120 - 151 <=>  104 - 135   (ASN  120  - SER  151  <=> VAL  104  - ARG  135 )                          
 127: s001-A ec6b-A   164 - 206 <=>  138 - 180   (LEU  164  - MET  206  <=> TYR  138  - SER  180 )                          
 127: s001-A ec6b-A   227 - 264 <=>  182 - 219   (LEU  227  - LEU  264  <=> ASP  182  - TRP  219 )                          
 127: s001-A ec6b-A   265 - 270 <=>  221 - 226   (LEU  265  - LEU  270  <=> ILE  221  - TYR  226 )                          
 127: s001-A ec6b-A   273 - 303 <=>  237 - 267   (LYS  273  - ARG  303  <=> ALA  237  - VAL  267 )                          
 127: s001-A ec6b-A   304 - 311 <=>  270 - 277   (ILE  304  - PHE  311  <=> SER  270  - LEU  277 )                          
 127: s001-A ec6b-A   312 - 315 <=>  279 - 282   (HIS  312  - ASN  315  <=> ASP  279  - GLY  282 )                          
 127: s001-A ec6b-A   316 - 331 <=>  287 - 302   (TYR  316  - GLU  331  <=> GLU  287  - PRO  302 )                          
 127: s001-A ec6b-A   334 - 339 <=>  303 - 308   (GLU  334  - THR  339  <=> ILE  303  - CYS  308 )                          
 127: s001-A ec6b-A   341 - 344 <=>  309 - 312   (TYR  341  - THR  344  <=> GLY  309  - HIS  312 )                          
 127: s001-A ec6b-A   346 - 370 <=>  317 - 341   (ASP  346  - HIS  370  <=> THR  317  - THR  341 )                          
 128: s001-A egn9-A    11 -  14 <=>   17 -  20   (THR   11  - PHE   14  <=> PRO   17  - TRP   20 )                          
 128: s001-A egn9-A    15 -  23 <=>   22 -  30   (LEU   15  - GLN   23  <=> VAL   22  - HIS   30 )                          
 128: s001-A egn9-A    27 -  34 <=>   31 -  38   (VAL   27  - SER   34  <=> VAL   31  - GLU   38 )                          
 128: s001-A egn9-A    42 -  66 <=>   44 -  68   (SER   42  - LYS   66  <=> VAL   44  - TYR   68 )                          
 128: s001-A egn9-A    67 -  73 <=>   70 -  76   (MET   67  - ALA   73  <=> ILE   70  - MET   76 )                          
 128: s001-A egn9-A    74 -  95 <=>   78 -  99   (VAL   74  - SER   95  <=> ASN   78  - LEU   99 )                          
 128: s001-A egn9-A    96 - 113 <=>  101 - 118   (ALA   96  - ASN  113  <=> TRP  101  - TYR  118 )                          
 128: s001-A egn9-A   117 - 121 <=>  123 - 127   (ARG  117  - LEU  121  <=> MET  123  - LEU  127 )                          
 128: s001-A egn9-A   122 - 126 <=>  131 - 135   (PHE  122  - HIS  126  <=> ILE  131  - MET  135 )                          
 128: s001-A egn9-A   128 - 151 <=>  136 - 159   (LEU  128  - SER  151  <=> LEU  136  - ASN  159 )                          
 128: s001-A egn9-A   152 - 155 <=>  162 - 165   (ALA  152  - TYR  155  <=> TYR  162  - ARG  165 )                          
 128: s001-A egn9-A   156 - 217 <=>  179 - 240   (ASP  156  - SER  217  <=> GLN  179  - LEU  240 )                          
 128: s001-A egn9-A   219 - 252 <=>  241 - 274   (GLN  219  - PHE  252  <=> ASN  241  - ARG  274 )                          
 128: s001-A egn9-A   253 - 269 <=>  276 - 292   (ARG  253  - SER  269  <=> PHE  276  - LYS  292 )                          
 128: s001-A egn9-A   270 - 274 <=>  295 - 299   (LEU  270  - ASP  274  <=> THR  295  - GLY  299 )                          
 128: s001-A egn9-A   278 - 303 <=>  300 - 325   (PHE  278  - ARG  303  <=> ASN  300  - LEU  325 )                          
 128: s001-A egn9-A   304 - 311 <=>  328 - 335   (ILE  304  - PHE  311  <=> THR  328  - TYR  335 )                          
 128: s001-A egn9-A   312 - 316 <=>  337 - 341   (HIS  312  - TYR  316  <=> THR  337  - GLU  341 )                          
 128: s001-A egn9-A   317 - 326 <=>  357 - 366   (HIS  317  - GLU  326  <=> MET  357  - LEU  366 )                          
 128: s001-A egn9-A   328 - 331 <=>  367 - 370   (LEU  328  - GLU  331  <=> ASN  367  - PRO  370 )                          
 128: s001-A egn9-A   334 - 337 <=>  371 - 374   (GLU  334  - THR  337  <=> PHE  371  - THR  374 )                          
 128: s001-A egn9-A   339 - 343 <=>  375 - 379   (THR  339  - ASN  343  <=> GLY  375  - PHE  379 )                          
 128: s001-A egn9-A   344 - 363 <=>  384 - 403   (THR  344  - VAL  363  <=> THR  384  - MET  403 )                          
 129: s001-A ekyd-A     2 -   6 <=>    3 -   7   (ARG    2  - LEU    6  <=> PRO    3  - SER    7 )                          
 129: s001-A ekyd-A     9 -  23 <=>    9 -  23   (ARG    9  - GLN   23  <=> GLU    9  - GLY   23 )                          
 129: s001-A ekyd-A    28 -  34 <=>   24 -  30   (ALA   28  - SER   34  <=> TYR   24  - PRO   30 )                          
 129: s001-A ekyd-A    42 -  67 <=>   36 -  61   (SER   42  - MET   67  <=> ARG   36  - MET   61 )                          
 129: s001-A ekyd-A    68 -  73 <=>   64 -  69   (PHE   68  - ALA   73  <=> ALA   64  - ASN   69 )                          
 129: s001-A ekyd-A    74 - 114 <=>   72 - 112   (VAL   74  - LEU  114  <=> LEU   72  - LYS  112 )                          
 129: s001-A ekyd-A   116 - 125 <=>  119 - 128   (ALA  116  - LYS  125  <=> TYR  119  - THR  128 )                          
 129: s001-A ekyd-A   127 - 151 <=>  129 - 153   (LEU  127  - SER  151  <=> LYS  129  - SER  153 )                          
 129: s001-A ekyd-A   152 - 155 <=>  163 - 166   (ALA  152  - TYR  155  <=> PHE  163  - MET  166 )                          
 129: s001-A ekyd-A   156 - 205 <=>  180 - 229   (ASP  156  - ASP  205  <=> PRO  180  - ASP  229 )                          
 129: s001-A ekyd-A   207 - 210 <=>  230 - 233   (ASP  207  - ARG  210  <=> HIS  230  - SER  233 )                          
 129: s001-A ekyd-A   218 - 252 <=>  234 - 268   (GLY  218  - PHE  252  <=> VAL  234  - SER  268 )                          
 129: s001-A ekyd-A   253 - 270 <=>  270 - 287   (ARG  253  - LEU  270  <=> LEU  270  - THR  287 )                          
 129: s001-A ekyd-A   271 - 303 <=>  289 - 321   (THR  271  - ARG  303  <=> ILE  289  - LEU  321 )                          
 129: s001-A ekyd-A   304 - 311 <=>  324 - 331   (ILE  304  - PHE  311  <=> SER  324  - VAL  331 )                          
 129: s001-A ekyd-A   312 - 315 <=>  333 - 336   (HIS  312  - ASN  315  <=> ASN  333  - PHE  336 )                          
 129: s001-A ekyd-A   317 - 329 <=>  344 - 356   (HIS  317  - HIS  329  <=> LYS  344  - GLN  356 )                          
 129: s001-A ekyd-A   333 - 339 <=>  357 - 363   (TRP  333  - THR  339  <=> PRO  357  - MET  363 )                          
 129: s001-A ekyd-A   342 - 345 <=>  365 - 368   (GLY  342  - LEU  345  <=> TYR  365  - ILE  368 )                          
 129: s001-A ekyd-A   346 - 366 <=>  372 - 392   (ASP  346  - LEU  366  <=> THR  372  - GLN  392 )                          
 130: s001-A el2g-A     6 -  23 <=>    1 -  18   (LEU    6  - GLN   23  <=> MET    1  - GLN   18 )                          
 130: s001-A el2g-A    28 -  32 <=>   19 -  23   (ALA   28  - TYR   32  <=> LEU   19  - THR   23 )                          
 130: s001-A el2g-A    33 -  36 <=>   28 -  31   (ASN   33  - ALA   36  <=> ARG   28  - GLU   31 )                          
 130: s001-A el2g-A    43 -  69 <=>   39 -  65   (GLY   43  - HIS   69  <=> ARG   39  - GLY   65 )                          
 130: s001-A el2g-A    72 - 117 <=>   74 - 119   (GLN   72  - ARG  117  <=> LEU   74  - LYS  119 )                          
 130: s001-A el2g-A   118 - 121 <=>  122 - 125   (HIS  118  - LEU  121  <=> ALA  122  - ILE  125 )                          
 130: s001-A el2g-A   122 - 134 <=>  128 - 140   (PHE  122  - LEU  134  <=> TYR  128  - PHE  140 )                          
 130: s001-A el2g-A   135 - 151 <=>  142 - 158   (GLN  135  - SER  151  <=> PHE  142  - MET  158 )                          
 130: s001-A el2g-A   152 - 155 <=>  168 - 171   (ALA  152  - TYR  155  <=> GLN  168  - TYR  171 )                          
 130: s001-A el2g-A   156 - 206 <=>  186 - 236   (ASP  156  - MET  206  <=> SER  186  - ILE  236 )                          
 130: s001-A el2g-A   208 - 211 <=>  237 - 240   (LYS  208  - LEU  211  <=> ASP  237  - ASN  240 )                          
 130: s001-A el2g-A   222 - 252 <=>  241 - 271   (VAL  222  - PHE  252  <=> PRO  241  - THR  271 )                          
 130: s001-A el2g-A   253 - 303 <=>  273 - 323   (ARG  253  - ARG  303  <=> LEU  273  - ILE  323 )                          
 130: s001-A el2g-A   304 - 311 <=>  326 - 333   (ILE  304  - PHE  311  <=> SER  326  - ALA  333 )                          
 130: s001-A el2g-A   312 - 316 <=>  335 - 339   (HIS  312  - TYR  316  <=> TYR  335  - TYR  339 )                          
 130: s001-A el2g-A   317 - 326 <=>  346 - 355   (HIS  317  - GLU  326  <=> ARG  346  - ARG  355 )                          
 130: s001-A el2g-A   328 - 331 <=>  356 - 359   (LEU  328  - GLU  331  <=> ALA  356  - PRO  359 )                          
 130: s001-A el2g-A   334 - 337 <=>  360 - 363   (GLU  334  - THR  337  <=> TYR  360  - LYS  363 )                          
 130: s001-A el2g-A   339 - 343 <=>  364 - 368   (THR  339  - ASN  343  <=> THR  364  - ALA  368 )                          
 130: s001-A el2g-A   344 - 363 <=>  373 - 392   (THR  344  - VAL  363  <=> THR  373  - LEU  392 )                          
 131: s001-A eet6-A     4 -  23 <=>  332 - 351   (VAL    4  - GLN   23  <=> PHE  332  - VAL  351 )                          
 131: s001-A eet6-A    32 -  37 <=>  362 - 367   (TYR   32  - GLN   37  <=> VAL  362  - VAL  367 )                          
 131: s001-A eet6-A    43 -  64 <=>  995 -1016   (GLY   43  - THR   64  <=> ASP  995  - GLU 1016 )                          
 131: s001-A eet6-A   158 - 162 <=> 1018 -1022   (PHE  158  - VAL  162  <=> LEU 1018  - MET 1022 )                          
 131: s001-A eet6-A   164 - 172 <=> 1023 -1031   (LEU  164  - LEU  172  <=> GLY 1023  - VAL 1031 )                          
 131: s001-A eet6-A   174 - 198 <=> 1088 -1112   (PHE  174  - CYS  198  <=> ILE 1088  - VAL 1112 )                          
 131: s001-A eet6-A   234 - 271 <=> 1113 -1150   (LEU  234  - THR  271  <=> PRO 1113  - ILE 1150 )                          
 131: s001-A eet6-A   273 - 304 <=> 1151 -1182   (LYS  273  - ILE  304  <=> PRO 1151  - THR 1182 )                          
 131: s001-A eet6-A   331 - 335 <=> 1183 -1187   (GLU  331  - ARG  335  <=> SER 1183  - ILE 1187 )                          
 131: s001-A eet6-A   337 - 340 <=> 1192 -1195   (THR  337  - ILE  340  <=> SER 1192  - PHE 1195 )                          
 131: s001-A eet6-A   343 - 346 <=> 1196 -1199   (ASN  343  - ASP  346  <=> GLU 1196  - LEU 1199 )                          
 131: s001-A eet6-A   348 - 371 <=> 1200 -1223   (LYS  348  - ILE  371  <=> ARG 1200  - ASP 1223 )                          
 132: s001-A eh5n-A     5 -   8 <=>  252 - 255   (ASN    5  - ASN    8  <=> CYS  252  - PHE  255 )                          
 132: s001-A eh5n-A    12 -  15 <=>  294 - 297   (ARG   12  - LEU   15  <=> VAL  294  - GLY  297 )                          
 132: s001-A eh5n-A   127 - 151 <=> 1019 -1043   (LEU  127  - SER  151  <=> ASP 1019  - ILE 1043 )                          
 132: s001-A eh5n-A   160 - 184 <=> 1045 -1069   (ASN  160  - LEU  184  <=> ARG 1045  - ALA 1069 )                          
 132: s001-A eh5n-A   185 - 188 <=> 1082 -1085   (PHE  185  - LEU  188  <=> ASN 1082  - LYS 1085 )                          
 132: s001-A eh5n-A   248 - 265 <=> 1089 -1106   (ILE  248  - LEU  265  <=> GLN 1089  - MET 1106 )                          
 132: s001-A eh5n-A   274 - 292 <=> 1244 -1262   (ASP  274  - TRP  292  <=> PRO 1244  - LEU 1262 )                          
 132: s001-A eh5n-A   345 - 371 <=> 1264 -1290   (LEU  345  - ILE  371  <=> LEU 1264  - SER 1290 )                          
 133: s001-A eiej-A     1 -   4 <=>  248 - 251   (MET    1  - VAL    4  <=> SER  248  - TYR  251 )                          
 133: s001-A eiej-A     5 -  24 <=>  253 - 272   (ASN    5  - ILE   24  <=> ALA  253  - LEU  272 )                          
 133: s001-A eiej-A   123 - 147 <=>  312 - 336   (ARG  123  - ILE  147  <=> VAL  312  - LEU  336 )                          
 133: s001-A eiej-A   149 - 154 <=>  339 - 344   (ASN  149  - ALA  154  <=> GLY  339  - ARG  344 )                          
 133: s001-A eiej-A   156 - 192 <=>  405 - 441   (ASP  156  - TYR  192  <=> GLY  405  - VAL  441 )                          
 134: s001-A ek9x-A   214 - 270 <=>    9 -  65   (VAL  214  - LEU  270  <=> LYS    9  - VAL   65 )                          
 134: s001-A ek9x-A   273 - 300 <=>   71 -  98   (LYS  273  - ARG  300  <=> GLN   71  - MET   98 )                          
 134: s001-A ek9x-A   343 - 346 <=>  106 - 109   (ASN  343  - ASP  346  <=> LYS  106  - GLN  109 )                          
 134: s001-A ek9x-A   348 - 366 <=>  110 - 128   (LYS  348  - LEU  366  <=> ASN  110  - PRO  128 )                          
 134: s001-A ek9x-A   368 - 371 <=>  129 - 132   (TYR  368  - ILE  371  <=> LYS  129  - PHE  132 )                          
 135: s001-A ei6h-A    71 -  74 <=>    1 -   4   (LEU   71  - VAL   74  <=> MET    1  - ALA    4 )                          
 135: s001-A ei6h-A    75 -  83 <=>    6 -  14   (TRP   75  - ILE   83  <=> GLN    6  - MET   14 )                          
 135: s001-A ei6h-A    86 -  89 <=>   15 -  18   (VAL   86  - ILE   89  <=> MET   15  - ILE   18 )                          
 135: s001-A ei6h-A    92 -  95 <=>   19 -  22   (LEU   92  - SER   95  <=> SER   19  - SER   22 )                          
 135: s001-A ei6h-A    96 - 117 <=>   24 -  45   (ALA   96  - ARG  117  <=> LEU   24  - TYR   45 )                          
 135: s001-A ei6h-A   118 - 121 <=>   60 -  63   (HIS  118  - LEU  121  <=> ILE   60  - ILE   63 )
[truncated: 1,630,469 more chars]
