# Supplementary material for: Structural screens identify candidate human homologs of insect chemoreceptors and cryptic Drosophila gustatory receptor-like proteins
Source: eLife. 2023 Feb 20;12:e85537. doi: 10.7554/eLife.85537 (PMC9998090; doi:10.7554/eLife.85537)
Supplement: Source data 3. — Individual text files represent the output of the Dali AF-DB search using the indicated query candidate seven transmembrane domain ion channels (7TMICs) from Trypanosoma (GRL1), D. melanogaster (Grls), or H. sapiens (PHTF1/2) and the structural proteomic dataset of D. melanogaster. [file elife-85537-data3.zip › Dmel_DmelGrlHz.txt]

# Job: Dmel_DmelGrlHz_CG3831_AF Q9W1W8 F1 model_v3
# Query: s001A
# No:  Chain   Z    rmsd lali nres  %id PDB  Description
   1:  ej04-A 52.5 10.0  432   451   95   DROME:AF-A0A0B4KFG3-F1 UNCHARACTERIZED PROTEIN, ISOFORM C;
   2:  ef7l-A 25.0  3.7  341   427   12   DROME:AF-Q9V4K2-F1 GUSTATORY RECEPTOR FOR SUGAR TASTE 43A;
   3:  elct-A 24.7  4.3  341   406   11   DROME:AF-Q9W1N5-F1 PUTATIVE GUSTATORY RECEPTOR 59F;
   4:  effz-A 24.5  3.3  342   408   11   DROME:AF-Q8IMN6-F1 PUTATIVE GUSTATORY RECEPTOR 98C;
   5:  embr-A 24.2  3.5  337   450   11   DROME:AF-Q9VM09-F1 PUTATIVE GUSTATORY RECEPTOR 28A;
   6:  efj8-A 24.1  3.2  346   420    8   DROME:AF-Q9VZW8-F1 ODORANT RECEPTOR 63A;
   7:  edbe-A 24.1  3.6  333   387    9   DROME:AF-P84181-F1 PUTATIVE GUSTATORY RECEPTOR 22D;
   8:  efkv-A 24.1  3.8  333   399    9   DROME:AF-Q9W1N6-F1 PUTATIVE GUSTATORY RECEPTOR 59E;
   9:  ell6-A 24.0  3.5  343   412   10   DROME:AF-Q8IMN5-F1 PUTATIVE GUSTATORY RECEPTOR 98D;
  10:  ejdt-A 24.0  3.5  333   377    9   DROME:AF-Q9VLE5-F1 ODORANT RECEPTOR 30A;
  11:  eh6u-A 23.9  3.5  342   384    9   DROME:AF-Q9V3N2-F1 ODORANT RECEPTOR 46A, ISOFORM B;
  12:  edua-A 23.9  3.1  327   375   10   DROME:AF-Q9V6H2-F1 ODORANT RECEPTOR 49B;
  13:  emt3-A 23.9  4.1  329   381    9   DROME:AF-P58957-F1 GUSTATORY AND PHEROMONE RECEPTOR 39A, ISOFORM C;
  14:  el78-A 23.9  3.8  336   378    9   DROME:AF-P58954-F1 PUTATIVE GUSTATORY RECEPTOR 22F;
  15:  efb7-A 23.8  3.8  347   404    9   DROME:AF-Q9VT90-F1 ODORANT RECEPTOR 67C;
  16:  ehif-A 23.8  3.5  335   378    6   DROME:AF-Q9V568-F1 ODORANT RECEPTOR 45A;
  17:  ems3-A 23.7  4.0  317   361    8   DROME:AF-A1Z881-F1 GUSTATORY RECEPTOR;
  18:  elra-A 23.7  4.0  330   367    9   DROME:AF-Q9W1V0-F1 GUSTATORY RECEPTOR;
  19:  efrd-A 23.7  3.8  344   421    8   DROME:AF-Q9VT20-F1 ODORANT RECEPTOR 67B;
  20:  eeqs-A 23.7  3.8  344   408    9   DROME:AF-Q9VDM1-F1 PUTATIVE ODORANT RECEPTOR 92A;
  21:  ehwi-A 23.6  3.7  338   389    8   DROME:AF-P58953-F1 GUSTATORY RECEPTOR FOR BITTER TASTE 22E;
  22:  eh0n-A 23.6  3.6  341   414    9   DROME:AF-P58961-F1 PUTATIVE GUSTATORY RECEPTOR 47B;
  23:  ekmp-A 23.6  3.4  343   403    9   DROME:AF-Q9VB26-F1 PUTATIVE GUSTATORY RECEPTOR 98B;
  24:  eku8-A 23.6  3.6  329   383   10   DROME:AF-P58952-F1 PUTATIVE GUSTATORY RECEPTOR 22C;
  25:  ec6b-A 23.6  3.6  320   341   11   DROME:AF-Q8IRL8-F1 PUTATIVE GUSTATORY RECEPTOR 9A;
  26:  ee0h-A 23.6  3.5  339   384   11   DROME:AF-Q9VAW0-F1 PUTATIVE ODORANT RECEPTOR 98B;
  27:  eh83-A 23.5  3.3  343   402    9   DROME:AF-P81911-F1 ODORANT RECEPTOR 22C;
  28:  ek3z-A 23.5  5.4  354   451   10   DROME:AF-P83296-F1 GUSTATORY RECEPTOR FOR SUGAR TASTE 64E;
  29:  efru-A 23.5  3.9  336   527   10   DROME:AF-Q9VSH2-F1 GUSTATORY RECEPTOR FOR BITTER TASTE 66A;
  30:  efmx-A 23.4  3.7  338   389   11   DROME:AF-Q9VHQ6-F1 ODORANT RECEPTOR 85C;
  31:  egq9-A 23.4  3.6  338   383    9   DROME:AF-Q9VCS8-F1 ODORANT RECEPTOR 94B;
  32:  ed4v-A 23.4  3.3  337   406   10   DROME:AF-Q9VYZ1-F1 ODORANT RECEPTOR 10A;
  33:  efj3-A 23.4  3.7  342   387   10   DROME:AF-Q9VCS9-F1 ODORANT RECEPTOR 94A;
  34:  ek22-A 23.3  3.4  337   390   11   DROME:AF-Q9VHQ7-F1 ODORANT RECEPTOR 85B;
  35:  elft-A 23.2  3.3  337   385    8   DROME:AF-P81921-F1 ODORANT RECEPTOR 47A;
  36:  eeha-A 23.2  4.2  351   412    7   DROME:AF-Q9VHQ2-F1 PUTATIVE ODORANT RECEPTOR 85D;
  37:  egeg-A 23.2  3.5  331   376   11   DROME:AF-P81917-F1 ODORANT RECEPTOR 43A;
  38:  eknq-A 23.1  3.8  325   366   11   DROME:AF-Q8MLS6-F1 GUSTATORY RECEPTOR;
  39:  eidg-A 23.1  3.8  334   386    9   DROME:AF-P84180-F1 PUTATIVE GUSTATORY RECEPTOR 22B;
  40:  eevn-A 23.1  4.0  347   412   10   DROME:AF-Q9W2B2-F1 PUTATIVE GUSTATORY RECEPTOR 58C;
  41:  eepd-A 23.1  4.0  325   369   12   DROME:AF-P58960-F1 PUTATIVE GUSTATORY RECEPTOR 39B;
  42:  edup-A 23.0  3.8  333   394   10   DROME:AF-P58951-F1 PUTATIVE GUSTATORY RECEPTOR 22A;
  43:  ehc8-A 23.0  3.3  333   385    8   DROME:AF-P82986-F1 ODORANT RECEPTOR 82A;
  44:  edxo-A 23.0  3.7  340   412    9   DROME:AF-P81922-F1 ODORANT RECEPTOR 47B;
  45:  emlt-A 23.0  3.8  338   397    8   DROME:AF-Q9VNK9-F1 PUTATIVE ODORANT RECEPTOR 83C;
  46:  ejc1-A 22.9  3.9  339   444   12   DROME:AF-Q9W497-F1 GUSTATORY RECEPTOR 5A FOR TREHALOSE;
  47:  eiql-A 22.9  4.1  322   362   10   DROME:AF-Q9VEU0-F1 PUTATIVE GUSTATORY RECEPTOR 89A;
  48:  elep-A 22.8  3.3  333   398   11   DROME:AF-P81913-F1 ODORANT RECEPTOR 24A;
  49:  embs-A 22.8  3.7  335   397    8   DROME:AF-P81909-F1 ODORANT RECEPTOR 22A;
  50:  ego8-A 22.8  3.9  347   418    8   DROME:AF-Q9VXL0-F1 ODORANT RECEPTOR 13A;
  51:  eeps-A 22.7  4.9  338   413    9   DROME:AF-Q9W3I5-F1 ODORANT RECEPTOR 7A;
  52:  ekkf-A 22.7  3.8  332   391   11   DROME:AF-Q9VJF2-F1 PUTATIVE GUSTATORY RECEPTOR 36B;
  53:  elmc-A 22.7  4.3  328   397   11   DROME:AF-Q9VHS4-F1 ODORANT RECEPTOR 85A;
  54:  edm9-A 22.7  3.8  336   395   12   DROME:AF-P58962-F1 PUTATIVE GUSTATORY RECEPTOR 58A;
  55:  ekwq-A 22.6  4.0  341   378    9   DROME:AF-P81914-F1 ODORANT RECEPTOR 33A;
  56:  ee2c-A 22.6  3.5  341   416    9   DROME:AF-Q9V969-F1 PUTATIVE GUSTATORY RECEPTOR 57A;
  57:  egpc-A 22.6  3.7  343   387    9   DROME:AF-Q8IRZ5-F1 PUTATIVE ODORANT RECEPTOR 19B;
  58:  eiid-A 22.6  4.0  342   378    9   DROME:AF-Q9VUK5-F1 PUTATIVE ODORANT RECEPTOR 71A;
  59:  ehy8-A 22.5  4.8  342   407    9   DROME:AF-Q9VT08-F1 ODORANT RECEPTOR 67A;
  60:  ejh0-A 22.5  3.9  323   371   12   DROME:AF-Q8IQ72-F1 UNCHARACTERIZED PROTEIN CG32395;
  61:  ehyu-A 22.4  3.9  333   397    7   DROME:AF-P81910-F1 ODORANT RECEPTOR 22B;
  62:  elxa-A 22.4  3.3  335   410    9   DROME:AF-P82984-F1 PUTATIVE ODORANT RECEPTOR 65C;
  63:  ehm4-A 22.4  4.1  338   397   12   DROME:AF-Q8INM9-F1 PUTATIVE GUSTATORY RECEPTOR 85A;
  64:  emn9-A 22.4  3.9  331   391    9   DROME:AF-P58955-F1 PUTATIVE GUSTATORY RECEPTOR 36A;
  65:  ec13-A 22.4  3.8  334   391    9   DROME:AF-Q9VT92-F1 ODORANT RECEPTOR 67D;
  66:  ec06-A 22.4  3.5  341   392    8   DROME:AF-Q9W2U9-F1 ODORANT RECEPTOR 9A;
  67:  ei7y-A 22.4  3.3  336   406    7   DROME:AF-P82983-F1 PUTATIVE ODORANT RECEPTOR 65B;
  68:  egvr-A 22.4  4.0  332   390   11   DROME:AF-P58985-F1 PUTATIVE GUSTATORY RECEPTOR 59D;
  69:  ele6-A 22.3  4.0  331   390    8   DROME:AF-Q8INZ2-F1 PUTATIVE GUSTATORY RECEPTOR 36C;
  70:  eln0-A 22.3  3.8  333   379   12   DROME:AF-P81912-F1 ODORANT RECEPTOR 23A;
  71:  ehji-A 22.3  3.4  333   392    8   DROME:AF-Q9W5G6-F1 ODORANT RECEPTOR 1A;
  72:  emye-A 22.2  5.9  353   461   11   DROME:AF-Q9VKJ7-F1 GUSTATORY AND PHEROMONE RECEPTOR 32A;
  73:  edyb-A 22.2  4.1  334   397   10   DROME:AF-Q9W1U5-F1 PUTATIVE GUSTATORY RECEPTOR 59C;
  74:  ee8p-A 22.2 14.8  353   456   10   DROME:AF-P83293-F1 GUSTATORY RECEPTOR FOR SUGAR TASTE 64A;
  75:  eliv-A 22.2 13.6  345   512    8   DROME:AF-Q9VZL7-F1 GUSTATORY AND ODORANT RECEPTOR 63A;
  76:  eiwv-A 22.1  3.6  337   469   10   DROME:AF-P83297-F1 GUSTATORY RECEPTOR FOR SUGAR TASTE 64F;
  77:  ejx9-A 22.1  3.5  341   397   11   DROME:AF-O46077-F1 ODORANT RECEPTOR 2A;
  78:  em1q-A 22.1  3.3  329   396    7   DROME:AF-Q9V589-F1 ODORANT RECEPTOR 45B;
  79:  ec6g-A 22.1  3.6  339   417    9   DROME:AF-P82982-F1 ODORANT RECEPTOR 65A;
  80:  eg6r-A 22.1  4.2  335   428   11   DROME:AF-Q9W594-F1 PUTATIVE GUSTATORY RECEPTOR 2A;
  81:  ec2h-A 22.1  3.5  340   406   12   DROME:AF-P83294-F1 GUSTATORY RECEPTOR FOR SUGAR TASTE 64B;
  82:  ejwi-A 22.0  4.1  330   398    9   DROME:AF-Q9W1P8-F1 ODORANT RECEPTOR 59B;
  83:  emyi-A 22.0  3.9  332   397   10   DROME:AF-Q9VAZ3-F1 ODORANT RECEPTOR 98A;
  84:  ed3z-A 22.0  3.5  330   419    9   DROME:AF-Q9V8Y7-F1 ODORANT RECEPTOR 56A;
  85:  eiw1-A 22.0  3.8  335   373    9   DROME:AF-Q9VYZ2-F1 PUTATIVE GUSTATORY RECEPTOR 10B;
  86:  el65-A 21.8  4.4  333   454   11   DROME:AF-Q9VPT1-F1 GUSTATORY AND ODORANT RECEPTOR 21A;
  87:  ejsu-A 21.8  3.7  346   397    9   DROME:AF-P81923-F1 ODORANT RECEPTOR 59A;
  88:  eeje-A 21.7  4.2  330   399    9   DROME:AF-Q9V9I4-F1 ODORANT RECEPTOR 42B;
  89:  elpf-A 21.7  5.8  358   470   14   DROME:AF-Q9VM08-F1 PUTATIVE GUSTATORY RECEPTOR 28B;
  90:  ekah-A 21.7  4.0  336   389   11   DROME:AF-Q9VTN0-F1 GUSTATORY RECEPTOR 68A;
  91:  eh7m-A 21.7  3.8  338   379    9   DROME:AF-P81915-F1 ODORANT RECEPTOR 33B;
  92:  eioz-A 21.7  3.4  337   417   10   DROME:AF-Q9VZJ6-F1 GUSTATORY RECEPTOR FOR SUGAR TASTE 64D;
  93:  edo9-A 21.7  4.0  329   397    6   DROME:AF-Q9VD74-F1 PUTATIVE GUSTATORY RECEPTOR 93C;
  94:  edgo-A 21.6  3.7  337   387    9   DROME:AF-Q9I816-F1 ODORANT RECEPTOR 19A;
  95:  ehu2-A 21.6  3.6  340   419   12   DROME:AF-P83295-F1 GUSTATORY RECEPTOR FOR SUGAR TASTE 64C;
  96:  emw6-A 21.6  3.8  338   404   10   DROME:AF-Q8IMZ5-F1 PUTATIVE GUSTATORY RECEPTOR 94A;
  97:  ehhh-A 21.5  4.0  323   381   10   DROME:AF-Q8IN22-F1 GUSTATORY RECEPTOR;
  98:  el1v-A 21.5  3.9  333   384   11   DROME:AF-P81916-F1 ODORANT RECEPTOR 33C;
  99:  el2g-A 21.5  3.7  335   393    7   DROME:AF-P82985-F1 PUTATIVE ODORANT RECEPTOR 69A, ISOFORM B;
 100:  ei8b-A 21.5  4.1  342   408   10   DROME:AF-Q9W2B1-F1 PUTATIVE GUSTATORY RECEPTOR 58B;
 101:  emga-A 21.5  4.3  322   391    9   DROME:AF-Q9VB30-F1 PUTATIVE GUSTATORY RECEPTOR 98A;
 102:  emx7-A 21.4  4.4  337   411    8   DROME:AF-Q9W1P7-F1 PUTATIVE ODORANT RECEPTOR 59C;
 103:  edln-A 21.4  3.5  338   436   10   DROME:AF-Q9W0M2-F1 GUSTATORY RECEPTOR FOR SUGAR TASTE 61A;
 104:  edkk-A 21.4  3.8  323   386    6   DROME:AF-Q8IN58-F1 PUTATIVE GUSTATORY RECEPTOR 92A;
 105:  em4m-A 21.3  4.3  348   419   10   DROME:AF-Q9VD76-F1 GUSTATORY RECEPTOR FOR BITTER TASTE 93A;
 106:  eer4-A 21.2  3.9  325   395   10   DROME:AF-Q8IN23-F1 PUTATIVE GUSTATORY RECEPTOR 93B;
 107:  ef4x-A 21.2  4.0  345   467   10   DROME:AF-A0A0B4KGT9-F1 ODORANT RECEPTOR 85E;
 108:  egn9-A 20.9  4.1  337   404    9   DROME:AF-Q9VVF3-F1 ODORANT RECEPTOR 74A;
 109:  emik-A 20.8  4.0  328   406    9   DROME:AF-Q9V9I2-F1 ODORANT RECEPTOR 42A;
 110:  ei0r-A 20.8  4.3  333   401    8   DROME:AF-Q9VFN2-F1 ODORANT RECEPTOR 88A;
 111:  emve-A 20.7  4.6  342   408    7   DROME:AF-P58950-F1 GUSTATORY RECEPTOR 10A;
 112:  el2r-A 20.7  3.9  337   423    9   DROME:AF-Q8IMQ6-F1 PUTATIVE GUSTATORY RECEPTOR 97A;
 113:  ejx2-A 20.5  3.9  348   453    9   DROME:AF-Q9VNB3-F1 ODORANT RECEPTOR 83A;
 114:  el7o-A 20.5  4.4  342   409    7   DROME:AF-Q9V3Q2-F1 ODORANT RECEPTOR 35A;
 115:  em2e-A 20.4  4.6  326   403   11   DROME:AF-P81918-F1 ODORANT RECEPTOR 43B;
 116:  ehao-A 20.4  4.2  328   396    9   DROME:AF-Q9V6A9-F1 ODORANT RECEPTOR 49A;
 117:  ekyd-A 20.3  4.1  339   392    8   DROME:AF-Q9VHE6-F1 ODORANT RECEPTOR 85F;
 118:  ejek-A 20.1  4.6  322   374   12   DROME:AF-P83292-F1 GUSTATORY RECEPTOR 23A;
 119:  ejfj-A 19.9  3.5  334   486    9   DROME:AF-Q9VNB5-F1 ODORANT RECEPTOR CORECEPTOR;
 120:  emow-A 19.8  3.9  334   475   10   DROME:AF-Q9VKA5-F1 GUSTATORY AND PHEROMONE RECEPTOR 33A;
 121:  ec7p-A 19.7  4.1  321   385    9   DROME:AF-Q9W367-F1 GUSTATORY RECEPTOR 8A;
 122:  ehto-A 19.1 11.8  342   449    8   DROME:AF-Q8IPU5-F1 PUTATIVE GUSTATORY RECEPTOR 77A;
 123:  ednc-A 17.8  4.1  308   422   10   DROME:AF-B7Z0I1-F1 UNCHARACTERIZED PROTEIN;
 124:  elfw-A 17.2  4.7  312   411   13   DROME:AF-M9PDY1-F1 UNCHARACTERIZED PROTEIN, ISOFORM C;
 125:  edeq-A 15.8  4.4  326   449   10   DROME:AF-B7Z0I0-F1 UNCHARACTERIZED PROTEIN;
 126:  efqn-A 15.7  8.4  334   430   10   DROME:AF-Q9V4Q0-F1 UNCHARACTERIZED PROTEIN CG1339;
 127:  egvu-A 14.8  4.7  305   426    9   DROME:AF-Q6ILZ2-F1 HDC08032;
 128:  ejv8-A 13.7  5.0  305   410    8   DROME:AF-Q8INZ1-F1 UNCHARACTERIZED PROTEIN CG31750;
 129:  ehlv-A  9.0 21.8  146   264    8   DROME:AF-Q9VPW6-F1 UNCHARACTERIZED PROTEIN;
 130:  ee49-A  8.8 21.4  172   284    7   DROME:AF-Q9VU45-F1 LD27581P;
 131:  emwk-A  8.5  8.0  156   352   11   DROME:AF-Q9VR90-F1 SYNTAXIN 16;
 132:  ekpt-A  8.5  3.9  127   772    6   DROME:AF-Q9VCV8-F1 UNCHARACTERIZED PROTEIN;
 133:  ejld-A  8.3 18.5  170  1571    7   DROME:AF-Q8MSQ4-F1 MEKK1, ISOFORM B;
 134:  efj6-A  7.9  7.0  151   282    8   DROME:AF-Q7K0X9-F1 LD23667P;
 135:  eh5v-A  7.8  9.8  162   291    6   DROME:AF-Q24547-F1 SYNTAXIN-1A;
 136:  ejmw-A  7.4  6.8  102   123    6   DROME:AF-Q5LJU1-F1 TRANSMEMBRANE PROTEIN 188;
 137:  eduw-A  7.1  7.5  181   467   10   DROME:AF-Q24509-F1 SYNTAXIN-5;
 138:  emwp-A  7.1 18.8  169  1653    5   DROME:AF-Q9VJW1-F1 LD29171P;
 139:  ec43-A  7.1 10.7  131  1140   11   DROME:AF-Q9VN25-F1 EUKARYOTIC TRANSLATION INITIATION FACTOR 3 SUBUNI
 140:  eh4y-A  6.9  4.2  176   333    9   DROME:AF-Q7KVY7-F1 SYNTAXIN-4;
 141:  ek80-A  6.8 16.1  103   199    9   DROME:AF-Q9VYY2-F1 SIGNAL PEPTIDASE COMPLEX SUBUNIT 2;
 142:  efka-A  6.7 13.7  132   535    6   DROME:AF-Q9VAU6-F1 LD27564P;
 143:  ed7j-A  6.6  4.6  183   866    8   DROME:AF-Q9VF20-F1 HEAVY METAL TOLERANCE FACTOR 1;
 144:  egss-A  6.6 20.8  151   887    9   DROME:AF-Q9VQY8-F1 VACUOLAR PROTEIN SORTING-ASSOCIATED PROTEIN 53 HO
 145:  ejr9-A  6.6 22.5  158  1447    5   DROME:AF-Q9NHE5-F1 CALCIUM-DEPENDENT SECRETION ACTIVATOR;
 146:  elz4-A  6.6 11.9  138  1177    4   DROME:AF-Q9V414-F1 LD36341P;
 147:  efq0-A  6.5 15.3  133   573    8   DROME:AF-Q9W358-F1 SYNEMBRYN;
 148:  effk-A  6.4 11.6   76   231    8   DROME:AF-Q9VU04-F1 RE60105P;
 149:  eh33-A  6.4 22.7  158  1252    5   DROME:AF-Q9VGK7-F1 PUTATIVE ELONGATOR COMPLEX PROTEIN 1;
 150:  ek9g-A  6.4 26.4  159   720    9   DROME:AF-Q9V3Y8-F1 FI05319P;
 151:  edn1-A  6.4 15.2  113   224    5   DROME:AF-Q01068-F1 ENHANCER OF SPLIT M3 PROTEIN;
 152:  egqi-A  6.3 12.3  104  2298    9   DROME:AF-M9PCG3-F1 ZIZIMIN, ISOFORM K;
 153:  ejgi-A  6.3  9.4  114   341    3   DROME:AF-Q9VGQ6-F1 LD25880P;
 154:  eh5r-A  6.3  4.9  154   227    7   DROME:AF-Q9VNI9-F1 IP18173P;
 155:  eg2v-A  6.3 11.4  141  1200    7   DROME:AF-Q9VCW3-F1 NUCLEAR PORE COMPLEX PROTEIN NUP133;
 156:  ekcj-A  6.2 21.9  139   814    6   DROME:AF-Q9VA23-F1 FI22211P1;
 157:  eh49-A  6.2  5.4   96   526    7   DROME:AF-Q9V9Y4-F1 PH-SENSITIVE CHLORIDE CHANNEL 2;
 158:  ef6j-A  6.2 16.8  114  1190    7   DROME:AF-A1Z7T0-F1 SERINE/THREONINE-PROTEIN KINASE N;
 159:  efxp-A  6.2 12.8  155   612   10   DROME:AF-Q9VXL9-F1 IP12579P;
 160:  eltx-A  6.1 18.0  124   435    7   DROME:AF-Q26263-F1 PROTEIN DEADPAN;
 161:  emmn-A  6.1  4.5  134   874    7   DROME:AF-Q9VVY0-F1 RE61245P;
 162:  ege1-A  6.0 13.9  124   289    4   DROME:AF-Q9XYW6-F1 CARBOXY TERMINUS OF HSP70-INTERACTING PROTEIN;
 163:  egyj-A  5.9  7.0  117   149   11   DROME:AF-Q7JY26-F1 AT24188P;
 164:  eeh8-A  5.9 26.3  139   601    7   DROME:AF-P31368-F1 PROTEIN NUBBIN;
 165:  eme6-A  5.9  5.9  122   324    8   DROME:AF-Q7K1H0-F1 GH09096P;
 166:  ej9r-A  5.9  6.3  109   226    7   DROME:AF-Q7JVI6-F1 GLUTATHIONE S TRANSFERASE E13, ISOFORM A;
 167:  ehwk-A  5.8 12.3  109  1095    5   DROME:AF-P13217-F1 1-PHOSPHATIDYLINOSITOL 4,5-BISPHOSPHATE PHOSPHODI
 168:  elmx-A  5.8  6.5  117   146    3   DROME:AF-Q7JVK8-F1 GEO08987P1;
 169:  eg09-A  5.7  9.8  113  1885    4   DROME:AF-M9NGY4-F1 ZAP3, ISOFORM E;
 170:  ee0v-A  5.7 13.4  101   317    3   DROME:AF-M9PB06-F1 UNCHARACTERIZED PROTEIN, ISOFORM D;
 171:  ei40-A  5.7 20.0  135   706    5   DROME:AF-Q9VD15-F1 UNCHARACTERIZED PROTEIN;
 172:  ei52-A  5.7  9.2   98   264    7   DROME:AF-Q7KTJ2-F1 CMP/DCMP-TYPE DEAMINASE DOMAIN-CONTAINING PROTEIN
 173:  el31-A  5.7 26.0  131   242    8   DROME:AF-M9PIQ9-F1 UNCHARACTERIZED PROTEIN, ISOFORM C;
 174:  ek7x-A  5.7 19.0  173  1703    8   DROME:AF-Q9W179-F1 STERILE20-LIKE KINASE, ISOFORM B;
 175:  elum-A  5.7 23.0  146   832    3   DROME:AF-A1Z8W1-F1 SALTO, ISOFORM A;
 176:  ecw5-A  5.7 15.0  111   302    8   DROME:AF-Q8SXS0-F1 RE40914P;
 177:  eedo-A  5.7 25.6  148   698    5   DROME:AF-Q9VGZ5-F1 TRANSCRIPTION FACTOR CWO;
 178:  eejo-A  5.7  9.0   95   739   15   DROME:AF-P11346-F1 RAF HOMOLOG SERINE/THREONINE-PROTEIN KINASE RAF;
 179:  eekd-A  5.7  6.1  122   218    7   DROME:AF-Q9VGA0-F1 GLUTATHIONE S TRANSFERASE D9, ISOFORM A;
 180:  efne-A  5.7  9.1  124   387    3   DROME:AF-Q7JVI3-F1 EUKARYOTIC TRANSLATION INITIATION FACTOR 3 SUBUNI
 181:  eiaq-A  5.6  9.5  101   379    9   DROME:AF-Q9VI32-F1 DYNEIN REGULATORY COMPLEX PROTEIN 10;
 182:  efvu-A  5.6 18.4  114   740    7   DROME:AF-M9MRI4-F1 E3 UBIQUITIN-PROTEIN LIGASE TRIM9;
 183:  eh1b-A  5.6 20.2  113   536    8   DROME:AF-A1Z6W1-F1 FI21641P1;
 184:  emum-A  5.6 23.6  120   387    8   DROME:AF-Q7K2N0-F1 ENDOPLASMIC RETICULUM JUNCTION FORMATION PROTEIN
 185:  ehiq-A  5.6 16.2  100  1574    6   DROME:AF-Q7KQM6-F1 GIGYF FAMILY PROTEIN GYF;
 186:  eem0-A  5.6  8.2  144  1054    7   DROME:AF-X2J9Y4-F1 ELLIPSOID BODY OPEN, ISOFORM C;
 187:  ed67-A  5.6 21.8  118   521    7   DROME:AF-P04755-F1 ACETYLCHOLINE RECEPTOR SUBUNIT BETA-LIKE 1;
 188:  ecx2-A  5.5  8.4   93   221    8   DROME:AF-Q9VHX6-F1 IP07787P;
 189:  ekpn-A  5.5 14.8  105   293    8   DROME:AF-Q9VDZ2-F1 IP09474P;
 190:  ehi6-A  5.5 12.4  126  1120   10   DROME:AF-Q9VB48-F1 DUF2428 DOMAIN-CONTAINING PROTEIN;
 191:  ej9w-A  5.5 15.1   92   224   11   DROME:AF-Q9W0K9-F1 LD10220P;
 192:  egts-A  5.5 21.9  133   581    8   DROME:AF-Q9VWE5-F1 IP19862P;
 193:  ef1s-A  5.5 20.4  109   524    4   DROME:AF-Q9W4G1-F1 LD07278P;
 194:  eiq1-A  5.5 17.3  104   449    3   DROME:AF-Q9VH65-F1 FI11941P;
 195:  em55-A  5.5  9.3   99   246    6   DROME:AF-Q9VII2-F1 IP07785P;
 196:  ejqj-A  5.5 21.4  141   535    4   DROME:AF-Q9VDZ3-F1 ZINC FINGER PROTEIN SQUEEZE;
 197:  emf4-A  5.5  9.8   89   252    6   DROME:AF-A1ZBT5-F1 MEDIATOR OF RNA POLYMERASE II TRANSCRIPTION SUBUN
 198:  ej23-A  5.4  4.3  180   991    9   DROME:AF-E1JJE6-F1 OTOPETRIN-LIKE A, ISOFORM C;
 199:  ejj5-A  5.4 28.1  144  1013    6   DROME:AF-P91927-F1 MITOCHONDRIAL PROTON/CALCIUM EXCHANGER PROTEIN;
 200:  emn3-A  5.4  8.9  124   464    3   DROME:AF-Q7K486-F1 ARMADILLO REPEAT-CONTAINING PROTEIN 6 HOMOLOG;
 201:  ed9x-A  5.4  8.2  167  1983   11   DROME:AF-A1Z8W8-F1 GARTENZWERG, ISOFORM B;
 202:  eg3m-A  5.4 14.2  164  1958    7   DROME:AF-Q9VB98-F1 PROBABLE RHO GTPASE-ACTIVATING PROTEIN CG5521;
 203:  ehzo-A  5.4 12.1   96   178    3   DROME:AF-P13096-F1 ENHANCER OF SPLIT M5 PROTEIN;
 204:  ej6n-A  5.4  7.1  173   475    9   DROME:AF-Q9VAA9-F1 JIL-1 ANCHORING AND STABILIZING PROTEIN, ISOFORM
 205:  ekzp-A  5.4  4.9  276   880    9   DROME:AF-Q9V9A8-F1 PROTEIN PHTF;
 206:  ei0l-A  5.4  9.6  107   203    9   DROME:AF-Q95SH2-F1 CHARGED MULTIVESICULAR BODY PROTEIN 1, ISOFORM A;
 207:  ejqb-A  5.3 13.3  146  1851   10   DROME:AF-P91645-F1 VOLTAGE-DEPENDENT CALCIUM CHANNEL TYPE A SUBUNIT
 208:  egvs-A  5.3 27.1   83   358   10   DROME:AF-Q9VT59-F1 AT16804P;
 209:  efiw-A  5.3 12.4   78   374    9   DROME:AF-Q9VPJ0-F1 RE58433P;
 210:  eduj-A  5.3 21.1  125   630    6   DROME:AF-Q9VLJ6-F1 ANGIOTENSIN-CONVERTING ENZYME-RELATED PROTEIN;
 211:  ej6l-A  5.3  6.3  108   222    9   DROME:AF-A1ZB71-F1 GLUTATHIONE S TRANSFERASE E6;
 212:  ed0w-A  5.3 25.8  101   425    7   DROME:AF-Q7KM13-F1 HAIRY/ENHANCER-OF-SPLIT RELATED WITH YRPW MOTIF P
 213:  ei9a-A  5.3  6.3  107   223    8   DROME:AF-A1ZB72-F1 GLUTATHIONE S TRANSFERASE E7;
 214:  ehs4-A  5.3 15.3  121   379    4   DROME:AF-Q9VH64-F1 LD29322P;
 215:  ecvs-A  5.3 17.0  119  1065    7   DROME:AF-M9MSL4-F1 CENTROSOMAL PROTEIN 135KDA, ISOFORM B;
 216:  elky-A  5.3 13.7  128   587    6   DROME:AF-Q9W2Z8-F1 UNCHARACTERIZED PROTEIN, ISOFORM C;
 217:  el3z-A  5.3 15.5  103   217   11   DROME:AF-M9NGJ4-F1 UNCHARACTERIZED PROTEIN, ISOFORM D;
 218:  ehpg-A  5.3 13.4  124   646    5   DROME:AF-O97132-F1 ANOCTAMIN;
 219:  ef4e-A  5.3 10.1  165   468    7   DROME:AF-Q9VI75-F1 PHOSPHATIDYLINOSITOL-BINDING CLATHRIN ASSEMBLY PR
 220:  emhe-A  5.3  4.8   79    94    9   DROME:AF-Q9VSP7-F1 GEO10181P1;
 221:  ek08-A  5.3  5.4  105   222    9   DROME:AF-A1ZB70-F1 GLUTATHIONE S TRANSFERASE E5;
 222:  ec7k-A  5.3  7.8  132   243    7   DROME:AF-B7Z0S9-F1 GLUTATHIONE S TRANSFERASE D11, ISOFORM B;
 223:  ee81-A  5.2 15.1  100   581    6   DROME:AF-Q08605-F1 TRANSCRIPTION FACTOR GAGA;
 224:  elxt-A  5.2 10.9  103   199   11   DROME:AF-Q9VVF2-F1 UNCHARACTERIZED PROTEIN;
 225:  el1i-A  5.2 26.0  110   619    7   DROME:AF-Q9VYV5-F1 ALPHA-(1,6)-FUCOSYLTRANSFERASE;
 226:  efsl-A  5.2 22.5  137  1105    8   DROME:AF-Q9VN44-F1 FI07923P;
 227:  elq5-A  5.2 29.2  114   702    5   DROME:AF-P17886-F1 PROTEIN CROOKED NECK;
 228:  efqe-A  5.2 10.0   75   117    9   DROME:AF-P18930-F1 NADH-UBIQUINONE OXIDOREDUCTASE CHAIN 3;
 229:  egal-A  5.2 26.9  153   912    6   DROME:AF-Q9V3R1-F1 ACCESSORY GLAND PROTEIN ACP36DE;
 230:  eios-A  5.2 18.5  128   539    9   DROME:AF-A0A0S0WNY8-F1 NICOTINIC ACETYLCHOLINE RECEPTOR ALPHA4, ISOFO
 231:  ee5t-A  5.2 18.4  126  1415    3   DROME:AF-Q8IN05-F1 TELOMERE LENGTH REGULATION PROTEIN TEL2 HOMOLOG;
 232:  efq5-A  5.2  5.3  105   223    9   DROME:AF-Q9XYZ9-F1 GLUTATHIONE S TRANSFERASE E12, ISOFORM A;
 233:  eeie-A  5.2 22.0  112  1476    5   DROME:AF-Q9V9T4-F1 ATP-DEPENDENT CHROMATIN ASSEMBLY FACTOR LARGE SUB
 234:  ehyy-A  5.2  8.8  106   360    7   DROME:AF-A1Z8V5-F1 DYNEIN REGULATORY COMPLEX PROTEIN 10;
 235:  ehvd-A  5.2 15.2   93   312    5   DROME:AF-Q9VUN9-F1 FI09629P;
 236:  eihe-A  5.2  6.3  111   240    9   DROME:AF-Q4V6J1-F1 GLUTATHIONE S TRANSFERASE E10, ISOFORM A;
 237:  efi1-A  5.2 14.1   89   292    8   DROME:AF-Q9VWF7-F1 PHOSPHOSERYL TRNA KINASE, ISOFORM A;
 238:  elgb-A  5.2 21.7  139  1073    7   DROME:AF-Q9VKT1-F1 GH11711P;
 239:  ede2-A  5.2 14.5  105   274    5   DROME:AF-Q9VIK5-F1 RE60872P;
 240:  eeiw-A  5.2  5.9  107   222    8   DROME:AF-A1ZB73-F1 GLUTATHIONE S TRANSFERASE E8, ISOFORM A;
 241:  ed7f-A  5.2  6.7  130   228   10   DROME:AF-A1Z7X7-F1 GLUTATHIONE S TRANSFERASE T2;
 242:  edvl-A  5.1 11.2   92   152   10   DROME:AF-O96067-F1 DJTB-LIKE PROTEIN;
 243:  eh3a-A  5.1 12.0  143  2131    5   DROME:AF-P35500-F1 SODIUM CHANNEL PROTEIN PARA;
 244:  ef22-A  5.1 19.5  135   919    7   DROME:AF-A0A0B4K653-F1 RFX, ISOFORM H;
 245:  ehup-A  5.1 17.2  192   776    7   DROME:AF-Q95TN4-F1 CONSERVED OLIGOMERIC GOLGI COMPLEX SUBUNIT 4;
 246:  edgq-A  5.1 21.3  117   562    5   DROME:AF-Q9VYG3-F1 LD41462P;
 247:  eenu-A  5.1 18.8  104   842    9   DROME:AF-Q9W2G5-F1 LD41005P;
 248:  edmc-A  5.1 22.0  107   903    5   DROME:AF-Q9VCB7-F1 UNCHARACTERIZED PROTEIN;
 249:  ee36-A  5.1 14.3  104   699    3   DROME:AF-Q9I7M8-F1 ATP-DEPENDENT DNA HELICASE II SUBUNIT 2;
 250:  ecu7-A  5.1 19.7  119   690    3   DROME:AF-Q2MGK5-F1 DUF4201 DOMAIN-CONTAINING PROTEIN;
 251:  ejhy-A  5.1  7.3   85   163    9   DROME:AF-Q9W0Q8-F1 UNCHARACTERIZED PROTEIN;
 252:  ei1i-A  5.1 14.3  105   173    2   DROME:AF-Q01071-F1 ENHANCER OF SPLIT MDELTA PROTEIN;
 253:  eig4-A  5.1  9.2   93   503    5   DROME:AF-Q9VSF7-F1 GH28769P;
 254:  efjp-A  5.1  9.6  139   686    5   DROME:AF-Q24352-F1 GAMMA-AMINOBUTYRIC ACID RECEPTOR ALPHA-LIKE;
 255:  edhq-A  5.1 27.9  138   784    7   DROME:AF-Q9VC05-F1 OXYSTEROL-BINDING PROTEIN;
 256:  eiyn-A  5.0  3.0   59    66    7   DROME:AF-M9NDN6-F1 UNCHARACTERIZED PROTEIN;
 257:  emw0-A  5.0  2.7   56    56    7   DROME:AF-A0A6M3Q6E2-F1 UNCHARACTERIZED PROTEIN;
 258:  ejhe-A  5.0 12.8   89   258    4   DROME:AF-Q9VS38-F1 MEDIATOR OF RNA POLYMERASE II TRANSCRIPTION SUBUN
 259:  efni-A  5.0 15.5  149  2517    7   DROME:AF-Q9VXG8-F1 SERINE/THREONINE-PROTEIN KINASE ATR;
 260:  ef89-A  5.0 17.3  123   927    7   DROME:AF-A1Z705-F1 GPI ETHANOLAMINE PHOSPHATE TRANSFERASE 2;
 261:  ed6s-A  5.0  5.5  107   222    8   DROME:AF-A1ZB69-F1 GLUTATHIONE S TRANSFERASE E4;
 262:  elg3-A  5.0 12.5  116   596   10   DROME:AF-P49283-F1 PROTEIN MALVOLIO;
 263:  ekou-A  5.0 26.7  117  1953    2   DROME:AF-A1Z9W4-F1 LD11480P;
 264:  ejsj-A  5.0  8.9   82    88    6   DROME:AF-Q8IQ94-F1 FI09328P;
 265:  eecn-A  5.0  4.8  130   223    3   DROME:AF-Q8IQC1-F1 UNCHARACTERIZED GOLGI APPARATUS MEMBRANE PROTEIN-
 266:  eh08-A  5.0 15.4  125  1553    7   DROME:AF-Q9W0P8-F1 MEDIATOR OF RNA POLYMERASE II TRANSCRIPTION SUBUN
 267:  eet6-A  5.0 11.2  192  1481    5   DROME:AF-A1Z7L1-F1 FANCONI ANEMIA COMPLEMENTATION GROUP I;
 268:  ef54-A  5.0 17.2  109  1597   10   DROME:AF-Q0E8Q7-F1 ENGULFMENT ABC TRANSPORTER IN THE OVARY, ISOFORM
 269:  ej8b-A  5.0 10.7   98   518   11   DROME:AF-Q9W133-F1 AARF DOMAIN-CONTAINING KINASE 1;
 270:  edrc-A  5.0  4.0  128   649    5   DROME:AF-Q9W4P9-F1 UNCHARACTERIZED PROTEIN;
 271:  ehcc-A  5.0  8.3   87   332    9   DROME:AF-Q9VMM7-F1 FI04466P;
 272:  el3u-A  5.0 23.5  124   438    6   DROME:AF-Q9W3X8-F1 RH42690P;
 273:  ed4g-A  5.0  6.4  152   765    5   DROME:AF-P25991-F1 PROTEIN SUPPRESSOR OF FORKED;
 274:  el6j-A  5.0  6.4  123   215    7   DROME:AF-Q9VG94-F1 GLUTATHIONE S-TRANSFERASE D6;
 275:  eizi-A  5.0  6.5  123   221   10   DROME:AF-Q7JYZ9-F1 GLUTATHIONE S TRANSFERASE E2;
 276:  emuj-A  4.9 27.9  155  1653    5   DROME:AF-A8JUV0-F1 PROTEIN STRAWBERRY NOTCH;
 277:  ef37-A  4.9 22.3   95   479    6   DROME:AF-Q9VHY5-F1 TRANSCRIPTION INITIATION FACTOR TFIID SUBUNIT 7;
 278:  ekkt-A  4.9 17.8  105   553    9   DROME:AF-Q9VEQ5-F1 ALPHA ACTININ 3;
 279:  ej5r-A  4.9 16.2  135   312    7   DROME:AF-Q8IP32-F1 UNCHARACTERIZED PROTEIN, ISOFORM A;
 280:  emhz-A  4.9 17.8  116   807    8   DROME:AF-Q9VYY9-F1 ECOTROPIC VIRAL INTEGRATION SITE 5 ORTHOLOG;
 281:  ej3i-A  4.9 21.8   91   159    4   DROME:AF-Q9VXL4-F1 NUCLEAR NUCLEIC ACID-BINDING PROTEIN C1D;
 282:  elg7-A  4.9  9.5  113   972    7   DROME:AF-P30189-F1 DNA TOPOISOMERASE 1;
 283:  edj7-A  4.9  7.3  114   674    5   DROME:AF-Q9VWZ2-F1 LD30826P;
 284:  ee6z-A  4.9  4.9  167  1105    5   DROME:AF-Q9VX31-F1 INTEGRATOR COMPLEX SUBUNIT 2;
 285:  ejee-A  4.9 14.1  116   441    8   DROME:AF-O76896-F1 EG:65F1.1 PROTEIN;
 286:  efyv-A  4.9 19.7  117   611    9   DROME:AF-Q9VJV2-F1 ANGIOTENSIN-CONVERTING ENZYME;
 287:  ehjd-A  4.9 18.0  129   870    7   DROME:AF-Q9VWC7-F1 FI02109P;
 288:  ekai-A  4.9 13.9   95   432    8   DROME:AF-Q9W2N5-F1 GH10162P;
 289:  egnh-A  4.9 11.5   98   425    7   DROME:AF-Q9VJZ2-F1 LD05321P;
 290:  eg05-A  4.9 23.2  147   905    9   DROME:AF-Q961G1-F1 CONSERVED OLIGOMERIC GOLGI COMPLEX SUBUNIT 3;
 291:  ehjt-A  4.9 10.0  139  1310    4   DROME:AF-A8DZ19-F1 RHO-TYPE GUANINE NUCLEOTIDE EXCHANGE FACTOR, ISOF
 292:  eddi-A  4.9 23.3  118   736    8   DROME:AF-Q8T8Z2-F1 AT14535P;
 293:  edaf-A  4.9 14.9  118   885    8   DROME:AF-Q9VF30-F1 DNA REPLICATION LICENSING FACTOR REC;
 294:  ekgt-A  4.9 18.0  119   567    8   DROME:AF-P09478-F1 ACETYLCHOLINE RECEPTOR SUBUNIT ALPHA-LIKE 1;
 295:  eflm-A  4.9 22.9  114   505   11   DROME:AF-Q9VLS5-F1 LD29542P;
 296:  ekva-A  4.9 13.2  103   116   10   DROME:AF-Q8MKK8-F1 GEO07755P1;
 297:  ehnb-A  4.9 29.6  138   524    7   DROME:AF-Q9VUU9-F1 MERU, ISOFORM A;
 298:  efi8-A  4.9 22.1  108  1037   12   DROME:AF-Q8MQJ9-F1 BRAIN TUMOR PROTEIN;
 299:  eda4-A  4.9 10.4  102   366    8   DROME:AF-A0A0B4LF50-F1 METALLOPHOSPHOESTERASE, ISOFORM E;
 300:  ehhx-A  4.9  6.2  114   224   12   DROME:AF-Q7KK90-F1 GH14654P;
 301:  eeky-A  4.9 22.9  136   509    7   DROME:AF-Q9VVH4-F1 IP12572P;
 302:  edvx-A  4.9  4.9   87   576    6   DROME:AF-P52304-F1 SERINE/THREONINE-PROTEIN KINASE POLO;
 303:  ek54-A  4.8  5.7  160  1487    8   DROME:AF-Q9VLP5-F1 LD42916P;
 304:  efc2-A  4.8 21.8  135  1199    7   DROME:AF-A1Z8R2-F1 DNA HELICASE;
 305:  ed5f-A  4.8 11.5  138   255    7   DROME:AF-Q9VIB7-F1 RETICULON-LIKE PROTEIN;
 306:  egtq-A  4.8 18.6  132   617    7   DROME:AF-Q9VSX7-F1 LD02310P;
 307:  em5f-A  4.8 34.0  117   832    4   DROME:AF-Q9V4M2-F1 PROTEIN WECH;
 308:  ees6-A  4.8  7.4   78   132    9   DROME:AF-Q6GUR9-F1 ACP53C14B;
 309:  ekrh-A  4.8  9.0   96   431   11   DROME:AF-Q9VJI4-F1 PICKPOCKET 17, ISOFORM A;
 310:  elq7-A  4.8 19.7  118   783    8   DROME:AF-A1Z847-F1 UNCHARACTERIZED PROTEIN, ISOFORM B;
 311:  emxq-A  4.8 12.4  101   197   13   DROME:AF-Q9VES1-F1 ADP-RIBOSYLATION FACTOR-LIKE PROTEIN 6-INTERACTIN
 312:  ecyz-A  4.8 15.2   91   134   13   DROME:AF-Q8IRF2-F1 GEO11850P1;
 313:  ef86-A  4.8 21.1  125   911    3   DROME:AF-Q8IRS9-F1 GEMIN 4C;
 314:  ed1g-A  4.8 24.9  104  1105    4   DROME:AF-Q9VA38-F1 SERINE/THREONINE-PROTEIN KINASE WARTS;
 315:  ek8v-A  4.8 20.1   98   205    3   DROME:AF-Q01070-F1 ENHANCER OF SPLIT MGAMMA PROTEIN;
 316:  eguj-A  4.8 26.1  111  1659    3   DROME:AF-Q9VMD0-F1 DAXX-LIKE PROTEIN;
 317:  elz7-A  4.8 20.3  136   446   10   DROME:AF-B7YZX2-F1 INWARDLY RECTIFYING POTASSIUM CHANNEL 3, ISOFORM
 318:  eiqe-A  4.8 19.8  117   591    6   DROME:AF-X2JAL0-F1 UNCHARACTERIZED PROTEIN;
 319:  ed2g-A  4.8 12.2  190  2051   11   DROME:AF-Q9W444-F1 UNCHARACTERIZED PROTEIN, ISOFORM C;
 320:  edkp-A  4.8 27.0  122   543    6   DROME:AF-Q9VSZ1-F1 GH05942P;
 321:  eeio-A  4.8 16.6   86   204    9   DROME:AF-Q9VKZ9-F1 FI06463P;
 322:  egs9-A  4.8 11.0  156  1113    4   DROME:AF-Q9VW37-F1 LP12374P;
 323:  ej0z-A  4.8 25.8  120   952    5   DROME:AF-Q9VPC0-F1 SERINE/THREONINE-PROTEIN KINASE PITSLRE;
 324:  eke4-A  4.8  6.1  119   215    8   DROME:AF-Q9VG98-F1 GLUTATHIONE S-TRANSFERASE D2;
 325:  efus-A  4.8 17.2  126   578    8   DROME:AF-Q9VQS7-F1 PROTEIN SISTER OF ODD AND BOWEL;
 326:  ed0y-A  4.7  5.7  102  1904    4   DROME:AF-Q7KU89-F1 PURATROPHIN-1-LIKE, ISOFORM A;
 327:  ei31-A  4.7 27.4  114  1320   12   DROME:AF-P54623-F1 CENTROSOMIN;
 328:  elh6-A  4.7 17.7  144   454    4   DROME:AF-A0A0B4LHI9-F1 INWARDLY RECTIFYING POTASSIUM CHANNEL 2, ISOFO
 329:  ek1s-A  4.7  8.5  145   427   11   DROME:AF-Q9VG80-F1 PALMITOYLTRANSFERASE;
 330:  egyp-A  4.7 13.1   94   176    5   DROME:AF-Q9W549-F1 COA8 FAMILY PROTEIN CG14806, MITOCHONDRIAL;
 331:  edt2-A  4.7  9.5  108   569    4   DROME:AF-Q9VVK7-F1 NUCB1;
 332:  efh1-A  4.7 10.8  107   178    6   DROME:AF-Q8T481-F1 GUIDED ENTRY OF TAIL-ANCHORED PROTEINS FACTOR 1;
 333:  efnc-A  4.7  9.1  133   822    9   DROME:AF-Q9W277-F1 VACUOLAR PROTEIN SORTING-ASSOCIATED PROTEIN 35;
 334:  ej9k-A  4.7 14.7   87   204    3   DROME:AF-Q059A4-F1 TRANSMEMBRANE PROTEIN 186;
 335:  edo7-A  4.7  9.0  110   513    7   DROME:AF-Q9W4D3-F1 TUDOR DOMAIN-CONTAINING PROTEIN;
 336:  eewo-A  4.7 21.7  144  1029    6   DROME:AF-Q76NS2-F1 ANOCTAMIN;
 337:  em0c-A  4.7 15.3   95   511    8   DROME:AF-Q9W3V8-F1 PROBABLE DOLICHYL PYROPHOSPHATE GLC1MAN9GLCNAC2
 338:  eeci-A  4.7 12.1   89   513    3   DROME:AF-Q9VL59-F1 ZINC FINGER CCCH-TYPE WITH G PATCH DOMAIN-CONTAIN
 339:  el5e-A  4.7  4.5  106   131    8   DROME:AF-Q9W0B7-F1 GEO11828P1;
 340:  ek6r-A  4.7 27.7  177  1339    9   DROME:AF-Q7JQV2-F1 DYNACTIN SUBUNIT 1;
 341:  egif-A  4.7 21.8   85   205    6   DROME:AF-Q9VSZ0-F1 UNCHARACTERIZED PROTEIN, ISOFORM A;
 342:  ej82-A  4.7 18.0  110   429    8   DROME:AF-O96880-F1 TRANSCRIPTION INITIATION FACTOR IIE SUBUNIT ALPHA
 343:  eh1w-A  4.7 12.9  119   805    5   DROME:AF-P16395-F1 MUSCARINIC ACETYLCHOLINE RECEPTOR DM1;
 344:  ejgo-A  4.7  9.6   87   107   10   DROME:AF-Q9W286-F1 FI15737P1;
 345:  egbt-A  4.7 23.4  137   559    7   DROME:AF-Q8MYW9-F1 O-ACYLTRANSFERASE;
 346:  eigy-A  4.7 21.2  120  1657    3   DROME:AF-Q9VU76-F1 COMBOVER, ISOFORM A;
 347:  ehcs-A  4.7 24.7  134  1085    5   DROME:AF-M9MSI7-F1 UNCHARACTERIZED PROTEIN;
 348:  ei6x-A  4.7 33.6   99   200    7   DROME:AF-O77259-F1 EG:115C2.5 PROTEIN;
 349:  egb1-A  4.7 12.0   86   189    6   DROME:AF-Q9VNT6-F1 GH11730P;
 350:  edp9-A  4.7 29.6  103   957    1   DROME:AF-Q9W2N6-F1 UNCHARACTERIZED PROTEIN;
 351:  edja-A  4.7 12.2  171  2096    8   DROME:AF-Q9VM75-F1 HEAT REPEAT-CONTAINING PROTEIN 1 HOMOLOG;
 352:  eim6-A  4.7 15.9   94   720    5   DROME:AF-Q7JRQ1-F1 AT21895P;
 353:  ek7t-A  4.7  3.6  110   202    5   DROME:AF-Q9W0I7-F1 GINS COMPLEX SUBUNIT 1;
 354:  edtj-A  4.7 13.0  113   598    8   DROME:AF-Q9VWA6-F1 CILIA- AND FLAGELLA-ASSOCIATED PROTEIN 157;
 355:  eimv-A  4.7 25.5   99   599    7   DROME:AF-M9PER3-F1 UNCHARACTERIZED PROTEIN, ISOFORM D;
 356:  ehld-A  4.7  8.4   76   162   11   DROME:AF-B7YZF1-F1 UNCHARACTERIZED PROTEIN, ISOFORM D;
 357:  eivs-A  4.6 15.5   81   254    4   DROME:AF-Q9VSW4-F1 FI06490P;
 358:  efyp-A  4.6 30.1  106   261    7   DROME:AF-Q9VGT9-F1 SUCCINATE DEHYDROGENASE CYTOCHROME B560 SUBUNIT,
 359:  edsx-A  4.6  9.6  165   396   10   DROME:AF-A1Z7X3-F1 G_PROTEIN_RECEP_F1_2 DOMAIN-CONTAINING PROTEIN;
 360:  ekox-A  4.6 25.6  111   808    9   DROME:AF-Q9VAU1-F1 SNUSTORR, ISOFORM A;
 361:  em0s-A  4.6 22.9  150   960    7   DROME:AF-Q7K4L9-F1 LD33689P;
 362:  ekw8-A  4.6 19.2  124   604    7   DROME:AF-Q9VVD0-F1 GH21622P;
 363:  em6e-A  4.6 18.8  129  2188    3   DROME:AF-Q9VMD9-F1 TIGGRIN;
 364:  ehvb-A  4.6 11.2  153   515    9   DROME:AF-Q9VN77-F1 GERANYLGERANYL TRANSFERASE TYPE-2 SUBUNIT ALPHA;
 365:  emij-A  4.6  9.2  124   247    6   DROME:AF-Q8MLP8-F1 CCR4-NOT TRANSCRIPTION COMPLEX SUBUNIT 11;
 366:  edpu-A  4.6 23.5  113  1304    4   DROME:AF-Q9VNC9-F1 LD36006P;
 367:  edq4-A  4.6 12.3  114   641   11   DROME:AF-Q9I7N9-F1 FI18149P1;
 368:  egkj-A  4.6 20.3  116   609    7   DROME:AF-A1Z7M8-F1 ANGIOTENSIN-CONVERTING ENZYME;
 369:  ejpm-A  4.6 18.7  139   652    4   DROME:AF-A0A0B4KH86-F1 INWARDLY RECTIFYING POTASSIUM CHANNEL 1, ISOFO
 370:  ed7o-A  4.6 22.3  147   977    3   DROME:AF-Q9W0K7-F1 PROTEIN BRIC-A-BRAC 1;
 371:  ekhr-A  4.6 10.7   91   644    8   DROME:AF-A1Z714-F1 BLOWN FUSE, ISOFORM A;
 372:  ecz9-A  4.6  5.7   74   138    8   DROME:AF-Q9W0G7-F1 AUGMIN COMPLEX SUBUNIT MSD1;
 373:  ejd1-A  4.6 16.8  106   524    4   DROME:AF-Q9VFQ3-F1 E5;
 374:  el45-A  4.6 22.3  107   735    7   DROME:AF-F7VJS4-F1 MIP31237P;
 375:  elsp-A  4.6 11.6   82   138    2   DROME:AF-Q6IGU9-F1 HDC05165;
 376:  edvk-A  4.6 14.2   88   166    5   DROME:AF-Q86BB7-F1 FI06435P;
 377:  efao-A  4.6  4.0   75   463    7   DROME:AF-Q9NBK5-F1 SERINE/THREONINE-PROTEIN KINASE TRICORNERED;
 378:  efmo-A  4.6 15.2  131  1690    6   DROME:AF-Q86B52-F1 UNCHARACTERIZED PROTEIN;
 379:  eles-A  4.6 21.6   86  1125    3   DROME:AF-A1Z8Z0-F1 UNCHARACTERIZED PROTEIN, ISOFORM C;
 380:  eg1d-A  4.6 12.1  169   948    8   DROME:AF-Q9VDQ7-F1 PHAGOCYTE SIGNALING-IMPAIRED PROTEIN;
 381:  egyh-A  4.6  4.4   78   159    4   DROME:AF-Q9VQR2-F1 NADH DEHYDROGENASE  1 BETA SUBCOMPLEX
 382:  ejwv-A  4.6 25.2  146   949    8   DROME:AF-Q9VWZ7-F1 FI21454P1;
 383:  ecvd-A  4.6  9.1   94   746    6   DROME:AF-A1ZAC4-F1 FI20010P1;
 384:  ehxh-A  4.6 20.2  103   195    8   DROME:AF-Q01069-F1 ENHANCER OF SPLIT MBETA PROTEIN;
 385:  emss-A  4.6 22.5  115   565   10   DROME:AF-Q960U8-F1 O-ACYLTRANSFERASE;
 386:  eky0-A  4.6  3.9   59    60    3   DROME:AF-Q8STB0-F1 GEO09683P1;
 387:  elyo-A  4.6 33.8  103   214    7   DROME:AF-Q9VN88-F1 LD45836P;
 388:  edax-A  4.6  4.7  100   131    7   DROME:AF-Q8T0B1-F1 NUCLEAR ENVELOPE PHOSPHATASE-REGULATORY SUBUNIT 1
 389:  emqg-A  4.6 14.0  117   534    3   DROME:AF-Q9V3E9-F1 FI17138P1;
 390:  eh1o-A  4.6 24.0  134   662    7   DROME:AF-Q9VRV6-F1 FI21277P1;
 391:  egei-A  4.6 14.1  143  1045    6   DROME:AF-Q6NP69-F1 GST-CONTAINING FLYWCH ZINC-FINGER PROTEIN;
 392:  eekm-A  4.5  6.6  165   343    4   DROME:AF-Q9VXV6-F1 SECRETORY CARRIER-ASSOCIATED MEMBRANE PROTEIN;
 393:  em65-A  4.5 20.5  124   726    5   DROME:AF-E2QCZ5-F1 FHA DOMAIN-CONTAINING PROTEIN;
 394:  ec1c-A  4.5 21.2   94   409    6   DROME:AF-Q9VN16-F1 RE35255P;
 395:  ejxo-A  4.5 15.9  124   432    6   DROME:AF-Q7KGU6-F1 LYSOSOMAL-ASSOCIATED TRANSMEMBRANE PROTEIN;
 396:  ee8y-A  4.5 20.5  126   836    4   DROME:AF-Q9VB05-F1 ALG-2 INTERACTING PROTEIN X;
 397:  edmk-A  4.5 11.6  131   368    7   DROME:AF-M9PGC0-F1 M6, ISOFORM F;
 398:  egw4-A  4.5 17.6  106   236    9   DROME:AF-Q95SS8-F1 TRANSMEMBRANE PROTEIN 70 HOMOLOG, MITOCHONDRIAL;
 399:  ekm8-A  4.5 17.2   82   353    2   DROME:AF-Q9W175-F1 NSFL1 COFACTOR P47;
 400:  el4n-A  4.5 20.5  111   558    3   DROME:AF-Q8IMY8-F1 IONOTROPIC RECEPTOR 94F;
 401:  eian-A  4.5 19.3  128  1284    3   DROME:AF-A1ZB14-F1 EAG-LIKE K CHANNEL, ISOFORM A;
 402:  edeo-A  4.5 17.2  120  1005    8   DROME:AF-Q8IPF4-F1 UNCHARACTERIZED PROTEIN;
 403:  eh0p-A  4.5 11.6  111   237    3   DROME:AF-Q9W3C0-F1 PROBABLE U3 SMALL NUCLEOLAR RNA-ASSOCIATED PROTEI
 404:  el2n-A  4.5 26.8  112  1959    8   DROME:AF-Q9VXG1-F1 ZINC FINGER PROTEIN HANGOVER;
 405:  efdi-A  4.5 18.0  129   615    9   DROME:AF-Q10714-F1 ANGIOTENSIN-CONVERTING ENZYME;
 406:  ecy0-A  4.5 18.4  136   822    7   DROME:AF-Q9VI82-F1 NUCLEOLAR COMPLEX PROTEIN 3 HOMOLOG;
 407:  el9s-A  4.5 12.0  104   228    5   DROME:AF-P00408-F1 CYTOCHROME C OXIDASE SUBUNIT 2;
 408:  edlj-A  4.5 19.0  123   249    5   DROME:AF-Q9VJ59-F1 PRA1 FAMILY PROTEIN;
 409:  eie8-A  4.5 20.2  108   521    6   DROME:AF-Q9VA06-F1 ANKYRIN REPEAT AND SOCS BOX PROTEIN 17;
 410:  eeq2-A  4.5  9.1  126   872    9   DROME:AF-Q9VWR8-F1 C-MANNOSYLTRANSFERASE DPY-19 HOMOLOG;
 411:  ed91-A  4.5 21.5  120   595    3   DROME:AF-Q8IN10-F1 IONOTROPIC RECEPTOR 94A;
 412:  ee6h-A  4.5 13.8  104   179    6   DROME:AF-P13098-F1 ENHANCER OF SPLIT M8 PROTEIN;
 413:  ee90-A  4.5 17.1  107   248    6   DROME:AF-P29310-F1 14-3-3 PROTEIN ZETA;
 414:  elo8-A  4.5 26.4  156   818    6   DROME:AF-Q0E908-F1 HILLARIN;
 415:  eeg3-A  4.5  7.7  112   146    4   DROME:AF-Q9W398-F1 UNCHARACTERIZED PROTEIN, ISOFORM A;
 416:  ems8-A  4.5 20.2  115  1351    2   DROME:AF-A1Z987-F1 CHROMOSOME ASSOCIATED PROTEIN G, ISOFORM F;
 417:  ef9z-A  4.5 17.4  107  1055    4   DROME:AF-A0A0B4KF06-F1 VALYL-TRNA SYNTHETASE;
 418:  eds3-A  4.5 13.1  108  1136   10   DROME:AF-Q9VD22-F1 LP02352P;
 419:  ehyz-A  4.5 14.5  121   731    8   DROME:AF-Q9W148-F1 UNCONVENTIONAL PREFOLDIN RPB5 INTERACTOR-LIKE PRO
 420:  egt8-A  4.5 14.0  100   975    4   DROME:AF-Q9W2L7-F1 UNCHARACTERIZED PROTEIN, ISOFORM D;
 421:  ejr4-A  4.4  3.9  105   602    7   DROME:AF-Q9W397-F1 RE67794P;
 422:  ei5s-A  4.4 18.8  151  1513    6   DROME:AF-Q86B91-F1 PROTEIN TINCAR;
 423:  ekww-A  4.4 26.0  133   678    6   DROME:AF-Q9I7L8-F1 CELL DIVISION CYCLE 23, ISOFORM A;
 424:  ekmo-A  4.4 31.9  136  1039    3   DROME:AF-Q0KHQ5-F1 SERINE/THREONINE-PROTEIN KINASE TAO;
 425:  ekud-A  4.4  4.0   62    62   11   DROME:AF-Q9VRK0-F1 GEO12004P1;
 426:  eiv7-A  4.4  5.9   75   172    8   DROME:AF-Q9VYQ0-F1 MOONSHINER;
 427:  efr8-A  4.4 10.0  119  1302    3   DROME:AF-Q00449-F1 MULTIDRUG RESISTANCE PROTEIN HOMOLOG 49;
 428:  ei1l-A  4.4  9.6   87   240    8   DROME:AF-Q9VYX3-F1 RECEPTOR EXPRESSION-ENHANCING PROTEIN;
 429:  einn-A  4.4 23.4  126   784    4   DROME:AF-A1Z814-F1 OXYSTEROL-BINDING PROTEIN;
 430:  ekzh-A  4.4 11.8  166   508    7   DROME:AF-A1ZAQ4-F1 UNCHARACTERIZED PROTEIN, ISOFORM A;
 431:  ej31-A  4.4 13.7   90   218    9   DROME:AF-Q9VVE8-F1 AT21490P;
 432:  emfl-A  4.4 29.3  122   405    7   DROME:AF-O01367-F1 PROTEIN HELD OUT WINGS;
 433:  eg0r-A  4.4 28.8  136   451    6   DROME:AF-M9PET2-F1 TARGET OF WINGLESS, ISOFORM E;
 434:  em1i-A  4.4 19.8  149  1459   10   DROME:AF-Q9VVK6-F1 UNCHARACTERIZED PROTEIN;
 435:  emhu-A  4.4 26.2  164  2531    9   DROME:AF-Q9VW47-F1 MEDIATOR OF RNA POLYMERASE II TRANSCRIPTION SUBUN
 436:  emdf-A  4.4 16.7  104   553    8   DROME:AF-E1JI03-F1 BRUMMER, ISOFORM B;
 437:  eh7p-A  4.4 22.4  157   948    7   DROME:AF-Q9VBZ6-F1 GH14566P;
 438:  edy8-A  4.4 21.7  123   604    9   DROME:AF-Q8IN08-F1 IONOTROPIC RECEPTOR 94C;
 439:  edsa-A  4.4  5.2   73    84    7   DROME:AF-Q9VZG7-F1 V-TYPE PROTON ATPASE SUBUNIT;
 440:  ejp1-A  4.4  8.3   83   135    2   DROME:AF-Q9VG36-F1 FI08238P;
 441:  eefe-A  4.4 24.9  127   652    6   DROME:AF-Q9VW35-F1 SD02261P;
 442:  eiud-A  4.4 23.2  101  1555    5   DROME:AF-Q9VB40-F1 UNCHARACTERIZED PROTEIN, ISOFORM C;
 443:  eh1a-A  4.4 16.4   93   186    4   DROME:AF-P13097-F1 ENHANCER OF SPLIT M7 PROTEIN;
 444:  ejkf-A  4.4 26.4  142   869    6   DROME:AF-A0A0B4K6B9-F1 UNCHARACTERIZED PROTEIN, ISOFORM D;
 445:  eipb-A  4.4 20.1   85  1058   11   DROME:AF-Q9V433-F1 DNA HELICASE;
 446:  ejzm-A  4.4 32.5  129   676   10   DROME:AF-Q9VED0-F1 PROTEIN TAPT1 HOMOLOG;
 447:  ecup-A  4.4 30.0  141  1154    3   DROME:AF-A1Z9G8-F1 UNCHARACTERIZED PROTEIN;
 448:  ehd8-A  4.4  4.7  119   180    7   DROME:AF-Q9VA85-F1 GH09039P;
 449:  eknd-A  4.4  7.2   71   113    6   DROME:AF-Q9VBZ8-F1 ER MEMBRANE PROTEIN COMPLEX SUBUNIT 6;
 450:  ehrr-A  4.4 14.3  117   942    4   DROME:AF-Q9VHM2-F1 VPS35 ENDOSOMAL PROTEIN SORTING FACTOR-LIKE;
 451:  efob-A  4.4  5.5   74   183    9   DROME:AF-X2J753-F1 UNCHARACTERIZED PROTEIN, ISOFORM C;
 452:  ehz5-A  4.4 10.8  100   247    7   DROME:AF-Q9VKR0-F1 ER MEMBRANE PROTEIN COMPLEX SUBUNIT 3;
 453:  eiq2-A  4.4 24.2  105   511    5   DROME:AF-Q9VM69-F1 CG10206-PA;
 454:  ed4r-A  4.4 14.3  109   507    9   DROME:AF-Q8IMI4-F1 UNCHARACTERIZED PROTEIN, ISOFORM B;
 455:  ejyy-A  4.4 28.8  132  1123    5   DROME:AF-Q9W3W0-F1 INACTIVE;
 456:  eeui-A  4.4 21.7  115  2300    7   DROME:AF-Q9VZS7-F1 HOBBIT, ISOFORM B;
 457:  eese-A  4.4  9.1  149   669    5   DROME:AF-Q9VCD3-F1 LP20373P;
 458:  ek7f-A  4.4  6.1  124   224    7   DROME:AF-Q9VG93-F1 GLUTATHIONE S-TRANSFERASE D7;
 459:  el7f-A  4.3 29.0  135   660    7   DROME:AF-Q9VFW5-F1 PYROKININ 2 RECEPTOR 1;
 460:  egy4-A  4.3  6.1   58    65   10   DROME:AF-B7YZN4-F1 GH02741P3;
 461:  eehu-A  4.3 16.7  122  2172    7   DROME:AF-A0A0B4KGF6-F1 UNCHARACTERIZED PROTEIN, ISOFORM F;
 462:  eknt-A  4.3 17.3   97  1200    7   DROME:AF-Q03720-F1 CALCIUM-ACTIVATED POTASSIUM CHANNEL SLOWPOKE;
 463:  eixy-A  4.3 20.1   99  1092    9   DROME:AF-P54358-F1 DNA POLYMERASE DELTA CATALYTIC SUBUNIT;
 464:  emov-A  4.3 13.0  134  1890    9   DROME:AF-Q9V677-F1 PROTEASOME-ASSOCIATED PROTEIN ECM29 HOMOLOG;
 465:  ecya-A  4.3 16.5  134   718    3   DROME:AF-O18412-F1 TRANSMEMBRANE GTPASE FZO;
 466:  ec4e-A  4.3  5.3  101   221    7   DROME:AF-Q7K8X7-F1 GLUTATHIONE S TRANSFERASE E9;
 467:  ehse-A  4.3 13.6  108   448    8   DROME:AF-Q9VB28-F1 DYNEIN REGULATORY COMPLEX PROTEIN 9;
 468:  eltf-A  4.3  9.1  107  1121    5   DROME:AF-Q9VIP4-F1 LP17758P;
 469:  ekpd-A  4.3 17.7  103   307    3   DROME:AF-Q9VZZ8-F1 AT01695P;
 470:  ek1v-A  4.3 21.9  134   728    9   DROME:AF-Q9VVZ8-F1 BRIVIDO-1;
 471:  emt6-A  4.3 14.6  124   599    8   DROME:AF-Q9W2B5-F1 PICKPOCKET 9, ISOFORM A;
 472:  eiuk-A  4.3 20.4   96   388    5   DROME:AF-Q6NMT8-F1 AT01712P;
 473:  edo5-A  4.3  4.4   73   182    8   DROME:AF-Q9VCI5-F1 SUCCINATE DEHYDROGENASE  CYTOCHROME B
 474:  efy3-A  4.3 12.2  121   893    8   DROME:AF-Q9VK71-F1 POU DOMAIN PROTEIN 2, ISOFORM B;
 475:  ejax-A  4.3 10.9   85   299    7   DROME:AF-Q9VU37-F1 PROTEIN-S-ISOPRENYLCYSTEINE O-METHYLTRANSFERASE;
 476:  el9a-A  4.3 26.8  109  1047    7   DROME:AF-O17468-F1 PROTEIN HIRA HOMOLOG;
 477:  eldb-A  4.3 12.9  153   572   10   DROME:AF-P18932-F1 NADH-UBIQUINONE OXIDOREDUCTASE CHAIN 5;
 478:  ecui-A  4.3 16.8  130   425   11   DROME:AF-A1ZBY4-F1 FI20425P1;
 479:  ei2j-A  4.3 13.7   91   124    5   DROME:AF-Q6IGA4-F1 ACP53C14C;
 480:  eh4i-A  4.3 12.0   99   508    9   DROME:AF-P46824-F1 KINESIN LIGHT CHAIN;
 481:  ee8r-A  4.3 21.0  127   765    5   DROME:AF-Q9VUK8-F1 GLYCINE--TRNA LIGASE;
 482:  elbc-A  4.3 14.9  140   986    9   DROME:AF-Q9VHY7-F1 HL04706P;
 483:  efl5-A  4.3 22.3  136  2119    7   DROME:AF-Q9VAU5-F1 ANK_REP_REGION DOMAIN-CONTAINING PROTEIN;
 484:  ekor-A  4.3 29.1  108   395    6   DROME:AF-Q7JZM1-F1 RE21922P;
 485:  efpn-A  4.3 20.6  113  1327    6   DROME:AF-Q7KNF1-F1 DROSHA;
 486:  egcz-A  4.3 22.9  170   392    6   DROME:AF-O77475-F1 CERAMIDE PHOSPHOETHANOLAMINE SYNTHASE;
 487:  ei18-A  4.3  7.3   79    89    5   DROME:AF-Q9VP18-F1 V-TYPE PROTON ATPASE SUBUNIT;
 488:  ee1a-A  4.3 21.5  120   960    7   DROME:AF-Q59E33-F1 LD21442P;
 489:  ehbo-A  4.3  9.8   94   628    5   DROME:AF-Q9VSB3-F1 UNCHARACTERIZED PROTEIN, ISOFORM A;
 490:  ek62-A  4.3 21.8  125  2224    2   DROME:AF-P98081-F1 PROTEIN DISABLED;
 491:  eldy-A  4.3  4.7  121   195   11   DROME:AF-Q9VP89-F1 UNCHARACTERIZED PROTEIN, ISOFORM A;
 492:  eeh3-A  4.3 25.3  124   945    6   DROME:AF-Q9VHY2-F1 UNCHARACTERIZED PROTEIN, ISOFORM C;
 493:  ef6p-A  4.3 17.2  107   320    5   DROME:AF-Q7KPG8-F1 CDK-ACTIVATING KINASE ASSEMBLY FACTOR MAT1;
 494:  eeul-A  4.3 29.0  102   626    7   DROME:AF-Q9W1Q8-F1 EUKARYOTIC TRANSLATION INITIATION FACTOR 2B SUBUN
 495:  eh5n-A  4.3 22.6  148  1718    7   DROME:AF-Q9VP76-F1 ADENYLYL CYCLASE 78C;
 496:  emis-A  4.2  6.4   96   464    5   DROME:AF-Q9VJ58-F1 FAS-ASSOCIATED FACTOR 2, ISOFORM A;
 497:  elhe-A  4.2  8.3  115   245    5   DROME:AF-A0A0B4KI27-F1 FERRITIN;
 498:  ej75-A  4.2 15.3  115   646   10   DROME:AF-A8JNV9-F1 IONOTROPIC RECEPTOR 76A, ISOFORM E;
 499:  emd1-A  4.2 10.4   96   585   14   DROME:AF-Q960E8-F1 GENERAL TRANSCRIPTION FACTOR IIH SUBUNIT 1;
 500:  elql-A  4.2 10.5   84   145    5   DROME:AF-Q8I0L0-F1 GH04494P;
 501:  elt8-A  4.2 12.6   54   225    4   DROME:AF-Q7JR24-F1 CAG, ISOFORM A;
 502:  efzl-A  4.2 26.5  152   966    3   DROME:AF-A1ZAY8-F1 FI23003P1;
 503:  edqy-A  4.2 15.8  117   837    3   DROME:AF-Q9W4B2-F1 FI01127P;
 504:  eelw-A  4.2 21.8   88   477    9   DROME:AF-Q9VMQ5-F1 UBIQUINONE BIOSYNTHESIS MONOOXYGENASE COQ6, MITOC
 505:  egg3-A  4.2 14.2  102   542    6   DROME:AF-Q9VA61-F1 PROCOLLAGEN-PROLINE 4-DIOXYGENASE;
 506:  ec8t-A  4.2 38.2  131   782    7   DROME:AF-P16568-F1 PROTEIN BICAUDAL D;
 507:  eklo-A  4.2 15.9  118   706    8   DROME:AF-Q7K2W2-F1 GH04548P;
 508:  ecyu-A  4.2 10.5   64   366    5   DROME:AF-P52654-F1 TRANSCRIPTION INITIATION FACTOR IIA SUBUNIT 1;
 509:  ec93-A  4.2 34.3  107   658    7   DROME:AF-Q8IQI3-F1 UNCHARACTERIZED PROTEIN, ISOFORM B;
 510:  eimz-A  4.2 15.7  110  1001    7   DROME:AF-Q94526-F1 OPEN RECTIFIER POTASSIUM CHANNEL PROTEIN 1;
 511:  emn8-A  4.2 27.8  113   750    8   DROME:AF-X2JI61-F1 BRIVIDO-3, ISOFORM C;
 512:  ekij-A  4.2 13.4  130   741    9   DROME:AF-Q0E8H7-F1 FI19426P1;
 513:  ec9e-A  4.2 19.8  111   603    5   DROME:AF-Q9V9T2-F1 IONOTROPIC RECEPTOR 100A;
 514:  ehaa-A  4.2 18.9  124   628    3   DROME:AF-Q9W0Z1-F1 ANGIOTENSIN-CONVERTING ENZYME;
 515:  edyq-A  4.2 14.5  108   536    8   DROME:AF-Q8IMI2-F1 PROCOLLAGEN-PROLINE 4-DIOXYGENASE;
 516:  eeuu-A  4.2 12.3  117   266    8   DROME:AF-Q9W3Y8-F1 UNCHARACTERIZED PROTEIN, ISOFORM A;
 517:  ecuv-A  4.2  7.5  110   513    8   DROME:AF-Q9W0R6-F1 PROBABLE G-PROTEIN COUPLED RECEPTOR MTH-LIKE 9;
 518:  eepf-A  4.2 21.2   99   798    5   DROME:AF-Q0E938-F1 UNCHARACTERIZED PROTEIN, ISOFORM A;
 519:  emtb-A  4.2  9.4  160  1526    8   DROME:AF-Q9I7S6-F1 HIGH AFFINITY CGMP-SPECIFIC 3',5'-CYCLIC PHOSPHOD
 520:  ed76-A  4.2 16.4  102  1895    3   DROME:AF-A8JQ65-F1 DIACYLGLYCEROL KINASE ETA;
 521:  em36-A  4.2 23.2  129   674    4   DROME:AF-Q4V5A7-F1 IP14655P;
 522:  ekxa-A  4.2 25.2  118  2003    3   DROME:AF-Q0E8T7-F1 FI23230P1;
 523:  edde-A  4.2 18.0  121   567    6   DROME:AF-A1ZBM8-F1 IONOTROPIC RECEPTOR 56C;
 524:  ei2n-A  4.2 22.1  161  1371    5   DROME:AF-Q9VS41-F1 UNC-13-4A, ISOFORM B;
 525:  edgg-A  4.2 18.6  106   365   11   DROME:AF-Q9VZ54-F1 GH19655P;
 526:  ej32-A  4.2 24.8  121  1002    5   DROME:AF-Q24314-F1 VACUOLAR PROTEIN SORTING-ASSOCIATED PROTEIN 18 HO
 527:  egr4-A  4.2 25.0  124   905    2   DROME:AF-Q8IS44-F1 DOPAMINE D2-LIKE RECEPTOR;
 528:  ekd7-A  4.2 20.6  124   190    9   DROME:AF-Q9W0V5-F1 AT11049P;
 529:  el68-A  4.2 12.9  140   984   11   DROME:AF-Q9VXW9-F1 UNCHARACTERIZED PROTEIN, ISOFORM A;
 530:  eg3w-A  4.2 10.0   79   160    6   DROME:AF-Q9VKA2-F1 GEO12039P1;
 531:  efpd-A  4.2 12.0  111   201    8   DROME:AF-Q9V3A3-F1 CG11379-PA;
 532:  em4b-A  4.2 13.1  117   491   10   DROME:AF-Q8MSK0-F1 PROCOLLAGEN-PROLINE 4-DIOXYGENASE;
 533:  eczd-A  4.2 23.1  160   978    6   DROME:AF-M9PI70-F1 PH-SENSITIVE CHLORIDE CHANNEL 1, ISOFORM N;
 534:  ej46-A  4.2 20.5  146  2008    6   DROME:AF-A0A0B4K7Q6-F1 MYOBLAST CITY, ISOFORM B;
 535:  ee33-A  4.2 31.7  100  2513    5   DROME:AF-A0A0B4KHT3-F1 NON-SPECIFIC SERINE/THREONINE PROTEIN KINASE;
 536:  eevf-A  4.1 11.9  135   198   11   DROME:AF-Q9W1R8-F1 PROTEIN TEX261;
 537:  efr0-A  4.1 19.2  106   600    1   DROME:AF-Q9VW75-F1 GH23382P;
 538:  ei59-A  4.1 15.3   91   176   13   DROME:AF-Q9VUE3-F1 IP04153P;
 539:  em09-A  4.1 12.9  114   553    9   DROME:AF-Q9VL88-F1 PICKPOCKET 18;
 540:  eg1v-A  4.1 13.9   92   293    8   DROME:AF-Q9VNG0-F1 MEDIATOR OF RNA POLYMERASE II TRANSCRIPTION SUBUN
 541:  eec3-A  4.1 28.1  128  1071    4   DROME:AF-Q9VIG1-F1 FI12406P;
 542:  emc3-A  4.1 11.9  105   168    7   DROME:AF-Q0KI06-F1 UNCHARACTERIZED PROTEIN, ISOFORM A;
 543:  ef3i-A  4.1  6.1   74   265    7   DROME:AF-Q9VH59-F1 ELONGATION OF VERY LONG CHAIN FATTY ACIDS PROTEIN
 544:  emxg-A  4.1 11.5  176   968   11   DROME:AF-Q9VPM2-F1 UNCHARACTERIZED PROTEIN, ISOFORM A;
 545:  eela-A  4.1 14.6  127   557    6   DROME:AF-Q9VTG5-F1 AARF DOMAIN CONTAINING KINASE 5, ISOFORM A;
 546:  eik0-A  4.1  4.8   92   164   13   DROME:AF-Q9VX02-F1 MITOCHONDRIAL 18 KDA PROTEIN;
 547:  eioc-A  4.1  7.0  118   671    5   DROME:AF-Q9VRR2-F1 GH26628P;
 548:  ehnx-A  4.1 16.8  102   505    4   DROME:AF-Q9W2N4-F1 RIC3 ACETYLCHOLINE RECEPTOR CHAPERONE, ISOFORM C;
 549:  edt0-A  4.1 21.1  106  1264    5   DROME:AF-P52172-F1 BOX A-BINDING FACTOR;
 550:  efz1-A  4.1 17.7   91   314   10   DROME:AF-A0A0B4K6G0-F1 UNCHARACTERIZED PROTEIN, ISOFORM B;
 551:  eien-A  4.1 10.2   75    87    5   DROME:AF-A1A6N4-F1 GEO11018P1;
 552:  eht9-A  4.1 20.3  104  1324    5   DROME:AF-Q9VVF8-F1 UNCHARACTERIZED PROTEIN, ISOFORM A;
 553:  ejgw-A  4.1 24.6  111   584   10   DROME:AF-Q9VT09-F1 IONOTROPIC RECEPTOR 67A;
 554:  egqe-A  4.1 27.9  160  1327    9   DROME:AF-A1Z9N7-F1 I CHANNEL, ISOFORM E;
 555:  eg27-A  4.1  4.5   58    72    7   DROME:AF-Q8SY69-F1 MICOS COMPLEX SUBUNIT MIC10;
 556:  ehdm-A  4.1 16.5  115  1459    6   DROME:AF-Q9V4B6-F1 UNCHARACTERIZED PROTEIN, ISOFORM A;
 557:  ej7b-A  4.1 15.1  104   561    8   DROME:AF-A1Z8P2-F1 IONOTROPIC RECEPTOR 48C;
 558:  ee9q-A  4.1 11.2   90   120    4   DROME:AF-O46199-F1 ACCESSORY GLAND PROTEIN ACP53EA;
 559:  edub-A  4.1 21.1  123   670    3   DROME:AF-Q9W534-F1 G-PROTEIN COUPLED RECEPTOR MOODY;
 560:  ehx9-A  4.1 20.9  122   809    8   DROME:AF-Q7KRW1-F1 PROTEIN TRC8 HOMOLOG;
 561:  egzb-A  4.1 16.5  114  1571    7   DROME:AF-O77086-F1 GUANINE NUCLEOTIDE-RELEASING FACTOR 2;
 562:  ef8h-A  4.1 13.3  170   477    5   DROME:AF-Q8ITC7-F1 NEUROPEPTIDES CAPA RECEPTOR;
 563:  eh77-A  4.1 16.5  113  1174    7   DROME:AF-Q02280-F1 POTASSIUM VOLTAGE-GATED CHANNEL PROTEIN EAG;
 564:  ek4s-A  4.1 17.4  110   760    8   DROME:AF-Q960X8-F1 HEPATOCYTE GROWTH FACTOR-REGULATED TYROSINE KINAS
 565:  ef7s-A  4.1 15.3  139   591    6   DROME:AF-A8JV41-F1 PICKPOCKET 23, ISOFORM C;
 566:  eixa-A  4.1 29.8   97   674    6   DROME:AF-Q9W464-F1 GLYCOSYLPHOSPHATIDYLINOSITOL ANCHOR ATTACHMENT 1;
 567:  ej35-A  4.1 18.7   94   146   10   DROME:AF-Q9VU59-F1 GEO07864P1;
 568:  eex1-A  4.1 16.8  103   394    5   DROME:AF-Q8MSB1-F1 E3 UBIQUITIN-PROTEIN TRANSFERASE MAEA;
 569:  ekgz-A  4.1 17.3   99   535    9   DROME:AF-Q9VA65-F1 PROCOLLAGEN-PROLINE 4-DIOXYGENASE;
 570:  eezu-A  4.1 20.0   99   200    2   DROME:AF-Q8IRF1-F1 IP08610P;
 571:  eeug-A  4.1 12.5   97   278    6   DROME:AF-Q7JWE2-F1 GH09427P;
 572:  elt6-A  4.1 20.6  129   519    7   DROME:AF-P25162-F1 ACETYLCHOLINE RECEPTOR SUBUNIT BETA-LIKE 2;
 573:  elp4-A  4.1 10.6  118   952    7   DROME:AF-Q8I0D4-F1 RE20510P;
 574:  eir0-A  4.1  9.0  106   796    5   DROME:AF-Q9VFE7-F1 NUCLEAR PORE PROTEIN;
 575:  el3m-A  4.0 19.5  134   721    8   DROME:AF-Q7K2L1-F1 ORIGIN RECOGNITION COMPLEX SUBUNIT 3;
 576:  eecc-A  4.0  4.6  113   497   10   DROME:AF-Q9W4R1-F1 LD21615P;
 577:  eif4-A  4.0 24.7  128   790    4   DROME:AF-Q9VXN5-F1 PROTEIN KINASE DOMAIN-CONTAINING PROTEIN;
 578:  edri-A  4.0 11.3  113  1165    6   DROME:AF-Q8MSU4-F1 SYMPLEKIN;
 579:  ef3p-A  4.0  5.7   56    59    4   DROME:AF-Q8INX9-F1 IP19941P;
 580:  ee4b-A  4.0 11.4  104   225    5   DROME:AF-O77424-F1 EG:114D9.1 PROTEIN;
 581:  edne-A  4.0 14.1  105   740   11   DROME:AF-Q9VDS5-F1 RHO GTPASE-ACTIVATING PROTEIN 92B;
 582:  ej3w-A  4.0  6.3   62   316    8   DROME:AF-Q8IRK5-F1 PEPTIDASE S1 DOMAIN-CONTAINING PROTEIN;
 583:  emdo-A  4.0 20.9  116   774    4   DROME:AF-Q9VAA2-F1 ADENOSINE RECEPTOR, ISOFORM A;
 584:  ehkx-A  4.0 14.2  123   923    6   DROME:AF-O46067-F1 EG:25E8.1 PROTEIN;
 585:  ed2n-A  4.0 13.3  105   503    6   DROME:AF-Q9VR03-F1 AT19250P;
 586:  ek8u-A  4.0 15.9  143   539    6   DROME:AF-Q9VTU4-F1 EUKARYOTIC TRANSLATION INITIATION FACTOR 3 SUBUNI
 587:  ei6q-A  4.0 13.0  100  1260   11   DROME:AF-A0A0B4LEZ1-F1 SECRETORY 31, ISOFORM D;
 588:  ed9n-A  4.0  6.5   88   372    7   DROME:AF-Q9V9V8-F1 LP07209P;
 589:  ekml-A  4.0 35.6  134  1486    6   DROME:AF-A0A0B4KEE7-F1 LEUCINE-RICH REPEAT, ISOFORM F;
 590:  eig7-A  4.0  9.1   87   160    7   DROME:AF-F7VJS7-F1 MIP31873P;
 591:  eg6n-A  4.0 25.7  133  1360    7   DROME:AF-Q6IDD9-F1 NAD(+) HYDROLASE SARM1;
 592:  eidy-A  4.0  6.8   97   271    9   DROME:AF-Q7JW12-F1 THIOREDOXIN-RELATED TRANSMEMBRANE PROTEIN 2 HOMOL
 593:  ejbg-A  4.0 12.4   99   189    7   DROME:AF-Q9VBQ9-F1 MEDIATOR OF RNA POLYMERASE II TRANSCRIPTION SUBUN
 594:  ekr1-A  4.0  9.1  129  1080    5   DROME:AF-Q9VH80-F1 UNCHARACTERIZED PROTEIN;
 595:  eee9-A  4.0 12.1  136   498    6   DROME:AF-Q86LH3-F1 PICKPOCKET 6;
 596:  eh3i-A  4.0 18.7   97   689    6   DROME:AF-Q9VJ41-F1 GH11223P;
 597:  ednv-A  4.0 14.0   94   548    4   DROME:AF-A1Z7V9-F1 FI20020P1;
 598:  eeoy-A  4.0 10.6  124   734    5   DROME:AF-Q9VL47-F1 UNCHARACTERIZED PROTEIN;
 599:  elrt-A  4.0 33.8  152   975    3   DROME:AF-Q9VYT7-F1 UNCHARACTERIZED PROTEIN;
 600:  ehai-A  4.0 22.4  131   902    5   DROME:AF-Q9TVI0-F1 FI23915P1;
 601:  eks7-A  4.0 15.4  102   370    7   DROME:AF-Q9VFP0-F1 RH07106P;
 602:  eeyp-A  4.0 12.5  123  2023    6   DROME:AF-A8DYE2-F1 TRANSIENT RECEPTOR POTENTIAL CATION CHANNEL TRPM;
 603:  ef2o-A  4.0 19.7  125   886    8   DROME:AF-Q9VTK2-F1 PROTEIN O-MANNOSYLTRANSFERASE 1;
 604:  ec2p-A  4.0  4.1   77   139    5   DROME:AF-Q8T975-F1 AT18358P;
 605:  elik-A  4.0 15.6  118   634   10   DROME:AF-Q9VRN6-F1 SEPARASE;
 606:  eep4-A  4.0 24.6  120   716    6   DROME:AF-A0A0B4JCU3-F1 RECEPTOR EXPRESSION ENHANCING PROTEIN A, ISOFO
 607:  elsd-A  4.0  6.1   70    70    9   DROME:AF-B8A3Y3-F1 MIP01424P;
 608:  ehv0-A  4.0 17.7  110   572    5   DROME:AF-Q9W155-F1 IONOTROPIC RECEPTOR 60E;
 609:  ektz-A  4.0 14.1  129   535    4   DROME:AF-Q9VJB3-F1 UNCHARACTERIZED PROTEIN;
 610:  efvy-A  4.0 17.9  125   534    9   DROME:AF-Q9VA50-F1 PROCOLLAGEN-PROLINE 4-DIOXYGENASE;
 611:  eeux-A  4.0 20.8  116   644    5   DROME:AF-Q9VIA5-F1 IONOTROPIC RECEPTOR 84A;
 612:  egu6-A  4.0 11.7  133   483    7   DROME:AF-Q9VBF6-F1 PICKPOCKET 15;
 613:  ehns-A  4.0  5.5   65    74    9   DROME:AF-Q9VY65-F1 MICOS COMPLEX SUBUNIT MIC10;
 614:  ee5u-A  4.0 18.5   88   243    6   DROME:AF-Q9VMQ3-F1 RT06796P1;
 615:  eioy-A  4.0 20.7  137   573    9   DROME:AF-Q9VME9-F1 PICKPOCKET 7;
 616:  ee98-A  4.0  8.6   90  1099    4   DROME:AF-Q9VMS5-F1 BUB1 KINASE, ISOFORM A;
 617:  emvo-A  4.0  8.0   68  1337    9   DROME:AF-Q9I7F7-F1 ACTIVATED CDC42 KINASE-LIKE;
 618:  ejii-A  4.0 21.9   89   149    7   DROME:AF-Q9VWX7-F1 HES-RELATED;
 619:  eh6c-A  3.9 11.4   72   407    8   DROME:AF-Q7K3Z3-F1 NSFL1 COFACTOR P47;
 620:  ei2a-A  3.9 14.3  178   797    6   DROME:AF-Q9VQN3-F1 GH01206P;
 621:  efas-A  3.9 27.5  117   596    6   DROME:AF-A1ZA15-F1 IONOTROPIC RECEPTOR 52B;
 622:  ek6p-A  3.9 15.9   98   572    5   DROME:AF-Q7KT81-F1 UNCHARACTERIZED PROTEIN;
 623:  ee62-A  3.9 16.6  158  1137    4   DROME:AF-Q9VXF4-F1 UNCHARACTERIZED PROTEIN, ISOFORM A;
 624:  eibb-A  3.9 17.8  122  1101    8   DROME:AF-B7Z095-F1 UNCHARACTERIZED PROTEIN;
 625:  eeal-A  3.9 30.4  113   607    8   DROME:AF-A1Z9G6-F1 UNCHARACTERIZED PROTEIN;
 626:  eh4z-A  3.9 12.0   87   121    6   DROME:AF-Q6GUT7-F1 ACP53C14A;
 627:  eh9y-A  3.9 17.6  126   501    8   DROME:AF-Q9VUM1-F1 PRE-MRNA-PROCESSING FACTOR 31;
 628:  em67-A  3.9  8.6   84   122    7   DROME:AF-Q9VTT1-F1 IP04456P;
 629:  elrs-A  3.9 14.2   97   132    7   DROME:AF-Q9VDZ5-F1 GH27195P;
 630:  edmi-A  3.9 21.3   93   495    4   DROME:AF-Q8IMZ4-F1 P53 PROTEIN LONG FORM VARIANT 1;
 631:  egvz-A  3.9 14.7  110   538    6   DROME:AF-Q9VX50-F1 AT04489P;
 632:  emkr-A  3.9 20.2  123  1227    6   DROME:AF-A1ZAD3-F1 DHC_N1 DOMAIN-CONTAINING PROTEIN;
 633:  efh0-A  3.9 15.8  145   632    8   DROME:AF-Q9W3W9-F1 LP17136P;
 634:  eg4o-A  3.9 23.1  113   448    5   DROME:AF-B7Z078-F1 E3 UBIQUITIN-PROTEIN LIGASE;
 635:  ehgw-A  3.9 16.6  120   606    4   DROME:AF-P25123-F1 GAMMA-AMINOBUTYRIC ACID RECEPTOR SUBUNIT BETA;
 636:  eigf-A  3.9 21.4  108  2243    6   DROME:AF-Q9VGP1-F1 ZINC FINGER FYVE DOMAIN-CONTAINING PROTEIN 26 HOM
 637:  ed3j-A  3.9 19.0  113   959    7   DROME:AF-Q9VXW7-F1 GERM CELL-EXPRESSED BHLH-PAS, ISOFORM C;
 638:  elo5-A  3.9 15.7  112   456    7   DROME:AF-Q94900-F1 GLUTAMATE-GATED CHLORIDE CHANNEL;
 639:  eji7-A  3.9 14.8   91   227    8   DROME:AF-Q9VNA4-F1 UNCHARACTERIZED PROTEIN CG1161;
 640:  efbo-A  3.9 19.6  135   663    6   DROME:AF-Q9W352-F1 CXXC-TYPE ZINC FINGER PROTEIN 1;
 641:  eib1-A  3.9 26.3  136   631    5   DROME:AF-Q9VEG1-F1 TYRAMINE RECEPTOR;
 642:  ejmi-A  3.9  3.9  126   276    5   DROME:AF-Q9VKN8-F1 PALMITOYLTRANSFERASE;
 643:  ehc3-A  3.9 16.4  118   810    5   DROME:AF-Q7YU24-F1 TRANSMEMBRANE GTPASE MARF;
 644:  eli5-A  3.9  4.6   68    88   12   DROME:AF-Q9VEQ6-F1 V-TYPE PROTON ATPASE SUBUNIT;
 645:  ec57-A  3.9  8.6  120   269    7   DROME:AF-Q9VW58-F1 LD33138P;
 646:  egzu-A  3.9  9.5   80   290    6   DROME:AF-Q9VKV4-F1 NON-STRUCTURAL MAINTENANCE OF CHROMOSOMES ELEMENT
 647:  ejp3-A  3.9  4.7   77   136    5   DROME:AF-Q9VHN0-F1 GEO07735P1;
 648:  el2k-A  3.9 22.0  146  1174    8   DROME:AF-Q9VTE6-F1 IP14658P;
 649:  ecv8-A  3.9 15.5   92  1365    5   DROME:AF-P39770-F1 HOMEOTIC PROTEIN SPALT-MAJOR;
 650:  eicu-A  3.9 17.5  135  1383    5   DROME:AF-A8JUY3-F1 DNA-DIRECTED RNA POLYMERASE SUBUNIT;
 651:  elxy-A  3.9  9.3   93   654    9   DROME:AF-Q9VAP2-F1 AUGMIN COMPLEX SUBUNIT DGT6;
 652:  egh3-A  3.9 10.0  154   878    6   DROME:AF-Q9VSK2-F1 E3 UBIQUITIN-PROTEIN LIGASE CBL;
 653:  ekv3-A  3.9 18.3  121   605    6   DROME:AF-B7Z069-F1 IONOTROPIC RECEPTOR 75B;
 654:  ehgq-A  3.9 26.3   99   753    9   DROME:AF-Q4V551-F1 80 KDA NUCLEAR CAP-BINDING PROTEIN;
 655:  eh18-A  3.9  8.6  107   509    7   DROME:AF-Q95SK3-F1 CDK5RAP3-LIKE PROTEIN;
 656:  elo4-A  3.9 18.4  103   721    9   DROME:AF-A0A0B4K7V4-F1 TRANSPORTER;
 657:  ef2z-A  3.9 17.1   99   599    8   DROME:AF-A1ZA14-F1 IONOTROPIC RECEPTOR 52A;
 658:  emxc-A  3.9 12.8  103  1227    8   DROME:AF-Q9GQF1-F1 JNK-INTERACTING PROTEIN 3;
 659:  el18-A  3.9 12.2  119   207    3   DROME:AF-Q9VHK9-F1 RH02303P;
 660:  ec83-A  3.9 12.9   99  1318    9   DROME:AF-B7Z150-F1 INACTIVATION NO AFTERPOTENTIAL E, ISOFORM E;
 661:  ee2k-A  3.9 12.5  116   670    7   DROME:AF-Q9VU33-F1 CULLIN 6;
 662:  eeob-A  3.9  8.9   94   474   10   DROME:AF-Q7KTW2-F1 PICKPOCKET 5, ISOFORM B;
 663:  ejip-A  3.9 12.6  116   655   10   DROME:AF-Q9VK41-F1 TETRATRICOPEPTIDE REPEAT PROTEIN 30 HOMOLOG;
 664:  eler-A  3.9 24.1  151   821    5   DROME:AF-Q5BI50-F1 CULLIN 4, ISOFORM A;
 665:  eha7-A  3.9 19.9  131   393    6   DROME:AF-Q9W1F5-F1 RE54691P;
 666:  eif3-A  3.9 23.2  160   743    6   DROME:AF-Q9W3J8-F1 DYNEIN REGULATORY COMPLEX PROTEIN 1 HOMOLOG;
 667:  ee9c-A  3.9 24.8  131   680    6   DROME:AF-A1Z9G7-F1 UNCHARACTERIZED PROTEIN, ISOFORM A;
 668:  ek34-A  3.9 10.9   84   231    7   DROME:AF-Q9VKD6-F1 AUGMIN COMPLEX SUBUNIT DGT2;
 669:  egdx-A  3.9 26.1  132   899    5   DROME:AF-Q0KIF2-F1 EYE-ENRICHED KAINATE RECEPTOR, ISOFORM B;
 670:  em48-A  3.9 15.6   91   392    9   DROME:AF-Q8IR43-F1 FI08446P;
 671:  emit-A  3.9 20.4   97   631    5   DROME:AF-Q23976-F1 ATP-DEPENDENT DNA HELICASE 2 SUBUNIT 1;
 672:  ehv3-A  3.9 21.1  136   834    2   DROME:AF-P28285-F1 5-HYDROXYTRYPTAMINE RECEPTOR 2A;
 673:  eiwz-A  3.9 16.3  116   338   13   DROME:AF-Q9VZJ9-F1 MITOCHONDRIAL E3 UBIQUITIN PROTEIN LIGASE 1;
 674:  el83-A  3.9 18.8  117   594    5   DROME:AF-A1ZA17-F1 IONOTROPIC RECEPTOR 52D;
 675:  ecy7-A  3.9 18.9  140   569    6   DROME:AF-Q9W250-F1 PICKPOCKET 12;
 676:  ela4-A  3.9 10.1  126   860    5   DROME:AF-Q0E981-F1 UNCHARACTERIZED PROTEIN, ISOFORM A;
 677:  eg30-A  3.9  5.8  109   210    6   DROME:AF-Q9VGA1-F1 GLUTATHIONE S TRANSFERASE D10, ISOFORM A;
 678:  efa7-A  3.8 17.9  154   550    8   DROME:AF-Q9VAJ7-F1 PICKPOCKET 21, ISOFORM A;
 679:  ehgv-A  3.8 17.7  111   866    7   DROME:AF-Q26454-F1 DNA REPLICATION LICENSING FACTOR MCM4;
 680:  ehlb-A  3.8 14.2  122  1275    5   DROME:AF-P19334-F1 TRANSIENT RECEPTOR POTENTIAL PROTEIN;
 681:  emzi-A  3.8 25.8  160   801    5   DROME:AF-Q9W3K6-F1 LD35927P;
 682:  ehcb-A  3.8 11.8  158  2036    3   DROME:AF-A0A0U1QT59-F1 TRANSMEMBRANE CHANNEL-LIKE, ISOFORM C;
 683:  edll-A  3.8 16.9  111   496    7   DROME:AF-Q08832-F1 GAMMA-AMINOBUTYRIC ACID RECEPTOR SUBUNIT BETA-LIK
 684:  elfm-A  3.8 16.5  111   359    9   DROME:AF-Q9VM54-F1 J DOMAIN-CONTAINING PROTEIN;
 685:  emyh-A  3.8 35.0  111   471    5   DROME:AF-M9PIH9-F1 TRANSCRIPTION FACTOR AP-2, ISOFORM D;
 686:  eid0-A  3.8 16.8  102   485    6   DROME:AF-Q9VDU9-F1 HISTAMINE-GATED CHLORIDE CHANNEL ALPHA1 SUBUNIT;
 687:  ec34-A  3.8 13.1  112   194    6   DROME:AF-P22468-F1 GONADAL PROTEIN GDL;
 688:  ee4g-A  3.8 22.0  101  2397   11   DROME:AF-M9PB01-F1 WD REPEAT DOMAIN 62, ISOFORM G;
 689:  ej4t-A  3.8  9.4  147  2051    7   DROME:AF-Q9VN82-F1 CANOE, ISOFORM E;
 690:  ek65-A  3.8 10.4  100   138    5   DROME:AF-Q6NN09-F1 ATPASE PROTEIN 9;
 691:  eg6t-A  3.8 15.9  138   531    7   DROME:AF-Q86LG7-F1 PICKPOCKET 16;
 692:  eia1-A  3.8  8.5   88   126    7   DROME:AF-Q9VGY3-F1 GEO12082P1;
 693:  ejwa-A  3.8 12.5   91   133    4   DROME:AF-Q9GYU7-F1 MEDIATOR OF RNA POLYMERASE II TRANSCRIPTION SUBUN
 694:  ed0h-A  3.8 15.3  100   585    6   DROME:AF-Q9W288-F1 NTR, ISOFORM A;
 695:  ed8m-A  3.8 21.1  107   246    6   DROME:AF-Q9V9U6-F1 LD39576P;
 696:  em5l-A  3.8  9.5  111   473    7   DROME:AF-Q9VVQ4-F1 UNCHARACTERIZED PROTEIN, ISOFORM D;
 697:  ejwc-A  3.8 10.1  112   326    8   DROME:AF-Q9VKF3-F1 AT12771P;
 698:  ec7i-A  3.8  7.1   91   110    5   DROME:AF-Q9VVE9-F1 IP05279P;
 699:  emp5-A  3.8 13.6   92   296    8   DROME:AF-Q9W1J5-F1 RECEPTOR EXPRESSION-ENHANCING PROTEIN;
 700:  ej3e-A  3.8 21.9   97   555    4   DROME:AF-Q9W0K2-F1 TRYPTOPHAN 5-MONOOXYGENASE;
 701:  eihv-A  3.8 11.8   78   106    6   DROME:AF-A0A0B4K877-F1 UNCHARACTERIZED PROTEIN;
 702:  edn0-A  3.8 22.0  115   635    6   DROME:AF-Q9VTT6-F1 IONOTROPIC RECEPTOR 68B;
 703:  ems5-A  3.8 16.5  125   595    5   DROME:AF-Q9W4K2-F1 UNCHARACTERIZED PROTEIN CG3556;
 704:  ekd3-A  3.8 22.9  140   609    6   DROME:AF-A8JUR3-F1 IONOTROPIC RECEPTOR 10A;
 705:  eiej-A  3.8 15.4  119   441    8   DROME:AF-Q9VPQ8-F1 NICOTINIC ACETYLCHOLINE RECEPTOR BETA 3 (DBETA3)
 706:  elfi-A  3.8 14.0  109   145   10   DROME:AF-Q86BK9-F1 MEDIATOR COMPLEX SUBUNIT 22;
 707:  eekz-A  3.8 20.2  100   907    7   DROME:AF-Q8MQS4-F1 GH06923P;
 708:  eewx-A  3.8  4.4  154   449    7   DROME:AF-Q9V7W1-F1 GPI MANNOSYLTRANSFERASE 2;
 709:  emrs-A  3.8 26.5  105   769    6   DROME:AF-Q9VVZ0-F1 MALE STERILE (3) 76BA;
 710:  edbk-A  3.8 10.6  101   178    4   DROME:AF-A1Z9M2-F1 RECEPTOR EXPRESSION-ENHANCING PROTEIN;
 711:  elre-A  3.8 18.7  125   479    4   DROME:AF-Q7KS77-F1 LADYBIRD EARLY;
 712:  eh47-A  3.8 20.9  130  1118   12   DROME:AF-Q9VFI9-F1 CGMP-SPECIFIC 3',5'-CYCLIC PHOSPHODIESTERASE;
 713:  eglc-A  3.8 12.8   89   578    8   DROME:AF-Q9VN36-F1 MUCIN RELATED 82C;
 714:  em3z-A  3.8 12.7  132   190    8   DROME:AF-Q9VL69-F1 SIGNAL SEQUENCE RECEPTOR SUBUNIT GAMMA;
 715:  eh5i-A  3.8 23.2  153  1901    6   DROME:AF-M9PCE3-F1 UNCHARACTERIZED PROTEIN, ISOFORM D;
 716:  emi0-A  3.8 14.0   84   341    2   DROME:AF-Q9VPB9-F1 PEROXISOMAL MEMBRANE PROTEIN PEX16;
 717:  efzy-A  3.8  6.5   85   373    5   DROME:AF-Q9VUM3-F1 GH25868P;
 718:  ema6-A  3.8  6.2   65    98    6   DROME:AF-M9MS63-F1 UNCHARACTERIZED PROTEIN, ISOFORM A;
 719:  edjc-A  3.8 10.3  108   220    4   DROME:AF-Q9VFS8-F1 26S PROTEASOME NON-ATPASE REGULATORY SUBUNIT 9;
 720:  eefi-A  3.8 28.5  138   429    7   DROME:AF-Q9VBV5-F1 NUCLEOTIDE EXCHANGE FACTOR SIL1;
 721:  ej8k-A  3.8 19.9  113  1066    7   DROME:AF-P46863-F1 KINESIN-LIKE PROTEIN KLP61F;
 722:  eky3-A  3.8 27.4  123  1115    4   DROME:AF-Q7KTW3-F1 HDC11342;
 723:  eiwj-A  3.8 18.1   91   318    3   DROME:AF-Q9W0P3-F1 MEDIATOR OF RNA POLYMERASE II TRANSCRIPTION SUBUN
 724:  ee1k-A  3.8 24.2  102   857    6   DROME:AF-Q7KRS6-F1 NO MECHANORECEPTOR POTENTIAL B, ISOFORM D;
 725:  elkb-A  3.8  9.4   94   149   10   DROME:AF-Q8INQ3-F1 GEO13292P1;
 726:  ef8l-A  3.8  5.4   73    85    7   DROME:AF-Q9VZE9-F1 V-TYPE PROTON ATPASE SUBUNIT;
 727:  eki6-A  3.8 25.1  133   732    7   DROME:AF-Q9V9N1-F1 IONOTROPIC RECEPTOR 40A;
 728:  eljb-A  3.8  4.9   91   208    5   DROME:AF-Q9VF70-F1 CEREBRAL CAVERNOUS MALFORMATION 3;
 729:  ekrq-A  3.8 12.9  107   363    5   DROME:AF-Q9VF25-F1 PSEA-BINDING PROTEIN 45KD;
 730:  egf9-A  3.8 23.0  131   629    7   DROME:AF-Q9VVL1-F1 IONOTROPIC RECEPTOR 75A;
 731:  ehwb-A  3.8 12.7  116   485    6   DROME:AF-Q86LH1-F1 PICKPOCKET 10;
 732:  eip1-A  3.8 16.8  104   819    3   DROME:AF-Q9XYU1-F1 DNA REPLICATION LICENSING FACTOR MCM3;
 733:  elqk-A  3.8 13.8  130   587   10   DROME:AF-Q9VAJ6-F1 PICKPOCKET 20, ISOFORM A;
 734:  ek31-A  3.8  8.3   94   132    7   DROME:AF-Q4QQ01-F1 IP05962P;
 735:  ejqa-A  3.8  7.8  129   751    5   DROME:AF-Q9VEZ5-F1 INHIBITOR OF NUCLEAR FACTOR KAPPA-B KINASE SUBUNI
 736:  ejt8-A  3.8  6.3  121   212    4   DROME:AF-Q9VG92-F1 GLUTATHIONE S TRANSFERASE D8;
 737:  em1v-A  3.8  6.0  120   216    7   DROME:AF-Q9VG95-F1 GLUTATHIONE S-TRANSFERASE D5;
 738:  elrx-A  3.8  6.0  120   215    7   DROME:AF-Q9VG96-F1 GLUTATHIONE S-TRANSFERASE D4;
 739:  eey0-A  3.7  8.7  127   227    8   DROME:AF-Q9VHD2-F1 PROBABLE MALEYLACETOACETATE ISOMERASE 2;
 740:  ek7g-A  3.7  7.4   96   698    6   DROME:AF-Q9VSG9-F1 GH24192P;
 741:  ejtc-A  3.7  8.0   97   208    4   DROME:AF-Q8IPB0-F1 UNCHARACTERIZED PROTEIN, ISOFORM A;
 742:  eih2-A  3.7  5.6   74   148    9   DROME:AF-X2J8R6-F1 UNCHARACTERIZED PROTEIN, ISOFORM A;
 743:  el53-A  3.7 21.8  110   853   10   DROME:AF-Q9VDH5-F1 KAINATE-TYPE IONOTROPIC GLUTAMATE RECEPTOR SUBUNI
 744:  eikg-A  3.7  6.3   72   110   10   DROME:AF-Q9V9U7-F1 TUBULIN-SPECIFIC CHAPERONE A;
 745:  eibr-A  3.7 23.7  126   552    5   DROME:AF-Q9W3Q4-F1 SD03340P;
 746:  efif-A  3.7 22.8   99  1279    7   DROME:AF-O46099-F1 EG:8D8.2 PROTEIN;
 747:  eifj-A  3.7 16.4   99   226    5   DROME:AF-Q8T0Q4-F1 GH13992P;
 748:  ekft-A  3.7 15.2  127   983    5   DROME:AF-Q8IN16-F1 UNCHARACTERIZED PROTEIN, ISOFORM D;
 749:  ee9r-A  3.7 18.5   93   533   17   DROME:AF-Q9VNM2-F1 OSIRIS 24;
 750:  ehed-A  3.7 11.9  108   527    6   DROME:AF-Q9I7H5-F1 PROCOLLAGEN-PROLINE 4-DIOXYGENASE;
 751:  eift-A  3.7 10.2  111   289    7   DROME:AF-Q9VP30-F1 UNCHARACTERIZED PROTEIN;
 752:  empc-A  3.7 14.0   90   567   16   DROME:AF-A0A0B4KFY8-F1 UNCHARACTERIZED PROTEIN, ISOFORM G;
 753:  ee2v-A  3.7 15.6   83   454    5   DROME:AF-Q9VXD6-F1 LD39612P;
 754:  edrw-A  3.7 14.0  101   583    7   DROME:AF-Q9W145-F1 STEROIDOGENIC ACUTE REGULATORY PROTEIN-LIKE;
 755:  egpn-A  3.7 15.6  104   998    5   DROME:AF-Q9V3Y5-F1 BCDNA.LD23634;
 756:  ef6w-A  3.7 20.8  119   603    9   DROME:AF-A1ZBG7-F1 IONOTROPIC RECEPTOR 56A;
 757:  efff-A  3.7 16.0  165   664    4   DROME:AF-Q9VFD5-F1 PROTEIN FEM-1 HOMOLOG CG6966;
 758:  ec2a-A  3.7 12.6  138   964    7   DROME:AF-P45437-F1 COATOMER SUBUNIT BETA;
 759:  eh52-A  3.7 41.1  116  2294    7   DROME:AF-Q9VUB7-F1 PAX TRANSCRIPTION ACTIVATION DOMAIN INTERACTING P
 760:  edcx-A  3.7  3.4   51    92    8   DROME:AF-A1Z793-F1 FI15285P1;
 761:  em1j-A  3.7 16.6  105   367    7   DROME:AF-Q9W1U2-F1 AT20903P;
 762:  eg8z-A  3.7 24.3   97   464    9   DROME:AF-Q9VXK6-F1 EUKARYOTIC TRANSLATION INITIATION FACTOR 5;
 763:  emzj-A  3.7  5.3   70    72    7   DROME:AF-X2JB67-F1 UNCHARACTERIZED PROTEIN, ISOFORM B;
 764:  egi4-A  3.7 21.9  120  1878    7   DROME:AF-A8DY93-F1 SLOWPOKE 2, ISOFORM D;
 765:  ekuq-A  3.7  6.3   68    80    6   DROME:AF-Q9VTE1-F1 IMMEDIATE EARLY RESPONSE 3-INTERACTING PROTEIN 1;
 766:  egro-A  3.7 15.4   95   941    6   DROME:AF-Q9W1N8-F1 LD45221P;
 767:  egul-A  3.7  9.2   93   218    4   DROME:AF-Q7JWP5-F1 TETRASPANIN;
 768:  eeh6-A  3.7 28.4  137   711    8   DROME:AF-Q9VP36-F1 RE31086P;
 769:  ef2y-A  3.7 12.6   82   181    9   DROME:AF-Q9VS01-F1 MIS12;
 770:  ehvc-A  3.7 18.1   98   545    6   DROME:AF-Q9VCM1-F1 IONOTROPIC RECEPTOR 94G;
 771:  ehap-A  3.7 20.6  122   547    7   DROME:AF-Q9VA60-F1 PROCOLLAGEN-PROLINE 4-DIOXYGENASE;
 772:  ec7n-A  3.7 19.9  119   304    8   DROME:AF-Q7JVP2-F1 CCR4-NOT TRANSCRIPTION COMPLEX SUBUNIT 9;
 773:  em21-A  3.7 18.2  120  1742    3   DROME:AF-Q9W350-F1 C11.1, ISOFORM A;
 774:  ejvm-A  3.7 28.5  125   897    9   DROME:AF-Q0KI42-F1 FI04462P;
 775:  eh1t-A  3.7 25.9  107  1377    5   DROME:AF-Q9I7Z8-F1 LD21943P;
 776:  ef69-A  3.7 19.3   93   525    6   DROME:AF-Q9W3F7-F1 MITOGUARDIN;
 777:  ef5h-A  3.7 11.3   90   281    4   DROME:AF-Q9VSH8-F1 PEROXIN 2;
 778:  emr3-A  3.7  5.2  134  1019    7   DROME:AF-Q9VDC9-F1 O-GLCNACASE;
 779:  eg2q-A  3.7 14.7   73  1318    3   DROME:AF-P25455-F1 1-PHOSPHATIDYLINOSITOL 4,5-BISPHOSPHATE PHOSPHODI
 780:  eele-A  3.7 16.2  100   314    1   DROME:AF-Q9VT01-F1 FI06792P;
 781:  ekhi-A  3.7 23.0  132   714    7   DROME:AF-A0A0B4K6G5-F1 NA HYDROGEN ANTIPORTER 2, ISOFORM B;
 782:  eicn-A  3.7 15.1   84   615    8   DROME:AF-Q9W3Y6-F1 ANAPHASE PROMOTING COMPLEX SUBUNIT 7, ISOFORM A;
 783:  eery-A  3.7 11.3  148   701    7   DROME:AF-Q9VNI8-F1 HPR1;
 784:  ejj9-A  3.7  6.8  173   381   12   DROME:AF-Q9VB73-F1 PALMITOYLTRANSFERASE;
 785:  ejpr-A  3.7  8.6  113   937    4   DROME:AF-A8DYR5-F1 SHAW-LIKE, ISOFORM C;
 786:  egwm-A  3.7 15.4  123   704    6   DROME:AF-Q9VTH3-F1 IONOTROPIC RECEPTOR 68A, ISOFORM A;
 787:  eewz-A  3.7  9.8   83   103    6   DROME:AF-E1JIX4-F1 UNCHARACTERIZED PROTEIN;
 788:  elur-A  3.7 29.9  122   816    7   DROME:AF-Q9VKJ9-F1 COILED-COIL AND C2 DOMAIN-CONTAINING PROTEIN 1-LI
 789:  ej8a-A  3.7 13.3  112   577    5   DROME:AF-B7YZQ4-F1 IONOTROPIC RECEPTOR 60B;
 790:  eji8-A  3.7 12.2  106   366    8   DROME:AF-Q9VGS1-F1 LD23375P;
 791:  ekp2-A  3.7  4.8   68    90   12   DROME:AF-Q6IGM9-F1 GEO11086P1;
 792:  ehaj-A  3.7 14.7   76   352    8   DROME:AF-Q9VV55-F1 GH08429P;
 793:  emnr-A  3.7 12.0   76   206   12   DROME:AF-Q8MLQ8-F1 LP05237P;
 794:  egdh-A  3.7 21.1  132  1732    5   DROME:AF-Q9VJ35-F1 LD01527P;
 795:  ei1y-A  3.7  8.1  114   689    6   DROME:AF-Q9VEX5-F1 PROTEIN ASUNDER;
 796:  ej62-A  3.7 14.4  104   836    9   DROME:AF-M9MSL3-F1 HSC70CB, ISOFORM G;
 797:  ee3p-A  3.7 15.9   95   132    5   DROME:AF-Q9VFU3-F1 IP05608P;
 798:  ei1j-A  3.7 12.0   95   425    8   DROME:AF-A8DYP1-F1 PICKPOCKET 29, ISOFORM D;
 799:  eetn-A  3.7  5.9  118  1342    7   DROME:AF-Q9VHH2-F1 VACUOLAR PROTEIN SORTING 15, ISOFORM A;
 800:  egvd-A  3.7 12.1  115  2554    6   DROME:AF-P13368-F1 PROTEIN SEVENLESS;
 801:  elqt-A  3.7  9.0  111   570    8   DROME:AF-Q9VPW3-F1 UNCHARACTERIZED PROTEIN, ISOFORM E;
 802:  egsi-A  3.6  3.8  123   234   11   DROME:AF-Q9VTI1-F1 UNCHARACTERIZED PROTEIN;
 803:  efvr-A  3.6  9.1  109   228   13   DROME:AF-Q9VIU6-F1 LD43293P;
 804:  eelj-A  3.6  4.4   68   131    6   DROME:AF-Q9W3A7-F1 MIP32340P1;
 805:  ejoe-A  3.6 22.8  115  1117    5   DROME:AF-Q9W3N0-F1 FI21262P1;
 806:  eg5z-A  3.6 12.6   88   213    2   DROME:AF-M9NFK6-F1 UNCHARACTERIZED PROTEIN, ISOFORM A;
 807:  ehqi-A  3.6 15.1  118   708    7   DROME:AF-A1Z6W2-F1 UNCHARACTERIZED PROTEIN;
 808:  el20-A  3.6 15.2  177   758   10   DROME:AF-Q8IN35-F1 NEUROPEPTIDE SIFAMIDE RECEPTOR;
 809:  ed6n-A  3.6  9.2   66   121    5   DROME:AF-M9ND94-F1 UNCHARACTERIZED PROTEIN, ISOFORM A;
 810:  ed8n-A  3.6 12.2   63   240    6   DROME:AF-A8JNT7-F1 HEAT SHOCK PROTEIN COGNATE 20;
 811:  efek-A  3.6 19.9  130   648    8   DROME:AF-M9PCT4-F1 IONOTROPIC RECEPTOR 31A, ISOFORM C;
 812:  eftv-A  3.6 22.7  133   743    4   DROME:AF-Q9W0C5-F1 ATP BINDING CASSETTE SUBFAMILY B MEMBER 7, ISOFOR
 813:  ehw6-A  3.6  4.9  127   993   13   DROME:AF-Q9VSF2-F1 MEDIATOR OF RNA POLYMERASE II TRANSCRIPTION SUBUN
 814:  ehdw-A  3.6 15.8  129  1036   10   DROME:AF-P91682-F1 PROTEIN SMOOTHENED;
 815:  eg1t-A  3.6 24.1   98   503    4   DROME:AF-E1JIL1-F1 UNCHARACTERIZED PROTEIN, ISOFORM D;
 816:  efkh-A  3.6  5.1   70   126    6   DROME:AF-Q8MMD0-F1 RH04491P;
 817:  elts-A  3.6 17.8  114   557    9   DROME:AF-Q9VXP3-F1 GH05406P;
 818:  eiso-A  3.6 18.2  158  1486    6   DROME:AF-Q9VNZ8-F1 ALSIN HOMOLOG;
 819:  ed1w-A  3.6  5.3  146   447    8   DROME:AF-P56079-F1 PHOSPHATIDATE CYTIDYLYLTRANSFERASE, PHOTORECEPTOR
 820:  eg7z-A  3.6 17.4  100  1463    9   DROME:AF-M9MSM5-F1 DISHEVELLED ASSOCIATED ACTIVATOR OF MORPHOGENESIS
 821:  eliz-A  3.6  8.3  102   289    6   DROME:AF-Q9W2I4-F1 FI01566P;
 822:  ehyr-A  3.6  9.9  113  1114    4   DROME:AF-Q9VK52-F1 ADENYLYL CYCLASE X B;
 823:  ejbh-A  3.6  9.0  166   599   10   DROME:AF-Q9VFW6-F1 PYROKININ 2 RECEPTOR 2, ISOFORM A;
 824:  efhy-A  3.6 21.8  111   431    5   DROME:AF-Q9VCI3-F1 LIPID STORAGE DROPLETS SURFACE-BINDING PROTEIN 1;
 825:  efhn-A  3.6 13.4   99   633    5   DROME:AF-P11146-F1 HEAT SHOCK 70 KDA PROTEIN COGNATE 2;
 826:  ednb-A  3.6 29.2  126   461    3   DROME:AF-Q7K5K0-F1 GH09064P;
 827:  ef5r-A  3.6 14.1  104   142    7   DROME:AF-Q9W5P1-F1 MEDIATOR OF RNA POLYMERASE II TRANSCRIPTION SUBUN
 828:  ed8w-A  3.6  7.0   84   162    4   DROME:AF-B7Z085-F1 GEO02576P1;
 829:  emt4-A  3.6  6.7   85   552    9   DROME:AF-Q9VET1-F1 FI07620P;
 830:  eier-A  3.6  5.8   96   143    6   DROME:AF-Q9V439-F1 MEDIATOR OF RNA POLYMERASE II TRANSCRIPTION SUBUN
 831:  ekis-A  3.6 15.8  105   817    9   DROME:AF-Q9V461-F1 DNA REPLICATION LICENSING FACTOR MCM6;
 832:  ei4z-A  3.6 21.1  124   212    1   DROME:AF-Q9VRJ5-F1 CHARGED MULTIVESICULAR BODY PROTEIN 2B;
 833:  ehlw-A  3.6  9.0  148   606    9   DROME:AF-Q7KT94-F1 AMILORIDE-SENSITIVE NA+ CHANNEL;
 834:  ej9m-A  3.6 17.0  122  1560    6   DROME:AF-Q9VFD3-F1 UNCHARACTERIZED PROTEIN, ISOFORM B;
 835:  egp3-A  3.6 29.6   90  1487    4   DROME:AF-Q9VGI8-F1 BLOOM SYNDROME PROTEIN HOMOLOG;
 836:  ed60-A  3.6  5.5  143   452   10   DROME:AF-A0A0B4LF16-F1 PALMITOYLTRANSFERASE;
 837:  ej2r-A  3.6 24.3  133   686    8   DROME:AF-Q9VWS0-F1 INHIBITOR OF GROWTH PROTEIN;
 838:  egub-A  3.6 26.6  114   924    8   DROME:AF-Q9VK95-F1 MIP30126P;
 839:  eku2-A  3.6  4.8  101   479    8   DROME:AF-Q9V3N5-F1 FI21292P1;
 840:  el6e-A  3.6 12.1  103  1004    7   DROME:AF-Q9V3H9-F1 ZINC FINGER CCCH DOMAIN-CONTAINING PROTEIN 14;
 841:  egfa-A  3.6  8.1   75   205    5   DROME:AF-Q9VGM5-F1 IP07109P;
 842:  eik8-A  3.6  7.5   81   135    5   DROME:AF-A0A0B4JD30-F1 UNCHARACTERIZED PROTEIN;
 843:  eilv-A  3.6  6.3  142   293    6   DROME:AF-Q7K3T4-F1 PALMITOYLTRANSFERASE;
 844:  edd4-A  3.6 17.2  124   599    5   DROME:AF-A1ZA16-F1 IONOTROPIC RECEPTOR 52C;
 845:  eeh1-A  3.6 16.0   79   163    8   DROME:AF-Q9VZK5-F1 GEO11537P1;
 846:  em6w-A  3.6 11.5  148   897    5   DROME:AF-Q4V516-F1 COILED-COIL DOMAIN-CONTAINING PROTEIN LOBO;
 847:  emfx-A  3.6  7.4  114   420    4   DROME:AF-Q9VVI1-F1 LD04387P;
 848:  ej43-A  3.6 25.7  114   512    3   DROME:AF-P50536-F1 PROTEIN MALE-SPECIFIC LETHAL-3;
 849:  ehci-A  3.6 13.4  100   526    8   DROME:AF-Q9VUM6-F1 BESTROPHIN HOMOLOG;
 850:  edvf-A  3.6 17.0  169   894    5   DROME:AF-Q9VQQ9-F1 EXOCYST COMPLEX COMPONENT 2;
 851:  efi4-A  3.6 13.5   83   102    7   DROME:AF-Q9VXH4-F1 RE16337P;
 852:  el7c-A  3.6 16.9   92  1298    8   DROME:AF-Q7KVK5-F1 UNCHARACTERIZED PROTEIN, ISOFORM M;
 853:  eec9-A  3.6  7.1   87   234   11   DROME:AF-A0A0B4LH44-F1 UNCHARACTERIZED PROTEIN, ISOFORM C;
 854:  ec8f-A  3.6 16.5   74  1062    3   DROME:AF-M9PG15-F1 SECRETORY PATHWAY CALCIUM ATPASE, ISOFORM G;
 855:  ehdj-A  3.6 22.6  144   737    7   DROME:AF-Q9VC70-F1 UNCHARACTERIZED PROTEIN, ISOFORM A;
 856:  egm1-A  3.6 16.1   90   185    3   DROME:AF-A8JRH0-F1 UNCHARACTERIZED PROTEIN, ISOFORM A;
 857:  egs8-A  3.6 21.7  144  2066    9   DROME:AF-A0A0B4K765-F1 SIN3A, ISOFORM G;
 858:  eib8-A  3.6  6.0   81   101   11   DROME:AF-Q0KI97-F1 PROTEIN FMC1 HOMOLOG;
 859:  emxr-A  3.6 13.7  131   525    6   DROME:AF-Q8T5S8-F1 PROCOLLAGEN-PROLINE 4-DIOXYGENASE;
 860:  emxt-A  3.6 17.7  110   564    6   DROME:AF-E1JJR2-F1 NICOTINIC ACETYLCHOLINE RECEPTOR ALPHA7, ISOFORM
 861:  ehmv-A  3.6 19.4   95   264    7   DROME:AF-Q9W528-F1 LD31238P;
 862:  egi1-A  3.6 12.9   88   481    5   DROME:AF-Q961I8-F1 PROCOLLAGEN-PROLINE 4-DIOXYGENASE;
 863:  ef1l-A  3.6 13.1  134   246   15   DROME:AF-Q9VHD3-F1 PROBABLE MALEYLACETOACETATE ISOMERASE 1;
 864:  ekv1-A  3.5 18.5   96   496   10   DROME:AF-Q7K4I5-F1 UBX DOMAIN-CONTAINING PROTEIN 7;
 865:  ehjw-A  3.5  8.8  143  1596    5   DROME:AF-P26675-F1 PROTEIN SON OF SEVENLESS;
 866:  ehe7-A  3.5  7.6   94   525    6   DROME:AF-Q9VRQ7-F1 DNA POLYMERASE EPSILON SUBUNIT 2;
 867:  ec50-A  3.5  8.6   86   224    9   DROME:AF-Q9VRJ6-F1 NON-SPECIFIC SERINE/THREONINE PROTEIN KINASE;
 868:  ekng-A  3.5 10.5   99   994    7   DROME:AF-Q9VS24-F1 PROTEIN MELTED;
 869:  ej2f-A  3.5 12.6   81   234    6   DROME:AF-A8JQZ1-F1 UNCHARACTERIZED PROTEIN;
 870:  edmq-A  3.5 20.2  128   913    4   DROME:AF-Q9VMP3-F1 GLUTAMATE RECEPTOR IIB;
 871:  egqp-A  3.5 16.8  132  1257    8   DROME:AF-Q9VK28-F1 LD10349P;
 872:  ek6q-A  3.5 17.5  135   518    5   DROME:AF-Q9VRN2-F1 PROBABLE G-PROTEIN COUPLED RECEPTOR MTH-LIKE 2;
 873:  eim8-A  3.5 11.0  103   498   10   DROME:AF-Q9VPD3-F1 PHOSPHATIDYLSERINE SYNTHASE;
 874:  ehpu-A  3.5 12.4  119   504    6   DROME:AF-A1Z9Q8-F1 DIURETIC HORMONE 44 RECEPTOR 1;
 875:  ej81-A  3.5 15.5   97   249    4   DROME:AF-P41043-F1 GLUTATHIONE S-TRANSFERASE S1;
 876:  egpe-A  3.5 23.5  138   548    9   DROME:AF-F0JAI6-F1 KINETOCHORE AND EB1-ASSOCIATED BASIC PROTEIN;
 877:  egy2-A  3.5 24.3  115   604    5   DROME:AF-Q9VE87-F1 PROTEIN HEMINGWAY;
 878:  eei6-A  3.5 20.8   90   187   11   DROME:AF-E1JIB1-F1 UNCHARACTERIZED PROTEIN;
 879:  eiho-A  3.5 10.0  115  1077    5   DROME:AF-A0A0B4LGD3-F1 KAZACHOC, ISOFORM G;
 880:  ejiu-A  3.5 16.2  127   547    7   DROME:AF-Q9VD53-F1 FI19816P1;
 881:  ejcr-A  3.5  4.4  127   298    6   DROME:AF-Q9VYK9-F1 LP16520P;
 882:  eipx-A  3.5 13.3  150   308    4   DROME:AF-A1ZBM4-F1 UNCHARACTERIZED PROTEIN;
 883:  ejvj-A  3.5  7.3   83   252   11   DROME:AF-Q9VMW8-F1 MANNOSE-P-DOLICHOL UTILIZATION DEFECT 1 PROTEIN H
 884:  elsk-A  3.5 25.5  116  1276   10   DROME:AF-A1Z6J2-F1 STEROL REGULATORY ELEMENT-BINDING PROTEIN CLEAVAG
 885:  emks-A  3.5  6.0  118   601    4   DROME:AF-P22270-F1 TYRAMINE/OCTOPAMINE RECEPTOR;
 886:  eh7j-A  3.5  4.9  102   136    9   DROME:AF-Q9VW41-F1 COILED-COIL DOMAIN-CONTAINING PROTEIN 58;
 887:  ejko-A  3.5 23.9  113   783    7   DROME:AF-Q9VPX6-F1 ADENYLYL CYCLASE-ASSOCIATED PROTEIN;
 888:  edp5-A  3.5 17.9   96   531    7   DROME:AF-Q9VPX0-F1 GH26159P;
 889:  efeh-A  3.5 12.7  102   126    6   DROME:AF-Q9VJK9-F1 GEO06505P1;
 890:  ek0p-A  3.5  8.1   85   602    5   DROME:AF-Q9VZ22-F1 L(3)MBT INTERACTING PROTEIN 1, ISOFORM A;
 891:  el74-A  3.5 16.4  105   418   10   DROME:AF-Q9W3S4-F1 LD46272P;
 892:  efan-A  3.5 17.9   90   619    3   DROME:AF-Q9VXW5-F1 LD21606P;
 893:  eg7y-A  3.5 12.1  105   464    7   DROME:AF-Q95T19-F1 SERINE--TRNA SYNTHETASE-LIKE PROTEIN SLIMP;
 894:  eiot-A  3.5 11.2  110   634    7   DROME:AF-Q961J0-F1 GH21160P;
 895:  ehcw-A  3.5 13.0  110   498    6   DROME:AF-P17972-F1 POTASSIUM VOLTAGE-GATED CHANNEL PROTEIN SHAW;
 896:  el0d-A  3.5 20.3  106   648    7   DROME:AF-Q9VEC3-F1 ACTIN-RELATED PROTEIN 5;
 897:  ef2q-A  3.5  7.8  110   551    4   DROME:AF-Q9VDD3-F1 SENSORY NEURON MEMBRANE PROTEIN 1;
 898:  eljo-A  3.5 20.8  141   542    6   DROME:AF-Q9VRM0-F1 LEUCOKININ RECEPTOR;
 899:  ekr3-A  3.5 16.1  137   522    8   DROME:AF-Q9VGX7-F1 UNCHARACTERIZED PROTEIN, ISOFORM A;
 900:  ek2h-A  3.5  3.2   73    85   10   DROME:AF-Q9VJG4-F1 GEO09352P1;
 901:  ee24-A  3.5 29.3   96   700    3   DROME:AF-A1Z971-F1 UNCHARACTERIZED PROTEIN, ISOFORM A;
 902:  emsl-A  3.5 10.8   96   306    5   DROME:AF-Q95RI2-F1 LD28549P;
 903:  ed2b-A  3.5 12.3  105   537   11   DROME:AF-Q9VA64-F1 PROCOLLAGEN-PROLINE 4-DIOXYGENASE;
 904:  ei71-A  3.5 29.8  113   718    8   DROME:AF-Q9XYY9-F1 LD12055P;
 905:  em58-A  3.5  5.7  103   156   10   DROME:AF-A8DT49-F1 IP17185P3;
 906:  egyq-A  3.5 15.5  109  1486    6   DROME:AF-Q7KSN8-F1 UNCHARACTERIZED PROTEIN, ISOFORM D;
 907:  ekz6-A  3.5 12.0   88   173    8   DROME:AF-Q9VAD7-F1 RH37294P;
 908:  egwe-A  3.5 15.3   81   186    7   DROME:AF-Q4QQB9-F1 LP21121P;
 909:  ejew-A  3.5 17.2  113   917    3   DROME:AF-Q9XYP8-F1 GAMMA-TUBULIN COMPLEX COMPONENT 3;
 910:  emrj-A  3.5 30.4  134  1169    6   DROME:AF-Q9VGA4-F1 MBD-R2;
 911:  ejxy-A  3.5 14.7  134   699   10   DROME:AF-Q8IPV3-F1 UNCHARACTERIZED PROTEIN, ISOFORM A;
 912:  elyz-A  3.5 13.8  107   541    5   DROME:AF-Q9N658-F1 ZINC FINGER PROTEIN SENS;
 913:  ecvk-A  3.5  6.4   71   170   13   DROME:AF-Q961T9-F1 GH07914P;
 914:  ekgm-A  3.5 16.6  146   800    5   DROME:AF-Q7K4N3-F1 NUCLEAR CAP-BINDING PROTEIN SUBUNIT 1;
 915:  egr7-A  3.5 34.4  126   733    6   DROME:AF-Q8IRH5-F1 ZINC FINGER PROTEIN CG2199;
 916:  ef96-A  3.5 18.3  121  1970    9   DROME:AF-M9NEI3-F1 CYCLIC NUCLEOTIDE-GATED ION CHANNEL-LIKE, ISOFORM
 917:  ej80-A  3.5  8.3  150   729    7   DROME:AF-A0A0B4KEF7-F1 UNCHARACTERIZED PROTEIN, ISOFORM C;
 918:  el2e-A  3.5 13.2   82   168    7   DROME:AF-Q9VE26-F1 UNCHARACTERIZED PROTEIN;
 919:  ek8f-A  3.5  8.7  132   404    8   DROME:AF-B5RJJ4-F1 LD14019P;
 920:  elr9-A  3.5 20.2  115   586   10   DROME:AF-A1ZAY9-F1 IONOTROPIC RECEPTOR 54A;
 921:  em25-A  3.5 10.2  166  1380   10   DROME:AF-Q9VAJ1-F1 CONDENSIN COMPLEX SUBUNIT 1;
 922:  eh8e-A  3.5 27.9  111   375   12   DROME:AF-Q8MRK8-F1 GH26280P;
 923:  embc-A  3.5 16.0   99   928    5   DROME:AF-Q9VLX0-F1 LYSINE KETOGLUTARATE REDUCTASE;
 924:  elvb-A  3.5 29.2  128   984    8   DROME:AF-M9MRJ1-F1 UNCHARACTERIZED PROTEIN, ISOFORM F;
 925:  efk6-A  3.5 14.9   76   642    9   DROME:AF-Q9VEN3-F1 FI20177P1;
 926:  eerw-A  3.5 30.8   93  1363    4   DROME:AF-Q9VDS9-F1 APOPTOTIC SIGNAL-REGULATING KINASE 1, ISOFORM C;
 927:  eidn-A  3.5 12.7   93   840    4   DROME:AF-B7Z0W0-F1 NON-SPECIFIC SERINE/THREONINE PROTEIN KINASE;
 928:  eeu8-A  3.5 20.6  107   548    5   DROME:AF-Q9VJP2-F1 WORNIU;
 929:  efce-A  3.5  5.3   80   570    6   DROME:AF-Q8MR37-F1 KRUEPPEL-LIKE FACTOR LUNA;
 930:  ekiz-A  3.4  4.3   92   594    7   DROME:AF-Q8SXK2-F1 ARGINYL-TRNA SYNTHETASE;
 931:  egy7-A  3.4 13.4  138  1218    5   DROME:AF-Q5U0V7-F1 PHOSPHOINOSITIDE 5-PHOSPHATASE;
 932:  ekq2-A  3.4 29.4  127   920    9   DROME:AF-P14773-F1 3-HYDROXY-3-METHYLGLUTARYL-COENZYME A REDUCTASE;
 933:  ec59-A  3.4 19.0   93   501    8   DROME:AF-Q7K4X4-F1 GH24095P;
 934:  egak-A  3.4 14.5  104   317    3   DROME:AF-Q7KSQ0-F1 LD46175P;
 935:  efos-A  3.4 27.8   92   332    4   DROME:AF-Q9VWS9-F1 UNCHARACTERIZED PROTEIN;
 936:  elem-A  3.4 15.1   91   308    8   DROME:AF-Q9V3H2-F1 26S PROTEASOME NON-ATPASE REGULATORY SUBUNIT 14;
 937:  ek2u-A  3.4  5.8   64   713    9   DROME:AF-Q8IPV8-F1 UNCHARACTERIZED PROTEIN;
 938:  efb3-A  3.4 39.6  158  1041    8   DROME:AF-Q9VHL6-F1 FI03639P;
 939:  edfv-A  3.4 19.1  140   710    8   DROME:AF-Q9XTM1-F1 EXOCYST COMPLEX COMPONENT 5;
 940:  eh9v-A  3.4 20.2   96   653   10   DROME:AF-Q9VR35-F1 EUKARYOTIC TRANSLATION INITIATION FACTOR 4E-BINDI
 941:  ee1q-A  3.4 20.3  128  1626    9   DROME:AF-A1ZBS3-F1 UNCHARACTERIZED PROTEIN;
 942:  ed7x-A  3.4 13.1  102   201    1   DROME:AF-A1Z891-F1 FI14123P;
 943:  ehl7-A  3.4 21.9  124   926    5   DROME:AF-Q9VPB0-F1 FI23914P1;
 944:  eivk-A  3.4 17.4  106  1061    4   DROME:AF-P34739-F1 TRANSCRIPTION TERMINATION FACTOR 2;
 945:  ee97-A  3.4 22.4  136   532    5   DROME:AF-P83118-F1 PROBABLE G-PROTEIN COUPLED RECEPTOR MTH-LIKE 11;
 946:  ejq8-A  3.4  9.2   96   538    3   DROME:AF-Q9VBU2-F1 NON-SPECIFIC SERINE/THREONINE PROTEIN KINASE;
 947:  ei9q-A  3.4 26.5  117   593    4   DROME:AF-B7Z0P2-F1 IONOTROPIC RECEPTOR 94D;
 948:  egxj-A  3.4  5.8   96   376    8   DROME:AF-P40427-F1 HOMEOBOX PROTEIN EXTRADENTICLE;
 949:  ekfl-A  3.4 18.6  120   795   10   DROME:AF-Q9W3G6-F1 NICOTINIC ACETYLCHOLINE RECEPTOR ALPHA3, ISOFORM
 950:  ejim-A  3.4 10.3   73   165   10   DROME:AF-Q9VEW3-F1 RE61190P;
 951:  em0p-A  3.4 12.0   87  1240    9   DROME:AF-Q9W206-F1 DUF4821 DOMAIN-CONTAINING PROTEIN;
 952:  ej2x-A  3.4  7.0   95   186    6   DROME:AF-Q9VYH1-F1 FERRITIN;
 953:  elhu-A  3.4  5.2   56   121    7   DROME:AF-Q9VKM9-F1 GEO11549P1;
 954:  eflt-A  3.4 29.6  128   662   13   DROME:AF-Q9VMQ8-F1 VACUOLAR PROTEIN SORTING-ASSOCIATED PROTEIN 52 HO
 955:  ef34-A  3.4 24.4  143  2249    7   DROME:AF-Q9VCU9-F1 ENDORIBONUCLEASE DCR-1;
 956:  ee0d-A  3.4 27.3  124  1265    4   DROME:AF-Q9VB25-F1 KINESIN-LIKE PROTEIN KLP98A;
 957:  ehuv-A  3.4 14.0  102   233   10   DROME:AF-Q8IMF1-F1 IP08088P;
 958:  eefm-A  3.4  5.7   78   672   15   DROME:AF-Q9W0V0-F1 UNCHARACTERIZED PROTEIN, ISOFORM C;
 959:  emgp-A  3.4 15.8  119   655    8   DROME:AF-P08510-F1 POTASSIUM VOLTAGE-GATED CHANNEL PROTEIN SHAKER;
 960:  ekbm-A  3.4 14.9   79   144   10   DROME:AF-Q9VJZ4-F1 NADH DEHYDROGENASE  1 BETA SUBCOMPLEX
 961:  ekpl-A  3.4  8.3   94   262   11   DROME:AF-Q95RY2-F1 LD01461P;
 962:  edvt-A  3.4 14.3  125   581    7   DROME:AF-Q9VHJ7-F1 LD41978P;
 963:  ejy0-A  3.4 13.1  138   585    6   DROME:AF-Q9V3M9-F1 TEKTIN;
 964:  ehrw-A  3.4  4.1  100   148    9   DROME:AF-Q8SXX5-F1 GEO12594P1;
 965:  ee8q-A  3.4 12.3   87   515    3   DROME:AF-Q9VVQ5-F1 PROCOLLAGEN-PROLINE 4-DIOXYGENASE;
 966:  em4z-A  3.4  7.5   71   157   10   DROME:AF-Q9VQL3-F1 CORNICHON RELATED;
 967:  emso-A  3.4 23.8  134   632    7   DROME:AF-A1ZBM9-F1 IONOTROPIC RECEPTOR 56D;
 968:  efo3-A  3.4  7.2  111   613    5   DROME:AF-A1ZBQ7-F1 UNCHARACTERIZED PROTEIN;
 969:  ed57-A  3.4 22.0  147  1212    7   DROME:AF-Q9XZ29-F1 EG:BACR25B3.9 PROTEIN;
 970:  eit3-A  3.4 22.5  155   683   12   DROME:AF-Q961Q9-F1 GH10366P;
 971:  eh8w-A  3.4 12.0  146  1048    5   DROME:AF-Q9VKW4-F1 KINESIN-LIKE PROTEIN AT 31E, ISOFORM A;
 972:  eh06-A  3.4 33.0  114   428    8   DROME:AF-Q9I7W5-F1 SOMETHING ABOUT SILENCING PROTEIN 10;
 973:  el1c-A  3.4 19.5  165   606    5   DROME:AF-Q86LG1-F1 PICKPOCKET PROTEIN 28;
 974:  ehx8-A  3.4 26.7  113   603    8   DROME:AF-Q9VR42-F1 SERINE/THREONINE-PROTEIN KINASE RIO3;
 975:  egu5-A  3.4 19.1  121   607    8   DROME:AF-E1JHT6-F1 RETICULON-LIKE PROTEIN;
 976:  eh9k-A  3.4  4.8   63    76    5   DROME:AF-A1ZB62-F1 BOMANIN-836;
 977:  ekiq-A  3.4  6.7   86   305    7   DROME:AF-Q9U599-F1 AT01821P;
 978:  ej2u-A  3.4 28.0  135  1346    5   DROME:AF-B7Z0D3-F1 BCL2-ASSOCIATED ATHANOGENE 6;
 979:  ehyt-A  3.4  7.8  126  1349    9   DROME:AF-Q27571-F1 NITRIC OXIDE SYNTHASE;
 980:  eggs-A  3.4 22.9   95   969   14   DROME:AF-Q9VKK2-F1 GATOR COMPLEX PROTEIN WDR59;
 981:  egmf-A  3.4 17.2  107   611    6   DROME:AF-Q9VXR5-F1 LD02975P;
 982:  eis5-A  3.4  5.0   75   249    4   DROME:AF-M9PCT6-F1 UNCHARACTERIZED PROTEIN;
 983:  ec39-A  3.4 13.7   69  1059    6   DROME:AF-Q9VW51-F1 RNA POLYMERASE II ELONGATION FACTOR ELL;
 984:  eiqq-A  3.4 12.3  149   802    9   DROME:AF-Q9W1E5-F1 ANAPHASE-PROMOTING COMPLEX SUBUNIT 2;
 985:  ehar-A  3.4  5.8  126  1544    4   DROME:AF-Q9W0E3-F1 GATOR COMPLEX PROTEIN IML1;
 986:  eibh-A  3.4  7.9   74   138    7   DROME:AF-Q9VRL3-F1 PROBABLE PREFOLDIN SUBUNIT 4;
 987:  egva-A  3.4  7.0   57   124   18   DROME:AF-Q9W5Q2-F1 GEO07528P1;
 988:  em4t-A  3.4  6.0  156  1076   10   DROME:AF-Q8IQE6-F1 INSULIN RECEPTOR SUBSTRATE 53 KDA, ISOFORM A;
 989:  egay-A  3.4  9.1   82    98    7   DROME:AF-A0A126GUZ5-F1 UNCHARACTERIZED PROTEIN, ISOFORM F;
 990:  egcq-A  3.4 15.3  133   817    4   DROME:AF-Q9VXK5-F1 PUTATIVE RRNA METHYLTRANSFERASE;
 991:  eh9a-A  3.4 19.6  106   570    3   DROME:AF-P83094-F1 STROMAL INTERACTION MOLECULE HOMOLOG;
 992:  ee08-A  3.4 18.1  110   605    7   DROME:AF-Q9VHL4-F1 IONOTROPIC RECEPTOR 85A;
 993:  eeya-A  3.4 18.9  109   604    6   DROME:AF-Q9VEX6-F1 ATPASE FAMILY AAA DOMAIN-CONTAINING PROTEIN 3A HO
 994:  eiix-A  3.4 17.0  107   986    7   DROME:AF-Q9W542-F1 LD07342P;
 995:  ekuv-A  3.4  4.5  103  1426   10   DROME:AF-M9MRE4-F1 DACHS, ISOFORM E;
 996:  ee2e-A  3.4 11.6  111   536    7   DROME:AF-Q9VA52-F1 PROCOLLAGEN-PROLINE 4-DIOXYGENASE;
 997:  efcp-A  3.4 10.5  139   591    9   DROME:AF-Q8SYP8-F1 RE47911P;
 998:  eg0u-A  3.4  8.3   95   346    8   DROME:AF-Q9VHM4-F1 RANSHI;
 999:  elyi-A  3.4  7.0   86   345    7   DROME:AF-Q9VDQ6-F1 UNCHARACTERIZED PROTEIN;
1000:  efhi-A  3.3  7.5  139   805    9   DROME:AF-P23647-F1 SERINE/THREONINE-PROTEIN KINASE FUSED;
1001:  ekgq-A  3.3 20.5  146   397    6   DROME:AF-Q9VCR7-F1 CYSTINOSIN HOMOLOG;
1002:  eh4o-A  3.3  6.1  144   446    8   DROME:AF-P18931-F1 NADH-UBIQUINONE OXIDOREDUCTASE CHAIN 4;
1003:  elqj-A  3.3  4.7  128   248    8   DROME:AF-Q9VPN0-F1 GH04039P;
1004:  ed34-A  3.3 17.9   93   161    5   DROME:AF-Q8IPD6-F1 GEO13032P1;
1005:  ej21-A  3.3 16.5  109   426    6   DROME:AF-Q9VGI0-F1 HISTAMINE-GATED CHLORIDE CHANNEL SUBUNIT 1;
1006:  eeu5-A  3.3  7.9   69   302    4   DROME:AF-Q9VND7-F1 RNA-BINDING MOTIF PROTEIN 42;
1007:  emtm-A  3.3 19.3  100   355    7   DROME:AF-Q9VGQ8-F1 ARFAPTIN;
1008:  emjf-A  3.3 24.7  127   611    7   DROME:AF-A1Z7I2-F1 UNCHARACTERIZED PROTEIN;
1009:  egw2-A  3.3 12.6  113   408   11   DROME:AF-Q9VFS9-F1 ACID-SENSITIVE TWO PORE DOMAIN K+ CHANNEL DTASK-6
1010:  elnh-A  3.3 23.1  135   940    6   DROME:AF-Q9VPV3-F1 GLUTAMATE RECEPTOR IIC;
1011:  elnn-A  3.3  6.6   85   204    6   DROME:AF-Q8IPW3-F1 NNF1B;
1012:  elkv-A  3.3 29.3  146  1231   12   DROME:AF-Q7YZA2-F1 UNCHARACTERIZED PROTEIN CG7065;
1013:  emv7-A  3.3 15.0  128   796    5   DROME:AF-Q9VFV0-F1 IONOTROPIC RECEPTOR 87A;
1014:  emtx-A  3.3 12.3  133   810    5   DROME:AF-Q8IP90-F1 BRUNO 1, ISOFORM B;
1015:  elcn-A  3.3  6.5  136   852    6   DROME:AF-Q9XYP7-F1 GAMMA-TUBULIN COMPLEX COMPONENT 2 HOMOLOG;
1016:  elsa-A  3.3  8.4  111   363    7   DROME:AF-Q9VR17-F1 EARLY BOUNDARY ACTIVITY PROTEIN 1;
1017:  eir5-A  3.3 32.6  128   556    8   DROME:AF-A0A0B4JCV5-F1 PEPTIDASE S1 DOMAIN-CONTAINING PROTEIN;
1018:  ei81-A  3.3 22.8  114   581    5   DROME:AF-Q95TY8-F1 GH20963P;
1019:  efyk-A  3.3 16.7  106   918    6   DROME:AF-Q7KMM5-F1 BCDNA.GH04802;
1020:  ectq-A  3.3 13.5  113   340    7   DROME:AF-Q9VHE0-F1 IP11374P;
1021:  ei16-A  3.3 12.6   94   316    4   DROME:AF-Q7KS11-F1 URACIL-DNA DEGRADING FACTOR, ISOFORM B;
1022:  ed1e-A  3.3 21.4  134   583    5   DROME:AF-Q0E8F2-F1 FI05451P;
1023:  eilb-A  3.3 16.3  127   623    8   DROME:AF-Q9VVL2-F1 IONOTROPIC RECEPTOR 75C;
1024:  eetg-A  3.3  5.4  128   208    9   DROME:AF-Q24188-F1 PROTEIN LATE BLOOMER;
1025:  efx7-A  3.3 26.0  129  1929    6   DROME:AF-Q9VRM6-F1 LETHAL (3) PERSISTENT SALIVARY GLAND 2;
1026:  ec4l-A  3.3 11.0  132   556    7   DROME:AF-Q9Y123-F1 PROTEIN RFT1 HOMOLOG;
1027:  emwa-A  3.3 10.3   90   544    9   DROME:AF-P48605-F1 T-COMPLEX PROTEIN 1 SUBUNIT GAMMA;
1028:  elcc-A  3.3  8.6   78   504    6   DROME:AF-Q9VME8-F1 PICKPOCKET 14;
1029:  emz1-A  3.3  6.1   94   124    9   DROME:AF-Q7JZK1-F1 COMPLEX I-B14;
1030:  elw0-A  3.3 28.1  120   649    4   DROME:AF-Q9VLP4-F1 PROTEIN MITOSHELL;
1031:  ej29-A  3.3 13.0   94   352    6   DROME:AF-A1Z6N3-F1 UNCHARACTERIZED PROTEIN;
1032:  elo7-A  3.3 10.7  121  1313    4   DROME:AF-Q5BI62-F1 LP14331P;
1033:  egnm-A  3.3 16.8  105   573    6   DROME:AF-Q8IQE2-F1 IONOTROPIC RECEPTOR 67C;
1034:  ei4t-A  3.3  8.3  107   206    3   DROME:AF-Q8MRW1-F1 SD19278P;
1035:  ec1s-A  3.3 13.3   99  1263    9   DROME:AF-A1ZA45-F1 UNCHARACTERIZED PROTEIN, ISOFORM A;
1036:  eewi-A  3.3 18.5  161  2154    6   DROME:AF-M9PDM4-F1 PHOSPHATIDYLINOSITOL 4-KINASE III ALPHA, ISOFORM
1037:  ejdp-A  3.3  8.7  118   233    6   DROME:AF-Q9VVH7-F1 E3 SUMO-PROTEIN LIGASE NSE2;
1038:  ejua-A  3.3 12.5   86   233    9   DROME:AF-Q9W4N1-F1 UNCHARACTERIZED PROTEIN;
1039:  egs1-A  3.3 20.7  103  2048    9   DROME:AF-Q9VCD1-F1 ROOTLETIN, ISOFORM D;
1040:  emt1-A  3.3 11.8  103   291    5   DROME:AF-A0A6M3Q724-F1 UNCHARACTERIZED PROTEIN, ISOFORM C;
1041:  eki0-A  3.3 10.9  171  2053    4   DROME:AF-Q9W1C5-F1 INTEGRATOR COMPLEX SUBUNIT 1;
1042:  eeyw-A  3.3 14.6   86   117    5   DROME:AF-Q9VZ99-F1 UNCHARACTERIZED PROTEIN;
1043:  eg8t-A  3.3 10.7   88   304   11   DROME:AF-Q95T08-F1 LD29354P;
1044:  ee5b-A  3.3 20.4  130   687    4   DROME:AF-Q9VJZ7-F1 RIBOSOMAL RNA PROCESSING PROTEIN 1 HOMOLOG;
1045:  eimj-A  3.3 22.8  123   195    7   DROME:AF-Q8IN78-F1 MITOCHONDRIAL IMPORT INNER MEMBRANE TRANSLOCASE S
1046:  elzj-A  3.3 22.3  108   515    6   DROME:AF-Q9V559-F1 PROBABLE CYTOCHROME P450 4P3;
1047:  edfr-A  3.3 16.4   92   589    8   DROME:AF-Q9VCA5-F1 PHENYLALANINE--TRNA LIGASE BETA SUBUNIT;
1048:  ef6s-A  3.3 21.6  140   716    6   DROME:AF-P41073-F1 ZINC FINGER PROTEIN ON ECDYSONE PUFFS;
1049:  eczf-A  3.3 15.9  104   369    7   DROME:AF-Q8SYD0-F1 TETRATRICOPEPTIDE REPEAT PROTEIN 19 HOMOLOG, MITO
1050:  ecx9-A  3.3 12.4  117   579    7   DROME:AF-Q8T4A3-F1 AT08308P;
1051:  eeyz-A  3.3 10.5  151   798   11   DROME:AF-Q9VBG4-F1 GH12381P;
1052:  ehex-A  3.3 12.2   93   149   10   DROME:AF-Q9VXY1-F1 TUBULIN-SPECIFIC CHAPERONE A;
1053:  ej5n-A  3.3 13.3  110   985    6   DROME:AF-P17970-F1 POTASSIUM VOLTAGE-GATED CHANNEL PROTEIN SHAB;
1054:  ef3h-A  3.3 18.4  123   557   12   DROME:AF-Q8IPJ9-F1 ZZ-TYPE DOMAIN-CONTAINING PROTEIN;
1055:  ec27-A  3.3 15.0  117   833    7   DROME:AF-Q9VHG1-F1 VACUOLAR PROTEIN SORTING-ASSOCIATED PROTEIN 16 HO
1056:  ejtm-A  3.3  4.2   79   377    9   DROME:AF-Q9VUN5-F1 FI08508P;
1057:  eixt-A  3.3 16.4  107  1119    6   DROME:AF-Q9VID4-F1 LD38259P;
1058:  emd6-A  3.3  7.3   90   136    3   DROME:AF-Q9VKN5-F1 IP04277P;
1059:  elz0-A  3.3 16.4  101   916    8   DROME:AF-Q9VQ26-F1 RAB3 GTPASE-ACTIVATING PROTEIN CATALYTIC SUBUNIT;
1060:  ed5r-A  3.3 13.8  146   303    8   DROME:AF-Q9VB24-F1 SD08189P;
1061:  ejvc-A  3.3 13.1   75   141   11   DROME:AF-A0A0B4K7X0-F1 UNCHARACTERIZED PROTEIN;
1062:  ed21-A  3.3 12.6  118  2103    4   DROME:AF-Q9VUH9-F1 HELICASE WITH ZINC FINGER, ISOFORM B;
1063:  egk4-A  3.3  4.1   64    71   11   DROME:AF-M9PBV9-F1 UNCHARACTERIZED PROTEIN;
1064:  eluu-A  3.3 14.5  111   766    6   DROME:AF-Q9VUI7-F1 UNCHARACTERIZED PROTEIN;
1065:  eikd-A  3.3 32.4  142  1013    6   DROME:AF-P82295-F1 PROMININ-LIKE PROTEIN;
1066:  elox-A  3.3 11.8  176  1741    8   DROME:AF-Q9W517-F1 PROTEIN WINGS APART-LIKE;
1067:  ekmx-A  3.3 15.2  135   563   12   DROME:AF-Q9VGX6-F1 FI03320P;
1068:  emed-A  3.3 11.3  106   258    5   DROME:AF-A1ZBG2-F1 UNCHARACTERIZED PROTEIN;
1069:  em0w-A  3.3 18.4  117   907    6   DROME:AF-Q9VMP4-F1 GLUTAMATE RECEPTOR IIA;
1070:  ec49-A  3.3 12.6  102   382   12   DROME:AF-Q9VDW9-F1 LP03867P;
1071:  ei6b-A  3.3 23.9  156   863    8   DROME:AF-Q8IR94-F1 UNCHARACTERIZED PROTEIN;
1072:  ehvt-A  3.3 11.1  109   898    9   DROME:AF-Q24210-F1 PERIPHERAL PLASMA MEMBRANE PROTEIN CASK;
1073:  eh2s-A  3.3 50.3  176  1489    6   DROME:AF-B7Z126-F1 TOUSLED-LIKE KINASE, ISOFORM G;
1074:  ei3o-A  3.3 11.4   91  1500   12   DROME:AF-B7YZL9-F1 FOCAL ADHESION KINASE, ISOFORM D;
1075:  ed00-A  3.2 21.3   97  2007    6   DROME:AF-M9PHT1-F1 GRUNGE, ISOFORM J;
1076:  egm6-A  3.2 14.3   93   361   11   DROME:AF-Q9VMU2-F1 UNCHARACTERIZED PROTEIN, ISOFORM A;
1077:  emoj-A  3.2 15.7   84   662    8   DROME:AF-Q9VLK1-F1 U3 SMALL NUCLEOLAR RIBONUCLEOPROTEIN PROTEIN MPP1
1078:  ee1e-A  3.2 14.3  102   994    9   DROME:AF-Q9VSR7-F1 VALYL-TRNA SYNTHETASE;
1079:  egrg-A  3.2 26.8  113   611    7   DROME:AF-Q9VCM4-F1 IONOTROPIC RECEPTOR 94E;
1080:  egs7-A  3.2 19.9  121  1034    6   DROME:AF-Q8IPT2-F1 STRUCTURAL MAINTENANCE OF CHROMOSOMES PROTEIN 5;
1081:  elab-A  3.2  6.1  128  1041    8   DROME:AF-Q9VQK0-F1 UPF0518 PROTEIN CG3558;
1082:  eh5a-A  3.2 25.5  186  1010    8   DROME:AF-Q9VU34-F1 LD45758P;
1083:  ejbw-A  3.2 23.5  121  1642    9   DROME:AF-Q9W2I0-F1 UNCHARACTERIZED PROTEIN, ISOFORM P;
1084:  ej78-A  3.2 17.2  125   472   10   DROME:AF-Q9V471-F1 RE54080P;
1085:  efrg-A  3.2 11.7   80   215    4   DROME:AF-Q8T8U1-F1 PROTEASOME SUBUNIT BETA;
1086:  eefw-A  3.2  6.2  100   275    8   DROME:AF-Q9VKG2-F1 SPERM-ASSOCIATED ANTIGEN 4;
1087:  ejug-A  3.2  4.8   98   371    3   DROME:AF-Q9W0M6-F1 LD06737P1;
1088:  egyb-A  3.2  6.5  102   623    6   DROME:AF-A1ZB18-F1 UNCHARACTERIZED PROTEIN;
1089:  ejlv-A  3.2 18.7  118   207    6   DROME:AF-Q9VE78-F1 CORONA;
1090:  ec2f-A  3.2 28.0   76   548    4   DROME:AF-Q7PLL7-F1 DPR-INTERACTING PROTEIN LAMBDA;
1091:  eioj-A  3.2 17.3   97  1186    7   DROME:AF-Q0KHR4-F1 FI21203P1;
1092:  ehwv-A  3.2 29.8  132  1152    8   DROME:AF-Q0E8J0-F1 MEP-1, ISOFORM A;
1093:  el44-A  3.2 11.1  125   561    6   DROME:AF-Q8IMV2-F1 PICKPOCKET 22, ISOFORM B;
1094:  ektv-A  3.2  4.2   91   425    4   DROME:AF-Q9VJ97-F1 2-OXOGLUTARATE AND IRON-DEPENDENT OXYGENASE JMJD4
1095:  eda7-A  3.2  8.4   80   126    3   DROME:AF-Q9VMH8-F1 GEO07746P1;
1096:  eiim-A  3.2  6.2  134  1098    8   DROME:AF-Q9GQN0-F1 RAN-BINDING PROTEIN 16;
1097:  egrj-A  3.2 22.0  106   257   10   DROME:AF-Q9VD50-F1 IP09356P;
1098:  ec5b-A  3.2  7.2  104   970    4   DROME:AF-P31007-F1 DISKS LARGE 1 TUMOR SUPPRESSOR PROTEIN;
1099:  efqc-A  3.2 12.2  163   699    9   DROME:AF-Q7KNA0-F1 DYMECLIN;
1100:  eeqj-A  3.2  6.2   94   557    2   DROME:AF-P12613-F1 T-COMPLEX PROTEIN 1 SUBUNIT ALPHA;
1101:  edut-A  3.2 23.6  142   569    6   DROME:AF-Q0KHW3-F1 PICKPOCKET 8, ISOFORM H;
1102:  edlq-A  3.2 19.4  115   992    6   DROME:AF-Q9VBX1-F1 NUCLEAR EXPORT MEDIATOR FACTOR NEMF HOMOLOG;
1103:  eizp-A  3.2 18.1   95   181    7   DROME:AF-Q7JZ53-F1 RE57564P;
1104:  egbb-A  3.2 13.7  156   366   11   DROME:AF-Q9VFA2-F1 FI24038P1;
1105:  edx4-A  3.2 17.1  114   947    5   DROME:AF-E9NA96-F1 IONOTROPIC RECEPTOR 25A;
1106:  egzy-A  3.2 12.4  121   656    9   DROME:AF-A1Z6Q3-F1 ACYL_TRANSF_3 DOMAIN-CONTAINING PROTEIN;
1107:  eggv-A  3.2 27.8  121  2148    7   DROME:AF-M9NFI9-F1 SPINOPHILIN, ISOFORM J;
1108:  ejqm-A  3.2 17.5  138   519    8   DROME:AF-P30975-F1 TACHYKININ-LIKE PEPTIDES RECEPTOR 99D;
1109:  ejxk-A  3.2 27.3  120   834    6   DROME:AF-M9PI57-F1 NANCHUNG, ISOFORM B;
1110:  efi0-A  3.2 28.1  121   541    6   DROME:AF-Q8SZY9-F1 LD47413P;
1111:  eden-A  3.2 26.1   88   904    8   DROME:AF-Q24174-F1 PROTEIN ABRUPT;
1112:  eiqy-A  3.2 26.2  145  1319    7   DROME:AF-Q9VPV8-F1 IA-2 PROTEIN TYROSINE PHOSPHATASE, ISOFORM C;
1113:  ehk9-A  3.2 12.0   98   675   12   DROME:AF-Q9VYB1-F1 LD33040P;
1114:  eizu-A  3.2 19.7  103   408    6   DROME:AF-A1ZBM7-F1 IONOTROPIC RECEPTOR 56B;
1115:  egdn-A  3.2 21.4  129   636    2   DROME:AF-Q9VW78-F1 IP13856P;
1116:  ed7z-A  3.2 20.6  109   452    8   DROME:AF-P48613-F1 PROTEIN TIPE;
1117:  elwj-A  3.2  9.4  116  1386    3   DROME:AF-Q9VRF2-F1 UNCOORDINATED;
1118:  eetf-A  3.2  8.0   90   711    6   DROME:AF-Q9VMM9-F1 RH61964P;
1119:  emvl-A  3.2 12.1   75   201    4   DROME:AF-Q9VJJ0-F1 PROTEASOME SUBUNIT BETA;
1120:  ed35-A  3.2 15.1  102   948    7   DROME:AF-Q9VCX7-F1 LD12377P;
1121:  eg2c-A  3.2 12.6  160   341    9   DROME:AF-Q9W0F8-F1 RHOMBOID PROTEASE;
1122:  efx2-A  3.2 15.7  105   451    6   DROME:AF-Q7K172-F1 CAAX PRENYL PROTEASE;
1123:  ejih-A  3.2 26.0  143   576    6   DROME:AF-P05527-F1 HOMEOBOX PROTEIN INVECTED;
1124:  ec87-A  3.2  9.6   78    99   10   DROME:AF-Q9VZ91-F1 UNCHARACTERIZED PROTEIN;
1125:  ed4c-A  3.2 19.7  133   920    5   DROME:AF-Q9VPB7-F1 FI17508P1;
1126:  efh3-A  3.2 21.5  106   831    7   DROME:AF-Q9VEG4-F1 LP13728P;
1127:  ed7s-A  3.2 17.3  125   504    5   DROME:AF-Q9W096-F1 PHOSPHATIDYLINOSITOL-GLYCAN BIOSYNTHESIS CLASS W
1128:  eda9-A  3.2 15.1  130   571    5   DROME:AF-P17971-F1 POTASSIUM VOLTAGE-GATED CHANNEL PROTEIN SHAL;
1129:  edwn-A  3.2 17.1  130   592    5   DROME:AF-E2QCZ3-F1 DIAMOND;
1130:  ehe2-A  3.2 24.0   78   575    8   DROME:AF-Q9VXB8-F1 FI24431P1;
1131:  egvl-A  3.2 16.4  141   558    8   DROME:AF-Q9V3J5-F1 EG:BACR7A4.13 PROTEIN;
1132:  eh9i-A  3.2 13.1   97   395    8   DROME:AF-Q9VTL1-F1 PCI DOMAIN-CONTAINING PROTEIN 2 HOMOLOG;
1133:  emaj-A  3.2 15.4  160   485    7   DROME:AF-Q9W0E9-F1 STEM CELL TUMOR, ISOFORM B;
1134:  ee95-A  3.2  9.8  115  1112    3   DROME:AF-Q9VK51-F1 ADENYLYL CYCLASE X A, ISOFORM A;
1135:  ekbd-A  3.2 10.3  127   397    6   DROME:AF-Q9W3P6-F1 CG10920-PA;
1136:  ei6m-A  3.2 34.0  159  1725    6   DROME:AF-Q9VVJ9-F1 UNCHARACTERIZED PROTEIN;
1137:  eh7t-A  3.2 21.7  171  2233    8   DROME:AF-A8JUW5-F1 NARROW ABDOMEN, ISOFORM F;
1138:  edtp-A  3.2 24.1  108   509    7   DROME:AF-Q9VBP6-F1 SUCCINATE-SEMIALDEHYDE DEHYDROGENASE;
1139:  ec97-A  3.2 16.6  124   601    7   DROME:AF-Q9Y128-F1 CERAMIDE TRANSFER PROTEIN;
1140:  eh9j-A  3.2 21.6  121  1844    4   DROME:AF-A0A0B4JDC9-F1 RIM-BINDING PROTEIN, ISOFORM F;
1141:  ehfx-A  3.2  9.2  100   540    5   DROME:AF-Q8T8W3-F1 AT21416P;
1142:  edoc-A  3.2 25.1  108  2351    6   DROME:AF-Q9VT00-F1 JUMONJI, AT RICH INTERACTIVE DOMAIN 2;
1143:  emgl-A  3.2  9.6   86   220    5   DROME:AF-A0A0B4K7C5-F1 PEPTIDYLPROLYL ISOMERASE;
1144:  ed4a-A  3.2 16.3  112   619    8   DROME:AF-Q29R14-F1 LP01683P;
1145:  ejla-A  3.2 13.9  101   490    4   DROME:AF-Q9VPN5-F1 LD03220P;
1146:  ejlp-A  3.2  4.4   81   508    4   DROME:AF-Q9V3W1-F1 TETRATRICOPEPTIDE REPEAT PROTEIN 2;
1147:  ec0u-A  3.2 13.4   66   278    6   DROME:AF-Q4V6X9-F1 IP01247P;
1148:  edsy-A  3.2  6.9  128   888    4   DROME:AF-A1Z7Y7-F1 SPAGHETTI-SQUASH ACTIVATOR, ISOFORM C;
1149:  ehoj-A  3.2  8.1   91   786    8   DROME:AF-P08630-F1 TYROSINE-PROTEIN KINASE BTK29A;
1150:  ee96-A  3.2 18.6   95   530    6   DROME:AF-Q9VTK6-F1 IP08855P;
1151:  ekvm-A  3.1 19.2  102   207    6   DROME:AF-P82804-F1 PARTNER OF Y14 AND MAGO;
1152:  edyh-A  3.1  6.8  109  1305    7   DROME:AF-Q9VPS7-F1 METABOTROPIC GABA-B RECEPTOR SUBTYPE 3, ISOFORM A
1153:  ells-A  3.1 25.5  123  1760    5   DROME:AF-Q9VLT3-F1 LD23292P;
1154:  ei8c-A  3.1 28.7  130  1241    5   DROME:AF-Q9W3L1-F1 RE04053P;
1155:  eev2-A  3.1 16.3  128   859   10   DROME:AF-Q9W2R4-F1 INSCUTEABLE;
1156:  emka-A  3.1 19.9  140  1302    7   DROME:AF-Q00748-F1 MULTIDRUG RESISTANCE PROTEIN HOMOLOG 65;
1157:  edqm-A  3.1 13.9   86   120    2   DROME:AF-Q9W114-F1 IP05433P;
1158:  ec89-A  3.1 14.3  142   498   10   DROME:AF-Q8T0G1-F1 LD05335P;
1159:  ej98-A  3.1 13.6   68   138   12   DROME:AF-Q9VDH4-F1 PROTEIN TURANDOT B;
1160:  ehj1-A  3.1 15.4   94  1136    7   DROME:AF-Q9VL07-F1 LD02225P;
1161:  ejja-A  3.1 24.7  132  1420    6   DROME:AF-Q9NFV7-F1 GH01829P;
1162:  edg8-A  3.1 18.8  116  1080    5   DROME:AF-Q8IPB7-F1 ALPHA-MANNOSIDASE;
1163:  ejff-A  3.1  4.8  129   359    9   DROME:AF-Q7PLK1-F1 MIP30541P;
1164:  edkc-A  3.1  4.5  128   341    5   DROME:AF-Q8SWW2-F1 CG13189 PROTEIN;
1165:  ef5x-A  3.1 25.2  127   602    8   DROME:AF-Q9VCJ5-F1 PORTABELLA;
1166:  eftu-A  3.1 11.5  125  1566   10   DROME:AF-Q27421-F1 PROTEIN OUTSPREAD;
1167:  eeun-A  3.1 12.2  140   600    7   DROME:AF-Q9VMX1-F1 KIF-BINDING PROTEIN;
1168:  el1a-A  3.1  6.2   99   305   11   DROME:AF-Q9VNU0-F1 RE35159P;
1169:  ecyo-A  3.1 17.5  102  1403    7   DROME:AF-M9PHH0-F1 C12.2, ISOFORM B;
1170:  eh2g-A  3.1 18.3  114   268    6   DROME:AF-A8Y4V5-F1 FI20903P1;
1171:  em2q-A  3.1  6.5   90   197    3   DROME:AF-Q8IPG8-F1 UNCHARACTERIZED PROTEIN;
1172:  ecus-A  3.1 28.2  103   540    8   DROME:AF-Q8SXQ1-F1 ALDEHYDE DEHYDROGENASE 7 FAMILY MEMBER A1;
1173:  eiwb-A  3.1 23.4  102   324    8   DROME:AF-Q9VRL8-F1 BLANKS;
1174:  ek5l-A  3.1 12.9  113   185    7   DROME:AF-Q6IG80-F1 HDC07063;
1175:  ej2t-A  3.1 17.8  138  2018   11   DROME:AF-A0A0B4K6G3-F1 PROTEIN PARTNER OF SNF, ISOFORM B;
1176:  ed94-A  3.1 11.3  135   709    7   DROME:AF-Q9VR70-F1 AT15442P;
1177:  efuo-A  3.1 15.4   74   238   12   DROME:AF-Q8SYH1-F1 ACAT-RELATED PROTEIN REQUIRED FOR VIABILITY 1, IS
1178:  efsv-A  3.1 12.6  109   509    8   DROME:AF-Q9VMS7-F1 PROBABLE CYTOCHROME P450 4AC3;
1179:  efma-A  3.1 16.0  107   761    7   DROME:AF-Q24151-F1 SIGNAL TRANSDUCER AND TRANSCRIPTION ACTIVATOR;
1180:  elh9-A  3.1 11.8  108   274    7   DROME:AF-Q9VNM8-F1 OSIRIS 8;
1181:  ef82-A  3.1 26.4  127  1654    8   DROME:AF-Q9VC36-F1 POLYBROMO;
1182:  ehcz-A  3.1 19.9  124   507    8   DROME:AF-A0A0B4KHK8-F1 UNCHARACTERIZED PROTEIN, ISOFORM C;
1183:  emxn-A  3.1 34.2   87   332    3   DROME:AF-Q9VG11-F1 IP10581P;
1184:  elx7-A  3.1  6.3   75   120    7   DROME:AF-Q8SZ16-F1 SUCCINATE DEHYDROGENASE ASSEMBLY FACTOR 3, MITOCH
1185:  em1l-A  3.1 10.2   77   129    8   DROME:AF-Q8IN43-F1 PROTEIN TURANDOT C;
1186:  eg4u-A  3.1 14.8  104   523    8   DROME:AF-Q7KTF8-F1 NICOTINIC ACETYLCHOLINE RECEPTOR ALPHA6, ISOFORM
1187:  ejq3-A  3.1 12.3  130  1174    7   DROME:AF-Q8MQX9-F1 ANKYRIN REPEAT AND LEM DOMAIN-CONTAINING PROTEIN
1188:  eg5y-A  3.1  5.2   72   641    6   DROME:AF-Q8IQZ7-F1 FI19014P1;
1189:  eg3j-A  3.1 11.6   88   458    8   DROME:AF-Q9VAR7-F1 P4HC DOMAIN-CONTAINING PROTEIN;
1190:  eix0-A  3.1  6.9   93   208    5   DROME:AF-Q6IGE2-F1 AT03641P;
1191:  efwd-A  3.1 20.0  135  1695   12   DROME:AF-Q9VRG3-F1 UNCHARACTERIZED PROTEIN, ISOFORM B;
1192:  elqc-A  3.1  8.2  107   853    4   DROME:AF-Q0E9A5-F1 FI21269P1;
1193:  ek4y-A  3.1 23.5  110   627    5   DROME:AF-Q9VF45-F1 GH25012P;
1194:  eemg-A  3.1  3.7  127   290    8   DROME:AF-Q9VBM7-F1 PALMITOYLTRANSFERASE;
1195:  ejfe-A  3.1 15.6  114   648    4   DROME:AF-A1Z6D6-F1 IONOTROPIC RECEPTOR 41A;
1196:  ehes-A  3.1  5.1  106   673    8   DROME:AF-A8JUP8-F1 CHOLECYSTOKININ-LIKE RECEPTOR AT 17D1;
1197:  eiyl-A  3.1 23.1  135   597   10   DROME:AF-Q9VS73-F1 PICKPOCKET 26;
1198:  ekuc-A  3.1 15.5  138   993    2   DROME:AF-Q9VBW1-F1 UNCHARACTERIZED PROTEIN, ISOFORM A;
1199:  eemi-A  3.1 22.5  118  1022    4   DROME:AF-A1ZBE9-F1 METHIONINE--TRNA LIGASE, CYTOPLASMIC;
1200:  ekoq-A  3.1 19.3   76   605    8   DROME:AF-A0A0B4KFL3-F1 KATANIN P60 ATPASE-CONTAINING SUBUNIT A1;
1201:  eg1u-A  3.1  3.9   62    97   11   DROME:AF-M9NFE3-F1 UNCHARACTERIZED PROTEIN;
1202:  ek2b-A  3.1 15.9  109   382    6   DROME:AF-Q9VF34-F1 FIBRINOGEN C-TERMINAL DOMAIN-CONTAINING PROTEIN;
1203:  efhd-A  3.1 13.8   87   209    7   DROME:AF-Q9VL94-F1 FI04446P;
1204:  ekns-A  3.1 24.4   92  2059    8   DROME:AF-Q9VD07-F1 UNCHARACTERIZED PROTEIN;
1205:  eeqw-A  3.1 11.0  145  1067    3   DROME:AF-Q9VEV4-F1 PROTEIN CLEC16A HOMOLOG;
1206:  eii4-A  3.1 24.5   92   395    5   DROME:AF-Q8SXF0-F1 MITOCHONDRIAL RIBOSOMAL PROTEIN S9;
1207:  egcn-A  3.1 16.4  121   528    2   DROME:AF-Q9W0N5-F1 FI18166P1;
1208:  ehig-A  3.1 22.7  103   228    3   DROME:AF-Q8IQP0-F1 AT13484P;
1209:  ek7y-A  3.1  7.8  104   502    6   DROME:AF-Q9V3Z4-F1 GH11341P;
1210:  een3-A  3.1  6.4  106   773   12   DROME:AF-P50534-F1 E3 UBIQUITIN-PROTEIN LIGASE MSL-2;
1211:  egcr-A  3.1 10.4  115   594    4   DROME:AF-Q9VZR7-F1 FI24008P1;
1212:  eh4k-A  3.1 15.7   90   270    3   DROME:AF-Q9VNB1-F1 AT23701P;
1213:  eh6q-A  3.1 11.6  119   899    3   DROME:AF-Q960W0-F1 LD32258P;
1214:  eed7-A  3.1 22.2  110   804    6   DROME:AF-Q9VFB6-F1 RUN AND TBC1 DOMAIN-CONTAINING PROTEIN 3;
1215:  elaf-A  3.1  8.3   83   318   12   DROME:AF-Q9V9S0-F1 FI04419P;
1216:  ehqn-A  3.1 21.6  133  1449    5   DROME:AF-Q9W0E1-F1 PINSTRIPE, ISOFORM A;
1217:  edyk-A  3.1  4.7   56   151    5   DROME:AF-Q03334-F1 40S RIBOSOMAL PROTEIN S13;
1218:  ejg8-A  3.1 19.8   97   631    5   DROME:AF-Q9VZM7-F1 INTEGRATOR COMPLEX SUBUNIT 10;
1219:  ecve-A  3.1 17.1  112   649   10   DROME:AF-Q24175-F1 DISCONTINUOUS ACTIN HEXAGON;
1220:  efv3-A  3.1  5.1   82   174    6   DROME:AF-A8DYC7-F1 UNCHARACTERIZED PROTEIN;
1221:  emev-A  3.1 13.3   81   682    6   DROME:AF-M9PBM5-F1 UNCHARACTERIZED PROTEIN, ISOFORM B;
1222:  elv4-A  3.1 13.5   89   327    8   DROME:AF-Q9XZ58-F1 COP9 SIGNALOSOME COMPLEX SUBUNIT 5;
1223:  eic5-A  3.1  5.6   87   163    8   DROME:AF-Q9VPD4-F1 VESICLE TRANSPORT PROTEIN;
1224:  el7x-A  3.1 11.4   94  1292    4   DROME:AF-A0A0B4JD55-F1 POU DOMAIN MOTIF 3, ISOFORM F;
1225:  eln6-A  3.0 22.4   97   303    9   DROME:AF-Q9VX56-F1 LD03052P;
1226:  ehp0-A  3.0 23.3  127   859    4   DROME:AF-Q9VRL4-F1 IONOTROPIC RECEPTOR 64A;
1227:  elco-A  3.0 25.0  115   967    6   DROME:AF-Q9VN57-F1 COILED-COIL DOMAIN-CONTAINING PROTEIN 39;
1228:  ej1v-A  3.0 17.1  105   520    9   DROME:AF-Q9VH81-F1 PROTEIN-SERINE/THREONINE PHOSPHATASE;
1229:  eg14-A  3.0 20.9  122   771    7   DROME:AF-Q9V9X7-F1 POLYRIBONUCLEOTIDE NUCLEOTIDYLTRANSFERASE;
1230:  ehzg-A  3.0 30.3  118  1248    8   DROME:AF-M9PHU7-F1 UNCHARACTERIZED PROTEIN, ISOFORM G;
1231:  ej2z-A  3.0 12.0  111   340    5   DROME:AF-Q9VX14-F1 RH64870P;
1232:  eedq-A  3.0 11.2   98   798    6   DROME:AF-Q9VVM8-F1 FI02004P;
1233:  eie1-A  3.0 20.9  117   454    7   DROME:AF-Q9VBK9-F1 UNCHARACTERIZED PROTEIN;
1234:  edn9-A  3.0 24.5  114   207    8   DROME:AF-Q7K0Q0-F1 LD43023P;
1235:  el0k-A  3.0  7.0   78   197    3   DROME:AF-Q9W0C7-F1 PROTEIN OPI10 HOMOLOG;
1236:  elxj-A  3.0  8.4   92   162    8   DROME:AF-Q9VXS6-F1 IP08861P;
1237:  eghw-A  3.0 16.2  142   741   11   DROME:AF-Q8MLV1-F1 LAMIN-B RECEPTOR;
1238:  ej5x-A  3.0  9.6  110   250    5   DROME:AF-Q9VZL8-F1 FIRE EXIT, ISOFORM A;
1239:  ec7u-A  3.0  9.4   84   152    7   DROME:AF-Q4V3Z6-F1 GEO02130P1;
1240:  efhc-A  3.0 11.5  106   323    8   DROME:AF-Q9W0Y9-F1 AT11877P;
1241:  ehee-A  3.0  9.7  126   398   10   DROME:AF-Q9W501-F1 LD45906P;
1242:  edcn-A  3.0  4.5  157   449    6   DROME:AF-Q8T8L8-F1 PUTATIVE DOL-P-GLC:GLC(2)MAN(9)GLCNAC(2)-PP-DOL
1243:  emi6-A  3.0 11.3  115   875    9   DROME:AF-O96651-F1 DNA TOPOISOMERASE 3-BETA;
1244:  eeel-A  3.0 12.7  126   686    5   DROME:AF-Q9W3Y7-F1 GH10889P;
1245:  ek9c-A  3.0 16.0  126   849   12   DROME:AF-Q9VZ04-F1 GLUCOSIDASE 1, ISOFORM B;
1246:  eim4-A  3.0 27.9  134  2206    5   DROME:AF-X2JEI9-F1 RHO GTPASE ACTIVATING PROTEIN AT 19D, ISOFORM D;
1247:  ejeu-A  3.0  7.4   83   199    8   DROME:AF-Q9I7M1-F1 OLFACTORY-SPECIFIC 9;
1248:  eejg-A  3.0  8.8   71   156    7   DROME:AF-Q9VL16-F1 RE45833P;
1249:  ej1g-A  3.0 14.7   93   475   10   DROME:AF-Q9VU71-F1 GH11086P;
1250:  egbw-A  3.0 22.9   95   941    4   DROME:AF-P08970-F1 PROTEIN SUPPRESSOR OF HAIRY WING;
1251:  ecyr-A  3.0 10.4   74   160    7   DROME:AF-Q2MGP2-F1 UNCHARACTERIZED PROTEIN;
1252:  ejj0-A  3.0 26.4  140   635    6   DROME:AF-Q9V3G6-F1 CCR4-NOT TRANSCRIPTION COMPLEX SUBUNIT 10;
1253:  efc8-A  3.0 14.0  148   855    8   DROME:AF-Q8MQJ7-F1 NON-SPECIFIC SERINE/THREONINE PROTEIN KINASE;
1254:  ejjt-A  3.0 19.6  109  1264    5   DROME:AF-Q8IND5-F1 ALDEHYDE OXIDASE 2;
1255:  eflj-A  3.0 15.8   93   978    5   DROME:AF-Q9VLI1-F1 ALPHA-MANNOSIDASE;
1256:  ek0r-A  3.0  6.6  135   185    6   DROME:AF-Q9VPR1-F1 GH02075P;
1257:  ehw4-A  3.0 11.7  135   326    7   DROME:AF-Q9VLP9-F1 POLYPRENOL REDUCTASE;
1258:  emqk-A  3.0 12.0   97   611    4   DROME:AF-Q9W4B8-F1 FRA MAURO, ISOFORM F;
1259:  ek7r-A  3.0 18.5  111  1041    6   DROME:AF-P13607-F1 SODIUM/POTASSIUM-TRANSPORTING ATPASE SUBUNIT ALPH
1260:  eg5d-A  3.0  8.8   70   127    3   DROME:AF-Q8IPI2-F1 GEO12034P1;
1261:  ekra-A  3.0 26.6  111   708    5   DROME:AF-Q9W1D3-F1 GH13165P;
1262:  efzp-A  3.0 27.8  125   630    5   DROME:AF-Q9V564-F1 CONSERVED OLIGOMERIC GOLGI COMPLEX SUBUNIT 6;
1263:  el22-A  3.0  9.2  104   147    7   DROME:AF-Q8INU9-F1 UNCHARACTERIZED PROTEIN;
1264:  efzx-A  3.0 13.2  165   858   10   DROME:AF-Q9V4Z9-F1 PROTEIN LINES;
1265:  edtf-A  3.0 18.3   87   545    7   DROME:AF-Q9W5W7-F1 GH19483P;
1266:  efaw-A  3.0 19.3  121   852    4   DROME:AF-Q9VV62-F1 DOUBLESEX COGNATE 73A;
1267:  eijs-A  3.0 10.0  113  1123    5   DROME:AF-Q9VK50-F1 ADENYLYL CYCLASE X E;
1268:  eiob-A  3.0 12.9  131  1197    6   DROME:AF-Q7Z020-F1 TRANSIENT RECEPTOR POTENTIAL CATION CHANNEL SUBFA
1269:  ely6-A  3.0 12.8  125   881    2   DROME:AF-A0A1L4AAC2-F1 UNCHARACTERIZED PROTEIN;
1270:  ellr-A  3.0 13.8  122  1150    7   DROME:AF-Q9VBX4-F1 LD36051P;
1271:  ehg3-A  3.0 14.6  138   623   11   DROME:AF-P91659-F1 UNCHARACTERIZED PROTEIN D3-100EF;
1272:  efs1-A  3.0  6.4  133   439    4   DROME:AF-Q9I7X6-F1 CARNOSINE N-METHYLTRANSFERASE;
1273:  efui-A  3.0 10.6   72   129    7   DROME:AF-Q8IN44-F1 PROTEIN TURANDOT A;
1274:  efyz-A  3.0 16.5  122   635   12   DROME:AF-Q7JRC9-F1 RE73310P;
1275:  eitd-A  3.0 23.2  118   868   11   DROME:AF-Q9VDH6-F1 IONOTROPIC RECEPTOR 93A;
1276:  el9v-A  3.0 19.0   94   321   11   DROME:AF-A1Z6G4-F1 RE41154P1;
1277:  ehjf-A  3.0  4.3  109   311    5   DROME:AF-Q9VYK7-F1 GAMMA-GLUTAMYLCYCLOTRANSFERASE;
1278:  elmo-A  3.0 14.0   97   961    9   DROME:AF-O46037-F1 VINCULIN;
1279:  ehs0-A  3.0 19.5   89  1150    9   DROME:AF-Q7K0X3-F1 CTR9, ISOFORM A;
1280:  ej9o-A  3.0 14.6  116   651    6   DROME:AF-Q8SX97-F1 SUCCINATE DEHYDROGENASE  FLAVOPROTEIN
1281:  edn2-A  3.0  8.9  100   523    3   DROME:AF-Q9VQN8-F1 FIDGETIN-LIKE PROTEIN 1;
1282:  ecwt-A  3.0 27.7   89  1023    6   DROME:AF-Q9VQ58-F1 FI15207P1;
1283:  ediz-A  3.0 13.9  118   610    8   DROME:AF-Q9VM87-F1 RH29724P;
1284:  ejo2-A  3.0 15.0  138   713    7   DROME:AF-Q9VWG4-F1 NRF DOMAIN-CONTAINING PROTEIN;
1285:  emkx-A  3.0 12.0  103   668    3   DROME:AF-A1YK02-F1 NUCLEAR PORE COMPLEX PROTEIN NUP75;
1286:  eksl-A  3.0 13.7   91   975    5   DROME:AF-Q9VAH2-F1 LD33331P;
1287:  egme-A  3.0 14.8   98   380    7   DROME:AF-Q7K2D2-F1 DYNACTIN SUBUNIT 2;
1288:  ej05-A  3.0 19.0  118   406    7   DROME:AF-Q9VWX2-F1 UNPAIRED 2;
1289:  eh28-A  3.0  3.3   50   121   10   DROME:AF-Q9VD66-F1 FEMALE-SPECIFIC INDEPENDENT OF TRANSFORMER;
1290:  em49-A  3.0 15.8  140  1722    6   DROME:AF-A1ZAW0-F1 DICER-2, ISOFORM A;
1291:  eger-A  3.0  4.0   93   285    6   DROME:AF-Q9VJY8-F1 INHIBITOR OF GROWTH PROTEIN;
1292:  ekl7-A  3.0  6.9  101  1155    6   DROME:AF-A1Z7A6-F1 ARFGAP WITH SH3 DOMAIN, ANK REPEAT AND PH DOMAIN-
1293:  ego4-A  3.0 17.2  104   449    6   DROME:AF-Q8SWZ1-F1 RH55021P;
1294:  eme8-A  3.0 24.1  106   520    5   DROME:AF-Q7KW39-F1 PROBABLE METHYLMALONATE-SEMIALDEHYDE DEHYDROGENAS
1295:  egn2-A  3.0 26.0  102   662    9   DROME:AF-Q9VSM9-F1 CELL DIVISION CONTROL PROTEIN;
1296:  edt1-A  3.0 17.2  139   914    6   DROME:AF-Q6NNF2-F1 HIGH AFFINITY CAMP-SPECIFIC AND IBMX-INSENSITIVE
1297:  ek15-A  3.0 24.1  112  1211    6   DROME:AF-Q9VSP0-F1 IP13783P;
1298:  ee2u-A  3.0  3.9  119   302    7   DROME:AF-Q9VZL3-F1 VERY-LONG-CHAIN ENOYL-COA REDUCTASE;
1299:  emi5-A  3.0 15.9  101   705    7   DROME:AF-Q9VGP9-F1 KP78A;
1300:  ekj6-A  3.0 18.6  157   340   10   DROME:AF-Q9I7U1-F1 LD36721P;
1301:  ef3c-A  3.0 10.8  100   245    3   DROME:AF-Q9V3P3-F1 LD45860P;
1302:  ed3x-A  3.0 14.1  100   917    4   DROME:AF-P35220-F1 CATENIN ALPHA;
1303:  eg7b-A  3.0 13.7  131   525    7   DROME:AF-Q9VVU5-F1 COP9 SIGNALOSOME COMPLEX SUBUNIT 1B;
1304:  emtf-A  3.0 24.1  131   997    8   DROME:AF-Q24418-F1 GLUTAMATE  RECEPTOR SUBUNIT 1;
1305:  edjo-A  3.0 13.8  102  1009    8   DROME:AF-A8QI34-F1 SODIUM/POTASSIUM-TRANSPORTING ATPASE SUBUNIT ALPH
1306:  em1h-A  3.0  9.8   85  1591    5   DROME:AF-A0A0B4KHX7-F1 GCN2, ISOFORM C;
1307:  ekhu-A  3.0  8.2   99   418    8   DROME:AF-Q4V6Y7-F1 IP01295P;
1308:  embm-A  3.0 33.5  149   337    3   DROME:AF-P14003-F1 PROTEIN HAIRY;
1309:  ed16-A  3.0 23.2   83  2005    8   DROME:AF-Q9VHD1-F1 UNCHARACTERIZED PROTEIN, ISOFORM F;
1310:  eesm-A  3.0 19.0   80   610   10   DROME:AF-Q27324-F1 TYROSINE-PROTEIN KINASE DRL;
1311:  efdm-A  3.0  9.8  100   912    9   DROME:AF-X2JAG8-F1 PRP4 PRE-MRNA-PROCESSING FACTOR 4 HOMOLOG;
1312:  el5b-A  3.0 20.7  102   520    6   DROME:AF-Q9VHF6-F1 SERINE/THREONINE-PROTEIN KINASE ULK3;
1313:  edj2-A  3.0 17.6  113  1142    9   DROME:AF-Q9VGI4-F1 LD17393P;
1314:  ehyw-A  2.9 23.8   99   790    4   DROME:AF-Q95RR8-F1 PAN2-PAN3 DEADENYLATION COMPLEX SUBUNIT PAN3;
1315:  ejrk-A  2.9 15.3  119   774   10   DROME:AF-Q9VJ73-F1 ADA2A-CONTAINING COMPLEX COMPONENT 2;
1316:  efgu-A  2.9  8.3  107   256    7   DROME:AF-E1JHH4-F1 UNCHARACTERIZED PROTEIN;
1317:  eea2-A  2.9 12.7  107   302    7   DROME:AF-Q9VVS1-F1 DICARBOXYLATE CARRIER 4, ISOFORM A;
1318:  eiyx-A  2.9 12.3  138   352    8   DROME:AF-Q7JZR2-F1 RE15841P;
1319:  ef4o-A  2.9  4.6   73   152    8   DROME:AF-Q8SY19-F1 GLUTATHIONE TRANSFERASE;
1320:  ej3h-A  2.9 17.1  144   550    6   DROME:AF-Q9VA69-F1 PROCOLLAGEN-PROLINE 4-DIOXYGENASE;
1321:  eeyj-A  2.9 18.4  128   738    5   DROME:AF-Q9V8K2-F1 EXOCYST COMPLEX COMPONENT 3;
1322:  emvv-A  2.9  4.1  136   276    9   DROME:AF-Q9VBM6-F1 PALMITOYLTRANSFERASE;
1323:  ef1f-A  2.9  9.2  130   363    6   DROME:AF-Q7KTW4-F1 RE38102P;
1324:  eenx-A  2.9 35.0  117  1601    3   DROME:AF-E1JIT7-F1 PH AND SEC7 DOMAIN-CONTAINING PROTEIN;
1325:  ejsc-A  2.9  4.9   63    95    5   DROME:AF-Q27364-F1 ECDYSONE-INDUCED GENE 71EB, ISOFORM A;
1326:  ef9q-A  2.9 24.7  114   288    4   DROME:AF-Q94913-F1 RHYTHMICALLY EXPRESSED GENE 5 PROTEIN;
1327:  eipu-A  2.9 11.4   71    97    7   DROME:AF-Q9VMK7-F1 UNCHARACTERIZED PROTEIN;
1328:  ehro-A  2.9  9.1   84   111    4   DROME:AF-A0A0B4K7A1-F1 UNCHARACTERIZED PROTEIN, ISOFORM A;
1329:  emw1-A  2.9 15.0   82   149    7   DROME:AF-Q9VQP9-F1 PUTATIVE OLIGOSACCHARYLTRANSFERASE COMPLEX SUBUNI
1330:  el1d-A  2.9 11.5   98   187    7   DROME:AF-X2JBL3-F1 UNCHARACTERIZED PROTEIN;
1331:  ek11-A  2.9 10.7  142  1589    2   DROME:AF-P39769-F1 POLYHOMEOTIC-PROXIMAL CHROMATIN PROTEIN;
1332:  egit-A  2.9 15.9  101   230    7   DROME:AF-Q9VAK2-F1 UNCHARACTERIZED PROTEIN, ISOFORM A;
1333:  ejo4-A  2.9 15.5   96   612    5   DROME:AF-Q7K155-F1 LD07878P;
1334:  ege6-A  2.9 19.8  109   524    8   DROME:AF-Q9XZ28-F1 UNCHARACTERIZED PROTEIN, ISOFORM A;
1335:  ee92-A  2.9  5.8   74   321    7   DROME:AF-Q9VN13-F1 SIDEROFLEXIN-1-3;
1336:  ejx1-A  2.9 17.1  106   506    5   DROME:AF-Q8MMC6-F1 FATTY ACYL-COA REDUCTASE;
1337:  efu2-A  2.9 28.6   98   425    1   DROME:AF-Q9VGV1-F1 RE54776P;
1338:  ehzk-A  2.9 18.2  127  1040    7   DROME:AF-Q9W2D5-F1 CYCLIC NUCLEOTIDE-GATED ION CHANNEL SUBUNIT B, IS
1339:  eh6v-A  2.9  8.1   83   138    7   DROME:AF-A8JQY7-F1 NINJURIN C, ISOFORM D;
1340:  em07-A  2.9 21.4  114   284    8   DROME:AF-C0PDE0-F1 RETICULON-LIKE PROTEIN;
1341:  ecz5-A  2.9 11.2  124   511    6   DROME:AF-Q9VAJ3-F1 PICKPOCKET PROTEIN 19;
1342:  ed48-A  2.9 28.4  127  1447    6   DROME:AF-P15348-F1 DNA TOPOISOMERASE 2;
1343:  ee5e-A  2.9 32.4  105  1330    8   DROME:AF-X2JAX8-F1 NOSTRIN, ISOFORM H;
1344:  ehqp-A  2.9 12.6  111   570    5   DROME:AF-Q9VKH0-F1 CONSERVED OLIGOMERIC GOLGI COMPLEX SUBUNIT 8;
1345:  ej24-A  2.9  9.1   94   831    5   DROME:AF-A4IJ58-F1 IP17195P;
1346:  ec1m-A  2.9 15.7   83  1072   14   DROME:AF-Q95TU8-F1 NETRIN RECEPTOR UNC-5;
1347:  eii2-A  2.9 15.1  178   889    7   DROME:AF-Q9VVG4-F1 EXOCYST COMPLEX COMPONENT 1;
1348:  ed49-A  2.9 17.3  102  1003    7   DROME:AF-Q9VLI2-F1 ALPHA-MANNOSIDASE;
1349:  ehu3-A  2.9 14.4  132   754    7   DROME:AF-Q9VZA7-F1 GH19286P;
1350:  efk2-A  2.9 24.6  101   453   11   DROME:AF-A1Z7P3-F1 PHOSPHORYLATED ADAPTER RNA EXPORT PROTEIN;
1351:  egdo-A  2.9  4.7   78   227    5   DROME:AF-Q86PF4-F1 GH08978P;
1352:  ehzx-A  2.9 13.3   86    95    7   DROME:AF-Q9VYD7-F1 MITOCHONDRIAL IMPORT INNER MEMBRANE TRANSLOCASE S
1353:  egdj-A  2.9 28.4   98   777   13   DROME:AF-Q86P18-F1 RE14039P;
1354:  edmb-A  2.9 18.9  102   359    4   DROME:AF-Q7JW48-F1 RE12410P;
1355:  ela1-A  2.9 17.7  112   575    7   DROME:AF-Q9VIJ9-F1 LD10773P;
1356:  eeh0-A  2.9 14.4  100   314    5   DROME:AF-Q9VMJ6-F1 TETRASPANIN;
1357:  ec5d-A  2.9 16.4  110   677    5   DROME:AF-Q9W2G8-F1 ACYL-COENZYME A OXIDASE;
1358:  eekq-A  2.9  9.9  112  1292    4   DROME:AF-Q7KT22-F1 UNCHARACTERIZED PROTEIN;
1359:  eja5-A  2.9 19.3  129  1797    7   DROME:AF-Q7KV24-F1 UNCHARACTERIZED PROTEIN;
1360:  eifb-A  2.9 12.2   73   105    5   DROME:AF-Q9VPE4-F1 VACUOLAR ATPASE ASSEMBLY INTEGRAL MEMBRANE PROTEI
1361:  ekez-A  2.9 10.6   94   136   10   DROME:AF-Q8SXS4-F1 GEO07727P1;
1362:  ec7j-A  2.9 23.4  117   665    9   DROME:AF-A8JNK4-F1 CDC42-INTERACTING PROTEIN 4, ISOFORM B;
1363:  efnj-A  2.9 18.9  130  1809    7   DROME:AF-Q9VDR4-F1 UNCHARACTERIZED PROTEIN, ISOFORM B;
1364:  em3o-A  2.9  9.9   90   554   11   DROME:AF-A8DYY1-F1 UNCHARACTERIZED PROTEIN, ISOFORM B;
1365:  eizz-A  2.9 19.5  179  1384    8   DROME:AF-Q8INH7-F1 TIMEOUT;
1366:  eli7-A  2.9 16.0   73   480    7   DROME:AF-Q9VXA7-F1 UNCHARACTERIZED PROTEIN;
1367:  elbu-A  2.9  8.4   96   408    6   DROME:AF-Q9VVA7-F1 TUMOR SUPPRESSOR PROTEIN 101;
1368:  eggi-A  2.9 29.9  131   905    8   DROME:AF-Q9VI54-F1 LD29489P;
1369:  eea0-A  2.9 34.5   98   876    4   DROME:AF-Q9VQL0-F1 UNCHARACTERIZED PROTEIN, ISOFORM B;
1370:  ek6y-A  2.9 12.7   87   162    6   DROME:AF-Q9V3Z8-F1 AT18988P;
1371:  eijq-A  2.9 16.4  137  1189    6   DROME:AF-Q9VQ78-F1 LD16031P;
1372:  elqm-A  2.9 13.2   89   393    2   DROME:AF-Q9VAY9-F1 GH07821P;
1373:  egrb-A  2.9 13.6   80   527   11   DROME:AF-Q9VAT0-F1 RE12101P;
1374:  empp-A  2.9  9.6   76   507    8   DROME:AF-Q9VKN9-F1 RE12806P;
1375:  ecv9-A  2.9  7.0   73   137    7   DROME:AF-Q0KI15-F1 GEO11096P1;
1376:  efla-A  2.9 15.1   83   159    8   DROME:AF-A1Z7A5-F1 GEO04452P1;
1377:  el7j-A  2.9 11.4  124   379    6   DROME:AF-P20351-F1 TRYPTOPHAN 2,3-DIOXYGENASE;
1378:  emin-A  2.9  4.9  127   341    4   DROME:AF-Q9VK00-F1 UNCHARACTERIZED PROTEIN, ISOFORM A;
1379:  elui-A  2.9 19.5  102   323    5   DROME:AF-Q9VWH9-F1 UNCHARACTERIZED PROTEIN;
1380:  elxk-A  2.9 10.2  129   635    9   DROME:AF-A1Z6S7-F1 FI02061P;
1381:  efh2-A  2.9 19.5  119   382    5   DROME:AF-Q8IRY5-F1 UNCHARACTERIZED PROTEIN, ISOFORM C;
1382:  ee2a-A  2.9 26.6  135  2072    6   DROME:AF-P91621-F1 PROTEIN STILL LIFE, ISOFORM SIF TYPE 1;
1383:  ekni-A  2.9 10.3  101   493    6   DROME:AF-Q9VC87-F1 RE57978P;
1384:  eftw-A  2.9  6.8  107  1876    7   DROME:AF-Q7K3H0-F1 PHOSPHATIDYLINOSITOL-4-PHOSPHATE 3-KINASE;
1385:  eeft-A  2.9 13.9   97   460    4   DROME:AF-Q9VF39-F1 FI01459P;
1386:  ed3s-A  2.9  5.0  114   225    7   DROME:AF-Q7JVZ8-F1 GLUTATHIONE S TRANSFERASE E11, ISOFORM A;
1387:  el3s-A  2.9 26.2  126   889    6   DROME:AF-Q9VZ63-F1 RE22038P;
1388:  elp0-A  2.9 21.1   85   762    6   DROME:AF-Q9VXQ6-F1 LD18191P;
1389:  elcm-A  2.9 12.1  114   908    6   DROME:AF-P49657-F1 SERINE/THREONINE-PROTEIN KINASE MINIBRAIN;
1390:  eiac-A  2.8 15.1   90   969    4   DROME:AF-Q9XZ11-F1 SMR DOMAIN-CONTAINING PROTEIN;
1391:  eg13-A  2.8  7.3   55   101    7   DROME:AF-Q9VYX1-F1 ENHANCER OF YELLOW 2 TRANSCRIPTION FACTOR;
1392:  embi-A  2.8 22.7  129   637    6   DROME:AF-Q8T6B9-F1 POLY(U)-BINDING-SPLICING FACTOR HALF PINT;
1393:  elty-A  2.8  6.0   94   614   11   DROME:AF-Q9VE46-F1 HIGH-AFFINITY CHOLINE TRANSPORTER 1;
1394:  emkv-A  2.8 20.6   92   552    8   DROME:AF-P35381-F1 ATP SYNTHASE SUBUNIT ALPHA, MITOCHONDRIAL;
1395:  eh6m-A  2.8 18.4  123   514    9   DROME:AF-O97148-F1 G-PROTEIN COUPLED RECEPTOR MTH;
1396:  ehpq-A  2.8 16.5  106   574    6   DROME:AF-Q9VHB5-F1 SD10846P;
1397:  ef41-A  2.8  9.9  156  1075    6   DROME:AF-Q7K0Q2-F1 IMPORTIN BETA11;
1398:  efm0-A  2.8 12.3  125   421    6   DROME:AF-Q8T3Z0-F1 TEKTIN;
1399:  ei47-A  2.8 19.3  141  1131    4   DROME:AF-A0A0B4KF25-F1 REDUCTION IN CNN DOTS 1, ISOFORM E;
1400:  ele3-A  2.8  6.2   72   387    6   DROME:AF-Q9U1M2-F1 TRANSMEMBRANE PROTEIN 120 HOMOLOG;
1401:  el29-A  2.8 10.4   93   186    5   DROME:AF-Q9W587-F1 UNCHARACTERIZED PROTEIN;
1402:  efly-A  2.8 15.7  126   715    7   DROME:AF-Q9VU52-F1 PROTEIN SNEAKY;
1403:  elhs-A  2.8 19.4  118   640    5   DROME:AF-Q9VF65-F1 UNCHARACTERIZED PROTEIN, ISOFORM A;
1404:  eini-A  2.8 10.5   83   250    2   DROME:AF-Q9VSS7-F1 UPF0193 PROTEIN EVG1 HOMOLOG;
1405:  ei6h-A  2.8  7.2  127   359    9   DROME:AF-M9PHA4-F1 XK-RELATED PROTEIN;
1406:  efzm-A  2.8 16.1  126   477    9   DROME:AF-Q9V785-F1 SH3 DOMAIN-BINDING PROTEIN 5 HOMOLOG;
1407:  eku3-A  2.8 11.2  162   490    8   DROME:AF-Q9W044-F1 FI22539P1;
1408:  ecwm-A  2.8 26.9  125  1055    4   DROME:AF-Q9Y134-F1 L.2.35DF;
1409:  edsw-A  2.8 10.8  123   475    5   DROME:AF-Q9VIM0-F1 GH14278P;
1410:  elcp-A  2.8  8.1  105   195    9   DROME:AF-A1A701-F1 IP17336P;
1411:  egee-A  2.8  9.3  164  1225   12   DROME:AF-Q9VKJ6-F1 FI03653P;
1412:  ej4w-A  2.8  9.9  103   212   13   DROME:AF-Q9W236-F1 VACUOLAR PROTEIN SORTING 20, ISOFORM A;
1413:  eg24-A  2.8 12.9  155   604    6   DROME:AF-Q8MRJ2-F1 LD11139P;
1414:  em0u-A  2.8 16.1   89   549   10   DROME:AF-P23023-F1 PROTEIN DOUBLESEX;
1415:  ej3a-A  2.8 12.7  126   993    8   DROME:AF-A1Z856-F1 KCNQ POTASSIUM CHANNEL, ISOFORM F;
1416:  ejls-A  2.8 20.5  145   751    6   DROME:AF-Q9VJD3-F1 CONSERVED OLIGOMERIC GOLGI COMPLEX SUBUNIT 5;
1417:  ekwo-A  2.8 15.3  126   660   10   DROME:AF-Q9W329-F1 GOLGI-LOCALIZED, GAMMA-ADAPTIN EAR CONTAINING, AR
1418:  eesj-A  2.8 23.4  120   638    5   DROME:AF-Q9I7H4-F1 RE02508P;
1419:  eej4-A  2.8 31.5  161   813   11   DROME:AF-Q7JZ25-F1 CHLORIDE CHANNEL PROTEIN;
1420:  edk2-A  2.8 10.9   63   966    3   DROME:AF-Q9VLM8-F1 ALANINE--TRNA LIGASE, CYTOPLASMIC;
1421:  ef4g-A  2.8 21.2  101   589    4   DROME:AF-Q9V5L3-F1 PROBABLE CYTOCHROME P450 49A1;
1422:  egx2-A  2.8 18.1  154   290    8   DROME:AF-Q7JR72-F1 NO EXTENDED MEMORY, ISOFORM A;
1423:  edo4-A  2.8 10.6  105   422    5   DROME:AF-Q9VZN1-F1 PICKPOCKET 27;
1424:  eemu-A  2.8  9.2   90   133    6   DROME:AF-Q9VLC8-F1 AT19071P;
1425:  ehn4-A  2.8 16.1  164  2090    7   DROME:AF-Q8IQV9-F1 NUCLEAR PORE COMPLEX PROTEIN NUP205;
1426:  efbt-A  2.8 10.0  116  1765    9   DROME:AF-Q1W9P9-F1 ECHINUS SPLICE FORM 3;
1427:  eg8w-A  2.8 17.5   90   809    7   DROME:AF-Q960C5-F1 LEUCINE-RICH REPEAT AND CALPONIN HOMOLOGY DOMAIN-
1428:  ed81-A  2.8  3.4   52   126   10   DROME:AF-A0A0B4K7V7-F1 UNCHARACTERIZED PROTEIN, ISOFORM A;
1429:  emm0-A  2.8  8.8  131   212   10   DROME:AF-Q9VFE5-F1 VACUOLAR H ATPASE PPA1 SUBUNIT 2;
1430:  el0u-A  2.8 19.8  122   436    6   DROME:AF-Q9V9Z3-F1 FI02023P;
1431:  edrz-A  2.8  9.5  124   265   10   DROME:AF-Q4V3H4-F1 ELONGATION OF VERY LONG CHAIN FATTY ACIDS PROTEIN
1432:  emwt-A  2.8  5.6  100   162    8   DROME:AF-Q9VJP9-F1 GEO12025P1;
1433:  ekf6-A  2.8 11.6  138   417    5   DROME:AF-Q9VYW6-F1 RHOMBOID PROTEASE;
1434:  eh66-A  2.8 24.3  113   626    4   DROME:AF-Q95SP2-F1 E3 UBIQUITIN-PROTEIN LIGASE HRD1;
1435:  ektx-A  2.8 12.6  107   320    7   DROME:AF-Q9VHG4-F1 ATPASE H(+)-TRANSPORTING ACCESSORY PROTEIN 2;
1436:  ei70-A  2.8  8.3   70   638   10   DROME:AF-Q9VNX8-F1 EUKARYOTIC TRANSLATION INITIATION FACTOR 2A;
1437:  emqp-A  2.8  8.2   85   232    7   DROME:AF-Q8INR2-F1 UNCHARACTERIZED PROTEIN;
1438:  ed5o-A  2.8 18.3  104   352    5   DROME:AF-Q9VXY7-F1 LIPID STORAGE DROPLETS SURFACE-BINDING PROTEIN 2;
1439:  ek0y-A  2.8 18.9   96   436    5   DROME:AF-Q9VSM4-F1 GH26459P;
1440:  ekhv-A  2.8 19.2  108   260    7   DROME:AF-Q9VY78-F1 CHLORIDE INTRACELLULAR CHANNEL, ISOFORM A;
1441:  ei3q-A  2.8 11.4   85   123    9   DROME:AF-Q9W499-F1 60S RIBOSOMAL PROTEIN L35;
1442:  ejk5-A  2.8 20.5  130  1866    8   DROME:AF-A0A0B4K859-F1 NUCLEOPORIN NUP188;
1443:  ejwf-A  2.8  9.9  107   174    8   DROME:AF-Q9VHS6-F1 COPPER TRANSPORTER;
1444:  ed7v-A  2.8 26.1  119   617    5   DROME:AF-Q9Y1I2-F1 VACUOLAR PROTEIN SORTING-ASSOCIATED PROTEIN 33A;
1445:  ejtv-A  2.8 17.0   98   268    7   DROME:AF-Q9W1S2-F1 IP01291P;
1446:  ek49-A  2.8 15.7  144   450    8   DROME:AF-Q9VMD2-F1 LD47671P;
1447:  edxt-A  2.8  4.2   73   222    5   DROME:AF-Q7K2V7-F1 TETRASPANIN;
1448:  elev-A  2.8 14.0  118   497    6   DROME:AF-Q9VVX5-F1 LYSOPHOSPHOLIPID ACYLTRANSFERASE 5;
1449:  ed6g-A  2.8 25.1  106  1343    8   DROME:AF-Q7K9H6-F1 ZINC FINGER FYVE DOMAIN-CONTAINING PROTEIN;
1450:  elgq-A  2.8 15.0  105   607    9   DROME:AF-Q9VZ61-F1 SISTER OF FEO, ISOFORM A;
1451:  ejck-A  2.8 15.0  117  1854   12   DROME:AF-Q9W1R5-F1 PROTEIN VIRILIZER;
1452:  efg1-A  2.8 16.7  116   535   12   DROME:AF-A8DYZ4-F1 UNCHARACTERIZED PROTEIN;
1453:  ekq4-A  2.8 22.0  138   645    9   DROME:AF-Q24256-F1 HOMEOBOX PROTEIN B-H2;
1454:  effm-A  2.8 13.7  119   890    8   DROME:AF-Q9VWI2-F1 N(ALPHA)-ACETYLTRANSFERASE 15/16, ISOFORM A;
1455:  ek0b-A  2.8  9.5  122   262    6   DROME:AF-Q9VH57-F1 ELONGATION OF VERY LONG CHAIN FATTY ACIDS PROTEIN
1456:  ejwd-A  2.8 11.6   94   263    4   DROME:AF-Q7JXC4-F1 CG6459 PROTEIN;
1457:  elya-A  2.8 22.2  165   521    9   DROME:AF-A1ZA52-F1 FI02132P;
1458:  emfg-A  2.8 15.7   87   889    6   DROME:AF-A1ZAP1-F1 FI21220P1;
1459:  embo-A  2.8 16.1  105   389    6   DROME:AF-Q24276-F1 HSP90 CO-CHAPERONE CDC37;
1460:  efdp-A  2.8 18.3   88   684    6   DROME:AF-Q9VE51-F1 CLEAVAGE AND POLYADENYLATION SPECIFICITY FACTOR 7
1461:  eech-A  2.8  9.8  108   138    5   DROME:AF-A0A0B4LFY7-F1 UNCHARACTERIZED PROTEIN;
1462:  ei72-A  2.8 10.3  121   390    8   DROME:AF-Q8SYD9-F1 ENDOPHILIN-A;
1463:  ej69-A  2.8 21.5  102   552    7   DROME:AF-P02836-F1 SEGMENTATION POLARITY HOMEOBOX PROTEIN ENGRAILED;
1464:  eh5m-A  2.8 15.0  134   605    7   DROME:AF-Q7K1T1-F1 LD44824P;
1465:  edpd-A  2.8 11.0   85   154    4   DROME:AF-Q9VHB1-F1 MITOCHONDRIAL PYRUVATE CARRIER;
1466:  einh-A  2.8  4.0   93   154    9   DROME:AF-Q9VP04-F1 ORM1-LIKE PROTEIN;
1467:  eha4-A  2.8  5.1  124   350    5   DROME:AF-Q9W4P5-F1 V-TYPE PROTON ATPASE SUBUNIT D 1;
1468:  eetj-A  2.8 20.6  122  1594    7   DROME:AF-Q9VU57-F1 CILIA- AND FLAGELLA-ASSOCIATED PROTEIN 43;
1469:  eep3-A  2.8 20.2  113  1139    5   DROME:AF-M9PDL2-F1 ASPARTYL-TRNA SYNTHETASE, MITOCHONDRIAL, ISOFORM
1470:  ej4n-A  2.8  7.2   66   118    8   DROME:AF-A0A0B4KGB5-F1 UNCHARACTERIZED PROTEIN;
1471:  emln-A  2.8 23.3  134   941    7   DROME:AF-Q9VIU5-F1 GH24474P;
1472:  el97-A  2.8 25.5  142   679    3   DROME:AF-E1JJ71-F1 DEMENTIN, ISOFORM H;
1473:  edjk-A  2.8 10.5  158   382    8   DROME:AF-Q9W3G7-F1 LD42063P;
1474:  ejy4-A  2.8 16.4  116   419    6   DROME:AF-Q9VMC6-F1 GH06693P;
1475:  ecw7-A  2.8 18.2   85   581    6   DROME:AF-Q9VVD3-F1 LD31138P;
1476:  edtw-A  2.8 23.0  111   687    9   DROME:AF-P10090-F1 PROTEIN WHITE;
1477:  elpb-A  2.8 14.7   94   223    5   DROME:AF-Q9VLM7-F1 UT01133P;
1478:  ed3y-A  2.8 15.5  136  2139    8   DROME:AF-Q9VUQ9-F1 NON-SPECIFIC SERINE/THREONINE PROTEIN KINASE;
1479:  emn5-A  2.8 24.8  103   380    3   DROME:AF-Q9W403-F1 LD24968P;
1480:  ek60-A  2.8 10.7  189  1501    3   DROME:AF-P10676-F1 NEITHER INACTIVATION NOR AFTERPOTENTIAL PROTEIN C
1481:  edpi-A  2.7 16.2  118   883    9   DROME:AF-Q8I0G5-F1 COATOMER SUBUNIT GAMMA;
1482:  eg5w-A  2.7 13.6  147   497    7   DROME:AF-A1ZBD9-F1 FI23731P1;
1483:  ekyi-A  2.7  8.5   75   810   13   DROME:AF-Q9VJ08-F1 LD29741P;
1484:  ec1x-A  2.7 19.3  109  1256    6   DROME:AF-Q9VF50-F1 ALDEHYDE OXIDASE 4;
1485:  ejz9-A  2.7 16.1   89   173    9   DROME:AF-Q9VUS6-F1 ECDYSONE-INDUCED GENE 71EC;
1486:  ehuw-A  2.7 19.2  109   839    2   DROME:AF-Q9Y103-F1 SEPTIN-INTERACTING PROTEIN 1;
1487:  egjd-A  2.7 15.8  106  1978    7   DROME:AF-Q9W0M1-F1 CENTROSOMAL PROTEIN CEP290;
1488:  eegs-A  2.7 12.2   92   109    5   DROME:AF-Q9VJ25-F1 MEMBRANE MAGNESIUM TRANSPORTER;
1489:  eicz-A  2.7 17.7  120  1073    8   DROME:AF-Q9VZI2-F1 ACTIVATED CDC42 KINASE ACK;
1490:  eip7-A  2.7 10.4   72   210    8   DROME:AF-Q9VQE5-F1 PROBABLE PROTEASOME SUBUNIT BETA TYPE-2;
1491:  elhk-A  2.7  7.4  104   560    6   DROME:AF-Q9I7D0-F1 PHOSPHORYLASE KINASE;
1492:  ei19-A  2.7  5.1  105   174    6   DROME:AF-M9NF55-F1 UNCHARACTERIZED PROTEIN;
1493:  eff3-A  2.7 18.7   71   729   11   DROME:AF-Q9W1U1-F1 FI21273P1;
1494:  ehlp-A  2.7 22.5  117   352    9   DROME:AF-Q7KT67-F1 UNCHARACTERIZED PROTEIN;
1495:  emw7-A  2.7  3.9  100   250    5   DROME:AF-Q9VLH6-F1 UNCHARACTERIZED PROTEIN;
1496:  ed5w-A  2.7  5.6  129   912    8   DROME:AF-A1Z8X9-F1 PEPTIDASE_M28 DOMAIN-CONTAINING PROTEIN;
1497:  egb2-A  2.7 19.1  137   537    7   DROME:AF-A0A0B4LGJ9-F1 GLYCEROL-3-PHOSPHATE ACYLTRANSFERASE 4, ISOFOR
1498:  ei2r-A  2.7 10.6   97   345    7   DROME:AF-Q9VXR6-F1 GH09650P;
1499:  ed79-A  2.7 17.4   97   687    7   DROME:AF-Q8SXR7-F1 FATTY ACID TRANSPORT PROTEIN 3, ISOFORM A;
1500:  ejdg-A  2.7 35.2  127   273    9   DROME:AF-Q6ILN6-F1 HDC08855;
1501:  ejkm-A  2.7 21.5  104  1815   11   DROME:AF-Q9W1Y8-F1 UNCHARACTERIZED PROTEIN, ISOFORM B;
1502:  edc6-A  2.7  6.5   66   165    3   DROME:AF-Q9VD32-F1 GEO10853P1;
1503:  eiw3-A  2.7 13.2  108   188    5   DROME:AF-Q7KBL8-F1 MEDIATOR OF RNA POLYMERASE II TRANSCRIPTION SUBUN
1504:  ehja-A  2.7 19.7  159   887    3   DROME:AF-P14599-F1 AMYLOID-BETA-LIKE PROTEIN;
1505:  ei65-A  2.7 21.7  133   455    7   DROME:AF-Q9VWX4-F1 CG5936;
1506:  ego7-A  2.7 16.8  121  1020    7   DROME:AF-P22700-F1 CALCIUM-TRANSPORTING ATPASE SARCOPLASMIC/ENDOPLAS
1507:  eess-A  2.7 11.1  139   495   13   DROME:AF-Q9VEX1-F1 FI18611P1;
1508:  ehds-A  2.7 14.9   92   490    9   DROME:AF-Q9VDS1-F1 FATTY ACYL-COA REDUCTASE;
1509:  ehpf-A  2.7 28.3   96   292    4   DROME:AF-Q8IP97-F1 PEROXIN-19;
1510:  ef7f-A  2.7 16.3   83   511    8   DROME:AF-Q9VV59-F1 GLUTAMYL-TRNA SYNTHETASE;
1511:  ejl7-A  2.7 10.0  104  1054    7   DROME:AF-Q59DZ7-F1 DISCOIDIN DOMAIN RECEPTOR, ISOFORM F;
1512:  ek7o-A  2.7 28.8   98   578    7   DROME:AF-P46150-F1 MOESIN/EZRIN/RADIXIN HOMOLOG 1;
1513:  ehm1-A  2.7 32.5  142   919    1   DROME:AF-Q9VT61-F1 LD27033P;
1514:  eh4g-A  2.7  2.5   39    50   10   DROME:AF-M9NEV5-F1 UNCHARACTERIZED PROTEIN, ISOFORM A;
1515:  eg96-A  2.7 14.2   94   546    5   DROME:AF-Q9VS51-F1 CLN7, ISOFORM A;
1516:  eksj-A  2.7 11.6   71   124   14   DROME:AF-Q9VKQ5-F1 GEO07393P1;
1517:  eku6-A  2.7  7.1  113   804    4   DROME:AF-Q9VU18-F1 UNCHARACTERIZED PROTEIN, ISOFORM C;
1518:  ef4p-A  2.7 10.6  131   263    5   DROME:AF-Q86BL6-F1 RHOMBOID PROTEASE;
1519:  egq8-A  2.7 32.6  137  1007    8   DROME:AF-A1ZAK1-F1 INTEGRATOR COMPLEX SUBUNIT 8;
1520:  ek2k-A  2.7 15.7   73   244    5   DROME:AF-Q9VXS5-F1 UNCHARACTERIZED PROTEIN;
1521:  emph-A  2.7 27.0  113   776    3   DROME:AF-Q9VNW6-F1 DELTA-1-PYRROLINE-5-CARBOXYLATE SYNTHASE;
1522:  efhq-A  2.7 25.1  122   560    5   DROME:AF-Q9W526-F1 LD24704P;
1523:  emxh-A  2.7 14.3  114   827    6   DROME:AF-Q8IR42-F1 DROP DEAD;
1524:  eggu-A  2.7 20.5  111  1322    6   DROME:AF-B7YZY2-F1 SODIUM/HYDROGEN EXCHANGER;
1525:  ef5e-A  2.7  6.7  130  1728    9   DROME:AF-X2JEC6-F1 UNCHARACTERIZED PROTEIN, ISOFORM H;
1526:  eg97-A  2.7 28.3  120   930    4   DROME:AF-Q8IPN2-F1 5-HYDROXYTRYPTAMINE (SEROTONIN) RECEPTOR 2A, ISOF
1527:  el8n-A  2.7  8.6   85   117    4   DROME:AF-Q9Y0V3-F1 MITOCHONDRIAL IMPORT INNER MEMBRANE TRANSLOCASE S
1528:  eg76-A  2.7  7.6   75   219    1   DROME:AF-Q95RA8-F1 MOB KINASE ACTIVATOR-LIKE 1;
1529:  egzx-A  2.7 10.2  108   303    8   DROME:AF-Q7K566-F1 MITOCHONDRIAL UNCOUPLING PROTEIN BMCP;
1530:  ec0g-A  2.7 15.7   96   263    9   DROME:AF-Q9W3T1-F1 UNCHARACTERIZED PROTEIN, ISOFORM D;
1531:  edyi-A  2.7 31.2  114   613    6   DROME:AF-Q9VGR8-F1 LD13921P;
1532:  ed61-A  2.7  7.4  116   844    3   DROME:AF-Q7K126-F1 CCR4-NOT TRANSCRIPTION COMPLEX SUBUNIT 3, ISOFORM
1533:  eh0a-A  2.7 15.0  115   287    7   DROME:AF-A1Z787-F1 DICARBOXYLATE CARRIER 3, ISOFORM A;
1534:  efr5-A  2.7 12.4   97  1471   11   DROME:AF-A1ZBC4-F1 NON-SPECIFIC SERINE/THREONINE PROTEIN KINASE;
1535:  ejm2-A  2.7 27.0  154  1004    6   DROME:AF-P28466-F1 PROTEIN WNT-5;
1536:  elm4-A  2.7  5.1  128   278    9   DROME:AF-Q9W251-F1 PALMITOYLTRANSFERASE;
1537:  eh2v-A  2.7 21.0  101   900    6   DROME:AF-Q9VS37-F1 CELL DIVISION CYCLE 27, ISOFORM A;
1538:  ef4z-A  2.7 20.9   84   196    2   DROME:AF-Q9VTQ1-F1 FI08002P;
1539:  ec2k-A  2.7 32.1  131   907    7   DROME:AF-A0A0B4KHJ0-F1 GRIK, ISOFORM C;
1540:  ekm9-A  2.7 22.0  120  2226    5   DROME:AF-Q9VW15-F1 HISTONE-LYSINE N-METHYLTRANSFERASE ASH1;
1541:  egj6-A  2.7  7.2  131   261    5   DROME:AF-Q9VEU2-F1 DERLIN;
1542:  eeig-A  2.7 12.4  104  1096    8   DROME:AF-A0A0B4LGD0-F1 UNCHARACTERIZED PROTEIN, ISOFORM C;
1543:  ee99-A  2.7  8.7   89   144    8   DROME:AF-O97454-F1 PROTEIN BUD31 HOMOLOG;
1544:  ej1i-A  2.7 19.8  135   604    5   DROME:AF-Q9VSS2-F1 SIGNAL RECOGNITION PARTICLE SUBUNIT SRP68;
1545:  eexk-A  2.7  9.2   73   140    7   DROME:AF-Q9W569-F1 GEO08311P1;
1546:  efgg-A  2.7  6.2   57    79   12   DROME:AF-Q9V3L0-F1 BC10;
1547:  eldr-A  2.7 14.7  144   526    8   DROME:AF-Q9VL57-F1 RE10231P;
1548:  emg1-A  2.7 10.0  106   276   10   DROME:AF-Q7KY01-F1 AQUAPORIN;
1549:  el89-A  2.7 18.7  104   508   10   DROME:AF-P20153-F1 PROTEIN ULTRASPIRACLE;
1550:  eio8-A  2.7 23.4   99   411    5   DROME:AF-Q9VYY5-F1 UNCHARACTERIZED PROTEIN;
1551:  egtu-A  2.7  8.5  116   167    9   DROME:AF-Q86B54-F1 GLUTATHIONE TRANSFERASE;
1552:  emrf-A  2.7 10.2  148   637    7   DROME:AF-Q9W3K4-F1 LD45266P;
1553:  eilp-A  2.7  8.4  113   369    9   DROME:AF-Q9VR57-F1 RE18169P;
1554:  ekwb-A  2.7 23.7   85   581   11   DROME:AF-Q9W4E4-F1 AT09729P;
1555:  eeby-A  2.7 22.7  143   675    8   DROME:AF-Q9VVU7-F1 IONOTROPIC RECEPTOR 75D;
1556:  ed8r-A  2.7 10.8  100   469    5   DROME:AF-A1Z7D6-F1 FI11533P;
1557:  ehib-A  2.7  8.1   70   463    6   DROME:AF-Q27411-F1 RLB1;
1558:  egct-A  2.7  5.4   79   154    8   DROME:AF-P47947-F1 TROPONIN C, ISOFORM 1;
1559:  eeoq-A  2.7 13.6   90   253   10   DROME:AF-A1ZB21-F1 DUF725 DOMAIN-CONTAINING PROTEIN;
1560:  elt7-A  2.7  8.7   93   543    5   DROME:AF-A1ZAI3-F1 PUTATIVE FATTY ACYL-COA REDUCTASE CG8303;
1561:  ekwp-A  2.7 25.3  112  2072    7   DROME:AF-Q9VCH1-F1 EUKARYOTIC TRANSLATION INITIATION FACTOR 4G2, ISO
1562:  ek5e-A  2.7 18.9   85   231    7   DROME:AF-Q7JW07-F1 LD08826P;
1563:  ed63-A  2.7 12.2  100   382    6   DROME:AF-Q9VPF1-F1 FI02826P;
1564:  emxw-A  2.7 26.9   93   396    2   DROME:AF-A1Z6M6-F1 DNA POLYMERASE INTERACTING TETRATRICOPEPTIDE REPE
1565:  egp6-A  2.7 21.7  145   562    8   DROME:AF-Q9VQI2-F1 LD08641P;
1566:  ed4n-A  2.7  6.1   96   686    5   DROME:AF-Q9VCU1-F1 FI07649P;
1567:  ekts-A  2.7 14.5  148  1323    8   DROME:AF-Q9VJ21-F1 UNCHARACTERIZED PROTEIN, ISOFORM B;
1568:  ehwg-A  2.7 11.6  123  1211    8   DROME:AF-Q01583-F1 DIACYLGLYCEROL KINASE 1;
1569:  efey-A  2.7 19.2   91   256    1   DROME:AF-Q9VBI3-F1 RH72336P;
1570:  el9t-A  2.7 13.5  117   711    7   DROME:AF-Q9W5C1-F1 RE02292P;
1571:  ei5x-A  2.7 34.5  139   966   10   DROME:AF-Q9VQ52-F1 GH27779P;
1572:  ef4d-A  2.7  9.6   83   226   11   DROME:AF-Q7JVE7-F1 SUGAR TRANSPORTER SWEET1;
1573:  elku-A  2.7 26.0  114   681    3   DROME:AF-Q9V3U0-F1 LONG-CHAIN-FATTY-ACID--COA LIGASE HEIMDALL;
1574:  emwq-A  2.7 18.7   86   272    7   DROME:AF-Q9VHV6-F1 RE31520P;
1575:  edyz-A  2.7  6.1   96   128    5   DROME:AF-Q9VWI3-F1 GEO10158P1;
1576:  egr0-A  2.7 15.9  159  1746    9   DROME:AF-Q9VWB9-F1 THYROID ADENOMA-ASSOCIATED PROTEIN HOMOLOG;
1577:  ejmy-A  2.7 22.7  139  1294    9   DROME:AF-Q9W247-F1 FI03324P;
1578:  ed12-A  2.7 14.6   89   419   12   DROME:AF-Q9VEV7-F1 PROTEIN FARNESYLTRANSFERASE SUBUNIT BETA;
1579:  egii-A  2.7 24.3  160  1257    8   DROME:AF-Q8IR79-F1 LIM DOMAIN KINASE 1;
1580:  ee8z-A  2.7 20.3   99   340    2   DROME:AF-Q9V437-F1 PRP18 HOMOLOG;
1581:  ekvf-A  2.7  9.1  150  2064    5   DROME:AF-Q9VPI9-F1 LD20667P;
1582:  eeyt-A  2.6  9.6  135  1696    2   DROME:AF-Q9VR59-F1 INOSITOL HEXAKISPHOSPHATE AND DIPHOSPHOINOSITOL-
1583:  ejky-A  2.6 22.0  125  1340    8   DROME:AF-A8DWJ8-F1 NADPH OXIDASE, ISOFORM C;
1584:  eeqq-A  2.6  8.8  146   601    3   DROME:AF-Q9W3R0-F1 FI02094P;
1585:  ehq1-A  2.6 19.8  135   674    5   DROME:AF-A1Z9B0-F1 FI19336P1;
1586:  eh5b-A  2.6  8.0   80   370    9   DROME:AF-Q24090-F1 GH08712P;
1587:  eg8i-A  2.6 14.1   83  1284    8   DROME:AF-Q9W485-F1 INTEGRATOR COMPLEX SUBUNIT 6;
1588:  ell3-A  2.6 25.2  112   702    7   DROME:AF-Q9VKV6-F1 FI04439P;
1589:  emw5-A  2.6  6.8  106   890    5   DROME:AF-Q9VW97-F1 POSSIBLE LYSINE-SPECIFIC HISTONE DEMETHYLASE 1;
1590:  ekur-A  2.6  8.4  103   581    4   DROME:AF-O77438-F1 FRIZZLED-3;
1591:  ehxx-A  2.6 14.6   98   480   13   DROME:AF-Q9VWJ8-F1 LP07257P;
1592:  ee9w-A  2.6 14.6  133   536    9   DROME:AF-B7YZU1-F1 UNCHARACTERIZED PROTEIN, ISOFORM B;
1593:  ej4u-A  2.6 13.4  123   484    7   DROME:AF-Q9V3Z7-F1 SUGAR PHOSPHATE PHOSPHATASE;
1594:  ee0c-A  2.6 11.8   97   226    4   DROME:AF-Q9VVI9-F1 CHARGED MULTIVESICULAR BODY PROTEIN 5;
1595:  ek4r-A  2.6  7.1  116   310    7   DROME:AF-A1Z6P0-F1 ZINC/IRON REGULATED TRANSPORTER-RELATED PROTEIN 4
1596:  eivm-A  2.6 30.4  139  1767    6   DROME:AF-Q9VMG8-F1 UNCHARACTERIZED PROTEIN;
1597:  efgj-A  2.6  8.8   88   356    7   DROME:AF-Q9U9Q1-F1 REPLICATION FACTOR C 38KD SUBUNIT, ISOFORM A;
1598:  edpc-A  2.6 34.7  127  1639    6   DROME:AF-P15215-F1 LAMININ SUBUNIT GAMMA-1;
1599:  ekcz-A  2.6 17.2   96  1034    4   DROME:AF-P54362-F1 AP-3 COMPLEX SUBUNIT DELTA;
1600:  efco-A  2.6 11.9  108   677    6   DROME:AF-Q9W3U0-F1 ACYL-COENZYME A OXIDASE;
1601:  em4n-A  2.6 15.3  123  1260    3   DROME:AF-Q9V468-F1 ZINC FINGER MATRIN-TYPE PROTEIN CG9776;
1602:  em1z-A  2.6 18.2  132   991    8   DROME:AF-Q03445-F1 GLUTAMATE RECEPTOR 1;
1603:  ekak-A  2.6 13.3   66   138    5   DROME:AF-Q9VKN6-F1 GEO10377P1;
1604:  efq7-A  2.6 16.7   96  1177    9   DROME:AF-Q24592-F1 TYROSINE-PROTEIN KINASE HOPSCOTCH;
1605:  ejsl-A  2.6 13.0   89   676    6   DROME:AF-Q07093-F1 HEAD-SPECIFIC GUANYLATE CYCLASE;
1606:  eiao-A  2.6  4.5   80   715    6   DROME:AF-O96689-F1 FI11703P;
1607:  eenm-A  2.6  9.1   85   124    7   DROME:AF-Q6IJR5-F1 HDC14388;
1608:  eg57-A  2.6  7.4   76   182   12   DROME:AF-Q8IP88-F1 UNCHARACTERIZED PROTEIN;
1609:  efpa-A  2.6 12.8  101   531    6   DROME:AF-Q9VHH1-F1 LD42037P;
1610:  ei7a-A  2.6 10.8   90   606    8   DROME:AF-M9PC61-F1 UNCHARACTERIZED PROTEIN, ISOFORM E;
1611:  ef52-A  2.6  7.3   77   160    6   DROME:AF-Q9VHP1-F1 PROTEIN SYS1 HOMOLOG;
1612:  ehpw-A  2.6 27.1  129  1998    9   DROME:AF-X2JG15-F1 UNCHARACTERIZED PROTEIN, ISOFORM E;
1613:  eft6-A  2.6 30.4  153  1333    3   DROME:AF-Q9VUG6-F1 UNCHARACTERIZED PROTEIN, ISOFORM A;
1614:  ee7u-A  2.6 13.6  120   614    4   DROME:AF-A1Z6M8-F1 HEPAROSAN-N-SULFATE-GLUCURONATE 5-EPIMERASE;
1615:  ek6s-A  2.6 12.8   72   302    3   DROME:AF-Q9W138-F1 S-ADENOSYLMETHIONINE SENSOR UPSTREAM OF MTORC1;
1616:  ekvo-A  2.6 11.3  103  1393    6   DROME:AF-Q8IPP9-F1 UNCHARACTERIZED PROTEIN;
1617:  el0g-A  2.6 15.6   95   398    7   DROME:AF-O16867-F1 BASIC HELIX-LOOP-HELIX NEURAL TRANSCRIPTION FACTO
1618:  em1x-A  2.6 21.9  122  1426    7   DROME:AF-P04412-F1 EPIDERMAL GROWTH FACTOR RECEPTOR;
1619:  egnx-A  2.6 15.1   73   172    5   DROME:AF-A0A0B4K7B4-F1 UNCHARACTERIZED PROTEIN;
1620:  edko-A  2.6 12.8  140   650    8   DROME:AF-A1ZBY1-F1 PROTEIN FEM-1 HOMOLOG B;
1621:  ejz8-A  2.6 12.0  137   351    8   DROME:AF-Q9U6B8-F1 CALCIUM RELEASE-ACTIVATED CALCIUM CHANNEL PROTEIN
1622:  elcq-A  2.6 16.7  114   405    5   DROME:AF-Q0KIB3-F1 HISTONE ACETYLTRANSFERASE TYPE B CATALYTIC SUBUNI
1623:  elle-A  2.6 12.8  110   358    7   DROME:AF-Q5U0V4-F1 AT29763P;
1624:  ec0f-A  2.6 12.4  131   923    7   DROME:AF-X2JF48-F1 UNCHARACTERIZED PROTEIN, ISOFORM B;
1625:  eevy-A  2.6 17.7   90   176    6   DROME:AF-Q9VVS4-F1 MEDIATOR OF RNA POLYMERASE II TRANSCRIPTION SUBUN
1626:  ej4p-A  2.6 26.1  108   966    9   DROME:AF-Q24171-F1 AT08303P;
1627:  eisw-A  2.6 34.4  114   937    9   DROME:AF-M9PF79-F1 SIMJANG, ISOFORM E;
1628:  ekmn-A  2.6 10.4  106   503    6   DROME:AF-Q9VPI6-F1 GALECTIN;
1629:  ehjp-A  2.6  8.3   67    95    7   DROME:AF-A0A0B4K6X1-F1 UNCHARACTERIZED PROTEIN, ISOFORM A;
1630:  eh7n-A  2.6  6.7  129   320    8   DROME:AF-A1Z9W2-F1 RH47216P;
1631:  elwt-A  2.6  5.7   99   391    7   DROME:AF-Q8IRI7-F1 CKII-ALPHA SUBUNIT INTERACTOR-3, ISOFORM B;
1632:  eczw-A  2.6 10.9  113   921    5   DROME:AF-Q7K3L1-F1 GUANYLATE KINASE-ASSOCIATED PROTEIN MARS;
1633:  efjt-A  2.6 19.7  120   592    9   DROME:AF-Q9VN01-F1 GH23891P;
1634:  ekef-A  2.6 23.6  110   610    4   DROME:AF-Q9VPM7-F1 IP13529P;
1635:  elpq-A  2.6 17.0  148   545    8   DROME:AF-Q9VMI4-F1 ORPHAN G PROTEIN-COUPLED RECEPTOR;
1636:  ehpc-A  2.6 17.0  117  2030    7   DROME:AF-Q9VXV3-F1 ANAPHASE-PROMOTING COMPLEX SUBUNIT 1;
1637:  egnn-A  2.6 19.2  126   708   10   DROME:AF-Q9VW13-F1 FI01412P;
1638:  ejo7-A  2.6 10.9  118   749    5   DROME:AF-Q9Y149-F1 MEDIATOR OF RNA POLYMERASE II TRANSCRIPTION SUBUN
1639:  ekq1-A  2.6 10.5   82   224   10   DROME:AF-Q9VQZ0-F1 PROTEIN YIPF;
1640:  ehkj-A  2.6 30.4  114  1470    4   DROME:AF-Q9VF24-F1 CROSSVEINLESS D;
1641:  eect-A  2.6 19.2  121  2189   12   DROME:AF-Q9VKI0-F1 CENP-META, ISOFORM C;
1642:  ed0a-A  2.6  8.8   73   227    7   DROME:AF-P25007-F1 PEPTIDYL-PROLYL CIS-TRANS ISOMERASE;
1643:  ef07-A  2.6  7.1   81  1220   10   DROME:AF-Q6AWD5-F1 AT02057P;
1644:  efyy-A  2.6 15.2  128   366    5   DROME:AF-Q8IQ70-F1 CALCIUM UNIPORTER PROTEIN, MITOCHONDRIAL;
1645:  ecvz-A  2.6 26.1   96   566    6   DROME:AF-Q8IQG1-F1 MOB KINASE ACTIVATOR-LIKE 2;
1646:  ed5i-A  2.6 18.7  140   913   10   DROME:AF-Q9W0Y6-F1 TRANSIENT RECEPTOR POTENTIAL CATION CHANNEL PROTE
1647:  egis-A  2.6  5.4  117   436    4   DROME:AF-Q9VG64-F1 RE35942P;
1648:  eht2-A  2.6  9.6  130   861    8   DROME:AF-Q9VUV4-F1 SUGAR-FREE FROSTING, ISOFORM A;
1649:  ei43-A  2.6  8.8  103   461    6   DROME:AF-Q9VDP6-F1 UNCHARACTERIZED PROTEIN;
1650:  emm5-A  2.6 14.9  137   831    6   DROME:AF-Q8SY25-F1 RE05944P;
1651:  ejxm-A  2.6 12.9  157   696    5   DROME:AF-A8JV32-F1 UNCHARACTERIZED PROTEIN, ISOFORM C;
1652:  egel-A  2.6 31.7  115  1799    4   DROME:AF-X2JDH0-F1 RADISH, ISOFORM I;
1653:  efap-A  2.6  5.6   83   828    6   DROME:AF-Q9VCQ6-F1 CENTAURIN BETA 1A;
1654:  el71-A  2.6 18.9   90   648    7   DROME:AF-Q9VPS5-F1 60 KDA HEAT SHOCK PROTEIN HOMOLOG 1, MITOCHONDRIA
1655:  efo1-A  2.6 15.7  132   478    8   DROME:AF-Q8SYM5-F1 RE53026P;
1656:  emyy-A  2.6 20.7  125   671    6   DROME:AF-Q9W089-F1 LD18443P;
1657:  eezj-A  2.6 10.9   87   183    8   DROME:AF-Q9VJ11-F1 CALCIUM LOAD-ACTIVATED CALCIUM CHANNEL;
1658:  egvo-A  2.6 11.0   90   270    4   DROME:AF-O18405-F1 SURFEIT LOCUS PROTEIN 4 HOMOLOG;
1659:  eety-A  2.6 30.2  133   836    8   DROME:AF-Q9V7N5-F1 V-TYPE PROTON ATPASE SUBUNIT C;
1660:  ej76-A  2.6 11.8   91   778   11   DROME:AF-Q9Y105-F1 PROBABLE GLUTAMINE--TRNA LIGASE;
1661:  ehdi-A  2.6 35.8  117   676    4   DROME:AF-Q9VQS0-F1 FI13205P;
1662:  efxc-A  2.6 13.8   99  1044    5   DROME:AF-Q9VRP9-F1 E3 UBIQUITIN-PROTEIN LIGASE BRE1;
1663:  ekkv-A  2.6 11.5  123   455    7   DROME:AF-M9NDI3-F1 SORTING NEXIN 6, ISOFORM B;
1664:  efvk-A  2.6  7.9  149   355    6   DROME:AF-P20350-F1 PROTEIN RHOMBOID;
1665:  elh3-A  2.6 30.5  122   877    7   DROME:AF-P27619-F1 DYNAMIN;
1666:  elm5-A  2.6 15.0  169   665    7   DROME:AF-Q24278-F1 CYCLIC NUCLEOTIDE-GATED CATION CHANNEL SUBUNIT A;
1667:  eidp-A  2.6 22.5  106   407    4   DROME:AF-Q9VRC1-F1 PLSC DOMAIN-CONTAINING PROTEIN;
1668:  eeo9-A  2.6 11.1   88   503    7   DROME:AF-Q94981-F1 E3 UBIQUITIN-PROTEIN LIGASE ARIADNE-1;
1669:  elt9-A  2.6  9.3  115   264    8   DROME:AF-Q9VH55-F1 ELONGATION OF VERY LONG CHAIN FATTY ACIDS PROTEIN
1670:  eg8j-A  2.6 28.4  143  1801    6   DROME:AF-Q9V453-F1 UNCHARACTERIZED PROTEIN;
1671:  ei48-A  2.6 11.0   64   458    8   DROME:AF-Q9VXF9-F1 AT13091P;
1672:  elw4-A  2.6  6.9  163   760    7   DROME:AF-Q6NP91-F1 RE44586P;
1673:  ek1x-A  2.6 41.2   98   678    2   DROME:AF-Q9VBW6-F1 PROTEIN DISTAL ANTENNA;
1674:  ekty-A  2.6 13.3   97   686    6   DROME:AF-P29845-F1 HEAT SHOCK 70 KDA PROTEIN COGNATE 5;
1675:  ekc7-A  2.6 16.0   98   450    8   DROME:AF-Q9XYF4-F1 CASPASE DRONC;
1676:  eezz-A  2.6 15.7  117   447   12   DROME:AF-Q9VPD8-F1 MFS DOMAIN-CONTAINING PROTEIN;
1677:  emy1-A  2.6 13.1  142   497    6   DROME:AF-Q9VR33-F1 IP13216P;
1678:  ek6x-A  2.6 29.0  112  1038    5   DROME:AF-Q9V8P9-F1 E3 UBIQUITIN-PROTEIN LIGASE TOPORS;
1679:  ejzd-A  2.6 13.1  121   951    6   DROME:AF-M9ND25-F1 SMOG, ISOFORM D;
1680:  ejr6-A  2.6 41.6  129  2326    5   DROME:AF-X2JEM2-F1 SECRETORY 16, ISOFORM I;
1681:  elqq-A  2.6  8.9   94   191    5   DROME:AF-M9MRG9-F1 UNCHARACTERIZED PROTEIN;
1682:  emx3-A  2.6 13.2  121  1900    5   DROME:AF-Q9VTS9-F1 ROLLING PEBBLES, ISOFORM B;
1683:  emoo-A  2.6 11.2  134  1201    6   DROME:AF-O16844-F1 KINESIN-LIKE PROTEIN COSTA;
1684:  eivq-A  2.6 17.5   95   700    5   DROME:AF-P32865-F1 G PROTEIN-COUPLED RECEPTOR KINASE 1;
1685:  edtc-A  2.6  7.1   79   435    3   DROME:AF-O77410-F1 EUKARYOTIC TRANSLATION INITIATION FACTOR 3 SUBUNI
1686:  ehzn-A  2.6 12.5   83   225    6   DROME:AF-Q8MTA6-F1 AT13932P;
1687:  ehcd-A  2.6 15.9  129   568    9   DROME:AF-A0A0B4K691-F1 RIPPED POCKET, ISOFORM B;
1688:  eir1-A  2.6 17.6   73   520    3   DROME:AF-Q9VVK4-F1 ADENOSINE DEAMINASE;
1689:  ejto-A  2.6 21.9  108  1405    8   DROME:AF-Q9VSA4-F1 TONSOKU-LIKE PROTEIN;
1690:  ej65-A  2.6 23.6   73   787   10   DROME:AF-Q9VPY2-F1 PHOSPHOLIPASE A2 ACTIVATOR PROTEIN, ISOFORM A;
1691:  ef8j-A  2.6  9.9   87   442    6   DROME:AF-Q9Y162-F1 VESICLE-FUSING ATPASE;
1692:  ehah-A  2.6 11.1  136  1857   12   DROME:AF-Q9VE55-F1 QIN;
1693:  ef8w-A  2.6 14.5  101   615    8   DROME:AF-A8JNI3-F1 DEBRIS BUSTER, ISOFORM D;
1694:  ec62-A  2.6 14.4  114   520    5   DROME:AF-Q9Y0Z0-F1 LD24639P;
1695:  eg5n-A  2.6  8.5  110   223    6   DROME:AF-Q8MLR5-F1 IP08069P;
1696:  eedx-A  2.6 19.1  107   637    4   DROME:AF-Q9Y0Y6-F1 NUCLEAR RECEPTOR-BINDING PROTEIN HOMOLOG;
1697:  emic-A  2.6 23.9   96   465   10   DROME:AF-Q9VRV0-F1 PR/SET DOMAIN 13;
1698:  elt5-A  2.6 12.2  100   399    9   DROME:AF-Q9VHM5-F1 RT10616P;
1699:  ek7w-A  2.6 20.7  106   722    5   DROME:AF-Q9V3D5-F1 DUAL SPECIFICITY TYROSINE-PHOSPHORYLATION-REGULAT
1700:  ec6c-A  2.5 24.0  105   360    3   DROME:AF-Q9VYI1-F1 PROTEIN YIPF;
1701:  ehs3-A  2.5 13.3  146   878    6   DROME:AF-Q8MKL0-F1 LP07082P;
1702:  ejjo-A  2.5 28.2   93   404    8   DROME:AF-Q9VJE3-F1 LD24839P;
1703:  egdk-A  2.5 21.1  134   568    3   DROME:AF-Q9VNX2-F1 RE69557P;
1704:  ehbk-A  2.5 15.8  186   814    7   DROME:AF-Q9VK82-F1 ORGANIC ANION TRANSPORTING POLYPEPTIDE 33EB;
1705:  ee7s-A  2.5 14.3   90   564    3   DROME:AF-Q8IQX8-F1 HISTIDINE--TRNA LIGASE;
1706:  elc6-A  2.5  6.5  106   523   12   DROME:AF-Q9VHR6-F1 AUTOPHAGY-RELATED PROTEIN 13 HOMOLOG;
1707:  ektc-A  2.5 17.6  118   844    4   DROME:AF-Q8SXX2-F1 ANGIOTENSIN-CONVERTING ENZYME;
1708:  elqu-A  2.5 13.1   94   277    4   DROME:AF-Q9W019-F1 IP09724P;
1709:  ei9n-A  2.5  4.6   70   104    6   DROME:AF-A0A6H2EGA2-F1 MITOCHONDRIAL NUCLEOID FACTOR 1;
1710:  ee3j-A  2.5  4.3   61    98    7   DROME:AF-Q9VUT0-F1 ECDYSONE-INDUCED GENE 71EG;
1711:  ejm3-A  2.5 17.0  101   631    3   DROME:AF-Q9V778-F1 ALKYLDIHYDROXYACETONEPHOSPHATE SYNTHASE;
1712:  ek1a-A  2.5 10.7   74   332    7   DROME:AF-Q9VKW3-F1 REPLICATION FACTOR C SUBUNIT 3;
1713:  eh31-A  2.5 35.9  115   530    5   DROME:AF-P20439-F1 G2/MITOTIC-SPECIFIC CYCLIN-B;
1714:  ei92-A  2.5 13.4  110  1124    5   DROME:AF-P48994-F1 TRANSIENT-RECEPTOR-POTENTIAL-LIKE PROTEIN;
1715:  ehdy-A  2.5 17.5  123   592    2   DROME:AF-Q8IN09-F1 IONOTROPIC RECEPTOR 94B;
1716:  ekgw-A  2.5 12.2  109   203    8   DROME:AF-P36241-F1 60S RIBOSOMAL PROTEIN L19;
1717:  ehoq-A  2.5 20.3   90   588    7   DROME:AF-Q9VGA8-F1 UNCHARACTERIZED PROTEIN;
1718:  eghn-A  2.5 16.0  142   724    8   DROME:AF-Q9VWG5-F1 NRF DOMAIN-CONTAINING PROTEIN;
1719:  ekcu-A  2.5 20.2  125   568   10   DROME:AF-Q2PDP5-F1 UNCHARACTERIZED PROTEIN, ISOFORM F;
1720:  egz9-A  2.5 15.8  146   517    5   DROME:AF-Q9V817-F1 PROBABLE G-PROTEIN COUPLED RECEPTOR MTH-LIKE 4;
1721:  eib7-A  2.5  9.5   62    85    3   DROME:AF-Q9VHI4-F1 SPLICING FACTOR 3B SUBUNIT 5;
1722:  eg82-A  2.5  6.0  101   163    7   DROME:AF-Q9VAZ2-F1 IP06517P;
1723:  efug-A  2.5 18.7  110  1221    9   DROME:AF-Q24325-F1 TRANSCRIPTION INITIATION FACTOR TFIID SUBUNIT 2;
1724:  ef33-A  2.5 10.0  100   502    7   DROME:AF-A1ZBW0-F1 HETEROGENEOUS NUCLEAR RIBONUCLEOPROTEIN K, ISOFOR
1725:  efu9-A  2.5  8.6  115   359    3   DROME:AF-P49071-F1 MAP KINASE-ACTIVATED PROTEIN KINASE 2;
1726:  efmj-A  2.5 10.8   75  1620    5   DROME:AF-P00522-F1 TYROSINE-PROTEIN KINASE ABL;
1727:  ef3y-A  2.5  9.9  108   392    6   DROME:AF-Q9VK20-F1 LD18447P;
1728:  egm5-A  2.5  6.7   68    99    4   DROME:AF-Q27241-F1 ECDYSONE-INDUCED GENE 71ED;
1729:  ejkb-A  2.5 11.1   95   183    2   DROME:AF-X2JEK5-F1 UNCHARACTERIZED PROTEIN;
1730:  el2m-A  2.5 13.7   88  1887    7   DROME:AF-P04052-F1 DNA-DIRECTED RNA POLYMERASE II SUBUNIT RPB1;
1731:  ei64-A  2.5 19.3  164   476    7   DROME:AF-Q9VPP0-F1 EQUILIBRATIVE NUCLEOSIDE TRANSPORTER 1, ISOFORM A
1732:  ekrc-A  2.5 16.4  151   738    7   DROME:AF-Q9VDC5-F1 NRF DOMAIN-CONTAINING PROTEIN;
1733:  ellb-A  2.5 10.4  146   716    8   DROME:AF-A0A0B4KGW3-F1 UNCHARACTERIZED PROTEIN, ISOFORM B;
1734:  ed0q-A  2.5 13.8  141   337    7   DROME:AF-Q9VCY5-F1 ELONGATION OF VERY LONG CHAIN FATTY ACIDS PROTEIN
1735:  efyr-A  2.5 17.0  120  1537    8   DROME:AF-Q9VQH2-F1 DUAL OXIDASE;
1736:  ek9z-A  2.5  7.7  117   222    5   DROME:AF-Q9VIT6-F1 IP07844P;
1737:  ec5p-A  2.5 26.3  140  2194    6   DROME:AF-Q8INC3-F1 MYOSIN HEAVY CHAIN-LIKE, ISOFORM B;
1738:  eitc-A  2.5  7.9   66   111   11   DROME:AF-E1JIY8-F1 GEO08993P1;
1739:  els7-A  2.5  6.1   57    78    2   DROME:AF-Q9VVA8-F1 TRANSMEMBRANE PROTEIN 258;
1740:  edqi-A  2.5  6.2   88   183    6   DROME:AF-Q9VNE8-F1 RE24848P;
1741:  edfn-A  2.5 27.0  105   742   10   DROME:AF-Q9W322-F1 GH10201P;
1742:  ejas-A  2.5  7.0   82   195   10   DROME:AF-P55935-F1 40S RIBOSOMAL PROTEIN S9;
1743:  ejzo-A  2.5 11.2  139   595    8   DROME:AF-Q9V9Y5-F1 PICKPOCKET 24;
1744:  ehgh-A  2.5 10.4  104   376    7   DROME:AF-Q9VSB9-F1 TRANSMEMBRANE PROTEIN 43 HOMOLOG;
1745:  egbx-A  2.5  5.0  109   297    5   DROME:AF-Q9V4C6-F1 ZINC/IRON REGULATED TRANSPORTER-RELATED PROTEIN 1
1746:  eev5-A  2.5 20.6  105  1092    5   DROME:AF-Q9VXU8-F1 GAMMA-TUBULIN COMPLEX COMPONENT;
1747:  ehwx-A  2.5 23.7  113   876    6   DROME:AF-Q9VJC3-F1 CFAP91 DOMAIN-CONTAINING PROTEIN;
1748:  eiuc-A  2.5 21.5   95   601    5   DROME:AF-Q8I0K9-F1 LD08455P;
1749:  eha5-A  2.5  5.0   55    62    9   DROME:AF-C9QP72-F1 MIP12787P;
1750:  egyv-A  2.5 12.5   97   160    6   DROME:AF-Q0KI28-F1 BIOGENESIS OF LYSOSOME-RELATED ORGANELLES COMPLEX
1751:  ef6v-A  2.5  9.2  108   444    6   DROME:AF-Q9V3E0-F1 EG:BACR7A4.20 PROTEIN;
1752:  em2u-A  2.5 18.2  104  2296    2   DROME:AF-Q9VNE0-F1 UNCHARACTERIZED PROTEIN, ISOFORM A;
1753:  edge-A  2.5  5.8  114   773    4   DROME:AF-Q9VBW3-F1 TYROSINE KINASE RECEPTOR CAD96CA;
1754:  ec0r-A  2.5  6.5   77   155   12   DROME:AF-Q9VND4-F1 GEO12035P1;
1755:  ejym-A  2.5 14.2   83   432    7   DROME:AF-Q9VK64-F1 UNCHARACTERIZED PROTEIN, ISOFORM A;
1756:  eg95-A  2.5  6.7   79   751   13   DROME:AF-A1Z7W1-F1 SET AND MYND DOMAIN CONTAINING, CLASS 4, MEMBER 1
1757:  el3o-A  2.5 13.0  122   402    8   DROME:AF-Q8IMR4-F1 YIP1D-INTERACTING FACTOR 1, ISOFORM C;
1758:  ejsx-A  2.5 19.7  120   603    5   DROME:AF-A2RVG5-F1 IP17430P;
1759:  edaa-A  2.5 13.4   96   518   11   DROME:AF-P54352-F1 ETHANOLAMINE KINASE;
1760:  emme-A  2.5 15.2   98   479    6   DROME:AF-Q1WWC1-F1 IP12064P;
1761:  ed5h-A  2.5 17.2   96   276    6   DROME:AF-Q0E8E7-F1 TRNA-SPLICING ENDONUCLEASE SUBUNIT SEN34;
1762:  eeo6-A  2.5  9.6   92   480    5   DROME:AF-Q8MSL1-F1 AT27928P;
1763:  efgh-A  2.5 21.6  104   504    4   DROME:AF-Q9VLM3-F1 UNCHARACTERIZED PROTEIN, ISOFORM C;
1764:  eham-A  2.5 13.9  119   677    5   DROME:AF-Q9W2G9-F1 ACYL-COENZYME A OXIDASE;
1765:  ec3w-A  2.5 12.7  108   831    5   DROME:AF-Q9VHB4-F1 UNCHARACTERIZED PROTEIN, ISOFORM A;
1766:  eghv-A  2.5 13.9  122   721    7   DROME:AF-Q9W4X9-F1 CENTROMERE/KINETOCHORE PROTEIN ZW10;
1767:  ed9q-A  2.5 13.6  122  1584    3   DROME:AF-Q7KV35-F1 UNCHARACTERIZED PROTEIN;
1768:  eejk-A  2.5  7.4   97   245   10   DROME:AF-Q8MPP0-F1 NINJURIN A ALPHA;
1769:  emp3-A  2.5 24.0   82   491   13   DROME:AF-Q9W4Z5-F1 EG:BACH48C10.2 PROTEIN;
1770:  ejlr-A  2.5 19.3   99   317   12   DROME:AF-Q8IR56-F1 GM07807P;
1771:  elqs-A  2.5 19.0  123   389    8   DROME:AF-Q9VE68-F1 UNCHARACTERIZED PROTEIN;
1772:  ejuy-A  2.5 18.2  112   492    6   DROME:AF-Q9VTT9-F1 DIFFERENTIALLY EXPRESSED IN FDCP 8 HOMOLOG;
1773:  eddo-A  2.5 19.3  115   193   10   DROME:AF-A1Z823-F1 PRA1 FAMILY PROTEIN;
1774:  em6i-A  2.5 26.0  114   470    8   DROME:AF-Q9W593-F1 EG:BACN32G11.2 PROTEIN;
1775:  ei8i-A  2.5 13.9   86   656    3   DROME:AF-P29844-F1 ENDOPLASMIC RETICULUM CHAPERONE BIP;
1776:  egep-A  2.5 21.3   87   728    8   DROME:AF-A0A0B4LHY5-F1 LNK, ISOFORM D;
1777:  eg0f-A  2.5 15.4  114   638   12   DROME:AF-Q9W2R9-F1 RABPHILIN, ISOFORM A;
1778:  ectn-A  2.5 11.5   99   213    7   DROME:AF-E1JHX0-F1 MIP29328P;
1779:  ehnq-A  2.5 16.8   82   340    9   DROME:AF-Q9W224-F1 NOVEL SPERMATOGENESIS REGULATOR, ISOFORM A;
1780:  eeee-A  2.5 15.5   95   565    7   DROME:AF-Q9W2P0-F1 AUGMIN COMPLEX SUBUNIT DGT3;
1781:  efcv-A  2.5  4.6   88   582    6   DROME:AF-Q9VFL5-F1 METHIONINE--TRNA LIGASE, MITOCHONDRIAL;
1782:  elyk-A  2.5 17.5  167   692    5   DROME:AF-Q8SWW9-F1 LD18126P;
1783:  efjm-A  2.5 25.3  119  1498    6   DROME:AF-M9PDR0-F1 THIOESTER-CONTAINING PROTEIN 4, ISOFORM C;
1784:  ei9w-A  2.5 19.0  155  1265    5   DROME:AF-P13496-F1 DYNACTIN SUBUNIT 1;
1785:  emlx-A  2.5 15.7   83   724    8   DROME:AF-Q7K569-F1 GLYCEROL-3-PHOSPHATE DEHYDROGENASE;
1786:  elz1-A  2.5 13.8   90   337    8   DROME:AF-Q9VHT4-F1 GDP-FUCOSE TRANSPORTER 1;
1787:  el1z-A  2.5 12.4  120  1137    9   DROME:AF-P25167-F1 DNA-DIRECTED RNA POLYMERASE III SUBUNIT RPC2;
1788:  edcs-A  2.5 13.3   53   290    9   DROME:AF-Q9VCD5-F1 UV EXCISION REPAIR PROTEIN RAD23;
1789:  egmc-A  2.5  4.1   59    68   14   DROME:AF-B7YZH8-F1 UNCHARACTERIZED PROTEIN, ISOFORM A;
1790:  ed4p-A  2.5  9.3  114   460    8   DROME:AF-Q86LG9-F1 PICKPOCKET 13;
1791:  em62-A  2.5 15.6  153   505    8   DROME:AF-Q494G7-F1 MAJOR FACILITATOR SUPERFAMILY TRANSPORTER 17, ISO
1792:  ekpo-A  2.5 14.2  103   253   10   DROME:AF-Q9W1W4-F1 RE45066P;
1793:  ek6n-A  2.5 11.8  161   680    6   DROME:AF-Q9W270-F1 SOLUTE CARRIER ORGANIC ANION TRANSPORTER FAMILY M
1794:  ee5v-A  2.5 26.7   67  2021    7   DROME:AF-M9PC26-F1 UNCHARACTERIZED PROTEIN, ISOFORM E;
1795:  egd5-A  2.5 11.0   81   125   12   DROME:AF-Q9VIR2-F1 PROTEIN TURANDOT F;
1796:  efs6-A  2.5 23.3  134   586    6   DROME:AF-Q9VEG2-F1 IP13425P;
1797:  elhc-A  2.5 29.6  138   505    1   DROME:AF-Q9VZA4-F1 BAND 7 PROTEIN CG42540;
1798:  ek6f-A  2.5  7.8  132   272    3   DROME:AF-Q9VCT3-F1 ELONGATION OF VERY LONG CHAIN FATTY ACIDS PROTEIN
1799:  ehik-A  2.5 11.1  104   910   11   DROME:AF-Q9V4A0-F1 FI01405P;
1800:  ei78-A  2.5 18.3   88   550    5   DROME:AF-Q9VYV4-F1 AMUN, ISOFORM A;
1801:  em7d-A  2.5 16.2   88   574    7   DROME:AF-Q9VYY4-F1 CYTOCHROME P450 4G15;
1802:  eefk-A  2.5 13.9  103   609    2   DROME:AF-P39768-F1 PAIR-RULE PROTEIN ODD-PAIRED;
1803:  egp5-A  2.5 10.0   74   140    5   DROME:AF-Q9VHT9-F1 GEO08986P1;
1804:  empd-A  2.5 16.9   93   834    9   DROME:AF-X2JAA3-F1 UNCHARACTERIZED PROTEIN, ISOFORM C;
1805:  ekn1-A  2.5  9.8  110  1544    5   DROME:AF-Q9W2F2-F1 PROTEIN MAHJONG;
1806:  efd6-A  2.5 17.4  107   652    3   DROME:AF-Q8T092-F1 LD21421P;
1807:  eh4m-A  2.4 19.0  100   549    6   DROME:AF-Q9VTZ4-F1 PHOSPHOACETYLGLUCOSAMINE MUTASE;
1808:  eji6-A  2.4 16.2  143   310    6   DROME:AF-Q9V3B5-F1 FI14826P;
1809:  egse-A  2.4 13.3   93   426    5   DROME:AF-O61491-F1 FLOTILLIN-1;
1810:  elao-A  2.4 23.8  105  1330    9   DROME:AF-Q9VJQ0-F1 UNCHARACTERIZED PROTEIN, ISOFORM B;
1811:  ej5d-A  2.4 15.9  110  1833    8   DROME:AF-Q9VUH6-F1 MYOPIC;
1812:  eek7-A  2.4 15.7  133   618    4   DROME:AF-Q9VRF3-F1 LD38858P;
1813:  ecw6-A  2.4 11.3   87   234    7   DROME:AF-A1ZB17-F1 UNCHARACTERIZED PROTEIN, ISOFORM A;
1814:  emnl-A  2.4 11.7   98   379    6   DROME:AF-Q9VAY3-F1 MITOFERRIN;
1815:  ef4k-A  2.4 15.6  111   675   11   DROME:AF-P12428-F1 PROTEIN BROWN;
1816:  ee15-A  2.4  9.6   63   161    6   DROME:AF-B9A0M4-F1 FI16802P1;
1817:  ehkb-A  2.4 20.9   87   411    9   DROME:AF-Q9VGF9-F1 AURORA KINASE;
1818:  em6z-A  2.4 17.8  148   429    7   DROME:AF-Q9V3S7-F1 BCDNA.GH12326;
1819:  egl1-A  2.4 15.0   88   215    8   DROME:AF-Q7KVF6-F1 IP20706P;
1820:  ee5p-A  2.4  7.1   84   241   10   DROME:AF-Q9VRR3-F1 UNCHARACTERIZED PROTEIN, ISOFORM A;
1821:  el17-A  2.4  4.0   57   119    7   DROME:AF-X2JD41-F1 UNCHARACTERIZED PROTEIN;
1822:  elac-A  2.4  6.2   95   544    9   DROME:AF-Q9W413-F1 RIBONUCLEASE P;
1823:  eduf-A  2.4 22.3   97   639   11   DROME:AF-Q9VXE5-F1 SERINE/THREONINE-PROTEIN KINASE PAK MBT;
1824:  elwv-A  2.4 13.3   86   261    9   DROME:AF-X2J7V2-F1 ALLATOSTATIN DOUBLE C, ISOFORM C;
1825:  eet8-A  2.4 11.9  128   384    5   DROME:AF-Q9V3Q1-F1 FI08533P;
1826:  eilk-A  2.4 14.8  118  1162    5   DROME:AF-A8JUM9-F1 UNCHARACTERIZED PROTEIN, ISOFORM E;
1827:  edl4-A  2.4  9.1   94   651    9   DROME:AF-E1JIZ9-F1 TRIVET, ISOFORM I;
1828:  ekk3-A  2.4 11.0   66    98    6   DROME:AF-Q9VAL0-F1 SIGNAL PEPTIDASE COMPLEX SUBUNIT 1;
1829:  eks8-A  2.4  5.3   65    95    5   DROME:AF-Q8MSF5-F1 RIBONUCLEASE KAPPA;
1830:  ejvz-A  2.4  6.5   77   138    6   DROME:AF-G2J646-F1 MIP06567P1;
1831:  elxf-A  2.4  5.4   97   421   18   DROME:AF-Q8SX76-F1 LD24646P;
1832:  el8u-A  2.4 12.8   92   448   12   DROME:AF-Q9VZG8-F1 RT03134P;
1833:  eg4l-A  2.4 13.1  127   868    6   DROME:AF-Q7JVW5-F1 LD44919P;
1834:  eip9-A  2.4 26.4   98   846   10   DROME:AF-Q95TN8-F1 MICROTUBULE-ASSOCIATED SERINE/THREONINE-PROTEIN K
1835:  efpf-A  2.4 13.8  131   535    6   DROME:AF-Q9VUM7-F1 BESTROPHIN HOMOLOG;
1836:  ej8c-A  2.4 12.4  101  1253    7   DROME:AF-Q01989-F1 MYOSIN HEAVY CHAIN 95F;
1837:  ed7y-A  2.4 14.5   86   609   10   DROME:AF-Q0E8U2-F1 UNCHARACTERIZED PROTEIN, ISOFORM A;
1838:  eecd-A  2.4 26.1  133  1946    6   DROME:AF-Q9VL42-F1 UNCHARACTERIZED PROTEIN, ISOFORM A;
1839:  ekxl-A  2.4 16.7  136   536    9   DROME:AF-Q9V431-F1 APOPTOSIS INHIBITOR 5 HOMOLOG;
1840:  ec65-A  2.4  7.8  118   189    8   DROME:AF-Q9VZ09-F1 PROTEIN SISTERLESS A;
1841:  egns-A  2.4  8.8   59   144   10   DROME:AF-Q9VZS5-F1 60S RIBOSOMAL PROTEIN L28;
1842:  ei17-A  2.4  7.1  115   590    9   DROME:AF-Q9VC18-F1 5-AMINOIMIDAZOLE-4-CARBOXAMIDE RIBONUCLEOTIDE
1843:  emac-A  2.4 15.9  116  1165    4   DROME:AF-Q9VMY8-F1 AUXILIN, ISOFORM A;
1844:  emht-A  2.4 22.8   86   449    6   DROME:AF-Q9VSG2-F1 UNCHARACTERIZED PROTEIN;
1845:  eh25-A  2.4  5.9  128   245    9   DROME:AF-Q9VQ57-F1 DERLIN-1;
1846:  eil3-A  2.4 27.1  126   617    7   DROME:AF-Q8SZV0-F1 GH07338P;
1847:  eirw-A  2.4 23.0   98   491    8   DROME:AF-Q8INW8-F1 GH03493P;
1848:  eizd-A  2.4  7.6  133  2630   10   DROME:AF-Q7PLL6-F1 LETHAL (3) 80FJ, ISOFORM A;
1849:  eh67-A  2.4  6.8   65   100    3   DROME:AF-Q9VUS3-F1 ECDYSONE-INDUCED GENE 71EA;
1850:  eg4i-A  2.4 13.5   95  1242   11   DROME:AF-A1Z9L3-F1 ATP-DEPENDENT RNA HELICASE DHX8;
1851:  egvi-A  2.4 11.6  121   615   10   DROME:AF-Q9VZ84-F1 GH01279P;
1852:  emb3-A  2.4 14.3  145  1919    6   DROME:AF-A8DZ29-F1 EUKARYOTIC TRANSLATION INITIATION FACTOR 4G1, ISO
1853:  el37-A  2.4 33.6  134   862    8   DROME:AF-Q9W4P0-F1 LD22456P;
1854:  eg7d-A  2.4 17.2  128   566    5   DROME:AF-Q9VL65-F1 TBCMF46;
1855:  em0f-A  2.4 20.7  106   693    8   DROME:AF-A2VEY9-F1 PALMITOYLTRANSFERASE APP;
1856:  egy9-A  2.4 19.0  104  1229    8   DROME:AF-Q8MSW0-F1 ISOLEUCYL-TRNA SYNTHETASE;
1857:  eecr-A  2.4  7.2   74   144    1   DROME:AF-P49858-F1 PROTEIN CORNICHON;
1858:  ed0e-A  2.4 21.9  106   759    6   DROME:AF-Q9VPD7-F1 LD41948P;
1859:  edu3-A  2.4 15.0  106   950    3   DROME:AF-Q9VKV2-F1 ALPHA-MANNOSIDASE;
1860:  eh1l-A  2.4 13.4   83   165    5   DROME:AF-Q9VCC3-F1 28S RIBOSOMAL PROTEIN S24, MITOCHONDRIAL;
1861:  ehr6-A  2.4 15.2  111   291    7   DROME:AF-Q9VG03-F1 GH08448P;
1862:  em4k-A  2.4  5.3   80   125    4   DROME:AF-Q9VW56-F1 PROBABLE PREFOLDIN SUBUNIT 6;
1863:  ejx7-A  2.4 18.0  117   440    5   DROME:AF-Q9VHL9-F1 AT23003P;
1864:  eg17-A  2.4 24.6  145  1117    8   DROME:AF-Q9VV52-F1 LD37257P;
1865:  ee4t-A  2.4 16.2  154  1847    3   DROME:AF-Q9VW83-F1 GIGAS, ISOFORM A;
1866:  ei7g-A  2.4 15.8  108  1465    7   DROME:AF-Q9VWA0-F1 UNCHARACTERIZED PROTEIN, ISOFORM C;
1867:  ef17-A  2.4 13.8   95   371    4   DROME:AF-Q9VBF9-F1 CG6036 PROTEIN;
1868:  edjq-A  2.4 29.0  100  1375    8   DROME:AF-Q86S05-F1 PROTEIN LINGERER;
1869:  efi6-A  2.4 38.7  147  1315    5   DROME:AF-A0A0B4K682-F1 JAVELIN-LIKE, ISOFORM D;
1870:  efbz-A  2.4 19.2  115   957    7   DROME:AF-B7YZM8-F1 BARDET-BIEDL SYNDROME 9;
1871:  eg33-A  2.4 22.6  109   631    6   DROME:AF-Q9W4N6-F1 ASPARAGINASE;
1872:  ejol-A  2.4 13.6   94   339   11   DROME:AF-Q7JY00-F1 HL02043P;
1873:  ef6u-A  2.4 10.0   74   157   11   DROME:AF-Q9W2X6-F1 ATP SYNTHASE, DELTA SUBUNIT, ISOFORM A;
1874:  ect2-A  2.4 19.9   86   245   10   DROME:AF-Q9VYD6-F1 GH06679P;
1875:  eiyz-A  2.4 18.9   99   650   10   DROME:AF-Q9VKU7-F1 GAMMA-TUBULIN COMPLEX COMPONENT 4 HOMOLOG;
1876:  ekf2-A  2.4 17.1   92   337   11   DROME:AF-Q9VU69-F1 ENKURIN DOMAIN-CONTAINING PROTEIN;
1877:  edmu-A  2.4 18.8   79  1773    5   DROME:AF-Q9W0S9-F1 DISCO-INTERACTING PROTEIN 2;
1878:  eici-A  2.4 15.9   88   638    5   DROME:AF-Q7JXB5-F1 PHOSPHOENOLPYRUVATE CARBOXYKINASE (GTP);
1879:  ef3k-A  2.4 11.0   94   282    9   DROME:AF-A0A0B4K830-F1 UNCHARACTERIZED PROTEIN;
1880:  el1e-A  2.4 25.5  159  1241    6   DROME:AF-Q9I7V0-F1 MID1, ISOFORM A;
1881:  emtg-A  2.4  8.9   90   376   10   DROME:AF-Q9VUX1-F1 28S RIBOSOMAL PROTEIN S31, MITOCHONDRIAL;
1882:  eljt-A  2.4  8.5   91   143    4   DROME:AF-Q9VTE5-F1 PROBABLE PREFOLDIN SUBUNIT 2;
1883:  ed5x-A  2.4 38.8  107   923    7   DROME:AF-P18475-F1 TYROSINE-PROTEIN KINASE RECEPTOR TORSO;
1884:  ejgv-A  2.4 13.4  106   568    5   DROME:AF-A1ZBT8-F1 FI08001P;
1885:  eezs-A  2.4 20.4  133   887    8   DROME:AF-P49735-F1 DNA REPLICATION LICENSING FACTOR MCM2;
1886:  ekh9-A  2.4 19.1  126   606    3   DROME:AF-P49847-F1 TRANSCRIPTION INITIATION FACTOR TFIID SUBUNIT 6;
1887:  ei1c-A  2.4 29.0  118  1697    5   DROME:AF-A1Z7G7-F1 LATROPHILIN CIRL;
1888:  ec0e-A  2.4 13.0  152   319    6   DROME:AF-Q9W5B4-F1 GH18858P;
1889:  eh36-A  2.4 15.5  111   396    4   DROME:AF-Q9VXN3-F1 LD07988P;
1890:  eduq-A  2.4 28.1   95   441    5   DROME:AF-Q9Y171-F1 BCDNA.GH02220;
1891:  edai-A  2.4 30.3   98   186    3   DROME:AF-A1ZAF4-F1 UNCHARACTERIZED PROTEIN, ISOFORM A;
1892:  ek3y-A  2.4 12.9  104   630    6   DROME:AF-Q7K0L4-F1 WD REPEAT-CONTAINING PROTEIN 26 HOMOLOG;
1893:  ekfi-A  2.4 24.4   83   391    2   DROME:AF-Q9VTT2-F1 LD20590P;
1894:  edis-A  2.4 23.4   90   651    6   DROME:AF-P11147-F1 HEAT SHOCK 70 KDA PROTEIN COGNATE 4;
1895:  ed8f-A  2.4 10.8  113   614    6   DROME:AF-Q9U5L1-F1 SIGNAL RECOGNITION PARTICLE RECEPTOR SUBUNIT ALPH
1896:  eftz-A  2.4  5.6   93   168   10   DROME:AF-Q9VCZ8-F1 PROBABLE PREFOLDIN SUBUNIT 5;
1897:  empi-A  2.4  9.5   80   154    4   DROME:AF-Q9VY41-F1 UNCHARACTERIZED PROTEIN;
1898:  ehni-A  2.4 19.1  150  1238    6   DROME:AF-Q9VCD8-F1 STRUCTURAL MAINTENANCE OF CHROMOSOMES PROTEIN;
1899:  ediw-A  2.4 16.0   84   283    6   DROME:AF-Q8SY96-F1 NFU1 IRON-SULFUR CLUSTER SCAFFOLD HOMOLOG, MITOCH
1900:  eidt-A  2.4 17.8  171   682    9   DROME:AF-A1ZAQ3-F1 UNCHARACTERIZED PROTEIN, ISOFORM B;
1901:  eerv-A  2.4 25.2   60   857    3   DROME:AF-Q7KVW2-F1 FI18256P1;
1902:  ekqm-A  2.4  5.9  147   435    8   DROME:AF-Q8SWR3-F1 SEX PEPTIDE RECEPTOR;
1903:  eilw-A  2.4 17.9   93   351    2   DROME:AF-Q9VTM4-F1 LD30288P;
1904:  eljg-A  2.4  9.8  134   801    6   DROME:AF-Q7KN62-F1 TRANSITIONAL ENDOPLASMIC RETICULUM ATPASE TER94;
1905:  ec40-A  2.4 20.1  124   716    8   DROME:AF-Q9W191-F1 IONOTROPIC RECEPTOR 60A;
1906:  eecx-A  2.4 14.9  135   485    4   DROME:AF-Q9VNM1-F1 NEUROPEPTIDE F RECEPTOR;
1907:  edi9-A  2.4 14.5  100   587   11   DROME:AF-Q9VIH7-F1 GTPASE-ACTIVATING PROTEIN SKYWALKER;
1908:  elsj-A  2.4 11.6  113   224    6   DROME:AF-Q9VZK9-F1 TRANSMEMBRANE PROTEIN 267;
1909:  ein1-A  2.4 29.0  113  1293    8   DROME:AF-P24785-F1 DOSAGE COMPENSATION REGULATOR;
1910:  eeyx-A  2.4  9.8  113   560    8   DROME:AF-Q9VEB4-F1 TRANSCRIPTION TERMINATION FACTOR 5, MITOCHONDRIAL
1911:  ekrl-A  2.4 20.3  116  1288    7   DROME:AF-Q9VFG8-F1 PROTEIN KIBRA;
1912:  edeh-A  2.4  7.6   96   495    3   DROME:AF-A0A0B4KH28-F1 SYNDAPIN, ISOFORM C;
1913:  ei33-A  2.4  9.5  104  1104    8   DROME:AF-B7Z092-F1 UNCHARACTERIZED PROTEIN, ISOFORM D;
1914:  egmr-A  2.4  5.4  122   467    6   DROME:AF-M9PFR2-F1 TMS1, ISOFORM F;
1915:  efeq-A  2.4 11.0  100   681    7   DROME:AF-Q9VEA9-F1 LD24550P;
1916:  eeb9-A  2.3 24.0  124  1354    5   DROME:AF-Q9NFV8-F1 TEP1 PROTEIN;
1917:  em38-A  2.3 14.0  109   492    6   DROME:AF-Q9I7K6-F1 PROTEIN NASP HOMOLOG;
1918:  ekl8-A  2.3 25.3  103   455    9   DROME:AF-Q3ZAN1-F1 GOLGI PH REGULATOR;
1919:  ecyq-A  2.3 18.1   95  1638    4   DROME:AF-Q9VDY1-F1 CHROMATIN-REMODELING ATPASE INO80;
1920:  effy-A  2.3 20.1  133   556    8   DROME:AF-Q9VFG2-F1 MFS DOMAIN-CONTAINING PROTEIN;
1921:  ed23-A  2.3 11.7   87   113    9   DROME:AF-Q9VTE8-F1 GEO08928P1;
1922:  ec3c-A  2.3 27.1  135  1254    7   DROME:AF-Q9VYT4-F1 P-TYPE CU(+) TRANSPORTER;
1923:  ekcx-A  2.3  4.3  119   284   10   DROME:AF-Q0IGS7-F1 PALMITOYLTRANSFERASE;
1924:  ejn2-A  2.3 24.3  106   805    9   DROME:AF-Q960Z0-F1 KINESIN-LIKE PROTEIN KLP10A;
1925:  edii-A  2.3 18.5   92   276    7   DROME:AF-Q9VAN6-F1 HISTONE RNA HAIRPIN-BINDING PROTEIN;
1926:  ekqr-A  2.3 13.3  128  1809    5   DROME:AF-O96838-F1 PUTATIVE 1-PHOSPHATIDYLINOSITOL 3-PHOSPHATE 5-KIN
1927:  egt0-A  2.3  8.5   87   309    8   DROME:AF-Q9VPR6-F1 KINASE;
1928:  efd5-A  2.3 33.0  146  1739    5   DROME:AF-A8DYH1-F1 MUSCLE WASTED, ISOFORM C;
1929:  ejso-A  2.3 13.1  112   175    9   DROME:AF-Q9VUF9-F1 GH08457P;
1930:  efxu-A  2.3 31.0  116   897    7   DROME:AF-A1Z763-F1 MIP13269P;
1931:  eltl-A  2.3 10.6  110   975   10   DROME:AF-Q8IRA1-F1 GAMMA-TUBULIN COMPLEX COMPONENT;
1932:  ecxe-A  2.3 11.8  122   809    9   DROME:AF-X2JJX6-F1 LEUCINE-RICH REPEAT-CONTAINING G PROTEIN-COUPLED
1933:  ejcj-A  2.3 18.5  135  1576   10   DROME:AF-A1Z9P3-F1 PROTEIN SHROOM;
1934:  el7a-A  2.3 11.7  148   477    6   DROME:AF-Q9V395-F1 BCDNA.LD28419;
1935:  ejzb-A  2.3 16.8  118   200    6   DROME:AF-Q9VMP7-F1 UNCHARACTERIZED PROTEIN;
1936:  ed20-A  2.3 26.6  130   876    5   DROME:AF-Q9VEA2-F1 GH10703P;
1937:  effs-A  2.3 15.5  112   585    7   DROME:AF-Q9W0R5-F1 PROBABLE G-PROTEIN COUPLED RECEPTOR MTH-LIKE 10;
1938:  ei8d-A  2.3 19.9  114  2042   10   DROME:AF-Q9VEZ3-F1 PROTEIN MINI SPINDLES;
1939:  edce-A  2.3 15.3   93   318    5   DROME:AF-Q9VJC7-F1 ELONGATION FACTOR TS, MITOCHONDRIAL;
1940:  ehbf-A  2.3  9.1  138   971    4   DROME:AF-Q9VEC5-F1 IMPORTIN-13;
1941:  el34-A  2.3  8.1   81   142    7   DROME:AF-A8DY57-F1 GEO10349P1;
1942:  ekvq-A  2.3 24.9  100   735    4   DROME:AF-Q9W3N8-F1 LD04361P;
1943:  emub-A  2.3  4.3   64   213    9   DROME:AF-Q9VG26-F1 MIP06012P;
1944:  ek4u-A  2.3 26.9  131   915    8   DROME:AF-Q24118-F1 PROTEIN PIGEON;
1945:  edas-A  2.3 20.1  153   449   10   DROME:AF-Q7K3M9-F1 GH27640P;
1946:  emem-A  2.3 10.7   97   341    7   DROME:AF-P03896-F1 NADH-UBIQUINONE OXIDOREDUCTASE CHAIN 2;
1947:  eksm-A  2.3 12.0   93   223    6   DROME:AF-Q7K0E3-F1 MOB KINASE ACTIVATOR-LIKE 4;
1948:  ec2z-A  2.3 11.2   90   228    1   DROME:AF-Q7K0B6-F1 GLUTATHIONE S TRANSFERASE T1;
1949:  emte-A  2.3 15.8  117   577    9   DROME:AF-X2JDZ1-F1 PRKCA-BINDING PROTEIN;
1950:  eewq-A  2.3 12.1  105   476    7   DROME:AF-E2QCM9-F1 DIURETIC HORMONE 44 RECEPTOR 2, ISOFORM B;
1951:  ehn2-A  2.3  8.7  106   255    7   DROME:AF-Q29QP5-F1 IP09539P;
1952:  ed9z-A  2.3 23.1  102   561   10   DROME:AF-Q8IQR3-F1 ADENOSINE DEAMINASE;
1953:  ek9u-A  2.3 24.0   87   962    6   DROME:AF-Q9VTE2-F1 PROTEIN SUPPRESSOR OF UNDERREPLICATION;
1954:  elw2-A  2.3 10.0   80   178    9   DROME:AF-Q9VHF9-F1 UNCHARACTERIZED PROTEIN, ISOFORM B;
1955:  elih-A  2.3  6.5  123   944    7   DROME:AF-Q9VKQ6-F1 PROTEIN SMG8;
1956:  ee8i-A  2.3 10.7   75   169    9   DROME:AF-Q9VEF6-F1 PASIFLORA 1, ISOFORM A;
1957:  ejn4-A  2.3 11.2  118   706    9   DROME:AF-Q9VSL7-F1 ZINC TRANSPORTER FOI;
1958:  edd3-A  2.3 13.6  152   419    4   DROME:AF-Q9VWL5-F1 INNEXIN INX5;
1959:  elry-A  2.3  6.0   70   273    7   DROME:AF-Q9VEJ3-F1 PYRROLINE-5-CARBOXYLATE REDUCTASE;
1960:  ek8p-A  2.3  6.3   76   143    7   DROME:AF-Q8INI3-F1 FI08055P;
1961:  ejx5-A  2.3 10.2  100   413    9   DROME:AF-P91622-F1  KI
1962:  ee7q-A  2.3  9.9  125   367    5   DROME:AF-Q9VRX6-F1 INNEXIN INX4;
1963:  ehm0-A  2.3  6.4  109   646    6   DROME:AF-Q7KT29-F1 UNCHARACTERIZED PROTEIN;
1964:  eia5-A  2.3 16.4  106   654    6   DROME:AF-Q9VC29-F1 EPIDERMAL STRIPES AND PATCHES, ISOFORM A;
1965:  ejuf-A  2.3  4.0  122   302    7   DROME:AF-Q9VBM4-F1 PALMITOYLTRANSFERASE;
1966:  egu9-A  2.3 23.4  111   412    8   DROME:AF-M9PFA9-F1 UNCHARACTERIZED PROTEIN, ISOFORM B;
1967:  ekoc-A  2.3 11.8  118   296    6   DROME:AF-C9QPE7-F1 TREHALOSE 6-PHOSPHATE PHOSPHATASE;
1968:  ejre-A  2.3  6.2   97   174    8   DROME:AF-P18933-F1 NADH-UBIQUINONE OXIDOREDUCTASE CHAIN 6;
1969:  egqs-A  2.3 25.3  127  1091   12   DROME:AF-P48608-F1 PROTEIN DIAPHANOUS;
1970:  elr6-A  2.3  7.3  151   447    7   DROME:AF-A1ZAM7-F1 CAAX PRENYL PROTEASE;
1971:  egcl-A  2.3 12.0  105   326   10   DROME:AF-Q7K0P4-F1 POST-GPI ATTACHMENT TO PROTEINS FACTOR 3;
1972:  em32-A  2.3  8.1   69   241    7   DROME:AF-Q9VZK1-F1 FI11682P;
1973:  efxz-A  2.3 17.1   61   135   16   DROME:AF-M9NEB4-F1 UNCHARACTERIZED PROTEIN;
1974:  em00-A  2.3 24.3  104   730    8   DROME:AF-Q9VC06-F1 LD37516P;
1975:  edoz-A  2.3 30.6  115  2470    8   DROME:AF-Q9VK45-F1 SERINE/THREONINE-PROTEIN KINASE TOR;
1976:  ec3i-A  2.3  4.9   78   282   10   DROME:AF-Q9VKH5-F1 OSIRIS 21;
1977:  ek3f-A  2.3 11.7  116   536    5   DROME:AF-Q9VQ34-F1 GH17801P;
1978:  eczc-A  2.3 21.7  159   911   10   DROME:AF-Q0KI14-F1 FI03229P;
1979:  ed7k-A  2.3 20.3  128   538    4   DROME:AF-Q9VDV7-F1 LP04053P;
1980:  ecv4-A  2.3 11.0  127   389   10   DROME:AF-Q9VPQ7-F1 SD07518P;
1981:  egiu-A  2.3 11.9   89   421   13   DROME:AF-A8JPJ8-F1 PICKPOCKET 31;
1982:  emqy-A  2.3 19.2  125   513    5   DROME:AF-Q9VRA1-F1 UNCHARACTERIZED PROTEIN, ISOFORM B;
1983:  eio1-A  2.3  9.6   86   286    6   DROME:AF-Q9VDE4-F1 BRIDE OF DOUBLETIME;
1984:  el3y-A  2.3 12.5  109  1006    6   DROME:AF-Q9VUC7-F1 PEROXIN-1;
1985:  eea3-A  2.3  7.2   67   152    7   DROME:AF-A1ZAJ5-F1 VITAMIN-K-EPOXIDE REDUCTASE (WARFARIN-SENSITIVE);
1986:  ei3z-A  2.3 36.0  113   436    8   DROME:AF-Q9VRE4-F1 LD23009P;
1987:  ei0v-A  2.3 14.9   96   395   11   DROME:AF-Q9VR52-F1 PROTEIN TILB;
1988:  emzo-A  2.3 14.7  108   603   12   DROME:AF-Q7K2J4-F1 DAMPENED, ISOFORM A;
1989:  eemx-A  2.3 21.5  122   832    8   DROME:AF-Q9VQY4-F1 ABC TRANSPORTER EXPRESSED IN TRACHEA, ISOFORM A;
1990:  ee00-A  2.3  7.1  104   255   10   DROME:AF-Q86BM2-F1 LP15408P;
1991:  ee54-A  2.3 12.9   98   285    7   DROME:AF-Q9VLX6-F1 HL01609P;
1992:  edrg-A  2.3 16.4  107   330    8   DROME:AF-Q8SY53-F1 GH11935P;
1993:  ed2y-A  2.3 23.8  118   351    7   DROME:AF-Q9VST8-F1 LD38503P;
1994:  em35-A  2.3  4.2   52    89    8   DROME:AF-Q9VEA7-F1 FI01460P;
1995:  ejok-A  2.3 20.3  147   985   10   DROME:AF-Q9VNH6-F1 EXOCYST COMPLEX COMPONENT 4;
1996:  ef93-A  2.3 16.2  138   227    8   DROME:AF-Q9V3I6-F1 TRANSMEMBRANE PROTEIN 147;
1997:  eiyu-A  2.3  9.9  107   589   15   DROME:AF-A0A0B4LHU7-F1 KAT8 REGULATORY NSL COMPLEX SUBUNIT 2;
1998:  ejkt-A  2.3 22.7   68   193    4   DROME:AF-Q7JV70-F1 ACTIVITY-REGULATED CYTOSKELETON ASSOCIATED PROTEI
1999:  ekq7-A  2.3  8.5   96   224    8   DROME:AF-Q8SX37-F1 CDP-DIACYLGLYCEROL--INOSITOL 3-PHOSPHATIDYLTRANSF
2000:  edh1-A  2.3 26.8  141  2077    8   DROME:AF-Q7PLI2-F1 NIPPED-B PROTEIN;
2001:  ec6v-A  2.3 14.1  124   701    7   DROME:AF-Q9VKA3-F1 ZINC TRANSPORTER 33D, ISOFORM B;
2002:  elm7-A  2.3 17.3   73   272    5   DROME:AF-Q9VUJ1-F1 PROTEASOME SUBUNIT BETA;
2003:  ef2n-A  2.3 16.4  113   555    1   DROME:AF-Q961R9-F1 GH09241P;
2004:  ejxi-A  2.3  6.3   93   673    9   DROME:AF-Q4QPP5-F1 KATANIN P60 ATPASE-CONTAINING SUBUNIT A1;
2005:  efwg-A  2.3 18.0  108   582    7   DROME:AF-O18645-F1 AMP-ACTIVATED PROTEIN KINASE ALPHA SUBUNIT, ISOFO
2006:  edji-A  2.3 13.9  128   383    8   DROME:AF-Q9VHT7-F1 UNCHARACTERIZED PROTEIN;
2007:  eksw-A  2.3 18.7  123  1449   10   DROME:AF-Q5BI42-F1 VWFA AND CACHE DOMAIN-CONTAINING PROTEIN CG16868;
2008:  elm1-A  2.3 16.8  108  1162    6   DROME:AF-Q9NIV1-F1 EUKARYOTIC TRANSLATION INITIATION FACTOR 2-ALPHA
2009:  ek27-A  2.3  5.0   75  1483    7   DROME:AF-Q9V4F9-F1 MEDIATOR OF RNA POLYMERASE II TRANSCRIPTION SUBUN
2010:  ek3k-A  2.3 13.5  106   210    8   DROME:AF-Q9V359-F1 VACUOLAR PROTEIN SORTING-ASSOCIATED PROTEIN 28 HO
2011:  edcq-A  2.3  8.2   75    96    8   DROME:AF-A0A6H2EFR6-F1 UNCHARACTERIZED PROTEIN;
2012:  eg8l-A  2.3 14.2  116   274    8   DROME:AF-Q8SYF7-F1 LP09246P;
2013:  eimy-A  2.3  6.3   49    77    8   DROME:AF-Q9VSC1-F1 SIGNAL RECOGNITION PARTICLE 9 KDA PROTEIN;
2014:  ejsr-A  2.3  4.4   59    92    2   DROME:AF-B7Z107-F1 GH09380P1;
2015:  eiw4-A  2.3  8.4  116   728    6   DROME:AF-Q9VS91-F1 GAMMA-TUBULIN COMPLEX COMPONENT;
2016:  eevt-A  2.3  6.6   94  2210    9   DROME:AF-Q9VEN1-F1 FILAMIN-A;
2017:  edxb-A  2.3 10.1   75   239    4   DROME:AF-Q9V3B4-F1 FAS-ASSOCIATED DEATH DOMAIN PROTEIN;
2018:  eenr-A  2.3 17.2  135  1235    6   DROME:AF-Q7KT06-F1 RET ONCOGENE, ISOFORM A;
2019:  ee0g-A  2.3 21.3  118   484    7   DROME:AF-M9PI97-F1 MISEXPRESSION SUPPRESSOR OF RAS 6, ISOFORM B;
2020:  ege2-A  2.3 24.1  141  1338   10   DROME:AF-Q9V416-F1 ANOCTAMIN;
2021:  ehmn-A  2.3 23.4   90   664    7   DROME:AF-Q9VYX2-F1 LD18373P;
2022:  efdx-A  2.3  5.5   71   148    6   DROME:AF-Q7K049-F1 AT10229P;
2023:  eljs-A  2.3 21.1  132   915    8   DROME:AF-Q9VCN7-F1 FI20148P1;
2024:  eg6e-A  2.3 18.1   96   252    5   DROME:AF-Q8IPS1-F1 UNCHARACTERIZED PROTEIN;
2025:  efxe-A  2.3 17.4  107   485    6   DROME:AF-Q9VDX5-F1 UNCHARACTERIZED PROTEIN;
2026:  ek9x-A  2.3 12.0   96   355    4   DROME:AF-Q95TP0-F1 TUBULIN-FOLDING COFACTOR C;
2027:  ei0q-A  2.3 24.3  118   582    4   DROME:AF-A0A0B4KFK6-F1 UNCHARACTERIZED PROTEIN, ISOFORM B;
2028:  efop-A  2.3 14.3   81   244    7   DROME:AF-Q95083-F1 PROTEASOME SUBUNIT ALPHA TYPE-5;
2029:  eem4-A  2.3 14.9  135   359    6   DROME:AF-Q9V3R8-F1 UBIA PRENYLTRANSFERASE DOMAIN-CONTAINING PROTEIN
2030:  ekkn-A  2.3 20.9  144   605    8   DROME:AF-Q9VKU2-F1 LD46023P;
2031:  eewe-A  2.3 10.8   96   302    8   DROME:AF-Q9VD82-F1 PROTEIN KINASE DOMAIN-CONTAINING PROTEIN;
2032:  eelz-A  2.3 28.9   97   738    5   DROME:AF-Q9W0L8-F1 UNCHARACTERIZED PROTEIN, ISOFORM B;
2033:  ee07-A  2.3 19.0  110   566    4   DROME:AF-P83103-F1 SERINE/THREONINE-PROTEIN KINASE HASPIN HOMOLOG;
2034:  el92-A  2.3 12.7   88   321   10   DROME:AF-Q9VX13-F1 FI05221P;
2035:  ec5o-A  2.3 17.6  101   401    5   DROME:AF-Q9I7K3-F1 N-ACYL-L-AMINO-ACID AMIDOHYDROLASE;
2036:  edza-A  2.3 14.1  151   625    7   DROME:AF-Q9VI15-F1 GH12023P;
2037:  ef6i-A  2.3 10.2   85  1325    9   DROME:AF-P18106-F1 TYROSINE-PROTEIN KINASE FER;
2038:  efgk-A  2.3  5.2   72   220    8   DROME:AF-Q9VL13-F1 MOB KINASE ACTIVATOR-LIKE 3;
2039:  ecty-A  2.3 25.4  130   709    6   DROME:AF-Q9VWV5-F1 UNCHARACTERIZED PROTEIN, ISOFORM G;
2040:  efie-A  2.3  9.9  121  1184    5   DROME:AF-A1Z813-F1 SECRETORY 24AB, ISOFORM A;
2041:  ei0h-A  2.3 23.1  123   699    7   DROME:AF-Q8MS38-F1 RE15216P;
2042:  efba-A  2.3 15.7  116   714    9   DROME:AF-P32866-F1 G PROTEIN-COUPLED RECEPTOR KINASE 2;
2043:  eitj-A  2.3 18.3  101   729    3   DROME:AF-Q07407-F1 FIBROBLAST GROWTH FACTOR RECEPTOR HOMOLOG 1;
2044:  emv2-A  2.3 13.1   95   655    6   DROME:AF-Q9VX51-F1 MANNOSYL-GLYCOPROTEIN ENDO-BETA-N-ACETYLGLUCOSAMI
2045:  emvs-A  2.3 10.8   91   706    8   DROME:AF-Q9VL64-F1 UNCHARACTERIZED PROTEIN, ISOFORM A;
2046:  efiy-A  2.3 25.1  100  1207    7   DROME:AF-Q9V3I5-F1 CHROMOSOMAL SERINE/THREONINE-PROTEIN KINASE JIL-1
2047:  el4z-A  2.3 16.0   95   832    6   DROME:AF-P49762-F1 SERINE/THREONINE-PROTEIN KINASE DOA;
2048:  ekvh-A  2.3 12.0   93   415    6   DROME:AF-Q7KSP9-F1 UNCHARACTERIZED PROTEIN;
2049:  ee5g-A  2.2 26.9  117  1957    9   DROME:AF-Q9VPV1-F1 UNCHARACTERIZED PROTEIN, ISOFORM B;
2050:  ejf7-A  2.2 15.0   96   670    6   DROME:AF-Q9VEY1-F1 UNCHARACTERIZED PROTEIN, ISOFORM A;
2051:  ejge-A  2.2 19.3  109   594    5   DROME:AF-Q9VVK8-F1 RNA HELICASE;
2052:  eeoj-A  2.2 13.2  113   470    5   DROME:AF-E1JHL3-F1 FI16531P1;
2053:  edky-A  2.2  9.3  100   952   10   DROME:AF-Q9VTM9-F1 SISTERS UNBOUND;
2054:  eknk-A  2.2 15.7  114   530   12   DROME:AF-P07666-F1 SERENDIPITY LOCUS PROTEIN ALPHA;
2055:  egp7-A  2.2  8.8   64   488    2   DROME:AF-Q5U179-F1 RE22408P;
2056:  ege8-A  2.2 11.5  124   204    8   DROME:AF-Q6IGD9-F1 HDC06561;
2057:  ejk4-A  2.2 27.9  121   596    7   DROME:AF-Q9VP62-F1 INOSITOL-PHOSPHATE PHOSPHATASE;
2058:  eiyf-A  2.2 12.5  104   583    4   DROME:AF-Q9VGN7-F1 EXONUCLEASE 3'-5' DOMAIN-CONTAINING PROTEIN 2;
2059:  ee09-A  2.2 18.3   91   773    9   DROME:AF-Q9VZK7-F1 UNCHARACTERIZED PROTEIN, ISOFORM B;
2060:  ekph-A  2.2 13.9   97   152    3   DROME:AF-Q9VUE9-F1 IP08778P;
2061:  edqv-A  2.2 10.5   92   689    9   DROME:AF-Q9XTL2-F1 JAK PATHWAY SIGNAL TRANSDUCTION ADAPTOR MOLECULE;
2062:  eigj-A  2.2 22.6  118  1068    8   DROME:AF-Q7PLS8-F1 INTEGRATOR COMPLEX SUBUNIT 3;
2063:  eh5z-A  2.2 10.8  107  1601    7   DROME:AF-P35820-F1 POLYCOMB GROUP PROTEIN PSC;
2064:  egw3-A  2.2 27.5   75   419    7   DROME:AF-Q9V457-F1 BIP1 PROTEIN;
2065:  efmy-A  2.2  5.8   77   195    8   DROME:AF-Q9VI35-F1 SCP DOMAIN-CONTAINING PROTEIN;
2066:  ee9m-A  2.2 19.0  116   469    3   DROME:AF-Q9VZP2-F1 FI19868P1;
2067:  ed9a-A  2.2  7.8   90   251    4   DROME:AF-Q9VKN4-F1 UNCHARACTERIZED PROTEIN, ISOFORM A;
2068:  ek17-A  2.2 10.0  116   213    4   DROME:AF-A8JRH4-F1 UNCHARACTERIZED PROTEIN;
2069:  eh96-A  2.2  5.6  110   254    5   DROME:AF-Q9VAJ0-F1 GH04784P;
2070:  ejw8-A  2.2 15.6  120   677    7   DROME:AF-Q9V4W1-F1 NUCLEOPORIN GLE1;
2071:  egav-A  2.2 14.8  103   277    5   DROME:AF-Q9VXR4-F1 IP09718P;
2072:  ejb4-A  2.2 12.0  105   498    2   DROME:AF-Q8INX4-F1 MALE-SPECIFIC TRANSCRIPT 36FA;
2073:  eldd-A  2.2  9.5   77   291   10   DROME:AF-O46308-F1 EG:8D8.5 PROTEIN;
2074:  emle-A  2.2 15.4  126   631   10   DROME:AF-Q9V406-F1 ACTIVATOR PROTEIN 4;
2075:  egor-A  2.2 16.3   73   257    8   DROME:AF-O44342-F1 PROTEIN WINDBEUTEL;
2076:  ekr0-A  2.2 12.2  121   724    5   DROME:AF-Q9VXU6-F1 PROTEIN WITH SPRT-LIKE DOMAIN AT THE N TERMINUS;
2077:  eks6-A  2.2 14.8   86   174    8   DROME:AF-A0A0B4LEE2-F1 UNCHARACTERIZED PROTEIN;
2078:  empu-A  2.2 18.8   69   867    3   DROME:AF-A1ZBN5-F1 TUBULIN TYROSINE LIGASE-LIKE 6A;
2079:  ehcx-A  2.2  7.5   71   129    6   DROME:AF-Q9VKG6-F1 MICOS COMPLEX SUBUNIT MIC13;
2080:  efej-A  2.2 22.7  124  1820    7   DROME:AF-Q9W5D0-F1 UNCHARACTERIZED PROTEIN CG43867;
2081:  egfp-A  2.2 22.0  102   895    8   DROME:AF-Q494K2-F1 WD REPEAT-CONTAINING PROTEIN 55 HOMOLOG;
2082:  ei0k-A  2.2 23.3  105   708    5   DROME:AF-Q9VEB8-F1 BCDNA.GH04120;
2083:  ekyu-A  2.2 15.7  131  1360    9   DROME:AF-Q7KTA0-F1 RICKETS;
2084:  edjl-A  2.2 10.4  122   881    9   DROME:AF-Q9U6A0-F1 SODIUM/POTASSIUM/CALCIUM EXCHANGER NCKX30C;
2085:  edxl-A  2.2 14.6  123   501   14   DROME:AF-Q9V676-F1 PROBABLE CYTOCHROME P450 6T3;
2086:  embh-A  2.2 24.8  123  1688    5   DROME:AF-A1Z6M0-F1 BRAHMA ASSOCIATED PROTEIN 170KD;
2087:  ej19-A  2.2 14.2  100   855   11   DROME:AF-Q9XZ10-F1 V-TYPE PROTON ATPASE SUBUNIT A;
2088:  edf3-A  2.2 17.0  111   384    7   DROME:AF-Q9VE94-F1 LD14127P;
2089:  edxu-A  2.2 21.3  134   545    6   DROME:AF-Q9VDV6-F1 LP02775P;
2090:  em3x-A  2.2 10.6   93   394    6   DROME:AF-Q9VMZ9-F1 RE36666P;
2091:  eizh-A  2.2 15.9   84   133    4   DROME:AF-A1Z6K6-F1 UNCHARACTERIZED PROTEIN;
2092:  ehtn-A  2.2  5.0   97   501    3   DROME:AF-Q9VQL1-F1 SERYL-TRNA SYNTHETASE;
2093:  egb6-A  2.2 25.3  115   559    4   DROME:AF-Q7K581-F1 SD01637P;
2094:  eiy8-A  2.2  8.8  132   455    5   DROME:AF-Q7KTL9-F1 ADIPOKINETIC HORMONE RECEPTOR, ISOFORM C;
2095:  efbx-A  2.2 10.2  116  2516    9   DROME:AF-Q24270-F1 VOLTAGE-DEPENDENT CALCIUM CHANNEL TYPE D SUBUNIT
2096:  eehz-A  2.2 14.2  117   508    6   DROME:AF-Q9VS02-F1 UNCHARACTERIZED PROTEIN;
2097:  elo2-A  2.2 10.1  121   322    7   DROME:AF-Q9VCY7-F1 ELONGATION OF VERY LONG CHAIN FATTY ACIDS PROTEIN
2098:  eifp-A  2.2 21.0  123   387    2   DROME:AF-Q9VYE3-F1 FI21110P1;
2099:  emng-A  2.2 22.3  125   481    7   DROME:AF-Q8IR17-F1 PHOSPHATIDYLINOSITOL GLYCAN ANCHOR BIOSYNTHESIS C
2100:  ei4m-A  2.2  5.7  136  2028    6   DROME:AF-A0A0B4JCZ8-F1 MISSING-IN-METASTASIS, ISOFORM F;
2101:  ejqf-A  2.2 15.1  144   695   11   DROME:AF-Q9VCK8-F1 FI22618P1;
2102:  ef7a-A  2.2  9.7   89   266    8   DROME:AF-A8DYC6-F1 UNCHARACTERIZED PROTEIN;
2103:  el55-A  2.2  5.9  119   255    9   DROME:AF-Q9VPT7-F1 POST-GPI ATTACHMENT TO PROTEINS FACTOR 2;
2104:  el27-A  2.2 11.1   76   241    7   DROME:AF-Q9VLI3-F1 IP07829P;
2105:  egjg-A  2.2 21.0  110   313    2   DROME:AF-P20232-F1 TRANSCRIPTION ELONGATION FACTOR S-II;
2106:  egef-A  2.2  6.3  106   414    4   DROME:AF-Q9VVU1-F1 FI09602P;
2107:  ek9t-A  2.2 21.5  119   715    6   DROME:AF-Q9VM74-F1 NA HYDROGEN ANTIPORTER 1, ISOFORM A;
2108:  eixe-A  2.2 12.5   97  1658    8   DROME:AF-Q3LHL9-F1 PROTEIN WINGED EYE;
2109:  emty-A  2.2 17.6  108   361    5   DROME:AF-P42207-F1 SEPTIN-1;
2110:  emhx-A  2.2 23.1  109   559    6   DROME:AF-Q9VDF4-F1 CORTACTIN, ISOFORM A;
2111:  eeqy-A  2.2  4.6   47    82    6   DROME:AF-Q9VSP9-F1 ACYL-COA BINDING PROTEIN 5;
2112:  eikz-A  2.2 11.6   98   674   10   DROME:AF-Q0KHT7-F1 DEATH-ASSOCIATED PROTEIN KINASE RELATED;
2113:  em5o-A  2.2 13.7  124   689   10   DROME:AF-Q9VL61-F1 FI22810P1;
2114:  ec7t-A  2.2 11.8   66   219   11   DROME:AF-Q9VLI9-F1 TRAFFICKING PROTEIN PARTICLE COMPLEX SUBUNIT;
2115:  eecg-A  2.2 16.2  150   443    7   DROME:AF-A1Z9L5-F1 FI21814P1;
2116:  el1h-A  2.2  6.3   62   147    5   DROME:AF-P49028-F1 PROTEIN MAGO NASHI;
2117:  em6o-A  2.2 13.2  116   361    8   DROME:AF-Q9VCR9-F1 RH48101P;
2118:  eesu-A  2.2 11.1  123   512    9   DROME:AF-Q9VPX2-F1 MAJOR FACILITATOR SUPERFAMILY TRANSPORTER 3;
2119:  edyw-A  2.2 13.5   91   363    5   DROME:AF-Q9VDV2-F1 AT06125P;
2120:  ekos-A  2.2 21.7   97   250    6   DROME:AF-Q9VEG8-F1 RE59232P;
2121:  el4d-A  2.2 12.1   95   262    1   DROME:AF-P92177-F1 14-3-3 PROTEIN EPSILON;
2122:  eez5-A  2.2 20.0  108   264    6   DROME:AF-Q8SWS7-F1 NUCLEOLAR PROTEIN 12;
2123:  elj8-A  2.2 27.7  122   422    7   DROME:AF-Q86P97-F1 GM06145P;
2124:  eexl-A  2.2  6.6   87   395    7   DROME:AF-Q9VM45-F1 NUF2;
2125:  ehur-A  2.2 17.2  151   301    9   DROME:AF-Q9VXH7-F1 FI17510P1;
2126:  ec8v-A  2.2 12.4  119   507    5   DROME:AF-Q9VJ16-F1 GH26014P;
2127:  ej11-A  2.2 14.0  123  1667    4   DROME:AF-Q9VHT6-F1 UNCHARACTERIZED PROTEIN, ISOFORM A;
2128:  elfy-A  2.2 16.5  128   896    2   DROME:AF-Q9VDD8-F1 UBIQUITIN CARBOXYL-TERMINAL HYDROLASE;
2129:  el3h-A  2.2  7.9   80   181    5   DROME:AF-Q9VQQ4-F1 UNCHARACTERIZED PROTEIN, ISOFORM A;
2130:  ehvs-A  2.2 11.5   71   112    7   DROME:AF-Q8MLP9-F1 GEO08457P1;
2131:  em3s-A  2.2 12.9   89   398   12   DROME:AF-Q9VB06-F1 HSPB1 ASSOCIATED PROTEIN 1;
2132:  elha-A  2.2 10.0   78   112    8   DROME:AF-Q9VLM5-F1 DOLICHYL-DIPHOSPHOOLIGOSACCHARIDE--PROTEIN
2133:  eime-A  2.2  6.7   89   190    7   DROME:AF-R9PY72-F1 UNCHARACTERIZED PROTEIN, ISOFORM D;
2134:  ehfy-A  2.2 29.3  148  1128    5   DROME:AF-Q9VJJ7-F1 TRANSIENT RECEPTOR POTENTIAL-GAMMA PROTEIN;
2135:  ekhn-A  2.2  7.6   89   152    2   DROME:AF-Q9VZE2-F1 GEO04055P1;
2136:  efe0-A  2.2  7.9  140  1931    9   DROME:AF-Q4LDP4-F1 GCP_N_TERMINAL DOMAIN-CONTAINING PROTEIN;
2137:  eji9-A  2.2 22.5   95   721    5   DROME:AF-P07668-F1 CHOLINE O-ACETYLTRANSFERASE;
2138:  emj7-A  2.2 24.5  108   747    5   DROME:AF-Q9W1H4-F1 DNA LIGASE 1;
2139:  ek9a-A  2.2  7.9  123   513    3   DROME:AF-Q9VPE3-F1 FI23527P1;
2140:  elz3-A  2.2 12.4   87   392    6   DROME:AF-Q9VK37-F1 PK34A;
2141:  eh22-A  2.2 13.6   88   267    7   DROME:AF-Q8MLV2-F1 MIT_C DOMAIN-CONTAINING PROTEIN;
2142:  eglk-A  2.2 24.2  107   486    4   DROME:AF-Q9VP85-F1 LD32951P;
2143:  ejzu-A  2.2 15.1  125   392    6   DROME:AF-Q9NDM2-F1 PROTEIN TRAPPED IN ENDODERM-1;
2144:  ej1s-A  2.2 10.7   81   194    2   DROME:AF-Q9VGP6-F1 PREFOLDIN SUBUNIT 3;
2145:  ef28-A  2.2  5.0   69   238   12   DROME:AF-Q9VQG2-F1 GAMMA-SECRETASE SUBUNIT APH-1;
2146:  eg7x-A  2.2 18.5   92   601    5   DROME:AF-Q9W3V9-F1 NUCLEAR FACTOR Y-BOX C;
2147:  edma-A  2.2 19.2  127  1536    6   DROME:AF-Q9VNX0-F1 UNCHARACTERIZED PROTEIN, ISOFORM A;
2148:  ekge-A  2.2 22.0  142   761    6   DROME:AF-Q9VYL5-F1 GH19726P;
2149:  emh4-A  2.2 12.3   94   378    2   DROME:AF-Q9VMY2-F1 RE15880P;
2150:  ejfs-A  2.2 21.0  126  1142    5   DROME:AF-Q0KI33-F1 UNCHARACTERIZED PROTEIN, ISOFORM F;
2151:  ek2m-A  2.2 12.6  123  1233    8   DROME:AF-Q9VZA8-F1 TIE-LIKE RECEPTOR TYROSINE KINASE;
2152:  ei4f-A  2.2 21.9  110   574    6   DROME:AF-B7YZQ6-F1 IONOTROPIC RECEPTOR 60D;
2153:  edjh-A  2.2 27.1   85  1024   13   DROME:AF-Q9U3V5-F1 PROTEIN TIPTOP;
2154:  ej4l-A  2.2 13.1   88   681    8   DROME:AF-Q9VXH6-F1 CALPAIN-C;
2155:  ed78-A  2.2 16.6  100   751    5   DROME:AF-Q8IMN9-F1 MIP03684P;
2156:  ekil-A  2.2 26.4  104   808    7   DROME:AF-Q8MRL3-F1 GH24286P;
2157:  edsp-A  2.2 12.5  125  2236    5   DROME:AF-Q9VCN1-F1 DNA POLYMERASE EPSILON CATALYTIC SUBUNIT 1;
2158:  elu2-A  2.2 13.7   82   634    4   DROME:AF-P21187-F1 POLYADENYLATE-BINDING PROTEIN;
2159:  edny-A  2.2 29.4  104   775    3   DROME:AF-Q9VB49-F1 MARTIK, ISOFORM A;
2160:  ecug-A  2.2 25.2  121   572    9   DROME:AF-Q9VNW8-F1 FI24011P1;
2161:  emho-A  2.2  7.3   79    92    8   DROME:AF-Q9W2D6-F1 MITOCHONDRIAL IMPORT INNER MEMBRANE TRANSLOCASE S
2162:  edho-A  2.2 28.9  121   917    3   DROME:AF-P43248-F1 DNA MISMATCH REPAIR PROTEIN SPELLCHECKER 1;
2163:  efda-A  2.2 13.8  141   557    9   DROME:AF-Q9VFG1-F1 FI01439P;
2164:  ed5b-A  2.2 18.3  130  1351    6   DROME:AF-P51521-F1 TRANSCRIPTIONAL REGULATOR OVO;
2165:  ed5q-A  2.2  6.0   77   137    5   DROME:AF-A0A0B4JCU2-F1 UNCHARACTERIZED PROTEIN, ISOFORM A;
2166:  ejsf-A  2.2 16.8  112  1357   10   DROME:AF-Q9W4M4-F1 UNCHARACTERIZED PROTEIN;
2167:  eilm-A  2.2  4.0   67   711    7   DROME:AF-Q8IPJ4-F1 SODIUM/HYDROGEN EXCHANGER;
2168:  emuw-A  2.2 16.2  143   685    8   DROME:AF-Q9VCK7-F1 NRF DOMAIN-CONTAINING PROTEIN;
2169:  ekj2-A  2.2 14.1  139   665    4   DROME:AF-Q9VWC8-F1 LD11581P;
2170:  effd-A  2.2 14.1  129   572    5   DROME:AF-M9PEU1-F1 UNCHARACTERIZED PROTEIN, ISOFORM G;
2171:  eexp-A  2.2  8.7   87   999    6   DROME:AF-Q23972-F1 PROTEIN SMAUG;
2172:  emx0-A  2.2 13.5   83   522    8   DROME:AF-Q9VNZ4-F1 FI01120P;
2173:  egyl-A  2.2  7.6   96   609    8   DROME:AF-Q9W2U4-F1 SERINE/THREONINE-PROTEIN PHOSPHATASE 4 REGULATORY
2174:  ekjb-A  2.2 21.8  131  1714    8   DROME:AF-Q9VRG4-F1 ATP BINDING CASSETTE SUBFAMILY A, ISOFORM B;
2175:  eilo-A  2.2 22.7  119   575    8   DROME:AF-Q9I7I0-F1 G2/MITOTIC-SPECIFIC CYCLIN-B3;
2176:  el9y-A  2.2  8.2   93   297   15   DROME:AF-O01666-F1 ATP SYNTHASE SUBUNIT GAMMA, MITOCHONDRIAL;
2177:  eiqc-A  2.2 28.0  121   290    4   DROME:AF-A0A0C4DHF9-F1 ENTOMOGLYCEROPORIN 2, ISOFORM C;
2178:  ehky-A  2.2 11.1   94  1190    9   DROME:AF-Q9VUM0-F1 PROBABLE DNA MISMATCH REPAIR PROTEIN MSH6;
2179:  efgp-A  2.2 17.2   87   640    3   DROME:AF-Q9VBR1-F1 VACUOLAR PROTEIN SORTING 33B;
2180:  ehsj-A  2.2  6.7  109   216    6   DROME:AF-Q9VRL2-F1 PROBABLE GOLGI SNAP RECEPTOR COMPLEX MEMBER 2;
2181:  ei7c-A  2.2  5.3   68   300    9   DROME:AF-Q9VLF1-F1 AT23224P;
2182:  edo8-A  2.2 12.8  112   379    6   DROME:AF-Q9V576-F1 PUTATIVE PHOSPHATIDATE PHOSPHATASE;
2183:  edli-A  2.2 20.0   93   354    9   DROME:AF-Q9VPQ2-F1 DNAJ HOMOLOG SHV;
2184:  eh0m-A  2.2  9.4  111   540    9   DROME:AF-Q9VA63-F1 PROCOLLAGEN-PROLINE 4-DIOXYGENASE;
2185:  eent-A  2.2 16.7  115   320    5   DROME:AF-Q9VX39-F1 TRANSMEMBRANE PROTEIN 41 HOMOLOG;
2186:  ee23-A  2.2 25.2  165  2263    7   DROME:AF-M9PHU0-F1 UNCHARACTERIZED PROTEIN, ISOFORM C;
2187:  ejkl-A  2.2 15.7  111   214    8   DROME:AF-Q9VIQ4-F1 GH03980P;
2188:  ed0l-A  2.2  4.8   91   122    5   DROME:AF-M9PFD1-F1 UNCHARACTERIZED PROTEIN;
2189:  ekqa-A  2.2 10.5  100   530   10   DROME:AF-Q00168-F1 CALCIUM/CALMODULIN-DEPENDENT PROTEIN KINASE TYPE
2190:  efgq-A  2.2 10.4   70   502    9   DROME:AF-P07247-F1 PROTEIN KRUEPPEL;
2191:  em47-A  2.2  5.8   86   418    7   DROME:AF-Q9VHM3-F1 LD30467P;
2192:  elg1-A  2.2  5.9  123   220    7   DROME:AF-A1ZB68-F1 FI01423P;
2193:  ee4r-A  2.1 11.2   72   159    7   DROME:AF-P23380-F1 V-TYPE PROTON ATPASE 16 KDA PROTEOLIPID SUBUNIT;
2194:  ed50-A  2.1 13.1  140  1077    9   DROME:AF-A1ZB84-F1 GPI ETHANOLAMINE PHOSPHATE TRANSFERASE 3;
2195:  eko4-A  2.1  6.8  135   510    9   DROME:AF-Q27333-F1 LETHAL(2)NEIGHBOUR OF TID PROTEIN;
2196:  el7n-A  2.1 21.1  120   743    5   DROME:AF-Q7JVY2-F1 DOUBLE PARKED, ISOFORM A;
2197:  eilq-A  2.1 25.5  118  1234    3   DROME:AF-Q7KW14-F1 COILED-COIL DOMAIN-CONTAINING PROTEIN CG32809;
2198:  ee27-A  2.1 27.5  125  2122    4   DROME:AF-Q8IPH8-F1 MYOSIN 28B1, ISOFORM B;
2199:  ek63-A  2.1 14.5  107   540    7   DROME:AF-Q9VRQ8-F1 MFS DOMAIN-CONTAINING PROTEIN;
2200:  ec6o-A  2.1 29.3  133   766    5   DROME:AF-B9ZW35-F1 PYRAMUS;
2201:  ek3l-A  2.1  7.8   87   206    6   DROME:AF-Q8IRC8-F1 UNCHARACTERIZED PROTEIN;
2202:  ee6f-A  2.1  4.7   56   942    5   DROME:AF-Q9VFW9-F1 AMINOPEPTIDASE;
2203:  ee6j-A  2.1  7.4  134   364    7   DROME:AF-Q9VJR9-F1 COP9 SIGNALOSOME SUBUNIT 1A;
2204:  eiqz-A  2.1  7.1   65   288    5   DROME:AF-Q4V4U2-F1 IP08170P;
2205:  edi8-A  2.1 18.0  105   900    6   DROME:AF-Q9VFF3-F1 RRP6, ISOFORM B;
2206:  ekrm-A  2.1  8.8   86   194    5   DROME:AF-Q7JZC9-F1 NNF1A;
2207:  eiou-A  2.1 19.1   93   828    4   DROME:AF-Q9VBX0-F1 BAND4.1 INHIBITOR LRP INTERACTOR, ISOFORM B;
2208:  egsn-A  2.1 15.2  123   684    7   DROME:AF-Q8IR46-F1 LD13933P1;
2209:  elz2-A  2.1 15.3   87  1182    5   DROME:AF-Q9VQR8-F1 LEUCYL-TRNA SYNTHETASE;
2210:  emlo-A  2.1 30.4   98   605    7   DROME:AF-Q8MRE7-F1 GH20068P;
2211:  emre-A  2.1 25.7  124  1190    7   DROME:AF-Q8IPI3-F1 ANION EXCHANGE PROTEIN;
2212:  ekrk-A  2.1 25.1   89   355    9   DROME:AF-P20353-F1 G PROTEIN ALPHA I SUBUNIT;
2213:  eewl-A  2.1 11.4   74   197    4   DROME:AF-Q9VSL0-F1 LD07728P;
2214:  ejeh-A  2.1 17.3   80   293    5   DROME:AF-Q9VGY0-F1 AT31162P;
2215:  eink-A  2.1  5.8   70   709    6   DROME:AF-A0A6F7R657-F1 WIDERBORST, ISOFORM H;
2216:  el2q-A  2.1 18.6  127   363    9   DROME:AF-Q8IGV3-F1 RE23632P;
2217:  eepk-A  2.1 14.6   98   476    7   DROME:AF-O61267-F1 OVARIAN-SPECIFIC SERINE/THREONINE-PROTEIN KINASE
2218:  em1t-A  2.1 14.7   87   141    5   DROME:AF-Q9VPZ2-F1 IP04288P;
2219:  emix-A  2.1 12.6   76   108   12   DROME:AF-Q9VRJ8-F1 PROTEIN ASTERIX;
2220:  elsv-A  2.1 22.9   81   373    6   DROME:AF-Q95YI5-F1 UDP-SUGAR TRANSPORTER UST74C;
2221:  ehxi-A  2.1 18.0  118  1218    6   DROME:AF-A1Z8S6-F1 PRECOCIOUS DISSOCIATION OF SISTERS 5, ISOFORM A;
2222:  eg20-A  2.1  7.3   69   155    6   DROME:AF-A1ZAL7-F1 V-TYPE PROTON ATPASE PROTEOLIPID SUBUNIT;
2223:  edqg-A  2.1 23.3  105  1281    6   DROME:AF-Q9W4E8-F1 UNCHARACTERIZED PROTEIN, ISOFORM C;
2224:  edmt-A  2.1 12.0  120  1412    7   DROME:AF-Q9VJ86-F1 BICOID STABILITY FACTOR;
2225:  ekce-A  2.1 24.5  128   541   11   DROME:AF-O02194-F1 PRESENILIN HOMOLOG;
2226:  edfb-A  2.1 17.6  112   802    7   DROME:AF-Q8SZ78-F1 RE14222P;
2227:  emsd-A  2.1  5.5   51    79    2   DROME:AF-Q4V429-F1 CYTOCHROME C OXIDASE ASSEMBLY FACTOR 5;
2228:  eht0-A  2.1 15.0   90   533    4   DROME:AF-Q9NI63-F1 MEMBRANE-ASSOCIATED TYROSINE- AND THREONINE-SPECI
2229:  ejat-A  2.1 22.3  121  1831    8   DROME:AF-Q9W420-F1 TRANSCRIPTION ELONGATION FACTOR SPT6;
2230:  eg9b-A  2.1  6.3   97   389    9   DROME:AF-Q59DY1-F1 IP21282P;
2231:  efym-A  2.1 27.4   84   207    6   DROME:AF-A0A0B4KGA5-F1 UNCHARACTERIZED PROTEIN;
2232:  ek2z-A  2.1 17.6  108  1059    7   DROME:AF-Q24120-F1 PROTEIN CAPPUCCINO;
2233:  ejce-A  2.1 15.2   90   445    6   DROME:AF-Q9VYZ3-F1 UNCHARACTERIZED PROTEIN, ISOFORM B;
2234:  ek0m-A  2.1 20.3  104  1192    3   DROME:AF-Q8IQ31-F1 UNCHARACTERIZED PROTEIN;
2235:  ee0o-A  2.1  9.7  105   277    7   DROME:AF-Q9VCZ0-F1 ELONGATION OF VERY LONG CHAIN FATTY ACIDS PROTEIN
2236:  eejy-A  2.1 22.5  132  1102    9   DROME:AF-O46089-F1 PROTEIN MMS22-LIKE;
2237:  ed9h-A  2.1 19.7  134   271    6   DROME:AF-P46223-F1 60S RIBOSOMAL PROTEIN L7A;
2238:  ekx5-A  2.1 22.4  166  1270    7   DROME:AF-Q9VRV2-F1 UNCHARACTERIZED PROTEIN, ISOFORM A;
2239:  eic2-A  2.1 21.1   61   152   13   DROME:AF-A1ZAQ6-F1 GEO12983P1;
2240:  emxx-A  2.1 11.6   91   297   12   DROME:AF-A0A0B4KFZ1-F1 ENTOMOGLYCEROPORIN 4, ISOFORM F;
2241:  eemn-A  2.1  7.6  140   217    6   DROME:AF-Q9VED1-F1 IP07781P;
2242:  ekt0-A  2.1 12.3   98   400    6   DROME:AF-Q961D1-F1 CYCLIN K, ISOFORM A;
2243:  edre-A  2.1 13.3   91   284   10   DROME:AF-Q9VUW2-F1 INOSITOL-1-MONOPHOSPHATASE;
2244:  elyq-A  2.1 10.5   99   223    3   DROME:AF-Q9VN02-F1 GH14561P;
2245:  edsl-A  2.1 31.5  107   659    7   DROME:AF-Q9VQ22-F1 LP24076P;
2246:  ed1j-A  2.1 25.7   87   266    5   DROME:AF-C0PVB3-F1 SULFHYDRYL OXIDASE;
2247:  ekuf-A  2.1  6.3  109   398    3   DROME:AF-Q8T3P5-F1 AT26438P;
2248:  ei6e-A  2.1 22.4  133  1072    8   DROME:AF-Q9W592-F1 EG:BACN32G11.3 PROTEIN;
2249:  ejrq-A  2.1  9.6   97   288    6   DROME:AF-Q9VNM4-F1 FI03378P;
2250:  eg9t-A  2.1  5.1  134   881   10   DROME:AF-A0A0B4KFC9-F1 UNCHARACTERIZED PROTEIN, ISOFORM C;
2251:  ekzs-A  2.1 25.8  130  1145    6   DROME:AF-Q27607-F1 DNA POLYMERASE SUBUNIT GAMMA-1, MITOCHONDRIAL;
2252:  ef77-A  2.1 24.7   89   312    2   DROME:AF-Q9V3I0-F1 EG:BACR42I17.2 PROTEIN;
2253:  eido-A  2.1 11.8   63   101    0   DROME:AF-A0A0B4K8A4-F1 UNCHARACTERIZED PROTEIN, ISOFORM A;
2254:  efto-A  2.1  6.3   73   728    4   DROME:AF-A0A0B4KFE4-F1 ACYL-COA SYNTHETASE LONG-CHAIN, ISOFORM J;
2255:  eeym-A  2.1 15.0  110   828   10   DROME:AF-P83102-F1 PUTATIVE DUAL SPECIFICITY TYROSINE-PHOSPHORYLATIO
2256:  efzo-A  2.1 11.1  104   276    2   DROME:AF-Q9VM18-F1 TREHALOSE 6-PHOSPHATE PHOSPHATASE;
2257:  efcc-A  2.1 33.1  150  1684   10   DROME:AF-Q9VLT1-F1 PROTEIN MON2 HOMOLOG;
2258:  ee1d-A  2.1 17.0   97  1176    7   DROME:AF-P08266-F1 DNA-DIRECTED RNA POLYMERASE II SUBUNIT RPB2;
2259:  ekcy-A  2.1 19.6  115   765    9   DROME:AF-Q9VBP0-F1 FI21465P1;
2260:  ejzy-A  2.1 11.3  126   316   10   DROME:AF-Q9V3Y4-F1 LD43650P;
2261:  ei1g-A  2.1 14.1   94   427    4   DROME:AF-Q8IP31-F1 CARBOXYPEPTIDASE;
2262:  eh4s-A  2.1 16.2  110   410   10   DROME:AF-Q9V3F3-F1 TRANSCRIPTION TERMINATION FACTOR, MITOCHONDRIAL;
2263:  ed82-A  2.1 13.1   89   879    8   DROME:AF-O76874-F1 SD17974P;
2264:  emu1-A  2.1 14.0  175  1008    7   DROME:AF-Q59E37-F1 UNCHARACTERIZED PROTEIN, ISOFORM C;
2265:  ecud-A  2.1  4.1   64   168    5   DROME:AF-Q9V492-F1 MPV17-LIKE PROTEIN;
2266:  em2i-A  2.1  6.3  106   385    8   DROME:AF-Q9VWU6-F1 RE70879P;
2267:  egzg-A  2.1  8.2  115   752    7   DROME:AF-P54351-F1 VESICLE-FUSING ATPASE 2;
2268:  ef1b-A  2.1  7.9   79   204    9   DROME:AF-A8JNT1-F1 UNCHARACTERIZED PROTEIN, ISOFORM B;
2269:  ejeq-A  2.1 23.8  106   540   12   DROME:AF-Q9VTJ3-F1 FI14630P;
2270:  eg8d-A  2.1 11.0   76   683    9   DROME:AF-A1Z6G6-F1 UNCHARACTERIZED PROTEIN, ISOFORM A;
2271:  efe4-A  2.1 16.3   85   492    5   DROME:AF-Q9VTX8-F1 PROTEIN ODR-4 HOMOLOG;
2272:  efc1-A  2.1 27.7  139  1420    9   DROME:AF-A8DY43-F1 G_PROTEIN_RECEP_F3_4 DOMAIN-CONTAINING PROTEIN;
2273:  eklq-A  2.1 11.8  128   916    9   DROME:AF-Q9W354-F1 EXTRACELLULAR SIGNAL-REGULATED KINASE 7;
2274:  edpf-A  2.1 10.2   98   169    6   DROME:AF-C4NAP3-F1 SEMINAL FLUID PROTEIN 38D;
2275:  eje8-A  2.1  7.3   65    69    2   DROME:AF-C1C5A5-F1 MIP04352P;
2276:  ee8w-A  2.1 21.4   93   749    1   DROME:AF-Q9W384-F1 BRAHMA ASSOCIATED PROTEIN 111KD;
2277:  eg7m-A  2.1 14.0   93   700    9   DROME:AF-Q9UAS6-F1 CAP-SPECIFIC MRNA (NUCLEOSIDE-2'-O-)-METHYLTRANSF
2278:  ef6t-A  2.1 17.0  131   494    8   DROME:AF-Q9W4A9-F1 RHO GTPASE ACTIVATING PROTEIN AT 5A, ISOFORM A;
2279:  eib2-A  2.1 24.9  101   861    5   DROME:AF-Q8ING1-F1 UNCHARACTERIZED PROTEIN;
2280:  ehms-A  2.1 15.1  105   313    9   DROME:AF-B6IDT8-F1 IP20336P;
2281:  eg3n-A  2.1 10.2  102   255    9   DROME:AF-Q9VCG3-F1 PUTATIVE OPA3-LIKE PROTEIN CG13603;
2282:  eejz-A  2.1 10.0  108   841    3   DROME:AF-Q9V3Q9-F1 IP03705P;
2283:  ed85-A  2.1 20.4  122  2082    5   DROME:AF-A0A0A1EI90-F1 MIP31562P1;
2284:  ehy1-A  2.1  8.0   75   219    7   DROME:AF-Q9W377-F1 LP05863P;
2285:  ec56-A  2.1 13.1   99   579    5   DROME:AF-Q9VB46-F1 ADIPOCYTE PLASMA MEMBRANE-ASSOCIATED PROTEIN;
2286:  em0o-A  2.1 21.8   89   713   11   DROME:AF-A1Z707-F1 GLYCEROL-3-PHOSPHATE DEHYDROGENASE;
2287:  eh9r-A  2.1  4.7   74   165    4   DROME:AF-Q9VMK8-F1 TRANSMEMBRANE PROTEIN 138;
2288:  eihl-A  2.1  5.2   86   720    9   DROME:AF-Q9W293-F1 PLECKSTRIN HOMOLOGY AND RUN DOMAIN CONTAINING M1;
2289:  efvd-A  2.1  8.7  131   509    4   DROME:AF-Q9VPF8-F1 TRANSMEMBRANE PROTEIN 104 HOMOLOG;
2290:  emjj-A  2.1 18.3  109   766   11   DROME:AF-Q8T9E6-F1 SD03967P;
2291:  efxm-A  2.1 13.3   82   487    5   DROME:AF-Q9VZB0-F1 UNCHARACTERIZED PROTEIN;
2292:  eek4-A  2.1 10.8   93   393    8   DROME:AF-Q4V4D1-F1 IP10846P;
2293:  ehd4-A  2.1  5.0   97   269    4   DROME:AF-Q9VXB1-F1 FI24303P1;
2294:  ej5f-A  2.1  4.2   60   126    7   DROME:AF-M9ND71-F1 UNCHARACTERIZED PROTEIN;
2295:  ec15-A  2.1 13.2  100   283    6   DROME:AF-Q9VIP7-F1 ALKALINE CERAMIDASE;
2296:  edvc-A  2.1  9.3  114   861   11   DROME:AF-Q8MT48-F1 RE28322P;
2297:  eldk-A  2.1 23.8  135   355    6   DROME:AF-Q9VNQ6-F1 FI06051P;
2298:  ee7l-A  2.1 24.0  106  1761    5   DROME:AF-Q9VMR4-F1 NO MECHANORECEPTOR POTENTIAL C, ISOFORM H;
2299:  emku-A  2.1  7.4  117   809    9   DROME:AF-Q9VRW4-F1 BESTROPHIN 2;
2300:  edlx-A  2.1 20.1   94  1029    3   DROME:AF-Q04691-F1 FAT-BODY PROTEIN 1;
2301:  efnf-A  2.1 15.9  130   794    7   DROME:AF-A0A0B4LG94-F1 UNCHARACTERIZED PROTEIN, ISOFORM A;
2302:  ekzt-A  2.1 22.9   94   411   11   DROME:AF-Q9VVC0-F1 UNCHARACTERIZED PROTEIN, ISOFORM A;
2303:  ely8-A  2.1 14.4  100   594    8   DROME:AF-Q9VRD3-F1 FI06015P;
2304:  eeu0-A  2.1 12.7  126   432    6   DROME:AF-Q9W1V2-F1 TEKTIN;
2305:  ek4f-A  2.1 13.3   97   266    6   DROME:AF-Q9VT69-F1 PHOSPHATIDYLINOSITOL-4,5-BISPHOSPHATE 4-PHOSPHATA
2306:  ehi7-A  2.1 26.2  123  1549    7   DROME:AF-A1ZBA1-F1 FI17866P1;
2307:  elwq-A  2.1 15.0  106   912    8   DROME:AF-A1Z9I2-F1 UNCHARACTERIZED PROTEIN;
2308:  ejte-A  2.1 11.8   90   294    6   DROME:AF-P48609-F1 CYCLIN-DEPENDENT KINASE 5 HOMOLOG;
2309:  egza-A  2.1 27.9  118   985    8   DROME:AF-Q9W0D6-F1 FI22004P1;
2310:  efdf-A  2.1 14.7  104   836    7   DROME:AF-Q9W0V1-F1 3-PHOSPHOINOSITIDE-DEPENDENT PROTEIN KINASE 1;
2311:  ej25-A  2.1  5.8   77   114    5   DROME:AF-E1JHK5-F1 GEO02513P1;
2312:  eegk-A  2.1  3.9   51   408    2   DROME:AF-Q9W4G9-F1 UNCHARACTERIZED PROTEIN;
2313:  edna-A  2.1 16.0  129   487    9   DROME:AF-Q9V9S9-F1 RIBOFLAVIN TRANSPORTER;
2314:  ed10-A  2.1 23.6  105   634    2   DROME:AF-Q8IMS8-F1 FI20028P1;
2315:  efbl-A  2.1  5.1  121   517    5   DROME:AF-Q9VB75-F1 GH08870P;
2316:  eijf-A  2.1  4.1   96   610   14   DROME:AF-D0IQA3-F1 MIP06971P;
2317:  ee9f-A  2.1  5.8   76   237    3   DROME:AF-Q1ECC3-F1 IP01956P;
2318:  ecv2-A  2.1  5.6  135  1141    2   DROME:AF-A4UZL3-F1 EPS15 HOMOLOGY DOMAIN CONTAINING PROTEIN-BINDING
2319:  efdn-A  2.1 15.4  163   572    6   DROME:AF-A4IJ72-F1 IP18018P;
2320:  ek0n-A  2.1  8.1   86   122    9   DROME:AF-A0A0B4K6B2-F1 UNCHARACTERIZED PROTEIN;
2321:  emts-A  2.1  8.4  101   196    6   DROME:AF-M9NDP9-F1 UNCHARACTERIZED PROTEIN, ISOFORM E;
2322:  eibe-A  2.1 15.6   84   288   11   DROME:AF-Q9VUW4-F1 INOSITOL-1-MONOPHOSPHATASE;
2323:  egw9-A  2.1 16.5  104   521    4   DROME:AF-Q9W189-F1 FI22604P1;
2324:  eevz-A  2.1 20.8   98   270    4   DROME:AF-Q9W1M2-F1 ENTOMOGLYCEROPORIN 3;
2325:  ei68-A  2.1 16.2  117  1209    5   DROME:AF-Q9W4T4-F1 CAMP-SPECIFIC 3',5'-CYCLIC PHOSPHODIESTERASE, ISO
2326:  efsx-A  2.1 11.5   72   523    8   DROME:AF-Q9W2G2-F1 UNCHARACTERIZED PROTEIN, ISOFORM A;
2327:  em66-A  2.1 28.9  108  1317    5   DROME:AF-Q9VWL7-F1 RHO GTPASE ACTIVATING PROTEIN AT 18B, ISOFORM C;
2328:  ehgp-A  2.1 20.4  117   701    7   DROME:AF-Q24388-F1 LARVAL SERUM PROTEIN 2;
2329:  elnb-A  2.1 14.8   96   246    9   DROME:AF-Q8IN66-F1 FI21920P1;
2330:  eixc-A  2.1 14.2  118  1395    6   DROME:AF-Q9W1R4-F1 LITTLE ELONGATION COMPLEX SUBUNIT 1;
2331:  el6z-A  2.1 15.5   91   241    8   DROME:AF-Q9VR55-F1 LD29159P;
2332:  eioo-A  2.1 20.9  102   739    7   DROME:AF-P13678-F1 PROTEIN KINASE C;
2333:  eezv-A  2.1 19.1  149   584    8   DROME:AF-Q7M3J6-F1 CHOLECYSTOKININ-2 RECEPTOR;
2334:  ehax-A  2.1 10.3   87   581    6   DROME:AF-Q9W0P1-F1 FI05305P;
2335:  ekbr-A  2.1 11.4   83   302    7   DROME:AF-Q9U6R9-F1 GH13039P;
2336:  el3x-A  2.1 14.4   86   294    2   DROME:AF-Q9VB61-F1 AT21004P;
2337:  efbf-A  2.1 16.0   89   561    3   DROME:AF-Q8IMY4-F1 SULFHYDRYL OXIDASE;
2338:  ejcx-A  2.1  4.6   62   337    5   DROME:AF-Q9VQ95-F1 TESTIS ENDOG-LIKE 3;
2339:  ed6b-A  2.1 15.7  104   195    4   DROME:AF-A1Z9Q7-F1 IP07182P;
2340:  emk5-A  2.1 32.6  114   564    4   DROME:AF-Q7K0D8-F1 NUCLEAR PORE COMPLEX PROTEIN NUP50;
2341:  em4v-A  2.1  5.0  103   529    5   DROME:AF-Q9V7S5-F1 PUTATIVE INORGANIC PHOSPHATE COTRANSPORTER;
2342:  ejnw-A  2.1  5.1   77   393    1   DROME:AF-Q24537-F1 HIGH MOBILITY GROUP PROTEIN DSP1;
2343:  eg6u-A  2.1 13.6  104  1916    6   DROME:AF-Q9VKG8-F1 DISCS LARGE 5, ISOFORM A;
2344:  ehhf-A  2.1 16.7  125   474    9   DROME:AF-Q9VJQ7-F1 LD27791P;
2345:  ema4-A  2.1  8.4   96   203    6   DROME:AF-Q9VYF5-F1 UNCHARACTERIZED PROTEIN, ISOFORM A;
2346:  ejsm-A  2.1 11.0  108   211    6   DROME:AF-Q9VAK3-F1 RE47447P;
2347:  el7b-A  2.1 15.5  101   724    5   DROME:AF-Q9VKB2-F1 CED-12;
2348:  ehut-A  2.1  8.7  101   553    6   DROME:AF-Q9VN45-F1 PROTEIN SPARTIN;
2349:  eiss-A  2.1 21.6  112   676    5   DROME:AF-Q9VXD9-F1 PROBABLE G-PROTEIN COUPLED RECEPTOR MTH-LIKE 1;
2350:  edz8-A  2.1  4.8   68   138   12   DROME:AF-A1Z6Y1-F1 UNCHARACTERIZED PROTEIN;
2351:  eenn-A  2.1 15.0  101   972    5   DROME:AF-A1Z9N0-F1 DYNAMIN-LIKE 120 KDA PROTEIN, FORM S1;
2352:  edok-A  2.1 18.8  119   223    7   DROME:AF-Q7JRN6-F1 GH06388P;
2353:  eipq-A  2.1  6.9   75   224    7   DROME:AF-Q9VN97-F1 PROBABLE MITOCHONDRIAL IMPORT INNER MEMBRANE TRAN
2354:  ed88-A  2.1  6.0   77  1460    8   DROME:AF-A1Z6I7-F1 BUB1-RELATED KINASE;
2355:  ehrp-A  2.0 17.8   83   278   10   DROME:AF-Q9VPX8-F1 DITRANS,POLYCIS-POLYPRENYL DIPHOSPHATE SYNTHASE
2356:  eggx-A  2.0 12.3   64   178    9   DROME:AF-Q9V3C1-F1 PROTEIN VHL;
2357:  ec51-A  2.0 10.5  102   166    5   DROME:AF-Q0KI22-F1 UNCHARACTERIZED PROTEIN, ISOFORM B;
2358:  ek4i-A  2.0 21.6  105   632    8   DROME:AF-Q9VDR9-F1 UNCHARACTERIZED PROTEIN;
2359:  ec41-A  2.0 17.8  110   698    5   DROME:AF-Q8SXX4-F1 CAPON-LIKE PROTEIN;
2360:  eh19-A  2.0  9.4  115   290    8   DROME:AF-Q86BM4-F1 IP10109P;
2361:  efyh-A  2.0 19.1   83   299   12   DROME:AF-Q8T8Y5-F1 AT16536P;
2362:  ei6y-A  2.0 14.5  134   743    7   DROME:AF-Q9VWG6-F1 UNCHARACTERIZED PROTEIN, ISOFORM A;
2363:  ek76-A  2.0 23.2   98   356    3   DROME:AF-Q9VCY1-F1 RRM DOMAIN-CONTAINING PROTEIN;
2364:  ehg7-A  2.0 22.6  112  1965    8   DROME:AF-A0A0B4K7S6-F1 MOLTING DEFECTIVE, ISOFORM D;
2365:  empk-A  2.0 20.0  165  2464    7   DROME:AF-Q9VG05-F1 UNCHARACTERIZED PROTEIN, ISOFORM H;
2366:  eg3k-A  2.0 23.0  101   230    6   DROME:AF-Q9VUV6-F1 GXIVSPLA2, ISOFORM A;
2367:  ecyn-A  2.0 23.1  103   342    8   DROME:AF-Q7K1W8-F1 LD34388P;
2368:  eec8-A  2.0 23.1  115   551    8   DROME:AF-X2JEJ0-F1 BLEOMYCIN HYDROLASE;
2369:  emdx-A  2.0 22.5  181   849    4   DROME:AF-Q9W436-F1 NEPRILYSIN-1;
2370:  ehe8-A  2.0 20.8   78   272   12   DROME:AF-A0A6H2EEL7-F1 UNCHARACTERIZED PROTEIN, ISOFORM A;
2371:  ekwm-A  2.0 27.8  103  1420    2   DROME:AF-Q7KMH9-F1 BCDNA.LD26050;
2372:  ee16-A  2.0  8.4  104  1316    6   DROME:AF-Q9VGM1-F1 MULTIDRUG RESISTANCE PROTEIN 4;
2373:  eerp-A  2.0 22.9  108   729    8   DROME:AF-Q9VMS4-F1 GH23983P;
2374:  el5t-A  2.0 25.7  103  1175    8   DROME:AF-Q9VCE7-F1 KRUEPPEL TARGET AT 95D, ISOFORM A;
2375:  eedn-A  2.0 10.9  101   564    5   DROME:AF-Q8IP91-F1 UNCHARACTERIZED PROTEIN, ISOFORM C;
2376:  efvh-A  2.0 16.3   87   308    2   DROME:AF-Q9I7H8-F1 LD37276P;
2377:  eftb-A  2.0 15.0  109   484    7   DROME:AF-Q9V3Z1-F1 TRIBBLES;
2378:  ed6d-A  2.0 11.6  122  1002   11   DROME:AF-Q0E8N6-F1 CLUMSY, ISOFORM B;
2379:  ejzx-A  2.0 27.0  132  1642    3   DROME:AF-P91875-F1 DNA-DIRECTED RNA POLYMERASE I SUBUNIT RPA1;
2380:  elkx-A  2.0 13.8  103   528    8   DROME:AF-Q9VR38-F1 VACUOLAR FUSION PROTEIN MON1 HOMOLOG;
2381:  ehfl-A  2.0 12.9   89   514    8   DROME:AF-P18431-F1 PROTEIN KINASE SHAGGY;
2382:  ely0-A  2.0 22.0  133  1197    8   DROME:AF-Q9VLB3-F1 ORGANIC ANION TRANSPORTING POLYPEPTIDE 30B, ISOFO
2383:  ef9c-A  2.0 13.6  113   467    4   DROME:AF-O77260-F1 EG:115C2.6 PROTEIN;
2384:  el1q-A  2.0 12.5   98   345    7   DROME:AF-Q9VXR2-F1 RE17665P;
2385:  ei3r-A  2.0 18.4  118  1273    8   DROME:AF-Q9VF53-F1 ALDEHYDE OXIDASE 1;
2386:  eetz-A  2.0 27.8  123   344    7   DROME:AF-Q8IPM2-F1 FI07626P;
2387:  eiu4-A  2.0  8.1   81   280    5   DROME:AF-Q9V3F8-F1 PYRROLINE-5-CARBOXYLATE REDUCTASE;
2388:  elit-A  2.0 40.8  121   787    6   DROME:AF-Q9VEJ1-F1 BRANCHPOINT-BRIDGING PROTEIN;
2389:  emgg-A  2.0 13.4  107   254    6   DROME:AF-Q9W012-F1 LP12691P;
2390:  egdl-A  2.0 13.7   64   265   11   DROME:AF-Q9V4Q8-F1 PROBABLE U2 SMALL NUCLEAR RIBONUCLEOPROTEIN A';
2391:  egsd-A  2.0  5.1   99   170    7   DROME:AF-Q8T8R7-F1 AT31812P;
2392:  ek5t-A  2.0 20.1  129   537    7   DROME:AF-Q9VQT0-F1 IP04436P;
2393:  elj2-A  2.0  3.9   58   158    7   DROME:AF-B5A5T4-F1 PROTEIN QUIVER;
2394:  ec7c-A  2.0 11.9  110   159    5   DROME:AF-Q9VIL5-F1 GEO08953P1;
2395:  ee0i-A  2.0 23.8  156   414    6   DROME:AF-Q7JVS8-F1 AT19640P;
2396:  ec8m-A  2.0 20.1  101   850   11   DROME:AF-O46094-F1 PHOSPHOINOSITIDE 5-PHOSPHATASE;
2397:  emlw-A  2.0 28.8   93   503   10   DROME:AF-Q9VAP6-F1 AUTOPHAGY-RELATED 14;
2398:  efo2-A  2.0  8.1   62   111    5   DROME:AF-Q94524-F1 DYNEIN LIGHT CHAIN TCTEX-TYPE;
2399:  el5r-A  2.0 16.2  119   783    5   DROME:AF-Q9V397-F1 ENOYL-COA HYDRATASE;
2400:  egnc-A  2.0  7.3   73   666    5   DROME:AF-A1Z7S7-F1 FI02838P;
2401:  el88-A  2.0  6.5  102   162    5   DROME:AF-Q9VW87-F1 PROTEIN SNAKESKIN;
2402:  eju7-A  2.0 23.8  155   496    8   DROME:AF-Q9VGG8-F1 PROBABLE G-PROTEIN COUPLED RECEPTOR MTH-LIKE 5;
2403:  eman-A  2.0 24.6  125   752    7   DROME:AF-Q9VBX6-F1 FI20018P1;
2404:  eevl-A  2.0  9.4   96   369    8   DROME:AF-Q9VL02-F1 GH08677P;
2405:  eevr-A  2.0  9.7  126   655    7   DROME:AF-Q9W5A5-F1 PROTEIN TWEETY-2;
2406:  edha-A  2.0 11.6   95   302    4   DROME:AF-Q9VE58-F1 AT25266P;
2407:  efmf-A  2.0 13.8  109   834    6   DROME:AF-Q9VE75-F1 V-TYPE PROTON ATPASE SUBUNIT A;
2408:  ekt7-A  2.0  4.6   57   503   11   DROME:AF-Q9VUL9-F1 GLYCOPROTEIN 3-ALPHA-L-FUCOSYLTRANSFERASE A;
2409:  ej8u-A  2.0 15.9   88   556    5   DROME:AF-Q9V3S0-F1 CYTOCHROME P450 4G1;
2410:  ecv7-A  2.0 13.3   95   535    7   DROME:AF-Q9VU85-F1 TONDU-DOMAIN-CONTAINING GROWTH INHIBITOR, ISOFORM
2411:  ekjm-A  2.0  5.0   62   681    5   DROME:AF-Q9VRX7-F1 LD29573P;
2412:  ejv3-A  2.0 14.0   71   533    4   DROME:AF-Q7K511-F1 CG3835-RA;
2413:  ect4-A  2.0 14.0   95   485    4   DROME:AF-Q9VRT6-F1 RE27477P;
2414:  ed2w-A  2.0  9.8   62   138   10   DROME:AF-A1Z8I0-F1 UNCHARACTERIZED PROTEIN;
2415:  ed80-A  2.0 15.4   85   902    9   DROME:AF-Q9W2E9-F1 KINASE;
2416:  ehwc-A  2.0  6.5  113   415    6   DROME:AF-Q9VGC2-F1 RE05302P;
2417:  eizx-A  2.0 15.4  128   941    7   DROME:AF-Q9VJ75-F1 GH08340P;
2418:  ekop-A  2.0 21.0   88   780    7   DROME:AF-A0A0B4KGY6-F1 PASILLA, ISOFORM R;
2419:  ed0b-A  2.0 18.4   84   887    8   DROME:AF-Q9VZF5-F1 KINESIN-LIKE PROTEIN;
2420:  eggw-A  2.0 12.0  124   438   14   DROME:AF-Q9V3W6-F1 INNEXIN INX7;
2421:  el25-A  2.0 19.9  101   814    5   DROME:AF-Q9VH70-F1 TESTIS-SPECIFIC ZINC FINGER PROTEIN TOPI;
2422:  ek5d-A  2.0 10.4   97   146    7   DROME:AF-A0A0B4KED5-F1 UNCHARACTERIZED PROTEIN;
2423:  eeku-A  2.0 12.0   87   542    7   DROME:AF-Q7KKI0-F1 CCT-EPSILON;
2424:  ekhd-A  2.0  9.7  104   726    9   DROME:AF-Q9VY06-F1 FI04917P;
2425:  eg3l-A  2.0 12.0  103   835    9   DROME:AF-Q9VAR0-F1 LD39455P;
2426:  ejn8-A  2.0 11.5   91   337    7   DROME:AF-Q8T4D4-F1 AT03158P;
2427:  efbn-A  2.0 26.6   99   873    7   DROME:AF-Q9VAH7-F1 RE62393P;
2428:  eems-A  2.0 15.8   73   305    8   DROME:AF-Q7KUV8-F1 UNCHARACTERIZED PROTEIN, ISOFORM C;
2429:  elkc-A  2.0 45.1  116  1054    6   DROME:AF-P28166-F1 ZINC FINGER PROTEIN 1;
2430:  ej6z-A  2.0 26.6  101   911   10   DROME:AF-Q9VR61-F1 NON-SPECIFIC SERINE/THREONINE PROTEIN KINASE;
2431:  emp8-A  2.0  5.2  121   327    8   DROME:AF-Q9VRJ3-F1 GDAP1, ISOFORM A;

# Structural equivalences
   1: s001-A ej04-A     1 -  12 <=>   16 -  27   (MET    1  - PHE   12  <=> ARG   16  - SER   27 )                          
   1: s001-A ej04-A    14 -  20 <=>   28 -  34   (ASN   14  - THR   20  <=> ARG   28  - ILE   34 )                          
   1: s001-A ej04-A    21 -  25 <=>   37 -  41   (ASN   21  - GLN   25  <=> SER   37  - ASP   41 )                          
   1: s001-A ej04-A    26 - 433 <=>   44 - 451   (GLN   26  - ILE  433  <=> GLN   44  - ILE  451 )                          
   2: s001-A ef7l-A    41 -  45 <=>    4 -   8   (LYS   41  - LEU   45  <=> SER    4  - ILE    8 )                          
   2: s001-A ef7l-A    47 -  63 <=>    9 -  25   (PRO   47  - ASP   63  <=> GLY    9  - VAL   25 )                          
   2: s001-A ef7l-A    68 -  80 <=>   36 -  48   (ARG   68  - LEU   80  <=> ARG   36  - THR   48 )                          
   2: s001-A ef7l-A    81 -  94 <=>   50 -  63   (PHE   81  - GLY   94  <=> VAL   50  - ALA   63 )                          
   2: s001-A ef7l-A   122 - 131 <=>   72 -  81   (ASN  122  - PHE  131  <=> LYS   72  - ALA   81 )                          
   2: s001-A ef7l-A   133 - 153 <=>   82 - 102   (VAL  133  - ASP  153  <=> LEU   82  - LEU  102 )                          
   2: s001-A ef7l-A   154 - 167 <=>  105 - 118   (HIS  154  - MET  167  <=> THR  105  - THR  118 )                          
   2: s001-A ef7l-A   168 - 202 <=>  122 - 156   (SER  168  - MET  202  <=> TYR  122  - ARG  156 )                          
   2: s001-A ef7l-A   203 - 206 <=>  158 - 161   (GLN  203  - GLN  206  <=> ALA  158  - MET  161 )                          
   2: s001-A ef7l-A   214 - 217 <=>  163 - 166   (ALA  214  - LEU  217  <=> ILE  163  - SER  166 )                          
   2: s001-A ef7l-A   220 - 228 <=>  167 - 175   (TRP  220  - LEU  228  <=> ASP  167  - TYR  175 )                          
   2: s001-A ef7l-A   230 - 267 <=>  176 - 213   (PHE  230  - HIS  267  <=> ILE  176  - SER  213 )                          
   2: s001-A ef7l-A   270 - 320 <=>  270 - 320   (ASP  270  - PHE  320  <=> LEU  270  - SER  320 )                          
   2: s001-A ef7l-A   322 - 371 <=>  321 - 370   (TYR  322  - PHE  371  <=> LYS  321  - HIS  370 )                          
   2: s001-A ef7l-A   374 - 399 <=>  371 - 396   (HIS  374  - ARG  399  <=> GLU  371  - GLY  396 )                          
   2: s001-A ef7l-A   400 - 404 <=>  398 - 402   (MET  400  - PRO  404  <=> CYS  398  - ARG  402 )                          
   2: s001-A ef7l-A   406 - 430 <=>  403 - 427   (TYR  406  - LEU  430  <=> THR  403  - GLY  427 )                          
   3: s001-A elct-A    30 -  42 <=>   23 -  35   (HIS   30  - ARG   42  <=> ASN   23  - ARG   35 )                          
   3: s001-A elct-A    44 -  61 <=>   36 -  53   (PHE   44  - SER   61  <=> THR   36  - THR   53 )                          
   3: s001-A elct-A    62 -  95 <=>   57 -  90   (THR   62  - TYR   95  <=> GLY   57  - THR   90 )                          
   3: s001-A elct-A   124 - 131 <=>   95 - 102   (ILE  124  - PHE  131  <=> SER   95  - ALA  102 )                          
   3: s001-A elct-A   133 - 152 <=>  103 - 122   (VAL  133  - ILE  152  <=> ILE  103  - CYS  122 )                          
   3: s001-A elct-A   153 - 166 <=>  125 - 138   (ASP  153  - LEU  166  <=> TRP  125  - LEU  138 )                          
   3: s001-A elct-A   167 - 203 <=>  142 - 178   (MET  167  - GLN  203  <=> TYR  142  - VAL  178 )                          
   3: s001-A elct-A   223 - 232 <=>  179 - 188   (TRP  223  - ILE  232  <=> VAL  179  - SER  188 )                          
   3: s001-A elct-A   233 - 267 <=>  190 - 224   (LEU  233  - HIS  267  <=> VAL  190  - GLU  224 )                          
   3: s001-A elct-A   270 - 320 <=>  235 - 285   (ASP  270  - PHE  320  <=> GLU  235  - ASN  285 )                          
   3: s001-A elct-A   323 - 327 <=>  286 - 290   (CYS  323  - LEU  327  <=> PRO  286  - ASP  290 )                          
   3: s001-A elct-A   329 - 343 <=>  291 - 305   (LEU  329  - LEU  343  <=> PHE  291  - VAL  305 )                          
   3: s001-A elct-A   344 - 367 <=>  310 - 333   (LEU  344  - ARG  367  <=> SER  310  - SER  333 )                          
   3: s001-A elct-A   376 - 391 <=>  335 - 350   (THR  376  - LEU  391  <=> ALA  335  - MET  350 )                          
   3: s001-A elct-A   392 - 399 <=>  354 - 361   (ASP  392  - ARG  399  <=> VAL  354  - GLY  361 )                          
   3: s001-A elct-A   400 - 404 <=>  363 - 367   (MET  400  - PRO  404  <=> ILE  363  - LEU  367 )                          
   3: s001-A elct-A   406 - 433 <=>  368 - 395   (TYR  406  - ILE  433  <=> LYS  368  - SER  395 )                          
   4: s001-A effz-A    34 -  37 <=>    4 -   7   (SER   34  - LEU   37  <=> GLU    4  - ARG    7 )                          
   4: s001-A effz-A    39 -  42 <=>    9 -  12   (TYR   39  - ARG   42  <=> ARG    9  - THR   12 )                          
   4: s001-A effz-A    44 -  59 <=>   13 -  28   (PHE   44  - PRO   59  <=> THR   13  - PRO   28 )                          
   4: s001-A effz-A    60 -  63 <=>   32 -  35   (ILE   60  - ASP   63  <=> PHE   32  - ARG   35 )                          
   4: s001-A effz-A    65 -  94 <=>   42 -  71   (THR   65  - GLY   94  <=> ARG   42  - LEU   71 )                          
   4: s001-A effz-A   121 - 131 <=>   79 -  89   (PRO  121  - PHE  131  <=> HIS   79  - ARG   89 )                          
   4: s001-A effz-A   133 - 152 <=>   90 - 109   (VAL  133  - ILE  152  <=> THR   90  - ASN  109 )                          
   4: s001-A effz-A   153 - 169 <=>  112 - 128   (ASP  153  - ALA  169  <=> ARG  112  - ASP  128 )                          
   4: s001-A effz-A   170 - 180 <=>  139 - 149   (LYS  170  - LEU  180  <=> HIS  139  - LEU  149 )                          
   4: s001-A effz-A   181 - 202 <=>  151 - 172   (PHE  181  - MET  202  <=> ILE  151  - PRO  172 )                          
   4: s001-A effz-A   224 - 267 <=>  174 - 217   (LEU  224  - HIS  267  <=> PHE  174  - LEU  217 )                          
   4: s001-A effz-A   270 - 320 <=>  236 - 286   (ASP  270  - PHE  320  <=> THR  236  - ASP  286 )                          
   4: s001-A effz-A   323 - 370 <=>  287 - 334   (CYS  323  - PRO  370  <=> PRO  287  - PRO  334 )                          
   4: s001-A effz-A   372 - 375 <=>  335 - 338   (VAL  372  - ASN  375  <=> THR  335  - GLU  338 )                          
   4: s001-A effz-A   377 - 391 <=>  339 - 353   (SER  377  - LEU  391  <=> PHE  339  - MET  353 )                          
   4: s001-A effz-A   392 - 399 <=>  357 - 364   (ASP  392  - ARG  399  <=> LYS  357  - GLY  364 )                          
   4: s001-A effz-A   400 - 404 <=>  366 - 370   (MET  400  - PRO  404  <=> PHE  366  - ILE  370 )                          
   4: s001-A effz-A   406 - 433 <=>  371 - 398   (TYR  406  - ILE  433  <=> LYS  371  - ILE  398 )                          
   5: s001-A embr-A    38 -  41 <=>   13 -  16   (ASP   38  - LYS   41  <=> ASP   13  - PHE   16 )                          
   5: s001-A embr-A    43 -  50 <=>   17 -  24   (LYS   43  - ALA   50  <=> GLN   17  - PHE   24 )                          
   5: s001-A embr-A    52 -  57 <=>   25 -  30   (LEU   52  - LEU   57  <=> ILE   25  - LEU   30 )                          
   5: s001-A embr-A    58 -  63 <=>   32 -  37   (ASN   58  - ASP   63  <=> PRO   32  - LEU   37 )                          
   5: s001-A embr-A    69 -  92 <=>   46 -  69   (ALA   69  - ILE   92  <=> SER   46  - LYS   69 )                          
   5: s001-A embr-A    93 -  96 <=>   71 -  74   (CYS   93  - ARG   96  <=> GLY   71  - ILE   74 )                          
   5: s001-A embr-A   100 - 105 <=>   75 -  80   (GLY  100  - ARG  105  <=> ILE   75  - GLN   80 )                          
   5: s001-A embr-A   125 - 149 <=>   86 - 110   (GLY  125  - CYS  149  <=> PHE   86  - ARG  110 )                          
   5: s001-A embr-A   152 - 168 <=>  111 - 127   (ILE  152  - SER  168  <=> GLN  111  - PHE  127 )                          
   5: s001-A embr-A   169 - 204 <=>  134 - 169   (ALA  169  - PRO  204  <=> LEU  134  - THR  169 )                          
   5: s001-A embr-A   225 - 267 <=>  173 - 215   (ARG  225  - HIS  267  <=> SER  173  - ILE  215 )                          
   5: s001-A embr-A   270 - 318 <=>  268 - 316   (ASP  270  - PHE  318  <=> ALA  268  - ILE  316 )                          
   5: s001-A embr-A   319 - 323 <=>  318 - 322   (ASP  319  - CYS  323  <=> ASN  318  - LEU  322 )                          
   5: s001-A embr-A   324 - 370 <=>  327 - 373   (ALA  324  - PRO  370  <=> ALA  327  - THR  373 )                          
   5: s001-A embr-A   376 - 391 <=>  374 - 389   (THR  376  - LEU  391  <=> ASP  374  - LEU  389 )                          
   5: s001-A embr-A   392 - 400 <=>  392 - 400   (ASP  392  - MET  400  <=> ARG  392  - GLY  400 )                          
   5: s001-A embr-A   401 - 404 <=>  403 - 406   (PRO  401  - PRO  404  <=> ARG  403  - ARG  406 )                          
   5: s001-A embr-A   406 - 433 <=>  407 - 434   (TYR  406  - ILE  433  <=> THR  407  - ASP  434 )                          
   6: s001-A efj8-A    32 -  48 <=>    2 -  18   (PRO   32  - TYR   48  <=> TYR    2  - ILE   18 )                          
   6: s001-A efj8-A    49 -  61 <=>   22 -  34   (VAL   49  - SER   61  <=> ILE   22  - ASP   34 )                          
   6: s001-A efj8-A    69 -  94 <=>   36 -  61   (ALA   69  - GLY   94  <=> SER   36  - TRP   61 )                          
   6: s001-A efj8-A   121 - 124 <=>   66 -  69   (PRO  121  - ILE  124  <=> ARG   66  - HIS   69 )                          
   6: s001-A efj8-A   129 - 149 <=>   78 -  98   (PHE  129  - CYS  149  <=> ALA   78  - HIS   98 )                          
   6: s001-A efj8-A   151 - 164 <=>   99 - 112   (VAL  151  - VAL  164  <=> ARG   99  - GLU  112 )                          
   6: s001-A efj8-A   167 - 170 <=>  135 - 138   (MET  167  - LYS  170  <=> GLN  135  - SER  138 )                          
   6: s001-A efj8-A   171 - 203 <=>  140 - 172   (PRO  171  - GLN  203  <=> MET  140  - ILE  172 )                          
   6: s001-A efj8-A   204 - 207 <=>  185 - 188   (PRO  204  - ILE  207  <=> TYR  185  - MET  188 )                          
   6: s001-A efj8-A   209 - 219 <=>  194 - 204   (LYS  209  - ASP  219  <=> LEU  194  - GLU  204 )                          
   6: s001-A efj8-A   220 - 267 <=>  207 - 254   (TRP  220  - HIS  267  <=> TYR  207  - ALA  254 )                          
   6: s001-A efj8-A   270 - 320 <=>  267 - 317   (ASP  270  - PHE  320  <=> TYR  267  - ASN  317 )                          
   6: s001-A efj8-A   323 - 367 <=>  318 - 362   (CYS  323  - ARG  367  <=> ASN  318  - ARG  362 )                          
   6: s001-A efj8-A   373 - 391 <=>  363 - 381   (TYR  373  - LEU  391  <=> TRP  363  - THR  381 )                          
   6: s001-A efj8-A   392 - 399 <=>  383 - 390   (ASP  392  - ARG  399  <=> ARG  383  - SER  390 )                          
   6: s001-A efj8-A   400 - 404 <=>  393 - 397   (MET  400  - PRO  404  <=> MET  393  - LEU  397 )                          
   6: s001-A efj8-A   406 - 428 <=>  398 - 420   (TYR  406  - THR  428  <=> PRO  398  - LYS  420 )                          
   7: s001-A edbe-A    40 -  43 <=>    1 -   4   (CYS   40  - LYS   43  <=> MET    1  - PRO    4 )                          
   7: s001-A edbe-A    45 -  58 <=>   17 -  30   (LEU   45  - ASN   58  <=> LEU   17  - PHE   30 )                          
   7: s001-A edbe-A    59 -  63 <=>   32 -  36   (PRO   59  - ASP   63  <=> PHE   32  - PRO   36 )                          
   7: s001-A edbe-A    69 -  94 <=>   44 -  69   (ALA   69  - GLY   94  <=> SER   44  - ASP   69 )                          
   7: s001-A edbe-A   102 - 105 <=>   75 -  78   (THR  102  - ARG  105  <=> MET   75  - VAL   78 )                          
   7: s001-A edbe-A   125 - 149 <=>   87 - 111   (GLY  125  - CYS  149  <=> GLN   87  - SER  111 )                          
   7: s001-A edbe-A   151 - 168 <=>  112 - 129   (VAL  151  - SER  168  <=> LYS  112  - PHE  129 )                          
   7: s001-A edbe-A   169 - 174 <=>  131 - 136   (ALA  169  - LEU  174  <=> SER  131  - CYS  136 )                          
   7: s001-A edbe-A   176 - 203 <=>  137 - 164   (ARG  176  - GLN  203  <=> PRO  137  - MET  164 )                          
   7: s001-A edbe-A   204 - 207 <=>  166 - 169   (PRO  204  - ILE  207  <=> ASP  166  - LEU  169 )                          
   7: s001-A edbe-A   225 - 267 <=>  170 - 212   (ARG  225  - HIS  267  <=> PRO  170  - LEU  212 )                          
   7: s001-A edbe-A   270 - 319 <=>  226 - 275   (ASP  270  - ASP  319  <=> ARG  226  - ILE  275 )                          
   7: s001-A edbe-A   320 - 328 <=>  277 - 285   (PHE  320  - VAL  328  <=> LEU  277  - MET  285 )                          
   7: s001-A edbe-A   329 - 369 <=>  287 - 327   (LEU  329  - ARG  369  <=> ILE  287  - ILE  327 )                          
   7: s001-A edbe-A   374 - 391 <=>  328 - 345   (HIS  374  - LEU  391  <=> GLU  328  - CYS  345 )                          
   7: s001-A edbe-A   392 - 396 <=>  348 - 352   (ASP  392  - LYS  396  <=> ARG  348  - PHE  352 )                          
   7: s001-A edbe-A   397 - 400 <=>  354 - 357   (LEU  397  - MET  400  <=> HIS  354  - LEU  357 )                          
   7: s001-A edbe-A   401 - 429 <=>  359 - 387   (PRO  401  - ALA  429  <=> HIS  359  - LEU  387 )                          
   8: s001-A efkv-A    38 -  41 <=>    1 -   4   (ASP   38  - LYS   41  <=> MET    1  - SER    4 )                          
   8: s001-A efkv-A    43 -  61 <=>    5 -  23   (LYS   43  - SER   61  <=> TYR    5  - GLY   23 )                          
   8: s001-A efkv-A    64 -  94 <=>   24 -  54   (MET   64  - GLY   94  <=> ARG   24  - PHE   54 )                          
   8: s001-A efkv-A   122 - 131 <=>   58 -  67   (ASN  122  - PHE  131  <=> ILE   58  - LEU   67 )                          
   8: s001-A efkv-A   133 - 151 <=>   68 -  86   (VAL  133  - VAL  151  <=> MET   68  - LEU   86 )                          
   8: s001-A efkv-A   152 - 155 <=>   89 -  92   (ILE  152  - GLU  155  <=> PRO   89  - HIS   92 )                          
   8: s001-A efkv-A   156 - 166 <=>   94 - 104   (GLN  156  - LEU  166  <=> ALA   94  - GLY  104 )                          
   8: s001-A efkv-A   167 - 170 <=>  109 - 112   (MET  167  - LYS  170  <=> ALA  109  - LEU  112 )                          
   8: s001-A efkv-A   171 - 201 <=>  114 - 144   (PRO  171  - MET  201  <=> TYR  114  - ASP  144 )                          
   8: s001-A efkv-A   222 - 231 <=>  146 - 155   (MET  222  - THR  231  <=> GLU  146  - SER  155 )                          
   8: s001-A efkv-A   232 - 267 <=>  157 - 192   (ILE  232  - HIS  267  <=> TYR  157  - LEU  192 )                          
   8: s001-A efkv-A   270 - 320 <=>  226 - 276   (ASP  270  - PHE  320  <=> MET  226  - THR  276 )                          
   8: s001-A efkv-A   322 - 327 <=>  277 - 282   (TYR  322  - LEU  327  <=> PRO  277  - SER  282 )                          
   8: s001-A efkv-A   328 - 367 <=>  285 - 324   (VAL  328  - ARG  367  <=> LEU  285  - GLU  324 )                          
   8: s001-A efkv-A   376 - 389 <=>  326 - 339   (THR  376  - ALA  389  <=> CYS  326  - LEU  339 )                          
   8: s001-A efkv-A   390 - 393 <=>  342 - 345   (SER  390  - MET  393  <=> GLN  342  - ILE  345 )                          
   8: s001-A efkv-A   394 - 399 <=>  348 - 353   (SER  394  - ARG  399  <=> PRO  348  - GLY  353 )                          
   8: s001-A efkv-A   400 - 404 <=>  355 - 359   (MET  400  - PRO  404  <=> VAL  355  - THR  359 )                          
   8: s001-A efkv-A   406 - 414 <=>  360 - 368   (TYR  406  - VAL  414  <=> ARG  360  - VAL  368 )                          
   8: s001-A efkv-A   415 - 433 <=>  370 - 388   (VAL  415  - ILE  433  <=> MET  370  - GLY  388 )                          
   9: s001-A ell6-A    36 -  45 <=>    4 -  13   (LEU   36  - LEU   45  <=> ASN    4  - ARG   13 )                          
   9: s001-A ell6-A    47 -  59 <=>   14 -  26   (PRO   47  - PRO   59  <=> PRO   14  - PRO   26 )                          
   9: s001-A ell6-A    60 -  63 <=>   30 -  33   (ILE   60  - ASP   63  <=> PHE   30  - ARG   33 )                          
   9: s001-A ell6-A    65 -  94 <=>   40 -  69   (THR   65  - GLY   94  <=> ARG   40  - LEU   69 )                          
   9: s001-A ell6-A   101 - 106 <=>   72 -  77   (PHE  101  - ASP  106  <=> ASP   72  - HIS   77 )                          
   9: s001-A ell6-A   123 - 131 <=>   79 -  87   (THR  123  - PHE  131  <=> GLU   79  - ASN   87 )                          
   9: s001-A ell6-A   133 - 153 <=>   88 - 108   (VAL  133  - ASP  153  <=> THR   88  - PHE  108 )                          
   9: s001-A ell6-A   154 - 169 <=>  111 - 126   (HIS  154  - ALA  169  <=> LEU  111  - ASN  126 )                          
   9: s001-A ell6-A   170 - 180 <=>  137 - 147   (LYS  170  - LEU  180  <=> HIS  137  - LEU  147 )                          
   9: s001-A ell6-A   181 - 202 <=>  149 - 170   (PHE  181  - MET  202  <=> VAL  149  - PRO  170 )                          
   9: s001-A ell6-A   224 - 267 <=>  172 - 215   (LEU  224  - HIS  267  <=> LEU  172  - ILE  215 )                          
   9: s001-A ell6-A   270 - 319 <=>  234 - 283   (ASP  270  - ASP  319  <=> ALA  234  - VAL  283 )                          
   9: s001-A ell6-A   322 - 370 <=>  284 - 332   (TYR  322  - PRO  370  <=> ASN  284  - SER  332 )                          
   9: s001-A ell6-A   372 - 375 <=>  333 - 336   (VAL  372  - ASN  375  <=> ALA  333  - ASP  336 )                          
   9: s001-A ell6-A   377 - 391 <=>  337 - 351   (SER  377  - LEU  391  <=> TYR  337  - MET  351 )                          
   9: s001-A ell6-A   392 - 399 <=>  355 - 362   (ASP  392  - ARG  399  <=> LYS  355  - GLY  362 )                          
   9: s001-A ell6-A   400 - 403 <=>  364 - 367   (MET  400  - GLN  403  <=> PHE  364  - ASN  367 )                          
   9: s001-A ell6-A   407 - 429 <=>  368 - 390   (LEU  407  - ALA  429  <=> LEU  368  - ILE  390 )                          
   9: s001-A ell6-A   430 - 433 <=>  392 - 395   (LEU  430  - ILE  433  <=> PHE  392  - GLN  395 )                          
  10: s001-A ejdt-A    34 -  38 <=>    1 -   5   (SER   34  - ASP   38  <=> MET    1  - SER    5 )                          
  10: s001-A ejdt-A    42 -  46 <=>    6 -  10   (ARG   42  - ARG   46  <=> MET    6  - GLU   10 )                          
  10: s001-A ejdt-A    47 -  60 <=>   16 -  29   (PRO   47  - ILE   60  <=> SER   16  - VAL   29 )                          
  10: s001-A ejdt-A    72 -  92 <=>   30 -  50   (SER   72  - ILE   92  <=> HIS   30  - VAL   50 )                          
  10: s001-A ejdt-A   121 - 124 <=>   54 -  57   (PRO  121  - ILE  124  <=> LEU   54  - GLU   57 )                          
  10: s001-A ejdt-A   129 - 149 <=>   66 -  86   (PHE  129  - CYS  149  <=> VAL   66  - ARG   86 )                          
  10: s001-A ejdt-A   151 - 167 <=>   87 - 103   (VAL  151  - MET  167  <=> PHE   87  - LEU  103 )                          
  10: s001-A ejdt-A   168 - 171 <=>  111 - 114   (SER  168  - PRO  171  <=> ILE  111  - LEU  114 )                          
  10: s001-A ejdt-A   172 - 207 <=>  116 - 151   (LYS  172  - ILE  207  <=> LYS  116  - VAL  151 )                          
  10: s001-A ejdt-A   209 - 219 <=>  157 - 167   (LYS  209  - ASP  219  <=> TYR  157  - ALA  167 )                          
  10: s001-A ejdt-A   220 - 267 <=>  170 - 217   (TRP  220  - HIS  267  <=> TYR  170  - LEU  217 )                          
  10: s001-A ejdt-A   270 - 317 <=>  228 - 275   (ASP  270  - ASP  317  <=> GLU  228  - ALA  275 )                          
  10: s001-A ejdt-A   323 - 367 <=>  276 - 320   (CYS  323  - ARG  367  <=> GLN  276  - ASN  320 )                          
  10: s001-A ejdt-A   373 - 391 <=>  321 - 339   (TYR  373  - LEU  391  <=> TRP  321  - SER  339 )                          
  10: s001-A ejdt-A   392 - 395 <=>  341 - 344   (ASP  392  - ALA  395  <=> LYS  341  - ALA  344 )                          
  10: s001-A ejdt-A   396 - 399 <=>  346 - 349   (LYS  396  - ARG  399  <=> LEU  346  - GLY  349 )                          
  10: s001-A ejdt-A   400 - 426 <=>  351 - 377   (MET  400  - ASN  426  <=> TYR  351  - GLY  377 )                          
  11: s001-A eh6u-A    38 -  41 <=>    1 -   4   (ASP   38  - LYS   41  <=> MET    1  - GLU    4 )                          
  11: s001-A eh6u-A    43 -  92 <=>    5 -  54   (LYS   43  - ILE   92  <=> ASP    5  - PHE   54 )                          
  11: s001-A eh6u-A   121 - 125 <=>   58 -  62   (PRO  121  - GLY  125  <=> ASN   58  - GLN   62 )                          
  11: s001-A eh6u-A   129 - 149 <=>   70 -  90   (PHE  129  - CYS  149  <=> PHE   70  - SER   90 )                          
  11: s001-A eh6u-A   152 - 162 <=>   91 - 101   (ILE  152  - GLU  162  <=> ARG   91  - LEU  101 )                          
  11: s001-A eh6u-A   163 - 166 <=>  104 - 107   (ARG  163  - LEU  166  <=> GLU  104  - VAL  107 )                          
  11: s001-A eh6u-A   167 - 170 <=>  111 - 114   (MET  167  - LYS  170  <=> GLN  111  - GLN  114 )                          
  11: s001-A eh6u-A   171 - 207 <=>  116 - 152   (PRO  171  - ILE  207  <=> LEU  116  - GLU  152 )                          
  11: s001-A eh6u-A   208 - 211 <=>  159 - 162   (VAL  208  - SER  211  <=> GLU  159  - SER  162 )                          
  11: s001-A eh6u-A   216 - 267 <=>  164 - 215   (ILE  216  - HIS  267  <=> GLU  164  - LEU  215 )                          
  11: s001-A eh6u-A   270 - 315 <=>  230 - 275   (ASP  270  - PHE  315  <=> GLU  230  - SER  275 )                          
  11: s001-A eh6u-A   317 - 366 <=>  276 - 325   (ASP  317  - ILE  366  <=> THR  276  - SER  325 )                          
  11: s001-A eh6u-A   372 - 391 <=>  326 - 345   (VAL  372  - LEU  391  <=> GLN  326  - PHE  345 )                          
  11: s001-A eh6u-A   392 - 399 <=>  347 - 354   (ASP  392  - ARG  399  <=> SER  347  - PHE  354 )                          
  11: s001-A eh6u-A   400 - 404 <=>  358 - 362   (MET  400  - PRO  404  <=> PHE  358  - LEU  362 )                          
  11: s001-A eh6u-A   406 - 410 <=>  363 - 367   (TYR  406  - ALA  410  <=> GLU  363  - SER  367 )                          
  11: s001-A eh6u-A   411 - 426 <=>  369 - 384   (ILE  411  - ASN  426  <=> VAL  369  - SER  384 )                          
  12: s001-A edua-A    41 -  45 <=>    2 -   6   (LYS   41  - LEU   45  <=> PHE    2  - GLN    6 )                          
  12: s001-A edua-A    46 -  60 <=>    9 -  23   (ARG   46  - ILE   60  <=> TYR    9  - ASP   23 )                          
  12: s001-A edua-A    72 -  94 <=>   24 -  46   (SER   72  - GLY   94  <=> LYS   24  - MET   46 )                          
  12: s001-A edua-A    95 -  98 <=>   58 -  61   (TYR   95  - ASP   98  <=> ARG   58  - TYR   61 )                          
  12: s001-A edua-A   131 - 148 <=>   62 -  79   (PHE  131  - VAL  148  <=> MET   62  - ASP   79 )                          
  12: s001-A edua-A   150 - 167 <=>   80 -  97   (LYS  150  - MET  167  <=> HIS   80  - LEU   97 )                          
  12: s001-A edua-A   168 - 171 <=>  105 - 108   (SER  168  - PRO  171  <=> ILE  105  - ILE  108 )                          
  12: s001-A edua-A   172 - 207 <=>  110 - 145   (LYS  172  - ILE  207  <=> ASP  110  - VAL  145 )                          
  12: s001-A edua-A   209 - 213 <=>  151 - 155   (LYS  209  - LEU  213  <=> LYS  151  - LEU  155 )                          
  12: s001-A edua-A   216 - 219 <=>  156 - 159   (ILE  216  - ASP  219  <=> ASN  156  - GLU  159 )                          
  12: s001-A edua-A   220 - 267 <=>  162 - 209   (TRP  220  - HIS  267  <=> TYR  162  - VAL  209 )                          
  12: s001-A edua-A   270 - 318 <=>  226 - 274   (ASP  270  - PHE  318  <=> GLU  226  - SER  274 )                          
  12: s001-A edua-A   324 - 370 <=>  275 - 321   (ALA  324  - PRO  370  <=> GLY  275  - THR  321 )                          
  12: s001-A edua-A   376 - 391 <=>  322 - 337   (THR  376  - LEU  391  <=> PHE  322  - ALA  337 )                          
  12: s001-A edua-A   392 - 399 <=>  340 - 347   (ASP  392  - ARG  399  <=> PRO  340  - ASN  347 )                          
  12: s001-A edua-A   400 - 426 <=>  349 - 375   (MET  400  - ASN  426  <=> ARG  349  - GLY  375 )                          
  13: s001-A emt3-A    38 -  41 <=>    3 -   6   (ASP   38  - LYS   41  <=> PHE    3  - GLY    6 )                          
  13: s001-A emt3-A    44 -  60 <=>    7 -  23   (PHE   44  - ILE   60  <=> GLU    7  - ILE   23 )                          
  13: s001-A emt3-A    61 -  64 <=>   33 -  36   (SER   61  - MET   64  <=> ARG   33  - ARG   36 )                          
  13: s001-A emt3-A    69 -  94 <=>   37 -  62   (ALA   69  - GLY   94  <=> SER   37  - TRP   62 )                          
  13: s001-A emt3-A   102 - 105 <=>   66 -  69   (THR  102  - ARG  105  <=> PHE   66  - GLU   69 )                          
  13: s001-A emt3-A   129 - 149 <=>   80 - 100   (PHE  129  - CYS  149  <=> LEU   80  - GLN  100 )                          
  13: s001-A emt3-A   151 - 172 <=>  101 - 122   (VAL  151  - LYS  172  <=> ALA  101  - ARG  122 )                          
  13: s001-A emt3-A   175 - 203 <=>  123 - 151   (CYS  175  - GLN  203  <=> LEU  123  - GLU  151 )                          
  13: s001-A emt3-A   205 - 208 <=>  154 - 157   (SER  205  - VAL  208  <=> THR  154  - SER  157 )                          
  13: s001-A emt3-A   223 - 267 <=>  158 - 202   (TRP  223  - HIS  267  <=> ARG  158  - ILE  202 )                          
  13: s001-A emt3-A   270 - 286 <=>  218 - 234   (ASP  270  - GLU  286  <=> ARG  218  - ASN  234 )                          
  13: s001-A emt3-A   287 - 319 <=>  236 - 268   (ARG  287  - ASP  319  <=> GLU  236  - THR  268 )                          
  13: s001-A emt3-A   322 - 365 <=>  269 - 312   (TYR  322  - GLN  365  <=> LYS  269  - LYS  312 )                          
  13: s001-A emt3-A   367 - 370 <=>  313 - 316   (ARG  367  - PRO  370  <=> VAL  313  - THR  316 )                          
  13: s001-A emt3-A   377 - 392 <=>  317 - 332   (SER  377  - ASP  392  <=> GLY  317  - LEU  332 )                          
  13: s001-A emt3-A   394 - 399 <=>  337 - 342   (SER  394  - ARG  399  <=> ILE  337  - GLY  342 )                          
  13: s001-A emt3-A   400 - 404 <=>  344 - 348   (MET  400  - PRO  404  <=> PHE  344  - LYS  348 )                          
  13: s001-A emt3-A   406 - 433 <=>  349 - 376   (TYR  406  - ILE  433  <=> SER  349  - LYS  376 )                          
  14: s001-A el78-A    35 -  39 <=>    2 -   6   (ALA   35  - TYR   39  <=> LYS    2  - PRO    6 )                          
  14: s001-A el78-A    42 -  63 <=>   16 -  37   (ARG   42  - ASP   63  <=> TRP   16  - ASP   37 )                          
  14: s001-A el78-A    69 -  94 <=>   46 -  71   (ALA   69  - GLY   94  <=> SER   46  - SER   71 )                          
  14: s001-A el78-A   102 - 107 <=>   76 -  81   (THR  102  - ILE  107  <=> LYS   76  - GLU   81 )                          
  14: s001-A el78-A   125 - 149 <=>   88 - 112   (GLY  125  - CYS  149  <=> LYS   88  - SER  112 )                          
  14: s001-A el78-A   151 - 167 <=>  113 - 129   (VAL  151  - MET  167  <=> ASN  113  - VAL  129 )                          
  14: s001-A el78-A   168 - 201 <=>  135 - 168   (SER  168  - MET  201  <=> LEU  135  - ASN  168 )                          
  14: s001-A el78-A   223 - 267 <=>  169 - 213   (TRP  223  - HIS  267  <=> SER  169  - SER  213 )                          
  14: s001-A el78-A   270 - 320 <=>  220 - 270   (ASP  270  - PHE  320  <=> ARG  220  - SER  270 )                          
  14: s001-A el78-A   323 - 371 <=>  272 - 320   (CYS  323  - PHE  371  <=> ASN  272  - HIS  320 )                          
  14: s001-A el78-A   374 - 399 <=>  322 - 347   (HIS  374  - ARG  399  <=> ASP  322  - GLY  347 )                          
  14: s001-A el78-A   400 - 429 <=>  349 - 378   (MET  400  - ALA  429  <=> PHE  349  - LEU  378 )                          
  15: s001-A efb7-A    32 -  36 <=>    5 -   9   (PRO   32  - LEU   36  <=> LYS    5  - ALA    9 )                          
  15: s001-A efb7-A    39 -  59 <=>   10 -  30   (TYR   39  - PRO   59  <=> ARG   10  - ILE   30 )                          
  15: s001-A efb7-A    60 -  91 <=>   32 -  63   (ILE   60  - TYR   91  <=> ALA   32  - LEU   63 )                          
  15: s001-A efb7-A   122 - 125 <=>   67 -  70   (ASN  122  - GLY  125  <=> TYR   67  - ILE   70 )                          
  15: s001-A efb7-A   129 - 149 <=>   83 - 103   (PHE  129  - CYS  149  <=> ALA   83  - LYS  103 )                          
  15: s001-A efb7-A   151 - 165 <=>  104 - 118   (VAL  151  - PHE  165  <=> LYS  104  - PRO  118 )                          
  15: s001-A efb7-A   166 - 169 <=>  123 - 126   (LEU  166  - ALA  169  <=> LYS  123  - GLU  126 )                          
  15: s001-A efb7-A   170 - 204 <=>  128 - 162   (LYS  170  - PRO  204  <=> LYS  128  - ALA  162 )                          
  15: s001-A efb7-A   205 - 208 <=>  175 - 178   (SER  205  - VAL  208  <=> ASP  175  - PHE  178 )                          
  15: s001-A efb7-A   209 - 214 <=>  184 - 189   (LYS  209  - ALA  214  <=> PHE  184  - THR  189 )                          
  15: s001-A efb7-A   216 - 267 <=>  190 - 241   (ILE  216  - HIS  267  <=> ARG  190  - HIS  241 )                          
  15: s001-A efb7-A   270 - 317 <=>  254 - 301   (ASP  270  - ASP  317  <=> PHE  254  - SER  301 )                          
  15: s001-A efb7-A   324 - 366 <=>  302 - 344   (ALA  324  - ILE  366  <=> THR  302  - GLN  344 )                          
  15: s001-A efb7-A   372 - 391 <=>  345 - 364   (VAL  372  - LEU  391  <=> LYS  345  - SER  364 )                          
  15: s001-A efb7-A   392 - 399 <=>  366 - 373   (ASP  392  - ARG  399  <=> LYS  366  - PRO  373 )                          
  15: s001-A efb7-A   400 - 428 <=>  376 - 404   (MET  400  - THR  428  <=> PRO  376  - ASN  404 )                          
  16: s001-A ehif-A    40 -  61 <=>    1 -  22   (CYS   40  - SER   61  <=> MET    1  - THR   22 )                          
  16: s001-A ehif-A    71 -  94 <=>   28 -  51   (CYS   71  - GLY   94  <=> LYS   28  - ALA   51 )                          
  16: s001-A ehif-A   122 - 125 <=>   54 -  57   (ASN  122  - GLY  125  <=> ASP   54  - ASP   57 )                          
  16: s001-A ehif-A   129 - 149 <=>   65 -  85   (PHE  129  - CYS  149  <=> PHE   65  - ARG   85 )                          
  16: s001-A ehif-A   151 - 167 <=>   86 - 102   (VAL  151  - MET  167  <=> ARG   86  - ALA  102 )                          
  16: s001-A ehif-A   168 - 171 <=>  108 - 111   (SER  168  - PRO  171  <=> HIS  108  - LYS  111 )                          
  16: s001-A ehif-A   172 - 203 <=>  113 - 144   (LYS  172  - GLN  203  <=> GLU  113  - LEU  144 )                          
  16: s001-A ehif-A   204 - 207 <=>  155 - 158   (PRO  204  - ILE  207  <=> PHE  155  - THR  158 )                          
  16: s001-A ehif-A   208 - 211 <=>  164 - 167   (VAL  208  - SER  211  <=> ASN  164  - LEU  167 )                          
  16: s001-A ehif-A   213 - 216 <=>  168 - 171   (LEU  213  - ILE  216  <=> ASP  168  - LYS  171 )                          
  16: s001-A ehif-A   218 - 268 <=>  172 - 222   (SER  218  - SER  268  <=> PRO  172  - ASP  222 )                          
  16: s001-A ehif-A   270 - 318 <=>  229 - 277   (ASP  270  - PHE  318  <=> ARG  229  - GLY  277 )                          
  16: s001-A ehif-A   324 - 368 <=>  278 - 322   (ALA  324  - VAL  368  <=> TRP  278  - ASN  322 )                          
  16: s001-A ehif-A   373 - 391 <=>  323 - 341   (TYR  373  - LEU  391  <=> TRP  323  - ALA  341 )                          
  16: s001-A ehif-A   392 - 399 <=>  343 - 350   (ASP  392  - ARG  399  <=> ARG  343  - PHE  350 )                          
  16: s001-A ehif-A   400 - 404 <=>  352 - 356   (MET  400  - PRO  404  <=> PHE  352  - LEU  356 )                          
  16: s001-A ehif-A   406 - 427 <=>  357 - 378   (TYR  406  - LEU  427  <=> PRO  357  - ARG  378 )                          
  17: s001-A ems3-A    38 -  41 <=>    3 -   6   (ASP   38  - LYS   41  <=> PHE    3  - SER    6 )                          
  17: s001-A ems3-A    43 -  60 <=>    7 -  24   (LYS   43  - ILE   60  <=> GLN    7  - TYR   24 )                          
  17: s001-A ems3-A    68 -  94 <=>   35 -  61   (ARG   68  - GLY   94  <=> VAL   35  - THR   61 )                          
  17: s001-A ems3-A   127 - 152 <=>   63 -  88   (LEU  127  - ILE  152  <=> SER   63  - LYS   88 )                          
  17: s001-A ems3-A   153 - 156 <=>   91 -  94   (ASP  153  - GLN  156  <=> GLY   91  - ASN   94 )                          
  17: s001-A ems3-A   157 - 166 <=>   96 - 105   (LEU  157  - LEU  166  <=> ALA   96  - LYS  105 )                          
  17: s001-A ems3-A   167 - 171 <=>  107 - 111   (MET  167  - PRO  171  <=> PHE  107  - PRO  111 )                          
  17: s001-A ems3-A   174 - 202 <=>  116 - 144   (LEU  174  - MET  202  <=> LEU  116  - ARG  144 )                          
  17: s001-A ems3-A   223 - 267 <=>  148 - 192   (TRP  223  - HIS  267  <=> SER  148  - ILE  192 )                          
  17: s001-A ems3-A   270 - 317 <=>  204 - 251   (ASP  270  - ASP  317  <=> LYS  204  - MET  251 )                          
  17: s001-A ems3-A   318 - 321 <=>  253 - 256   (PHE  318  - HIS  321  <=> ALA  253  - LYS  256 )                          
  17: s001-A ems3-A   324 - 367 <=>  261 - 304   (ALA  324  - ARG  367  <=> THR  261  - SER  304 )                          
  17: s001-A ems3-A   379 - 392 <=>  305 - 318   (GLU  379  - ASP  392  <=> ARG  305  - ALA  318 )                          
  17: s001-A ems3-A   393 - 399 <=>  322 - 328   (MET  393  - ARG  399  <=> LYS  322  - ASN  328 )                          
  17: s001-A ems3-A   400 - 431 <=>  330 - 361   (MET  400  - GLY  431  <=> PHE  330  - ALA  361 )                          
  18: s001-A elra-A    42 -  61 <=>    2 -  21   (ARG   42  - SER   61  <=> LYS    2  - GLU   21 )                          
  18: s001-A elra-A    63 -  94 <=>   28 -  59   (ASP   63  - GLY   94  <=> ARG   28  - LEU   59 )                          
  18: s001-A elra-A   125 - 128 <=>   68 -  71   (GLY  125  - LEU  128  <=> TYR   68  - VAL   71 )                          
  18: s001-A elra-A   130 - 149 <=>   72 -  91   (GLY  130  - CYS  149  <=> THR   72  - ARG   91 )                          
  18: s001-A elra-A   151 - 168 <=>   92 - 109   (VAL  151  - SER  168  <=> CYS   92  - ASN  109 )                          
  18: s001-A elra-A   169 - 203 <=>  118 - 152   (ALA  169  - GLN  203  <=> LYS  118  - ALA  152 )                          
  18: s001-A elra-A   221 - 267 <=>  153 - 199   (GLU  221  - HIS  267  <=> GLN  153  - ILE  199 )                          
  18: s001-A elra-A   270 - 356 <=>  213 - 299   (ASP  270  - CYS  356  <=> GLU  213  - GLN  299 )                          
  18: s001-A elra-A   359 - 362 <=>  300 - 303   (ALA  359  - ASN  362  <=> MET  300  - LYS  303 )                          
  18: s001-A elra-A   365 - 368 <=>  304 - 307   (GLN  365  - VAL  368  <=> PHE  304  - PRO  307 )                          
  18: s001-A elra-A   370 - 373 <=>  308 - 311   (PRO  370  - TYR  373  <=> GLU  308  - MET  311 )                          
  18: s001-A elra-A   378 - 399 <=>  312 - 333   (ALA  378  - ARG  399  <=> SER  312  - GLY  333 )                          
  18: s001-A elra-A   400 - 432 <=>  335 - 367   (MET  400  - LYS  432  <=> TYR  335  - LEU  367 )                          
  19: s001-A efrd-A    28 -  44 <=>    1 -  17   (GLY   28  - PHE   44  <=> MET    1  - LYS   17 )                          
  19: s001-A efrd-A    45 -  64 <=>   20 -  39   (LEU   45  - MET   64  <=> LEU   20  - ARG   39 )                          
  19: s001-A efrd-A    68 -  94 <=>   40 -  66   (ARG   68  - GLY   94  <=> SER   40  - ILE   66 )                          
  19: s001-A efrd-A    95 -  98 <=>   80 -  83   (TYR   95  - ASP   98  <=> ALA   80  - LEU   83 )                          
  19: s001-A efrd-A   132 - 149 <=>   84 - 101   (ILE  132  - CYS  149  <=> THR   84  - VAL  101 )                          
  19: s001-A efrd-A   151 - 163 <=>  102 - 114   (VAL  151  - ARG  163  <=> GLU  102  - GLY  114 )                          
  19: s001-A efrd-A   167 - 170 <=>  136 - 139   (MET  167  - LYS  170  <=> SER  136  - LEU  139 )                          
  19: s001-A efrd-A   171 - 203 <=>  141 - 173   (PRO  171  - GLN  203  <=> LEU  141  - GLN  173 )                          
  19: s001-A efrd-A   204 - 207 <=>  187 - 190   (PRO  204  - ILE  207  <=> GLU  187  - LEU  190 )                          
  19: s001-A efrd-A   214 - 219 <=>  200 - 205   (ALA  214  - ASP  219  <=> GLN  200  - GLU  205 )                          
  19: s001-A efrd-A   220 - 267 <=>  208 - 255   (TRP  220  - HIS  267  <=> SER  208  - SER  255 )                          
  19: s001-A efrd-A   270 - 319 <=>  269 - 318   (ASP  270  - ASP  319  <=> TYR  269  - GLU  318 )                          
  19: s001-A efrd-A   323 - 367 <=>  319 - 363   (CYS  323  - ARG  367  <=> VAL  319  - SER  363 )                          
  19: s001-A efrd-A   373 - 391 <=>  364 - 382   (TYR  373  - LEU  391  <=> TRP  364  - SER  382 )                          
  19: s001-A efrd-A   392 - 395 <=>  384 - 387   (ASP  392  - ALA  395  <=> ARG  384  - VAL  387 )                          
  19: s001-A efrd-A   396 - 399 <=>  389 - 392   (LYS  396  - ARG  399  <=> SER  389  - GLY  392 )                          
  19: s001-A efrd-A   400 - 404 <=>  394 - 398   (MET  400  - PRO  404  <=> THR  394  - HIS  398 )                          
  19: s001-A efrd-A   406 - 428 <=>  399 - 421   (TYR  406  - THR  428  <=> LYS  399  - LYS  421 )                          
  20: s001-A eeqs-A    32 -  36 <=>   10 -  14   (PRO   32  - LEU   36  <=> SER   10  - VAL   14 )                          
  20: s001-A eeqs-A    39 -  67 <=>   15 -  43   (TYR   39  - ILE   67  <=> ILE   15  - VAL   43 )                          
  20: s001-A eeqs-A    70 -  94 <=>   44 -  68   (CYS   70  - GLY   94  <=> ILE   44  - ILE   68 )                          
  20: s001-A eeqs-A   121 - 124 <=>   73 -  76   (PRO  121  - ILE  124  <=> VAL   73  - MET   76 )                          
  20: s001-A eeqs-A   129 - 149 <=>   88 - 108   (PHE  129  - CYS  149  <=> ALA   88  - ARG  108 )                          
  20: s001-A eeqs-A   151 - 164 <=>  109 - 122   (VAL  151  - VAL  164  <=> LYS  109  - PHE  122 )                          
  20: s001-A eeqs-A   165 - 168 <=>  129 - 132   (PHE  165  - SER  168  <=> GLN  129  - TYR  132 )                          
  20: s001-A eeqs-A   170 - 203 <=>  133 - 166   (LYS  170  - GLN  203  <=> ASN  133  - LYS  166 )                          
  20: s001-A eeqs-A   204 - 207 <=>  180 - 183   (PRO  204  - ILE  207  <=> GLU  180  - TYR  183 )                          
  20: s001-A eeqs-A   208 - 212 <=>  187 - 191   (VAL  208  - TRP  212  <=> ILE  187  - TYR  191 )                          
  20: s001-A eeqs-A   216 - 219 <=>  192 - 195   (ILE  216  - ASP  219  <=> ASP  192  - THR  195 )                          
  20: s001-A eeqs-A   220 - 267 <=>  199 - 246   (TRP  220  - HIS  267  <=> VAL  199  - TYR  246 )                          
  20: s001-A eeqs-A   270 - 317 <=>  259 - 306   (ASP  270  - ASP  317  <=> TYR  259  - SER  306 )                          
  20: s001-A eeqs-A   324 - 366 <=>  307 - 349   (ALA  324  - ILE  366  <=> ASN  307  - GLN  349 )                          
  20: s001-A eeqs-A   372 - 391 <=>  350 - 369   (VAL  372  - LEU  391  <=> ASN  350  - SER  369 )                          
  20: s001-A eeqs-A   392 - 399 <=>  371 - 378   (ASP  392  - ARG  399  <=> LYS  371  - PRO  378 )                          
  20: s001-A eeqs-A   400 - 427 <=>  381 - 408   (MET  400  - LEU  427  <=> PRO  381  - GLY  408 )                          
  21: s001-A ehwi-A    36 -  39 <=>    3 -   6   (LEU   36  - TYR   39  <=> ARG    3  - GLY    6 )                          
  21: s001-A ehwi-A    42 -  56 <=>   15 -  29   (ARG   42  - GLY   56  <=> GLY   15  - GLY   29 )                          
  21: s001-A ehwi-A    57 -  63 <=>   31 -  37   (LEU   57  - ASP   63  <=> PHE   31  - SER   37 )                          
  21: s001-A ehwi-A    69 -  90 <=>   45 -  66   (ALA   69  - ARG   90  <=> SER   45  - ASN   66 )                          
  21: s001-A ehwi-A    92 -  95 <=>   67 -  70   (ILE   92  - TYR   95  <=> ASP   67  - SER   70 )                          
  21: s001-A ehwi-A   101 - 104 <=>   74 -  77   (PHE  101  - TYR  104  <=> LEU   74  - GLU   77 )                          
  21: s001-A ehwi-A   125 - 149 <=>   87 - 111   (GLY  125  - CYS  149  <=> GLN   87  - SER  111 )                          
  21: s001-A ehwi-A   151 - 165 <=>  112 - 126   (VAL  151  - PHE  165  <=> GLY  112  - HIS  126 )                          
  21: s001-A ehwi-A   166 - 169 <=>  128 - 131   (LEU  166  - ALA  169  <=> TYR  128  - ASN  131 )                          
  21: s001-A ehwi-A   170 - 173 <=>  133 - 136   (LYS  170  - ARG  173  <=> SER  133  - GLU  136 )                          
  21: s001-A ehwi-A   174 - 199 <=>  140 - 165   (LEU  174  - VAL  199  <=> PHE  140  - MET  165 )                          
  21: s001-A ehwi-A   201 - 204 <=>  166 - 169   (MET  201  - PRO  204  <=> SER  166  - TYR  169 )                          
  21: s001-A ehwi-A   222 - 267 <=>  170 - 215   (MET  222  - HIS  267  <=> SER  170  - LEU  215 )                          
  21: s001-A ehwi-A   270 - 319 <=>  229 - 278   (ASP  270  - ASP  319  <=> ARG  229  - ILE  278 )                          
  21: s001-A ehwi-A   320 - 371 <=>  280 - 331   (PHE  320  - PHE  371  <=> LEU  280  - ASN  331 )                          
  21: s001-A ehwi-A   374 - 377 <=>  332 - 335   (HIS  374  - SER  377  <=> ILE  332  - LYS  335 )                          
  21: s001-A ehwi-A   378 - 399 <=>  337 - 358   (ALA  378  - ARG  399  <=> GLU  337  - GLY  358 )                          
  21: s001-A ehwi-A   400 - 429 <=>  360 - 389   (MET  400  - ALA  429  <=> PHE  360  - LEU  389 )                          
  22: s001-A eh0n-A    34 -  37 <=>    1 -   4   (SER   34  - LEU   37  <=> MET    1  - ASP    4 )                          
  22: s001-A eh0n-A    39 -  56 <=>    5 -  22   (TYR   39  - GLY   56  <=> ASP    5  - GLY   22 )                          
  22: s001-A eh0n-A    57 -  60 <=>   24 -  27   (LEU   57  - ILE   60  <=> VAL   24  - ARG   27 )                          
  22: s001-A eh0n-A    69 -  85 <=>   39 -  55   (ALA   69  - VAL   85  <=> ASN   39  - ILE   55 )                          
  22: s001-A eh0n-A    86 -  94 <=>   57 -  65   (GLY   86  - GLY   94  <=> PHE   57  - LEU   65 )                          
  22: s001-A eh0n-A   101 - 105 <=>   74 -  78   (PHE  101  - ARG  105  <=> MET   74  - LEU   78 )                          
  22: s001-A eh0n-A   128 - 149 <=>   87 - 108   (LEU  128  - CYS  149  <=> THR   87  - LYS  108 )                          
  22: s001-A eh0n-A   151 - 168 <=>  109 - 126   (VAL  151  - SER  168  <=> ASP  109  - LEU  126 )                          
  22: s001-A eh0n-A   169 - 172 <=>  132 - 135   (ALA  169  - LYS  172  <=> VAL  132  - ASN  135 )                          
  22: s001-A eh0n-A   174 - 202 <=>  136 - 164   (LEU  174  - MET  202  <=> TYR  136  - ASP  164 )                          
  22: s001-A eh0n-A   203 - 206 <=>  167 - 170   (GLN  203  - GLN  206  <=> ARG  167  - CYS  170 )                          
  22: s001-A eh0n-A   221 - 267 <=>  171 - 217   (GLU  221  - HIS  267  <=> GLY  171  - LEU  217 )                          
  22: s001-A eh0n-A   269 - 369 <=>  228 - 328   (ILE  269  - ARG  369  <=> GLU  228  - TYR  328 )                          
  22: s001-A eh0n-A   373 - 376 <=>  329 - 332   (TYR  373  - THR  376  <=> PHE  329  - GLN  332 )                          
  22: s001-A eh0n-A   378 - 391 <=>  333 - 346   (ALA  378  - LEU  391  <=> ASP  333  - ARG  346 )                          
  22: s001-A eh0n-A   392 - 399 <=>  350 - 357   (ASP  392  - ARG  399  <=> ARG  350  - SER  357 )                          
  22: s001-A eh0n-A   400 - 404 <=>  359 - 363   (MET  400  - PRO  404  <=> THR  359  - VAL  363 )                          
  22: s001-A eh0n-A   406 - 410 <=>  364 - 368   (TYR  406  - ALA  410  <=> SER  364  - LEU  368 )                          
  22: s001-A eh0n-A   411 - 433 <=>  370 - 392   (ILE  411  - ILE  433  <=> TYR  370  - ASP  392 )                          
  23: s001-A ekmp-A    36 -  42 <=>    4 -  10   (LEU   36  - ARG   42  <=> GLN    4  - ALA   10 )                          
  23: s001-A ekmp-A    44 -  59 <=>   11 -  26   (PHE   44  - PRO   59  <=> ARG   11  - PRO   26 )                          
  23: s001-A ekmp-A    60 -  63 <=>   30 -  33   (ILE   60  - ASP   63  <=> SER   30  - HIS   33 )                          
  23: s001-A ekmp-A    65 -  94 <=>   40 -  69   (THR   65  - GLY   94  <=> ARG   40  - ILE   69 )                          
  23: s001-A ekmp-A   101 - 106 <=>   72 -  77   (PHE  101  - ASP  106  <=> GLU   72  - ASN   77 )                          
  23: s001-A ekmp-A   124 - 131 <=>   80 -  87   (ILE  124  - PHE  131  <=> ASP   80  - ASN   87 )                          
  23: s001-A ekmp-A   133 - 153 <=>   88 - 108   (VAL  133  - ASP  153  <=> ILE   88  - TYR  108 )                          
  23: s001-A ekmp-A   154 - 168 <=>  111 - 125   (HIS  154  - SER  168  <=> LEU  111  - MET  125 )                          
  23: s001-A ekmp-A   169 - 180 <=>  136 - 147   (ALA  169  - LEU  180  <=> ARG  136  - LEU  147 )                          
  23: s001-A ekmp-A   181 - 201 <=>  149 - 169   (PHE  181  - MET  201  <=> VAL  149  - GLY  169 )                          
  23: s001-A ekmp-A   224 - 267 <=>  172 - 215   (LEU  224  - HIS  267  <=> VAL  172  - LEU  215 )                          
  23: s001-A ekmp-A   270 - 319 <=>  234 - 283   (ASP  270  - ASP  319  <=> ALA  234  - PHE  283 )                          
  23: s001-A ekmp-A   323 - 371 <=>  285 - 333   (CYS  323  - PHE  371  <=> TYR  285  - ALA  333 )                          
  23: s001-A ekmp-A   374 - 391 <=>  334 - 351   (HIS  374  - LEU  391  <=> ASP  334  - MET  351 )                          
  23: s001-A ekmp-A   392 - 399 <=>  355 - 362   (ASP  392  - ARG  399  <=> LYS  355  - GLY  362 )                          
  23: s001-A ekmp-A   400 - 433 <=>  364 - 397   (MET  400  - ILE  433  <=> PHE  364  - ARG  397 )                          
  24: s001-A eku8-A    42 -  58 <=>   14 -  30   (ARG   42  - ASN   58  <=> TRP   14  - PHE   30 )                          
  24: s001-A eku8-A    59 -  63 <=>   32 -  36   (PRO   59  - ASP   63  <=> TYR   32  - SER   36 )                          
  24: s001-A eku8-A    69 -  76 <=>   44 -  51   (ALA   69  - ALA   76  <=> SER   44  - GLY   51 )                          
  24: s001-A eku8-A    77 -  93 <=>   53 -  69   (LEU   77  - CYS   93  <=> ILE   53  - LYS   69 )                          
  24: s001-A eku8-A   102 - 106 <=>   73 -  77   (THR  102  - ASP  106  <=> PRO   73  - ALA   77 )                          
  24: s001-A eku8-A   128 - 149 <=>   87 - 108   (LEU  128  - CYS  149  <=> TYR   87  - SER  108 )                          
  24: s001-A eku8-A   151 - 165 <=>  109 - 123   (VAL  151  - PHE  165  <=> THR  109  - TYR  123 )                          
  24: s001-A eku8-A   166 - 169 <=>  125 - 128   (LEU  166  - ALA  169  <=> GLN  125  - SER  128 )                          
  24: s001-A eku8-A   170 - 174 <=>  130 - 134   (LYS  170  - LEU  174  <=> ASN  130  - CYS  134 )                          
  24: s001-A eku8-A   176 - 207 <=>  135 - 166   (ARG  176  - ILE  207  <=> PRO  135  - ASN  166 )                          
  24: s001-A eku8-A   224 - 267 <=>  167 - 210   (LEU  224  - HIS  267  <=> PHE  167  - MET  210 )                          
  24: s001-A eku8-A   270 - 370 <=>  224 - 324   (ASP  270  - PRO  370  <=> ARG  224  - GLU  324 )                          
  24: s001-A eku8-A   376 - 391 <=>  326 - 341   (THR  376  - LEU  391  <=> LYS  326  - CYS  341 )                          
  24: s001-A eku8-A   392 - 399 <=>  344 - 351   (ASP  392  - ARG  399  <=> CYS  344  - CYS  351 )                          
  24: s001-A eku8-A   400 - 429 <=>  354 - 383   (MET  400  - ALA  429  <=> PHE  354  - LEU  383 )                          
  25: s001-A ec6b-A    40 -  61 <=>    1 -  22   (CYS   40  - SER   61  <=> MET    1  - TRP   22 )                          
  25: s001-A ec6b-A    68 -  93 <=>   25 -  50   (ARG   68  - CYS   93  <=> SER   25  - TYR   50 )                          
  25: s001-A ec6b-A   121 - 124 <=>   54 -  57   (PRO  121  - ILE  124  <=> GLU   54  - ASP   57 )                          
  25: s001-A ec6b-A   128 - 149 <=>   70 -  91   (LEU  128  - CYS  149  <=> MET   70  - CYS   91 )                          
  25: s001-A ec6b-A   151 - 160 <=>   92 - 101   (VAL  151  - LEU  160  <=> ARG   92  - LEU  101 )                          
  25: s001-A ec6b-A   162 - 165 <=>  102 - 105   (GLU  162  - PHE  165  <=> PRO  102  - LYS  105 )                          
  25: s001-A ec6b-A   174 - 203 <=>  106 - 135   (LEU  174  - GLN  203  <=> ALA  106  - ARG  135 )                          
  25: s001-A ec6b-A   225 - 320 <=>  137 - 232   (ARG  225  - PHE  320  <=> ILE  137  - LEU  232 )                          
  25: s001-A ec6b-A   322 - 325 <=>  233 - 236   (TYR  322  - LEU  325  <=> GLN  233  - PRO  236 )                          
  25: s001-A ec6b-A   327 - 343 <=>  237 - 253   (LEU  327  - LEU  343  <=> ALA  237  - LEU  253 )                          
  25: s001-A ec6b-A   344 - 369 <=>  255 - 280   (LEU  344  - ARG  369  <=> LYS  255  - LEU  280 )                          
  25: s001-A ec6b-A   372 - 375 <=>  281 - 284   (VAL  372  - ASN  375  <=> PRO  281  - THR  284 )                          
  25: s001-A ec6b-A   376 - 399 <=>  286 - 309   (THR  376  - ARG  399  <=> VAL  286  - GLY  309 )                          
  25: s001-A ec6b-A   400 - 430 <=>  311 - 341   (MET  400  - LEU  430  <=> TYR  311  - THR  341 )                          
  26: s001-A ee0h-A    39 -  64 <=>    1 -  26   (TYR   39  - MET   64  <=> MET    1  - ASP   26 )                          
  26: s001-A ee0h-A    68 -  71 <=>   27 -  30   (ARG   68  - CYS   71  <=> VAL   27  - ARG   30 )                          
  26: s001-A ee0h-A    75 -  94 <=>   31 -  50   (GLN   75  - GLY   94  <=> TYR   31  - ILE   50 )                          
  26: s001-A ee0h-A   121 - 124 <=>   55 -  58   (PRO  121  - ILE  124  <=> GLN   55  - GLN   58 )                          
  26: s001-A ee0h-A   129 - 149 <=>   67 -  87   (PHE  129  - CYS  149  <=> LEU   67  - TYR   87 )                          
  26: s001-A ee0h-A   151 - 167 <=>   88 - 104   (VAL  151  - MET  167  <=> LYS   88  - GLU  104 )                          
  26: s001-A ee0h-A   168 - 171 <=>  110 - 113   (SER  168  - PRO  171  <=> ALA  110  - ILE  113 )                          
  26: s001-A ee0h-A   172 - 203 <=>  115 - 146   (LYS  172  - GLN  203  <=> THR  115  - SER  146 )                          
  26: s001-A ee0h-A   204 - 207 <=>  157 - 160   (PRO  204  - ILE  207  <=> LEU  157  - LYS  160 )                          
  26: s001-A ee0h-A   208 - 211 <=>  165 - 168   (VAL  208  - SER  211  <=> SER  165  - PRO  168 )                          
  26: s001-A ee0h-A   215 - 219 <=>  169 - 173   (GLU  215  - ASP  219  <=> TRP  169  - LYS  173 )                          
  26: s001-A ee0h-A   220 - 268 <=>  176 - 224   (TRP  220  - SER  268  <=> ASN  176  - GLU  224 )                          
  26: s001-A ee0h-A   270 - 298 <=>  234 - 262   (ASP  270  - PHE  298  <=> ASN  234  - GLN  262 )                          
  26: s001-A ee0h-A   300 - 319 <=>  263 - 282   (ILE  300  - ASP  319  <=> PHE  263  - LEU  282 )                          
  26: s001-A ee0h-A   325 - 366 <=>  283 - 324   (LEU  325  - ILE  366  <=> GLN  283  - SER  324 )                          
  26: s001-A ee0h-A   368 - 371 <=>  325 - 328   (VAL  368  - PHE  371  <=> SER  325  - HIS  328 )                          
  26: s001-A ee0h-A   373 - 391 <=>  329 - 347   (TYR  373  - LEU  391  <=> LEU  329  - SER  347 )                          
  26: s001-A ee0h-A   392 - 399 <=>  349 - 356   (ASP  392  - ARG  399  <=> LEU  349  - TYR  356 )                          
  26: s001-A ee0h-A   400 - 404 <=>  358 - 362   (MET  400  - PRO  404  <=> PHE  358  - ARG  362 )                          
  26: s001-A ee0h-A   406 - 422 <=>  363 - 379   (TYR  406  - GLY  422  <=> GLU  363  - THR  379 )                          
  26: s001-A ee0h-A   425 - 429 <=>  380 - 384   (LEU  425  - ALA  429  <=> PRO  380  - ASP  384 )                          
  27: s001-A eh83-A    31 -  34 <=>    2 -   5   (GLU   31  - SER   34  <=> THR    2  - GLY    5 )                          
  27: s001-A eh83-A    37 -  41 <=>    6 -  10   (LEU   37  - LYS   41  <=> GLN    6  - ALA   10 )                          
  27: s001-A eh83-A    43 -  48 <=>   11 -  16   (LYS   43  - TYR   48  <=> ASP   11  - ILE   16 )                          
  27: s001-A eh83-A    49 -  91 <=>   18 -  60   (VAL   49  - TYR   91  <=> ARG   18  - VAL   60 )                          
  27: s001-A eh83-A   122 - 125 <=>   65 -  68   (ASN  122  - GLY  125  <=> VAL   65  - ASP   68 )                          
  27: s001-A eh83-A   129 - 149 <=>   77 -  97   (PHE  129  - CYS  149  <=> PHE   77  - ASN   97 )                          
  27: s001-A eh83-A   151 - 167 <=>   98 - 114   (VAL  151  - MET  167  <=> ARG   98  - SER  114 )                          
  27: s001-A eh83-A   168 - 171 <=>  119 - 122   (SER  168  - PRO  171  <=> ALA  119  - MET  122 )                          
  27: s001-A eh83-A   172 - 203 <=>  124 - 155   (LYS  172  - GLN  203  <=> VAL  124  - MET  155 )                          
  27: s001-A eh83-A   204 - 207 <=>  167 - 170   (PRO  204  - ILE  207  <=> GLN  167  - LEU  170 )                          
  27: s001-A eh83-A   209 - 214 <=>  176 - 181   (LYS  209  - ALA  214  <=> LEU  176  - VAL  181 )                          
  27: s001-A eh83-A   217 - 267 <=>  182 - 232   (LEU  217  - HIS  267  <=> GLN  182  - ILE  232 )                          
  27: s001-A eh83-A   270 - 318 <=>  255 - 303   (ASP  270  - PHE  318  <=> ARG  255  - THR  303 )                          
  27: s001-A eh83-A   324 - 366 <=>  304 - 346   (ALA  324  - ILE  366  <=> SER  304  - MET  346 )                          
  27: s001-A eh83-A   368 - 371 <=>  347 - 350   (VAL  368  - PHE  371  <=> GLU  347  - LYS  350 )                          
  27: s001-A eh83-A   376 - 391 <=>  351 - 366   (THR  376  - LEU  391  <=> CYS  351  - SER  366 )                          
  27: s001-A eh83-A   392 - 399 <=>  368 - 375   (ASP  392  - ARG  399  <=> ARG  368  - PRO  375 )                          
  27: s001-A eh83-A   400 - 404 <=>  377 - 381   (MET  400  - PRO  404  <=> PHE  377  - LEU  381 )                          
  27: s001-A eh83-A   406 - 426 <=>  382 - 402   (TYR  406  - ASN  426  <=> PRO  382  - LEU  402 )                          
  28: s001-A ek3z-A     3 -   6 <=>   20 -  23   (ARG    3  - ALA    6  <=> PHE   20  - ARG   23 )                          
  28: s001-A ek3z-A     7 -  10 <=>   26 -  29   (GLU    7  - PHE   10  <=> VAL   26  - GLU   29 )                          
  28: s001-A ek3z-A    11 -  15 <=>   32 -  36   (CYS   11  - ARG   15  <=> GLU   32  - LYS   36 )                          
  28: s001-A ek3z-A    16 -  19 <=>   39 -  42   (ILE   16  - ASN   19  <=> LYS   39  - LEU   42 )                          
  28: s001-A ek3z-A    20 -  23 <=>   45 -  48   (THR   20  - GLU   23  <=> ALA   45  - LEU   48 )                          
  28: s001-A ek3z-A    34 -  37 <=>   55 -  58   (SER   34  - LEU   37  <=> TYR   55  - SER   58 )                          
  28: s001-A ek3z-A    43 -  56 <=>   63 -  76   (LYS   43  - GLY   56  <=> GLU   63  - ALA   76 )                          
  28: s001-A ek3z-A    57 -  60 <=>   78 -  81   (LEU   57  - ILE   60  <=> MET   78  - ARG   81 )                          
  28: s001-A ek3z-A    61 -  64 <=>   91 -  94   (SER   61  - MET   64  <=> LEU   91  - THR   94 )                          
  28: s001-A ek3z-A    68 -  92 <=>   95 - 119   (ARG   68  - ILE   92  <=> TRP   95  - ALA  119 )                          
  28: s001-A ek3z-A   121 - 149 <=>  123 - 151   (PRO  121  - CYS  149  <=> SER  123  - ALA  151 )                          
  28: s001-A ek3z-A   151 - 164 <=>  152 - 165   (VAL  151  - VAL  164  <=> ARG  152  - GLU  165 )                          
  28: s001-A ek3z-A   167 - 170 <=>  170 - 173   (MET  167  - LYS  170  <=> PRO  170  - LEU  173 )                          
  28: s001-A ek3z-A   171 - 204 <=>  177 - 210   (PRO  171  - PRO  204  <=> ARG  177  - VAL  210 )                          
  28: s001-A ek3z-A   208 - 211 <=>  233 - 236   (VAL  208  - SER  211  <=> PHE  233  - VAL  236 )                          
  28: s001-A ek3z-A   220 - 267 <=>  238 - 285   (TRP  220  - HIS  267  <=> TYR  238  - GLU  285 )                          
  28: s001-A ek3z-A   270 - 318 <=>  294 - 342   (ASP  270  - PHE  318  <=> TYR  294  - LYS  342 )                          
  28: s001-A ek3z-A   323 - 365 <=>  343 - 385   (CYS  323  - GLN  365  <=> PRO  343  - LEU  385 )                          
  28: s001-A ek3z-A   367 - 370 <=>  386 - 389   (ARG  367  - PRO  370  <=> VAL  386  - GLU  389 )                          
  28: s001-A ek3z-A   380 - 391 <=>  391 - 402   (ASP  380  - LEU  391  <=> TRP  391  - VAL  402 )                          
  28: s001-A ek3z-A   392 - 395 <=>  405 - 408   (ASP  392  - ALA  395  <=> ASP  405  - ALA  408 )                          
  28: s001-A ek3z-A   396 - 399 <=>  410 - 413   (LYS  396  - ARG  399  <=> THR  410  - LYS  413 )                          
  28: s001-A ek3z-A   400 - 428 <=>  415 - 443   (MET  400  - THR  428  <=> PHE  415  - GLU  443 )                          
  28: s001-A ek3z-A   430 - 433 <=>  444 - 447   (LEU  430  - ILE  433  <=> LYS  444  - GLY  447 )                          
  29: s001-A efru-A    29 -  32 <=>    2 -   5   (GLU   29  - PRO   32  <=> ALA    2  - GLU    5 )                          
  29: s001-A efru-A    34 -  37 <=>    6 -   9   (SER   34  - LEU   37  <=> ASP    6  - GLN    9 )                          
  29: s001-A efru-A    43 -  58 <=>   13 -  28   (LYS   43  - ASN   58  <=> GLN   13  - LEU   28 )                          
  29: s001-A efru-A    59 -  63 <=>   30 -  34   (PRO   59  - ASP   63  <=> GLN   30  - LYS   34 )                          
  29: s001-A efru-A    69 -  94 <=>   44 -  69   (ALA   69  - GLY   94  <=> SER   44  - PHE   69 )                          
  29: s001-A efru-A   120 - 123 <=>   74 -  77   (THR  120  - THR  123  <=> ARG   74  - LYS   77 )                          
  29: s001-A efru-A   124 - 148 <=>   85 - 109   (ILE  124  - VAL  148  <=> PHE   85  - ASN  109 )                          
  29: s001-A efru-A   150 - 167 <=>  110 - 127   (LYS  150  - MET  167  <=> GLN  110  - LEU  127 )                          
  29: s001-A efru-A   168 - 171 <=>  132 - 135   (SER  168  - PRO  171  <=> CYS  132  - ASP  135 )                          
  29: s001-A efru-A   174 - 202 <=>  136 - 164   (LEU  174  - MET  202  <=> ASN  136  - LYS  164 )                          
  29: s001-A efru-A   203 - 206 <=>  166 - 169   (GLN  203  - GLN  206  <=> VAL  166  - SER  169 )                          
  29: s001-A efru-A   222 - 229 <=>  170 - 177   (MET  222  - LEU  229  <=> GLN  170  - ILE  177 )                          
  29: s001-A efru-A   231 - 267 <=>  178 - 214   (THR  231  - HIS  267  <=> VAL  178  - LEU  214 )                          
  29: s001-A efru-A   270 - 320 <=>  320 - 370   (ASP  270  - PHE  320  <=> LYS  320  - TYR  370 )                          
  29: s001-A efru-A   327 - 370 <=>  382 - 425   (LEU  327  - PRO  370  <=> ASN  382  - ALA  425 )                          
  29: s001-A efru-A   376 - 391 <=>  426 - 441   (THR  376  - LEU  391  <=> ASP  426  - LEU  441 )                          
  29: s001-A efru-A   392 - 400 <=>  444 - 452   (ASP  392  - MET  400  <=> HIS  444  - GLY  452 )                          
  29: s001-A efru-A   401 - 404 <=>  455 - 458   (PRO  401  - PRO  404  <=> THR  455  - MET  458 )                          
  29: s001-A efru-A   406 - 433 <=>  459 - 486   (TYR  406  - ILE  433  <=> GLU  459  - LYS  486 )                          
  30: s001-A efmx-A    43 -  58 <=>    2 -  17   (LYS   43  - ASN   58  <=> LYS    2  - GLU   17 )                          
  30: s001-A efmx-A    59 -  94 <=>   19 -  54   (PRO   59  - GLY   94  <=> TYR   19  - LEU   54 )                          
  30: s001-A efmx-A   120 - 123 <=>   59 -  62   (THR  120  - THR  123  <=> SER   59  - LYS   62 )                          
  30: s001-A efmx-A   129 - 149 <=>   70 -  90   (PHE  129  - CYS  149  <=> LEU   70  - LYS   90 )                          
  30: s001-A efmx-A   151 - 165 <=>   91 - 105   (VAL  151  - PHE  165  <=> THR   91  - PRO  105 )                          
  30: s001-A efmx-A   166 - 169 <=>  110 - 113   (LEU  166  - ALA  169  <=> GLU  110  - MET  113 )                          
  30: s001-A efmx-A   170 - 203 <=>  115 - 148   (LYS  170  - GLN  203  <=> ARG  115  - GLN  148 )                          
  30: s001-A efmx-A   204 - 207 <=>  161 - 164   (PRO  204  - ILE  207  <=> VAL  161  - THR  164 )                          
  30: s001-A efmx-A   209 - 212 <=>  170 - 173   (LYS  209  - TRP  212  <=> TYR  170  - TRP  173 )                          
  30: s001-A efmx-A   216 - 219 <=>  174 - 177   (ILE  216  - ASP  219  <=> ASN  174  - GLU  177 )                          
  30: s001-A efmx-A   220 - 267 <=>  180 - 227   (TRP  220  - HIS  267  <=> THR  180  - GLN  227 )                          
  30: s001-A efmx-A   270 - 318 <=>  239 - 287   (ASP  270  - PHE  318  <=> PHE  239  - VAL  287 )                          
  30: s001-A efmx-A   324 - 366 <=>  288 - 330   (ALA  324  - ILE  366  <=> PRO  288  - GLN  330 )                          
  30: s001-A efmx-A   372 - 391 <=>  331 - 350   (VAL  372  - LEU  391  <=> ASN  331  - PRO  350 )                          
  30: s001-A efmx-A   392 - 395 <=>  352 - 355   (ASP  392  - ALA  395  <=> ARG  352  - TYR  355 )                          
  30: s001-A efmx-A   396 - 399 <=>  357 - 360   (LYS  396  - ARG  399  <=> LYS  357  - ILE  360 )                          
  30: s001-A efmx-A   400 - 403 <=>  362 - 365   (MET  400  - GLN  403  <=> MET  362  - THR  365 )                          
  30: s001-A efmx-A   407 - 430 <=>  366 - 389   (LEU  407  - LEU  430  <=> ARG  366  - LYS  389 )                          
  31: s001-A egq9-A    33 -  37 <=>    1 -   5   (THR   33  - LEU   37  <=> MET    1  - ASN    5 )                          
  31: s001-A egq9-A    43 -  65 <=>    8 -  30   (LYS   43  - THR   65  <=> SER    8  - GLU   30 )                          
  31: s001-A egq9-A    66 -  81 <=>   32 -  47   (SER   66  - PHE   81  <=> GLY   32  - LEU   47 )                          
  31: s001-A egq9-A    82 -  94 <=>   49 -  61   (VAL   82  - GLY   94  <=> LEU   49  - ALA   61 )                          
  31: s001-A egq9-A   122 - 125 <=>   64 -  67   (ASN  122  - GLY  125  <=> SER   64  - PHE   67 )                          
  31: s001-A egq9-A   129 - 149 <=>   74 -  94   (PHE  129  - CYS  149  <=> LEU   74  - ARG   94 )                          
  31: s001-A egq9-A   151 - 163 <=>   95 - 107   (VAL  151  - ARG  163  <=> HIS   95  - ASP  107 )                          
  31: s001-A egq9-A   166 - 169 <=>  110 - 113   (LEU  166  - ALA  169  <=> PHE  110  - ARG  113 )                          
  31: s001-A egq9-A   170 - 207 <=>  120 - 157   (LYS  170  - ILE  207  <=> PHE  120  - GLU  157 )                          
  31: s001-A egq9-A   215 - 219 <=>  166 - 170   (GLU  215  - ASP  219  <=> PHE  166  - THR  170 )                          
  31: s001-A egq9-A   220 - 267 <=>  173 - 220   (TRP  220  - HIS  267  <=> ARG  173  - LEU  220 )                          
  31: s001-A egq9-A   270 - 318 <=>  231 - 279   (ASP  270  - PHE  318  <=> GLU  231  - GLY  279 )                          
  31: s001-A egq9-A   323 - 326 <=>  281 - 284   (CYS  323  - LYS  326  <=> LYS  281  - PRO  284 )                          
  31: s001-A egq9-A   327 - 366 <=>  286 - 325   (LEU  327  - ILE  366  <=> LEU  286  - THR  325 )                          
  31: s001-A egq9-A   372 - 391 <=>  326 - 345   (VAL  372  - LEU  391  <=> ASN  326  - LEU  345 )                          
  31: s001-A egq9-A   392 - 399 <=>  348 - 355   (ASP  392  - ARG  399  <=> PRO  348  - VAL  355 )                          
  31: s001-A egq9-A   400 - 426 <=>  357 - 383   (MET  400  - ASN  426  <=> PHE  357  - LYS  383 )                          
  32: s001-A ed4v-A    38 -  41 <=>   12 -  15   (ASP   38  - LYS   41  <=> GLN   12  - ASP   15 )                          
  32: s001-A ed4v-A    43 -  48 <=>   16 -  21   (LYS   43  - TYR   48  <=> VAL   16  - VAL   21 )                          
  32: s001-A ed4v-A    49 -  62 <=>   23 -  36   (VAL   49  - THR   62  <=> ARG   23  - THR   36 )                          
  32: s001-A ed4v-A    68 -  71 <=>   37 -  40   (ARG   68  - CYS   71  <=> GLY   37  - TRP   40 )                          
  32: s001-A ed4v-A    73 -  94 <=>   41 -  62   (TYR   73  - GLY   94  <=> PRO   41  - GLY   62 )                          
  32: s001-A ed4v-A   120 - 127 <=>   67 -  74   (THR  120  - LEU  127  <=> ASP   67  - ALA   74 )                          
  32: s001-A ed4v-A   129 - 149 <=>   78 -  98   (PHE  129  - CYS  149  <=> LEU   78  - ARG   98 )                          
  32: s001-A ed4v-A   151 - 166 <=>   99 - 114   (VAL  151  - LEU  166  <=> GLN   99  - ASP  114 )                          
  32: s001-A ed4v-A   168 - 171 <=>  122 - 125   (SER  168  - PRO  171  <=> GLN  122  - ILE  125 )                          
  32: s001-A ed4v-A   172 - 204 <=>  127 - 159   (LYS  172  - PRO  204  <=> LEU  127  - ALA  159 )                          
  32: s001-A ed4v-A   205 - 208 <=>  172 - 175   (SER  205  - VAL  208  <=> VAL  172  - THR  175 )                          
  32: s001-A ed4v-A   214 - 219 <=>  182 - 187   (ALA  214  - ASP  219  <=> PRO  182  - ASN  187 )                          
  32: s001-A ed4v-A   220 - 267 <=>  190 - 237   (TRP  220  - HIS  267  <=> PHE  190  - MET  237 )                          
  32: s001-A ed4v-A   270 - 318 <=>  258 - 306   (ASP  270  - PHE  318  <=> LYS  258  - GLY  306 )                          
  32: s001-A ed4v-A   323 - 367 <=>  307 - 351   (CYS  323  - ARG  367  <=> ASN  307  - PRO  351 )                          
  32: s001-A ed4v-A   373 - 391 <=>  352 - 370   (TYR  373  - LEU  391  <=> TRP  352  - SER  370 )                          
  32: s001-A ed4v-A   392 - 399 <=>  372 - 379   (ASP  392  - ARG  399  <=> ARG  372  - PRO  379 )                          
  32: s001-A ed4v-A   400 - 425 <=>  381 - 406   (MET  400  - LEU  425  <=> PHE  381  - GLN  406 )                          
  33: s001-A efj3-A    33 -  36 <=>    1 -   4   (THR   33  - LEU   36  <=> MET    1  - HIS    4 )                          
  33: s001-A efj3-A    38 -  41 <=>    5 -   8   (ASP   38  - LYS   41  <=> LYS    5  - ILE    8 )                          
  33: s001-A efj3-A    43 -  67 <=>    9 -  33   (LYS   43  - ILE   67  <=> GLU    9  - GLU   33 )                          
  33: s001-A efj3-A    68 -  81 <=>   37 -  50   (ARG   68  - PHE   81  <=> THR   37  - LEU   50 )                          
  33: s001-A efj3-A    82 -  94 <=>   52 -  64   (VAL   82  - GLY   94  <=> ILE   52  - ALA   64 )                          
  33: s001-A efj3-A   122 - 125 <=>   67 -  70   (ASN  122  - GLY  125  <=> SER   67  - LEU   70 )                          
  33: s001-A efj3-A   129 - 149 <=>   77 -  97   (PHE  129  - CYS  149  <=> LEU   77  - ARG   97 )                          
  33: s001-A efj3-A   151 - 163 <=>   98 - 110   (VAL  151  - ARG  163  <=> THR   98  - ALA  110 )                          
  33: s001-A efj3-A   166 - 169 <=>  113 - 116   (LEU  166  - ALA  169  <=> TYR  113  - HIS  116 )                          
  33: s001-A efj3-A   170 - 207 <=>  123 - 160   (LYS  170  - ILE  207  <=> PHE  123  - GLU  160 )                          
  33: s001-A efj3-A   215 - 219 <=>  169 - 173   (GLU  215  - ASP  219  <=> PHE  169  - ASN  173 )                          
  33: s001-A efj3-A   220 - 267 <=>  176 - 223   (TRP  220  - HIS  267  <=> ARG  176  - THR  223 )                          
  33: s001-A efj3-A   270 - 318 <=>  235 - 283   (ASP  270  - PHE  318  <=> GLN  235  - GLY  283 )                          
  33: s001-A efj3-A   322 - 366 <=>  285 - 329   (TYR  322  - ILE  366  <=> ARG  285  - THR  329 )                          
  33: s001-A efj3-A   372 - 391 <=>  330 - 349   (VAL  372  - LEU  391  <=> ASN  330  - LEU  349 )                          
  33: s001-A efj3-A   392 - 399 <=>  352 - 359   (ASP  392  - ARG  399  <=> PRO  352  - ASN  359 )                          
  33: s001-A efj3-A   400 - 426 <=>  361 - 387   (MET  400  - ASN  426  <=> PHE  361  - ASN  387 )                          
  34: s001-A ek22-A    41 -  58 <=>    1 -  18   (LYS   41  - ASN   58  <=> MET    1  - ARG   18 )                          
  34: s001-A ek22-A    59 -  62 <=>   20 -  23   (PRO   59  - THR   62  <=> TYR   20  - GLY   23 )                          
  34: s001-A ek22-A    64 -  67 <=>   24 -  27   (MET   64  - ILE   67  <=> GLU   24  - LYS   27 )                          
  34: s001-A ek22-A    70 -  94 <=>   28 -  52   (CYS   70  - GLY   94  <=> MET   28  - SER   52 )                          
  34: s001-A ek22-A   121 - 124 <=>   57 -  60   (PRO  121  - ILE  124  <=> SER   57  - MET   60 )                          
  34: s001-A ek22-A   129 - 149 <=>   71 -  91   (PHE  129  - CYS  149  <=> LEU   71  - LYS   91 )                          
  34: s001-A ek22-A   151 - 165 <=>   92 - 106   (VAL  151  - PHE  165  <=> THR   92  - PRO  106 )                          
  34: s001-A ek22-A   166 - 169 <=>  111 - 114   (LEU  166  - ALA  169  <=> ARG  111  - ARG  114 )                          
  34: s001-A ek22-A   170 - 203 <=>  116 - 149   (LYS  170  - GLN  203  <=> ASN  116  - GLU  149 )                          
  34: s001-A ek22-A   204 - 207 <=>  162 - 165   (PRO  204  - ILE  207  <=> VAL  162  - GLN  165 )                          
  34: s001-A ek22-A   209 - 212 <=>  171 - 174   (LYS  209  - TRP  212  <=> TYR  171  - TRP  174 )                          
  34: s001-A ek22-A   216 - 219 <=>  175 - 178   (ILE  216  - ASP  219  <=> LYS  175  - ASP  178 )                          
  34: s001-A ek22-A   220 - 267 <=>  181 - 228   (TRP  220  - HIS  267  <=> SER  181  - HIS  228 )                          
  34: s001-A ek22-A   270 - 318 <=>  240 - 288   (ASP  270  - PHE  318  <=> PHE  240  - VAL  288 )                          
  34: s001-A ek22-A   324 - 366 <=>  289 - 331   (ALA  324  - ILE  366  <=> PRO  289  - GLN  331 )                          
  34: s001-A ek22-A   372 - 391 <=>  332 - 351   (VAL  372  - LEU  391  <=> LYS  332  - SER  351 )                          
  34: s001-A ek22-A   392 - 395 <=>  353 - 356   (ASP  392  - ALA  395  <=> LYS  353  - PHE  356 )                          
  34: s001-A ek22-A   396 - 399 <=>  358 - 361   (LYS  396  - ARG  399  <=> LYS  358  - ILE  361 )                          
  34: s001-A ek22-A   400 - 427 <=>  363 - 390   (MET  400  - LEU  427  <=> LEU  363  - GLN  390 )                          
  35: s001-A elft-A    41 -  64 <=>    1 -  24   (LYS   41  - MET   64  <=> MET    1  - ARG   24 )                          
  35: s001-A elft-A    68 -  72 <=>   25 -  29   (ARG   68  - SER   72  <=> GLU   25  - ARG   29 )                          
  35: s001-A elft-A    74 -  92 <=>   30 -  48   (VAL   74  - ILE   92  <=> PRO   30  - ALA   48 )                          
  35: s001-A elft-A   121 - 125 <=>   52 -  56   (PRO  121  - GLY  125  <=> HIS   52  - ASN   56 )                          
  35: s001-A elft-A   129 - 149 <=>   64 -  84   (PHE  129  - CYS  149  <=> MET   64  - ARG   84 )                          
  35: s001-A elft-A   151 - 167 <=>   85 - 101   (VAL  151  - MET  167  <=> ARG   85  - GLU  101 )                          
  35: s001-A elft-A   168 - 171 <=>  108 - 111   (SER  168  - PRO  171  <=> TYR  108  - ILE  111 )                          
  35: s001-A elft-A   172 - 203 <=>  113 - 144   (LYS  172  - GLN  203  <=> ASN  113  - ARG  144 )                          
  35: s001-A elft-A   204 - 207 <=>  155 - 158   (PRO  204  - ILE  207  <=> ALA  155  - GLU  158 )                          
  35: s001-A elft-A   209 - 214 <=>  164 - 169   (LYS  209  - ALA  214  <=> LEU  164  - ILE  169 )                          
  35: s001-A elft-A   216 - 267 <=>  170 - 221   (ILE  216  - HIS  267  <=> HIS  170  - PHE  221 )                          
  35: s001-A elft-A   270 - 319 <=>  232 - 281   (ASP  270  - ASP  319  <=> THR  232  - ALA  281 )                          
  35: s001-A elft-A   325 - 366 <=>  282 - 323   (LEU  325  - ILE  366  <=> GLN  282  - SER  323 )                          
  35: s001-A elft-A   368 - 374 <=>  324 - 330   (VAL  368  - HIS  374  <=> PRO  324  - GLY  330 )                          
  35: s001-A elft-A   377 - 391 <=>  335 - 349   (SER  377  - LEU  391  <=> SER  335  - ALA  349 )                          
  35: s001-A elft-A   392 - 399 <=>  351 - 358   (ASP  392  - ARG  399  <=> ARG  351  - TYR  358 )                          
  35: s001-A elft-A   400 - 403 <=>  360 - 363   (MET  400  - GLN  403  <=> PHE  360  - ASN  363 )                          
  35: s001-A elft-A   407 - 428 <=>  364 - 385   (LEU  407  - THR  428  <=> MET  364  - SER  385 )                          
  36: s001-A eeha-A    13 -  17 <=>    1 -   5   (ILE   13  - ASN   17  <=> MET    1  - LYS    5 )                          
  36: s001-A eeha-A    32 -  36 <=>   14 -  18   (PRO   32  - LEU   36  <=> GLU   14  - ALA   18 )                          
  36: s001-A eeha-A    39 -  58 <=>   19 -  38   (TYR   39  - ASN   58  <=> ILE   19  - MET   38 )                          
  36: s001-A eeha-A    59 -  94 <=>   40 -  75   (PRO   59  - GLY   94  <=> TYR   40  - VAL   75 )                          
  36: s001-A eeha-A   119 - 123 <=>   81 -  85   (THR  119  - THR  123  <=> LYS   81  - PHE   85 )                          
  36: s001-A eeha-A   129 - 149 <=>   92 - 112   (PHE  129  - CYS  149  <=> LEU   92  - ARG  112 )                          
  36: s001-A eeha-A   151 - 165 <=>  113 - 127   (VAL  151  - PHE  165  <=> LYS  113  - PRO  127 )                          
  36: s001-A eeha-A   166 - 204 <=>  133 - 171   (LEU  166  - PRO  204  <=> GLN  133  - TYR  171 )                          
  36: s001-A eeha-A   205 - 208 <=>  184 - 187   (SER  205  - VAL  208  <=> GLU  184  - LEU  187 )                          
  36: s001-A eeha-A   215 - 219 <=>  195 - 199   (GLU  215  - ASP  219  <=> TRP  195  - THR  199 )                          
  36: s001-A eeha-A   220 - 267 <=>  202 - 249   (TRP  220  - HIS  267  <=> SER  202  - HIS  249 )                          
  36: s001-A eeha-A   270 - 318 <=>  262 - 310   (ASP  270  - PHE  318  <=> PHE  262  - SER  310 )                          
  36: s001-A eeha-A   324 - 366 <=>  311 - 353   (ALA  324  - ILE  366  <=> LYS  311  - HIS  353 )                          
  36: s001-A eeha-A   372 - 391 <=>  354 - 373   (VAL  372  - LEU  391  <=> ASP  354  - ALA  373 )                          
  36: s001-A eeha-A   392 - 399 <=>  375 - 382   (ASP  392  - ARG  399  <=> GLN  375  - THR  382 )                          
  36: s001-A eeha-A   400 - 427 <=>  385 - 412   (MET  400  - LEU  427  <=> LEU  385  - ASN  412 )                          
  37: s001-A egeg-A    43 -  47 <=>    1 -   5   (LYS   43  - PRO   47  <=> MET    1  - ASP    5 )                          
  37: s001-A egeg-A    48 -  60 <=>   12 -  24   (TYR   48  - ILE   60  <=> ASN   12  - PRO   24 )                          
  37: s001-A egeg-A    69 -  94 <=>   25 -  50   (ALA   69  - GLY   94  <=> THR   25  - LEU   50 )                          
  37: s001-A egeg-A   121 - 124 <=>   52 -  55   (PRO  121  - ILE  124  <=> ARG   52  - GLY   55 )                          
  37: s001-A egeg-A   129 - 149 <=>   64 -  84   (PHE  129  - CYS  149  <=> MET   64  - ARG   84 )                          
  37: s001-A egeg-A   151 - 167 <=>   85 - 101   (VAL  151  - MET  167  <=> ARG   85  - ILE  101 )                          
  37: s001-A egeg-A   168 - 171 <=>  109 - 112   (SER  168  - PRO  171  <=> GLY  109  - ILE  112 )                          
  37: s001-A egeg-A   172 - 207 <=>  114 - 149   (LYS  172  - ILE  207  <=> ARG  114  - ALA  149 )                          
  37: s001-A egeg-A   209 - 213 <=>  155 - 159   (LYS  209  - LEU  213  <=> ALA  155  - VAL  159 )                          
  37: s001-A egeg-A   216 - 219 <=>  160 - 163   (ILE  216  - ASP  219  <=> SER  160  - SER  163 )                          
  37: s001-A egeg-A   220 - 267 <=>  166 - 213   (TRP  220  - HIS  267  <=> VAL  166  - ILE  213 )                          
  37: s001-A egeg-A   270 - 318 <=>  226 - 274   (ASP  270  - PHE  318  <=> ARG  226  - THR  274 )                          
  37: s001-A egeg-A   324 - 367 <=>  275 - 318   (ALA  324  - ARG  367  <=> SER  275  - PRO  318 )                          
  37: s001-A egeg-A   373 - 391 <=>  319 - 337   (TYR  373  - LEU  391  <=> TRP  319  - THR  337 )                          
  37: s001-A egeg-A   392 - 395 <=>  339 - 342   (ASP  392  - ALA  395  <=> HIS  339  - GLU  342 )                          
  37: s001-A egeg-A   396 - 399 <=>  344 - 347   (LYS  396  - ARG  399  <=> ARG  344  - ASN  347 )                          
  37: s001-A egeg-A   400 - 427 <=>  349 - 376   (MET  400  - LEU  427  <=> TYR  349  - LYS  376 )                          
  38: s001-A eknq-A    39 -  42 <=>    1 -   4   (TYR   39  - ARG   42  <=> MET    1  - TRP    4 )                          
  38: s001-A eknq-A    44 -  56 <=>    5 -  17   (PHE   44  - GLY   56  <=> MET    5  - GLY   17 )                          
  38: s001-A eknq-A    57 -  60 <=>   19 -  22   (LEU   57  - ILE   60  <=> THR   19  - GLN   22 )                          
  38: s001-A eknq-A    69 -  84 <=>   31 -  46   (ALA   69  - LEU   84  <=> THR   31  - LEU   46 )                          
  38: s001-A eknq-A    85 -  94 <=>   48 -  57   (VAL   85  - GLY   94  <=> MET   48  - GLN   57 )                          
  38: s001-A eknq-A   101 - 106 <=>   60 -  65   (PHE  101  - ASP  106  <=> PHE   60  - THR   65 )                          
  38: s001-A eknq-A   125 - 144 <=>   72 -  91   (GLY  125  - SER  144  <=> ILE   72  - SER   91 )                          
  38: s001-A eknq-A   146 - 150 <=>   92 -  96   (VAL  146  - LYS  150  <=> ARG   92  - ASP   96 )                          
  38: s001-A eknq-A   152 - 168 <=>   97 - 113   (ILE  152  - SER  168  <=> THR   97  - GLU  113 )                          
  38: s001-A eknq-A   169 - 173 <=>  118 - 122   (ALA  169  - ARG  173  <=> PHE  118  - GLY  122 )                          
  38: s001-A eknq-A   175 - 201 <=>  129 - 155   (CYS  175  - MET  201  <=> ARG  129  - ASP  155 )                          
  38: s001-A eknq-A   221 - 267 <=>  157 - 203   (GLU  221  - HIS  267  <=> LEU  157  - ILE  203 )                          
  38: s001-A eknq-A   270 - 356 <=>  214 - 300   (ASP  270  - CYS  356  <=> GLU  214  - HIS  300 )                          
  38: s001-A eknq-A   359 - 362 <=>  301 - 304   (ALA  359  - ASN  362  <=> ASP  301  - LYS  304 )                          
  38: s001-A eknq-A   364 - 370 <=>  305 - 311   (HIS  364  - PRO  370  <=> HIS  305  - ARG  311 )                          
  38: s001-A eknq-A   378 - 399 <=>  313 - 334   (ALA  378  - ARG  399  <=> THR  313  - GLY  334 )                          
  38: s001-A eknq-A   400 - 430 <=>  336 - 366   (MET  400  - LEU  430  <=> PHE  336  - LYS  366 )                          
  39: s001-A eidg-A    42 -  58 <=>   14 -  30   (ARG   42  - ASN   58  <=> ARG   14  - PHE   30 )                          
  39: s001-A eidg-A    59 -  63 <=>   32 -  36   (PRO   59  - ASP   63  <=> PHE   32  - SER   36 )                          
  39: s001-A eidg-A    69 -  76 <=>   46 -  53   (ALA   69  - ALA   76  <=> SER   46  - GLY   53 )                          
  39: s001-A eidg-A    77 -  94 <=>   55 -  72   (LEU   77  - GLY   94  <=> VAL   55  - ARG   72 )                          
  39: s001-A eidg-A   102 - 106 <=>   76 -  80   (THR  102  - ASP  106  <=> LEU   76  - LYS   80 )                          
  39: s001-A eidg-A   125 - 149 <=>   87 - 111   (GLY  125  - CYS  149  <=> MET   87  - SER  111 )                          
  39: s001-A eidg-A   151 - 165 <=>  112 - 126   (VAL  151  - PHE  165  <=> ARG  112  - TYR  126 )                          
  39: s001-A eidg-A   166 - 169 <=>  128 - 131   (LEU  166  - ALA  169  <=> ASP  128  - GLY  131 )                          
  39: s001-A eidg-A   170 - 174 <=>  133 - 137   (LYS  170  - LEU  174  <=> ASN  133  - CYS  137 )                          
  39: s001-A eidg-A   176 - 207 <=>  138 - 169   (ARG  176  - ILE  207  <=> PRO  138  - GLU  169 )                          
  39: s001-A eidg-A   224 - 267 <=>  170 - 213   (LEU  224  - HIS  267  <=> PHE  170  - LEU  213 )                          
  39: s001-A eidg-A   270 - 370 <=>  227 - 327   (ASP  270  - PRO  370  <=> ARG  227  - GLU  327 )                          
  39: s001-A eidg-A   375 - 391 <=>  328 - 344   (ASN  375  - LEU  391  <=> HIS  328  - CYS  344 )                          
  39: s001-A eidg-A   392 - 399 <=>  347 - 354   (ASP  392  - ARG  399  <=> ARG  347  - CYS  354 )                          
  39: s001-A eidg-A   400 - 429 <=>  357 - 386   (MET  400  - ALA  429  <=> PHE  357  - LEU  386 )                          
  40: s001-A eevn-A    38 -  41 <=>    1 -   4   (ASP   38  - LYS   41  <=> MET    1  - TYR    4 )                          
  40: s001-A eevn-A    43 -  60 <=>    5 -  22   (LYS   43  - ILE   60  <=> PHE    5  - LEU   22 )                          
  40: s001-A eevn-A    61 -  64 <=>   32 -  35   (SER   61  - MET   64  <=> ILE   32  - HIS   35 )                          
  40: s001-A eevn-A    66 -  94 <=>   36 -  64   (SER   66  - GLY   94  <=> VAL   36  - ILE   64 )                          
  40: s001-A eevn-A   121 - 131 <=>   68 -  78   (PRO  121  - PHE  131  <=> PRO   68  - ASN   78 )                          
  40: s001-A eevn-A   133 - 152 <=>   79 -  98   (VAL  133  - ILE  152  <=> VAL   79  - GLN   98 )                          
  40: s001-A eevn-A   153 - 170 <=>  102 - 119   (ASP  153  - LYS  170  <=> LEU  102  - ASN  119 )                          
  40: s001-A eevn-A   174 - 203 <=>  120 - 149   (LEU  174  - GLN  203  <=> LEU  120  - ARG  149 )                          
  40: s001-A eevn-A   207 - 212 <=>  153 - 158   (ILE  207  - TRP  212  <=> VAL  153  - ASN  158 )                          
  40: s001-A eevn-A   215 - 267 <=>  159 - 211   (GLU  215  - HIS  267  <=> SER  159  - MET  211 )                          
  40: s001-A eevn-A   270 - 319 <=>  236 - 285   (ASP  270  - ASP  319  <=> ALA  236  - GLU  285 )                          
  40: s001-A eevn-A   320 - 370 <=>  287 - 337   (PHE  320  - PRO  370  <=> ASP  287  - ASN  337 )                          
  40: s001-A eevn-A   375 - 392 <=>  346 - 363   (ASN  375  - ASP  392  <=> SER  346  - ASN  363 )                          
  40: s001-A eevn-A   395 - 399 <=>  376 - 380   (ALA  395  - ARG  399  <=> LEU  376  - GLY  380 )                          
  40: s001-A eevn-A   400 - 403 <=>  382 - 385   (MET  400  - GLN  403  <=> PHE  382  - SER  385 )                          
  40: s001-A eevn-A   407 - 432 <=>  386 - 411   (LEU  407  - LYS  432  <=> ASN  386  - TYR  411 )                          
  41: s001-A eepd-A    42 -  48 <=>    3 -   9   (ARG   42  - TYR   48  <=> TYR    3  - LEU    9 )                          
  41: s001-A eepd-A    50 -  64 <=>   10 -  24   (ALA   50  - MET   64  <=> LYS   10  - CYS   24 )                          
  41: s001-A eepd-A    66 -  94 <=>   25 -  53   (SER   66  - GLY   94  <=> ALA   25  - PRO   53 )                          
  41: s001-A eepd-A   122 - 131 <=>   57 -  66   (ASN  122  - PHE  131  <=> GLU   57  - VAL   66 )                          
  41: s001-A eepd-A   133 - 152 <=>   67 -  86   (VAL  133  - ILE  152  <=> ILE   67  - HIS   86 )                          
  41: s001-A eepd-A   153 - 168 <=>   89 - 104   (ASP  153  - SER  168  <=> ASP   89  - LEU  104 )                          
  41: s001-A eepd-A   169 - 192 <=>  111 - 134   (ALA  169  - LEU  192  <=> HIS  111  - VAL  134 )                          
  41: s001-A eepd-A   194 - 203 <=>  135 - 144   (GLY  194  - GLN  203  <=> LEU  135  - GLY  144 )                          
  41: s001-A eepd-A   227 - 267 <=>  147 - 187   (GLY  227  - HIS  267  <=> LEU  147  - VAL  187 )                          
  41: s001-A eepd-A   270 - 320 <=>  211 - 261   (ASP  270  - PHE  320  <=> PHE  211  - GLU  261 )                          
  41: s001-A eepd-A   324 - 371 <=>  264 - 311   (ALA  324  - PHE  371  <=> GLU  264  - SER  311 )                          
  41: s001-A eepd-A   374 - 389 <=>  312 - 327   (HIS  374  - ALA  389  <=> ILE  312  - LEU  327 )                          
  41: s001-A eepd-A   390 - 393 <=>  330 - 333   (SER  390  - MET  393  <=> GLU  330  - VAL  333 )                          
  41: s001-A eepd-A   394 - 399 <=>  335 - 340   (SER  394  - ARG  399  <=> ALA  335  - GLY  340 )                          
  41: s001-A eepd-A   400 - 427 <=>  342 - 369   (MET  400  - LEU  427  <=> MET  342  - VAL  369 )                          
  42: s001-A edup-A    22 -  25 <=>    1 -   4   (ASP   22  - GLN   25  <=> MET    1  - PRO    4 )                          
  42: s001-A edup-A    42 -  58 <=>   16 -  32   (ARG   42  - ASN   58  <=> ARG   16  - PHE   32 )                          
  42: s001-A edup-A    59 -  63 <=>   34 -  38   (PRO   59  - ASP   63  <=> PHE   34  - SER   38 )                          
  42: s001-A edup-A    69 -  77 <=>   46 -  54   (ALA   69  - LEU   77  <=> SER   46  - LEU   54 )                          
  42: s001-A edup-A    78 -  88 <=>   56 -  66   (MET   78  - LEU   88  <=> LEU   56  - LEU   66 )                          
  42: s001-A edup-A    91 -  94 <=>   67 -  70   (TYR   91  - GLY   94  <=> PRO   67  - ASP   70 )                          
  42: s001-A edup-A   102 - 105 <=>   75 -  78   (THR  102  - ARG  105  <=> VAL   75  - GLU   78 )                          
  42: s001-A edup-A   128 - 149 <=>   91 - 112   (LEU  128  - CYS  149  <=> GLU   91  - SER  112 )                          
  42: s001-A edup-A   151 - 165 <=>  113 - 127   (VAL  151  - PHE  165  <=> SER  113  - LYS  127 )                          
  42: s001-A edup-A   166 - 169 <=>  129 - 132   (LEU  166  - ALA  169  <=> HIS  129  - LYS  132 )                          
  42: s001-A edup-A   170 - 199 <=>  137 - 166   (LYS  170  - VAL  199  <=> GLU  137  - ILE  166 )                          
  42: s001-A edup-A   202 - 205 <=>  167 - 170   (MET  202  - SER  205  <=> PRO  167  - LYS  170 )                          
  42: s001-A edup-A   225 - 267 <=>  172 - 214   (ARG  225  - HIS  267  <=> VAL  172  - MET  214 )                          
  42: s001-A edup-A   270 - 318 <=>  228 - 276   (ASP  270  - PHE  318  <=> ARG  228  - TRP  276 )                          
  42: s001-A edup-A   319 - 329 <=>  278 - 288   (ASP  319  - LEU  329  <=> ASN  278  - PHE  288 )                          
  42: s001-A edup-A   330 - 365 <=>  290 - 325   (LEU  330  - GLN  365  <=> LEU  290  - LEU  325 )                          
  42: s001-A edup-A   367 - 371 <=>  326 - 330   (ARG  367  - PHE  371  <=> PHE  326  - GLU  330 )                          
  42: s001-A edup-A   374 - 377 <=>  332 - 335   (HIS  374  - SER  377  <=> MET  332  - GLU  335 )                          
  42: s001-A edup-A   378 - 399 <=>  337 - 358   (ALA  378  - ARG  399  <=> GLU  337  - GLY  358 )                          
  42: s001-A edup-A   400 - 433 <=>  360 - 393   (MET  400  - ILE  433  <=> LEU  360  - THR  393 )                          
  43: s001-A ehc8-A    42 -  45 <=>    1 -   4   (ARG   42  - LEU   45  <=> MET    1  - LEU    4 )                          
  43: s001-A ehc8-A    46 -  56 <=>    6 -  16   (ARG   46  - GLY   56  <=> GLN    6  - GLY   16 )                          
  43: s001-A ehc8-A    58 -  65 <=>   17 -  24   (ASN   58  - THR   65  <=> HIS   17  - THR   24 )                          
  43: s001-A ehc8-A    68 -  94 <=>   25 -  51   (ARG   68  - GLY   94  <=> ASP   25  - VAL   51 )                          
  43: s001-A ehc8-A    95 -  98 <=>   63 -  66   (TYR   95  - ASP   98  <=> ALA   63  - SER   66 )                          
  43: s001-A ehc8-A   131 - 149 <=>   67 -  85   (PHE  131  - CYS  149  <=> VAL   67  - ARG   85 )                          
  43: s001-A ehc8-A   151 - 167 <=>   86 - 102   (VAL  151  - MET  167  <=> LYS   86  - SER  102 )                          
  43: s001-A ehc8-A   168 - 171 <=>  112 - 115   (SER  168  - PRO  171  <=> GLY  112  - TYR  115 )                          
  43: s001-A ehc8-A   172 - 203 <=>  117 - 148   (LYS  172  - GLN  203  <=> ALA  117  - LYS  148 )                          
  43: s001-A ehc8-A   204 - 207 <=>  160 - 163   (PRO  204  - ILE  207  <=> ASP  160  - LEU  163 )                          
  43: s001-A ehc8-A   208 - 211 <=>  168 - 171   (VAL  208  - SER  211  <=> LYS  168  - PHE  171 )                          
  43: s001-A ehc8-A   216 - 219 <=>  172 - 175   (ILE  216  - ASP  219  <=> ASN  172  - GLU  175 )                          
  43: s001-A ehc8-A   220 - 267 <=>  178 - 225   (TRP  220  - HIS  267  <=> GLY  178  - TRP  225 )                          
  43: s001-A ehc8-A   270 - 318 <=>  237 - 285   (ASP  270  - PHE  318  <=> ARG  237  - MET  285 )                          
  43: s001-A ehc8-A   323 - 366 <=>  286 - 329   (CYS  323  - ILE  366  <=> ASP  286  - SER  329 )                          
  43: s001-A ehc8-A   372 - 391 <=>  330 - 349   (VAL  372  - LEU  391  <=> ASN  330  - SER  349 )                          
  43: s001-A ehc8-A   392 - 399 <=>  351 - 358   (ASP  392  - ARG  399  <=> LYS  351  - GLY  358 )                          
  43: s001-A ehc8-A   400 - 404 <=>  360 - 364   (MET  400  - PRO  404  <=> PHE  360  - LEU  364 )                          
  43: s001-A ehc8-A   406 - 426 <=>  365 - 385   (TYR  406  - ASN  426  <=> ALA  365  - GLU  385 )                          
  44: s001-A edxo-A    29 -  32 <=>   25 -  28   (GLU   29  - PRO   32  <=> ARG   25  - SER   28 )                          
  44: s001-A edxo-A    36 -  40 <=>   30 -  34   (LEU   36  - CYS   40  <=> GLY   30  - ARG   34 )                          
  44: s001-A edxo-A    44 -  56 <=>   36 -  48   (PHE   44  - GLY   56  <=> ALA   36  - CYS   48 )                          
  44: s001-A edxo-A    57 -  61 <=>   50 -  54   (LEU   57  - SER   61  <=> TYR   50  - LYS   54 )                          
  44: s001-A edxo-A    68 -  92 <=>   57 -  81   (ARG   68  - ILE   92  <=> SER   57  - VAL   81 )                          
  44: s001-A edxo-A   121 - 124 <=>   84 -  87   (PRO  121  - ILE  124  <=> PRO   84  - LYS   87 )                          
  44: s001-A edxo-A   129 - 149 <=>   96 - 116   (PHE  129  - CYS  149  <=> LEU   96  - CYS  116 )                          
  44: s001-A edxo-A   151 - 160 <=>  117 - 126   (VAL  151  - LEU  160  <=> ASP  117  - PHE  126 )                          
  44: s001-A edxo-A   162 - 166 <=>  127 - 131   (GLU  162  - LEU  166  <=> GLU  127  - ARG  131 )                          
  44: s001-A edxo-A   168 - 171 <=>  142 - 145   (SER  168  - PRO  171  <=> VAL  142  - TRP  145 )                          
  44: s001-A edxo-A   172 - 207 <=>  147 - 182   (LYS  172  - ILE  207  <=> ARG  147  - LEU  182 )                          
  44: s001-A edxo-A   209 - 214 <=>  187 - 192   (LYS  209  - ALA  214  <=> VAL  187  - TRP  192 )                          
  44: s001-A edxo-A   215 - 267 <=>  196 - 248   (GLU  215  - HIS  267  <=> ASP  196  - LEU  248 )                          
  44: s001-A edxo-A   270 - 320 <=>  261 - 311   (ASP  270  - PHE  320  <=> GLU  261  - VAL  311 )                          
  44: s001-A edxo-A   324 - 367 <=>  312 - 355   (ALA  324  - ARG  367  <=> ASP  312  - ASN  355 )                          
  44: s001-A edxo-A   372 - 391 <=>  356 - 375   (VAL  372  - LEU  391  <=> ASP  356  - ALA  375 )                          
  44: s001-A edxo-A   392 - 399 <=>  377 - 384   (ASP  392  - ARG  399  <=> LYS  377  - GLU  384 )                          
  44: s001-A edxo-A   400 - 404 <=>  387 - 391   (MET  400  - PRO  404  <=> LEU  387  - LEU  391 )                          
  44: s001-A edxo-A   406 - 426 <=>  392 - 412   (TYR  406  - ASN  426  <=> GLY  392  - MET  412 )                          
  45: s001-A emlt-A    29 -  32 <=>    2 -   5   (GLU   29  - PRO   32  <=> SER    2  - GLU    5 )                          
  45: s001-A emlt-A    35 -  41 <=>    6 -  12   (ALA   35  - LYS   41  <=> SER    6  - ARG   12 )                          
  45: s001-A emlt-A    43 -  62 <=>   13 -  32   (LYS   43  - THR   62  <=> GLU   13  - PRO   32 )                          
  45: s001-A emlt-A    71 -  92 <=>   35 -  56   (CYS   71  - ILE   92  <=> LYS   35  - PHE   56 )                          
  45: s001-A emlt-A   121 - 127 <=>   62 -  68   (PRO  121  - LEU  127  <=> GLY   62  - GLY   68 )                          
  45: s001-A emlt-A   129 - 132 <=>   72 -  75   (PHE  129  - ILE  132  <=> SER   72  - THR   75 )                          
  45: s001-A emlt-A   134 - 149 <=>   77 -  92   (PRO  134  - CYS  149  <=> GLY   77  - HIS   92 )                          
  45: s001-A emlt-A   151 - 167 <=>   93 - 109   (VAL  151  - MET  167  <=> GLN   93  - TYR  109 )                          
  45: s001-A emlt-A   168 - 171 <=>  116 - 119   (SER  168  - PRO  171  <=> TYR  116  - THR  119 )                          
  45: s001-A emlt-A   172 - 203 <=>  121 - 152   (LYS  172  - GLN  203  <=> ASN  121  - MET  152 )                          
  45: s001-A emlt-A   204 - 207 <=>  157 - 160   (PRO  204  - ILE  207  <=> GLY  157  - VAL  160 )                          
  45: s001-A emlt-A   208 - 211 <=>  167 - 170   (VAL  208  - SER  211  <=> ILE  167  - LEU  170 )                          
  45: s001-A emlt-A   213 - 216 <=>  171 - 174   (LEU  213  - ILE  216  <=> PRO  171  - ASN  174 )                          
  45: s001-A emlt-A   218 - 268 <=>  175 - 225   (SER  218  - SER  268  <=> ASN  175  - ASN  225 )                          
  45: s001-A emlt-A   270 - 318 <=>  253 - 301   (ASP  270  - PHE  318  <=> LEU  253  - PHE  301 )                          
  45: s001-A emlt-A   328 - 367 <=>  302 - 341   (VAL  328  - ARG  367  <=> HIS  302  - THR  341 )                          
  45: s001-A emlt-A   373 - 391 <=>  342 - 360   (TYR  373  - LEU  391  <=> TRP  342  - SER  360 )                          
  45: s001-A emlt-A   392 - 399 <=>  363 - 370   (ASP  392  - ARG  399  <=> PRO  363  - GLY  370 )                          
  45: s001-A emlt-A   400 - 404 <=>  372 - 376   (MET  400  - PRO  404  <=> MET  372  - VAL  376 )                          
  45: s001-A emlt-A   406 - 426 <=>  377 - 397   (TYR  406  - ASN  426  <=> ARG  377  - ALA  397 )                          
  46: s001-A ejc1-A    32 -  35 <=>   45 -  48   (PRO   32  - ALA   35  <=> LYS   45  - LEU   48 )                          
  46: s001-A ejc1-A    38 -  41 <=>   49 -  52   (ASP   38  - LYS   41  <=> HIS   49  - SER   52 )                          
  46: s001-A ejc1-A    43 -  56 <=>   55 -  68   (LYS   43  - GLY   56  <=> GLU   55  - CYS   68 )                          
  46: s001-A ejc1-A    57 -  60 <=>   70 -  73   (LEU   57  - ILE   60  <=> MET   70  - CYS   73 )                          
  46: s001-A ejc1-A    61 -  64 <=>   83 -  86   (SER   61  - MET   64  <=> LEU   83  - ASN   86 )                          
  46: s001-A ejc1-A    68 -  91 <=>   87 - 110   (ARG   68  - TYR   91  <=> ARG   87  - ILE  110 )                          
  46: s001-A ejc1-A   121 - 149 <=>  115 - 143   (PRO  121  - CYS  149  <=> HIS  115  - ALA  143 )                          
  46: s001-A ejc1-A   151 - 169 <=>  144 - 162   (VAL  151  - ALA  169  <=> GLN  144  - GLY  162 )                          
  46: s001-A ejc1-A   170 - 202 <=>  168 - 200   (LYS  170  - MET  202  <=> GLN  168  - TYR  200 )                          
  46: s001-A ejc1-A   204 - 207 <=>  210 - 213   (PRO  204  - ILE  207  <=> PRO  210  - SER  213 )                          
  46: s001-A ejc1-A   208 - 211 <=>  223 - 226   (VAL  208  - SER  211  <=> PHE  223  - PHE  226 )                          
  46: s001-A ejc1-A   219 - 267 <=>  227 - 275   (ASP  219  - HIS  267  <=> PRO  227  - GLN  275 )                          
  46: s001-A ejc1-A   270 - 318 <=>  284 - 332   (ASP  270  - PHE  318  <=> TYR  284  - MET  332 )                          
  46: s001-A ejc1-A   323 - 366 <=>  333 - 376   (CYS  323  - ILE  366  <=> PRO  333  - VAL  376 )                          
  46: s001-A ejc1-A   373 - 376 <=>  377 - 380   (TYR  373  - THR  376  <=> PRO  377  - GLY  380 )                          
  46: s001-A ejc1-A   380 - 391 <=>  381 - 392   (ASP  380  - LEU  391  <=> TYR  381  - LEU  392 )                          
  46: s001-A ejc1-A   392 - 395 <=>  395 - 398   (ASP  392  - ALA  395  <=> ASP  395  - ALA  398 )                          
  46: s001-A ejc1-A   396 - 399 <=>  400 - 403   (LYS  396  - ARG  399  <=> THR  400  - LYS  403 )                          
  46: s001-A ejc1-A   400 - 425 <=>  405 - 430   (MET  400  - LEU  425  <=> PHE  405  - HIS  430 )                          
  46: s001-A ejc1-A   427 - 430 <=>  431 - 434   (LEU  427  - LEU  430  <=> GLU  431  - LYS  434 )                          
  47: s001-A eiql-A    35 -  41 <=>    1 -   7   (ALA   35  - LYS   41  <=> MET    1  - VAL    7 )                          
  47: s001-A eiql-A    43 -  58 <=>    8 -  23   (LYS   43  - ASN   58  <=> CYS    8  - ALA   23 )                          
  47: s001-A eiql-A    59 -  63 <=>   25 -  29   (PRO   59  - ASP   63  <=> PHE   25  - GLU   29 )                          
  47: s001-A eiql-A    69 -  95 <=>   36 -  62   (ALA   69  - TYR   95  <=> GLN   36  - ALA   62 )                          
  47: s001-A eiql-A   102 - 105 <=>   68 -  71   (THR  102  - ARG  105  <=> THR   68  - ARG   71 )                          
  47: s001-A eiql-A   125 - 148 <=>   78 - 101   (GLY  125  - VAL  148  <=> THR   78  - ASN  101 )                          
  47: s001-A eiql-A   150 - 154 <=>  102 - 106   (LYS  150  - HIS  154  <=> ARG  102  - ALA  106 )                          
  47: s001-A eiql-A   155 - 165 <=>  110 - 120   (GLU  155  - PHE  165  <=> ASN  110  - ARG  120 )                          
  47: s001-A eiql-A   171 - 191 <=>  122 - 142   (PRO  171  - LEU  191  <=> SER  122  - CYS  142 )                          
  47: s001-A eiql-A   193 - 203 <=>  143 - 153   (PHE  193  - GLN  203  <=> SER  143  - ARG  153 )                          
  47: s001-A eiql-A   222 - 263 <=>  155 - 196   (MET  222  - LYS  263  <=> PRO  155  - GLU  196 )                          
  47: s001-A eiql-A   267 - 323 <=>  197 - 253   (HIS  267  - CYS  323  <=> GLU  197  - GLY  253 )                          
  47: s001-A eiql-A   328 - 371 <=>  255 - 298   (VAL  328  - PHE  371  <=> PRO  255  - GLU  298 )                          
  47: s001-A eiql-A   381 - 384 <=>  311 - 314   (LEU  381  - THR  384  <=> PHE  311  - LEU  314 )                          
  47: s001-A eiql-A   389 - 392 <=>  315 - 318   (ALA  389  - ASP  392  <=> THR  315  - GLY  318 )                          
  47: s001-A eiql-A   393 - 399 <=>  320 - 326   (MET  393  - ARG  399  <=> VAL  320  - GLY  326 )                          
  47: s001-A eiql-A   400 - 404 <=>  328 - 332   (MET  400  - PRO  404  <=> PHE  328  - ASN  332 )                          
  47: s001-A eiql-A   406 - 433 <=>  333 - 360   (TYR  406  - ILE  433  <=> SER  333  - GLY  360 )                          
  48: s001-A elep-A    38 -  41 <=>   10 -  13   (ASP   38  - LYS   41  <=> TYR   10  - GLU   13 )                          
  48: s001-A elep-A    43 -  48 <=>   14 -  19   (LYS   43  - TYR   48  <=> ARG   14  - VAL   19 )                          
  48: s001-A elep-A    49 -  61 <=>   21 -  33   (VAL   49  - SER   61  <=> LYS   21  - GLN   33 )                          
  48: s001-A elep-A    68 -  94 <=>   35 -  61   (ARG   68  - GLY   94  <=> ARG   35  - GLY   61 )                          
  48: s001-A elep-A   120 - 123 <=>   66 -  69   (THR  120  - THR  123  <=> PRO   66  - ILE   69 )                          
  48: s001-A elep-A   129 - 149 <=>   76 -  96   (PHE  129  - CYS  149  <=> LEU   76  - GLN   96 )                          
  48: s001-A elep-A   151 - 167 <=>   97 - 113   (VAL  151  - MET  167  <=> ASP   97  - GLN  113 )                          
  48: s001-A elep-A   168 - 171 <=>  118 - 121   (SER  168  - PRO  171  <=> LYS  118  - TYR  121 )                          
  48: s001-A elep-A   172 - 204 <=>  123 - 155   (LYS  172  - PRO  204  <=> LYS  123  - ASN  155 )                          
  48: s001-A elep-A   205 - 208 <=>  166 - 169   (SER  205  - VAL  208  <=> ILE  166  - THR  169 )                          
  48: s001-A elep-A   213 - 219 <=>  176 - 182   (LEU  213  - ASP  219  <=> PRO  176  - LEU  182 )                          
  48: s001-A elep-A   220 - 267 <=>  184 - 231   (TRP  220  - HIS  267  <=> LEU  184  - LEU  231 )                          
  48: s001-A elep-A   270 - 318 <=>  252 - 300   (ASP  270  - PHE  318  <=> GLU  252  - SER  300 )                          
  48: s001-A elep-A   325 - 366 <=>  301 - 342   (LEU  325  - ILE  366  <=> GLY  301  - SER  342 )                          
  48: s001-A elep-A   368 - 371 <=>  343 - 346   (VAL  368  - PHE  371  <=> HIS  343  - GLY  346 )                          
  48: s001-A elep-A   376 - 391 <=>  347 - 362   (THR  376  - LEU  391  <=> HIS  347  - ALA  362 )                          
  48: s001-A elep-A   392 - 399 <=>  364 - 371   (ASP  392  - ARG  399  <=> ARG  364  - PRO  371 )                          
  48: s001-A elep-A   400 - 425 <=>  373 - 398   (MET  400  - LEU  425  <=> PHE  373  - ILE  398 )                          
  49: s001-A embs-A    32 -  37 <=>   13 -  18   (PRO   32  - LEU   37  <=> PRO   13  - VAL   18 )                          
  49: s001-A embs-A    43 -  60 <=>   22 -  39   (LYS   43  - ILE   60  <=> ASP   22  - PRO   39 )                          
  49: s001-A embs-A    64 -  83 <=>   40 -  59   (MET   64  - LEU   83  <=> GLU   40  - MET   59 )                          
  49: s001-A embs-A    84 -  94 <=>   61 -  71   (LEU   84  - GLY   94  <=> ILE   61  - TYR   71 )                          
  49: s001-A embs-A   120 - 123 <=>   76 -  79   (THR  120  - THR  123  <=> LYS   76  - SER   79 )                          
  49: s001-A embs-A   129 - 149 <=>   87 - 107   (PHE  129  - CYS  149  <=> LEU   87  - PHE  107 )                          
  49: s001-A embs-A   152 - 167 <=>  108 - 123   (ILE  152  - MET  167  <=> LYS  108  - ARG  123 )                          
  49: s001-A embs-A   168 - 171 <=>  129 - 132   (SER  168  - PRO  171  <=> GLU  129  - THR  132 )                          
  49: s001-A embs-A   172 - 205 <=>  134 - 167   (LYS  172  - SER  205  <=> HIS  134  - ARG  167 )                          
  49: s001-A embs-A   211 - 214 <=>  175 - 178   (SER  211  - ALA  214  <=> PRO  175  - ASP  178 )                          
  49: s001-A embs-A   217 - 267 <=>  179 - 229   (LEU  217  - HIS  267  <=> SER  179  - LEU  229 )                          
  49: s001-A embs-A   270 - 318 <=>  243 - 291   (ASP  270  - PHE  318  <=> GLU  243  - SER  291 )                          
  49: s001-A embs-A   324 - 366 <=>  292 - 334   (ALA  324  - ILE  366  <=> THR  292  - SER  334 )                          
  49: s001-A embs-A   372 - 391 <=>  335 - 354   (VAL  372  - LEU  391  <=> ASP  335  - LEU  354 )                          
  49: s001-A embs-A   392 - 398 <=>  356 - 362   (ASP  392  - PHE  398  <=> GLN  356  - ALA  362 )                          
  49: s001-A embs-A   399 - 402 <=>  366 - 369   (ARG  399  - ILE  402  <=> PHE  366  - SER  369 )                          
  49: s001-A embs-A   407 - 429 <=>  370 - 392   (LEU  407  - ALA  429  <=> MET  370  - LEU  392 )                          
  50: s001-A ego8-A    37 -  40 <=>    7 -  10   (LEU   37  - CYS   40  <=> TYR    7  - LEU   10 )                          
  50: s001-A ego8-A    44 -  47 <=>   11 -  14   (PHE   44  - PRO   47  <=> SER   11  - ILE   14 )                          
  50: s001-A ego8-A    49 -  63 <=>   16 -  30   (VAL   49  - ASP   63  <=> CYS   16  - SER   30 )                          
  50: s001-A ego8-A    65 -  92 <=>   37 -  64   (THR   65  - ILE   92  <=> GLN   37  - ALA   64 )                          
  50: s001-A ego8-A   122 - 125 <=>   68 -  71   (ASN  122  - GLY  125  <=> ASN   68  - SER   71 )                          
  50: s001-A ego8-A   129 - 148 <=>   80 -  99   (PHE  129  - VAL  148  <=> CYS   80  - ASN   99 )                          
  50: s001-A ego8-A   150 - 162 <=>  100 - 112   (LYS  150  - GLU  162  <=> GLN  100  - TYR  112 )                          
  50: s001-A ego8-A   163 - 166 <=>  114 - 117   (ARG  163  - LEU  166  <=> ILE  114  - PRO  117 )                          
  50: s001-A ego8-A   169 - 204 <=>  122 - 157   (ALA  169  - PRO  204  <=> ASN  122  - ILE  157 )                          
  50: s001-A ego8-A   205 - 208 <=>  167 - 170   (SER  205  - VAL  208  <=> ASN  167  - PHE  170 )                          
  50: s001-A ego8-A   209 - 212 <=>  175 - 178   (LYS  209  - TRP  212  <=> ILE  175  - TYR  178 )                          
  50: s001-A ego8-A   216 - 219 <=>  179 - 182   (ILE  216  - ASP  219  <=> ASP  179  - SER  182 )                          
  50: s001-A ego8-A   220 - 267 <=>  186 - 233   (TRP  220  - HIS  267  <=> ARG  186  - LEU  233 )                          
  50: s001-A ego8-A   270 - 318 <=>  249 - 297   (ASP  270  - PHE  318  <=> ARG  249  - LYS  297 )                          
  50: s001-A ego8-A   322 - 371 <=>  298 - 347   (TYR  322  - PHE  371  <=> ASN  298  - SER  347 )                          
  50: s001-A ego8-A   374 - 391 <=>  356 - 373   (HIS  374  - LEU  391  <=> THR  356  - SER  373 )                          
  50: s001-A ego8-A   392 - 400 <=>  375 - 383   (ASP  392  - MET  400  <=> GLN  375  - LYS  383 )                          
  50: s001-A ego8-A   401 - 433 <=>  386 - 418   (PRO  401  - ILE  433  <=> THR  386  - ASP  418 )                          
  51: s001-A eeps-A    11 -  15 <=>    1 -   5   (CYS   11  - ARG   15  <=> MET    1  - THR    5 )                          
  51: s001-A eeps-A    34 -  37 <=>   11 -  14   (SER   34  - LEU   37  <=> GLN   11  - PRO   14 )                          
  51: s001-A eeps-A    43 -  63 <=>   18 -  38   (LYS   43  - ASP   63  <=> ARG   18  - SER   38 )                          
  51: s001-A eeps-A    64 -  67 <=>   41 -  44   (MET   64  - ILE   67  <=> THR   41  - SER   44 )                          
  51: s001-A eeps-A    68 -  83 <=>   46 -  61   (ARG   68  - LEU   83  <=> TRP   46  - GLN   61 )                          
  51: s001-A eeps-A    84 -  94 <=>   63 -  73   (LEU   84  - GLY   94  <=> LEU   63  - TYR   73 )                          
  51: s001-A eeps-A    95 -  98 <=>   87 -  90   (TYR   95  - ASP   98  <=> SER   87  - VAL   90 )                          
  51: s001-A eeps-A   132 - 149 <=>   91 - 108   (ILE  132  - CYS  149  <=> ALA   91  - LEU  108 )                          
  51: s001-A eeps-A   152 - 167 <=>  109 - 124   (ILE  152  - MET  167  <=> PRO  109  - ARG  124 )                          
  51: s001-A eeps-A   168 - 171 <=>  130 - 133   (SER  168  - PRO  171  <=> GLU  130  - LEU  133 )                          
  51: s001-A eeps-A   172 - 205 <=>  135 - 168   (LYS  172  - SER  205  <=> LEU  135  - GLN  168 )                          
  51: s001-A eeps-A   216 - 219 <=>  177 - 180   (ILE  216  - ASP  219  <=> GLY  177  - TRP  180 )                          
  51: s001-A eeps-A   220 - 267 <=>  186 - 233   (TRP  220  - HIS  267  <=> GLN  186  - LEU  233 )                          
  51: s001-A eeps-A   270 - 318 <=>  256 - 304   (ASP  270  - PHE  318  <=> GLU  256  - ALA  304 )                          
  51: s001-A eeps-A   324 - 366 <=>  305 - 347   (ALA  324  - ILE  366  <=> ASN  305  - CYS  347 )                          
  51: s001-A eeps-A   372 - 391 <=>  348 - 367   (VAL  372  - LEU  391  <=> GLN  348  - ALA  367 )                          
  51: s001-A eeps-A   392 - 398 <=>  369 - 375   (ASP  392  - PHE  398  <=> GLN  369  - ALA  375 )                          
  51: s001-A eeps-A   399 - 402 <=>  378 - 381   (ARG  399  - ILE  402  <=> LEU  378  - ILE  381 )                          
  51: s001-A eeps-A   407 - 428 <=>  383 - 404   (LEU  407  - THR  428  <=> LEU  383  - ASN  404 )                          
  51: s001-A eeps-A   429 - 432 <=>  406 - 409   (ALA  429  - LYS  432  <=> GLY  406  - PHE  409 )                          
  52: s001-A ekkf-A    38 -  41 <=>    3 -   6   (ASP   38  - LYS   41  <=> ASP    3  - VAL    6 )                          
  52: s001-A ekkf-A    43 -  56 <=>    7 -  20   (LYS   43  - GLY   56  <=> LEU    7  - GLY   20 )                          
  52: s001-A ekkf-A    57 -  61 <=>   22 -  26   (LEU   57  - SER   61  <=> SER   22  - PHE   26 )                          
  52: s001-A ekkf-A    62 -  65 <=>   32 -  35   (THR   62  - THR   65  <=> ARG   32  - LYS   35 )                          
  52: s001-A ekkf-A    69 -  94 <=>   36 -  61   (ALA   69  - GLY   94  <=> SER   36  - HIS   61 )                          
  52: s001-A ekkf-A   102 - 105 <=>   67 -  70   (THR  102  - ARG  105  <=> LEU   67  - SER   70 )                          
  52: s001-A ekkf-A   128 - 148 <=>   80 - 100   (LEU  128  - VAL  148  <=> ILE   80  - GLN  100 )                          
  52: s001-A ekkf-A   150 - 154 <=>  101 - 105   (LYS  150  - HIS  154  <=> ARG  101  - MET  105 )                          
  52: s001-A ekkf-A   155 - 163 <=>  109 - 117   (GLU  155  - ARG  163  <=> LYS  109  - ILE  117 )                          
  52: s001-A ekkf-A   165 - 168 <=>  118 - 121   (PHE  165  - SER  168  <=> ASN  118  - LEU  121 )                          
  52: s001-A ekkf-A   171 - 203 <=>  122 - 154   (PRO  171  - GLN  203  <=> LYS  122  - GLN  154 )                          
  52: s001-A ekkf-A   222 - 267 <=>  155 - 200   (MET  222  - HIS  267  <=> GLY  155  - VAL  200 )                          
  52: s001-A ekkf-A   270 - 318 <=>  227 - 275   (ASP  270  - PHE  318  <=> GLN  227  - TYR  275 )                          
  52: s001-A ekkf-A   319 - 323 <=>  277 - 281   (ASP  319  - CYS  323  <=> TYR  277  - ASN  281 )                          
  52: s001-A ekkf-A   324 - 365 <=>  285 - 326   (ALA  324  - GLN  365  <=> SER  285  - GLU  326 )                          
  52: s001-A ekkf-A   367 - 371 <=>  327 - 331   (ARG  367  - PHE  371  <=> ARG  327  - ALA  331 )                          
  52: s001-A ekkf-A   374 - 391 <=>  332 - 349   (HIS  374  - LEU  391  <=> SER  332  - LEU  349 )                          
  52: s001-A ekkf-A   392 - 399 <=>  353 - 360   (ASP  392  - ARG  399  <=> PRO  353  - GLY  360 )                          
  52: s001-A ekkf-A   400 - 429 <=>  362 - 391   (MET  400  - ALA  429  <=> PHE  362  - PHE  391 )                          
  53: s001-A elmc-A    32 -  36 <=>   10 -  14   (PRO   32  - LEU   36  <=> VAL   10  - LEU   14 )                          
  53: s001-A elmc-A    43 -  60 <=>   19 -  36   (LYS   43  - ILE   60  <=> ASP   19  - PRO   36 )                          
  53: s001-A elmc-A    64 -  67 <=>   37 -  40   (MET   64  - ILE   67  <=> PRO   37  - LYS   40 )                          
  53: s001-A elmc-A    68 -  83 <=>   42 -  57   (ARG   68  - LEU   83  <=> TYR   42  - VAL   57 )                          
  53: s001-A elmc-A    84 -  94 <=>   59 -  69   (LEU   84  - GLY   94  <=> ILE   59  - GLY   69 )                          
  53: s001-A elmc-A   129 - 149 <=>   85 - 105   (PHE  129  - CYS  149  <=> VAL   85  - ARG  105 )                          
  53: s001-A elmc-A   152 - 167 <=>  106 - 121   (ILE  152  - MET  167  <=> ARG  106  - ARG  121 )                          
  53: s001-A elmc-A   168 - 171 <=>  127 - 130   (SER  168  - PRO  171  <=> GLU  127  - GLN  130 )                          
  53: s001-A elmc-A   172 - 205 <=>  132 - 165   (LYS  172  - SER  205  <=> HIS  132  - LYS  165 )                          
  53: s001-A elmc-A   217 - 267 <=>  177 - 227   (LEU  217  - HIS  267  <=> PRO  177  - LEU  227 )                          
  53: s001-A elmc-A   270 - 317 <=>  241 - 288   (ASP  270  - ASP  317  <=> GLU  241  - TYR  288 )                          
  53: s001-A elmc-A   323 - 366 <=>  289 - 332   (CYS  323  - ILE  366  <=> ASN  289  - SER  332 )                          
  53: s001-A elmc-A   372 - 391 <=>  333 - 352   (VAL  372  - LEU  391  <=> LYS  333  - VAL  352 )                          
  53: s001-A elmc-A   392 - 398 <=>  354 - 360   (ASP  392  - PHE  398  <=> GLN  354  - ALA  360 )                          
  53: s001-A elmc-A   399 - 403 <=>  363 - 367   (ARG  399  - GLN  403  <=> ILE  363  - CYS  367 )                          
  53: s001-A elmc-A   407 - 412 <=>  368 - 373   (LEU  407  - LEU  412  <=> LEU  368  - LYS  373 )                          
  53: s001-A elmc-A   415 - 423 <=>  379 - 387   (VAL  415  - MET  423  <=> PHE  379  - GLU  387 )                          
  53: s001-A elmc-A   424 - 432 <=>  389 - 397   (CYS  424  - LYS  432  <=> ASP  389  - GLU  397 )                          
  54: s001-A edm9-A    43 -  63 <=>    1 -  21   (LYS   43  - ASP   63  <=> MET    1  - LYS   21 )                          
  54: s001-A edm9-A    64 -  94 <=>   26 -  56   (MET   64  - GLY   94  <=> LEU   26  - TYR   56 )                          
  54: s001-A edm9-A   101 - 105 <=>   61 -  65   (PHE  101  - ARG  105  <=> SER   61  - SER   65 )                          
  54: s001-A edm9-A   128 - 131 <=>   74 -  77   (LEU  128  - PHE  131  <=> ASN   74  - ASN   77 )                          
  54: s001-A edm9-A   133 - 168 <=>   78 - 113   (VAL  133  - SER  168  <=> ILE   78  - LYS  113 )                          
  54: s001-A edm9-A   169 - 201 <=>  124 - 156   (ALA  169  - MET  201  <=> LYS  124  - SER  156 )                          
  54: s001-A edm9-A   221 - 267 <=>  158 - 204   (GLU  221  - HIS  267  <=> GLN  158  - LEU  204 )                          
  54: s001-A edm9-A   270 - 320 <=>  229 - 279   (ASP  270  - PHE  320  <=> LYS  229  - ASP  279 )                          
  54: s001-A edm9-A   322 - 354 <=>  282 - 314   (TYR  322  - ARG  354  <=> GLU  282  - ARG  314 )                          
  54: s001-A edm9-A   355 - 369 <=>  316 - 330   (VAL  355  - ARG  369  <=> SER  316  - LEU  330 )                          
  54: s001-A edm9-A   374 - 391 <=>  331 - 348   (HIS  374  - LEU  391  <=> GLU  331  - LEU  348 )                          
  54: s001-A edm9-A   392 - 399 <=>  352 - 359   (ASP  392  - ARG  399  <=> PRO  352  - GLY  359 )                          
  54: s001-A edm9-A   400 - 433 <=>  361 - 394   (MET  400  - ILE  433  <=> PHE  361  - ARG  394 )                          
  55: s001-A ekwq-A    29 -  32 <=>    1 -   4   (GLU   29  - PRO   32  <=> MET    1  - ARG    4 )                          
  55: s001-A ekwq-A    34 -  37 <=>    5 -   8   (SER   34  - LEU   37  <=> ARG    5  - ARG    8 )                          
  55: s001-A ekwq-A    43 -  58 <=>   11 -  26   (LYS   43  - ASN   58  <=> ASN   11  - GLU   26 )                          
  55: s001-A ekwq-A    68 -  83 <=>   28 -  43   (ARG   68  - LEU   83  <=> ASP   28  - ILE   43 )                          
  55: s001-A ekwq-A    84 -  94 <=>   45 -  55   (LEU   84  - GLY   94  <=> ILE   45  - MET   55 )                          
  55: s001-A ekwq-A   121 - 127 <=>   57 -  63   (PRO  121  - LEU  127  <=> LYS   57  - VAL   63 )                          
  55: s001-A ekwq-A   129 - 149 <=>   67 -  87   (PHE  129  - CYS  149  <=> LEU   67  - LEU   87 )                          
  55: s001-A ekwq-A   152 - 169 <=>   88 - 105   (ILE  152  - ALA  169  <=> LYS   88  - GLU  105 )                          
  55: s001-A ekwq-A   170 - 174 <=>  112 - 116   (LYS  170  - LEU  174  <=> TYR  112  - ASN  116 )                          
  55: s001-A ekwq-A   175 - 207 <=>  118 - 150   (CYS  175  - ILE  207  <=> SER  118  - ASN  150 )                          
  55: s001-A ekwq-A   209 - 267 <=>  156 - 214   (LYS  209  - HIS  267  <=> TRP  156  - ILE  214 )                          
  55: s001-A ekwq-A   270 - 317 <=>  228 - 275   (ASP  270  - ASP  317  <=> LYS  228  - PHE  275 )                          
  55: s001-A ekwq-A   323 - 366 <=>  277 - 320   (CYS  323  - ILE  366  <=> GLU  277  - SER  320 )                          
  55: s001-A ekwq-A   372 - 391 <=>  321 - 340   (VAL  372  - LEU  391  <=> ASN  321  - THR  340 )                          
  55: s001-A ekwq-A   392 - 396 <=>  342 - 346   (ASP  392  - LYS  396  <=> VAL  342  - ILE  346 )                          
  55: s001-A ekwq-A   397 - 400 <=>  348 - 351   (LEU  397  - MET  400  <=> ALA  348  - ILE  351 )                          
  55: s001-A ekwq-A   401 - 404 <=>  353 - 356   (PRO  401  - PRO  404  <=> GLY  353  - MET  356 )                          
  55: s001-A ekwq-A   406 - 427 <=>  357 - 378   (TYR  406  - LEU  427  <=> SER  357  - VAL  378 )                          
  56: s001-A ee2c-A    38 -  41 <=>    9 -  12   (ASP   38  - LYS   41  <=> GLU    9  - THR   12 )                          
  56: s001-A ee2c-A    44 -  56 <=>   13 -  25   (PHE   44  - GLY   56  <=> VAL   13  - PHE   25 )                          
  56: s001-A ee2c-A    57 -  63 <=>   30 -  36   (LEU   57  - ASP   63  <=> ASN   30  - ARG   36 )                          
  56: s001-A ee2c-A    69 -  94 <=>   42 -  67   (ALA   69  - GLY   94  <=> SER   42  - LEU   67 )                          
  56: s001-A ee2c-A   105 - 108 <=>   76 -  79   (ARG  105  - ARG  108  <=> ARG   76  - LYS   79 )                          
  56: s001-A ee2c-A   125 - 149 <=>   86 - 110   (GLY  125  - CYS  149  <=> SER   86  - ALA  110 )                          
  56: s001-A ee2c-A   151 - 168 <=>  111 - 128   (VAL  151  - SER  168  <=> ARG  111  - MET  128 )                          
  56: s001-A ee2c-A   169 - 172 <=>  133 - 136   (ALA  169  - LYS  172  <=> ALA  133  - ASN  136 )                          
  56: s001-A ee2c-A   174 - 206 <=>  137 - 169   (LEU  174  - GLN  206  <=> TYR  137  - GLY  169 )                          
  56: s001-A ee2c-A   221 - 269 <=>  170 - 218   (GLU  221  - ILE  269  <=> HIS  170  - LEU  218 )                          
  56: s001-A ee2c-A   270 - 318 <=>  231 - 279   (ASP  270  - PHE  318  <=> ARG  231  - SER  279 )                          
  56: s001-A ee2c-A   319 - 322 <=>  281 - 284   (ASP  319  - TYR  322  <=> GLY  281  - GLN  284 )                          
  56: s001-A ee2c-A   324 - 369 <=>  293 - 338   (ALA  324  - ARG  369  <=> CYS  293  - TRP  338 )                          
  56: s001-A ee2c-A   373 - 378 <=>  339 - 344   (TYR  373  - ALA  378  <=> PHE  339  - SER  344 )                          
  56: s001-A ee2c-A   380 - 391 <=>  345 - 356   (ASP  380  - LEU  391  <=> LEU  345  - ARG  356 )                          
  56: s001-A ee2c-A   392 - 398 <=>  360 - 366   (ASP  392  - PHE  398  <=> LYS  360  - GLY  366 )                          
  56: s001-A ee2c-A   399 - 404 <=>  368 - 373   (ARG  399  - PRO  404  <=> ASP  368  - ARG  373 )                          
  56: s001-A ee2c-A   406 - 433 <=>  374 - 401   (TYR  406  - ILE  433  <=> LYS  374  - GLU  401 )                          
  57: s001-A egpc-A    31 -  37 <=>    1 -   7   (GLU   31  - LEU   37  <=> MET    1  - ASP    7 )                          
  57: s001-A egpc-A    43 -  60 <=>   10 -  27   (LYS   43  - ILE   60  <=> ARG   10  - PRO   27 )                          
  57: s001-A egpc-A    63 -  81 <=>   28 -  46   (ASP   63  - PHE   81  <=> GLY   28  - VAL   46 )                          
  57: s001-A egpc-A    82 -  94 <=>   48 -  60   (VAL   82  - GLY   94  <=> PHE   48  - LEU   60 )                          
  57: s001-A egpc-A   122 - 125 <=>   62 -  65   (ASN  122  - GLY  125  <=> GLN   62  - SER   65 )                          
  57: s001-A egpc-A   129 - 149 <=>   73 -  93   (PHE  129  - CYS  149  <=> LEU   73  - ARG   93 )                          
  57: s001-A egpc-A   152 - 167 <=>   94 - 109   (ILE  152  - MET  167  <=> GLY   94  - ARG  109 )                          
  57: s001-A egpc-A   168 - 171 <=>  115 - 118   (SER  168  - PRO  171  <=> GLU  115  - ILE  118 )                          
  57: s001-A egpc-A   172 - 207 <=>  120 - 155   (LYS  172  - ILE  207  <=> MET  120  - THR  155 )                          
  57: s001-A egpc-A   215 - 219 <=>  164 - 168   (GLU  215  - ASP  219  <=> TRP  164  - ASP  168 )                          
  57: s001-A egpc-A   220 - 267 <=>  172 - 219   (TRP  220  - HIS  267  <=> ALA  172  - LEU  219 )                          
  57: s001-A egpc-A   270 - 318 <=>  233 - 281   (ASP  270  - PHE  318  <=> ILE  233  - ASN  281 )                          
  57: s001-A egpc-A   323 - 366 <=>  282 - 325   (CYS  323  - ILE  366  <=> VAL  282  - CYS  325 )                          
  57: s001-A egpc-A   372 - 391 <=>  326 - 345   (VAL  372  - LEU  391  <=> ASN  326  - CYS  345 )                          
  57: s001-A egpc-A   392 - 396 <=>  347 - 351   (ASP  392  - LYS  396  <=> ILE  347  - LEU  351 )                          
  57: s001-A egpc-A   397 - 400 <=>  353 - 356   (LEU  397  - MET  400  <=> SER  353  - ILE  356 )                          
  57: s001-A egpc-A   401 - 404 <=>  358 - 361   (PRO  401  - PRO  404  <=> PRO  358  - MET  361 )                          
  57: s001-A egpc-A   406 - 431 <=>  362 - 387   (TYR  406  - GLY  431  <=> LYS  362  - GLU  387 )                          
  58: s001-A eiid-A    34 -  37 <=>    1 -   4   (SER   34  - LEU   37  <=> MET    1  - ASP    4 )                          
  58: s001-A eiid-A    43 -  64 <=>    7 -  28   (LYS   43  - MET   64  <=> ARG    7  - VAL   28 )                          
  58: s001-A eiid-A    68 -  71 <=>   31 -  34   (ARG   68  - CYS   71  <=> PRO   31  - THR   34 )                          
  58: s001-A eiid-A    73 -  81 <=>   35 -  43   (TYR   73  - PHE   81  <=> ASN   35  - VAL   43 )                          
  58: s001-A eiid-A    82 -  92 <=>   45 -  55   (VAL   82  - ILE   92  <=> PHE   45  - LEU   55 )                          
  58: s001-A eiid-A   121 - 125 <=>   59 -  63   (PRO  121  - GLY  125  <=> LYS   59  - ILE   63 )                          
  58: s001-A eiid-A   129 - 150 <=>   70 -  91   (PHE  129  - LYS  150  <=> LEU   70  - HIS   91 )                          
  58: s001-A eiid-A   152 - 169 <=>   92 - 109   (ILE  152  - ALA  169  <=> VAL   92  - ARG  109 )                          
  58: s001-A eiid-A   170 - 203 <=>  113 - 146   (LYS  170  - GLN  203  <=> GLU  113  - PRO  146 )                          
  58: s001-A eiid-A   204 - 207 <=>  151 - 154   (PRO  204  - ILE  207  <=> PRO  151  - LEU  154 )                          
  58: s001-A eiid-A   209 - 214 <=>  159 - 164   (LYS  209  - ALA  214  <=> TRP  159  - TRP  164 )                          
  58: s001-A eiid-A   216 - 267 <=>  165 - 216   (ILE  216  - HIS  267  <=> GLN  165  - LEU  216 )                          
  58: s001-A eiid-A   270 - 318 <=>  226 - 274   (ASP  270  - PHE  318  <=> LYS  226  - PRO  274 )                          
  58: s001-A eiid-A   322 - 366 <=>  276 - 320   (TYR  322  - ILE  366  <=> LEU  276  - SER  320 )                          
  58: s001-A eiid-A   368 - 371 <=>  321 - 324   (VAL  368  - PHE  371  <=> ASP  321  - ASP  324 )                          
  58: s001-A eiid-A   373 - 388 <=>  325 - 340   (TYR  373  - ALA  388  <=> MET  325  - LEU  340 )                          
  58: s001-A eiid-A   390 - 399 <=>  341 - 350   (SER  390  - ARG  399  <=> ASN  341  - GLY  350 )                          
  58: s001-A eiid-A   400 - 426 <=>  352 - 378   (MET  400  - ASN  426  <=> PHE  352  - GLN  378 )                          
  59: s001-A ehy8-A    12 -  18 <=>    1 -   7   (PHE   12  - GLY   18  <=> MET    1  - MET    7 )                          
  59: s001-A ehy8-A    38 -  41 <=>   11 -  14   (ASP   38  - LYS   41  <=> LYS   11  - GLU   14 )                          
  59: s001-A ehy8-A    43 -  58 <=>   17 -  32   (LYS   43  - ASN   58  <=> ASP   17  - ASP   32 )                          
  59: s001-A ehy8-A    59 -  64 <=>   34 -  39   (PRO   59  - MET   64  <=> TYR   34  - LYS   39 )                          
  59: s001-A ehy8-A    68 -  92 <=>   40 -  64   (ARG   68  - ILE   92  <=> ARG   40  - ALA   64 )                          
  59: s001-A ehy8-A   121 - 124 <=>   68 -  71   (PRO  121  - ILE  124  <=> ASP   68  - ARG   71 )                          
  59: s001-A ehy8-A   129 - 149 <=>   83 - 103   (PHE  129  - CYS  149  <=> LEU   83  - LYS  103 )                          
  59: s001-A ehy8-A   151 - 164 <=>  104 - 117   (VAL  151  - VAL  164  <=> PRO  104  - PHE  117 )                          
  59: s001-A ehy8-A   165 - 168 <=>  125 - 128   (PHE  165  - SER  168  <=> GLN  125  - TYR  128 )                          
  59: s001-A ehy8-A   170 - 203 <=>  129 - 162   (LYS  170  - GLN  203  <=> ALA  129  - ILE  162 )                          
  59: s001-A ehy8-A   204 - 207 <=>  175 - 178   (PRO  204  - ILE  207  <=> ALA  175  - ILE  178 )                          
  59: s001-A ehy8-A   208 - 211 <=>  183 - 186   (VAL  208  - SER  211  <=> GLN  183  - PRO  186 )                          
  59: s001-A ehy8-A   216 - 219 <=>  188 - 191   (ILE  216  - ASP  219  <=> GLU  188  - ASP  191 )                          
  59: s001-A ehy8-A   220 - 267 <=>  194 - 241   (TRP  220  - HIS  267  <=> LEU  194  - PHE  241 )                          
  59: s001-A ehy8-A   270 - 317 <=>  258 - 305   (ASP  270  - ASP  317  <=> LYS  258  - ALA  305 )                          
  59: s001-A ehy8-A   323 - 366 <=>  306 - 349   (CYS  323  - ILE  366  <=> LEU  306  - MET  349 )                          
  59: s001-A ehy8-A   372 - 391 <=>  350 - 369   (VAL  372  - LEU  391  <=> ASP  350  - SER  369 )                          
  59: s001-A ehy8-A   392 - 399 <=>  371 - 378   (ASP  392  - ARG  399  <=> LYS  371  - THR  378 )                          
  59: s001-A ehy8-A   400 - 426 <=>  381 - 407   (MET  400  - ASN  426  <=> LEU  381  - GLN  407 )                          
  60: s001-A ejh0-A    30 -  42 <=>    1 -  13   (HIS   30  - ARG   42  <=> MET    1  - GLN   13 )                          
  60: s001-A ejh0-A    44 -  58 <=>   14 -  28   (PHE   44  - ASN   58  <=> PHE   14  - ALA   28 )                          
  60: s001-A ejh0-A    59 -  63 <=>   30 -  34   (PRO   59  - ASP   63  <=> PHE   30  - SER   34 )                          
  60: s001-A ejh0-A    69 -  94 <=>   42 -  67   (ALA   69  - GLY   94  <=> SER   42  - MET   67 )                          
  60: s001-A ejh0-A   122 - 127 <=>   69 -  74   (ASN  122  - LEU  127  <=> HIS   69  - VAL   74 )                          
  60: s001-A ejh0-A   129 - 149 <=>   75 -  95   (PHE  129  - CYS  149  <=> TRP   75  - SER   95 )                          
  60: s001-A ejh0-A   151 - 169 <=>   96 - 114   (VAL  151  - ALA  169  <=> ALA   96  - LEU  114 )                          
  60: s001-A ejh0-A   171 - 189 <=>  123 - 141   (PRO  171  - LEU  189  <=> ARG  123  - LEU  141 )                          
  60: s001-A ejh0-A   191 - 198 <=>  142 - 149   (LEU  191  - CYS  198  <=> ASN  142  - ASN  149 )                          
  60: s001-A ejh0-A   200 - 203 <=>  150 - 153   (VAL  200  - GLN  203  <=> HIS  150  - GLU  153 )                          
  60: s001-A ejh0-A   221 - 267 <=>  156 - 202   (GLU  221  - HIS  267  <=> ASP  156  - ILE  202 )                          
  60: s001-A ejh0-A   270 - 305 <=>  230 - 265   (ASP  270  - ALA  305  <=> ILE  230  - LEU  265 )                          
  60: s001-A ejh0-A   307 - 314 <=>  266 - 273   (ALA  307  - LEU  314  <=> PRO  266  - LYS  273 )                          
  60: s001-A ejh0-A   328 - 356 <=>  274 - 302   (VAL  328  - CYS  356  <=> ASP  274  - SER  302 )                          
  60: s001-A ejh0-A   359 - 362 <=>  303 - 306   (ALA  359  - ASN  362  <=> ARG  303  - ARG  306 )                          
  60: s001-A ejh0-A   363 - 366 <=>  308 - 311   (GLY  363  - ILE  366  <=> LEU  308  - PHE  311 )                          
  60: s001-A ejh0-A   368 - 371 <=>  312 - 315   (VAL  368  - PHE  371  <=> HIS  312  - ASN  315 )                          
  60: s001-A ejh0-A   374 - 428 <=>  317 - 371   (HIS  374  - THR  428  <=> HIS  317  - ILE  371 )                          
  61: s001-A ehyu-A    32 -  37 <=>   13 -  18   (PRO   32  - LEU   37  <=> PRO   13  - VAL   18 )                          
  61: s001-A ehyu-A    43 -  60 <=>   22 -  39   (LYS   43  - ILE   60  <=> ASP   22  - PRO   39 )                          
  61: s001-A ehyu-A    64 -  83 <=>   40 -  59   (MET   64  - LEU   83  <=> GLU   40  - ILE   59 )                          
  61: s001-A ehyu-A    84 -  94 <=>   61 -  71   (LEU   84  - GLY   94  <=> ILE   61  - TYR   71 )                          
  61: s001-A ehyu-A   121 - 124 <=>   73 -  76   (PRO  121  - ILE  124  <=> GLN   73  - LYS   76 )                          
  61: s001-A ehyu-A   129 - 149 <=>   87 - 107   (PHE  129  - CYS  149  <=> ILE   87  - TYR  107 )                          
  61: s001-A ehyu-A   152 - 167 <=>  108 - 123   (ILE  152  - MET  167  <=> LYS  108  - ARG  123 )                          
  61: s001-A ehyu-A   168 - 171 <=>  129 - 132   (SER  168  - PRO  171  <=> GLU  129  - ILE  132 )                          
  61: s001-A ehyu-A   172 - 205 <=>  134 - 167   (LYS  172  - SER  205  <=> HIS  134  - ILE  167 )                          
  61: s001-A ehyu-A   211 - 214 <=>  175 - 178   (SER  211  - ALA  214  <=> PRO  175  - ASP  178 )                          
  61: s001-A ehyu-A   217 - 267 <=>  179 - 229   (LEU  217  - HIS  267  <=> PRO  179  - LEU  229 )                          
  61: s001-A ehyu-A   270 - 318 <=>  243 - 291   (ASP  270  - PHE  318  <=> GLU  243  - SER  291 )                          
  61: s001-A ehyu-A   324 - 366 <=>  292 - 334   (ALA  324  - ILE  366  <=> THR  292  - SER  334 )                          
  61: s001-A ehyu-A   372 - 391 <=>  335 - 354   (VAL  372  - LEU  391  <=> ASP  335  - LEU  354 )                          
  61: s001-A ehyu-A   392 - 398 <=>  356 - 362   (ASP  392  - PHE  398  <=> GLN  356  - ALA  362 )                          
  61: s001-A ehyu-A   399 - 402 <=>  366 - 369   (ARG  399  - ILE  402  <=> PHE  366  - SER  369 )                          
  61: s001-A ehyu-A   407 - 411 <=>  371 - 375   (LEU  407  - ILE  411  <=> GLN  371  - ASN  375 )                          
  61: s001-A ehyu-A   415 - 423 <=>  381 - 389   (VAL  415  - MET  423  <=> PHE  381  - GLN  389 )                          
  61: s001-A ehyu-A   424 - 430 <=>  391 - 397   (CYS  424  - LEU  430  <=> ASN  391  - GLN  397 )                          
  62: s001-A elxa-A    38 -  41 <=>   27 -  30   (ASP   38  - LYS   41  <=> GLU   27  - TYR   30 )                          
  62: s001-A elxa-A    44 -  53 <=>   32 -  41   (PHE   44  - THR   53  <=> ALA   32  - LYS   41 )                          
  62: s001-A elxa-A    54 -  61 <=>   43 -  50   (LEU   54  - SER   61  <=> MET   43  - LYS   50 )                          
  62: s001-A elxa-A    68 -  94 <=>   53 -  79   (ARG   68  - GLY   94  <=> GLN   53  - VAL   79 )                          
  62: s001-A elxa-A   121 - 124 <=>   81 -  84   (PRO  121  - ILE  124  <=> GLU   81  - GLY   84 )                          
  62: s001-A elxa-A   129 - 149 <=>   93 - 113   (PHE  129  - CYS  149  <=> ILE   93  - GLY  113 )                          
  62: s001-A elxa-A   151 - 163 <=>  114 - 126   (VAL  151  - ARG  163  <=> ASP  114  - PHE  126 )                          
  62: s001-A elxa-A   165 - 169 <=>  127 - 131   (PHE  165  - ALA  169  <=> HIS  127  - GLN  131 )                          
  62: s001-A elxa-A   170 - 204 <=>  142 - 176   (LYS  170  - PRO  204  <=> ALA  142  - HIS  176 )                          
  62: s001-A elxa-A   209 - 214 <=>  185 - 190   (LYS  209  - ALA  214  <=> ALA  185  - TRP  190 )                          
  62: s001-A elxa-A   215 - 267 <=>  194 - 246   (GLU  215  - HIS  267  <=> SER  194  - LEU  246 )                          
  62: s001-A elxa-A   270 - 319 <=>  259 - 308   (ASP  270  - ASP  319  <=> GLU  259  - LYS  308 )                          
  62: s001-A elxa-A   324 - 367 <=>  309 - 352   (ALA  324  - ARG  367  <=> ASP  309  - TYR  352 )                          
  62: s001-A elxa-A   372 - 391 <=>  353 - 372   (VAL  372  - LEU  391  <=> ASP  353  - GLY  372 )                          
  62: s001-A elxa-A   392 - 399 <=>  374 - 381   (ASP  392  - ARG  399  <=> GLU  374  - SER  381 )                          
  62: s001-A elxa-A   400 - 404 <=>  384 - 388   (MET  400  - PRO  404  <=> PRO  384  - PHE  388 )                          
  62: s001-A elxa-A   406 - 427 <=>  389 - 410   (TYR  406  - LEU  427  <=> ILE  389  - ASP  410 )                          
  63: s001-A ehm4-A    17 -  21 <=>    1 -   5   (ASN   17  - ASN   21  <=> MET    1  - ILE    5 )                          
  63: s001-A ehm4-A    22 -  25 <=>    8 -  11   (ASP   22  - GLN   25  <=> GLN    8  - GLY   11 )                          
  63: s001-A ehm4-A    42 -  60 <=>   24 -  42   (ARG   42  - ILE   60  <=> ARG   24  - PHE   42 )                          
  63: s001-A ehm4-A    61 -  64 <=>   50 -  53   (SER   61  - MET   64  <=> ASN   50  - ARG   53 )                          
  63: s001-A ehm4-A    69 -  94 <=>   54 -  79   (ALA   69  - GLY   94  <=> TYR   54  - PHE   79 )                          
  63: s001-A ehm4-A   119 - 122 <=>   85 -  88   (THR  119  - ASN  122  <=> TYR   85  - SER   88 )                          
  63: s001-A ehm4-A   124 - 130 <=>   93 -  99   (ILE  124  - GLY  130  <=> THR   93  - TYR   99 )                          
  63: s001-A ehm4-A   132 - 169 <=>  100 - 137   (ILE  132  - ALA  169  <=> PHE  100  - HIS  137 )                          
  63: s001-A ehm4-A   172 - 203 <=>  144 - 175   (LYS  172  - GLN  203  <=> ARG  144  - SER  175 )                          
  63: s001-A ehm4-A   204 - 207 <=>  178 - 181   (PRO  204  - ILE  207  <=> MET  178  - ASN  181 )                          
  63: s001-A ehm4-A   225 - 228 <=>  182 - 185   (ARG  225  - LEU  228  <=> HIS  182  - ASN  185 )                          
  63: s001-A ehm4-A   232 - 267 <=>  186 - 221   (ILE  232  - HIS  267  <=> CYS  186  - VAL  221 )                          
  63: s001-A ehm4-A   270 - 323 <=>  236 - 289   (ASP  270  - CYS  323  <=> GLU  236  - LEU  289 )                          
  63: s001-A ehm4-A   324 - 364 <=>  293 - 333   (ALA  324  - HIS  364  <=> GLU  293  - LYS  333 )                          
  63: s001-A ehm4-A   367 - 370 <=>  334 - 337   (ARG  367  - PRO  370  <=> ILE  334  - LYS  337 )                          
  63: s001-A ehm4-A   376 - 389 <=>  338 - 351   (THR  376  - ALA  389  <=> LYS  338  - LEU  351 )                          
  63: s001-A ehm4-A   390 - 393 <=>  354 - 357   (SER  390  - MET  393  <=> THR  354  - HIS  357 )                          
  63: s001-A ehm4-A   394 - 399 <=>  359 - 364   (SER  394  - ARG  399  <=> HIS  359  - GLY  364 )                          
  63: s001-A ehm4-A   400 - 404 <=>  366 - 370   (MET  400  - PRO  404  <=> PHE  366  - ARG  370 )                          
  63: s001-A ehm4-A   406 - 432 <=>  371 - 397   (TYR  406  - LYS  432  <=> SER  371  - ASN  397 )                          
  64: s001-A emn9-A    38 -  41 <=>    3 -   6   (ASP   38  - LYS   41  <=> ASP    3  - GLY    6 )                          
  64: s001-A emn9-A    43 -  58 <=>    7 -  22   (LYS   43  - ASN   58  <=> LEU    7  - ILE   22 )                          
  64: s001-A emn9-A    59 -  62 <=>   24 -  27   (PRO   59  - THR   62  <=> PHE   24  - ASP   27 )                          
  64: s001-A emn9-A    68 -  93 <=>   35 -  60   (ARG   68  - CYS   93  <=> ALA   35  - LYS   60 )                          
  64: s001-A emn9-A   102 - 105 <=>   67 -  70   (THR  102  - ARG  105  <=> TYR   67  - ARG   70 )                          
  64: s001-A emn9-A   128 - 148 <=>   80 - 100   (LEU  128  - VAL  148  <=> ILE   80  - GLN  100 )                          
  64: s001-A emn9-A   150 - 198 <=>  101 - 149   (LYS  150  - CYS  198  <=> ARG  101  - GLU  149 )                          
  64: s001-A emn9-A   200 - 203 <=>  150 - 153   (VAL  200  - GLN  203  <=> SER  150  - ARG  153 )                          
  64: s001-A emn9-A   222 - 267 <=>  155 - 200   (MET  222  - HIS  267  <=> GLY  155  - ALA  200 )                          
  64: s001-A emn9-A   270 - 318 <=>  227 - 275   (ASP  270  - PHE  318  <=> ARG  227  - ALA  275 )                          
  64: s001-A emn9-A   319 - 323 <=>  277 - 281   (ASP  319  - CYS  323  <=> ASN  277  - GLU  281 )                          
  64: s001-A emn9-A   324 - 365 <=>  285 - 326   (ALA  324  - GLN  365  <=> SER  285  - GLU  326 )                          
  64: s001-A emn9-A   367 - 371 <=>  327 - 331   (ARG  367  - PHE  371  <=> ARG  327  - THR  331 )                          
  64: s001-A emn9-A   374 - 391 <=>  332 - 349   (HIS  374  - LEU  391  <=> SER  332  - LEU  349 )                          
  64: s001-A emn9-A   392 - 399 <=>  353 - 360   (ASP  392  - ARG  399  <=> PRO  353  - ASP  360 )                          
  64: s001-A emn9-A   400 - 429 <=>  362 - 391   (MET  400  - ALA  429  <=> PHE  362  - PHE  391 )                          
  65: s001-A ec13-A    29 -  32 <=>    4 -   7   (GLU   29  - PRO   32  <=> MET    4  - VAL    7 )                          
  65: s001-A ec13-A    35 -  41 <=>    8 -  14   (ALA   35  - LYS   41  <=> GLU    8  - CYS   14 )                          
  65: s001-A ec13-A    43 -  58 <=>   15 -  30   (LYS   43  - ASN   58  <=> LYS   15  - ASP   30 )                          
  65: s001-A ec13-A    59 -  62 <=>   32 -  35   (PRO   59  - THR   62  <=> ALA   32  - ASN   35 )                          
  65: s001-A ec13-A    71 -  92 <=>   37 -  58   (CYS   71  - ILE   92  <=> ARG   37  - TYR   58 )                          
  65: s001-A ec13-A   120 - 123 <=>   66 -  69   (THR  120  - THR  123  <=> ILE   66  - ASP   69 )                          
  65: s001-A ec13-A   125 - 131 <=>   70 -  76   (GLY  125  - PHE  131  <=> LEU   70  - ALA   76 )                          
  65: s001-A ec13-A   134 - 149 <=>   82 -  97   (PRO  134  - CYS  149  <=> SER   82  - ALA   97 )                          
  65: s001-A ec13-A   152 - 168 <=>   98 - 114   (ILE  152  - SER  168  <=> SER   98  - TYR  114 )                          
  65: s001-A ec13-A   169 - 203 <=>  123 - 157   (ALA  169  - GLN  203  <=> LYS  123  - TYR  157 )                          
  65: s001-A ec13-A   204 - 207 <=>  162 - 165   (PRO  204  - ILE  207  <=> HIS  162  - VAL  165 )                          
  65: s001-A ec13-A   208 - 211 <=>  171 - 174   (VAL  208  - SER  211  <=> LEU  171  - PHE  174 )                          
  65: s001-A ec13-A   216 - 219 <=>  176 - 179   (ILE  216  - ASP  219  <=> ASP  176  - THR  179 )                          
  65: s001-A ec13-A   220 - 268 <=>  182 - 230   (TRP  220  - SER  268  <=> GLY  182  - ASN  230 )                          
  65: s001-A ec13-A   270 - 317 <=>  245 - 292   (ASP  270  - ASP  317  <=> MET  245  - LYS  292 )                          
  65: s001-A ec13-A   330 - 361 <=>  296 - 327   (LEU  330  - ALA  361  <=> ALA  296  - SER  327 )                          
  65: s001-A ec13-A   362 - 367 <=>  329 - 334   (ASN  362  - ARG  367  <=> ILE  329  - LEU  334 )                          
  65: s001-A ec13-A   373 - 391 <=>  335 - 353   (TYR  373  - LEU  391  <=> TRP  335  - ALA  353 )                          
  65: s001-A ec13-A   392 - 397 <=>  355 - 360   (ASP  392  - LEU  397  <=> ASN  355  - THR  360 )                          
  65: s001-A ec13-A   398 - 404 <=>  362 - 368   (PHE  398  - PRO  404  <=> ALA  362  - SER  368 )                          
  65: s001-A ec13-A   407 - 429 <=>  369 - 391   (LEU  407  - ALA  429  <=> MET  369  - GLY  391 )                          
  66: s001-A ec06-A    32 -  35 <=>    5 -   8   (PRO   32  - ALA   35  <=> VAL    5  - LYS    8 )                          
  66: s001-A ec06-A    37 -  57 <=>    9 -  29   (LEU   37  - LEU   57  <=> LYS    9  - ILE   29 )                          
  66: s001-A ec06-A    58 -  61 <=>   31 -  34   (ASN   58  - SER   61  <=> LEU   31  - PRO   34 )                          
  66: s001-A ec06-A    69 -  74 <=>   36 -  41   (ALA   69  - VAL   74  <=> MET   36  - PRO   41 )                          
  66: s001-A ec06-A    75 -  92 <=>   43 -  60   (GLN   75  - ILE   92  <=> LEU   43  - LEU   60 )                          
  66: s001-A ec06-A   122 - 126 <=>   64 -  68   (ASN  122  - GLU  126  <=> GLU   64  - GLN   68 )                          
  66: s001-A ec06-A   129 - 149 <=>   76 -  96   (PHE  129  - CYS  149  <=> LEU   76  - ARG   96 )                          
  66: s001-A ec06-A   151 - 167 <=>   97 - 113   (VAL  151  - MET  167  <=> LYS   97  - GLU  113 )                          
  66: s001-A ec06-A   168 - 171 <=>  120 - 123   (SER  168  - PRO  171  <=> ALA  120  - ILE  123 )                          
  66: s001-A ec06-A   172 - 203 <=>  125 - 156   (LYS  172  - GLN  203  <=> GLU  125  - GLY  156 )                          
  66: s001-A ec06-A   204 - 207 <=>  167 - 170   (PRO  204  - ILE  207  <=> ILE  167  - GLU  170 )                          
  66: s001-A ec06-A   209 - 214 <=>  176 - 181   (LYS  209  - ALA  214  <=> VAL  176  - LEU  181 )                          
  66: s001-A ec06-A   216 - 267 <=>  182 - 233   (ILE  216  - HIS  267  <=> GLN  182  - LEU  233 )                          
  66: s001-A ec06-A   270 - 318 <=>  244 - 292   (ASP  270  - PHE  318  <=> GLY  244  - PHE  292 )                          
  66: s001-A ec06-A   324 - 366 <=>  293 - 335   (ALA  324  - ILE  366  <=> PRO  293  - THR  335 )                          
  66: s001-A ec06-A   372 - 391 <=>  336 - 355   (VAL  372  - LEU  391  <=> ASN  336  - ALA  355 )                          
  66: s001-A ec06-A   392 - 399 <=>  357 - 364   (ASP  392  - ARG  399  <=> ARG  357  - TYR  364 )                          
  66: s001-A ec06-A   400 - 403 <=>  366 - 369   (MET  400  - GLN  403  <=> PHE  366  - SER  369 )                          
  66: s001-A ec06-A   407 - 429 <=>  370 - 392   (LEU  407  - ALA  429  <=> MET  370  - ALA  392 )                          
  67: s001-A ei7y-A    39 -  42 <=>   23 -  26   (TYR   39  - ARG   42  <=> GLU   23  - HIS   26 )                          
  67: s001-A ei7y-A    46 -  53 <=>   30 -  37   (ARG   46  - THR   53  <=> TYR   30  - LYS   37 )                          
  67: s001-A ei7y-A    54 -  61 <=>   39 -  46   (LEU   54  - SER   61  <=> MET   39  - GLU   46 )                          
  67: s001-A ei7y-A    68 -  94 <=>   49 -  75   (ARG   68  - GLY   94  <=> LEU   49  - LEU   75 )                          
  67: s001-A ei7y-A   121 - 124 <=>   77 -  80   (PRO  121  - ILE  124  <=> GLU   77  - GLY   80 )                          
  67: s001-A ei7y-A   129 - 149 <=>   89 - 109   (PHE  129  - CYS  149  <=> LEU   89  - GLY  109 )                          
  67: s001-A ei7y-A   151 - 163 <=>  110 - 122   (VAL  151  - ARG  163  <=> ASP  110  - LEU  122 )                          
  67: s001-A ei7y-A   165 - 169 <=>  123 - 127   (PHE  165  - ALA  169  <=> HIS  123  - GLN  127 )                          
  67: s001-A ei7y-A   170 - 203 <=>  135 - 168   (LYS  170  - GLN  203  <=> TYR  135  - PRO  168 )                          
  67: s001-A ei7y-A   204 - 207 <=>  173 - 176   (PRO  204  - ILE  207  <=> GLN  173  - LEU  176 )                          
  67: s001-A ei7y-A   209 - 214 <=>  181 - 186   (LYS  209  - ALA  214  <=> ALA  181  - TRP  186 )                          
  67: s001-A ei7y-A   215 - 267 <=>  190 - 242   (GLU  215  - HIS  267  <=> SER  190  - ILE  242 )                          
  67: s001-A ei7y-A   270 - 318 <=>  255 - 303   (ASP  270  - PHE  318  <=> GLU  255  - ARG  303 )                          
  67: s001-A ei7y-A   323 - 367 <=>  304 - 348   (CYS  323  - ARG  367  <=> LYS  304  - TYR  348 )                          
  67: s001-A ei7y-A   372 - 391 <=>  349 - 368   (VAL  372  - LEU  391  <=> ASP  349  - GLY  368 )                          
  67: s001-A ei7y-A   392 - 399 <=>  370 - 377   (ASP  392  - ARG  399  <=> ASP  370  - SER  377 )                          
  67: s001-A ei7y-A   400 - 403 <=>  380 - 383   (MET  400  - GLN  403  <=> PRO  380  - ASN  383 )                          
  67: s001-A ei7y-A   407 - 423 <=>  384 - 400   (LEU  407  - MET  423  <=> LEU  384  - PHE  400 )                          
  67: s001-A ei7y-A   425 - 430 <=>  401 - 406   (LEU  425  - LEU  430  <=> LEU  401  - ASP  406 )                          
  68: s001-A egvr-A    37 -  41 <=>    2 -   6   (LEU   37  - LYS   41  <=> ALA    2  - LYS    6 )                          
  68: s001-A egvr-A    43 -  58 <=>    7 -  22   (LYS   43  - ASN   58  <=> LEU    7  - ILE   22 )                          
  68: s001-A egvr-A    59 -  63 <=>   24 -  28   (PRO   59  - ASP   63  <=> PHE   24  - LEU   28 )                          
  68: s001-A egvr-A    68 -  93 <=>   35 -  60   (ARG   68  - CYS   93  <=> VAL   35  - ARG   60 )                          
  68: s001-A egvr-A   120 - 123 <=>   65 -  68   (THR  120  - THR  123  <=> ASN   65  - TRP   68 )                          
  68: s001-A egvr-A   128 - 148 <=>   80 - 100   (LEU  128  - VAL  148  <=> LEU   80  - GLN  100 )                          
  68: s001-A egvr-A   150 - 169 <=>  101 - 120   (LYS  150  - ALA  169  <=> ARG  101  - ASP  120 )                          
  68: s001-A egvr-A   171 - 203 <=>  122 - 154   (PRO  171  - GLN  203  <=> ILE  122  - ARG  154 )                          
  68: s001-A egvr-A   222 - 267 <=>  156 - 201   (MET  222  - HIS  267  <=> SER  156  - ILE  201 )                          
  68: s001-A egvr-A   270 - 318 <=>  226 - 274   (ASP  270  - PHE  318  <=> ARG  226  - SER  274 )                          
  68: s001-A egvr-A   319 - 322 <=>  276 - 279   (ASP  319  - TYR  322  <=> TYR  276  - PHE  279 )                          
  68: s001-A egvr-A   324 - 365 <=>  284 - 325   (ALA  324  - GLN  365  <=> LEU  284  - LYS  325 )                          
  68: s001-A egvr-A   367 - 371 <=>  326 - 330   (ARG  367  - PHE  371  <=> ARG  326  - GLN  330 )                          
  68: s001-A egvr-A   374 - 377 <=>  333 - 336   (HIS  374  - SER  377  <=> LEU  333  - ARG  336 )                          
  68: s001-A egvr-A   378 - 399 <=>  338 - 359   (ALA  378  - ARG  399  <=> GLU  338  - GLY  359 )                          
  68: s001-A egvr-A   400 - 429 <=>  361 - 390   (MET  400  - ALA  429  <=> PHE  361  - PHE  390 )                          
  69: s001-A ele6-A    37 -  41 <=>    1 -   5   (LEU   37  - LYS   41  <=> MET    1  - SER    5 )                          
  69: s001-A ele6-A    43 -  58 <=>    6 -  21   (LYS   43  - ASN   58  <=> PHE    6  - SER   21 )                          
  69: s001-A ele6-A    59 -  62 <=>   23 -  26   (PRO   59  - THR   62  <=> PHE   23  - ASP   26 )                          
  69: s001-A ele6-A    68 -  94 <=>   34 -  60   (ARG   68  - GLY   94  <=> THR   34  - ASN   60 )                          
  69: s001-A ele6-A   121 - 124 <=>   65 -  68   (PRO  121  - ILE  124  <=> ASN   65  - PHE   68 )                          
  69: s001-A ele6-A   128 - 148 <=>   80 - 100   (LEU  128  - VAL  148  <=> ALA   80  - GLN  100 )                          
  69: s001-A ele6-A   150 - 154 <=>  101 - 105   (LYS  150  - HIS  154  <=> ARG  101  - MET  105 )                          
  69: s001-A ele6-A   155 - 163 <=>  109 - 117   (GLU  155  - ARG  163  <=> SER  109  - ALA  117 )                          
  69: s001-A ele6-A   165 - 168 <=>  118 - 121   (PHE  165  - SER  168  <=> ARG  118  - VAL  121 )                          
  69: s001-A ele6-A   171 - 203 <=>  122 - 154   (PRO  171  - GLN  203  <=> ARG  122  - VAL  154 )                          
  69: s001-A ele6-A   222 - 267 <=>  155 - 200   (MET  222  - HIS  267  <=> ASP  155  - VAL  200 )                          
  69: s001-A ele6-A   270 - 318 <=>  227 - 275   (ASP  270  - PHE  318  <=> GLN  227  - LEU  275 )                          
  69: s001-A ele6-A   319 - 323 <=>  277 - 281   (ASP  319  - CYS  323  <=> HIS  277  - ASN  281 )                          
  69: s001-A ele6-A   324 - 365 <=>  285 - 326   (ALA  324  - GLN  365  <=> THR  285  - LYS  326 )                          
  69: s001-A ele6-A   367 - 371 <=>  327 - 331   (ARG  367  - PHE  371  <=> ARG  327  - VAL  331 )                          
  69: s001-A ele6-A   374 - 377 <=>  333 - 336   (HIS  374  - SER  377  <=> LEU  333  - ARG  336 )                          
  69: s001-A ele6-A   378 - 399 <=>  338 - 359   (ALA  378  - ARG  399  <=> GLU  338  - LYS  359 )                          
  69: s001-A ele6-A   400 - 429 <=>  361 - 390   (MET  400  - ALA  429  <=> TYR  361  - PHE  390 )                          
  70: s001-A eln0-A    37 -  40 <=>    6 -   9   (LEU   37  - CYS   40  <=> THR    6  - ILE    9 )                          
  70: s001-A eln0-A    44 -  48 <=>   10 -  14   (PHE   44  - TYR   48  <=> ASP   10  - VAL   14 )                          
  70: s001-A eln0-A    49 -  58 <=>   16 -  25   (VAL   49  - ASN   58  <=> LEU   16  - LEU   25 )                          
  70: s001-A eln0-A    69 -  72 <=>   29 -  32   (ALA   69  - SER   72  <=> GLU   29  - TYR   32 )                          
  70: s001-A eln0-A    74 -  92 <=>   34 -  52   (VAL   74  - ILE   92  <=> SER   34  - ARG   52 )                          
  70: s001-A eln0-A   122 - 125 <=>   56 -  59   (ASN  122  - GLY  125  <=> SER   56  - ASP   59 )                          
  70: s001-A eln0-A   129 - 149 <=>   67 -  87   (PHE  129  - CYS  149  <=> LEU   67  - LEU   87 )                          
  70: s001-A eln0-A   152 - 168 <=>   88 - 104   (ILE  152  - SER  168  <=> THR   88  - VAL  104 )                          
  70: s001-A eln0-A   169 - 207 <=>  111 - 149   (ALA  169  - ILE  207  <=> GLU  111  - SER  149 )                          
  70: s001-A eln0-A   209 - 267 <=>  155 - 213   (LYS  209  - HIS  267  <=> TRP  155  - ILE  213 )                          
  70: s001-A eln0-A   270 - 318 <=>  226 - 274   (ASP  270  - PHE  318  <=> ASP  226  - VAL  274 )                          
  70: s001-A eln0-A   323 - 366 <=>  275 - 318   (CYS  323  - ILE  366  <=> GLU  275  - SER  318 )                          
  70: s001-A eln0-A   372 - 391 <=>  319 - 338   (VAL  372  - LEU  391  <=> ASN  319  - THR  338 )                          
  70: s001-A eln0-A   392 - 400 <=>  341 - 349   (ASP  392  - MET  400  <=> MET  341  - LEU  349 )                          
  70: s001-A eln0-A   401 - 404 <=>  351 - 354   (PRO  401  - PRO  404  <=> PRO  351  - LEU  354 )                          
  70: s001-A eln0-A   406 - 430 <=>  355 - 379   (TYR  406  - LEU  430  <=> SER  355  - SER  379 )                          
  71: s001-A ehji-A    46 -  49 <=>   10 -  13   (ARG   46  - VAL   49  <=> GLY   10  - TRP   13 )                          
  71: s001-A ehji-A    51 -  55 <=>   15 -  19   (ILE   51  - VAL   55  <=> GLN   15  - PHE   19 )                          
  71: s001-A ehji-A    56 -  64 <=>   24 -  32   (GLY   56  - MET   64  <=> LEU   24  - GLY   32 )                          
  71: s001-A ehji-A    72 -  75 <=>   35 -  38   (SER   72  - GLN   75  <=> LEU   35  - PRO   38 )                          
  71: s001-A ehji-A    77 -  94 <=>   39 -  56   (LEU   77  - GLY   94  <=> LEU   39  - CYS   56 )                          
  71: s001-A ehji-A   121 - 124 <=>   60 -  63   (PRO  121  - ILE  124  <=> VAL   60  - ARG   63 )                          
  71: s001-A ehji-A   129 - 149 <=>   73 -  93   (PHE  129  - CYS  149  <=> LEU   73  - SER   93 )                          
  71: s001-A ehji-A   151 - 166 <=>   94 - 109   (VAL  151  - LEU  166  <=> HIS   94  - GLU  109 )                          
  71: s001-A ehji-A   168 - 203 <=>  111 - 146   (SER  168  - GLN  203  <=> ASP  111  - PRO  146 )                          
  71: s001-A ehji-A   204 - 207 <=>  161 - 164   (PRO  204  - ILE  207  <=> ALA  161  - SER  164 )                          
  71: s001-A ehji-A   209 - 214 <=>  169 - 174   (LYS  209  - ALA  214  <=> LEU  169  - VAL  174 )                          
  71: s001-A ehji-A   216 - 268 <=>  175 - 227   (ILE  216  - SER  268  <=> THR  175  - PRO  227 )                          
  71: s001-A ehji-A   270 - 317 <=>  238 - 285   (ASP  270  - ASP  317  <=> GLY  238  - PRO  285 )                          
  71: s001-A ehji-A   322 - 325 <=>  286 - 289   (TYR  322  - LEU  325  <=> HIS  286  - GLN  289 )                          
  71: s001-A ehji-A   327 - 367 <=>  290 - 330   (LEU  327  - ARG  367  <=> ASN  290  - ILE  330 )                          
  71: s001-A ehji-A   372 - 391 <=>  331 - 350   (VAL  372  - LEU  391  <=> PRO  331  - ALA  350 )                          
  71: s001-A ehji-A   392 - 399 <=>  352 - 359   (ASP  392  - ARG  399  <=> ARG  352  - TYR  359 )                          
  71: s001-A ehji-A   400 - 404 <=>  361 - 365   (MET  400  - PRO  404  <=> PHE  361  - ARG  365 )                          
  71: s001-A ehji-A   406 - 432 <=>  366 - 392   (TYR  406  - LYS  432  <=> PRO  366  - HIS  392 )                          
  72: s001-A emye-A    19 -  28 <=>   15 -  24   (ASN   19  - GLY   28  <=> THR   15  - ILE   24 )                          
  72: s001-A emye-A    38 -  41 <=>   49 -  52   (ASP   38  - LYS   41  <=> HIS   49  - PRO   52 )                          
  72: s001-A emye-A    43 -  61 <=>   55 -  73   (LYS   43  - SER   61  <=> GLU   55  - TYR   73 )                          
  72: s001-A emye-A    62 -  91 <=>   82 - 111   (THR   62  - TYR   91  <=> GLY   82  - PHE  111 )                          
  72: s001-A emye-A    92 -  95 <=>  115 - 118   (ILE   92  - TYR   95  <=> SER  115  - LEU  118 )                          
  72: s001-A emye-A   101 - 106 <=>  119 - 124   (PHE  101  - ASP  106  <=> PHE  119  - GLU  124 )                          
  72: s001-A emye-A   128 - 149 <=>  131 - 152   (LEU  128  - CYS  149  <=> TRP  131  - THR  152 )                          
  72: s001-A emye-A   151 - 168 <=>  153 - 170   (VAL  151  - SER  168  <=> THR  153  - ARG  170 )                          
  72: s001-A emye-A   169 - 173 <=>  175 - 179   (ALA  169  - ARG  173  <=> ALA  175  - GLN  179 )                          
  72: s001-A emye-A   177 - 207 <=>  180 - 210   (MET  177  - ILE  207  <=> ASN  180  - ILE  210 )                          
  72: s001-A emye-A   222 - 267 <=>  211 - 256   (MET  222  - HIS  267  <=> THR  211  - TYR  256 )                          
  72: s001-A emye-A   270 - 318 <=>  293 - 341   (ASP  270  - PHE  318  <=> ASP  293  - ILE  341 )                          
  72: s001-A emye-A   319 - 367 <=>  343 - 391   (ASP  319  - ARG  367  <=> GLY  343  - TYR  391 )                          
  72: s001-A emye-A   373 - 377 <=>  392 - 396   (TYR  373  - SER  377  <=> ALA  392  - GLU  396 )                          
  72: s001-A emye-A   378 - 399 <=>  398 - 419   (ALA  378  - ARG  399  <=> GLN  398  - GLY  419 )                          
  72: s001-A emye-A   400 - 404 <=>  421 - 425   (MET  400  - PRO  404  <=> PHE  421  - ASN  425 )                          
  72: s001-A emye-A   406 - 433 <=>  426 - 453   (TYR  406  - ILE  433  <=> SER  426  - VAL  453 )                          
  73: s001-A edyb-A    38 -  41 <=>    3 -   6   (ASP   38  - LYS   41  <=> ASP    3  - LYS    6 )                          
  73: s001-A edyb-A    43 -  56 <=>    7 -  20   (LYS   43  - GLY   56  <=> THR    7  - GLY   20 )                          
  73: s001-A edyb-A    57 -  62 <=>   22 -  27   (LEU   57  - THR   62  <=> SER   22  - ASP   27 )                          
  73: s001-A edyb-A    69 -  94 <=>   36 -  61   (ALA   69  - GLY   94  <=> THR   36  - ASN   61 )                          
  73: s001-A edyb-A   121 - 124 <=>   66 -  69   (PRO  121  - ILE  124  <=> SER   66  - ILE   69 )                          
  73: s001-A edyb-A   128 - 148 <=>   80 - 100   (LEU  128  - VAL  148  <=> MET   80  - GLN  100 )                          
  73: s001-A edyb-A   150 - 169 <=>  101 - 120   (LYS  150  - ALA  169  <=> ARG  101  - GLN  120 )                          
  73: s001-A edyb-A   170 - 203 <=>  123 - 156   (LYS  170  - GLN  203  <=> ARG  123  - ARG  156 )                          
  73: s001-A edyb-A   222 - 267 <=>  158 - 203   (MET  222  - HIS  267  <=> THR  158  - LEU  203 )                          
  73: s001-A edyb-A   270 - 318 <=>  231 - 279   (ASP  270  - PHE  318  <=> GLN  231  - ILE  279 )                          
  73: s001-A edyb-A   319 - 322 <=>  281 - 284   (ASP  319  - TYR  322  <=> TYR  281  - THR  284 )                          
  73: s001-A edyb-A   323 - 365 <=>  288 - 330   (CYS  323  - GLN  365  <=> SER  288  - ASP  330 )                          
  73: s001-A edyb-A   367 - 371 <=>  331 - 335   (ARG  367  - PHE  371  <=> ARG  331  - TYR  335 )                          
  73: s001-A edyb-A   374 - 391 <=>  336 - 353   (HIS  374  - LEU  391  <=> ARG  336  - LEU  353 )                          
  73: s001-A edyb-A   392 - 399 <=>  357 - 364   (ASP  392  - ARG  399  <=> ARG  357  - GLY  364 )                          
  73: s001-A edyb-A   400 - 431 <=>  366 - 397   (MET  400  - GLY  431  <=> PHE  366  - SER  397 )                          
  74: s001-A ee8p-A     1 -  12 <=>   22 -  33   (MET    1  - PHE   12  <=> GLU   22  - LYS   33 )                          
  74: s001-A ee8p-A    29 -  34 <=>   47 -  52   (GLU   29  - SER   34  <=> SER   47  - ASN   52 )                          
  74: s001-A ee8p-A    37 -  40 <=>   53 -  56   (LEU   37  - CYS   40  <=> TYR   53  - LEU   56 )                          
  74: s001-A ee8p-A    43 -  56 <=>   61 -  74   (LYS   43  - GLY   56  <=> ARG   61  - ALA   74 )                          
  74: s001-A ee8p-A    57 -  61 <=>   76 -  80   (LEU   57  - SER   61  <=> MET   76  - GLY   80 )                          
  74: s001-A ee8p-A    68 -  91 <=>   93 - 116   (ARG   68  - TYR   91  <=> TYR   93  - PHE  116 )                          
  74: s001-A ee8p-A   121 - 126 <=>  121 - 126   (PRO  121  - GLU  126  <=> LYS  121  - ALA  126 )                          
  74: s001-A ee8p-A   128 - 149 <=>  128 - 149   (LEU  128  - CYS  149  <=> ASN  128  - ALA  149 )                          
  74: s001-A ee8p-A   151 - 168 <=>  150 - 167   (VAL  151  - SER  168  <=> LYS  150  - THR  167 )                          
  74: s001-A ee8p-A   169 - 204 <=>  173 - 208   (ALA  169  - PRO  204  <=> ILE  173  - TYR  208 )                          
  74: s001-A ee8p-A   205 - 209 <=>  226 - 230   (SER  205  - LYS  209  <=> ASN  226  - THR  230 )                          
  74: s001-A ee8p-A   219 - 267 <=>  240 - 288   (ASP  219  - HIS  267  <=> PRO  240  - LEU  288 )                          
  74: s001-A ee8p-A   270 - 318 <=>  297 - 345   (ASP  270  - PHE  318  <=> VAL  297  - LEU  345 )                          
  74: s001-A ee8p-A   323 - 358 <=>  346 - 381   (CYS  323  - ASN  358  <=> ARG  346  - ARG  381 )                          
  74: s001-A ee8p-A   362 - 370 <=>  382 - 390   (ASN  362  - PRO  370  <=> GLY  382  - SER  390 )                          
  74: s001-A ee8p-A   374 - 399 <=>  391 - 416   (HIS  374  - ARG  399  <=> SER  391  - LYS  416 )                          
  74: s001-A ee8p-A   400 - 431 <=>  418 - 449   (MET  400  - GLY  431  <=> TYR  418  - LYS  449 )                          
  75: s001-A eliv-A     1 -   6 <=>   16 -  21   (MET    1  - ALA    6  <=> ASN   16  - LEU   21 )                          
  75: s001-A eliv-A    14 -  24 <=>   34 -  44   (ASN   14  - LEU   24  <=> ASP   34  - ASN   44 )                          
  75: s001-A eliv-A    28 -  33 <=>   86 -  91   (GLY   28  - THR   33  <=> SER   86  - PHE   91 )                          
  75: s001-A eliv-A    36 -  39 <=>   92 -  95   (LEU   36  - TYR   39  <=> LYS   92  - VAL   95 )                          
  75: s001-A eliv-A    43 -  56 <=>   98 - 111   (LYS   43  - GLY   56  <=> ARG   98  - GLY  111 )                          
  75: s001-A eliv-A    57 -  63 <=>  113 - 119   (LEU   57  - ASP   63  <=> LEU  113  - GLY  119 )                          
  75: s001-A eliv-A    68 -  94 <=>  127 - 153   (ARG   68  - GLY   94  <=> MET  127  - ARG  153 )                          
  75: s001-A eliv-A   106 - 109 <=>  159 - 162   (ASP  106  - PRO  109  <=> SER  159  - GLY  162 )                          
  75: s001-A eliv-A   129 - 136 <=>  171 - 178   (PHE  129  - GLY  136  <=> TYR  171  - LEU  178 )                          
  75: s001-A eliv-A   138 - 149 <=>  179 - 190   (ASN  138  - CYS  149  <=> PRO  179  - ALA  190 )                          
  75: s001-A eliv-A   151 - 164 <=>  191 - 204   (VAL  151  - VAL  164  <=> ARG  191  - GLU  204 )                          
  75: s001-A eliv-A   166 - 169 <=>  213 - 216   (LEU  166  - ALA  169  <=> HIS  213  - PRO  216 )                          
  75: s001-A eliv-A   173 - 198 <=>  218 - 243   (ARG  173  - CYS  198  <=> LYS  218  - VAL  243 )                          
  75: s001-A eliv-A   199 - 202 <=>  245 - 248   (VAL  199  - MET  202  <=> MET  245  - LEU  248 )                          
  75: s001-A eliv-A   225 - 267 <=>  249 - 291   (ARG  225  - HIS  267  <=> ASN  249  - ALA  291 )                          
  75: s001-A eliv-A   270 - 320 <=>  300 - 350   (ASP  270  - PHE  320  <=> MET  300  - GLU  350 )                          
  75: s001-A eliv-A   323 - 355 <=>  351 - 383   (CYS  323  - VAL  355  <=> GLY  351  - ASN  383 )                          
  75: s001-A eliv-A   356 - 367 <=>  385 - 396   (CYS  356  - ARG  367  <=> ARG  385  - GLU  396 )                          
  75: s001-A eliv-A   373 - 391 <=>  397 - 415   (TYR  373  - LEU  391  <=> LEU  397  - THR  415 )                          
  75: s001-A eliv-A   392 - 399 <=>  419 - 426   (ASP  392  - ARG  399  <=> PRO  419  - GLY  426 )                          
  75: s001-A eliv-A   400 - 427 <=>  428 - 455   (MET  400  - LEU  427  <=> PHE  428  - SER  455 )                          
  75: s001-A eliv-A   430 - 433 <=>  456 - 459   (LEU  430  - ILE  433  <=> ILE  456  - ASP  459 )                          
  76: s001-A eiwv-A    23 -  26 <=>   55 -  58   (GLU   23  - GLN   26  <=> GLU   55  - ASN   58 )                          
  76: s001-A eiwv-A    34 -  40 <=>   68 -  74   (SER   34  - CYS   40  <=> LYS   68  - ASP   74 )                          
  76: s001-A eiwv-A    43 -  56 <=>   79 -  92   (LYS   43  - GLY   56  <=> GLN   79  - ALA   92 )                          
  76: s001-A eiwv-A    57 -  60 <=>   94 -  97   (LEU   57  - ILE   60  <=> MET   94  - LYS   97 )                          
  76: s001-A eiwv-A    61 -  64 <=>  107 - 110   (SER   61  - MET   64  <=> LEU  107  - SER  110 )                          
  76: s001-A eiwv-A    68 -  91 <=>  111 - 134   (ARG   68  - TYR   91  <=> TRP  111  - LEU  134 )                          
  76: s001-A eiwv-A   121 - 149 <=>  139 - 167   (PRO  121  - CYS  149  <=> ASN  139  - ALA  167 )                          
  76: s001-A eiwv-A   151 - 164 <=>  168 - 181   (VAL  151  - VAL  164  <=> ARG  168  - GLU  181 )                          
  76: s001-A eiwv-A   167 - 170 <=>  186 - 189   (MET  167  - LYS  170  <=> GLN  186  - THR  189 )                          
  76: s001-A eiwv-A   171 - 201 <=>  193 - 223   (PRO  171  - MET  201  <=> LYS  193  - ILE  223 )                          
  76: s001-A eiwv-A   202 - 205 <=>  225 - 228   (MET  202  - SER  205  <=> TYR  225  - PHE  228 )                          
  76: s001-A eiwv-A   206 - 209 <=>  239 - 242   (GLN  206  - LYS  209  <=> TYR  239  - ARG  242 )                          
  76: s001-A eiwv-A   217 - 220 <=>  251 - 254   (LEU  217  - TRP  220  <=> THR  251  - SER  254 )                          
  76: s001-A eiwv-A   222 - 267 <=>  255 - 300   (MET  222  - HIS  267  <=> THR  255  - PHE  300 )                          
  76: s001-A eiwv-A   270 - 318 <=>  309 - 357   (ASP  270  - PHE  318  <=> TYR  309  - MET  357 )                          
  76: s001-A eiwv-A   323 - 366 <=>  358 - 401   (CYS  323  - ILE  366  <=> PRO  358  - VAL  401 )                          
  76: s001-A eiwv-A   376 - 391 <=>  402 - 417   (THR  376  - LEU  391  <=> PRO  402  - VAL  417 )                          
  76: s001-A eiwv-A   392 - 395 <=>  420 - 423   (ASP  392  - ALA  395  <=> ASP  420  - ALA  423 )                          
  76: s001-A eiwv-A   396 - 399 <=>  425 - 428   (LYS  396  - ARG  399  <=> THR  425  - LYS  428 )                          
  76: s001-A eiwv-A   400 - 426 <=>  430 - 456   (MET  400  - ASN  426  <=> PHE  430  - GLU  456 )                          
  77: s001-A ejx9-A    32 -  37 <=>    4 -   9   (PRO   32  - LEU   37  <=> GLN    4  - LEU    9 )                          
  77: s001-A ejx9-A    43 -  58 <=>   13 -  28   (LYS   43  - ASN   58  <=> SER   13  - MET   28 )                          
  77: s001-A ejx9-A    64 -  68 <=>   31 -  35   (MET   64  - ARG   68  <=> PRO   31  - SER   35 )                          
  77: s001-A ejx9-A    70 -  81 <=>   36 -  47   (CYS   70  - PHE   81  <=> LEU   36  - LEU   47 )                          
  77: s001-A ejx9-A    82 -  94 <=>   49 -  61   (VAL   82  - GLY   94  <=> VAL   49  - LEU   61 )                          
  77: s001-A ejx9-A   121 - 124 <=>   63 -  66   (PRO  121  - ILE  124  <=> PHE   63  - ASN   66 )                          
  77: s001-A ejx9-A   129 - 149 <=>   74 -  94   (PHE  129  - CYS  149  <=> LEU   74  - ARG   94 )                          
  77: s001-A ejx9-A   152 - 167 <=>   95 - 110   (ILE  152  - MET  167  <=> LYS   95  - ARG  110 )                          
  77: s001-A ejx9-A   168 - 171 <=>  119 - 122   (SER  168  - PRO  171  <=> GLU  119  - ALA  122 )                          
  77: s001-A ejx9-A   172 - 207 <=>  124 - 159   (LYS  172  - ILE  207  <=> ARG  124  - GLU  159 )                          
  77: s001-A ejx9-A   209 - 267 <=>  165 - 223   (LYS  209  - HIS  267  <=> TRP  165  - ILE  223 )                          
  77: s001-A ejx9-A   270 - 320 <=>  246 - 296   (ASP  270  - PHE  320  <=> GLU  246  - ASP  296 )                          
  77: s001-A ejx9-A   323 - 366 <=>  297 - 340   (CYS  323  - ILE  366  <=> HIS  297  - CYS  340 )                          
  77: s001-A ejx9-A   372 - 391 <=>  341 - 360   (VAL  372  - LEU  391  <=> ASN  341  - THR  360 )                          
  77: s001-A ejx9-A   392 - 396 <=>  362 - 366   (ASP  392  - LYS  396  <=> ARG  362  - ILE  366 )                          
  77: s001-A ejx9-A   397 - 400 <=>  368 - 371   (LEU  397  - MET  400  <=> ALA  368  - TYR  371 )                          
  77: s001-A ejx9-A   401 - 404 <=>  373 - 376   (PRO  401  - PRO  404  <=> ALA  373  - LEU  376 )                          
  77: s001-A ejx9-A   406 - 426 <=>  377 - 397   (TYR  406  - ASN  426  <=> GLU  377  - LYS  397 )                          
  78: s001-A em1q-A    42 -  48 <=>   10 -  16   (ARG   42  - TYR   48  <=> TYR   10  - LEU   16 )                          
  78: s001-A em1q-A    49 -  60 <=>   21 -  32   (VAL   49  - ILE   60  <=> ARG   21  - GLY   32 )                          
  78: s001-A em1q-A    68 -  71 <=>   33 -  36   (ARG   68  - CYS   71  <=> LYS   33  - SER   36 )                          
  78: s001-A em1q-A    73 -  94 <=>   37 -  58   (TYR   73  - GLY   94  <=> TRP   37  - PHE   58 )                          
  78: s001-A em1q-A   121 - 124 <=>   63 -  66   (PRO  121  - ILE  124  <=> SER   63  - ARG   66 )                          
  78: s001-A em1q-A   129 - 149 <=>   76 -  96   (PHE  129  - CYS  149  <=> PHE   76  - ARG   96 )                          
  78: s001-A em1q-A   151 - 168 <=>   97 - 114   (VAL  151  - SER  168  <=> GLN   97  - GLU  114 )                          
  78: s001-A em1q-A   169 - 204 <=>  120 - 155   (ALA  169  - PRO  204  <=> ARG  120  - LEU  155 )                          
  78: s001-A em1q-A   205 - 208 <=>  167 - 170   (SER  205  - VAL  208  <=> LYS  167  - MET  170 )                          
  78: s001-A em1q-A   209 - 212 <=>  175 - 178   (LYS  209  - TRP  212  <=> LEU  175  - ASP  178 )                          
  78: s001-A em1q-A   216 - 219 <=>  179 - 182   (ILE  216  - ASP  219  <=> PHE  179  - ARG  182 )                          
  78: s001-A em1q-A   220 - 267 <=>  185 - 232   (TRP  220  - HIS  267  <=> TRP  185  - ALA  232 )                          
  78: s001-A em1q-A   270 - 318 <=>  250 - 298   (ASP  270  - PHE  318  <=> ARG  250  - SER  298 )                          
  78: s001-A em1q-A   325 - 366 <=>  299 - 340   (LEU  325  - ILE  366  <=> GLY  299  - SER  340 )                          
  78: s001-A em1q-A   368 - 371 <=>  341 - 344   (VAL  368  - PHE  371  <=> ALA  341  - THR  344 )                          
  78: s001-A em1q-A   376 - 391 <=>  345 - 360   (THR  376  - LEU  391  <=> TRP  345  - ALA  360 )                          
  78: s001-A em1q-A   392 - 395 <=>  362 - 365   (ASP  392  - ALA  395  <=> ARG  362  - THR  365 )                          
  78: s001-A em1q-A   396 - 404 <=>  367 - 375   (LYS  396  - PRO  404  <=> ARG  367  - LEU  375 )                          
  78: s001-A em1q-A   406 - 426 <=>  376 - 396   (TYR  406  - ASN  426  <=> PRO  376  - LEU  396 )                          
  79: s001-A ec6g-A    30 -  33 <=>   29 -  32   (HIS   30  - THR   33  <=> ALA   29  - ALA   32 )                          
  79: s001-A ec6g-A    38 -  41 <=>   33 -  36   (ASP   38  - LYS   41  <=> LYS   33  - HIS   36 )                          
  79: s001-A ec6g-A    44 -  55 <=>   38 -  49   (PHE   44  - VAL   55  <=> ILE   38  - LEU   49 )                          
  79: s001-A ec6g-A    56 -  61 <=>   51 -  56   (GLY   56  - SER   61  <=> PHE   51  - GLU   56 )                          
  79: s001-A ec6g-A    68 -  94 <=>   59 -  85   (ARG   68  - GLY   94  <=> ARG   59  - ILE   85 )                          
  79: s001-A ec6g-A   121 - 124 <=>   87 -  90   (PRO  121  - ILE  124  <=> GLU   87  - GLY   90 )                          
  79: s001-A ec6g-A   129 - 149 <=>   99 - 119   (PHE  129  - CYS  149  <=> LEU   99  - ALA  119 )                          
  79: s001-A ec6g-A   151 - 166 <=>  120 - 135   (VAL  151  - LEU  166  <=> GLY  120  - TRP  135 )                          
  79: s001-A ec6g-A   168 - 171 <=>  145 - 148   (SER  168  - PRO  171  <=> VAL  145  - THR  148 )                          
  79: s001-A ec6g-A   172 - 204 <=>  150 - 182   (LYS  172  - PRO  204  <=> ARG  150  - GLU  182 )                          
  79: s001-A ec6g-A   209 - 214 <=>  191 - 196   (LYS  209  - ALA  214  <=> SER  191  - LEU  196 )                          
  79: s001-A ec6g-A   215 - 267 <=>  200 - 252   (GLU  215  - HIS  267  <=> SER  200  - LEU  252 )                          
  79: s001-A ec6g-A   270 - 319 <=>  266 - 315   (ASP  270  - ASP  319  <=> GLU  266  - LYS  315 )                          
  79: s001-A ec6g-A   324 - 368 <=>  316 - 360   (ALA  324  - VAL  368  <=> ASN  316  - ASP  360 )                          
  79: s001-A ec6g-A   373 - 391 <=>  361 - 379   (TYR  373  - LEU  391  <=> PRO  361  - ALA  379 )                          
  79: s001-A ec6g-A   392 - 399 <=>  381 - 388   (ASP  392  - ARG  399  <=> LYS  381  - SER  388 )                          
  79: s001-A ec6g-A   400 - 426 <=>  391 - 417   (MET  400  - ASN  426  <=> PRO  391  - GLU  417 )                          
  80: s001-A eg6r-A    38 -  42 <=>    1 -   5   (ASP   38  - ARG   42  <=> MET    1  - ARG    5 )                          
  80: s001-A eg6r-A    44 -  58 <=>    6 -  20   (PHE   44  - ASN   58  <=> ALA    6  - TRP   20 )                          
  80: s001-A eg6r-A    59 -  63 <=>   22 -  26   (PRO   59  - ASP   63  <=> TRP   22  - PRO   26 )                          
  80: s001-A eg6r-A    68 -  94 <=>   37 -  63   (ARG   68  - GLY   94  <=> ARG   37  - GLU   63 )                          
  80: s001-A eg6r-A   118 - 121 <=>   68 -  71   (ALA  118  - PRO  121  <=> GLU   68  - ASP   71 )                          
  80: s001-A eg6r-A   128 - 149 <=>   85 - 106   (LEU  128  - CYS  149  <=> PHE   85  - ARG  106 )                          
  80: s001-A eg6r-A   152 - 166 <=>  107 - 121   (ILE  152  - LEU  166  <=> GLN  107  - ARG  121 )                          
  80: s001-A eg6r-A   167 - 170 <=>  130 - 133   (MET  167  - LYS  170  <=> ASP  130  - ALA  133 )                          
  80: s001-A eg6r-A   171 - 207 <=>  135 - 171   (PRO  171  - ILE  207  <=> ARG  135  - ARG  171 )                          
  80: s001-A eg6r-A   225 - 267 <=>  172 - 214   (ARG  225  - HIS  267  <=> PHE  172  - LEU  214 )                          
  80: s001-A eg6r-A   270 - 318 <=>  240 - 288   (ASP  270  - PHE  318  <=> ARG  240  - PHE  288 )                          
  80: s001-A eg6r-A   319 - 324 <=>  290 - 295   (ASP  319  - ALA  324  <=> GLN  290  - PRO  295 )                          
  80: s001-A eg6r-A   325 - 370 <=>  298 - 343   (LEU  325  - PRO  370  <=> ILE  298  - LEU  343 )                          
  80: s001-A eg6r-A   376 - 391 <=>  362 - 377   (THR  376  - LEU  391  <=> LEU  362  - LEU  377 )                          
  80: s001-A eg6r-A   392 - 399 <=>  381 - 388   (ASP  392  - ARG  399  <=> ARG  381  - GLY  388 )                          
  80: s001-A eg6r-A   400 - 404 <=>  390 - 394   (MET  400  - PRO  404  <=> PHE  390  - CYS  394 )                          
  80: s001-A eg6r-A   406 - 414 <=>  395 - 403   (TYR  406  - VAL  414  <=> THR  395  - ALA  403 )                          
  80: s001-A eg6r-A   415 - 433 <=>  405 - 423   (VAL  415  - ILE  433  <=> THR  405  - SER  423 )                          
  81: s001-A ec2h-A    35 -  38 <=>    1 -   4   (ALA   35  - ASP   38  <=> MET    1  - GLY    4 )                          
  81: s001-A ec2h-A    40 -  56 <=>    6 -  22   (CYS   40  - GLY   56  <=> THR    6  - GLY   22 )                          
  81: s001-A ec2h-A    57 -  60 <=>   24 -  27   (LEU   57  - ILE   60  <=> LEU   24  - SER   27 )                          
  81: s001-A ec2h-A    61 -  64 <=>   37 -  40   (SER   61  - MET   64  <=> ILE   37  - ARG   40 )                          
  81: s001-A ec2h-A    68 -  91 <=>   41 -  64   (ARG   68  - TYR   91  <=> TRP   41  - ILE   64 )                          
  81: s001-A ec2h-A   121 - 149 <=>   69 -  97   (PRO  121  - CYS  149  <=> LYS   69  - ALA   97 )                          
  81: s001-A ec2h-A   151 - 167 <=>   98 - 114   (VAL  151  - MET  167  <=> ILE   98  - PHE  114 )                          
  81: s001-A ec2h-A   168 - 171 <=>  120 - 123   (SER  168  - PRO  171  <=> ARG  120  - GLY  123 )                          
  81: s001-A ec2h-A   173 - 205 <=>  126 - 158   (ARG  173  - SER  205  <=> ARG  126  - ASN  158 )                          
  81: s001-A ec2h-A   206 - 209 <=>  173 - 176   (GLN  206  - LYS  209  <=> SER  173  - LYS  176 )                          
  81: s001-A ec2h-A   210 - 213 <=>  183 - 186   (VAL  210  - LEU  213  <=> TYR  183  - LEU  186 )                          
  81: s001-A ec2h-A   217 - 220 <=>  187 - 190   (LEU  217  - TRP  220  <=> PRO  187  - PHE  190 )                          
  81: s001-A ec2h-A   223 - 267 <=>  191 - 235   (TRP  223  - HIS  267  <=> TRP  191  - VAL  235 )                          
  81: s001-A ec2h-A   270 - 314 <=>  244 - 288   (ASP  270  - LEU  314  <=> PHE  244  - SER  288 )                          
  81: s001-A ec2h-A   316 - 320 <=>  289 - 293   (LYS  316  - PHE  320  <=> PHE  289  - GLY  293 )                          
  81: s001-A ec2h-A   323 - 365 <=>  294 - 336   (CYS  323  - GLN  365  <=> VAL  294  - ASP  336 )                          
  81: s001-A ec2h-A   367 - 370 <=>  337 - 340   (ARG  367  - PRO  370  <=> VAL  337  - ARG  340 )                          
  81: s001-A ec2h-A   380 - 391 <=>  342 - 353   (ASP  380  - LEU  391  <=> TRP  342  - LEU  353 )                          
  81: s001-A ec2h-A   392 - 395 <=>  356 - 359   (ASP  392  - ALA  395  <=> ASP  356  - ALA  359 )                          
  81: s001-A ec2h-A   396 - 399 <=>  361 - 364   (LYS  396  - ARG  399  <=> SER  361  - GLY  364 )                          
  81: s001-A ec2h-A   400 - 429 <=>  366 - 395   (MET  400  - ALA  429  <=> PHE  366  - SER  395 )                          
  82: s001-A ejwi-A    32 -  37 <=>   11 -  16   (PRO   32  - LEU   37  <=> PRO   11  - VAL   16 )                          
  82: s001-A ejwi-A    43 -  58 <=>   20 -  35   (LYS   43  - ASN   58  <=> GLN   20  - ILE   35 )                          
  82: s001-A ejwi-A    64 -  83 <=>   38 -  57   (MET   64  - LEU   83  <=> LYS   38  - GLY   57 )                          
  82: s001-A ejwi-A    84 -  94 <=>   59 -  69   (LEU   84  - GLY   94  <=> PHE   59  - TYR   69 )                          
  82: s001-A ejwi-A   120 - 123 <=>   73 -  76   (THR  120  - THR  123  <=> PHE   73  - PHE   76 )                          
  82: s001-A ejwi-A   129 - 149 <=>   85 - 105   (PHE  129  - CYS  149  <=> LEU   85  - LEU  105 )                          
  82: s001-A ejwi-A   152 - 167 <=>  106 - 121   (ILE  152  - MET  167  <=> TRP  106  - ARG  121 )                          
  82: s001-A ejwi-A   168 - 171 <=>  127 - 130   (SER  168  - PRO  171  <=> ASP  127  - ARG  130 )                          
  82: s001-A ejwi-A   172 - 204 <=>  132 - 164   (LYS  172  - PRO  204  <=> HIS  132  - GLY  164 )                          
  82: s001-A ejwi-A   213 - 219 <=>  173 - 179   (LEU  213  - ASP  219  <=> PRO  173  - ASP  179 )                          
  82: s001-A ejwi-A   220 - 267 <=>  183 - 230   (TRP  220  - HIS  267  <=> SER  183  - LEU  230 )                          
  82: s001-A ejwi-A   270 - 318 <=>  244 - 292   (ASP  270  - PHE  318  <=> ASP  244  - SER  292 )                          
  82: s001-A ejwi-A   324 - 366 <=>  293 - 335   (ALA  324  - ILE  366  <=> ASN  293  - SER  335 )                          
  82: s001-A ejwi-A   372 - 391 <=>  336 - 355   (VAL  372  - LEU  391  <=> ASN  336  - VAL  355 )                          
  82: s001-A ejwi-A   392 - 398 <=>  357 - 363   (ASP  392  - PHE  398  <=> GLN  357  - ALA  363 )                          
  82: s001-A ejwi-A   399 - 402 <=>  367 - 370   (ARG  399  - ILE  402  <=> PHE  367  - SER  370 )                          
  82: s001-A ejwi-A   407 - 411 <=>  372 - 376   (LEU  407  - ILE  411  <=> ASN  372  - THR  376 )                          
  82: s001-A ejwi-A   415 - 423 <=>  382 - 390   (VAL  415  - MET  423  <=> PHE  382  - GLN  390 )                          
  82: s001-A ejwi-A   424 - 430 <=>  392 - 398   (CYS  424  - LEU  430  <=> ASN  392  - GLN  398 )                          
  83: s001-A emyi-A    32 -  37 <=>   10 -  15   (PRO   32  - LEU   37  <=> ASN   10  - LEU   15 )                          
  83: s001-A emyi-A    43 -  58 <=>   19 -  34   (LYS   43  - ASN   58  <=> ASP   19  - HIS   34 )                          
  83: s001-A emyi-A    64 -  67 <=>   36 -  39   (MET   64  - ILE   67  <=> PRO   36  - HIS   39 )                          
  83: s001-A emyi-A    69 -  83 <=>   40 -  54   (ALA   69  - LEU   83  <=> LYS   40  - CYS   54 )                          
  83: s001-A emyi-A    84 -  94 <=>   56 -  66   (LEU   84  - GLY   94  <=> VAL   56  - PHE   66 )                          
  83: s001-A emyi-A   120 - 123 <=>   71 -  74   (THR  120  - THR  123  <=> ASN   71  - THR   74 )                          
  83: s001-A emyi-A   129 - 149 <=>   82 - 102   (PHE  129  - CYS  149  <=> MET   82  - ILE  102 )                          
  83: s001-A emyi-A   152 - 167 <=>  103 - 118   (ILE  152  - MET  167  <=> SER  103  - ARG  118 )                          
  83: s001-A emyi-A   168 - 171 <=>  124 - 127   (SER  168  - PRO  171  <=> GLU  124  - GLU  127 )                          
  83: s001-A emyi-A   172 - 201 <=>  129 - 158   (LYS  172  - MET  201  <=> HIS  129  - ALA  158 )                          
  83: s001-A emyi-A   203 - 207 <=>  159 - 163   (GLN  203  - ILE  207  <=> LEU  159  - LEU  163 )                          
  83: s001-A emyi-A   213 - 267 <=>  173 - 227   (LEU  213  - HIS  267  <=> ASP  173  - LEU  227 )                          
  83: s001-A emyi-A   270 - 288 <=>  241 - 259   (ASP  270  - LEU  288  <=> ASP  241  - ILE  259 )                          
  83: s001-A emyi-A   290 - 293 <=>  260 - 263   (GLN  290  - SER  293  <=> ARG  260  - VAL  263 )                          
  83: s001-A emyi-A   294 - 318 <=>  265 - 289   (ILE  294  - PHE  318  <=> ARG  265  - ALA  289 )                          
  83: s001-A emyi-A   324 - 366 <=>  290 - 332   (ALA  324  - ILE  366  <=> ASP  290  - SER  332 )                          
  83: s001-A emyi-A   372 - 391 <=>  333 - 352   (VAL  372  - LEU  391  <=> ASN  333  - ALA  352 )                          
  83: s001-A emyi-A   392 - 398 <=>  354 - 360   (ASP  392  - PHE  398  <=> LYS  354  - ALA  360 )                          
  83: s001-A emyi-A   399 - 402 <=>  363 - 366   (ARG  399  - ILE  402  <=> ILE  363  - ILE  366 )                          
  83: s001-A emyi-A   407 - 429 <=>  368 - 390   (LEU  407  - ALA  429  <=> THR  368  - ILE  390 )                          
  84: s001-A ed3z-A    41 -  58 <=>   15 -  32   (LYS   41  - ASN   58  <=> GLU   15  - VAL   32 )                          
  84: s001-A ed3z-A    60 -  65 <=>   33 -  38   (ILE   60  - THR   65  <=> ALA   33  - ASN   38 )                          
  84: s001-A ed3z-A    68 -  94 <=>   39 -  65   (ARG   68  - GLY   94  <=> ARG   39  - VAL   65 )                          
  84: s001-A ed3z-A    95 -  98 <=>   78 -  81   (TYR   95  - ASP   98  <=> SER   78  - THR   81 )                          
  84: s001-A ed3z-A   133 - 149 <=>   83 -  99   (VAL  133  - CYS  149  <=> VAL   83  - ARG   99 )                          
  84: s001-A ed3z-A   151 - 167 <=>  100 - 116   (VAL  151  - MET  167  <=> ASP  100  - LEU  116 )                          
  84: s001-A ed3z-A   168 - 171 <=>  124 - 127   (SER  168  - PRO  171  <=> GLU  124  - LEU  127 )                          
  84: s001-A ed3z-A   172 - 204 <=>  129 - 161   (LYS  172  - PRO  204  <=> VAL  129  - SER  161 )                          
  84: s001-A ed3z-A   208 - 211 <=>  189 - 192   (VAL  208  - SER  211  <=> PRO  189  - GLU  192 )                          
  84: s001-A ed3z-A   217 - 268 <=>  193 - 244   (LEU  217  - SER  268  <=> LEU  193  - ASP  244 )                          
  84: s001-A ed3z-A   270 - 318 <=>  269 - 317   (ASP  270  - PHE  318  <=> LEU  269  - VAL  317 )                          
  84: s001-A ed3z-A   324 - 366 <=>  319 - 361   (ALA  324  - ILE  366  <=> SER  319  - CYS  361 )                          
  84: s001-A ed3z-A   368 - 371 <=>  362 - 365   (VAL  368  - PHE  371  <=> GLY  362  - ASN  365 )                          
  84: s001-A ed3z-A   376 - 391 <=>  366 - 381   (THR  376  - LEU  391  <=> PHE  366  - ALA  381 )                          
  84: s001-A ed3z-A   392 - 404 <=>  384 - 396   (ASP  392  - PRO  404  <=> PRO  384  - LEU  396 )                          
  84: s001-A ed3z-A   406 - 428 <=>  397 - 419   (TYR  406  - THR  428  <=> ARG  397  - TYR  419 )                          
  85: s001-A eiw1-A    42 -  60 <=>    8 -  26   (ARG   42  - ILE   60  <=> ARG    8  - HIS   26 )                          
  85: s001-A eiw1-A    61 -  64 <=>   35 -  38   (SER   61  - MET   64  <=> LEU   35  - SER   38 )                          
  85: s001-A eiw1-A    66 -  94 <=>   39 -  67   (SER   66  - GLY   94  <=> ARG   39  - PHE   67 )                          
  85: s001-A eiw1-A   121 - 131 <=>   73 -  83   (PRO  121  - PHE  131  <=> ARG   73  - THR   83 )                          
  85: s001-A eiw1-A   132 - 146 <=>   86 - 100   (ILE  132  - VAL  146  <=> VAL   86  - HIS  100 )                          
  85: s001-A eiw1-A   147 - 150 <=>  102 - 105   (LEU  147  - LYS  150  <=> LEU  102  - ARG  105 )                          
  85: s001-A eiw1-A   152 - 166 <=>  106 - 120   (ILE  152  - LEU  166  <=> HIS  106  - HIS  120 )                          
  85: s001-A eiw1-A   167 - 173 <=>  123 - 129   (MET  167  - ARG  173  <=> LYS  123  - ARG  129 )                          
  85: s001-A eiw1-A   174 - 194 <=>  131 - 151   (LEU  174  - GLY  194  <=> TYR  131  - SER  151 )                          
  85: s001-A eiw1-A   196 - 200 <=>  152 - 156   (ALA  196  - VAL  200  <=> ALA  152  - TRP  156 )                          
  85: s001-A eiw1-A   203 - 206 <=>  157 - 160   (GLN  203  - GLN  206  <=> GLY  157  - PRO  160 )                          
  85: s001-A eiw1-A   221 - 263 <=>  161 - 203   (GLU  221  - LYS  263  <=> PHE  161  - GLN  203 )                          
  85: s001-A eiw1-A   266 - 269 <=>  204 - 207   (MET  266  - ILE  269  <=> GLU  204  - THR  207 )                          
  85: s001-A eiw1-A   270 - 323 <=>  210 - 263   (ASP  270  - CYS  323  <=> ASP  210  - ASP  263 )                          
  85: s001-A eiw1-A   324 - 362 <=>  270 - 308   (ALA  324  - ASN  362  <=> ARG  270  - CYS  308 )                          
  85: s001-A eiw1-A   367 - 371 <=>  309 - 313   (ARG  367  - PHE  371  <=> PRO  309  - ALA  313 )                          
  85: s001-A eiw1-A   374 - 391 <=>  314 - 331   (HIS  374  - LEU  391  <=> SER  314  - ILE  331 )                          
  85: s001-A eiw1-A   392 - 399 <=>  335 - 342   (ASP  392  - ARG  399  <=> SER  335  - GLY  342 )                          
  85: s001-A eiw1-A   400 - 425 <=>  344 - 369   (MET  400  - LEU  425  <=> PHE  344  - GLY  369 )                          
  85: s001-A eiw1-A   427 - 430 <=>  370 - 373   (LEU  427  - LEU  430  <=> TYR  370  - GLY  373 )
[truncated: 4,229,397 more chars]
