# Supplementary material for: Structural screens identify candidate human homologs of insect chemoreceptors and cryptic Drosophila gustatory receptor-like proteins
Source: eLife. 2023 Feb 20;12:e85537. doi: 10.7554/eLife.85537 (PMC9998090; doi:10.7554/eLife.85537)
Supplement: Source data 3. — Individual text files represent the output of the Dali AF-DB search using the indicated query candidate seven transmembrane domain ion channels (7TMICs) from Trypanosoma (GRL1), D. melanogaster (Grls), or H. sapiens (PHTF1/2) and the structural proteomic dataset of D. melanogaster. [file elife-85537-data3.zip › Dmel_DmelPhtf.txt]

# Job: Dmel_DmelPhtf
# Query: s001A
# No:  Chain   Z    rmsd lali nres  %id PDB  Description
   1:  ekzp-A 32.8  0.0  879   880  100   DROME:AF-Q9V9A8-F1 PROTEIN PHTF;
   2:  elct-A 14.4  5.5  298   406   10   DROME:AF-Q9W1N5-F1 PUTATIVE GUSTATORY RECEPTOR 59F;
   3:  ec6b-A 13.6  5.2  272   341    7   DROME:AF-Q8IRL8-F1 PUTATIVE GUSTATORY RECEPTOR 9A;
   4:  efru-A 12.9  4.6  291   527    7   DROME:AF-Q9VSH2-F1 GUSTATORY RECEPTOR FOR BITTER TASTE 66A;
   5:  eepd-A 12.9  5.5  293   369    9   DROME:AF-P58960-F1 PUTATIVE GUSTATORY RECEPTOR 39B;
   6:  embr-A 12.6  5.1  289   450    9   DROME:AF-Q9VM09-F1 PUTATIVE GUSTATORY RECEPTOR 28A;
   7:  ejek-A 12.5  5.8  285   374    8   DROME:AF-P83292-F1 GUSTATORY RECEPTOR 23A;
   8:  emow-A 12.4  5.2  308   475   11   DROME:AF-Q9VKA5-F1 GUSTATORY AND PHEROMONE RECEPTOR 33A;
   9:  egq9-A 12.3  5.2  284   383    7   DROME:AF-Q9VCS8-F1 ODORANT RECEPTOR 94B;
  10:  eiw1-A 12.3  4.7  280   373    8   DROME:AF-Q9VYZ2-F1 PUTATIVE GUSTATORY RECEPTOR 10B;
  11:  eln0-A 12.3  5.5  288   379   10   DROME:AF-P81912-F1 ODORANT RECEPTOR 23A;
  12:  edbe-A 12.2  5.6  294   387   10   DROME:AF-P84181-F1 PUTATIVE GUSTATORY RECEPTOR 22D;
  13:  eh6u-A 12.2  4.9  281   384    7   DROME:AF-Q9V3N2-F1 ODORANT RECEPTOR 46A, ISOFORM B;
  14:  ehif-A 12.2  4.7  285   378    7   DROME:AF-Q9V568-F1 ODORANT RECEPTOR 45A;
  15:  edua-A 12.2  4.9  289   375    7   DROME:AF-Q9V6H2-F1 ODORANT RECEPTOR 49B;
  16:  eku8-A 12.1  5.2  296   383    9   DROME:AF-P58952-F1 PUTATIVE GUSTATORY RECEPTOR 22C;
  17:  eliv-A 12.1  5.0  295   512    8   DROME:AF-Q9VZL7-F1 GUSTATORY AND ODORANT RECEPTOR 63A;
  18:  egpc-A 12.1  4.9  283   387    8   DROME:AF-Q8IRZ5-F1 PUTATIVE ODORANT RECEPTOR 19B;
  19:  ekah-A 12.1  6.0  297   389    7   DROME:AF-Q9VTN0-F1 GUSTATORY RECEPTOR 68A;
  20:  eg6r-A 12.1  6.2  301   428    7   DROME:AF-Q9W594-F1 PUTATIVE GUSTATORY RECEPTOR 2A;
  21:  ejdt-A 12.0  4.6  281   377    6   DROME:AF-Q9VLE5-F1 ODORANT RECEPTOR 30A;
  22:  el65-A 12.0  5.5  289   454    7   DROME:AF-Q9VPT1-F1 GUSTATORY AND ODORANT RECEPTOR 21A;
  23:  efj3-A 12.0  5.3  283   387   10   DROME:AF-Q9VCS9-F1 ODORANT RECEPTOR 94A;
  24:  emt3-A 12.0  6.0  285   381    6   DROME:AF-P58957-F1 GUSTATORY AND PHEROMONE RECEPTOR 39A, ISOFORM C;
  25:  ehji-A 11.9  4.9  287   392    8   DROME:AF-Q9W5G6-F1 ODORANT RECEPTOR 1A;
  26:  ehm4-A 11.9  5.5  284   397    6   DROME:AF-Q8INM9-F1 PUTATIVE GUSTATORY RECEPTOR 85A;
  27:  emyi-A 11.9  5.0  281   397    7   DROME:AF-Q9VAZ3-F1 ODORANT RECEPTOR 98A;
  28:  emve-A 11.8  5.5  295   408    8   DROME:AF-P58950-F1 GUSTATORY RECEPTOR 10A;
  29:  elpf-A 11.8  5.1  295   470    9   DROME:AF-Q9VM08-F1 PUTATIVE GUSTATORY RECEPTOR 28B;
  30:  embs-A 11.8  5.0  281   397    7   DROME:AF-P81909-F1 ODORANT RECEPTOR 22A;
  31:  eiid-A 11.8  5.4  281   378    8   DROME:AF-Q9VUK5-F1 PUTATIVE ODORANT RECEPTOR 71A;
  32:  emga-A 11.8  5.5  282   391    8   DROME:AF-Q9VB30-F1 PUTATIVE GUSTATORY RECEPTOR 98A;
  33:  eiql-A 11.8  5.0  268   362    8   DROME:AF-Q9VEU0-F1 PUTATIVE GUSTATORY RECEPTOR 89A;
  34:  efmx-A 11.7  5.0  290   389    8   DROME:AF-Q9VHQ6-F1 ODORANT RECEPTOR 85C;
  35:  elmc-A 11.7  5.7  283   397    8   DROME:AF-Q9VHS4-F1 ODORANT RECEPTOR 85A;
  36:  ef7l-A 11.7  5.5  299   427   11   DROME:AF-Q9V4K2-F1 GUSTATORY RECEPTOR FOR SUGAR TASTE 43A;
  37:  eeps-A 11.7  5.0  281   413    5   DROME:AF-Q9W3I5-F1 ODORANT RECEPTOR 7A;
  38:  efkv-A 11.7  5.2  284   399   10   DROME:AF-Q9W1N6-F1 PUTATIVE GUSTATORY RECEPTOR 59E;
  39:  ejx9-A 11.7  4.6  285   397    6   DROME:AF-O46077-F1 ODORANT RECEPTOR 2A;
  40:  emye-A 11.6  5.3  300   461    7   DROME:AF-Q9VKJ7-F1 GUSTATORY AND PHEROMONE RECEPTOR 32A;
  41:  eh7m-A 11.6  5.3  281   379   11   DROME:AF-P81915-F1 ODORANT RECEPTOR 33B;
  42:  ednc-A 11.5  4.7  276   422   11   DROME:AF-B7Z0I1-F1 UNCHARACTERIZED PROTEIN;
  43:  ehyu-A 11.4  5.0  272   397    7   DROME:AF-P81910-F1 ODORANT RECEPTOR 22B;
  44:  eeje-A 11.4  5.1  284   399    9   DROME:AF-Q9V9I4-F1 ODORANT RECEPTOR 42B;
  45:  ehc8-A 11.4  5.2  287   385    9   DROME:AF-P82986-F1 ODORANT RECEPTOR 82A;
  46:  elft-A 11.4  4.8  297   385    9   DROME:AF-P81921-F1 ODORANT RECEPTOR 47A;
  47:  ec13-A 11.3  4.7  277   391    6   DROME:AF-Q9VT92-F1 ODORANT RECEPTOR 67D;
  48:  emik-A 11.3  5.1  278   406    9   DROME:AF-Q9V9I2-F1 ODORANT RECEPTOR 42A;
  49:  ejwi-A 11.3  5.1  288   398    7   DROME:AF-Q9W1P8-F1 ODORANT RECEPTOR 59B;
  50:  efj8-A 11.3  5.3  299   420    6   DROME:AF-Q9VZW8-F1 ODORANT RECEPTOR 63A;
  51:  eh83-A 11.3  4.7  288   402    8   DROME:AF-P81911-F1 ODORANT RECEPTOR 22C;
  52:  egeg-A 11.3  4.8  287   376    6   DROME:AF-P81917-F1 ODORANT RECEPTOR 43A;
  53:  ed3z-A 11.2  4.8  279   419   11   DROME:AF-Q9V8Y7-F1 ODORANT RECEPTOR 56A;
  54:  ei7y-A 11.2  4.8  289   406    7   DROME:AF-P82983-F1 PUTATIVE ODORANT RECEPTOR 65B;
  55:  em2e-A 11.2  5.1  277   403    8   DROME:AF-P81918-F1 ODORANT RECEPTOR 43B;
  56:  el1v-A 11.2  5.4  274   384    8   DROME:AF-P81916-F1 ODORANT RECEPTOR 33C;
  57:  ek3z-A 11.2  4.8  284   451   10   DROME:AF-P83296-F1 GUSTATORY RECEPTOR FOR SUGAR TASTE 64E;
  58:  ec6g-A 11.1  4.5  287   417    9   DROME:AF-P82982-F1 ODORANT RECEPTOR 65A;
  59:  ed4v-A 11.1  4.9  295   406    7   DROME:AF-Q9VYZ1-F1 ODORANT RECEPTOR 10A;
  60:  ehy8-A 11.1  5.1  291   407    7   DROME:AF-Q9VT08-F1 ODORANT RECEPTOR 67A;
  61:  elra-A 11.1  5.4  270   367    6   DROME:AF-Q9W1V0-F1 GUSTATORY RECEPTOR;
  62:  ek22-A 11.0  4.9  287   390    9   DROME:AF-Q9VHQ7-F1 ODORANT RECEPTOR 85B;
  63:  ejsu-A 11.0  5.0  273   397    8   DROME:AF-P81923-F1 ODORANT RECEPTOR 59A;
  64:  ekmp-A 11.0  4.5  271   403    9   DROME:AF-Q9VB26-F1 PUTATIVE GUSTATORY RECEPTOR 98B;
  65:  elep-A 11.0  4.4  284   398   11   DROME:AF-P81913-F1 ODORANT RECEPTOR 24A;
  66:  ekwq-A 10.9  5.4  277   378   10   DROME:AF-P81914-F1 ODORANT RECEPTOR 33A;
  67:  edeq-A 10.9  4.8  305   449    9   DROME:AF-B7Z0I0-F1 UNCHARACTERIZED PROTEIN;
  68:  eeha-A 10.8  5.0  287   412    5   DROME:AF-Q9VHQ2-F1 PUTATIVE ODORANT RECEPTOR 85D;
  69:  edxo-A 10.8  4.7  291   412    8   DROME:AF-P81922-F1 ODORANT RECEPTOR 47B;
  70:  ee0h-A 10.8  5.2  286   384    9   DROME:AF-Q9VAW0-F1 PUTATIVE ODORANT RECEPTOR 98B;
  71:  emlt-A 10.8  4.4  276   397    7   DROME:AF-Q9VNK9-F1 PUTATIVE ODORANT RECEPTOR 83C;
  72:  em1q-A 10.8  4.6  285   396    7   DROME:AF-Q9V589-F1 ODORANT RECEPTOR 45B;
  73:  el7o-A 10.7  5.8  287   409    9   DROME:AF-Q9V3Q2-F1 ODORANT RECEPTOR 35A;
  74:  ejc1-A 10.7  5.1  295   444    8   DROME:AF-Q9W497-F1 GUSTATORY RECEPTOR 5A FOR TREHALOSE;
  75:  efrd-A 10.7  5.5  297   421    7   DROME:AF-Q9VT20-F1 ODORANT RECEPTOR 67B;
  76:  ekyd-A 10.7  4.9  284   392    6   DROME:AF-Q9VHE6-F1 ODORANT RECEPTOR 85F;
  77:  elxa-A 10.6  4.8  293   410    9   DROME:AF-P82984-F1 PUTATIVE ODORANT RECEPTOR 65C;
  78:  emx7-A 10.5  5.6  278   411    8   DROME:AF-Q9W1P7-F1 PUTATIVE ODORANT RECEPTOR 59C;
  79:  ec2h-A 10.5  5.7  300   406    8   DROME:AF-P83294-F1 GUSTATORY RECEPTOR FOR SUGAR TASTE 64B;
  80:  edkk-A 10.5  5.4  280   386    8   DROME:AF-Q8IN58-F1 PUTATIVE GUSTATORY RECEPTOR 92A;
  81:  eioz-A 10.4  5.5  299   417    7   DROME:AF-Q9VZJ6-F1 GUSTATORY RECEPTOR FOR SUGAR TASTE 64D;
  82:  ehhh-A 10.4  5.5  272   381   10   DROME:AF-Q8IN22-F1 GUSTATORY RECEPTOR;
  83:  el78-A 10.3  5.4  274   378   10   DROME:AF-P58954-F1 PUTATIVE GUSTATORY RECEPTOR 22F;
  84:  el2g-A 10.2  4.6  272   393    9   DROME:AF-P82985-F1 PUTATIVE ODORANT RECEPTOR 69A, ISOFORM B;
  85:  ej04-A 10.2  4.5  275   451   14   DROME:AF-A0A0B4KFG3-F1 UNCHARACTERIZED PROTEIN, ISOFORM C;
  86:  efb7-A 10.2  5.4  282   404    7   DROME:AF-Q9VT90-F1 ODORANT RECEPTOR 67C;
  87:  ehwi-A 10.2  5.3  280   389    8   DROME:AF-P58953-F1 GUSTATORY RECEPTOR FOR BITTER TASTE 22E;
  88:  eer4-A 10.2  5.5  278   395    9   DROME:AF-Q8IN23-F1 PUTATIVE GUSTATORY RECEPTOR 93B;
  89:  edo9-A 10.2  5.2  276   397    6   DROME:AF-Q9VD74-F1 PUTATIVE GUSTATORY RECEPTOR 93C;
  90:  eeqs-A 10.1  4.8  279   408    5   DROME:AF-Q9VDM1-F1 PUTATIVE ODORANT RECEPTOR 92A;
  91:  ejh0-A 10.1  4.6  282   371    7   DROME:AF-Q8IQ72-F1 UNCHARACTERIZED PROTEIN CG32395;
  92:  ec06-A 10.1  4.8  288   392    8   DROME:AF-Q9W2U9-F1 ODORANT RECEPTOR 9A;
  93:  eidg-A 10.1  5.2  277   386    9   DROME:AF-P84180-F1 PUTATIVE GUSTATORY RECEPTOR 22B;
  94:  ejx2-A 10.0  4.8  292   453    8   DROME:AF-Q9VNB3-F1 ODORANT RECEPTOR 83A;
  95:  eevn-A  9.9  4.8  274   412    9   DROME:AF-Q9W2B2-F1 PUTATIVE GUSTATORY RECEPTOR 58C;
  96:  egn9-A  9.9  5.7  287   404   12   DROME:AF-Q9VVF3-F1 ODORANT RECEPTOR 74A;
  97:  egvu-A  9.8  4.8  282   426    6   DROME:AF-Q6ILZ2-F1 HDC08032;
  98:  ego8-A  9.8  5.6  286   418    8   DROME:AF-Q9VXL0-F1 ODORANT RECEPTOR 13A;
  99:  eiwv-A  9.8  4.9  283   469    8   DROME:AF-P83297-F1 GUSTATORY RECEPTOR FOR SUGAR TASTE 64F;
 100:  ee8p-A  9.8  5.8  298   456    6   DROME:AF-P83293-F1 GUSTATORY RECEPTOR FOR SUGAR TASTE 64A;
 101:  edln-A  9.8  5.1  300   436   10   DROME:AF-Q9W0M2-F1 GUSTATORY RECEPTOR FOR SUGAR TASTE 61A;
 102:  edyb-A  9.7  5.0  290   397   10   DROME:AF-Q9W1U5-F1 PUTATIVE GUSTATORY RECEPTOR 59C;
 103:  ehu2-A  9.7  5.2  291   419    8   DROME:AF-P83295-F1 GUSTATORY RECEPTOR FOR SUGAR TASTE 64C;
 104:  em4m-A  9.6  5.4  268   419    7   DROME:AF-Q9VD76-F1 GUSTATORY RECEPTOR FOR BITTER TASTE 93A;
 105:  edgo-A  9.5  5.3  281   387    9   DROME:AF-Q9I816-F1 ODORANT RECEPTOR 19A;
 106:  egvr-A  9.5  5.2  288   390   11   DROME:AF-P58985-F1 PUTATIVE GUSTATORY RECEPTOR 59D;
 107:  ejfj-A  9.4  4.8  295   486    5   DROME:AF-Q9VNB5-F1 ODORANT RECEPTOR CORECEPTOR;
 108:  ele6-A  9.4  5.3  284   390    8   DROME:AF-Q8INZ2-F1 PUTATIVE GUSTATORY RECEPTOR 36C;
 109:  ei0r-A  9.4  5.4  274   401   10   DROME:AF-Q9VFN2-F1 ODORANT RECEPTOR 88A;
 110:  eknq-A  9.3  5.1  265   366    8   DROME:AF-Q8MLS6-F1 GUSTATORY RECEPTOR;
 111:  ehao-A  9.3  5.4  278   396    5   DROME:AF-Q9V6A9-F1 ODORANT RECEPTOR 49A;
 112:  ekkf-A  9.3  5.3  274   391    9   DROME:AF-Q9VJF2-F1 PUTATIVE GUSTATORY RECEPTOR 36B;
 113:  effz-A  9.3  5.0  286   408    8   DROME:AF-Q8IMN6-F1 PUTATIVE GUSTATORY RECEPTOR 98C;
 114:  emn9-A  9.3  5.2  278   391    9   DROME:AF-P58955-F1 PUTATIVE GUSTATORY RECEPTOR 36A;
 115:  edup-A  9.2  5.6  279   394    6   DROME:AF-P58951-F1 PUTATIVE GUSTATORY RECEPTOR 22A;
 116:  ef4x-A  9.2  5.5  280   467    5   DROME:AF-A0A0B4KGT9-F1 ODORANT RECEPTOR 85E;
 117:  ell6-A  8.8  5.0  277   412   10   DROME:AF-Q8IMN5-F1 PUTATIVE GUSTATORY RECEPTOR 98D;
 118:  emw6-A  8.5  5.7  287   404   10   DROME:AF-Q8IMZ5-F1 PUTATIVE GUSTATORY RECEPTOR 94A;
 119:  ehto-A  7.8  5.2  284   449    9   DROME:AF-Q8IPU5-F1 PUTATIVE GUSTATORY RECEPTOR 77A;
 120:  ec7p-A  7.4  4.3  233   385    7   DROME:AF-Q9W367-F1 GUSTATORY RECEPTOR 8A;
 121:  eggv-A  7.2 32.1  228  2148    9   DROME:AF-M9NFI9-F1 SPINOPHILIN, ISOFORM J;
 122:  eh5v-A  7.2 10.3  195   291    5   DROME:AF-Q24547-F1 SYNTAXIN-1A;
 123:  einn-A  7.1 22.1  118   784    7   DROME:AF-A1Z814-F1 OXYSTEROL-BINDING PROTEIN;
 124:  eiss-A  7.1  6.2  115   676    8   DROME:AF-Q9VXD9-F1 PROBABLE G-PROTEIN COUPLED RECEPTOR MTH-LIKE 1;
 125:  ejsj-A  7.0  4.6   82    88    7   DROME:AF-Q8IQ94-F1 FI09328P;
 126:  ei52-A  7.0  8.5  134   264   10   DROME:AF-Q7KTJ2-F1 CMP/DCMP-TYPE DEAMINASE DOMAIN-CONTAINING PROTEIN
 127:  ekuo-A  7.0 17.5  125   750    6   DROME:AF-Q7KSK2-F1 KINESIN FAMILY MEMBER 19A;
 128:  ekha-A  6.9 50.2  174  1122   10   DROME:AF-Q9VCB8-F1 JAVA NO JIVE;
 129:  ef37-A  6.8  9.6  103   479    7   DROME:AF-Q9VHY5-F1 TRANSCRIPTION INITIATION FACTOR TFIID SUBUNIT 7;
 130:  eh4y-A  6.8  4.6  188   333    7   DROME:AF-Q7KVY7-F1 SYNTAXIN-4;
 131:  edvl-A  6.8  4.2   99   152    4   DROME:AF-O96067-F1 DJTB-LIKE PROTEIN;
 132:  ekl7-A  6.7 11.8  117  1155    9   DROME:AF-A1Z7A6-F1 ARFGAP WITH SH3 DOMAIN, ANK REPEAT AND PH DOMAIN-
 133:  ehwv-A  6.7 21.7  198  1152    4   DROME:AF-Q0E8J0-F1 MEP-1, ISOFORM A;
 134:  eeci-A  6.7 34.8  153   513    5   DROME:AF-Q9VL59-F1 ZINC FINGER CCCH-TYPE WITH G PATCH DOMAIN-CONTAIN
 135:  ege1-A  6.7 11.1  112   289    9   DROME:AF-Q9XYW6-F1 CARBOXY TERMINUS OF HSP70-INTERACTING PROTEIN;
 136:  ek31-A  6.6  2.6   67   132    6   DROME:AF-Q4QQ01-F1 IP05962P;
 137:  ehdi-A  6.6 14.5  143   676    6   DROME:AF-Q9VQS0-F1 FI13205P;
 138:  ej4w-A  6.6  7.2  107   212    9   DROME:AF-Q9W236-F1 VACUOLAR PROTEIN SORTING 20, ISOFORM A;
 139:  efxh-A  6.5 10.7  115  1318    9   DROME:AF-Q9W252-F1 DNA REPAIR PROTEIN RAD50;
 140:  efm0-A  6.5 51.3  120   421   12   DROME:AF-Q8T3Z0-F1 TEKTIN;
 141:  ek7o-A  6.5  4.2  113   578    7   DROME:AF-P46150-F1 MOESIN/EZRIN/RADIXIN HOMOLOG 1;
 142:  efvu-A  6.5 10.4  127   740    5   DROME:AF-M9MRI4-F1 E3 UBIQUITIN-PROTEIN LIGASE TRIM9;
 143:  em6w-A  6.5 20.4  150   897    7   DROME:AF-Q4V516-F1 COILED-COIL DOMAIN-CONTAINING PROTEIN LOBO;
 144:  ek65-A  6.5 11.2  110   138    6   DROME:AF-Q6NN09-F1 ATPASE PROTEIN 9;
 145:  emoo-A  6.5 35.1  194  1201   11   DROME:AF-O16844-F1 KINESIN-LIKE PROTEIN COSTA;
 146:  el0j-A  6.4 10.2  114   271    6   DROME:AF-Q7K1H9-F1 GH07575P;
 147:  eiq1-A  6.4  8.4  112   449   11   DROME:AF-Q9VH65-F1 FI11941P;
 148:  ed1x-A  6.4  5.2  128  1647    4   DROME:AF-B7Z0E5-F1 MISFIRE, ISOFORM F;
 149:  ehs4-A  6.4 16.7   88   379    5   DROME:AF-Q9VH64-F1 LD29322P;
 150:  egjp-A  6.4  5.0  236   380    8   DROME:AF-Q8INY2-F1 UNCHARACTERIZED PROTEIN;
 151:  edtj-A  6.3 10.7  125   598    7   DROME:AF-Q9VWA6-F1 CILIA- AND FLAGELLA-ASSOCIATED PROTEIN 157;
 152:  ehnb-A  6.3 18.4  130   524    6   DROME:AF-Q9VUU9-F1 MERU, ISOFORM A;
 153:  eger-A  6.3  5.9  105   285    6   DROME:AF-Q9VJY8-F1 INHIBITOR OF GROWTH PROTEIN;
 154:  elg7-A  6.3 10.5  139   972    3   DROME:AF-P30189-F1 DNA TOPOISOMERASE 1;
 155:  egfd-A  6.3 10.3   80   276   11   DROME:AF-Q2PDV5-F1 UNCHARACTERIZED PROTEIN;
 156:  ekd7-A  6.3 24.5  105   190    9   DROME:AF-Q9W0V5-F1 AT11049P;
 157:  eec3-A  6.3 18.4  146  1071    5   DROME:AF-Q9VIG1-F1 FI12406P;
 158:  ehwk-A  6.3 10.7  132  1095    6   DROME:AF-P13217-F1 1-PHOSPHATIDYLINOSITOL 4,5-BISPHOSPHATE PHOSPHODI
 159:  eeh8-A  6.3  9.2  159   601    6   DROME:AF-P31368-F1 PROTEIN NUBBIN;
 160:  efi8-A  6.3 19.1  163  1037    7   DROME:AF-Q8MQJ9-F1 BRAIN TUMOR PROTEIN;
 161:  emf4-A  6.2  8.6   66   252   12   DROME:AF-A1ZBT5-F1 MEDIATOR OF RNA POLYMERASE II TRANSCRIPTION SUBUN
 162:  em4t-A  6.2  8.5   98  1076   10   DROME:AF-Q8IQE6-F1 INSULIN RECEPTOR SUBSTRATE 53 KDA, ISOFORM A;
 163:  eh0p-A  6.2  5.6   92   237    5   DROME:AF-Q9W3C0-F1 PROBABLE U3 SMALL NUCLEOLAR RNA-ASSOCIATED PROTEI
 164:  eiwz-A  6.2  4.3   84   338    2   DROME:AF-Q9VZJ9-F1 MITOCHONDRIAL E3 UBIQUITIN PROTEIN LIGASE 1;
 165:  ef9g-A  6.1  7.8  109   485    5   DROME:AF-A1ZB24-F1 MUCIN 55B, ISOFORM A;
 166:  eh8w-A  6.1 30.0  167  1048    8   DROME:AF-Q9VKW4-F1 KINESIN-LIKE PROTEIN AT 31E, ISOFORM A;
 167:  eien-A  6.1 19.0   76    87    4   DROME:AF-A1A6N4-F1 GEO11018P1;
 168:  eh4i-A  6.1  6.4   87   508    9   DROME:AF-P46824-F1 KINESIN LIGHT CHAIN;
 169:  ekiq-A  6.1  5.0  130   305    5   DROME:AF-Q9U599-F1 AT01821P;
 170:  eifj-A  6.0  6.2  101   226    5   DROME:AF-Q8T0Q4-F1 GH13992P;
 171:  em6e-A  6.0 52.0  175  2188    2   DROME:AF-Q9VMD9-F1 TIGGRIN;
 172:  efz1-A  6.0  5.1   91   314   12   DROME:AF-A0A0B4K6G0-F1 UNCHARACTERIZED PROTEIN, ISOFORM B;
 173:  el97-A  6.0 17.9  148   679    8   DROME:AF-E1JJ71-F1 DEMENTIN, ISOFORM H;
 174:  ejhy-A  6.0  9.4  115   163   11   DROME:AF-Q9W0Q8-F1 UNCHARACTERIZED PROTEIN;
 175:  ei1i-A  6.0 13.3  107   173    5   DROME:AF-Q01071-F1 ENHANCER OF SPLIT MDELTA PROTEIN;
 176:  egtq-A  6.0 19.5  172   617    5   DROME:AF-Q9VSX7-F1 LD02310P;
 177:  ei0l-A  5.9  9.2  121   203    5   DROME:AF-Q95SH2-F1 CHARGED MULTIVESICULAR BODY PROTEIN 1, ISOFORM A;
 178:  eft6-A  5.9 10.7  174  1333    6   DROME:AF-Q9VUG6-F1 UNCHARACTERIZED PROTEIN, ISOFORM A;
 179:  eejk-A  5.9  3.4   86   245    2   DROME:AF-Q8MPP0-F1 NINJURIN A ALPHA;
 180:  ejlv-A  5.9 15.3  120   207    6   DROME:AF-Q9VE78-F1 CORONA;
 181:  emkc-A  5.9  8.9  110   369    5   DROME:AF-A1Z8H6-F1 CUTICULAR PROTEIN 47EE;
 182:  ee9c-A  5.9 30.8  215   680    7   DROME:AF-A1Z9G7-F1 UNCHARACTERIZED PROTEIN, ISOFORM A;
 183:  eh18-A  5.9  8.5  113   509    7   DROME:AF-Q95SK3-F1 CDK5RAP3-LIKE PROTEIN;
 184:  elyo-A  5.9  9.5  122   214    3   DROME:AF-Q9VN88-F1 LD45836P;
 185:  egw4-A  5.9 21.7  141   236    7   DROME:AF-Q95SS8-F1 TRANSMEMBRANE PROTEIN 70 HOMOLOG, MITOCHONDRIAL;
 186:  ed0l-A  5.8  4.4   87   122    3   DROME:AF-M9PFD1-F1 UNCHARACTERIZED PROTEIN;
 187:  ege8-A  5.8  9.0   89   204    6   DROME:AF-Q6IGD9-F1 HDC06561;
 188:  ed2n-A  5.8 24.1  114   503   11   DROME:AF-Q9VR03-F1 AT19250P;
 189:  ei3k-A  5.8  9.6   75   196    4   DROME:AF-Q9VTA1-F1 UNCHARACTERIZED PROTEIN;
 190:  ekkb-A  5.8 35.7  144  2616    3   DROME:AF-P98159-F1 SERINE PROTEASE NUDEL;
 191:  ehaa-A  5.8  7.2   88   628    7   DROME:AF-Q9W0Z1-F1 ANGIOTENSIN-CONVERTING ENZYME;
 192:  ejgi-A  5.8  5.5   88   341    6   DROME:AF-Q9VGQ6-F1 LD25880P;
 193:  einz-A  5.8 13.2  121   213    4   DROME:AF-Q7JYK5-F1 LP06072P;
 194:  el3f-A  5.7 23.9  151   828    8   DROME:AF-X2JD14-F1 UNCHARACTERIZED PROTEIN, ISOFORM B;
 195:  edmb-A  5.7 11.5  125   359    6   DROME:AF-Q7JW48-F1 RE12410P;
 196:  edne-A  5.7 13.5  126   740   10   DROME:AF-Q9VDS5-F1 RHO GTPASE-ACTIVATING PROTEIN 92B;
 197:  eftn-A  5.7  6.6  110  1409   10   DROME:AF-Q9V3A7-F1 STRUCTURAL MAINTENANCE OF CHROMOSOMES PROTEIN;
 198:  ef1a-A  5.7 15.6  131   595    6   DROME:AF-A1ZAC7-F1 COILED-COIL DOMAIN-CONTAINING PROTEIN 93;
 199:  egad-A  5.7 42.7  213  1469    9   DROME:AF-E3CTN7-F1 RE13835P;
 200:  eh5i-A  5.7 31.1  210  1901   10   DROME:AF-M9PCE3-F1 UNCHARACTERIZED PROTEIN, ISOFORM D;
 201:  el9s-A  5.7 15.8  103   228    5   DROME:AF-P00408-F1 CYTOCHROME C OXIDASE SUBUNIT 2;
 202:  ef6j-A  5.7  4.1   86  1190   10   DROME:AF-A1Z7T0-F1 SERINE/THREONINE-PROTEIN KINASE N;
 203:  ekhr-A  5.7 11.0   64   644    5   DROME:AF-A1Z714-F1 BLOWN FUSE, ISOFORM A;
 204:  eeie-A  5.7 21.4  171  1476    7   DROME:AF-Q9V9T4-F1 ATP-DEPENDENT CHROMATIN ASSEMBLY FACTOR LARGE SUB
 205:  eej8-A  5.6  5.3  127   924    8   DROME:AF-P18091-F1 ALPHA-ACTININ, SARCOMERIC;
 206:  ei6x-A  5.6 10.8  122   200    8   DROME:AF-O77259-F1 EG:115C2.5 PROTEIN;
 207:  eljt-A  5.6  7.8   80   143    9   DROME:AF-Q9VTE5-F1 PROBABLE PREFOLDIN SUBUNIT 2;
 208:  eei6-A  5.6  8.5  104   187    5   DROME:AF-E1JIB1-F1 UNCHARACTERIZED PROTEIN;
 209:  el1i-A  5.6 19.1  106   619    7   DROME:AF-Q9VYV5-F1 ALPHA-(1,6)-FUCOSYLTRANSFERASE;
 210:  elwt-A  5.6  6.9  116   391    7   DROME:AF-Q8IRI7-F1 CKII-ALPHA SUBUNIT INTERACTOR-3, ISOFORM B;
 211:  ek9f-A  5.6 17.1  133   508    9   DROME:AF-Q7JZ56-F1 ENDOPEPTIDASE S2P;
 212:  eg7d-A  5.6 35.6  167   566    5   DROME:AF-Q9VL65-F1 TBCMF46;
 213:  ec59-A  5.6  7.8  162   501    9   DROME:AF-Q7K4X4-F1 GH24095P;
 214:  ek1u-A  5.6 22.5  103   300    7   DROME:AF-Q9VT87-F1 UNCHARACTERIZED PROTEIN, ISOFORM B;
 215:  ejwa-A  5.6  6.5   82   133    6   DROME:AF-Q9GYU7-F1 MEDIATOR OF RNA POLYMERASE II TRANSCRIPTION SUBUN
 216:  eli5-A  5.6  9.5   74    88    5   DROME:AF-Q9VEQ6-F1 V-TYPE PROTON ATPASE SUBUNIT;
 217:  efus-A  5.6 22.9  114   578   10   DROME:AF-Q9VQS7-F1 PROTEIN SISTER OF ODD AND BOWEL;
 218:  ee1k-A  5.6  9.0   96   857   10   DROME:AF-Q7KRS6-F1 NO MECHANORECEPTOR POTENTIAL B, ISOFORM D;
 219:  emwt-A  5.5  4.3   91   162    8   DROME:AF-Q9VJP9-F1 GEO12025P1;
 220:  ec87-A  5.5  5.1   89    99    4   DROME:AF-Q9VZ91-F1 UNCHARACTERIZED PROTEIN;
 221:  ekrl-A  5.5 10.9  128  1288   10   DROME:AF-Q9VFG8-F1 PROTEIN KIBRA;
 222:  eet6-A  5.5 33.8  194  1481    6   DROME:AF-A1Z7L1-F1 FANCONI ANEMIA COMPLEMENTATION GROUP I;
 223:  ehyz-A  5.5 11.2   81   731   10   DROME:AF-Q9W148-F1 UNCONVENTIONAL PREFOLDIN RPB5 INTERACTOR-LIKE PRO
 224:  efma-A  5.5  7.1  142   761    6   DROME:AF-Q24151-F1 SIGNAL TRANSDUCER AND TRANSCRIPTION ACTIVATOR;
 225:  efap-A  5.5  4.0   99   828    6   DROME:AF-Q9VCQ6-F1 CENTAURIN BETA 1A;
 226:  ed3j-A  5.5 14.6  206   959   10   DROME:AF-Q9VXW7-F1 GERM CELL-EXPRESSED BHLH-PAS, ISOFORM C;
 227:  egbt-A  5.5 27.6  121   559   12   DROME:AF-Q8MYW9-F1 O-ACYLTRANSFERASE;
 228:  ek0p-A  5.5  6.5   88   602    3   DROME:AF-Q9VZ22-F1 L(3)MBT INTERACTING PROTEIN 1, ISOFORM A;
 229:  ehzo-A  5.5 12.0  134   178    5   DROME:AF-P13096-F1 ENHANCER OF SPLIT M5 PROTEIN;
 230:  eg13-A  5.4  5.6   60   101    7   DROME:AF-Q9VYX1-F1 ENHANCER OF YELLOW 2 TRANSCRIPTION FACTOR;
 231:  emzk-A  5.4 10.1  133   568    6   DROME:AF-Q9VZW3-F1 ALWAYS EARLY, ISOFORM A;
 232:  ej2r-A  5.4  4.0   82   686   11   DROME:AF-Q9VWS0-F1 INHIBITOR OF GROWTH PROTEIN;
 233:  eiwj-A  5.4 19.1  140   318    6   DROME:AF-Q9W0P3-F1 MEDIATOR OF RNA POLYMERASE II TRANSCRIPTION SUBUN
 234:  eh5a-A  5.4 36.5  268  1010    7   DROME:AF-Q9VU34-F1 LD45758P;
 235:  emi0-A  5.4  8.9   70   341    6   DROME:AF-Q9VPB9-F1 PEROXISOMAL MEMBRANE PROTEIN PEX16;
 236:  efqe-A  5.4 11.5   89   117    9   DROME:AF-P18930-F1 NADH-UBIQUINONE OXIDOREDUCTASE CHAIN 3;
 237:  eeu0-A  5.4  6.9  118   432    8   DROME:AF-Q9W1V2-F1 TEKTIN;
 238:  ej35-A  5.4 21.1  111   146    8   DROME:AF-Q9VU59-F1 GEO07864P1;
 239:  eda7-A  5.4  3.1   70   126    6   DROME:AF-Q9VMH8-F1 GEO07746P1;
 240:  ek80-A  5.4  4.8   86   199    9   DROME:AF-Q9VYY2-F1 SIGNAL PEPTIDASE COMPLEX SUBUNIT 2;
 241:  ekkt-A  5.4 25.6  114   553    6   DROME:AF-Q9VEQ5-F1 ALPHA ACTININ 3;
 242:  ef5e-A  5.3 15.7  166  1728    6   DROME:AF-X2JEC6-F1 UNCHARACTERIZED PROTEIN, ISOFORM H;
 243:  egcq-A  5.3 23.1  179   817    7   DROME:AF-Q9VXK5-F1 PUTATIVE RRNA METHYLTRANSFERASE;
 244:  eg7y-A  5.3  5.4   97   464    6   DROME:AF-Q95T19-F1 SERINE--TRNA SYNTHETASE-LIKE PROTEIN SLIMP;
 245:  eg1v-A  5.3  7.5   77   293    4   DROME:AF-Q9VNG0-F1 MEDIATOR OF RNA POLYMERASE II TRANSCRIPTION SUBUN
 246:  eibh-A  5.3  7.6   84   138    6   DROME:AF-Q9VRL3-F1 PROBABLE PREFOLDIN SUBUNIT 4;
 247:  ejz3-A  5.3 15.6  145   680    7   DROME:AF-A1ZBL2-F1 FI17509P1;
 248:  eier-A  5.3  6.8   97   143    9   DROME:AF-Q9V439-F1 MEDIATOR OF RNA POLYMERASE II TRANSCRIPTION SUBUN
 249:  egdh-A  5.3 31.0  270  1732    9   DROME:AF-Q9VJ35-F1 LD01527P;
 250:  ecw6-A  5.3  9.1  101   234   12   DROME:AF-A1ZB17-F1 UNCHARACTERIZED PROTEIN, ISOFORM A;
 251:  egpe-A  5.3  7.6  123   548   13   DROME:AF-F0JAI6-F1 KINETOCHORE AND EB1-ASSOCIATED BASIC PROTEIN;
 252:  em5l-A  5.3  7.9  112   473    6   DROME:AF-Q9VVQ4-F1 UNCHARACTERIZED PROTEIN, ISOFORM D;
 253:  ejhe-A  5.3  4.9   80   258    6   DROME:AF-Q9VS38-F1 MEDIATOR OF RNA POLYMERASE II TRANSCRIPTION SUBUN
 254:  ehms-A  5.3 11.7  107   313    7   DROME:AF-B6IDT8-F1 IP20336P;
 255:  ejmd-A  5.3 14.3  125   459    7   DROME:AF-Q8IN01-F1 FI06006P;
 256:  el47-A  5.3 11.6  142  1241    7   DROME:AF-Q9VWE7-F1 LD26789P;
 257:  em4k-A  5.3  3.1   66   125    6   DROME:AF-Q9VW56-F1 PROBABLE PREFOLDIN SUBUNIT 6;
 258:  ema6-A  5.3  2.7   70    98    6   DROME:AF-M9MS63-F1 UNCHARACTERIZED PROTEIN, ISOFORM A;
 259:  ee0d-A  5.3 14.3  147  1265    7   DROME:AF-Q9VB25-F1 KINESIN-LIKE PROTEIN KLP98A;
 260:  eedo-A  5.3 16.3  106   698   11   DROME:AF-Q9VGZ5-F1 TRANSCRIPTION FACTOR CWO;
 261:  egul-A  5.2  3.9   73   218    5   DROME:AF-Q7JWP5-F1 TETRASPANIN;
 262:  ee6z-A  5.2  6.1  178  1105    6   DROME:AF-Q9VX31-F1 INTEGRATOR COMPLEX SUBUNIT 2;
 263:  ef9f-A  5.2 40.2  166   565    9   DROME:AF-Q8IMI5-F1 FI04474P;
 264:  ee81-A  5.2  9.4  109   581    4   DROME:AF-Q08605-F1 TRANSCRIPTION FACTOR GAGA;
 265:  eiud-A  5.2 32.6  190  1555    6   DROME:AF-Q9VB40-F1 UNCHARACTERIZED PROTEIN, ISOFORM C;
 266:  ej62-A  5.2 10.7  110   836    9   DROME:AF-M9MSL3-F1 HSC70CB, ISOFORM G;
 267:  eeyw-A  5.2 13.8   85   117   12   DROME:AF-Q9VZ99-F1 UNCHARACTERIZED PROTEIN;
 268:  ec7u-A  5.2 14.7  118   152    8   DROME:AF-Q4V3Z6-F1 GEO02130P1;
 269:  eega-A  5.2 16.1  126  1025    6   DROME:AF-X2JDY8-F1 GTPASE REGULATOR ASSOCIATED WITH FAK, ISOFORM G;
 270:  ecvs-A  5.2 15.9  167  1065    8   DROME:AF-M9MSL4-F1 CENTROSOMAL PROTEIN 135KDA, ISOFORM B;
 271:  ejcr-A  5.2  5.1  122   298   10   DROME:AF-Q9VYK9-F1 LP16520P;
 272:  el3u-A  5.2 12.9  119   438    8   DROME:AF-Q9W3X8-F1 RH42690P;
 273:  ee8q-A  5.2  4.1  118   515    8   DROME:AF-Q9VVQ5-F1 PROCOLLAGEN-PROLINE 4-DIOXYGENASE;
 274:  ecx2-A  5.2  9.1  100   221   10   DROME:AF-Q9VHX6-F1 IP07787P;
 275:  eheo-A  5.2  4.0   63   230   17   DROME:AF-Q9W0N6-F1 LD27967P;
 276:  eiuc-A  5.2  7.6  124   601   10   DROME:AF-Q8I0K9-F1 LD08455P;
 277:  ehld-A  5.2  6.0   83   162    5   DROME:AF-B7YZF1-F1 UNCHARACTERIZED PROTEIN, ISOFORM D;
 278:  ed6w-A  5.2 27.6   91   926    8   DROME:AF-Q9W3G1-F1 UNCHARACTERIZED PROTEIN, ISOFORM A;
 279:  elsa-A  5.2 12.4  163   363    7   DROME:AF-Q9VR17-F1 EARLY BOUNDARY ACTIVITY PROTEIN 1;
 280:  eh6v-A  5.2  4.3   86   138    5   DROME:AF-A8JQY7-F1 NINJURIN C, ISOFORM D;
 281:  efbo-A  5.1 14.1  183   663    5   DROME:AF-Q9W352-F1 CXXC-TYPE ZINC FINGER PROTEIN 1;
 282:  eg2q-A  5.1 17.3  152  1318    7   DROME:AF-P25455-F1 1-PHOSPHATIDYLINOSITOL 4,5-BISPHOSPHATE PHOSPHODI
 283:  eefu-A  5.1 25.1  107   874   11   DROME:AF-Q9VHB0-F1 PROTEIN SON;
 284:  eevy-A  5.1  5.3   85   176    7   DROME:AF-Q9VVS4-F1 MEDIATOR OF RNA POLYMERASE II TRANSCRIPTION SUBUN
 285:  emd6-A  5.1  4.8   83   136    8   DROME:AF-Q9VKN5-F1 IP04277P;
 286:  ej9w-A  5.1  9.1  109   224    6   DROME:AF-Q9W0K9-F1 LD10220P;
 287:  em5f-A  5.1 45.0  201   832    4   DROME:AF-Q9V4M2-F1 PROTEIN WECH;
 288:  efc2-A  5.1 19.9  125  1199    6   DROME:AF-A1Z8R2-F1 DNA HELICASE;
 289:  ems8-A  5.1 36.2  116  1351    5   DROME:AF-A1Z987-F1 CHROMOSOME ASSOCIATED PROTEIN G, ISOFORM F;
 290:  eeom-A  5.1  5.2  101   257    9   DROME:AF-Q9VH58-F1 ELONGATION OF VERY LONG CHAIN FATTY ACIDS PROTEIN
 291:  egy4-A  5.1  7.2   58    65    2   DROME:AF-B7YZN4-F1 GH02741P3;
 292:  eh3v-A  5.1  4.2   83   134    5   DROME:AF-Q9W5U9-F1 UNCHARACTERIZED PROTEIN;
 293:  ek9s-A  5.1  8.2   70   230   13   DROME:AF-Q9W3Y3-F1 CALCYCLIN-BINDING PROTEIN;
 294:  ec65-A  5.1  9.8   99   189    6   DROME:AF-Q9VZ09-F1 PROTEIN SISTERLESS A;
 295:  ek51-A  5.1  9.9  100   433    8   DROME:AF-Q9VEF5-F1 INHIBITOR OF GROWTH PROTEIN;
 296:  ej11-A  5.1 11.6  110  1667    8   DROME:AF-Q9VHT6-F1 UNCHARACTERIZED PROTEIN, ISOFORM A;
 297:  eftz-A  5.1  4.9   92   168    3   DROME:AF-Q9VCZ8-F1 PROBABLE PREFOLDIN SUBUNIT 5;
 298:  em65-A  5.1  7.6  103   726    8   DROME:AF-E2QCZ5-F1 FHA DOMAIN-CONTAINING PROTEIN;
 299:  ej8k-A  5.1  6.2  124  1066    6   DROME:AF-P46863-F1 KINESIN-LIKE PROTEIN KLP61F;
 300:  egvs-A  5.1  5.8  115   358   10   DROME:AF-Q9VT59-F1 AT16804P;
 301:  ef6p-A  5.1 14.7  128   320    9   DROME:AF-Q7KPG8-F1 CDK-ACTIVATING KINASE ASSEMBLY FACTOR MAT1;
 302:  emhh-A  5.1  7.9  126   576   12   DROME:AF-A1ZBX0-F1 CILIA- AND FLAGELLA-ASSOCIATED PROTEIN 206;
 303:  eihv-A  5.1 22.6   87   106   16   DROME:AF-A0A0B4K877-F1 UNCHARACTERIZED PROTEIN;
 304:  ee49-A  5.1 10.0  190   284    9   DROME:AF-Q9VU45-F1 LD27581P;
 305:  efh1-A  5.1  5.6   93   178   14   DROME:AF-Q8T481-F1 GUIDED ENTRY OF TAIL-ANCHORED PROTEINS FACTOR 1;
 306:  el3z-A  5.1 21.2  126   217    5   DROME:AF-M9NGJ4-F1 UNCHARACTERIZED PROTEIN, ISOFORM D;
 307:  ejgb-A  5.1  7.8   70   243   11   DROME:AF-Q95RI7-F1 LD28068P;
 308:  emfx-A  5.1 10.0  126   420   10   DROME:AF-Q9VVI1-F1 LD04387P;
 309:  ek9g-A  5.1 14.4  150   720    8   DROME:AF-Q9V3Y8-F1 FI05319P;
 310:  ehmv-A  5.1 10.8   89   264    8   DROME:AF-Q9W528-F1 LD31238P;
 311:  elha-A  5.1  4.0   70   112    6   DROME:AF-Q9VLM5-F1 DOLICHYL-DIPHOSPHOOLIGOSACCHARIDE--PROTEIN
 312:  ek0n-A  5.1  3.2   64   122    8   DROME:AF-A0A0B4K6B2-F1 UNCHARACTERIZED PROTEIN;
 313:  edmc-A  5.0 12.3  131   903    3   DROME:AF-Q9VCB7-F1 UNCHARACTERIZED PROTEIN;
 314:  ejmw-A  5.0  6.0  105   123    4   DROME:AF-Q5LJU1-F1 TRANSMEMBRANE PROTEIN 188;
 315:  egxj-A  5.0 12.6  122   376    6   DROME:AF-P40427-F1 HOMEOBOX PROTEIN EXTRADENTICLE;
 316:  ef5o-A  5.0 13.0  110   455    7   DROME:AF-Q9VXV4-F1 RH04535P;
 317:  em48-A  5.0 23.4  124   392    7   DROME:AF-Q8IR43-F1 FI08446P;
 318:  eech-A  5.0 10.2  121   138   11   DROME:AF-A0A0B4LFY7-F1 UNCHARACTERIZED PROTEIN;
 319:  ej9k-A  5.0 11.4   92   204    3   DROME:AF-Q059A4-F1 TRANSMEMBRANE PROTEIN 186;
 320:  ed2b-A  5.0  5.2  113   537    6   DROME:AF-Q9VA64-F1 PROCOLLAGEN-PROLINE 4-DIOXYGENASE;
 321:  eg6o-A  5.0 14.1  126  1267    6   DROME:AF-B7Z0I2-F1 UNCHARACTERIZED PROTEIN, ISOFORM G;
 322:  elyi-A  5.0 16.8  154   345    6   DROME:AF-Q9VDQ6-F1 UNCHARACTERIZED PROTEIN;
 323:  eh8e-A  5.0 11.9  105   375   10   DROME:AF-Q8MRK8-F1 GH26280P;
 324:  edsa-A  5.0 10.1   75    84    4   DROME:AF-Q9VZG7-F1 V-TYPE PROTON ATPASE SUBUNIT;
 325:  egnn-A  5.0  4.4  110   708    8   DROME:AF-Q9VW13-F1 FI01412P;
 326:  emva-A  5.0  9.9   84   485    5   DROME:AF-Q7K7B0-F1 EG:EG0003.4 PROTEIN;
 327:  ekva-A  5.0 11.6   90   116    6   DROME:AF-Q8MKK8-F1 GEO07755P1;
 328:  eiw3-A  5.0 15.0  107   188    7   DROME:AF-Q7KBL8-F1 MEDIATOR OF RNA POLYMERASE II TRANSCRIPTION SUBUN
 329:  elt8-A  5.0 17.2   75   225    8   DROME:AF-Q7JR24-F1 CAG, ISOFORM A;
 330:  eiaq-A  5.0  6.7   77   379    9   DROME:AF-Q9VI32-F1 DYNEIN REGULATORY COMPLEX PROTEIN 10;
 331:  emw5-A  5.0  7.2  131   890    6   DROME:AF-Q9VW97-F1 POSSIBLE LYSINE-SPECIFIC HISTONE DEMETHYLASE 1;
 332:  emgx-A  5.0 22.4   91   220   11   DROME:AF-Q9GYV9-F1 MEDIATOR OF RNA POLYMERASE II TRANSCRIPTION SUBUN
 333:  eeuu-A  5.0  4.7  106   266   10   DROME:AF-Q9W3Y8-F1 UNCHARACTERIZED PROTEIN, ISOFORM A;
 334:  edkp-A  4.9 29.1  126   543   11   DROME:AF-Q9VSZ1-F1 GH05942P;
 335:  ei0x-A  4.9 28.6  128   634    2   DROME:AF-Q7K110-F1 DOLICHYL-DIPHOSPHOOLIGOSACCHARIDE--PROTEIN
 336:  eexp-A  4.9 31.3  204   999    8   DROME:AF-Q23972-F1 PROTEIN SMAUG;
 337:  egmf-A  4.9 14.9  117   611    9   DROME:AF-Q9VXR5-F1 LD02975P;
 338:  eeip-A  4.9  4.3   54   503   13   DROME:AF-O46106-F1 SPLICING FACTOR 3A SUBUNIT 3;
 339:  ectn-A  4.9  8.2   82   213    9   DROME:AF-E1JHX0-F1 MIP29328P;
 340:  efiw-A  4.9 12.0  102   374    2   DROME:AF-Q9VPJ0-F1 RE58433P;
 341:  egq4-A  4.9  9.0  115  1858   11   DROME:AF-M9PI41-F1 STICKY, ISOFORM B;
 342:  eh08-A  4.9 13.7  104  1553    4   DROME:AF-Q9W0P8-F1 MEDIATOR OF RNA POLYMERASE II TRANSCRIPTION SUBUN
 343:  ekgt-A  4.9  8.2  115   567   11   DROME:AF-P09478-F1 ACETYLCHOLINE RECEPTOR SUBUNIT ALPHA-LIKE 1;
 344:  eilq-A  4.9 34.7  248  1234    8   DROME:AF-Q7KW14-F1 COILED-COIL DOMAIN-CONTAINING PROTEIN CG32809;
 345:  ejls-A  4.9  6.7  110   751    5   DROME:AF-Q9VJD3-F1 CONSERVED OLIGOMERIC GOLGI COMPLEX SUBUNIT 5;
 346:  emhk-A  4.9 16.5  126   442    2   DROME:AF-Q9VZS6-F1 PUTATIVE NEUTRAL SPHINGOMYELINASE;
 347:  ecww-A  4.9  8.3   89   238    6   DROME:AF-M9PEE6-F1 TETRASPANIN 66A, ISOFORM E;
 348:  eeoq-A  4.9 12.1  143   253    9   DROME:AF-A1ZB21-F1 DUF725 DOMAIN-CONTAINING PROTEIN;
 349:  efra-A  4.9 12.5  128   448    7   DROME:AF-Q9Y124-F1 BCDNA.GH08385;
 350:  eh7j-A  4.9  4.1  113   136   11   DROME:AF-Q9VW41-F1 COILED-COIL DOMAIN-CONTAINING PROTEIN 58;
 351:  ejug-A  4.9 12.9   53   371    6   DROME:AF-Q9W0M6-F1 LD06737P1;
 352:  ejr4-A  4.9 13.2   85   602    9   DROME:AF-Q9W397-F1 RE67794P;
 353:  ek5l-A  4.9  8.2  110   185   12   DROME:AF-Q6IG80-F1 HDC07063;
 354:  el8u-A  4.9  6.5   85   448    5   DROME:AF-Q9VZG8-F1 RT03134P;
 355:  edn1-A  4.9 16.5  102   224    6   DROME:AF-Q01068-F1 ENHANCER OF SPLIT M3 PROTEIN;
 356:  ec39-A  4.8 16.5  208  1059    5   DROME:AF-Q9VW51-F1 RNA POLYMERASE II ELONGATION FACTOR ELL;
 357:  edds-A  4.8 23.3  231  1247    5   DROME:AF-Q9VX80-F1 KINESIN-LIKE PROTEIN UNC-104;
 358:  ef8l-A  4.8 10.0   75    85    5   DROME:AF-Q9VZE9-F1 V-TYPE PROTON ATPASE SUBUNIT;
 359:  emay-A  4.8  9.3  103   147    5   DROME:AF-Q8IN42-F1 PROTEIN TURANDOT Z;
 360:  egg3-A  4.8  5.9  113   542    6   DROME:AF-Q9VA61-F1 PROCOLLAGEN-PROLINE 4-DIOXYGENASE;
 361:  ei33-A  4.8 27.0  157  1104    6   DROME:AF-B7Z092-F1 UNCHARACTERIZED PROTEIN, ISOFORM D;
 362:  eeoy-A  4.8  5.6  108   734   11   DROME:AF-Q9VL47-F1 UNCHARACTERIZED PROTEIN;
 363:  eiv7-A  4.8 15.2   80   172    8   DROME:AF-Q9VYQ0-F1 MOONSHINER;
 364:  eeni-A  4.8 19.3  165  1200    6   DROME:AF-Q9VXE9-F1 STRUCTURAL MAINTENANCE OF CHROMOSOMES PROTEIN;
 365:  em32-A  4.8  6.2   81   241    9   DROME:AF-Q9VZK1-F1 FI11682P;
 366:  egqp-A  4.8 35.4  178  1257    4   DROME:AF-Q9VK28-F1 LD10349P;
 367:  ek74-A  4.8  6.8  205  1217   10   DROME:AF-Q9VK44-F1 LD24832P;
 368:  edgc-A  4.8  5.2   73   268    7   DROME:AF-Q9VVE2-F1 PROTEIN ROGDI;
 369:  edj6-A  4.8  6.5   93   288    9   DROME:AF-C0P8P1-F1 MIP06306P;
 370:  eduj-A  4.8 29.2   99   630    6   DROME:AF-Q9VLJ6-F1 ANGIOTENSIN-CONVERTING ENZYME-RELATED PROTEIN;
 371:  ef5r-A  4.8  7.3   80   142    6   DROME:AF-Q9W5P1-F1 MEDIATOR OF RNA POLYMERASE II TRANSCRIPTION SUBUN
 372:  eknt-A  4.8 18.2  132  1200    8   DROME:AF-Q03720-F1 CALCIUM-ACTIVATED POTASSIUM CHANNEL SLOWPOKE;
 373:  ed0w-A  4.8 21.2  152   425    5   DROME:AF-Q7KM13-F1 HAIRY/ENHANCER-OF-SPLIT RELATED WITH YRPW MOTIF P
 374:  eivk-A  4.8 42.2  190  1061    8   DROME:AF-P34739-F1 TRANSCRIPTION TERMINATION FACTOR 2;
 375:  ecwb-A  4.8 15.9   97  2248    8   DROME:AF-P32870-F1 CA(2+)/CALMODULIN-RESPONSIVE ADENYLATE CYCLASE;
 376:  em49-A  4.8 17.8  110  1722    6   DROME:AF-A1ZAW0-F1 DICER-2, ISOFORM A;
 377:  emhd-A  4.8 17.0  100   313   10   DROME:AF-Q7KSU5-F1 UNCHARACTERIZED PROTEIN;
 378:  ei9r-A  4.8  5.9   79   616   11   DROME:AF-Q9W1F4-F1 THO COMPLEX SUBUNIT 5;
 379:  ej3h-A  4.8  4.3  115   550   10   DROME:AF-Q9VA69-F1 PROCOLLAGEN-PROLINE 4-DIOXYGENASE;
 380:  ed4a-A  4.8 19.2  108   619    8   DROME:AF-Q29R14-F1 LP01683P;
 381:  emrj-A  4.8 31.3  160  1169    5   DROME:AF-Q9VGA4-F1 MBD-R2;
 382:  ehcc-A  4.8 13.6  110   332    5   DROME:AF-Q9VMM7-F1 FI04466P;
 383:  efw3-A  4.8 31.7  163   677    3   DROME:AF-Q9VRK9-F1 KINESIN-LIKE PROTEIN;
 384:  emwi-A  4.7 13.9   59   507    5   DROME:AF-Q9W0X1-F1 GH15894P;
 385:  ej3i-A  4.7 11.5   88   159    5   DROME:AF-Q9VXL4-F1 NUCLEAR NUCLEIC ACID-BINDING PROTEIN C1D;
 386:  eiac-A  4.7 13.4  174   969    6   DROME:AF-Q9XZ11-F1 SMR DOMAIN-CONTAINING PROTEIN;
 387:  ejl6-A  4.7 18.4  160   647    8   DROME:AF-Q8SZT1-F1 GH27708P;
 388:  eie7-A  4.7  5.0   84   206    7   DROME:AF-Q9VJC8-F1 UNCHARACTERIZED PROTEIN;
 389:  edho-A  4.7 17.0  141   917    8   DROME:AF-P43248-F1 DNA MISMATCH REPAIR PROTEIN SPELLCHECKER 1;
 390:  ed8m-A  4.7  6.8  114   246    4   DROME:AF-Q9V9U6-F1 LD39576P;
 391:  eh8y-A  4.7  9.2  101   693   10   DROME:AF-Q9VSJ8-F1 EXOCYST COMPLEX COMPONENT 7;
 392:  egq5-A  4.7 19.4  121   244    8   DROME:AF-Q9VFJ1-F1 LD29276P;
 393:  ejha-A  4.7  5.6  107   627    4   DROME:AF-Q9VL96-F1 PESCADILLO HOMOLOG;
 394:  eli2-A  4.7  6.3   76   142    5   DROME:AF-E0R7Q3-F1 MIP06256P;
 395:  elq7-A  4.7 28.8  140   783    4   DROME:AF-A1Z847-F1 UNCHARACTERIZED PROTEIN, ISOFORM B;
 396:  ehsj-A  4.7  8.4   70   216    4   DROME:AF-Q9VRL2-F1 PROBABLE GOLGI SNAP RECEPTOR COMPLEX MEMBER 2;
 397:  eif3-A  4.7  9.8  123   743    6   DROME:AF-Q9W3J8-F1 DYNEIN REGULATORY COMPLEX PROTEIN 1 HOMOLOG;
 398:  egme-A  4.7 10.6   93   380   10   DROME:AF-Q7K2D2-F1 DYNACTIN SUBUNIT 2;
 399:  embo-A  4.7  6.9  101   389    8   DROME:AF-Q24276-F1 HSP90 CO-CHAPERONE CDC37;
 400:  ekyi-A  4.7  8.0   96   810    5   DROME:AF-Q9VJ08-F1 LD29741P;
 401:  ehc3-A  4.7 14.5  157   810    6   DROME:AF-Q7YU24-F1 TRANSMEMBRANE GTPASE MARF;
 402:  eda4-A  4.7  7.6   74   366    8   DROME:AF-A0A0B4LF50-F1 METALLOPHOSPHOESTERASE, ISOFORM E;
 403:  ei3q-A  4.7 10.0   79   123    6   DROME:AF-Q9W499-F1 60S RIBOSOMAL PROTEIN L35;
 404:  ei70-A  4.7 27.3  129   638    5   DROME:AF-Q9VNX8-F1 EUKARYOTIC TRANSLATION INITIATION FACTOR 2A;
 405:  eg17-A  4.7 14.3  165  1117   12   DROME:AF-Q9VV52-F1 LD37257P;
 406:  emfl-A  4.7 10.7   74   405    8   DROME:AF-O01367-F1 PROTEIN HELD OUT WINGS;
 407:  ee2e-A  4.7  5.9  109   536    6   DROME:AF-Q9VA52-F1 PROCOLLAGEN-PROLINE 4-DIOXYGENASE;
 408:  elcn-A  4.7  7.6  155   852    6   DROME:AF-Q9XYP7-F1 GAMMA-TUBULIN COMPLEX COMPONENT 2 HOMOLOG;
 409:  edkf-A  4.7  8.2  108   279    7   DROME:AF-Q95TS8-F1 DAEDALUS, ISOFORM A;
 410:  emhe-A  4.7  6.6   89    94    4   DROME:AF-Q9VSP7-F1 GEO10181P1;
 411:  el4r-A  4.7  4.2   66   134    5   DROME:AF-A1Z6Y2-F1 UNCHARACTERIZED PROTEIN, ISOFORM B;
 412:  edis-A  4.7 23.7  123   651    3   DROME:AF-P11147-F1 HEAT SHOCK 70 KDA PROTEIN COGNATE 4;
 413:  ed9d-A  4.7 23.1  107   894   13   DROME:AF-Q9VIZ3-F1 LD25692P;
 414:  effk-A  4.7 18.0   72   231    6   DROME:AF-Q9VU04-F1 RE60105P;
 415:  ehvd-A  4.7 14.7   97   312    7   DROME:AF-Q9VUN9-F1 FI09629P;
 416:  edp2-A  4.6 10.0  112   783    5   DROME:AF-Q7KTT0-F1 XE7, ISOFORM A;
 417:  efje-A  4.6  7.4  108   485    8   DROME:AF-Q7KT15-F1 FI19307P1;
 418:  ef6i-A  4.6  7.1  123  1325    7   DROME:AF-P18106-F1 TYROSINE-PROTEIN KINASE FER;
 419:  ei6b-A  4.6 13.0  120   863   10   DROME:AF-Q8IR94-F1 UNCHARACTERIZED PROTEIN;
 420:  egnh-A  4.6  8.9   89   425    6   DROME:AF-Q9VJZ2-F1 LD05321P;
 421:  ehwr-A  4.6 31.0  154  1049    7   DROME:AF-Q9VSD6-F1 D-IMPORTIN 7/RANBP7;
 422:  emix-A  4.6 26.7   80   108    4   DROME:AF-Q9VRJ8-F1 PROTEIN ASTERIX;
 423:  elfi-A  4.6  7.1   82   145    6   DROME:AF-Q86BK9-F1 MEDIATOR COMPLEX SUBUNIT 22;
 424:  em4b-A  4.6  3.5  110   491    5   DROME:AF-Q8MSK0-F1 PROCOLLAGEN-PROLINE 4-DIOXYGENASE;
 425:  ed91-A  4.6 20.6  141   595    4   DROME:AF-Q8IN10-F1 IONOTROPIC RECEPTOR 94A;
 426:  ecui-A  4.6 16.6  111   425    5   DROME:AF-A1ZBY4-F1 FI20425P1;
 427:  ef07-A  4.6 10.4  115  1220    6   DROME:AF-Q6AWD5-F1 AT02057P;
 428:  emw0-A  4.6  4.7   54    56   11   DROME:AF-A0A6M3Q6E2-F1 UNCHARACTERIZED PROTEIN;
 429:  eltx-A  4.6 21.0  149   435    6   DROME:AF-Q26263-F1 PROTEIN DEADPAN;
 430:  ef34-A  4.6 30.2  121  2249    7   DROME:AF-Q9VCU9-F1 ENDORIBONUCLEASE DCR-1;
 431:  egx0-A  4.6 10.7  154  1398   10   DROME:AF-P49021-F1 PROTEIN TIMELESS;
 432:  el32-A  4.6  9.9   95   141    8   DROME:AF-A1Z8U7-F1 GEO13458P1;
 433:  ejcj-A  4.6 39.8  284  1576    8   DROME:AF-A1Z9P3-F1 PROTEIN SHROOM;
 434:  edjc-A  4.6  8.5   84   220   18   DROME:AF-Q9VFS8-F1 26S PROTEASOME NON-ATPASE REGULATORY SUBUNIT 9;
 435:  ekgz-A  4.6  3.9  118   535    8   DROME:AF-Q9VA65-F1 PROCOLLAGEN-PROLINE 4-DIOXYGENASE;
 436:  eefm-A  4.6  5.9  115   672    8   DROME:AF-Q9W0V0-F1 UNCHARACTERIZED PROTEIN, ISOFORM C;
 437:  elwj-A  4.6 30.5  129  1386    7   DROME:AF-Q9VRF2-F1 UNCOORDINATED;
 438:  egi1-A  4.6  8.2  103   481    8   DROME:AF-Q961I8-F1 PROCOLLAGEN-PROLINE 4-DIOXYGENASE;
 439:  eedt-A  4.6 11.3  118  1156    8   DROME:AF-Q02645-F1 PROTEIN HU-LI TAI SHAO;
 440:  ei18-A  4.6 10.7   75    89    5   DROME:AF-Q9VP18-F1 V-TYPE PROTON ATPASE SUBUNIT;
 441:  ej7b-A  4.6 17.8  125   561    9   DROME:AF-A1Z8P2-F1 IONOTROPIC RECEPTOR 48C;
 442:  ek1p-A  4.6 24.4  125   558    2   DROME:AF-Q7K3P0-F1 CYSTEINYL-TRNA SYNTHETASE;
 443:  eltz-A  4.6 14.9  138   622    8   DROME:AF-P48456-F1 SERINE/THREONINE-PROTEIN PHOSPHATASE 2B CATALYTIC
 444:  edb9-A  4.6 26.3  109   434    6   DROME:AF-O46070-F1 EG:25E8.4 PROTEIN;
 445:  elwf-A  4.6  7.5  140  1062    8   DROME:AF-Q9VWP9-F1 GH01369P;
 446:  ehvc-A  4.6 10.8   99   545    8   DROME:AF-Q9VCM1-F1 IONOTROPIC RECEPTOR 94G;
 447:  ehef-A  4.6  5.1  119   496    8   DROME:AF-Q7KTZ2-F1 PI3K21B, ISOFORM B;
 448:  ehdj-A  4.6 15.3  143   737    6   DROME:AF-Q9VC70-F1 UNCHARACTERIZED PROTEIN, ISOFORM A;
 449:  emfw-A  4.6 29.2  146   639   10   DROME:AF-Q8T051-F1 LD28458P;
 450:  efaw-A  4.6 42.9  225   852    7   DROME:AF-Q9VV62-F1 DOUBLESEX COGNATE 73A;
 451:  eeqn-A  4.6  6.7   76   141    9   DROME:AF-F0JAT1-F1 MIP06308P;
 452:  egyt-A  4.6  5.4   68   469    3   DROME:AF-A8JNC7-F1 DPR-INTERACTING PROTEIN DELTA, ISOFORM D;
 453:  ej3a-A  4.5 25.7  141   993    5   DROME:AF-A1Z856-F1 KCNQ POTASSIUM CHANNEL, ISOFORM F;
 454:  efr9-A  4.5  7.3  105   212    6   DROME:AF-Q9VVY1-F1 UNCHARACTERIZED PROTEIN;
 455:  ejip-A  4.5 12.0  133   655    7   DROME:AF-Q9VK41-F1 TETRATRICOPEPTIDE REPEAT PROTEIN 30 HOMOLOG;
 456:  eea0-A  4.5 11.6  106   876    8   DROME:AF-Q9VQL0-F1 UNCHARACTERIZED PROTEIN, ISOFORM B;
 457:  ek8v-A  4.5 16.3  109   205    6   DROME:AF-Q01070-F1 ENHANCER OF SPLIT MGAMMA PROTEIN;
 458:  eks8-A  4.5  2.7   57    95    7   DROME:AF-Q8MSF5-F1 RIBONUCLEASE KAPPA;
 459:  ek2z-A  4.5 10.5  164  1059    5   DROME:AF-Q24120-F1 PROTEIN CAPPUCCINO;
 460:  edt2-A  4.5 11.1   84   569    6   DROME:AF-Q9VVK7-F1 NUCB1;
 461:  ecu7-A  4.5 18.5  142   690    9   DROME:AF-Q2MGK5-F1 DUF4201 DOMAIN-CONTAINING PROTEIN;
 462:  ei4z-A  4.5  7.4   83   212    6   DROME:AF-Q9VRJ5-F1 CHARGED MULTIVESICULAR BODY PROTEIN 2B;
 463:  emm5-A  4.5 15.0  122   831    8   DROME:AF-Q8SY25-F1 RE05944P;
 464:  emev-A  4.5 24.8   77   682    5   DROME:AF-M9PBM5-F1 UNCHARACTERIZED PROTEIN, ISOFORM B;
 465:  edeo-A  4.5 12.7  123  1005    6   DROME:AF-Q8IPF4-F1 UNCHARACTERIZED PROTEIN;
 466:  egzu-A  4.5  6.9   69   290   10   DROME:AF-Q9VKV4-F1 NON-STRUCTURAL MAINTENANCE OF CHROMOSOMES ELEMENT
 467:  eekj-A  4.5 13.2  104   298    8   DROME:AF-Q9VF77-F1 FI16517P1;
 468:  eh22-A  4.5  6.5   87   267    5   DROME:AF-Q8MLV2-F1 MIT_C DOMAIN-CONTAINING PROTEIN;
 469:  efzm-A  4.5 32.5  123   477    2   DROME:AF-Q9V785-F1 SH3 DOMAIN-BINDING PROTEIN 5 HOMOLOG;
 470:  edy8-A  4.5 24.0  130   604    5   DROME:AF-Q8IN08-F1 IONOTROPIC RECEPTOR 94C;
 471:  ek4f-A  4.5 15.4  115   266    8   DROME:AF-Q9VT69-F1 PHOSPHATIDYLINOSITOL-4,5-BISPHOSPHATE 4-PHOSPHATA
 472:  ef3y-A  4.5 13.1   99   392    6   DROME:AF-Q9VK20-F1 LD18447P;
 473:  ej5r-A  4.5 12.2  125   312   10   DROME:AF-Q8IP32-F1 UNCHARACTERIZED PROTEIN, ISOFORM A;
 474:  ed6n-A  4.5  8.9   95   121    6   DROME:AF-M9ND94-F1 UNCHARACTERIZED PROTEIN, ISOFORM A;
 475:  egal-A  4.5 26.1  120   912    9   DROME:AF-Q9V3R1-F1 ACCESSORY GLAND PROTEIN ACP36DE;
 476:  ed2g-A  4.5 12.7  121  2051    8   DROME:AF-Q9W444-F1 UNCHARACTERIZED PROTEIN, ISOFORM C;
 477:  ekx4-A  4.5 26.8  150   884    6   DROME:AF-O18388-F1 IMPORTIN SUBUNIT BETA;
 478:  ek62-A  4.5  9.5  118  2224    6   DROME:AF-P98081-F1 PROTEIN DISABLED;
 479:  edgg-A  4.5  6.6  100   365    7   DROME:AF-Q9VZ54-F1 GH19655P;
 480:  efqt-A  4.5  3.7   82   232    9   DROME:AF-Q9VV76-F1 SYNTAXIN 8;
 481:  eipp-A  4.4  5.5   75   142   11   DROME:AF-M9NFP0-F1 UNCHARACTERIZED PROTEIN;
 482:  elq5-A  4.4 10.4   93   702    5   DROME:AF-P17886-F1 PROTEIN CROOKED NECK;
 483:  ei8i-A  4.4 24.1  137   656    8   DROME:AF-P29844-F1 ENDOPLASMIC RETICULUM CHAPERONE BIP;
 484:  eg6e-A  4.4 10.6   96   252    6   DROME:AF-Q8IPS1-F1 UNCHARACTERIZED PROTEIN;
 485:  emkb-A  4.4 13.0   88   457    7   DROME:AF-Q9VAJ5-F1 PICKPOCKET 30, ISOFORM A;
 486:  eik8-A  4.4  5.3   87   135    6   DROME:AF-A0A0B4JD30-F1 UNCHARACTERIZED PROTEIN;
 487:  ejuy-A  4.4 16.2  112   492   10   DROME:AF-Q9VTT9-F1 DIFFERENTIALLY EXPRESSED IN FDCP 8 HOMOLOG;
 488:  eeoi-A  4.4  8.6   93   267    5   DROME:AF-Q9VVJ5-F1 NEDD4 FAMILY INTERACTING PROTEIN;
 489:  elox-A  4.4 19.0  156  1741   10   DROME:AF-Q9W517-F1 PROTEIN WINGS APART-LIKE;
 490:  efx2-A  4.4  5.5   68   451   10   DROME:AF-Q7K172-F1 CAAX PRENYL PROTEASE;
 491:  em6b-A  4.4 19.0  124   600   10   DROME:AF-A1Z8N9-F1 IONOTROPIC RECEPTOR 48B;
 492:  emdb-A  4.4  4.8   70   140    7   DROME:AF-A0A0B4JD85-F1 UNCHARACTERIZED PROTEIN, ISOFORM A;
 493:  elqm-A  4.4  7.3  105   393   11   DROME:AF-Q9VAY9-F1 GH07821P;
 494:  ei16-A  4.4 20.5  115   316    4   DROME:AF-Q7KS11-F1 URACIL-DNA DEGRADING FACTOR, ISOFORM B;
 495:  ed87-A  4.4  4.3  126   183   12   DROME:AF-Q8IRN4-F1 UNCHARACTERIZED PROTEIN;
 496:  ec7c-A  4.4  7.7   75   159    8   DROME:AF-Q9VIL5-F1 GEO08953P1;
 497:  ehd4-A  4.4  4.8   96   269    2   DROME:AF-Q9VXB1-F1 FI24303P1;
 498:  ei81-A  4.4 28.3  121   581    7   DROME:AF-Q95TY8-F1 GH20963P;
 499:  efby-A  4.4 15.9  107   340    4   DROME:AF-Q9VYQ3-F1 UBIQUITIN CARBOXYL-TERMINAL HYDROLASE;
 500:  eig7-A  4.4  8.9   67   160   10   DROME:AF-F7VJS7-F1 MIP31873P;
 501:  efv1-A  4.4 25.2  187   513    8   DROME:AF-Q9VCG6-F1 IP14417P1;
 502:  ek3k-A  4.4  6.4   71   210    8   DROME:AF-Q9V359-F1 VACUOLAR PROTEIN SORTING-ASSOCIATED PROTEIN 28 HO
 503:  eecr-A  4.4  3.9   81   144   11   DROME:AF-P49858-F1 PROTEIN CORNICHON;
 504:  ek95-A  4.4  3.8   88   536    5   DROME:AF-Q9VC10-F1 PHOSPHATIDYLINOSITOL GLYCAN ANCHOR BIOSYNTHESIS C
 505:  eh7n-A  4.4 10.3  154   320    8   DROME:AF-A1Z9W2-F1 RH47216P;
 506:  ekiz-A  4.4  9.4   90   594    8   DROME:AF-Q8SXK2-F1 ARGINYL-TRNA SYNTHETASE;
 507:  ehwb-A  4.4 10.2   70   485   11   DROME:AF-Q86LH1-F1 PICKPOCKET 10;
 508:  ee6h-A  4.4 10.4  123   179    5   DROME:AF-P13098-F1 ENHANCER OF SPLIT M8 PROTEIN;
 509:  eh7r-A  4.4  5.5  126   730    5   DROME:AF-P16371-F1 PROTEIN GROUCHO;
 510:  eh52-A  4.4 34.9  171  2294    7   DROME:AF-Q9VUB7-F1 PAX TRANSCRIPTION ACTIVATION DOMAIN INTERACTING P
 511:  eifb-A  4.4  9.9   86   105    7   DROME:AF-Q9VPE4-F1 VACUOLAR ATPASE ASSEMBLY INTEGRAL MEMBRANE PROTEI
 512:  ei4v-A  4.4 15.5  112   750    4   DROME:AF-A1ZB09-F1 UNCHARACTERIZED PROTEIN;
 513:  eggi-A  4.4 36.9  172   905    9   DROME:AF-Q9VI54-F1 LD29489P;
 514:  egqd-A  4.4  4.1   84   145    2   DROME:AF-A0A0B4K816-F1 UNCHARACTERIZED PROTEIN, ISOFORM A;
 515:  ee4g-A  4.4 36.6  114  2397    6   DROME:AF-M9PB01-F1 WD REPEAT DOMAIN 62, ISOFORM G;
 516:  eka6-A  4.4 22.9  122   383    4   DROME:AF-Q9VWJ4-F1 LD24910P;
 517:  eeux-A  4.4 20.1  121   644   11   DROME:AF-Q9VIA5-F1 IONOTROPIC RECEPTOR 84A;
 518:  ejqj-A  4.4 17.3  151   535    7   DROME:AF-Q9VDZ3-F1 ZINC FINGER PROTEIN SQUEEZE;
 519:  eie1-A  4.4 28.8  138   454   10   DROME:AF-Q9VBK9-F1 UNCHARACTERIZED PROTEIN;
 520:  em4z-A  4.4  7.9   91   157   12   DROME:AF-Q9VQL3-F1 CORNICHON RELATED;
 521:  em3c-A  4.4 29.4  152   861    5   DROME:AF-Q9VLX2-F1 LD22651P;
 522:  eeu5-A  4.4  2.1   41   302   12   DROME:AF-Q9VND7-F1 RNA-BINDING MOTIF PROTEIN 42;
 523:  eio8-A  4.4  9.1  123   411   13   DROME:AF-Q9VYY5-F1 UNCHARACTERIZED PROTEIN;
 524:  ehp7-A  4.3 42.0  151   642    6   DROME:AF-Q9VYN4-F1 IONOTROPIC RECEPTOR 11A;
 525:  eiuk-A  4.3 11.1  120   388    8   DROME:AF-Q6NMT8-F1 AT01712P;
 526:  emss-A  4.3  9.4   52   565    8   DROME:AF-Q960U8-F1 O-ACYLTRANSFERASE;
 527:  eini-A  4.3  6.8   68   250    6   DROME:AF-Q9VSS7-F1 UPF0193 PROTEIN EVG1 HOMOLOG;
 528:  ej93-A  4.3 10.0  102   647    9   DROME:AF-Q9VS45-F1 LD03170P;
 529:  edax-A  4.3  4.5  101   131   10   DROME:AF-Q8T0B1-F1 NUCLEAR ENVELOPE PHOSPHATASE-REGULATORY SUBUNIT 1
 530:  ejcx-A  4.3  2.8   61   337    8   DROME:AF-Q9VQ95-F1 TESTIS ENDOG-LIKE 3;
 531:  ed5a-A  4.3  7.0   77   133    6   DROME:AF-A0A6H2EED7-F1 UNCHARACTERIZED PROTEIN;
 532:  eir0-A  4.3 28.5  170   796   14   DROME:AF-Q9VFE7-F1 NUCLEAR PORE PROTEIN;
 533:  egb6-A  4.3 22.0  131   559    3   DROME:AF-Q7K581-F1 SD01637P;
 534:  ee5u-A  4.3 14.0  116   243    7   DROME:AF-Q9VMQ3-F1 RT06796P1;
 535:  elqk-A  4.3  9.4   81   587    7   DROME:AF-Q9VAJ6-F1 PICKPOCKET 20, ISOFORM A;
 536:  el3h-A  4.3  4.5  112   181    8   DROME:AF-Q9VQQ4-F1 UNCHARACTERIZED PROTEIN, ISOFORM A;
 537:  ekai-A  4.3  5.0   88   432    9   DROME:AF-Q9W2N5-F1 GH10162P;
 538:  efhn-A  4.3 23.7  133   633    3   DROME:AF-P11146-F1 HEAT SHOCK 70 KDA PROTEIN COGNATE 2;
 539:  edib-A  4.3  4.1   64   797   11   DROME:AF-Q9W1A4-F1 PROTEIN TAMOZHENNIC;
 540:  egkj-A  4.3  5.9   88   609    5   DROME:AF-A1Z7M8-F1 ANGIOTENSIN-CONVERTING ENZYME;
 541:  eg09-A  4.3 29.2  179  1885    8   DROME:AF-M9NGY4-F1 ZAP3, ISOFORM E;
 542:  eelz-A  4.3 21.5   95   738    6   DROME:AF-Q9W0L8-F1 UNCHARACTERIZED PROTEIN, ISOFORM B;
 543:  egs7-A  4.3 31.4  133  1034   11   DROME:AF-Q8IPT2-F1 STRUCTURAL MAINTENANCE OF CHROMOSOMES PROTEIN 5;
 544:  egqe-A  4.3 35.6  256  1327    6   DROME:AF-A1Z9N7-F1 I CHANNEL, ISOFORM E;
 545:  efr6-A  4.3 16.2   98   560    7   DROME:AF-B7YZK5-F1 JABBA, ISOFORM C;
 546:  ej8b-A  4.3 14.6  107   518    5   DROME:AF-Q9W133-F1 AARF DOMAIN-CONTAINING KINASE 1;
 547:  eg27-A  4.3  3.6   63    72    5   DROME:AF-Q8SY69-F1 MICOS COMPLEX SUBUNIT MIC10;
 548:  ef5y-A  4.3  2.1   59   142    5   DROME:AF-A1Z998-F1 IP17185P2;
 549:  ehns-A  4.3  3.1   65    74    5   DROME:AF-Q9VY65-F1 MICOS COMPLEX SUBUNIT MIC10;
 550:  eh33-A  4.3  4.0   94  1252    5   DROME:AF-Q9VGK7-F1 PUTATIVE ELONGATOR COMPLEX PROTEIN 1;
 551:  ef5l-A  4.3 18.5   97   416    5   DROME:AF-Q9W254-F1 QUAKING RELATED 58E-2, ISOFORM A;
 552:  ej82-A  4.3  8.4   93   429    5   DROME:AF-O96880-F1 TRANSCRIPTION INITIATION FACTOR IIE SUBUNIT ALPHA
 553:  ejzm-A  4.3 25.9  175   676    5   DROME:AF-Q9VED0-F1 PROTEIN TAPT1 HOMOLOG;
 554:  ecyu-A  4.3  7.0   67   366    6   DROME:AF-P52654-F1 TRANSCRIPTION INITIATION FACTOR IIA SUBUNIT 1;
 555:  ekzf-A  4.3 17.5  215   734    7   DROME:AF-A1ZAH1-F1 ATP SYNTHASE SUBUNIT D, MITOCHONDRIAL;
 556:  eena-A  4.3 11.6  106   652    7   DROME:AF-Q9V411-F1 NUCLEOLAR GTP-BINDING PROTEIN 1;
 557:  efb4-A  4.3  4.0   84   154    5   DROME:AF-M9MSL9-F1 UNCHARACTERIZED PROTEIN;
 558:  efdi-A  4.3  5.7   85   615    5   DROME:AF-Q10714-F1 ANGIOTENSIN-CONVERTING ENZYME;
 559:  efp3-A  4.3 27.6  155   272    6   DROME:AF-Q9W4D8-F1 UNCHARACTERIZED PROTEIN;
 560:  eht7-A  4.3 10.6  138   846   12   DROME:AF-Q9VR48-F1 HOEPEL2;
 561:  ehuz-A  4.3 25.6  192  1024    8   DROME:AF-Q9W268-F1 DEFECTIVE PROVENTRICULUS, ISOFORM A;
 562:  ejd1-A  4.3 18.4  106   524    6   DROME:AF-Q9VFQ3-F1 E5;
 563:  edly-A  4.3  9.5   75   524    4   DROME:AF-Q4V5U6-F1 IP11896P;
 564:  ekni-A  4.3 10.8  116   493    6   DROME:AF-Q9VC87-F1 RE57978P;
 565:  edde-A  4.3 18.2  110   567    6   DROME:AF-A1ZBM8-F1 IONOTROPIC RECEPTOR 56C;
 566:  ej8e-A  4.3 22.9  125   778    9   DROME:AF-Q9VLL5-F1 LP03571P;
 567:  ed5f-A  4.3 12.3  100   255    7   DROME:AF-Q9VIB7-F1 RETICULON-LIKE PROTEIN;
 568:  egyh-A  4.3  9.6   94   159    3   DROME:AF-Q9VQR2-F1 NADH DEHYDROGENASE  1 BETA SUBCOMPLEX
 569:  efwy-A  4.3  8.5   73   232   10   DROME:AF-Q9VE50-F1 GOLGI SNAP RECEPTOR COMPLEX MEMBER 1;
 570:  ehtn-A  4.3  5.5   87   501    9   DROME:AF-Q9VQL1-F1 SERYL-TRNA SYNTHETASE;
 571:  ejg5-A  4.2  5.9  170  2171    9   DROME:AF-Q9VL32-F1 ATP-BINDING CASSETTE SUB-FAMILY C MEMBER SUR;
 572:  eid4-A  4.2 30.6  109   614    6   DROME:AF-Q9VWK4-F1 IP12869P;
 573:  eejj-A  4.2 24.7  137   679    8   DROME:AF-A0A0B4LID7-F1 UNCHARACTERIZED PROTEIN, ISOFORM C;
 574:  egmn-A  4.2 16.4  109   365    5   DROME:AF-Q9VQ37-F1 MITOCHONDRIAL CARRIER PROTEIN RIM2;
 575:  ehap-A  4.2 15.5   98   547    8   DROME:AF-Q9VA60-F1 PROCOLLAGEN-PROLINE 4-DIOXYGENASE;
 576:  edyk-A  4.2 21.8   87   151    8   DROME:AF-Q03334-F1 40S RIBOSOMAL PROTEIN S13;
 577:  em67-A  4.2  4.5   63   122   10   DROME:AF-Q9VTT1-F1 IP04456P;
 578:  ees6-A  4.2 17.4   83   132    6   DROME:AF-Q6GUR9-F1 ACP53C14B;
 579:  elh6-A  4.2 19.8  125   454    8   DROME:AF-A0A0B4LHI9-F1 INWARDLY RECTIFYING POTASSIUM CHANNEL 2, ISOFO
 580:  ekrh-A  4.2  9.7   90   431    4   DROME:AF-Q9VJI4-F1 PICKPOCKET 17, ISOFORM A;
 581:  eeor-A  4.2 14.9  160   511    6   DROME:AF-P41596-F1 DOPAMINE RECEPTOR 1;
 582:  ee92-A  4.2  7.4   77   321    3   DROME:AF-Q9VN13-F1 SIDEROFLEXIN-1-3;
 583:  ehiq-A  4.2 17.9   97  1574    9   DROME:AF-Q7KQM6-F1 GIGYF FAMILY PROTEIN GYF;
 584:  ekxl-A  4.2 24.3  132   536    5   DROME:AF-Q9V431-F1 APOPTOSIS INHIBITOR 5 HOMOLOG;
 585:  eia1-A  4.2  6.6   75   126    8   DROME:AF-Q9VGY3-F1 GEO12082P1;
 586:  ej0z-A  4.2 37.0  186   952   11   DROME:AF-Q9VPC0-F1 SERINE/THREONINE-PROTEIN KINASE PITSLRE;
 587:  ee9q-A  4.2 10.6   80   120    3   DROME:AF-O46199-F1 ACCESSORY GLAND PROTEIN ACP53EA;
 588:  em39-A  4.2  6.3   84   417    5   DROME:AF-Q9VRY6-F1 IST1 HOMOLOG;
 589:  ecv2-A  4.2 17.9  248  1141    7   DROME:AF-A4UZL3-F1 EPS15 HOMOLOGY DOMAIN CONTAINING PROTEIN-BINDING
 590:  egdv-A  4.2 13.4  110   193    6   DROME:AF-A1ZB23-F1 IP19117P;
 591:  eeo7-A  4.2 12.5  112   820    9   DROME:AF-P11929-F1 BLASTODERM-SPECIFIC PROTEIN 25D;
 592:  eg4o-A  4.2 27.1  118   448    7   DROME:AF-B7Z078-F1 E3 UBIQUITIN-PROTEIN LIGASE;
 593:  elz7-A  4.2  9.4  113   446   11   DROME:AF-B7YZX2-F1 INWARDLY RECTIFYING POTASSIUM CHANNEL 3, ISOFORM
 594:  eko6-A  4.2  3.5   81   724   11   DROME:AF-Q9VS46-F1 RINT1-LIKE PROTEIN;
 595:  efa7-A  4.2 13.5   73   550    8   DROME:AF-Q9VAJ7-F1 PICKPOCKET 21, ISOFORM A;
 596:  eh4k-A  4.2  7.0   67   270    7   DROME:AF-Q9VNB1-F1 AT23701P;
 597:  elgb-A  4.2 23.8  171  1073    6   DROME:AF-Q9VKT1-F1 GH11711P;
 598:  emyb-A  4.2 14.7   97   199    7   DROME:AF-Q6II06-F1 VESICLE TRANSPORT PROTEIN;
 599:  egsn-A  4.2 23.3  118   684    8   DROME:AF-Q8IR46-F1 LD13933P1;
 600:  eizy-A  4.2 32.7  226  2238    5   DROME:AF-A0A0B4K7K9-F1 BRUCHPILOT, ISOFORM J;
 601:  ei6q-A  4.2 28.7  183  1260    7   DROME:AF-A0A0B4LEZ1-F1 SECRETORY 31, ISOFORM D;
 602:  ec1c-A  4.2 16.7  115   409    5   DROME:AF-Q9VN16-F1 RE35255P;
 603:  el83-A  4.2 21.4  117   594    5   DROME:AF-A1ZA17-F1 IONOTROPIC RECEPTOR 52D;
 604:  emz0-A  4.2  7.2  117  1517    5   DROME:AF-B7YZK8-F1 THIN, ISOFORM C;
 605:  eiim-A  4.2 13.1  127  1098    7   DROME:AF-Q9GQN0-F1 RAN-BINDING PROTEIN 16;
 606:  elrk-A  4.2 31.5  149  1124    5   DROME:AF-Q8MQJ8-F1 HUNTINGTIN INTERACTING PROTEIN 1;
 607:  eipb-A  4.1  7.9  118  1058    6   DROME:AF-Q9V433-F1 DNA HELICASE;
 608:  eenu-A  4.1 12.5   92   842    7   DROME:AF-Q9W2G5-F1 LD41005P;
 609:  empp-A  4.1 33.1  101   507    8   DROME:AF-Q9VKN9-F1 RE12806P;
 610:  em19-A  4.1  5.9  174   742    9   DROME:AF-Q9VAD6-F1 CONSERVED OLIGOMERIC GOLGI COMPLEX SUBUNIT 7;
 611:  ec5b-A  4.1  9.3   78   970    9   DROME:AF-P31007-F1 DISKS LARGE 1 TUMOR SUPPRESSOR PROTEIN;
 612:  ee3p-A  4.1  3.9  113   132   10   DROME:AF-Q9VFU3-F1 IP05608P;
 613:  ekpd-A  4.1  5.5   71   307    4   DROME:AF-Q9VZZ8-F1 AT01695P;
 614:  el0d-A  4.1 30.9  148   648    8   DROME:AF-Q9VEC3-F1 ACTIN-RELATED PROTEIN 5;
 615:  edqb-A  4.1 12.6  130   541   11   DROME:AF-Q9VC57-F1 ATLASTIN;
 616:  ef5p-A  4.1 27.1  117   523    6   DROME:AF-Q9VBR4-F1 COMPLEX I-49KD;
 617:  ecwa-A  4.1 19.0  112   530    6   DROME:AF-Q9VVV8-F1 SET AND MYND DOMAIN CONTAINING, ARTHROPOD-SPECIFI
 618:  ekuk-A  4.1 20.1   94  1256    7   DROME:AF-H9XVN1-F1 RHO GTPASE ACTIVATING PROTEIN AT 102A, ISOFORM D;
 619:  eexn-A  4.1 10.4  101   262    4   DROME:AF-Q8T421-F1 AT21561P;
 620:  eekz-A  4.1 43.9  170   907    5   DROME:AF-Q8MQS4-F1 GH06923P;
 621:  efc8-A  4.1 30.6  168   855    6   DROME:AF-Q8MQJ7-F1 NON-SPECIFIC SERINE/THREONINE PROTEIN KINASE;
 622:  elmx-A  4.1  7.8  126   146    6   DROME:AF-Q7JVK8-F1 GEO08987P1;
 623:  ed5q-A  4.1  4.1   81   137    6   DROME:AF-A0A0B4JCU2-F1 UNCHARACTERIZED PROTEIN, ISOFORM A;
 624:  eequ-A  4.1  5.6  114   190    6   DROME:AF-A1A711-F1 IP17374P;
 625:  elo8-A  4.1 16.1  139   818    7   DROME:AF-Q0E908-F1 HILLARIN;
 626:  ei7j-A  4.1 10.0  102   565    5   DROME:AF-Q9VQX0-F1 GH14206P;
 627:  emv7-A  4.1 22.6  134   796    7   DROME:AF-Q9VFV0-F1 IONOTROPIC RECEPTOR 87A;
 628:  ef8j-A  4.1 10.1   85   442   12   DROME:AF-Q9Y162-F1 VESICLE-FUSING ATPASE;
 629:  efob-A  4.1  4.7   77   183    5   DROME:AF-X2J753-F1 UNCHARACTERIZED PROTEIN, ISOFORM C;
 630:  ehex-A  4.1  7.5  106   149   12   DROME:AF-Q9VXY1-F1 TUBULIN-SPECIFIC CHAPERONE A;
 631:  emyo-A  4.1  3.9   89   153    7   DROME:AF-A0A0B4LG35-F1 UNCHARACTERIZED PROTEIN;
 632:  eg1o-A  4.1 18.3  118   940    8   DROME:AF-P91926-F1 AP-2 COMPLEX SUBUNIT ALPHA;
 633:  ejl9-A  4.1  8.8   60    81    3   DROME:AF-Q9W1B2-F1 MICOS COMPLEX SUBUNIT MIC10;
 634:  efvy-A  4.1  3.9  112   534    5   DROME:AF-Q9VA50-F1 PROCOLLAGEN-PROLINE 4-DIOXYGENASE;
 635:  eghk-A  4.1  4.3   66   139    5   DROME:AF-A0A0B4JCU6-F1 UNCHARACTERIZED PROTEIN;
 636:  ef6u-A  4.1  3.5   66   157    8   DROME:AF-Q9W2X6-F1 ATP SYNTHASE, DELTA SUBUNIT, ISOFORM A;
 637:  ee85-A  4.1 17.2  151   666    4   DROME:AF-Q2PDW6-F1 CENTRIOLAR COILED COIL PROTEIN 110KDA, ISOFORM B;
 638:  empg-A  4.1 16.6  169   891   11   DROME:AF-A0A6M3Q9L5-F1 PHOSPHATIDYLINOSITOL 4-PHOSPHATE 5-KINASE 59B,
 639:  egva-A  4.1  7.4   70   124    7   DROME:AF-Q9W5Q2-F1 GEO07528P1;
 640:  ehv0-A  4.1 12.0   96   572    4   DROME:AF-Q9W155-F1 IONOTROPIC RECEPTOR 60E;
 641:  ei72-A  4.1 16.6  136   390    6   DROME:AF-Q8SYD9-F1 ENDOPHILIN-A;
 642:  ecus-A  4.1 25.3  106   540    9   DROME:AF-Q8SXQ1-F1 ALDEHYDE DEHYDROGENASE 7 FAMILY MEMBER A1;
 643:  elql-A  4.1 17.5  106   145    4   DROME:AF-Q8I0L0-F1 GH04494P;
 644:  eff3-A  4.1 15.6  109   729    6   DROME:AF-Q9W1U1-F1 FI21273P1;
 645:  eglr-A  4.1  3.6   95   509    6   DROME:AF-Q9VVQ9-F1 PROCOLLAGEN-PROLINE 4-DIOXYGENASE;
 646:  emw9-A  4.1  9.4   89   542    8   DROME:AF-Q9VVF4-F1 FI08815P;
 647:  eg69-A  4.1 10.9   90   198    8   DROME:AF-Q9VMV6-F1 THIOREDOXIN REDUCTASE-LIKE SELENOPROTEIN T HOMOLO
 648:  ed76-A  4.1 40.3   79  1895    5   DROME:AF-A8JQ65-F1 DIACYLGLYCEROL KINASE ETA;
 649:  edto-A  4.1  6.5   79   631    5   DROME:AF-Q7KRR5-F1 PEPTIDE-N(4)-(N-ACETYL-BETA-GLUCOSAMINYL)ASPARAGI
 650:  emzj-A  4.1  3.5   61    72    7   DROME:AF-X2JB67-F1 UNCHARACTERIZED PROTEIN, ISOFORM B;
 651:  emt4-A  4.1  6.7   82   552    7   DROME:AF-Q9VET1-F1 FI07620P;
 652:  ele3-A  4.1  3.4   77   387    6   DROME:AF-Q9U1M2-F1 TRANSMEMBRANE PROTEIN 120 HOMOLOG;
 653:  ed3x-A  4.1  6.8  117   917   10   DROME:AF-P35220-F1 CATENIN ALPHA;
 654:  ejp3-A  4.1  7.1   77   136    8   DROME:AF-Q9VHN0-F1 GEO07735P1;
 655:  emso-A  4.1 29.0  120   632    8   DROME:AF-A1ZBM9-F1 IONOTROPIC RECEPTOR 56D;
 656:  eenm-A  4.1 13.7   91   124    7   DROME:AF-Q6IJR5-F1 HDC14388;
 657:  eeby-A  4.1 24.1  122   675    9   DROME:AF-Q9VVU7-F1 IONOTROPIC RECEPTOR 75D;
 658:  eehu-A  4.1 22.4  184  2172    9   DROME:AF-A0A0B4KGF6-F1 UNCHARACTERIZED PROTEIN, ISOFORM F;
 659:  ekw8-A  4.1 36.5  134   604    5   DROME:AF-Q9VVD0-F1 GH21622P;
 660:  em2q-A  4.1  9.4   93   197    3   DROME:AF-Q8IPG8-F1 UNCHARACTERIZED PROTEIN;
 661:  eiqe-A  4.1 15.8  123   591   10   DROME:AF-X2JAL0-F1 UNCHARACTERIZED PROTEIN;
 662:  egs8-A  4.1 26.7  210  2066    6   DROME:AF-A0A0B4K765-F1 SIN3A, ISOFORM G;
 663:  el22-A  4.1  8.5   84   147    7   DROME:AF-Q8INU9-F1 UNCHARACTERIZED PROTEIN;
 664:  efpb-A  4.1 17.4  117   340   11   DROME:AF-D2A6L3-F1 CHITIN-BINDING TYPE-4 DOMAIN-CONTAINING PROTEIN;
 665:  elbg-A  4.1  4.5   60   370   10   DROME:AF-Q9VLR9-F1 METALLOPHOSPHOESTERASE 1 HOMOLOG;
 666:  empi-A  4.1 15.1  105   154    7   DROME:AF-Q9VY41-F1 UNCHARACTERIZED PROTEIN;
 667:  egps-A  4.1 12.2  157  1062   10   DROME:AF-E8NHA2-F1 HECT AND RLD DOMAIN CONTAINING E3 UBIQUITIN LIGAS
 668:  ef2i-A  4.1  3.2   65    98    8   DROME:AF-Q8MZ28-F1 GEO09656P1;
 669:  ej1s-A  4.1  6.7  107   194   10   DROME:AF-Q9VGP6-F1 PREFOLDIN SUBUNIT 3;
 670:  eg82-A  4.1  7.1   85   163    9   DROME:AF-Q9VAZ2-F1 IP06517P;
 671:  edo5-A  4.1 21.1  111   182    6   DROME:AF-Q9VCI5-F1 SUCCINATE DEHYDROGENASE  CYTOCHROME B
 672:  ehty-A  4.1  7.5  139   184    8   DROME:AF-E1JIB0-F1 UNCHARACTERIZED PROTEIN;
 673:  em23-A  4.0  5.0  161   710    7   DROME:AF-Q9VF78-F1 CONSERVED OLIGOMERIC GOLGI COMPLEX SUBUNIT 2;
 674:  efao-A  4.0  8.3   89   463    7   DROME:AF-Q9NBK5-F1 SERINE/THREONINE-PROTEIN KINASE TRICORNERED;
 675:  ehiz-A  4.0 24.2  106  1953    4   DROME:AF-Q9VKD0-F1 GH12955P;
 676:  edyq-A  4.0  9.3   98   536    9   DROME:AF-Q8IMI2-F1 PROCOLLAGEN-PROLINE 4-DIOXYGENASE;
 677:  eijp-A  4.0 11.6   90   218    8   DROME:AF-Q9W3F5-F1 GH02722P;
 678:  ej75-A  4.0 23.6  133   646    8   DROME:AF-A8JNV9-F1 IONOTROPIC RECEPTOR 76A, ISOFORM E;
 679:  eikd-A  4.0 17.4  130  1013    5   DROME:AF-P82295-F1 PROMININ-LIKE PROTEIN;
 680:  ecy5-A  4.0 39.5  114  1022    9   DROME:AF-Q9W3E1-F1 INTEGRATOR COMPLEX SUBUNIT 4;
 681:  ehy1-A  4.0  9.0  139   219   10   DROME:AF-Q9W377-F1 LP05863P;
 682:  el8n-A  4.0 11.5   63   117    3   DROME:AF-Q9Y0V3-F1 MITOCHONDRIAL IMPORT INNER MEMBRANE TRANSLOCASE S
 683:  eewz-A  4.0  4.8   78   103   12   DROME:AF-E1JIX4-F1 UNCHARACTERIZED PROTEIN;
 684:  ei9q-A  4.0 25.3  129   593    5   DROME:AF-B7Z0P2-F1 IONOTROPIC RECEPTOR 94D;
 685:  ehzg-A  4.0 26.3  156  1248    4   DROME:AF-M9PHU7-F1 UNCHARACTERIZED PROTEIN, ISOFORM G;
 686:  ek4s-A  4.0 24.0  134   760    6   DROME:AF-Q960X8-F1 HEPATOCYTE GROWTH FACTOR-REGULATED TYROSINE KINAS
 687:  ehpf-A  4.0 17.6   92   292    4   DROME:AF-Q8IP97-F1 PEROXIN-19;
 688:  ef6w-A  4.0 17.2   99   603    9   DROME:AF-A1ZBG7-F1 IONOTROPIC RECEPTOR 56A;
 689:  eele-A  4.0  5.6   78   314   10   DROME:AF-Q9VT01-F1 FI06792P;
 690:  emuy-A  4.0  3.3   80   707    6   DROME:AF-Q95RQ7-F1 LD15658P;
 691:  ec2p-A  4.0 10.4   89   139    7   DROME:AF-Q8T975-F1 AT18358P;
 692:  eel6-A  4.0  9.1  142   702    9   DROME:AF-Q9I7J2-F1 FI19351P1;
 693:  edja-A  4.0 30.9  111  2096    8   DROME:AF-Q9VM75-F1 HEAT REPEAT-CONTAINING PROTEIN 1 HOMOLOG;
 694:  eldy-A  4.0  5.2   96   195    7   DROME:AF-Q9VP89-F1 UNCHARACTERIZED PROTEIN, ISOFORM A;
 695:  ej31-A  4.0 11.2  113   218    8   DROME:AF-Q9VVE8-F1 AT21490P;
 696:  ek38-A  4.0 16.8   77   246    8   DROME:AF-Q8IMT8-F1 PROTEIN LIN-7 HOMOLOG;
 697:  eikg-A  4.0 29.1   72   110   10   DROME:AF-Q9V9U7-F1 TUBULIN-SPECIFIC CHAPERONE A;
 698:  eiyp-A  4.0  8.6  122   715   11   DROME:AF-Q9VF73-F1 FI17904P1;
 699:  eib6-A  4.0 30.3  108   228    3   DROME:AF-Q9VBI1-F1 DNA REPLICATION COMPLEX GINS PROTEIN SLD5;
 700:  ekmo-A  4.0 22.8  206  1039    5   DROME:AF-Q0KHQ5-F1 SERINE/THREONINE-PROTEIN KINASE TAO;
 701:  ed81-A  4.0  2.1   58   126   10   DROME:AF-A0A0B4K7V7-F1 UNCHARACTERIZED PROTEIN, ISOFORM A;
 702:  ehzn-A  4.0 17.2   87   225   14   DROME:AF-Q8MTA6-F1 AT13932P;
 703:  eevf-A  4.0 15.0   93   198    6   DROME:AF-Q9W1R8-F1 PROTEIN TEX261;
 704:  ehyo-A  4.0 23.7  194  1192    5   DROME:AF-Q8IMA8-F1 PROTEIN PANGOLIN, ISOFORM J;
 705:  egm6-A  4.0 14.6   79   361    0   DROME:AF-Q9VMU2-F1 UNCHARACTERIZED PROTEIN, ISOFORM A;
 706:  ecyz-A  4.0  7.5   97   134    3   DROME:AF-Q8IRF2-F1 GEO11850P1;
 707:  ekg6-A  4.0 10.3   67   368   10   DROME:AF-P32234-F1 GTP-BINDING PROTEIN 128UP;
 708:  eg9g-A  4.0 14.0  127   666    5   DROME:AF-P45843-F1 PROTEIN SCARLET;
 709:  edj1-A  4.0 17.7  127   597    7   DROME:AF-A1Z9Y5-F1 IONOTROPIC RECEPTOR 51B;
 710:  ec7j-A  4.0 13.9  136   665    7   DROME:AF-A8JNK4-F1 CDC42-INTERACTING PROTEIN 4, ISOFORM B;
 711:  ejh6-A  4.0 18.2  120   252    9   DROME:AF-A0A0B4LGC2-F1 CATION_ATPASE_N DOMAIN-CONTAINING PROTEIN;
 712:  effo-A  4.0  1.9   50    96    6   DROME:AF-P18934-F1 NADH-UBIQUINONE OXIDOREDUCTASE CHAIN 4L;
 713:  ehxf-A  4.0  3.6   78   134    3   DROME:AF-E1JH38-F1 UNCHARACTERIZED PROTEIN, ISOFORM A;
 714:  embm-A  4.0  8.3  107   337    7   DROME:AF-P14003-F1 PROTEIN HAIRY;
 715:  edpf-A  4.0  9.9   99   169    5   DROME:AF-C4NAP3-F1 SEMINAL FLUID PROTEIN 38D;
 716:  el18-A  4.0  8.9  104   207   10   DROME:AF-Q9VHK9-F1 RH02303P;
 717:  edvk-A  4.0 28.1  111   166    5   DROME:AF-Q86BB7-F1 FI06435P;
 718:  ejvz-A  4.0  5.0   70   138    7   DROME:AF-G2J646-F1 MIP06567P1;
 719:  egit-A  4.0  9.5  103   230    2   DROME:AF-Q9VAK2-F1 UNCHARACTERIZED PROTEIN, ISOFORM A;
 720:  ehse-A  4.0 10.7   76   448   12   DROME:AF-Q9VB28-F1 DYNEIN REGULATORY COMPLEX PROTEIN 9;
 721:  el2e-A  4.0 18.0   75   168    5   DROME:AF-Q9VE26-F1 UNCHARACTERIZED PROTEIN;
 722:  ej5x-A  4.0  9.5  107   250    4   DROME:AF-Q9VZL8-F1 FIRE EXIT, ISOFORM A;
 723:  edit-A  4.0 10.7  130  1031    8   DROME:AF-B6JUP5-F1 SISTER CHROMATID COHESION PROTEIN SOLO;
 724:  ej4p-A  4.0 12.9   77   966    8   DROME:AF-Q24171-F1 AT08303P;
 725:  edtp-A  4.0 27.5  114   509    8   DROME:AF-Q9VBP6-F1 SUCCINATE-SEMIALDEHYDE DEHYDROGENASE;
 726:  emm9-A  4.0 20.6  133   334    8   DROME:AF-Q9VBH0-F1 IP09281P;
 727:  eg9z-A  4.0 24.4  179  1062    7   DROME:AF-Q9VIV2-F1 ZINC FINGER PROTEIN SWM;
 728:  eh4g-A  4.0  1.9   44    50    7   DROME:AF-M9NEV5-F1 UNCHARACTERIZED PROTEIN, ISOFORM A;
 729:  ehbi-A  4.0  6.2  133  1357    8   DROME:AF-Q7KTS2-F1 AUTOPHAGY-RELATED 17, ISOFORM B;
 730:  eddo-A  4.0 19.5  131   193    9   DROME:AF-A1Z823-F1 PRA1 FAMILY PROTEIN;
 731:  ektz-A  4.0  6.7  100   535   10   DROME:AF-Q9VJB3-F1 UNCHARACTERIZED PROTEIN;
 732:  emdn-A  4.0  6.7   81   169   16   DROME:AF-M9NFY9-F1 UNCHARACTERIZED PROTEIN;
 733:  ei4y-A  4.0 14.1   80   183   10   DROME:AF-Q9VZW6-F1 LP16467P;
 734:  ednb-A  4.0 12.5   89   461    9   DROME:AF-Q7K5K0-F1 GH09064P;
 735:  eiix-A  4.0 23.5  109   986    5   DROME:AF-Q9W542-F1 LD07342P;
 736:  ejlh-A  4.0  3.9   58    59    9   DROME:AF-Q1WWA2-F1 GEO11554P1;
 737:  ed21-A  4.0  9.0   59  2103    7   DROME:AF-Q9VUH9-F1 HELICASE WITH ZINC FINGER, ISOFORM B;
 738:  eh9r-A  4.0  4.2   70   165   13   DROME:AF-Q9VMK8-F1 TRANSMEMBRANE PROTEIN 138;
 739:  emwq-A  4.0 14.1   76   272    9   DROME:AF-Q9VHV6-F1 RE31520P;
 740:  efc0-A  4.0 12.5  187   927    7   DROME:AF-Q7KVW5-F1 SMALL CONDUCTANCE CALCIUM-ACTIVATED POTASSIUM CHA
 741:  ejee-A  4.0 13.1   90   441    8   DROME:AF-O76896-F1 EG:65F1.1 PROTEIN;
 742:  ehkc-A  4.0  9.2   94   166    5   DROME:AF-Q9VNQ3-F1 ER MEMBRANE PROTEIN COMPLEX SUBUNIT 4;
 743:  edc6-A  4.0  7.6   84   165    8   DROME:AF-Q9VD32-F1 GEO10853P1;
 744:  eeh1-A  4.0  5.7   84   163    7   DROME:AF-Q9VZK5-F1 GEO11537P1;
 745:  ehcb-A  4.0 26.0  201  2036    6   DROME:AF-A0A0U1QT59-F1 TRANSMEMBRANE CHANNEL-LIKE, ISOFORM C;
 746:  emwk-A  4.0 27.1  155   352   10   DROME:AF-Q9VR90-F1 SYNTAXIN 16;
 747:  ehrb-A  4.0 13.0   77   109    6   DROME:AF-B7YZU6-F1 HALO;
 748:  elqa-A  4.0  9.3  117   198    5   DROME:AF-Q8IMK8-F1 DUF725 DOMAIN-CONTAINING PROTEIN;
 749:  eliz-A  3.9 12.1   67   289    4   DROME:AF-Q9W2I4-F1 FI01566P;
 750:  el8v-A  3.9  4.1   67   142    4   DROME:AF-A2VER2-F1 IP18228P;
 751:  ed2j-A  3.9 30.1  214   755    8   DROME:AF-P21525-F1 TRANSCRIPTION FACTOR KAYAK, ISOFORMS A/B/F;
 752:  ej2f-A  3.9 10.2   89   234    8   DROME:AF-A8JQZ1-F1 UNCHARACTERIZED PROTEIN;
 753:  eh40-A  3.9  4.3   60   214    5   DROME:AF-A0A0B4LF84-F1 UNCHARACTERIZED PROTEIN;
 754:  efj6-A  3.9  7.8   90   282    9   DROME:AF-Q7K0X9-F1 LD23667P;
 755:  eime-A  3.9  6.9  141   190    6   DROME:AF-R9PY72-F1 UNCHARACTERIZED PROTEIN, ISOFORM D;
 756:  ehai-A  3.9 33.3  166   902    7   DROME:AF-Q9TVI0-F1 FI23915P1;
 757:  ec0r-A  3.9  1.9   56   155   11   DROME:AF-Q9VND4-F1 GEO12035P1;
 758:  elkz-A  3.9 22.9  106   513   10   DROME:AF-Q7K561-F1 GH11294P;
 759:  eiyn-A  3.9  3.0   53    66    8   DROME:AF-M9NDN6-F1 UNCHARACTERIZED PROTEIN;
 760:  ee5m-A  3.9 16.8  146   881    3   DROME:AF-Q7JR83-F1 HORMONE-SENSITIVE LIPASE, ISOFORM A;
 761:  eejo-A  3.9 21.6   77   739    8   DROME:AF-P11346-F1 RAF HOMOLOG SERINE/THREONINE-PROTEIN KINASE RAF;
 762:  elqf-A  3.9 16.3   88   288    7   DROME:AF-Q9VB43-F1 UNCHARACTERIZED PROTEIN;
 763:  edpc-A  3.9 21.0  144  1639    7   DROME:AF-P15215-F1 LAMININ SUBUNIT GAMMA-1;
 764:  eizu-A  3.9 19.5  130   408   12   DROME:AF-A1ZBM7-F1 IONOTROPIC RECEPTOR 56B;
 765:  ek9a-A  3.9  7.6  119   513    6   DROME:AF-Q9VPE3-F1 FI23527P1;
 766:  elkb-A  3.9  8.1   90   149    6   DROME:AF-Q8INQ3-F1 GEO13292P1;
 767:  ed7v-A  3.9  6.3  112   617    5   DROME:AF-Q9Y1I2-F1 VACUOLAR PROTEIN SORTING-ASSOCIATED PROTEIN 33A;
 768:  ej2u-A  3.9 37.3  167  1346    5   DROME:AF-B7Z0D3-F1 BCL2-ASSOCIATED ATHANOGENE 6;
 769:  em0w-A  3.9 22.6  128   907    6   DROME:AF-Q9VMP4-F1 GLUTAMATE RECEPTOR IIA;
 770:  ehq7-A  3.9 11.7  109   596    8   DROME:AF-Q7K3N1-F1 GH27401P;
 771:  elxy-A  3.9 11.0  125   654    7   DROME:AF-Q9VAP2-F1 AUGMIN COMPLEX SUBUNIT DGT6;
 772:  elqv-A  3.9 30.1  141   574    7   DROME:AF-Q9VT95-F1 IONOTROPIC RECEPTOR 67B;
 773:  eiai-A  3.9  9.8  115   655    5   DROME:AF-Q9W3P4-F1 IONOTROPIC RECEPTOR 7B;
 774:  ee95-A  3.9  5.0  115  1112    5   DROME:AF-Q9VK51-F1 ADENYLYL CYCLASE X A, ISOFORM A;
 775:  ejr0-A  3.9  3.3   75   129    4   DROME:AF-A8DYA9-F1 UNCHARACTERIZED PROTEIN;
 776:  ehbo-A  3.9  7.3  141   628    6   DROME:AF-Q9VSB3-F1 UNCHARACTERIZED PROTEIN, ISOFORM A;
 777:  efsb-A  3.9 33.2  160   940   13   DROME:AF-Q9VLC0-F1 VACUOLAR PROTEIN SORTING-ASSOCIATED PROTEIN 54;
 778:  el3t-A  3.9 13.9  104   151    8   DROME:AF-Q9VHB2-F1 MITOCHONDRIAL PYRUVATE CARRIER;
 779:  efyk-A  3.9  5.7  123   918    8   DROME:AF-Q7KMM5-F1 BCDNA.GH04802;
 780:  edwz-A  3.9 23.5  118   644    3   DROME:AF-Q8IA42-F1 N-ACETYLGALACTOSAMINYLTRANSFERASE 4;
 781:  el0k-A  3.9  4.3   80   197    6   DROME:AF-Q9W0C7-F1 PROTEIN OPI10 HOMOLOG;
 782:  emqg-A  3.9 34.3  108   534    9   DROME:AF-Q9V3E9-F1 FI17138P1;
 783:  ec9e-A  3.9 19.4  132   603    7   DROME:AF-Q9V9T2-F1 IONOTROPIC RECEPTOR 100A;
 784:  ede2-A  3.9  5.6  110   274    9   DROME:AF-Q9VIK5-F1 RE60872P;
 785:  ek7t-A  3.9  6.6   93   202    5   DROME:AF-Q9W0I7-F1 GINS COMPLEX SUBUNIT 1;
 786:  ehup-A  3.9 13.3  170   776    6   DROME:AF-Q95TN4-F1 CONSERVED OLIGOMERIC GOLGI COMPLEX SUBUNIT 4;
 787:  edo7-A  3.9  9.8   67   513    7   DROME:AF-Q9W4D3-F1 TUDOR DOMAIN-CONTAINING PROTEIN;
 788:  ekr5-A  3.9 12.5   78    95    6   DROME:AF-Q9VI60-F1 ENHANCER OF YELLOW 2B TRANSCRIPTION FACTOR;
 789:  empk-A  3.9 18.4   71  2464   10   DROME:AF-Q9VG05-F1 UNCHARACTERIZED PROTEIN, ISOFORM H;
 790:  elfm-A  3.9 14.5  115   359    5   DROME:AF-Q9VM54-F1 J DOMAIN-CONTAINING PROTEIN;
 791:  em1l-A  3.9  8.5   75   129   11   DROME:AF-Q8IN43-F1 PROTEIN TURANDOT C;
 792:  ejon-A  3.9 11.0  122   480    7   DROME:AF-Q9VWD5-F1 LD35087P;
 793:  efx7-A  3.9  6.6   59  1929   12   DROME:AF-Q9VRM6-F1 LETHAL (3) PERSISTENT SALIVARY GLAND 2;
 794:  ej1b-A  3.9  2.4   52   131   12   DROME:AF-Q9VRD7-F1 GEO12064P1;
 795:  eg53-A  3.9 28.7  139   678    7   DROME:AF-Q9VDN3-F1 IONOTROPIC RECEPTOR 92A;
 796:  emvi-A  3.9  8.0   70   228    9   DROME:AF-Q9VB99-F1 LD03691P;
 797:  ehig-A  3.9 12.6  124   228    9   DROME:AF-Q8IQP0-F1 AT13484P;
 798:  egb1-A  3.9  8.5  113   189    6   DROME:AF-Q9VNT6-F1 GH11730P;
 799:  ee7j-A  3.9  8.5  140   206    8   DROME:AF-A8JNQ7-F1 UNCHARACTERIZED PROTEIN;
 800:  ej7q-A  3.8  4.8  109   458    6   DROME:AF-Q9VQQ6-F1 FI18122P1;
 801:  edhw-A  3.8  6.5  114  1336    7   DROME:AF-A1ZAV1-F1 COILED-COIL AND C2 DOMAIN-CONTAINING PROTEIN 2A;
 802:  efui-A  3.8 13.1   75   129    8   DROME:AF-Q8IN44-F1 PROTEIN TURANDOT A;
 803:  elom-A  3.8 14.3   98   552   11   DROME:AF-O76861-F1 EG:100G10.1 PROTEIN;
 804:  egb2-A  3.8  5.7  108   537    9   DROME:AF-A0A0B4LGJ9-F1 GLYCEROL-3-PHOSPHATE ACYLTRANSFERASE 4, ISOFOR
 805:  egza-A  3.8 19.5   94   985    6   DROME:AF-Q9W0D6-F1 FI22004P1;
 806:  egrj-A  3.8  4.5   69   257    7   DROME:AF-Q9VD50-F1 IP09356P;
 807:  ec40-A  3.8 22.5  142   716    7   DROME:AF-Q9W191-F1 IONOTROPIC RECEPTOR 60A;
 808:  ekuw-A  3.8 17.1   70  1982   10   DROME:AF-O97159-F1 CHROMODOMAIN-HELICASE-DNA-BINDING PROTEIN MI-2 HO
 809:  ejsm-A  3.8 12.3  131   211    7   DROME:AF-Q9VAK3-F1 RE47447P;
 810:  ee0q-A  3.8 15.5  139  1162    9   DROME:AF-Q9W038-F1 ADENYLATE CYCLASE;
 811:  ej4u-A  3.8 19.9   96   484    9   DROME:AF-Q9V3Z7-F1 SUGAR PHOSPHATE PHOSPHATASE;
 812:  ejpm-A  3.8 23.1  119   652    5   DROME:AF-A0A0B4KH86-F1 INWARDLY RECTIFYING POTASSIUM CHANNEL 1, ISOFO
 813:  eh15-A  3.8 20.5  119   606    6   DROME:AF-Q7K4Y8-F1 GH22690P;
 814:  elsp-A  3.8 17.2   78   138   14   DROME:AF-Q6IGU9-F1 HDC05165;
 815:  ecvk-A  3.8  6.4   88   170    8   DROME:AF-Q961T9-F1 GH07914P;
 816:  emae-A  3.8  8.8  147   324   10   DROME:AF-Q9VE12-F1 LD27322P;
 817:  eh9k-A  3.8  3.9   58    76    9   DROME:AF-A1ZB62-F1 BOMANIN-836;
 818:  ekf8-A  3.8 20.9  115   696    6   DROME:AF-Q9W0H9-F1 RABAPTIN-5-ASSOCIATED EXCHANGE FACTOR FOR RAB5;
 819:  ee08-A  3.8 31.1  129   605    6   DROME:AF-Q9VHL4-F1 IONOTROPIC RECEPTOR 85A;
 820:  egy2-A  3.8 39.5  160   604    6   DROME:AF-Q9VE87-F1 PROTEIN HEMINGWAY;
 821:  ek8f-A  3.8 15.4   86   404    6   DROME:AF-B5RJJ4-F1 LD14019P;
 822:  ehv3-A  3.8 16.6  194   834    5   DROME:AF-P28285-F1 5-HYDROXYTRYPTAMINE RECEPTOR 2A;
 823:  eiru-A  3.8 10.0   80   217    9   DROME:AF-Q7K527-F1 GH14950P;
 824:  ee1a-A  3.8 21.0  144   960    6   DROME:AF-Q59E33-F1 LD21442P;
 825:  ej3w-A  3.8  2.3   44   316    5   DROME:AF-Q8IRK5-F1 PEPTIDASE S1 DOMAIN-CONTAINING PROTEIN;
 826:  eeqk-A  3.8 13.0  135   220    7   DROME:AF-Q9VR65-F1 UNCHARACTERIZED PROTEIN;
 827:  efkh-A  3.8  3.0   63   126   13   DROME:AF-Q8MMD0-F1 RH04491P;
 828:  edji-A  3.8  8.4  160   383    6   DROME:AF-Q9VHT7-F1 UNCHARACTERIZED PROTEIN;
 829:  emnr-A  3.8  9.1   71   206   10   DROME:AF-Q8MLQ8-F1 LP05237P;
 830:  ehil-A  3.8  2.1   44    44   14   DROME:AF-X2JAK7-F1 UNCHARACTERIZED PROTEIN, ISOFORM A;
 831:  ed4k-A  3.8 23.5  111   385    5   DROME:AF-Q9VQH6-F1 N-ACETYLGALACTOSAMINIDE BETA-1,3-GALACTOSYLTRANSF
 832:  ec34-A  3.8 14.8  105   194    9   DROME:AF-P22468-F1 GONADAL PROTEIN GDL;
 833:  ei19-A  3.8  7.5   75   174   11   DROME:AF-M9NF55-F1 UNCHARACTERIZED PROTEIN;
 834:  eg3w-A  3.8  7.8   73   160    5   DROME:AF-Q9VKA2-F1 GEO12039P1;
 835:  eie8-A  3.8 34.6  112   521    5   DROME:AF-Q9VA06-F1 ANKYRIN REPEAT AND SOCS BOX PROTEIN 17;
 836:  ei86-A  3.8 17.2  104  1333   11   DROME:AF-A0A0S0X8W1-F1 COILED-COILS Y;
 837:  efs1-A  3.8 12.4  102   439    6   DROME:AF-Q9I7X6-F1 CARNOSINE N-METHYLTRANSFERASE;
 838:  egdx-A  3.8 25.0  150   899    6   DROME:AF-Q0KIF2-F1 EYE-ENRICHED KAINATE RECEPTOR, ISOFORM B;
 839:  eeep-A  3.8 28.5  128  1503    5   DROME:AF-Q7KTZ4-F1 REDUCED MECHANORECEPTOR POTENTIAL A, ISOFORM B;
 840:  egr0-A  3.8  7.5  102  1746    9   DROME:AF-Q9VWB9-F1 THYROID ADENOMA-ASSOCIATED PROTEIN HOMOLOG;
 841:  el34-A  3.8  4.2   93   142    6   DROME:AF-A8DY57-F1 GEO10349P1;
 842:  el1d-A  3.8 13.8   98   187    7   DROME:AF-X2JBL3-F1 UNCHARACTERIZED PROTEIN;
 843:  ejy0-A  3.8 30.9  153   585   10   DROME:AF-Q9V3M9-F1 TEKTIN;
 844:  emqp-A  3.8 15.9  117   232    3   DROME:AF-Q8INR2-F1 UNCHARACTERIZED PROTEIN;
 845:  ekd3-A  3.8 27.9  125   609   14   DROME:AF-A8JUR3-F1 IONOTROPIC RECEPTOR 10A;
 846:  ei0k-A  3.8 20.0  100   708    7   DROME:AF-Q9VEB8-F1 BCDNA.GH04120;
 847:  ekik-A  3.8  7.7   76   170    5   DROME:AF-Q9VCC8-F1 LP08842P;
 848:  edtn-A  3.8  6.2  100   182    4   DROME:AF-Q8T965-F1 PREFOLDIN SUBUNIT 3;
 849:  ed0h-A  3.8  8.2  108   585   11   DROME:AF-Q9W288-F1 NTR, ISOFORM A;
 850:  ems5-A  3.8 32.0  166   595    7   DROME:AF-Q9W4K2-F1 UNCHARACTERIZED PROTEIN CG3556;
 851:  eev2-A  3.8 40.1  184   859    8   DROME:AF-Q9W2R4-F1 INSCUTEABLE;
 852:  eg5z-A  3.8 16.0  110   213    7   DROME:AF-M9NFK6-F1 UNCHARACTERIZED PROTEIN, ISOFORM A;
 853:  ehrj-A  3.8 12.9  104   182    8   DROME:AF-M9NDZ8-F1 UNCHARACTERIZED PROTEIN;
 854:  egwm-A  3.8 19.5  135   704   10   DROME:AF-Q9VTH3-F1 IONOTROPIC RECEPTOR 68A, ISOFORM A;
 855:  ef2q-A  3.8 16.6   97   551    4   DROME:AF-Q9VDD3-F1 SENSORY NEURON MEMBRANE PROTEIN 1;
 856:  ej6r-A  3.8  4.9   88   193    8   DROME:AF-Q9W333-F1 IP06839P;
 857:  ek1x-A  3.8 21.6  118   678    6   DROME:AF-Q9VBW6-F1 PROTEIN DISTAL ANTENNA;
 858:  embe-A  3.8 16.6  102   532    3   DROME:AF-Q9VZ41-F1 SET AND MYND DOMAIN CONTAINING, ARTHROPOD-SPECIFI
 859:  emf8-A  3.7  3.3   74   133    5   DROME:AF-Q8MZ67-F1 AT28918P;
 860:  el9h-A  3.7  6.8   94  1236    7   DROME:AF-Q4U2Q5-F1 FI23547P1;
 861:  ei1l-A  3.7  7.7   75   240    8   DROME:AF-Q9VYX3-F1 RECEPTOR EXPRESSION-ENHANCING PROTEIN;
 862:  ejkf-A  3.7 13.1  117   869    4   DROME:AF-A0A0B4K6B9-F1 UNCHARACTERIZED PROTEIN, ISOFORM D;
 863:  eigy-A  3.7 24.1  129  1657    6   DROME:AF-Q9VU76-F1 COMBOVER, ISOFORM A;
 864:  eezj-A  3.7  9.3   87   183   15   DROME:AF-Q9VJ11-F1 CALCIUM LOAD-ACTIVATED CALCIUM CHANNEL;
 865:  ek6v-A  3.7 10.7  114   448    4   DROME:AF-P39572-F1 PROTEIN GIANT;
 866:  eky0-A  3.7  4.7   51    60   10   DROME:AF-Q8STB0-F1 GEO09683P1;
 867:  edrc-A  3.7  3.6  107   649    7   DROME:AF-Q9W4P9-F1 UNCHARACTERIZED PROTEIN;
 868:  eixc-A  3.7 17.5  119  1395    4   DROME:AF-Q9W1R4-F1 LITTLE ELONGATION COMPLEX SUBUNIT 1;
 869:  ehvz-A  3.7 13.8  105   267    9   DROME:AF-Q9V3E5-F1 TETRASPANIN;
 870:  el2r-A  3.7  6.7  194   423   11   DROME:AF-Q8IMQ6-F1 PUTATIVE GUSTATORY RECEPTOR 97A;
 871:  eezn-A  3.7  3.3   77   138    4   DROME:AF-C0PV55-F1 MIP07212P;
 872:  ei2j-A  3.7 10.7   80   124    6   DROME:AF-Q6IGA4-F1 ACP53C14C;
 873:  ekk3-A  3.7  6.7   76    98   11   DROME:AF-Q9VAL0-F1 SIGNAL PEPTIDASE COMPLEX SUBUNIT 1;
 874:  eevr-A  3.7  5.8  144   655    3   DROME:AF-Q9W5A5-F1 PROTEIN TWEETY-2;
 875:  ed7z-A  3.7 12.0  120   452    8   DROME:AF-P48613-F1 PROTEIN TIPE;
 876:  eme8-A  3.7 29.8  119   520    8   DROME:AF-Q7KW39-F1 PROBABLE METHYLMALONATE-SEMIALDEHYDE DEHYDROGENAS
 877:  edam-A  3.7 21.6  105   532    6   DROME:AF-Q9W555-F1 COATOMER SUBUNIT DELTA;
 878:  ed79-A  3.7 14.1   75   687    3   DROME:AF-Q8SXR7-F1 FATTY ACID TRANSPORT PROTEIN 3, ISOFORM A;
 879:  ejvm-A  3.7 34.7  167   897    5   DROME:AF-Q0KI42-F1 FI04462P;
 880:  ei1z-A  3.7 14.4  120   477    7   DROME:AF-Q9W455-F1 LD25916P;
 881:  ekwo-A  3.7 11.2  131   660    7   DROME:AF-Q9W329-F1 GOLGI-LOCALIZED, GAMMA-ADAPTIN EAR CONTAINING, AR
 882:  eic8-A  3.7  1.8   47    48    2   DROME:AF-D6W4Q3-F1 MIP22907P;
 883:  ekhf-A  3.7 17.0  122   465    7   DROME:AF-Q9VEK5-F1 PEPTIDASE A1 DOMAIN-CONTAINING PROTEIN;
 884:  eczd-A  3.7 10.1  128   978    8   DROME:AF-M9PI70-F1 PH-SENSITIVE CHLORIDE CHANNEL 1, ISOFORM N;
 885:  edvt-A  3.7 19.5  118   581    8   DROME:AF-Q9VHJ7-F1 LD41978P;
 886:  ejih-A  3.7 33.5  152   576    3   DROME:AF-P05527-F1 HOMEOBOX PROTEIN INVECTED;
 887:  ec2a-A  3.7 30.7  156   964    8   DROME:AF-P45437-F1 COATOMER SUBUNIT BETA;
 888:  ehxh-A  3.7 13.0   97   195   10   DROME:AF-Q01069-F1 ENHANCER OF SPLIT MBETA PROTEIN;
 889:  ejdy-A  3.7 15.7  157   681    6   DROME:AF-Q9VSL1-F1 UNCHARACTERIZED PROTEIN, ISOFORM A;
 890:  ehl1-A  3.7 28.9  107   891    7   DROME:AF-A1Z909-F1 LD11307P;
 891:  ejwv-A  3.7 12.2  105   949    5   DROME:AF-Q9VWZ7-F1 FI21454P1;
 892:  eefy-A  3.7  1.0   40    40   10   DROME:AF-Q8SY68-F1 RH62830P;
 893:  edif-A  3.7  1.8   45    46   16   DROME:AF-P83869-F1 DAISHO2;
 894:  ejok-A  3.7  7.5  117   985    8   DROME:AF-Q9VNH6-F1 EXOCYST COMPLEX COMPONENT 4;
 895:  ekhn-A  3.7  4.3   79   152    5   DROME:AF-Q9VZE2-F1 GEO04055P1;
 896:  ejm9-A  3.7 32.4  121   250    7   DROME:AF-A2VEQ2-F1 IP18157P;
 897:  ejqm-A  3.7  8.7  141   519   11   DROME:AF-P30975-F1 TACHYKININ-LIKE PEPTIDES RECEPTOR 99D;
 898:  edj8-A  3.7  6.4   82   352    7   DROME:AF-Q9W429-F1 UDP-XYLOSE AND UDP-N-ACETYLGLUCOSAMINE TRANSPORTE
 899:  ejwf-A  3.7  4.5   76   174   12   DROME:AF-Q9VHS6-F1 COPPER TRANSPORTER;
 900:  eg9s-A  3.7 22.4  174   539    7   DROME:AF-Q8MRB2-F1 RE36877P;
 901:  ef65-A  3.7 24.3   88   181    8   DROME:AF-Q9VDT4-F1 UNCHARACTERIZED PROTEIN, ISOFORM A;
 902:  elw0-A  3.7 19.7   88   649    7   DROME:AF-Q9VLP4-F1 PROTEIN MITOSHELL;
 903:  egyb-A  3.7 15.0   96   623    5   DROME:AF-A1ZB18-F1 UNCHARACTERIZED PROTEIN;
 904:  el5l-A  3.7 26.3   98   874    8   DROME:AF-Q9VKP5-F1 UNCHARACTERIZED PROTEIN, ISOFORM A;
 905:  emxf-A  3.7  4.1   67   871   10   DROME:AF-Q9NB04-F1 PATJ HOMOLOG;
 906:  eg0r-A  3.7 27.9  132   451    6   DROME:AF-M9PET2-F1 TARGET OF WINGLESS, ISOFORM E;
 907:  edkc-A  3.7  6.8  114   341    6   DROME:AF-Q8SWW2-F1 CG13189 PROTEIN;
 908:  ekgw-A  3.7 15.6   89   203    9   DROME:AF-P36241-F1 60S RIBOSOMAL PROTEIN L19;
 909:  ei0w-A  3.7  6.3   64   620   14   DROME:AF-Q8SZY7-F1 LD06050P;
 910:  ef0l-A  3.7 33.6  113   503    9   DROME:AF-Q1ECA0-F1 IP09280P;
 911:  ei4m-A  3.7 11.0  103  2028    6   DROME:AF-A0A0B4JCZ8-F1 MISSING-IN-METASTASIS, ISOFORM F;
 912:  eerv-A  3.7 22.4  136   857    5   DROME:AF-Q7KVW2-F1 FI18256P1;
 913:  eegs-A  3.7  4.3   66   109    0   DROME:AF-Q9VJ25-F1 MEMBRANE MAGNESIUM TRANSPORTER;
 914:  efgj-A  3.7 21.9   88   356    5   DROME:AF-Q9U9Q1-F1 REPLICATION FACTOR C 38KD SUBUNIT, ISOFORM A;
 915:  ec1q-A  3.7  2.3   39    39   10   DROME:AF-D6W4T1-F1 MIP22495P;
 916:  egju-A  3.7  7.0   66   131   11   DROME:AF-C9QP99-F1 GEO10385P1;
 917:  elto-A  3.7  5.0   58   195    5   DROME:AF-Q9VHG6-F1 INSULATOR BINDING FACTOR 2;
 918:  eeds-A  3.7  4.5   91   454    7   DROME:AF-Q9VT57-F1 CYCLIN-DEPENDENT KINASE 8;
 919:  ekcu-A  3.7 13.7   96   568    8   DROME:AF-Q2PDP5-F1 UNCHARACTERIZED PROTEIN, ISOFORM F;
 920:  edqm-A  3.7 18.7   84   120    7   DROME:AF-Q9W114-F1 IP05433P;
 921:  ef69-A  3.7 19.2  135   525    7   DROME:AF-Q9W3F7-F1 MITOGUARDIN;
 922:  elks-A  3.7  8.8  109   338    7   DROME:AF-Q9W2J0-F1 UNCHARACTERIZED PROTEIN;
 923:  eg0u-A  3.7  7.3   93   346    4   DROME:AF-Q9VHM4-F1 RANSHI;
 924:  ed3u-A  3.6  5.6  150  2219   11   DROME:AF-Q9W3M3-F1 E3 UBIQUITIN-PROTEIN LIGASE UBR3;
 925:  egle-A  3.6  8.3  151   583    7   DROME:AF-Q9VHN8-F1 LD37279P;
 926:  eiqq-A  3.6  6.4  152   802    7   DROME:AF-Q9W1E5-F1 ANAPHASE-PROMOTING COMPLEX SUBUNIT 2;
 927:  ehyt-A  3.6 25.3  108  1349    4   DROME:AF-Q27571-F1 NITRIC OXIDE SYNTHASE;
 928:  ecyj-A  3.6  1.3   44    44    2   DROME:AF-A0A6H2EHD4-F1 UNCHARACTERIZED PROTEIN;
 929:  elem-A  3.6  5.7   83   308    5   DROME:AF-Q9V3H2-F1 26S PROTEASOME NON-ATPASE REGULATORY SUBUNIT 14;
 930:  egop-A  3.6 22.4   92   702    1   DROME:AF-A1ZAW7-F1 COMPLEX I-51KD;
 931:  eiy6-A  3.6 15.8  114   555   11   DROME:AF-Q9VVB4-F1 COILED-COIL DOMAIN-CONTAINING PROTEIN 22 HOMOLOG;
 932:  ehbm-A  3.6 16.0  100   475    4   DROME:AF-Q9W3I9-F1 GH01161P;
 933:  elcu-A  3.6  4.6   80   118   13   DROME:AF-X2JD74-F1 UNCHARACTERIZED PROTEIN;
 934:  ela3-A  3.6  9.0  104   879    9   DROME:AF-Q9VEP2-F1 UNCHARACTERIZED PROTEIN, ISOFORM B;
 935:  egfo-A  3.6  4.2   54   153    4   DROME:AF-Q9VEM2-F1 DETERIN;
 936:  edxt-A  3.6 10.6   80   222   15   DROME:AF-Q7K2V7-F1 TETRASPANIN;
 937:  edw3-A  3.6 11.2   77   305    9   DROME:AF-Q9VMN2-F1 UNCHARACTERIZED PROTEIN;
 938:  ejys-A  3.6  4.1   87   145    3   DROME:AF-B7YZH0-F1 UNCHARACTERIZED PROTEIN;
 939:  edrm-A  3.6 10.9   96   152    8   DROME:AF-Q9VRB4-F1 GEO08968P1;
 940:  egf9-A  3.6 21.2  120   629    8   DROME:AF-Q9VVL1-F1 IONOTROPIC RECEPTOR 75A;
 941:  eioc-A  3.6  3.4  101   671    7   DROME:AF-Q9VRR2-F1 GH26628P;
 942:  eknk-A  3.6  7.8  117   530    5   DROME:AF-P07666-F1 SERENDIPITY LOCUS PROTEIN ALPHA;
 943:  efo5-A  3.6 10.3   81   321    6   DROME:AF-Q9VCS2-F1 IP10670P;
 944:  ee3y-A  3.6 21.5  102   181    7   DROME:AF-Q9VVT9-F1 NINJURIN B;
 945:  ec41-A  3.6 28.6  228   698    4   DROME:AF-Q8SXX4-F1 CAPON-LIKE PROTEIN;
 946:  el7j-A  3.6  7.1   99   379    8   DROME:AF-P20351-F1 TRYPTOPHAN 2,3-DIOXYGENASE;
 947:  ed4d-A  3.6  9.8   86   292    5   DROME:AF-E1JI06-F1 UNCHARACTERIZED PROTEIN;
 948:  eey7-A  3.6  3.9   84   140   11   DROME:AF-A8JRH2-F1 UNCHARACTERIZED PROTEIN, ISOFORM A;
 949:  efq0-A  3.6 10.9  110   573   11   DROME:AF-Q9W358-F1 SYNEMBRYN;
 950:  el0p-A  3.6 27.8  113   723    5   DROME:AF-Q24143-F1 NUCLEAR HORMONE RECEPTOR HR96;
 951:  elvj-A  3.6  2.6   67   131    9   DROME:AF-Q9VMR8-F1 PROTEIN TURANDOT M;
 952:  ehdv-A  3.6  5.8  105   147    4   DROME:AF-A0A0B4KEF0-F1 UNCHARACTERIZED PROTEIN;
 953:  ekwp-A  3.6 18.7  101  2072    3   DROME:AF-Q9VCH1-F1 EUKARYOTIC TRANSLATION INITIATION FACTOR 4G2, ISO
 954:  eiuv-A  3.6  7.4   68   383   12   DROME:AF-Q8SY13-F1 BEATEN PATH IIIC, ISOFORM A;
 955:  eioy-A  3.6 10.9   72   573    8   DROME:AF-Q9VME9-F1 PICKPOCKET 7;
 956:  ejux-A  3.6 39.4  180   805   10   DROME:AF-Q27368-F1 TRANSCRIPTION FACTOR E2F1;
 957:  ek5x-A  3.6  4.0   57   233    5   DROME:AF-Q9W393-F1 ACTIVATOR OF BASAL TRANSCRIPTION 1;
 958:  ei0b-A  3.6  6.0  109   465    9   DROME:AF-Q9W4J6-F1 LD19190P;
 959:  ej7n-A  3.6  9.0  136   632    7   DROME:AF-Q9VFC0-F1 MAU2 CHROMATID COHESION FACTOR HOMOLOG;
 960:  ehiy-A  3.6  7.8  107   504    7   DROME:AF-A8DYR4-F1 PROCOLLAGEN-PROLINE 4-DIOXYGENASE;
 961:  eftx-A  3.6  4.9   53   522   11   DROME:AF-Q9VIM9-F1 UDP-GLYCOSYLTRANSFERASE FAMILY 37 MEMBER A1;
 962:  ee5v-A  3.6  5.4   96  2021    5   DROME:AF-M9PC26-F1 UNCHARACTERIZED PROTEIN, ISOFORM E;
 963:  eih2-A  3.6  8.4   96   148    7   DROME:AF-X2J8R6-F1 UNCHARACTERIZED PROTEIN, ISOFORM A;
 964:  edrp-A  3.6 12.6   90   253    9   DROME:AF-Q9VZS0-F1 IP07723P;
 965:  eibq-A  3.6  3.9   50   107   10   DROME:AF-Q9W5B9-F1 TRANSCRIPTION INITIATION FACTOR IIA SUBUNIT 2-2;
 966:  efas-A  3.6 17.2  104   596   11   DROME:AF-A1ZA15-F1 IONOTROPIC RECEPTOR 52B;
 967:  ehlb-A  3.6 12.3  132  1275    7   DROME:AF-P19334-F1 TRANSIENT RECEPTOR POTENTIAL PROTEIN;
 968:  eeew-A  3.6 14.4   82   326   10   DROME:AF-A1Z6H9-F1 DEFECTIVE PROBOSCIS EXTENSION RESPONSE 12, ISOFOR
 969:  ed23-A  3.6 10.1   90   113    6   DROME:AF-Q9VTE8-F1 GEO08928P1;
 970:  ei2m-A  3.6 32.8  131   553    5   DROME:AF-Q8T3Z4-F1 AT24727P;
 971:  em53-A  3.6 10.4  111   260    9   DROME:AF-Q9VEH2-F1 TRANSMEMBRANE PROTEIN 192;
 972:  ei6l-A  3.6  7.6   89   341    3   DROME:AF-Q9W0L4-F1 N-ACETYLGALACTOSAMINIDE BETA-1,3-GALACTOSYLTRANSF
 973:  ejce-A  3.6 21.7  119   445    8   DROME:AF-Q9VYZ3-F1 UNCHARACTERIZED PROTEIN, ISOFORM B;
 974:  emr4-A  3.6  9.7  102   249    7   DROME:AF-Q9NEF6-F1 PROBABLE V-TYPE PROTON ATPASE SUBUNIT D 2;
 975:  ejck-A  3.6 23.2  156  1854    6   DROME:AF-Q9W1R5-F1 PROTEIN VIRILIZER;
 976:  efpn-A  3.6 25.5  118  1327    7   DROME:AF-Q7KNF1-F1 DROSHA;
 977:  ekrt-A  3.6 30.4  120   334    6   DROME:AF-Q9VUR3-F1 PROBABLE AMINOACYL TRNA SYNTHASE COMPLEX-INTERACT
 978:  ekxr-A  3.6 10.0   74   339    9   DROME:AF-P91891-F1 PROTEIN MO25;
 979:  ej32-A  3.6 17.4  103  1002    9   DROME:AF-Q24314-F1 VACUOLAR PROTEIN SORTING-ASSOCIATED PROTEIN 18 HO
 980:  efsl-A  3.6  8.4  108  1105    6   DROME:AF-Q9VN44-F1 FI07923P;
 981:  ekuq-A  3.6  3.0   54    80   13   DROME:AF-Q9VTE1-F1 IMMEDIATE EARLY RESPONSE 3-INTERACTING PROTEIN 1;
 982:  edlq-A  3.6 11.8  129   992    7   DROME:AF-Q9VBX1-F1 NUCLEAR EXPORT MEDIATOR FACTOR NEMF HOMOLOG;
 983:  ejzb-A  3.6 15.6  103   200    5   DROME:AF-Q9VMP7-F1 UNCHARACTERIZED PROTEIN;
 984:  elxk-A  3.6 11.7  108   635    6   DROME:AF-A1Z6S7-F1 FI02061P;
 985:  ef6z-A  3.6  2.3   42    42   10   DROME:AF-A0A1W5Q0T5-F1 UNCHARACTERIZED PROTEIN;
 986:  ejyx-A  3.6 15.3  107   443    8   DROME:AF-Q9VYD5-F1 BRANCHED-CHAIN-AMINO-ACID AMINOTRANSFERASE;
 987:  edyw-A  3.6  9.6   72   363    4   DROME:AF-Q9VDV2-F1 AT06125P;
 988:  ef2b-A  3.6  6.2  103   191    8   DROME:AF-Q4V5L1-F1 IP07030P;
 989:  ehky-A  3.6 21.6  111  1190    6   DROME:AF-Q9VUM0-F1 PROBABLE DNA MISMATCH REPAIR PROTEIN MSH6;
 990:  eeh3-A  3.6 11.2   70   945   11   DROME:AF-Q9VHY2-F1 UNCHARACTERIZED PROTEIN, ISOFORM C;
 991:  ef4d-A  3.6  6.6   92   226    5   DROME:AF-Q7JVE7-F1 SUGAR TRANSPORTER SWEET1;
 992:  ek56-A  3.6  5.5  138   362    7   DROME:AF-Q8IQK9-F1 TETRASPANIN 68C, ISOFORM A;
 993:  ed49-A  3.6 22.5  107  1003    4   DROME:AF-Q9VLI2-F1 ALPHA-MANNOSIDASE;
 994:  el9t-A  3.6 29.2  128   711    9   DROME:AF-Q9W5C1-F1 RE02292P;
 995:  ekll-A  3.6 59.1  274  2415    9   DROME:AF-P13395-F1 SPECTRIN ALPHA CHAIN;
 996:  ejcb-A  3.6 34.4  118  1931    9   DROME:AF-Q9VKH9-F1 CENP-ANA, ISOFORM A;
 997:  ek3b-A  3.5 12.9  105   834    4   DROME:AF-Q8IGJ0-F1 PROTEIN EFR3 HOMOLOG CMP44E;
 998:  em6j-A  3.5  7.4   90   575    3   DROME:AF-O96989-F1 CDC45L;
 999:  eicu-A  3.5 19.3  127  1383    8   DROME:AF-A8JUY3-F1 DNA-DIRECTED RNA POLYMERASE SUBUNIT;
1000:  eeo6-A  3.5 12.1  121   480    5   DROME:AF-Q8MSL1-F1 AT27928P;
1001:  ema4-A  3.5  4.2   96   203    2   DROME:AF-Q9VYF5-F1 UNCHARACTERIZED PROTEIN, ISOFORM A;
1002:  edbj-A  3.5 25.2  113   404    8   DROME:AF-Q9VRW9-F1 RE72105P;
1003:  ei5x-A  3.5  8.3  151   966    9   DROME:AF-Q9VQ52-F1 GH27779P;
1004:  ehe2-A  3.5 17.9   81   575   10   DROME:AF-Q9VXB8-F1 FI24431P1;
1005:  eet2-A  3.5 25.5   84   314    7   DROME:AF-A1ZA86-F1 UNCHARACTERIZED PROTEIN;
1006:  eimu-A  3.5 38.5  174  1960    6   DROME:AF-Q9VCH5-F1 NUCLEAR PORE COMPLEX PROTEIN NUP98-NUP96;
1007:  eif2-A  3.5  4.3   58   373   14   DROME:AF-Q9VR50-F1 SOLUTE CARRIER FAMILY 35 MEMBER E1 HOMOLOG;
1008:  efnm-A  3.5  3.5   94   262    9   DROME:AF-P00417-F1 CYTOCHROME C OXIDASE SUBUNIT 3;
1009:  eky9-A  3.5 17.5  126   525    3   DROME:AF-Q9VWV9-F1 PROTEIN-SERINE O-PALMITOLEOYLTRANSFERASE PORCUPIN
1010:  egsd-A  3.5  9.6   69   170    6   DROME:AF-Q8T8R7-F1 AT31812P;
1011:  ehmx-A  3.5 20.4   94   319    9   DROME:AF-Q9W197-F1 7-METHYLGUANOSINE PHOSPHATE-SPECIFIC 5'-NUCLEOTID
1012:  ee4s-A  3.5 25.6  137   518    5   DROME:AF-Q961K4-F1 GH19118P;
1013:  egdk-A  3.5 21.9  128   568    5   DROME:AF-Q9VNX2-F1 RE69557P;
1014:  edj7-A  3.5  4.8  116   674    4   DROME:AF-Q9VWZ2-F1 LD30826P;
1015:  eigf-A  3.5 10.4   73  2243   10   DROME:AF-Q9VGP1-F1 ZINC FINGER FYVE DOMAIN-CONTAINING PROTEIN 26 HOM
1016:  elvb-A  3.5 26.0  164   984    7   DROME:AF-M9MRJ1-F1 UNCHARACTERIZED PROTEIN, ISOFORM F;
1017:  ed7j-A  3.5 19.4  173   866    5   DROME:AF-Q9VF20-F1 HEAVY METAL TOLERANCE FACTOR 1;
1018:  eh8q-A  3.5 10.4   89   174    3   DROME:AF-Q9VFI4-F1 UNCHARACTERIZED PROTEIN;
1019:  ejdp-A  3.5  9.8   82   233    5   DROME:AF-Q9VVH7-F1 E3 SUMO-PROTEIN LIGASE NSE2;
1020:  efjy-A  3.5  5.5   58   263    3   DROME:AF-Q9VFE8-F1 IP08303P;
1021:  emk2-A  3.5 12.9   82   118    6   DROME:AF-M9PFX3-F1 UNCHARACTERIZED PROTEIN;
1022:  eiv5-A  3.5  3.1   45    45    7   DROME:AF-A8DZ22-F1 MIP29362P;
1023:  eeo9-A  3.5 13.8  108   503    6   DROME:AF-Q94981-F1 E3 UBIQUITIN-PROTEIN LIGASE ARIADNE-1;
1024:  els7-A  3.5  4.9   63    78    2   DROME:AF-Q9VVA8-F1 TRANSMEMBRANE PROTEIN 258;
1025:  eijb-A  3.5  2.1   42    42    5   DROME:AF-A0A0B4KI42-F1 UNCHARACTERIZED PROTEIN;
1026:  eggl-A  3.5  5.0   81   155    7   DROME:AF-M9NEY2-F1 UNCHARACTERIZED PROTEIN;
1027:  ela1-A  3.5 18.4  115   575    4   DROME:AF-Q9VIJ9-F1 LD10773P;
1028:  eej3-A  3.5  3.1   43    43    2   DROME:AF-M9MRI7-F1 UNCHARACTERIZED PROTEIN;
1029:  emvg-A  3.5 36.3   94   283    4   DROME:AF-Q9W057-F1 COMPLEX I-9KD;
1030:  el2o-A  3.5 10.8   79   841    5   DROME:AF-Q7PL76-F1 VACUOLAR PROTEIN SORTING-ASSOCIATED PROTEIN 41 HO
1031:  edtc-A  3.5 15.4  110   435    5   DROME:AF-O77410-F1 EUKARYOTIC TRANSLATION INITIATION FACTOR 3 SUBUNI
1032:  ej1m-A  3.5  7.2   55   158    4   DROME:AF-Q9VFI7-F1 UNCHARACTERIZED PROTEIN;
1033:  efzh-A  3.5 40.4  235   746    7   DROME:AF-P16376-F1 STEROID RECEPTOR SEVEN-UP, ISOFORM A;
1034:  elzu-A  3.5 19.1  107   614    7   DROME:AF-Q9W3P8-F1 IONOTROPIC RECEPTOR 7A;
1035:  ei2i-A  3.5  4.9  130   231    6   DROME:AF-A1Z6T8-F1 TETRASPANIN;
1036:  edh2-A  3.5 15.1   68   185    4   DROME:AF-A0A6M3Q7P0-F1 UNCHARACTERIZED PROTEIN;
1037:  eeoj-A  3.5 20.7  119   470    7   DROME:AF-E1JHL3-F1 FI16531P1;
1038:  eegd-A  3.5  8.5   58   276   10   DROME:AF-Q6NR22-F1 RE27803P;
1039:  egfc-A  3.5  9.7  135   338    8   DROME:AF-A1ZAR2-F1 PALMITOYLTRANSFERASE;
1040:  ejp1-A  3.5 14.1   59   135    8   DROME:AF-Q9VG36-F1 FI08238P;
1041:  ejty-A  3.5 23.8  164   584    7   DROME:AF-Q9VXF1-F1 SERINE/THREONINE-PROTEIN PHOSPHATASE 2B CATALYTIC
1042:  ekfi-A  3.5 20.3   65   391    9   DROME:AF-Q9VTT2-F1 LD20590P;
1043:  eglt-A  3.5 20.3   64   285    9   DROME:AF-A1Z6K7-F1 EUKARYOTIC TRANSLATION INITIATION FACTOR 3 SUBUNI
1044:  elbc-A  3.5 24.7  154   986    5   DROME:AF-Q9VHY7-F1 HL04706P;
1045:  ehpo-A  3.5  9.9  137   614    8   DROME:AF-Q9VBQ3-F1 FI08017P;
1046:  eh5m-A  3.5 24.6  150   605    9   DROME:AF-Q7K1T1-F1 LD44824P;
1047:  elxt-A  3.5 12.2  110   199    5   DROME:AF-Q9VVF2-F1 UNCHARACTERIZED PROTEIN;
1048:  ef3p-A  3.5  3.0   49    59    6   DROME:AF-Q8INX9-F1 IP19941P;
1049:  eiot-A  3.5 13.3  135   634    7   DROME:AF-Q961J0-F1 GH21160P;
1050:  ec2b-A  3.5  8.4  127   443    9   DROME:AF-Q9VHG8-F1 UNCHARACTERIZED PROTEIN;
1051:  emxw-A  3.5 13.2   75   396    8   DROME:AF-A1Z6M6-F1 DNA POLYMERASE INTERACTING TETRATRICOPEPTIDE REPE
1052:  egra-A  3.5 15.1   74   755    5   DROME:AF-Q9VMX6-F1 SWI/SNF-RELATED MATRIX-ASSOCIATED ACTIN-DEPENDENT
1053:  eimj-A  3.5 26.0  139   195    5   DROME:AF-Q8IN78-F1 MITOCHONDRIAL IMPORT INNER MEMBRANE TRANSLOCASE S
1054:  eg62-A  3.5  7.0   53   153    8   DROME:AF-Q9W226-F1 GEO07239P1;
1055:  emt7-A  3.5  4.6   60   243    7   DROME:AF-A0A0B4LES9-F1 PHOSPHATIDYLINOSITOL-GLYCAN BIOSYNTHESIS CLASS
1056:  ejo1-A  3.5 18.3  115   280    7   DROME:AF-Q9VC68-F1 UNCHARACTERIZED PROTEIN;
1057:  ecxl-A  3.5 16.8   86   578    3   DROME:AF-Q24134-F1 NEGATIVE ELONGATION FACTOR D;
1058:  eenl-A  3.5  5.8   72   214   10   DROME:AF-Q9VTZ2-F1 IP07673P;
1059:  eerr-A  3.5  2.9   55   102    7   DROME:AF-Q9VUT2-F1 EIG71EI, ISOFORM A;
1060:  ec7i-A  3.5  6.0  102   110   10   DROME:AF-Q9VVE9-F1 IP05279P;
1061:  ehpp-A  3.5 12.5  103   297   10   DROME:AF-A1Z6P3-F1 EB1, ISOFORM F;
1062:  ehmn-A  3.5 10.4   72   664   13   DROME:AF-Q9VYX2-F1 LD18373P;
1063:  ejec-A  3.5 16.0  115  1291    8   DROME:AF-Q9VF87-F1 CYTOPLASMIC FMR1-INTERACTING PROTEIN;
1064:  egf2-A  3.5 20.8  112   553    9   DROME:AF-Q9VVI0-F1 SD09427P;
1065:  ec16-A  3.5  3.6   61   125    5   DROME:AF-Q9VQ44-F1 GEO11131P1;
1066:  ejld-A  3.5 14.6  165  1571    8   DROME:AF-Q8MSQ4-F1 MEKK1, ISOFORM B;
1067:  emw1-A  3.5 28.8   87   149    7   DROME:AF-Q9VQP9-F1 PUTATIVE OLIGOSACCHARYLTRANSFERASE COMPLEX SUBUNI
1068:  em2w-A  3.5 12.6   78   226   12   DROME:AF-Q9VPA5-F1 IP08534P;
1069:  el0q-A  3.5 22.7   96   281    9   DROME:AF-Q9V3A9-F1 UNCHARACTERIZED PROTEIN, ISOFORM A;
1070:  ehaj-A  3.5 16.2   97   352    5   DROME:AF-Q9VV55-F1 GH08429P;
1071:  ed8n-A  3.5 12.8   90   240   13   DROME:AF-A8JNT7-F1 HEAT SHOCK PROTEIN COGNATE 20;
1072:  ely2-A  3.5  4.0   89   144    7   DROME:AF-Q4V4P2-F1 IP04228P;
1073:  ejah-A  3.5  2.5   40    40    5   DROME:AF-M9NE78-F1 UNCHARACTERIZED PROTEIN;
1074:  ej9l-A  3.5  5.7   58   208    3   DROME:AF-Q9W4K0-F1 CHOP24, ISOFORM A;
1075:  eglf-A  3.5  5.7  118   228    7   DROME:AF-Q9VUN8-F1 SUGAR TRANSPORTER SWEET;
1076:  em4n-A  3.5 39.5  148  1260   11   DROME:AF-Q9V468-F1 ZINC FINGER MATRIN-TYPE PROTEIN CG9776;
1077:  eiav-A  3.5  3.0   61   491    3   DROME:AF-Q9VJA7-F1 UNCHARACTERIZED PROTEIN;
1078:  efej-A  3.5 31.6  175  1820    6   DROME:AF-Q9W5D0-F1 UNCHARACTERIZED PROTEIN CG43867;
1079:  efvd-A  3.4 14.5  115   509    6   DROME:AF-Q9VPF8-F1 TRANSMEMBRANE PROTEIN 104 HOMOLOG;
1080:  ejze-A  3.4  4.5   59   114   14   DROME:AF-A0A0B4K6Y3-F1 UNCHARACTERIZED PROTEIN;
1081:  efu5-A  3.4  5.4   58    70    3   DROME:AF-Q9VFX9-F1 GEO11419P1;
1082:  ejtm-A  3.4 11.7  113   377   10   DROME:AF-Q9VUN5-F1 FI08508P;
1083:  ecz9-A  3.4  6.1   74   138    9   DROME:AF-Q9W0G7-F1 AUGMIN COMPLEX SUBUNIT MSD1;
1084:  eejc-A  3.4  7.9   98   148    7   DROME:AF-Q9VUG5-F1 GEO02333P1;
1085:  edp9-A  3.4 43.1  116   957    9   DROME:AF-Q9W2N6-F1 UNCHARACTERIZED PROTEIN;
1086:  ed0x-A  3.4  7.8   80   141    8   DROME:AF-Q8INQ7-F1 PROTEIN KRTCAP2 HOMOLOG;
1087:  ef9q-A  3.4 12.2   87   288    8   DROME:AF-Q94913-F1 RHYTHMICALLY EXPRESSED GENE 5 PROTEIN;
1088:  ed6b-A  3.4  9.8   72   195    6   DROME:AF-A1Z9Q7-F1 IP07182P;
1089:  ej21-A  3.4  8.2  109   426    6   DROME:AF-Q9VGI0-F1 HISTAMINE-GATED CHLORIDE CHANNEL SUBUNIT 1;
1090:  ee1x-A  3.4 11.3  135   456    7   DROME:AF-Q7JV41-F1 CAAX PRENYL PROTEASE;
1091:  ek2n-A  3.4  7.9   59   140    8   DROME:AF-Q59E43-F1 UNCHARACTERIZED PROTEIN, ISOFORM B;
1092:  edap-A  3.4  2.5   51    54   10   DROME:AF-A0A1L4AAF3-F1 UNCHARACTERIZED PROTEIN, ISOFORM A;
1093:  ekzt-A  3.4 15.8   93   411    3   DROME:AF-Q9VVC0-F1 UNCHARACTERIZED PROTEIN, ISOFORM A;
1094:  ekae-A  3.4 10.5  107   954    7   DROME:AF-Q9VU43-F1 FI04407P;
1095:  egp7-A  3.4 24.3  108   488    6   DROME:AF-Q5U179-F1 RE22408P;
1096:  egmk-A  3.4 11.1   83   374    7   DROME:AF-E1JII1-F1 UNCHARACTERIZED PROTEIN;
1097:  eibr-A  3.4  9.3  122   552    4   DROME:AF-Q9W3Q4-F1 SD03340P;
1098:  em6i-A  3.4 26.3  122   470    9   DROME:AF-Q9W593-F1 EG:BACN32G11.2 PROTEIN;
1099:  efu0-A  3.4  3.0   42    42    7   DROME:AF-A0A1W5PW68-F1 UNCHARACTERIZED PROTEIN;
1100:  ekqs-A  3.4 24.9   79   113    1   DROME:AF-E1JIQ5-F1 EXIT PROTEIN OF RHODOPSIN AND TRP B, ISOFORM A;
1101:  ekrx-A  3.4  8.3   97   193    6   DROME:AF-Q9VKQ8-F1 V-TYPE PROTON ATPASE PROTEOLIPID SUBUNIT;
1102:  ed80-A  3.4 26.4  102   902    7   DROME:AF-Q9W2E9-F1 KINASE;
1103:  eedd-A  3.4 11.1   63   213    5   DROME:AF-A8QI13-F1 ACTIVATOR OF BASAL TRANSCRIPTION 1;
1104:  emab-A  3.4  4.8   56   141    2   DROME:AF-X2J4U0-F1 UNCHARACTERIZED PROTEIN;
1105:  edaa-A  3.4 16.3  164   518    6   DROME:AF-P54352-F1 ETHANOLAMINE KINASE;
1106:  ely9-A  3.4 12.6   91   229   10   DROME:AF-Q7JZW3-F1 TETRASPANIN;
1107:  edqf-A  3.4 15.1   95   239    5   DROME:AF-A1Z8K7-F1 TETRASPANIN;
1108:  emno-A  3.4  3.1   51    51    6   DROME:AF-Q7JWE4-F1 GEO09629P1;
1109:  eelt-A  3.4 23.5  136   938    7   DROME:AF-Q9V3X5-F1 PROTEIN O-MANNOSYL-TRANSFERASE TMTC2;
1110:  ekh0-A  3.4  4.7  113   222    4   DROME:AF-A1Z7M6-F1 UNCHARACTERIZED PROTEIN;
1111:  efct-A  3.4 13.5  117   696    9   DROME:AF-Q9VLX5-F1 CUB DOMAIN-CONTAINING PROTEIN;
1112:  efbz-A  3.4 20.0   82   957   10   DROME:AF-B7YZM8-F1 BARDET-BIEDL SYNDROME 9;
1113:  emer-A  3.4 27.5  110   271   11   DROME:AF-Q8T3V6-F1 AT29239P;
1114:  eio2-A  3.4 26.5   90   678    6   DROME:AF-Q9V3Q6-F1 MITOGEN-ACTIVATED PROTEIN KINASE KINASE KINASE 7;
1115:  eety-A  3.4  9.9  120   836    8   DROME:AF-Q9V7N5-F1 V-TYPE PROTON ATPASE SUBUNIT C;
1116:  eift-A  3.4 15.7  126   289   10   DROME:AF-Q9VP30-F1 UNCHARACTERIZED PROTEIN;
1117:  ec9c-A  3.4  2.8   43    43    7   DROME:AF-A0A0B4KGB6-F1 UNCHARACTERIZED PROTEIN;
1118:  ej71-A  3.4 12.7   89   520    9   DROME:AF-A1ZBT3-F1 UNCHARACTERIZED PROTEIN;
1119:  emlp-A  3.4  7.8   54   596    6   DROME:AF-Q9VUQ7-F1 RE36966P;
1120:  ejh8-A  3.4  9.7   68   643   13   DROME:AF-Q9VCP0-F1 TRANSCRIPTION ELONGATION FACTOR B POLYPEPTIDE 3;
1121:  ed64-A  3.4  9.3  165  1126   10   DROME:AF-P55162-F1 MEMBRANE-ASSOCIATED PROTEIN HEM;
1122:  efy0-A  3.4  5.9   55   455    7   DROME:AF-Q8I0P9-F1 ACID PHOSPHATASE 1, ISOFORM B;
1123:  ecwk-A  3.4 16.4  100   585    8   DROME:AF-M9PC80-F1 DYNEIN, AXONEMAL, INTERMEDIATE CHAIN 2, ISOFORM C
1124:  efbw-A  3.4  4.8   56   185    7   DROME:AF-A0A0B4LG03-F1 UNCHARACTERIZED PROTEIN, ISOFORM B;
1125:  egmm-A  3.4 10.8   67   122    6   DROME:AF-Q9VVH3-F1 MICOS COMPLEX SUBUNIT MIC13 HOMOLOG QIL1;
1126:  efh5-A  3.4 14.0   83   174    6   DROME:AF-Q4V5M2-F1 IP06990P;
1127:  edd4-A  3.4 16.6  116   599    9   DROME:AF-A1ZA16-F1 IONOTROPIC RECEPTOR 52C;
1128:  eimz-A  3.4 31.7  227  1001    5   DROME:AF-Q94526-F1 OPEN RECTIFIER POTASSIUM CHANNEL PROTEIN 1;
1129:  ehwl-A  3.4 32.2   74   331   14   DROME:AF-Q9VR31-F1 FARNESYL TRANSFERASE ALPHA, ISOFORM A;
1130:  egm1-A  3.4 14.7   76   185    7   DROME:AF-A8JRH0-F1 UNCHARACTERIZED PROTEIN, ISOFORM A;
1131:  ela2-A  3.4 13.6   90   650    6   DROME:AF-Q9VDK7-F1 SIGNAL RECOGNITION PARTICLE SUBUNIT SRP72;
1132:  eh1a-A  3.4  9.4   92   186    9   DROME:AF-P13097-F1 ENHANCER OF SPLIT M7 PROTEIN;
1133:  eku6-A  3.4  7.9  136   804    4   DROME:AF-Q9VU18-F1 UNCHARACTERIZED PROTEIN, ISOFORM C;
1134:  ek6p-A  3.4 20.2  108   572    8   DROME:AF-Q7KT81-F1 UNCHARACTERIZED PROTEIN;
1135:  ehqg-A  3.4  4.5   56   529    2   DROME:AF-Q9W228-F1 RE07815P;
1136:  eja1-A  3.4 21.1   98   331    7   DROME:AF-Q9VJD4-F1 LD24721P;
1137:  ehkx-A  3.4 23.4  118   923    9   DROME:AF-O46067-F1 EG:25E8.1 PROTEIN;
1138:  ek3y-A  3.4 15.8  142   630   13   DROME:AF-Q7K0L4-F1 WD REPEAT-CONTAINING PROTEIN 26 HOMOLOG;
1139:  ehmj-A  3.4 18.8   71   135    6   DROME:AF-Q9VYT9-F1 UNCHARACTERIZED PROTEIN;
1140:  eifu-A  3.4  9.4   68   846    9   DROME:AF-P11584-F1 INTEGRIN BETA-PS;
1141:  ekui-A  3.4  5.8   80   161    5   DROME:AF-M9MRW9-F1 UNCHARACTERIZED PROTEIN, ISOFORM C;
1142:  emrc-A  3.4 31.2  177   852    7   DROME:AF-Q7JQI1-F1 DEUBIQUITINATING APOPTOTIC INHIBITOR, ISOFORM A;
1143:  elz4-A  3.4 15.5  133  1177    7   DROME:AF-Q9V414-F1 LD36341P;
1144:  emgg-A  3.4 14.3  115   254    3   DROME:AF-Q9W012-F1 LP12691P;
1145:  emb2-A  3.4  5.2   79   161    6   DROME:AF-A0A6M3QAV0-F1 UNCHARACTERIZED PROTEIN;
1146:  eet9-A  3.4  5.9   59   516   19   DROME:AF-Q9VGT0-F1 UDP-GLUCURONOSYLTRANSFERASE;
1147:  ec72-A  3.4 16.6   95   334   12   DROME:AF-Q9W302-F1 GH05177P;
1148:  eekm-A  3.4 16.9  124   343   10   DROME:AF-Q9VXV6-F1 SECRETORY CARRIER-ASSOCIATED MEMBRANE PROTEIN;
1149:  egb7-A  3.4 11.7  131   431    9   DROME:AF-Q8IRG5-F1 CARBOHYDRATE SULFOTRANSFERASE;
1150:  ec93-A  3.4 41.8  192   658    6   DROME:AF-Q8IQI3-F1 UNCHARACTERIZED PROTEIN, ISOFORM B;
1151:  emln-A  3.4 17.5  104   941    5   DROME:AF-Q9VIU5-F1 GH24474P;
1152:  elrs-A  3.4 19.2   83   132   10   DROME:AF-Q9VDZ5-F1 GH27195P;
1153:  edn2-A  3.4 19.8   69   523    9   DROME:AF-Q9VQN8-F1 FIDGETIN-LIKE PROTEIN 1;
1154:  eio7-A  3.4  5.4  110   225   10   DROME:AF-Q9VWS1-F1 LD25271P;
1155:  emav-A  3.4  6.4   60   153    8   DROME:AF-X2JCP1-F1 UNCHARACTERIZED PROTEIN;
1156:  edwa-A  3.4  6.5   57   107    7   DROME:AF-Q9V3U7-F1 GEO12036P1;
1157:  ei4t-A  3.4 27.6  137   206   11   DROME:AF-Q8MRW1-F1 SD19278P;
1158:  ed4b-A  3.4 10.6   79   658    6   DROME:AF-A6MHQ4-F1 SODIUM/POTASSIUM-TRANSPORTING ATPASE SUBUNIT
1159:  eio1-A  3.4 10.9  131   286    5   DROME:AF-Q9VDE4-F1 BRIDE OF DOUBLETIME;
1160:  ec8o-A  3.4 33.3  103   650    5   DROME:AF-Q8MRC9-F1 PUTATIVE POLYPEPTIDE N-ACETYLGALACTOSAMINYLTRANSF
1161:  edys-A  3.4 37.8  146  1231    5   DROME:AF-Q9XZ21-F1 SOMETHING THAT STICKS LIKE GLUE, ISOFORM A;
1162:  eg1d-A  3.4 12.4  209   948    9   DROME:AF-Q9VDQ7-F1 PHAGOCYTE SIGNALING-IMPAIRED PROTEIN;
1163:  ek6b-A  3.4 11.9   80   107    9   DROME:AF-Q8INC7-F1 UNCHARACTERIZED PROTEIN, ISOFORM A;
1164:  eldj-A  3.3  9.4   87   533   14   DROME:AF-Q9VXQ5-F1 CHAPERONIN CONTAINING TCP1 SUBUNIT 6;
1165:  ehrw-A  3.3  3.7  101   148    4   DROME:AF-Q8SXX5-F1 GEO12594P1;
1166:  ei4a-A  3.3 54.8  100   956    5   DROME:AF-Q7KT70-F1 FI18641P1;
1167:  ejuz-A  3.3  4.6   61   537   11   DROME:AF-Q9VGS9-F1 LD21102P;
1168:  eg8o-A  3.3 12.3   87   603    8   DROME:AF-Q7K4A1-F1 SODIUM/NUCLEOSIDE COTRANSPORTER;
1169:  elkk-A  3.3  6.9  156   404    6   DROME:AF-Q9W2A4-F1 UNCHARACTERIZED PROTEIN;
1170:  eg7b-A  3.3 19.6   93   525    8   DROME:AF-Q9VVU5-F1 COP9 SIGNALOSOME COMPLEX SUBUNIT 1B;
1171:  ehfe-A  3.3 18.9  101   544   10   DROME:AF-Q7K1C5-F1 GH21176P;
1172:  ekhu-A  3.3 17.8  146   418    6   DROME:AF-Q4V6Y7-F1 IP01295P;
1173:  em1z-A  3.3 11.8  101   991    1   DROME:AF-Q03445-F1 GLUTAMATE RECEPTOR 1;
1174:  el92-A  3.3 10.4  108   321    6   DROME:AF-Q9VX13-F1 FI05221P;
1175:  ekxa-A  3.3  9.5  135  2003    7   DROME:AF-Q0E8T7-F1 FI23230P1;
1176:  ejgj-A  3.3 13.5  163   523    9   DROME:AF-Q9VBE7-F1 UNCHARACTERIZED PROTEIN;
1177:  edql-A  3.3 14.7  119   506    8   DROME:AF-P33270-F1 CYTOCHROME P450 6A2;
1178:  emz1-A  3.3  5.2   68   124    4   DROME:AF-Q7JZK1-F1 COMPLEX I-B14;
1179:  ejn2-A  3.3 22.5  141   805    9   DROME:AF-Q960Z0-F1 KINESIN-LIKE PROTEIN KLP10A;
1180:  emed-A  3.3 16.8  128   258    5   DROME:AF-A1ZBG2-F1 UNCHARACTERIZED PROTEIN;
1181:  ekeq-A  3.3 19.0  164  1747    4   DROME:AF-Q9VW09-F1 E3 UBIQUITIN-PROTEIN LIGASE LISTERIN;
1182:  eiwe-A  3.3  8.0   66   604    9   DROME:AF-Q9VZC5-F1 ZP DOMAIN-CONTAINING PROTEIN;
1183:  efce-A  3.3 31.6  128   570    5   DROME:AF-Q8MR37-F1 KRUEPPEL-LIKE FACTOR LUNA;
1184:  eif7-A  3.3 17.6   81   324    6   DROME:AF-Q7JR69-F1 CUTICULAR PROTEIN 49AC, ISOFORM C;
1185:  elce-A  3.3 14.8  105   760    8   DROME:AF-Q9W099-F1 MIP04866P;
1186:  edrh-A  3.3  4.6   84   265    8   DROME:AF-Q9W068-F1 LP10272P;
1187:  eh4z-A  3.3  5.7   88   121   11   DROME:AF-Q6GUT7-F1 ACP53C14A;
1188:  ek77-A  3.3 27.7  122   292    7   DROME:AF-Q9VRB7-F1 GH11587P;
1189:  ejqv-A  3.3  6.8   53   517    6   DROME:AF-Q7K3T3-F1 FATTY ACYL-COA REDUCTASE;
1190:  ejvj-A  3.3 11.1   65   252    8   DROME:AF-Q9VMW8-F1 MANNOSE-P-DOLICHOL UTILIZATION DEFECT 1 PROTEIN H
1191:  ec5s-A  3.3 22.2   86   412    3   DROME:AF-A1Z759-F1 UNCHARACTERIZED PROTEIN, ISOFORM A;
1192:  ekxd-A  3.3 35.4  136   502    9   DROME:AF-Q9VTN7-F1 RE08109P;
1193:  el6h-A  3.3 10.9   68   564    3   DROME:AF-M9MSI4-F1 UNCHARACTERIZED PROTEIN, ISOFORM B;
1194:  el5p-A  3.3 14.6  173   613    6   DROME:AF-Q9XZS8-F1 ACTIVATING TRANSCRIPTION FACTOR 3;
1195:  ehlg-A  3.3  7.4   80   124    5   DROME:AF-Q8MQY0-F1 SD02058P;
1196:  ek5s-A  3.3 21.3   91   343    5   DROME:AF-A1Z6G9-F1 FI18173P1;
1197:  egif-A  3.3  8.1   95   205    9   DROME:AF-Q9VSZ0-F1 UNCHARACTERIZED PROTEIN, ISOFORM A;
1198:  em13-A  3.3  5.1   53   123    8   DROME:AF-A8DYC4-F1 COMPLEX I-MWFE;
1199:  ej5d-A  3.3 12.6  120  1833    7   DROME:AF-Q9VUH6-F1 MYOPIC;
1200:  ee02-A  3.3 11.7   69   271    6   DROME:AF-Q2PE11-F1 UNCHARACTERIZED PROTEIN, ISOFORM B;
1201:  em22-A  3.3  9.8  102   669   11   DROME:AF-Q9W541-F1 EIF-2B GDP-GTP EXCHANGE FACTOR SUBUNIT EPSILON;
1202:  ehfy-A  3.3 33.6  176  1128   10   DROME:AF-Q9VJJ7-F1 TRANSIENT RECEPTOR POTENTIAL-GAMMA PROTEIN;
1203:  egrg-A  3.3  8.0   86   611    7   DROME:AF-Q9VCM4-F1 IONOTROPIC RECEPTOR 94E;
1204:  eje1-A  3.3  7.1   58   537    5   DROME:AF-Q9VMG1-F1 RE52038P;
1205:  eelj-A  3.3  8.4  109   131    4   DROME:AF-Q9W3A7-F1 MIP32340P1;
1206:  egwd-A  3.3 12.0   88   379    9   DROME:AF-Q9VR19-F1 EARLY BOUNDARY ACTIVITY PROTEIN 3;
1207:  ejwh-A  3.3  9.1   81   358    7   DROME:AF-Q8MRL6-F1 GH20547P;
1208:  el4w-A  3.3  9.8   78   468    9   DROME:AF-Q9VX70-F1 IP12247P;
1209:  ejre-A  3.3  4.3   63   174   10   DROME:AF-P18933-F1 NADH-UBIQUINONE OXIDOREDUCTASE CHAIN 6;
1210:  ec8x-A  3.3  4.4   71   136    3   DROME:AF-Q8IQR9-F1 IP15629P;
1211:  eg6n-A  3.3 25.5  185  1360    8   DROME:AF-Q6IDD9-F1 NAD(+) HYDROLASE SARM1;
1212:  ec3b-A  3.3 11.4  101  1655    6   DROME:AF-A8JNI2-F1 SERINE-ARGININE REPETITIVE MATRIX 2/3/4, ISOFORM
1213:  eh88-A  3.3 30.3  132   478    5   DROME:AF-Q9W062-F1 MICROFIBRILLAR-ASSOCIATED PROTEIN 1;
1214:  egt9-A  3.3  6.2   92   351    5   DROME:AF-Q9VFG7-F1 LD44720P;
1215:  eflm-A  3.3 18.7   55   505   15   DROME:AF-Q9VLS5-F1 LD29542P;
1216:  edpo-A  3.3  4.6   76   104    4   DROME:AF-Q24337-F1 PROTEIN ENHANCER OF RUDIMENTARY;
1217:  ehso-A  3.3 12.2   97   174    8   DROME:AF-A1ZA77-F1 TRANSMEMBRANE PROTEIN 208;
1218:  ejv9-A  3.3 27.7  134   550    9   DROME:AF-Q9VJN8-F1 RE50361P;
1219:  efek-A  3.3  6.0  104   648    8   DROME:AF-M9PCT4-F1 IONOTROPIC RECEPTOR 31A, ISOFORM C;
1220:  ec9h-A  3.3 17.1  125   444    6   DROME:AF-Q94899-F1 COP9 SIGNALOSOME COMPLEX SUBUNIT 2;
1221:  elhu-A  3.3  8.4   58   121    2   DROME:AF-Q9VKM9-F1 GEO11549P1;
1222:  emz4-A  3.3  7.7   75    95    9   DROME:AF-Q6IKI1-F1 HDC12388;
1223:  ei9i-A  3.3  4.4   89   170    6   DROME:AF-A0A0B4K7P2-F1 UNCHARACTERIZED PROTEIN;
1224:  een8-A  3.3 15.4  158   536    6   DROME:AF-Q4LBB9-F1 OCTOPAMINE RECEPTOR BETA-2R;
1225:  ee4t-A  3.3 17.6  109  1847    6   DROME:AF-Q9VW83-F1 GIGAS, ISOFORM A;
1226:  em14-A  3.3 24.2  141  1141    5   DROME:AF-A8JUX3-F1 UNCHARACTERIZED PROTEIN, ISOFORM B;
1227:  eeut-A  3.3  7.9   74    88    4   DROME:AF-A8JNL0-F1 UNCHARACTERIZED PROTEIN;
1228:  ejei-A  3.3 11.7  118   484    7   DROME:AF-Q9VPB6-F1 RE19263P;
1229:  eh3p-A  3.3 18.3   98   463    3   DROME:AF-P13468-F1 DNA-BINDING PROTEIN K10;
1230:  ectk-A  3.3  3.6  101   188    8   DROME:AF-Q7KVH9-F1 TUMOR NECROSIS FACTOR ALPHA-INDUCED PROTEIN 8-LIK
1231:  edgq-A  3.3 24.8  130   562    7   DROME:AF-Q9VYG3-F1 LD41462P;
1232:  elqs-A  3.3 11.9  109   389    5   DROME:AF-Q9VE68-F1 UNCHARACTERIZED PROTEIN;
1233:  eljb-A  3.3  4.3   91   208    4   DROME:AF-Q9VF70-F1 CEREBRAL CAVERNOUS MALFORMATION 3;
1234:  elfy-A  3.3 13.1  107   896    8   DROME:AF-Q9VDD8-F1 UBIQUITIN CARBOXYL-TERMINAL HYDROLASE;
1235:  egfx-A  3.3 12.9  106   221    7   DROME:AF-Q9VVW7-F1 CANOPY B;
1236:  efx4-A  3.3 14.8   91   574    3   DROME:AF-Q9VAQ7-F1 PRE-MRNA-SPLICING FACTOR SLU7;
1237:  ekty-A  3.3 10.1  115   686    7   DROME:AF-P29845-F1 HEAT SHOCK 70 KDA PROTEIN COGNATE 5;
1238:  ee2i-A  3.3 10.9  103   912   12   DROME:AF-Q9W1S1-F1 AMINOPEPTIDASE;
1239:  edyz-A  3.3 14.0  102   128    7   DROME:AF-Q9VWI3-F1 GEO10158P1;
1240:  ekjh-A  3.3  7.8  105  1609    7   DROME:AF-Q9VJS0-F1 PLAT DOMAIN-CONTAINING PROTEIN;
1241:  efns-A  3.3  6.5   55   527    2   DROME:AF-Q9VGT2-F1 UDP-GLUCURONOSYLTRANSFERASE;
1242:  eexk-A  3.3  5.7   70   140    1   DROME:AF-Q9W569-F1 GEO08311P1;
1243:  ecwz-A  3.3 15.8  115   280    7   DROME:AF-Q9Y166-F1 BCDNA.GH02431;
1244:  eft0-A  3.3  7.4  113   509    4   DROME:AF-Q0KHY7-F1 PROCOLLAGEN-PROLINE 4-DIOXYGENASE;
1245:  eegk-A  3.3 10.2   76   408    9   DROME:AF-Q9W4G9-F1 UNCHARACTERIZED PROTEIN;
1246:  efgo-A  3.3 15.5  122   809    4   DROME:AF-Q9VEG6-F1 CHORION PEROXIDASE;
1247:  ef50-A  3.3 15.8  180  1307   11   DROME:AF-Q8MT77-F1 LD28489P;
1248:  ehwu-A  3.3 40.9  177   529    7   DROME:AF-Q9VA17-F1 SOX100B;
1249:  eilb-A  3.3 32.2  115   623    3   DROME:AF-Q9VVL2-F1 IONOTROPIC RECEPTOR 75C;
1250:  eids-A  3.3 21.2   98  1272    4   DROME:AF-Q9VWA7-F1 GOLDEN GOAL;
1251:  eg67-A  3.3 19.7  112   626    5   DROME:AF-Q7KTA9-F1 GLYCEROL-3-PHOSPHATE DEHYDROGENASE;
1252:  ec9g-A  3.3  4.4   62   445    3   DROME:AF-Q9W2F1-F1 UNCHARACTERIZED PROTEIN, ISOFORM A;
1253:  ejqd-A  3.3 18.1   93  1323    5   DROME:AF-Q9VB20-F1 DISTRACTED, ISOFORM B;
1254:  ejew-A  3.3 28.8  112   917    4   DROME:AF-Q9XYP8-F1 GAMMA-TUBULIN COMPLEX COMPONENT 3;
1255:  ei2r-A  3.3 18.3   79   345    6   DROME:AF-Q9VXR6-F1 GH09650P;
1256:  emlx-A  3.3 14.9   75   724    8   DROME:AF-Q7K569-F1 GLYCEROL-3-PHOSPHATE DEHYDROGENASE;
1257:  eiua-A  3.3 29.2  123   337    7   DROME:AF-Q8T0D1-F1 LD10183P;
1258:  elp2-A  3.3 30.9   85   145    7   DROME:AF-Q9VPU5-F1 UNCHARACTERIZED PROTEIN, ISOFORM A;
1259:  eg0i-A  3.3  3.6   57   525   11   DROME:AF-Q9VJ47-F1 UDP-GLUCURONOSYLTRANSFERASE;
1260:  ehcy-A  3.3 17.6  103   415    8   DROME:AF-A0A0B4JD40-F1 UNCHARACTERIZED PROTEIN;
1261:  eh87-A  3.3 27.2  107   846   12   DROME:AF-Q9VVN4-F1 ATR-INTERACTING PROTEIN MUS304;
1262:  edxq-A  3.3  3.6   68   135    4   DROME:AF-B7Z064-F1 MIP03067P;
1263:  ekqe-A  3.3  2.7   51    56    6   DROME:AF-G4LU19-F1 MIP32906P1;
1264:  em66-A  3.3 26.5  106  1317    6   DROME:AF-Q9VWL7-F1 RHO GTPASE ACTIVATING PROTEIN AT 18B, ISOFORM C;
1265:  emty-A  3.3 20.2   60   361    7   DROME:AF-P42207-F1 SEPTIN-1;
1266:  efo3-A  3.3 10.0   95   613    6   DROME:AF-A1ZBQ7-F1 UNCHARACTERIZED PROTEIN;
1267:  edpt-A  3.3 15.1   97  1151    8   DROME:AF-A0A0B4KHZ9-F1 BIORIENTATION DEFECTIVE 1, ISOFORM E;
1268:  elz2-A  3.3 29.2  127  1182    7   DROME:AF-Q9VQR8-F1 LEUCYL-TRNA SYNTHETASE;
1269:  ekev-A  3.3 30.1  159   668    6   DROME:AF-Q9VU20-F1 EQUILIBRATIVE NUCLEOSIDE TRANSPORTER 3, ISOFORM A
1270:  eg4s-A  3.3 14.4  117   589    9   DROME:AF-Q9VKC8-F1 FI03495P;
1271:  ed6m-A  3.2 20.6  133   677    7   DROME:AF-Q9VKM7-F1 AT01533P;
1272:  ee5b-A  3.2 23.7  163   687    7   DROME:AF-Q9VJZ7-F1 RIBOSOMAL RNA PROCESSING PROTEIN 1 HOMOLOG;
1273:  ejs1-A  3.2 43.1   98   649    5   DROME:AF-Q9VK22-F1 KEKKON4;
1274:  emgu-A  3.2 24.9  134   520    3   DROME:AF-M9PEV1-F1 UNCHARACTERIZED PROTEIN, ISOFORM C;
1275:  ege2-A  3.2 29.7  146  1338    4   DROME:AF-Q9V416-F1 ANOCTAMIN;
1276:  eiga-A  3.2  7.3   78   128   10   DROME:AF-Q9VZ39-F1 UNCHARACTERIZED PROTEIN;
1277:  eibw-A  3.2  5.2   49    49   10   DROME:AF-Q8IRD0-F1 RH17559P;
1278:  elnh-A  3.2 18.4  114   940    8   DROME:AF-Q9VPV3-F1 GLUTAMATE RECEPTOR IIC;
1279:  ek1m-A  3.2 49.9  200  2019    5   DROME:AF-Q9W0D3-F1 GH15728P;
1280:  eh2s-A  3.2  9.3  151  1489    3   DROME:AF-B7Z126-F1 TOUSLED-LIKE KINASE, ISOFORM G;
1281:  efu4-A  3.2 11.7   67  1470    9   DROME:AF-Q9VYK6-F1 TOMOSYN, ISOFORM C;
1282:  efzy-A  3.2  4.3   80   373   10   DROME:AF-Q9VUM3-F1 GH25868P;
1283:  ehi6-A  3.2 12.4  110  1120    9   DROME:AF-Q9VB48-F1 DUF2428 DOMAIN-CONTAINING PROTEIN;
1284:  ejyo-A  3.2 12.1   83   118   11   DROME:AF-Q9VJJ1-F1 COX ASSEMBLY MITOCHONDRIAL PROTEIN;
1285:  ee1e-A  3.2 47.7  171   994    6   DROME:AF-Q9VSR7-F1 VALYL-TRNA SYNTHETASE;
1286:  ekz6-A  3.2  7.7  105   173   11   DROME:AF-Q9VAD7-F1 RH37294P;
1287:  efsu-A  3.2 29.5   94   453    6   DROME:AF-Q9VLJ8-F1 ADENYLYLTRANSFERASE AND SULFURTRANSFERASE MOCS3;
1288:  ek5n-A  3.2 16.1   98   191    8   DROME:AF-Q9VG55-F1 PROTEIN HUGIN;
1289:  eiuf-A  3.2  6.9   56   213   13   DROME:AF-M9PGI6-F1 SECRETORY 22, ISOFORM B;
1290:  elsd-A  3.2  2.6   50    70   10   DROME:AF-B8A3Y3-F1 MIP01424P;
1291:  ehub-A  3.2 12.4  115   513    7   DROME:AF-Q7JR73-F1 LD20239P;
1292:  edhq-A  3.2 10.9  120   784    7   DROME:AF-Q9VC05-F1 OXYSTEROL-BINDING PROTEIN;
1293:  effs-A  3.2 15.6  147   585    6   DROME:AF-Q9W0R5-F1 PROBABLE G-PROTEIN COUPLED RECEPTOR MTH-LIKE 10;
1294:  eibb-A  3.2 26.9  124  1101    6   DROME:AF-B7Z095-F1 UNCHARACTERIZED PROTEIN;
1295:  eixp-A  3.2 17.3  123   362    3   DROME:AF-Q9VCX6-F1 AT09144P;
1296:  ed6y-A  3.2 20.9   86   667    6   DROME:AF-Q9Y117-F1 POLYPEPTIDE N-ACETYLGALACTOSAMINYLTRANSFERASE 3;
1297:  ehp0-A  3.2 27.2  124   859    7   DROME:AF-Q9VRL4-F1 IONOTROPIC RECEPTOR 64A;
1298:  edqi-A  3.2 12.3   69   183   10   DROME:AF-Q9VNE8-F1 RE24848P;
1299:  elc0-A  3.2 15.1  126   455    6   DROME:AF-Q9W1I9-F1 INACTIVE PEPTIDYL-PROLYL CIS-TRANS ISOMERASE SHUT
1300:  efwa-A  3.2 17.2   97   323    6   DROME:AF-Q9VS39-F1 FI19525P1;
1301:  el8p-A  3.2  5.1   63   108    6   DROME:AF-Q4V645-F1 TRISSIN;
1302:  em1p-A  3.2  7.0   71   633   14   DROME:AF-Q9VN12-F1 PROBABLE SODIUM/POTASSIUM/CALCIUM EXCHANGER CG109
1303:  ekwc-A  3.2  9.2  116   383    5   DROME:AF-Q9VT21-F1 GH06403P;
1304:  eguw-A  3.2 40.2  165   831    7   DROME:AF-Q6NQZ7-F1 LD40663P;
1305:  ec1h-A  3.2 16.2   87   565   10   DROME:AF-Q8IP58-F1 NIMROD A, ISOFORM E;
1306:  el0h-A  3.2 25.3  111   269    7   DROME:AF-Q9W4N8-F1 LD30122P;
1307:  efb3-A  3.2 50.5  178  1041    3   DROME:AF-Q9VHL6-F1 FI03639P;
1308:  eh6n-A  3.2 35.1   98  1188    7   DROME:AF-Q9VUL6-F1 GH22749P;
1309:  ee8j-A  3.2 13.1  101   324    5   DROME:AF-Q9XZ61-F1 UBIQUITIN CARBOXYL-TERMINAL HYDROLASE;
1310:  eg20-A  3.2  3.2   63   155   11   DROME:AF-A1ZAL7-F1 V-TYPE PROTON ATPASE PROTEOLIPID SUBUNIT;
1311:  egnm-A  3.2 34.4  143   573    3   DROME:AF-Q8IQE2-F1 IONOTROPIC RECEPTOR 67C;
1312:  ek81-A  3.2  5.2   68   246    9   DROME:AF-Q9VK19-F1 FI07225P;
1313:  eg0k-A  3.2  5.9   88   375    7   DROME:AF-Q7YZ91-F1 RT01013P;
1314:  eeti-A  3.2  7.3   59   277    8   DROME:AF-Q961C9-F1 TRANSPORT AND GOLGI ORGANIZATION PROTEIN 11;
1315:  eidp-A  3.2 14.3  128   407    2   DROME:AF-Q9VRC1-F1 PLSC DOMAIN-CONTAINING PROTEIN;
1316:  ec70-A  3.2 20.2  119   724    3   DROME:AF-B7Z028-F1 ACYL-COENZYME A OXIDASE;
1317:  ed0j-A  3.2 11.8   83   520    7   DROME:AF-A0A0B4K6N2-F1 FORKHEAD BOX P, ISOFORM C;
1318:  egz9-A  3.2  8.3  134   517    7   DROME:AF-Q9V817-F1 PROBABLE G-PROTEIN COUPLED RECEPTOR MTH-LIKE 4;
1319:  elh7-A  3.2 15.0  106   144    6   DROME:AF-A1ZB42-F1 MEDIATOR OF RNA POLYMERASE II TRANSCRIPTION SUBUN
1320:  eiea-A  3.2 11.3  146   970   10   DROME:AF-Q9U6L4-F1 PROTEIN TWEETY;
1321:  edmk-A  3.2  9.3  158   368    9   DROME:AF-M9PGC0-F1 M6, ISOFORM F;
1322:  eg9b-A  3.2  6.6   80   389    5   DROME:AF-Q59DY1-F1 IP21282P;
1323:  eeft-A  3.2  8.1   90   460   10   DROME:AF-Q9VF39-F1 FI01459P;
1324:  ekjm-A  3.2 15.7  119   681    9   DROME:AF-Q9VRX7-F1 LD29573P;
1325:  ejq1-A  3.2  4.4   77   343    8   DROME:AF-A0A0B4LFY9-F1 STIMULATOR OF INTERFERON GENES PROTEIN;
1326:  el67-A  3.2 17.4   94   354    4   DROME:AF-Q8T8Y8-F1 AT15826P;
1327:  ek1l-A  3.2 23.1   81   724    5   DROME:AF-Q24323-F1 SEMAPHORIN-2A;
1328:  ek1h-A  3.2 44.9  107   199   11   DROME:AF-V9HVU8-F1 IP06873P;
1329:  ekk8-A  3.2  3.2   53    59    2   DROME:AF-A0A384TLR6-F1 UNCHARACTERIZED PROTEIN, ISOFORM A;
1330:  eevg-A  3.2 27.6  129   418    6   DROME:AF-Q95RI5-F1 FAILED AXON CONNECTIONS;
1331:  eiip-A  3.2  8.4  122   421    7   DROME:AF-Q9VGC1-F1 AT09290P;
1332:  ehah-A  3.2 12.7  115  1857    4   DROME:AF-Q9VE55-F1 QIN;
1333:  ejeh-A  3.2  9.5   95   293   11   DROME:AF-Q9VGY0-F1 AT31162P;
1334:  eixl-A  3.2 14.3  153   594   10   DROME:AF-Q95ST2-F1 PROTEIN WNTLESS;
1335:  elc2-A  3.2 40.3  148   436    6   DROME:AF-Q8T0U2-F1 GH06435P;
1336:  edh4-A  3.2 31.8  163   569   10   DROME:AF-Q95V50-F1 PPR-Y;
1337:  em5a-A  3.2  5.9   59   530    5   DROME:AF-Q9VJ81-F1 UDP-GLUCURONOSYLTRANSFERASE;
1338:  egoa-A  3.2  4.2   69    95   12   DROME:AF-X2JK14-F1 UNCHARACTERIZED PROTEIN;
1339:  ek23-A  3.2  4.5   66   127   11   DROME:AF-A0A0B4K7K5-F1 UNCHARACTERIZED PROTEIN;
1340:  eg24-A  3.2 11.0  130   604    5   DROME:AF-Q8MRJ2-F1 LD11139P;
1341:  ej25-A  3.2  6.0   74   114    4   DROME:AF-E1JHK5-F1 GEO02513P1;
1342:  efs6-A  3.2 14.7  148   586    7   DROME:AF-Q9VEG2-F1 IP13425P;
1343:  emca-A  3.2  7.9   89   153    6   DROME:AF-Q9VAD5-F1 LD17744P1;
1344:  ek79-A  3.2 19.0  138  1572    9   DROME:AF-E1JJ52-F1 FI17814P1;
1345:  ed8r-A  3.2 35.1  155   469    6   DROME:AF-A1Z7D6-F1 FI11533P;
1346:  el74-A  3.2 37.0  150   418    6   DROME:AF-Q9W3S4-F1 LD46272P;
1347:  eh9q-A  3.2  9.7  104  1744    9   DROME:AF-Q86B80-F1 UNCHARACTERIZED PROTEIN, ISOFORM A;
1348:  ejsl-A  3.2 15.1  113   676    9   DROME:AF-Q07093-F1 HEAD-SPECIFIC GUANYLATE CYCLASE;
1349:  emin-A  3.2  8.3  136   341    7   DROME:AF-Q9VK00-F1 UNCHARACTERIZED PROTEIN, ISOFORM A;
1350:  ej8n-A  3.2 38.1  133  1489    8   DROME:AF-Q9VDA0-F1 FANCONI ANEMIA GROUP M HELICASE, ISOFORM A;
1351:  efi4-A  3.2 12.7   78   102    4   DROME:AF-Q9VXH4-F1 RE16337P;
1352:  egak-A  3.2 14.0  109   317    6   DROME:AF-Q7KSQ0-F1 LD46175P;
1353:  emp5-A  3.2 22.3   80   296    4   DROME:AF-Q9W1J5-F1 RECEPTOR EXPRESSION-ENHANCING PROTEIN;
1354:  ed1i-A  3.2 27.4   84  1441    7   DROME:AF-Q9V6K1-F1 TRIPEPTIDYL-PEPTIDASE 2;
1355:  ek3j-A  3.2 15.1  115   493    7   DROME:AF-P09087-F1 HOMEOBOX PROTEIN ABDOMINAL-B;
1356:  ekgg-A  3.2 18.1  102  1567    4   DROME:AF-Q9V7H4-F1 TRANSMEMBRANE PROTEIN 131 HOMOLOG;
1357:  emtm-A  3.2 16.9  209   355    8   DROME:AF-Q9VGQ8-F1 ARFAPTIN;
1358:  emc0-A  3.2  3.1   40    40   18   DROME:AF-A0A1Z1CGY8-F1 UNCHARACTERIZED PROTEIN;
1359:  edpu-A  3.2 19.6  142  1304   11   DROME:AF-Q9VNC9-F1 LD36006P;
1360:  ehki-A  3.2 15.7   92   299    9   DROME:AF-A1Z934-F1 SD19268P;
1361:  ejfo-A  3.2  5.1   53   217    4   DROME:AF-Q9VJ26-F1 EF-HAND DOMAIN-CONTAINING PROTEIN D2 HOMOLOG;
1362:  emfy-A  3.2 11.3   82   118    1   DROME:AF-Q8WTI6-F1 PFTAIRE-INTERACTING FACTOR 2;
1363:  ekph-A  3.2  5.6   75   152    5   DROME:AF-Q9VUE9-F1 IP08778P;
1364:  ejhf-A  3.2 14.9  128   246    8   DROME:AF-O77262-F1 EG:22E5.9 PROTEIN;
1365:  edn9-A  3.2  9.4   87   207    6   DROME:AF-Q7K0Q0-F1 LD43023P;
1366:  elmz-A  3.2  7.4   62   183    6   DROME:AF-Q9VYX4-F1 CG1558-RA PROTEIN;
1367:  ejkb-A  3.2  3.2   48   183   27   DROME:AF-X2JEK5-F1 UNCHARACTERIZED PROTEIN;
1368:  eiqw-A  3.2  6.1   64   210    6   DROME:AF-Q9W3R3-F1 FI06480P;
1369:  efbn-A  3.2 32.6  125   873    8   DROME:AF-Q9VAH7-F1 RE62393P;
1370:  edp5-A  3.2 15.3  102   531    7   DROME:AF-Q9VPX0-F1 GH26159P;
1371:  ehfx-A  3.2 11.8  123   540    7   DROME:AF-Q8T8W3-F1 AT21416P;
1372:  egzb-A  3.2 20.7  139  1571    6   DROME:AF-O77086-F1 GUANINE NUCLEOTIDE-RELEASING FACTOR 2;
1373:  egyj-A  3.2  8.4   93   149    3   DROME:AF-Q7JY26-F1 AT24188P;
1374:  ehhf-A  3.2 14.3   87   474    7   DROME:AF-Q9VJQ7-F1 LD27791P;
1375:  efwz-A  3.2  3.3   42    45    7   DROME:AF-X2JA25-F1 UNCHARACTERIZED PROTEIN;
1376:  ehw6-A  3.2  5.9  129   993    9   DROME:AF-Q9VSF2-F1 MEDIATOR OF RNA POLYMERASE II TRANSCRIPTION SUBUN
1377:  emb9-A  3.2 16.8   66   681   11   DROME:AF-Q04499-F1 PROLINE DEHYDROGENASE 1, MITOCHONDRIAL;
1378:  elt5-A  3.2 28.1   99   399    7   DROME:AF-Q9VHM5-F1 RT10616P;
1379:  eetc-A  3.2 22.1   75   263    8   DROME:AF-Q9VAN8-F1 FI15955P1;
1380:  ell7-A  3.2 13.3  176   714    8   DROME:AF-Q9VQV3-F1 LD31554P;
1381:  egp6-A  3.2  9.9  166   562    4   DROME:AF-Q9VQI2-F1 LD08641P;
1382:  efey-A  3.2 15.1  144   256    6   DROME:AF-Q9VBI3-F1 RH72336P;
1383:  ejpr-A  3.1 15.5  119   937    7   DROME:AF-A8DYR5-F1 SHAW-LIKE, ISOFORM C;
1384:  ejda-A  3.1 31.4  119   830    4   DROME:AF-Q8SX81-F1 LD20292P;
1385:  ei87-A  3.1 28.9   91  1102    9   DROME:AF-Q7JR34-F1 RBR-TYPE E3 UBIQUITIN TRANSFERASE;
1386:  ed85-A  3.1 29.6  129  2082    4   DROME:AF-A0A0A1EI90-F1 MIP31562P1;
1387:  ejbg-A  3.1  4.5   72   189    8   DROME:AF-Q9VBQ9-F1 MEDIATOR OF RNA POLYMERASE II TRANSCRIPTION SUBUN
1388:  efqa-A  3.1  7.7  103   782    7   DROME:AF-Q9V3K9-F1 CARNITINE O-PALMITOYLTRANSFERASE;
1389:  ec3w-A  3.1  4.2   95   831    7   DROME:AF-Q9VHB4-F1 UNCHARACTERIZED PROTEIN, ISOFORM A;
1390:  eiy7-A  3.1  3.6   64   516   11   DROME:AF-P29747-F1 CYCLIC AMP RESPONSE ELEMENT-BINDING PROTEIN A;
1391:  eknd-A  3.1  5.9   59   113    5   DROME:AF-Q9VBZ8-F1 ER MEMBRANE PROTEIN COMPLEX SUBUNIT 6;
1392:  een7-A  3.1  7.3   97   470   11   DROME:AF-Q9VVQ7-F1 P4HC DOMAIN-CONTAINING PROTEIN;
1393:  efm9-A  3.1 11.1  170  2272    9   DROME:AF-M9PGK7-F1 KLARSICHT, ISOFORM E;
1394:  ej2x-A  3.1  5.1   85   186    5   DROME:AF-Q9VYH1-F1 FERRITIN;
1395:  emm0-A  3.1  6.1   91   212    4   DROME:AF-Q9VFE5-F1 VACUOLAR H ATPASE PPA1 SUBUNIT 2;
1396:  emc3-A  3.1 21.0  102   168    3   DROME:AF-Q0KI06-F1 UNCHARACTERIZED PROTEIN, ISOFORM A;
1397:  em58-A  3.1  6.2  124   156    6   DROME:AF-A8DT49-F1 IP17185P3;
1398:  egll-A  3.1  7.2   74   806    5   DROME:AF-Q9VCQ7-F1 LD40758P;
1399:  ehx0-A  3.1 23.3  115   400    4   DROME:AF-Q9W115-F1 FI14130P;
1400:  ecy7-A  3.1 10.9   71   569    8   DROME:AF-Q9W250-F1 PICKPOCKET 12;
1401:  eh0m-A  3.1 11.8   91   540    4   DROME:AF-Q9VA63-F1 PROCOLLAGEN-PROLINE 4-DIOXYGENASE;
1402:  ei7g-A  3.1  8.7  108  1465    5   DROME:AF-Q9VWA0-F1 UNCHARACTERIZED PROTEIN, ISOFORM C;
1403:  eddt-A  3.1 21.1   94   285    4   DROME:AF-Q7K1C3-F1 GH22096P;
1404:  egu7-A  3.1  5.7   64   106    8   DROME:AF-A0A0B4K6E6-F1 UNCHARACTERIZED PROTEIN, ISOFORM C;
1405:  ef9u-A  3.1 20.2   98   233    4   DROME:AF-Q9VNM9-F1 FI01546P;
1406:  ee90-A  3.1  4.3   98   248    8   DROME:AF-P29310-F1 14-3-3 PROTEIN ZETA;
1407:  efv3-A  3.1  5.2   62   174   10   DROME:AF-A8DYC7-F1 UNCHARACTERIZED PROTEIN;
1408:  eixu-A  3.1 22.0   69   150    4   DROME:AF-Q9W3P5-F1 UNCHARACTERIZED PROTEIN;
1409:  ehoj-A  3.1 12.4  108   786   10   DROME:AF-P08630-F1 TYROSINE-PROTEIN KINASE BTK29A;
1410:  ed4r-A  3.1  5.6  114   507   11   DROME:AF-Q8IMI4-F1 UNCHARACTERIZED PROTEIN, ISOFORM B;
1411:  ekqm-A  3.1 14.8  163   435    7   DROME:AF-Q8SWR3-F1 SEX PEPTIDE RECEPTOR;
1412:  efpu-A  3.1 13.6  101   431    4   DROME:AF-Q0E8R1-F1 FI07211P;
1413:  eky3-A  3.1 10.0  141  1115    6   DROME:AF-Q7KTW3-F1 HDC11342;
1414:  ed10-A  3.1 20.5  107   634    6   DROME:AF-Q8IMS8-F1 FI20028P1;
1415:  emd5-A  3.1  4.8   50    54    4   DROME:AF-X2JCX4-F1 UNCHARACTERIZED PROTEIN, ISOFORM A;
1416:  eicb-A  3.1 23.4  129   630    5   DROME:AF-Q8IA43-F1 PUTATIVE POLYPEPTIDE N-ACETYLGALACTOSAMINYLTRANSF
1417:  eif4-A  3.1  6.6  135   790    5   DROME:AF-Q9VXN5-F1 PROTEIN KINASE DOMAIN-CONTAINING PROTEIN;
1418:  efly-A  3.1 11.6  113   715    9   DROME:AF-Q9VU52-F1 PROTEIN SNEAKY;
1419:  eesq-A  3.1 26.9   95  1204    7   DROME:AF-Q9W1Q5-F1 FI21439P1;
1420:  ej4n-A  3.1  3.8   66   118    6   DROME:AF-A0A0B4KGB5-F1 UNCHARACTERIZED PROTEIN;
1421:  eg1i-A  3.1 26.0  136  1004   10   DROME:AF-A1ZAW3-F1 FI17823P1;
1422:  eef8-A  3.1 18.1  114   413    5   DROME:AF-Q9VXE2-F1 IP12784P;
1423:  egzs-A  3.1 18.1  103  1404    8   DROME:AF-X2JC00-F1 RHO GTPASE ACTIVATING PROTEIN AT 1A, ISOFORM E;
1424:  ed84-A  3.1 30.0  125   538    7   DROME:AF-Q9VNU3-F1 TPH DOMAIN-CONTAINING PROTEIN;
1425:  ed09-A  3.1 25.3   59   569    5   DROME:AF-Q9V719-F1 STRESS-ACTIVATED MAP KINASE-INTERACTING PROTEIN 1
1426:  ehko-A  3.1 14.0  138   680    8   DROME:AF-Q8IMS5-F1 UNCHARACTERIZED PROTEIN, ISOFORM B;
1427:  efd5-A  3.1 21.1  141  1739    9   DROME:AF-A8DYH1-F1 MUSCLE WASTED, ISOFORM C;
1428:  ef1q-A  3.1  4.3   99   845    9   DROME:AF-Q8INF7-F1 DYNEIN ASSEMBLY FACTOR 5, AXONEMAL;
1429:  ekvc-A  3.1 10.8   89   946    6   DROME:AF-Q9VI93-F1 ZINC FINGER PROTEIN ROTUND;
1430:  egeu-A  3.1  9.6  101   373    4   DROME:AF-A1Z8V7-F1 FI16532P1;
1431:  eelw-A  3.1 27.6  150   477    8   DROME:AF-Q9VMQ5-F1 UBIQUINONE BIOSYNTHESIS MONOOXYGENASE COQ6, MITOC
1432:  emrg-A  3.1 14.7  112   476    9   DROME:AF-Q7JWX3-F1 GH10112P;
1433:  ec6r-A  3.1  7.4  122   648   10   DROME:AF-Q9VUC9-F1 UNCHARACTERIZED PROTEIN, ISOFORM A;
1434:  ejz8-A  3.1  7.0   81   351    9   DROME:AF-Q9U6B8-F1 CALCIUM RELEASE-ACTIVATED CALCIUM CHANNEL PROTEIN
1435:  el69-A  3.1  5.8   90   748    4   DROME:AF-A8JNS0-F1 UNCHARACTERIZED PROTEIN, ISOFORM B;
1436:  ef5j-A  3.1  9.7   81   299   10   DROME:AF-Q9VGR7-F1 J DOMAIN-CONTAINING PROTEIN CG6693;
1437:  eje4-A  3.1 16.3  141   639    4   DROME:AF-Q5U117-F1 ENIGMA;
1438:  eg8l-A  3.1 17.1  143   274    6   DROME:AF-Q8SYF7-F1 LP09246P;
1439:  elo5-A  3.1 21.8  126   456    6   DROME:AF-Q94900-F1 GLUTAMATE-GATED CHLORIDE CHANNEL;
1440:  eesv-A  3.1  8.2  113   595    9   DROME:AF-A1Z8G0-F1 MENAGE A TROIS, ISOFORM A;
1441:  eiqz-A  3.1 23.7  101   288    6   DROME:AF-Q4V4U2-F1 IP08170P;
1442:  ej81-A  3.1 11.4   95   249    5   DROME:AF-P41043-F1 GLUTATHIONE S-TRANSFERASE S1;
1443:  eema-A  3.1  1.5   34    34    6   DROME:AF-A0A0B4LIG4-F1 UNCHARACTERIZED PROTEIN;
1444:  egbd-A  3.1  3.4   51    57    8   DROME:AF-A0A0B4K6K5-F1 UNCHARACTERIZED PROTEIN;
1445:  ed5h-A  3.1 13.5   96   276    6   DROME:AF-Q0E8E7-F1 TRNA-SPLICING ENDONUCLEASE SUBUNIT SEN34;
1446:  ej05-A  3.1 11.9   91   406    5   DROME:AF-Q9VWX2-F1 UNPAIRED 2;
1447:  eh2x-A  3.1  5.1   46   106   13   DROME:AF-P52656-F1 TRANSCRIPTION INITIATION FACTOR IIA SUBUNIT 2;
1448:  eklj-A  3.1 45.2  141   389    8   DROME:AF-Q9VMY7-F1 FI21815P1;
1449:  eib1-A  3.1 15.1  162   631   11   DROME:AF-Q9VEG1-F1 TYRAMINE RECEPTOR;
1450:  emz3-A  3.1 17.7  108   633    6   DROME:AF-Q9VYI8-F1 UNCHARACTERIZED PROTEIN;
1451:  ejo4-A  3.1 18.3  115   612    7   DROME:AF-Q7K155-F1 LD07878P;
1452:  el7r-A  3.1  3.4   53    56    8   DROME:AF-M9NFN9-F1 UNCHARACTERIZED PROTEIN;
1453:  edlj-A  3.1 18.8  102   249   10   DROME:AF-Q9VJ59-F1 PRA1 FAMILY PROTEIN;
1454:  eljo-A  3.1 16.0  147   542    3   DROME:AF-Q9VRM0-F1 LEUCOKININ RECEPTOR;
1455:  eg1m-A  3.1  6.4   72   704    8   DROME:AF-Q9VW76-F1 GH12423P;
1456:  edz8-A  3.1  3.4   69   138    7   DROME:AF-A1Z6Y1-F1 UNCHARACTERIZED PROTEIN;
1457:  eee9-A  3.1  4.3   96   498    9   DROME:AF-Q86LH3-F1 PICKPOCKET 6;
1458:  eicy-A  3.1 12.0  102   192    6   DROME:AF-M9NEW7-F1 UNCHARACTERIZED PROTEIN;
1459:  em60-A  3.1  7.3   54   105    6   DROME:AF-A1ZBU4-F1 UNCHARACTERIZED PROTEIN;
1460:  ei1j-A  3.1  5.7   79   425    9   DROME:AF-A8DYP1-F1 PICKPOCKET 29, ISOFORM D;
1461:  eimo-A  3.1  6.0  166   993    7   DROME:AF-Q9U4F8-F1 BCDNA.LD34475;
1462:  elqq-A  3.1  7.9   81   191    7   DROME:AF-M9MRG9-F1 UNCHARACTERIZED PROTEIN;
1463:  eh4e-A  3.1 12.3  129  1083    4   DROME:AF-Q9W581-F1 NMDA RECEPTOR 2, ISOFORM C;
1464:  ehl5-A  3.1 14.6   93   212    5   DROME:AF-Q9VFE3-F1 GH03514P;
1465:  ekon-A  3.1 13.0   87   612    6   DROME:AF-Q9VG45-F1 DPP TARGET PROTEIN;
1466:  ehee-A  3.1 25.8  117   398    5   DROME:AF-Q9W501-F1 LD45906P;
1467:  eluf-A  3.1  4.6   52    72   10   DROME:AF-Q9VWH8-F1 PROTEIN KISH;
1468:  edsv-A  3.1 17.8  161  1094   12   DROME:AF-Q0KHX7-F1 FI18193P1;
1469:  el8g-A  3.1 45.9  121   492    8   DROME:AF-Q9W1H3-F1 FI21285P1;
1470:  ef3h-A  3.1 11.7   99   557    5   DROME:AF-Q8IPJ9-F1 ZZ-TYPE DOMAIN-CONTAINING PROTEIN;
1471:  egvv-A  3.1 12.9   78  1284   12   DROME:AF-Q94887-F1 NEUREXIN-4;
1472:  efw9-A  3.1 12.2   62   282    8   DROME:AF-Q9VEQ2-F1 ER MEMBRANE PROTEIN COMPLEX SUBUNIT 2;
1473:  eddi-A  3.1 20.6  135   736    8   DROME:AF-Q8T8Z2-F1 AT14535P;
1474:  ehcn-A  3.1 16.6   99   198    5   DROME:AF-Q9VXX2-F1 IP07274P;
1475:  egc7-A  3.1  5.0  100   224   12   DROME:AF-P00850-F1 ATP SYNTHASE SUBUNIT A;
1476:  ef3i-A  3.1 10.5   92   265    5   DROME:AF-Q9VH59-F1 ELONGATION OF VERY LONG CHAIN FATTY ACIDS PROTEIN
1477:  ei0o-A  3.1 15.6  116   267    3   DROME:AF-Q9VFY5-F1 UNCHARACTERIZED PROTEIN;
1478:  em09-A  3.1 12.6   88   553    8   DROME:AF-Q9VL88-F1 PICKPOCKET 18;
1479:  ejj2-A  3.0 26.2  151  1712    5   DROME:AF-Q9VZ08-F1 RECEPTOR-MEDIATED ENDOCYTOSIS PROTEIN 6 HOMOLOG;
1480:  ed7w-A  3.0 31.3   85   499    8   DROME:AF-Q9W282-F1 GH14326P;
1481:  egmc-A  3.0  3.5   47    68    9   DROME:AF-B7YZH8-F1 UNCHARACTERIZED PROTEIN, ISOFORM A;
1482:  ed1u-A  3.0 43.2  174   781   11   DROME:AF-Q9VQS4-F1 SPINDLY;
1483:  ekrj-A  3.0 16.7  159   845    7   DROME:AF-Q9V466-F1 NUCLEAR PORE COMPLEX PROTEIN NUP107;
1484:  el8h-A  3.0  5.8  149   740    5   DROME:AF-Q8MSY4-F1 VACUOLAR PROTEIN SORTING-ASSOCIATED PROTEIN 51 HO
1485:  ek8q-A  3.0 34.2  146   814    3   DROME:AF-Q9VSW5-F1 KINESIN-LIKE PROTEIN AT 67A, ISOFORM A;
1486:  egnq-A  3.0  9.7  103  1132    5   DROME:AF-Q9VS90-F1 UNCHARACTERIZED PROTEIN;
1487:  egj0-A  3.0 31.4  124  1180    8   DROME:AF-Q9VYS3-F1 REGULATOR OF NONSENSE TRANSCRIPTS 1 HOMOLOG;
1488:  eh6z-A  3.0 18.4   85   199    7   DROME:AF-Q9VJY0-F1 UNCHARACTERIZED PROTEIN;
1489:  eg5d-A  3.0  5.3   57   127    4   DROME:AF-Q8IPI2-F1 GEO12034P1;
1490:  ed2v-A  3.0 19.2  118  1021    6   DROME:AF-Q9V430-F1 IP22191P;
1491:  ee8i-A  3.0  4.1   91   169    5   DROME:AF-Q9VEF6-F1 PASIFLORA 1, ISOFORM A;
1492:  edbk-A  3.0  9.8   82   178    9   DROME:AF-A1Z9M2-F1 RECEPTOR EXPRESSION-ENHANCING PROTEIN;
1493:  elba-A  3.0  8.9   64   614    5   DROME:AF-A1ZB10-F1 UNCHARACTERIZED PROTEIN;
1494:  ecu4-A  3.0 11.6   80   141    6   DROME:AF-Q9VF08-F1 MITOCHONDRIAL IMPORT INNER MEMBRANE TRANSLOCASE S
1495:  ejmp-A  3.0 14.1   90   288    3   DROME:AF-Q9VH00-F1 RH64960P;
1496:  eg6u-A  3.0 17.6  124  1916   13   DROME:AF-Q9VKG8-F1 DISCS LARGE 5, ISOFORM A;
1497:  eleo-A  3.0 25.8   96   432   11   DROME:AF-Q9W3V1-F1 CHITINASE 11;
1498:  egyp-A  3.0 18.5  124   176    5   DROME:AF-Q9W549-F1 COA8 FAMILY PROTEIN CG14806, MITOCHONDRIAL;
1499:  eecl-A  3.0 12.8   82   671   11   DROME:AF-Q9VUX3-F1 PALMITOLEOYL-PROTEIN CARBOXYLESTERASE NOTUM;
1500:  efal-A  3.0  8.4   99   179    6   DROME:AF-Q9VPZ0-F1 IP07356P;
1501:  eeae-A  3.0 18.2  116   507    5   DROME:AF-Q7KK97-F1 LD44652P;
1502:  ella-A  3.0 35.4  133   531    6   DROME:AF-Q9VSY1-F1 LD09868P;
1503:  eedq-A  3.0 43.5  136   798    7   DROME:AF-Q9VVM8-F1 FI02004P;
1504:  eh5h-A  3.0 17.0   73   823    7   DROME:AF-Q9XZ06-F1 NUCLEAR PORE COMPLEX PROTEIN NUP93-1;
1505:  ec4v-A  3.0  3.5   57    68    5   DROME:AF-Q8SXH7-F1 GEO09915P1;
1506:  ef2z-A  3.0 15.9  101   599    8   DROME:AF-A1ZA14-F1 IONOTROPIC RECEPTOR 52A;
1507:  eefo-A  3.0  5.4   93   322    9   DROME:AF-A1Z7S4-F1 UNCHARACTERIZED PROTEIN, ISOFORM D;
1508:  ek2h-A  3.0  3.6   49    85   12   DROME:AF-Q9VJG4-F1 GEO09352P1;
1509:  edil-A  3.0 16.7  152   916   10   DROME:AF-Q9VEX7-F1 RE12330P;
1510:  eesj-A  3.0 19.1   97   638    9   DROME:AF-Q9I7H4-F1 RE02508P;
1511:  eezd-A  3.0 14.6  145  2291    8   DROME:AF-Q00963-F1 SPECTRIN BETA CHAIN;
1512:  efi6-A  3.0 30.0  149  1315    8   DROME:AF-A0A0B4K682-F1 JAVELIN-LIKE, ISOFORM D;
1513:  emxr-A  3.0  6.0  108   525   10   DROME:AF-Q8T5S8-F1 PROCOLLAGEN-PROLINE 4-DIOXYGENASE;
1514:  edwi-A  3.0 12.0   81   103   10   DROME:AF-Q9VY03-F1 UNCHARACTERIZED PROTEIN, ISOFORM A;
1515:  em3o-A  3.0  7.3   60   554   13   DROME:AF-A8DYY1-F1 UNCHARACTERIZED PROTEIN, ISOFORM B;
1516:  ed7x-A  3.0  7.5  106   201    7   DROME:AF-A1Z891-F1 FI14123P;
1517:  ei47-A  3.0 17.2  108  1131    7   DROME:AF-A0A0B4KF25-F1 REDUCTION IN CNN DOTS 1, ISOFORM E;
1518:  ei3l-A  3.0 26.2   99   353    2   DROME:AF-Q9VD59-F1 CG6332 PROTEIN;
1519:  efka-A  3.0 28.0  158   535    5   DROME:AF-Q9VAU6-F1 LD27564P;
1520:  eix0-A  3.0  6.5   94   208    9   DROME:AF-Q6IGE2-F1 AT03641P;
1521:  ec17-A  3.0  9.7  155   592    5   DROME:AF-Q9W0I6-F1 PHOSPHATIDYLINOSITOL-3-PHOSPHATASE SAC1;
1522:  egtu-A  3.0  5.2   69   167    4   DROME:AF-Q86B54-F1 GLUTATHIONE TRANSFERASE;
1523:  eeej-A  3.0 16.7   88  1067    6   DROME:AF-Q9Y1T2-F1 ADENOMATOUS POLYPOSIS COLI 2;
1524:  emob-A  3.0 24.2   92   584    8   DROME:AF-Q9VCB5-F1 RE01338P;
1525:  elaf-A  3.0  7.5   91   318   10   DROME:AF-Q9V9S0-F1 FI04419P;
1526:  emrx-A  3.0 29.3   99   342   12   DROME:AF-Q4QQ70-F1 IP09819P;
1527:  ef82-A  3.0 11.0   52  1654    6   DROME:AF-Q9VC36-F1 POLYBROMO;
1528:  eg3j-A  3.0  5.5   86   458    8   DROME:AF-Q9VAR7-F1 P4HC DOMAIN-CONTAINING PROTEIN;
1529:  emjb-A  3.0  5.0   56    68    4   DROME:AF-Q9VW42-F1 DNA REPAIR PROTEIN SWI5 HOMOLOG;
1530:  eea7-A  3.0 43.1  169   963    7   DROME:AF-P12297-F1 PROTEIN SUPPRESSOR OF WHITE APRICOT;
1531:  ehg8-A  3.0  5.5   57    67   11   DROME:AF-Q9VX52-F1 IP03239P;
1532:  eetx-A  3.0  9.7   49   471    6   DROME:AF-Q9VBR3-F1 ASTROCYTIC LEUCINE-RICH REPEAT MOLECULE;
1533:  eguv-A  3.0  8.5   58   159    7   DROME:AF-R4GRV8-F1 UNCHARACTERIZED PROTEIN;
1534:  egnx-A  3.0 17.4  109   172    6   DROME:AF-A0A0B4K7B4-F1 UNCHARACTERIZED PROTEIN;
1535:  eiyr-A  3.0  5.3   63   214   10   DROME:AF-Q9VX58-F1 LP09593P;
1536:  ei7a-A  3.0 17.0  148   606    7   DROME:AF-M9PC61-F1 UNCHARACTERIZED PROTEIN, ISOFORM E;
1537:  ekp6-A  3.0 21.3   78   941   10   DROME:AF-A0A0B4KI34-F1 CIN85 AND CD2AP RELATED, ISOFORM J;
1538:  ej98-A  3.0 11.6   73   138    5   DROME:AF-Q9VDH4-F1 PROTEIN TURANDOT B;
1539:  elj8-A  3.0  6.7  116   422    7   DROME:AF-Q86P97-F1 GM06145P;
1540:  ejtl-A  3.0 30.0  116   360    4   DROME:AF-Q8INF6-F1 HEXAMETHYLENE BISACETAMIDE INDUCIBLE, ISOFORM B;
1541:  eisf-A  3.0 11.7  104   213    5   DROME:AF-Q24040-F1 PROTEIN BIG BROTHER;
1542:  egms-A  3.0  9.1   81   702    5   DROME:AF-Q9VH96-F1 GH26575P;
1543:  egi0-A  3.0 16.1  126   743    6   DROME:AF-Q9VNK8-F1 FI16513P1;
1544:  elsk-A  3.0 23.4  215  1276    7   DROME:AF-A1Z6J2-F1 STEROL REGULATORY ELEMENT-BINDING PROTEIN CLEAVAG
1545:  elsj-A  3.0  9.6   85   224    7   DROME:AF-Q9VZK9-F1 TRANSMEMBRANE PROTEIN 267;
1546:  egel-A  3.0 32.7  140  1799    4   DROME:AF-X2JDH0-F1 RADISH, ISOFORM I;
1547:  elgk-A  3.0  4.8   76   498    5   DROME:AF-A1ZAP0-F1 SET AND MYND DOMAIN CONTAINING, ARTHROPOD-SPECIFI
1548:  emgl-A  3.0 30.2   95   220    8   DROME:AF-A0A0B4K7C5-F1 PEPTIDYLPROLYL ISOMERASE;
1549:  edir-A  3.0 27.0   90  1159    9   DROME:AF-Q9VIC6-F1 NEUROLIGIN 3, ISOFORM B;
1550:  eflt-A  3.0  8.4  137   662    6   DROME:AF-Q9VMQ8-F1 VACUOLAR PROTEIN SORTING-ASSOCIATED PROTEIN 52 HO
1551:  ekm9-A  3.0 34.1  233  2226    5   DROME:AF-Q9VW15-F1 HISTONE-LYSINE N-METHYLTRANSFERASE ASH1;
1552:  ems1-A  3.0 17.0   63   188    8   DROME:AF-Q9VS34-F1 60S RIBOSOMAL PROTEIN L18;
1553:  ednv-A  3.0 17.0   80   548    9   DROME:AF-A1Z7V9-F1 FI20020P1;
1554:  eiht-A  3.0 30.7  211  1629   11   DROME:AF-Q9W2H8-F1 4-ALPHA-GLUCANOTRANSFERASE;
1555:  edh5-A  3.0 14.2  126   366    8   DROME:AF-Q8T3Y1-F1 AT26187P;
1556:  el6e-A  3.0 21.5   77  1004    3   DROME:AF-Q9V3H9-F1 ZINC FINGER CCCH DOMAIN-CONTAINING PROTEIN 14;
1557:  ee1y-A  3.0 12.7  105   710   10   DROME:AF-A1ZB47-F1 GUANYLATE CYCLASE;
1558:  ejw8-A  3.0 11.7  118   677    9   DROME:AF-Q9V4W1-F1 NUCLEOPORIN GLE1;
1559:  emli-A  3.0 23.8   99   688    5   DROME:AF-Q7KRS1-F1 UNCHARACTERIZED PROTEIN, ISOFORM A;
1560:  eetg-A  3.0  4.2   78   208   12   DROME:AF-Q24188-F1 PROTEIN LATE BLOOMER;
1561:  eftp-A  3.0 26.9  132   639    8   DROME:AF-Q9VXF6-F1 CALNEXIN 14D;
1562:  ekge-A  3.0 31.6  142   761    4   DROME:AF-Q9VYL5-F1 GH19726P;
1563:  eib7-A  3.0  7.9   66    85    6   DROME:AF-Q9VHI4-F1 SPLICING FACTOR 3B SUBUNIT 5;
1564:  ehn5-A  3.0 10.5   79   149   10   DROME:AF-A1Z6Y3-F1 GEO12982P1;
1565:  efa1-A  3.0 28.9  129   370    8   DROME:AF-O77051-F1 TRANSCRIPTION FACTOR E2F2;
1566:  ec6v-A  3.0  9.3  162   701    3   DROME:AF-Q9VKA3-F1 ZINC TRANSPORTER 33D, ISOFORM B;
1567:  ei4d-A  3.0  4.6   71   250   10   DROME:AF-Q9VSU7-F1 VESICLE TRANSPORT PROTEIN USE1;
1568:  egxp-A  3.0  6.4  177   626    5   DROME:AF-Q24114-F1 DIVISION ABNORMALLY DELAYED PROTEIN;
1569:  ee6e-A  3.0 36.5  127   496    5   DROME:AF-Q9W135-F1 RNASE NYN DOMAIN-CONTAINING PROTEIN;
1570:  efav-A  3.0 16.2  114   826    1   DROME:AF-Q9VX34-F1 RNA HELICASE;
1571:  eg55-A  3.0  1.4   34    34    6   DROME:AF-A0A6M3Q933-F1 UNCHARACTERIZED PROTEIN;
1572:  ely6-A  3.0 16.2  167   881   11   DROME:AF-A0A1L4AAC2-F1 UNCHARACTERIZED PROTEIN;
1573:  ec01-A  3.0  5.8   79   132    6   DROME:AF-Q9VIL1-F1 GEO05273P1;
1574:  eeur-A  3.0 27.0  143   628    7   DROME:AF-Q7K7W5-F1 ADIPOSE PROTEIN;
1575:  ekz8-A  2.9  7.9  135   565   13   DROME:AF-Q8IRA7-F1 UNCHARACTERIZED PROTEIN;
1576:  egyc-A  2.9 34.4  170   587    6   DROME:AF-Q9VPY0-F1 INTEGRATOR COMPLEX SUBUNIT 14;
1577:  el8t-A  2.9 10.2   78   107    4   DROME:AF-Q7KSC4-F1 MITOCHONDRIAL PYRUVATE CARRIER 1;
1578:  elky-A  2.9 22.9  133   587    4   DROME:AF-Q9W2Z8-F1 UNCHARACTERIZED PROTEIN, ISOFORM C;
1579:  edkd-A  2.9  6.2   59    66   10   DROME:AF-A0A1Z1CH10-F1 UNCHARACTERIZED PROTEIN, ISOFORM C;
1580:  eghv-A  2.9  7.5  115   721    3   DROME:AF-Q9W4X9-F1 CENTROMERE/KINETOCHORE PROTEIN ZW10;
1581:  ehuv-A  2.9 16.4  118   233    8   DROME:AF-Q8IMF1-F1 IP08088P;
1582:  eh7p-A  2.9 10.5   91   948    7   DROME:AF-Q9VBZ6-F1 GH14566P;
1583:  edqv-A  2.9 32.7   99   689    5   DROME:AF-Q9XTL2-F1 JAK PATHWAY SIGNAL TRANSDUCTION ADAPTOR MOLECULE;
1584:  ecxw-A  2.9 22.2  137  1081    5   DROME:AF-Q9W0X7-F1 FI18184P1;
1585:  elub-A  2.9  6.8   65   218    6   DROME:AF-M9PD03-F1 COILED-COIL DOMAIN-CONTAINING PROTEIN 43;
1586:  efge-A  2.9 32.4  133  2455    8   DROME:AF-Q9VE34-F1 ECTOPIC P GRANULES PROTEIN 5 HOMOLOG;
1587:  efzw-A  2.9 26.7  143  1488    8   DROME:AF-A1Z968-F1 NAT1, ISOFORM D;
1588:  eh6e-A  2.9  9.4   72   407   10   DROME:AF-Q7JR96-F1 SD19533P;
1589:  em2i-A  2.9  8.8  125   385    4   DROME:AF-Q9VWU6-F1 RE70879P;
1590:  ek26-A  2.9  9.5  101   254    3   DROME:AF-Q9VCH9-F1 LD07883P;
1591:  egi8-A  2.9 10.1   93   368   10   DROME:AF-Q9VDY6-F1 GDOWN1;
1592:  ek9z-A  2.9  8.8  109   222    7   DROME:AF-Q9VIT6-F1 IP07844P;
1593:  emzn-A  2.9 11.4  140   861    9   DROME:AF-Q7KN74-F1 TETRATRICOPEPTIDE REPEAT DOMAIN 7, ISOFORM A;
1594:  edae-A  2.9 19.7  113   608   12   DROME:AF-B7Z0X5-F1 IONOTROPIC RECEPTOR 7E;
1595:  ekad-A  2.9  6.2   48    48    4   DROME:AF-Q7KUV4-F1 UNCHARACTERIZED PROTEIN, ISOFORM A;
1596:  ej91-A  2.9 18.8  126   665    9   DROME:AF-Q7JX95-F1 RH42110P;
1597:  elui-A  2.9 19.3  127   323    6   DROME:AF-Q9VWH9-F1 UNCHARACTERIZED PROTEIN;
1598:  egfg-A  2.9  8.1   68   186    9   DROME:AF-M9MRH9-F1 UNCHARACTERIZED PROTEIN;
1599:  elal-A  2.9 11.8  107   421    5   DROME:AF-Q9VXK8-F1 GH15472P;
1600:  efoa-A  2.9 34.1  123  1084    4   DROME:AF-Q8SWR8-F1 ATAXIN-2 HOMOLOG;
1601:  eics-A  2.9 16.3  122   517    9   DROME:AF-Q7JUY7-F1 PTB DOMAIN-CONTAINING ADAPTER PROTEIN CED-6;
1602:  eivs-A  2.9 16.0   98   254    8   DROME:AF-Q9VSW4-F1 FI06490P;
1603:  ehpx-A  2.9 26.0  120   232   10   DROME:AF-Q9VCE2-F1 REPLICATION STRESS RESPONSE REGULATOR SDE2;
1604:  ek8u-A  2.9 18.9  127   539    6   DROME:AF-Q9VTU4-F1 EUKARYOTIC TRANSLATION INITIATION FACTOR 3 SUBUNI
1605:  ehmi-A  2.9  8.5  123   765    6   DROME:AF-Q9VUG1-F1 DALLY-LIKE, ISOFORM A;
1606:  emd8-A  2.9  3.0   61   244    7   DROME:AF-O46101-F1 TETRASPANIN-2A;
1607:  eixh-A  2.9  5.0   74   154   11   DROME:AF-E1JH37-F1 GEO02178P1;
1608:  ei9f-A  2.9  6.2  183  1355    9   DROME:AF-Q9VLN6-F1 FI20146P1;
1609:  eisr-A  2.9 10.8   92   227   11   DROME:AF-Q7JWV7-F1 TETRASPANIN;
1610:  ejf8-A  2.9  4.8   63   994    5   DROME:AF-P35875-F1 POLY  POLYMERASE;
1611:  egu1-A  2.9  6.5   67   341    4   DROME:AF-Q9VCY3-F1 COP9 SIGNALOSOME COMPLEX SUBUNIT 6;
1612:  ei0h-A  2.9  9.2  113   699    7   DROME:AF-Q8MS38-F1 RE15216P;
1613:  egpi-A  2.9  5.9   57    58   11   DROME:AF-Q8SY72-F1 SINGLE-PASS MEMBRANE AND COILED-COIL DOMAIN-CONTA
1614:  ejef-A  2.9 10.5   86   136    7   DROME:AF-A0A0B4KEI1-F1 UNCHARACTERIZED PROTEIN, ISOFORM C;
1615:  ehjv-A  2.9  1.9   35    35   14   DROME:AF-B4ZJA5-F1 GEO11741P1;
1616:  ek2b-A  2.9  9.2   90   382    8   DROME:AF-Q9VF34-F1 FIBRINOGEN C-TERMINAL DOMAIN-CONTAINING PROTEIN;
1617:  eldn-A  2.9  7.5   90   556    9   DROME:AF-E1JI63-F1 SENSORY NEURON MEMBRANE PROTEIN 2;
1618:  efdf-A  2.9 28.1  119   836    5   DROME:AF-Q9W0V1-F1 3-PHOSPHOINOSITIDE-DEPENDENT PROTEIN KINASE 1;
1619:  efnt-A  2.9 19.3  108  1472    4   DROME:AF-Q9VPQ4-F1 UNCHARACTERIZED PROTEIN, ISOFORM C;
1620:  ejiy-A  2.9  8.1   61    65    8   DROME:AF-Q24475-F1 CELL DEATH PROTEIN RPR;
1621:  eg5x-A  2.9  9.4  128   729    9   DROME:AF-Q9W0J0-F1 FI03418P;
1622:  eitd-A  2.9 12.2  103   868    9   DROME:AF-Q9VDH6-F1 IONOTROPIC RECEPTOR 93A;
1623:  efbh-A  2.9  9.9   96   500   11   DROME:AF-Q9W373-F1 SET AND MYND DOMAIN CONTAINING, ARTHROPOD-SPECIFI
1624:  emr3-A  2.9 34.2  152  1019   12   DROME:AF-Q9VDC9-F1 O-GLCNACASE;
1625:  edci-A  2.9 44.5   87   968   11   DROME:AF-Q9VEN9-F1 PROTEIN ASSOCIATED WITH TOPO II RELATED-1, ISOFOR
1626:  ejra-A  2.9  6.2   96   173    6   DROME:AF-Q7PLT4-F1 TRANSLOCASE OF THE INNER MITOCHONDRIAL MEMBRANE 1
1627:  ek54-A  2.9 14.4  202  1487   10   DROME:AF-Q9VLP5-F1 LD42916P;
1628:  ec8j-A  2.9 30.4   97   170    7   DROME:AF-A2VEV0-F1 IP18415P;
1629:  eik0-A  2.9 12.0  100   164    9   DROME:AF-Q9VX02-F1 MITOCHONDRIAL 18 KDA PROTEIN;
1630:  ekez-A  2.9 17.2  119   136   12   DROME:AF-Q8SXS4-F1 GEO07727P1;
1631:  el6v-A  2.9  2.3   45    45    4   DROME:AF-A0A0B4LEI2-F1 UNCHARACTERIZED PROTEIN, ISOFORM A;
1632:  eijd-A  2.9 12.3   92   195    8   DROME:AF-Q9TVP3-F1 J DOMAIN-CONTAINING PROTEIN;
1633:  ekpv-A  2.9  9.2  151   296    7   DROME:AF-Q9VFL9-F1 FI07901P;
1634:  efzo-A  2.9  8.3   79   276   10   DROME:AF-Q9VM18-F1 TREHALOSE 6-PHOSPHATE PHOSPHATASE;
1635:  emwd-A  2.9 13.7   91   502    5   DROME:AF-Q7K3M6-F1 GH28654P;
1636:  em18-A  2.9  3.7   45    90   13   DROME:AF-Q9VLS4-F1 ACYL-COA BINDING PROTEIN 1, ISOFORM A;
1637:  eli8-A  2.9 24.8   91   535    7   DROME:AF-A0A0B4KEJ7-F1 CORONIN;
1638:  emtr-A  2.9  6.9   98   215    6   DROME:AF-A1Z6U3-F1 IP01824P;
1639:  eftv-A  2.9 13.3  121   743    6   DROME:AF-Q9W0C5-F1 ATP BINDING CASSETTE SUBFAMILY B MEMBER 7, ISOFOR
1640:  ekhq-A  2.9 37.6  136   827    7   DROME:AF-Q8SY39-F1 ATP-DEPENDENT RNA HELICASE;
1641:  efbx-A  2.9 28.5  204  2516    6   DROME:AF-Q24270-F1 VOLTAGE-DEPENDENT CALCIUM CHANNEL TYPE D SUBUNIT
1642:  emn7-A  2.9 10.2  104  1189    7   DROME:AF-A1ZAE2-F1 UNCHARACTERIZED PROTEIN;
1643:  egcz-A  2.9  3.5   98   392   11   DROME:AF-O77475-F1 CERAMIDE PHOSPHOETHANOLAMINE SYNTHASE;
1644:  edar-A  2.9 10.0  102   179    8   DROME:AF-B7Z137-F1 UNCHARACTERIZED PROTEIN;
1645:  eiv4-A  2.9 25.7  142   763   11   DROME:AF-Q9VN03-F1 ATP-DEPENDENT RNA HELICASE SUV3 HOMOLOG, MITOCHON
1646:  eecn-A  2.9  5.5  143   223    6   DROME:AF-Q8IQC1-F1 UNCHARACTERIZED GOLGI APPARATUS MEMBRANE PROTEIN-
1647:  eke6-A  2.9 10.6  105   608    3   DROME:AF-A1ZAL4-F1 FI02064P;
1648:  emoe-A  2.9  5.3  125   202   10   DROME:AF-Q9W1F0-F1 UNCHARACTERIZED PROTEIN;
1649:  ee99-A  2.9  7.0   62   144    6   DROME:AF-O97454-F1 PROTEIN BUD31 HOMOLOG;
1650:  ege6-A  2.9 14.7  112   524    3   DROME:AF-Q9XZ28-F1 UNCHARACTERIZED PROTEIN, ISOFORM A;
1651:  eduh-A  2.9  6.3   74   121    3   DROME:AF-B7YZK1-F1 UNCHARACTERIZED PROTEIN, ISOFORM A;
1652:  eipr-A  2.9  1.6   35    36   11   DROME:AF-E0R7Q1-F1 MIP08409P;
1653:  ej5c-A  2.9  7.3  159   852    4   DROME:AF-Q9VAQ0-F1 CULLIN 5;
1654:  elvm-A  2.9 31.5  206   560    9   DROME:AF-Q95NU8-F1 GH16255P;
1655:  eitg-A  2.9 34.1   94  1031    5   DROME:AF-Q9W0A0-F1 PROTEIN DRAPER;
1656:  ekos-A  2.9 21.3   77   250    5   DROME:AF-Q9VEG8-F1 RE59232P;
1657:  efzx-A  2.9 12.8   87   858    9   DROME:AF-Q9V4Z9-F1 PROTEIN LINES;
1658:  ecve-A  2.9 21.2  108   649    6   DROME:AF-Q24175-F1 DISCONTINUOUS ACTIN HEXAGON;
1659:  ehrr-A  2.9  8.7  142   942    8   DROME:AF-Q9VHM2-F1 VPS35 ENDOSOMAL PROTEIN SORTING FACTOR-LIKE;
1660:  ehjp-A  2.9  7.3   61    95    5   DROME:AF-A0A0B4K6X1-F1 UNCHARACTERIZED PROTEIN, ISOFORM A;
1661:  ekpl-A  2.9 14.9  120   262    6   DROME:AF-Q95RY2-F1 LD01461P;
1662:  eifn-A  2.9  2.9   42    42    5   DROME:AF-F3YDA1-F1 FI14730P;
1663:  elac-A  2.9 16.8   94   544    9   DROME:AF-Q9W413-F1 RIBONUCLEASE P;
1664:  eda3-A  2.9 30.7  136   449    6   DROME:AF-Q02637-F1 CCAAT/ENHANCER-BINDING PROTEIN;
1665:  ehja-A  2.9 25.0  194   887    5   DROME:AF-P14599-F1 AMYLOID-BETA-LIKE PROTEIN;
1666:  ec2k-A  2.9 30.0  118   907    8   DROME:AF-A0A0B4KHJ0-F1 GRIK, ISOFORM C;
1667:  el1m-A  2.9  3.5   53    63    6   DROME:AF-Q9VR93-F1 PUTATIVE 60S RIBOSOMAL PROTEIN L33;
1668:  egy0-A  2.9  5.9   91   695    8   DROME:AF-Q9VGR1-F1 GRIP AND COILED-COIL DOMAIN CONTAINING 88 KDA;
1669:  elkl-A  2.9 11.0  114  1320    4   DROME:AF-Q9VIL0-F1 PROTEIN BRUNELLESCHI;
1670:  ejy4-A  2.9 15.9  120   419    6   DROME:AF-Q9VMC6-F1 GH06693P;
1671:  ec9b-A  2.9  9.1   65    90   14   DROME:AF-M9NDU2-F1 UNCHARACTERIZED PROTEIN, ISOFORM A;
1672:  egyu-A  2.9 23.1  120   213   10   DROME:AF-P48604-F1 GRPE PROTEIN HOMOLOG, MITOCHONDRIAL;
1673:  emv5-A  2.9 13.2   94   776    9   DROME:AF-Q7KSF5-F1 FI11917P;
1674:  eftk-A  2.9 13.1   75  1936    9   DROME:AF-Q9VWJ6-F1 FI03615P;
1675:  efk6-A  2.9 16.8  112   642    5   DROME:AF-Q9VEN3-F1 FI20177P1;
1676:  ehxk-A  2.9 15.8  144   664    3   DROME:AF-Q9W3M4-F1 LD24308P;
1677:  ej8c-A  2.9 12.9  112  1253   11   DROME:AF-Q01989-F1 MYOSIN HEAVY CHAIN 95F;
1678:  edwn-A  2.9 11.4  111   592    5   DROME:AF-E2QCZ3-F1 DIAMOND;
1679:  ec83-A  2.9  5.4  134  1318    4   DROME:AF-B7Z150-F1 INACTIVATION NO AFTERPOTENTIAL E, ISOFORM E;
1680:  edn0-A  2.9 11.6  131   635    8   DROME:AF-Q9VTT6-F1 IONOTROPIC RECEPTOR 68B;
1681:  eewa-A  2.9 13.4   94   398    4   DROME:AF-Q9VTQ9-F1 AT06668P;
1682:  eee3-A  2.9 26.0  111   732    7   DROME:AF-A0A0B4LFP0-F1 UNCHARACTERIZED PROTEIN, ISOFORM A;
1683:  ek06-A  2.9  0.9   33    33    6   DROME:AF-C4NAP6-F1 SEMINAL FLUID PROTEIN 96F;
1684:  egbc-A  2.9 27.3   70   161    9   DROME:AF-Q7JR99-F1 RE31204P;
1685:  eenf-A  2.9 17.0  134   608    7   DROME:AF-Q9VV99-F1 RE72625P;
1686:  emjc-A  2.9 10.4  101   269    3   DROME:AF-Q8IMU0-F1 IP09871P;
1687:  ef8t-A  2.9 30.4  118   786    5   DROME:AF-Q9W5Y0-F1 NEPRILYSIN-3;
1688:  eks7-A  2.9 25.5  107   370    7   DROME:AF-Q9VFP0-F1 RH07106P;
1689:  edc1-A  2.9  4.2   82   263    6   DROME:AF-Q9VF09-F1 AT06251P;
1690:  elja-A  2.9  6.6   81   117    7   DROME:AF-Q9VZ90-F1 UNCHARACTERIZED PROTEIN;
1691:  ehnz-A  2.9 14.5  109   556    9   DROME:AF-E1JIQ7-F1 UNCHARACTERIZED PROTEIN, ISOFORM E;
1692:  eh47-A  2.9 19.9  151  1118    9   DROME:AF-Q9VFI9-F1 CGMP-SPECIFIC 3',5'-CYCLIC PHOSPHODIESTERASE;
1693:  eir9-A  2.9  3.2   43    86    7   DROME:AF-P42281-F1 ACYL-COA-BINDING PROTEIN HOMOLOG;
1694:  ehs6-A  2.9  1.8   38    38   13   DROME:AF-M9PEK4-F1 UNCHARACTERIZED PROTEIN;
1695:  ei1d-A  2.9 38.8  120  1004    7   DROME:AF-Q7KMI3-F1 BCDNA.LD23371;
1696:  efin-A  2.9  5.5   62   128    8   DROME:AF-Q9V444-F1 DNA POLYMERASE EPSILON SUBUNIT 3;
1697:  el7s-A  2.9 33.3  105   241    8   DROME:AF-M9NE97-F1 COPPER TRANSPORTER;
1698:  eld0-A  2.9  5.0   99   406    6   DROME:AF-O77477-F1 LD24471P;
1699:  egd2-A  2.9 28.9  130   850    9   DROME:AF-Q24211-F1 PROTEIN STONED-A;
1700:  elwd-A  2.9 26.6  221  1239    6   DROME:AF-Q9V4P1-F1 ANILLIN;
1701:  ehni-A  2.9 25.2  172  1238    7   DROME:AF-Q9VCD8-F1 STRUCTURAL MAINTENANCE OF CHROMOSOMES PROTEIN;
1702:  ei7k-A  2.9 12.5  164   549    9   DROME:AF-Q9VZW5-F1 FMRFAMIDE RECEPTOR;
1703:  eeqy-A  2.9  3.1   41    82   15   DROME:AF-Q9VSP9-F1 ACYL-COA BINDING PROTEIN 5;
1704:  emg1-A  2.9  9.5   61   276    2   DROME:AF-Q7KY01-F1 AQUAPORIN;
1705:  ehhl-A  2.9 15.9  113   971    7   DROME:AF-Q9VQB6-F1 ATAXIN 7, ISOFORM A;
1706:  ec37-A  2.9 40.7  109   487    6   DROME:AF-Q95RF3-F1 LD34806P;
1707:  eitm-A  2.9 13.1   53   128    9   DROME:AF-Q9VNW0-F1 GEO11142P1;
1708:  emwf-A  2.9  5.5  101   399    8   DROME:AF-Q8SYC5-F1 RE68347P;
1709:  ehj9-A  2.9  5.6   59    62    5   DROME:AF-A0A0B4JD68-F1 UNCHARACTERIZED PROTEIN;
1710:  ee2k-A  2.9  2.6   55   670   16   DROME:AF-Q9VU33-F1 CULLIN 6;
1711:  ehpq-A  2.9  5.2  105   574    2   DROME:AF-Q9VHB5-F1 SD10846P;
1712:  ehqp-A  2.9  5.8  140   570    8   DROME:AF-Q9VKH0-F1 CONSERVED OLIGOMERIC GOLGI COMPLEX SUBUNIT 8;
1713:  egot-A  2.9 27.1   81   469    4   DROME:AF-Q9VBA1-F1 SPAG1 AXONEMAL DYNEIN ASSEMBLY FACTOR;
1714:  ej0p-A  2.8 28.4  144  2599   10   DROME:AF-A1ZBE8-F1 PROTEIN DOPEY-1 HOMOLOG;
1715:  eh9j-A  2.8 29.5  100  1844    3   DROME:AF-A0A0B4JDC9-F1 RIM-BINDING PROTEIN, ISOFORM F;
1716:  ekfl-A  2.8 15.7  119   795    6   DROME:AF-Q9W3G6-F1 NICOTINIC ACETYLCHOLINE RECEPTOR ALPHA3, ISOFORM
1717:  egvo-A  2.8 11.8  103   270   10   DROME:AF-O18405-F1 SURFEIT LOCUS PROTEIN 4 HOMOLOG;
1718:  ecza-A  2.8 19.0   72   605    8   DROME:AF-Q9VS19-F1 BARDET-BIEDL SYNDROME 1;
1719:  ek5d-A  2.8  3.9   74   146    5   DROME:AF-A0A0B4KED5-F1 UNCHARACTERIZED PROTEIN;
1720:  eht0-A  2.8 34.5  119   533    8   DROME:AF-Q9NI63-F1 MEMBRANE-ASSOCIATED TYROSINE- AND THREONINE-SPECI
1721:  ehi2-A  2.8 43.0  196  1057    7   DROME:AF-Q7K4E0-F1 LD43457P;
1722:  ed0y-A  2.8 34.4  212  1904    6   DROME:AF-Q7KU89-F1 PURATROPHIN-1-LIKE, ISOFORM A;
1723:  ef1s-A  2.8  7.9  143   524    8   DROME:AF-Q9W4G1-F1 LD07278P;
1724:  ee3g-A  2.8 12.0  119   170    8   DROME:AF-Q9W073-F1 RH22148P;
1725:  ed1s-A  2.8  3.5   45    45    7   DROME:AF-A0A0B4JD61-F1 UNCHARACTERIZED PROTEIN, ISOFORM A;
1726:  eia5-A  2.8 18.4  113   654    6   DROME:AF-Q9VC29-F1 EPIDERMAL STRIPES AND PATCHES, ISOFORM A;
1727:  ehb7-A  2.8 32.2  108   918    7   DROME:AF-Q9VT19-F1 UNCHARACTERIZED PROTEIN;
1728:  ei59-A  2.8  8.9  107   176    7   DROME:AF-Q9VUE3-F1 IP04153P;
1729:  ej5q-A  2.8 15.0  159   495    8   DROME:AF-Q868T3-F1 CARDIOACCELERATORY PEPTIDE RECEPTOR;
1730:  edx8-A  2.8  9.7  118  1194    6   DROME:AF-A8JNN5-F1 GTPASE ACTIVATING PROTEIN AND CENTROSOME-ASSOCIAT
1731:  ehle-A  2.8 18.0  106   579    7   DROME:AF-E1JHQ6-F1 AMINO ACID TRANSPORTER;
1732:  efju-A  2.8 14.8   98   248   10   DROME:AF-A1ZBF1-F1 FI16628P1;
1733:  ec18-A  2.8 11.8  101   179    7   DROME:AF-Q9VNA0-F1 PROBABLE MITOCHONDRIAL IMPORT INNER MEMBRANE TRAN
1734:  ehzd-A  2.8 16.7  156  1703    8   DROME:AF-M9PEP2-F1 ADENYLYL CYCLASE 13E, ISOFORM C;
1735:  el0x-A  2.8 22.4  117   371    8   DROME:AF-O46052-F1 EG:152A3.3 PROTEIN;
1736:  ecz8-A  2.8 21.2  118   906    2   DROME:AF-B7Z058-F1 RHO GTPASE ACTIVATING PROTEIN AT 71E, ISOFORM D;
1737:  ejjh-A  2.8  3.3   59    83   12   DROME:AF-P23487-F1 PROTEIN MIDGUT EXPRESSION 1;
1738:  eeai-A  2.8  9.9   61   148    5   DROME:AF-Q9W4B6-F1 RE01432P;
1739:  eebb-A  2.8 12.3   64   205    6   DROME:AF-Q9VNE9-F1 60S RIBOSOMAL PROTEIN L13A;
1740:  ek8k-A  2.8 22.9  109   646    9   DROME:AF-Q9VJ57-F1 GRIP71;
1741:  efcm-A  2.8 22.6   67   109   13   DROME:AF-Q7JRQ4-F1 AT16918P;
1742:  ed8w-A  2.8  8.8   78   162    3   DROME:AF-B7Z085-F1 GEO02576P1;
1743:  ekw1-A  2.8 19.5  168   961    7   DROME:AF-Q9I7D3-F1 CAPRIN HOMOLOG;
1744:  ek3v-A  2.8  6.9   54   521    7   DROME:AF-Q9V9X9-F1 UDP-GLUCURONOSYLTRANSFERASE;
1745:  ekhw-A  2.8  4.4   82   244    7   DROME:AF-E1JI53-F1 UNCHARACTERIZED PROTEIN;
1746:  ejwc-A  2.8  4.2  130   326    6   DROME:AF-Q9VKF3-F1 AT12771P;
1747:  ehgh-A  2.8 13.1  127   376    7   DROME:AF-Q9VSB9-F1 TRANSMEMBRANE PROTEIN 43 HOMOLOG;
1748:  eent-A  2.8 14.9   88   320    7   DROME:AF-Q9VX39-F1 TRANSMEMBRANE PROTEIN 41 HOMOLOG;
1749:  ek5e-A  2.8 22.3   95   231    5   DROME:AF-Q7JW07-F1 LD08826P;
1750:  ee4d-A  2.8 15.6   90   191    6   DROME:AF-Q9VI02-F1 UNCHARACTERIZED PROTEIN, ISOFORM A;
1751:  egoe-A  2.8  8.0   56   125    4   DROME:AF-Q7KE32-F1 IP02289P;
1752:  ejw9-A  2.8  3.6   57   101    5   DROME:AF-Q9VUT1-F1 EIG71EH;
1753:  ehnq-A  2.8 16.6   88   340    2   DROME:AF-Q9W224-F1 NOVEL SPERMATOGENESIS REGULATOR, ISOFORM A;
1754:  edvq-A  2.8 19.8  131   603    9   DROME:AF-M9PJS6-F1 UNCHARACTERIZED PROTEIN, ISOFORM D;
1755:  ejvc-A  2.8 12.7   66   141    6   DROME:AF-A0A0B4K7X0-F1 UNCHARACTERIZED PROTEIN;
1756:  ekd5-A  2.8 16.8   66   181    5   DROME:AF-Q9W1K3-F1 UNCHARACTERIZED PROTEIN, ISOFORM A;
1757:  eitc-A  2.8  9.9   77   111    8   DROME:AF-E1JIY8-F1 GEO08993P1;
1758:  ejb4-A  2.8 10.3  114   498    3   DROME:AF-Q8INX4-F1 MALE-SPECIFIC TRANSCRIPT 36FA;
1759:  eizp-A  2.8  9.1   83   181    4   DROME:AF-Q7JZ53-F1 RE57564P;
1760:  ehvo-A  2.8  2.9   53    57    6   DROME:AF-P21663-F1 ANDROPIN;
1761:  emid-A  2.8  5.3   82   115    5   DROME:AF-Q4V477-F1 IP03610P;
1762:  emy7-A  2.8 12.4   86   208   14   DROME:AF-Q8IPE7-F1 LP04712P;
1763:  edpd-A  2.8 13.2   94   154    6   DROME:AF-Q9VHB1-F1 MITOCHONDRIAL PYRUVATE CARRIER;
1764:  ehlv-A  2.8 10.5   96   264   13   DROME:AF-Q9VPW6-F1 UNCHARACTERIZED PROTEIN;
1765:  egl5-A  2.8  3.1   53   176   11   DROME:AF-Q9VXD1-F1 PROTEIN SINGLES BAR;
1766:  ekop-A  2.8 29.2   94   780    4   DROME:AF-A0A0B4KGY6-F1 PASILLA, ISOFORM R;
1767:  eepf-A  2.8  7.4   77   798    8   DROME:AF-Q0E938-F1 UNCHARACTERIZED PROTEIN, ISOFORM A;
1768:  eeld-A  2.8 19.8  126   331   10   DROME:AF-Q9VZR8-F1 FI02811P;
1769:  em28-A  2.8 15.4   63   160   13   DROME:AF-Q9VYX8-F1 LD04844P;
1770:  ehib-A  2.8 10.5   72   463    6   DROME:AF-Q27411-F1 RLB1;
1771:  ej46-A  2.8 12.0   89  2008    3   DROME:AF-A0A0B4K7Q6-F1 MYOBLAST CITY, ISOFORM B;
1772:  emqx-A  2.8  9.9   82   357    4   DROME:AF-Q9VXG0-F1 CELL CYCLE CONTROL PROTEIN 50A;
1773:  ecyr-A  2.8 17.5   83   160    5   DROME:AF-Q2MGP2-F1 UNCHARACTERIZED PROTEIN;
1774:  ekju-A  2.8  7.2   71   973   10   DROME:AF-A0A0B4K6E2-F1 NA/CA-EXCHANGE PROTEIN, ISOFORM G;
1775:  ehxu-A  2.8 15.1   91   178    4   DROME:AF-Q24251-F1 ATP SYNTHASE SUBUNIT D, MITOCHONDRIAL;
1776:  ejno-A  2.8 24.2  104   621   13   DROME:AF-B7Z0X6-F1 IONOTROPIC RECEPTOR 7F;
1777:  ehxw-A  2.8 10.6   84   332   10   DROME:AF-Q9VFX2-F1 OSIRIS 22;
1778:  ektv-A  2.8  9.7  131   425   10   DROME:AF-Q9VJ97-F1 2-OXOGLUTARATE AND IRON-DEPENDENT OXYGENASE JMJD4
1779:  ehtq-A  2.8  5.2   55    58   11   DROME:AF-A1ZB59-F1 RT03853P;
1780:  ekjj-A  2.8 35.3  128  1698    5   DROME:AF-Q9V8R9-F1 PROTEIN 4.1 HOMOLOG;
1781:  em3h-A  2.8 21.1   79   506    9   DROME:AF-Q9W550-F1 FI20216P1;
1782:  eipq-A  2.8 18.0  104   224    7   DROME:AF-Q9VN97-F1 PROBABLE MITOCHONDRIAL IMPORT INNER MEMBRANE TRAN
1783:  eijs-A  2.8 14.9  107  1123    9   DROME:AF-Q9VK50-F1 ADENYLYL CYCLASE X E;
1784:  ekwd-A  2.8 15.8   87   182   10   DROME:AF-Q4V4I9-F1 NEUROPEPTIDE CCHAMIDE-1;
1785:  em4h-A  2.8 16.5  136   667    7   DROME:AF-Q9VTG0-F1 PHOSPHATE TRANSPORTER;
1786:  efsy-A  2.8 29.5   89   670    3   DROME:AF-Q86B61-F1 TYRAMINE BETA-HYDROXYLASE;
1787:  egt2-A  2.8 27.3   79   118    5   DROME:AF-Q9VTJ8-F1 MITOCHONDRIAL IMPORT INNER MEMBRANE TRANSLOCASE S
1788:  ec6y-A  2.8 36.1  110   642    7   DROME:AF-A8JQX3-F1 NOCTURNIN;
1789:  ei5o-A  2.8 13.7   82   339    4   DROME:AF-Q9VN19-F1 GOLGI TO ER TRAFFIC PROTEIN 4 HOMOLOG;
1790:  ej6m-A  2.8  5.5   65   296    3   DROME:AF-A0A6M3Q7V9-F1 UNCHARACTERIZED PROTEIN, ISOFORM A;
1791:  ekwb-A  2.8 12.6  143   581    6   DROME:AF-Q9W4E4-F1 AT09729P;
1792:  emq1-A  2.8 16.9   85   571   11   DROME:AF-Q9W3M2-F1 DM7 FAMILY PROTEIN CG15332;
1793:  ekxn-A  2.8 16.2   82   350   11   DROME:AF-Q9VWL0-F1 MEC2;
1794:  eizf-A  2.8  4.4   57    62    5   DROME:AF-A8DZ13-F1 GEO11020P1;
1795:  ekj4-A  2.8 10.9   58   144    7   DROME:AF-Q8SYK4-F1 RE55691P;
1796:  eiom-A  2.8 14.1   96   417    5   DROME:AF-P09077-F1 HOMEOTIC PROTEIN SEX COMBS REDUCED;
1797:  elb3-A  2.8  2.9   49  1714    8   DROME:AF-P28668-F1 BIFUNCTIONAL GLUTAMATE/PROLINE--TRNA LIGASE;
1798:  ejl3-A  2.8 18.6   65   384    2   DROME:AF-Q9VPC4-F1 VWFC DOMAIN-CONTAINING PROTEIN;
1799:  edk8-A  2.8  7.2   71    86   13   DROME:AF-Q95TA8-F1 AT05092P1;
1800:  ee7u-A  2.8 25.9  105   614   11   DROME:AF-A1Z6M8-F1 HEPAROSAN-N-SULFATE-GLUCURONATE 5-EPIMERASE;
1801:  efqw-A  2.8 16.7   95   398    3   DROME:AF-Q9I7N2-F1 C3H1-TYPE DOMAIN-CONTAINING PROTEIN;
1802:  ee8h-A  2.8  6.6  122   307   10   DROME:AF-A8JQW3-F1 PININ, ISOFORM B;
1803:  emqw-A  2.8 14.7   97   230    5   DROME:AF-Q9W5A6-F1 UNCHARACTERIZED PROTEIN;
1804:  eg96-A  2.8 15.0  102   546    9   DROME:AF-Q9VS51-F1 CLN7, ISOFORM A;
1805:  eh2y-A  2.8 18.5  106   680   12   DROME:AF-Q9VU88-F1 AT31531P;
1806:  eemu-A  2.8 11.4   59   133    8   DROME:AF-Q9VLC8-F1 AT19071P;
1807:  eew6-A  2.8  5.3  149  1164   13   DROME:AF-Q8IRF5-F1 UNCHARACTERIZED PROTEIN;
1808:  el1k-A  2.8 16.2   77   369    4   DROME:AF-Q961L5-F1 GH17930P;
1809:  ecz7-A  2.8 13.0  156   967    6   DROME:AF-A8JR16-F1 UNCHARACTERIZED PROTEIN, ISOFORM C;
1810:  ec49-A  2.8 19.8   80   382    1   DROME:AF-Q9VDW9-F1 LP03867P;
1811:  eic5-A  2.8  3.3   54   163    4   DROME:AF-Q9VPD4-F1 VESICLE TRANSPORT PROTEIN;
1812:  ejqa-A  2.8  6.4  143   751    4   DROME:AF-Q9VEZ5-F1 INHIBITOR OF NUCLEAR FACTOR KAPPA-B KINASE SUBUNI
1813:  elbf-A  2.8 13.3   75   237    7   DROME:AF-Q9VRU2-F1 LD30746P;
1814:  emtf-A  2.8 28.4  119   997    9   DROME:AF-Q24418-F1 GLUTAMATE  RECEPTOR SUBUNIT 1;
1815:  elga-A  2.8 29.2  141  1597    7   DROME:AF-A0A0B4KHA8-F1 UNCHARACTERIZED PROTEIN, ISOFORM B;
1816:  ejse-A  2.8  4.8   62   169    3   DROME:AF-Q9VDI6-F1 GM10285P;
1817:  ele4-A  2.8 15.8   63   264   10   DROME:AF-Q9V436-F1 26S PROTEASOME NON-ATPASE REGULATORY SUBUNIT 8;
1818:  edzz-A  2.8  9.9   80   405    6   DROME:AF-P32748-F1 DIHYDROOROTATE DEHYDROGENASE (QUINONE), MITOCHOND
1819:  edf6-A  2.8  9.0   74   326    5   DROME:AF-Q9VW53-F1 FI01414P;
1820:  elg2-A  2.8  8.1   58   189    2   DROME:AF-Q9VLC4-F1 IP07252P;
1821:  ekek-A  2.8  8.5   76   403    9   DROME:AF-Q9VFV9-F1 DNAJ-LIKE-2, ISOFORM A;
1822:  eldk-A  2.8 23.8   83   355   13   DROME:AF-Q9VNQ6-F1 FI06051P;
1823:  el13-A  2.8  5.2   93   249    4   DROME:AF-Q9W4U9-F1 CYTOCHROME B561 DOMAIN-CONTAINING PROTEIN;
1824:  eimx-A  2.8 25.8   95   502    6   DROME:AF-Q7K2N3-F1 GH23975P;
1825:  ee7b-A  2.8  5.3   85   177    5   DROME:AF-X2JF29-F1 GLUTATHIONE TRANSFERASE;
1826:  edzm-A  2.8 18.8   88   831    6   DROME:AF-Q9VS85-F1 FI19443P1;
1827:  emep-A  2.8 15.1  134   526    7   DROME:AF-Q9VBQ7-F1 FI04601P;
1828:  ejxz-A  2.8  8.9   73   518    5   DROME:AF-Q9VLU7-F1 GH07959P;
1829:  ehjr-A  2.8  7.0  129   604    7   DROME:AF-Q9VNP7-F1 LD37241P;
1830:  emx2-A  2.8 10.1   85   369    6   DROME:AF-Q8SXQ7-F1 PEPTIDOGLYCAN-RECOGNITION PROTEIN LF;
1831:  ee4r-A  2.8  6.5   72   159    3   DROME:AF-P23380-F1 V-TYPE PROTON ATPASE 16 KDA PROTEOLIPID SUBUNIT;
1832:  elvg-A  2.8 14.0  102   269    4   DROME:AF-Q9VIT5-F1 RH01238P;
1833:  ek3u-A  2.8 15.1   84  1717    4   DROME:AF-A0A0B4KGP1-F1 ALHAMBRA, ISOFORM P;
1834:  efwr-A  2.8 10.2   83   232    8   DROME:AF-Q8INX8-F1 GOLD DOMAIN-CONTAINING PROTEIN;
1835:  ejk5-A  2.7  4.3  134  1866    8   DROME:AF-A0A0B4K859-F1 NUCLEOPORIN NUP188;
1836:  ehut-A  2.7 10.1  200   553    7   DROME:AF-Q9VN45-F1 PROTEIN SPARTIN;
1837:  em16-A  2.7  7.3  107   486    8   DROME:AF-Q9W1Y9-F1 MFS DOMAIN-CONTAINING PROTEIN;
1838:  ehff-A  2.7 29.3   75  1488    4   DROME:AF-P26019-F1 DNA POLYMERASE ALPHA CATALYTIC SUBUNIT;
1839:  ehjo-A  2.7 17.8   93   991    5   DROME:AF-A0A0B4KFS5-F1 ASPARTYL BETA-HYDROXYLASE, ISOFORM L;
1840:  egtl-A  2.7 10.4   66   295    8   DROME:AF-Q7JXE1-F1 BUNKER GEAR;
1841:  efsn-A  2.7  9.3   78   168    5   DROME:AF-Q9VW61-F1 MIP13743P;
1842:  efol-A  2.7 18.0   85   132   11   DROME:AF-Q4V3Y0-F1 GEO02127P1;
1843:  eheh-A  2.7 37.2  129   294    6   DROME:AF-Q9VYK8-F1 APOPTOSIS AND CASPASE ACTIVATION INHIBITOR, ISOFO
1844:  el20-A  2.7 20.0  161   758    3   DROME:AF-Q8IN35-F1 NEUROPEPTIDE SIFAMIDE RECEPTOR;
1845:  egr4-A  2.7 16.6  128   905    6   DROME:AF-Q8IS44-F1 DOPAMINE D2-LIKE RECEPTOR;
1846:  elfe-A  2.7  7.2   63   368   10   DROME:AF-Q9VTT3-F1 LD31163P;
1847:  ekc2-A  2.7 25.5  116   392    6   DROME:AF-Q9VXD7-F1 GH04692P;
1848:  edxu-A  2.7 14.2  139   545    8   DROME:AF-Q9VDV6-F1 LP02775P;
1849:  emx3-A  2.7 30.3  148  1900    7   DROME:AF-Q9VTS9-F1 ROLLING PEBBLES, ISOFORM B;
1850:  egno-A  2.7 22.6   64   280    6   DROME:AF-Q9VN50-F1 EUKARYOTIC TRANSLATION INITIATION FACTOR 3 SUBUNI
1851:  egvw-A  2.7  6.7   84   198    4   DROME:AF-Q9VX57-F1 CG8661 PROTEIN;
1852:  eh28-A  2.7 10.8   73   121    5   DROME:AF-Q9VD66-F1 FEMALE-SPECIFIC INDEPENDENT OF TRANSFORMER;
1853:  emku-A  2.7 11.9  133   809    8   DROME:AF-Q9VRW4-F1 BESTROPHIN 2;
1854:  ek1q-A  2.7  7.5  131   420    6   DROME:AF-Q9VXQ8-F1 GM02445P;
1855:  edk5-A  2.7 19.4  103   280    7   DROME:AF-Q9VPB8-F1 PEROXIN-14;
1856:  ehnx-A  2.7 29.2  106   505    8   DROME:AF-Q9W2N4-F1 RIC3 ACETYLCHOLINE RECEPTOR CHAPERONE, ISOFORM C;
1857:  efhi-A  2.7 13.8  147   805   12   DROME:AF-P23647-F1 SERINE/THREONINE-PROTEIN KINASE FUSED;
1858:  ekvx-A  2.7  6.6  122   521    9   DROME:AF-Q7K4H1-F1 LD40680P;
1859:  eijz-A  2.7 20.4   73  1188   11   DROME:AF-A0A0B4K760-F1 UNCHARACTERIZED PROTEIN, ISOFORM E;
1860:  eemc-A  2.7 12.6   87   478    9   DROME:AF-Q8SX21-F1 HIF PROLYL HYDROXYLASE, ISOFORM C;
1861:  elk8-A  2.7 28.7  172   669   10   DROME:AF-Q9VML9-F1 TRISSIN RECEPTOR;
1862:  ejgg-A  2.7 16.2   81   485   10   DROME:AF-Q9W4L8-F1 AT12403P;
1863:  edtg-A  2.7 14.9   78   353   10   DROME:AF-Q9VNW1-F1 LD30543P;
1864:  eggp-A  2.7 19.2   99   515    7   DROME:AF-Q9VLV6-F1 LD40565P;
1865:  eftc-A  2.7 19.9   69   127    7   DROME:AF-Q9VZ87-F1 UNCHARACTERIZED PROTEIN;
1866:  el59-A  2.7  7.5   75   158    4   DROME:AF-Q9VTI6-F1 V-TYPE PROTON ATPASE PROTEOLIPID SUBUNIT;
1867:  emqu-A  2.7  1.9   32    32    9   DROME:AF-A0A0S0WJP9-F1 UNCHARACTERIZED PROTEIN;
1868:  ee4p-A  2.7 24.4  130   826    7   DROME:AF-Q9W349-F1 PROTEIN LOZENGE;
1869:  ecup-A  2.7 37.7  153  1154    8   DROME:AF-A1Z9G8-F1 UNCHARACTERIZED PROTEIN;
1870:  ejcz-A  2.7  5.1   73   193    8   DROME:AF-Q9VVN9-F1 RE22290P;
1871:  efwe-A  2.7 22.5  112   516    7   DROME:AF-Q7JQL2-F1 LD20463P;
1872:  ef7p-A  2.7 12.5   78   224    9   DROME:AF-Q9VE92-F1 UNCHARACTERIZED PROTEIN;
1873:  eln5-A  2.7 14.6   91  1346    4   DROME:AF-Q9V477-F1 TOLL-LIKE RECEPTOR TOLLO;
1874:  ee1v-A  2.7  9.5   92   568    5   DROME:AF-Q9VEB6-F1 GH11784P;
1875:  ek7x-A  2.7 40.4  226  1703    4   DROME:AF-Q9W179-F1 STERILE20-LIKE KINASE, ISOFORM B;
1876:  edqy-A  2.7 18.1  116   837    6   DROME:AF-Q9W4B2-F1 FI01127P;
1877:  elkv-A  2.7 10.3  115  1231   10   DROME:AF-Q7YZA2-F1 UNCHARACTERIZED PROTEIN CG7065;
1878:  emit-A  2.7 31.4   87   631    2   DROME:AF-Q23976-F1 ATP-DEPENDENT DNA HELICASE 2 SUBUNIT 1;
1879:  ekbv-A  2.7  7.7   53    68   17   DROME:AF-X2JGJ5-F1 UNCHARACTERIZED PROTEIN;
1880:  ehie-A  2.7 21.7  106   537   11   DROME:AF-Q9VPB1-F1 PROTEIN ST7 HOMOLOG;
1881:  eflc-A  2.7  7.0   57    59    4   DROME:AF-A0A0B4K684-F1 UNCHARACTERIZED PROTEIN, ISOFORM B;
1882:  elv1-A  2.7 30.6  132   447    7   DROME:AF-Q9W0F6-F1 ALPHA 1,3 FUCOSYLTRANSFERASE;
1883:  ejsc-A  2.7  3.2   49    95    4   DROME:AF-Q27364-F1 ECDYSONE-INDUCED GENE 71EB, ISOFORM A;
1884:  eluu-A  2.7 27.2  207   766    6   DROME:AF-Q9VUI7-F1 UNCHARACTERIZED PROTEIN;
1885:  eeab-A  2.7  6.6   66   377    2   DROME:AF-Q9V392-F1 FI01909P;
1886:  el53-A  2.7 23.7  134   853    8   DROME:AF-Q9VDH5-F1 KAINATE-TYPE IONOTROPIC GLUTAMATE RECEPTOR SUBUNI
1887:  efvo-A  2.7 13.1  126   228    2   DROME:AF-Q9W0M4-F1 ENDOPLASMIC RETICULUM TRANSMEMBRANE PROTEIN;
1888:  emmb-A  2.7 20.1  109   564    4   DROME:AF-A0A0C4DHC8-F1 ALDEHYDE DEHYDROGENASE TYPE III, ISOFORM Q;
1889:  ekbc-A  2.7  5.3   61    73   15   DROME:AF-A0A0B4K7E8-F1 UNCHARACTERIZED PROTEIN;
1890:  edeh-A  2.7 15.2  158   495    8   DROME:AF-A0A0B4KH28-F1 SYNDAPIN, ISOFORM C;
1891:  emz5-A  2.7 29.9  126   400    4   DROME:AF-Q6IDE2-F1 GH07226P;
1892:  elhm-A  2.7  7.7   63  1416    5   DROME:AF-Q9XZ34-F1 TELOMERE-ASSOCIATED PROTEIN RIF1;
1893:  eh39-A  2.7 11.6  114   685    9   DROME:AF-Q7K4B4-F1 AUGMIN COMPLEX SUBUNIT DGT5;
1894:  ejtv-A  2.7  6.9   77   268    1   DROME:AF-Q9W1S2-F1 IP01291P;
1895:  ejdw-A  2.7 20.2   98   319    4   DROME:AF-Q8IPY9-F1 MIP05340P;
1896:  ehlx-A  2.7 16.9   90   325    7   DROME:AF-Q7K0K1-F1 LP07727P;
1897:  ein3-A  2.7 26.0  121   510    6   DROME:AF-P20385-F1 CHORION TRANSCRIPTION FACTOR CF2;
1898:  elc9-A  2.7  3.2   61    65    3   DROME:AF-E1JGR3-F1 GEO02620P1;
1899:  elsr-A  2.7 13.2  122   393    9   DROME:AF-P48592-F1 RIBONUCLEOSIDE-DIPHOSPHATE REDUCTASE SUBUNIT M2;
1900:  ek34-A  2.7 21.4   98   231    9   DROME:AF-Q9VKD6-F1 AUGMIN COMPLEX SUBUNIT DGT2;
1901:  eepl-A  2.7 23.0  118   853    8   DROME:AF-Q8IMZ9-F1 WOLFRAMIN;
1902:  ej8d-A  2.7  2.9   53   124    6   DROME:AF-Q9VTB4-F1 NADH DEHYDROGENASE (UBIQUINONE) 13 KDA B SUBUNIT;
1903:  efxp-A  2.7 11.3  131   612    5   DROME:AF-Q9VXL9-F1 IP12579P;
1904:  egd5-A  2.7 13.3   83   125    8   DROME:AF-Q9VIR2-F1 PROTEIN TURANDOT F;
1905:  eebv-A  2.7 34.6  123  1335    2   DROME:AF-Q9W1X5-F1 GH04942P;
1906:  eczw-A  2.7 37.2  152   921    8   DROME:AF-Q7K3L1-F1 GUANYLATE KINASE-ASSOCIATED PROTEIN MARS;
1907:  emte-A  2.7 29.7  180   577    4   DROME:AF-X2JDZ1-F1 PRKCA-BINDING PROTEIN;
1908:  edvf-A  2.7 33.9  178   894    8   DROME:AF-Q9VQQ9-F1 EXOCYST COMPLEX COMPONENT 2;
1909:  ed73-A  2.7  7.9   88  1256    6   DROME:AF-Q4LBB6-F1 OCTOPAMINE RECEPTOR BETA-3R;
1910:  ej4v-A  2.7 14.7   94   484    3   DROME:AF-Q8IPD2-F1 FUMARATE HYDRATASE;
1911:  el8q-A  2.7 33.7  128  1363    9   DROME:AF-A1Z6W9-F1 PAWN, ISOFORM B;
1912:  efwq-A  2.7 42.0  145   510    7   DROME:AF-Q9VL73-F1 LP20791P;
1913:  ei1c-A  2.7 10.8   79  1697    6   DROME:AF-A1Z7G7-F1 LATROPHILIN CIRL;
1914:  ejuf-A  2.7 14.3  101   302    6   DROME:AF-Q9VBM4-F1 PALMITOYLTRANSFERASE;
1915:  elq1-A  2.7  2.6   47    55    2   DROME:AF-A0A0B4LED6-F1 UNCHARACTERIZED PROTEIN;
1916:  efnv-A  2.7  8.6   98   401    4   DROME:AF-Q59E38-F1 FI03911P;
1917:  ege0-A  2.7 11.6   97  1657    7   DROME:AF-M9PGH7-F1 G9A, ISOFORM B;
1918:  emf3-A  2.7  8.1   61   203   10   DROME:AF-Q9VKU3-F1 CG6094 PROTEIN;
1919:  elcj-A  2.7  6.4   66   120    3   DROME:AF-Q9VNS7-F1 RE01153P;
1920:  efry-A  2.7 32.3  132   473    7   DROME:AF-Q9VGD7-F1 UNCHARACTERIZED PROTEIN, ISOFORM E;
1921:  eg93-A  2.7 35.0  113   622    8   DROME:AF-Q9V3I3-F1 FI03282P;
1922:  ekj6-A  2.7  9.7  101   340    4   DROME:AF-Q9I7U1-F1 LD36721P;
1923:  emck-A  2.7  6.6   68   185    3   DROME:AF-Q9VRF6-F1 MIP34364P1;
1924:  ek6c-A  2.7  4.0   54   183    2   DROME:AF-Q9VL26-F1 UNCHARACTERIZED PROTEIN;
1925:  ef7v-A  2.7 11.1  107   252    7   DROME:AF-P09090-F1 PROTEIN ZERKNUELLT 2;
1926:  ehwd-A  2.7 14.9  114   424    9   DROME:AF-Q8IPI4-F1 IP12509P;
1927:  edv8-A  2.7  8.9  120   492    3   DROME:AF-Q9V9S4-F1 FI21844P1;
1928:  ehnl-A  2.7 13.4  148   602    5   DROME:AF-Q7KLE5-F1 ENDOPHILIN-A;
1929:  ejja-A  2.7 34.9   88  1420    5   DROME:AF-Q9NFV7-F1 GH01829P;
1930:  efhd-A  2.7 21.4  120   209    6   DROME:AF-Q9VL94-F1 FI04446P;
1931:  eilw-A  2.7  8.0  104   351    7   DROME:AF-Q9VTM4-F1 LD30288P;
1932:  egns-A  2.7  5.6   75   144    8   DROME:AF-Q9VZS5-F1 60S RIBOSOMAL PROTEIN L28;
1933:  efgb-A  2.7 11.4   75   293    8   DROME:AF-Q8T4B6-F1 AT06885P;
1934:  em62-A  2.7  9.8   95   505    2   DROME:AF-Q494G7-F1 MAJOR FACILITATOR SUPERFAMILY TRANSPORTER 17, ISO
1935:  em57-A  2.7  7.0   57    57    7   DROME:AF-A0A1W5PX42-F1 UNCHARACTERIZED PROTEIN;
1936:  eeru-A  2.7  7.6  105  1008    7   DROME:AF-Q9VQZ8-F1 LD43150P;
1937:  ein9-A  2.7 14.6  109   413   10   DROME:AF-Q9VWW4-F1 OUTSTRETCHED;
1938:  ehj1-A  2.7 38.0  112  1136    7   DROME:AF-Q9VL07-F1 LD02225P;
1939:  emwh-A  2.7  6.6   60    92    5   DROME:AF-O46098-F1 PROTEIN BCN92;
1940:  ejo7-A  2.7 26.6   84   749    6   DROME:AF-Q9Y149-F1 MEDIATOR OF RNA POLYMERASE II TRANSCRIPTION SUBUN
1941:  eltg-A  2.7  4.2   72   245    7   DROME:AF-Q9VSH3-F1 BAX INHIBITOR 1;
1942:  ejg8-A  2.7 23.4  117   631    6   DROME:AF-Q9VZM7-F1 INTEGRATOR COMPLEX SUBUNIT 10;
1943:  edb0-A  2.7  5.5  131   659    6   DROME:AF-Q9VIK1-F1 TRANSMEMBRANE 9 SUPERFAMILY MEMBER;
1944:  el8f-A  2.7 48.2  183  1630    5   DROME:AF-A1ZAC8-F1 UNCHARACTERIZED PROTEIN, ISOFORM B;
1945:  eg4h-A  2.7 19.9  110   747    5   DROME:AF-Q9VK36-F1 KUMGANG;
1946:  egdu-A  2.7 15.1  147   443    5   DROME:AF-Q9VPL8-F1 DUF4201 DOMAIN-CONTAINING PROTEIN;
1947:  ehgm-A  2.7 16.2   93   254    4   DROME:AF-Q9VBY5-F1 UNCHARACTERIZED PROTEIN;
1948:  edve-A  2.7 17.7  101   330    5   DROME:AF-A1Z758-F1 TA01342P;
1949:  egaa-A  2.7 10.4   98   271    4   DROME:AF-Q8SXX0-F1 RH08992P;
1950:  ejj0-A  2.7 12.3  106   635    6   DROME:AF-Q9V3G6-F1 CCR4-NOT TRANSCRIPTION COMPLEX SUBUNIT 10;
1951:  ef93-A  2.7  3.4   70   227    6   DROME:AF-Q9V3I6-F1 TRANSMEMBRANE PROTEIN 147;
1952:  eeys-A  2.7  9.1   63   648    8   DROME:AF-Q7KTJ7-F1 BASIGIN, ISOFORM G;
1953:  el4u-A  2.7 36.0  133  1262    5   DROME:AF-A0A0C4DHF6-F1 ALPHA-DYSTROGLYCAN;
1954:  elzm-A  2.7 19.3  110   509    3   DROME:AF-Q9VE18-F1 LD41216P;
1955:  ejt0-A  2.7 32.4  119   544    8   DROME:AF-Q24255-F1 HOMEOBOX PROTEIN B-H1;
1956:  eeqh-A  2.7  7.5   71   145    7   DROME:AF-M9PCC9-F1 SHSP DOMAIN-CONTAINING PROTEIN;
1957:  elec-A  2.7  6.2   92   140   13   DROME:AF-Q8INZ7-F1 MITOCHONDRIAL PYRUVATE CARRIER;
1958:  elw2-A  2.7 14.4   87   178    6   DROME:AF-Q9VHF9-F1 UNCHARACTERIZED PROTEIN, ISOFORM B;
1959:  elmo-A  2.7  3.9  101   961    9   DROME:AF-O46037-F1 VINCULIN;
1960:  ejeq-A  2.7 13.8  135   540   10   DROME:AF-Q9VTJ3-F1 FI14630P;
1961:  ejir-A  2.7 19.1  132   586    6   DROME:AF-A1ZAR6-F1 XPO1 DOMAIN-CONTAINING PROTEIN;
1962:  ejum-A  2.7  6.3   48    54    4   DROME:AF-P81160-F1 DUCTUS EJACULATORIUS PEPTIDE 99B;
1963:  em6a-A  2.7 39.9  110   872    6   DROME:AF-Q9VAM5-F1 BROMODOMAIN CONTAINING 8;
1964:  ec2i-A  2.7 12.9  106   659    8   DROME:AF-Q9VTK7-F1 DEUBIQUITINATING ENZYME A;
1965:  elqp-A  2.7 25.6  112   459   13   DROME:AF-Q7PLL3-F1 EUKARYOTIC INITIATION FACTOR 4B;
1966:  ef5b-A  2.7 10.8   74   235    7   DROME:AF-Q9VSZ2-F1 RE59279P;
1967:  egh3-A  2.7 14.4   94   878    6   DROME:AF-Q9VSK2-F1 E3 UBIQUITIN-PROTEIN LIGASE CBL;
1968:  ejos-A  2.7  3.2   42    82   14   DROME:AF-Q9VS21-F1 ACYL-COA BINDING PROTEIN 6, ISOFORM A;
1969:  ekgo-A  2.7 14.0   80   422    9   DROME:AF-Q7KLV9-F1 26S PROTEASOME NON-ATPASE REGULATORY SUBUNIT 11;
1970:  emrf-A  2.7 14.7  124   637    9   DROME:AF-Q9W3K4-F1 LD45266P;
1971:  ec7r-A  2.7 18.1   84   195    5   DROME:AF-Q9W4V3-F1 RH61722P;
1972:  eltf-A  2.7 41.3  146  1121    5   DROME:AF-Q9VIP4-F1 LP17758P;
1973:  ej8h-A  2.7 23.1  114   337   11   DROME:AF-Q59E05-F1 UNCHARACTERIZED PROTEIN;
1974:  eedj-A  2.6 19.9   57  2326    2   DROME:AF-A0A126GUQ2-F1 PIEZO-TYPE MECHANOSENSITIVE ION CHANNEL COMPON
1975:  ejru-A  2.6  8.8  121   681    5   DROME:AF-Q9VAS4-F1 LP22773P;
1976:  ehd8-A  2.6  8.3   90   180   11   DROME:AF-Q9VA85-F1 GH09039P;
1977:  ed7o-A  2.6 25.2  155   977    5   DROME:AF-Q9W0K7-F1 PROTEIN BRIC-A-BRAC 1;
1978:  emje-A  2.6 29.1  235  1412    6   DROME:AF-P13055-F1 ECDYSONE-INDUCED PROTEIN 75B, ISOFORM B;
1979:  ejl0-A  2.6 24.4  129  1837    5   DROME:AF-Q9W363-F1 MULTI SEX COMBS, ISOFORM A;
1980:  edmq-A  2.6 12.6  150   913    8   DROME:AF-Q9VMP3-F1 GLUTAMATE RECEPTOR IIB;
1981:  elbh-A  2.6  9.4   70   231    7   DROME:AF-Q9VHW5-F1 LD38634P;
1982:  eksm-A  2.6 17.0   98   223    9   DROME:AF-Q7K0E3-F1 MOB KINASE ACTIVATOR-LIKE 4;
1983:  ekj2-A  2.6 10.9  111   665    5   DROME:AF-Q9VWC8-F1 LD11581P;
1984:  efvp-A  2.6  9.4   73   150    3   DROME:AF-Q9VTF1-F1 UNCHARACTERIZED PROTEIN;
1985:  el1a-A  2.6 11.2  108   305    8   DROME:AF-Q9VNU0-F1 RE35159P;
1986:  eix6-A  2.6  3.5   45    48    7   DROME:AF-A8DY47-F1 UNCHARACTERIZED PROTEIN, ISOFORM A;
1987:  eiqu-A  2.6  8.2  138  1063    6   DROME:AF-Q2PDY3-F1 UNCHARACTERIZED PROTEIN, ISOFORM F;
1988:  eino-A  2.6 15.8  129   507   11   DROME:AF-O46051-F1 PROBABLE CYTOCHROME P450 4D14;
1989:  eim3-A  2.6 15.4  110   629    9   DROME:AF-Q9VCR3-F1 PROTEOGLYCAN COW;
1990:  ed4i-A  2.6 30.1  100   745    8   DROME:AF-Q9V407-F1 AXIN;
1991:  ef83-A  2.6 11.5  107   503    9   DROME:AF-Q9W3X5-F1 FUMARATE HYDRATASE;
1992:  ehme-A  2.6 19.3   71   462   17   DROME:AF-Q8IRK0-F1 GH04558P;
1993:  emfz-A  2.6 11.4  113   554    8   DROME:AF-Q9VX37-F1 COROLLA, ISOFORM A;
1994:  ed1e-A  2.6  8.7  111   583    7   DROME:AF-Q0E8F2-F1 FI05451P;
1995:  efij-A  2.6  6.2   90   346    6   DROME:AF-Q9VYI7-F1 UNCHARACTERIZED PROTEIN;
1996:  efi0-A  2.6 28.8  106   541   10   DROME:AF-Q8SZY9-F1 LD47413P;
1997:  ekyz-A  2.6 13.0   78   429   13   DROME:AF-Q9VMN0-F1 AT07567P;
1998:  efke-A  2.6 25.6  217   703    7   DROME:AF-Q9VRJ7-F1 RE45108P;
1999:  ef7n-A  2.6 20.9   87   392    5   DROME:AF-Q9VFY2-F1 LD39025P;
2000:  eisb-A  2.6 12.7  116   222    6   DROME:AF-Q9VBZ2-F1 UNCHARACTERIZED PROTEIN;
2001:  ecug-A  2.6 17.7  120   572    6   DROME:AF-Q9VNW8-F1 FI24011P1;
2002:  ee48-A  2.6  8.9   86   538   13   DROME:AF-Q9VGG0-F1 LD47774P;
2003:  ejtc-A  2.6  7.1  122   208    7   DROME:AF-Q8IPB0-F1 UNCHARACTERIZED PROTEIN, ISOFORM A;
2004:  eknb-A  2.6 28.3   97   117    8   DROME:AF-Q6IL75-F1 HDC10149;
2005:  eftu-A  2.6 27.9  137  1566    6   DROME:AF-Q27421-F1 PROTEIN OUTSPREAD;
2006:  emah-A  2.6 24.2  212   738    9   DROME:AF-Q9W366-F1 RE59932P;
2007:  emyl-A  2.6 22.1   94   972    2   DROME:AF-Q24432-F1 OPTOMOTOR-BLIND PROTEIN;
2008:  elau-A  2.6 24.0  102   189    6   DROME:AF-Q7JXF7-F1 PROTEIN SEELE;
2009:  egim-A  2.6  8.7   63   281    2   DROME:AF-Q8STI6-F1 RE53401P;
2010:  ek8y-A  2.6 12.0   69   359   17   DROME:AF-Q9VWW0-F1 CYCLIC AMP RESPONSE ELEMENT-BINDING PROTEIN B;
2011:  efnh-A  2.6  8.4  116  1269    4   DROME:AF-M9PHQ2-F1 HISTONE DEACETYLASE;
2012:  eiej-A  2.6 39.4   99   441    7   DROME:AF-Q9VPQ8-F1 NICOTINIC ACETYLCHOLINE RECEPTOR BETA 3 (DBETA3)
2013:  efxu-A  2.6 25.8  200   897    9   DROME:AF-A1Z763-F1 MIP13269P;
2014:  ejol-A  2.6  8.5   83   339    5   DROME:AF-Q7JY00-F1 HL02043P;
2015:  ejxo-A  2.6 36.1  194   432    8   DROME:AF-Q7KGU6-F1 LYSOSOMAL-ASSOCIATED TRANSMEMBRANE PROTEIN;
2016:  emfq-A  2.6 15.0  121   510   12   DROME:AF-Q9W011-F1 PROBABLE CYTOCHROME P450 4D20;
2017:  ehuf-A  2.6  9.3   61   409    7   DROME:AF-Q9VX08-F1 LD10434P;
2018:  ekeg-A  2.6 18.9   97   280    6   DROME:AF-E1JI68-F1 UNCHARACTERIZED PROTEIN;
2019:  ecy0-A  2.6 13.2  130   822    7   DROME:AF-Q9VI82-F1 NUCLEOLAR COMPLEX PROTEIN 3 HOMOLOG;
2020:  ejxd-A  2.6 11.9   96   661    8   DROME:AF-Q9VYI6-F1 COENZYME Q8;
2021:  eg4w-A  2.6 12.6  124   687    6   DROME:AF-Q9VG59-F1 PROTEIN VAC14 HOMOLOG;
2022:  efpd-A  2.6 12.3   99   201   11   DROME:AF-Q9V3A3-F1 CG11379-PA;
2023:  ee6i-A  2.6 13.9  126   735    9   DROME:AF-O76912-F1 EG:95B7.9 PROTEIN;
2024:  ed9c-A  2.6 14.2  195  1320    7   DROME:AF-Q9VRW2-F1 UNCHARACTERIZED PROTEIN, ISOFORM A;
2025:  egvi-A  2.6  9.7  128   615    7   DROME:AF-Q9VZ84-F1 GH01279P;
2026:  ek4e-A  2.6 10.0   85   268   11   DROME:AF-Q9VKY1-F1 PROTEIN LIMB EXPRESSION 1 HOMOLOG;
2027:  el3o-A  2.6 14.3  106   402    8   DROME:AF-Q8IMR4-F1 YIP1D-INTERACTING FACTOR 1, ISOFORM C;
2028:  ek7y-A  2.6 11.1   77   502    6   DROME:AF-Q9V3Z4-F1 GH11341P;
2029:  eehc-A  2.6  6.6  138   630    7   DROME:AF-Q9V3N6-F1 TRANSMEMBRANE 9 SUPERFAMILY MEMBER;
2030:  ekq7-A  2.6 10.2   87   224    7   DROME:AF-Q8SX37-F1 CDP-DIACYLGLYCEROL--INOSITOL 3-PHOSPHATIDYLTRANSF
2031:  eig4-A  2.6 17.7  115   503   11   DROME:AF-Q9VSF7-F1 GH28769P;
2032:  ejk0-A  2.6 22.8   90  1395    7   DROME:AF-Q9W213-F1 ROUNDABOUT 1, ISOFORM A;
2033:  eefk-A  2.6 10.2   94   609    5   DROME:AF-P39768-F1 PAIR-RULE PROTEIN ODD-PAIRED;
2034:  el4d-A  2.6  4.1   88   262    6   DROME:AF-P92177-F1 14-3-3 PROTEIN EPSILON;
2035:  egu6-A  2.6  7.4   65   483    5   DROME:AF-Q9VBF6-F1 PICKPOCKET 15;
2036:  eekk-A  2.6  9.7   85   154    4   DROME:AF-B7YZT2-F1 MITOCHONDRIAL FISSION 1 PROTEIN;
2037:  eezb-A  2.6  3.3   40    40    5   DROME:AF-A1Z7U3-F1 DOLICHYL-DIPHOSPHOOLIGOSACCHARIDE--PROTEIN
2038:  eeg3-A  2.6  5.8   79   146   10   DROME:AF-Q9W398-F1 UNCHARACTERIZED PROTEIN, ISOFORM A;
2039:  edpr-A  2.6  6.8  102   646    7   DROME:AF-Q9VP77-F1 DNAJ HOMOLOG SUBFAMILY C MEMBER 2;
2040:  egc9-A  2.6  6.1   85   578    9   DROME:AF-O17444-F1 VESICULAR ACETYLCHOLINE TRANSPORTER;
2041:  efo2-A  2.6  4.6   54   111   13   DROME:AF-Q94524-F1 DYNEIN LIGHT CHAIN TCTEX-TYPE;
2042:  efzp-A  2.6  4.0  134   630    4   DROME:AF-Q9V564-F1 CONSERVED OLIGOMERIC GOLGI COMPLEX SUBUNIT 6;
2043:  egay-A  2.6 10.8   65    98   17   DROME:AF-A0A126GUZ5-F1 UNCHARACTERIZED PROTEIN, ISOFORM F;
2044:  ehth-A  2.6 11.4  106   578    4   DROME:AF-Q86BB0-F1 MALE-SPECIFIC TRANSCRIPT 84B, ISOFORM B;
2045:  emsd-A  2.6  3.6   49    79    8   DROME:AF-Q4V429-F1 CYTOCHROME C OXIDASE ASSEMBLY FACTOR 5;
2046:  emzb-A  2.6 52.8  109  1325   10   DROME:AF-P22293-F1 PROTEIN SUPPRESSOR OF SABLE;
2047:  ekyu-A  2.6 33.2  194  1360    7   DROME:AF-Q7KTA0-F1 RICKETS;
2048:  ec3q-A  2.6 34.5  116   985    7   DROME:AF-Q9W484-F1 REGULATOR OF TELOMERE ELONGATION HELICASE 1 HOMOL
2049:  egzx-A  2.6  4.7  111   303    5   DROME:AF-Q7K566-F1 MITOCHONDRIAL UNCOUPLING PROTEIN BMCP;
2050:  eguc-A  2.6 18.4   95   274    8   DROME:AF-A0A021WW64-F1 UNCHARACTERIZED PROTEIN, ISOFORM G;
2051:  eedi-A  2.6 11.6   80   328   10   DROME:AF-Q9VMP8-F1 RE73577P;
2052:  eltp-A  2.6  5.1   37    38   11   DROME:AF-A0A0B4LGP2-F1 UNCHARACTERIZED PROTEIN;
2053:  edcq-A  2.6 14.7   82    96   10   DROME:AF-A0A6H2EFR6-F1 UNCHARACTERIZED PROTEIN;
2054:  el8k-A  2.6  9.5   85   153   11   DROME:AF-Q6NP72-F1 GEO09659P1;
2055:  effp-A  2.6 14.8  131   613    2   DROME:AF-Q9VBJ6-F1 PROTEIN TWEETY HOMOLOG;
2056:  ehu0-A  2.6 17.1   77   574    6   DROME:AF-Q9VV09-F1 UNCHARACTERIZED PROTEIN, ISOFORM B;
2057:  egb4-A  2.6  3.4   43    84    9   DROME:AF-Q9VS22-F1 ACYL-COA BINDING PROTEIN 3, ISOFORM A;
2058:  ehrn-A  2.6  3.6   80   152   16   DROME:AF-Q9VIR7-F1 UNCHARACTERIZED PROTEIN, ISOFORM A;
2059:  ej0y-A  2.6 10.9  107   515    7   DROME:AF-Q9VVQ6-F1 PROCOLLAGEN-PROLINE 4-DIOXYGENASE;
2060:  egnb-A  2.6 13.4   76   152    8   DROME:AF-Q9VU49-F1 GEO09554P1;
2061:  emk8-A  2.6 15.5  113   351    4   DROME:AF-Q9VNN0-F1 OSIRIS 10A;
2062:  eefj-A  2.6 10.3   90   278   11   DROME:AF-Q9V4S8-F1 COP9 SIGNALOSOME COMPLEX SUBUNIT 7;
2063:  eczn-A  2.6 13.5  126   951    6   DROME:AF-Q9VQ36-F1 WD REPEAT-CONTAINING AND PLANAR CELL POLARITY EFF
2064:  edrw-A  2.6 13.6   99   583    5   DROME:AF-Q9W145-F1 STEROIDOGENIC ACUTE REGULATORY PROTEIN-LIKE;
2065:  eilk-A  2.6 10.8  109  1162    6   DROME:AF-A8JUM9-F1 UNCHARACTERIZED PROTEIN, ISOFORM E;
2066:  efpf-A  2.6 15.2  123   535    8   DROME:AF-Q9VUM7-F1 BESTROPHIN HOMOLOG;
2067:  eewq-A  2.6 18.0  132   476    9   DROME:AF-E2QCM9-F1 DIURETIC HORMONE 44 RECEPTOR 2, ISOFORM B;
2068:  em0s-A  2.6 15.2  105   960    4   DROME:AF-Q7K4L9-F1 LD33689P;
2069:  edpv-A  2.6 16.9  137   781    6   DROME:AF-A0A0B4K5Z8-F1 PROTEIN TRANSPORT PROTEIN SEC23;
2070:  eflj-A  2.6 23.2  103   978    5   DROME:AF-Q9VLI1-F1 ALPHA-MANNOSIDASE;
2071:  emvp-A  2.6 16.2   60   115    7   DROME:AF-Q9VRB8-F1 IP07141P;
2072:  eijf-A  2.6 11.6  120   610    6   DROME:AF-D0IQA3-F1 MIP06971P;
2073:  emhz-A  2.6 58.4  199   807   10   DROME:AF-Q9VYY9-F1 ECOTROPIC VIRAL INTEGRATION SITE 5 ORTHOLOG;
2074:  ejko-A  2.6 11.8  102   783    4   DROME:AF-Q9VPX6-F1 ADENYLYL CYCLASE-ASSOCIATED PROTEIN;
2075:  eib4-A  2.6  4.6   54    58    6   DROME:AF-A1A6X2-F1 IP16893P;
2076:  edok-A  2.6 18.8   97   223   11   DROME:AF-Q7JRN6-F1 GH06388P;
2077:  em7a-A  2.6 49.3  120   965    7   DROME:AF-Q8IQA9-F1 CUB AND LDLA DOMAIN, ISOFORM A;
2078:  ec8v-A  2.6 12.0   98   507    7   DROME:AF-Q9VJ16-F1 GH26014P;
2079:  ejii-A  2.6 24.3   88   149    5   DROME:AF-Q9VWX7-F1 HES-RELATED;
2080:  eh07-A  2.6 13.5   76   163    8   DROME:AF-Q9W0S8-F1 AUGMIN COMPLEX SUBUNIT WAC;
2081:  ec05-A  2.6  7.8   87   137    9   DROME:AF-A0A0B4LH09-F1 MAF-S, ISOFORM B;
2082:  eer9-A  2.6  7.9  106   256    6   DROME:AF-Q9VMJ2-F1 RT07854P;
2083:  ej1i-A  2.6  8.7  109   604    4   DROME:AF-Q9VSS2-F1 SIGNAL RECOGNITION PARTICLE SUBUNIT SRP68;
2084:  ego4-A  2.6  6.4  115   449    6   DROME:AF-Q8SWZ1-F1 RH55021P;
2085:  em2k-A  2.6  4.6   61    67   10   DROME:AF-Q9VPA4-F1 MIP08452P;
2086:  eiiz-A  2.6  6.0   84   256   10   DROME:AF-Q9VF68-F1 CG6130 PROTEIN;
2087:  eecg-A  2.6  7.6  176   443    8   DROME:AF-A1Z9L5-F1 FI21814P1;
2088:  ec97-A  2.6 36.2  147   601    6   DROME:AF-Q9Y128-F1 CERAMIDE TRANSFER PROTEIN;
2089:  ekc8-A  2.6 24.4  107   288    7   DROME:AF-Q9VNM7-F1 FI03362P;
2090:  eii7-A  2.6 36.3  158  1060   10   DROME:AF-Q9VM97-F1 THROMBOSPONDIN, ISOFORM A;
2091:  ehq1-A  2.6 24.9  201   674   10   DROME:AF-A1Z9B0-F1 FI19336P1;
2092:  ek0l-A  2.6 14.0  116   496   10   DROME:AF-Q95WY3-F1 FI04781P;
2093:  eh8f-A  2.6  8.3  124   495    5   DROME:AF-Q9W1Z0-F1 UNCHARACTERIZED PROTEIN, ISOFORM A;
2094:  efh0-A  2.6 29.7  176   632    8   DROME:AF-Q9W3W9-F1 LP17136P;
2095:  efqc-A  2.6 11.4   94   699    5   DROME:AF-Q7KNA0-F1 DYMECLIN;
2096:  egci-A  2.6  5.0   82   583    9   DROME:AF-Q9I7T3-F1 UDP-GLYCOSYLTRANSFERASE FAMILY 305 MEMBER A1, ISO
2097:  ehpa-A  2.6 13.7   94   212    7   DROME:AF-A1ZA08-F1 UNCHARACTERIZED PROTEIN;
2098:  eijk-A  2.6 17.0  115   511   10   DROME:AF-Q9VLZ7-F1 PROBABLE CYTOCHROME P450 4D21;
2099:  eiwh-A  2.6 12.1  162   581    6   DROME:AF-P18537-F1 FRIZZLED;
2100:  eil8-A  2.6 28.3  126   607    6   DROME:AF-Q9VX09-F1 ACTIN-RELATED PROTEIN 8;
2101:  emts-A  2.6 14.0   90   196   11   DROME:AF-M9NDP9-F1 UNCHARACTERIZED PROTEIN, ISOFORM E;
2102:  egbf-A  2.6 17.9   77   161   10   DROME:AF-M9MRL4-F1 UNCHARACTERIZED PROTEIN;
2103:  elr2-A  2.6 23.9  114   287   11   DROME:AF-Q4V424-F1 IP09433P;
2104:  eix5-A  2.6  1.1   32    32    3   DROME:AF-M9NET3-F1 UNCHARACTERIZED PROTEIN;
2105:  empn-A  2.6 11.7   65   226    6   DROME:AF-Q9VV74-F1 SURVIVAL MOTOR NEURON PROTEIN;
2106:  ekac-A  2.6  9.7  150   934    5   DROME:AF-Q8IP45-F1 CULLIN 3, ISOFORM F;
2107:  eidy-A  2.6  8.6   72   271   10   DROME:AF-Q7JW12-F1 THIOREDOXIN-RELATED TRANSMEMBRANE PROTEIN 2 HOMOL
2108:  ejq9-A  2.6 16.7  107   223    6   DROME:AF-Q6IH48-F1 HDC03337;
2109:  ellr-A  2.6 35.1   94  1150   10   DROME:AF-Q9VBX4-F1 LD36051P;
2110:  ehjh-A  2.6  7.0   51   439   10   DROME:AF-Q9VL78-F1 FK506-BINDING PROTEIN 59;
2111:  ehgr-A  2.6 21.5   82   254    5   DROME:AF-Q9VXK2-F1 CG12395-PA;
2112:  ed4c-A  2.6 31.3  151   920    3   DROME:AF-Q9VPB7-F1 FI17508P1;
2113:  ee5y-A  2.6 33.3  133   907    7   DROME:AF-Q9VZU5-F1 BTB-PROTEIN-VII, ISOFORM F;
2114:  ejxk-A  2.6  8.9  128   834    9   DROME:AF-M9PI57-F1 NANCHUNG, ISOFORM B;
2115:  eikt-A  2.6  5.2  109  1001   11   DROME:AF-Q9VT41-F1 INTEGRATOR COMPLEX SUBUNIT 7;
2116:  eg5a-A  2.6 19.6  112   690    3   DROME:AF-Q0E940-F1 EUKARYOTIC TRANSLATION INITIATION FACTOR 3 SUBUNI
2117:  eh2g-A  2.6 12.2   89   268   11   DROME:AF-A8Y4V5-F1 FI20903P1;
2118:  eel7-A  2.6 35.6  131  1235   13   DROME:AF-A1Z9X4-F1 HIBRIS, ISOFORM B;
2119:  ef22-A  2.5 39.8  108   919    5   DROME:AF-A0A0B4K653-F1 RFX, ISOFORM H;
2120:  eely-A  2.5 23.4   93   623    5   DROME:AF-Q94918-F1 PROTEIN VEIN;
2121:  eey2-A  2.5 20.2  107   882    7   DROME:AF-A8JQV3-F1 NUCLEAR PROTEIN MDM1;
2122:  eeqr-A  2.5 13.0  138   512   10   DROME:AF-Q9V3A8-F1 ERGIC53, ISOFORM A;
2123:  ee56-A  2.5 52.5  100   447    5   DROME:AF-M9PI51-F1 UNCHARACTERIZED PROTEIN, ISOFORM E;
2124:  ec3k-A  2.5 44.1   92   915   10   DROME:AF-Q7JWP9-F1 RE09008P;
2125:  eekd-A  2.5  4.0   65   218    5   DROME:AF-Q9VGA0-F1 GLUTATHIONE S TRANSFERASE D9, ISOFORM A;
2126:  eliu-A  2.5 12.2   57   119    7   DROME:AF-Q9V401-F1 RE43371P;
2127:  ekls-A  2.5 11.7   70   278   11   DROME:AF-Q7KTW5-F1 INOSITOL-1-MONOPHOSPHATASE;
2128:  ejak-A  2.5 11.3   81   182    7   DROME:AF-Q8IQ56-F1 TRANSMEMBRANE PROTEIN 11 HOMOLOG, MITOCHONDRIAL;
2129:  eluk-A  2.5 23.4   82   255    9   DROME:AF-Q9VA75-F1 OSIRIS 23;
2130:  eeo4-A  2.5 23.4  124  1412    6   DROME:AF-Q9VKJ1-F1 MPN DOMAIN-CONTAINING PROTEIN CG4751;
2131:  egc4-A  2.5 21.8   88   271   10   DROME:AF-P32029-F1 FORK HEAD DOMAIN-CONTAINING PROTEIN FD5;
2132:  eibg-A  2.5 22.6  137   634    4   DROME:AF-Q9VQH3-F1 FI08407P;
2133:  edue-A  2.5 19.4   85   185    7   DROME:AF-O97066-F1 SIGNAL PEPTIDASE COMPLEX CATALYTIC SUBUNIT SEC11;
2134:  ejhm-A  2.5 10.5  201  1060   11   DROME:AF-Q9VXG7-F1 PHOSPHOLIPID-TRANSPORTING ATPASE;
2135:  ed7f-A  2.5 10.9   87   228    3   DROME:AF-A1Z7X7-F1 GLUTATHIONE S TRANSFERASE T2;
2136:  efck-A  2.5 11.4  119   311    6   DROME:AF-Q9VZ93-F1 CG18418 PROTEIN;
2137:  ejds-A  2.5 18.0  127   980    6   DROME:AF-Q9VFS5-F1 SERINE/THREONINE-PROTEIN PHOSPHATASE 4 REGULATORY
2138:  emxc-A  2.5 22.4  107  1227    7   DROME:AF-Q9GQF1-F1 JNK-INTERACTING PROTEIN 3;
2139:  efbt-A  2.5 29.0   66  1765    9   DROME:AF-Q1W9P9-F1 ECHINUS SPLICE FORM 3;
2140:  eet0-A  2.5 16.9   74   632   11   DROME:AF-Q8MVS5-F1 POLYPEPTIDE N-ACETYLGALACTOSAMINYLTRANSFERASE 35A
2141:  ef1y-A  2.5  6.4  102  1179    5   DROME:AF-Q7KK96-F1 STRUCTURAL MAINTENANCE OF CHROMOSOMES PROTEIN;
2142:  edq6-A  2.5 18.0  124   249    6   DROME:AF-Q9VTA7-F1 UNCHARACTERIZED PROTEIN, ISOFORM A;
2143:  ekoc-A  2.5  9.8   78   296   10   DROME:AF-C9QPE7-F1 TREHALOSE 6-PHOSPHATE PHOSPHATASE;
2144:  el64-A  2.5  9.6   80    88    8   DROME:AF-Q9Y1A3-F1 MITOCHONDRIAL IMPORT INNER MEMBRANE TRANSLOCASE S
2145:  eeel-A  2.5 14.0  132   686   11   DROME:AF-Q9W3Y7-F1 GH10889P;
2146:  elua-A  2.5 25.9   94   162    4   DROME:AF-Q9W309-F1 GEO08445P1;
2147:  egi9-A  2.5 18.9  116   306    8   DROME:AF-Q9VNP0-F1 OSIRIS 18;
2148:  eipm-A  2.5 15.6  109   268    6   DROME:AF-E1JJS1-F1 GLUTATHIONE S TRANSFERASE T3, ISOFORM B;
2149:  em6h-A  2.5  8.8   57    89   11   DROME:AF-X2JGB2-F1 UNCHARACTERIZED PROTEIN;
2150:  el9q-A  2.5 51.7  206  1385    7   DROME:AF-M9PF57-F1 UNCHARACTERIZED PROTEIN, ISOFORM M;
2151:  emps-A  2.5 13.9  124   234    5   DROME:AF-A0A0B4K701-F1 UNCHARACTERIZED PROTEIN, ISOFORM B;
2152:  emn3-A  2.5 13.4   70   464    4   DROME:AF-Q7K486-F1 ARMADILLO REPEAT-CONTAINING PROTEIN 6 HOMOLOG;
2153:  ecya-A  2.5  6.6  127   718   16   DROME:AF-O18412-F1 TRANSMEMBRANE GTPASE FZO;
2154:  egos-A  2.5  6.8   59    68   10   DROME:AF-A0A6M3Q891-F1 UNCHARACTERIZED PROTEIN, ISOFORM A;
2155:  ejkj-A  2.5 32.1  136   356    7   DROME:AF-Q9VH98-F1 DIURETIC HORMONE 44, ISOFORM A;
2156:  eg57-A  2.5 14.6   61   182    2   DROME:AF-Q8IP88-F1 UNCHARACTERIZED PROTEIN;
2157:  em4j-A  2.5 23.8  183  1246    9   DROME:AF-Q9VXK9-F1 RH04127P;
2158:  eeg1-A  2.5 20.6   76   185    5   DROME:AF-Q9W3Q7-F1 UNCHARACTERIZED PROTEIN;
2159:  egsy-A  2.5  5.8   62   393    8   DROME:AF-P83104-F1 PUTATIVE MITOGEN-ACTIVATED PROTEIN KINASE KINASE
2160:  efya-A  2.5  5.6  125   457    6   DROME:AF-Q9VTD5-F1 AA_TRANS DOMAIN-CONTAINING PROTEIN;
2161:  ed3r-A  2.5 11.5   71   378   10   DROME:AF-Q9VGU3-F1 IP11331P;
2162:  eewb-A  2.5  5.3   76   101    4   DROME:AF-Q86BE9-F1 GAMMA-SECRETASE SUBUNIT PEN-2;
2163:  efnw-A  2.5  6.8  138   592    9   DROME:AF-Q9VRN1-F1 TRANSMEMBRANE 9 SUPERFAMILY MEMBER;
2164:  emrb-A  2.5  6.1   65   459   11   DROME:AF-Q9VMM3-F1 RE17389P;
2165:  ek2v-A  2.5 19.2   90   293    8   DROME:AF-A0A0B4KED2-F1 UNCHARACTERIZED PROTEIN, ISOFORM B;
2166:  efl8-A  2.5 26.8  110  1224    4   DROME:AF-Q9VXW2-F1 RNA HELICASE;
2167:  efld-A  2.5 22.0   92   261    7   DROME:AF-M9PHC0-F1 UNCHARACTERIZED PROTEIN, ISOFORM C;
2168:  eh5n-A  2.5 39.2  265  1718    4   DROME:AF-Q9VP76-F1 ADENYLYL CYCLASE 78C;
2169:  ek6y-A  2.5  3.7   69   162   12   DROME:AF-Q9V3Z8-F1 AT18988P;
2170:  emvb-A  2.5  3.7   45    50   11   DROME:AF-A8DY46-F1 UNCHARACTERIZED PROTEIN;
2171:  edxc-A  2.5 22.4  113   666    8   DROME:AF-Q9VTL8-F1 FI04525P;
2172:  el8s-A  2.5 22.6   60    61    3   DROME:AF-F2FB65-F1 MIP07237P;
2173:  ekor-A  2.5  7.7  114   395    7   DROME:AF-Q7JZM1-F1 RE21922P;
2174:  eezp-A  2.5 10.9  118   249   11   DROME:AF-Q9VWX9-F1 ANDORRA;
2175:  ejjm-A  2.5 25.8  106   276    8   DROME:AF-Q9V447-F1 KRUEPPEL HOMOLOG 2;
2176:  egsu-A  2.5  5.5  118   222   11   DROME:AF-Q9V3V7-F1 KINETOCHORE PROTEIN SPC25;
2177:  el5t-A  2.5 26.2  140  1175    7   DROME:AF-Q9VCE7-F1 KRUEPPEL TARGET AT 95D, ISOFORM A;
2178:  ekpn-A  2.5 11.9  149   293    7   DROME:AF-Q9VDZ2-F1 IP09474P;
2179:  efwp-A  2.5 31.6   99   419    3   DROME:AF-Q7KN61-F1 FARNESYL PYROPHOSPHATE SYNTHASE;
2180:  ejoz-A  2.5 36.9  124  2133    3   DROME:AF-Q8IQT4-F1 UNCHARACTERIZED PROTEIN, ISOFORM B;
2181:  ehcf-A  2.5  6.5  130   400    6   DROME:AF-Q9W423-F1 LD18904P;
2182:  ecu5-A  2.5 26.5   90   331    8   DROME:AF-P53034-F1 REPLICATION FACTOR C SUBUNIT 2;
2183:  ehv7-A  2.5 17.4   76   359    9   DROME:AF-Q9VFX8-F1 FI14740P;
2184:  ekhh-A  2.5  9.7   70   291    7   DROME:AF-Q9VZH1-F1 CILIA- AND FLAGELLA-ASSOCIATED PROTEIN 298;
2185:  egf4-A  2.5  5.2   85   235    5   DROME:AF-Q7JVK6-F1 COMPONENT 3 OF PROMOTER OF RISC;
2186:  edzf-A  2.5  9.6  108   562    9   DROME:AF-Q7JXA2-F1 LOBE;
2187:  eems-A  2.5 18.1   83   305    1   DROME:AF-Q7KUV8-F1 UNCHARACTERIZED PROTEIN, ISOFORM C;
2188:  eiko-A  2.5 16.4  145   466    4   DROME:AF-P29681-F1 20-HYDROXYECDYSONE PROTEIN;
2189:  em47-A  2.5  9.8   59   418    3   DROME:AF-Q9VHM3-F1 LD30467P;
2190:  ejho-A  2.5  6.7  111   481   10   DROME:AF-Q9VEP6-F1 ADENYLOSUCCINATE LYASE;
2191:  ekxp-A  2.5  7.2   76  1130    5   DROME:AF-Q9VK53-F1 AT30656P;
2192:  ehdw-A  2.5 12.2  159  1036    9   DROME:AF-P91682-F1 PROTEIN SMOOTHENED;
2193:  eew5-A  2.5 11.7   78   235    9   DROME:AF-Q9VID1-F1 TETRASPANIN;
2194:  elc1-A  2.5  7.5   74   270    1   DROME:AF-Q9VTQ5-F1 UNCHARACTERIZED PROTEIN, ISOFORM A;
2195:  ehr4-A  2.5  7.0   91   315    3   DROME:AF-Q9VUV7-F1 E3 UBIQUITIN-PROTEIN LIGASE NRDP1;
2196:  ee4f-A  2.5 14.1   65   764    9   DROME:AF-A1ZAP7-F1 RNA HELICASE;
2197:  ekfx-A  2.5  8.6   69   495    7   DROME:AF-Q2MGL7-F1 UNCHARACTERIZED PROTEIN, ISOFORM A;
2198:  eg7n-A  2.5 12.0  106   536    8   DROME:AF-Q9VE00-F1 PROBABLE CYTOCHROME P450 12A4, MITOCHONDRIAL;
2199:  ejr9-A  2.5  4.8  152  1447    2   DROME:AF-Q9NHE5-F1 CALCIUM-DEPENDENT SECRETION ACTIVATOR;
2200:  edm9-A  2.5  6.5  175   395    7   DROME:AF-P58962-F1 PUTATIVE GUSTATORY RECEPTOR 58A;
2201:  ell3-A  2.5 34.7  147   702    8   DROME:AF-Q9VKV6-F1 FI04439P;
2202:  em55-A  2.5 21.1   93   246    3   DROME:AF-Q9VII2-F1 IP07785P;
2203:  ec4d-A  2.5 49.8  130  1930    5   DROME:AF-A8DYY0-F1 UNCHARACTERIZED PROTEIN, ISOFORM A;
2204:  emzi-A  2.5  8.6   69   801   10   DROME:AF-Q9W3K6-F1 LD35927P;
2205:  eibe-A  2.5 10.3   71   288    8   DROME:AF-Q9VUW4-F1 INOSITOL-1-MONOPHOSPHATASE;
2206:  ejw2-A  2.5  6.6   55   501    4   DROME:AF-Q960Q9-F1 LD39664P;
2207:  ee2r-A  2.5 14.0   83   226    4   DROME:AF-Q7K1I4-F1 TETRASPANIN;
2208:  eidk-A  2.5  7.4   67    82    7   DROME:AF-E1JGX1-F1 SEMINAL FLUID PROTEIN 60F, ISOFORM A;
2209:  ej6l-A  2.5  4.3   68   222    6   DROME:AF-A1ZB71-F1 GLUTATHIONE S TRANSFERASE E6;
2210:  efr8-A  2.5 13.0  177  1302    5   DROME:AF-Q00449-F1 MULTIDRUG RESISTANCE PROTEIN HOMOLOG 49;
2211:  ee26-A  2.5 25.6  100   732    2   DROME:AF-H9ZYQ1-F1 FI19927P1;
2212:  ekte-A  2.5 10.4   89   249    2   DROME:AF-Q03751-F1 DNAJ HOMOLOG SUBFAMILY C MEMBER 5 HOMOLOG;
2213:  eet7-A  2.5  4.7   57   519   14   DROME:AF-Q9VCL4-F1 IP12025P;
2214:  emel-A  2.5 16.1  123   555    6   DROME:AF-B7Z031-F1 PROTEIN PESTE;
2215:  egxc-A  2.5  2.3   33    33    6   DROME:AF-A0A6M3QGN8-F1 UNCHARACTERIZED PROTEIN;
2216:  ejxu-A  2.5 31.2  134   429    7   DROME:AF-P10734-F1 ZYGOTIC GAP PROTEIN KNIRPS;
2217:  egss-A  2.5 13.4  131   887    5   DROME:AF-Q9VQY8-F1 VACUOLAR PROTEIN SORTING-ASSOCIATED PROTEIN 53 HO
2218:  edfv-A  2.5 12.5  139   710    5   DROME:AF-Q9XTM1-F1 EXOCYST COMPLEX COMPONENT 5;
2219:  ekpe-A  2.5 22.1  186   537    8   DROME:AF-Q9W457-F1 SERINE HYDROXYMETHYLTRANSFERASE;
2220:  em0e-A  2.5 20.4   88   433    7   DROME:AF-Q7JXW8-F1 OFF-TRACK2;
2221:  ec0g-A  2.5 11.0  114   263    9   DROME:AF-Q9W3T1-F1 UNCHARACTERIZED PROTEIN, ISOFORM D;
2222:  eez5-A  2.5 14.6   89   264    2   DROME:AF-Q8SWS7-F1 NUCLEOLAR PROTEIN 12;
2223:  eiqo-A  2.5 14.6  129  2567   12   DROME:AF-Q8IR55-F1 MUSHROOM BODY DEFECT, ISOFORM H;
2224:  ejbu-A  2.5 39.9  158   452    7   DROME:AF-B7YZE5-F1 UNCHARACTERIZED PROTEIN, ISOFORM E;
2225:  efmw-A  2.5  5.9   98   222    5   DROME:AF-Q9VGA2-F1 PROBABLE MITOCHONDRIAL IMPORT INNER MEMBRANE TRAN
2226:  eg1f-A  2.5 21.4   73    88    8   DROME:AF-Q9VXY5-F1 LP17418P;
2227:  efty-A  2.5  6.8   60    80    3   DROME:AF-C0PPJ8-F1 MIP06325P;
2228:  eeun-A  2.5  7.5  124   600    9   DROME:AF-Q9VMX1-F1 KIF-BINDING PROTEIN;
2229:  eea3-A  2.5  1.9   44   152    2   DROME:AF-A1ZAJ5-F1 VITAMIN-K-EPOXIDE REDUCTASE (WARFARIN-SENSITIVE);
2230:  ec92-A  2.5 25.1  109   370    6   DROME:AF-Q24139-F1 PROTEIN COMMISSURELESS 1;
2231:  eiao-A  2.5 24.2  175   715    6   DROME:AF-O96689-F1 FI11703P;
2232:  el5e-A  2.5 14.3   75   131    1   DROME:AF-Q9W0B7-F1 GEO11828P1;
2233:  ehy7-A  2.5  3.6   60   242   12   DROME:AF-Q9VHG5-F1 INSULATOR BINDING FACTOR 1, ISOFORM A;
2234:  egee-A  2.5  5.7  169  1225    4   DROME:AF-Q9VKJ6-F1 FI03653P;
2235:  eehk-A  2.5  5.8   48   136    4   DROME:AF-Q9VIP1-F1 GEO07843P1;
2236:  edd9-A  2.5 21.0  146   980    6   DROME:AF-Q8T4F7-F1 PROTEIN ENABLED;
2237:  efea-A  2.5  6.2   57   499    9   DROME:AF-Q8SXT3-F1 PROTEIN SINGED WINGS 2;
2238:  ekoq-A  2.5  9.3  110   605    6   DROME:AF-A0A0B4KFL3-F1 KATANIN P60 ATPASE-CONTAINING SUBUNIT A1;
2239:  emz9-A  2.5  9.9   82  1312    5   DROME:AF-Q9W2I5-F1 UNCHARACTERIZED PROTEIN;
2240:  eli7-A  2.5 31.1  126   480    5   DROME:AF-Q9VXA7-F1 UNCHARACTERIZED PROTEIN;
2241:  efv2-A  2.5  9.8   78   413    8   DROME:AF-Q9W2A3-F1 IP10558P;
2242:  ec25-A  2.5  8.8   60    60   10   DROME:AF-Q8IRP5-F1 GEO11448P1;
2243:  egz5-A  2.5  6.7   83   487   13   DROME:AF-Q9VZ97-F1 IP12417P;
2244:  eipo-A  2.5 10.7   74   611    8   DROME:AF-Q9W568-F1 PROTEIN HALFWAY;
2245:  eljy-A  2.5 24.2  119   662    8   DROME:AF-Q9VRT4-F1 MFS DOMAIN-CONTAINING PROTEIN;
2246:  ekd6-A  2.5 20.2   99   463    8   DROME:AF-Q9VC13-F1 FI06030P;
2247:  elwz-A  2.5 18.4  122  1069    4   DROME:AF-M9PE53-F1 MULTIPLE WING HAIRS, ISOFORM C;
2248:  eiqr-A  2.5  7.0  148   649    9   DROME:AF-Q9V4A1-F1 KINESIN-LIKE PROTEIN;
2249:  elae-A  2.5 27.3  108   457    6   DROME:AF-Q9W379-F1 LD37736P;
2250:  ef9n-A  2.5 16.7   82   156    2   DROME:AF-Q4QPU3-F1 GEO12027P1;
2251:  ejlk-A  2.5  9.4   68   780   10   DROME:AF-B7Z0B0-F1 SOSONDOWAH, ISOFORM G;
2252:  ef49-A  2.5 23.1   79  1247    5   DROME:AF-A8QI68-F1 POLYCYSTIN-RELATED Y PROTEIN;
2253:  ehn2-A  2.5 10.2   83   255    6   DROME:AF-Q29QP5-F1 IP09539P;
2254:  ehg2-A  2.5 23.5  103   574    5   DROME:AF-Q9VNX4-F1 MULTIFUNCTIONAL FUSION PROTEIN;
2255:  effd-A  2.5  5.4  131   572    5   DROME:AF-M9PEU1-F1 UNCHARACTERIZED PROTEIN, ISOFORM G;
2256:  edvz-A  2.5 22.2  136   390    7   DROME:AF-Q9VNM3-F1 LP14110P;
2257:  elxi-A  2.5  2.8   54   526    9   DROME:AF-Q9VDA5-F1 UDP-GLUCURONOSYLTRANSFERASE;
2258:  ed5i-A  2.5 20.3  172   913    6   DROME:AF-Q9W0Y6-F1 TRANSIENT RECEPTOR POTENTIAL CATION CHANNEL PROTE
2259:  efst-A  2.5 31.2   98   570    7   DROME:AF-Q7KTG0-F1 LD45607P;
2260:  egvz-A  2.5 44.3  117   538    7   DROME:AF-Q9VX50-F1 AT04489P;
2261:  ek4r-A  2.5  4.3  102   310    8   DROME:AF-A1Z6P0-F1 ZINC/IRON REGULATED TRANSPORTER-RELATED PROTEIN 4
2262:  ekdr-A  2.5  4.7   56    61   13   DROME:AF-A0A0B4K7I1-F1 UNCHARACTERIZED PROTEIN;
2263:  emng-A  2.5 11.1  162   481    6   DROME:AF-Q8IR17-F1 PHOSPHATIDYLINOSITOL GLYCAN ANCHOR BIOSYNTHESIS C
2264:  eid6-A  2.5 34.8  136   580   10   DROME:AF-Q9VWD4-F1 PROBABLE RNA-BINDING PROTEIN CG14230;
2265:  eh66-A  2.5 19.2  135   626    7   DROME:AF-Q95SP2-F1 E3 UBIQUITIN-PROTEIN LIGASE HRD1;
2266:  el7b-A  2.5 16.8  139   724    7   DROME:AF-Q9VKB2-F1 CED-12;
2267:  ec4f-A  2.4  6.3  128   566    2   DROME:AF-B7YZU3-F1 UNCHARACTERIZED PROTEIN, ISOFORM B;
2268:  eka4-A  2.4  6.9   74   453   14   DROME:AF-Q9W3Z4-F1 GH18625P;
2269:  ejv6-A  2.4 16.7  115   183    7   DROME:AF-Q9VXV0-F1 IP07051P;
2270:  ec51-A  2.4 10.1   80   166    4   DROME:AF-Q0KI22-F1 UNCHARACTERIZED PROTEIN, ISOFORM B;
2271:  eiva-A  2.4 42.5  156   790    5   DROME:AF-M9NGP0-F1 MNT, ISOFORM I;
2272:  elzd-A  2.4 22.8  114   653    9   DROME:AF-Q9VZK2-F1 FI01106P;
2273:  egsg-A  2.4 17.2  103   191    6   DROME:AF-Q9W4R8-F1 RE03721P;
2274:  efyc-A  2.4 12.5  105   535   10   DROME:AF-O61365-F1 SODIUM CHANNEL PROTEIN NACH;
2275:  ek6r-A  2.4  8.5  104  1339    4   DROME:AF-Q7JQV2-F1 DYNACTIN SUBUNIT 1;
2276:  ehv6-A  2.4 20.8  142  1451   11   DROME:AF-Q9VJ79-F1 DUAL 3',5'-CYCLIC-AMP AND -GMP PHOSPHODIESTERASE
2277:  ehzx-A  2.4 10.9   66    95   11   DROME:AF-Q9VYD7-F1 MITOCHONDRIAL IMPORT INNER MEMBRANE TRANSLOCASE S
2278:  eddk-A  2.4 30.2  151  1262    8   DROME:AF-Q32KD2-F1 HISTONE-LYSINE N-METHYLTRANSFERASE EGGLESS;
2279:  em3v-A  2.4 18.7  120   743    8   DROME:AF-Q9VK47-F1 H(+)-TRANSPORTING TWO-SECTOR ATPASE;
2280:  ehk6-A  2.4 13.7  102   817    6   DROME:AF-Q9VS84-F1 FI03225P;
2281:  elrv-A  2.4  7.0  107   399    5   DROME:AF-Q9VU87-F1 VACUOLAR PROTEIN-SORTING-ASSOCIATED PROTEIN 36;
2282:  ekl8-A  2.4 27.7  152   455   10   DROME:AF-Q3ZAN1-F1 GOLGI PH REGULATOR;
2283:  elt9-A  2.4  7.8  109   264    5   DROME:AF-Q9VH55-F1 ELONGATION OF VERY LONG CHAIN FATTY ACIDS PROTEIN
2284:  elfl-A  2.4 15.9   77  1108    1   DROME:AF-Q24451-F1 ALPHA-MANNOSIDASE 2;
2285:  emhg-A  2.4 19.2   83   352    6   DROME:AF-Q9VPG9-F1 RT08523P;
2286:  el7k-A  2.4 10.8  122   890    7   DROME:AF-A0A0B7P7M6-F1 LETHAL (2) 41AB, ISOFORM A;
2287:  egr2-A  2.4 28.7  106   757    6   DROME:AF-X2J6K6-F1 REDUCED OCELLI, ISOFORM B;
2288:  eg3r-A  2.4 30.3  133   548    2   DROME:AF-P40688-F1 PROTEIN SWALLOW;
2289:  ejcs-A  2.4 17.3  121   641    8   DROME:AF-Q9VQX6-F1 LP05054P;
2290:  emkv-A  2.4 19.1  134   552    6   DROME:AF-P35381-F1 ATP SYNTHASE SUBUNIT ALPHA, MITOCHONDRIAL;
2291:  elre-A  2.4 18.7  116   479   10   DROME:AF-Q7KS77-F1 LADYBIRD EARLY;
2292:  ed9h-A  2.4 16.8  103   271    6   DROME:AF-P46223-F1 60S RIBOSOMAL PROTEIN L7A;
2293:  egpu-A  2.4 25.7  170  1152    4   DROME:AF-A8DYM0-F1 LIPRIN-GAMMA, ISOFORM C;
2294:  ekk5-A  2.4 28.3   93   787   12   DROME:AF-Q7JQT9-F1 LD47550P;
2295:  ekhl-A  2.4  7.3  112   365    7   DROME:AF-Q9VIB2-F1 MIP04261P;
2296:  eivu-A  2.4 23.4  119   822    5   DROME:AF-A1Z9G5-F1 UNCHARACTERIZED PROTEIN, ISOFORM A;
2297:  efk5-A  2.4  5.3   68   230   12   DROME:AF-Q960K3-F1 LD47387P;
2298:  em4c-A  2.4  4.0   77   315    6   DROME:AF-Q95SH7-F1 GH26007P;
2299:  ect3-A  2.4  7.9   88   232    7   DROME:AF-M9PB26-F1 C-TYPE LECTIN DOMAIN-CONTAINING PROTEIN;
2300:  edo6-A  2.4  8.6   55    76    9   DROME:AF-Q9V3J3-F1 ACCESSORY GLAND-SPECIFIC PEPTIDE 57DC;
2301:  ehb3-A  2.4 48.1  116  1241    3   DROME:AF-A8JNK1-F1 ENSCONSIN, ISOFORM F;
2302:  ehpv-A  2.4 10.6  119   410    6   DROME:AF-Q9TW27-F1 DISCO INTERACTING PROTEIN 1, ISOFORM D;
2303:  eig1-A  2.4  9.4   96   522    7   DROME:AF-Q9VG60-F1 DNA-DIRECTED RNA POLYMERASE III SUBUNIT RPC3;
2304:  emxg-A  2.4 21.2  147   968    5   DROME:AF-Q9VPM2-F1 UNCHARACTERIZED PROTEIN, ISOFORM A;
2305:  emxt-A  2.4  8.0  152   564    9   DROME:AF-E1JJR2-F1 NICOTINIC ACETYLCHOLINE RECEPTOR ALPHA7, ISOFORM
2306:  emdt-A  2.4 10.0   66   158    6   DROME:AF-Q9XZS4-F1 EG:22E5.12 PROTEIN;
2307:  ehmp-A  2.4 10.8  125   822   10   DROME:AF-B7Z0K8-F1 COLLAGEN ALPHA CHAIN CG42342;
2308:  efy2-A  2.4  6.3   73   125   11   DROME:AF-Q9VW12-F1 UPF0389 PROTEIN CG9231;
2309:  efyy-A  2.4 22.4  124   366    6   DROME:AF-Q8IQ70-F1 CALCIUM UNIPORTER PROTEIN, MITOCHONDRIAL;
2310:  eell-A  2.4 17.4   73   270    7   DROME:AF-Q9VA22-F1 COPPER TRANSPORTER;
2311:  efg9-A  2.4  6.7  100   588    7   DROME:AF-Q9VQH7-F1 UNCHARACTERIZED PROTEIN;
2312:  ei8c-A  2.4  7.6  108  1241    9   DROME:AF-Q9W3L1-F1 RE04053P;
2313:  egmy-A  2.4  4.0   58   330    7   DROME:AF-Q9VEU9-F1 FI21838P1;
2314:  ec5i-A  2.4 12.1   68   194    4   DROME:AF-Q9VZF0-F1 LD44732P;
2315:  emmn-A  2.4  7.9  163   874    9   DROME:AF-Q9VVY0-F1 RE61245P;
2316:  einq-A  2.4  3.9   46    47    0   DROME:AF-Q0KHY5-F1 UNCHARACTERIZED PROTEIN;
2317:  ek8x-A  2.4 24.7  123   307    5   DROME:AF-Q9V9Z9-F1 PROBABLE RRNA-PROCESSING PROTEIN EBP2 HOMOLOG;
2318:  ek11-A  2.4 16.5  147  1589    6   DROME:AF-P39769-F1 POLYHOMEOTIC-PROXIMAL CHROMATIN PROTEIN;
2319:  ejx4-A  2.4 18.7  123   405    3   DROME:AF-Q9VM43-F1 PDGF-AND VEGF-RELATED FACTOR 2;
2320:  ec12-A  2.4 20.8  110   586    8   DROME:AF-P07548-F1 HOMEOTIC PROTEIN DEFORMED;
2321:  ee3n-A  2.4  8.1   74   157    3   DROME:AF-Q9VB09-F1 IP04131P;
2322:  efbe-A  2.4  7.2   79   570    9   DROME:AF-Q9VJL5-F1 CROSSOVER SUPPRESSOR ON 2 OF MANHEIM;
2323:  eizi-A  2.4  4.9   69   221    1   DROME:AF-Q7JYZ9-F1 GLUTATHIONE S TRANSFERASE E2;
2324:  ekq4-A  2.4 27.3  143   645    4   DROME:AF-Q24256-F1 HOMEOBOX PROTEIN B-H2;
2325:  em3w-A  2.4  4.0   42    42    0   DROME:AF-A0A6H2EDS4-F1 UNCHARACTERIZED PROTEIN;
2326:  ejd8-A  2.4  4.9   68   200    4   DROME:AF-Q9W4S4-F1 UNCHARACTERIZED PROTEIN;
2327:  eghg-A  2.4  3.3   56   160    9   DROME:AF-Q8T0T9-F1 TRANSMEMBRANE PROTEIN 35A;
2328:  ei5s-A  2.4 13.6  185  1513    8   DROME:AF-Q86B91-F1 PROTEIN TINCAR;
2329:  em4u-A  2.4 29.4   83   761    8   DROME:AF-A0A0B4KHI4-F1 SYNCRIP, ISOFORM Q;
2330:  elpm-A  2.4  6.8   80   389    3   DROME:AF-Q9V3G7-F1 26S PROTEASOME NON-ATPASE REGULATORY SUBUNIT 6;
2331:  ed0q-A  2.4  6.5  117   337    5   DROME:AF-Q9VCY5-F1 ELONGATION OF VERY LONG CHAIN FATTY ACIDS PROTEIN
2332:  ekwh-A  2.4 11.3  122   465    4   DROME:AF-Q494G1-F1 LP19554P;
2333:  ef1g-A  2.4 10.1   81   210   11   DROME:AF-Q9VXZ7-F1 UNCHARACTERIZED PROTEIN;
2334:  eggx-A  2.4  3.6   62   178    5   DROME:AF-Q9V3C1-F1 PROTEIN VHL;
2335:  ei9a-A  2.4  5.3   69   223    4   DROME:AF-A1ZB72-F1 GLUTATHIONE S TRANSFERASE E7;
2336:  eeio-A  2.4  8.1   99   204    7   DROME:AF-Q9VKZ9-F1 FI06463P;
2337:  eeop-A  2.4 13.5  125   932    7   DROME:AF-Q9VQG0-F1 LD21546P;
2338:  ei85-A  2.4 12.1   73   201   10   DROME:AF-Q9VS59-F1 AKIRIN;
2339:  egs1-A  2.4 47.7  193  2048   10   DROME:AF-Q9VCD1-F1 ROOTLETIN, ISOFORM D;
2340:  ekh1-A  2.4  6.3  184  1374    8   DROME:AF-Q961D3-F1 LD17001P;
2341:  efq7-A  2.4  6.3   57  1177    7   DROME:AF-Q24592-F1 TYROSINE-PROTEIN KINASE HOPSCOTCH;
2342:  edxh-A  2.4 13.9   78   580    6   DROME:AF-Q9VM37-F1 FI17813P1;
2343:  ec94-A  2.4 12.6  174  1402    6   DROME:AF-Q9VC63-F1 FI20190P1;
2344:  ekkw-A  2.4 31.3  137   625    5   DROME:AF-Q9VDG2-F1 RALA-BINDING PROTEIN 1;
2345:  eg5y-A  2.4 15.6  123   641    3   DROME:AF-Q8IQZ7-F1 FI19014P1;
2346:  ekbf-A  2.4  4.6   52    85    0   DROME:AF-Q9VPC2-F1 FI14109P;
2347:  ekf2-A  2.4 26.7   89   337    6   DROME:AF-Q9VU69-F1 ENKURIN DOMAIN-CONTAINING PROTEIN;
2348:  ejgo-A  2.4  5.1   94   107   11   DROME:AF-Q9W286-F1 FI15737P1;
2349:  ef4g-A  2.4 11.1   94   589    5   DROME:AF-Q9V5L3-F1 PROBABLE CYTOCHROME P450 49A1;
2350:  ej89-A  2.4  8.1   86   280    7   DROME:AF-Q9VI07-F1 OSIRIS 20;
2351:  ecvz-A  2.4  5.7   99   566    8   DROME:AF-Q8IQG1-F1 MOB KINASE ACTIVATOR-LIKE 2;
2352:  ec55-A  2.4  9.1  121   533    6   DROME:AF-Q8MLQ7-F1 RH09188P;
2353:  ehmo-A  2.4 41.5  250  1503    7   DROME:AF-A1Z9C4-F1 UNCHARACTERIZED PROTEIN;
2354:  ef4o-A  2.4 16.2   62   152    5   DROME:AF-Q8SY19-F1 GLUTATHIONE TRANSFERASE;
2355:  elps-A  2.4 19.6   92   436    4   DROME:AF-P51406-F1 BYSTIN;
2356:  efh3-A  2.4 13.2  130   831    8   DROME:AF-Q9VEG4-F1 LP13728P;
2357:  ei8p-A  2.4 11.4   87   211    9   DROME:AF-Q9VCQ2-F1 UNCHARACTERIZED PROTEIN;
2358:  eewy-A  2.4 23.2   79   949   14   DROME:AF-Q5U0X8-F1 LD10780P;
2359:  ec2n-A  2.4  5.7  105   395    4   DROME:AF-Q9VK91-F1 GH04442P;
2360:  efq5-A  2.4  4.8   67   223    1   DROME:AF-Q9XYZ9-F1 GLUTATHIONE S TRANSFERASE E12, ISOFORM A;
2361:  ec7d-A  2.4 23.5  111  1283    6   DROME:AF-Q29R10-F1 LD24322P;
2362:  ehpc-A  2.4 32.8  121  2030    7   DROME:AF-Q9VXV3-F1 ANAPHASE-PROMOTING COMPLEX SUBUNIT 1;
2363:  eit3-A  2.4  6.9   93   683    6   DROME:AF-Q961Q9-F1 GH10366P;
2364:  eiws-A  2.4  7.6  134  1075    7   DROME:AF-X2JAU8-F1 PROTEIN NERVOUS WRECK;
2365:  efi1-A  2.4 22.4  108   292    8   DROME:AF-Q9VWF7-F1 PHOSPHOSERYL TRNA KINASE, ISOFORM A;
2366:  ed61-A  2.4 10.6  102   844   17   DROME:AF-Q7K126-F1 CCR4-NOT TRANSCRIPTION COMPLEX SUBUNIT 3, ISOFORM
2367:  efhs-A  2.4 12.3  103   288    6   DROME:AF-Q8IRJ8-F1 THO COMPLEX PROTEIN 7;
2368:  edum-A  2.4 22.2   94   799    4   DROME:AF-Q27591-F1 INTEGRIN BETA-NU;
2369:  ee1w-A  2.4 11.9  100   548    5   DROME:AF-Q9VJD1-F1 GLUCOSIDASE 2 SUBUNIT BETA;
2370:  ehd9-A  2.4  7.7   59    67    5   DROME:AF-E1JH12-F1 UNCHARACTERIZED PROTEIN;
2371:  el6j-A  2.4  4.8   74   215    7   DROME:AF-Q9VG94-F1 GLUTATHIONE S-TRANSFERASE D6;
2372:  egac-A  2.4 30.8  164   880    7   DROME:AF-Q24206-F1 BROAD-COMPLEX CORE PROTEIN ISOFORM 6;
2373:  ekp2-A  2.4  7.1   57    90    4   DROME:AF-Q6IGM9-F1 GEO11086P1;
2374:  egp4-A  2.4 16.0  156   508    4   DROME:AF-Q9VCZ3-F1 OCTOPAMINE RECEPTOR BETA-1R;
2375:  ejfp-A  2.4  6.0   96   177    4   DROME:AF-A0A126GUY7-F1 PRE-MOD(MDG4)-N, ISOFORM A;
2376:  ejyq-A  2.4  4.9   80   237    9   DROME:AF-Q8MRM0-F1 GH16740P;
2377:  ecw7-A  2.4 14.4  112   581    4   DROME:AF-Q9VVD3-F1 LD31138P;
2378:  ekfj-A  2.4  7.6   83   101    5   DROME:AF-A8DYL6-F1 UNCHARACTERIZED PROTEIN;
2379:  elof-A  2.4  8.5  124   369    5   DROME:AF-Q8T390-F1 ENDOPHILIN-A;
2380:  emmc-A  2.4 39.9  115   323    2   DROME:AF-B7Z0E3-F1 UNCHARACTERIZED PROTEIN, ISOFORM B;
2381:  ef9i-A  2.4  8.9  110  1073   10   DROME:AF-Q9VG43-F1 UNCHARACTERIZED PROTEIN, ISOFORM B;
2382:  elph-A  2.4 15.0   95  2183    9   DROME:AF-Q9VF56-F1 OBELUS;
2383:  edd0-A  2.4  5.3   63    87   10   DROME:AF-Q7KWG5-F1 UNCHARACTERIZED PROTEIN;
2384:  eeb6-A  2.4 27.9   75   324   12   DROME:AF-Q9VQI6-F1 LD25952P;
2385:  eijy-A  2.4 14.4  114   783    8   DROME:AF-Q9VF04-F1 RE32990P;
2386:  ekv8-A  2.4  5.7   82   231    9   DROME:AF-Q94529-F1 PROBABLE PSEUDOURIDINE-5'-PHOSPHATASE;
2387:  eemi-A  2.4 11.3   95  1022   13   DROME:AF-A1ZBE9-F1 METHIONINE--TRNA LIGASE, CYTOPLASMIC;
2388:  efh6-A  2.4 12.3   76   544   12   DROME:AF-Q7JRE1-F1 RE67001P;
2389:  ehfu-A  2.4  2.3   43    55    2   DROME:AF-A0A0B4LH65-F1 UNCHARACTERIZED PROTEIN;
2390:  ec3i-A  2.4 20.2  121   282   11   DROME:AF-Q9VKH5-F1 OSIRIS 21;
2391:  elry-A  2.4  8.9   85   273    6   DROME:AF-Q9VEJ3-F1 PYRROLINE-5-CARBOXYLATE REDUCTASE;
2392:  edxp-A  2.4 20.2  119   604    5   DROME:AF-Q961J5-F1 BETA-ALANINE TRANSPORTER;
2393:  emes-A  2.4 27.6  107   329    7   DROME:AF-Q9VME0-F1 FI03602P;
2394:  emwy-A  2.4 10.5   86   288    5   DROME:AF-Q8IQN9-F1 PALMITOYLTRANSFERASE;
2395:  ele0-A  2.4  7.7  105   288    9   DROME:AF-Q9W0P0-F1 FI09734P;
2396:  ekar-A  2.4 14.8   84   298    5   DROME:AF-Q9VBY2-F1 FI08810P;
2397:  em5e-A  2.4 37.6  156  1429   11   DROME:AF-Q9V3C5-F1 GUANINE NUCLEOTIDE EXCHANGE FACTOR SUBUNIT RICH;
2398:  ekes-A  2.4 19.9   88   663    3   DROME:AF-Q9VRA9-F1 RUNT RELATED B;
2399:  elwn-A  2.4 14.4  157  1123    9   DROME:AF-A0A0B4KFB8-F1 UNCHARACTERIZED PROTEIN, ISOFORM C;
2400:  ee8y-A  2.4  8.0  150   836    4   DROME:AF-Q9VB05-F1 ALG-2 INTERACTING PROTEIN X;
2401:  ee0s-A  2.4 10.2  110   516    5   DROME:AF-Q0IGX4-F1 IP16073P;
2402:  ek1a-A  2.4 25.3   84   332   10   DROME:AF-Q9VKW3-F1 REPLICATION FACTOR C SUBUNIT 3;
2403:  ej0b-A  2.4 23.5  137   223    7   DROME:AF-Q9VA18-F1 COILED-COIL-HELIX-COILED-COIL-HELIX DOMAIN CONTAI
2404:  el2f-A  2.4  8.9   61   246    5   DROME:AF-Q9VL11-F1 UNCHARACTERIZED PROTEIN;
2405:  efcz-A  2.4 15.2   64   262   11   DROME:AF-Q9VUJ4-F1 26S PROTEASOME NON-ATPASE REGULATORY SUBUNIT 8;
2406:  ei6h-A  2.4  9.9  133   359    8   DROME:AF-M9PHA4-F1 XK-RELATED PROTEIN;
2407:  ec7k-A  2.4 12.1   76   243    5   DROME:AF-B7Z0S9-F1 GLUTATHIONE S TRANSFERASE D11, ISOFORM B;
2408:  eklt-A  2.4 21.9   83   791    7   DROME:AF-P83097-F1 PUTATIVE TYROSINE-PROTEIN KINASE WSCK;
2409:  effa-A  2.4  3.9   57   338    5   DROME:AF-A8JUW4-F1 LETHAL (1) G0469, ISOFORM C;
2410:  efu2-A  2.4 36.5  205   425    6   DROME:AF-Q9VGV1-F1 RE54776P;
2411:  ee8z-A  2.4 32.1  119   340    8   DROME:AF-Q9V437-F1 PRP18 HOMOLOG;
2412:  eeeq-A  2.4 35.2  128   642    5   DROME:AF-O15945-F1 ARYL HYDROCARBON RECEPTOR NUCLEAR TRANSLOCATOR HO
2413:  efgk-A  2.4  6.0   86   220    5   DROME:AF-Q9VL13-F1 MOB KINASE ACTIVATOR-LIKE 3;
2414:  eltb-A  2.4  4.0  108   334    7   DROME:AF-Q9VYS5-F1 NADH DEHYDROGENASE (UBIQUINONE) COMPLEX I, ASSEMB
2415:  ekkv-A  2.4 15.5  156   455    7   DROME:AF-M9NDI3-F1 SORTING NEXIN 6, ISOFORM B;
2416:  ei71-A  2.4  8.5  139   718    9   DROME:AF-Q9XYY9-F1 LD12055P;
2417:  eeq3-A  2.4 28.6  180   971    6   DROME:AF-Q9VUS0-F1 FI01202P;
2418:  el7x-A  2.4 37.9  185  1292    9   DROME:AF-A0A0B4JD55-F1 POU DOMAIN MOTIF 3, ISOFORM F;
2419:  ek68-A  2.3 38.0  152   832    8   DROME:AF-Q9VWS3-F1 RAB11 INTERACTING PROTEIN, ISOFORM A;
2420:  ed59-A  2.3 31.2   75   609    8   DROME:AF-A1ZB86-F1 KELCH DOMAIN-CONTAINING PROTEIN 10 HOMOLOG;
2421:  efco-A  2.3 10.6  142   677    9   DROME:AF-Q9W3U0-F1 ACYL-COENZYME A OXIDASE;
2422:  ej7l-A  2.3  5.6   86   233    8   DROME:AF-A8JQU5-F1 RT07743P;
2423:  ekpp-A  2.3 14.1   72   363    6   DROME:AF-Q9VDJ3-F1 UNCHARACTERIZED PROTEIN;
2424:  ef2c-A  2.3 13.2   93   213    9   DROME:AF-Q9VE08-F1 GH10002P;
2425:  el46-A  2.3  9.0  104   168   11   DROME:AF-Q9VFY4-F1 UNCHARACTERIZED PROTEIN;
2426:  ed1b-A  2.3 12.7  158   240    7   DROME:AF-Q9VHT8-F1 RE26525P;
2427:  ek49-A  2.3 10.3   66   450   12   DROME:AF-Q9VMD2-F1 LD47671P;
2428:  ejlr-A  2.3 19.7  136   317    7   DROME:AF-Q8IR56-F1 GM07807P;
2429:  ejla-A  2.3 12.4  102   490   10   DROME:AF-Q9VPN5-F1 LD03220P;
2430:  elco-A  2.3  8.8  145   967    8   DROME:AF-Q9VN57-F1 COILED-COIL DOMAIN-CONTAINING PROTEIN 39;
2431:  egx2-A  2.3  8.5   86   290    5   DROME:AF-Q7JR72-F1 NO EXTENDED MEMORY, ISOFORM A;
2432:  ei0q-A  2.3 15.0  122   582    7   DROME:AF-A0A0B4KFK6-F1 UNCHARACTERIZED PROTEIN, ISOFORM B;
2433:  ecxt-A  2.3 54.4  224   775    6   DROME:AF-Q9W261-F1 RNA POLYMERASE-ASSOCIATED PROTEIN RTF1;
2434:  ecvt-A  2.3 16.8  134   767    6   DROME:AF-Q8IRH3-F1 DC_STAMP DOMAIN-CONTAINING PROTEIN;
2435:  ehro-A  2.3  3.2   54   111   11   DROME:AF-A0A0B4K7A1-F1 UNCHARACTERIZED PROTEIN, ISOFORM A;
2436:  emgj-A  2.3 10.2   49   215    2   DROME:AF-Q9VWU7-F1 GH02837P;
2437:  em1j-A  2.3 13.3  121   367    3   DROME:AF-Q9W1U2-F1 AT20903P;
2438:  eex1-A  2.3 17.6  107   394    7   DROME:AF-Q8MSB1-F1 E3 UBIQUITIN-PROTEIN TRANSFERASE MAEA;
2439:  ecv9-A  2.3 16.3   53   137    6   DROME:AF-Q0KI15-F1 GEO11096P1;
2440:  ej9o-A  2.3  6.5  113   651    5   DROME:AF-Q8SX97-F1 SUCCINATE DEHYDROGENASE  FLAVOPROTEIN
2441:  efjp-A  2.3  8.3  138   686    8   DROME:AF-Q24352-F1 GAMMA-AMINOBUTYRIC ACID RECEPTOR ALPHA-LIKE;
2442:  edm4-A  2.3 21.5  154   564   10   DROME:AF-P20905-F1 5-HYDROXYTRYPTAMINE RECEPTOR 1;
2443:  ek35-A  2.3 28.7  119   877    5   DROME:AF-Q9VXC2-F1 UNCHARACTERIZED PROTEIN;
2444:  ei65-A  2.3 10.4  129   455    5   DROME:AF-Q9VWX4-F1 CG5936;
2445:  egba-A  2.3 12.7   75   343    8   DROME:AF-Q9W2J7-F1 GH22922P;
2446:  edr3-A  2.3  7.8   78   171    9   DROME:AF-Q0KI91-F1 UNCHARACTERIZED PROTEIN;
2447:  edjh-A  2.3 26.9   84  1024    4   DROME:AF-Q9U3V5-F1 PROTEIN TIPTOP;
2448:  ed4g-A  2.3 14.2  139   765    9   DROME:AF-P25991-F1 PROTEIN SUPPRESSOR OF FORKED;
2449:  emfg-A  2.3  6.1   59   889   12   DROME:AF-A1ZAP1-F1 FI21220P1;
2450:  elul-A  2.3  9.6   64   342    3   DROME:AF-Q9W2U5-F1 AT19485P;
2451:  eg3v-A  2.3 13.5   69   150    0   DROME:AF-M9NEW0-F1 LD39232P2;
2452:  efv8-A  2.3  3.9   70   154   13   DROME:AF-Q9VHK6-F1 GEO04668P1;
2453:  emll-A  2.3  7.2   99   226    5   DROME:AF-P54611-F1 V-TYPE PROTON ATPASE SUBUNIT E;
2454:  ekco-A  2.3 35.7  110   600    6   DROME:AF-Q9W2C1-F1 COOKIE MONSTER;
2455:  ejqt-A  2.3 18.3  103   219    4   DROME:AF-Q9VWA1-F1 CLATHRIN LIGHT CHAIN;
2456:  edu8-A  2.3 15.2   63   132    8   DROME:AF-Q9W5B8-F1 IP05715P;
2457:  efh8-A  2.3 25.0   95   580    5   DROME:AF-Q9VMR2-F1 LP04777P;
2458:  efp4-A  2.3 30.2  117  1193    5   DROME:AF-Q9VGH7-F1 CHLORIDE CHANNEL PROTEIN 2;
2459:  ei8b-A  2.3  5.3  157   408    4   DROME:AF-Q9W2B1-F1 PUTATIVE GUSTATORY RECEPTOR 58B;
2460:  el9y-A  2.3 10.3  109   297    6   DROME:AF-O01666-F1 ATP SYNTHASE SUBUNIT GAMMA, MITOCHONDRIAL;
2461:  elpz-A  2.3 21.3   96   436   10   DROME:AF-Q8IMN3-F1 UNCHARACTERIZED PROTEIN, ISOFORM C;
2462:  ed3h-A  2.3  5.4   86   334    9   DROME:AF-Q9VNU2-F1 HL01743P;
2463:  em1d-A  2.3 37.8  157  1866    6   DROME:AF-Q9V9S7-F1 RHO GTPASE-ACTIVATING PROTEIN 100F;
2464:  ed88-A  2.3  4.9   76  1460    5   DROME:AF-A1Z6I7-F1 BUB1-RELATED KINASE;
2465:  ejeu-A  2.3  9.4   96   199    6   DROME:AF-Q9I7M1-F1 OLFACTORY-SPECIFIC 9;
2466:  ehet-A  2.3 15.6   81   301    9   DROME:AF-Q7JZ62-F1 RE57120P;
2467:  ed2l-A  2.3  9.1  122   285    6   DROME:AF-Q9VY20-F1 RING-TYPE E3 UBIQUITIN TRANSFERASE;
2468:  ehl0-A  2.3 21.3   80   157    4   DROME:AF-Q9W482-F1 LIN-52, ISOFORM A;
2469:  eht9-A  2.3 12.9   66  1324   11   DROME:AF-Q9VVF8-F1 UNCHARACTERIZED PROTEIN, ISOFORM A;
2470:  emnj-A  2.3  3.8   56   453    4   DROME:AF-Q9VJI5-F1 LD43175P;
2471:  ee5t-A  2.3  9.4  143  1415    3   DROME:AF-Q8IN05-F1 TELOMERE LENGTH REGULATION PROTEIN TEL2 HOMOLOG;
2472:  em27-A  2.3 18.7  112   576    8   DROME:AF-Q24180-F1 DEFORMED EPIDERMAL AUTOREGULATORY FACTOR 1;
2473:  elvv-A  2.3  9.2   99   252    8   DROME:AF-P32100-F1 60S RIBOSOMAL PROTEIN L7;
2474:  elqu-A  2.3  7.9  127   277    5   DROME:AF-Q9W019-F1 IP09724P;
2475:  edyx-A  2.3 10.5   95   146    9   DROME:AF-Q9VYX5-F1 TRANSMEMBRANE PROTEIN 242;
2476:  efk9-A  2.3 15.9  105   369    8   DROME:AF-Q9VQC2-F1 MIP30168P;
2477:  ehev-A  2.3  5.8   77  1167    9   DROME:AF-Q9V9R3-F1 ADENYLATE CYCLASE TYPE 3;
2478:  el3r-A  2.3 15.8  132   641    8   DROME:AF-Q9VA00-F1 PROTEIN ZWILCH;
2479:  ei4s-A  2.3  6.0   61   100   10   DROME:AF-Q9VMF5-F1 GEO12055P1;
2480:  ekfh-A  2.3  7.1   59   180    5   DROME:AF-A0A0B4K7B6-F1 BESS DOMAIN-CONTAINING PROTEIN;
2481:  ej8v-A  2.3  7.0   65   529    8   DROME:AF-Q9VGS8-F1 IP03623P;
2482:  eg3i-A  2.3  9.4  109   609    7   DROME:AF-Q9W3K3-F1 LD41718P;
2483:  eje8-A  2.3  7.4   54    69    7   DROME:AF-C1C5A5-F1 MIP04352P;
2484:  eevv-A  2.3 15.8   74   292   11   DROME:AF-Q9VME7-F1 FIBRINOGEN C-TERMINAL DOMAIN-CONTAINING PROTEIN;
2485:  ek92-A  2.3  9.7   98   166    3   DROME:AF-E1JHP6-F1 UNCHARACTERIZED PROTEIN;
2486:  edfk-A  2.3 23.6   96   401    4   DROME:AF-P25724-F1 PROTEIN NANOS;
2487:  elan-A  2.3 20.7  104   597    5   DROME:AF-Q9VD40-F1 RH23644P;
2488:  ehqc-A  2.3 10.8  113   295   11   DROME:AF-Q9VCY6-F1 ELONGATION OF VERY LONG CHAIN FATTY ACIDS PROTEIN
2489:  eg59-A  2.3  7.3  174  1717    6   DROME:AF-A8JNM1-F1 FORMIN 3, ISOFORM B;
2490:  eh0d-A  2.3 19.6  134   447    4   DROME:AF-E1JGK3-F1 FI18012P1;
2491:  efuo-A  2.3 25.5   90   238    3   DROME:AF-Q8SYH1-F1 ACAT-RELATED PROTEIN REQUIRED FOR VIABILITY 1, IS
2492:  egsz-A  2.3  4.9  100   477   11   DROME:AF-Q8MS56-F1 STE24 ENDOPEPTIDASE;
2493:  egwf-A  2.3  4.8   55   182    5   DROME:AF-Q7KTH8-F1 COP9 SIGNALOSOME COMPLEX SUBUNIT 8;
2494:  egor-A  2.3  4.9   73   257   19   DROME:AF-O44342-F1 PROTEIN WINDBEUTEL;
2495:  emls-A  2.3 12.8   87   555    6   DROME:AF-Q9W3Q2-F1 SD08447P;
2496:  ekvh-A  2.3 11.6   84   415    8   DROME:AF-Q7KSP9-F1 UNCHARACTERIZED PROTEIN;
2497:  eh9i-A  2.3 12.7   97   395    5   DROME:AF-Q9VTL1-F1 PCI DOMAIN-CONTAINING PROTEIN 2 HOMOLOG;
2498:  egtw-A  2.3 13.7   96   203    8   DROME:AF-E1JIJ1-F1 GH04404P3;
2499:  emyh-A  2.3 27.1  109   471    7   DROME:AF-M9PIH9-F1 TRANSCRIPTION FACTOR AP-2, ISOFORM D;
2500:  ejp7-A  2.3  7.3   54    70    7   DROME:AF-Q8INC8-F1 UNCHARACTERIZED PROTEIN;
2501:  ehz5-A  2.3 14.4  106   247   10   DROME:AF-Q9VKR0-F1 ER MEMBRANE PROTEIN COMPLEX SUBUNIT 3;
2502:  ekc4-A  2.3  9.7   71    97    6   DROME:AF-Q07892-F1 ECLOSION HORMONE;
2503:  ee54-A  2.3 15.7  109   285    9   DROME:AF-Q9VLX6-F1 HL01609P;
2504:  eipu-A  2.3 23.9   90    97    4   DROME:AF-Q9VMK7-F1 UNCHARACTERIZED PROTEIN;
2505:  ejvg-A  2.3  8.2   73   159    5   DROME:AF-Q8IR72-F1 FI19011P1;
2506:  elpq-A  2.3 11.4  161   545    4   DROME:AF-Q9VMI4-F1 ORPHAN G PROTEIN-COUPLED RECEPTOR;
2507:  eihs-A  2.3  6.0   59   215    7   DROME:AF-Q9W4J4-F1 GM14292P;
2508:  ekz4-A  2.3 10.9   77   415    9   DROME:AF-Q8MUJ1-F1 PROTEIN EIGER;
2509:  eh8g-A  2.3 24.0  107   281    5   DROME:AF-A1Z6E8-F1 UNCHARACTERIZED PROTEIN, ISOFORM D;
2510:  elsl-A  2.3 13.1  152  1019    9   DROME:AF-Q9VHW1-F1 MUSCARINIC ACETYLCHOLINE RECEPTOR, B-TYPE, ISOFOR
2511:  efem-A  2.3 29.6  121   416    5   DROME:AF-Q27350-F1 PROTEIN SINE OCULIS;
2512:  eh04-A  2.3 15.5  176  1332    8   DROME:AF-Q9VFC4-F1 AT01875P;
2513:  efti-A  2.3 29.6   97   539    5   DROME:AF-P40797-F1 PROTEIN PEANUT;
2514:  ej9n-A  2.3 25.6  143   218    3   DROME:AF-A0A0B4KI01-F1 UNCHARACTERIZED PROTEIN, ISOFORM B;
2515:  eigo-A  2.3  4.5   50   329    6   DROME:AF-Q9VCC2-F1 RE50040P;
2516:  eecx-A  2.3 17.8  171   485    5   DROME:AF-Q9VNM1-F1 NEUROPEPTIDE F RECEPTOR;
2517:  ei62-A  2.3 16.3  133  1058    5   DROME:AF-Q9VKG0-F1 GH18077P;
2518:  emfm-A  2.3 33.7  133   590    7   DROME:AF-Q7JUQ5-F1 GH12419P2;
2519:  ee2c-A  2.3  6.0  147   416   10   DROME:AF-Q9V969-F1 PUTATIVE GUSTATORY RECEPTOR 57A;
2520:  ecy6-A  2.3 13.9  103   357    7   DROME:AF-Q9NBC8-F1 ALLATOSTATIN A RECEPTOR 2, ISOFORM A;
2521:  ec8t-A  2.3 12.3  118   782    9   DROME:AF-P16568-F1 PROTEIN BICAUDAL D;
2522:  ehhx-A  2.3  4.5   71   224    3   DROME:AF-Q7KK90-F1 GH14654P;
2523:  eg5n-A  2.3  4.3   86   223    7   DROME:AF-Q8MLR5-F1 IP08069P;
2524:  efx6-A  2.3  4.3   68   324    3   DROME:AF-Q7JRM9-F1 GH11283P;
2525:  ef6a-A  2.3 18.6  101   381    5   DROME:AF-Q9VID3-F1 CRYPTOCEPHAL, ISOFORM A;
2526:  efwd-A  2.3 10.6  150  1695    7   DROME:AF-Q9VRG3-F1 UNCHARACTERIZED PROTEIN, ISOFORM B;
2527:  ej3g-A  2.3 20.6  100   394    5   DROME:AF-Q7KSA2-F1 HIT-TYPE DOMAIN-CONTAINING PROTEIN;
2528:  ejwn-A  2.3 27.6   78   353    3   DROME:AF-Q9VX15-F1 LD35209P;
2529:  ehdh-A  2.3 33.5  103   766    5   DROME:AF-Q9VDE6-F1 EXOCYST COMPLEX COMPONENT 6;
2530:  eg5e-A  2.3 26.2  107   373   10   DROME:AF-Q9VBC6-F1 LD14717P;
2531:  egfr-A  2.3  5.7  166  1153    9   DROME:AF-Q9VBY8-F1 PROTEIN UNC-13 HOMOLOG 4B;
2532:  eedv-A  2.3 19.3   98  1011    5   DROME:AF-Q23978-F1 UNCONVENTIONAL MYOSIN ID;
2533:  eg2f-A  2.3 12.9  102   480    7   DROME:AF-Q9VT27-F1 CNMAMIDE RECEPTOR;
2534:  ege3-A  2.3  6.1   94   296    4   DROME:AF-A0A126GV06-F1 UNCHARACTERIZED PROTEIN, ISOFORM B;
2535:  eg2o-A  2.3  3.3   58   138    3   DROME:AF-Q9VGW5-F1 GEO08194P1;
2536:  eid3-A  2.3 33.9   96   205    4   DROME:AF-Q9VQX8-F1 IP08114P;
2537:  elpn-A  2.3  7.0  128   672    9   DROME:AF-Q7KRZ3-F1 EXOCYST COMPLEX COMPONENT 8;
2538:  ec5c-A  2.3  4.7  104   150    8   DROME:AF-Q7JYX3-F1 GEO08273P1;
2539:  eh9l-A  2.3  8.5  101   694    5   DROME:AF-Q9VZZ7-F1 FI03949P;
2540:  ehhe-A  2.3 32.9  108   847    7   DROME:AF-Q05733-F1 HISTIDINE DECARBOXYLASE;
2541:  emlo-A  2.3 27.4  116   605    5   DROME:AF-Q8MRE7-F1 GH20068P;
2542:  emyg-A  2.3  8.3  105   428    9   DROME:AF-Q9W4V8-F1 MITOCHONDRIAL IMPORT INNER MEMBRANE TRANSLOCASE S
2543:  ec43-A  2.3  5.6  128  1140    6   DROME:AF-Q9VN25-F1 EUKARYOTIC TRANSLATION INITIATION FACTOR 3 SUBUNI
2544:  el2w-A  2.3 17.7   81   286    7   DROME:AF-Q9VI51-F1 DON JUAN LIKE;
2545:  eig6-A  2.3 38.3  152   758    7   DROME:AF-P05084-F1 PROTEIN HUNCHBACK;
2546:  ede7-A  2.3  7.5  110   262    6   DROME:AF-A1ZBD2-F1 ELONGATION OF VERY LONG CHAIN FATTY ACIDS PROTEIN
2547:  ek2e-A  2.3 17.8   74   315   14   DROME:AF-P29052-F1 TRANSCRIPTION INITIATION FACTOR IIB;
2548:  eeo0-A  2.3  5.4  148   565    8   DROME:AF-Q9NCC3-F1 SORTING NEXIN;
2549:  eiy1-A  2.3 14.4  109   253    6   DROME:AF-Q9W0G6-F1 AUGMIN COMPLEX SUBUNIT MSD5;
2550:  eec4-A  2.3 15.9  102   365   10   DROME:AF-Q9VDL7-F1 DEPHOSPHOCOENZYME A CARRIER, ISOFORM A;
2551:  efdo-A  2.3  5.4   58    65    9   DROME:AF-M9NEV9-F1 ESSENTIAL MCU REGULATOR, MITOCHONDRIAL;
2552:  ejrg-A  2.3  9.8   74   148   11   DROME:AF-B8A402-F1 GEO02264P1;
2553:  ee16-A  2.3 17.1  172  1316    9   DROME:AF-Q9VGM1-F1 MULTIDRUG RESISTANCE PROTEIN 4;
2554:  eei9-A  2.3  4.0   81   236    5   DROME:AF-Q9V579-F1 PROTEIN PRELI-LIKE;
2555:  eh6m-A  2.3 11.5  138   514    7   DROME:AF-O97148-F1 G-PROTEIN COUPLED RECEPTOR MTH;
2556:  ec75-A  2.3 24.8  172   423    8   DROME:AF-Q9VUS1-F1 COMM3, ISOFORM D;
2557:  egl2-A  2.3 10.1  119   296    6   DROME:AF-Q9VMI6-F1 INOSITOL PHOSPHATASE INTERACTING PROTEIN, ISOFORM
2558:  edxg-A  2.3  7.6   76   377    3   DROME:AF-Q9VGL2-F1 GM08392P;
2559:  eiub-A  2.2 14.0  115   306    7   DROME:AF-Q9V3T2-F1 EG:BACR19J1.2 PROTEIN;
2560:  em2g-A  2.2 10.8  131  1690   14   DROME:AF-Q9VJE5-F1 RESTIN HOMOLOG;
2561:  el6r-A  2.2 17.0  114   324   11   DROME:AF-Q9VDS6-F1 SURFEIT LOCUS PROTEIN 6 HOMOLOG;
2562:  ee28-A  2.2  7.4   84   338    7   DROME:AF-Q9VPU4-F1 FI17537P1;
2563:  eirw-A  2.2 15.8  104   491    7   DROME:AF-Q8INW8-F1 GH03493P;
2564:  eekn-A  2.2  7.6   98  1122    3   DROME:AF-Q9W196-F1 LP03102P;
2565:  emxp-A  2.2 14.3   96   180    6   DROME:AF-Q9VXY4-F1 TRANSLATION MACHINERY-ASSOCIATED PROTEIN 16 HOMOL
2566:  emwj-A  2.2 13.4  107   471    6   DROME:AF-Q7K5N4-F1 UBIQUITIN CARBOXYL-TERMINAL HYDROLASE CALYPSO;
2567:  eg3h-A  2.2 10.4   63    84    6   DROME:AF-D6W4S3-F1 MIP22363P;
2568:  egis-A  2.2  9.2  120   436    5   DROME:AF-Q9VG64-F1 RE35942P;
2569:  ee0p-A  2.2  8.5   57   530   16   DROME:AF-Q9W2J3-F1 UDP-GLUCURONOSYLTRANSFERASE;
2570:  emum-A  2.2 18.9  105   387    5   DROME:AF-Q7K2N0-F1 ENDOPLASMIC RETICULUM JUNCTION FORMATION PROTEIN
2571:  ejmb-A  2.2  4.4   67   327    4   DROME:AF-A1Z8T6-F1 ORGANIC SOLUTE CARRIER PARTNER 1;
2572:  edli-A  2.2 17.8   84   354    6   DROME:AF-Q9VPQ2-F1 DNAJ HOMOLOG SHV;
2573:  edf8-A  2.2 18.2  115   506   10   DROME:AF-Q9VYG1-F1 26S PROTEASOME NON-ATPASE REGULATORY SUBUNIT 5;
2574:  elyz-A  2.2 13.4  123   541    7   DROME:AF-Q9N658-F1 ZINC FINGER PROTEIN SENS;
2575:  ed7b-A  2.2 31.7   94   318    3   DROME:AF-Q8IPZ0-F1 ENDONUCLEASE;
2576:  ec1s-A  2.2 43.2  152  1263    5   DROME:AF-A1ZA45-F1 UNCHARACTERIZED PROTEIN, ISOFORM A;
2577:  ed08-A  2.2 11.3   78   512    9   DROME:AF-B7Z152-F1 UNCHARACTERIZED PROTEIN, ISOFORM C;
2578:  elgs-A  2.2 12.1   98   944    9   DROME:AF-Q9VS62-F1 SMALLMINDED, ISOFORM A;
2579:  emlv-A  2.2  2.6   44    97    2   DROME:AF-Q9VUT3-F1 EIG71EK;
2580:  el5x-A  2.2 35.3  231  1676    8   DROME:AF-B7Z0D7-F1 UNCHARACTERIZED PROTEIN, ISOFORM B;
2581:  ek3f-A  2.2  5.6  108   536   11   DROME:AF-Q9VQ34-F1 GH17801P;
2582:  em6d-A  2.2 13.5  156   388    6   DROME:AF-Q9VMU8-F1 UDP-GALACTOSE TRANSPORTER SENJU;
2583:  efpp-A  2.2  6.2  106   329    5   DROME:AF-Q9VHX7-F1 ELONGATION OF VERY LONG CHAIN FATTY ACIDS PROTEIN
2584:  eg3f-A  2.2 13.7   92   215    7   DROME:AF-Q9V3U9-F1 PROTEIN SLOWMO;
2585:  eiax-A  2.2  7.7   93   513    4   DROME:AF-Q9VIY9-F1 IP01252P;
2586:  ejas-A  2.2 12.1   86   195    6   DROME:AF-P55935-F1 40S RIBOSOMAL PROTEIN S9;
2587:  egji-A  2.2  7.3  108   504   10   DROME:AF-Q27594-F1 CYTOCHROME P450 6A9;
2588:  efkp-A  2.2  5.7   74   112    5   DROME:AF-Q9VRW1-F1 GEO11122P1;
2589:  ehs7-A  2.2  4.1   51    79    2   DROME:AF-Q9VUM2-F1 PROTEIN MGR2 HOMOLOG;
2590:  eef7-A  2.2  6.3  100   378   10   DROME:AF-P18935-F1 CYTOCHROME B;
2591:  efpw-A  2.2  6.8   93   155   10   DROME:AF-Q8SYR5-F1 GEO07715P1;
2592:  ejft-A  2.2  5.2   68   203    9   DROME:AF-Q9VLW3-F1 FI08020P;
2593:  ejlu-A  2.2 18.0   99   777    8   DROME:AF-Q9VL91-F1 LD23102P;
2594:  eeih-A  2.2 13.4   64   428   11   DROME:AF-Q9VYA9-F1 SD08423P;
2595:  edkv-A  2.2 33.5  114   849    6   DROME:AF-Q9V780-F1 PROTEIN LAP1;
2596:  ekqv-A  2.2  9.7   68   157    7   DROME:AF-Q9W1K2-F1 UNCHARACTERIZED PROTEIN;
2597:  edwf-A  2.2  8.6   79   302    9   DROME:AF-Q9W0Q3-F1 BLOC-1 RELATED COMPLEX SUBUNIT 6, ISOFORM A;
2598:  ejz9-A  2.2 10.6   53   173   15   DROME:AF-Q9VUS6-F1 ECDYSONE-INDUCED GENE 71EC;
2599:  emkm-A  2.2 21.1   95   302    5   DROME:AF-Q9VEP1-F1 PUTATIVE TRNA
2600:  ejyn-A  2.2 10.4   92   152    2   DROME:AF-P18489-F1 SYNAPTOBREVIN;
2601:  ec46-A  2.2 43.1  168  1144   10   DROME:AF-Q9VXS2-F1 UNCHARACTERIZED PROTEIN;
2602:  ejie-A  2.2  9.9   71   626    4   DROME:AF-Q9VHN7-F1 LP07963P;
2603:  ekxb-A  2.2  4.4   78   147    6   DROME:AF-Q9VI69-F1 UNCHARACTERIZED PROTEIN;
2604:  ejf1-A  2.2 19.5   86   512    7   DROME:AF-Q95RQ1-F1 LD16414P;
2605:  efqn-A  2.2 14.9  146   430    8   DROME:AF-Q9V4Q0-F1 UNCHARACTERIZED PROTEIN CG1339;
2606:  eism-A  2.2  7.7   58    63    9   DROME:AF-Q4ABK3-F1 GEO11111P1;
2607:  ed3l-A  2.2  8.6   71   426    8   DROME:AF-Q9V3T1-F1 EG:BACR7A4.16 PROTEIN;
2608:  ehbb-A  2.2  8.8   57    81    7   DROME:AF-A1Z8J9-F1 DYNEIN_ATTACH_N DOMAIN-CONTAINING PROTEIN;
2609:  egrb-A  2.2 23.3  106   527    7   DROME:AF-Q9VAT0-F1 RE12101P;
2610:  edpi-A  2.2 31.4   61   883    8   DROME:AF-Q8I0G5-F1 COATOMER SUBUNIT GAMMA;
2611:  ec5x-A  2.2  6.5   56   108    7   DROME:AF-Q9VE99-F1 GEO12060P1;
2612:  emo8-A  2.2 11.9  179   545    5   DROME:AF-Q9W4H3-F1 PROCTOLIN RECEPTOR, ISOFORM A;
2613:  ekuz-A  2.2 39.9  167   942    8   DROME:AF-Q9VT91-F1 CANNONBALL;
2614:  eimy-A  2.2  3.1   55    77    4   DROME:AF-Q9VSC1-F1 SIGNAL RECOGNITION PARTICLE 9 KDA PROTEIN;
2615:  ehhr-A  2.2 16.6  114  1519    8   DROME:AF-Q2PDQ0-F1 UNCHARACTERIZED PROTEIN;
2616:  ek6e-A  2.2  7.4   76    78    8   DROME:AF-E1JI98-F1 GEO02452P1;
2617:  ek6q-A  2.2 10.6   99   518    5   DROME:AF-Q9VRN2-F1 PROBABLE G-PROTEIN COUPLED RECEPTOR MTH-LIKE 2;
2618:  ejy2-A  2.2 17.4   84   438    6   DROME:AF-O61492-F1 FLOTILLIN-2;
2619:  eh0f-A  2.2 15.8   71   334    7   DROME:AF-Q24133-F1 DNAJ PROTEIN HOMOLOG 1;
2620:  efmh-A  2.2 13.1  108   263    6   DROME:AF-Q9VRF5-F1 IP09483P;
2621:  ef04-A  2.2 14.9   71   386   13   DROME:AF-Q9VZP3-F1 CYCLIN J, ISOFORM A;
2622:  emzx-A  2.2 10.0   93   129    4   DROME:AF-A0A0S0WGS4-F1 UNCHARACTERIZED PROTEIN, ISOFORM E;
2623:  egtj-A  2.2  7.3   89   156    7   DROME:AF-Q8I0K8-F1 HEMESE, ISOFORM B;
2624:  eipd-A  2.2 18.9  127   309    3   DROME:AF-Q9VFX1-F1 WNT INHIBITOR OF DORSAL PROTEIN;
2625:  egdn-A  2.2  8.9  124   636    4   DROME:AF-Q9VW78-F1 IP13856P;
2626:  ekyv-A  2.2  5.4   80   219    6   DROME:AF-Q7JZW7-F1 TETRASPANIN;
2627:  efoe-A  2.2 30.2  131  1076    8   DROME:AF-A8JRD0-F1 LIPOPHORIN RECEPTOR 1, ISOFORM K;
2628:  edsr-A  2.2  5.6   72   205   14   DROME:AF-Q9VXV1-F1 RH52220P;
2629:  eiyz-A  2.2  8.2  118   650   12   DROME:AF-Q9VKU7-F1 GAMMA-TUBULIN COMPLEX COMPONENT 4 HOMOLOG;
2630:  elt6-A  2.2  7.7  146   519    4   DROME:AF-P25162-F1 ACETYLCHOLINE RECEPTOR SUBUNIT BETA-LIKE 2;
2631:  emxd-A  2.2  7.8   84   466    6   DROME:AF-A1Z8R6-F1 HEXOSYLTRANSFERASE;
2632:  em17-A  2.2  4.3   94   253    3   DROME:AF-Q8IMY2-F1 ELONGATION OF VERY LONG CHAIN FATTY ACIDS PROTEIN
2633:  ej6x-A  2.2 26.5  116   563    6   DROME:AF-Q9VM10-F1 SCAVENGER RECEPTOR ACTING IN NEURAL TISSUE AND MA
2634:  eiw4-A  2.2 10.6   80   728    8   DROME:AF-Q9VS91-F1 GAMMA-TUBULIN COMPLEX COMPONENT;
2635:  efmk-A  2.2  4.8   74   116    4   DROME:AF-A8DYT6-F1 PROTEIN C10;
2636:  ecye-A  2.2 34.9  146   745    3   DROME:AF-Q5BIB8-F1 RE19569P;
2637:  ejtg-A  2.2 10.6   58   180    3   DROME:AF-Q9VIJ3-F1 FI14214P;
2638:  eiak-A  2.2 24.6  124   694    7   DROME:AF-Q7PLC7-F1 GLUTAMINE--FRUCTOSE-6-PHOSPHATE TRANSAMINASE (ISO
2639:  eidz-A  2.2  6.9  103   739    5   DROME:AF-P91928-F1 MICOS COMPLEX SUBUNIT MIC60;
2640:  ef52-A  2.2  7.8   82   160    5   DROME:AF-Q9VHP1-F1 PROTEIN SYS1 HOMOLOG;
2641:  elp4-A  2.2 24.3  173   952   10   DROME:AF-Q8I0D4-F1 RE20510P;
2642:  edky-A  2.2  5.9  128   952    5   DROME:AF-Q9VTM9-F1 SISTERS UNBOUND;
2643:  ed67-A  2.2  8.5  149   521    7   DROME:AF-P04755-F1 ACETYLCHOLINE RECEPTOR SUBUNIT BETA-LIKE 1;
2644:  ekqi-A  2.2 34.9  116   352    6   DROME:AF-Q9VG77-F1 BETA-SARCOGLYCAN;
2645:  eg4c-A  2.2 15.1   83   279    2   DROME:AF-Q86B50-F1 MEI-217;
2646:  eixr-A  2.2 13.3  115   206    7   DROME:AF-A1ZBC3-F1 UNCHARACTERIZED PROTEIN;
2647:  egqb-A  2.2 22.6   56   257   14   DROME:AF-Q9Y1B2-F1 ORIGIN RECOGNITION COMPLEX SUBUNIT 6;
2648:  egij-A  2.2 10.0   71   493    6   DROME:AF-Q9VPF5-F1 CTBP-INTERACTING PROTEIN, ISOFORM A;
2649:  ekn1-A  2.2  5.0  107  1544    9   DROME:AF-Q9W2F2-F1 PROTEIN MAHJONG;
2650:  ekfk-A  2.2 10.5  100   286    9   DROME:AF-Q9V3N8-F1 PROBABLE TRNA(HIS) GUANYLYLTRANSFERASE;
2651:  elq3-A  2.2  8.9   82   975    6   DROME:AF-Q9V410-F1 LEUCINE-ZIPPER-LIKE TRANSCRIPTIONAL REGULATOR 1 H
2652:  ej78-A  2.2 19.4  127   472    4   DROME:AF-Q9V471-F1 RE54080P;
2653:  ehau-A  2.2 12.4   80   245    5   DROME:AF-Q9VVX0-F1 PROTEIN GEMIN2;
2654:  ec7t-A  2.2  7.3   68   219   10   DROME:AF-Q9VLI9-F1 TRAFFICKING PROTEIN PARTICLE COMPLEX SUBUNIT;
2655:  ei2v-A  2.2  7.0  121   625    9   DROME:AF-A1Z9I5-F1 FI24033P1;
2656:  ej43-A  2.2 11.3   96   512    3   DROME:AF-P50536-F1 PROTEIN MALE-SPECIFIC LETHAL-3;
2657:  eki7-A  2.2 20.6  111   554    7   DROME:AF-Q8IMF4-F1 RE24176P;
2658:  el55-A  2.2  6.4   89   255    9   DROME:AF-Q9VPT7-F1 POST-GPI ATTACHMENT TO PROTEINS FACTOR 2;
2659:  ekmn-A  2.2 10.8   73   503    7   DROME:AF-Q9VPI6-F1 GALECTIN;
2660:  eeky-A  2.2  9.7  148   509    9   DROME:AF-Q9VVH4-F1 IP12572P;
2661:  ect8-A  2.2  9.3   91   474    8   DROME:AF-Q8IR14-F1 RE66324P;
2662:  eh1e-A  2.2 29.9  168  1517    7   DROME:AF-Q7KTG6-F1 PHOSPHOLIPID-TRANSPORTING ATPASE;
2663:  ehrk-A  2.2 18.9  145  1197    6   DROME:AF-Q9VCH8-F1 LD23303P;
2664:  ehri-A  2.2  5.0   73   283   12   DROME:AF-Q9VBM5-F1 PALMITOYLTRANSFERASE;
2665:  ejql-A  2.2 13.9   91   382    3   DROME:AF-Q7KMP8-F1 26S PROTEASOME NON-ATPASE REGULATORY SUBUNIT 13;
2666:  ecxc-A  2.2 10.9  113   696    4   DROME:AF-P23645-F1 NEUROGENIC PROTEIN BIG BRAIN;
2667:  emad-A  2.2  8.1   94   298   10   DROME:AF-Q9V9S3-F1 IP11148P;
2668:  edq2-A  2.2  5.5  119   707    9   DROME:AF-Q7KSU3-F1 LD33793P;
2669:  eelg-A  2.2  9.1   57    88    7   DROME:AF-Q6NLJ9-F1 AT19138P;
2670:  eh61-A  2.2  7.4   72   475    6   DROME:AF-A1Z9R9-F1 UNCHARACTERIZED PROTEIN;
2671:  em26-A  2.2 11.2   68   306    9   DROME:AF-Q9VAG9-F1 LD34542P;
2672:  efli-A  2.2 13.0   88   607    2   DROME:AF-Q960E4-F1 SD04973P;
2673:  eg5c-A  2.2  3.8   76   117    0   DROME:AF-Q9VXZ0-F1 NADH DEHYDROGENASE  1 BETA SUBCOMPLEX
2674:  emax-A  2.2 14.1  100   787    7   DROME:AF-Q9VLZ6-F1 FI24007P1;
2675:  ega1-A  2.2 17.4  111   587   10   DROME:AF-A0A6J3T5M5-F1 HGTX, ISOFORM C;
2676:  eie5-A  2.2 10.9  115   793    5   DROME:AF-Q9W0E8-F1 PROTEIN ZER-1 HOMOLOG;
2677:  eh6g-A  2.2  9.3  124   585    4   DROME:AF-Q9VNR6-F1 LETHAL (3) 04053;
2678:  eeyj-A  2.2 12.8   99   738    7   DROME:AF-Q9V8K2-F1 EXOCYST COMPLEX COMPONENT 3;
2679:  ei7i-A  2.2 14.0  107   589    4   DROME:AF-Q9VND0-F1 MEIOSIS I ARREST, ISOFORM A;
2680:  egp5-A  2.2  9.0   69   140    6   DROME:AF-Q9VHT9-F1 GEO08986P1;
2681:  ec1n-A  2.2  5.3   70   143   10   DROME:AF-Q9VA24-F1 UNCHARACTERIZED PROTEIN;
2682:  egcx-A  2.2 29.0   86   175    7   DROME:AF-A8JNG7-F1 UNCHARACTERIZED PROTEIN;
2683:  eg7c-A  2.2 11.1   59   183    7   DROME:AF-Q86B65-F1 RIBONUCLEASE P/MRP SUBUNIT P21, ISOFORM A;
2684:  edv6-A  2.2  5.6   79   132    5   DROME:AF-Q9VC24-F1 GEO08068P1;
2685:  emy4-A  2.2 16.3  170   539    8   DROME:AF-Q24563-F1 DOPAMINE RECEPTOR 2;
2686:  ei92-A  2.2 24.2  165  1124    9   DROME:AF-P48994-F1 TRANSIENT-RECEPTOR-POTENTIAL-LIKE PROTEIN;
2687:  ejhr-A  2.2  7.4   78   240    9   DROME:AF-Q9VQ04-F1 CG5565 PROTEIN;
2688:  ek3n-A  2.2 19.7   63   424   11   DROME:AF-P20240-F1 OTEFIN;
2689:  eg3l-A  2.2 13.6   65   835    8   DROME:AF-Q9VAR0-F1 LD39455P;
2690:  efr4-A  2.2 17.5   81   490    7   DROME:AF-Q95U34-F1 GH11113P;
2691:  ek2m-A  2.2  7.0  148  1233    7   DROME:AF-Q9VZA8-F1 TIE-LIKE RECEPTOR TYROSINE KINASE;
2692:  edft-A  2.2 14.9   92   340    9   DROME:AF-Q9VPB4-F1 UNCHARACTERIZED PROTEIN;
2693:  edab-A  2.2 15.0  120   536    3   DROME:AF-Q9VI20-F1 FI17865P1;
2694:  eeig-A  2.2 16.1  104  1096    6   DROME:AF-A0A0B4LGD0-F1 UNCHARACTERIZED PROTEIN, ISOFORM C;
2695:  ehph-A  2.2 20.1   93   257    8   DROME:AF-Q9W1X9-F1 OCIA DOMAIN-CONTAINING PROTEIN 1;
2696:  ecx5-A  2.2 13.4  109   617   12   DROME:AF-P28286-F1 5-HYDROXYTRYPTAMINE RECEPTOR 2B;
2697:  ef38-A  2.2 12.4  101   608   11   DROME:AF-Q9VCE6-F1 N6-ADENOSINE-METHYLTRANSFERASE MT-A70-LIKE PROTEI
2698:  ehrg-A  2.2 16.3   62   271   10   DROME:AF-Q8IPL4-F1 LETHAL (2) 05714, ISOFORM B;
2699:  ekpt-A  2.2  5.3  140   772    6   DROME:AF-Q9VCV8-F1 UNCHARACTERIZED PROTEIN;
2700:  elnb-A  2.2 20.5   88   246    8   DROME:AF-Q8IN66-F1 FI21920P1;
2701:  el7e-A  2.2 26.7  134   776    3   DROME:AF-Q9XZ25-F1 GATOR COMPLEX PROTEIN WDR24;
2702:  emt1-A  2.2 14.5  101   291    7   DROME:AF-A0A6M3Q724-F1 UNCHARACTERIZED PROTEIN, ISOFORM C;
2703:  emm1-A  2.2  8.2  101   229   11   DROME:AF-Q9VCZ7-F1 UNCHARACTERIZED PROTEIN;
2704:  eh53-A  2.2 23.5   77   263   13   DROME:AF-M9PFC1-F1 UNCHARACTERIZED PROTEIN, ISOFORM B;
2705:  ee7q-A  2.2  5.7  144   367   11   DROME:AF-Q9VRX6-F1 INNEXIN INX4;
2706:  emws-A  2.2  7.9   60    88    5   DROME:AF-A1ZAX2-F1 UNCHARACTERIZED PROTEIN;
2707:  ek6h-A  2.2 21.5  119   660    6   DROME:AF-Q94890-F1 T-BOX PROTEIN H15;
2708:  el43-A  2.2 45.8  112   956    4   DROME:AF-Q9W4T9-F1 KIN OF IRRE, ISOFORM A;
2709:  ek6g-A  2.2 23.1  104  1125    6   DROME:AF-Q9VLE6-F1 TOLL-4;
2710:  ek8a-A  2.2  5.8   86   253    3   DROME:AF-Q9VEG9-F1 NURIM HOMOLOG;
2711:  egw3-A  2.2 13.9   82   419    7   DROME:AF-Q9V457-F1 BIP1 PROTEIN;
2712:  efhc-A  2.2 20.0  133   323   11   DROME:AF-Q9W0Y9-F1 AT11877P;
2713:  eio5-A  2.2  9.3   76   181    1   DROME:AF-Q9VG76-F1 C-MYC-BINDING PROTEIN HOMOLOG;
2714:  eiu2-A  2.2 15.1   63   185   16   DROME:AF-Q8IPB6-F1 UNCHARACTERIZED PROTEIN;
2715:  eeex-A  2.2 15.7  124  1393    5   DROME:AF-Q9VNW7-F1 CHITIN SYNTHASE;
2716:  eczz-A  2.2 10.9   97   290    8   DROME:AF-Q9VLF2-F1 CCR4-NOT TRANSCRIPTION COMPLEX SUBUNIT 9;
2717:  ekme-A  2.2 26.8  108   614    6   DROME:AF-Q8T0Q8-F1 DELTA-1-PYRROLINE-5-CARBOXYLATE DEHYDROGENASE 2,
2718:  el31-A  2.2  7.3  103   242    7   DROME:AF-M9PIQ9-F1 UNCHARACTERIZED PROTEIN, ISOFORM C;
2719:  ekud-A  2.2  3.1   43    62   12   DROME:AF-Q9VRK0-F1 GEO12004P1;
2720:  ecv7-A  2.2 14.0   86   535    9   DROME:AF-Q9VU85-F1 TONDU-DOMAIN-CONTAINING GROWTH INHIBITOR, ISOFORM
2721:  em25-A  2.2  6.2  116  1380    9   DROME:AF-Q9VAJ1-F1 CONDENSIN COMPLEX SUBUNIT 1;
2722:  efef-A  2.2  5.6   56    61    5   DROME:AF-B7Z0X7-F1 RE60462P2;
2723:  eh96-A  2.2  6.5  102   254    7   DROME:AF-Q9VAJ0-F1 GH04784P;
2724:  eeqw-A  2.2 13.2  118  1067    7   DROME:AF-Q9VEV4-F1 PROTEIN CLEC16A HOMOLOG;
2725:  edgt-A  2.2  6.6   75   218    8   DROME:AF-Q7JYY8-F1 TETRASPANIN;
2726:  ecw1-A  2.2 19.7   96   751   10   DROME:AF-Q9VCE9-F1 PROTEIN UBASH3A HOMOLOG;
2727:  ehes-A  2.2 14.6  159   673    8   DROME:AF-A8JUP8-F1 CHOLECYSTOKININ-LIKE RECEPTOR AT 17D1;
2728:  ej8i-A  2.2 10.2   48    48    8   DROME:AF-A0A0B4K764-F1 UNCHARACTERIZED PROTEIN;
2729:  eep3-A  2.2 19.9   89  1139    7   DROME:AF-M9PDL2-F1 ASPARTYL-TRNA SYNTHETASE, MITOCHONDRIAL, ISOFORM
2730:  egqk-A  2.1 16.5  178  1320    4   DROME:AF-Q9VAN4-F1 UNCHARACTERIZED PROTEIN;
2731:  ejoe-A  2.1 20.4  177  1117    9   DROME:AF-Q9W3N0-F1 FI21262P1;
2732:  em6o-A  2.1 13.2   75   361   11   DROME:AF-Q9VCR9-F1 RH48101P;
2733:  ekjp-A  2.1  8.7   55   173   13   DROME:AF-Q9VX71-F1 UNCHARACTERIZED PROTEIN;
2734:  el21-A  2.1  6.2   72   201   10   DROME:AF-Q9VY14-F1 UNCHARACTERIZED PROTEIN;
2735:  eg8m-A  2.1 25.5   89   493    6   DROME:AF-Q9VMN1-F1 FI01434P;
2736:  ek5c-A  2.1  5.5   75   425    8   DROME:AF-Q9VQI5-F1 LP04564P;
2737:  efso-A  2.1 26.5  114   206   11   DROME:AF-Q9VK13-F1 PROTEIN MABIKI;
2738:  egk4-A  2.1  8.9   55    71    9   DROME:AF-M9PBV9-F1 UNCHARACTERIZED PROTEIN;
2739:  eidt-A  2.1  6.3  109   682   11   DROME:AF-A1ZAQ3-F1 UNCHARACTERIZED PROTEIN, ISOFORM B;
2740:  ee3o-A  2.1  6.7   63   487    2   DROME:AF-Q9VE73-F1 GH17724P;
2741:  ehu4-A  2.1  6.7   70   697    3   DROME:AF-P05709-F1 PROTEIN SINGLE-MINDED;
2742:  eh14-A  2.1 16.5  119   723    8   DROME:AF-Q9VI25-F1 NEUROCHONDRIN HOMOLOG;
2743:  edoo-A  2.1  8.2   72   328   10   DROME:AF-Q9VJW5-F1 E3 UBIQUITIN-PROTEIN LIGASE NRDP1;
2744:  ehn9-A  2.1 21.1  109   508    6   DROME:AF-A0A0B4K6I6-F1 UNCHARACTERIZED PROTEIN, ISOFORM B;
2745:  egkr-A  2.1 10.3  103   861    9   DROME:AF-Q9XZS9-F1 EG:33C11.2 PROTEIN;
2746:  elr8-A  2.1 14.1   96  1037    9   DROME:AF-Q9VYR9-F1 LD34222P;
2747:  egan-A  2.1 16.0   87   606    5   DROME:AF-Q01617-F1 PROTEIN COUCH POTATO;
2748:  eepi-A  2.1 22.9  130   455    6   DROME:AF-B7Z0K3-F1 UNCHARACTERIZED PROTEIN, ISOFORM B;
2749:  ec0o-A  2.1  9.8  154   805    8   DROME:AF-Q8IPW1-F1 AROUSER, ISOFORM A;
2750:  eg97-A  2.1  8.3  159   930    9   DROME:AF-Q8IPN2-F1 5-HYDROXYTRYPTAMINE (SEROTONIN) RECEPTOR 2A, ISOF
2751:  edso-A  2.1 14.8  165   718    6   DROME:AF-E2QCS3-F1 METHUSELAH-LIKE 15, ISOFORM C;
2752:  ef0f-A  2.1 20.1   85   312    6   DROME:AF-Q9VRN0-F1 UNCHARACTERIZED PROTEIN;
2753:  ef1f-A  2.1  6.1  126   363    7   DROME:AF-Q7KTW4-F1 RE38102P;
2754:  ejq2-A  2.1 15.1   99   500    6   DROME:AF-Q9VZU2-F1 PROTEIN-CYSTEINE N-PALMITOYLTRANSFERASE RASP;
2755:  ejzz-A  2.1 16.7  151   571    7   DROME:AF-A0A1Z1CH18-F1 MITOCHONDRIA-EATING PROTEIN;
2756:  eihn-A  2.1 14.3   99   524    9   DROME:AF-Q9VTE9-F1 NEDD8-ACTIVATING ENZYME E1 REGULATORY SUBUNIT;
2757:  ek27-A  2.1  4.5   69  1483    3   DROME:AF-Q9V4F9-F1 MEDIATOR OF RNA POLYMERASE II TRANSCRIPTION SUBUN
2758:  el05-A  2.1 18.6  100   243    7   DROME:AF-Q9VU75-F1 RH45712P;
2759:  ejau-A  2.1  8.2  133   355    5   DROME:AF-Q9VAF0-F1 ZINC TRANSPORTER ZIP13 HOMOLOG;
2760:  eggn-A  2.1  8.6   80   243    6   DROME:AF-A0A0B4KFV4-F1 REGULATORY PROTEIN ZESTE;
2761:  egkk-A  2.1 12.8  135  1079    8   DROME:AF-Q9VN30-F1 DHC_N2 DOMAIN-CONTAINING PROTEIN;
2762:  ehg6-A  2.1  5.8   55    73    4   DROME:AF-Q7JW78-F1 AT18054P;
2763:  ejqh-A  2.1  6.5  139   263    8   DROME:AF-Q9I7W3-F1 UNCHARACTERIZED PROTEIN;
2764:  ed0k-A  2.1 19.4   87   266    5   DROME:AF-Q9VK65-F1 IP21958P;
2765:  el5b-A  2.1 22.1  151   520    5   DROME:AF-Q9VHF6-F1 SERINE/THREONINE-PROTEIN KINASE ULK3;
2766:  emuj-A  2.1 21.6  155  1653    5   DROME:AF-A8JUV0-F1 PROTEIN STRAWBERRY NOTCH;
2767:  emw7-A  2.1  8.5  102   250    7   DROME:AF-Q9VLH6-F1 UNCHARACTERIZED PROTEIN;
2768:  ecvx-A  2.1 10.0   68    86    1   DROME:AF-Q4QPY6-F1 CYTOCHROME B-C1 COMPLEX SUBUNIT 6;
2769:  emkp-A  2.1 13.9   76   190    4   DROME:AF-Q9VR87-F1 AT16570P;
2770:  egoy-A  2.1 10.0   77   539    3   DROME:AF-Q9VCL5-F1 FI06409P;
2771:  egyv-A  2.1  8.5   95   160    4   DROME:AF-Q0KI28-F1 BIOGENESIS OF LYSOSOME-RELATED ORGANELLES COMPLEX
2772:  eg0t-A  2.1 14.3   97   271    7   DROME:AF-Q9VT31-F1 GH24859P;
2773:  egdi-A  2.1  4.5   64   243    8   DROME:AF-Q9W0X5-F1 MIP21584P;
2774:  eg2t-A  2.1 18.6  137   920    4   DROME:AF-Q9VBH3-F1 DYSFUSION, ISOFORM D;
2775:  eluq-A  2.1 10.7  104   178    8   DROME:AF-Q8IPY6-F1 IP07416P;
2776:  ehbw-A  2.1 34.2  120   643    7   DROME:AF-Q9XZ22-F1 UNCHARACTERIZED PROTEIN, ISOFORM A;
2777:  ejyz-A  2.1  8.8  162   694    5   DROME:AF-Q9VVX3-F1 FRIZZLED-2;
2778:  ed7y-A  2.1  7.8  144   609    8   DROME:AF-Q0E8U2-F1 UNCHARACTERIZED PROTEIN, ISOFORM A;
2779:  ekt9-A  2.1 24.7  107   389    7   DROME:AF-A1ZBG4-F1 UNCHARACTERIZED PROTEIN, ISOFORM E;
2780:  eis0-A  2.1 27.0   90   572    8   DROME:AF-Q9VKY7-F1 FI22325P1;
2781:  egh4-A  2.1  8.3  114   648    4   DROME:AF-Q8IQJ5-F1 UNCHARACTERIZED PROTEIN;
2782:  elyu-A  2.1 37.5  175   635    9   DROME:AF-A8JNS4-F1 STARVIN, ISOFORM E;
2783:  eeug-A  2.1  8.6  121   278    4   DROME:AF-Q7JWE2-F1 GH09427P;
2784:  eg1u-A  2.1  2.6   46    97    0   DROME:AF-M9NFE3-F1 UNCHARACTERIZED PROTEIN;
2785:  eehp-A  2.1 20.5  104   667    3   DROME:AF-P53624-F1 MANNOSYL-OLIGOSACCHARIDE ALPHA-1,2-MANNOSIDASE IA
2786:  efov-A  2.1  4.1   64    66    5   DROME:AF-A0A0B4KGR8-F1 UNCHARACTERIZED PROTEIN;
2787:  eeit-A  2.1  9.7   80   281    8   DROME:AF-Q9VLX3-F1 AT30011P;
2788:  ekrb-A  2.1  7.0   54   194    4   DROME:AF-Q95T12-F1 CALCIUM CHANNEL FLOWER;
2789:  eeso-A  2.1  4.7   48    62   19   DROME:AF-Q6IHY5-F1 HDC00331;
2790:  el8w-A  2.1  6.7   77   199    6   DROME:AF-Q9VG97-F1 INACTIVE GLUTATHIONE S-TRANSFERASE D3;
2791:  ehkz-A  2.1  5.2  115   514    4   DROME:AF-Q9V9L1-F1 PROBABLE CYTOCHROME P450 6W1;
2792:  ef7a-A  2.1  9.7   99   266    7   DROME:AF-A8DYC6-F1 UNCHARACTERIZED PROTEIN;
2793:  eglc-A  2.1  6.8   72   578    6   DROME:AF-Q9VN36-F1 MUCIN RELATED 82C;
2794:  eg0m-A  2.1 11.0  104  1693    7   DROME:AF-B7YZU2-F1 SERINE PROTEASE FILZIG;
2795:  em2z-A  2.1 12.4   92   219    7   DROME:AF-Q9VG22-F1 DAVIS-CUP;
2796:  eisp-A  2.1  6.3  163   496    7   DROME:AF-Q9VTF5-F1 RE42071P;
2797:  ela8-A  2.1 34.1  139  2020    6   DROME:AF-E2QD98-F1 STARDUST, ISOFORM G;
2798:  edef-A  2.1  6.3   49    50    6   DROME:AF-E1JHL4-F1 MIP34516P1;
2799:  ee00-A  2.1  7.5   87   255   10   DROME:AF-Q86BM2-F1 LP15408P;
2800:  edjy-A  2.1  7.6   58    63    5   DROME:AF-C0HKQ7-F1 CECROPIN-A1;
2801:  elx7-A  2.1 10.7   58   120    3   DROME:AF-Q8SZ16-F1 SUCCINATE DEHYDROGENASE ASSEMBLY FACTOR 3, MITOCH
2802:  ehm6-A  2.1  3.8   67    76    4   DROME:AF-Q8MLQ0-F1 FI14118P;
2803:  ejny-A  2.1 22.1  160  1304   10   DROME:AF-Q8IN06-F1 GLYCEROL-3-PHOSPHATE DEHYDROGENASE ;
2804:  el0l-A  2.1 23.0   90   537    6   DROME:AF-Q9VE49-F1 LP06937P;
2805:  eggf-A  2.1 14.6  122  1037    7   DROME:AF-A0A0B4KEW2-F1 UNCHARACTERIZED PROTEIN, ISOFORM E;
2806:  ejxn-A  2.1  6.8  126   473    6   DROME:AF-Q9VES4-F1 UNCHARACTERIZED PROTEIN;
2807:  ef3k-A  2.1 31.9  135   282   10   DROME:AF-A0A0B4K830-F1 UNCHARACTERIZED PROTEIN;
2808:  efet-A  2.1 20.2   71    87    3   DROME:AF-Q8I0J3-F1 MITOCHONDRIAL RIBOSOMAL PROTEIN S21, ISOFORM A;
2809:  elii-A  2.1 13.2   99   343    5   DROME:AF-Q9VUT8-F1 PROTEIN COMMISSURELESS 2;
2810:  eg3p-A  2.1 35.6  107   601    5   DROME:AF-Q7JY80-F1 M-SPONDIN, ISOFORM A;
2811:  ef1i-A  2.1  3.9   64   590    5   DROME:AF-Q9VUT6-F1 POLYPEPTIDE N-ACETYLGALACTOSAMINYLTRANSFERASE 8;
2812:  emoj-A  2.1  8.4   65   662    6   DROME:AF-Q9VLK1-F1 U3 SMALL NUCLEOLAR RIBONUCLEOPROTEIN PROTEIN MPP1
2813:  ei8o-A  2.1 22.5  105   626   10   DROME:AF-Q9W1U4-F1 KINESIN-LIKE PROTEIN KLP59C;
2814:  ekqu-A  2.1 24.8  116   354    3   DROME:AF-Q9VPD5-F1 TRANSCRIPTION TERMINATION FACTOR 3, MITOCHONDRIAL
2815:  elle-A  2.1  8.1   97   358    4   DROME:AF-Q5U0V4-F1 AT29763P;
2816:  ejlz-A  2.1 12.0  142   324    4   DROME:AF-P48596-F1 GTP CYCLOHYDROLASE 1;
2817:  ei08-A  2.1  3.9   40    47    3   DROME:AF-Q7KV62-F1 RT03142P;
2818:  eixi-A  2.1 29.1  103   460    7   DROME:AF-Q9VDE5-F1 PROTEIN PETER PAN;
2819:  ek59-A  2.1  7.2   62   186   16   DROME:AF-Q9W3W8-F1 60S RIBOSOMAL PROTEIN L17;
2820:  efnc-A  2.1 20.9   59   822   12   DROME:AF-Q9W277-F1 VACUOLAR PROTEIN SORTING-ASSOCIATED PROTEIN 35;
2821:  eh7s-A  2.1 15.1  106   358   10   DROME:AF-Q9VWK7-F1 SD22372P;
2822:  eib8-A  2.1  7.3   71   101    4   DROME:AF-Q0KI97-F1 PROTEIN FMC1 HOMOLOG;
2823:  eei4-A  2.1 33.5  143  1117    5   DROME:AF-Q9VMA3-F1 PROTEIN CUP;
2824:  efqu-A  2.1 11.1   67  1832    4   DROME:AF-Q9U1H0-F1 PUTATIVE TRANSCRIPTION FACTOR CAPICUA;
2825:  emma-A  2.1  7.6   67   792    1   DROME:AF-Q9VCR4-F1 FI17836P1;
2826:  ehyp-A  2.1 26.9  131   886   11   DROME:AF-Q9VIH3-F1 MICROSOMAL TRIACYLGLYCEROL TRANSFER PROTEIN;
2827:  eij5-A  2.1  6.0   44    55    5   DROME:AF-Q9XY35-F1 CYTOCHROME B-C1 COMPLEX SUBUNIT 9;
2828:  edro-A  2.1  9.4   82  1078    7   DROME:AF-Q8I077-F1 BCDNA.LD22910;
2829:  eenj-A  2.1 18.4  125  1638    8   DROME:AF-P25439-F1 ATP-DEPENDENT HELICASE BRM;
2830:  ejgh-A  2.1  7.3   83   294    4   DROME:AF-Q8IQA0-F1 MIP05284P;
2831:  ejc3-A  2.1 13.2   98   355   10   DROME:AF-Q9W481-F1 LD15807P;
2832:  ekgm-A  2.1  8.2   83   800    6   DROME:AF-Q7K4N3-F1 NUCLEAR CAP-BINDING PROTEIN SUBUNIT 1;
2833:  ehwf-A  2.1 21.5   95   672    3   DROME:AF-Q8IP70-F1 DPR-INTERACTING PROTEIN KAPPA, ISOFORM A;
2834:  efo1-A  2.1 14.9  104   478    5   DROME:AF-Q8SYM5-F1 RE53026P;
2835:  ef99-A  2.1 11.5   82   289    4   DROME:AF-Q9VK14-F1 PROTEASOME SUBUNIT ALPHA TYPE;
2836:  eh7h-A  2.1 14.6   93   343    5   DROME:AF-A0A6F7S5S7-F1 CHORION PROTEIN A AT 7F, ISOFORM B;
2837:  ekmv-A  2.1  7.5  127   523    6   DROME:AF-Q9VP67-F1 FI07739P;
2838:  edxe-A  2.1 24.7  121   561   10   DROME:AF-Q9VZM5-F1 GPI MANNOSYLTRANSFERASE 3;
2839:  egkg-A  2.1  5.6   63    71    2   DROME:AF-A8DYL7-F1 GEO12759P1;
2840:  elnw-A  2.1  9.6  119  1570    8   DROME:AF-E2QD16-F1 NON-SPECIFIC LETHAL 1, ISOFORM M;
2841:  eefe-A  2.1 25.7  176   652    6   DROME:AF-Q9VW35-F1 SD02261P;
2842:  ejyd-A  2.1  6.8   58    94   10   DROME:AF-Q9VEQ3-F1 GEO09703P1;
2843:  eds1-A  2.1 22.6  124   297    6   DROME:AF-A1Z8D5-F1 FI20187P1;
2844:  emlw-A  2.1 14.0  101   503    6   DROME:AF-Q9VAP6-F1 AUTOPHAGY-RELATED 14;
2845:  egl1-A  2.1  7.6   91   215   12   DROME:AF-Q7KVF6-F1 IP20706P;
2846:  ehh7-A  2.1 24.1   88   438    6   DROME:AF-Q9VPH7-F1 EUKARYOTIC PEPTIDE CHAIN RELEASE FACTOR SUBUNIT 1
2847:  ekcz-A  2.1 27.4   88  1034    6   DROME:AF-P54362-F1 AP-3 COMPLEX SUBUNIT DELTA;
2848:  eh1b-A  2.1 19.1  153   536    6   DROME:AF-A1Z6W1-F1 FI21641P1;
2849:  emh4-A  2.1  8.3  123   378    8   DROME:AF-Q9VMY2-F1 RE15880P;
2850:  elip-A  2.1  8.1  117   485    6   DROME:AF-B7Z0B2-F1 UNCHARACTERIZED PROTEIN, ISOFORM E;
2851:  ek7f-A  2.1  4.9   69   224   12   DROME:AF-Q9VG93-F1 GLUTATHIONE S-TRANSFERASE D7;
2852:  efcv-A  2.1 10.2  127   582   10   DROME:AF-Q9VFL5-F1 METHIONINE--TRNA LIGASE, MITOCHONDRIAL;
2853:  ehmy-A  2.1  4.0   52    54    6   DROME:AF-Q7K036-F1 MITOCHONDRIAL IMPORT RECEPTOR SUBUNIT TOM7 HOMOLO
2854:  ejr3-A  2.1 24.2  133   440    6   DROME:AF-Q7JRD4-F1 PEROXIN-13;
2855:  ec4t-A  2.1 29.5  112   534    6   DROME:AF-Q9VJ37-F1 TAILUP, ISOFORM A;
2856:  ehtx-A  2.1 19.1  123   338    6   DROME:AF-Q9VDD7-F1 SOLUTE CARRIER FAMILY 35 MEMBER B1 HOMOLOG;
2857:  eg85-A  2.1 26.5  125   882    5   DROME:AF-Q8IMQ2-F1 NEPRILYSIN 5, ISOFORM D;
2858:  el4n-A  2.1  4.7   75   558    5   DROME:AF-Q8IMY8-F1 IONOTROPIC RECEPTOR 94F;
2859:  el42-A  2.1  3.7   67   319    6   DROME:AF-Q9VDQ5-F1 RE74560P;
2860:  efh2-A  2.1 11.6  114   382    7   DROME:AF-Q8IRY5-F1 UNCHARACTERIZED PROTEIN, ISOFORM C;
2861:  ee89-A  2.1 13.0  131  1152    5   DROME:AF-Q9VJC5-F1 CFAP91 DOMAIN-CONTAINING PROTEIN;
2862:  efuz-A  2.1  6.8   85  1248   13   DROME:AF-Q9NGK5-F1 FI21425P1;
2863:  efbf-A  2.1 26.0   95   561    7   DROME:AF-Q8IMY4-F1 SULFHYDRYL OXIDASE;
2864:  eewk-A  2.1 20.4   78   231    5   DROME:AF-Q8MYX4-F1 RE59626P;
2865:  ehpb-A  2.1 23.1   97   355    4   DROME:AF-Q9VYF2-F1 PUTATIVE INOSITOL MONOPHOSPHATASE 3;
2866:  ek0m-A  2.1 13.1  124  1192    6   DROME:AF-Q8IQ31-F1 UNCHARACTERIZED PROTEIN;
2867:  eluh-A  2.1 13.1   68   390    9   DROME:AF-Q7K2V9-F1 MEVALONATE KINASE;
2868:  ejkw-A  2.1 11.7   98   219    6   DROME:AF-Q9W3W4-F1 5-DEMETHOXYUBIQUINONE HYDROXYLASE, MITOCHONDRIAL;
2869:  ehor-A  2.1  6.6   70   133    9   DROME:AF-Q9VNS5-F1 GEO12643P1;
2870:  ej6z-A  2.1 19.7  126   911    6   DROME:AF-Q9VR61-F1 NON-SPECIFIC SERINE/THREONINE PROTEIN KINASE;
2871:  efy3-A  2.1 34.9  192   893    7   DROME:AF-Q9VK71-F1 POU DOMAIN PROTEIN 2, ISOFORM B;
2872:  ej7y-A  2.1 29.3  107   745    5   DROME:AF-Q9VYJ8-F1 UNCHARACTERIZED PROTEIN;
2873:  ek0r-A  2.1  9.0   95   185    6   DROME:AF-Q9VPR1-F1 GH02075P;
2874:  ee5e-A  2.1 22.9  196  1330    6   DROME:AF-X2JAX8-F1 NOSTRIN, ISOFORM H;
2875:  eku2-A  2.1 31.6  116   479    2   DROME:AF-Q9V3N5-F1 FI21292P1;
2876:  ekr7-A  2.1  7.9   79   327    4   DROME:AF-Q9VVW3-F1 SIDEROFLEXIN-2;
2877:  el17-A  2.1  3.5   62   119   10   DROME:AF-X2JD41-F1 UNCHARACTERIZED PROTEIN;
2878:  eits-A  2.1 13.6  103   502    7   DROME:AF-Q9VHP4-F1 PROBABLE CYTOCHROME P450 313B1;
2879:  eljs-A  2.1 43.5  194   915    9   DROME:AF-Q9VCN7-F1 FI20148P1;
2880:  ed04-A  2.1 17.9  138   420    8   DROME:AF-Q9VSL9-F1 BUTYRYL-COA DEHYDROGENASE;
2881:  ekbm-A  2.1 12.5   68   144    4   DROME:AF-Q9VJZ4-F1 NADH DEHYDROGENASE  1 BETA SUBCOMPLEX
2882:  edna-A  2.1 26.7  128   487    5   DROME:AF-Q9V9S9-F1 RIBOFLAVIN TRANSPORTER;
2883:  ed9a-A  2.1 14.6   82   251    4   DROME:AF-Q9VKN4-F1 UNCHARACTERIZED PROTEIN, ISOFORM A;
2884:  ekks-A  2.1  3.0   67   264    3   DROME:AF-Q9VK46-F1 PROTEIN YIPF;
2885:  eg4j-A  2.1  5.1   98   368    5   DROME:AF-Q9Y106-F1 PROTEIN MAB-21-LIKE;
2886:  eeqc-A  2.1 13.0   74   413   12   DROME:AF-Q9VJL7-F1 IP01243P;
2887:  ejsn-A  2.0  5.1   67   119    7   DROME:AF-Q9VAI3-F1 FI06539P;
2888:  ekag-A  2.0  7.9   83   389    5   DROME:AF-Q9VSF5-F1 GH02649P;
2889:  eiq2-A  2.0 10.2  102   511    9   DROME:AF-Q9VM69-F1 CG10206-PA;
2890:  efko-A  2.0 13.1   77   204    6   DROME:AF-Q8T8T9-F1 AT30094P;
2891:  eizh-A  2.0  5.1   70   133    7   DROME:AF-A1Z6K6-F1 UNCHARACTERIZED PROTEIN;
2892:  efab-A  2.0 11.7   78   134   10   DROME:AF-E1JIT5-F1 TESTIS-ENRICHED HMG-BOX-CONTAINING PROTEIN 2, ISO
2893:  eftl-A  2.0  7.7  110   338    4   DROME:AF-Q9U9Q4-F1 EUKARYOTIC TRANSLATION INITIATION FACTOR 3 SUBUNI
2894:  emwo-A  2.0  6.6   93   608    5   DROME:AF-Q7K264-F1 LD16826P;
2895:  ed7l-A  2.0  8.8  145   476    8   DROME:AF-Q8STG9-F1 DSEC61ALPHA;
2896:  efdn-A  2.0 15.6   79   572   14   DROME:AF-A4IJ72-F1 IP18018P;
2897:  edqg-A  2.0 27.9  128  1281    9   DROME:AF-Q9W4E8-F1 UNCHARACTERIZED PROTEIN, ISOFORM C;
2898:  ekdo-A  2.0  4.2   61   448   11   DROME:AF-Q9VJU8-F1 GH23407P;
2899:  efo9-A  2.0  4.3  100   397    8   DROME:AF-Q8SWU7-F1 OBG-LIKE ATPASE 1;
2900:  elyq-A  2.0  8.5  117   223    3   DROME:AF-Q9VN02-F1 GH14561P;
2901:  el2y-A  2.0  9.3   70   243   10   DROME:AF-Q9VRG6-F1 ACYL-COA-BINDING DOMAIN-CONTAINING PROTEIN 6;
2902:  ehcs-A  2.0  9.2  152  1085    7   DROME:AF-M9MSI7-F1 UNCHARACTERIZED PROTEIN;
2903:  ejqb-A  2.0 24.5  207  1851    9   DROME:AF-P91645-F1 VOLTAGE-DEPENDENT CALCIUM CHANNEL TYPE A SUBUNIT
2904:  edvh-A  2.0 13.3   78   172   10   DROME:AF-A1Z9S4-F1 IP20443P;
2905:  eixy-A  2.0 11.8  104  1092    3   DROME:AF-P54358-F1 DNA POLYMERASE DELTA CATALYTIC SUBUNIT;
2906:  ekea-A  2.0  4.8   71   174   13   DROME:AF-Q7JXV9-F1 VACUOLAR PROTEIN-SORTING-ASSOCIATED PROTEIN 25;
2907:  ekmr-A  2.0  8.5   86   275    6   DROME:AF-Q9VPM9-F1 AT02829P;
2908:  ego9-A  2.0  9.2  163   578    4   DROME:AF-Q9VCG4-F1 NUCLEOPORIN NDC1;
2909:  eh10-A  2.0 23.2  126   278    6   DROME:AF-Q9VAY6-F1 PRE-MRNA-SPLICING FACTOR SPF27;
2910:  ehvb-A  2.0  8.9   88   515    5   DROME:AF-Q9VN77-F1 GERANYLGERANYL TRANSFERASE TYPE-2 SUBUNIT ALPHA;
2911:  eiy8-A  2.0 12.2  180   455    6   DROME:AF-Q7KTL9-F1 ADIPOKINETIC HORMONE RECEPTOR, ISOFORM C;
2912:  ee15-A  2.0 20.8   78   161    4   DROME:AF-B9A0M4-F1 FI16802P1;
2913:  empc-A  2.0  8.9   97   567    8   DROME:AF-A0A0B4KFY8-F1 UNCHARACTERIZED PROTEIN, ISOFORM G;
2914:  edat-A  2.0 10.1  106   441    8   DROME:AF-Q9VSE8-F1 UDP-GLUCURONATE DECARBOXYLASE;
2915:  emul-A  2.0 16.7  140  1150    7   DROME:AF-Q9VWN4-F1 FL(2)D-ASSOCIATED COMPLEX COMPONENT;
2916:  el30-A  2.0 27.5  119   319    5   DROME:AF-Q9VKV5-F1 CD2 ANTIGEN CYTOPLASMIC TAIL-BINDING PROTEIN 2 HO
2917:  ec3p-A  2.0 14.0  162  1080    3   DROME:AF-Q9I7R5-F1 APOLLO, ISOFORM A;
2918:  egqq-A  2.0 23.5  125   569    3   DROME:AF-M9PC68-F1 UNCHARACTERIZED PROTEIN, ISOFORM D;
2919:  ehwp-A  2.0 25.2  175  1962    6   DROME:AF-P05661-F1 MYOSIN HEAVY CHAIN, MUSCLE;
2920:  ehov-A  2.0 35.6  171   609    8   DROME:AF-P54350-F1 WEE1-LIKE PROTEIN KINASE;
2921:  elyh-A  2.0 18.0  104   448    7   DROME:AF-P17133-F1 U1 SMALL NUCLEAR RIBONUCLEOPROTEIN 70 KDA;
2922:  ec28-A  2.0 11.5   90   330    6   DROME:AF-Q8IR83-F1 MIP14002P;
2923:  ejj1-A  2.0 26.9   96   259    3   DROME:AF-Q9V3B6-F1 PROTEIN CWC15 HOMOLOG;
2924:  emb7-A  2.0  8.3   70   200    9   DROME:AF-Q9VE11-F1 UPF0488 PROTEIN CG14286;
2925:  eh85-A  2.0 11.2   88   366    8   DROME:AF-Q961C8-F1 LD22649P;
2926:  efgu-A  2.0  9.8  124   256    8   DROME:AF-E1JHH4-F1 UNCHARACTERIZED PROTEIN;
2927:  egru-A  2.0 22.1   93   359    6   DROME:AF-Q9V3V9-F1 ENDONUCLEASE G INHIBITOR, ISOFORM A;
2928:  emdo-A  2.0 16.6  119   774   12   DROME:AF-Q9VAA2-F1 ADENOSINE RECEPTOR, ISOFORM A;
2929:  ec3c-A  2.0 30.5  173  1254    6   DROME:AF-Q9VYT4-F1 P-TYPE CU(+) TRANSPORTER;
2930:  ehqo-A  2.0 36.2  112   784    4   DROME:AF-O76460-F1 DNA REPAIR AND RECOMBINATION PROTEIN RAD54-LIKE;
2931:  ekx6-A  2.0 13.4   91   142    2   DROME:AF-Q8IN41-F1 PROTEIN TURANDOT X;
2932:  ejbh-A  2.0 17.3  143   599    4   DROME:AF-Q9VFW6-F1 PYROKININ 2 RECEPTOR 2, ISOFORM A;
2933:  ejdg-A  2.0 13.0   81   273    9   DROME:AF-Q6ILN6-F1 HDC08855;
2934:  edsu-A  2.0 12.0   65   184    5   DROME:AF-O16158-F1 CALCIUM-BINDING PROTEIN;
2935:  emsg-A  2.0  5.8   74    87    8   DROME:AF-O77286-F1 PROTEIN ANON-73B1;
2936:  emv9-A  2.0 15.1  106  1670   11   DROME:AF-A1ZAJ2-F1 KINESIN-LIKE PROTEIN UNC-104;
2937:  emxz-A  2.0 19.7  145   591    8   DROME:AF-Q9V9U1-F1 FI02923P;
2938:  efvr-A  2.0  7.9  110   228    8   DROME:AF-Q9VIU6-F1 LD43293P;
2939:  ejxm-A  2.0  7.5  139   696    6   DROME:AF-A8JV32-F1 UNCHARACTERIZED PROTEIN, ISOFORM C;
2940:  egsw-A  2.0 11.6   84   370    4   DROME:AF-Q0E9A0-F1 FI21293P1;
2941:  eemk-A  2.0  7.5   86  1001    9   DROME:AF-Q7KVS9-F1 NON-CANONICAL POLY(A) RNA POLYMERASE PROTEIN TRF4
2942:  elop-A  2.0 26.6   97   232    4   DROME:AF-Q9VXF0-F1 RE09848P;
2943:  el2c-A  2.0  6.7   73   217    4   DROME:AF-P92029-F1 DNAJ-LIKE PROTEIN 60;
2944:  ekmq-A  2.0 31.9  131  1788    8   DROME:AF-Q9VE13-F1 WISKOTT-ALDRICH SYNDROME PROTEIN FAMILY MEMBER;
2945:  ecym-A  2.0  5.8   77   235   10   DROME:AF-Q4ABI5-F1 UNCHARACTERIZED PROTEIN;
2946:  ejso-A  2.0  6.2   81   175    6   DROME:AF-Q9VUF9-F1 GH08457P;
2947:  emu3-A  2.0  5.4   52    63    2   DROME:AF-D0IQC0-F1 MIP12466P;
2948:  ecu2-A  2.0 17.3   92   520    1   DROME:AF-Q27237-F1 PROTEIN TUMOROUS IMAGINAL DISCS, MITOCHONDRIAL;
2949:  eg7x-A  2.0 15.6   98   601    6   DROME:AF-Q9W3V9-F1 NUCLEAR FACTOR Y-BOX C;
2950:  empt-A  2.0 13.7   72   559    8   DROME:AF-Q9VZ44-F1 C901;
2951:  ec54-A  2.0 48.0  136  1633    7   DROME:AF-B7YZF2-F1 SHAVENOID, ISOFORM B;
2952:  em3f-A  2.0  6.7  110   149   11   DROME:AF-Q7KUL3-F1 GEO12094P1;
2953:  ell8-A  2.0 26.2   83   425    5   DROME:AF-Q9VGH2-F1 UNCHARACTERIZED PROTEIN, ISOFORM A;
2954:  edfr-A  2.0 23.7  115   589    5   DROME:AF-Q9VCA5-F1 PHENYLALANINE--TRNA LIGASE BETA SUBUNIT;
2955:  eecd-A  2.0 13.8   98  1946    8   DROME:AF-Q9VL42-F1 UNCHARACTERIZED PROTEIN, ISOFORM A;
2956:  ehgw-A  2.0  9.7  143   606    6   DROME:AF-P25123-F1 GAMMA-AMINOBUTYRIC ACID RECEPTOR SUBUNIT BETA;
2957:  ehpu-A  2.0 21.3  132   504   10   DROME:AF-A1Z9Q8-F1 DIURETIC HORMONE 44 RECEPTOR 1;
2958:  eg18-A  2.0 15.9  132   639    5   DROME:AF-Q24179-F1 PROTEIN SLY1 HOMOLOG;
2959:  emxq-A  2.0 11.5   70   197    3   DROME:AF-Q9VES1-F1 ADP-RIBOSYLATION FACTOR-LIKE PROTEIN 6-INTERACTIN
2960:  ei06-A  2.0 11.3   97   540    3   DROME:AF-Q9W0X8-F1 LD43587P;
2961:  edt1-A  2.0 11.2  126   914    5   DROME:AF-Q6NNF2-F1 HIGH AFFINITY CAMP-SPECIFIC AND IBMX-INSENSITIVE
2962:  el1o-A  2.0 14.1   88   121    0   DROME:AF-Q9W306-F1 GEO08256P1;
2963:  el9z-A  2.0  6.6  104   118   12   DROME:AF-Q9VL14-F1 REPTOR-BINDING PARTNER;
2964:  elzj-A  2.0 14.1  112   515   10   DROME:AF-Q9V559-F1 PROBABLE CYTOCHROME P450 4P3;
2965:  ejx3-A  2.0 10.4  126   406   10   DROME:AF-Q9VC66-F1 COILED-COIL DOMAIN-CONTAINING PROTEIN 128;
2966:  eg3k-A  2.0  4.9  111   230    5   DROME:AF-Q9VUV6-F1 GXIVSPLA2, ISOFORM A;
2967:  elg0-A  2.0 12.7   76   463    7   DROME:AF-Q9VXZ2-F1 RE23381P;
2968:  egwe-A  2.0  9.0   88   186   13   DROME:AF-Q4QQB9-F1 LP21121P;
2969:  ejaz-A  2.0 13.8   94   377    7   DROME:AF-Q86DS1-F1 HSC70-INTERACTING PROTEIN 2;
2970:  eeu8-A  2.0 26.0  143   548    6   DROME:AF-Q9VJP2-F1 WORNIU;

# Structural equivalences
   1: s001-A ekzp-A     1 - 879 <=>    1 - 879   (MET    1  - ILE  879  <=> MET    1  - ILE  879 )                          
   2: s001-A elct-A     1 -   9 <=>   38 -  46   (MET    1  - TRP    9  <=> PHE   38  - LEU   46 )                          
   2: s001-A elct-A    87 -  91 <=>   62 -  66   (GLN   87  - LYS   91  <=> PHE   62  - VAL   66 )                          
   2: s001-A elct-A    93 - 115 <=>   67 -  89   (THR   93  - TYR  115  <=> HIS   67  - VAL   89 )                          
   2: s001-A elct-A   163 - 186 <=>  102 - 125   (LEU  163  - ALA  186  <=> ALA  102  - TRP  125 )                          
   2: s001-A elct-A   559 - 564 <=>  137 - 142   (LEU  559  - CYS  564  <=> ASP  137  - TYR  142 )                          
   2: s001-A elct-A   568 - 574 <=>  143 - 149   (ARG  568  - GLU  574  <=> THR  143  - THR  149 )                          
   2: s001-A elct-A   575 - 598 <=>  153 - 176   (ALA  575  - LEU  598  <=> ILE  153  - LYS  176 )                          
   2: s001-A elct-A   644 - 688 <=>  178 - 222   (GLU  644  - SER  688  <=> VAL  178  - GLU  222 )                          
   2: s001-A elct-A   699 - 702 <=>  223 - 226   (HIS  699  - LEU  702  <=> ARG  223  - THR  226 )                          
   2: s001-A elct-A   703 - 721 <=>  231 - 249   (ASN  703  - ARG  721  <=> PRO  231  - PHE  249 )                          
   2: s001-A elct-A   722 - 750 <=>  252 - 280   (GLY  722  - LEU  750  <=> ALA  252  - TYR  280 )                          
   2: s001-A elct-A   751 - 754 <=>  283 - 286   (LYS  751  - ALA  754  <=> ILE  283  - PRO  286 )                          
   2: s001-A elct-A   755 - 791 <=>  288 - 324   (HIS  755  - SER  791  <=> MET  288  - THR  324 )                          
   2: s001-A elct-A   792 - 797 <=>  326 - 331   (VAL  792  - THR  797  <=> LEU  326  - ARG  331 )                          
   2: s001-A elct-A   800 - 803 <=>  332 - 335   (ILE  800  - TYR  803  <=> VAL  332  - ALA  335 )                          
   2: s001-A elct-A   816 - 831 <=>  336 - 351   (LEU  816  - LYS  831  <=> ARG  336  - ARG  351 )                          
   2: s001-A elct-A   833 - 836 <=>  352 - 355   (LEU  833  - PRO  836  <=> THR  352  - ARG  355 )                          
   2: s001-A elct-A   837 - 844 <=>  357 - 364   (PHE  837  - ALA  844  <=> HIS  357  - ASN  364 )                          
   2: s001-A elct-A   847 - 870 <=>  368 - 391   (TYR  847  - PHE  870  <=> LYS  368  - TYR  391 )                          
   3: s001-A ec6b-A     1 -   7 <=>    6 -  12   (MET    1  - VAL    7  <=> GLU    6  - TYR   12 )                          
   3: s001-A ec6b-A    10 -  13 <=>   19 -  22   (TYR   10  - ARG   13  <=> VAL   19  - TRP   22 )                          
   3: s001-A ec6b-A    93 - 109 <=>   28 -  44   (THR   93  - LEU  109  <=> GLY   28  - VAL   44 )                          
   3: s001-A ec6b-A   116 - 120 <=>   51 -  55   (VAL  116  - SER  120  <=> PHE   51  - ASN   55 )                          
   3: s001-A ec6b-A   167 - 183 <=>   74 -  90   (CYS  167  - THR  183  <=> MET   74  - GLU   90 )                          
   3: s001-A ec6b-A   569 - 575 <=>  102 - 108   (VAL  569  - ALA  575  <=> PRO  102  - SER  108 )                          
   3: s001-A ec6b-A   576 - 595 <=>  111 - 130   (ASN  576  - PHE  595  <=> TYR  111  - SER  130 )                          
   3: s001-A ec6b-A   634 - 638 <=>  132 - 136   (LEU  634  - PHE  638  <=> TYR  132  - GLY  136 )                          
   3: s001-A ec6b-A   648 - 688 <=>  137 - 177   (LEU  648  - SER  688  <=> ILE  137  - ILE  177 )                          
   3: s001-A ec6b-A   698 - 701 <=>  178 - 181   (PRO  698  - ARG  701  <=> SER  178  - SER  181 )                          
   3: s001-A ec6b-A   707 - 721 <=>  182 - 196   (ASN  707  - ARG  721  <=> ASP  182  - VAL  196 )                          
   3: s001-A ec6b-A   722 - 750 <=>  199 - 227   (GLY  722  - LEU  750  <=> SER  199  - PHE  227 )                          
   3: s001-A ec6b-A   751 - 754 <=>  230 - 233   (LYS  751  - ALA  754  <=> ALA  230  - GLN  233 )                          
   3: s001-A ec6b-A   755 - 791 <=>  236 - 272   (HIS  755  - SER  791  <=> PRO  236  - HIS  272 )                          
   3: s001-A ec6b-A   792 - 797 <=>  274 - 279   (VAL  792  - THR  797  <=> GLN  274  - ASP  279 )                          
   3: s001-A ec6b-A   799 - 802 <=>  280 - 283   (GLN  799  - LEU  802  <=> LEU  280  - GLN  283 )                          
   3: s001-A ec6b-A   816 - 834 <=>  284 - 302   (LEU  816  - GLU  834  <=> THR  284  - PRO  302 )                          
   3: s001-A ec6b-A   836 - 844 <=>  304 - 312   (PRO  836  - ALA  844  <=> GLN  304  - HIS  312 )                          
   3: s001-A ec6b-A   849 - 870 <=>  319 - 340   (PHE  849  - PHE  870  <=> ALA  319  - ARG  340 )                          
   4: s001-A efru-A     4 -  10 <=>   15 -  21   (ASP    4  - TYR   10  <=> PHE   15  - ILE   21 )                          
   4: s001-A efru-A    90 -  93 <=>   45 -  48   (VAL   90  - THR   93  <=> ARG   45  - MET   48 )                          
   4: s001-A efru-A    95 - 115 <=>   49 -  69   (PRO   95  - TYR  115  <=> ILE   49  - PHE   69 )                          
   4: s001-A efru-A   155 - 158 <=>   71 -  74   (GLU  155  - ALA  158  <=> GLU   71  - ARG   74 )                          
   4: s001-A efru-A   167 - 186 <=>   93 - 112   (CYS  167  - ALA  186  <=> TYR   93  - ARG  112 )                          
   4: s001-A efru-A   559 - 564 <=>  124 - 129   (LEU  559  - CYS  564  <=> ASP  124  - LYS  129 )                          
   4: s001-A efru-A   567 - 572 <=>  133 - 138   (GLU  567  - MET  572  <=> VAL  133  - THR  138 )                          
   4: s001-A efru-A   573 - 576 <=>  140 - 143   (GLY  573  - ASN  576  <=> GLY  140  - ILE  143 )                          
   4: s001-A efru-A   577 - 597 <=>  145 - 165   (ASP  577  - ARG  597  <=> ILE  145  - LEU  165 )                          
   4: s001-A efru-A   637 - 640 <=>  166 - 169   (ALA  637  - ASP  640  <=> VAL  166  - SER  169 )                          
   4: s001-A efru-A   645 - 652 <=>  170 - 177   (ARG  645  - PHE  652  <=> GLN  170  - ILE  177 )                          
   4: s001-A efru-A   654 - 689 <=>  178 - 213   (GLN  654  - SER  689  <=> VAL  178  - GLU  213 )                          
   4: s001-A efru-A   704 - 721 <=>  317 - 334   (LYS  704  - ARG  721  <=> VAL  317  - ILE  334 )                          
   4: s001-A efru-A   722 - 751 <=>  337 - 366   (GLY  722  - LYS  751  <=> ALA  337  - CYS  366 )                          
   4: s001-A efru-A   752 - 757 <=>  368 - 373   (ASP  752  - HIS  757  <=> THR  368  - ILE  373 )                          
   4: s001-A efru-A   759 - 762 <=>  378 - 381   (HIS  759  - LEU  762  <=> ARG  378  - LYS  381 )                          
   4: s001-A efru-A   763 - 791 <=>  385 - 413   (GLU  763  - SER  791  <=> ILE  385  - ARG  413 )                          
   4: s001-A efru-A   792 - 803 <=>  415 - 426   (VAL  792  - TYR  803  <=> GLY  415  - ASP  426 )                          
   4: s001-A efru-A   816 - 834 <=>  427 - 445   (LEU  816  - GLU  834  <=> ASP  427  - SER  445 )                          
   4: s001-A efru-A   837 - 840 <=>  447 - 450   (PHE  837  - SER  840  <=> ASP  447  - ALA  450 )                          
   4: s001-A efru-A   841 - 844 <=>  452 - 455   (GLY  841  - ALA  844  <=> GLY  452  - THR  455 )                          
   4: s001-A efru-A   847 - 870 <=>  459 - 482   (TYR  847  - PHE  870  <=> GLU  459  - ALA  482 )                          
   5: s001-A eepd-A     2 -   7 <=>    7 -  12   (LYS    2  - VAL    7  <=> PRO    7  - PHE   12 )                          
   5: s001-A eepd-A    10 -  13 <=>   17 -  20   (TYR   10  - ARG   13  <=> LEU   17  - TRP   20 )                          
   5: s001-A eepd-A    87 -  95 <=>   26 -  34   (GLN   87  - PRO   95  <=> GLN   26  - TYR   34 )                          
   5: s001-A eepd-A    98 - 115 <=>   36 -  53   (PHE   98  - TYR  115  <=> ALA   36  - PRO   53 )                          
   5: s001-A eepd-A   154 - 157 <=>   55 -  58   (GLU  154  - ALA  157  <=> SER   55  - LEU   58 )                          
   5: s001-A eepd-A   164 - 186 <=>   67 -  89   (LEU  164  - ALA  186  <=> ILE   67  - ASP   89 )                          
   5: s001-A eepd-A   559 - 563 <=>  101 - 105   (LEU  559  - SER  563  <=> GLY  101  - GLN  105 )                          
   5: s001-A eepd-A   564 - 567 <=>  110 - 113   (CYS  564  - GLU  567  <=> ILE  110  - GLY  113 )                          
   5: s001-A eepd-A   570 - 573 <=>  114 - 117   (ASP  570  - GLY  573  <=> ARG  114  - TRP  117 )                          
   5: s001-A eepd-A   574 - 599 <=>  119 - 144   (GLU  574  - CYS  599  <=> SER  119  - GLY  144 )                          
   5: s001-A eepd-A   650 - 689 <=>  147 - 186   (LEU  650  - SER  689  <=> LEU  147  - ASN  186 )                          
   5: s001-A eepd-A   703 - 721 <=>  207 - 225   (ASN  703  - ARG  721  <=> CYS  207  - LEU  225 )                          
   5: s001-A eepd-A   722 - 740 <=>  228 - 246   (GLY  722  - LEU  740  <=> HIS  228  - SER  246 )                          
   5: s001-A eepd-A   741 - 750 <=>  248 - 257   (LEU  741  - LEU  750  <=> SER  248  - GLN  257 )                          
   5: s001-A eepd-A   751 - 756 <=>  259 - 264   (LYS  751  - LEU  756  <=> LEU  259  - GLU  264 )                          
   5: s001-A eepd-A   758 - 791 <=>  265 - 298   (THR  758  - SER  791  <=> TYR  265  - LEU  298 )                          
   5: s001-A eepd-A   792 - 801 <=>  300 - 309   (VAL  792  - ASN  801  <=> GLY  300  - HIS  309 )                          
   5: s001-A eepd-A   803 - 806 <=>  310 - 313   (TYR  803  - ILE  806  <=> PRO  310  - GLY  313 )                          
   5: s001-A eepd-A   815 - 834 <=>  314 - 333   (GLU  815  - GLU  834  <=> ARG  314  - VAL  333 )                          
   5: s001-A eepd-A   837 - 840 <=>  335 - 338   (PHE  837  - SER  840  <=> ALA  335  - ALA  338 )                          
   5: s001-A eepd-A   841 - 844 <=>  340 - 343   (GLY  841  - ALA  844  <=> GLY  340  - SER  343 )                          
   5: s001-A eepd-A   849 - 868 <=>  350 - 369   (PHE  849  - LEU  868  <=> MET  350  - VAL  369 )                          
   6: s001-A embr-A     4 -  10 <=>   19 -  25   (ASP    4  - TYR   10  <=> LEU   19  - ILE   25 )                          
   6: s001-A embr-A    28 -  31 <=>   38 -  41   (GLN   28  - LEU   31  <=> ASN   38  - LYS   41 )                          
   6: s001-A embr-A    91 - 115 <=>   47 -  71   (LYS   91  - TYR  115  <=> LYS   47  - GLY   71 )                          
   6: s001-A embr-A   159 - 162 <=>   72 -  75   (LEU  159  - ALA  162  <=> ASP   72  - ILE   75 )                          
   6: s001-A embr-A   167 - 185 <=>   93 - 111   (CYS  167  - THR  185  <=> LEU   93  - GLN  111 )                          
   6: s001-A embr-A   559 - 563 <=>  124 - 128   (LEU  559  - SER  563  <=> ASP  124  - VAL  128 )                          
   6: s001-A embr-A   567 - 572 <=>  133 - 138   (GLU  567  - MET  572  <=> LYS  133  - ARG  138 )                          
   6: s001-A embr-A   573 - 576 <=>  140 - 143   (GLY  573  - ASN  576  <=> LEU  140  - SER  143 )                          
   6: s001-A embr-A   577 - 601 <=>  145 - 169   (ASP  577  - VAL  601  <=> LEU  145  - THR  169 )                          
   6: s001-A embr-A   648 - 689 <=>  173 - 214   (LEU  648  - SER  689  <=> SER  173  - ASP  214 )                          
   6: s001-A embr-A   704 - 721 <=>  265 - 282   (LYS  704  - ARG  721  <=> PRO  265  - ILE  282 )                          
   6: s001-A embr-A   722 - 748 <=>  285 - 311   (GLY  722  - GLU  748  <=> THR  285  - TYR  311 )                          
   6: s001-A embr-A   749 - 752 <=>  313 - 316   (TRP  749  - ASP  752  <=> LEU  313  - ILE  316 )                          
   6: s001-A embr-A   755 - 791 <=>  325 - 361   (HIS  755  - SER  791  <=> PHE  325  - TYR  361 )                          
   6: s001-A embr-A   792 - 803 <=>  363 - 374   (VAL  792  - TYR  803  <=> ALA  363  - ASP  374 )                          
   6: s001-A embr-A   816 - 834 <=>  375 - 393   (LEU  816  - GLU  834  <=> ASP  375  - LYS  393 )                          
   6: s001-A embr-A   837 - 840 <=>  395 - 398   (PHE  837  - SER  840  <=> LEU  395  - ALA  398 )                          
   6: s001-A embr-A   841 - 844 <=>  400 - 403   (GLY  841  - ALA  844  <=> GLY  400  - ARG  403 )                          
   6: s001-A embr-A   848 - 870 <=>  408 - 430   (LEU  848  - PHE  870  <=> LEU  408  - HIS  430 )                          
   7: s001-A ejek-A     1 -  11 <=>   12 -  22   (MET    1  - GLN   11  <=> ARG   12  - LEU   22 )                          
   7: s001-A ejek-A    87 -  92 <=>   35 -  40   (GLN   87  - GLN   92  <=> LEU   35  - GLN   40 )                          
   7: s001-A ejek-A    98 - 120 <=>   41 -  63   (PHE   98  - SER  120  <=> PHE   41  - ASP   63 )                          
   7: s001-A ejek-A   163 - 190 <=>   72 -  99   (LEU  163  - SER  190  <=> HIS   72  - ASP   99 )                          
   7: s001-A ejek-A   570 - 575 <=>  107 - 112   (ASP  570  - ALA  575  <=> PHE  107  - PRO  112 )                          
   7: s001-A ejek-A   576 - 598 <=>  115 - 137   (ASN  576  - LEU  598  <=> ALA  115  - PRO  137 )                          
   7: s001-A ejek-A   636 - 639 <=>  138 - 141   (LEU  636  - GLY  639  <=> GLU  138  - PHE  141 )                          
   7: s001-A ejek-A   647 - 688 <=>  142 - 183   (VAL  647  - SER  688  <=> ARG  142  - LEU  183 )                          
   7: s001-A ejek-A   698 - 701 <=>  184 - 187   (PRO  698  - ARG  701  <=> ILE  184  - ARG  187 )                          
   7: s001-A ejek-A   704 - 721 <=>  206 - 223   (LYS  704  - ARG  721  <=> GLN  206  - LEU  223 )                          
   7: s001-A ejek-A   722 - 746 <=>  226 - 250   (GLY  722  - SER  746  <=> ARG  226  - SER  250 )                          
   7: s001-A ejek-A   756 - 791 <=>  262 - 297   (LEU  756  - SER  791  <=> TRP  262  - GLN  297 )                          
   7: s001-A ejek-A   792 - 798 <=>  299 - 305   (VAL  792  - GLU  798  <=> GLY  299  - LEU  305 )                          
   7: s001-A ejek-A   801 - 804 <=>  306 - 309   (ASN  801  - LEU  804  <=> VAL  306  - GLN  309 )                          
   7: s001-A ejek-A   816 - 834 <=>  311 - 329   (LEU  816  - GLU  834  <=> SER  311  - ARG  329 )                          
   7: s001-A ejek-A   837 - 840 <=>  331 - 334   (PHE  837  - SER  840  <=> VAL  331  - ALA  334 )                          
   7: s001-A ejek-A   841 - 844 <=>  336 - 339   (GLY  841  - ALA  844  <=> ASP  336  - SER  339 )                          
   7: s001-A ejek-A   850 - 870 <=>  346 - 366   (THR  850  - PHE  870  <=> SER  346  - GLU  366 )                          
   8: s001-A emow-A     3 -  10 <=>    1 -   8   (LEU    3  - TYR   10  <=> MET    1  - PHE    8 )                          
   8: s001-A emow-A    90 -  93 <=>   27 -  30   (VAL   90  - THR   93  <=> ILE   27  - TYR   30 )                          
   8: s001-A emow-A    95 - 116 <=>   31 -  52   (PRO   95  - VAL  116  <=> ALA   31  - ILE   52 )                          
   8: s001-A emow-A   152 - 186 <=>   59 -  93   (GLU  152  - ALA  186  <=> ASP   59  - GLU   93 )                          
   8: s001-A emow-A   559 - 564 <=>  106 - 111   (LEU  559  - CYS  564  <=> ASP  106  - LYS  111 )                          
   8: s001-A emow-A   570 - 574 <=>  125 - 129   (ASP  570  - GLU  574  <=> ALA  125  - SER  129 )                          
   8: s001-A emow-A   575 - 598 <=>  132 - 155   (ALA  575  - LEU  598  <=> TYR  132  - TYR  155 )                          
   8: s001-A emow-A   636 - 639 <=>  156 - 159   (LEU  636  - GLY  639  <=> LEU  156  - GLY  159 )                          
   8: s001-A emow-A   648 - 688 <=>  162 - 202   (LEU  648  - SER  688  <=> ALA  162  - GLU  202 )                          
   8: s001-A emow-A   699 - 702 <=>  203 - 206   (HIS  699  - LEU  702  <=> LYS  203  - GLN  206 )                          
   8: s001-A emow-A   705 - 721 <=>  296 - 312   (VAL  705  - ARG  721  <=> GLU  296  - LEU  312 )                          
   8: s001-A emow-A   722 - 751 <=>  315 - 344   (GLY  722  - LYS  751  <=> ILE  315  - LYS  344 )                          
   8: s001-A emow-A   752 - 755 <=>  348 - 351   (ASP  752  - HIS  755  <=> ILE  348  - GLY  351 )                          
   8: s001-A emow-A   756 - 791 <=>  355 - 390   (LEU  756  - SER  791  <=> LEU  355  - GLN  390 )                          
   8: s001-A emow-A   792 - 801 <=>  392 - 401   (VAL  792  - ASN  801  <=> ALA  392  - LYS  401 )                          
   8: s001-A emow-A   803 - 806 <=>  402 - 405   (TYR  803  - ILE  806  <=> LYS  402  - PHE  405 )                          
   8: s001-A emow-A   813 - 816 <=>  407 - 410   (LYS  813  - LEU  816  <=> LEU  407  - ASP  410 )                          
   8: s001-A emow-A   818 - 836 <=>  411 - 429   (VAL  818  - PRO  836  <=> LEU  411  - PHE  429 )                          
   8: s001-A emow-A   837 - 840 <=>  431 - 434   (PHE  837  - SER  840  <=> GLN  431  - GLY  434 )                          
   8: s001-A emow-A   841 - 844 <=>  436 - 439   (GLY  841  - ALA  844  <=> GLY  436  - ALA  439 )                          
   8: s001-A emow-A   847 - 869 <=>  443 - 465   (TYR  847  - GLY  869  <=> THR  443  - THR  465 )                          
   9: s001-A egq9-A     4 -  10 <=>   10 -  16   (ASP    4  - TYR   10  <=> ILE   10  - ILE   16 )                          
   9: s001-A egq9-A    87 -  90 <=>   36 -  39   (GLN   87  - VAL   90  <=> TRP   36  - ARG   39 )                          
   9: s001-A egq9-A    95 - 104 <=>   40 -  49   (PRO   95  - LEU  104  <=> ILE   40  - LEU   49 )                          
   9: s001-A egq9-A   105 - 110 <=>   51 -  56   (TYR  105  - THR  110  <=> PHE   51  - LEU   56 )                          
   9: s001-A egq9-A   168 - 185 <=>   78 -  95   (ALA  168  - THR  185  <=> ILE   78  - HIS   95 )                          
   9: s001-A egq9-A   559 - 564 <=>  107 - 112   (LEU  559  - CYS  564  <=> ASP  107  - LEU  112 )                          
   9: s001-A egq9-A   567 - 575 <=>  118 - 126   (GLU  567  - ALA  575  <=> ILE  118  - ARG  126 )                          
   9: s001-A egq9-A   576 - 601 <=>  129 - 154   (ASN  576  - VAL  601  <=> LYS  129  - GLU  154 )                          
   9: s001-A egq9-A   635 - 638 <=>  155 - 158   (GLY  635  - PHE  638  <=> ASP  155  - LEU  158 )                          
   9: s001-A egq9-A   639 - 689 <=>  169 - 219   (GLY  639  - SER  689  <=> ARG  169  - ALA  219 )                          
   9: s001-A egq9-A   704 - 721 <=>  228 - 245   (LYS  704  - ARG  721  <=> ALA  228  - LEU  245 )                          
   9: s001-A egq9-A   722 - 742 <=>  248 - 268   (GLY  722  - LEU  742  <=> GLU  248  - ILE  268 )                          
   9: s001-A egq9-A   743 - 756 <=>  270 - 283   (ALA  743  - LEU  756  <=> PHE  270  - ARG  283 )                          
   9: s001-A egq9-A   758 - 791 <=>  284 - 317   (THR  758  - SER  791  <=> PRO  284  - ALA  317 )                          
   9: s001-A egq9-A   792 - 798 <=>  319 - 325   (VAL  792  - GLU  798  <=> THR  319  - THR  325 )                          
   9: s001-A egq9-A   801 - 805 <=>  326 - 330   (ASN  801  - GLN  805  <=> ASN  326  - TYR  330 )                          
   9: s001-A egq9-A   816 - 832 <=>  331 - 347   (LEU  816  - GLU  832  <=> SER  331  - ARG  347 )                          
   9: s001-A egq9-A   834 - 844 <=>  348 - 358   (GLU  834  - ALA  844  <=> PRO  348  - GLU  358 )                          
   9: s001-A egq9-A   852 - 867 <=>  368 - 383   (ILE  852  - VAL  867  <=> ILE  368  - LYS  383 )                          
  10: s001-A eiw1-A     1 -   7 <=>   12 -  18   (MET    1  - VAL    7  <=> ARG   12  - ILE   18 )                          
  10: s001-A eiw1-A    93 - 116 <=>   41 -  64   (THR   93  - VAL  116  <=> LEU   41  - MET   64 )                          
  10: s001-A eiw1-A   154 - 157 <=>   69 -  72   (GLU  154  - ALA  157  <=> GLU   69  - PHE   72 )                          
  10: s001-A eiw1-A   164 - 185 <=>   84 - 105   (LEU  164  - THR  185  <=> CYS   84  - ARG  105 )                          
  10: s001-A eiw1-A   564 - 567 <=>  116 - 119   (CYS  564  - GLU  567  <=> ARG  116  - LYS  119 )                          
  10: s001-A eiw1-A   568 - 572 <=>  123 - 127   (ARG  568  - MET  572  <=> LYS  123  - HIS  127 )                          
  10: s001-A eiw1-A   573 - 577 <=>  132 - 136   (GLY  573  - ASP  577  <=> CYS  132  - LEU  136 )                          
  10: s001-A eiw1-A   578 - 593 <=>  138 - 153   (TYR  578  - PRO  593  <=> LYS  138  - ILE  153 )                          
  10: s001-A eiw1-A   595 - 598 <=>  154 - 157   (PHE  595  - LEU  598  <=> MET  154  - GLY  157 )                          
  10: s001-A eiw1-A   635 - 638 <=>  158 - 161   (GLY  635  - PHE  638  <=> LEU  158  - PHE  161 )                          
  10: s001-A eiw1-A   645 - 686 <=>  162 - 203   (ARG  645  - LEU  686  <=> ASN  162  - GLN  203 )                          
  10: s001-A eiw1-A   699 - 702 <=>  204 - 207   (HIS  699  - LEU  702  <=> GLU  204  - THR  207 )                          
  10: s001-A eiw1-A   705 - 721 <=>  208 - 224   (VAL  705  - ARG  721  <=> TYR  208  - ILE  224 )                          
  10: s001-A eiw1-A   722 - 750 <=>  227 - 255   (GLY  722  - LEU  750  <=> ARG  227  - TYR  255 )                          
  10: s001-A eiw1-A   751 - 754 <=>  257 - 260   (LYS  751  - ALA  754  <=> MET  257  - GLN  260 )                          
  10: s001-A eiw1-A   761 - 790 <=>  274 - 303   (THR  761  - ARG  790  <=> MET  274  - ASN  303 )                          
  10: s001-A eiw1-A   791 - 794 <=>  305 - 308   (SER  791  - VAL  794  <=> ILE  305  - CYS  308 )                          
  10: s001-A eiw1-A   800 - 803 <=>  310 - 313   (ILE  800  - TYR  803  <=> GLU  310  - ALA  313 )                          
  10: s001-A eiw1-A   813 - 844 <=>  314 - 345   (LYS  813  - ALA  844  <=> SER  314  - ARG  345 )                          
  10: s001-A eiw1-A   851 - 869 <=>  353 - 371   (THR  851  - GLY  869  <=> ALA  353  - ILE  371 )                          
  11: s001-A eln0-A     4 -  10 <=>   12 -  18   (ASP    4  - TYR   10  <=> PHE   12  - ALA   18 )                          
  11: s001-A eln0-A    88 -  91 <=>   30 -  33   (TRP   88  - LYS   91  <=> GLY   30  - TRP   33 )                          
  11: s001-A eln0-A    95 - 113 <=>   34 -  52   (PRO   95  - ALA  113  <=> SER   34  - ARG   52 )                          
  11: s001-A eln0-A   154 - 185 <=>   57 -  88   (GLU  154  - THR  185  <=> PHE   57  - THR   88 )                          
  11: s001-A eln0-A   561 - 566 <=>   99 - 104   (ILE  561  - ILE  566  <=> GLN   99  - VAL  104 )                          
  11: s001-A eln0-A   569 - 572 <=>  112 - 115   (VAL  569  - MET  572  <=> ARG  112  - ASN  115 )                          
  11: s001-A eln0-A   573 - 599 <=>  118 - 144   (GLY  573  - CYS  599  <=> GLU  118  - PHE  144 )                          
  11: s001-A eln0-A   639 - 642 <=>  145 - 148   (GLY  639  - GLN  642  <=> GLU  145  - LEU  148 )                          
  11: s001-A eln0-A   645 - 648 <=>  149 - 152   (ARG  645  - LEU  648  <=> SER  149  - MET  152 )                          
  11: s001-A eln0-A   650 - 688 <=>  173 - 211   (LEU  650  - SER  688  <=> PHE  173  - SER  211 )                          
  11: s001-A eln0-A   704 - 721 <=>  223 - 240   (LYS  704  - ARG  721  <=> ASN  223  - LEU  240 )                          
  11: s001-A eln0-A   722 - 747 <=>  243 - 268   (GLY  722  - VAL  747  <=> VAL  243  - PHE  268 )                          
  11: s001-A eln0-A   748 - 751 <=>  270 - 273   (GLU  748  - LYS  751  <=> LEU  270  - TYR  273 )                          
  11: s001-A eln0-A   756 - 791 <=>  275 - 310   (LEU  756  - SER  791  <=> GLU  275  - GLU  310 )                          
  11: s001-A eln0-A   792 - 798 <=>  312 - 318   (VAL  792  - GLU  798  <=> HIS  312  - SER  318 )                          
  11: s001-A eln0-A   801 - 804 <=>  319 - 322   (ASN  801  - LEU  804  <=> ASN  319  - ASP  322 )                          
  11: s001-A eln0-A   816 - 831 <=>  324 - 339   (LEU  816  - LYS  831  <=> SER  324  - LYS  339 )                          
  11: s001-A eln0-A   833 - 844 <=>  340 - 351   (LEU  833  - ALA  844  <=> ARG  340  - PRO  351 )                          
  11: s001-A eln0-A   852 - 870 <=>  361 - 379   (ILE  852  - PHE  870  <=> TRP  361  - SER  379 )                          
  12: s001-A edbe-A     1 -  10 <=>   14 -  23   (MET    1  - TYR   10  <=> TYR   14  - SER   23 )                          
  12: s001-A edbe-A    28 -  31 <=>   37 -  40   (GLN   28  - LEU   31  <=> LYS   37  - ARG   40 )                          
  12: s001-A edbe-A    90 -  93 <=>   45 -  48   (VAL   90  - THR   93  <=> MET   45  - ILE   48 )                          
  12: s001-A edbe-A    95 - 119 <=>   49 -  73   (PRO   95  - SER  119  <=> LEU   49  - GLY   73 )                          
  12: s001-A edbe-A   167 - 186 <=>   94 - 113   (CYS  167  - ALA  186  <=> VAL   94  - HIS  113 )                          
  12: s001-A edbe-A   563 - 568 <=>  126 - 131   (SER  563  - ARG  568  <=> ALA  126  - SER  131 )                          
  12: s001-A edbe-A   573 - 577 <=>  140 - 144   (GLY  573  - ASP  577  <=> ASP  140  - ILE  144 )                          
  12: s001-A edbe-A   578 - 586 <=>  146 - 154   (TYR  578  - SER  586  <=> LYS  146  - LEU  154 )                          
  12: s001-A edbe-A   588 - 597 <=>  155 - 164   (LEU  588  - ARG  597  <=> LEU  155  - MET  164 )                          
  12: s001-A edbe-A   635 - 638 <=>  165 - 168   (GLY  635  - PHE  638  <=> PRO  165  - LYS  168 )                          
  12: s001-A edbe-A   648 - 688 <=>  170 - 210   (LEU  648  - SER  688  <=> PRO  170  - LEU  210 )                          
  12: s001-A edbe-A   699 - 702 <=>  211 - 214   (HIS  699  - LEU  702  <=> SER  211  - CYS  214 )                          
  12: s001-A edbe-A   703 - 721 <=>  222 - 240   (ASN  703  - ARG  721  <=> GLY  222  - LEU  240 )                          
  12: s001-A edbe-A   722 - 748 <=>  243 - 269   (GLY  722  - GLU  748  <=> LYS  243  - TYR  269 )                          
  12: s001-A edbe-A   749 - 752 <=>  271 - 274   (TRP  749  - ASP  752  <=> ILE  271  - ARG  274 )                          
  12: s001-A edbe-A   753 - 756 <=>  277 - 280   (SER  753  - LEU  756  <=> LEU  277  - MET  280 )                          
  12: s001-A edbe-A   757 - 791 <=>  282 - 316   (HIS  757  - SER  791  <=> PHE  282  - GLN  316 )                          
  12: s001-A edbe-A   792 - 798 <=>  318 - 324   (VAL  792  - GLU  798  <=> SER  318  - PHE  324 )                          
  12: s001-A edbe-A   800 - 805 <=>  325 - 330   (ILE  800  - GLN  805  <=> ASN  325  - MET  330 )                          
  12: s001-A edbe-A   816 - 834 <=>  331 - 349   (LEU  816  - GLU  834  <=> ASP  331  - ARG  349 )                          
  12: s001-A edbe-A   836 - 844 <=>  351 - 359   (PRO  836  - ALA  844  <=> LYS  351  - HIS  359 )                          
  12: s001-A edbe-A   849 - 870 <=>  366 - 387   (PHE  849  - PHE  870  <=> PHE  366  - LEU  387 )                          
  13: s001-A eh6u-A     4 -  10 <=>    7 -  13   (ASP    4  - TYR   10  <=> TYR    7  - TYR   13 )                          
  13: s001-A eh6u-A    87 -  90 <=>   30 -  33   (GLN   87  - VAL   90  <=> GLN   30  - PHE   33 )                          
  13: s001-A eh6u-A    94 - 104 <=>   34 -  44   (THR   94  - LEU  104  <=> GLN   34  - ILE   44 )                          
  13: s001-A eh6u-A   105 - 109 <=>   46 -  50   (TYR  105  - LEU  109  <=> PHE   46  - LEU   50 )                          
  13: s001-A eh6u-A   167 - 185 <=>   73 -  91   (CYS  167  - THR  185  <=> PHE   73  - ARG   91 )                          
  13: s001-A eh6u-A   560 - 564 <=>  103 - 107   (GLU  560  - CYS  564  <=> PRO  103  - VAL  107 )                          
  13: s001-A eh6u-A   566 - 575 <=>  112 - 121   (ILE  566  - ALA  575  <=> GLU  112  - VAL  121 )                          
  13: s001-A eh6u-A   576 - 601 <=>  124 - 149   (ASN  576  - VAL  601  <=> VAL  124  - ASN  149 )                          
  13: s001-A eh6u-A   635 - 638 <=>  150 - 153   (GLY  635  - PHE  638  <=> PHE  150  - LEU  153 )                          
  13: s001-A eh6u-A   640 - 689 <=>  165 - 214   (ASP  640  - SER  689  <=> GLY  165  - LYS  214 )                          
  13: s001-A eh6u-A   704 - 721 <=>  227 - 244   (LYS  704  - ARG  721  <=> ILE  227  - PHE  244 )                          
  13: s001-A eh6u-A   722 - 750 <=>  247 - 275   (GLY  722  - LEU  750  <=> LEU  247  - SER  275 )                          
  13: s001-A eh6u-A   753 - 756 <=>  280 - 283   (SER  753  - LEU  756  <=> ALA  280  - ASP  283 )                          
  13: s001-A eh6u-A   758 - 791 <=>  284 - 317   (THR  758  - SER  791  <=> ALA  284  - ARG  317 )                          
  13: s001-A eh6u-A   792 - 798 <=>  319 - 325   (VAL  792  - GLU  798  <=> CYS  319  - SER  325 )                          
  13: s001-A eh6u-A   801 - 804 <=>  326 - 329   (ASN  801  - LEU  804  <=> GLN  326  - GLY  329 )                          
  13: s001-A eh6u-A   816 - 831 <=>  331 - 346   (LEU  816  - LYS  831  <=> ASN  331  - ASN  346 )                          
  13: s001-A eh6u-A   833 - 844 <=>  347 - 358   (LEU  833  - ALA  844  <=> SER  347  - PHE  358 )                          
  13: s001-A eh6u-A   852 - 867 <=>  369 - 384   (ILE  852  - VAL  867  <=> VAL  369  - SER  384 )                          
  14: s001-A ehif-A     4 -  10 <=>    6 -  12   (ASP    4  - TYR   10  <=> PHE    6  - ALA   12 )                          
  14: s001-A ehif-A    92 -  95 <=>   26 -  29   (GLN   92  - PRO   95  <=> SER   26  - HIS   29 )                          
  14: s001-A ehif-A    98 - 107 <=>   30 -  39   (PHE   98  - THR  107  <=> PRO   30  - SER   39 )                          
  14: s001-A ehif-A   161 - 164 <=>   45 -  48   (SER  161  - LEU  164  <=> TRP   45  - VAL   48 )                          
  14: s001-A ehif-A   167 - 185 <=>   68 -  86   (CYS  167  - THR  185  <=> PHE   68  - ARG   86 )                          
  14: s001-A ehif-A   563 - 566 <=>  100 - 103   (SER  563  - ILE  566  <=> GLN  100  - SER  103 )                          
  14: s001-A ehif-A   567 - 575 <=>  109 - 117   (GLU  567  - ALA  575  <=> LEU  109  - GLN  117 )                          
  14: s001-A ehif-A   576 - 600 <=>  120 - 144   (ASN  576  - GLU  600  <=> ARG  120  - LEU  144 )                          
  14: s001-A ehif-A   635 - 638 <=>  156 - 159   (GLY  635  - PHE  638  <=> THR  156  - THR  159 )                          
  14: s001-A ehif-A   639 - 642 <=>  169 - 172   (GLY  639  - GLN  642  <=> GLU  169  - PRO  172 )                          
  14: s001-A ehif-A   643 - 689 <=>  174 - 220   (TRP  643  - SER  689  <=> PHE  174  - GLU  220 )                          
  14: s001-A ehif-A   700 - 703 <=>  221 - 224   (PHE  700  - ASN  703  <=> LYS  221  - ASN  224 )                          
  14: s001-A ehif-A   704 - 721 <=>  226 - 243   (LYS  704  - ARG  721  <=> GLY  226  - LEU  243 )                          
  14: s001-A ehif-A   722 - 758 <=>  246 - 282   (GLY  722  - THR  758  <=> GLU  246  - VAL  282 )                          
  14: s001-A ehif-A   762 - 791 <=>  283 - 312   (LEU  762  - SER  791  <=> PRO  283  - ALA  312 )                          
  14: s001-A ehif-A   792 - 799 <=>  314 - 321   (VAL  792  - GLN  799  <=> ALA  314  - ILE  321 )                          
  14: s001-A ehif-A   801 - 805 <=>  322 - 326   (ASN  801  - GLN  805  <=> ASN  322  - MET  326 )                          
  14: s001-A ehif-A   816 - 831 <=>  327 - 342   (LEU  816  - LYS  831  <=> THR  327  - GLN  342 )                          
  14: s001-A ehif-A   834 - 844 <=>  343 - 353   (GLU  834  - ALA  844  <=> ARG  343  - VAL  353 )                          
  14: s001-A ehif-A   850 - 868 <=>  360 - 378   (THR  850  - LEU  868  <=> LEU  360  - ARG  378 )                          
  15: s001-A edua-A     4 -  10 <=>    8 -  14   (ASP    4  - TYR   10  <=> ILE    8  - ILE   14 )                          
  15: s001-A edua-A    92 - 113 <=>   23 -  44   (GLN   92  - ALA  113  <=> ASP   23  - VAL   44 )                          
  15: s001-A edua-A   165 - 186 <=>   61 -  82   (ILE  165  - ALA  186  <=> TYR   61  - ARG   82 )                          
  15: s001-A edua-A   563 - 566 <=>   95 -  98   (SER  563  - ILE  566  <=> TYR   95  - LEU   98 )                          
  15: s001-A edua-A   567 - 572 <=>  106 - 111   (GLU  567  - MET  572  <=> SER  106  - GLN  111 )                          
  15: s001-A edua-A   573 - 576 <=>  113 - 116   (GLY  573  - ASN  576  <=> ASN  113  - GLY  116 )                          
  15: s001-A edua-A   577 - 600 <=>  118 - 141   (ASP  577  - GLU  600  <=> LEU  118  - SER  141 )                          
  15: s001-A edua-A   635 - 638 <=>  143 - 146   (GLY  635  - PHE  638  <=> GLU  143  - LEU  146 )                          
  15: s001-A edua-A   639 - 689 <=>  158 - 208   (GLY  639  - SER  689  <=> TYR  158  - GLN  208 )                          
  15: s001-A edua-A   704 - 721 <=>  223 - 240   (LYS  704  - ARG  721  <=> LEU  223  - TYR  240 )                          
  15: s001-A edua-A   722 - 768 <=>  243 - 289   (GLY  722  - SER  768  <=> HIS  243  - ILE  289 )                          
  15: s001-A edua-A   772 - 791 <=>  290 - 309   (GLY  772  - SER  791  <=> LEU  290  - ALA  309 )                          
  15: s001-A edua-A   792 - 798 <=>  311 - 317   (VAL  792  - GLU  798  <=> ALA  311  - THR  317 )                          
  15: s001-A edua-A   800 - 803 <=>  318 - 321   (ILE  800  - TYR  803  <=> GLU  318  - THR  321 )                          
  15: s001-A edua-A   816 - 831 <=>  323 - 338   (LEU  816  - LYS  831  <=> ASP  323  - GLN  338 )                          
  15: s001-A edua-A   833 - 844 <=>  339 - 350   (LEU  833  - ALA  844  <=> ARG  339  - PRO  350 )                          
  15: s001-A edua-A   848 - 868 <=>  355 - 375   (LEU  848  - LEU  868  <=> LEU  355  - GLY  375 )                          
  16: s001-A eku8-A     1 -  10 <=>   14 -  23   (MET    1  - TYR   10  <=> TRP   14  - SER   23 )                          
  16: s001-A eku8-A    28 -  31 <=>   37 -  40   (GLN   28  - LEU   31  <=> ARG   37  - GLN   40 )                          
  16: s001-A eku8-A    90 -  93 <=>   45 -  48   (VAL   90  - THR   93  <=> ARG   45  - LEU   48 )                          
  16: s001-A eku8-A    95 - 115 <=>   49 -  69   (PRO   95  - TYR  115  <=> PHE   49  - LYS   69 )                          
  16: s001-A eku8-A   155 - 158 <=>   70 -  73   (GLU  155  - ALA  158  <=> LEU   70  - PRO   73 )                          
  16: s001-A eku8-A   167 - 186 <=>   91 - 110   (CYS  167  - ALA  186  <=> MET   91  - ARG  110 )                          
  16: s001-A eku8-A   559 - 569 <=>  123 - 133   (LEU  559  - VAL  569  <=> TYR  123  - LYS  133 )                          
  16: s001-A eku8-A   572 - 575 <=>  135 - 138   (MET  572  - ALA  575  <=> PRO  135  - ASN  138 )                          
  16: s001-A eku8-A   576 - 598 <=>  142 - 164   (ASN  576  - LEU  598  <=> ILE  142  - GLY  164 )                          
  16: s001-A eku8-A   648 - 688 <=>  168 - 208   (LEU  648  - SER  688  <=> SER  168  - LEU  208 )                          
  16: s001-A eku8-A   699 - 702 <=>  209 - 212   (HIS  699  - LEU  702  <=> GLU  209  - THR  212 )                          
  16: s001-A eku8-A   703 - 721 <=>  220 - 238   (ASN  703  - ARG  721  <=> VAL  220  - LEU  238 )                          
  16: s001-A eku8-A   722 - 751 <=>  241 - 270   (GLY  722  - LYS  751  <=> TYR  241  - VAL  270 )                          
  16: s001-A eku8-A   752 - 756 <=>  273 - 277   (ASP  752  - LEU  756  <=> ILE  273  - ILE  277 )                          
  16: s001-A eku8-A   757 - 760 <=>  279 - 282   (HIS  757  - LEU  760  <=> PHE  279  - LEU  282 )                          
  16: s001-A eku8-A   762 - 791 <=>  283 - 312   (LEU  762  - SER  791  <=> LEU  283  - SER  312 )                          
  16: s001-A eku8-A   792 - 800 <=>  314 - 322   (VAL  792  - ILE  800  <=> GLN  314  - ASP  322 )                          
  16: s001-A eku8-A   803 - 806 <=>  323 - 326   (TYR  803  - ILE  806  <=> LEU  323  - LYS  326 )                          
  16: s001-A eku8-A   816 - 834 <=>  327 - 345   (LEU  816  - GLU  834  <=> ASP  327  - GLN  345 )                          
  16: s001-A eku8-A   836 - 844 <=>  347 - 355   (PRO  836  - ALA  844  <=> ASN  347  - THR  355 )                          
  16: s001-A eku8-A   849 - 869 <=>  361 - 381   (PHE  849  - GLY  869  <=> GLY  361  - MET  381 )                          
  17: s001-A eliv-A     4 -  10 <=>  100 - 106   (ASP    4  - TYR   10  <=> ILE  100  - PHE  106 )                          
  17: s001-A eliv-A    88 -  91 <=>  126 - 129   (TRP   88  - LYS   91  <=> GLU  126  - SER  129 )                          
  17: s001-A eliv-A    93 - 117 <=>  131 - 155   (THR   93  - LEU  117  <=> SER  131  - HIS  155 )                          
  17: s001-A eliv-A   151 - 154 <=>  159 - 162   (LYS  151  - GLU  154  <=> SER  159  - GLY  162 )                          
  17: s001-A eliv-A   164 - 173 <=>  171 - 180   (LEU  164  - ILE  173  <=> TYR  171  - ILE  180 )                          
  17: s001-A eliv-A   175 - 185 <=>  181 - 191   (LEU  175  - THR  185  <=> MET  181  - ARG  191 )                          
  17: s001-A eliv-A   559 - 564 <=>  204 - 209   (LEU  559  - CYS  564  <=> GLU  204  - GLN  209 )                          
  17: s001-A eliv-A   566 - 569 <=>  213 - 216   (ILE  566  - VAL  569  <=> HIS  213  - PRO  216 )                          
  17: s001-A eliv-A   572 - 575 <=>  217 - 220   (MET  572  - ALA  575  <=> LEU  217  - ARG  220 )                          
  17: s001-A eliv-A   576 - 592 <=>  224 - 240   (ASN  576  - ILE  592  <=> VAL  224  - ILE  240 )                          
  17: s001-A eliv-A   593 - 598 <=>  242 - 247   (PRO  593  - LEU  598  <=> HIS  242  - ASP  247 )                          
  17: s001-A eliv-A   648 - 689 <=>  249 - 290   (LEU  648  - SER  689  <=> ASN  249  - LYS  290 )                          
  17: s001-A eliv-A   700 - 703 <=>  291 - 294   (PHE  700  - ASN  703  <=> ALA  291  - HIS  294 )                          
  17: s001-A eliv-A   704 - 721 <=>  297 - 314   (LYS  704  - ARG  721  <=> PRO  297  - LEU  314 )                          
  17: s001-A eliv-A   722 - 740 <=>  317 - 335   (GLY  722  - LEU  740  <=> ASP  317  - PHE  335 )                          
  17: s001-A eliv-A   741 - 750 <=>  337 - 346   (LEU  741  - LEU  750  <=> ILE  337  - SER  346 )                          
  17: s001-A eliv-A   751 - 754 <=>  348 - 351   (LYS  751  - ALA  754  <=> LEU  348  - GLY  351 )                          
  17: s001-A eliv-A   756 - 759 <=>  352 - 355   (LEU  756  - HIS  759  <=> PHE  352  - LYS  355 )                          
  17: s001-A eliv-A   761 - 791 <=>  356 - 386   (THR  761  - SER  791  <=> ASP  356  - THR  386 )                          
  17: s001-A eliv-A   792 - 798 <=>  389 - 395   (VAL  792  - GLU  798  <=> GLN  389  - VAL  395 )                          
  17: s001-A eliv-A   801 - 804 <=>  396 - 399   (ASN  801  - LEU  804  <=> GLU  396  - TRP  399 )                          
  17: s001-A eliv-A   816 - 844 <=>  401 - 429   (LEU  816  - ALA  844  <=> ASN  401  - ASP  429 )                          
  17: s001-A eliv-A   849 - 869 <=>  436 - 456   (PHE  849  - GLY  869  <=> LYS  436  - ILE  456 )                          
  17: s001-A eliv-A   877 - 880 <=>  484 - 487   (ILE  877  - LYS  880  <=> SER  484  - GLY  487 )                          
  18: s001-A egpc-A     4 -  10 <=>   12 -  18   (ASP    4  - TYR   10  <=> LEU   12  - ILE   18 )                          
  18: s001-A egpc-A    92 -  95 <=>   24 -  27   (GLN   92  - PRO   95  <=> ILE   24  - PRO   27 )                          
  18: s001-A egpc-A    96 - 104 <=>   40 -  48   (ASN   96  - LEU  104  <=> TYR   40  - PHE   48 )                          
  18: s001-A egpc-A   105 - 110 <=>   50 -  55   (TYR  105  - THR  110  <=> ILE   50  - SER   55 )                          
  18: s001-A egpc-A   167 - 185 <=>   76 -  94   (CYS  167  - THR  185  <=> THR   76  - GLY   94 )                          
  18: s001-A egpc-A   560 - 564 <=>  108 - 112   (GLU  560  - CYS  564  <=> LYS  108  - CYS  112 )                          
  18: s001-A egpc-A   567 - 575 <=>  116 - 124   (GLU  567  - ALA  575  <=> ARG  116  - GLU  124 )                          
  18: s001-A egpc-A   576 - 599 <=>  127 - 150   (ASN  576  - CYS  599  <=> GLU  127  - ALA  150 )                          
  18: s001-A egpc-A   633 - 637 <=>  151 - 155   (LEU  633  - ALA  637  <=> SER  151  - THR  155 )                          
  18: s001-A egpc-A   640 - 689 <=>  169 - 218   (ASP  640  - SER  689  <=> SER  169  - LYS  218 )                          
  18: s001-A egpc-A   704 - 721 <=>  230 - 247   (LYS  704  - ARG  721  <=> MET  230  - LEU  247 )                          
  18: s001-A egpc-A   722 - 749 <=>  250 - 277   (GLY  722  - TRP  749  <=> SER  250  - LEU  277 )                          
  18: s001-A egpc-A   750 - 753 <=>  279 - 282   (LEU  750  - SER  753  <=> PHE  279  - VAL  282 )                          
  18: s001-A egpc-A   757 - 791 <=>  283 - 317   (HIS  757  - SER  791  <=> GLY  283  - SER  317 )                          
  18: s001-A egpc-A   792 - 798 <=>  319 - 325   (VAL  792  - GLU  798  <=> LEU  319  - CYS  325 )                          
  18: s001-A egpc-A   801 - 804 <=>  326 - 329   (ASN  801  - LEU  804  <=> ASN  326  - SER  329 )                          
  18: s001-A egpc-A   816 - 831 <=>  331 - 346   (LEU  816  - LYS  831  <=> SER  331  - GLN  346 )                          
  18: s001-A egpc-A   834 - 840 <=>  347 - 353   (GLU  834  - SER  840  <=> ILE  347  - SER  353 )                          
  18: s001-A egpc-A   841 - 844 <=>  355 - 358   (GLY  841  - ALA  844  <=> VAL  355  - PRO  358 )                          
  18: s001-A egpc-A   849 - 870 <=>  365 - 386   (PHE  849  - PHE  870  <=> THR  365  - LEU  386 )                          
  19: s001-A ekah-A     5 -  12 <=>    8 -  15   (GLU    5  - LYS   12  <=> TYR    8  - GLN   15 )                          
  19: s001-A ekah-A    13 -  16 <=>   19 -  22   (ARG   13  - THR   16  <=> ILE   19  - PHE   22 )                          
  19: s001-A ekah-A    31 -  34 <=>   27 -  30   (LEU   31  - PHE   34  <=> VAL   27  - GLY   30 )                          
  19: s001-A ekah-A    73 -  80 <=>   43 -  50   (ARG   73  - VAL   80  <=> LEU   43  - ILE   50 )                          
  19: s001-A ekah-A   101 - 115 <=>   52 -  66   (ILE  101  - TYR  115  <=> SER   52  - TYR   66 )                          
  19: s001-A ekah-A   151 - 154 <=>   70 -  73   (LYS  151  - GLU  154  <=> ALA   70  - GLN   73 )                          
  19: s001-A ekah-A   163 - 186 <=>   82 - 105   (LEU  163  - ALA  186  <=> THR   82  - ARG  105 )                          
  19: s001-A ekah-A   560 - 567 <=>  115 - 122   (GLU  560  - GLU  567  <=> LYS  115  - ALA  122 )                          
  19: s001-A ekah-A   571 - 577 <=>  126 - 132   (SER  571  - ASP  577  <=> ARG  126  - ARG  132 )                          
  19: s001-A ekah-A   578 - 600 <=>  134 - 156   (TYR  578  - GLU  600  <=> LEU  134  - ARG  156 )                          
  19: s001-A ekah-A   644 - 689 <=>  160 - 205   (GLU  644  - SER  689  <=> GLY  160  - THR  205 )                          
  19: s001-A ekah-A   704 - 721 <=>  216 - 233   (LYS  704  - ARG  721  <=> ASN  216  - ILE  233 )                          
  19: s001-A ekah-A   723 - 740 <=>  237 - 254   (PRO  723  - LEU  740  <=> ILE  237  - TYR  254 )                          
  19: s001-A ekah-A   741 - 750 <=>  256 - 265   (LEU  741  - LEU  750  <=> VAL  256  - ALA  265 )                          
  19: s001-A ekah-A   751 - 754 <=>  267 - 270   (LYS  751  - ALA  754  <=> LEU  267  - GLY  270 )                          
  19: s001-A ekah-A   755 - 791 <=>  276 - 312   (HIS  755  - SER  791  <=> THR  276  - GLY  312 )                          
  19: s001-A ekah-A   792 - 802 <=>  314 - 324   (VAL  792  - LEU  802  <=> ALA  314  - SER  324 )                          
  19: s001-A ekah-A   817 - 831 <=>  325 - 339   (MET  817  - LYS  831  <=> LYS  325  - ILE  339 )                          
  19: s001-A ekah-A   833 - 840 <=>  340 - 347   (LEU  833  - SER  840  <=> LYS  340  - ALA  347 )                          
  19: s001-A ekah-A   841 - 844 <=>  349 - 352   (GLY  841  - ALA  844  <=> GLY  349  - SER  352 )                          
  19: s001-A ekah-A   849 - 869 <=>  359 - 379   (PHE  849  - GLY  869  <=> PHE  359  - GLU  379 )                          
  20: s001-A eg6r-A     4 -  11 <=>    7 -  14   (ASP    4  - GLN   11  <=> LEU    7  - CYS   14 )                          
  20: s001-A eg6r-A    72 -  80 <=>   46 -  54   (ILE   72  - VAL   80  <=> TRP   46  - SER   54 )                          
  20: s001-A eg6r-A   103 - 110 <=>   55 -  62   (VAL  103  - THR  110  <=> PHE   55  - GLN   62 )                          
  20: s001-A eg6r-A   112 - 122 <=>   63 -  73   (TRP  112  - ILE  122  <=> GLU   63  - GLU   73 )                          
  20: s001-A eg6r-A   164 - 185 <=>   86 - 107   (LEU  164  - THR  185  <=> ILE   86  - GLN  107 )                          
  20: s001-A eg6r-A   559 - 563 <=>  120 - 124   (LEU  559  - SER  563  <=> ASP  120  - SER  124 )                          
  20: s001-A eg6r-A   564 - 574 <=>  128 - 138   (CYS  564  - GLU  574  <=> ARG  128  - MET  138 )                          
  20: s001-A eg6r-A   575 - 601 <=>  142 - 168   (ALA  575  - VAL  601  <=> THR  142  - ARG  168 )                          
  20: s001-A eg6r-A   647 - 689 <=>  171 - 213   (VAL  647  - SER  689  <=> ARG  171  - GLN  213 )                          
  20: s001-A eg6r-A   704 - 721 <=>  237 - 254   (LYS  704  - ARG  721  <=> ALA  237  - LEU  254 )                          
  20: s001-A eg6r-A   722 - 744 <=>  257 - 279   (GLY  722  - PHE  744  <=> LEU  257  - SER  279 )                          
  20: s001-A eg6r-A   745 - 749 <=>  281 - 285   (LEU  745  - TRP  749  <=> CYS  281  - PHE  285 )                          
  20: s001-A eg6r-A   752 - 755 <=>  289 - 292   (ASP  752  - HIS  755  <=> ARG  289  - ALA  292 )                          
  20: s001-A eg6r-A   756 - 791 <=>  296 - 331   (LEU  756  - SER  791  <=> PHE  296  - ARG  331 )                          
  20: s001-A eg6r-A   792 - 811 <=>  333 - 352   (VAL  792  - LYS  811  <=> ALA  333  - VAL  352 )                          
  20: s001-A eg6r-A   814 - 834 <=>  361 - 381   (ASP  814  - GLU  834  <=> PRO  361  - ARG  381 )                          
  20: s001-A eg6r-A   837 - 840 <=>  383 - 386   (PHE  837  - SER  840  <=> HIS  383  - ALA  386 )                          
  20: s001-A eg6r-A   841 - 844 <=>  388 - 391   (GLY  841  - ALA  844  <=> GLY  388  - ASN  391 )                          
  20: s001-A eg6r-A   849 - 870 <=>  397 - 418   (PHE  849  - PHE  870  <=> LEU  397  - GLU  418 )                          
  21: s001-A ejdt-A     4 -  10 <=>   14 -  20   (ASP    4  - TYR   10  <=> PHE   14  - LEU   20 )                          
  21: s001-A ejdt-A    92 - 109 <=>   29 -  46   (GLN   92  - LEU  109  <=> VAL   29  - CYS   46 )                          
  21: s001-A ejdt-A   166 - 186 <=>   68 -  88   (PRO  166  - ALA  186  <=> LEU   68  - SER   88 )                          
  21: s001-A ejdt-A   563 - 566 <=>  101 - 104   (SER  563  - ILE  566  <=> ILE  101  - LEU  104 )                          
  21: s001-A ejdt-A   567 - 575 <=>  112 - 120   (GLU  567  - ALA  575  <=> ASN  112  - ARG  120 )                          
  21: s001-A ejdt-A   576 - 601 <=>  123 - 148   (ASN  576  - VAL  601  <=> VAL  123  - SER  148 )                          
  21: s001-A ejdt-A   635 - 638 <=>  149 - 152   (GLY  635  - PHE  638  <=> GLU  149  - LEU  152 )                          
  21: s001-A ejdt-A   639 - 689 <=>  166 - 216   (GLY  639  - SER  689  <=> TYR  166  - SER  216 )                          
  21: s001-A ejdt-A   704 - 721 <=>  225 - 242   (LYS  704  - ARG  721  <=> VAL  225  - PHE  242 )                          
  21: s001-A ejdt-A   722 - 751 <=>  245 - 274   (GLY  722  - LYS  751  <=> SER  245  - ILE  274 )                          
  21: s001-A ejdt-A   756 - 791 <=>  276 - 311   (LEU  756  - SER  791  <=> GLN  276  - ASP  311 )                          
  21: s001-A ejdt-A   792 - 798 <=>  313 - 319   (VAL  792  - GLU  798  <=> ALA  313  - SER  319 )                          
  21: s001-A ejdt-A   800 - 803 <=>  320 - 323   (ILE  800  - TYR  803  <=> ASN  320  - ASP  323 )                          
  21: s001-A ejdt-A   816 - 831 <=>  325 - 340   (LEU  816  - LYS  831  <=> ASP  325  - GLN  340 )                          
  21: s001-A ejdt-A   834 - 840 <=>  341 - 347   (GLU  834  - SER  840  <=> LYS  341  - VAL  347 )                          
  21: s001-A ejdt-A   841 - 844 <=>  349 - 352   (GLY  841  - ALA  844  <=> GLY  349  - PRO  352 )                          
  21: s001-A ejdt-A   849 - 867 <=>  359 - 377   (PHE  849  - VAL  867  <=> GLN  359  - GLY  377 )                          
  22: s001-A el65-A     7 -  12 <=>   84 -  89   (VAL    7  - LYS   12  <=> LEU   84  - GLN   89 )                          
  22: s001-A el65-A    13 -  16 <=>   93 -  96   (ARG   13  - THR   16  <=> VAL   93  - ILE   96 )                          
  22: s001-A el65-A    31 -  35 <=>  101 - 105   (LEU   31  - ASN   35  <=> PRO  101  - LEU  105 )                          
  22: s001-A el65-A    91 - 119 <=>  118 - 146   (LYS   91  - SER  119  <=> MET  118  - PRO  146 )                          
  22: s001-A el65-A   163 - 175 <=>  156 - 168   (LEU  163  - LEU  175  <=> ASN  156  - LEU  168 )                          
  22: s001-A el65-A   177 - 180 <=>  169 - 172   (HIS  177  - ILE  180  <=> LEU  169  - ALA  172 )                          
  22: s001-A el65-A   181 - 185 <=>  174 - 178   (VAL  181  - THR  185  <=> TRP  174  - PRO  178 )                          
  22: s001-A el65-A   541 - 545 <=>  196 - 200   (ILE  541  - ILE  545  <=> LYS  196  - SER  200 )                          
  22: s001-A el65-A   564 - 576 <=>  202 - 214   (CYS  564  - ASN  576  <=> ILE  202  - LEU  214 )                          
  22: s001-A el65-A   577 - 594 <=>  217 - 234   (ASP  577  - ILE  594  <=> PHE  217  - PRO  234 )                          
  22: s001-A el65-A   651 - 654 <=>  237 - 240   (GLY  651  - GLN  654  <=> ARG  237  - TYR  240 )                          
  22: s001-A el65-A   656 - 685 <=>  241 - 270   (LEU  656  - HIS  685  <=> THR  241  - ARG  270 )                          
  22: s001-A el65-A   686 - 689 <=>  272 - 275   (LEU  686  - SER  689  <=> LEU  272  - ALA  275 )                          
  22: s001-A el65-A   704 - 721 <=>  289 - 306   (LYS  704  - ARG  721  <=> LEU  289  - LEU  306 )                          
  22: s001-A el65-A   722 - 753 <=>  309 - 340   (GLY  722  - SER  753  <=> ALA  309  - GLY  340 )                          
  22: s001-A el65-A   757 - 789 <=>  341 - 373   (HIS  757  - TYR  789  <=> ALA  341  - VAL  373 )                          
  22: s001-A el65-A   791 - 801 <=>  374 - 384   (SER  791  - ASN  801  <=> GLY  374  - ILE  384 )                          
  22: s001-A el65-A   804 - 807 <=>  385 - 388   (LEU  804  - GLU  807  <=> ASN  385  - ALA  388 )                          
  22: s001-A el65-A   812 - 831 <=>  389 - 408   (LYS  812  - LYS  831  <=> VAL  389  - PRO  408 )                          
  22: s001-A el65-A   836 - 839 <=>  418 - 421   (PRO  836  - LEU  839  <=> ASN  418  - ARG  421 )                          
  22: s001-A el65-A   842 - 845 <=>  423 - 426   (LEU  842  - ASN  845  <=> LEU  423  - THR  426 )                          
  22: s001-A el65-A   848 - 870 <=>  427 - 449   (LEU  848  - PHE  870  <=> ASN  427  - ILE  449 )                          
  23: s001-A efj3-A     3 -  10 <=>   11 -  18   (LEU    3  - TYR   10  <=> MET   11  - MET   18 )                          
  23: s001-A efj3-A    87 -  90 <=>   39 -  42   (GLN   87  - VAL   90  <=> PHE   39  - ARG   42 )                          
  23: s001-A efj3-A    95 - 104 <=>   43 -  52   (PRO   95  - LEU  104  <=> ASN   43  - ILE   52 )                          
  23: s001-A efj3-A   105 - 110 <=>   54 -  59   (TYR  105  - THR  110  <=> PHE   54  - LEU   59 )                          
  23: s001-A efj3-A   167 - 185 <=>   80 -  98   (CYS  167  - THR  185  <=> SER   80  - THR   98 )                          
  23: s001-A efj3-A   559 - 564 <=>  110 - 115   (LEU  559  - CYS  564  <=> ALA  110  - LEU  115 )                          
  23: s001-A efj3-A   567 - 572 <=>  122 - 127   (GLU  567  - MET  572  <=> ASP  122  - GLU  127 )                          
  23: s001-A efj3-A   573 - 600 <=>  129 - 156   (GLY  573  - GLU  600  <=> ARG  129  - LEU  156 )                          
  23: s001-A efj3-A   635 - 638 <=>  158 - 161   (GLY  635  - PHE  638  <=> GLY  158  - LEU  161 )                          
  23: s001-A efj3-A   639 - 689 <=>  172 - 222   (GLY  639  - SER  689  <=> GLN  172  - GLU  222 )                          
  23: s001-A efj3-A   704 - 721 <=>  232 - 249   (LYS  704  - ARG  721  <=> PHE  232  - LEU  249 )                          
  23: s001-A efj3-A   722 - 750 <=>  252 - 280   (GLY  722  - LEU  750  <=> THR  252  - GLN  280 )                          
  23: s001-A efj3-A   753 - 791 <=>  283 - 321   (SER  753  - SER  791  <=> GLY  283  - GLN  321 )                          
  23: s001-A efj3-A   792 - 798 <=>  323 - 329   (VAL  792  - GLU  798  <=> THR  323  - THR  329 )                          
  23: s001-A efj3-A   801 - 804 <=>  330 - 333   (ASN  801  - LEU  804  <=> ASN  330  - GLU  333 )                          
  23: s001-A efj3-A   816 - 831 <=>  335 - 350   (LEU  816  - LYS  831  <=> ARG  335  - LYS  350 )                          
  23: s001-A efj3-A   833 - 844 <=>  351 - 362   (LEU  833  - ALA  844  <=> LYS  351  - ALA  362 )                          
  23: s001-A efj3-A   852 - 867 <=>  372 - 387   (ILE  852  - VAL  867  <=> ILE  372  - ASN  387 )                          
  24: s001-A emt3-A     4 -  10 <=>    8 -  14   (ASP    4  - TYR   10  <=> LEU    8  - LEU   14 )                          
  24: s001-A emt3-A    87 -  90 <=>   38 -  41   (GLN   87  - VAL   90  <=> VAL   38  - TYR   41 )                          
  24: s001-A emt3-A    96 - 118 <=>   42 -  64   (ASN   96  - HIS  118  <=> ILE   42  - ARG   64 )                          
  24: s001-A emt3-A   164 - 185 <=>   80 - 101   (LEU  164  - THR  185  <=> LEU   80  - ALA  101 )                          
  24: s001-A emt3-A   564 - 567 <=>  112 - 115   (CYS  564  - GLU  567  <=> PHE  112  - ARG  115 )                          
  24: s001-A emt3-A   568 - 575 <=>  117 - 124   (ARG  568  - ALA  575  <=> HIS  117  - LEU  124 )                          
  24: s001-A emt3-A   576 - 599 <=>  127 - 150   (ASN  576  - CYS  599  <=> LYS  127  - PHE  150 )                          
  24: s001-A emt3-A   637 - 640 <=>  152 - 155   (ALA  637  - ASP  640  <=> TRP  152  - ASP  155 )                          
  24: s001-A emt3-A   644 - 652 <=>  157 - 165   (GLU  644  - PHE  652  <=> SER  157  - LEU  165 )                          
  24: s001-A emt3-A   654 - 689 <=>  166 - 201   (GLN  654  - SER  689  <=> GLY  166  - ALA  201 )                          
  24: s001-A emt3-A   704 - 721 <=>  215 - 232   (LYS  704  - ARG  721  <=> ASN  215  - LEU  232 )                          
  24: s001-A emt3-A   722 - 747 <=>  236 - 261   (GLY  722  - VAL  747  <=> GLU  236  - TYR  261 )                          
  24: s001-A emt3-A   748 - 756 <=>  263 - 271   (GLU  748  - LEU  756  <=> THR  263  - SER  271 )                          
  24: s001-A emt3-A   760 - 776 <=>  275 - 291   (LEU  760  - LEU  776  <=> LYS  275  - ALA  291 )                          
  24: s001-A emt3-A   778 - 791 <=>  292 - 305   (PHE  778  - SER  791  <=> ALA  292  - LYS  305 )                          
  24: s001-A emt3-A   792 - 797 <=>  307 - 312   (VAL  792  - THR  797  <=> ALA  307  - LYS  312 )                          
  24: s001-A emt3-A   800 - 803 <=>  313 - 316   (ILE  800  - TYR  803  <=> VAL  313  - THR  316 )                          
  24: s001-A emt3-A   816 - 831 <=>  317 - 332   (LEU  816  - LYS  831  <=> GLY  317  - LEU  332 )                          
  24: s001-A emt3-A   833 - 836 <=>  333 - 336   (LEU  833  - PRO  836  <=> ARG  333  - PRO  336 )                          
  24: s001-A emt3-A   837 - 844 <=>  338 - 345   (PHE  837  - ALA  844  <=> LEU  338  - ALA  345 )                          
  24: s001-A emt3-A   849 - 870 <=>  351 - 372   (PHE  849  - PHE  870  <=> LEU  351  - GLU  372 )                          
  25: s001-A ehji-A     1 -   4 <=>    7 -  10   (MET    1  - ASP    4  <=> VAL    7  - GLY   10 )                          
  25: s001-A ehji-A     5 -   8 <=>   13 -  16   (GLU    5  - ALA    8  <=> TRP   13  - ARG   16 )                          
  25: s001-A ehji-A    90 -  94 <=>   32 -  36   (VAL   90  - THR   94  <=> GLY   32  - ARG   36 )                          
  25: s001-A ehji-A    97 - 110 <=>   37 -  50   (ALA   97  - THR  110  <=> SER   37  - PHE   50 )                          
  25: s001-A ehji-A   167 - 183 <=>   79 -  95   (CYS  167  - THR  183  <=> MET   79  - ASP   95 )                          
  25: s001-A ehji-A   564 - 567 <=>  105 - 108   (CYS  564  - GLU  567  <=> SER  105  - THR  108 )                          
  25: s001-A ehji-A   568 - 571 <=>  113 - 116   (ARG  568  - SER  571  <=> VAL  113  - GLU  116 )                          
  25: s001-A ehji-A   572 - 575 <=>  118 - 121   (MET  572  - ALA  575  <=> ARG  118  - ASN  121 )                          
  25: s001-A ehji-A   576 - 608 <=>  125 - 157   (ASN  576  - GLU  608  <=> GLN  125  - THR  157 )                          
  25: s001-A ehji-A   640 - 688 <=>  176 - 224   (ASP  640  - SER  688  <=> GLN  176  - LYS  224 )                          
  25: s001-A ehji-A   699 - 702 <=>  225 - 228   (HIS  699  - LEU  702  <=> ARG  225  - SER  228 )                          
  25: s001-A ehji-A   705 - 721 <=>  236 - 252   (VAL  705  - ARG  721  <=> ASP  236  - ILE  252 )                          
  25: s001-A ehji-A   722 - 752 <=>  255 - 285   (GLY  722  - ASP  752  <=> HIS  255  - PRO  285 )                          
  25: s001-A ehji-A   754 - 757 <=>  286 - 289   (ALA  754  - HIS  757  <=> HIS  286  - GLN  289 )                          
  25: s001-A ehji-A   760 - 791 <=>  290 - 321   (LEU  760  - SER  791  <=> ASN  290  - ARG  321 )                          
  25: s001-A ehji-A   792 - 798 <=>  324 - 330   (VAL  792  - GLU  798  <=> ARG  324  - ILE  330 )                          
  25: s001-A ehji-A   801 - 804 <=>  331 - 334   (ASN  801  - LEU  804  <=> PRO  331  - ASN  334 )                          
  25: s001-A ehji-A   816 - 831 <=>  336 - 351   (LEU  816  - LYS  831  <=> PRO  336  - GLN  351 )                          
  25: s001-A ehji-A   834 - 844 <=>  352 - 362   (GLU  834  - ALA  844  <=> ARG  352  - GLU  362 )                          
  25: s001-A ehji-A   848 - 870 <=>  367 - 389   (LEU  848  - PHE  870  <=> LEU  367  - TYR  389 )                          
  26: s001-A ehm4-A     1 -  10 <=>   24 -  33   (MET    1  - TYR   10  <=> ARG   24  - PHE   33 )                          
  26: s001-A ehm4-A    91 - 120 <=>   55 -  84   (LYS   91  - SER  120  <=> ARG   55  - LYS   84 )                          
  26: s001-A ehm4-A   165 - 185 <=>   99 - 119   (ILE  165  - THR  185  <=> TYR   99  - ASN  119 )                          
  26: s001-A ehm4-A   563 - 568 <=>  129 - 134   (SER  563  - ARG  568  <=> LYS  129  - LEU  134 )                          
  26: s001-A ehm4-A   572 - 575 <=>  148 - 151   (MET  572  - ALA  575  <=> ASN  148  - ASP  151 )                          
  26: s001-A ehm4-A   576 - 598 <=>  154 - 176   (ASN  576  - LEU  598  <=> LEU  154  - ALA  176 )                          
  26: s001-A ehm4-A   635 - 639 <=>  177 - 181   (GLY  635  - GLY  639  <=> ARG  177  - ASN  181 )                          
  26: s001-A ehm4-A   648 - 651 <=>  182 - 185   (LEU  648  - GLY  651  <=> HIS  182  - ASN  185 )                          
  26: s001-A ehm4-A   655 - 689 <=>  186 - 220   (ARG  655  - SER  689  <=> CYS  186  - MET  220 )                          
  26: s001-A ehm4-A   704 - 721 <=>  233 - 250   (LYS  704  - ARG  721  <=> ASN  233  - LEU  250 )                          
  26: s001-A ehm4-A   722 - 750 <=>  253 - 281   (GLY  722  - LEU  750  <=> GLU  253  - VAL  281 )                          
  26: s001-A ehm4-A   752 - 791 <=>  288 - 327   (ASP  752  - SER  791  <=> GLY  288  - VAL  327 )                          
  26: s001-A ehm4-A   792 - 797 <=>  329 - 334   (VAL  792  - THR  797  <=> ARG  329  - ILE  334 )                          
  26: s001-A ehm4-A   800 - 803 <=>  335 - 338   (ILE  800  - TYR  803  <=> SER  335  - LYS  338 )                          
  26: s001-A ehm4-A   816 - 834 <=>  339 - 357   (LEU  816  - GLU  834  <=> SER  339  - HIS  357 )                          
  26: s001-A ehm4-A   837 - 840 <=>  359 - 362   (PHE  837  - SER  840  <=> HIS  359  - ILE  362 )                          
  26: s001-A ehm4-A   841 - 844 <=>  364 - 367   (GLY  841  - ALA  844  <=> GLY  364  - ARG  367 )                          
  26: s001-A ehm4-A   849 - 870 <=>  373 - 394   (PHE  849  - PHE  870  <=> ALA  373  - SER  394 )                          
  27: s001-A emyi-A     4 -  10 <=>   21 -  27   (ASP    4  - TYR   10  <=> PHE   21  - GLY   27 )                          
  27: s001-A emyi-A    94 - 104 <=>   44 -  54   (THR   94  - LEU  104  <=> TYR   44  - CYS   54 )                          
  27: s001-A emyi-A   105 - 113 <=>   56 -  64   (TYR  105  - ALA  113  <=> VAL   56  - ILE   64 )                          
  27: s001-A emyi-A   154 - 157 <=>   71 -  74   (GLU  154  - ALA  157  <=> ASN   71  - THR   74 )                          
  27: s001-A emyi-A   166 - 185 <=>   84 - 103   (PRO  166  - THR  185  <=> LEU   84  - SER  103 )                          
  27: s001-A emyi-A   559 - 564 <=>  116 - 121   (LEU  559  - CYS  564  <=> ASP  116  - THR  121 )                          
  27: s001-A emyi-A   567 - 572 <=>  125 - 130   (GLU  567  - MET  572  <=> ARG  125  - GLN  130 )                          
  27: s001-A emyi-A   573 - 599 <=>  133 - 159   (GLY  573  - CYS  599  <=> VAL  133  - LEU  159 )                          
  27: s001-A emyi-A   635 - 638 <=>  160 - 163   (GLY  635  - PHE  638  <=> SER  160  - LEU  163 )                          
  27: s001-A emyi-A   640 - 689 <=>  177 - 226   (ASP  640  - SER  689  <=> SER  177  - SER  226 )                          
  27: s001-A emyi-A   704 - 721 <=>  238 - 255   (LYS  704  - ARG  721  <=> ASN  238  - TYR  255 )                          
  27: s001-A emyi-A   722 - 747 <=>  258 - 283   (GLY  722  - VAL  747  <=> ALA  258  - ILE  283 )                          
  27: s001-A emyi-A   748 - 751 <=>  285 - 288   (GLU  748  - LYS  751  <=> LEU  285  - PHE  288 )                          
  27: s001-A emyi-A   757 - 791 <=>  290 - 324   (HIS  757  - SER  791  <=> ASP  290  - LEU  324 )                          
  27: s001-A emyi-A   792 - 798 <=>  326 - 332   (VAL  792  - GLU  798  <=> VAL  326  - SER  332 )                          
  27: s001-A emyi-A   801 - 804 <=>  333 - 336   (ASN  801  - LEU  804  <=> ASN  333  - ASN  336 )                          
  27: s001-A emyi-A   816 - 831 <=>  338 - 353   (LEU  816  - LYS  831  <=> SER  338  - GLN  353 )                          
  27: s001-A emyi-A   834 - 840 <=>  354 - 360   (GLU  834  - SER  840  <=> LYS  354  - ALA  360 )                          
  27: s001-A emyi-A   841 - 844 <=>  362 - 365   (GLY  841  - ALA  844  <=> SER  362  - PRO  365 )                          
  27: s001-A emyi-A   852 - 867 <=>  375 - 390   (ILE  852  - VAL  867  <=> ALA  375  - ILE  390 )                          
  28: s001-A emve-A     1 -   7 <=>   19 -  25   (MET    1  - VAL    7  <=> TYR   19  - TYR   25 )                          
  28: s001-A emve-A    10 -  13 <=>   34 -  37   (TYR   10  - ARG   13  <=> ILE   34  - VAL   37 )                          
  28: s001-A emve-A    93 - 104 <=>   50 -  61   (THR   93  - LEU  104  <=> LEU   50  - LEU   61 )                          
  28: s001-A emve-A   105 - 116 <=>   63 -  74   (TYR  105  - VAL  116  <=> VAL   63  - ARG   74 )                          
  28: s001-A emve-A   151 - 154 <=>   79 -  82   (LYS  151  - GLU  154  <=> THR   79  - ARG   82 )                          
  28: s001-A emve-A   163 - 186 <=>   92 - 115   (LEU  163  - ALA  186  <=> PHE   92  - ALA  115 )                          
  28: s001-A emve-A   560 - 565 <=>  129 - 134   (GLU  560  - ILE  565  <=> PHE  129  - ALA  134 )                          
  28: s001-A emve-A   567 - 574 <=>  136 - 143   (GLU  567  - GLU  574  <=> GLN  136  - GLU  143 )                          
  28: s001-A emve-A   575 - 598 <=>  146 - 169   (ALA  575  - LEU  598  <=> MET  146  - GLY  169 )                          
  28: s001-A emve-A   637 - 642 <=>  170 - 175   (ALA  637  - GLN  642  <=> GLU  170  - SER  175 )                          
  28: s001-A emve-A   644 - 688 <=>  176 - 220   (GLU  644  - SER  688  <=> VAL  176  - GLY  220 )                          
  28: s001-A emve-A   699 - 702 <=>  221 - 224   (HIS  699  - LEU  702  <=> SER  221  - ASP  224 )                          
  28: s001-A emve-A   704 - 721 <=>  242 - 259   (LYS  704  - ARG  721  <=> LEU  242  - LEU  259 )                          
  28: s001-A emve-A   722 - 750 <=>  262 - 290   (GLY  722  - LEU  750  <=> GLU  262  - PHE  290 )                          
  28: s001-A emve-A   751 - 754 <=>  293 - 296   (LYS  751  - ALA  754  <=> LEU  293  - GLN  296 )                          
  28: s001-A emve-A   763 - 791 <=>  307 - 335   (GLU  763  - SER  791  <=> VAL  307  - ALA  335 )                          
  28: s001-A emve-A   792 - 800 <=>  337 - 345   (VAL  792  - ILE  800  <=> ALA  337  - GLU  345 )                          
  28: s001-A emve-A   803 - 806 <=>  346 - 349   (TYR  803  - ILE  806  <=> PRO  346  - MET  349 )                          
  28: s001-A emve-A   816 - 831 <=>  350 - 365   (LEU  816  - LYS  831  <=> ASP  350  - LEU  365 )                          
  28: s001-A emve-A   833 - 844 <=>  366 - 377   (LEU  833  - ALA  844  <=> ASN  366  - HIS  377 )                          
  28: s001-A emve-A   853 - 870 <=>  387 - 404   (LYS  853  - PHE  870  <=> ALA  387  - LEU  404 )                          
  29: s001-A elpf-A     4 -  10 <=>   45 -  51   (ASP    4  - TYR   10  <=> LEU   45  - VAL   51 )                          
  29: s001-A elpf-A    90 - 115 <=>   76 - 101   (VAL   90  - TYR  115  <=> THR   76  - ASN  101 )                          
  29: s001-A elpf-A   159 - 162 <=>  103 - 106   (LEU  159  - ALA  162  <=> GLU  103  - ALA  106 )                          
  29: s001-A elpf-A   165 - 185 <=>  122 - 142   (ILE  165  - THR  185  <=> GLN  122  - HIS  142 )                          
  29: s001-A elpf-A   559 - 563 <=>  155 - 159   (LEU  559  - SER  563  <=> ASP  155  - GLN  159 )                          
  29: s001-A elpf-A   567 - 572 <=>  164 - 169   (GLU  567  - MET  572  <=> LYS  164  - LYS  169 )                          
  29: s001-A elpf-A   573 - 576 <=>  171 - 174   (GLY  573  - ASN  576  <=> LEU  171  - SER  174 )                          
  29: s001-A elpf-A   577 - 600 <=>  176 - 199   (ASP  577  - GLU  600  <=> MET  176  - SER  199 )                          
  29: s001-A elpf-A   636 - 639 <=>  200 - 203   (LEU  636  - GLY  639  <=> GLU  200  - PRO  203 )                          
  29: s001-A elpf-A   648 - 687 <=>  204 - 243   (LEU  648  - THR  687  <=> THR  204  - LEU  243 )                          
  29: s001-A elpf-A   699 - 702 <=>  244 - 247   (HIS  699  - LEU  702  <=> LYS  244  - ALA  247 )                          
  29: s001-A elpf-A   704 - 721 <=>  281 - 298   (LYS  704  - ARG  721  <=> PRO  281  - ALA  298 )                          
  29: s001-A elpf-A   722 - 748 <=>  301 - 327   (GLY  722  - GLU  748  <=> THR  301  - TYR  327 )                          
  29: s001-A elpf-A   749 - 752 <=>  329 - 332   (TRP  749  - ASP  752  <=> LEU  329  - LEU  332 )                          
  29: s001-A elpf-A   754 - 791 <=>  341 - 378   (ALA  754  - SER  791  <=> LYS  341  - LYS  378 )                          
  29: s001-A elpf-A   792 - 803 <=>  380 - 391   (VAL  792  - TYR  803  <=> GLY  380  - LYS  391 )                          
  29: s001-A elpf-A   816 - 834 <=>  392 - 410   (LEU  816  - GLU  834  <=> SER  392  - LYS  410 )                          
  29: s001-A elpf-A   837 - 840 <=>  412 - 415   (PHE  837  - SER  840  <=> ASN  412  - ALA  415 )                          
  29: s001-A elpf-A   841 - 844 <=>  417 - 420   (GLY  841  - ALA  844  <=> GLY  417  - ASN  420 )                          
  29: s001-A elpf-A   847 - 870 <=>  424 - 447   (TYR  847  - PHE  870  <=> THR  424  - SER  447 )                          
  30: s001-A embs-A     4 -  10 <=>   24 -  30   (ASP    4  - TYR   10  <=> PHE   24  - VAL   30 )                          
  30: s001-A embs-A    87 -  90 <=>   46 -  49   (GLN   87  - VAL   90  <=> LEU   46  - LYS   49 )                          
  30: s001-A embs-A    95 - 104 <=>   50 -  59   (PRO   95  - LEU  104  <=> LEU   50  - MET   59 )                          
  30: s001-A embs-A   105 - 110 <=>   61 -  66   (TYR  105  - THR  110  <=> ILE   61  - SER   66 )                          
  30: s001-A embs-A   116 - 119 <=>   72 -  75   (VAL  116  - SER  119  <=> LEU   72  - PHE   75 )                          
  30: s001-A embs-A   168 - 185 <=>   91 - 108   (ALA  168  - THR  185  <=> VAL   91  - LYS  108 )                          
  30: s001-A embs-A   560 - 564 <=>  122 - 126   (GLU  560  - CYS  564  <=> LYS  122  - SER  126 )                          
  30: s001-A embs-A   566 - 572 <=>  129 - 135   (ILE  566  - MET  572  <=> GLU  129  - ARG  135 )                          
  30: s001-A embs-A   573 - 599 <=>  138 - 164   (GLY  573  - CYS  599  <=> ALA  138  - LEU  164 )                          
  30: s001-A embs-A   635 - 638 <=>  165 - 168   (GLY  635  - PHE  638  <=> GLU  165  - HIS  168 )                          
  30: s001-A embs-A   641 - 688 <=>  180 - 227   (SER  641  - SER  688  <=> ASP  180  - ARG  227 )                          
  30: s001-A embs-A   700 - 703 <=>  228 - 231   (PHE  700  - ASN  703  <=> ASN  228  - SER  231 )                          
  30: s001-A embs-A   704 - 721 <=>  240 - 257   (LYS  704  - ARG  721  <=> TYR  240  - TYR  257 )                          
  30: s001-A embs-A   722 - 742 <=>  260 - 280   (GLY  722  - LEU  742  <=> ALA  260  - LEU  280 )                          
  30: s001-A embs-A   743 - 751 <=>  282 - 290   (ALA  743  - LYS  751  <=> LEU  282  - PHE  290 )                          
  30: s001-A embs-A   757 - 791 <=>  292 - 326   (HIS  757  - SER  791  <=> THR  292  - GLU  326 )                          
  30: s001-A embs-A   792 - 798 <=>  328 - 334   (VAL  792  - GLU  798  <=> SER  328  - SER  334 )                          
  30: s001-A embs-A   801 - 804 <=>  335 - 338   (ASN  801  - LEU  804  <=> ASP  335  - SER  338 )                          
  30: s001-A embs-A   816 - 831 <=>  340 - 355   (LEU  816  - LYS  831  <=> ASP  340  - GLN  355 )                          
  30: s001-A embs-A   834 - 840 <=>  356 - 362   (GLU  834  - SER  840  <=> GLN  356  - ALA  362 )                          
  30: s001-A embs-A   841 - 844 <=>  364 - 367   (GLY  841  - ALA  844  <=> GLY  364  - PRO  367 )                          
  30: s001-A embs-A   852 - 867 <=>  377 - 392   (ILE  852  - VAL  867  <=> VAL  377  - LEU  392 )                          
  31: s001-A eiid-A     4 -  10 <=>    9 -  15   (ASP    4  - TYR   10  <=> VAL    9  - VAL   15 )                          
  31: s001-A eiid-A    88 -  91 <=>   32 -  35   (TRP   88  - LYS   91  <=> ASP   32  - ASN   35 )                          
  31: s001-A eiid-A    95 - 103 <=>   36 -  44   (PRO   95  - VAL  103  <=> TRP   36  - PRO   44 )                          
  31: s001-A eiid-A   104 - 107 <=>   46 -  49   (LEU  104  - THR  107  <=> THR   46  - PHE   49 )                          
  31: s001-A eiid-A   109 - 112 <=>   51 -  54   (LEU  109  - TRP  112  <=> LEU   51  - TRP   54 )                          
  31: s001-A eiid-A   166 - 183 <=>   72 -  89   (PRO  166  - THR  183  <=> ILE   72  - TYR   89 )                          
  31: s001-A eiid-A   559 - 564 <=>  103 - 108   (LEU  559  - CYS  564  <=> TRP  103  - LEU  108 )                          
  31: s001-A eiid-A   568 - 574 <=>  115 - 121   (ARG  568  - GLU  574  <=> ASP  115  - HIS  121 )                          
  31: s001-A eiid-A   575 - 600 <=>  124 - 149   (ALA  575  - GLU  600  <=> PHE  124  - ASP  149 )                          
  31: s001-A eiid-A   635 - 638 <=>  151 - 154   (GLY  635  - PHE  638  <=> PRO  151  - LEU  154 )                          
  31: s001-A eiid-A   639 - 688 <=>  165 - 214   (GLY  639  - SER  688  <=> GLN  165  - SER  214 )                          
  31: s001-A eiid-A   704 - 721 <=>  223 - 240   (LYS  704  - ARG  721  <=> LEU  223  - GLN  240 )                          
  31: s001-A eiid-A   722 - 750 <=>  243 - 271   (GLY  722  - LEU  750  <=> SER  243  - GLN  271 )                          
  31: s001-A eiid-A   752 - 791 <=>  273 - 312   (ASP  752  - SER  791  <=> SER  273  - MET  312 )                          
  31: s001-A eiid-A   792 - 798 <=>  314 - 320   (VAL  792  - GLU  798  <=> THR  314  - SER  320 )                          
  31: s001-A eiid-A   801 - 804 <=>  321 - 324   (ASN  801  - LEU  804  <=> ASP  321  - ASP  324 )                          
  31: s001-A eiid-A   816 - 831 <=>  326 - 341   (LEU  816  - LYS  831  <=> ASN  326  - ASN  341 )                          
  31: s001-A eiid-A   833 - 844 <=>  342 - 353   (LEU  833  - ALA  844  <=> ARG  342  - HIS  353 )                          
  31: s001-A eiid-A   852 - 867 <=>  363 - 378   (ILE  852  - VAL  867  <=> MET  363  - GLN  378 )                          
  32: s001-A emga-A     4 -  10 <=>   13 -  19   (ASP    4  - TYR   10  <=> LEU   13  - LEU   19 )                          
  32: s001-A emga-A    85 -  90 <=>   31 -  36   (TYR   85  - VAL   90  <=> ASN   31  - GLY   36 )                          
  32: s001-A emga-A    96 - 115 <=>   37 -  56   (ASN   96  - TYR  115  <=> PHE   37  - PHE   56 )                          
  32: s001-A emga-A   155 - 158 <=>   59 -  62   (GLU  155  - ALA  158  <=> GLU   59  - TYR   62 )                          
  32: s001-A emga-A   165 - 180 <=>   77 -  92   (ILE  165  - ILE  180  <=> ASN   77  - LEU   92 )                          
  32: s001-A emga-A   181 - 184 <=>   94 -  97   (VAL  181  - ASN  184  <=> TRP   94  - CYS   97 )                          
  32: s001-A emga-A   560 - 564 <=>  110 - 114   (GLU  560  - CYS  564  <=> SER  110  - LEU  114 )                          
  32: s001-A emga-A   567 - 571 <=>  120 - 124   (GLU  567  - SER  571  <=> ASN  120  - ARG  124 )                          
  32: s001-A emga-A   572 - 575 <=>  126 - 129   (MET  572  - ALA  575  <=> ARG  126  - CYS  129 )                          
  32: s001-A emga-A   576 - 594 <=>  133 - 151   (ASN  576  - ILE  594  <=> TYR  133  - ASN  151 )                          
  32: s001-A emga-A   650 - 689 <=>  153 - 192   (LEU  650  - SER  689  <=> ALA  153  - ASN  192 )                          
  32: s001-A emga-A   700 - 703 <=>  194 - 197   (PHE  700  - ASN  703  <=> LEU  194  - LEU  197 )                          
  32: s001-A emga-A   704 - 722 <=>  211 - 229   (LYS  704  - GLY  722  <=> SER  211  - ILE  229 )                          
  32: s001-A emga-A   723 - 741 <=>  232 - 250   (PRO  723  - LEU  741  <=> LEU  232  - ASP  250 )                          
  32: s001-A emga-A   742 - 749 <=>  252 - 259   (LEU  742  - TRP  749  <=> SER  252  - TYR  259 )                          
  32: s001-A emga-A   751 - 754 <=>  262 - 265   (LYS  751  - ALA  754  <=> ARG  262  - HIS  265 )                          
  32: s001-A emga-A   756 - 791 <=>  266 - 301   (LEU  756  - SER  791  <=> THR  266  - LYS  301 )                          
  32: s001-A emga-A   792 - 797 <=>  303 - 308   (VAL  792  - THR  797  <=> LEU  303  - THR  308 )                          
  32: s001-A emga-A   800 - 803 <=>  309 - 312   (ILE  800  - TYR  803  <=> VAL  309  - ASP  312 )                          
  32: s001-A emga-A   814 - 834 <=>  313 - 333   (ASP  814  - GLU  834  <=> ARG  313  - LYS  333 )                          
  32: s001-A emga-A   837 - 840 <=>  335 - 338   (PHE  837  - SER  840  <=> LYS  335  - ALA  338 )                          
  32: s001-A emga-A   841 - 844 <=>  340 - 343   (GLY  841  - ALA  844  <=> GLY  340  - ASP  343 )                          
  32: s001-A emga-A   848 - 870 <=>  351 - 373   (LEU  848  - PHE  870  <=> LYS  351  - LYS  373 )                          
  33: s001-A eiql-A     1 -  13 <=>    7 -  19   (MET    1  - ARG   13  <=> VAL    7  - ILE   19 )                          
  33: s001-A eiql-A    86 -  92 <=>   37 -  43   (ALA   86  - GLN   92  <=> ARG   37  - ALA   43 )                          
  33: s001-A eiql-A    98 - 111 <=>   44 -  57   (PHE   98  - ASN  111  <=> VAL   44  - VAL   57 )                          
  33: s001-A eiql-A   157 - 160 <=>   62 -  65   (ALA  157  - LEU  160  <=> ALA   62  - TYR   65 )                          
  33: s001-A eiql-A   164 - 186 <=>   82 - 104   (LEU  164  - ALA  186  <=> ALA   82  - GLU  104 )                          
  33: s001-A eiql-A   566 - 570 <=>  116 - 120   (ILE  566  - ASP  570  <=> HIS  116  - ARG  120 )                          
  33: s001-A eiql-A   572 - 575 <=>  123 - 126   (MET  572  - ALA  575  <=> TRP  123  - THR  126 )                          
  33: s001-A eiql-A   576 - 588 <=>  130 - 142   (ASN  576  - LEU  588  <=> TRP  130  - CYS  142 )                          
  33: s001-A eiql-A   590 - 596 <=>  143 - 149   (THR  590  - CYS  596  <=> SER  143  - GLY  149 )                          
  33: s001-A eiql-A   634 - 638 <=>  150 - 154   (LEU  634  - PHE  638  <=> ALA  150  - LEU  154 )                          
  33: s001-A eiql-A   645 - 689 <=>  155 - 199   (ARG  645  - SER  689  <=> PRO  155  - THR  199 )                          
  33: s001-A eiql-A   707 - 721 <=>  200 - 214   (ASN  707  - ARG  721  <=> ASN  200  - LEU  214 )                          
  33: s001-A eiql-A   722 - 750 <=>  217 - 245   (GLY  722  - LEU  750  <=> ARG  217  - MET  245 )                          
  33: s001-A eiql-A   752 - 755 <=>  249 - 252   (ASP  752  - HIS  755  <=> VAL  249  - HIS  252 )                          
  33: s001-A eiql-A   761 - 791 <=>  255 - 285   (THR  761  - SER  791  <=> PRO  255  - LYS  285 )                          
  33: s001-A eiql-A   792 - 800 <=>  288 - 296   (VAL  792  - ILE  800  <=> LYS  288  - VAL  296 )                          
  33: s001-A eiql-A   826 - 830 <=>  313 - 317   (ALA  826  - LEU  830  <=> VAL  313  - THR  317 )                          
  33: s001-A eiql-A   833 - 844 <=>  318 - 329   (LEU  833  - ALA  844  <=> GLY  318  - ILE  329 )                          
  33: s001-A eiql-A   848 - 870 <=>  334 - 356   (LEU  848  - PHE  870  <=> PHE  334  - HIS  356 )                          
  34: s001-A efmx-A     4 -   9 <=>    4 -   9   (ASP    4  - TRP    9  <=> MET    4  - PHE    9 )                          
  34: s001-A efmx-A    13 -  16 <=>   17 -  20   (ARG   13  - THR   16  <=> GLU   17  - THR   20 )                          
  34: s001-A efmx-A    94 - 111 <=>   29 -  46   (THR   94  - ASN  111  <=> SER   29  - ILE   46 )                          
  34: s001-A efmx-A   168 - 185 <=>   74 -  91   (ALA  168  - THR  185  <=> GLY   74  - THR   91 )                          
  34: s001-A efmx-A   564 - 567 <=>  102 - 105   (CYS  564  - GLU  567  <=> HIS  102  - PRO  105 )                          
  34: s001-A efmx-A   568 - 575 <=>  114 - 121   (ARG  568  - ALA  575  <=> TYR  114  - ARG  121 )                          
  34: s001-A efmx-A   576 - 593 <=>  124 - 141   (ASN  576  - PRO  593  <=> SER  124  - PHE  141 )                          
  34: s001-A efmx-A   594 - 604 <=>  143 - 153   (ILE  594  - GLY  604  <=> LEU  143  - GLU  153 )                          
  34: s001-A efmx-A   605 - 608 <=>  155 - 158   (SER  605  - GLU  608  <=> LEU  155  - ILE  158 )                          
  34: s001-A efmx-A   635 - 638 <=>  162 - 165   (GLY  635  - PHE  638  <=> GLY  162  - LEU  165 )                          
  34: s001-A efmx-A   640 - 688 <=>  177 - 225   (ASP  640  - SER  688  <=> GLU  177  - GLU  225 )                          
  34: s001-A efmx-A   699 - 702 <=>  226 - 229   (HIS  699  - LEU  702  <=> LYS  226  - LEU  229 )                          
  34: s001-A efmx-A   704 - 721 <=>  236 - 253   (LYS  704  - ARG  721  <=> ASN  236  - LEU  253 )                          
  34: s001-A efmx-A   722 - 753 <=>  256 - 287   (GLY  722  - SER  753  <=> VAL  256  - VAL  287 )                          
  34: s001-A efmx-A   757 - 791 <=>  288 - 322   (HIS  757  - SER  791  <=> PRO  288  - SER  322 )                          
  34: s001-A efmx-A   792 - 798 <=>  324 - 330   (VAL  792  - GLU  798  <=> SER  324  - GLN  330 )                          
  34: s001-A efmx-A   801 - 804 <=>  331 - 334   (ASN  801  - LEU  804  <=> ASN  331  - ASN  334 )                          
  34: s001-A efmx-A   816 - 831 <=>  336 - 351   (LEU  816  - LYS  831  <=> ASP  336  - GLN  351 )                          
  34: s001-A efmx-A   834 - 837 <=>  352 - 355   (GLU  834  - PHE  837  <=> ARG  352  - TYR  355 )                          
  34: s001-A efmx-A   838 - 844 <=>  357 - 363   (LYS  838  - ALA  844  <=> LYS  357  - ASN  363 )                          
  34: s001-A efmx-A   851 - 869 <=>  371 - 389   (THR  851  - GLY  869  <=> ASP  371  - LYS  389 )                          
  35: s001-A elmc-A     4 -   9 <=>   21 -  26   (ASP    4  - TRP    9  <=> LEU   21  - ARG   26 )                          
  35: s001-A elmc-A    91 -  94 <=>   32 -  35   (LYS   91  - THR   94  <=> GLY   32  - LEU   35 )                          
  35: s001-A elmc-A    95 - 104 <=>   48 -  57   (PRO   95  - LEU  104  <=> ILE   48  - VAL   57 )                          
  35: s001-A elmc-A   105 - 110 <=>   59 -  64   (TYR  105  - THR  110  <=> ILE   59  - GLY   64 )                          
  35: s001-A elmc-A   166 - 185 <=>   87 - 106   (PRO  166  - THR  185  <=> VAL   87  - ARG  106 )                          
  35: s001-A elmc-A   560 - 564 <=>  120 - 124   (GLU  560  - CYS  564  <=> ILE  120  - LYS  124 )                          
  35: s001-A elmc-A   566 - 575 <=>  127 - 136   (ILE  566  - ALA  575  <=> GLU  127  - ALA  136 )                          
  35: s001-A elmc-A   576 - 599 <=>  139 - 162   (ASN  576  - CYS  599  <=> ASN  139  - VAL  162 )                          
  35: s001-A elmc-A   635 - 638 <=>  163 - 166   (GLY  635  - PHE  638  <=> ILE  163  - THR  166 )                          
  35: s001-A elmc-A   641 - 688 <=>  178 - 225   (SER  641  - SER  688  <=> ASP  178  - LYS  225 )                          
  35: s001-A elmc-A   700 - 703 <=>  226 - 229   (PHE  700  - ASN  703  <=> THR  226  - THR  229 )                          
  35: s001-A elmc-A   704 - 721 <=>  238 - 255   (LYS  704  - ARG  721  <=> HIS  238  - TYR  255 )                          
  35: s001-A elmc-A   722 - 771 <=>  258 - 307   (GLY  722  - ILE  771  <=> THR  258  - GLN  307 )                          
  35: s001-A elmc-A   775 - 791 <=>  308 - 324   (LEU  775  - SER  791  <=> THR  308  - SER  324 )                          
  35: s001-A elmc-A   792 - 798 <=>  326 - 332   (VAL  792  - GLU  798  <=> THR  326  - SER  332 )                          
  35: s001-A elmc-A   801 - 804 <=>  333 - 336   (ASN  801  - LEU  804  <=> LYS  333  - GLY  336 )                          
  35: s001-A elmc-A   816 - 831 <=>  338 - 353   (LEU  816  - LYS  831  <=> GLU  338  - GLN  353 )                          
  35: s001-A elmc-A   834 - 840 <=>  354 - 360   (GLU  834  - SER  840  <=> GLN  354  - ALA  360 )                          
  35: s001-A elmc-A   841 - 844 <=>  362 - 365   (GLY  841  - ALA  844  <=> GLY  362  - PRO  365 )                          
  35: s001-A elmc-A   852 - 870 <=>  375 - 393   (ILE  852  - PHE  870  <=> ALA  375  - LYS  393 )                          
  36: s001-A ef7l-A     4 -  10 <=>    7 -  13   (ASP    4  - TYR   10  <=> SER    7  - ILE   13 )                          
  36: s001-A ef7l-A    31 -  34 <=>   27 -  30   (LEU   31  - PHE   34  <=> ASN   27  - GLY   30 )                          
  36: s001-A ef7l-A    90 -  93 <=>   38 -  41   (VAL   90  - THR   93  <=> TRP   38  - THR   41 )                          
  36: s001-A ef7l-A    95 - 119 <=>   42 -  66   (PRO   95  - SER  119  <=> VAL   42  - GLU   66 )                          
  36: s001-A ef7l-A   157 - 160 <=>   68 -  71   (ALA  157  - LEU  160  <=> PRO   68  - MET   71 )                          
  36: s001-A ef7l-A   166 - 185 <=>   84 - 103   (PRO  166  - THR  185  <=> VAL   84  - ASN  103 )                          
  36: s001-A ef7l-A   561 - 564 <=>  114 - 117   (ILE  561  - CYS  564  <=> LYS  114  - ASN  117 )                          
  36: s001-A ef7l-A   565 - 571 <=>  119 - 125   (ILE  565  - SER  571  <=> LEU  119  - PHE  125 )                          
  36: s001-A ef7l-A   572 - 575 <=>  127 - 130   (MET  572  - ALA  575  <=> ARG  127  - TRP  130 )                          
  36: s001-A ef7l-A   576 - 600 <=>  133 - 157   (ASN  576  - GLU  600  <=> LEU  133  - ILE  157 )                          
  36: s001-A ef7l-A   640 - 643 <=>  165 - 168   (ASP  640  - TRP  643  <=> GLN  165  - THR  168 )                          
  36: s001-A ef7l-A   645 - 651 <=>  169 - 175   (ARG  645  - GLY  651  <=> GLU  169  - TYR  175 )                          
  36: s001-A ef7l-A   653 - 689 <=>  176 - 212   (VAL  653  - SER  689  <=> ILE  176  - SER  212 )                          
  36: s001-A ef7l-A   704 - 721 <=>  267 - 284   (LYS  704  - ARG  721  <=> LYS  267  - CYS  284 )                          
  36: s001-A ef7l-A   722 - 744 <=>  287 - 309   (GLY  722  - PHE  744  <=> LEU  287  - ALA  309 )                          
  36: s001-A ef7l-A   745 - 750 <=>  311 - 316   (LEU  745  - LEU  750  <=> ALA  311  - LEU  316 )                          
  36: s001-A ef7l-A   751 - 756 <=>  318 - 323   (LYS  751  - LEU  756  <=> LEU  318  - ASP  323 )                          
  36: s001-A ef7l-A   758 - 791 <=>  324 - 357   (THR  758  - SER  791  <=> ASN  324  - LYS  357 )                          
  36: s001-A ef7l-A   792 - 803 <=>  359 - 370   (VAL  792  - TYR  803  <=> ILE  359  - HIS  370 )                          
  36: s001-A ef7l-A   816 - 834 <=>  371 - 389   (LEU  816  - GLU  834  <=> GLU  371  - ASP  389 )                          
  36: s001-A ef7l-A   837 - 840 <=>  391 - 394   (PHE  837  - SER  840  <=> ASP  391  - ALA  394 )                          
  36: s001-A ef7l-A   841 - 844 <=>  396 - 399   (GLY  841  - ALA  844  <=> GLY  396  - ARG  399 )                          
  36: s001-A ef7l-A   850 - 870 <=>  406 - 426   (THR  850  - PHE  870  <=> THR  406  - ASN  426 )                          
  37: s001-A eeps-A     4 -  10 <=>   20 -  26   (ASP    4  - TYR   10  <=> PHE   20  - CYS   26 )                          
  37: s001-A eeps-A    93 - 108 <=>   50 -  65   (THR   93  - GLN  108  <=> TYR   50  - VAL   65 )                          
  37: s001-A eeps-A   151 - 154 <=>   76 -  79   (LYS  151  - GLU  154  <=> MET   76  - MET   79 )                          
  37: s001-A eeps-A   166 - 185 <=>   90 - 109   (PRO  166  - THR  185  <=> VAL   90  - PRO  109 )                          
  37: s001-A eeps-A   560 - 564 <=>  123 - 127   (GLU  560  - CYS  564  <=> ALA  123  - GLU  127 )                          
  37: s001-A eeps-A   567 - 572 <=>  131 - 136   (GLU  567  - MET  572  <=> PHE  131  - ASP  136 )                          
  37: s001-A eeps-A   573 - 576 <=>  138 - 141   (GLY  573  - ASN  576  <=> VAL  138  - CYS  141 )                          
  37: s001-A eeps-A   577 - 601 <=>  143 - 167   (ASP  577  - VAL  601  <=> TYR  143  - GLY  167 )                          
  37: s001-A eeps-A   640 - 689 <=>  183 - 232   (ASP  640  - SER  689  <=> SER  183  - LYS  232 )                          
  37: s001-A eeps-A   704 - 721 <=>  253 - 270   (LYS  704  - ARG  721  <=> HIS  253  - LEU  270 )                          
  37: s001-A eeps-A   722 - 748 <=>  273 - 299   (GLY  722  - GLU  748  <=> CYS  273  - ASN  299 )                          
  37: s001-A eeps-A   749 - 752 <=>  301 - 304   (TRP  749  - ASP  752  <=> PHE  301  - ALA  304 )                          
  37: s001-A eeps-A   757 - 791 <=>  305 - 339   (HIS  757  - SER  791  <=> ASN  305  - ARG  339 )                          
  37: s001-A eeps-A   792 - 798 <=>  341 - 347   (VAL  792  - GLU  798  <=> ALA  341  - CYS  347 )                          
  37: s001-A eeps-A   801 - 804 <=>  348 - 351   (ASN  801  - LEU  804  <=> GLN  348  - GLY  351 )                          
  37: s001-A eeps-A   816 - 831 <=>  353 - 368   (LEU  816  - LYS  831  <=> SER  353  - GLN  368 )                          
  37: s001-A eeps-A   834 - 840 <=>  369 - 375   (GLU  834  - SER  840  <=> GLN  369  - ALA  375 )                          
  37: s001-A eeps-A   841 - 844 <=>  377 - 380   (GLY  841  - ALA  844  <=> LYS  377  - PRO  380 )                          
  37: s001-A eeps-A   849 - 870 <=>  387 - 408   (PHE  849  - PHE  870  <=> PHE  387  - ARG  408 )                          
  38: s001-A efkv-A     1 -   7 <=>    8 -  14   (MET    1  - VAL    7  <=> ASN    8  - ASN   14 )                          
  38: s001-A efkv-A    87 -  90 <=>   27 -  30   (GLN   87  - VAL   90  <=> VAL   27  - TRP   30 )                          
  38: s001-A efkv-A    95 - 112 <=>   31 -  48   (PRO   95  - TRP  112  <=> LEU   31  - ILE   48 )                          
  38: s001-A efkv-A   166 - 179 <=>   70 -  83   (PRO  166  - GLN  179  <=> PHE   70  - TYR   83 )                          
  38: s001-A efkv-A   181 - 185 <=>   86 -  90   (VAL  181  - THR  185  <=> LEU   86  - LEU   90 )                          
  38: s001-A efkv-A   560 - 563 <=>  103 - 106   (GLU  560  - SER  563  <=> THR  103  - LYS  106 )                          
  38: s001-A efkv-A   564 - 572 <=>  108 - 116   (CYS  564  - MET  572  <=> LYS  108  - ARG  116 )                          
  38: s001-A efkv-A   573 - 576 <=>  118 - 121   (GLY  573  - ASN  576  <=> GLY  118  - THR  121 )                          
  38: s001-A efkv-A   577 - 598 <=>  123 - 144   (ASP  577  - LEU  598  <=> HIS  123  - ASP  144 )                          
  38: s001-A efkv-A   636 - 639 <=>  145 - 148   (LEU  636  - GLY  639  <=> PHE  145  - TRP  148 )                          
  38: s001-A efkv-A   648 - 689 <=>  150 - 191   (LEU  648  - SER  689  <=> THR  150  - GLU  191 )                          
  38: s001-A efkv-A   703 - 721 <=>  222 - 240   (ASN  703  - ARG  721  <=> GLY  222  - VAL  240 )                          
  38: s001-A efkv-A   722 - 751 <=>  243 - 272   (GLY  722  - LYS  751  <=> GLN  243  - ASN  272 )                          
  38: s001-A efkv-A   752 - 791 <=>  276 - 315   (ASP  752  - SER  791  <=> THR  276  - ASN  315 )                          
  38: s001-A efkv-A   792 - 797 <=>  317 - 322   (VAL  792  - THR  797  <=> CYS  317  - GLU  322 )                          
  38: s001-A efkv-A   800 - 803 <=>  323 - 326   (ILE  800  - TYR  803  <=> LEU  323  - CYS  326 )                          
  38: s001-A efkv-A   816 - 834 <=>  327 - 345   (LEU  816  - GLU  834  <=> SER  327  - ILE  345 )                          
  38: s001-A efkv-A   835 - 844 <=>  347 - 356   (THR  835  - ALA  844  <=> GLN  347  - THR  356 )                          
  38: s001-A efkv-A   848 - 870 <=>  361 - 383   (LEU  848  - PHE  870  <=> SER  361  - ASN  383 )                          
  39: s001-A ejx9-A     4 -  10 <=>   15 -  21   (ASP    4  - TYR   10  <=> VAL   15  - VAL   21 )                          
  39: s001-A ejx9-A    91 -  94 <=>   26 -  29   (LYS   91  - THR   94  <=> GLY   26  - ARG   29 )                          
  39: s001-A ejx9-A    95 - 104 <=>   40 -  49   (PRO   95  - LEU  104  <=> VAL   40  - VAL   49 )                          
  39: s001-A ejx9-A   105 - 112 <=>   51 -  58   (TYR  105  - TRP  112  <=> VAL   51  - LEU   58 )                          
  39: s001-A ejx9-A   166 - 185 <=>   76 -  95   (PRO  166  - THR  185  <=> ILE   76  - LYS   95 )                          
  39: s001-A ejx9-A   560 - 564 <=>  109 - 113   (GLU  560  - CYS  564  <=> ALA  109  - LEU  113 )                          
  39: s001-A ejx9-A   567 - 575 <=>  120 - 128   (GLU  567  - ALA  575  <=> ILE  120  - ASN  128 )                          
  39: s001-A ejx9-A   576 - 600 <=>  131 - 155   (ASN  576  - GLU  600  <=> GLN  131  - ARG  155 )                          
  39: s001-A ejx9-A   635 - 638 <=>  157 - 160   (GLY  635  - PHE  638  <=> ASP  157  - LEU  160 )                          
  39: s001-A ejx9-A   640 - 689 <=>  173 - 222   (ASP  640  - SER  689  <=> SER  173  - ARG  222 )                          
  39: s001-A ejx9-A   704 - 721 <=>  243 - 260   (LYS  704  - ARG  721  <=> VAL  243  - LEU  260 )                          
  39: s001-A ejx9-A   722 - 751 <=>  263 - 292   (GLY  722  - LYS  751  <=> ILE  263  - TYR  292 )                          
  39: s001-A ejx9-A   752 - 755 <=>  295 - 298   (ASP  752  - HIS  755  <=> ASP  295  - ASP  298 )                          
  39: s001-A ejx9-A   758 - 791 <=>  299 - 332   (THR  758  - SER  791  <=> HIS  299  - ALA  332 )                          
  39: s001-A ejx9-A   792 - 798 <=>  334 - 340   (VAL  792  - GLU  798  <=> CYS  334  - CYS  340 )                          
  39: s001-A ejx9-A   801 - 804 <=>  341 - 344   (ASN  801  - LEU  804  <=> ASN  341  - GLU  344 )                          
  39: s001-A ejx9-A   816 - 831 <=>  346 - 361   (LEU  816  - LYS  831  <=> LEU  346  - GLN  361 )                          
  39: s001-A ejx9-A   833 - 844 <=>  362 - 373   (LEU  833  - ALA  844  <=> ARG  362  - ALA  373 )                          
  39: s001-A ejx9-A   849 - 866 <=>  380 - 397   (PHE  849  - GLU  866  <=> GLU  380  - LYS  397 )                          
  40: s001-A emye-A     4 -  10 <=>   57 -  63   (ASP    4  - TYR   10  <=> ILE   57  - VAL   63 )                          
  40: s001-A emye-A    28 -  31 <=>   77 -  80   (GLN   28  - LEU   31  <=> SER   77  - GLU   80 )                          
  40: s001-A emye-A    87 -  91 <=>   87 -  91   (GLN   87  - LYS   91  <=> THR   87  - TYR   91 )                          
  40: s001-A emye-A    93 - 115 <=>   92 - 114   (THR   93  - TYR  115  <=> SER   92  - ILE  114 )                          
  40: s001-A emye-A   158 - 161 <=>  116 - 119   (ALA  158  - SER  161  <=> ALA  116  - PHE  119 )                          
  40: s001-A emye-A   163 - 185 <=>  131 - 153   (LEU  163  - THR  185  <=> TRP  131  - THR  153 )                          
  40: s001-A emye-A   559 - 564 <=>  166 - 171   (LEU  559  - CYS  564  <=> ASP  166  - ARG  171 )                          
  40: s001-A emye-A   567 - 570 <=>  175 - 178   (GLU  567  - ASP  570  <=> ALA  175  - SER  178 )                          
  40: s001-A emye-A   572 - 575 <=>  179 - 182   (MET  572  - ALA  575  <=> GLN  179  - GLY  182 )                          
  40: s001-A emye-A   576 - 597 <=>  185 - 206   (ASN  576  - ARG  597  <=> VAL  185  - VAL  206 )                          
  40: s001-A emye-A   635 - 638 <=>  207 - 210   (GLY  635  - PHE  638  <=> GLN  207  - ILE  210 )                          
  40: s001-A emye-A   645 - 688 <=>  211 - 254   (ARG  645  - SER  688  <=> THR  211  - ASN  254 )                          
  40: s001-A emye-A   700 - 703 <=>  255 - 258   (PHE  700  - ASN  703  <=> GLY  255  - TYR  258 )                          
  40: s001-A emye-A   704 - 721 <=>  290 - 307   (LYS  704  - ARG  721  <=> PHE  290  - ILE  307 )                          
  40: s001-A emye-A   722 - 748 <=>  310 - 336   (GLY  722  - GLU  748  <=> GLY  310  - ASN  336 )                          
  40: s001-A emye-A   749 - 752 <=>  338 - 341   (TRP  749  - ASP  752  <=> PHE  338  - ILE  341 )                          
  40: s001-A emye-A   753 - 756 <=>  345 - 348   (SER  753  - LEU  756  <=> GLY  345  - SER  348 )                          
  40: s001-A emye-A   758 - 791 <=>  349 - 382   (THR  758  - SER  791  <=> PRO  349  - ALA  382 )                          
  40: s001-A emye-A   792 - 798 <=>  384 - 390   (VAL  792  - GLU  798  <=> SER  384  - VAL  390 )                          
  40: s001-A emye-A   801 - 804 <=>  391 - 394   (ASN  801  - LEU  804  <=> TYR  391  - SER  394 )                          
  40: s001-A emye-A   817 - 835 <=>  395 - 413   (MET  817  - THR  835  <=> LYS  395  - VAL  413 )                          
  40: s001-A emye-A   837 - 840 <=>  414 - 417   (PHE  837  - SER  840  <=> GLN  414  - ALA  417 )                          
  40: s001-A emye-A   841 - 844 <=>  419 - 422   (GLY  841  - ALA  844  <=> GLY  419  - ALA  422 )                          
  40: s001-A emye-A   850 - 870 <=>  429 - 449   (THR  850  - PHE  870  <=> PHE  429  - GLU  449 )                          
  41: s001-A eh7m-A     4 -  10 <=>   14 -  20   (ASP    4  - TYR   10  <=> TYR   14  - TYR   20 )                          
  41: s001-A eh7m-A    89 -  92 <=>   25 -  28   (TRP   89  - GLN   92  <=> GLY   25  - SER   28 )                          
  41: s001-A eh7m-A    94 - 104 <=>   34 -  44   (THR   94  - LEU  104  <=> ARG   34  - VAL   44 )                          
  41: s001-A eh7m-A   105 - 112 <=>   46 -  53   (TYR  105  - TRP  112  <=> ILE   46  - ILE   53 )                          
  41: s001-A eh7m-A   166 - 185 <=>   71 -  90   (PRO  166  - THR  185  <=> ILE   71  - SER   90 )                          
  41: s001-A eh7m-A   560 - 564 <=>  104 - 108   (GLU  560  - CYS  564  <=> GLN  104  - SER  108 )                          
  41: s001-A eh7m-A   567 - 572 <=>  113 - 118   (GLU  567  - MET  572  <=> GLU  113  - ASN  118 )                          
  41: s001-A eh7m-A   573 - 601 <=>  121 - 149   (GLY  573  - VAL  601  <=> ARG  121  - GLY  149 )                          
  41: s001-A eh7m-A   635 - 638 <=>  150 - 153   (GLY  635  - PHE  638  <=> GLY  150  - LEU  153 )                          
  41: s001-A eh7m-A   640 - 688 <=>  166 - 214   (ASP  640  - SER  688  <=> THR  166  - SER  214 )                          
  41: s001-A eh7m-A   704 - 721 <=>  227 - 244   (LYS  704  - ARG  721  <=> THR  227  - ILE  244 )                          
  41: s001-A eh7m-A   722 - 751 <=>  247 - 276   (GLY  722  - LYS  751  <=> LEU  247  - PHE  276 )                          
  41: s001-A eh7m-A   756 - 791 <=>  279 - 314   (LEU  756  - SER  791  <=> ASP  279  - GLN  314 )                          
  41: s001-A eh7m-A   792 - 798 <=>  316 - 322   (VAL  792  - GLU  798  <=> THR  316  - SER  322 )                          
  41: s001-A eh7m-A   801 - 805 <=>  323 - 327   (ASN  801  - GLN  805  <=> ASN  323  - MET  327 )                          
  41: s001-A eh7m-A   816 - 831 <=>  328 - 343   (LEU  816  - LYS  831  <=> ASN  328  - LEU  343 )                          
  41: s001-A eh7m-A   834 - 840 <=>  344 - 350   (GLU  834  - SER  840  <=> ALA  344  - ALA  350 )                          
  41: s001-A eh7m-A   841 - 844 <=>  352 - 355   (GLY  841  - ALA  844  <=> GLY  352  - GLY  355 )                          
  41: s001-A eh7m-A   852 - 866 <=>  365 - 379   (ILE  852  - GLU  866  <=> VAL  365  - ARG  379 )                          
  42: s001-A ednc-A     2 -   9 <=>   17 -  24   (LYS    2  - TRP    9  <=> CYS   17  - ARG   24 )                          
  42: s001-A ednc-A    88 -  91 <=>   44 -  47   (TRP   88  - LYS   91  <=> VAL   44  - GLU   47 )                          
  42: s001-A ednc-A    94 - 116 <=>   48 -  70   (THR   94  - VAL  116  <=> GLN   48  - HIS   70 )                          
  42: s001-A ednc-A   156 - 183 <=>   72 -  99   (HIS  156  - THR  183  <=> TRP   72  - LEU   99 )                          
  42: s001-A ednc-A   563 - 570 <=>  112 - 119   (SER  563  - ASP  570  <=> MET  112  - CYS  119 )                          
  42: s001-A ednc-A   572 - 575 <=>  120 - 123   (MET  572  - ALA  575  <=> ALA  120  - HIS  123 )                          
  42: s001-A ednc-A   576 - 597 <=>  126 - 147   (ASN  576  - ARG  597  <=> CYS  126  - TYR  147 )                          
  42: s001-A ednc-A   645 - 682 <=>  149 - 186   (ARG  645  - LEU  682  <=> VAL  149  - PHE  186 )                          
  42: s001-A ednc-A   684 - 687 <=>  187 - 190   (SER  684  - THR  687  <=> LEU  187  - ASP  190 )                          
  42: s001-A ednc-A   708 - 721 <=>  192 - 205   (ILE  708  - ARG  721  <=> ARG  192  - GLN  205 )                          
  42: s001-A ednc-A   722 - 734 <=>  208 - 220   (GLY  722  - ALA  734  <=> ILE  208  - PHE  220 )                          
  42: s001-A ednc-A   735 - 791 <=>  224 - 280   (PHE  735  - SER  791  <=> ILE  224  - SER  280 )                          
  42: s001-A ednc-A   792 - 795 <=>  282 - 285   (VAL  792  - LEU  795  <=> ILE  282  - LYS  285 )                          
  42: s001-A ednc-A   798 - 801 <=>  286 - 289   (GLU  798  - ASN  801  <=> ASP  286  - ASN  289 )                          
  42: s001-A ednc-A   820 - 827 <=>  293 - 300   (ASN  820  - ALA  827  <=> LEU  293  - GLN  300 )                          
  42: s001-A ednc-A   831 - 834 <=>  336 - 339   (LYS  831  - GLU  834  <=> VAL  336  - LEU  339 )                          
  42: s001-A ednc-A   835 - 840 <=>  341 - 346   (THR  835  - SER  840  <=> LYS  341  - LEU  346 )                          
  42: s001-A ednc-A   841 - 845 <=>  357 - 361   (GLY  841  - ASN  845  <=> GLY  357  - SER  361 )                          
  42: s001-A ednc-A   848 - 869 <=>  363 - 384   (LEU  848  - GLY  869  <=> LEU  363  - PHE  384 )                          
  43: s001-A ehyu-A     4 -  10 <=>   24 -  30   (ASP    4  - TYR   10  <=> PHE   24  - VAL   30 )                          
  43: s001-A ehyu-A    91 -  94 <=>   35 -  38   (LYS   91  - THR   94  <=> GLY   35  - VAL   38 )                          
  43: s001-A ehyu-A    98 - 101 <=>   56 -  59   (PHE   98  - ILE  101  <=> THR   56  - ILE   59 )                          
  43: s001-A ehyu-A   102 - 107 <=>   61 -  66   (LEU  102  - THR  107  <=> ILE   61  - SER   66 )                          
  43: s001-A ehyu-A   168 - 185 <=>   91 - 108   (ALA  168  - THR  185  <=> VAL   91  - LYS  108 )                          
  43: s001-A ehyu-A   560 - 564 <=>  122 - 126   (GLU  560  - CYS  564  <=> LYS  122  - CYS  126 )                          
  43: s001-A ehyu-A   566 - 572 <=>  129 - 135   (ILE  566  - MET  572  <=> GLU  129  - ARG  135 )                          
  43: s001-A ehyu-A   573 - 599 <=>  138 - 164   (GLY  573  - CYS  599  <=> ALA  138  - MET  164 )                          
  43: s001-A ehyu-A   635 - 638 <=>  165 - 168   (GLY  635  - PHE  638  <=> LYS  165  - HIS  168 )                          
  43: s001-A ehyu-A   641 - 688 <=>  180 - 227   (SER  641  - SER  688  <=> GLU  180  - ARG  227 )                          
  43: s001-A ehyu-A   700 - 703 <=>  228 - 231   (PHE  700  - ASN  703  <=> ASN  228  - SER  231 )                          
  43: s001-A ehyu-A   704 - 721 <=>  240 - 257   (LYS  704  - ARG  721  <=> TYR  240  - TYR  257 )                          
  43: s001-A ehyu-A   722 - 742 <=>  260 - 280   (GLY  722  - LEU  742  <=> ALA  260  - LEU  280 )                          
  43: s001-A ehyu-A   743 - 751 <=>  282 - 290   (ALA  743  - LYS  751  <=> LEU  282  - PHE  290 )                          
  43: s001-A ehyu-A   757 - 791 <=>  292 - 326   (HIS  757  - SER  791  <=> THR  292  - GLU  326 )                          
  43: s001-A ehyu-A   792 - 798 <=>  328 - 334   (VAL  792  - GLU  798  <=> ALA  328  - SER  334 )                          
  43: s001-A ehyu-A   801 - 805 <=>  335 - 339   (ASN  801  - GLN  805  <=> ASP  335  - ALA  339 )                          
  43: s001-A ehyu-A   816 - 831 <=>  340 - 355   (LEU  816  - LYS  831  <=> ASP  340  - GLN  355 )                          
  43: s001-A ehyu-A   834 - 840 <=>  356 - 362   (GLU  834  - SER  840  <=> GLN  356  - ALA  362 )                          
  43: s001-A ehyu-A   841 - 844 <=>  364 - 367   (GLY  841  - ALA  844  <=> GLY  364  - PRO  367 )                          
  43: s001-A ehyu-A   852 - 867 <=>  377 - 392   (ILE  852  - VAL  867  <=> VAL  377  - LEU  392 )                          
  44: s001-A eeje-A     4 -  10 <=>   21 -  27   (ASP    4  - TYR   10  <=> CYS   21  - ALA   27 )                          
  44: s001-A eeje-A    91 -  94 <=>   32 -  35   (LYS   91  - THR   94  <=> GLY   32  - PRO   35 )                          
  44: s001-A eeje-A    95 - 103 <=>   47 -  55   (PRO   95  - VAL  103  <=> THR   47  - TRP   55 )                          
  44: s001-A eeje-A   104 - 109 <=>   57 -  62   (LEU  104  - LEU  109  <=> THR   57  - LEU   62 )                          
  44: s001-A eeje-A   151 - 154 <=>   71 -  74   (LYS  151  - GLU  154  <=> GLN   71  - SER   74 )                          
  44: s001-A eeje-A   157 - 160 <=>   75 -  78   (ALA  157  - LEU  160  <=> PHE   75  - GLY   78 )                          
  44: s001-A eeje-A   166 - 185 <=>   86 - 105   (PRO  166  - THR  185  <=> VAL   86  - TRP  105 )                          
  44: s001-A eeje-A   560 - 564 <=>  119 - 123   (GLU  560  - CYS  564  <=> LEU  119  - ALA  123 )                          
  44: s001-A eeje-A   566 - 575 <=>  126 - 135   (ILE  566  - ALA  575  <=> GLU  126  - ALA  135 )                          
  44: s001-A eeje-A   576 - 592 <=>  138 - 154   (ASN  576  - ILE  592  <=> ASN  138  - SER  154 )                          
  44: s001-A eeje-A   593 - 600 <=>  156 - 163   (PRO  593  - GLU  600  <=> TYR  156  - GLY  163 )                          
  44: s001-A eeje-A   638 - 641 <=>  176 - 179   (PHE  638  - SER  641  <=> TRP  176  - GLY  179 )                          
  44: s001-A eeje-A   642 - 688 <=>  181 - 227   (GLN  642  - SER  688  <=> LEU  181  - ARG  227 )                          
  44: s001-A eeje-A   699 - 702 <=>  228 - 231   (HIS  699  - LEU  702  <=> ARG  228  - SER  231 )                          
  44: s001-A eeje-A   704 - 721 <=>  240 - 257   (LYS  704  - ARG  721  <=> SER  240  - TYR  257 )                          
  44: s001-A eeje-A   722 - 744 <=>  260 - 282   (GLY  722  - PHE  744  <=> ILE  260  - PHE  282 )                          
  44: s001-A eeje-A   745 - 751 <=>  284 - 290   (LEU  745  - LYS  751  <=> LEU  284  - PHE  290 )                          
  44: s001-A eeje-A   757 - 791 <=>  292 - 326   (HIS  757  - SER  791  <=> ASP  292  - SER  326 )                          
  44: s001-A eeje-A   792 - 798 <=>  328 - 334   (VAL  792  - GLU  798  <=> THR  328  - SER  334 )                          
  44: s001-A eeje-A   801 - 804 <=>  335 - 338   (ASN  801  - LEU  804  <=> ASN  335  - ASP  338 )                          
  44: s001-A eeje-A   816 - 831 <=>  340 - 355   (LEU  816  - LYS  831  <=> SER  340  - GLN  355 )                          
  44: s001-A eeje-A   834 - 840 <=>  356 - 362   (GLU  834  - SER  840  <=> GLN  356  - ALA  362 )                          
  44: s001-A eeje-A   841 - 844 <=>  364 - 367   (GLY  841  - ALA  844  <=> GLY  364  - GLN  367 )                          
  44: s001-A eeje-A   853 - 866 <=>  378 - 391   (LYS  853  - GLU  866  <=> LYS  378  - ASN  391 )                          
  45: s001-A ehc8-A     4 -  10 <=>    5 -  11   (ASP    4  - TYR   10  <=> PHE    5  - CYS   11 )                          
  45: s001-A ehc8-A    87 -  90 <=>   27 -  30   (GLN   87  - VAL   90  <=> THR   27  - SER   30 )                          
  45: s001-A ehc8-A    95 - 110 <=>   31 -  46   (PRO   95  - THR  110  <=> LEU   31  - PRO   46 )                          
  45: s001-A ehc8-A   166 - 185 <=>   67 -  86   (PRO  166  - THR  185  <=> VAL   67  - LYS   86 )                          
  45: s001-A ehc8-A   565 - 568 <=>   98 - 101   (ILE  565  - ARG  568  <=> MET   98  - GLN  101 )                          
  45: s001-A ehc8-A   572 - 575 <=>  118 - 121   (MET  572  - ALA  575  <=> GLU  118  - LYS  121 )                          
  45: s001-A ehc8-A   576 - 608 <=>  124 - 156   (ASN  576  - GLU  608  <=> SER  124  - GLY  156 )                          
  45: s001-A ehc8-A   635 - 638 <=>  160 - 163   (GLY  635  - PHE  638  <=> ASP  160  - LEU  163 )                          
  45: s001-A ehc8-A   639 - 688 <=>  174 - 223   (GLY  639  - SER  688  <=> LEU  174  - GLU  223 )                          
  45: s001-A ehc8-A   700 - 703 <=>  224 - 227   (PHE  700  - ASN  703  <=> ASN  224  - PHE  227 )                          
  45: s001-A ehc8-A   704 - 721 <=>  234 - 251   (LYS  704  - ARG  721  <=> THR  234  - LEU  251 )                          
  45: s001-A ehc8-A   722 - 748 <=>  254 - 280   (GLY  722  - GLU  748  <=> LYS  254  - GLN  280 )                          
  45: s001-A ehc8-A   749 - 753 <=>  282 - 286   (TRP  749  - SER  753  <=> VAL  282  - ASP  286 )                          
  45: s001-A ehc8-A   757 - 791 <=>  287 - 321   (HIS  757  - SER  791  <=> SER  287  - GLN  321 )                          
  45: s001-A ehc8-A   792 - 798 <=>  323 - 329   (VAL  792  - GLU  798  <=> ASP  323  - SER  329 )                          
  45: s001-A ehc8-A   799 - 802 <=>  331 - 334   (GLN  799  - LEU  802  <=> TRP  331  - ALA  334 )                          
  45: s001-A ehc8-A   816 - 831 <=>  335 - 350   (LEU  816  - LYS  831  <=> SER  335  - GLN  350 )                          
  45: s001-A ehc8-A   834 - 844 <=>  351 - 361   (GLU  834  - ALA  844  <=> LYS  351  - VAL  361 )                          
  45: s001-A ehc8-A   850 - 867 <=>  368 - 385   (THR  850  - VAL  867  <=> VAL  368  - GLU  385 )                          
  46: s001-A elft-A     4 -  10 <=>    5 -  11   (ASP    4  - TYR   10  <=> LEU    5  - THR   11 )                          
  46: s001-A elft-A    87 -  90 <=>   25 -  28   (GLN   87  - VAL   90  <=> GLU   25  - LYS   28 )                          
  46: s001-A elft-A    94 - 110 <=>   29 -  45   (THR   94  - THR  110  <=> ARG   29  - PHE   45 )                          
  46: s001-A elft-A   166 - 186 <=>   66 -  86   (PRO  166  - ALA  186  <=> ALA   66  - ASP   86 )                          
  46: s001-A elft-A   560 - 563 <=>   99 - 102   (GLU  560  - SER  563  <=> SER   99  - ALA  102 )                          
  46: s001-A elft-A   564 - 572 <=>  107 - 115   (CYS  564  - MET  572  <=> GLU  107  - ALA  115 )                          
  46: s001-A elft-A   573 - 576 <=>  117 - 120   (GLY  573  - ASN  576  <=> LYS  117  - GLN  120 )                          
  46: s001-A elft-A   577 - 607 <=>  122 - 152   (ASP  577  - ALA  607  <=> MET  122  - ALA  152 )                          
  46: s001-A elft-A   635 - 638 <=>  156 - 159   (GLY  635  - PHE  638  <=> GLU  156  - LEU  159 )                          
  46: s001-A elft-A   640 - 689 <=>  171 - 220   (ASP  640  - SER  689  <=> ILE  171  - ARG  220 )                          
  46: s001-A elft-A   704 - 721 <=>  229 - 246   (LYS  704  - ARG  721  <=> SER  229  - MET  246 )                          
  46: s001-A elft-A   722 - 751 <=>  249 - 278   (GLY  722  - LYS  751  <=> ASP  249  - ILE  278 )                          
  46: s001-A elft-A   756 - 759 <=>  281 - 284   (LEU  756  - HIS  759  <=> ALA  281  - GLU  284 )                          
  46: s001-A elft-A   761 - 791 <=>  285 - 315   (THR  761  - SER  791  <=> GLY  285  - SER  315 )                          
  46: s001-A elft-A   792 - 798 <=>  317 - 323   (VAL  792  - GLU  798  <=> GLU  317  - SER  323 )                          
  46: s001-A elft-A   801 - 806 <=>  324 - 329   (ASN  801  - ILE  806  <=> PRO  324  - LEU  329 )                          
  46: s001-A elft-A   809 - 813 <=>  330 - 334   (LYS  809  - LYS  813  <=> GLY  330  - ALA  334 )                          
  46: s001-A elft-A   816 - 831 <=>  335 - 350   (LEU  816  - LYS  831  <=> SER  335  - HIS  350 )                          
  46: s001-A elft-A   834 - 844 <=>  351 - 361   (GLU  834  - ALA  844  <=> ARG  351  - GLU  361 )                          
  46: s001-A elft-A   850 - 867 <=>  368 - 385   (THR  850  - VAL  867  <=> SER  368  - SER  385 )                          
  47: s001-A ec13-A     1 -   9 <=>   14 -  22   (MET    1  - TRP    9  <=> CYS   14  - PHE   22 )                          
  47: s001-A ec13-A    91 -  94 <=>   35 -  38   (LYS   91  - THR   94  <=> ASN   35  - MET   38 )                          
  47: s001-A ec13-A    98 - 110 <=>   39 -  51   (PHE   98  - THR  110  <=> TRP   39  - PHE   51 )                          
  47: s001-A ec13-A   168 - 185 <=>   81 -  98   (ALA  168  - THR  185  <=> GLY   81  - SER   98 )                          
  47: s001-A ec13-A   567 - 572 <=>  122 - 127   (GLU  567  - MET  572  <=> ALA  122  - LYS  127 )                          
  47: s001-A ec13-A   573 - 605 <=>  130 - 162   (GLY  573  - SER  605  <=> ARG  130  - HIS  162 )                          
  47: s001-A ec13-A   639 - 688 <=>  178 - 227   (GLY  639  - SER  688  <=> THR  178  - THR  227 )                          
  47: s001-A ec13-A   699 - 702 <=>  228 - 231   (HIS  699  - LEU  702  <=> GLU  228  - GLU  231 )                          
  47: s001-A ec13-A   704 - 721 <=>  242 - 259   (LYS  704  - ARG  721  <=> VAL  242  - MET  259 )                          
  47: s001-A ec13-A   722 - 751 <=>  262 - 291   (GLY  722  - LYS  751  <=> THR  262  - MET  291 )                          
  47: s001-A ec13-A   756 - 759 <=>  293 - 296   (LEU  756  - HIS  759  <=> ALA  293  - ALA  296 )                          
  47: s001-A ec13-A   761 - 791 <=>  297 - 327   (THR  761  - SER  791  <=> ALA  297  - SER  327 )                          
  47: s001-A ec13-A   792 - 795 <=>  330 - 333   (VAL  792  - LEU  795  <=> TYR  330  - CYS  333 )                          
  47: s001-A ec13-A   798 - 802 <=>  334 - 338   (GLU  798  - LEU  802  <=> LEU  334  - LEU  338 )                          
  47: s001-A ec13-A   816 - 831 <=>  339 - 354   (LEU  816  - LYS  831  <=> PRO  339  - GLN  354 )                          
  47: s001-A ec13-A   834 - 839 <=>  355 - 360   (GLU  834  - LEU  839  <=> ASN  355  - THR  360 )                          
  47: s001-A ec13-A   840 - 844 <=>  362 - 366   (SER  840  - ALA  844  <=> ALA  362  - PRO  366 )                          
  47: s001-A ec13-A   848 - 868 <=>  371 - 391   (LEU  848  - LEU  868  <=> THR  371  - GLY  391 )                          
  48: s001-A emik-A     4 -  10 <=>   25 -  31   (ASP    4  - TYR   10  <=> THR   25  - CYS   31 )                          
  48: s001-A emik-A    92 -  95 <=>   37 -  40   (GLN   92  - PRO   95  <=> VAL   37  - PRO   40 )                          
  48: s001-A emik-A    96 - 107 <=>   47 -  58   (ASN   96  - THR  107  <=> ALA   47  - CYS   58 )                          
  48: s001-A emik-A   165 - 168 <=>   62 -  65   (ILE  165  - ALA  168  <=> TYR   62  - ILE   65 )                          
  48: s001-A emik-A   169 - 184 <=>   92 - 107   (LEU  169  - ASN  184  <=> ASN   92  - VAL  107 )                          
  48: s001-A emik-A   560 - 564 <=>  122 - 126   (GLU  560  - CYS  564  <=> ARG  122  - ASP  126 )                          
  48: s001-A emik-A   566 - 575 <=>  129 - 138   (ILE  566  - ALA  575  <=> GLU  129  - SER  138 )                          
  48: s001-A emik-A   576 - 599 <=>  141 - 164   (ASN  576  - CYS  599  <=> ASN  141  - PHE  164 )                          
  48: s001-A emik-A   635 - 638 <=>  165 - 168   (GLY  635  - PHE  638  <=> ILE  165  - PRO  168 )                          
  48: s001-A emik-A   640 - 687 <=>  182 - 229   (ASP  640  - THR  687  <=> SER  182  - LEU  229 )                          
  48: s001-A emik-A   700 - 703 <=>  230 - 233   (PHE  700  - ASN  703  <=> ARG  230  - GLY  233 )                          
  48: s001-A emik-A   704 - 721 <=>  243 - 260   (LYS  704  - ARG  721  <=> LYS  243  - PHE  260 )                          
  48: s001-A emik-A   722 - 747 <=>  263 - 288   (GLY  722  - VAL  747  <=> CYS  263  - ILE  288 )                          
  48: s001-A emik-A   748 - 751 <=>  290 - 293   (GLU  748  - LYS  751  <=> ILE  290  - PHE  293 )                          
  48: s001-A emik-A   757 - 791 <=>  295 - 329   (HIS  757  - SER  791  <=> ASN  295  - LYS  329 )                          
  48: s001-A emik-A   792 - 798 <=>  331 - 337   (VAL  792  - GLU  798  <=> ALA  331  - SER  337 )                          
  48: s001-A emik-A   801 - 804 <=>  338 - 341   (ASN  801  - LEU  804  <=> ASN  338  - ASP  341 )                          
  48: s001-A emik-A   815 - 831 <=>  342 - 358   (GLU  815  - LYS  831  <=> GLU  342  - GLN  358 )                          
  48: s001-A emik-A   834 - 840 <=>  359 - 365   (GLU  834  - SER  840  <=> GLN  359  - ALA  365 )                          
  48: s001-A emik-A   841 - 844 <=>  367 - 370   (GLY  841  - ALA  844  <=> ASN  367  - PRO  370 )                          
  48: s001-A emik-A   852 - 864 <=>  380 - 392   (ILE  852  - LEU  864  <=> THR  380  - GLN  392 )                          
  48: s001-A emik-A   865 - 869 <=>  394 - 398   (SER  865  - GLY  869  <=> ASN  394  - LYS  398 )                          
  49: s001-A ejwi-A     4 -  10 <=>   22 -  28   (ASP    4  - TYR   10  <=> ASN   22  - ALA   28 )                          
  49: s001-A ejwi-A    91 -  94 <=>   33 -  36   (LYS   91  - THR   94  <=> GLY   33  - PRO   36 )                          
  49: s001-A ejwi-A    95 - 104 <=>   48 -  57   (PRO   95  - LEU  104  <=> PHE   48  - GLY   57 )                          
  49: s001-A ejwi-A   105 - 112 <=>   59 -  66   (TYR  105  - TRP  112  <=> PHE   59  - ILE   66 )                          
  49: s001-A ejwi-A   154 - 157 <=>   74 -  77   (GLU  154  - ALA  157  <=> LYS   74  - THR   77 )                          
  49: s001-A ejwi-A   164 - 185 <=>   85 - 106   (LEU  164  - THR  185  <=> LEU   85  - TRP  106 )                          
  49: s001-A ejwi-A   560 - 564 <=>  120 - 124   (GLU  560  - CYS  564  <=> LYS  120  - ASN  124 )                          
  49: s001-A ejwi-A   566 - 572 <=>  127 - 133   (ILE  566  - MET  572  <=> ASP  127  - ASN  133 )                          
  49: s001-A ejwi-A   573 - 598 <=>  136 - 161   (GLY  573  - LEU  598  <=> ALA  136  - ALA  161 )                          
  49: s001-A ejwi-A   634 - 638 <=>  162 - 166   (LEU  634  - PHE  638  <=> LEU  162  - PRO  166 )                          
  49: s001-A ejwi-A   640 - 688 <=>  180 - 228   (ASP  640  - SER  688  <=> GLY  180  - ARG  228 )                          
  49: s001-A ejwi-A   700 - 703 <=>  229 - 232   (PHE  700  - ASN  703  <=> SER  229  - MET  232 )                          
  49: s001-A ejwi-A   704 - 721 <=>  241 - 258   (LYS  704  - ARG  721  <=> ASN  241  - CYS  258 )                          
  49: s001-A ejwi-A   722 - 743 <=>  261 - 282   (GLY  722  - ALA  743  <=> MET  261  - GLY  282 )                          
  49: s001-A ejwi-A   744 - 751 <=>  284 - 291   (PHE  744  - LYS  751  <=> THR  284  - PHE  291 )                          
  49: s001-A ejwi-A   757 - 791 <=>  293 - 327   (HIS  757  - SER  791  <=> ASN  293  - ASP  327 )                          
  49: s001-A ejwi-A   792 - 798 <=>  329 - 335   (VAL  792  - GLU  798  <=> SER  329  - SER  335 )                          
  49: s001-A ejwi-A   801 - 804 <=>  336 - 339   (ASN  801  - LEU  804  <=> ASN  336  - ASP  339 )                          
  49: s001-A ejwi-A   816 - 831 <=>  341 - 356   (LEU  816  - LYS  831  <=> GLU  341  - GLN  356 )                          
  49: s001-A ejwi-A   834 - 840 <=>  357 - 363   (GLU  834  - SER  840  <=> GLN  357  - ALA  363 )                          
  49: s001-A ejwi-A   841 - 844 <=>  365 - 368   (GLY  841  - ALA  844  <=> GLY  365  - PRO  368 )                          
  49: s001-A ejwi-A   852 - 867 <=>  378 - 393   (ILE  852  - VAL  867  <=> ALA  378  - LEU  393 )                          
  50: s001-A efj8-A     1 -   9 <=>   15 -  23   (MET    1  - TRP    9  <=> TYR   15  - ARG   23 )                          
  50: s001-A efj8-A    88 -  91 <=>   35 -  38   (TRP   88  - LYS   91  <=> PRO   35  - CYS   38 )                          
  50: s001-A efj8-A    94 - 113 <=>   39 -  58   (THR   94  - ALA  113  <=> GLY   39  - TYR   58 )                          
  50: s001-A efj8-A   165 - 178 <=>   83 -  96   (ILE  165  - SER  178  <=> GLN   83  - PHE   96 )                          
  50: s001-A efj8-A   180 - 183 <=>   97 - 100   (ILE  180  - THR  183  <=> ALA   97  - GLN  100 )                          
  50: s001-A efj8-A   539 - 542 <=>  121 - 124   (ASP  539  - SER  542  <=> GLU  121  - SER  124 )                          
  50: s001-A efj8-A   553 - 556 <=>  125 - 128   (LYS  553  - LEU  556  <=> ASP  125  - VAL  128 )                          
  50: s001-A efj8-A   561 - 570 <=>  132 - 141   (ILE  561  - ASP  570  <=> ILE  132  - ASN  141 )                          
  50: s001-A efj8-A   572 - 575 <=>  142 - 145   (MET  572  - ALA  575  <=> ARG  142  - ALA  145 )                          
  50: s001-A efj8-A   576 - 600 <=>  148 - 172   (ASN  576  - GLU  600  <=> ARG  148  - ILE  172 )                          
  50: s001-A efj8-A   635 - 638 <=>  186 - 189   (GLY  635  - PHE  638  <=> ASP  186  - LEU  189 )                          
  50: s001-A efj8-A   640 - 688 <=>  204 - 252   (ASP  640  - SER  688  <=> GLU  204  - GLU  252 )                          
  50: s001-A efj8-A   700 - 703 <=>  253 - 256   (PHE  700  - ASN  703  <=> GLN  253  - SER  256 )                          
  50: s001-A efj8-A   704 - 721 <=>  264 - 281   (LYS  704  - ARG  721  <=> ARG  264  - PHE  281 )                          
  50: s001-A efj8-A   722 - 751 <=>  284 - 313   (GLY  722  - LYS  751  <=> GLU  284  - VAL  313 )                          
  50: s001-A efj8-A   752 - 792 <=>  317 - 357   (ASP  752  - VAL  792  <=> ASN  317  - ALA  357 )                          
  50: s001-A efj8-A   794 - 802 <=>  358 - 366   (VAL  794  - LEU  802  <=> PHE  358  - GLU  366 )                          
  50: s001-A efj8-A   816 - 828 <=>  367 - 379   (LEU  816  - ASP  828  <=> SER  367  - MET  379 )                          
  50: s001-A efj8-A   830 - 834 <=>  380 - 384   (LEU  830  - GLU  834  <=> ARG  380  - GLY  384 )                          
  50: s001-A efj8-A   837 - 840 <=>  386 - 389   (PHE  837  - SER  840  <=> ARG  386  - VAL  389 )                          
  50: s001-A efj8-A   841 - 844 <=>  391 - 394   (GLY  841  - ALA  844  <=> TRP  391  - GLN  394 )                          
  50: s001-A efj8-A   850 - 869 <=>  401 - 420   (THR  850  - GLY  869  <=> MET  401  - LYS  420 )                          
  51: s001-A eh83-A     4 -   9 <=>   14 -  19   (ASP    4  - TRP    9  <=> TYR   14  - ILE   19 )                          
  51: s001-A eh83-A    87 -  90 <=>   35 -  38   (GLN   87  - VAL   90  <=> GLY   35  - PRO   38 )                          
  51: s001-A eh83-A    95 - 107 <=>   39 -  51   (PRO   95  - THR  107  <=> TRP   39  - MET   51 )                          
  51: s001-A eh83-A   162 - 165 <=>   57 -  60   (ALA  162  - ILE  165  <=> VAL   57  - VAL   60 )                          
  51: s001-A eh83-A   167 - 186 <=>   80 -  99   (CYS  167  - ALA  186  <=> GLY   80  - ARG   99 )                          
  51: s001-A eh83-A   564 - 567 <=>  109 - 112   (CYS  564  - GLU  567  <=> ALA  109  - TRP  112 )                          
  51: s001-A eh83-A   568 - 575 <=>  121 - 128   (ARG  568  - ALA  575  <=> ARG  121  - THR  128 )                          
  51: s001-A eh83-A   576 - 609 <=>  131 - 164   (ASN  576  - LYS  609  <=> ASN  131  - LEU  164 )                          
  51: s001-A eh83-A   635 - 638 <=>  167 - 170   (GLY  635  - PHE  638  <=> GLN  167  - LEU  170 )                          
  51: s001-A eh83-A   640 - 689 <=>  182 - 231   (ASP  640  - SER  689  <=> GLN  182  - ARG  231 )                          
  51: s001-A eh83-A   704 - 721 <=>  252 - 269   (LYS  704  - ARG  721  <=> VAL  252  - PHE  269 )                          
  51: s001-A eh83-A   722 - 753 <=>  272 - 303   (GLY  722  - SER  753  <=> ASP  272  - THR  303 )                          
  51: s001-A eh83-A   757 - 791 <=>  304 - 338   (HIS  757  - SER  791  <=> SER  304  - ALA  338 )                          
  51: s001-A eh83-A   792 - 798 <=>  340 - 346   (VAL  792  - GLU  798  <=> ALA  340  - MET  346 )                          
  51: s001-A eh83-A   801 - 804 <=>  347 - 350   (ASN  801  - LEU  804  <=> GLU  347  - LYS  350 )                          
  51: s001-A eh83-A   816 - 831 <=>  352 - 367   (LEU  816  - LYS  831  <=> ASP  352  - GLN  367 )                          
  51: s001-A eh83-A   834 - 844 <=>  368 - 378   (GLU  834  - ALA  844  <=> ARG  368  - THR  378 )                          
  51: s001-A eh83-A   849 - 866 <=>  385 - 402   (PHE  849  - GLU  866  <=> ARG  385  - LEU  402 )                          
  52: s001-A egeg-A     1 -   5 <=>    3 -   7   (MET    1  - GLU    5  <=> ILE    3  - GLY    7 )                          
  52: s001-A egeg-A     7 -  10 <=>    9 -  12   (VAL    7  - TYR   10  <=> VAL    9  - ASN   12 )                          
  52: s001-A egeg-A    92 -  95 <=>   22 -  25   (GLN   92  - PRO   95  <=> LEU   22  - THR   25 )                          
  52: s001-A egeg-A    97 - 115 <=>   28 -  46   (ALA   97  - TYR  115  <=> SER   28  - GLN   46 )                          
  52: s001-A egeg-A   161 - 179 <=>   65 -  83   (SER  161  - GLN  179  <=> PHE   65  - LYS   83 )                          
  52: s001-A egeg-A   180 - 183 <=>   87 -  90   (ILE  180  - THR  183  <=> PHE   87  - PHE   90 )                          
  52: s001-A egeg-A   563 - 566 <=>  104 - 107   (SER  563  - ILE  566  <=> SER  104  - GLU  107 )                          
  52: s001-A egeg-A   568 - 572 <=>  108 - 112   (ARG  568  - MET  572  <=> TRP  108  - ILE  112 )                          
  52: s001-A egeg-A   573 - 576 <=>  114 - 117   (GLY  573  - ASN  576  <=> ARG  114  - GLU  117 )                          
  52: s001-A egeg-A   577 - 599 <=>  119 - 141   (ASP  577  - CYS  599  <=> GLU  119  - SER  141 )                          
  52: s001-A egeg-A   601 - 604 <=>  142 - 145   (VAL  601  - GLY  604  <=> PRO  142  - ARG  145 )                          
  52: s001-A egeg-A   635 - 638 <=>  148 - 151   (GLY  635  - PHE  638  <=> ARG  148  - PRO  151 )                          
  52: s001-A egeg-A   640 - 646 <=>  167 - 173   (ASP  640  - MET  646  <=> TYR  167  - ALA  173 )                          
  52: s001-A egeg-A   648 - 689 <=>  174 - 215   (LEU  648  - SER  689  <=> GLN  174  - GLY  215 )                          
  52: s001-A egeg-A   704 - 721 <=>  219 - 236   (LYS  704  - ARG  721  <=> SER  219  - GLN  236 )                          
  52: s001-A egeg-A   722 - 728 <=>  239 - 245   (GLY  722  - ASP  728  <=> ARG  239  - ASN  245 )                          
  52: s001-A egeg-A   729 - 750 <=>  247 - 268   (ILE  729  - LEU  750  <=> LEU  247  - PHE  268 )                          
  52: s001-A egeg-A   751 - 754 <=>  271 - 274   (LYS  751  - ALA  754  <=> ASN  271  - THR  274 )                          
  52: s001-A egeg-A   755 - 791 <=>  277 - 313   (HIS  755  - SER  791  <=> THR  277  - ALA  313 )                          
  52: s001-A egeg-A   792 - 799 <=>  315 - 322   (VAL  792  - GLN  799  <=> TYR  315  - ALA  322 )                          
  52: s001-A egeg-A   820 - 833 <=>  323 - 336   (ASN  820  - LEU  833  <=> GLY  323  - GLN  336 )                          
  52: s001-A egeg-A   834 - 840 <=>  338 - 344   (GLU  834  - SER  840  <=> GLN  338  - ARG  344 )                          
  52: s001-A egeg-A   841 - 844 <=>  347 - 350   (GLY  841  - ALA  844  <=> ASN  347  - PRO  350 )                          
  52: s001-A egeg-A   852 - 869 <=>  356 - 373   (ILE  852  - GLY  869  <=> PHE  356  - VAL  373 )                          
  53: s001-A ed3z-A     4 -  10 <=>   19 -  25   (ASP    4  - TYR   10  <=> PHE   19  - TYR   25 )                          
  53: s001-A ed3z-A    87 -  90 <=>   41 -  44   (GLN   87  - VAL   90  <=> LEU   41  - LEU   44 )                          
  53: s001-A ed3z-A    95 - 107 <=>   45 -  57   (PRO   95  - THR  107  <=> ILE   45  - SER   57 )                          
  53: s001-A ed3z-A   166 - 185 <=>   81 - 100   (PRO  166  - THR  185  <=> THR   81  - ASP  100 )                          
  53: s001-A ed3z-A   564 - 568 <=>  111 - 115   (CYS  564  - ARG  568  <=> SER  111  - ASN  115 )                          
  53: s001-A ed3z-A   572 - 575 <=>  130 - 133   (MET  572  - ALA  575  <=> ALA  130  - ALA  133 )                          
  53: s001-A ed3z-A   576 - 598 <=>  136 - 158   (ASN  576  - LEU  598  <=> ARG  136  - ILE  158 )                          
  53: s001-A ed3z-A   633 - 636 <=>  159 - 162   (LEU  633  - LEU  636  <=> TYR  159  - LEU  162 )                          
  53: s001-A ed3z-A   639 - 642 <=>  168 - 171   (GLY  639  - GLN  642  <=> VAL  168  - VAL  171 )                          
  53: s001-A ed3z-A   644 - 688 <=>  197 - 241   (GLU  644  - SER  688  <=> PHE  197  - GLU  241 )                          
  53: s001-A ed3z-A   699 - 702 <=>  242 - 245   (HIS  699  - LEU  702  <=> GLU  242  - ILE  245 )                          
  53: s001-A ed3z-A   704 - 721 <=>  266 - 283   (LYS  704  - ARG  721  <=> GLN  266  - PHE  283 )                          
  53: s001-A ed3z-A   722 - 753 <=>  286 - 317   (GLY  722  - SER  753  <=> GLU  286  - VAL  317 )                          
  53: s001-A ed3z-A   756 - 791 <=>  318 - 353   (LEU  756  - SER  791  <=> PRO  318  - GLU  353 )                          
  53: s001-A ed3z-A   792 - 798 <=>  355 - 361   (VAL  792  - GLU  798  <=> SER  355  - CYS  361 )                          
  53: s001-A ed3z-A   801 - 804 <=>  362 - 365   (ASN  801  - LEU  804  <=> GLY  362  - ASN  365 )                          
  53: s001-A ed3z-A   816 - 831 <=>  367 - 382   (LEU  816  - LYS  831  <=> GLU  367  - GLN  382 )                          
  53: s001-A ed3z-A   833 - 837 <=>  383 - 387   (LEU  833  - PHE  837  <=> ARG  383  - MET  387 )                          
  53: s001-A ed3z-A   839 - 844 <=>  388 - 393   (LEU  839  - ALA  844  <=> ARG  388  - ASP  393 )                          
  53: s001-A ed3z-A   848 - 869 <=>  398 - 419   (LEU  848  - GLY  869  <=> THR  398  - TYR  419 )                          
  54: s001-A ei7y-A     1 -   4 <=>    7 -  10   (MET    1  - ASP    4  <=> LEU    7  - TYR   10 )                          
  54: s001-A ei7y-A     5 -  10 <=>   30 -  35   (GLU    5  - TYR   10  <=> TYR   30  - GLN   35 )                          
  54: s001-A ei7y-A    87 -  91 <=>   45 -  49   (GLN   87  - LYS   91  <=> THR   45  - LEU   49 )                          
  54: s001-A ei7y-A    94 - 112 <=>   50 -  68   (THR   94  - TRP  112  <=> LEU   50  - PHE   68 )                          
  54: s001-A ei7y-A   150 - 153 <=>   76 -  79   (ASP  150  - SER  153  <=> THR   76  - MET   79 )                          
  54: s001-A ei7y-A   167 - 183 <=>   95 - 111   (CYS  167  - THR  183  <=> ALA   95  - GLU  111 )                          
  54: s001-A ei7y-A   560 - 564 <=>  124 - 128   (GLU  560  - CYS  564  <=> PRO  124  - LYS  128 )                          
  54: s001-A ei7y-A   566 - 572 <=>  135 - 141   (ILE  566  - MET  572  <=> TYR  135  - TRP  141 )                          
  54: s001-A ei7y-A   573 - 576 <=>  143 - 146   (GLY  573  - ASN  576  <=> PHE  143  - ALA  146 )                          
  54: s001-A ei7y-A   577 - 602 <=>  148 - 173   (ASP  577  - THR  602  <=> PHE  148  - GLN  173 )                          
  54: s001-A ei7y-A   640 - 689 <=>  192 - 241   (ASP  640  - SER  689  <=> HIS  192  - GLN  241 )                          
  54: s001-A ei7y-A   704 - 721 <=>  252 - 269   (LYS  704  - ARG  721  <=> LEU  252  - ILE  269 )                          
  54: s001-A ei7y-A   722 - 751 <=>  272 - 301   (GLY  722  - LYS  751  <=> ARG  272  - GLU  301 )                          
  54: s001-A ei7y-A   752 - 772 <=>  303 - 323   (ASP  752  - GLY  772  <=> ARG  303  - LEU  323 )                          
  54: s001-A ei7y-A   776 - 791 <=>  324 - 339   (LEU  776  - SER  791  <=> SER  324  - GLN  339 )                          
  54: s001-A ei7y-A   792 - 799 <=>  341 - 348   (VAL  792  - GLN  799  <=> SER  341  - TYR  348 )                          
  54: s001-A ei7y-A   802 - 805 <=>  349 - 352   (LEU  802  - GLN  805  <=> ASP  349  - LYS  352 )                          
  54: s001-A ei7y-A   816 - 828 <=>  354 - 366   (LEU  816  - ASP  828  <=> SER  354  - ARG  366 )                          
  54: s001-A ei7y-A   830 - 834 <=>  367 - 371   (LEU  830  - GLU  834  <=> ARG  367  - PRO  371 )                          
  54: s001-A ei7y-A   837 - 840 <=>  373 - 376   (PHE  837  - SER  840  <=> ILE  373  - ALA  376 )                          
  54: s001-A ei7y-A   841 - 844 <=>  378 - 381   (GLY  841  - ALA  844  <=> PRO  378  - SER  381 )                          
  54: s001-A ei7y-A   850 - 868 <=>  388 - 406   (THR  850  - LEU  868  <=> SER  388  - ASP  406 )                          
  55: s001-A em2e-A     4 -  10 <=>   23 -  29   (ASP    4  - TYR   10  <=> ASN   23  - THR   29 )                          
  55: s001-A em2e-A    89 -  92 <=>   36 -  39   (TRP   89  - GLN   92  <=> ASN   36  - ASN   39 )                          
  55: s001-A em2e-A    94 - 104 <=>   45 -  55   (THR   94  - LEU  104  <=> ARG   45  - TYR   55 )                          
  55: s001-A em2e-A   150 - 154 <=>   71 -  75   (ASP  150  - GLU  154  <=> HIS   71  - PHE   75 )                          
  55: s001-A em2e-A   166 - 185 <=>   86 - 105   (PRO  166  - THR  185  <=> LEU   86  - HIS  105 )                          
  55: s001-A em2e-A   559 - 564 <=>  118 - 123   (LEU  559  - CYS  564  <=> ASP  118  - LYS  123 )                          
  55: s001-A em2e-A   566 - 575 <=>  126 - 135   (ILE  566  - ALA  575  <=> GLU  126  - ALA  135 )                          
  55: s001-A em2e-A   576 - 601 <=>  138 - 163   (ASN  576  - VAL  601  <=> THR  138  - HIS  163 )                          
  55: s001-A em2e-A   640 - 689 <=>  179 - 228   (ASP  640  - SER  689  <=> ASP  179  - TYR  228 )                          
  55: s001-A em2e-A   704 - 721 <=>  243 - 260   (LYS  704  - ARG  721  <=> MET  243  - PHE  260 )                          
  55: s001-A em2e-A   722 - 752 <=>  263 - 293   (GLY  722  - ASP  752  <=> ALA  263  - PHE  293 )                          
  55: s001-A em2e-A   756 - 759 <=>  295 - 298   (LEU  756  - HIS  759  <=> ASP  295  - THR  298 )                          
  55: s001-A em2e-A   761 - 791 <=>  299 - 329   (THR  761  - SER  791  <=> ARG  299  - GLU  329 )                          
  55: s001-A em2e-A   792 - 798 <=>  331 - 337   (VAL  792  - GLU  798  <=> ALA  331  - SER  337 )                          
  55: s001-A em2e-A   800 - 803 <=>  338 - 341   (ILE  800  - TYR  803  <=> ALA  338  - VAL  341 )                          
  55: s001-A em2e-A   816 - 831 <=>  343 - 358   (LEU  816  - LYS  831  <=> ASP  343  - GLN  358 )                          
  55: s001-A em2e-A   834 - 840 <=>  359 - 365   (GLU  834  - SER  840  <=> GLN  359  - ALA  365 )                          
  55: s001-A em2e-A   841 - 844 <=>  367 - 370   (GLY  841  - ALA  844  <=> ASN  367  - ASN  370 )                          
  55: s001-A em2e-A   852 - 867 <=>  380 - 395   (ILE  852  - VAL  867  <=> ALA  380  - LEU  395 )                          
  56: s001-A el1v-A     4 -  10 <=>   10 -  16   (ASP    4  - TYR   10  <=> TYR   10  - CYS   16 )                          
  56: s001-A el1v-A    89 -  92 <=>   21 -  24   (TRP   89  - GLN   92  <=> VAL   21  - PHE   24 )                          
  56: s001-A el1v-A    94 - 105 <=>   33 -  44   (THR   94  - TYR  105  <=> GLN   33  - THR   44 )                          
  56: s001-A el1v-A   166 - 185 <=>   70 -  89   (PRO  166  - THR  185  <=> MET   70  - PRO   89 )                          
  56: s001-A el1v-A   562 - 565 <=>  101 - 104   (ALA  562  - ILE  565  <=> LEU  101  - PHE  104 )                          
  56: s001-A el1v-A   567 - 572 <=>  112 - 117   (GLU  567  - MET  572  <=> ARG  112  - HIS  117 )                          
  56: s001-A el1v-A   573 - 598 <=>  120 - 145   (GLY  573  - LEU  598  <=> CYS  120  - PHE  145 )                          
  56: s001-A el1v-A   633 - 636 <=>  146 - 149   (LEU  633  - LEU  636  <=> VAL  146  - ILE  149 )                          
  56: s001-A el1v-A   641 - 689 <=>  169 - 217   (SER  641  - SER  689  <=> ARG  169  - GLN  217 )                          
  56: s001-A el1v-A   704 - 721 <=>  228 - 245   (LYS  704  - ARG  721  <=> ASN  228  - PHE  245 )                          
  56: s001-A el1v-A   722 - 748 <=>  248 - 274   (GLY  722  - GLU  748  <=> LEU  248  - TYR  274 )                          
  56: s001-A el1v-A   749 - 758 <=>  276 - 285   (TRP  749  - THR  758  <=> LEU  276  - LEU  285 )                          
  56: s001-A el1v-A   762 - 791 <=>  286 - 315   (LEU  762  - SER  791  <=> VAL  286  - ARG  315 )                          
  56: s001-A el1v-A   792 - 798 <=>  317 - 323   (VAL  792  - GLU  798  <=> PRO  317  - SER  323 )                          
  56: s001-A el1v-A   801 - 804 <=>  324 - 327   (ASN  801  - LEU  804  <=> ARG  324  - ASP  327 )                          
  56: s001-A el1v-A   816 - 840 <=>  329 - 353   (LEU  816  - SER  840  <=> SER  329  - ALA  353 )                          
  56: s001-A el1v-A   841 - 844 <=>  355 - 358   (GLY  841  - ALA  844  <=> GLY  355  - GLU  358 )                          
  56: s001-A el1v-A   852 - 868 <=>  368 - 384   (ILE  852  - LEU  868  <=> LEU  368  - ILE  384 )                          
  57: s001-A ek3z-A     4 -  10 <=>   65 -  71   (ASP    4  - TYR   10  <=> ILE   65  - ILE   71 )                          
  57: s001-A ek3z-A    87 -  90 <=>   95 -  98   (GLN   87  - VAL   90  <=> TRP   95  - VAL   98 )                          
  57: s001-A ek3z-A    93 - 106 <=>   99 - 112   (THR   93  - LEU  106  <=> ARG   99  - VAL  112 )                          
  57: s001-A ek3z-A   164 - 186 <=>  131 - 153   (LEU  164  - ALA  186  <=> VAL  131  - LYS  153 )                          
  57: s001-A ek3z-A   560 - 565 <=>  166 - 171   (GLU  560  - ILE  565  <=> ALA  166  - LEU  171 )                          
  57: s001-A ek3z-A   569 - 575 <=>  176 - 182   (VAL  569  - ALA  575  <=> GLU  176  - GLN  182 )                          
  57: s001-A ek3z-A   576 - 604 <=>  185 - 213   (ASN  576  - GLY  604  <=> ASN  185  - CYS  213 )                          
  57: s001-A ek3z-A   640 - 644 <=>  219 - 223   (ASP  640  - GLU  644  <=> ARG  219  - SER  223 )                          
  57: s001-A ek3z-A   645 - 648 <=>  225 - 228   (ARG  645  - LEU  648  <=> LEU  225  - SER  228 )                          
  57: s001-A ek3z-A   649 - 689 <=>  244 - 284   (ALA  649  - SER  689  <=> ILE  244  - ARG  284 )                          
  57: s001-A ek3z-A   703 - 721 <=>  290 - 308   (ASN  703  - ARG  721  <=> THR  290  - LEU  308 )                          
  57: s001-A ek3z-A   722 - 750 <=>  311 - 339   (GLY  722  - LEU  750  <=> GLU  311  - MET  339 )                          
  57: s001-A ek3z-A   752 - 756 <=>  340 - 344   (ASP  752  - LEU  756  <=> GLN  340  - SER  344 )                          
  57: s001-A ek3z-A   758 - 791 <=>  345 - 378   (THR  758  - SER  791  <=> ILE  345  - ARG  378 )                          
  57: s001-A ek3z-A   792 - 797 <=>  380 - 385   (VAL  792  - THR  797  <=> LEU  380  - LEU  385 )                          
  57: s001-A ek3z-A   800 - 803 <=>  386 - 389   (ILE  800  - TYR  803  <=> VAL  386  - GLU  389 )                          
  57: s001-A ek3z-A   819 - 831 <=>  391 - 403   (SER  819  - LYS  831  <=> TRP  391  - GLN  403 )                          
  57: s001-A ek3z-A   833 - 840 <=>  404 - 411   (LEU  833  - SER  840  <=> MET  404  - GLY  411 )                          
  57: s001-A ek3z-A   841 - 844 <=>  413 - 416   (GLY  841  - ALA  844  <=> LYS  413  - ARG  416 )                          
  57: s001-A ek3z-A   849 - 870 <=>  423 - 444   (PHE  849  - PHE  870  <=> ILE  423  - LYS  444 )                          
  58: s001-A ec6g-A     1 -   4 <=>   17 -  20   (MET    1  - ASP    4  <=> PHE   17  - PHE   20 )                          
  58: s001-A ec6g-A     6 -  10 <=>   41 -  45   (ILE    6  - TYR   10  <=> TRP   41  - GLN   45 )                          
  58: s001-A ec6g-A    88 -  91 <=>   56 -  59   (TRP   88  - LYS   91  <=> GLU   56  - ARG   59 )                          
  58: s001-A ec6g-A    94 - 114 <=>   60 -  80   (THR   94  - ILE  114  <=> LEU   60  - SER   80 )                          
  58: s001-A ec6g-A   167 - 185 <=>  102 - 120   (CYS  167  - THR  185  <=> ILE  102  - GLY  120 )                          
  58: s001-A ec6g-A   564 - 568 <=>  131 - 135   (CYS  564  - ARG  568  <=> ASP  131  - TRP  135 )                          
  58: s001-A ec6g-A   570 - 574 <=>  149 - 153   (ASP  570  - GLU  574  <=> LYS  149  - PHE  153 )                          
  58: s001-A ec6g-A   575 - 602 <=>  156 - 183   (ALA  575  - THR  602  <=> PHE  156  - SER  183 )                          
  58: s001-A ec6g-A   640 - 687 <=>  202 - 249   (ASP  640  - THR  687  <=> HIS  202  - LEU  249 )                          
  58: s001-A ec6g-A   699 - 702 <=>  250 - 253   (HIS  699  - LEU  702  <=> ARG  250  - GLN  253 )                          
  58: s001-A ec6g-A   704 - 721 <=>  263 - 280   (LYS  704  - ARG  721  <=> LEU  263  - LEU  280 )                          
  58: s001-A ec6g-A   722 - 751 <=>  283 - 312   (GLY  722  - LYS  751  <=> ARG  283  - ALA  312 )                          
  58: s001-A ec6g-A   752 - 757 <=>  314 - 319   (ASP  752  - HIS  757  <=> LYS  314  - VAL  319 )                          
  58: s001-A ec6g-A   761 - 791 <=>  320 - 350   (THR  761  - SER  791  <=> ALA  320  - GLN  350 )                          
  58: s001-A ec6g-A   792 - 799 <=>  352 - 359   (VAL  792  - GLN  799  <=> ALA  352  - TYR  359 )                          
  58: s001-A ec6g-A   802 - 805 <=>  360 - 363   (LEU  802  - GLN  805  <=> ASP  360  - VAL  363 )                          
  58: s001-A ec6g-A   815 - 832 <=>  364 - 381   (GLU  815  - GLU  832  <=> GLY  364  - LYS  381 )                          
  58: s001-A ec6g-A   837 - 840 <=>  384 - 387   (PHE  837  - SER  840  <=> ILE  384  - ALA  387 )
[truncated: 4,710,475 more chars]
