# Supplementary material for: Structural screens identify candidate human homologs of insect chemoreceptors and cryptic Drosophila gustatory receptor-like proteins
Source: eLife. 2023 Feb 20;12:e85537. doi: 10.7554/eLife.85537 (PMC9998090; doi:10.7554/eLife.85537)
Supplement: Source data 3. — Individual text files represent the output of the Dali AF-DB search using the indicated query candidate seven transmembrane domain ion channels (7TMICs) from Trypanosoma (GRL1), D. melanogaster (Grls), or H. sapiens (PHTF1/2) and the structural proteomic dataset of D. melanogaster. [file elife-85537-data3.zip › Dmel_HsapPHTF1.txt]

# Job: Dmel_HsapPHTF1
# Query: s001A
# No:  Chain   Z    rmsd lali nres  %id PDB  Description
   1:  ekzp-A 25.8 25.4  589   880   37   DROME:AF-Q9V9A8-F1 PROTEIN PHTF;
   2:  elct-A 15.2  5.1  295   406    8   DROME:AF-Q9W1N5-F1 PUTATIVE GUSTATORY RECEPTOR 59F;
   3:  ec6b-A 14.2  4.9  269   341    8   DROME:AF-Q8IRL8-F1 PUTATIVE GUSTATORY RECEPTOR 9A;
   4:  eepd-A 13.9  5.3  292   369    7   DROME:AF-P58960-F1 PUTATIVE GUSTATORY RECEPTOR 39B;
   5:  ekkf-A 13.8  5.1  301   391    7   DROME:AF-Q9VJF2-F1 PUTATIVE GUSTATORY RECEPTOR 36B;
   6:  ejek-A 13.5  5.3  292   374    6   DROME:AF-P83292-F1 GUSTATORY RECEPTOR 23A;
   7:  ele6-A 13.3  5.2  298   390    8   DROME:AF-Q8INZ2-F1 PUTATIVE GUSTATORY RECEPTOR 36C;
   8:  emn9-A 13.3  5.0  298   391    7   DROME:AF-P58955-F1 PUTATIVE GUSTATORY RECEPTOR 36A;
   9:  eliv-A 13.3  4.5  295   512    7   DROME:AF-Q9VZL7-F1 GUSTATORY AND ODORANT RECEPTOR 63A;
  10:  eiw1-A 13.3  4.9  287   373    6   DROME:AF-Q9VYZ2-F1 PUTATIVE GUSTATORY RECEPTOR 10B;
  11:  emve-A 13.2  5.5  300   408    8   DROME:AF-P58950-F1 GUSTATORY RECEPTOR 10A;
  12:  efru-A 13.1  4.6  289   527    9   DROME:AF-Q9VSH2-F1 GUSTATORY RECEPTOR FOR BITTER TASTE 66A;
  13:  emyi-A 13.1  4.7  291   397    7   DROME:AF-Q9VAZ3-F1 ODORANT RECEPTOR 98A;
  14:  eln0-A 13.1  5.2  290   379    9   DROME:AF-P81912-F1 ODORANT RECEPTOR 23A;
  15:  egq9-A 13.1  4.8  278   383   10   DROME:AF-Q9VCS8-F1 ODORANT RECEPTOR 94B;
  16:  efj8-A 13.1  5.3  312   420    8   DROME:AF-Q9VZW8-F1 ODORANT RECEPTOR 63A;
  17:  ee2c-A 13.0  4.7  297   416    7   DROME:AF-Q9V969-F1 PUTATIVE GUSTATORY RECEPTOR 57A;
  18:  edbe-A 13.0  5.1  300   387   10   DROME:AF-P84181-F1 PUTATIVE GUSTATORY RECEPTOR 22D;
  19:  eiql-A 13.0  5.0  280   362    7   DROME:AF-Q9VEU0-F1 PUTATIVE GUSTATORY RECEPTOR 89A;
  20:  el65-A 12.9  4.6  297   454    8   DROME:AF-Q9VPT1-F1 GUSTATORY AND ODORANT RECEPTOR 21A;
  21:  ehif-A 12.9  4.6  290   378    5   DROME:AF-Q9V568-F1 ODORANT RECEPTOR 45A;
  22:  eiid-A 12.9  4.8  277   378    9   DROME:AF-Q9VUK5-F1 PUTATIVE ODORANT RECEPTOR 71A;
  23:  efj3-A 12.9  4.8  276   387    9   DROME:AF-Q9VCS9-F1 ODORANT RECEPTOR 94A;
  24:  embr-A 12.9  4.4  285   450   11   DROME:AF-Q9VM09-F1 PUTATIVE GUSTATORY RECEPTOR 28A;
  25:  emga-A 12.9  4.8  276   391    8   DROME:AF-Q9VB30-F1 PUTATIVE GUSTATORY RECEPTOR 98A;
  26:  emt3-A 12.9  5.5  295   381    7   DROME:AF-P58957-F1 GUSTATORY AND PHEROMONE RECEPTOR 39A, ISOFORM C;
  27:  el78-A 12.8  5.3  289   378    9   DROME:AF-P58954-F1 PUTATIVE GUSTATORY RECEPTOR 22F;
  28:  elmc-A 12.8  5.4  289   397    6   DROME:AF-Q9VHS4-F1 ODORANT RECEPTOR 85A;
  29:  ekah-A 12.8  5.5  304   389    9   DROME:AF-Q9VTN0-F1 GUSTATORY RECEPTOR 68A;
  30:  eh6u-A 12.7  4.5  276   384    7   DROME:AF-Q9V3N2-F1 ODORANT RECEPTOR 46A, ISOFORM B;
  31:  edm9-A 12.6  5.7  285   395   10   DROME:AF-P58962-F1 PUTATIVE GUSTATORY RECEPTOR 58A;
  32:  ehji-A 12.6  4.8  294   392    7   DROME:AF-Q9W5G6-F1 ODORANT RECEPTOR 1A;
  33:  eidg-A 12.6  5.0  288   386   11   DROME:AF-P84180-F1 PUTATIVE GUSTATORY RECEPTOR 22B;
  34:  ell6-A 12.6  4.6  283   412   10   DROME:AF-Q8IMN5-F1 PUTATIVE GUSTATORY RECEPTOR 98D;
  35:  edua-A 12.5  4.4  289   375    8   DROME:AF-Q9V6H2-F1 ODORANT RECEPTOR 49B;
  36:  eku8-A 12.5  5.0  294   383    7   DROME:AF-P58952-F1 PUTATIVE GUSTATORY RECEPTOR 22C;
  37:  eh83-A 12.5  4.8  288   402    9   DROME:AF-P81911-F1 ODORANT RECEPTOR 22C;
  38:  ehyu-A 12.5  4.7  292   397    9   DROME:AF-P81910-F1 ODORANT RECEPTOR 22B;
  39:  eeje-A 12.4  5.2  288   399    7   DROME:AF-Q9V9I4-F1 ODORANT RECEPTOR 42B;
  40:  ee0h-A 12.4  5.1  289   384   10   DROME:AF-Q9VAW0-F1 PUTATIVE ODORANT RECEPTOR 98B;
  41:  emow-A 12.4  5.0  294   475   11   DROME:AF-Q9VKA5-F1 GUSTATORY AND PHEROMONE RECEPTOR 33A;
  42:  em2e-A 12.4  5.4  293   403    9   DROME:AF-P81918-F1 ODORANT RECEPTOR 43B;
  43:  ehm4-A 12.4  5.0  281   397    9   DROME:AF-Q8INM9-F1 PUTATIVE GUSTATORY RECEPTOR 85A;
  44:  egpc-A 12.4  4.5  282   387    7   DROME:AF-Q8IRZ5-F1 PUTATIVE ODORANT RECEPTOR 19B;
  45:  eh7m-A 12.4  4.9  272   379    8   DROME:AF-P81915-F1 ODORANT RECEPTOR 33B;
  46:  ec13-A 12.3  4.8  288   391    8   DROME:AF-Q9VT92-F1 ODORANT RECEPTOR 67D;
  47:  el2r-A 12.3  5.0  296   423    8   DROME:AF-Q8IMQ6-F1 PUTATIVE GUSTATORY RECEPTOR 97A;
  48:  ehc8-A 12.3  5.5  298   385    8   DROME:AF-P82986-F1 ODORANT RECEPTOR 82A;
  49:  ehwi-A 12.3  5.0  288   389    7   DROME:AF-P58953-F1 GUSTATORY RECEPTOR FOR BITTER TASTE 22E;
  50:  eg6r-A 12.2  5.7  304   428    8   DROME:AF-Q9W594-F1 PUTATIVE GUSTATORY RECEPTOR 2A;
  51:  edyb-A 12.2  5.2  294   397    9   DROME:AF-Q9W1U5-F1 PUTATIVE GUSTATORY RECEPTOR 59C;
  52:  eeps-A 12.2  4.6  283   413    7   DROME:AF-Q9W3I5-F1 ODORANT RECEPTOR 7A;
  53:  ei7y-A 12.2  4.6  292   406    4   DROME:AF-P82983-F1 PUTATIVE ODORANT RECEPTOR 65B;
  54:  efrd-A 12.2  5.3  312   421    6   DROME:AF-Q9VT20-F1 ODORANT RECEPTOR 67B;
  55:  egeg-A 12.2  4.5  284   376   10   DROME:AF-P81917-F1 ODORANT RECEPTOR 43A;
  56:  effz-A 12.1  4.7  293   408   12   DROME:AF-Q8IMN6-F1 PUTATIVE GUSTATORY RECEPTOR 98C;
  57:  ejwi-A 12.1  4.6  280   398    8   DROME:AF-Q9W1P8-F1 ODORANT RECEPTOR 59B;
  58:  eevn-A 12.1  5.1  288   412    8   DROME:AF-Q9W2B2-F1 PUTATIVE GUSTATORY RECEPTOR 58C;
  59:  ejdt-A 12.1  4.4  282   377    9   DROME:AF-Q9VLE5-F1 ODORANT RECEPTOR 30A;
  60:  ejx9-A 12.1  4.3  281   397    6   DROME:AF-O46077-F1 ODORANT RECEPTOR 2A;
  61:  ef7l-A 12.1  5.2  304   427   10   DROME:AF-Q9V4K2-F1 GUSTATORY RECEPTOR FOR SUGAR TASTE 43A;
  62:  ek3z-A 12.0  4.7  288   451    9   DROME:AF-P83296-F1 GUSTATORY RECEPTOR FOR SUGAR TASTE 64E;
  63:  em1q-A 12.0  4.7  282   396    8   DROME:AF-Q9V589-F1 ODORANT RECEPTOR 45B;
  64:  ej04-A 12.0  4.5  281   451   10   DROME:AF-A0A0B4KFG3-F1 UNCHARACTERIZED PROTEIN, ISOFORM C;
  65:  ed4v-A 12.0  4.6  292   406    8   DROME:AF-Q9VYZ1-F1 ODORANT RECEPTOR 10A;
  66:  ejsu-A 12.0  4.9  281   397   10   DROME:AF-P81923-F1 ODORANT RECEPTOR 59A;
  67:  elra-A 12.0  5.3  269   367    6   DROME:AF-Q9W1V0-F1 GUSTATORY RECEPTOR;
  68:  emw6-A 12.0  4.9  293   404    8   DROME:AF-Q8IMZ5-F1 PUTATIVE GUSTATORY RECEPTOR 94A;
  69:  edgo-A 11.9  4.9  284   387    8   DROME:AF-Q9I816-F1 ODORANT RECEPTOR 19A;
  70:  ehy8-A 11.9  4.7  290   407    7   DROME:AF-Q9VT08-F1 ODORANT RECEPTOR 67A;
  71:  elft-A 11.9  4.6  293   385    9   DROME:AF-P81921-F1 ODORANT RECEPTOR 47A;
  72:  emik-A 11.9  4.9  275   406   10   DROME:AF-Q9V9I2-F1 ODORANT RECEPTOR 42A;
  73:  elep-A 11.8  5.2  287   398    8   DROME:AF-P81913-F1 ODORANT RECEPTOR 24A;
  74:  ek22-A 11.8  4.8  291   390    7   DROME:AF-Q9VHQ7-F1 ODORANT RECEPTOR 85B;
  75:  efmx-A 11.8  4.8  286   389    7   DROME:AF-Q9VHQ6-F1 ODORANT RECEPTOR 85C;
  76:  emlt-A 11.8  4.4  276   397    7   DROME:AF-Q9VNK9-F1 PUTATIVE ODORANT RECEPTOR 83C;
  77:  ed3z-A 11.8  4.6  278   419    9   DROME:AF-Q9V8Y7-F1 ODORANT RECEPTOR 56A;
  78:  eeqs-A 11.7  4.5  288   408    7   DROME:AF-Q9VDM1-F1 PUTATIVE ODORANT RECEPTOR 92A;
  79:  ekyd-A 11.7  4.6  280   392    6   DROME:AF-Q9VHE6-F1 ODORANT RECEPTOR 85F;
  80:  edup-A 11.7  5.3  293   394   10   DROME:AF-P58951-F1 PUTATIVE GUSTATORY RECEPTOR 22A;
  81:  ec2h-A 11.7  5.0  294   406   10   DROME:AF-P83294-F1 GUSTATORY RECEPTOR FOR SUGAR TASTE 64B;
  82:  edkk-A 11.7  5.3  282   386    9   DROME:AF-Q8IN58-F1 PUTATIVE GUSTATORY RECEPTOR 92A;
  83:  elpf-A 11.6  4.8  290   470    7   DROME:AF-Q9VM08-F1 PUTATIVE GUSTATORY RECEPTOR 28B;
  84:  ekmp-A 11.6  4.5  280   403   10   DROME:AF-Q9VB26-F1 PUTATIVE GUSTATORY RECEPTOR 98B;
  85:  eeha-A 11.6  4.8  295   412    6   DROME:AF-Q9VHQ2-F1 PUTATIVE ODORANT RECEPTOR 85D;
  86:  eh0n-A 11.6  5.6  288   414    7   DROME:AF-P58961-F1 PUTATIVE GUSTATORY RECEPTOR 47B;
  87:  ec6g-A 11.6  4.2  287   417    6   DROME:AF-P82982-F1 ODORANT RECEPTOR 65A;
  88:  el7o-A 11.6  5.3  281   409    9   DROME:AF-Q9V3Q2-F1 ODORANT RECEPTOR 35A;
  89:  emye-A 11.6  4.9  295   461    9   DROME:AF-Q9VKJ7-F1 GUSTATORY AND PHEROMONE RECEPTOR 32A;
  90:  ee8p-A 11.6  5.1  299   456    6   DROME:AF-P83293-F1 GUSTATORY RECEPTOR FOR SUGAR TASTE 64A;
  91:  el1v-A 11.6  5.4  279   384   10   DROME:AF-P81916-F1 ODORANT RECEPTOR 33C;
  92:  eioz-A 11.5  4.9  297   417    6   DROME:AF-Q9VZJ6-F1 GUSTATORY RECEPTOR FOR SUGAR TASTE 64D;
  93:  ejh0-A 11.5  4.1  267   371    7   DROME:AF-Q8IQ72-F1 UNCHARACTERIZED PROTEIN CG32395;
  94:  elxa-A 11.4  4.3  286   410    6   DROME:AF-P82984-F1 PUTATIVE ODORANT RECEPTOR 65C;
  95:  edxo-A 11.4  4.4  294   412    8   DROME:AF-P81922-F1 ODORANT RECEPTOR 47B;
  96:  ejc1-A 11.4  4.7  287   444    8   DROME:AF-Q9W497-F1 GUSTATORY RECEPTOR 5A FOR TREHALOSE;
  97:  edln-A 11.3  5.3  308   436    8   DROME:AF-Q9W0M2-F1 GUSTATORY RECEPTOR FOR SUGAR TASTE 61A;
  98:  embs-A 11.3  5.1  287   397    7   DROME:AF-P81909-F1 ODORANT RECEPTOR 22A;
  99:  edeq-A 11.3  4.9  293   449   10   DROME:AF-B7Z0I0-F1 UNCHARACTERIZED PROTEIN;
 100:  ec06-A 11.3  4.9  295   392   10   DROME:AF-Q9W2U9-F1 ODORANT RECEPTOR 9A;
 101:  emx7-A 11.2  5.2  293   411    8   DROME:AF-Q9W1P7-F1 PUTATIVE ODORANT RECEPTOR 59C;
 102:  ehhh-A 11.2  5.4  278   381    8   DROME:AF-Q8IN22-F1 GUSTATORY RECEPTOR;
 103:  egn9-A 11.2  5.3  287   404   11   DROME:AF-Q9VVF3-F1 ODORANT RECEPTOR 74A;
 104:  ehu2-A 11.1  5.1  296   419    9   DROME:AF-P83295-F1 GUSTATORY RECEPTOR FOR SUGAR TASTE 64C;
 105:  ei8b-A 11.0  5.0  274   408   10   DROME:AF-Q9W2B1-F1 PUTATIVE GUSTATORY RECEPTOR 58B;
 106:  ec7p-A 10.9  5.3  284   385    7   DROME:AF-Q9W367-F1 GUSTATORY RECEPTOR 8A;
 107:  edo9-A 10.9  5.2  273   397    7   DROME:AF-Q9VD74-F1 PUTATIVE GUSTATORY RECEPTOR 93C;
 108:  efkv-A 10.9  5.6  269   399    8   DROME:AF-Q9W1N6-F1 PUTATIVE GUSTATORY RECEPTOR 59E;
 109:  eer4-A 10.9  5.1  273   395    8   DROME:AF-Q8IN23-F1 PUTATIVE GUSTATORY RECEPTOR 93B;
 110:  efb7-A 10.8  5.0  291   404    9   DROME:AF-Q9VT90-F1 ODORANT RECEPTOR 67C;
 111:  ego8-A 10.8  5.5  288   418    9   DROME:AF-Q9VXL0-F1 ODORANT RECEPTOR 13A;
 112:  eiwv-A 10.6  5.0  293   469    7   DROME:AF-P83297-F1 GUSTATORY RECEPTOR FOR SUGAR TASTE 64F;
 113:  ejfj-A 10.5  5.2  298   486    7   DROME:AF-Q9VNB5-F1 ODORANT RECEPTOR CORECEPTOR;
 114:  ekwq-A 10.5  5.4  269   378   10   DROME:AF-P81914-F1 ODORANT RECEPTOR 33A;
 115:  ei0r-A 10.5  4.6  269   401    7   DROME:AF-Q9VFN2-F1 ODORANT RECEPTOR 88A;
 116:  ehao-A 10.4  4.7  281   396    6   DROME:AF-Q9V6A9-F1 ODORANT RECEPTOR 49A;
 117:  em4m-A 10.4  5.5  277   419    8   DROME:AF-Q9VD76-F1 GUSTATORY RECEPTOR FOR BITTER TASTE 93A;
 118:  ejx2-A 10.2  4.3  290   453    9   DROME:AF-Q9VNB3-F1 ODORANT RECEPTOR 83A;
 119:  ef4x-A  9.9  5.1  283   467    6   DROME:AF-A0A0B4KGT9-F1 ODORANT RECEPTOR 85E;
 120:  egvr-A  9.7  4.8  272   390    9   DROME:AF-P58985-F1 PUTATIVE GUSTATORY RECEPTOR 59D;
 121:  el2g-A  9.6  5.0  282   393    7   DROME:AF-P82985-F1 PUTATIVE ODORANT RECEPTOR 69A, ISOFORM B;
 122:  eknq-A  9.5  4.6  237   366    5   DROME:AF-Q8MLS6-F1 GUSTATORY RECEPTOR;
 123:  elkk-A  9.4  6.5  259   404    9   DROME:AF-Q9W2A4-F1 UNCHARACTERIZED PROTEIN;
 124:  ehto-A  8.3  5.2  276   449    8   DROME:AF-Q8IPU5-F1 PUTATIVE GUSTATORY RECEPTOR 77A;
 125:  egjp-A  7.9  4.8  236   380    8   DROME:AF-Q8INY2-F1 UNCHARACTERIZED PROTEIN;
 126:  egnn-A  6.3  4.6  118   708   12   DROME:AF-Q9VW13-F1 FI01412P;
 127:  edt2-A  6.2 26.1  119   569    8   DROME:AF-Q9VVK7-F1 NUCB1;
 128:  elxv-A  6.2  9.9  113  1513    8   DROME:AF-Q9VWK5-F1 GH15225P;
 129:  ee5t-A  6.1 22.8  181  1415    7   DROME:AF-Q8IN05-F1 TELOMERE LENGTH REGULATION PROTEIN TEL2 HOMOLOG;
 130:  ed50-A  6.1 20.2  141  1077    5   DROME:AF-A1ZB84-F1 GPI ETHANOLAMINE PHOSPHATE TRANSFERASE 3;
 131:  ek0x-A  6.1 24.4  108   563    8   DROME:AF-Q9VRI8-F1 IONOTROPIC RECEPTOR 20A;
 132:  efiw-A  6.0  6.1   70   374    4   DROME:AF-Q9VPJ0-F1 RE58433P;
 133:  efi8-A  6.0 17.4  136  1037    8   DROME:AF-Q8MQJ9-F1 BRAIN TUMOR PROTEIN;
 134:  ehcb-A  5.9  9.9  116  2036    3   DROME:AF-A0A0U1QT59-F1 TRANSMEMBRANE CHANNEL-LIKE, ISOFORM C;
 135:  eedo-A  5.9  7.8  106   698    8   DROME:AF-Q9VGZ5-F1 TRANSCRIPTION FACTOR CWO;
 136:  elqf-A  5.9 21.5  107   288    7   DROME:AF-Q9VB43-F1 UNCHARACTERIZED PROTEIN;
 137:  eiq1-A  5.8 18.0   92   449    4   DROME:AF-Q9VH65-F1 FI11941P;
 138:  ecvs-A  5.8 36.1  165  1065    7   DROME:AF-M9MSL4-F1 CENTROSOMAL PROTEIN 135KDA, ISOFORM B;
 139:  eep4-A  5.7  5.6   80   716   10   DROME:AF-A0A0B4JCU3-F1 RECEPTOR EXPRESSION ENHANCING PROTEIN A, ISOFO
 140:  ei1i-A  5.7 14.4   94   173    5   DROME:AF-Q01071-F1 ENHANCER OF SPLIT MDELTA PROTEIN;
 141:  efas-A  5.7 18.5  102   596   10   DROME:AF-A1ZA15-F1 IONOTROPIC RECEPTOR 52B;
 142:  eh08-A  5.7 28.3  166  1553    5   DROME:AF-Q9W0P8-F1 MEDIATOR OF RNA POLYMERASE II TRANSCRIPTION SUBUN
 143:  edn1-A  5.7 22.0  100   224    8   DROME:AF-Q01068-F1 ENHANCER OF SPLIT M3 PROTEIN;
 144:  ege8-A  5.6  7.7   78   204    8   DROME:AF-Q6IGD9-F1 HDC06561;
 145:  ef7u-A  5.6 38.8  128  1020    5   DROME:AF-Q9V3P6-F1 26S PROTEASOME NON-ATPASE REGULATORY SUBUNIT 1;
 146:  edvk-A  5.6 10.5   65   166    5   DROME:AF-Q86BB7-F1 FI06435P;
 147:  ejr4-A  5.6 23.8   91   602    5   DROME:AF-Q9W397-F1 RE67794P;
 148:  ej82-A  5.6 28.7  143   429    6   DROME:AF-O96880-F1 TRANSCRIPTION INITIATION FACTOR IIE SUBUNIT ALPHA
 149:  elur-A  5.5 38.4  152   816    5   DROME:AF-Q9VKJ9-F1 COILED-COIL AND C2 DOMAIN-CONTAINING PROTEIN 1-LI
 150:  efd5-A  5.5 37.8  208  1739    6   DROME:AF-A8DYH1-F1 MUSCLE WASTED, ISOFORM C;
 151:  ei6q-A  5.5  7.7   77  1260    1   DROME:AF-A0A0B4LEZ1-F1 SECRETORY 31, ISOFORM D;
 152:  ecve-A  5.5  7.1   64   649    2   DROME:AF-Q24175-F1 DISCONTINUOUS ACTIN HEXAGON;
 153:  egbo-A  5.5 14.2  123   891    4   DROME:AF-Q4U2G8-F1 LD02432P;
 154:  ecwb-A  5.4  5.5   93  2248    6   DROME:AF-P32870-F1 CA(2+)/CALMODULIN-RESPONSIVE ADENYLATE CYCLASE;
 155:  elt8-A  5.4  6.2   50   225    0   DROME:AF-Q7JR24-F1 CAG, ISOFORM A;
 156:  el3u-A  5.4 34.3  175   438    7   DROME:AF-Q9W3X8-F1 RH42690P;
 157:  ekww-A  5.4 16.7   87   678    9   DROME:AF-Q9I7L8-F1 CELL DIVISION CYCLE 23, ISOFORM A;
 158:  ekim-A  5.4 19.5  101   671    3   DROME:AF-Q9VZ62-F1 FASCETTO;
 159:  el4n-A  5.4 16.2  107   558    8   DROME:AF-Q8IMY8-F1 IONOTROPIC RECEPTOR 94F;
 160:  ekv3-A  5.4 17.7   97   605    7   DROME:AF-B7Z069-F1 IONOTROPIC RECEPTOR 75B;
 161:  emuy-A  5.4 13.9   82   707    5   DROME:AF-Q95RQ7-F1 LD15658P;
 162:  ej9w-A  5.4  6.5   77   224    3   DROME:AF-Q9W0K9-F1 LD10220P;
 163:  ehjd-A  5.4 16.5   84   870    1   DROME:AF-Q9VWC7-F1 FI02109P;
 164:  emw2-A  5.4  8.0  102   890    3   DROME:AF-Q9V435-F1 YURI GAGARIN, ISOFORM B;
 165:  emnr-A  5.4 16.3  108   206    6   DROME:AF-Q8MLQ8-F1 LP05237P;
 166:  effk-A  5.4  9.6   62   231    5   DROME:AF-Q9VU04-F1 RE60105P;
 167:  ei8i-A  5.4 16.9   86   656    5   DROME:AF-P29844-F1 ENDOPLASMIC RETICULUM CHAPERONE BIP;
 168:  elqc-A  5.3  9.9  111   853    5   DROME:AF-Q0E9A5-F1 FI21269P1;
 169:  elzu-A  5.3 21.8  110   614    9   DROME:AF-Q9W3P8-F1 IONOTROPIC RECEPTOR 7A;
 170:  ee6h-A  5.3 11.5   87   179   10   DROME:AF-P13098-F1 ENHANCER OF SPLIT M8 PROTEIN;
 171:  ej75-A  5.3 25.2  110   646    7   DROME:AF-A8JNV9-F1 IONOTROPIC RECEPTOR 76A, ISOFORM E;
 172:  efsl-A  5.3 23.2  106  1105    8   DROME:AF-Q9VN44-F1 FI07923P;
 173:  efi0-A  5.3  7.9   85   541    9   DROME:AF-Q8SZY9-F1 LD47413P;
 174:  eeux-A  5.3 12.5   92   644   10   DROME:AF-Q9VIA5-F1 IONOTROPIC RECEPTOR 84A;
 175:  el3f-A  5.3 16.5  112   828    2   DROME:AF-X2JD14-F1 UNCHARACTERIZED PROTEIN, ISOFORM B;
 176:  elv4-A  5.3  4.6   76   327    4   DROME:AF-Q9XZ58-F1 COP9 SIGNALOSOME COMPLEX SUBUNIT 5;
 177:  eeoz-A  5.3  6.3  108  1374    6   DROME:AF-P91660-F1 PROBABLE MULTIDRUG RESISTANCE-ASSOCIATED PROTEIN
 178:  ejg5-A  5.3  6.2  164  2171    5   DROME:AF-Q9VL32-F1 ATP-BINDING CASSETTE SUB-FAMILY C MEMBER SUR;
 179:  ej62-A  5.2 13.5   95   836    5   DROME:AF-M9MSL3-F1 HSC70CB, ISOFORM G;
 180:  egdx-A  5.2 29.4  124   899    7   DROME:AF-Q0KIF2-F1 EYE-ENRICHED KAINATE RECEPTOR, ISOFORM B;
 181:  el83-A  5.2 25.3   98   594    5   DROME:AF-A1ZA17-F1 IONOTROPIC RECEPTOR 52D;
 182:  egf9-A  5.2 16.6  108   629   11   DROME:AF-Q9VVL1-F1 IONOTROPIC RECEPTOR 75A;
 183:  eli4-A  5.2 24.4  120   878   11   DROME:AF-A1Z8X5-F1 PEPTIDASE_M28 DOMAIN-CONTAINING PROTEIN;
 184:  edo7-A  5.2 41.0  126   513   12   DROME:AF-Q9W4D3-F1 TUDOR DOMAIN-CONTAINING PROTEIN;
 185:  ei9q-A  5.2 17.1   91   593   13   DROME:AF-B7Z0P2-F1 IONOTROPIC RECEPTOR 94D;
 186:  ehuy-A  5.2 13.9   80   367    9   DROME:AF-Q9VP44-F1 EARTHBOUND 2, ISOFORM A;
 187:  ehai-A  5.2 30.7  129   902    6   DROME:AF-Q9TVI0-F1 FI23915P1;
 188:  ei1l-A  5.2 23.4  106   240   10   DROME:AF-Q9VYX3-F1 RECEPTOR EXPRESSION-ENHANCING PROTEIN;
 189:  ehvc-A  5.2 19.6  103   545    7   DROME:AF-Q9VCM1-F1 IONOTROPIC RECEPTOR 94G;
 190:  ehvf-A  5.2  4.6   88   546    6   DROME:AF-Q9VDV3-F1 NUCLEAR PORE COMPLEX PROTEIN NUP58;
 191:  eeby-A  5.2 23.9  116   675    9   DROME:AF-Q9VVU7-F1 IONOTROPIC RECEPTOR 75D;
 192:  ed1g-A  5.1 15.2  117  1105    3   DROME:AF-Q9VA38-F1 SERINE/THREONINE-PROTEIN KINASE WARTS;
 193:  emdf-A  5.1 10.5   99   553    7   DROME:AF-E1JI03-F1 BRUMMER, ISOFORM B;
 194:  ela3-A  5.1 15.3   97   879    5   DROME:AF-Q9VEP2-F1 UNCHARACTERIZED PROTEIN, ISOFORM B;
 195:  ed0w-A  5.1 29.2  136   425    6   DROME:AF-Q7KM13-F1 HAIRY/ENHANCER-OF-SPLIT RELATED WITH YRPW MOTIF P
 196:  eec3-A  5.1 34.3  103  1071   11   DROME:AF-Q9VIG1-F1 FI12406P;
 197:  edt0-A  5.1  8.1   77  1264    5   DROME:AF-P52172-F1 BOX A-BINDING FACTOR;
 198:  ehpa-A  5.1 14.8   85   212    8   DROME:AF-A1ZA08-F1 UNCHARACTERIZED PROTEIN;
 199:  eflm-A  5.1 11.9   86   505    9   DROME:AF-Q9VLS5-F1 LD29542P;
 200:  ehv0-A  5.1 19.6  102   572    8   DROME:AF-Q9W155-F1 IONOTROPIC RECEPTOR 60E;
 201:  egb2-A  5.0 18.8  105   537   11   DROME:AF-A0A0B4LGJ9-F1 GLYCEROL-3-PHOSPHATE ACYLTRANSFERASE 4, ISOFOR
 202:  ef6j-A  5.0  9.2  165  1190    5   DROME:AF-A1Z7T0-F1 SERINE/THREONINE-PROTEIN KINASE N;
 203:  ejgw-A  5.0 19.6  109   584   12   DROME:AF-Q9VT09-F1 IONOTROPIC RECEPTOR 67A;
 204:  ems8-A  5.0 14.1  111  1351    5   DROME:AF-A1Z987-F1 CHROMOSOME ASSOCIATED PROTEIN G, ISOFORM F;
 205:  egx0-A  5.0 20.3  173  1398    6   DROME:AF-P49021-F1 PROTEIN TIMELESS;
 206:  eech-A  5.0  5.7   89   138   10   DROME:AF-A0A0B4LFY7-F1 UNCHARACTERIZED PROTEIN;
 207:  el68-A  5.0 19.1  115   984    6   DROME:AF-Q9VXW9-F1 UNCHARACTERIZED PROTEIN, ISOFORM A;
 208:  ejvm-A  5.0 27.7  110   897    8   DROME:AF-Q0KI42-F1 FI04462P;
 209:  ei52-A  5.0  8.0  115   264    5   DROME:AF-Q7KTJ2-F1 CMP/DCMP-TYPE DEAMINASE DOMAIN-CONTAINING PROTEIN
 210:  eg1o-A  5.0 28.0  143   940    9   DROME:AF-P91926-F1 AP-2 COMPLEX SUBUNIT ALPHA;
 211:  egq8-A  5.0 29.4   96  1007   11   DROME:AF-A1ZAK1-F1 INTEGRATOR COMPLEX SUBUNIT 8;
 212:  eli5-A  5.0 10.5   66    88    6   DROME:AF-Q9VEQ6-F1 V-TYPE PROTON ATPASE SUBUNIT;
 213:  ehzo-A  5.0  8.4   78   178    9   DROME:AF-P13096-F1 ENHANCER OF SPLIT M5 PROTEIN;
 214:  edis-A  5.0 25.2   91   651    7   DROME:AF-P11147-F1 HEAT SHOCK 70 KDA PROTEIN COGNATE 4;
 215:  ef6g-A  5.0  8.1   84   174    5   DROME:AF-Q9VBM3-F1 RECEPTOR EXPRESSION-ENHANCING PROTEIN;
 216:  emit-A  4.9 20.2   93   631   13   DROME:AF-Q23976-F1 ATP-DEPENDENT DNA HELICASE 2 SUBUNIT 1;
 217:  egrg-A  4.9 25.7   96   611   13   DROME:AF-Q9VCM4-F1 IONOTROPIC RECEPTOR 94E;
 218:  elg7-A  4.9  5.4  114   972    6   DROME:AF-P30189-F1 DNA TOPOISOMERASE 1;
 219:  emix-A  4.9  4.5   54   108    4   DROME:AF-Q9VRJ8-F1 PROTEIN ASTERIX;
 220:  egmf-A  4.9  8.8   98   611    4   DROME:AF-Q9VXR5-F1 LD02975P;
 221:  eilw-A  4.9 20.1   93   351    6   DROME:AF-Q9VTM4-F1 LD30288P;
 222:  embm-A  4.9 26.0  118   337    5   DROME:AF-P14003-F1 PROTEIN HAIRY;
 223:  edn2-A  4.9 21.8  106   523    8   DROME:AF-Q9VQN8-F1 FIDGETIN-LIKE PROTEIN 1;
 224:  ehkx-A  4.9 31.2  118   923    6   DROME:AF-O46067-F1 EG:25E8.1 PROTEIN;
 225:  edbk-A  4.9 10.8   95   178    5   DROME:AF-A1Z9M2-F1 RECEPTOR EXPRESSION-ENHANCING PROTEIN;
 226:  efao-A  4.9  5.9   85   463    6   DROME:AF-Q9NBK5-F1 SERINE/THREONINE-PROTEIN KINASE TRICORNERED;
 227:  ee9r-A  4.9 31.9  136   533    6   DROME:AF-Q9VNM2-F1 OSIRIS 24;
 228:  edd4-A  4.9 19.4  110   599    8   DROME:AF-A1ZA16-F1 IONOTROPIC RECEPTOR 52C;
 229:  ej5r-A  4.9  8.1  103   312    8   DROME:AF-Q8IP32-F1 UNCHARACTERIZED PROTEIN, ISOFORM A;
 230:  eigh-A  4.9  9.4  107   509    7   DROME:AF-O76924-F1 POTENTIAL E3 UBIQUITIN-PROTEIN LIGASE ARIADNE-2;
 231:  eg26-A  4.8  6.0   97   898    8   DROME:AF-Q9VB32-F1 GPI ETHANOLAMINE PHOSPHATE TRANSFERASE 1;
 232:  efyv-A  4.8  5.8  102   611    7   DROME:AF-Q9VJV2-F1 ANGIOTENSIN-CONVERTING ENZYME;
 233:  el3s-A  4.8 16.7   90   889    9   DROME:AF-Q9VZ63-F1 RE22038P;
 234:  egyt-A  4.8 19.4   77   469    8   DROME:AF-A8JNC7-F1 DPR-INTERACTING PROTEIN DELTA, ISOFORM D;
 235:  efke-A  4.8 23.9   88   703    8   DROME:AF-Q9VRJ7-F1 RE45108P;
 236:  edc6-A  4.8  3.6   72   165   10   DROME:AF-Q9VD32-F1 GEO10853P1;
 237:  eja5-A  4.8 25.0  135  1797   12   DROME:AF-Q7KV24-F1 UNCHARACTERIZED PROTEIN;
 238:  emfw-A  4.8 41.1  122   639    6   DROME:AF-Q8T051-F1 LD28458P;
 239:  egcn-A  4.8 12.6   52   528    2   DROME:AF-Q9W0N5-F1 FI18166P1;
 240:  ehp7-A  4.8 19.3  114   642   10   DROME:AF-Q9VYN4-F1 IONOTROPIC RECEPTOR 11A;
 241:  eeep-A  4.8 17.3   99  1503    2   DROME:AF-Q7KTZ4-F1 REDUCED MECHANORECEPTOR POTENTIAL A, ISOFORM B;
 242:  edkp-A  4.8 32.8  169   543    8   DROME:AF-Q9VSZ1-F1 GH05942P;
 243:  ems4-A  4.8 26.9  108   453    6   DROME:AF-Q8IMH8-F1 P4HA_N DOMAIN-CONTAINING PROTEIN;
 244:  egtq-A  4.8 18.6  139   617   10   DROME:AF-Q9VSX7-F1 LD02310P;
 245:  efvu-A  4.8 26.8  100   740    6   DROME:AF-M9MRI4-F1 E3 UBIQUITIN-PROTEIN LIGASE TRIM9;
 246:  ekiq-A  4.8 28.4  101   305   11   DROME:AF-Q9U599-F1 AT01821P;
 247:  el53-A  4.8 23.6  118   853    7   DROME:AF-Q9VDH5-F1 KAINATE-TYPE IONOTROPIC GLUTAMATE RECEPTOR SUBUNI
 248:  ec40-A  4.8 25.1  121   716    7   DROME:AF-Q9W191-F1 IONOTROPIC RECEPTOR 60A;
 249:  eiuz-A  4.8 16.8   93  1026    9   DROME:AF-M9PIM3-F1 UNCHARACTERIZED PROTEIN;
 250:  ecvd-A  4.8 37.7  157   746    6   DROME:AF-A1ZAC4-F1 FI20010P1;
 251:  ef3o-A  4.7 13.0  107   753    9   DROME:AF-Q9V9R2-F1 CULLIN 2, ISOFORM A;
 252:  eidf-A  4.7 17.1  158  1018    5   DROME:AF-Q9VGP4-F1 LP08082P;
 253:  ehcc-A  4.7 17.1  141   332    9   DROME:AF-Q9VMM7-F1 FI04466P;
 254:  ekgz-A  4.7 18.7   88   535    7   DROME:AF-Q9VA65-F1 PROCOLLAGEN-PROLINE 4-DIOXYGENASE;
 255:  edyq-A  4.7 19.8   89   536    3   DROME:AF-Q8IMI2-F1 PROCOLLAGEN-PROLINE 4-DIOXYGENASE;
 256:  eejk-A  4.7  3.1   72   245    6   DROME:AF-Q8MPP0-F1 NINJURIN A ALPHA;
 257:  ej7b-A  4.7 22.7  110   561    6   DROME:AF-A1Z8P2-F1 IONOTROPIC RECEPTOR 48C;
 258:  ejmq-A  4.7 25.3  119   594    6   DROME:AF-B7Z0Y1-F1 IONOTROPIC RECEPTOR 7D;
 259:  ehdy-A  4.7 30.9   94   592   13   DROME:AF-Q8IN09-F1 IONOTROPIC RECEPTOR 94B;
 260:  edn0-A  4.7 23.0   95   635    7   DROME:AF-Q9VTT6-F1 IONOTROPIC RECEPTOR 68B;
 261:  ec87-A  4.7  5.9   69    99    7   DROME:AF-Q9VZ91-F1 UNCHARACTERIZED PROTEIN;
 262:  emae-A  4.7 10.5  151   324    8   DROME:AF-Q9VE12-F1 LD27322P;
 263:  emw0-A  4.7  5.1   53    56    2   DROME:AF-A0A6M3Q6E2-F1 UNCHARACTERIZED PROTEIN;
 264:  ef2z-A  4.7 18.3   98   599    9   DROME:AF-A1ZA14-F1 IONOTROPIC RECEPTOR 52A;
 265:  ej9k-A  4.7  5.9   80   204    6   DROME:AF-Q059A4-F1 TRANSMEMBRANE PROTEIN 186;
 266:  emp5-A  4.7 13.7   98   296    7   DROME:AF-Q9W1J5-F1 RECEPTOR EXPRESSION-ENHANCING PROTEIN;
 267:  ely8-A  4.7 35.4  119   594    5   DROME:AF-Q9VRD3-F1 FI06015P;
 268:  eltl-A  4.7  3.7   74   975   12   DROME:AF-Q8IRA1-F1 GAMMA-TUBULIN COMPLEX COMPONENT;
 269:  ee5b-A  4.7 23.7   97   687    5   DROME:AF-Q9VJZ7-F1 RIBOSOMAL RNA PROCESSING PROTEIN 1 HOMOLOG;
 270:  egnm-A  4.7 24.9  122   573    7   DROME:AF-Q8IQE2-F1 IONOTROPIC RECEPTOR 67C;
 271:  edb9-A  4.7  7.4   80   434    3   DROME:AF-O46070-F1 EG:25E8.4 PROTEIN;
 272:  ec8v-A  4.7 23.5  157   507    3   DROME:AF-Q9VJ16-F1 GH26014P;
 273:  ee5v-A  4.7 16.4  117  2021    8   DROME:AF-M9PC26-F1 UNCHARACTERIZED PROTEIN, ISOFORM E;
 274:  eltx-A  4.7 11.6   83   435   11   DROME:AF-Q26263-F1 PROTEIN DEADPAN;
 275:  ehyt-A  4.6 43.5  156  1349    8   DROME:AF-Q27571-F1 NITRIC OXIDE SYNTHASE;
 276:  edyw-A  4.6 11.6   60   363    7   DROME:AF-Q9VDV2-F1 AT06125P;
 277:  ed0y-A  4.6 27.5  160  1904    4   DROME:AF-Q7KU89-F1 PURATROPHIN-1-LIKE, ISOFORM A;
 278:  efda-A  4.6  8.6  141   557    6   DROME:AF-Q9VFG1-F1 FI01439P;
 279:  ec9e-A  4.6 22.8   95   603    9   DROME:AF-Q9V9T2-F1 IONOTROPIC RECEPTOR 100A;
 280:  ekd3-A  4.6 22.7  110   609   10   DROME:AF-A8JUR3-F1 IONOTROPIC RECEPTOR 10A;
 281:  emxr-A  4.6 22.3  111   525    8   DROME:AF-Q8T5S8-F1 PROCOLLAGEN-PROLINE 4-DIOXYGENASE;
 282:  ej2f-A  4.6  7.5   52   234   10   DROME:AF-A8JQZ1-F1 UNCHARACTERIZED PROTEIN;
 283:  ejmw-A  4.6  9.2   73   123    5   DROME:AF-Q5LJU1-F1 TRANSMEMBRANE PROTEIN 188;
 284:  ej3h-A  4.6 17.9   84   550   10   DROME:AF-Q9VA69-F1 PROCOLLAGEN-PROLINE 4-DIOXYGENASE;
 285:  eicu-A  4.6 13.8  145  1383    7   DROME:AF-A8JUY3-F1 DNA-DIRECTED RNA POLYMERASE SUBUNIT;
 286:  ek80-A  4.6  9.3   73   199   10   DROME:AF-Q9VYY2-F1 SIGNAL PEPTIDASE COMPLEX SUBUNIT 2;
 287:  efek-A  4.6 22.3  108   648   12   DROME:AF-M9PCT4-F1 IONOTROPIC RECEPTOR 31A, ISOFORM C;
 288:  emv7-A  4.6 33.8  116   796    9   DROME:AF-Q9VFV0-F1 IONOTROPIC RECEPTOR 87A;
 289:  efi2-A  4.6 21.8  164  2313    4   DROME:AF-Q9VYD1-F1 PROBABLE HISTONE-LYSINE N-METHYLTRANSFERASE CG171
 290:  eh4e-A  4.6 17.7  125  1083    5   DROME:AF-Q9W581-F1 NMDA RECEPTOR 2, ISOFORM C;
 291:  ef6w-A  4.6 26.6  121   603    4   DROME:AF-A1ZBG7-F1 IONOTROPIC RECEPTOR 56A;
 292:  eg14-A  4.6 13.2  115   771    4   DROME:AF-Q9V9X7-F1 POLYRIBONUCLEOTIDE NUCLEOTIDYLTRANSFERASE;
 293:  emf4-A  4.6 10.6  102   252    7   DROME:AF-A1ZBT5-F1 MEDIATOR OF RNA POLYMERASE II TRANSCRIPTION SUBUN
 294:  elxt-A  4.6 10.9   78   199    8   DROME:AF-Q9VVF2-F1 UNCHARACTERIZED PROTEIN;
 295:  em0w-A  4.6 19.0   89   907    7   DROME:AF-Q9VMP4-F1 GLUTAMATE RECEPTOR IIA;
 296:  ehld-A  4.6 12.6   92   162    4   DROME:AF-B7YZF1-F1 UNCHARACTERIZED PROTEIN, ISOFORM D;
 297:  edkf-A  4.6 18.2   94   279    2   DROME:AF-Q95TS8-F1 DAEDALUS, ISOFORM A;
 298:  ec5b-A  4.6 31.8  124   970    6   DROME:AF-P31007-F1 DISKS LARGE 1 TUMOR SUPPRESSOR PROTEIN;
 299:  ejf8-A  4.6 15.3   95   994    2   DROME:AF-P35875-F1 POLY  POLYMERASE;
 300:  edyk-A  4.6  4.3   58   151    5   DROME:AF-Q03334-F1 40S RIBOSOMAL PROTEIN S13;
 301:  eh9j-A  4.5 19.0   89  1844    6   DROME:AF-A0A0B4JDC9-F1 RIM-BINDING PROTEIN, ISOFORM F;
 302:  ehzg-A  4.5 39.8  205  1248    8   DROME:AF-M9PHU7-F1 UNCHARACTERIZED PROTEIN, ISOFORM G;
 303:  ef89-A  4.5  5.7   66   927    5   DROME:AF-A1Z705-F1 GPI ETHANOLAMINE PHOSPHATE TRANSFERASE 2;
 304:  ejl2-A  4.5 28.1  118   593    6   DROME:AF-A1Z882-F1 IONOTROPIC RECEPTOR 47A;
 305:  elyo-A  4.5 16.6  105   214   10   DROME:AF-Q9VN88-F1 LD45836P;
 306:  ekas-A  4.5  9.7   83   296    6   DROME:AF-Q9VZ88-F1 AT07585P;
 307:  efy3-A  4.5 17.5  108   893    5   DROME:AF-Q9VK71-F1 POU DOMAIN PROTEIN 2, ISOFORM B;
 308:  emso-A  4.5 31.8  122   632    9   DROME:AF-A1ZBM9-F1 IONOTROPIC RECEPTOR 56D;
 309:  efcg-A  4.5 40.7  114   884    5   DROME:AF-Q9VB71-F1 UNCHARACTERIZED PROTEIN;
 310:  eiof-A  4.5 24.5  134   866    6   DROME:AF-A1ZBK1-F1 FI23922P1;
 311:  egjd-A  4.5 27.2  107  1978   10   DROME:AF-Q9W0M1-F1 CENTROSOMAL PROTEIN CEP290;
 312:  edy8-A  4.5 25.8   90   604   11   DROME:AF-Q8IN08-F1 IONOTROPIC RECEPTOR 94C;
 313:  eiyp-A  4.5 13.1  125   715    4   DROME:AF-Q9VF73-F1 FI17904P1;
 314:  emgh-A  4.5 24.9  129   837    6   DROME:AF-Q0E9B5-F1 UNCHARACTERIZED PROTEIN, ISOFORM A;
 315:  ec6r-A  4.5 11.4  110   648   11   DROME:AF-Q9VUC9-F1 UNCHARACTERIZED PROTEIN, ISOFORM A;
 316:  egy9-A  4.5 13.9  127  1229   13   DROME:AF-Q8MSW0-F1 ISOLEUCYL-TRNA SYNTHETASE;
 317:  ek9y-A  4.5 16.1  102  1330    9   DROME:AF-Q9VJ87-F1 PRE-MRNA-SPLICING FACTOR CWC22 HOMOLOG;
 318:  ehan-A  4.5  6.0  111   897    8   DROME:AF-Q9VGM0-F1 GPI ETHANOLAMINE PHOSPHATE TRANSFERASE 1;
 319:  emp9-A  4.5 26.0  100   919    6   DROME:AF-Q9VW54-F1 26S PROTEASOME NON-ATPASE REGULATORY SUBUNIT 2;
 320:  emxg-A  4.5 29.5  176   968    8   DROME:AF-Q9VPM2-F1 UNCHARACTERIZED PROTEIN, ISOFORM A;
 321:  em5l-A  4.5 11.4   91   473    4   DROME:AF-Q9VVQ4-F1 UNCHARACTERIZED PROTEIN, ISOFORM D;
 322:  ekja-A  4.5 21.2  130   875    5   DROME:AF-Q4V5E4-F1 RE61138P;
 323:  eir0-A  4.5 16.5   84   796   10   DROME:AF-Q9VFE7-F1 NUCLEAR PORE PROTEIN;
 324:  ei8z-A  4.5 13.0   85   349    8   DROME:AF-Q9VTI0-F1 METHYLENETETRAHYDROFOLATE REDUCTASE (NAD(P)H);
 325:  ec94-A  4.5  5.4  167  1402    8   DROME:AF-Q9VC63-F1 FI20190P1;
 326:  elgg-A  4.5  6.0  175  1549    5   DROME:AF-Q7KTC0-F1 MULTIDRUG-RESISTANCE LIKE PROTEIN 1, ISOFORM I;
 327:  ef8w-A  4.4 27.5  127   615    3   DROME:AF-A8JNI3-F1 DEBRIS BUSTER, ISOFORM D;
 328:  ed6m-A  4.4 21.2  119   677    6   DROME:AF-Q9VKM7-F1 AT01533P;
 329:  ejfe-A  4.4 28.9  112   648   12   DROME:AF-A1Z6D6-F1 IONOTROPIC RECEPTOR 41A;
 330:  eitd-A  4.4 25.3   92   868    4   DROME:AF-Q9VDH6-F1 IONOTROPIC RECEPTOR 93A;
 331:  ejys-A  4.4  6.1  113   145   11   DROME:AF-B7YZH0-F1 UNCHARACTERIZED PROTEIN;
 332:  ed21-A  4.4  9.5  132  2103    5   DROME:AF-Q9VUH9-F1 HELICASE WITH ZINC FINGER, ISOFORM B;
 333:  ekp2-A  4.4  3.3   62    90    8   DROME:AF-Q6IGM9-F1 GEO11086P1;
 334:  egwm-A  4.4 19.0  105   704    7   DROME:AF-Q9VTH3-F1 IONOTROPIC RECEPTOR 68A, ISOFORM A;
 335:  eflt-A  4.4 30.0   83   662   12   DROME:AF-Q9VMQ8-F1 VACUOLAR PROTEIN SORTING-ASSOCIATED PROTEIN 52 HO
 336:  ejbw-A  4.4 41.1  167  1642    7   DROME:AF-Q9W2I0-F1 UNCHARACTERIZED PROTEIN, ISOFORM P;
 337:  edmc-A  4.4  5.2  108   903    5   DROME:AF-Q9VCB7-F1 UNCHARACTERIZED PROTEIN;
 338:  efqe-A  4.4  6.8   50   117    8   DROME:AF-P18930-F1 NADH-UBIQUINONE OXIDOREDUCTASE CHAIN 3;
 339:  ej8c-A  4.4 29.2  121  1253    7   DROME:AF-Q01989-F1 MYOSIN HEAVY CHAIN 95F;
 340:  ee85-A  4.4 12.5   77   666    8   DROME:AF-Q2PDW6-F1 CENTRIOLAR COILED COIL PROTEIN 110KDA, ISOFORM B;
 341:  ei9r-A  4.4 39.5  105   616    8   DROME:AF-Q9W1F4-F1 THO COMPLEX SUBUNIT 5;
 342:  ee08-A  4.4 23.7  109   605    6   DROME:AF-Q9VHL4-F1 IONOTROPIC RECEPTOR 85A;
 343:  eh8e-A  4.4 13.1   91   375   11   DROME:AF-Q8MRK8-F1 GH26280P;
 344:  eg53-A  4.4 35.3  133   678    5   DROME:AF-Q9VDN3-F1 IONOTROPIC RECEPTOR 92A;
 345:  eg6e-A  4.4 10.6   83   252    8   DROME:AF-Q8IPS1-F1 UNCHARACTERIZED PROTEIN;
 346:  emp6-A  4.4 17.5   71   950   11   DROME:AF-A1Z9E2-F1 PROTEIN LIN-54 HOMOLOG;
 347:  ehae-A  4.4  5.5   72   373    3   DROME:AF-Q9VPF9-F1 SD10847P;
 348:  eg3w-A  4.4 13.0   86   160    6   DROME:AF-Q9VKA2-F1 GEO12039P1;
 349:  ed3j-A  4.4  6.5   80   959    3   DROME:AF-Q9VXW7-F1 GERM CELL-EXPRESSED BHLH-PAS, ISOFORM C;
 350:  ed6w-A  4.4 30.0  157   926    6   DROME:AF-Q9W3G1-F1 UNCHARACTERIZED PROTEIN, ISOFORM A;
 351:  ehxh-A  4.4 22.7  105   195    4   DROME:AF-Q01069-F1 ENHANCER OF SPLIT MBETA PROTEIN;
 352:  ejqj-A  4.4  9.8  125   535    6   DROME:AF-Q9VDZ3-F1 ZINC FINGER PROTEIN SQUEEZE;
 353:  emev-A  4.4 10.7   77   682    4   DROME:AF-M9PBM5-F1 UNCHARACTERIZED PROTEIN, ISOFORM B;
 354:  ef73-A  4.4 18.3   83  1051    6   DROME:AF-Q9VSE2-F1 MUTAGEN-SENSITIVE 301;
 355:  egi1-A  4.4  7.2   74   481   11   DROME:AF-Q961I8-F1 PROCOLLAGEN-PROLINE 4-DIOXYGENASE;
 356:  egm1-A  4.4 12.8   91   185    2   DROME:AF-A8JRH0-F1 UNCHARACTERIZED PROTEIN, ISOFORM A;
 357:  ekac-A  4.4 33.4   95   934    4   DROME:AF-Q8IP45-F1 CULLIN 3, ISOFORM F;
 358:  elfy-A  4.3 10.3   67   896   12   DROME:AF-Q9VDD8-F1 UBIQUITIN CARBOXYL-TERMINAL HYDROLASE;
 359:  ef22-A  4.3 17.6  192   919    3   DROME:AF-A0A0B4K653-F1 RFX, ISOFORM H;
 360:  eeel-A  4.3  4.7  102   686    8   DROME:AF-Q9W3Y7-F1 GH10889P;
 361:  ejn1-A  4.3 15.5   79  1017    9   DROME:AF-Q9VPW5-F1 FI19356P1;
 362:  eh3p-A  4.3 13.7   84   463    6   DROME:AF-P13468-F1 DNA-BINDING PROTEIN K10;
 363:  eilk-A  4.3  8.8  113  1162    4   DROME:AF-A8JUM9-F1 UNCHARACTERIZED PROTEIN, ISOFORM E;
 364:  ehwp-A  4.3 28.4  211  1962    6   DROME:AF-P05661-F1 MYOSIN HEAVY CHAIN, MUSCLE;
 365:  ejlv-A  4.3 26.6  103   207    5   DROME:AF-Q9VE78-F1 CORONA;
 366:  efob-A  4.3  6.3   77   183    9   DROME:AF-X2J753-F1 UNCHARACTERIZED PROTEIN, ISOFORM C;
 367:  emed-A  4.3 15.0  108   258    8   DROME:AF-A1ZBG2-F1 UNCHARACTERIZED PROTEIN;
 368:  emf2-A  4.3 28.2  133   688    7   DROME:AF-Q9VWH1-F1 UNCHARACTERIZED PROTEIN, ISOFORM D;
 369:  eik8-A  4.3  1.8   49   135    6   DROME:AF-A0A0B4JD30-F1 UNCHARACTERIZED PROTEIN;
 370:  emco-A  4.3 16.5   96  2462    7   DROME:AF-M9PGC5-F1 NON-SPECIFIC SERINE/THREONINE PROTEIN KINASE;
 371:  eh44-A  4.3 23.9  138   868   11   DROME:AF-A0A0B4KEU8-F1 UNCHARACTERIZED PROTEIN, ISOFORM C;
 372:  ecyu-A  4.3 18.8  113   366    4   DROME:AF-P52654-F1 TRANSCRIPTION INITIATION FACTOR IIA SUBUNIT 1;
 373:  ej35-A  4.3  7.2   61   146   10   DROME:AF-Q9VU59-F1 GEO07864P1;
 374:  ekfx-A  4.3 26.4  106   495    8   DROME:AF-Q2MGL7-F1 UNCHARACTERIZED PROTEIN, ISOFORM A;
 375:  eky0-A  4.3  3.4   52    60   10   DROME:AF-Q8STB0-F1 GEO09683P1;
 376:  em0s-A  4.3 10.7  137   960    7   DROME:AF-Q7K4L9-F1 LD33689P;
 377:  em4b-A  4.3 25.5  114   491   10   DROME:AF-Q8MSK0-F1 PROCOLLAGEN-PROLINE 4-DIOXYGENASE;
 378:  emkm-A  4.3  5.1   52   302    4   DROME:AF-Q9VEP1-F1 PUTATIVE TRNA
 379:  egyh-A  4.3  5.8   70   159    1   DROME:AF-Q9VQR2-F1 NADH DEHYDROGENASE  1 BETA SUBCOMPLEX
 380:  ee4t-A  4.3 27.9  118  1847    9   DROME:AF-Q9VW83-F1 GIGAS, ISOFORM A;
 381:  ei18-A  4.3  8.1   67    89    4   DROME:AF-Q9VP18-F1 V-TYPE PROTON ATPASE SUBUNIT;
 382:  edmq-A  4.3 33.6  127   913    7   DROME:AF-Q9VMP3-F1 GLUTAMATE RECEPTOR IIB;
 383:  edo5-A  4.3  5.6   85   182    5   DROME:AF-Q9VCI5-F1 SUCCINATE DEHYDROGENASE  CYTOCHROME B
 384:  ekkb-A  4.3 18.9  201  2616    6   DROME:AF-P98159-F1 SERINE PROTEASE NUDEL;
 385:  egu6-A  4.3  9.4   57   483    9   DROME:AF-Q9VBF6-F1 PICKPOCKET 15;
 386:  edvc-A  4.3 21.0  136   861    8   DROME:AF-Q8MT48-F1 RE28322P;
 387:  ekj2-A  4.2 15.5  145   665    7   DROME:AF-Q9VWC8-F1 LD11581P;
 388:  ej7n-A  4.2 12.4   91   632    8   DROME:AF-Q9VFC0-F1 MAU2 CHROMATID COHESION FACTOR HOMOLOG;
 389:  ekgo-A  4.2  9.2  115   422    3   DROME:AF-Q7KLV9-F1 26S PROTEASOME NON-ATPASE REGULATORY SUBUNIT 11;
 390:  ejko-A  4.2 20.9  166   783    6   DROME:AF-Q9VPX6-F1 ADENYLYL CYCLASE-ASSOCIATED PROTEIN;
 391:  eidt-A  4.2 11.5  132   682    8   DROME:AF-A1ZAQ3-F1 UNCHARACTERIZED PROTEIN, ISOFORM B;
 392:  em6j-A  4.2  7.9   91   575    8   DROME:AF-O96989-F1 CDC45L;
 393:  ekz8-A  4.2  3.5  107   565   14   DROME:AF-Q8IRA7-F1 UNCHARACTERIZED PROTEIN;
 394:  elr9-A  4.2 18.1   85   586   12   DROME:AF-A1ZAY9-F1 IONOTROPIC RECEPTOR 54A;
 395:  egdh-A  4.2 29.5  118  1732    6   DROME:AF-Q9VJ35-F1 LD01527P;
 396:  efvy-A  4.2 19.3   93   534    6   DROME:AF-Q9VA50-F1 PROCOLLAGEN-PROLINE 4-DIOXYGENASE;
 397:  edj1-A  4.2 24.8  101   597   10   DROME:AF-A1Z9Y5-F1 IONOTROPIC RECEPTOR 51B;
 398:  em2n-A  4.2 27.2  119   421    8   DROME:AF-Q9VHI6-F1 IP11728P;
 399:  egjb-A  4.2 23.4  116   606    8   DROME:AF-Q2MGM0-F1 IONOTROPIC RECEPTOR 62A;
 400:  el54-A  4.2 14.8  141   741    9   DROME:AF-Q7KN90-F1 CYSTEINE--TRNA LIGASE, CYTOPLASMIC;
 401:  efdb-A  4.2 16.9  115   692    5   DROME:AF-Q9VA78-F1 SPHINGOMYELIN PHOSPHODIESTERASE;
 402:  elx7-A  4.2  8.3   74   120    5   DROME:AF-Q8SZ16-F1 SUCCINATE DEHYDROGENASE ASSEMBLY FACTOR 3, MITOCH
 403:  ej5c-A  4.2 21.7   92   852    2   DROME:AF-Q9VAQ0-F1 CULLIN 5;
 404:  ecx9-A  4.2 29.0  119   579    6   DROME:AF-Q8T4A3-F1 AT08308P;
 405:  emf0-A  4.2  7.4   94  1133   12   DROME:AF-Q9W5E4-F1 MYB-BINDING PROTEIN 1A;
 406:  elb3-A  4.2 35.5  116  1714    4   DROME:AF-P28668-F1 BIFUNCTIONAL GLUTAMATE/PROLINE--TRNA LIGASE;
 407:  em6b-A  4.2 24.1  109   600    7   DROME:AF-A1Z8N9-F1 IONOTROPIC RECEPTOR 48B;
 408:  ehrb-A  4.2  3.7   62   109    3   DROME:AF-B7YZU6-F1 HALO;
 409:  ejvc-A  4.2 14.7   71   141   10   DROME:AF-A0A0B4K7X0-F1 UNCHARACTERIZED PROTEIN;
 410:  ee0v-A  4.2 12.0   66   317    5   DROME:AF-M9PB06-F1 UNCHARACTERIZED PROTEIN, ISOFORM D;
 411:  elnh-A  4.2 36.9  116   940    8   DROME:AF-Q9VPV3-F1 GLUTAMATE RECEPTOR IIC;
 412:  egg3-A  4.2 18.4   83   542    4   DROME:AF-Q9VA61-F1 PROCOLLAGEN-PROLINE 4-DIOXYGENASE;
 413:  ehik-A  4.2 22.8  113   910    8   DROME:AF-Q9V4A0-F1 FI01405P;
 414:  ekvm-A  4.2  3.5   63   207    6   DROME:AF-P82804-F1 PARTNER OF Y14 AND MAGO;
 415:  ekyi-A  4.2 26.3  108   810    7   DROME:AF-Q9VJ08-F1 LD29741P;
 416:  em1z-A  4.2 17.3   96   991    6   DROME:AF-Q03445-F1 GLUTAMATE RECEPTOR 1;
 417:  elld-A  4.2 21.0   86   359    5   DROME:AF-Q9VYJ6-F1 UNCHARACTERIZED PROTEIN, ISOFORM F;
 418:  ee8q-A  4.2 21.6   87   515    6   DROME:AF-Q9VVQ5-F1 PROCOLLAGEN-PROLINE 4-DIOXYGENASE;
 419:  efui-A  4.2 12.8   72   129    4   DROME:AF-Q8IN44-F1 PROTEIN TURANDOT A;
 420:  ed9n-A  4.2 18.4  110   372    6   DROME:AF-Q9V9V8-F1 LP07209P;
 421:  ef5t-A  4.2 12.5  111   901    5   DROME:AF-Q9VYW4-F1 LD04461P;
 422:  eiso-A  4.2  9.2  174  1486    6   DROME:AF-Q9VNZ8-F1 ALSIN HOMOLOG;
 423:  edri-A  4.2 25.5  149  1165    7   DROME:AF-Q8MSU4-F1 SYMPLEKIN;
 424:  ec2k-A  4.2 30.9  133   907   14   DROME:AF-A0A0B4KHJ0-F1 GRIK, ISOFORM C;
 425:  efvo-A  4.2 15.2  126   228    9   DROME:AF-Q9W0M4-F1 ENDOPLASMIC RETICULUM TRANSMEMBRANE PROTEIN;
 426:  elyk-A  4.2 16.7  175   692    5   DROME:AF-Q8SWW9-F1 LD18126P;
 427:  ee16-A  4.2  8.2  175  1316    7   DROME:AF-Q9VGM1-F1 MULTIDRUG RESISTANCE PROTEIN 4;
 428:  ekll-A  4.1 21.8  141  2415    8   DROME:AF-P13395-F1 SPECTRIN ALPHA CHAIN;
 429:  ek3b-A  4.1 11.9  109   834    7   DROME:AF-Q8IGJ0-F1 PROTEIN EFR3 HOMOLOG CMP44E;
 430:  ehii-A  4.1  5.7  133   649    8   DROME:AF-A1ZAZ7-F1 XK-RELATED PROTEIN;
 431:  eeh6-A  4.1  5.1  156   711    8   DROME:AF-Q9VP36-F1 RE31086P;
 432:  elp5-A  4.1 13.8  118   627    6   DROME:AF-A1ZBJ2-F1 UNCHARACTERIZED PROTEIN, ISOFORM B;
 433:  ed80-A  4.1  2.8   56   902   13   DROME:AF-Q9W2E9-F1 KINASE;
 434:  elzm-A  4.1  7.8  103   509    8   DROME:AF-Q9VE18-F1 LD41216P;
 435:  edsa-A  4.1  7.2   65    84    6   DROME:AF-Q9VZG7-F1 V-TYPE PROTON ATPASE SUBUNIT;
 436:  em6k-A  4.1  5.2   52   359    6   DROME:AF-A1ZAG4-F1 PROTEIN MONO-ADP-RIBOSYLTRANSFERASE PARP16;
 437:  eggs-A  4.1 15.4   80   969   10   DROME:AF-Q9VKK2-F1 GATOR COMPLEX PROTEIN WDR59;
 438:  ema6-A  4.1  2.7   55    98   13   DROME:AF-M9MS63-F1 UNCHARACTERIZED PROTEIN, ISOFORM A;
 439:  eipb-A  4.1 16.6  129  1058    6   DROME:AF-Q9V433-F1 DNA HELICASE;
 440:  ekva-A  4.1 11.9   78   116    9   DROME:AF-Q8MKK8-F1 GEO07755P1;
 441:  elq5-A  4.1 13.2   90   702    1   DROME:AF-P17886-F1 PROTEIN CROOKED NECK;
 442:  eenu-A  4.1 26.4  174   842    6   DROME:AF-Q9W2G5-F1 LD41005P;
 443:  efq0-A  4.1 19.4   94   573   11   DROME:AF-Q9W358-F1 SYNEMBRYN;
 444:  elsd-A  4.1  6.1   59    70   10   DROME:AF-B8A3Y3-F1 MIP01424P;
 445:  eev2-A  4.1 11.9  143   859    8   DROME:AF-Q9W2R4-F1 INSCUTEABLE;
 446:  ekx3-A  4.1 21.6   97  1137    7   DROME:AF-Q9VI80-F1 THAWB;
 447:  ehcs-A  4.1 52.4  256  1085    5   DROME:AF-M9MSI7-F1 UNCHARACTERIZED PROTEIN;
 448:  el3m-A  4.1 18.7  112   721    5   DROME:AF-Q7K2L1-F1 ORIGIN RECOGNITION COMPLEX SUBUNIT 3;
 449:  ej8a-A  4.1 17.5   96   577    9   DROME:AF-B7YZQ4-F1 IONOTROPIC RECEPTOR 60B;
 450:  edja-A  4.1 29.5  112  2096    6   DROME:AF-Q9VM75-F1 HEAT REPEAT-CONTAINING PROTEIN 1 HOMOLOG;
 451:  ed7l-A  4.1 21.9  118   476    9   DROME:AF-Q8STG9-F1 DSEC61ALPHA;
 452:  ejdp-A  4.1  7.6   76   233    7   DROME:AF-Q9VVH7-F1 E3 SUMO-PROTEIN LIGASE NSE2;
 453:  edae-A  4.1 19.9  109   608    9   DROME:AF-B7Z0X5-F1 IONOTROPIC RECEPTOR 7E;
 454:  ee8h-A  4.1 15.0  124   307    5   DROME:AF-A8JQW3-F1 PININ, ISOFORM B;
 455:  ee23-A  4.1 22.2  169  2263    3   DROME:AF-M9PHU0-F1 UNCHARACTERIZED PROTEIN, ISOFORM C;
 456:  empc-A  4.1  9.7   69   567    7   DROME:AF-A0A0B4KFY8-F1 UNCHARACTERIZED PROTEIN, ISOFORM G;
 457:  ekft-A  4.1 27.0  149   983    9   DROME:AF-Q8IN16-F1 UNCHARACTERIZED PROTEIN, ISOFORM D;
 458:  ejcd-A  4.1 40.9  149   842    9   DROME:AF-Q9VPI2-F1 IONOTROPIC RECEPTOR 21A;
 459:  ehp0-A  4.1 20.6  114   859    6   DROME:AF-Q9VRL4-F1 IONOTROPIC RECEPTOR 64A;
 460:  elqv-A  4.1 17.7   90   574    7   DROME:AF-Q9VT95-F1 IONOTROPIC RECEPTOR 67B;
 461:  egvz-A  4.1 33.3  129   538    6   DROME:AF-Q9VX50-F1 AT04489P;
 462:  egsg-A  4.1  7.9  111   191    7   DROME:AF-Q9W4R8-F1 RE03721P;
 463:  emva-A  4.1  5.5  106   485    2   DROME:AF-Q7K7B0-F1 EG:EG0003.4 PROTEIN;
 464:  emqp-A  4.1  2.8   58   232    7   DROME:AF-Q8INR2-F1 UNCHARACTERIZED PROTEIN;
 465:  efqt-A  4.1 34.3  111   232    4   DROME:AF-Q9VV76-F1 SYNTAXIN 8;
 466:  eg9t-A  4.1 26.8  135   881    6   DROME:AF-A0A0B4KFC9-F1 UNCHARACTERIZED PROTEIN, ISOFORM C;
 467:  ef3p-A  4.1  5.1   50    59    4   DROME:AF-Q8INX9-F1 IP19941P;
 468:  ecty-A  4.1 23.9  121   709    5   DROME:AF-Q9VWV5-F1 UNCHARACTERIZED PROTEIN, ISOFORM G;
 469:  eibk-A  4.1 30.9  202  2167    6   DROME:AF-Q9V3Z6-F1 MYOSIN-VIIA;
 470:  egyp-A  4.1 10.7   65   176    6   DROME:AF-Q9W549-F1 COA8 FAMILY PROTEIN CG14806, MITOCHONDRIAL;
 471:  eixc-A  4.0 39.5  203  1395   11   DROME:AF-Q9W1R4-F1 LITTLE ELONGATION COMPLEX SUBUNIT 1;
 472:  ecug-A  4.0 27.7  128   572    4   DROME:AF-Q9VNW8-F1 FI24011P1;
 473:  edp9-A  4.0 17.1   87   957   10   DROME:AF-Q9W2N6-F1 UNCHARACTERIZED PROTEIN;
 474:  egps-A  4.0 22.0   97  1062   12   DROME:AF-E8NHA2-F1 HECT AND RLD DOMAIN CONTAINING E3 UBIQUITIN LIGAS
 475:  ec1m-A  4.0  6.2   60  1072   10   DROME:AF-Q95TU8-F1 NETRIN RECEPTOR UNC-5;
 476:  ed5w-A  4.0 14.5  128   912    6   DROME:AF-A1Z8X9-F1 PEPTIDASE_M28 DOMAIN-CONTAINING PROTEIN;
 477:  ejno-A  4.0 20.2  100   621    7   DROME:AF-B7Z0X6-F1 IONOTROPIC RECEPTOR 7F;
 478:  egd5-A  4.0  8.8   73   125   10   DROME:AF-Q9VIR2-F1 PROTEIN TURANDOT F;
 479:  emx3-A  4.0  5.9   70  1900    7   DROME:AF-Q9VTS9-F1 ROLLING PEBBLES, ISOFORM B;
 480:  elvj-A  4.0 12.3   65   131    6   DROME:AF-Q9VMR8-F1 PROTEIN TURANDOT M;
 481:  eg2i-A  4.0 20.6  128   875    7   DROME:AF-A0A0B4KEL4-F1 UNCHARACTERIZED PROTEIN, ISOFORM B;
 482:  ekgv-A  4.0 20.1  126  1615    7   DROME:AF-Q8IPN4-F1 CHITIN SYNTHASE;
 483:  edci-A  4.0  5.8   63   968   11   DROME:AF-Q9VEN9-F1 PROTEIN ASSOCIATED WITH TOPO II RELATED-1, ISOFOR
 484:  emtf-A  4.0 23.8  113   997    4   DROME:AF-Q24418-F1 GLUTAMATE  RECEPTOR SUBUNIT 1;
 485:  ej3e-A  4.0 11.7   81   555   14   DROME:AF-Q9W0K2-F1 TRYPTOPHAN 5-MONOOXYGENASE;
 486:  egif-A  4.0  6.3   77   205    6   DROME:AF-Q9VSZ0-F1 UNCHARACTERIZED PROTEIN, ISOFORM A;
 487:  em1l-A  4.0  8.0   72   129    6   DROME:AF-Q8IN43-F1 PROTEIN TURANDOT C;
 488:  eis5-A  4.0 13.2   84   249    7   DROME:AF-M9PCT6-F1 UNCHARACTERIZED PROTEIN;
 489:  ehmv-A  4.0 27.5  152   264    5   DROME:AF-Q9W528-F1 LD31238P;
 490:  el3z-A  4.0 21.3  113   217    6   DROME:AF-M9NGJ4-F1 UNCHARACTERIZED PROTEIN, ISOFORM D;
 491:  eft0-A  4.0 13.2  102   509    5   DROME:AF-Q0KHY7-F1 PROCOLLAGEN-PROLINE 4-DIOXYGENASE;
 492:  ehlp-A  4.0 25.6  122   352    3   DROME:AF-Q7KT67-F1 UNCHARACTERIZED PROTEIN;
 493:  elom-A  4.0 35.1  146   552    5   DROME:AF-O76861-F1 EG:100G10.1 PROTEIN;
 494:  ee24-A  4.0 10.5   84   700    4   DROME:AF-A1Z971-F1 UNCHARACTERIZED PROTEIN, ISOFORM A;
 495:  eio7-A  4.0  5.5  104   225    7   DROME:AF-Q9VWS1-F1 LD25271P;
 496:  elem-A  4.0  5.3   68   308    6   DROME:AF-Q9V3H2-F1 26S PROTEASOME NON-ATPASE REGULATORY SUBUNIT 14;
 497:  effo-A  4.0  5.1   59    96    8   DROME:AF-P18934-F1 NADH-UBIQUINONE OXIDOREDUCTASE CHAIN 4L;
 498:  eib8-A  4.0  5.3   77   101    6   DROME:AF-Q0KI97-F1 PROTEIN FMC1 HOMOLOG;
 499:  ehq7-A  4.0 15.7   99   596    7   DROME:AF-Q7K3N1-F1 GH27401P;
 500:  ekpd-A  4.0  6.0   71   307   10   DROME:AF-Q9VZZ8-F1 AT01695P;
 501:  egoc-A  4.0 29.3  128   914    5   DROME:AF-Q5LJN3-F1 OCCLUDIN-RELATED Y;
 502:  efaw-A  4.0 47.8  190   852    6   DROME:AF-Q9VV62-F1 DOUBLESEX COGNATE 73A;
 503:  ekkm-A  3.9  7.6  174   639    6   DROME:AF-Q9VJR4-F1 TRANSPORTER;
 504:  egyb-A  3.9 16.2   96   623    9   DROME:AF-A1ZB18-F1 UNCHARACTERIZED PROTEIN;
 505:  ejww-A  3.9 18.4   90   953    7   DROME:AF-Q9Y125-F1 BCDNA.GH08312;
 506:  egi4-A  3.9 18.4  108  1878    9   DROME:AF-A8DY93-F1 SLOWPOKE 2, ISOFORM D;
 507:  ek54-A  3.9 18.1   85  1487    7   DROME:AF-Q9VLP5-F1 LD42916P;
 508:  ei2r-A  3.9 31.3  106   345    5   DROME:AF-Q9VXR6-F1 GH09650P;
 509:  eh14-A  3.9 31.3   99   723    9   DROME:AF-Q9VI25-F1 NEUROCHONDRIN HOMOLOG;
 510:  ef99-A  3.9 15.1   89   289    3   DROME:AF-Q9VK14-F1 PROTEASOME SUBUNIT ALPHA TYPE;
 511:  ec98-A  3.9 25.6  135   745    4   DROME:AF-Q9W164-F1 CALDESMON-RELATED PROTEIN;
 512:  ek4f-A  3.9  3.8   65   266    3   DROME:AF-Q9VT69-F1 PHOSPHATIDYLINOSITOL-4,5-BISPHOSPHATE 4-PHOSPHATA
 513:  ef8t-A  3.9 15.5  115   786    9   DROME:AF-Q9W5Y0-F1 NEPRILYSIN-3;
 514:  em32-A  3.9  4.2   79   241    5   DROME:AF-Q9VZK1-F1 FI11682P;
 515:  eden-A  3.9  7.5   84   904    7   DROME:AF-Q24174-F1 PROTEIN ABRUPT;
 516:  ejtz-A  3.9 23.1  121  1099    7   DROME:AF-A0A0B4JCY1-F1 ANOCTAMIN;
 517:  emzj-A  3.9  3.6   57    72    4   DROME:AF-X2JB67-F1 UNCHARACTERIZED PROTEIN, ISOFORM B;
 518:  egb6-A  3.9  8.6  119   559   10   DROME:AF-Q7K581-F1 SD01637P;
 519:  eg95-A  3.9 11.9   98   751   10   DROME:AF-A1Z7W1-F1 SET AND MYND DOMAIN CONTAINING, CLASS 4, MEMBER 1
 520:  em1j-A  3.9 13.3  112   367    6   DROME:AF-Q9W1U2-F1 AT20903P;
 521:  ek4y-A  3.9 31.7  108   627    5   DROME:AF-Q9VF45-F1 GH25012P;
 522:  eji7-A  3.9  8.1   90   227    4   DROME:AF-Q9VNA4-F1 UNCHARACTERIZED PROTEIN CG1161;
 523:  ek3y-A  3.9 14.7  139   630    6   DROME:AF-Q7K0L4-F1 WD REPEAT-CONTAINING PROTEIN 26 HOMOLOG;
 524:  ejug-A  3.9 14.0   74   371    5   DROME:AF-Q9W0M6-F1 LD06737P1;
 525:  ejcl-A  3.9  9.5  132   957    7   DROME:AF-M9PFK5-F1 ANCHOR, ISOFORM B;
 526:  ej46-A  3.9 30.3  146  2008    9   DROME:AF-A0A0B4K7Q6-F1 MYOBLAST CITY, ISOFORM B;
 527:  ecx2-A  3.9 12.1   88   221    5   DROME:AF-Q9VHX6-F1 IP07787P;
 528:  ed23-A  3.9  7.1   54   113    6   DROME:AF-Q9VTE8-F1 GEO08928P1;
 529:  ees6-A  3.9  7.6   72   132    8   DROME:AF-Q6GUR9-F1 ACP53C14B;
 530:  eg0u-A  3.9 24.4  107   346    2   DROME:AF-Q9VHM4-F1 RANSHI;
 531:  ee6f-A  3.9 14.8   93   942    8   DROME:AF-Q9VFW9-F1 AMINOPEPTIDASE;
 532:  ek3j-A  3.9 40.0  174   493    5   DROME:AF-P09087-F1 HOMEOBOX PROTEIN ABDOMINAL-B;
 533:  emfl-A  3.9 11.3   78   405    6   DROME:AF-O01367-F1 PROTEIN HELD OUT WINGS;
 534:  eeyw-A  3.9  8.0   63   117   10   DROME:AF-Q9VZ99-F1 UNCHARACTERIZED PROTEIN;
 535:  ejl9-A  3.9  9.2   58    81    5   DROME:AF-Q9W1B2-F1 MICOS COMPLEX SUBUNIT MIC10;
 536:  eeyj-A  3.9 29.3  105   738    6   DROME:AF-Q9V8K2-F1 EXOCYST COMPLEX COMPONENT 3;
 537:  el9a-A  3.9 14.9  113  1047    7   DROME:AF-O17468-F1 PROTEIN HIRA HOMOLOG;
 538:  eg7y-A  3.9  5.0  112   464    5   DROME:AF-Q95T19-F1 SERINE--TRNA SYNTHETASE-LIKE PROTEIN SLIMP;
 539:  emw9-A  3.9 21.2   91   542    4   DROME:AF-Q9VVF4-F1 FI08815P;
 540:  emtg-A  3.9 20.1   64   376    8   DROME:AF-Q9VUX1-F1 28S RIBOSOMAL PROTEIN S31, MITOCHONDRIAL;
 541:  egdn-A  3.9 37.2  142   636    6   DROME:AF-Q9VW78-F1 IP13856P;
 542:  ehs3-A  3.9 14.0  121   878    9   DROME:AF-Q8MKL0-F1 LP07082P;
 543:  elw4-A  3.9 12.0  118   760    4   DROME:AF-Q6NP91-F1 RE44586P;
 544:  em5u-A  3.8 14.7   91   910    4   DROME:AF-A1ZAX1-F1 EUKARYOTIC TRANSLATION INITIATION FACTOR 3 SUBUNI
 545:  ek3f-A  3.8  9.5  111   536    4   DROME:AF-Q9VQ34-F1 GH17801P;
 546:  ei4f-A  3.8 24.5  106   574    9   DROME:AF-B7YZQ6-F1 IONOTROPIC RECEPTOR 60D;
 547:  ekuk-A  3.8 23.2  150  1256    5   DROME:AF-H9XVN1-F1 RHO GTPASE ACTIVATING PROTEIN AT 102A, ISOFORM D;
 548:  edfr-A  3.8 20.5   96   589    9   DROME:AF-Q9VCA5-F1 PHENYLALANINE--TRNA LIGASE BETA SUBUNIT;
 549:  eefi-A  3.8 12.6   98   429    9   DROME:AF-Q9VBV5-F1 NUCLEOTIDE EXCHANGE FACTOR SIL1;
 550:  edmi-A  3.8  4.0   56   495    2   DROME:AF-Q8IMZ4-F1 P53 PROTEIN LONG FORM VARIANT 1;
 551:  ecy0-A  3.8 27.5  125   822    5   DROME:AF-Q9VI82-F1 NUCLEOLAR COMPLEX PROTEIN 3 HOMOLOG;
 552:  ee8r-A  3.8 25.7  119   765    9   DROME:AF-Q9VUK8-F1 GLYCINE--TRNA LIGASE;
 553:  egel-A  3.8 18.3   78  1799    5   DROME:AF-X2JDH0-F1 RADISH, ISOFORM I;
 554:  ei19-A  3.8  3.2   71   174    4   DROME:AF-M9NF55-F1 UNCHARACTERIZED PROTEIN;
 555:  ehmx-A  3.8 22.0   98   319    8   DROME:AF-Q9W197-F1 7-METHYLGUANOSINE PHOSPHATE-SPECIFIC 5'-NUCLEOTID
 556:  eknd-A  3.8  7.9   67   113    1   DROME:AF-Q9VBZ8-F1 ER MEMBRANE PROTEIN COMPLEX SUBUNIT 6;
 557:  edax-A  3.8  5.4   72   131   11   DROME:AF-Q8T0B1-F1 NUCLEAR ENVELOPE PHOSPHATASE-REGULATORY SUBUNIT 1
 558:  eicn-A  3.8 22.1   75   615    5   DROME:AF-Q9W3Y6-F1 ANAPHASE PROMOTING COMPLEX SUBUNIT 7, ISOFORM A;
 559:  ehso-A  3.8  6.2   94   174    6   DROME:AF-A1ZA77-F1 TRANSMEMBRANE PROTEIN 208;
 560:  eiaq-A  3.8 11.5  112   379    6   DROME:AF-Q9VI32-F1 DYNEIN REGULATORY COMPLEX PROTEIN 10;
 561:  ec80-A  3.8 11.4  132  1439    6   DROME:AF-Q9W1X7-F1 MEDIATOR OF RNA POLYMERASE II TRANSCRIPTION SUBUN
 562:  ejqw-A  3.8 31.3  114   800    8   DROME:AF-Q0IGY6-F1 IP07646P;
 563:  egfc-A  3.8  8.4   97   338    8   DROME:AF-A1ZAR2-F1 PALMITOYLTRANSFERASE;
 564:  eixl-A  3.8 23.1  111   594   14   DROME:AF-Q95ST2-F1 PROTEIN WNTLESS;
 565:  eg7b-A  3.8  6.7  138   525    9   DROME:AF-Q9VVU5-F1 COP9 SIGNALOSOME COMPLEX SUBUNIT 1B;
 566:  elz0-A  3.8 11.7   82   916    6   DROME:AF-Q9VQ26-F1 RAB3 GTPASE-ACTIVATING PROTEIN CATALYTIC SUBUNIT;
 567:  ed79-A  3.8 31.3  110   687    7   DROME:AF-Q8SXR7-F1 FATTY ACID TRANSPORT PROTEIN 3, ISOFORM A;
 568:  el9w-A  3.8 24.9  101   712    5   DROME:AF-Q7KKH3-F1 PROTEIN SDA1 HOMOLOG;
 569:  eh1t-A  3.8 14.7   86  1377    6   DROME:AF-Q9I7Z8-F1 LD21943P;
 570:  ehi6-A  3.8 15.1  115  1120    3   DROME:AF-Q9VB48-F1 DUF2428 DOMAIN-CONTAINING PROTEIN;
 571:  egy2-A  3.8 32.7  152   604    7   DROME:AF-Q9VE87-F1 PROTEIN HEMINGWAY;
 572:  ei62-A  3.8 36.6  112  1058   11   DROME:AF-Q9VKG0-F1 GH18077P;
 573:  egb1-A  3.8 11.1   81   189    9   DROME:AF-Q9VNT6-F1 GH11730P;
 574:  ej29-A  3.8  7.3   85   352    8   DROME:AF-A1Z6N3-F1 UNCHARACTERIZED PROTEIN;
 575:  egzu-A  3.8 18.7  100   290    5   DROME:AF-Q9VKV4-F1 NON-STRUCTURAL MAINTENANCE OF CHROMOSOMES ELEMENT
 576:  eh2c-A  3.8 13.6  100   740   10   DROME:AF-F3YDF1-F1 ATP-DEPENDENT ZINC METALLOPROTEASE YME1L;
 577:  egsd-A  3.8  3.0   70   170   11   DROME:AF-Q8T8R7-F1 AT31812P;
 578:  eilb-A  3.8 15.3  107   623    5   DROME:AF-Q9VVL2-F1 IONOTROPIC RECEPTOR 75C;
 579:  elyi-A  3.8 27.1  101   345    3   DROME:AF-Q9VDQ6-F1 UNCHARACTERIZED PROTEIN;
 580:  egmc-A  3.8  2.6   54    68    9   DROME:AF-B7YZH8-F1 UNCHARACTERIZED PROTEIN, ISOFORM A;
 581:  emwh-A  3.8  4.5   65    92    6   DROME:AF-O46098-F1 PROTEIN BCN92;
 582:  efmj-A  3.8 10.6   89  1620    9   DROME:AF-P00522-F1 TYROSINE-PROTEIN KINASE ABL;
 583:  ei70-A  3.8 20.8   75   638    7   DROME:AF-Q9VNX8-F1 EUKARYOTIC TRANSLATION INITIATION FACTOR 2A;
 584:  el74-A  3.8  8.3   72   418   10   DROME:AF-Q9W3S4-F1 LD46272P;
 585:  ele4-A  3.8 15.8   93   264    8   DROME:AF-Q9V436-F1 26S PROTEASOME NON-ATPASE REGULATORY SUBUNIT 8;
 586:  edx4-A  3.8 25.8  127   947    9   DROME:AF-E9NA96-F1 IONOTROPIC RECEPTOR 25A;
 587:  eekq-A  3.8 25.5  207  1292   10   DROME:AF-Q7KT22-F1 UNCHARACTERIZED PROTEIN;
 588:  ekh1-A  3.8 21.8  200  1374    8   DROME:AF-Q961D3-F1 LD17001P;
 589:  egqk-A  3.8 20.9  161  1320    4   DROME:AF-Q9VAN4-F1 UNCHARACTERIZED PROTEIN;
 590:  eekn-A  3.7  6.7  108  1122   10   DROME:AF-Q9W196-F1 LP03102P;
 591:  ehaa-A  3.7  8.9  109   628    6   DROME:AF-Q9W0Z1-F1 ANGIOTENSIN-CONVERTING ENZYME;
 592:  ek2b-A  3.7 16.9   97   382   10   DROME:AF-Q9VF34-F1 FIBRINOGEN C-TERMINAL DOMAIN-CONTAINING PROTEIN;
 593:  eefo-A  3.7 15.1  115   322    9   DROME:AF-A1Z7S4-F1 UNCHARACTERIZED PROTEIN, ISOFORM D;
 594:  ecy5-A  3.7 30.7  117  1022    3   DROME:AF-Q9W3E1-F1 INTEGRATOR COMPLEX SUBUNIT 4;
 595:  edd8-A  3.7 16.2   75   661    1   DROME:AF-P40421-F1 SERINE/THREONINE-PROTEIN PHOSPHATASE RDGC;
 596:  ejir-A  3.7 20.6   99   586   14   DROME:AF-A1ZAR6-F1 XPO1 DOMAIN-CONTAINING PROTEIN;
 597:  egy7-A  3.7 31.0  143  1218    6   DROME:AF-Q5U0V7-F1 PHOSPHOINOSITIDE 5-PHOSPHATASE;
 598:  egh3-A  3.7 30.0  186   878    9   DROME:AF-Q9VSK2-F1 E3 UBIQUITIN-PROTEIN LIGASE CBL;
 599:  ek1p-A  3.7  7.4   94   558    4   DROME:AF-Q7K3P0-F1 CYSTEINYL-TRNA SYNTHETASE;
 600:  emfg-A  3.7 26.3  114   889   10   DROME:AF-A1ZAP1-F1 FI21220P1;
 601:  ec8t-A  3.7 30.5   92   782    4   DROME:AF-P16568-F1 PROTEIN BICAUDAL D;
 602:  eiwb-A  3.7 14.0  107   324    7   DROME:AF-Q9VRL8-F1 BLANKS;
 603:  eg94-A  3.7 13.6  122   879    7   DROME:AF-Q058X1-F1 IP13351P;
 604:  eedu-A  3.7 15.8   91   396    2   DROME:AF-Q9W255-F1 GH05812P;
 605:  efce-A  3.7  9.5   99   570    3   DROME:AF-Q8MR37-F1 KRUEPPEL-LIKE FACTOR LUNA;
 606:  ed3y-A  3.7 22.5  132  2139    2   DROME:AF-Q9VUQ9-F1 NON-SPECIFIC SERINE/THREONINE PROTEIN KINASE;
 607:  eh1o-A  3.7 35.8  101   662    7   DROME:AF-Q9VRV6-F1 FI21277P1;
 608:  ejr8-A  3.7  8.7   83   819    7   DROME:AF-Q9V415-F1 HMG-COA REDUCTASE DEGRADATION 3, ISOFORM A;
 609:  el1i-A  3.7 14.6  115   619    3   DROME:AF-Q9VYV5-F1 ALPHA-(1,6)-FUCOSYLTRANSFERASE;
 610:  ef5l-A  3.7  7.5   94   416    4   DROME:AF-Q9W254-F1 QUAKING RELATED 58E-2, ISOFORM A;
 611:  eias-A  3.7 36.9   83  1509    4   DROME:AF-Q9W0C9-F1 UNCHARACTERIZED PROTEIN, ISOFORM A;
 612:  ec2f-A  3.7  9.3   70   548   10   DROME:AF-Q7PLL7-F1 DPR-INTERACTING PROTEIN LAMBDA;
 613:  ei3q-A  3.7  7.4   88   123    6   DROME:AF-Q9W499-F1 60S RIBOSOMAL PROTEIN L35;
 614:  edgg-A  3.7 14.7   86   365    6   DROME:AF-Q9VZ54-F1 GH19655P;
 615:  elq1-A  3.7  3.8   48    55   13   DROME:AF-A0A0B4LED6-F1 UNCHARACTERIZED PROTEIN;
 616:  egpe-A  3.7 21.0   96   548    3   DROME:AF-F0JAI6-F1 KINETOCHORE AND EB1-ASSOCIATED BASIC PROTEIN;
 617:  edqm-A  3.7 12.6   68   120    4   DROME:AF-Q9W114-F1 IP05433P;
 618:  ejcz-A  3.7 12.4   84   193   10   DROME:AF-Q9VVN9-F1 RE22290P;
 619:  ek9u-A  3.7 31.1  153   962    9   DROME:AF-Q9VTE2-F1 PROTEIN SUPPRESSOR OF UNDERREPLICATION;
 620:  ejse-A  3.7  7.3   72   169   13   DROME:AF-Q9VDI6-F1 GM10285P;
 621:  em55-A  3.7  9.2   68   246    1   DROME:AF-Q9VII2-F1 IP07785P;
 622:  egad-A  3.7 27.5  194  1469    5   DROME:AF-E3CTN7-F1 RE13835P;
 623:  ekw8-A  3.7 32.3  142   604    6   DROME:AF-Q9VVD0-F1 GH21622P;
 624:  el22-A  3.7  5.1   99   147    4   DROME:AF-Q8INU9-F1 UNCHARACTERIZED PROTEIN;
 625:  eerv-A  3.7 11.9  120   857    7   DROME:AF-Q7KVW2-F1 FI18256P1;
 626:  eepz-A  3.7 10.9   70   401    6   DROME:AF-P09180-F1 60S RIBOSOMAL PROTEIN L4;
 627:  eie5-A  3.6 14.7  119   793    7   DROME:AF-Q9W0E8-F1 PROTEIN ZER-1 HOMOLOG;
 628:  ed9d-A  3.6 34.9  107   894    5   DROME:AF-Q9VIZ3-F1 LD25692P;
 629:  eldk-A  3.6 23.0   83   355    5   DROME:AF-Q9VNQ6-F1 FI06051P;
 630:  ejtm-A  3.6 15.6  111   377    5   DROME:AF-Q9VUN5-F1 FI08508P;
 631:  ehnc-A  3.6 35.3  189  1301    7   DROME:AF-Q9VZ81-F1 UNCHARACTERIZED PROTEIN, ISOFORM A;
 632:  eiyj-A  3.6 10.4  104   466   10   DROME:AF-Q9W2E4-F1 GPI MANNOSYLTRANSFERASE 1;
 633:  ejr5-A  3.6 17.7  101  1027    7   DROME:AF-P33244-F1 NUCLEAR HORMONE RECEPTOR FTZ-F1;
 634:  egyv-A  3.6  9.5   83   160    4   DROME:AF-Q0KI28-F1 BIOGENESIS OF LYSOSOME-RELATED ORGANELLES COMPLEX
 635:  ej9m-A  3.6  4.9   85  1560    5   DROME:AF-Q9VFD3-F1 UNCHARACTERIZED PROTEIN, ISOFORM B;
 636:  ee63-A  3.6 37.2  137   721    7   DROME:AF-Q9VHX0-F1 LD18233P;
 637:  ej81-A  3.6 10.6   75   249    9   DROME:AF-P41043-F1 GLUTATHIONE S-TRANSFERASE S1;
 638:  egw4-A  3.6 12.5   74   236    5   DROME:AF-Q95SS8-F1 TRANSMEMBRANE PROTEIN 70 HOMOLOG, MITOCHONDRIAL;
 639:  ed2n-A  3.6 16.3   97   503    7   DROME:AF-Q9VR03-F1 AT19250P;
 640:  edqi-A  3.6  5.6   78   183    5   DROME:AF-Q9VNE8-F1 RE24848P;
 641:  eijp-A  3.6  3.4   52   218    8   DROME:AF-Q9W3F5-F1 GH02722P;
 642:  ek3k-A  3.6  7.9   75   210    0   DROME:AF-Q9V359-F1 VACUOLAR PROTEIN SORTING-ASSOCIATED PROTEIN 28 HO
 643:  efgg-A  3.6  6.1   56    79    7   DROME:AF-Q9V3L0-F1 BC10;
 644:  eku2-A  3.6  6.9  101   479    4   DROME:AF-Q9V3N5-F1 FI21292P1;
 645:  ecy7-A  3.6 15.7   91   569   11   DROME:AF-Q9W250-F1 PICKPOCKET 12;
 646:  eidp-A  3.6 22.4   95   407    9   DROME:AF-Q9VRC1-F1 PLSC DOMAIN-CONTAINING PROTEIN;
 647:  efz5-A  3.6 36.2  190  1096    5   DROME:AF-Q24478-F1 CENTROSOME-ASSOCIATED ZINC FINGER PROTEIN CP190;
 648:  edqy-A  3.6 26.3  107   837    8   DROME:AF-Q9W4B2-F1 FI01127P;
 649:  ed88-A  3.6 24.6  189  1460    8   DROME:AF-A1Z6I7-F1 BUB1-RELATED KINASE;
 650:  ejxp-A  3.6 27.3  101  1215    8   DROME:AF-Q9VTX1-F1 FI19811P1;
 651:  egp6-A  3.6 14.1   98   562   12   DROME:AF-Q9VQI2-F1 LD08641P;
 652:  ef5e-A  3.6 33.4  168  1728    9   DROME:AF-X2JEC6-F1 UNCHARACTERIZED PROTEIN, ISOFORM H;
 653:  eg1v-A  3.6  8.1   88   293    6   DROME:AF-Q9VNG0-F1 MEDIATOR OF RNA POLYMERASE II TRANSCRIPTION SUBUN
 654:  ehwb-A  3.6  6.6   71   485   10   DROME:AF-Q86LH1-F1 PICKPOCKET 10;
 655:  ecv9-A  3.6 16.0   80   137    5   DROME:AF-Q0KI15-F1 GEO11096P1;
 656:  ekm9-A  3.6 23.5  113  2226    4   DROME:AF-Q9VW15-F1 HISTONE-LYSINE N-METHYLTRANSFERASE ASH1;
 657:  eekm-A  3.6  9.1   92   343    3   DROME:AF-Q9VXV6-F1 SECRETORY CARRIER-ASSOCIATED MEMBRANE PROTEIN;
 658:  ee02-A  3.6 15.1   98   271    8   DROME:AF-Q2PE11-F1 UNCHARACTERIZED PROTEIN, ISOFORM B;
 659:  egw5-A  3.6 29.5  113   889    7   DROME:AF-E1JH10-F1 REGULAR, ISOFORM C;
 660:  ef39-A  3.6 22.8   93   867    8   DROME:AF-Q7JYM7-F1 GH11924P;
 661:  ei0l-A  3.6 12.7  145   203    3   DROME:AF-Q95SH2-F1 CHARGED MULTIVESICULAR BODY PROTEIN 1, ISOFORM A;
 662:  efx7-A  3.6 45.1  210  1929    5   DROME:AF-Q9VRM6-F1 LETHAL (3) PERSISTENT SALIVARY GLAND 2;
 663:  el32-A  3.6  3.9   62   141    6   DROME:AF-A1Z8U7-F1 GEO13458P1;
 664:  ehvz-A  3.6 15.3  109   267    9   DROME:AF-Q9V3E5-F1 TETRASPANIN;
 665:  emcl-A  3.6 19.5   97   975    7   DROME:AF-Q9XZU1-F1 EXPORTIN-2;
 666:  eiiz-A  3.6 16.5   95   256    3   DROME:AF-Q9VF68-F1 CG6130 PROTEIN;
 667:  eihe-A  3.6 11.4   71   240    7   DROME:AF-Q4V6J1-F1 GLUTATHIONE S TRANSFERASE E10, ISOFORM A;
 668:  ec3p-A  3.6 25.7  107  1080    3   DROME:AF-Q9I7R5-F1 APOLLO, ISOFORM A;
 669:  egra-A  3.6 13.7   92   755   13   DROME:AF-Q9VMX6-F1 SWI/SNF-RELATED MATRIX-ASSOCIATED ACTIN-DEPENDENT
 670:  ems5-A  3.6  9.1  106   595   10   DROME:AF-Q9W4K2-F1 UNCHARACTERIZED PROTEIN CG3556;
 671:  ei4v-A  3.6 13.4   75   750    8   DROME:AF-A1ZB09-F1 UNCHARACTERIZED PROTEIN;
 672:  eh6q-A  3.6 27.8  114   899    7   DROME:AF-Q960W0-F1 LD32258P;
 673:  em2i-A  3.6 21.5  113   385    5   DROME:AF-Q9VWU6-F1 RE70879P;
 674:  eejo-A  3.6 26.2   84   739    4   DROME:AF-P11346-F1 RAF HOMOLOG SERINE/THREONINE-PROTEIN KINASE RAF;
 675:  elz4-A  3.5 26.2  112  1177    9   DROME:AF-Q9V414-F1 LD36341P;
 676:  eev5-A  3.5 26.4  105  1092    6   DROME:AF-Q9VXU8-F1 GAMMA-TUBULIN COMPLEX COMPONENT;
 677:  ek55-A  3.5 22.5  105   316    6   DROME:AF-Q9W0B3-F1 GH19706P;
 678:  eir6-A  3.5 17.7  139   827    8   DROME:AF-Q9W3C9-F1 RUBICON, ISOFORM A;
 679:  emxf-A  3.5 29.2  151   871    7   DROME:AF-Q9NB04-F1 PATJ HOMOLOG;
 680:  eed3-A  3.5 13.3   99  1795   12   DROME:AF-O76894-F1 EG:56G7.1 PROTEIN;
 681:  ejep-A  3.5  5.9   57   685   12   DROME:AF-Q9VAP8-F1 ALPHA-1,2-MANNOSIDASE;
 682:  edok-A  3.5 19.3   90   223    3   DROME:AF-Q7JRN6-F1 GH06388P;
 683:  ej9r-A  3.5 10.2   67   226   12   DROME:AF-Q7JVI6-F1 GLUTATHIONE S TRANSFERASE E13, ISOFORM A;
 684:  ed8r-A  3.5 20.8  107   469    7   DROME:AF-A1Z7D6-F1 FI11533P;
 685:  elq0-A  3.5  7.0  101   713    9   DROME:AF-Q9VRE0-F1 DOLICHYL-DIPHOSPHOOLIGOSACCHARIDE--PROTEIN
 686:  egzx-A  3.5  6.2  116   303   12   DROME:AF-Q7K566-F1 MITOCHONDRIAL UNCOUPLING PROTEIN BMCP;
 687:  eh87-A  3.5  8.8   75   846    5   DROME:AF-Q9VVN4-F1 ATR-INTERACTING PROTEIN MUS304;
 688:  efif-A  3.5 41.3  109  1279    8   DROME:AF-O46099-F1 EG:8D8.2 PROTEIN;
 689:  ek6p-A  3.5 14.5   93   572    6   DROME:AF-Q7KT81-F1 UNCHARACTERIZED PROTEIN;
 690:  eg0f-A  3.5 12.9  127   638    9   DROME:AF-Q9W2R9-F1 RABPHILIN, ISOFORM A;
 691:  eiot-A  3.5 19.3  126   634    5   DROME:AF-Q961J0-F1 GH21160P;
 692:  ekx6-A  3.5 12.5   85   142    9   DROME:AF-Q8IN41-F1 PROTEIN TURANDOT X;
 693:  ed8n-A  3.5 10.9   53   240    6   DROME:AF-A8JNT7-F1 HEAT SHOCK PROTEIN COGNATE 20;
 694:  emzh-A  3.5 22.5  108   753    9   DROME:AF-Q9VS57-F1 RE14391P;
 695:  eeyt-A  3.5  9.0  111  1696    5   DROME:AF-Q9VR59-F1 INOSITOL HEXAKISPHOSPHATE AND DIPHOSPHOINOSITOL-
 696:  ed4r-A  3.5 29.1  111   507    7   DROME:AF-Q8IMI4-F1 UNCHARACTERIZED PROTEIN, ISOFORM B;
 697:  efgu-A  3.5  7.6   85   256    9   DROME:AF-E1JHH4-F1 UNCHARACTERIZED PROTEIN;
 698:  ec7i-A  3.5  4.4   82   110    4   DROME:AF-Q9VVE9-F1 IP05279P;
 699:  ehnq-A  3.5  9.8   78   340    6   DROME:AF-Q9W224-F1 NOVEL SPERMATOGENESIS REGULATOR, ISOFORM A;
 700:  eibd-A  3.5  5.4  111   731    8   DROME:AF-Q95RG8-F1 G PROTEIN-COUPLED RECEPTOR KINASE INTERACTING ARF
 701:  eggi-A  3.5 29.3  163   905    6   DROME:AF-Q9VI54-F1 LD29489P;
 702:  el5x-A  3.5 29.7  136  1676    7   DROME:AF-B7Z0D7-F1 UNCHARACTERIZED PROTEIN, ISOFORM B;
 703:  ed9a-A  3.5  8.2  121   251    7   DROME:AF-Q9VKN4-F1 UNCHARACTERIZED PROTEIN, ISOFORM A;
 704:  emt6-A  3.5  7.5   71   599    6   DROME:AF-Q9W2B5-F1 PICKPOCKET 9, ISOFORM A;
 705:  eflj-A  3.5 22.7  122   978   11   DROME:AF-Q9VLI1-F1 ALPHA-MANNOSIDASE;
 706:  eg0q-A  3.5 18.3   99   384    8   DROME:AF-P41894-F1 HELIX-LOOP-HELIX PROTEIN DELILAH;
 707:  ekr1-A  3.5 18.2   81  1080   11   DROME:AF-Q9VH80-F1 UNCHARACTERIZED PROTEIN;
 708:  eioj-A  3.5  6.3   68  1186    6   DROME:AF-Q0KHR4-F1 FI21203P1;
 709:  ej6l-A  3.5 10.3   65   222    8   DROME:AF-A1ZB71-F1 GLUTATHIONE S TRANSFERASE E6;
 710:  egtu-A  3.5  8.0   74   167    3   DROME:AF-Q86B54-F1 GLUTATHIONE TRANSFERASE;
 711:  efqc-A  3.4  4.3  114   699    8   DROME:AF-Q7KNA0-F1 DYMECLIN;
 712:  em00-A  3.4  9.4  109   730    4   DROME:AF-Q9VC06-F1 LD37516P;
 713:  eftv-A  3.4  6.5  125   743    8   DROME:AF-Q9W0C5-F1 ATP BINDING CASSETTE SUBFAMILY B MEMBER 7, ISOFOR
 714:  egfr-A  3.4  7.0  105  1153    4   DROME:AF-Q9VBY8-F1 PROTEIN UNC-13 HOMOLOG 4B;
 715:  ek6s-A  3.4  6.1   84   302    6   DROME:AF-Q9W138-F1 S-ADENOSYLMETHIONINE SENSOR UPSTREAM OF MTORC1;
 716:  efkr-A  3.4  7.4   83   919   12   DROME:AF-Q9VA02-F1 PROBABLE 2-OXOGLUTARATE DEHYDROGENASE E1 COMPONEN
 717:  ejzm-A  3.4 23.6  172   676    6   DROME:AF-Q9VED0-F1 PROTEIN TAPT1 HOMOLOG;
 718:  ej0z-A  3.4 31.3  153   952    3   DROME:AF-Q9VPC0-F1 SERINE/THREONINE-PROTEIN KINASE PITSLRE;
 719:  eh7n-A  3.4  7.3  109   320    7   DROME:AF-A1Z9W2-F1 RH47216P;
 720:  ej98-A  3.4 10.4   71   138    4   DROME:AF-Q9VDH4-F1 PROTEIN TURANDOT B;
 721:  emku-A  3.4 32.5  182   809    8   DROME:AF-Q9VRW4-F1 BESTROPHIN 2;
 722:  efhy-A  3.4 15.2   97   431    5   DROME:AF-Q9VCI3-F1 LIPID STORAGE DROPLETS SURFACE-BINDING PROTEIN 1;
 723:  em0p-A  3.4 10.9   89  1240   10   DROME:AF-Q9W206-F1 DUF4821 DOMAIN-CONTAINING PROTEIN;
 724:  ef2q-A  3.4 11.3   96   551    8   DROME:AF-Q9VDD3-F1 SENSORY NEURON MEMBRANE PROTEIN 1;
 725:  elqm-A  3.4  4.5   63   393    0   DROME:AF-Q9VAY9-F1 GH07821P;
 726:  emwz-A  3.4 32.0  100   421    3   DROME:AF-Q9VEF3-F1 LD32088P;
 727:  el2n-A  3.4 24.3  132  1959    2   DROME:AF-Q9VXG1-F1 ZINC FINGER PROTEIN HANGOVER;
 728:  egft-A  3.4  6.3   97   540    6   DROME:AF-Q9VJ55-F1 UNCHARACTERIZED PROTEIN, ISOFORM B;
 729:  een7-A  3.4 11.2   99   470   10   DROME:AF-Q9VVQ7-F1 P4HC DOMAIN-CONTAINING PROTEIN;
 730:  ehsj-A  3.4 27.3  125   216    6   DROME:AF-Q9VRL2-F1 PROBABLE GOLGI SNAP RECEPTOR COMPLEX MEMBER 2;
 731:  ecww-A  3.4  7.5   90   238   10   DROME:AF-M9PEE6-F1 TETRASPANIN 66A, ISOFORM E;
 732:  ei9a-A  3.4  9.8   65   223    8   DROME:AF-A1ZB72-F1 GLUTATHIONE S TRANSFERASE E7;
 733:  eg74-A  3.4 21.5   98   973    6   DROME:AF-Q9W0F4-F1 STROMALIN-2;
 734:  edho-A  3.4  6.6  137   917    9   DROME:AF-P43248-F1 DNA MISMATCH REPAIR PROTEIN SPELLCHECKER 1;
 735:  efi4-A  3.4 11.7   60   102   10   DROME:AF-Q9VXH4-F1 RE16337P;
 736:  ei40-A  3.4 15.1  108   706    5   DROME:AF-Q9VD15-F1 UNCHARACTERIZED PROTEIN;
 737:  ejq9-A  3.4 11.0   63   223   11   DROME:AF-Q6IH48-F1 HDC03337;
 738:  eiai-A  3.4 23.6  108   655   12   DROME:AF-Q9W3P4-F1 IONOTROPIC RECEPTOR 7B;
 739:  eg8o-A  3.4  6.7  121   603    7   DROME:AF-Q7K4A1-F1 SODIUM/NUCLEOSIDE COTRANSPORTER;
 740:  ehz5-A  3.4 18.7   81   247    7   DROME:AF-Q9VKR0-F1 ER MEMBRANE PROTEIN COMPLEX SUBUNIT 3;
 741:  eglc-A  3.4 21.9   85   578    8   DROME:AF-Q9VN36-F1 MUCIN RELATED 82C;
 742:  ef4v-A  3.4 21.1  122   962    1   DROME:AF-M9NFQ7-F1 RNA-BINDING FOX PROTEIN 1, ISOFORM H;
 743:  ee2e-A  3.4 18.6   82   536    6   DROME:AF-Q9VA52-F1 PROCOLLAGEN-PROLINE 4-DIOXYGENASE;
 744:  ee5m-A  3.4  9.0  152   881    7   DROME:AF-Q7JR83-F1 HORMONE-SENSITIVE LIPASE, ISOFORM A;
 745:  em3o-A  3.4  5.1   57   554    9   DROME:AF-A8DYY1-F1 UNCHARACTERIZED PROTEIN, ISOFORM B;
 746:  ekcz-A  3.4 18.4  152  1034    6   DROME:AF-P54362-F1 AP-3 COMPLEX SUBUNIT DELTA;
 747:  eg3m-A  3.4 28.1  142  1958    7   DROME:AF-Q9VB98-F1 PROBABLE RHO GTPASE-ACTIVATING PROTEIN CG5521;
 748:  elhu-A  3.4  3.9   70   121    4   DROME:AF-Q9VKM9-F1 GEO11549P1;
 749:  eizu-A  3.4 17.3   99   408    7   DROME:AF-A1ZBM7-F1 IONOTROPIC RECEPTOR 56B;
 750:  eexs-A  3.4 24.5  100  1084    7   DROME:AF-Q9VXD4-F1 MAB-21 DOMAIN-CONTAINING PROTEIN;
 751:  efbs-A  3.4 39.5  114  1083    9   DROME:AF-Q8IRG6-F1 FACT COMPLEX SUBUNIT SPT16;
 752:  efdn-A  3.3  5.3  102   572   10   DROME:AF-A4IJ72-F1 IP18018P;
 753:  el8h-A  3.3  4.6  121   740    6   DROME:AF-Q8MSY4-F1 VACUOLAR PROTEIN SORTING-ASSOCIATED PROTEIN 51 HO
 754:  ehpe-A  3.3 10.4  106   465   10   DROME:AF-Q9VEI3-F1 ADENOSINE 3'-PHOSPHO 5'-PHOSPHOSULFATE TRANSPORTE
 755:  ec4x-A  3.3  4.8  122  1370    5   DROME:AF-Q9U3V9-F1 PROTEIN XMAS-2;
 756:  ekge-A  3.3 25.4  164   761    6   DROME:AF-Q9VYL5-F1 GH19726P;
 757:  ee1a-A  3.3  7.4  107   960    9   DROME:AF-Q59E33-F1 LD21442P;
 758:  ecyw-A  3.3 12.8   70   508    9   DROME:AF-Q9V3D9-F1 SIGNAL RECOGNITION PARTICLE 54 KDA PROTEIN;
 759:  eip1-A  3.3 14.4   88   819    2   DROME:AF-Q9XYU1-F1 DNA REPLICATION LICENSING FACTOR MCM3;
 760:  ejxd-A  3.3 17.7  129   661    7   DROME:AF-Q9VYI6-F1 COENZYME Q8;
 761:  eehp-A  3.3  6.8   95   667    7   DROME:AF-P53624-F1 MANNOSYL-OLIGOSACCHARIDE ALPHA-1,2-MANNOSIDASE IA
 762:  edp2-A  3.3 34.2  132   783    4   DROME:AF-Q7KTT0-F1 XE7, ISOFORM A;
 763:  efi1-A  3.3 12.5   60   292   10   DROME:AF-Q9VWF7-F1 PHOSPHOSERYL TRNA KINASE, ISOFORM A;
 764:  eh3f-A  3.3 22.6  112   300    2   DROME:AF-Q9V9C8-F1 BG1;
 765:  eld4-A  3.3 10.0  103   637    8   DROME:AF-Q9W2B3-F1 UNCHARACTERIZED PROTEIN, ISOFORM A;
 766:  empi-A  3.3 10.3   87   154    5   DROME:AF-Q9VY41-F1 UNCHARACTERIZED PROTEIN;
 767:  ehrw-A  3.3  2.6   60   148    8   DROME:AF-Q8SXX5-F1 GEO12594P1;
 768:  ed9r-A  3.3 10.8  106   962    4   DROME:AF-Q4Z8K6-F1 RAN-BINDING PROTEINS 9/10 HOMOLOG;
 769:  em0c-A  3.3  9.2  107   511    7   DROME:AF-Q9W3V8-F1 PROBABLE DOLICHYL PYROPHOSPHATE GLC1MAN9GLCNAC2
 770:  egp4-A  3.3 19.8  112   508    5   DROME:AF-Q9VCZ3-F1 OCTOPAMINE RECEPTOR BETA-1R;
 771:  ek0m-A  3.3 18.6  104  1192   13   DROME:AF-Q8IQ31-F1 UNCHARACTERIZED PROTEIN;
 772:  eg2t-A  3.3  9.0  107   920    4   DROME:AF-Q9VBH3-F1 DYSFUSION, ISOFORM D;
 773:  ekvo-A  3.3  4.7   78  1393    5   DROME:AF-Q8IPP9-F1 UNCHARACTERIZED PROTEIN;
 774:  ehn2-A  3.3  7.6  117   255    3   DROME:AF-Q29QP5-F1 IP09539P;
 775:  efpb-A  3.3 27.1   91   340    9   DROME:AF-D2A6L3-F1 CHITIN-BINDING TYPE-4 DOMAIN-CONTAINING PROTEIN;
 776:  edwr-A  3.3 24.9  170  2519    8   DROME:AF-A0A0B4K6L3-F1 UNCHARACTERIZED PROTEIN, ISOFORM C;
 777:  eddt-A  3.3  5.1   52   285    4   DROME:AF-Q7K1C3-F1 GH22096P;
 778:  ejwh-A  3.3 14.5   65   358    5   DROME:AF-Q8MRL6-F1 GH20547P;
 779:  eg2e-A  3.3  4.9  106   237    2   DROME:AF-Q8SZN4-F1 RH01588P;
 780:  eemo-A  3.3 10.1   69   605    3   DROME:AF-Q9VM60-F1 MINI-CHROMOSOME MAINTENANCE COMPLEX-BINDING PROTE
 781:  ehpv-A  3.3  7.9   81   410    4   DROME:AF-Q9TW27-F1 DISCO INTERACTING PROTEIN 1, ISOFORM D;
 782:  emws-A  3.3 12.8   64    88    5   DROME:AF-A1ZAX2-F1 UNCHARACTERIZED PROTEIN;
 783:  egrb-A  3.3 21.9   86   527    5   DROME:AF-Q9VAT0-F1 RE12101P;
 784:  ejr0-A  3.3  5.2   69   129   14   DROME:AF-A8DYA9-F1 UNCHARACTERIZED PROTEIN;
 785:  em58-A  3.3  5.2  129   156    7   DROME:AF-A8DT49-F1 IP17185P3;
 786:  ejs9-A  3.3 36.4  146   941    5   DROME:AF-Q9W4D2-F1 RNA-BINDING PROTEIN 4F;
 787:  eien-A  3.3  6.5   53    87    9   DROME:AF-A1A6N4-F1 GEO11018P1;
 788:  ehj1-A  3.3 16.5   77  1136    3   DROME:AF-Q9VL07-F1 LD02225P;
 789:  eelg-A  3.3 14.6   63    88    6   DROME:AF-Q6NLJ9-F1 AT19138P;
 790:  ek0y-A  3.3  6.9   99   436    6   DROME:AF-Q9VSM4-F1 GH26459P;
 791:  eip7-A  3.3 19.4   63   210    3   DROME:AF-Q9VQE5-F1 PROBABLE PROTEASOME SUBUNIT BETA TYPE-2;
 792:  em09-A  3.3 22.6   76   553   11   DROME:AF-Q9VL88-F1 PICKPOCKET 18;
 793:  eguj-A  3.3 24.5  122  1659    2   DROME:AF-Q9VMD0-F1 DAXX-LIKE PROTEIN;
 794:  edcq-A  3.3  4.3   65    96   11   DROME:AF-A0A6H2EFR6-F1 UNCHARACTERIZED PROTEIN;
 795:  egm6-A  3.3  9.2   99   361    9   DROME:AF-Q9VMU2-F1 UNCHARACTERIZED PROTEIN, ISOFORM A;
 796:  ecxl-A  3.3 21.7  107   578    3   DROME:AF-Q24134-F1 NEGATIVE ELONGATION FACTOR D;
 797:  ed7v-A  3.3  8.8  142   617    3   DROME:AF-Q9Y1I2-F1 VACUOLAR PROTEIN SORTING-ASSOCIATED PROTEIN 33A;
 798:  ecvx-A  3.3 13.7   70    86    7   DROME:AF-Q4QPY6-F1 CYTOCHROME B-C1 COMPLEX SUBUNIT 6;
 799:  edeo-A  3.3 13.7  130  1005    5   DROME:AF-Q8IPF4-F1 UNCHARACTERIZED PROTEIN;
 800:  ecuy-A  3.3 10.4   77   995    5   DROME:AF-Q9W0P2-F1 DNA REPAIR PROTEIN REV1;
 801:  ells-A  3.3 18.5  137  1760    3   DROME:AF-Q9VLT3-F1 LD23292P;
 802:  ee3y-A  3.3  4.9   74   181    5   DROME:AF-Q9VVT9-F1 NINJURIN B;
 803:  ee2k-A  3.3 22.1  140   670    8   DROME:AF-Q9VU33-F1 CULLIN 6;
 804:  emwo-A  3.3 18.1  103   608    4   DROME:AF-Q7K264-F1 LD16826P;
 805:  ek8w-A  3.3 34.6  145   611    4   DROME:AF-Q9VQ56-F1 FEZ FAMILY ZINC FINGER PROTEIN ERM;
 806:  eiv4-A  3.3 20.5   99   763    8   DROME:AF-Q9VN03-F1 ATP-DEPENDENT RNA HELICASE SUV3 HOMOLOG, MITOCHON
 807:  ef1q-A  3.3 24.8  102   845    8   DROME:AF-Q8INF7-F1 DYNEIN ASSEMBLY FACTOR 5, AXONEMAL;
 808:  eg6n-A  3.3 36.8  126  1360    5   DROME:AF-Q6IDD9-F1 NAD(+) HYDROLASE SARM1;
 809:  eipu-A  3.3  4.7   52    97    4   DROME:AF-Q9VMK7-F1 UNCHARACTERIZED PROTEIN;
 810:  ejha-A  3.3  4.0   73   627    4   DROME:AF-Q9VL96-F1 PESCADILLO HOMOLOG;
 811:  ejck-A  3.2 24.5  203  1854    4   DROME:AF-Q9W1R5-F1 PROTEIN VIRILIZER;
 812:  em0f-A  3.2  5.8  133   693    8   DROME:AF-A2VEY9-F1 PALMITOYLTRANSFERASE APP;
 813:  ejaq-A  3.2 11.9   80   417    3   DROME:AF-Q9VF85-F1 SERYL-TRNA SYNTHETASE;
 814:  eknt-A  3.2  7.0  131  1200    6   DROME:AF-Q03720-F1 CALCIUM-ACTIVATED POTASSIUM CHANNEL SLOWPOKE;
 815:  egle-A  3.2  7.4  148   583    9   DROME:AF-Q9VHN8-F1 LD37279P;
 816:  eghv-A  3.2  8.0   89   721    7   DROME:AF-Q9W4X9-F1 CENTROMERE/KINETOCHORE PROTEIN ZW10;
 817:  eh7p-A  3.2  4.2  138   948    7   DROME:AF-Q9VBZ6-F1 GH14566P;
 818:  ef7s-A  3.2 32.9  107   591    7   DROME:AF-A8JV41-F1 PICKPOCKET 23, ISOFORM C;
 819:  ei9g-A  3.2 11.8   93  1162    5   DROME:AF-Q86BP6-F1 ENHANCED LEVEL OF GENOMIC INSTABILITY 1, ISOFORM
 820:  ehff-A  3.2 22.9  133  1488    5   DROME:AF-P26019-F1 DNA POLYMERASE ALPHA CATALYTIC SUBUNIT;
 821:  el0d-A  3.2 32.0  103   648    8   DROME:AF-Q9VEC3-F1 ACTIN-RELATED PROTEIN 5;
 822:  eesq-A  3.2 13.5  106  1204   10   DROME:AF-Q9W1Q5-F1 FI21439P1;
 823:  ei5o-A  3.2 33.0  102   339    7   DROME:AF-Q9VN19-F1 GOLGI TO ER TRAFFIC PROTEIN 4 HOMOLOG;
 824:  ehxi-A  3.2 25.9  107  1218    5   DROME:AF-A1Z8S6-F1 PRECOCIOUS DISSOCIATION OF SISTERS 5, ISOFORM A;
 825:  ei65-A  3.2 15.2  133   455    5   DROME:AF-Q9VWX4-F1 CG5936;
 826:  elox-A  3.2 20.5  179  1741    7   DROME:AF-Q9W517-F1 PROTEIN WINGS APART-LIKE;
 827:  ekis-A  3.2 32.8  100   817   10   DROME:AF-Q9V461-F1 DNA REPLICATION LICENSING FACTOR MCM6;
 828:  ekud-A  3.2  4.1   43    62    9   DROME:AF-Q9VRK0-F1 GEO12004P1;
 829:  eela-A  3.2  7.8  109   557    7   DROME:AF-Q9VTG5-F1 AARF DOMAIN CONTAINING KINASE 5, ISOFORM A;
 830:  ehup-A  3.2 13.4  152   776    5   DROME:AF-Q95TN4-F1 CONSERVED OLIGOMERIC GOLGI COMPLEX SUBUNIT 4;
 831:  eiim-A  3.2 10.2  104  1098    9   DROME:AF-Q9GQN0-F1 RAN-BINDING PROTEIN 16;
 832:  ej8e-A  3.2 15.9   82   778    9   DROME:AF-Q9VLL5-F1 LP03571P;
 833:  eja1-A  3.2 32.1  108   331    6   DROME:AF-Q9VJD4-F1 LD24721P;
 834:  efan-A  3.2  3.7   66   619    8   DROME:AF-Q9VXW5-F1 LD21606P;
 835:  eega-A  3.2 38.5  159  1025    4   DROME:AF-X2JDY8-F1 GTPASE REGULATOR ASSOCIATED WITH FAK, ISOFORM G;
 836:  el8k-A  3.2 10.2   69   153    3   DROME:AF-Q6NP72-F1 GEO09659P1;
 837:  egtc-A  3.2  4.1   76   220    9   DROME:AF-Q7KSM4-F1 FI08021P;
 838:  ednb-A  3.2 16.2   75   461    9   DROME:AF-Q7K5K0-F1 GH09064P;
 839:  ejp1-A  3.2  8.6   80   135    3   DROME:AF-Q9VG36-F1 FI08238P;
 840:  ee2v-A  3.2 24.1  105   454    5   DROME:AF-Q9VXD6-F1 LD39612P;
 841:  el2k-A  3.2 22.6  118  1174    7   DROME:AF-Q9VTE6-F1 IP14658P;
 842:  emg0-A  3.2  7.3   81   556    7   DROME:AF-A0A0C4DHF5-F1 MIND THE GAP, ISOFORM E;
 843:  eitk-A  3.2 13.4   79  1025    4   DROME:AF-Q8INH6-F1 FI18373P1;
 844:  ee36-A  3.2  7.8   60   699    5   DROME:AF-Q9I7M8-F1 ATP-DEPENDENT DNA HELICASE II SUBUNIT 2;
 845:  eh6v-A  3.2  4.6   74   138    4   DROME:AF-A8JQY7-F1 NINJURIN C, ISOFORM D;
 846:  eigf-A  3.2 33.3  188  2243    4   DROME:AF-Q9VGP1-F1 ZINC FINGER FYVE DOMAIN-CONTAINING PROTEIN 26 HOM
 847:  emll-A  3.2  7.0   65   226    0   DROME:AF-P54611-F1 V-TYPE PROTON ATPASE SUBUNIT E;
 848:  ejge-A  3.2  5.4   71   594    3   DROME:AF-Q9VVK8-F1 RNA HELICASE;
 849:  ehfx-A  3.2 19.3   93   540    6   DROME:AF-Q8T8W3-F1 AT21416P;
 850:  ed6d-A  3.2 29.7  139  1002   12   DROME:AF-Q0E8N6-F1 CLUMSY, ISOFORM B;
 851:  ed6s-A  3.2 12.4   72   222    6   DROME:AF-A1ZB69-F1 GLUTATHIONE S TRANSFERASE E4;
 852:  ekhr-A  3.2 32.0   95   644    2   DROME:AF-A1Z714-F1 BLOWN FUSE, ISOFORM A;
 853:  eef3-A  3.2 10.7  124   886    6   DROME:AF-B7TB45-F1 NEUROTROPHIN 1;
 854:  ed1x-A  3.2  5.2  110  1647    8   DROME:AF-B7Z0E5-F1 MISFIRE, ISOFORM F;
 855:  elry-A  3.2 11.1   72   273    7   DROME:AF-Q9VEJ3-F1 PYRROLINE-5-CARBOXYLATE REDUCTASE;
 856:  efyy-A  3.2 19.4  137   366    5   DROME:AF-Q8IQ70-F1 CALCIUM UNIPORTER PROTEIN, MITOCHONDRIAL;
 857:  edpt-A  3.2  8.5   98  1151    6   DROME:AF-A0A0B4KHZ9-F1 BIORIENTATION DEFECTIVE 1, ISOFORM E;
 858:  eha5-A  3.2  2.8   41    62    7   DROME:AF-C9QP72-F1 MIP12787P;
 859:  ek2h-A  3.2  3.9   65    85    2   DROME:AF-Q9VJG4-F1 GEO09352P1;
 860:  ej4u-A  3.2  8.2   99   484    5   DROME:AF-Q9V3Z7-F1 SUGAR PHOSPHATE PHOSPHATASE;
 861:  emzo-A  3.2 12.7  106   603    7   DROME:AF-Q7K2J4-F1 DAMPENED, ISOFORM A;
 862:  ek26-A  3.2  8.1   87   254    6   DROME:AF-Q9VCH9-F1 LD07883P;
 863:  elao-A  3.2  5.6   73  1330    4   DROME:AF-Q9VJQ0-F1 UNCHARACTERIZED PROTEIN, ISOFORM B;
 864:  emgy-A  3.2 36.6  139   993    7   DROME:AF-Q8IQ05-F1 CUTLET;
 865:  egy4-A  3.2 10.3   56    65    4   DROME:AF-B7YZN4-F1 GH02741P3;
 866:  ej3i-A  3.2 20.2   93   159    9   DROME:AF-Q9VXL4-F1 NUCLEAR NUCLEIC ACID-BINDING PROTEIN C1D;
 867:  ehgv-A  3.2 10.7   84   866   10   DROME:AF-Q26454-F1 DNA REPLICATION LICENSING FACTOR MCM4;
 868:  eg07-A  3.2  8.2   71  1413    6   DROME:AF-Q86CW5-F1 HMR;
 869:  efxe-A  3.2 11.8  112   485    3   DROME:AF-Q9VDX5-F1 UNCHARACTERIZED PROTEIN;
 870:  elgq-A  3.2 32.6   93   607    8   DROME:AF-Q9VZ61-F1 SISTER OF FEO, ISOFORM A;
 871:  ekzh-A  3.1  8.1  125   508    5   DROME:AF-A1ZAQ4-F1 UNCHARACTERIZED PROTEIN, ISOFORM A;
 872:  ec4f-A  3.1  7.0  134   566    4   DROME:AF-B7YZU3-F1 UNCHARACTERIZED PROTEIN, ISOFORM B;
 873:  edfc-A  3.1 22.1   95   393   13   DROME:AF-Q9VDD0-F1 RE75113P;
 874:  ehie-A  3.1 11.3   86   537   10   DROME:AF-Q9VPB1-F1 PROTEIN ST7 HOMOLOG;
 875:  elqq-A  3.1 15.1   75   191    7   DROME:AF-M9MRG9-F1 UNCHARACTERIZED PROTEIN;
 876:  ek35-A  3.1 41.3  127   877    7   DROME:AF-Q9VXC2-F1 UNCHARACTERIZED PROTEIN;
 877:  ejuf-A  3.1 13.7   92   302   11   DROME:AF-Q9VBM4-F1 PALMITOYLTRANSFERASE;
 878:  emkv-A  3.1 11.3   75   552    5   DROME:AF-P35381-F1 ATP SYNTHASE SUBUNIT ALPHA, MITOCHONDRIAL;
 879:  emut-A  3.1  8.6   99   635    7   DROME:AF-P45975-F1 HISTONE-LYSINE N-METHYLTRANSFERASE SU(VAR)3-9;
 880:  eh6l-A  3.1 22.6  107   739    5   DROME:AF-Q9VKD9-F1 MIP16835P1;
 881:  eko0-A  3.1  3.1   64   539    6   DROME:AF-Q7KGG1-F1 ADENOSINE DEAMINASE;
 882:  edxe-A  3.1  7.7  106   561    8   DROME:AF-Q9VZM5-F1 GPI MANNOSYLTRANSFERASE 3;
 883:  ed7s-A  3.1  5.5  102   504    8   DROME:AF-Q9W096-F1 PHOSPHATIDYLINOSITOL-GLYCAN BIOSYNTHESIS CLASS W
 884:  elkz-A  3.1  6.9   68   513   12   DROME:AF-Q7K561-F1 GH11294P;
 885:  ehx3-A  3.1 28.9  135   498    9   DROME:AF-Q9VHA8-F1 LD25575P;
 886:  efmk-A  3.1  5.7   72   116    6   DROME:AF-A8DYT6-F1 PROTEIN C10;
 887:  eho1-A  3.1 19.1  120   877    8   DROME:AF-A0A0B4LHR8-F1 UNCHARACTERIZED PROTEIN, ISOFORM G;
 888:  ehrg-A  3.1  9.0   55   271   15   DROME:AF-Q8IPL4-F1 LETHAL (2) 05714, ISOFORM B;
 889:  eifp-A  3.1 40.5  134   387    7   DROME:AF-Q9VYE3-F1 FI21110P1;
 890:  eh28-A  3.1 13.4   69   121    6   DROME:AF-Q9VD66-F1 FEMALE-SPECIFIC INDEPENDENT OF TRANSFORMER;
 891:  efd1-A  3.1 22.9  102   766    8   DROME:AF-Q05201-F1 DEVELOPMENTAL PROTEIN EYES ABSENT;
 892:  ek1x-A  3.1 12.3   91   678    8   DROME:AF-Q9VBW6-F1 PROTEIN DISTAL ANTENNA;
 893:  eggl-A  3.1 12.0   75   155    8   DROME:AF-M9NEY2-F1 UNCHARACTERIZED PROTEIN;
 894:  eiud-A  3.1 30.9  102  1555    2   DROME:AF-Q9VB40-F1 UNCHARACTERIZED PROTEIN, ISOFORM C;
 895:  ehuw-A  3.1 28.0   99   839    6   DROME:AF-Q9Y103-F1 SEPTIN-INTERACTING PROTEIN 1;
 896:  ef5z-A  3.1  8.6   59   264    8   DROME:AF-Q9VNS1-F1 UT01871P;
 897:  ecw5-A  3.1 16.1   87   302    6   DROME:AF-Q8SXS0-F1 RE40914P;
 898:  ekhy-A  3.1 13.4   90   488    9   DROME:AF-Q9VM95-F1 PROTEIN AATF;
 899:  ekwb-A  3.1  8.0   62   581    6   DROME:AF-Q9W4E4-F1 AT09729P;
 900:  ef9f-A  3.1 11.6   93   565    6   DROME:AF-Q8IMI5-F1 FI04474P;
 901:  efus-A  3.1  7.1  134   578    7   DROME:AF-Q9VQS7-F1 PROTEIN SISTER OF ODD AND BOWEL;
 902:  eeze-A  3.1  4.5  130   509    5   DROME:AF-Q9VMT4-F1 GH15768P;
 903:  eh9w-A  3.1  9.8   57  1033    7   DROME:AF-Q6AWJ9-F1 TYROSINE-PROTEIN KINASE-LIKE OTK;
 904:  emji-A  3.1 12.3  110   404    6   DROME:AF-Q7JWR9-F1 ZINC FINGER CCCH DOMAIN-CONTAINING PROTEIN 15 HOM
 905:  ehm8-A  3.1 45.4  148  1655    5   DROME:AF-Q9VPK5-F1 UNCHARACTERIZED PROTEIN, ISOFORM B;
 906:  egak-A  3.1 17.4  114   317    9   DROME:AF-Q7KSQ0-F1 LD46175P;
 907:  ekfj-A  3.1  9.1   73   101    1   DROME:AF-A8DYL6-F1 UNCHARACTERIZED PROTEIN;
 908:  efnm-A  3.1  5.2   86   262    3   DROME:AF-P00417-F1 CYTOCHROME C OXIDASE SUBUNIT 3;
 909:  emkb-A  3.1  6.8   63   457   11   DROME:AF-Q9VAJ5-F1 PICKPOCKET 30, ISOFORM A;
 910:  ehx8-A  3.1 20.0   82   603    6   DROME:AF-Q9VR42-F1 SERINE/THREONINE-PROTEIN KINASE RIO3;
 911:  ejmi-A  3.1 12.6   91   276    8   DROME:AF-Q9VKN8-F1 PALMITOYLTRANSFERASE;
 912:  eeqw-A  3.1 17.3  121  1067    5   DROME:AF-Q9VEV4-F1 PROTEIN CLEC16A HOMOLOG;
 913:  ehdm-A  3.1 13.9  136  1459    6   DROME:AF-Q9V4B6-F1 UNCHARACTERIZED PROTEIN, ISOFORM A;
 914:  el5t-A  3.1 20.4  144  1175    5   DROME:AF-Q9VCE7-F1 KRUEPPEL TARGET AT 95D, ISOFORM A;
 915:  emer-A  3.1 17.2   91   271   11   DROME:AF-Q8T3V6-F1 AT29239P;
 916:  eg57-A  3.1  4.6   71   182   10   DROME:AF-Q8IP88-F1 UNCHARACTERIZED PROTEIN;
 917:  eig4-A  3.1  7.5  109   503    4   DROME:AF-Q9VSF7-F1 GH28769P;
 918:  edu3-A  3.1 26.5  109   950    5   DROME:AF-Q9VKV2-F1 ALPHA-MANNOSIDASE;
 919:  ectt-A  3.1 33.2  128   372    5   DROME:AF-Q7JQR2-F1 RE59371P;
 920:  edne-A  3.1 16.3  131   740    9   DROME:AF-Q9VDS5-F1 RHO GTPASE-ACTIVATING PROTEIN 92B;
 921:  eirz-A  3.1  5.2   52   149    4   DROME:AF-A1Z7I6-F1 UNCHARACTERIZED PROTEIN;
 922:  eh9q-A  3.1 27.1  186  1744    8   DROME:AF-Q86B80-F1 UNCHARACTERIZED PROTEIN, ISOFORM A;
 923:  eizi-A  3.1 10.2   64   221    6   DROME:AF-Q7JYZ9-F1 GLUTATHIONE S TRANSFERASE E2;
 924:  elrs-A  3.1 10.5   74   132   11   DROME:AF-Q9VDZ5-F1 GH27195P;
 925:  eh9k-A  3.1  5.0   66    76    3   DROME:AF-A1ZB62-F1 BOMANIN-836;
 926:  eghg-A  3.1 14.3   92   160    7   DROME:AF-Q8T0T9-F1 TRANSMEMBRANE PROTEIN 35A;
 927:  eknp-A  3.1  7.6   76   932    4   DROME:AF-Q0KI00-F1 AMINOPEPTIDASE;
 928:  eg6x-A  3.1  5.0   52   112    6   DROME:AF-Q9VUP6-F1 GEO12053P1;
 929:  embo-A  3.1 31.9  101   389    5   DROME:AF-Q24276-F1 HSP90 CO-CHAPERONE CDC37;
 930:  emm9-A  3.1 20.4   99   334    8   DROME:AF-Q9VBH0-F1 IP09281P;
 931:  eh4h-A  3.1 17.1   82   976    5   DROME:AF-Q9VX63-F1 FI18001P1;
 932:  ec2b-A  3.1  5.9   65   443    8   DROME:AF-Q9VHG8-F1 UNCHARACTERIZED PROTEIN;
 933:  ehn4-A  3.0  5.1  141  2090    7   DROME:AF-Q8IQV9-F1 NUCLEAR PORE COMPLEX PROTEIN NUP205;
 934:  egla-A  3.0 17.3  107   597   10   DROME:AF-Q961K6-F1 GH19047P;
 935:  emzi-A  3.0 10.9  155   801    8   DROME:AF-Q9W3K6-F1 LD35927P;
 936:  el40-A  3.0  4.9  116   690    3   DROME:AF-Q7K2W6-F1 GH04080P;
 937:  ejdu-A  3.0  3.7   84   989    6   DROME:AF-Q9VB70-F1 LATERAL SIGNALING TARGET PROTEIN 2 HOMOLOG;
 938:  emt5-A  3.0  7.0  143   895    7   DROME:AF-Q9VGJ7-F1 FI23918P1;
 939:  eg6t-A  3.0  8.3   66   531    3   DROME:AF-Q86LG7-F1 PICKPOCKET 16;
 940:  efnl-A  3.0  6.6   52    87   13   DROME:AF-E1JI70-F1 LD07519P;
 941:  eh8y-A  3.0 34.6   98   693    9   DROME:AF-Q9VSJ8-F1 EXOCYST COMPLEX COMPONENT 7;
 942:  ekl8-A  3.0 13.2  136   455    9   DROME:AF-Q3ZAN1-F1 GOLGI PH REGULATOR;
 943:  ef6p-A  3.0 20.2  112   320    3   DROME:AF-Q7KPG8-F1 CDK-ACTIVATING KINASE ASSEMBLY FACTOR MAT1;
 944:  el6j-A  3.0 11.6   62   215   10   DROME:AF-Q9VG94-F1 GLUTATHIONE S-TRANSFERASE D6;
 945:  ehyd-A  3.0 12.7  130   442    8   DROME:AF-P22745-F1 PROTEIN BAG-OF-MARBLES;
 946:  ehap-A  3.0  7.6  105   547    6   DROME:AF-Q9VA60-F1 PROCOLLAGEN-PROLINE 4-DIOXYGENASE;
 947:  ehzx-A  3.0  9.6   76    95    7   DROME:AF-Q9VYD7-F1 MITOCHONDRIAL IMPORT INNER MEMBRANE TRANSLOCASE S
 948:  eh04-A  3.0  9.2  187  1332    6   DROME:AF-Q9VFC4-F1 AT01875P;
 949:  egmn-A  3.0 20.0  139   365    7   DROME:AF-Q9VQ37-F1 MITOCHONDRIAL CARRIER PROTEIN RIM2;
 950:  ed2b-A  3.0 23.4  101   537    8   DROME:AF-Q9VA64-F1 PROCOLLAGEN-PROLINE 4-DIOXYGENASE;
 951:  ef4o-A  3.0  4.8   68   152    6   DROME:AF-Q8SY19-F1 GLUTATHIONE TRANSFERASE;
 952:  efxu-A  3.0 33.8  135   897    6   DROME:AF-A1Z763-F1 MIP13269P;
 953:  ekg6-A  3.0 14.9  103   368    5   DROME:AF-P32234-F1 GTP-BINDING PROTEIN 128UP;
 954:  eeez-A  3.0 10.1  104   300    9   DROME:AF-Q9I7L7-F1 PALMITOYLTRANSFERASE;
 955:  efka-A  3.0 26.0  151   535    7   DROME:AF-Q9VAU6-F1 LD27564P;
 956:  emhd-A  3.0  3.3   58   313    3   DROME:AF-Q7KSU5-F1 UNCHARACTERIZED PROTEIN;
 957:  efsd-A  3.0 14.9   87   942    6   DROME:AF-Q8SWT2-F1 GH12763P;
 958:  elln-A  3.0  5.7   67   280    6   DROME:AF-Q8WTC1-F1 28S RIBOSOMAL PROTEIN S15, MITOCHONDRIAL;
 959:  eec8-A  3.0  9.1  109   551    6   DROME:AF-X2JEJ0-F1 BLEOMYCIN HYDROLASE;
 960:  eewl-A  3.0 19.1   70   197    4   DROME:AF-Q9VSL0-F1 LD07728P;
 961:  ehaj-A  3.0 35.4  103   352    6   DROME:AF-Q9VV55-F1 GH08429P;
 962:  eg2u-A  3.0  5.4   81  1478   11   DROME:AF-Q8MYL1-F1 FANCD2;
 963:  eibb-A  3.0 15.0  130  1101    6   DROME:AF-B7Z095-F1 UNCHARACTERIZED PROTEIN;
 964:  efc2-A  3.0 37.3  212  1199    9   DROME:AF-A1Z8R2-F1 DNA HELICASE;
 965:  egep-A  3.0 33.4  135   728    8   DROME:AF-A0A0B4LHY5-F1 LNK, ISOFORM D;
 966:  ec7u-A  3.0  4.9   61   152   11   DROME:AF-Q4V3Z6-F1 GEO02130P1;
 967:  efyp-A  3.0 16.8  103   261    8   DROME:AF-Q9VGT9-F1 SUCCINATE DEHYDROGENASE CYTOCHROME B560 SUBUNIT,
 968:  eilp-A  3.0 11.4   86   369   10   DROME:AF-Q9VR57-F1 RE18169P;
 969:  ei1g-A  3.0 12.5   99   427    7   DROME:AF-Q8IP31-F1 CARBOXYPEPTIDASE;
 970:  edo4-A  3.0  3.3   52   422   10   DROME:AF-Q9VZN1-F1 PICKPOCKET 27;
 971:  ekef-A  3.0 15.2  114   610    7   DROME:AF-Q9VPM7-F1 IP13529P;
 972:  ehiy-A  3.0  8.7   81   504    9   DROME:AF-A8DYR4-F1 PROCOLLAGEN-PROLINE 4-DIOXYGENASE;
 973:  eizz-A  3.0 32.5  153  1384    8   DROME:AF-Q8INH7-F1 TIMEOUT;
 974:  el2q-A  3.0 12.9  113   363   10   DROME:AF-Q8IGV3-F1 RE23632P;
 975:  el17-A  3.0  3.3   53   119    9   DROME:AF-X2JD41-F1 UNCHARACTERIZED PROTEIN;
 976:  ehn3-A  3.0 26.6  140   828    4   DROME:AF-X2JCR2-F1 UNCHARACTERIZED PROTEIN, ISOFORM E;
 977:  eefw-A  3.0 18.9  112   275    6   DROME:AF-Q9VKG2-F1 SPERM-ASSOCIATED ANTIGEN 4;
 978:  efq7-A  3.0 19.8  174  1177    6   DROME:AF-Q24592-F1 TYROSINE-PROTEIN KINASE HOPSCOTCH;
 979:  eekd-A  3.0 11.7   70   218    9   DROME:AF-Q9VGA0-F1 GLUTATHIONE S TRANSFERASE D9, ISOFORM A;
 980:  eeh3-A  3.0 20.0   91   945    8   DROME:AF-Q9VHY2-F1 UNCHARACTERIZED PROTEIN, ISOFORM C;
 981:  ehwx-A  3.0 38.6  231   876    5   DROME:AF-Q9VJC3-F1 CFAP91 DOMAIN-CONTAINING PROTEIN;
 982:  ehyy-A  3.0 10.6   91   360    8   DROME:AF-A1Z8V5-F1 DYNEIN REGULATORY COMPLEX PROTEIN 10;
 983:  ekni-A  3.0  7.4   80   493   10   DROME:AF-Q9VC87-F1 RE57978P;
 984:  eh4k-A  3.0 15.9  141   270    5   DROME:AF-Q9VNB1-F1 AT23701P;
 985:  ejgi-A  3.0 13.7  109   341    3   DROME:AF-Q9VGQ6-F1 LD25880P;
 986:  ejhr-A  3.0  5.4   70   240    3   DROME:AF-Q9VQ04-F1 CG5565 PROTEIN;
 987:  ejtv-A  3.0 22.5  105   268   10   DROME:AF-Q9W1S2-F1 IP01291P;
 988:  edde-A  3.0  6.2   94   567   11   DROME:AF-A1ZBM8-F1 IONOTROPIC RECEPTOR 56C;
 989:  ej8m-A  2.9 14.0   65   580    8   DROME:AF-Q9VIA6-F1 LP11585P;
 990:  edh1-A  2.9  6.2  139  2077    6   DROME:AF-Q7PLI2-F1 NIPPED-B PROTEIN;
 991:  ejg3-A  2.9 13.9  102   627    6   DROME:AF-Q9VUL1-F1 CTP SYNTHASE;
 992:  ekxr-A  2.9  4.7   77   339    6   DROME:AF-P91891-F1 PROTEIN MO25;
 993:  efec-A  2.9 27.2  191   855    9   DROME:AF-Q7JPB9-F1 GH12235P;
 994:  eg5d-A  2.9  3.6   54   127    6   DROME:AF-Q8IPI2-F1 GEO12034P1;
 995:  elum-A  2.9 29.2  139   832    9   DROME:AF-A1Z8W1-F1 SALTO, ISOFORM A;
 996:  ekn1-A  2.9 38.1  117  1544    3   DROME:AF-Q9W2F2-F1 PROTEIN MAHJONG;
 997:  ekg3-A  2.9 12.2   57   531    5   DROME:AF-Q9VWZ8-F1 UNCHARACTERIZED PROTEIN;
 998:  edh7-A  2.9  9.2  113   578    9   DROME:AF-Q9V9A7-F1 PROBABLE METHYLCROTONOYL-COA CARBOXYLASE BETA CHA
 999:  ei6r-A  2.9 38.6  194  1499    3   DROME:AF-M9PGQ5-F1 UNCHARACTERIZED PROTEIN, ISOFORM C;
1000:  ejwn-A  2.9 15.9   81   353    4   DROME:AF-Q9VX15-F1 LD35209P;
1001:  emw7-A  2.9  6.7  104   250    7   DROME:AF-Q9VLH6-F1 UNCHARACTERIZED PROTEIN;
1002:  ekkv-A  2.9 13.0  185   455    6   DROME:AF-M9NDI3-F1 SORTING NEXIN 6, ISOFORM B;
1003:  ec7k-A  2.9 12.8   74   243    5   DROME:AF-B7Z0S9-F1 GLUTATHIONE S TRANSFERASE D11, ISOFORM B;
1004:  ej65-A  2.9  7.5   60   787    5   DROME:AF-Q9VPY2-F1 PHOSPHOLIPASE A2 ACTIVATOR PROTEIN, ISOFORM A;
1005:  eg5h-A  2.9 13.9   95   968   12   DROME:AF-Q9VD87-F1 AMINOPEPTIDASE;
1006:  ekkd-A  2.9  6.7   63   771    5   DROME:AF-Q9VAQ1-F1 NAD-DEPENDENT PROTEIN DEACETYLASE SIRT7;
1007:  eggj-A  2.9 19.0   83   297    7   DROME:AF-Q9VPT5-F1 PEROXISOME ASSEMBLY PROTEIN 12;
1008:  ejee-A  2.9 11.3   82   441    6   DROME:AF-O76896-F1 EG:65F1.1 PROTEIN;
1009:  eg2s-A  2.9 14.3   89  2140    4   DROME:AF-A1Z6I3-F1 SERPIN DOMAIN-CONTAINING PROTEIN;
1010:  emtb-A  2.9 29.7  132  1526    5   DROME:AF-Q9I7S6-F1 HIGH AFFINITY CGMP-SPECIFIC 3',5'-CYCLIC PHOSPHOD
1011:  ee1e-A  2.9 20.5  130   994    5   DROME:AF-Q9VSR7-F1 VALYL-TRNA SYNTHETASE;
1012:  ejt5-A  2.9 40.0  142  2291    4   DROME:AF-Q9W1A9-F1 HISTONE ACETYLTRANSFERASE;
1013:  ekdu-A  2.9  6.4  102   808    6   DROME:AF-Q05192-F1 NUCLEAR HORMONE RECEPTOR FTZ-F1 BETA;
1014:  efw8-A  2.9  6.5  115   695   10   DROME:AF-Q9VC27-F1 NICASTRIN;
1015:  ehms-A  2.9 12.0   82   313    1   DROME:AF-B6IDT8-F1 IP20336P;
1016:  ej32-A  2.9 23.7  124  1002    5   DROME:AF-Q24314-F1 VACUOLAR PROTEIN SORTING-ASSOCIATED PROTEIN 18 HO
1017:  eewo-A  2.9 25.3  116  1029    7   DROME:AF-Q76NS2-F1 ANOCTAMIN;
1018:  edpo-A  2.9  4.5   76   104   11   DROME:AF-Q24337-F1 PROTEIN ENHANCER OF RUDIMENTARY;
1019:  ehkj-A  2.9 19.3   84  1470    6   DROME:AF-Q9VF24-F1 CROSSVEINLESS D;
1020:  el1a-A  2.9 10.6   97   305    4   DROME:AF-Q9VNU0-F1 RE35159P;
1021:  emtk-A  2.9 23.9  108   693    7   DROME:AF-Q9VIX4-F1 ACYL-COENZYME A OXIDASE;
1022:  ek34-A  2.9  7.9   82   231    5   DROME:AF-Q9VKD6-F1 AUGMIN COMPLEX SUBUNIT DGT2;
1023:  elol-A  2.9 16.6  111   524    4   DROME:AF-Q9VZF1-F1 GH07444P;
1024:  eh99-A  2.9 24.5  104   313    6   DROME:AF-Q8IQC7-F1 UNCHARACTERIZED PROTEIN;
1025:  eihv-A  2.9  7.5   61   106    5   DROME:AF-A0A0B4K877-F1 UNCHARACTERIZED PROTEIN;
1026:  ejds-A  2.9 30.6  140   980    7   DROME:AF-Q9VFS5-F1 SERINE/THREONINE-PROTEIN PHOSPHATASE 4 REGULATORY
1027:  ehri-A  2.9  7.3   93   283    5   DROME:AF-Q9VBM5-F1 PALMITOYLTRANSFERASE;
1028:  egec-A  2.9 33.2  140   549    9   DROME:AF-Q9VPP9-F1 BARDET-BIEDL SYNDROME 8;
1029:  ecyv-A  2.9  9.0  155   637    6   DROME:AF-Q9VUW9-F1 PALMITOYLTRANSFERASE HIP14;
1030:  efml-A  2.9 36.0  142   971    6   DROME:AF-Q94527-F1 NUCLEAR FACTOR NF-KAPPA-B P110 SUBUNIT;
1031:  elw0-A  2.9 29.2  160   649    4   DROME:AF-Q9VLP4-F1 PROTEIN MITOSHELL;
1032:  ejq1-A  2.9 33.5   73   343    7   DROME:AF-A0A0B4LFY9-F1 STIMULATOR OF INTERFERON GENES PROTEIN;
1033:  emqy-A  2.9 14.3   99   513    8   DROME:AF-Q9VRA1-F1 UNCHARACTERIZED PROTEIN, ISOFORM B;
1034:  eksm-A  2.9  7.7   82   223    7   DROME:AF-Q7K0E3-F1 MOB KINASE ACTIVATOR-LIKE 4;
1035:  ec8m-A  2.9 11.7   75   850    7   DROME:AF-O46094-F1 PHOSPHOINOSITIDE 5-PHOSPHATASE;
1036:  edni-A  2.9 32.2  119   959    7   DROME:AF-Q95U54-F1 MMS19 NUCLEOTIDE EXCISION REPAIR PROTEIN;
1037:  ee8w-A  2.9 29.2  130   749    7   DROME:AF-Q9W384-F1 BRAHMA ASSOCIATED PROTEIN 111KD;
1038:  egi8-A  2.9 18.7   87   368    6   DROME:AF-Q9VDY6-F1 GDOWN1;
1039:  em5x-A  2.9 11.8   70   101   11   DROME:AF-Q9VF43-F1 GEO12016P1;
1040:  ei6h-A  2.9  6.4  130   359    7   DROME:AF-M9PHA4-F1 XK-RELATED PROTEIN;
1041:  eedt-A  2.9  9.8   85  1156    9   DROME:AF-Q02645-F1 PROTEIN HU-LI TAI SHAO;
1042:  ejeh-A  2.9  5.5   85   293    7   DROME:AF-Q9VGY0-F1 AT31162P;
1043:  eczw-A  2.9 23.8  124   921    6   DROME:AF-Q7K3L1-F1 GUANYLATE KINASE-ASSOCIATED PROTEIN MARS;
1044:  ef4k-A  2.9  4.0   85   675    9   DROME:AF-P12428-F1 PROTEIN BROWN;
1045:  ed58-A  2.9 32.0   96  1174    9   DROME:AF-Q9VW23-F1 MALE STERILE (3) 76CC;
1046:  efi6-A  2.9 30.9  115  1315   10   DROME:AF-A0A0B4K682-F1 JAVELIN-LIKE, ISOFORM D;
1047:  ee00-A  2.9  6.6   86   255    8   DROME:AF-Q86BM2-F1 LP15408P;
1048:  ed7j-A  2.9 29.1  169   866    8   DROME:AF-Q9VF20-F1 HEAVY METAL TOLERANCE FACTOR 1;
1049:  ejxy-A  2.9  6.7  138   699    6   DROME:AF-Q8IPV3-F1 UNCHARACTERIZED PROTEIN, ISOFORM A;
1050:  elwz-A  2.8 11.8  131  1069    5   DROME:AF-M9PE53-F1 MULTIPLE WING HAIRS, ISOFORM C;
1051:  emh2-A  2.8 36.9  177   758    6   DROME:AF-Q8I0P1-F1 SPASTIN;
1052:  ekc2-A  2.8 17.3   94   392    9   DROME:AF-Q9VXD7-F1 GH04692P;
1053:  ehyo-A  2.8 28.9  166  1192    9   DROME:AF-Q8IMA8-F1 PROTEIN PANGOLIN, ISOFORM J;
1054:  ee95-A  2.8 17.2  115  1112    7   DROME:AF-Q9VK51-F1 ADENYLYL CYCLASE X A, ISOFORM A;
1055:  ef9z-A  2.8 15.9  131  1055    3   DROME:AF-A0A0B4KF06-F1 VALYL-TRNA SYNTHETASE;
1056:  egei-A  2.8  6.8   94  1045    9   DROME:AF-Q6NP69-F1 GST-CONTAINING FLYWCH ZINC-FINGER PROTEIN;
1057:  ef14-A  2.8  6.5  103   256    6   DROME:AF-Q9VN95-F1 ENOLASE-PHOSPHATASE E1;
1058:  ehcf-A  2.8 15.9  128   400    4   DROME:AF-Q9W423-F1 LD18904P;
1059:  ehyc-A  2.8 18.1   86   486    6   DROME:AF-M9PED9-F1 UNCHARACTERIZED PROTEIN, ISOFORM C;
1060:  ei33-A  2.8 22.9   99  1104    7   DROME:AF-B7Z092-F1 UNCHARACTERIZED PROTEIN, ISOFORM D;
1061:  ed78-A  2.8 29.4  157   751    9   DROME:AF-Q8IMN9-F1 MIP03684P;
1062:  ef83-A  2.8  7.0   85   503    9   DROME:AF-Q9W3X5-F1 FUMARATE HYDRATASE;
1063:  emua-A  2.8 12.2  110   562    6   DROME:AF-Q7KSD8-F1 TRANSCRIPTIONAL ADAPTER 2A;
1064:  eioc-A  2.8 16.5  130   671    7   DROME:AF-Q9VRR2-F1 GH26628P;
1065:  eehz-A  2.8  8.2  115   508    4   DROME:AF-Q9VS02-F1 UNCHARACTERIZED PROTEIN;
1066:  ekd7-A  2.8  7.8   76   190    7   DROME:AF-Q9W0V5-F1 AT11049P;
1067:  ej8b-A  2.8 19.9  116   518    9   DROME:AF-Q9W133-F1 AARF DOMAIN-CONTAINING KINASE 1;
1068:  ehsh-A  2.8  5.2   81   490    9   DROME:AF-P31409-F1 V-TYPE PROTON ATPASE SUBUNIT B;
1069:  ei8p-A  2.8  6.1   71   211   10   DROME:AF-Q9VCQ2-F1 UNCHARACTERIZED PROTEIN;
1070:  ei0x-A  2.8  3.0   56   634    4   DROME:AF-Q7K110-F1 DOLICHYL-DIPHOSPHOOLIGOSACCHARIDE--PROTEIN
1071:  egcz-A  2.8  4.4   83   392    5   DROME:AF-O77475-F1 CERAMIDE PHOSPHOETHANOLAMINE SYNTHASE;
1072:  emb8-A  2.8 15.1   85   371    2   DROME:AF-Q9U9Q2-F1 NEOSIN, ISOFORM A;
1073:  emxp-A  2.8 14.9   73   180    4   DROME:AF-Q9VXY4-F1 TRANSLATION MACHINERY-ASSOCIATED PROTEIN 16 HOMOL
1074:  ejj9-A  2.8  7.6  111   381   10   DROME:AF-Q9VB73-F1 PALMITOYLTRANSFERASE;
1075:  eld8-A  2.8 14.8  120   438    3   DROME:AF-Q24317-F1 DNA PRIMASE SMALL SUBUNIT;
1076:  ehwk-A  2.8 20.8  202  1095    7   DROME:AF-P13217-F1 1-PHOSPHATIDYLINOSITOL 4,5-BISPHOSPHATE PHOSPHODI
1077:  ela1-A  2.8 13.8  107   575    2   DROME:AF-Q9VIJ9-F1 LD10773P;
1078:  efj5-A  2.8 29.2  145  1961    3   DROME:AF-Q9VAG5-F1 CLARET, ISOFORM A;
1079:  emc3-A  2.8  8.1   87   168    8   DROME:AF-Q0KI06-F1 UNCHARACTERIZED PROTEIN, ISOFORM A;
1080:  egi5-A  2.8 16.2   61   218    2   DROME:AF-Q9VRZ6-F1 LD06929P;
1081:  ege1-A  2.8  9.6  116   289    9   DROME:AF-Q9XYW6-F1 CARBOXY TERMINUS OF HSP70-INTERACTING PROTEIN;
1082:  elw2-A  2.8 12.7   61   178    5   DROME:AF-Q9VHF9-F1 UNCHARACTERIZED PROTEIN, ISOFORM B;
1083:  ehi2-A  2.8 13.8  103  1057    7   DROME:AF-Q7K4E0-F1 LD43457P;
1084:  ektv-A  2.8  4.6   67   425    1   DROME:AF-Q9VJ97-F1 2-OXOGLUTARATE AND IRON-DEPENDENT OXYGENASE JMJD4
1085:  ee6i-A  2.8 31.7  122   735    5   DROME:AF-O76912-F1 EG:95B7.9 PROTEIN;
1086:  edqf-A  2.8 13.1   95   239    9   DROME:AF-A1Z8K7-F1 TETRASPANIN;
1087:  emuf-A  2.8 27.3  121   854    5   DROME:AF-Q9VHC5-F1 JMJC DOMAIN-CONTAINING HISTONE DEMETHYLASE 2, ISO
1088:  eht8-A  2.8 16.4   78   522    5   DROME:AF-P52295-F1 IMPORTIN SUBUNIT ALPHA;
1089:  eg8t-A  2.8 12.1   98   304    4   DROME:AF-Q95T08-F1 LD29354P;
1090:  elz7-A  2.8 22.6  178   446    4   DROME:AF-B7YZX2-F1 INWARDLY RECTIFYING POTASSIUM CHANNEL 3, ISOFORM
1091:  efcz-A  2.8 12.4   88   262    9   DROME:AF-Q9VUJ4-F1 26S PROTEASOME NON-ATPASE REGULATORY SUBUNIT 8;
1092:  ek9a-A  2.8  6.9   68   513   10   DROME:AF-Q9VPE3-F1 FI23527P1;
1093:  ek50-A  2.8 30.8  211   514    7   DROME:AF-Q7KTB0-F1 RE25285P;
1094:  ej2o-A  2.8  6.8   77   717    8   DROME:AF-Q9W5T4-F1 RE33981P;
1095:  ei2v-A  2.8  4.2   69   625    6   DROME:AF-A1Z9I5-F1 FI24033P1;
1096:  eeor-A  2.8 20.0  100   511    0   DROME:AF-P41596-F1 DOPAMINE RECEPTOR 1;
1097:  efpt-A  2.8  4.4   85   322    4   DROME:AF-Q8MZC4-F1 PROBABLE CARDIOLIPIN SYNTHASE (CMP-FORMING);
1098:  eeg3-A  2.8  8.7   70   146    9   DROME:AF-Q9W398-F1 UNCHARACTERIZED PROTEIN, ISOFORM A;
1099:  ein7-A  2.8  6.3   60   299    7   DROME:AF-O46079-F1 EG:39E1.2 PROTEIN;
1100:  ei5c-A  2.8 23.7   85   459    5   DROME:AF-Q9VDZ7-F1 MITOCHONDRIAL IMPORT INNER MEMBRANE TRANSLOCASE S
1101:  efwq-A  2.8  9.0   77   510    5   DROME:AF-Q9VL73-F1 LP20791P;
1102:  ek62-A  2.8 40.1  205  2224    9   DROME:AF-P98081-F1 PROTEIN DISABLED;
1103:  ec7t-A  2.8  4.5   56   219   13   DROME:AF-Q9VLI9-F1 TRAFFICKING PROTEIN PARTICLE COMPLEX SUBUNIT;
1104:  ejbm-A  2.8  8.4  107   714   11   DROME:AF-Q7KVJ6-F1 FATTY ACID TRANSPORT PROTEIN 2, ISOFORM D;
1105:  emj5-A  2.8 13.5   77   232    4   DROME:AF-Q7JYX0-F1 GLUTATHIONE S-TRANSFERASE E14;
1106:  ej25-A  2.8  4.1   58   114   10   DROME:AF-E1JHK5-F1 GEO02513P1;
1107:  eh31-A  2.8 24.0  102   530    2   DROME:AF-P20439-F1 G2/MITOTIC-SPECIFIC CYCLIN-B;
1108:  ek1a-A  2.8 14.7   75   332    1   DROME:AF-Q9VKW3-F1 REPLICATION FACTOR C SUBUNIT 3;
1109:  eetg-A  2.8  6.4   85   208   11   DROME:AF-Q24188-F1 PROTEIN LATE BLOOMER;
1110:  efzy-A  2.8  3.3   73   373    5   DROME:AF-Q9VUM3-F1 GH25868P;
1111:  eftf-A  2.8  4.6   95   299    9   DROME:AF-Q9VBM8-F1 PALMITOYLTRANSFERASE;
1112:  egux-A  2.8 22.8  130   349    5   DROME:AF-A1ZAM0-F1 UNCHARACTERIZED PROTEIN;
1113:  emad-A  2.8  8.6   64   298    8   DROME:AF-Q9V9S3-F1 IP11148P;
1114:  ek30-A  2.8  7.8   74   134    4   DROME:AF-Q8INV7-F1 PROTEIN TURANDOT E;
1115:  ehpc-A  2.8 10.5   97  2030    2   DROME:AF-Q9VXV3-F1 ANAPHASE-PROMOTING COMPLEX SUBUNIT 1;
1116:  ejvj-A  2.8 13.4   76   252   11   DROME:AF-Q9VMW8-F1 MANNOSE-P-DOLICHOL UTILIZATION DEFECT 1 PROTEIN H
1117:  ekqo-A  2.8 17.5   94   388    9   DROME:AF-Q7K3N4-F1 GH26015P;
1118:  eex1-A  2.8  6.4   93   394    1   DROME:AF-Q8MSB1-F1 E3 UBIQUITIN-PROTEIN TRANSFERASE MAEA;
1119:  elps-A  2.8 14.7  105   436    7   DROME:AF-P51406-F1 BYSTIN;
1120:  ekhw-A  2.8  6.0   86   244    6   DROME:AF-E1JI53-F1 UNCHARACTERIZED PROTEIN;
1121:  eiss-A  2.8 11.7  151   676    6   DROME:AF-Q9VXD9-F1 PROBABLE G-PROTEIN COUPLED RECEPTOR MTH-LIKE 1;
1122:  ejqm-A  2.8 13.5  126   519    2   DROME:AF-P30975-F1 TACHYKININ-LIKE PEPTIDES RECEPTOR 99D;
1123:  eiuk-A  2.8 16.0  113   388    4   DROME:AF-Q6NMT8-F1 AT01712P;
1124:  ek9x-A  2.8 18.2   96   355    4   DROME:AF-Q95TP0-F1 TUBULIN-FOLDING COFACTOR C;
1125:  ehko-A  2.8 28.2  143   680    6   DROME:AF-Q8IMS5-F1 UNCHARACTERIZED PROTEIN, ISOFORM B;
1126:  ehzn-A  2.8 15.5   60   225    5   DROME:AF-Q8MTA6-F1 AT13932P;
1127:  ehj7-A  2.8  8.3  102  1870    9   DROME:AF-Q9W2E1-F1 PROTEIN STUM;
1128:  eje8-A  2.8  3.9   48    69    6   DROME:AF-C1C5A5-F1 MIP04352P;
1129:  ekl0-A  2.8  8.6   86   459    6   DROME:AF-Q9VIM6-F1 GH22016P;
1130:  eggx-A  2.8 11.7   65   178    8   DROME:AF-Q9V3C1-F1 PROTEIN VHL;
1131:  ehl1-A  2.8 40.1  130   891   10   DROME:AF-A1Z909-F1 LD11307P;
1132:  efcc-A  2.7  5.4   40  1684    8   DROME:AF-Q9VLT1-F1 PROTEIN MON2 HOMOLOG;
1133:  el37-A  2.7 29.7  139   862    8   DROME:AF-Q9W4P0-F1 LD22456P;
1134:  eejy-A  2.7 29.7  112  1102    9   DROME:AF-O46089-F1 PROTEIN MMS22-LIKE;
1135:  ejlr-A  2.7 13.7  106   317    5   DROME:AF-Q8IR56-F1 GM07807P;
1136:  elwt-A  2.7 10.0  133   391    5   DROME:AF-Q8IRI7-F1 CKII-ALPHA SUBUNIT INTERACTOR-3, ISOFORM B;
1137:  eg93-A  2.7 35.3  147   622    6   DROME:AF-Q9V3I3-F1 FI03282P;
1138:  eg9b-A  2.7 10.1   79   389   11   DROME:AF-Q59DY1-F1 IP21282P;
1139:  eevg-A  2.7 22.3   73   418   11   DROME:AF-Q95RI5-F1 FAILED AXON CONNECTIONS;
1140:  ed4b-A  2.7 17.1   99   658    8   DROME:AF-A6MHQ4-F1 SODIUM/POTASSIUM-TRANSPORTING ATPASE SUBUNIT
1141:  ed7e-A  2.7 32.1  107  1078    9   DROME:AF-Q9VSS9-F1 RE40614P;
1142:  elql-A  2.7  7.3   64   145    8   DROME:AF-Q8I0L0-F1 GH04494P;
1143:  ei6x-A  2.7 10.5   93   200    3   DROME:AF-O77259-F1 EG:115C2.5 PROTEIN;
1144:  ek4e-A  2.7  4.3   62   268    3   DROME:AF-Q9VKY1-F1 PROTEIN LIMB EXPRESSION 1 HOMOLOG;
1145:  ef2y-A  2.7 31.1   92   181    3   DROME:AF-Q9VS01-F1 MIS12;
1146:  ef93-A  2.7  7.4   83   227    6   DROME:AF-Q9V3I6-F1 TRANSMEMBRANE PROTEIN 147;
1147:  ehnn-A  2.7 22.9   94  1272    5   DROME:AF-Q9W117-F1 FI05488P;
1148:  ekh9-A  2.7 24.4  100   606    7   DROME:AF-P49847-F1 TRANSCRIPTION INITIATION FACTOR TFIID SUBUNIT 6;
1149:  ejto-A  2.7 12.8  151  1405    6   DROME:AF-Q9VSA4-F1 TONSOKU-LIKE PROTEIN;
1150:  ekcx-A  2.7  6.5   97   284   10   DROME:AF-Q0IGS7-F1 PALMITOYLTRANSFERASE;
1151:  eh7g-A  2.7 13.7   90  2540    9   DROME:AF-M9NFP8-F1 UNCHARACTERIZED PROTEIN, ISOFORM H;
1152:  efzx-A  2.7 23.5   88   858    6   DROME:AF-Q9V4Z9-F1 PROTEIN LINES;
1153:  ehwl-A  2.7 14.3   75   331   12   DROME:AF-Q9VR31-F1 FARNESYL TRANSFERASE ALPHA, ISOFORM A;
1154:  el4w-A  2.7  7.1   83   468   14   DROME:AF-Q9VX70-F1 IP12247P;
1155:  ec6n-A  2.7 13.8   82  1552    7   DROME:AF-Q9VX92-F1 RHO GTPASE ACTIVATING PROTEIN AT 15B, ISOFORM C;
1156:  ehm1-A  2.7  9.4  102   919    7   DROME:AF-Q9VT61-F1 LD27033P;
1157:  efiq-A  2.7  9.5  130  1035    5   DROME:AF-Q23979-F1 UNCONVENTIONAL MYOSIN IC;
1158:  ej05-A  2.7 10.9  102   406    6   DROME:AF-Q9VWX2-F1 UNPAIRED 2;
1159:  eff7-A  2.7 38.7  121   830    7   DROME:AF-Q9VNZ7-F1 LD44094P;
1160:  ejhy-A  2.7  5.3  112   163    9   DROME:AF-Q9W0Q8-F1 UNCHARACTERIZED PROTEIN;
1161:  ec9x-A  2.7 16.7  102   973    6   DROME:AF-Q9VTH1-F1 LD21888P;
1162:  ec27-A  2.7 12.2  117   833    7   DROME:AF-Q9VHG1-F1 VACUOLAR PROTEIN SORTING-ASSOCIATED PROTEIN 16 HO
1163:  ek9c-A  2.7  4.5   82   849    4   DROME:AF-Q9VZ04-F1 GLUCOSIDASE 1, ISOFORM B;
1164:  ekv5-A  2.7 20.4   96   652    8   DROME:AF-A1Z9A8-F1 PROTEIN PTCD3 HOMOLOG, MITOCHONDRIAL;
1165:  ed6p-A  2.7 28.8  121   405    7   DROME:AF-Q9VBA2-F1 AT19715P;
1166:  efh1-A  2.7  6.1   94   178    4   DROME:AF-Q8T481-F1 GUIDED ENTRY OF TAIL-ANCHORED PROTEINS FACTOR 1;
1167:  ejfs-A  2.7 26.0  150  1142    5   DROME:AF-Q0KI33-F1 UNCHARACTERIZED PROTEIN, ISOFORM F;
1168:  eda9-A  2.7  8.4  105   571   10   DROME:AF-P17971-F1 POTASSIUM VOLTAGE-GATED CHANNEL PROTEIN SHAL;
1169:  em23-A  2.7  9.2   72   710    6   DROME:AF-Q9VF78-F1 CONSERVED OLIGOMERIC GOLGI COMPLEX SUBUNIT 2;
1170:  eh1b-A  2.7 20.1  154   536    8   DROME:AF-A1Z6W1-F1 FI21641P1;
1171:  eczn-A  2.7 24.4  122   951    7   DROME:AF-Q9VQ36-F1 WD REPEAT-CONTAINING AND PLANAR CELL POLARITY EFF
1172:  emjm-A  2.7 33.7  145   374    8   DROME:AF-Q9VFH8-F1 FI08257P;
1173:  eli2-A  2.7  3.5   73   142    8   DROME:AF-E0R7Q3-F1 MIP06256P;
1174:  eeo9-A  2.7 11.7   84   503    5   DROME:AF-Q94981-F1 E3 UBIQUITIN-PROTEIN LIGASE ARIADNE-1;
1175:  efnf-A  2.7 13.0  179   794    5   DROME:AF-A0A0B4LG94-F1 UNCHARACTERIZED PROTEIN, ISOFORM A;
1176:  elfl-A  2.7 18.8  122  1108    7   DROME:AF-Q24451-F1 ALPHA-MANNOSIDASE 2;
1177:  ejip-A  2.7 18.5   99   655   11   DROME:AF-Q9VK41-F1 TETRATRICOPEPTIDE REPEAT PROTEIN 30 HOMOLOG;
1178:  ec0u-A  2.7 17.7   90   278    3   DROME:AF-Q4V6X9-F1 IP01247P;
1179:  ec89-A  2.7 17.3  110   498   12   DROME:AF-Q8T0G1-F1 LD05335P;
1180:  ej8d-A  2.7  7.1   75   124    5   DROME:AF-Q9VTB4-F1 NADH DEHYDROGENASE (UBIQUINONE) 13 KDA B SUBUNIT;
1181:  emi0-A  2.7  6.5   85   341    9   DROME:AF-Q9VPB9-F1 PEROXISOMAL MEMBRANE PROTEIN PEX16;
1182:  eejg-A  2.7  6.2   58   156    5   DROME:AF-Q9VL16-F1 RE45833P;
1183:  ednc-A  2.7 18.5  162   422    7   DROME:AF-B7Z0I1-F1 UNCHARACTERIZED PROTEIN;
1184:  ec1p-A  2.7 21.7  145  1341   14   DROME:AF-Q9VKB9-F1 RAB3 GTPASE-ACTIVATING PROTEIN REGULATORY SUBUNIT
1185:  eima-A  2.7 12.0   88   683    7   DROME:AF-A1Z6J6-F1 UNCHARACTERIZED PROTEIN;
1186:  ell9-A  2.7 11.3  124   746   10   DROME:AF-Q9W4M9-F1 TRNA (CYTOSINE(34)-C(5))-METHYLTRANSFERASE;
1187:  emof-A  2.7 20.3  101   414    9   DROME:AF-Q9VRE2-F1 BVES;
1188:  ek8u-A  2.7  7.8  107   539    7   DROME:AF-Q9VTU4-F1 EUKARYOTIC TRANSLATION INITIATION FACTOR 3 SUBUNI
1189:  emli-A  2.7 14.6  105   688    7   DROME:AF-Q7KRS1-F1 UNCHARACTERIZED PROTEIN, ISOFORM A;
1190:  eevu-A  2.7 12.8  117  1105    3   DROME:AF-A8JNU6-F1 NEURAL CONSERVED AT 73EF, ISOFORM I;
1191:  ekrk-A  2.7 15.0   74   355   11   DROME:AF-P20353-F1 G PROTEIN ALPHA I SUBUNIT;
1192:  ehdz-A  2.7 12.4   88   782    5   DROME:AF-Q9VI55-F1 E3 UFM1-PROTEIN LIGASE 1 HOMOLOG;
1193:  egt4-A  2.7 20.6   77   663   13   DROME:AF-Q9VTX2-F1 RE32936P;
1194:  efc8-A  2.7 38.6  176   855    4   DROME:AF-Q8MQJ7-F1 NON-SPECIFIC SERINE/THREONINE PROTEIN KINASE;
1195:  ej2u-A  2.7 24.8  126  1346    9   DROME:AF-B7Z0D3-F1 BCL2-ASSOCIATED ATHANOGENE 6;
1196:  emxn-A  2.7  9.4   90   332   10   DROME:AF-Q9VG11-F1 IP10581P;
1197:  ek0q-A  2.7 17.9   94   158    3   DROME:AF-Q6ILD8-F1 HDC09558;
1198:  ejo7-A  2.7 27.1  113   749    8   DROME:AF-Q9Y149-F1 MEDIATOR OF RNA POLYMERASE II TRANSCRIPTION SUBUN
1199:  eijm-A  2.7  5.3   61   434    7   DROME:AF-Q9VMC0-F1 INTRAFLAGELLAR TRANSPORT 52;
1200:  eg9m-A  2.7 30.7  149   441    7   DROME:AF-Q8IME8-F1 FI11009P;
1201:  eh96-A  2.7  3.3   76   254    8   DROME:AF-Q9VAJ0-F1 GH04784P;
1202:  ehoc-A  2.7 29.1  135   604    9   DROME:AF-Q9VIS4-F1 TRNA-DIHYDROURIDINE(47) SYNTHASE ;
1203:  edjk-A  2.7  7.7   78   382   12   DROME:AF-Q9W3G7-F1 LD42063P;
1204:  ed5i-A  2.7  8.4  135   913    6   DROME:AF-Q9W0Y6-F1 TRANSIENT RECEPTOR POTENTIAL CATION CHANNEL PROTE
1205:  eirf-A  2.7  9.2  121  1220    5   DROME:AF-Q8IRP4-F1 UNCHARACTERIZED PROTEIN;
1206:  ehax-A  2.7 11.2   83   581    5   DROME:AF-Q9W0P1-F1 FI05305P;
1207:  em4n-A  2.7 37.2  200  1260    6   DROME:AF-Q9V468-F1 ZINC FINGER MATRIN-TYPE PROTEIN CG9776;
1208:  eimo-A  2.7 26.9  161   993    3   DROME:AF-Q9U4F8-F1 BCDNA.LD34475;
1209:  edaa-A  2.7  9.3   95   518    9   DROME:AF-P54352-F1 ETHANOLAMINE KINASE;
1210:  ejvg-A  2.7 19.0   81   159    9   DROME:AF-Q8IR72-F1 FI19011P1;
1211:  emne-A  2.7 19.2   99   558    2   DROME:AF-Q9VM05-F1 UNCHARACTERIZED PROTEIN, ISOFORM A;
1212:  emrs-A  2.7 13.6  102   769    9   DROME:AF-Q9VVZ0-F1 MALE STERILE (3) 76BA;
1213:  ef1j-A  2.7 12.1  102   276    6   DROME:AF-Q9VXG9-F1 GH25683P;
1214:  ekak-A  2.7  8.0   61   138    7   DROME:AF-Q9VKN6-F1 GEO10377P1;
1215:  eda4-A  2.7  7.4   74   366    4   DROME:AF-A0A0B4LF50-F1 METALLOPHOSPHOESTERASE, ISOFORM E;
1216:  egxj-A  2.7 15.3  150   376    7   DROME:AF-P40427-F1 HOMEOBOX PROTEIN EXTRADENTICLE;
1217:  elsp-A  2.7 12.0   96   138    5   DROME:AF-Q6IGU9-F1 HDC05165;
1218:  eh2s-A  2.7 37.3  190  1489    9   DROME:AF-B7Z126-F1 TOUSLED-LIKE KINASE, ISOFORM G;
1219:  eexk-A  2.7  7.1   72   140   11   DROME:AF-Q9W569-F1 GEO08311P1;
1220:  ejza-A  2.7 14.0  110   336    2   DROME:AF-Q8SXG7-F1 TRNA SELENOCYSTEINE 1-ASSOCIATED PROTEIN 1;
1221:  ei9n-A  2.7  9.6   53   104    4   DROME:AF-A0A6H2EGA2-F1 MITOCHONDRIAL NUCLEOID FACTOR 1;
1222:  eh1e-A  2.7  8.4  193  1517   10   DROME:AF-Q7KTG6-F1 PHOSPHOLIPID-TRANSPORTING ATPASE;
1223:  eixr-A  2.7 14.3   85   206    0   DROME:AF-A1ZBC3-F1 UNCHARACTERIZED PROTEIN;
1224:  ei0s-A  2.7 20.2   96   737    7   DROME:AF-O61345-F1 PROTEIN PENGUIN;
1225:  elxk-A  2.7 25.2   74   635   11   DROME:AF-A1Z6S7-F1 FI02061P;
1226:  ekpu-A  2.7 26.2   82   662    9   DROME:AF-Q9VEL2-F1 B-RELATED FACTOR 1;
1227:  ehib-A  2.7 13.2   96   463    8   DROME:AF-Q27411-F1 RLB1;
1228:  elo7-A  2.7 10.5  175  1313    5   DROME:AF-Q5BI62-F1 LP14331P;
1229:  ek7y-A  2.6 10.8   82   502    9   DROME:AF-Q9V3Z4-F1 GH11341P;
1230:  el1q-A  2.6  2.8   72   345   14   DROME:AF-Q9VXR2-F1 RE17665P;
1231:  ed4i-A  2.6 20.8  104   745    4   DROME:AF-Q9V407-F1 AXIN;
1232:  ej0p-A  2.6  6.9  122  2599   10   DROME:AF-A1ZBE8-F1 PROTEIN DOPEY-1 HOMOLOG;
1233:  elsl-A  2.6 25.4   98  1019    5   DROME:AF-Q9VHW1-F1 MUSCARINIC ACETYLCHOLINE RECEPTOR, B-TYPE, ISOFOR
1234:  eku3-A  2.6  4.1  101   490    9   DROME:AF-Q9W044-F1 FI22539P1;
1235:  ee0q-A  2.6  9.3   72  1162    4   DROME:AF-Q9W038-F1 ADENYLATE CYCLASE;
1236:  elfm-A  2.6  7.6   95   359    6   DROME:AF-Q9VM54-F1 J DOMAIN-CONTAINING PROTEIN;
1237:  egt8-A  2.6 33.0  189   975    7   DROME:AF-Q9W2L7-F1 UNCHARACTERIZED PROTEIN, ISOFORM D;
1238:  eg5z-A  2.6  9.4  113   213    7   DROME:AF-M9NFK6-F1 UNCHARACTERIZED PROTEIN, ISOFORM A;
1239:  ed5f-A  2.6  9.8  115   255    8   DROME:AF-Q9VIB7-F1 RETICULON-LIKE PROTEIN;
1240:  ec34-A  2.6  5.9   92   194    7   DROME:AF-P22468-F1 GONADAL PROTEIN GDL;
1241:  eemg-A  2.6  7.8   94   290    6   DROME:AF-Q9VBM7-F1 PALMITOYLTRANSFERASE;
1242:  ejcs-A  2.6 22.6  120   641    9   DROME:AF-Q9VQX6-F1 LP05054P;
1243:  el2f-A  2.6  4.3   56   246    9   DROME:AF-Q9VL11-F1 UNCHARACTERIZED PROTEIN;
1244:  eewz-A  2.6  6.0   77   103    5   DROME:AF-E1JIX4-F1 UNCHARACTERIZED PROTEIN;
1245:  ef3d-A  2.6  4.8   96   473    5   DROME:AF-Q8SXS7-F1 RE36938P;
1246:  el7j-A  2.6  5.3   87   379    0   DROME:AF-P20351-F1 TRYPTOPHAN 2,3-DIOXYGENASE;
1247:  eea3-A  2.6  3.0   60   152    5   DROME:AF-A1ZAJ5-F1 VITAMIN-K-EPOXIDE REDUCTASE (WARFARIN-SENSITIVE);
1248:  edf8-A  2.6  7.3   80   506   10   DROME:AF-Q9VYG1-F1 26S PROTEASOME NON-ATPASE REGULATORY SUBUNIT 5;
1249:  ekbd-A  2.6  6.2  111   397    5   DROME:AF-Q9W3P6-F1 CG10920-PA;
1250:  ejd8-A  2.6  7.0   86   200    8   DROME:AF-Q9W4S4-F1 UNCHARACTERIZED PROTEIN;
1251:  em6w-A  2.6 34.0  171   897    5   DROME:AF-Q4V516-F1 COILED-COIL DOMAIN-CONTAINING PROTEIN LOBO;
1252:  ef0p-A  2.6 21.7   67   286    7   DROME:AF-Q9VEV6-F1 UNCHARACTERIZED PROTEIN, ISOFORM A;
1253:  eegg-A  2.6 16.3  133   507    4   DROME:AF-P53403-F1 GLUCOSE TRANSPORTER TYPE 3;
1254:  eeyo-A  2.6  4.2   74   242    7   DROME:AF-Q9VLH5-F1 GH20208P;
1255:  edvt-A  2.6  5.6   82   581    7   DROME:AF-Q9VHJ7-F1 LD41978P;
1256:  effn-A  2.6 14.7   82   360    6   DROME:AF-Q9VPI8-F1 NET, ISOFORM B;
1257:  eks7-A  2.6  5.0   96   370    7   DROME:AF-Q9VFP0-F1 RH07106P;
1258:  eda7-A  2.6  9.1  104   126    3   DROME:AF-Q9VMH8-F1 GEO07746P1;
1259:  efxh-A  2.6 14.9  105  1318    8   DROME:AF-Q9W252-F1 DNA REPAIR PROTEIN RAD50;
1260:  egs3-A  2.6 25.2  114  1715    8   DROME:AF-M9PD06-F1 UBIQUITIN CARBOXYL-TERMINAL HYDROLASE 32;
1261:  ejlp-A  2.6 33.4  117   508    5   DROME:AF-Q9V3W1-F1 TETRATRICOPEPTIDE REPEAT PROTEIN 2;
1262:  elfp-A  2.6 18.0  103   941    6   DROME:AF-Q7PLV6-F1 FI02158P;
1263:  eezv-A  2.6 12.8  172   584    5   DROME:AF-Q7M3J6-F1 CHOLECYSTOKININ-2 RECEPTOR;
1264:  ee7o-A  2.6  5.7   88   691   11   DROME:AF-Q9VQM8-F1 UNCHARACTERIZED PROTEIN, ISOFORM A;
1265:  els7-A  2.6  3.9   52    78    6   DROME:AF-Q9VVA8-F1 TRANSMEMBRANE PROTEIN 258;
1266:  empg-A  2.6  5.8   80   891    9   DROME:AF-A0A6M3Q9L5-F1 PHOSPHATIDYLINOSITOL 4-PHOSPHATE 5-KINASE 59B,
1267:  efs6-A  2.6 23.2  156   586    7   DROME:AF-Q9VEG2-F1 IP13425P;
1268:  ej2r-A  2.6 11.6  112   686    5   DROME:AF-Q9VWS0-F1 INHIBITOR OF GROWTH PROTEIN;
1269:  emzy-A  2.6 33.6  134   872    8   DROME:AF-Q9VH20-F1 TATA BOX-BINDING PROTEIN-ASSOCIATED FACTOR RNA PO
1270:  ej11-A  2.6 32.4  131  1667    7   DROME:AF-Q9VHT6-F1 UNCHARACTERIZED PROTEIN, ISOFORM A;
1271:  ek8q-A  2.6 30.1  161   814    2   DROME:AF-Q9VSW5-F1 KINESIN-LIKE PROTEIN AT 67A, ISOFORM A;
1272:  eiao-A  2.6 23.8   84   715    6   DROME:AF-O96689-F1 FI11703P;
1273:  ecwa-A  2.6 18.1   91   530    7   DROME:AF-Q9VVV8-F1 SET AND MYND DOMAIN CONTAINING, ARTHROPOD-SPECIFI
1274:  eio1-A  2.6 28.0   77   286   10   DROME:AF-Q9VDE4-F1 BRIDE OF DOUBLETIME;
1275:  emto-A  2.6 17.9  123   705    8   DROME:AF-Q9VF81-F1 PROTEIN O-MANNOSYL-TRANSFERASE TMTC4;
1276:  eli7-A  2.6 20.6   87   480    8   DROME:AF-Q9VXA7-F1 UNCHARACTERIZED PROTEIN;
1277:  eh4z-A  2.6  7.4   55   121    7   DROME:AF-Q6GUT7-F1 ACP53C14A;
1278:  ejjh-A  2.6  6.3   66    83    8   DROME:AF-P23487-F1 PROTEIN MIDGUT EXPRESSION 1;
1279:  ekuq-A  2.6  3.1   49    80    2   DROME:AF-Q9VTE1-F1 IMMEDIATE EARLY RESPONSE 3-INTERACTING PROTEIN 1;
1280:  ej1d-A  2.6 19.6   80   811    8   DROME:AF-Q9VM15-F1 HISTONE ACETYLTRANSFERASE;
1281:  ec7f-A  2.6 14.3  102   447    6   DROME:AF-Q9VAG4-F1 VACUOLAR PROTEIN SORTING-ASSOCIATED PROTEIN 16B;
1282:  ejwf-A  2.6 11.5   65   174   11   DROME:AF-Q9VHS6-F1 COPPER TRANSPORTER;
1283:  eko2-A  2.6  6.5   73   258    5   DROME:AF-Q9W086-F1 39S RIBOSOMAL PROTEIN L46, MITOCHONDRIAL;
1284:  ed7f-A  2.6 10.0   65   228    8   DROME:AF-A1Z7X7-F1 GLUTATHIONE S TRANSFERASE T2;
1285:  egnx-A  2.6 14.1   72   172    7   DROME:AF-A0A0B4K7B4-F1 UNCHARACTERIZED PROTEIN;
1286:  ee99-A  2.6  6.1   77   144    0   DROME:AF-O97454-F1 PROTEIN BUD31 HOMOLOG;
1287:  em5e-A  2.6 24.7  128  1429    5   DROME:AF-Q9V3C5-F1 GUANINE NUCLEOTIDE EXCHANGE FACTOR SUBUNIT RICH;
1288:  eg6u-A  2.6 19.2  149  1916    5   DROME:AF-Q9VKG8-F1 DISCS LARGE 5, ISOFORM A;
1289:  edcx-A  2.6  8.0   62    92   16   DROME:AF-A1Z793-F1 FI15285P1;
1290:  ejxs-A  2.6  7.9   97   434    5   DROME:AF-Q9VS10-F1 MIP08469P;
1291:  emdn-A  2.6 10.9   74   169    8   DROME:AF-M9NFY9-F1 UNCHARACTERIZED PROTEIN;
1292:  edsp-A  2.6 10.1  144  2236    8   DROME:AF-Q9VCN1-F1 DNA POLYMERASE EPSILON CATALYTIC SUBUNIT 1;
1293:  ect7-A  2.6 20.3  118  1661    5   DROME:AF-Q9VW85-F1 UNCHARACTERIZED PROTEIN, ISOFORM C;
1294:  ekkt-A  2.6 13.3  111   553    6   DROME:AF-Q9VEQ5-F1 ALPHA ACTININ 3;
1295:  efgj-A  2.6 14.6   88   356    7   DROME:AF-Q9U9Q1-F1 REPLICATION FACTOR C 38KD SUBUNIT, ISOFORM A;
1296:  ejhd-A  2.6 20.2  134  2029    3   DROME:AF-Q9VVC6-F1 EPHEXIN, ISOFORM D;
1297:  eh4i-A  2.6  7.1   98   508    4   DROME:AF-P46824-F1 KINESIN LIGHT CHAIN;
1298:  edao-A  2.6  7.0   85   345    4   DROME:AF-R9PY35-F1 UNCHARACTERIZED PROTEIN;
1299:  eg18-A  2.6  9.5  143   639    6   DROME:AF-Q24179-F1 PROTEIN SLY1 HOMOLOG;
1300:  eg0k-A  2.6 16.3   95   375    6   DROME:AF-Q7YZ91-F1 RT01013P;
1301:  ekqk-A  2.6 15.5   73   134    7   DROME:AF-M9PD66-F1 DUF4777 DOMAIN-CONTAINING PROTEIN;
1302:  el29-A  2.6 13.1   84   186    4   DROME:AF-Q9W587-F1 UNCHARACTERIZED PROTEIN;
1303:  egij-A  2.6 22.7   96   493    9   DROME:AF-Q9VPF5-F1 CTBP-INTERACTING PROTEIN, ISOFORM A;
1304:  ej1g-A  2.6 11.5  101   475    4   DROME:AF-Q9VU71-F1 GH11086P;
1305:  ehig-A  2.6  7.7   68   228    9   DROME:AF-Q8IQP0-F1 AT13484P;
1306:  ehoj-A  2.6 29.4   76   786   11   DROME:AF-P08630-F1 TYROSINE-PROTEIN KINASE BTK29A;
1307:  eldf-A  2.6 10.4   93   533    9   DROME:AF-Q9VPH2-F1 DNA PRIMASE LARGE SUBUNIT;
1308:  edcc-A  2.6  6.5  128   281    6   DROME:AF-Q9VK02-F1 FI21749P1;
1309:  edb0-A  2.6  5.7  118   659    6   DROME:AF-Q9VIK1-F1 TRANSMEMBRANE 9 SUPERFAMILY MEMBER;
1310:  ejxo-A  2.6 13.0  125   432    6   DROME:AF-Q7KGU6-F1 LYSOSOMAL-ASSOCIATED TRANSMEMBRANE PROTEIN;
1311:  ejft-A  2.6  6.5   88   203   10   DROME:AF-Q9VLW3-F1 FI08020P;
1312:  ecvg-A  2.6 27.8  107  1248    7   DROME:AF-Q9VKY2-F1 CULLIN-ASSOCIATED NEDD8-DISSOCIATED PROTEIN 1;
1313:  eftx-A  2.6 18.0  119   522    3   DROME:AF-Q9VIM9-F1 UDP-GLYCOSYLTRANSFERASE FAMILY 37 MEMBER A1;
1314:  ehhx-A  2.6 10.4   74   224    9   DROME:AF-Q7KK90-F1 GH14654P;
1315:  ehxf-A  2.6  6.4   77   134    8   DROME:AF-E1JH38-F1 UNCHARACTERIZED PROTEIN, ISOFORM A;
1316:  em07-A  2.6 17.9  102   284    6   DROME:AF-C0PDE0-F1 RETICULON-LIKE PROTEIN;
1317:  ehj2-A  2.6 21.6  101  1017    9   DROME:AF-Q7KU30-F1 EARLY GENE AT 23, ISOFORM C;
1318:  ee4b-A  2.6 11.1   97   225    8   DROME:AF-O77424-F1 EG:114D9.1 PROTEIN;
1319:  elop-A  2.6  3.0   72   232   14   DROME:AF-Q9VXF0-F1 RE09848P;
1320:  eele-A  2.6 23.4   85   314   11   DROME:AF-Q9VT01-F1 FI06792P;
1321:  emwy-A  2.6  8.0   98   288    9   DROME:AF-Q8IQN9-F1 PALMITOYLTRANSFERASE;
1322:  efh2-A  2.6 12.1   84   382    6   DROME:AF-Q8IRY5-F1 UNCHARACTERIZED PROTEIN, ISOFORM C;
1323:  ehgq-A  2.5 20.1   93   753    5   DROME:AF-Q4V551-F1 80 KDA NUCLEAR CAP-BINDING PROTEIN;
1324:  ed73-A  2.5  5.7  117  1256    6   DROME:AF-Q4LBB6-F1 OCTOPAMINE RECEPTOR BETA-3R;
1325:  eijq-A  2.5 22.9   81  1189    4   DROME:AF-Q9VQ78-F1 LD16031P;
1326:  eenm-A  2.5  6.0   68   124    7   DROME:AF-Q6IJR5-F1 HDC14388;
1327:  eh89-A  2.5 33.5  119   777    3   DROME:AF-Q9VZL2-F1 ANAPHASE-PROMOTING COMPLEX SUBUNIT 5;
1328:  ej5x-A  2.5 12.1  153   250    8   DROME:AF-Q9VZL8-F1 FIRE EXIT, ISOFORM A;
1329:  ed0h-A  2.5 34.7  113   585    7   DROME:AF-Q9W288-F1 NTR, ISOFORM A;
1330:  edsk-A  2.5 29.1  119   483    5   DROME:AF-Q9VM25-F1 PROTEIN WNT;
1331:  efnh-A  2.5 30.2  215  1269    4   DROME:AF-M9PHQ2-F1 HISTONE DEACETYLASE;
1332:  eet7-A  2.5 14.4  102   519    7   DROME:AF-Q9VCL4-F1 IP12025P;
1333:  ekl4-A  2.5 23.8   75   515    4   DROME:AF-Q9VYG2-F1 BRAHMA-ASSOCIATED PROTEIN OF 60 KDA;
1334:  egit-A  2.5  8.6  111   230    8   DROME:AF-Q9VAK2-F1 UNCHARACTERIZED PROTEIN, ISOFORM A;
1335:  eibh-A  2.5  7.6  101   138    1   DROME:AF-Q9VRL3-F1 PROBABLE PREFOLDIN SUBUNIT 4;
1336:  ej6j-A  2.5 23.3   86  2029    5   DROME:AF-P16621-F1 TYROSINE-PROTEIN PHOSPHATASE LAR;
1337:  eg86-A  2.5 12.2   75   341    5   DROME:AF-P41374-F1 EUKARYOTIC TRANSLATION INITIATION FACTOR 2 SUBUNI
1338:  ejsk-A  2.5  9.1   80   561    9   DROME:AF-A0A0B4KFW5-F1 ISOPEPTIDASE-T-3, ISOFORM C;
1339:  ei59-A  2.5  8.4  103   176    3   DROME:AF-Q9VUE3-F1 IP04153P;
1340:  ehmo-A  2.5 29.4  150  1503    5   DROME:AF-A1Z9C4-F1 UNCHARACTERIZED PROTEIN;
1341:  ejls-A  2.5  9.5  100   751    8   DROME:AF-Q9VJD3-F1 CONSERVED OLIGOMERIC GOLGI COMPLEX SUBUNIT 5;
1342:  ej4p-A  2.5 26.2   90   966    9   DROME:AF-Q24171-F1 AT08303P;
1343:  ed9c-A  2.5 15.0  194  1320    5   DROME:AF-Q9VRW2-F1 UNCHARACTERIZED PROTEIN, ISOFORM A;
1344:  egvw-A  2.5 17.5   73   198    8   DROME:AF-Q9VX57-F1 CG8661 PROTEIN;
1345:  egkt-A  2.5 31.6  103   373   12   DROME:AF-Q9VG07-F1 GH26602P;
1346:  eg3j-A  2.5  7.9   96   458    6   DROME:AF-Q9VAR7-F1 P4HC DOMAIN-CONTAINING PROTEIN;
1347:  ekek-A  2.5 26.2   98   403    7   DROME:AF-Q9VFV9-F1 DNAJ-LIKE-2, ISOFORM A;
1348:  eef2-A  2.5  8.5   99  1250    7   DROME:AF-Q9NG98-F1 DNA TOPOISOMERASE 3-ALPHA;
1349:  ejzz-A  2.5  8.3   92   571    2   DROME:AF-A0A1Z1CH18-F1 MITOCHONDRIA-EATING PROTEIN;
1350:  ekpe-A  2.5  9.7   88   537    6   DROME:AF-Q9W457-F1 SERINE HYDROXYMETHYLTRANSFERASE;
1351:  egdq-A  2.5 20.5  114   888    9   DROME:AF-Q9I7J1-F1 MIP22305P;
1352:  eh8i-A  2.5  3.1   48    65    8   DROME:AF-A0A0B4KFX0-F1 UNCHARACTERIZED PROTEIN, ISOFORM A;
1353:  ego9-A  2.5 10.7  150   578    5   DROME:AF-Q9VCG4-F1 NUCLEOPORIN NDC1;
1354:  ekhd-A  2.5  8.8   71   726    0   DROME:AF-Q9VY06-F1 FI04917P;
1355:  eg27-A  2.5  4.5   50    72    8   DROME:AF-Q8SY69-F1 MICOS COMPLEX SUBUNIT MIC10;
1356:  ek2k-A  2.5 12.2   73   244    5   DROME:AF-Q9VXS5-F1 UNCHARACTERIZED PROTEIN;
1357:  ejii-A  2.5  6.2   67   149    4   DROME:AF-Q9VWX7-F1 HES-RELATED;
1358:  eh22-A  2.5  6.5   96   267    8   DROME:AF-Q8MLV2-F1 MIT_C DOMAIN-CONTAINING PROTEIN;
1359:  ecvz-A  2.5 14.5  112   566    4   DROME:AF-Q8IQG1-F1 MOB KINASE ACTIVATOR-LIKE 2;
1360:  emja-A  2.5 27.4  109   784    7   DROME:AF-Q9VJ64-F1 LD21810P;
1361:  eh36-A  2.5 13.3  109   396    5   DROME:AF-Q9VXN3-F1 LD07988P;
1362:  ed4d-A  2.5  9.8  128   292    9   DROME:AF-E1JI06-F1 UNCHARACTERIZED PROTEIN;
1363:  ede8-A  2.5 14.1  138   709    5   DROME:AF-Q94883-F1 DNA REPLICATION-RELATED ELEMENT FACTOR, ISOFORM A
1364:  ecyn-A  2.5 17.9   86   342    3   DROME:AF-Q7K1W8-F1 LD34388P;
1365:  efqu-A  2.5 21.2   97  1832    3   DROME:AF-Q9U1H0-F1 PUTATIVE TRANSCRIPTION FACTOR CAPICUA;
1366:  eksq-A  2.5 10.2   83   587    4   DROME:AF-Q7K187-F1 HL07962P;
1367:  eehc-A  2.5  5.6  125   630    4   DROME:AF-Q9V3N6-F1 TRANSMEMBRANE 9 SUPERFAMILY MEMBER;
1368:  eii2-A  2.5 34.9  106   889    5   DROME:AF-Q9VVG4-F1 EXOCYST COMPLEX COMPONENT 1;
1369:  eeej-A  2.5 14.1  133  1067    6   DROME:AF-Q9Y1T2-F1 ADENOMATOUS POLYPOSIS COLI 2;
1370:  ejrs-A  2.5  7.6   69   197    4   DROME:AF-A8DY52-F1 UNCHARACTERIZED PROTEIN;
1371:  ee1q-A  2.5 33.1  146  1626   10   DROME:AF-A1ZBS3-F1 UNCHARACTERIZED PROTEIN;
1372:  eht7-A  2.5 39.2  177   846    4   DROME:AF-Q9VR48-F1 HOEPEL2;
1373:  ehi9-A  2.5 30.6  121   977    6   DROME:AF-Q9VQ67-F1 UNCHARACTERIZED PROTEIN, ISOFORM D;
1374:  eefu-A  2.5 22.3   95   874    6   DROME:AF-Q9VHB0-F1 PROTEIN SON;
1375:  ellq-A  2.5  6.1   85   410   11   DROME:AF-Q9W295-F1 UNCHARACTERIZED PROTEIN, ISOFORM A;
1376:  emov-A  2.5  7.0   68  1890   10   DROME:AF-Q9V677-F1 PROTEASOME-ASSOCIATED PROTEIN ECM29 HOMOLOG;
1377:  efqn-A  2.5 13.3  159   430    6   DROME:AF-Q9V4Q0-F1 UNCHARACTERIZED PROTEIN CG1339;
1378:  ekuv-A  2.5 16.6  143  1426    6   DROME:AF-M9MRE4-F1 DACHS, ISOFORM E;
1379:  eesm-A  2.5  3.2   53   610    4   DROME:AF-Q27324-F1 TYROSINE-PROTEIN KINASE DRL;
1380:  eier-A  2.5  8.7  113   143    7   DROME:AF-Q9V439-F1 MEDIATOR OF RNA POLYMERASE II TRANSCRIPTION SUBUN
1381:  eh9v-A  2.5 46.3  178   653    7   DROME:AF-Q9VR35-F1 EUKARYOTIC TRANSLATION INITIATION FACTOR 4E-BINDI
1382:  efxp-A  2.5 38.3  142   612    6   DROME:AF-Q9VXL9-F1 IP12579P;
1383:  em5h-A  2.5 14.6   86  1236    8   DROME:AF-Q9VXH3-F1 1-PHOSPHATIDYLINOSITOL 4,5-BISPHOSPHATE PHOSPHODI
1384:  emfd-A  2.5 31.9  138   769    6   DROME:AF-O61348-F1 BOBBY SOX;
1385:  eg76-A  2.5  5.1   92   219    8   DROME:AF-Q95RA8-F1 MOB KINASE ACTIVATOR-LIKE 1;
1386:  el4r-A  2.5  4.0   67   134    3   DROME:AF-A1Z6Y2-F1 UNCHARACTERIZED PROTEIN, ISOFORM B;
1387:  ejnm-A  2.5  4.1   81   518    6   DROME:AF-Q9VRP4-F1 BIFUNCTIONAL PHOSPHOPANTETHEINE ADENYLYLTRANSFERA
1388:  ehs4-A  2.5  9.6  131   379    5   DROME:AF-Q9VH64-F1 LD29322P;
1389:  emv6-A  2.5 17.5   79   429    4   DROME:AF-Q7K2X0-F1 GH04007P;
1390:  elg1-A  2.5  9.8   65   220    8   DROME:AF-A1ZB68-F1 FI01423P;
1391:  efgk-A  2.5  5.4   89   220    9   DROME:AF-Q9VL13-F1 MOB KINASE ACTIVATOR-LIKE 3;
1392:  efbp-A  2.5 12.9   63   121    5   DROME:AF-Q9VEG3-F1 UNCHARACTERIZED PROTEIN;
1393:  egfa-A  2.5  9.2   70   205    9   DROME:AF-Q9VGM5-F1 IP07109P;
1394:  eg9c-A  2.5 28.9   94   475    6   DROME:AF-Q9VEA3-F1 HOMEOBOX DOMAIN-CONTAINING PROTEIN;
1395:  ee0i-A  2.5 13.7  162   414    5   DROME:AF-Q7JVS8-F1 AT19640P;
1396:  emxq-A  2.5  5.8   70   197    4   DROME:AF-Q9VES1-F1 ADP-RIBOSYLATION FACTOR-LIKE PROTEIN 6-INTERACTIN
1397:  edf3-A  2.5  6.7   77   384    6   DROME:AF-Q9VE94-F1 LD14127P;
1398:  eewq-A  2.5 14.9  126   476    7   DROME:AF-E2QCM9-F1 DIURETIC HORMONE 44 RECEPTOR 2, ISOFORM B;
1399:  ectk-A  2.5  3.2   66   188   11   DROME:AF-Q7KVH9-F1 TUMOR NECROSIS FACTOR ALPHA-INDUCED PROTEIN 8-LIK
1400:  ef7a-A  2.5 12.8   94   266   11   DROME:AF-A8DYC6-F1 UNCHARACTERIZED PROTEIN;
1401:  elm7-A  2.5 16.7   99   272   11   DROME:AF-Q9VUJ1-F1 PROTEASOME SUBUNIT BETA;
1402:  efby-A  2.5 14.2  118   340    8   DROME:AF-Q9VYQ3-F1 UBIQUITIN CARBOXYL-TERMINAL HYDROLASE;
1403:  ej4v-A  2.5  8.7   86   484    9   DROME:AF-Q8IPD2-F1 FUMARATE HYDRATASE;
1404:  elv7-A  2.5 15.9  108   282    9   DROME:AF-Q86BI6-F1 UNCHARACTERIZED PROTEIN, ISOFORM B;
1405:  ef7v-A  2.5 14.9  116   252    7   DROME:AF-P09090-F1 PROTEIN ZERKNUELLT 2;
1406:  elrk-A  2.4 12.4  125  1124   10   DROME:AF-Q8MQJ8-F1 HUNTINGTIN INTERACTING PROTEIN 1;
1407:  eg37-A  2.4 12.4  108   522    5   DROME:AF-Q7PLW4-F1 RE48874P;
1408:  ef4l-A  2.4 17.3   68   558    4   DROME:AF-Q9VJX7-F1 AT04835P;
1409:  egop-A  2.4 31.1  172   702    4   DROME:AF-A1ZAW7-F1 COMPLEX I-51KD;
1410:  ed85-A  2.4 20.3  141  2082    6   DROME:AF-A0A0A1EI90-F1 MIP31562P1;
1411:  efem-A  2.4 15.7   72   416    6   DROME:AF-Q27350-F1 PROTEIN SINE OCULIS;
1412:  efnw-A  2.4  5.2  123   592    6   DROME:AF-Q9VRN1-F1 TRANSMEMBRANE 9 SUPERFAMILY MEMBER;
1413:  ejrk-A  2.4 18.9  113   774    7   DROME:AF-Q9VJ73-F1 ADA2A-CONTAINING COMPLEX COMPONENT 2;
1414:  ecvi-A  2.4  7.5   70   152    4   DROME:AF-Q9W4M5-F1 GEO10373P1;
1415:  een8-A  2.4 17.5  173   536    6   DROME:AF-Q4LBB9-F1 OCTOPAMINE RECEPTOR BETA-2R;
1416:  edsr-A  2.4  9.5   82   205    6   DROME:AF-Q9VXV1-F1 RH52220P;
1417:  elwj-A  2.4 36.2  218  1386    6   DROME:AF-Q9VRF2-F1 UNCOORDINATED;
1418:  elaf-A  2.4  5.0   58   318   14   DROME:AF-Q9V9S0-F1 FI04419P;
1419:  eian-A  2.4 21.6  125  1284    4   DROME:AF-A1ZB14-F1 EAG-LIKE K CHANNEL, ISOFORM A;
1420:  eg0z-A  2.4 18.4   77   629   13   DROME:AF-Q8T0G4-F1 RHO GTPASE-ACTIVATING PROTEIN CONUNDRUM;
1421:  ec4l-A  2.4 18.8  134   556    9   DROME:AF-Q9Y123-F1 PROTEIN RFT1 HOMOLOG;
1422:  edrg-A  2.4  9.7   94   330    6   DROME:AF-Q8SY53-F1 GH11935P;
1423:  ehpq-A  2.4 12.7   97   574    6   DROME:AF-Q9VHB5-F1 SD10846P;
1424:  ejr9-A  2.4 22.7  140  1447    5   DROME:AF-Q9NHE5-F1 CALCIUM-DEPENDENT SECRETION ACTIVATOR;
1425:  emoj-A  2.4 27.5  113   662    4   DROME:AF-Q9VLK1-F1 U3 SMALL NUCLEOLAR RIBONUCLEOPROTEIN PROTEIN MPP1
1426:  emhv-A  2.4 36.6  180  2037    6   DROME:AF-Q9VWH5-F1 UNCHARACTERIZED PROTEIN, ISOFORM A;
1427:  egal-A  2.4 21.1  172   912    5   DROME:AF-Q9V3R1-F1 ACCESSORY GLAND PROTEIN ACP36DE;
1428:  ekn2-A  2.4 27.8  132   470    4   DROME:AF-Q9VF93-F1 LD22971P;
1429:  el1h-A  2.4 11.3   60   147    5   DROME:AF-P49028-F1 PROTEIN MAGO NASHI;
1430:  em24-A  2.4 22.7  105   666    8   DROME:AF-Q9V3S9-F1 VERY LONG-CHAIN-FATTY-ACID--COA LIGASE BUBBLEGUM;
1431:  ehev-A  2.4 14.2  168  1167    7   DROME:AF-Q9V9R3-F1 ADENYLATE CYCLASE TYPE 3;
1432:  ekh0-A  2.4  7.6  123   222    7   DROME:AF-A1Z7M6-F1 UNCHARACTERIZED PROTEIN;
1433:  efos-A  2.4 11.5   94   332    7   DROME:AF-Q9VWS9-F1 UNCHARACTERIZED PROTEIN;
1434:  eemu-A  2.4 13.3   81   133    4   DROME:AF-Q9VLC8-F1 AT19071P;
1435:  eg6o-A  2.4 20.0  126  1267    6   DROME:AF-B7Z0I2-F1 UNCHARACTERIZED PROTEIN, ISOFORM G;
1436:  ee81-A  2.4  5.9  106   581    6   DROME:AF-Q08605-F1 TRANSCRIPTION FACTOR GAGA;
1437:  ee27-A  2.4 19.1  141  2122    5   DROME:AF-Q8IPH8-F1 MYOSIN 28B1, ISOFORM B;
1438:  eme8-A  2.4  6.0   99   520    6   DROME:AF-Q7KW39-F1 PROBABLE METHYLMALONATE-SEMIALDEHYDE DEHYDROGENAS
1439:  eil8-A  2.4 21.5   94   607   10   DROME:AF-Q9VX09-F1 ACTIN-RELATED PROTEIN 8;
1440:  ekrt-A  2.4 13.3   72   334    6   DROME:AF-Q9VUR3-F1 PROBABLE AMINOACYL TRNA SYNTHASE COMPLEX-INTERACT
1441:  ehmi-A  2.4 12.6  181   765    7   DROME:AF-Q9VUG1-F1 DALLY-LIKE, ISOFORM A;
1442:  ejbg-A  2.4  7.7   88   189   10   DROME:AF-Q9VBQ9-F1 MEDIATOR OF RNA POLYMERASE II TRANSCRIPTION SUBUN
1443:  eltf-A  2.4 22.1  139  1121    5   DROME:AF-Q9VIP4-F1 LP17758P;
1444:  elco-A  2.4 20.0   99   967    3   DROME:AF-Q9VN57-F1 COILED-COIL DOMAIN-CONTAINING PROTEIN 39;
1445:  ed60-A  2.4 12.2  117   452    7   DROME:AF-A0A0B4LF16-F1 PALMITOYLTRANSFERASE;
1446:  ei98-A  2.4 20.0  120  1215    3   DROME:AF-Q9W1I2-F1 BENIGN GONIAL CELL NEOPLASM PROTEIN;
1447:  ejvl-A  2.4 22.2   87  1052    7   DROME:AF-Q9W554-F1 UNCHARACTERIZED PROTEIN, ISOFORM B;
1448:  ein1-A  2.4 27.3  137  1293    4   DROME:AF-P24785-F1 DOSAGE COMPENSATION REGULATOR;
1449:  efsb-A  2.4 11.9  156   940    4   DROME:AF-Q9VLC0-F1 VACUOLAR PROTEIN SORTING-ASSOCIATED PROTEIN 54;
1450:  elh3-A  2.4 19.0  134   877    3   DROME:AF-P27619-F1 DYNAMIN;
1451:  edbi-A  2.4  5.6   87   385    2   DROME:AF-Q7K7A9-F1 FLAP ENDONUCLEASE 1;
1452:  el9s-A  2.4  7.2   92   228    4   DROME:AF-P00408-F1 CYTOCHROME C OXIDASE SUBUNIT 2;
1453:  ehjp-A  2.4  4.4   59    95    3   DROME:AF-A0A0B4K6X1-F1 UNCHARACTERIZED PROTEIN, ISOFORM A;
1454:  egg1-A  2.4 12.0   84  1029    8   DROME:AF-A0A0C4FEI3-F1 UNCHARACTERIZED PROTEIN, ISOFORM F;
1455:  ej43-A  2.4 15.2  113   512    4   DROME:AF-P50536-F1 PROTEIN MALE-SPECIFIC LETHAL-3;
1456:  elsa-A  2.4 18.2  132   363    8   DROME:AF-Q9VR17-F1 EARLY BOUNDARY ACTIVITY PROTEIN 1;
1457:  ec1c-A  2.4 14.2  103   409    7   DROME:AF-Q9VN16-F1 RE35255P;
1458:  eiqo-A  2.4  9.0  106  2567    8   DROME:AF-Q8IR55-F1 MUSHROOM BODY DEFECT, ISOFORM H;
1459:  eer1-A  2.4 16.8  102  1784    7   DROME:AF-Q9VE54-F1 UNCHARACTERIZED PROTEIN, ISOFORM A;
1460:  el7b-A  2.4  9.5  105   724    3   DROME:AF-Q9VKB2-F1 CED-12;
1461:  ees5-A  2.4 32.5  139  1306    5   DROME:AF-A8DYK5-F1 UNCHARACTERIZED PROTEIN, ISOFORM B;
1462:  edlj-A  2.4 20.0  119   249    4   DROME:AF-Q9VJ59-F1 PRA1 FAMILY PROTEIN;
1463:  ect4-A  2.4 10.7   98   485    5   DROME:AF-Q9VRT6-F1 RE27477P;
1464:  el89-A  2.4 10.1   92   508    8   DROME:AF-P20153-F1 PROTEIN ULTRASPIRACLE;
1465:  el4y-A  2.4 25.2  114   355    4   DROME:AF-B7Z0N0-F1 UNCHARACTERIZED PROTEIN, ISOFORM B;
1466:  eei4-A  2.4  8.2   98  1117    5   DROME:AF-Q9VMA3-F1 PROTEIN CUP;
1467:  ef9n-A  2.4 10.6   78   156    3   DROME:AF-Q4QPU3-F1 GEO12027P1;
1468:  eeh8-A  2.4 25.0  151   601    4   DROME:AF-P31368-F1 PROTEIN NUBBIN;
1469:  eii4-A  2.4 10.5   90   395    6   DROME:AF-Q8SXF0-F1 MITOCHONDRIAL RIBOSOMAL PROTEIN S9;
1470:  emjf-A  2.4 17.6  108   611    7   DROME:AF-A1Z7I2-F1 UNCHARACTERIZED PROTEIN;
1471:  eh4r-A  2.4 30.1  121   825    2   DROME:AF-Q9VXZ3-F1 BEN, ISOFORM C;
1472:  edai-A  2.4  9.4   75   186    5   DROME:AF-A1ZAF4-F1 UNCHARACTERIZED PROTEIN, ISOFORM A;
1473:  el92-A  2.4 16.0   95   321    6   DROME:AF-Q9VX13-F1 FI05221P;
1474:  ele0-A  2.4  3.5   82   288    5   DROME:AF-Q9W0P0-F1 FI09734P;
1475:  ej22-A  2.4 26.9  129   284    5   DROME:AF-Q86BR8-F1 MITOCHONDRIAL TRANSCRIPTION FACTOR A, ISOFORM B;
1476:  ekz5-A  2.4 22.6  101   535    7   DROME:AF-O96532-F1 RAD17;
1477:  ejk5-A  2.4 33.5  156  1866   11   DROME:AF-A0A0B4K859-F1 NUCLEOPORIN NUP188;
1478:  ef1s-A  2.4  6.2   87   524    5   DROME:AF-Q9W4G1-F1 LD07278P;
1479:  el1z-A  2.4 23.4  146  1137    3   DROME:AF-P25167-F1 DNA-DIRECTED RNA POLYMERASE III SUBUNIT RPC2;
1480:  ediz-A  2.4 11.7  122   610    7   DROME:AF-Q9VM87-F1 RH29724P;
1481:  egdz-A  2.4 14.5   85   416    7   DROME:AF-Q9VJ72-F1 INTRAFLAGELLAR TRANSPORT PROTEIN 46 HOMOLOG;
1482:  egkk-A  2.4  8.7  156  1079    9   DROME:AF-Q9VN30-F1 DHC_N2 DOMAIN-CONTAINING PROTEIN;
1483:  edhw-A  2.4  9.7   88  1336    9   DROME:AF-A1ZAV1-F1 COILED-COIL AND C2 DOMAIN-CONTAINING PROTEIN 2A;
1484:  ek51-A  2.4 11.1  125   433    5   DROME:AF-Q9VEF5-F1 INHIBITOR OF GROWTH PROTEIN;
1485:  egxp-A  2.4  6.0  180   626    9   DROME:AF-Q24114-F1 DIVISION ABNORMALLY DELAYED PROTEIN;
1486:  efr0-A  2.4 10.3  124   600   10   DROME:AF-Q9VW75-F1 GH23382P;
1487:  ehvd-A  2.4  8.1   89   312    6   DROME:AF-Q9VUN9-F1 FI09629P;
1488:  ejty-A  2.4 12.6  104   584    7   DROME:AF-Q9VXF1-F1 SERINE/THREONINE-PROTEIN PHOSPHATASE 2B CATALYTIC
1489:  emln-A  2.4 16.3  104   941    4   DROME:AF-Q9VIU5-F1 GH24474P;
1490:  efbz-A  2.4 11.3  129   957    9   DROME:AF-B7YZM8-F1 BARDET-BIEDL SYNDROME 9;
1491:  egp3-A  2.4 15.2  130  1487    4   DROME:AF-Q9VGI8-F1 BLOOM SYNDROME PROTEIN HOMOLOG;
1492:  ejdg-A  2.4  6.0   94   273    6   DROME:AF-Q6ILN6-F1 HDC08855;
1493:  elh6-A  2.4 22.0  168   454    7   DROME:AF-A0A0B4LHI9-F1 INWARDLY RECTIFYING POTASSIUM CHANNEL 2, ISOFO
1494:  eioy-A  2.4 13.4  106   573    5   DROME:AF-Q9VME9-F1 PICKPOCKET 7;
1495:  eha4-A  2.4  5.3   95   350    6   DROME:AF-Q9W4P5-F1 V-TYPE PROTON ATPASE SUBUNIT D 1;
1496:  elg5-A  2.4 30.2   78   338   13   DROME:AF-O76462-F1 BEM46;
1497:  efrs-A  2.4 18.6  125  1993    7   DROME:AF-Q9VGH9-F1 SET DOMAIN BINDING FACTOR, ISOFORM A;
1498:  em48-A  2.4  8.8   82   392    7   DROME:AF-Q8IR43-F1 FI08446P;
1499:  ecyr-A  2.4  5.9   65   160   12   DROME:AF-Q2MGP2-F1 UNCHARACTERIZED PROTEIN;
1500:  eeid-A  2.4 29.8  162  2351    9   DROME:AF-A8JR05-F1 CROSSVEINLESS C, ISOFORM C;
1501:  edc1-A  2.4 11.1   79   263    6   DROME:AF-Q9VF09-F1 AT06251P;
1502:  eftk-A  2.4 45.5  194  1936    6   DROME:AF-Q9VWJ6-F1 FI03615P;
1503:  eig1-A  2.4  9.3  106   522    8   DROME:AF-Q9VG60-F1 DNA-DIRECTED RNA POLYMERASE III SUBUNIT RPC3;
1504:  ej7x-A  2.4  7.3   84   190    8   DROME:AF-Q9W4S5-F1 IP07779P;
1505:  ej7z-A  2.4  7.6   78   237    4   DROME:AF-Q9VDZ9-F1 FI04548P;
1506:  eger-A  2.4  9.4  141   285    4   DROME:AF-Q9VJY8-F1 INHIBITOR OF GROWTH PROTEIN;
1507:  ehja-A  2.4 32.3  253   887    6   DROME:AF-P14599-F1 AMYLOID-BETA-LIKE PROTEIN;
1508:  ehfv-A  2.4 14.3   91   554    5   DROME:AF-Q7K3E2-F1 LD34147P;
1509:  emd6-A  2.4  7.4  107   136    4   DROME:AF-Q9VKN5-F1 IP04277P;
1510:  eiw4-A  2.4 13.9  111   728    5   DROME:AF-Q9VS91-F1 GAMMA-TUBULIN COMPLEX COMPONENT;
1511:  el8w-A  2.4 11.0   67   199    4   DROME:AF-Q9VG97-F1 INACTIVE GLUTATHIONE S-TRANSFERASE D3;
1512:  ecw6-A  2.4  6.6  120   234    4   DROME:AF-A1ZB17-F1 UNCHARACTERIZED PROTEIN, ISOFORM A;
1513:  edbp-A  2.4 14.6   93   509    4   DROME:AF-Q9VY91-F1 PROGRAMMED CELL DEATH PROTEIN 4;
1514:  eeu5-A  2.4  5.3   56   302    9   DROME:AF-Q9VND7-F1 RNA-BINDING MOTIF PROTEIN 42;
1515:  ehwg-A  2.4 23.3   88  1211    7   DROME:AF-Q01583-F1 DIACYLGLYCEROL KINASE 1;
1516:  ekpn-A  2.4 13.6  137   293    6   DROME:AF-Q9VDZ2-F1 IP09474P;
1517:  ec8q-A  2.3  7.5   80   579    4   DROME:AF-P18459-F1 TYROSINE 3-MONOOXYGENASE;
1518:  ekmj-A  2.3 31.7  175   707    5   DROME:AF-Q9VYB2-F1 LD19061P;
1519:  eliz-A  2.3 10.1  147   289    5   DROME:AF-Q9W2I4-F1 FI01566P;
1520:  ei8a-A  2.3 35.9  168   690    5   DROME:AF-Q9VW28-F1 LD41913P;
1521:  elj8-A  2.3  9.0  103   422    4   DROME:AF-Q86P97-F1 GM06145P;
1522:  egzs-A  2.3 30.2  128  1404    5   DROME:AF-X2JC00-F1 RHO GTPASE ACTIVATING PROTEIN AT 1A, ISOFORM E;
1523:  ejvp-A  2.3  5.7   66   198    3   DROME:AF-A1Z875-F1 ODORANT-BINDING PROTEIN 46A;
1524:  ec8f-A  2.3 17.1  122  1062    9   DROME:AF-M9PG15-F1 SECRETORY PATHWAY CALCIUM ATPASE, ISOFORM G;
1525:  ej4w-A  2.3  8.9  116   212    4   DROME:AF-Q9W236-F1 VACUOLAR PROTEIN SORTING 20, ISOFORM A;
1526:  eg2q-A  2.3 18.2  148  1318    3   DROME:AF-P25455-F1 1-PHOSPHATIDYLINOSITOL 4,5-BISPHOSPHATE PHOSPHODI
1527:  emij-A  2.3  5.7   72   247   10   DROME:AF-Q8MLP8-F1 CCR4-NOT TRANSCRIPTION COMPLEX SUBUNIT 11;
1528:  elku-A  2.3 22.7  100   681    6   DROME:AF-Q9V3U0-F1 LONG-CHAIN-FATTY-ACID--COA LIGASE HEIMDALL;
1529:  ejpz-A  2.3 19.1   88   509    7   DROME:AF-A0A0B4LF70-F1 UNCHARACTERIZED PROTEIN, ISOFORM I;
1530:  efh9-A  2.3 24.3   85   233    8   DROME:AF-Q9VEB2-F1 LD28404P;
1531:  ejgv-A  2.3 17.3   80   568    9   DROME:AF-A1ZBT8-F1 FI08001P;
1532:  eigd-A  2.3 39.0  106   371    8   DROME:AF-Q9VEY0-F1 UNCHARACTERIZED PROTEIN, ISOFORM C;
1533:  egj0-A  2.3 20.3  138  1180    9   DROME:AF-Q9VYS3-F1 REGULATOR OF NONSENSE TRANSCRIPTS 1 HOMOLOG;
1534:  eibn-A  2.3  4.0   80  1288    8   DROME:AF-Q9VZ55-F1 GH07148P;
1535:  eexo-A  2.3  7.6  121   257    4   DROME:AF-Q86BM3-F1 UNCHARACTERIZED PROTEIN;
1536:  elor-A  2.3 18.1   75   515    9   DROME:AF-Q8IPH9-F1 SLOWPOKE-BINDING PROTEIN;
1537:  emuo-A  2.3 22.4   92   614   11   DROME:AF-Q9VTQ3-F1 COILED-COIL DOMAIN CONTAINING PROTEIN 151;
1538:  ejs8-A  2.3 25.3  152   391    9   DROME:AF-Q8T3J1-F1 SD02419P;
1539:  eix1-A  2.3 24.2  109  1573   10   DROME:AF-Q9VMF3-F1 DIZZY ISOFORM AII;
1540:  egsi-A  2.3  4.1  110   234    7   DROME:AF-Q9VTI1-F1 UNCHARACTERIZED PROTEIN;
1541:  eds3-A  2.3 16.2  103  1136   10   DROME:AF-Q9VD22-F1 LP02352P;
1542:  el20-A  2.3 25.1  134   758    7   DROME:AF-Q8IN35-F1 NEUROPEPTIDE SIFAMIDE RECEPTOR;
1543:  efxz-A  2.3  3.9   45   135    7   DROME:AF-M9NEB4-F1 UNCHARACTERIZED PROTEIN;
1544:  egul-A  2.3 11.3   85   218    9   DROME:AF-Q7JWP5-F1 TETRASPANIN;
1545:  edpi-A  2.3 21.8  117   883    4   DROME:AF-Q8I0G5-F1 COATOMER SUBUNIT GAMMA;
1546:  egc7-A  2.3  4.9   86   224    8   DROME:AF-P00850-F1 ATP SYNTHASE SUBUNIT A;
1547:  ek00-A  2.3 12.1  105   622    6   DROME:AF-Q8T4C4-F1 ATP SYNTHASE SUBUNIT BETA;
1548:  ekpr-A  2.3 19.6  121   784    4   DROME:AF-A0A0B4K651-F1 BESTROPHIN 1, ISOFORM C;
1549:  eib1-A  2.3 26.5  152   631    9   DROME:AF-Q9VEG1-F1 TYRAMINE RECEPTOR;
1550:  ehiz-A  2.3 17.4  141  1953    8   DROME:AF-Q9VKD0-F1 GH12955P;
1551:  emrc-A  2.3 28.8  111   852   12   DROME:AF-Q7JQI1-F1 DEUBIQUITINATING APOPTOTIC INHIBITOR, ISOFORM A;
1552:  elyq-A  2.3  4.6  108   223    7   DROME:AF-Q9VN02-F1 GH14561P;
1553:  eh15-A  2.3 12.2  122   606   10   DROME:AF-Q7K4Y8-F1 GH22690P;
1554:  edxt-A  2.3 18.0   89   222    8   DROME:AF-Q7K2V7-F1 TETRASPANIN;
1555:  ei6a-A  2.3 28.4   68  1465    9   DROME:AF-Q8IRB5-F1 CLASPIN;
1556:  eesp-A  2.3 29.0  145  1100    6   DROME:AF-Q8IRL9-F1 DNA REPLICATION ATP-DEPENDENT HELICASE/NUCLEASE;
1557:  ec4e-A  2.3  9.6   63   221    5   DROME:AF-Q7K8X7-F1 GLUTATHIONE S TRANSFERASE E9;
1558:  eloz-A  2.3  8.0   98  1102    1   DROME:AF-Q9VXH9-F1 WASH COMPLEX SUBUNIT 4;
1559:  efsn-A  2.3  4.4  106   168    8   DROME:AF-Q9VW61-F1 MIP13743P;
1560:  ejih-A  2.3 30.2  144   576    3   DROME:AF-P05527-F1 HOMEOBOX PROTEIN INVECTED;
1561:  ei1j-A  2.3  6.1   91   425    9   DROME:AF-A8DYP1-F1 PICKPOCKET 29, ISOFORM D;
1562:  eh16-A  2.3 40.9  136  1301    6   DROME:AF-Q7KN75-F1 DODECA-SATELLITE-BINDING PROTEIN 1, ISOFORM A;
1563:  ekr0-A  2.3 26.0  139   724    6   DROME:AF-Q9VXU6-F1 PROTEIN WITH SPRT-LIKE DOMAIN AT THE N TERMINUS;
1564:  eece-A  2.3  7.9  131   542    7   DROME:AF-O77059-F1 CRYPTOCHROME-1;
1565:  eems-A  2.3 18.1   78   305    3   DROME:AF-Q7KUV8-F1 UNCHARACTERIZED PROTEIN, ISOFORM C;
1566:  ek3d-A  2.3  8.8   95  1406    8   DROME:AF-Q9V4D4-F1 BIP2;
1567:  eins-A  2.3 19.6  141   879    6   DROME:AF-Q9XZ14-F1 PROTEIN GONE EARLY;
1568:  em04-A  2.3  9.5   81   564    2   DROME:AF-Q9VTS7-F1 UNCHARACTERIZED PROTEIN;
1569:  egfi-A  2.3  7.7  122  1288    6   DROME:AF-Q4AB27-F1 MYOSIN 95E, ISOFORM E;
1570:  ejju-A  2.3  5.7   81   295    2   DROME:AF-A1Z773-F1 UNCHARACTERIZED PROTEIN;
1571:  eeqy-A  2.3  3.2   46    82    2   DROME:AF-Q9VSP9-F1 ACYL-COA BINDING PROTEIN 5;
1572:  eepf-A  2.3 30.6  124   798    4   DROME:AF-Q0E938-F1 UNCHARACTERIZED PROTEIN, ISOFORM A;
1573:  egs9-A  2.3 35.5  217  1113    6   DROME:AF-Q9VW37-F1 LP12374P;
1574:  ecwh-A  2.3 20.5   78   440    5   DROME:AF-Q7K180-F1 LD02709P;
1575:  ed6u-A  2.3 30.6  135   819    4   DROME:AF-Q9VV48-F1 RING-TYPE E3 UBIQUITIN TRANSFERASE;
1576:  eeal-A  2.3 23.8  146   607    4   DROME:AF-A1Z9G6-F1 UNCHARACTERIZED PROTEIN;
1577:  egss-A  2.3 19.8  167   887    5   DROME:AF-Q9VQY8-F1 VACUOLAR PROTEIN SORTING-ASSOCIATED PROTEIN 53 HO
1578:  eim4-A  2.3 35.6  124  2206    8   DROME:AF-X2JEI9-F1 RHO GTPASE ACTIVATING PROTEIN AT 19D, ISOFORM D;
1579:  egsr-A  2.3 17.4   94  1873    6   DROME:AF-Q9VU86-F1 LD34837P;
1580:  edaf-A  2.3  7.6   83   885   11   DROME:AF-Q9VF30-F1 DNA REPLICATION LICENSING FACTOR REC;
1581:  ef0c-A  2.3 37.6  152   588    9   DROME:AF-O77215-F1 HOMEOBOX PROTEIN UNC-4;
1582:  el0t-A  2.3 33.9  104   387    7   DROME:AF-Q4V6W8-F1 IP01201P;
1583:  emm5-A  2.3 13.8  147   831   10   DROME:AF-Q8SY25-F1 RE05944P;
1584:  eeqk-A  2.3 16.7   90   220    9   DROME:AF-Q9VR65-F1 UNCHARACTERIZED PROTEIN;
1585:  ee9c-A  2.3 22.2  108   680    6   DROME:AF-A1Z9G7-F1 UNCHARACTERIZED PROTEIN, ISOFORM A;
1586:  ef8l-A  2.3  8.3   64    85   11   DROME:AF-Q9VZE9-F1 V-TYPE PROTON ATPASE SUBUNIT;
1587:  ek38-A  2.3  7.2   82   246    5   DROME:AF-Q8IMT8-F1 PROTEIN LIN-7 HOMOLOG;
1588:  ejtb-A  2.3 15.2   90   306    3   DROME:AF-Q9VCC4-F1 TBC1 DOMAIN FAMILY MEMBER 7;
1589:  eeii-A  2.3  6.3  148   412    6   DROME:AF-Q9VVJ1-F1 UNCHARACTERIZED PROTEIN, ISOFORM B;
1590:  ejqh-A  2.3  4.9   93   263    6   DROME:AF-Q9I7W3-F1 UNCHARACTERIZED PROTEIN;
1591:  eim8-A  2.3  5.3   90   498   11   DROME:AF-Q9VPD3-F1 PHOSPHATIDYLSERINE SYNTHASE;
1592:  egoa-A  2.3  6.8   71    95    8   DROME:AF-X2JK14-F1 UNCHARACTERIZED PROTEIN;
1593:  ef41-A  2.3 33.1  156  1075    7   DROME:AF-Q7K0Q2-F1 IMPORTIN BETA11;
1594:  ehjt-A  2.3  5.8  103  1310    8   DROME:AF-A8DZ19-F1 RHO-TYPE GUANINE NUCLEOTIDE EXCHANGE FACTOR, ISOF
1595:  egzb-A  2.3 33.2  155  1571    6   DROME:AF-O77086-F1 GUANINE NUCLEOTIDE-RELEASING FACTOR 2;
1596:  eete-A  2.3 14.0   84   158    7   DROME:AF-Q9VWM2-F1 GEO12026P1;
1597:  eegz-A  2.3 18.9   82   275    5   DROME:AF-Q9VP40-F1 TRANSCRIPTION INITIATION FACTOR TFIID SUBUNIT 8;
1598:  elkb-A  2.3  7.0  119   149    4   DROME:AF-Q8INQ3-F1 GEO13292P1;
1599:  ej0i-A  2.3 27.7  112   409    7   DROME:AF-Q9VVK9-F1 LP08122P;
1600:  ejwa-A  2.3  9.2   90   133    6   DROME:AF-Q9GYU7-F1 MEDIATOR OF RNA POLYMERASE II TRANSCRIPTION SUBUN
1601:  ely0-A  2.3 30.3  156  1197    8   DROME:AF-Q9VLB3-F1 ORGANIC ANION TRANSPORTING POLYPEPTIDE 30B, ISOFO
1602:  ek7r-A  2.3 11.4  181  1041    4   DROME:AF-P13607-F1 SODIUM/POTASSIUM-TRANSPORTING ATPASE SUBUNIT ALPH
1603:  ekr5-A  2.3  8.1   59    95    7   DROME:AF-Q9VI60-F1 ENHANCER OF YELLOW 2B TRANSCRIPTION FACTOR;
1604:  ec17-A  2.3 12.8  118   592    5   DROME:AF-Q9W0I6-F1 PHOSPHATIDYLINOSITOL-3-PHOSPHATASE SAC1;
1605:  ec3n-A  2.3 19.5   82   449    4   DROME:AF-Q9VNI3-F1 HISTONE PARYLATION FACTOR 1-LIKE;
1606:  ehi8-A  2.3  4.2   86   177    5   DROME:AF-Q9VF28-F1 ACTIN-RELATED PROTEIN 2/3 COMPLEX SUBUNIT 3;
1607:  ehw6-A  2.3  8.3   91   993    2   DROME:AF-Q9VSF2-F1 MEDIATOR OF RNA POLYMERASE II TRANSCRIPTION SUBUN
1608:  ej19-A  2.3 18.0  134   855    6   DROME:AF-Q9XZ10-F1 V-TYPE PROTON ATPASE SUBUNIT A;
1609:  eex0-A  2.3  3.2   45   127    4   DROME:AF-Q9U3Z7-F1 NHP2-LIKE PROTEIN 1 HOMOLOG;
1610:  ef09-A  2.3 19.0  104   672    7   DROME:AF-Q9W0C4-F1 GAMMA-GLUTAMYL CARBOXYLASE, ISOFORM A;
1611:  eime-A  2.3 11.4  124   190    6   DROME:AF-R9PY72-F1 UNCHARACTERIZED PROTEIN, ISOFORM D;
1612:  ehds-A  2.3  9.4   92   490    5   DROME:AF-Q9VDS1-F1 FATTY ACYL-COA REDUCTASE;
1613:  elcp-A  2.3 14.5  115   195    3   DROME:AF-A1A701-F1 IP17336P;
1614:  ef3y-A  2.3 13.8  105   392    6   DROME:AF-Q9VK20-F1 LD18447P;
1615:  em3s-A  2.3 17.5   88   398    5   DROME:AF-Q9VB06-F1 HSPB1 ASSOCIATED PROTEIN 1;
1616:  eel6-A  2.3 20.8  109   702    5   DROME:AF-Q9I7J2-F1 FI19351P1;
1617:  ek2v-A  2.3  9.5  100   293    4   DROME:AF-A0A0B4KED2-F1 UNCHARACTERIZED PROTEIN, ISOFORM B;
1618:  efyh-A  2.3 27.1   92   299    8   DROME:AF-Q8T8Y5-F1 AT16536P;
1619:  emi6-A  2.3 22.9  151   875    7   DROME:AF-O96651-F1 DNA TOPOISOMERASE 3-BETA;
1620:  eewb-A  2.3  5.1   55   101    5   DROME:AF-Q86BE9-F1 GAMMA-SECRETASE SUBUNIT PEN-2;
1621:  eedv-A  2.3  7.2  114  1011    6   DROME:AF-Q23978-F1 UNCONVENTIONAL MYOSIN ID;
1622:  eg13-A  2.3  3.8   68   101    4   DROME:AF-Q9VYX1-F1 ENHANCER OF YELLOW 2 TRANSCRIPTION FACTOR;
1623:  efst-A  2.3 28.3  117   570    9   DROME:AF-Q7KTG0-F1 LD45607P;
1624:  einn-A  2.3 25.8  135   784    4   DROME:AF-A1Z814-F1 OXYSTEROL-BINDING PROTEIN;
1625:  eiyn-A  2.3  4.0   50    66    4   DROME:AF-M9NDN6-F1 UNCHARACTERIZED PROTEIN;
1626:  eijf-A  2.3  8.4  107   610    6   DROME:AF-D0IQA3-F1 MIP06971P;
1627:  ed4p-A  2.3 19.8   76   460    3   DROME:AF-Q86LG9-F1 PICKPOCKET 13;
1628:  eexn-A  2.3 15.1  108   262    4   DROME:AF-Q8T421-F1 AT21561P;
1629:  elfw-A  2.3  8.0  146   411    8   DROME:AF-M9PDY1-F1 UNCHARACTERIZED PROTEIN, ISOFORM C;
1630:  ehlf-A  2.3 11.3   78   552    9   DROME:AF-Q9VQZ6-F1 ELONGATOR COMPLEX PROTEIN 3;
1631:  elo8-A  2.3 19.2  194   818    5   DROME:AF-Q0E908-F1 HILLARIN;
1632:  egt2-A  2.3 11.2   51   118    0   DROME:AF-Q9VTJ8-F1 MITOCHONDRIAL IMPORT INNER MEMBRANE TRANSLOCASE S
1633:  egdv-A  2.3 17.0  112   193    6   DROME:AF-A1ZB23-F1 IP19117P;
1634:  ejzb-A  2.3 18.0   75   200    7   DROME:AF-Q9VMP7-F1 UNCHARACTERIZED PROTEIN;
1635:  eezu-A  2.3  7.6   86   200    6   DROME:AF-Q8IRF1-F1 IP08610P;
1636:  ecv4-A  2.3 15.0  100   389    7   DROME:AF-Q9VPQ7-F1 SD07518P;
1637:  ee3j-A  2.3  8.7   63    98    5   DROME:AF-Q9VUT0-F1 ECDYSONE-INDUCED GENE 71EG;
1638:  ed91-A  2.3 26.2  142   595    8   DROME:AF-Q8IN10-F1 IONOTROPIC RECEPTOR 94A;
1639:  ed6c-A  2.2 22.0   96   504    7   DROME:AF-P30974-F1 TACHYKININ-LIKE PEPTIDES RECEPTOR 86C;
1640:  eggu-A  2.2 11.9  172  1322    3   DROME:AF-B7YZY2-F1 SODIUM/HYDROGEN EXCHANGER;
1641:  emoe-A  2.2  6.8  116   202    6   DROME:AF-Q9W1F0-F1 UNCHARACTERIZED PROTEIN;
1642:  egie-A  2.2 18.8   82   227    6   DROME:AF-A1Z7K4-F1 UNCHARACTERIZED PROTEIN, ISOFORM A;
1643:  em18-A  2.2  3.1   46    90    7   DROME:AF-Q9VLS4-F1 ACYL-COA BINDING PROTEIN 1, ISOFORM A;
1644:  ekj8-A  2.2 22.1   91   568    5   DROME:AF-C6SUV4-F1 IP10571P;
1645:  ege6-A  2.2 21.2   91   524    7   DROME:AF-Q9XZ28-F1 UNCHARACTERIZED PROTEIN, ISOFORM A;
1646:  egex-A  2.2 15.7   89   616   11   DROME:AF-Q9VRA7-F1 KELCH-LIKE PROTEIN DIABLO;
1647:  egdu-A  2.2 22.1  109   443    8   DROME:AF-Q9VPL8-F1 DUF4201 DOMAIN-CONTAINING PROTEIN;
1648:  efmh-A  2.2  3.0   56   263    9   DROME:AF-Q9VRF5-F1 IP09483P;
1649:  eczz-A  2.2  6.9   60   290    8   DROME:AF-Q9VLF2-F1 CCR4-NOT TRANSCRIPTION COMPLEX SUBUNIT 9;
1650:  elgy-A  2.2  6.8   92   223    2   DROME:AF-Q8MLW4-F1 UNCHARACTERIZED PROTEIN, ISOFORM A;
1651:  emy2-A  2.2  8.1   74   137    5   DROME:AF-Q9VFX3-F1 PROTEIN APNOIA;
1652:  edll-A  2.2 10.0  115   496    8   DROME:AF-Q08832-F1 GAMMA-AMINOBUTYRIC ACID RECEPTOR SUBUNIT BETA-LIK
1653:  elsr-A  2.2 11.3  110   393    7   DROME:AF-P48592-F1 RIBONUCLEOSIDE-DIPHOSPHATE REDUCTASE SUBUNIT M2;
1654:  edqb-A  2.2 17.4  111   541    5   DROME:AF-Q9VC57-F1 ATLASTIN;
1655:  ei49-A  2.2 10.1   66   176    3   DROME:AF-Q4V6F6-F1 IP04476P;
1656:  elsv-A  2.2 11.5   82   373   11   DROME:AF-Q95YI5-F1 UDP-SUGAR TRANSPORTER UST74C;
1657:  egse-A  2.2 22.9   75   426    4   DROME:AF-O61491-F1 FLOTILLIN-1;
1658:  eihl-A  2.2 14.6  168   720   10   DROME:AF-Q9W293-F1 PLECKSTRIN HOMOLOGY AND RUN DOMAIN CONTAINING M1;
1659:  eki7-A  2.2  6.9   68   554    0   DROME:AF-Q8IMF4-F1 RE24176P;
1660:  efs1-A  2.2 15.0  112   439    5   DROME:AF-Q9I7X6-F1 CARNOSINE N-METHYLTRANSFERASE;
1661:  ehst-A  2.2 12.2   69   389   10   DROME:AF-Q7K275-F1 LD15563P;
1662:  efrf-A  2.2  4.4  112   312    9   DROME:AF-Q26365-F1 ADP,ATP CARRIER PROTEIN;
1663:  ehqw-A  2.2  6.3   65   187    5   DROME:AF-P37236-F1 FREQUENIN-1;
1664:  ejyc-A  2.2  8.6   68   190    4   DROME:AF-P42325-F1 NEUROCALCIN HOMOLOG;
1665:  ejnv-A  2.2  9.4  159   409    9   DROME:AF-Q9VK30-F1 GLCNAC-1-P TRANSFERASE;
1666:  emlv-A  2.2  6.3   52    97    2   DROME:AF-Q9VUT3-F1 EIG71EK;
1667:  efr6-A  2.2 36.3  135   560    5   DROME:AF-B7YZK5-F1 JABBA, ISOFORM C;
1668:  eift-A  2.2 16.0  127   289   10   DROME:AF-Q9VP30-F1 UNCHARACTERIZED PROTEIN;
1669:  eexp-A  2.2 41.7  135   999    7   DROME:AF-Q23972-F1 PROTEIN SMAUG;
1670:  ehs1-A  2.2 15.9   81   142   11   DROME:AF-Q8IR70-F1 GEO12046P1;
1671:  el5r-A  2.2 12.3  119   783    6   DROME:AF-Q9V397-F1 ENOYL-COA HYDRATASE;
1672:  ektz-A  2.2 12.3  128   535    3   DROME:AF-Q9VJB3-F1 UNCHARACTERIZED PROTEIN;
1673:  elmo-A  2.2 11.2  127   961    5   DROME:AF-O46037-F1 VINCULIN;
1674:  elm4-A  2.2  6.0   98   278    7   DROME:AF-Q9W251-F1 PALMITOYLTRANSFERASE;
1675:  eh4o-A  2.2  5.2  146   446    8   DROME:AF-P18931-F1 NADH-UBIQUINONE OXIDOREDUCTASE CHAIN 4;
1676:  elts-A  2.2  6.4   92   557    4   DROME:AF-Q9VXP3-F1 GH05406P;
1677:  elod-A  2.2 10.0   97   353    7   DROME:AF-Q8MQV5-F1 SD21019P;
1678:  eell-A  2.2  8.1   61   270    5   DROME:AF-Q9VA22-F1 COPPER TRANSPORTER;
1679:  eegl-A  2.2  7.5   91   264    3   DROME:AF-Q9VFM3-F1 IP10175P;
1680:  ekuo-A  2.2 12.9  156   750   10   DROME:AF-Q7KSK2-F1 KINESIN FAMILY MEMBER 19A;
1681:  ejzk-A  2.2 20.0  103   784    6   DROME:AF-P40657-F1 PUTATIVE TRANSCRIPTION FACTOR SOX-15;
1682:  ed0c-A  2.2  5.0  120   305    5   DROME:AF-Q9VNT8-F1 GH04282P;
1683:  eeq9-A  2.2 11.1   63   813    2   DROME:AF-Q9VTZ1-F1 HISTONE ACETYLTRANSFERASE;
1684:  elk8-A  2.2 33.9  185   669    8   DROME:AF-Q9VML9-F1 TRISSIN RECEPTOR;
1685:  elpq-A  2.2 11.8  146   545    5   DROME:AF-Q9VMI4-F1 ORPHAN G PROTEIN-COUPLED RECEPTOR;
1686:  egl1-A  2.2  7.1   75   215    7   DROME:AF-Q7KVF6-F1 IP20706P;
1687:  ef5u-A  2.2 10.5  131  1527    3   DROME:AF-Q9VZZ4-F1 PEROXIDASIN;
1688:  em25-A  2.2 17.2  115  1380    4   DROME:AF-Q9VAJ1-F1 CONDENSIN COMPLEX SUBUNIT 1;
1689:  el5e-A  2.2  4.6   74   131    8   DROME:AF-Q9W0B7-F1 GEO11828P1;
1690:  efvh-A  2.2 29.0  120   308    5   DROME:AF-Q9I7H8-F1 LD37276P;
1691:  ed8m-A  2.2 10.0  101   246    9   DROME:AF-Q9V9U6-F1 LD39576P;
1692:  eil1-A  2.2  8.4  118   735    6   DROME:AF-Q9VQE0-F1 DYNAMIN-1-LIKE PROTEIN;
1693:  ems3-A  2.2  6.9  134   361   13   DROME:AF-A1Z881-F1 GUSTATORY RECEPTOR;
1694:  elvt-A  2.2 33.8  160   487    6   DROME:AF-O46339-F1 HOMEOBOX PROTEIN HOMOTHORAX;
1695:  eert-A  2.2  6.5   76   119    8   DROME:AF-Q0E8W5-F1 ION TRANSPORT PEPTIDE, ISOFORM C;
1696:  ei78-A  2.2 18.4  109   550    7   DROME:AF-Q9VYV4-F1 AMUN, ISOFORM A;
1697:  ed30-A  2.2 25.0   97   407    9   DROME:AF-Q9V345-F1 COP9 SIGNALOSOME COMPLEX SUBUNIT 4;
1698:  ejuw-A  2.2  2.9   44   326    9   DROME:AF-Q9VZX6-F1 LD06441P;
1699:  ed01-A  2.2 37.8   97   429    4   DROME:AF-Q9VUK9-F1 LD27370P;
1700:  ekou-A  2.2 36.3  228  1953    6   DROME:AF-A1Z9W4-F1 LD11480P;
1701:  ek11-A  2.2 36.4  201  1589    2   DROME:AF-P39769-F1 POLYHOMEOTIC-PROXIMAL CHROMATIN PROTEIN;
1702:  effd-A  2.2 12.4   95   572    4   DROME:AF-M9PEU1-F1 UNCHARACTERIZED PROTEIN, ISOFORM G;
1703:  egun-A  2.2 34.1  151  1906    5   DROME:AF-Q9VZX7-F1 AUTOPHAGY-RELATED 2, ISOFORM A;
1704:  eh52-A  2.2 14.8  106  2294    8   DROME:AF-Q9VUB7-F1 PAX TRANSCRIPTION ACTIVATION DOMAIN INTERACTING P
1705:  efwd-A  2.2 38.1  162  1695   10   DROME:AF-Q9VRG3-F1 UNCHARACTERIZED PROTEIN, ISOFORM B;
1706:  ejld-A  2.2 19.6  168  1571    5   DROME:AF-Q8MSQ4-F1 MEKK1, ISOFORM B;
1707:  ekde-A  2.2 19.6  140   669    6   DROME:AF-Q9W4Y2-F1 PDF RECEPTOR;
1708:  ejpe-A  2.2  4.4   89  1073    8   DROME:AF-P49869-F1 PROBABLE NUCLEAR HORMONE RECEPTOR HR38;
1709:  edh2-A  2.2  9.5   76   185    4   DROME:AF-A0A6M3Q7P0-F1 UNCHARACTERIZED PROTEIN;
1710:  ek42-A  2.2 15.8  123   789    6   DROME:AF-P11996-F1 LARVAL SERUM PROTEIN 1 BETA CHAIN;
1711:  elhm-A  2.2 42.4  165  1416    5   DROME:AF-Q9XZ34-F1 TELOMERE-ASSOCIATED PROTEIN RIF1;
1712:  eig7-A  2.2  4.8   75   160    7   DROME:AF-F7VJS7-F1 MIP31873P;
1713:  ef37-A  2.2 29.7  134   479    5   DROME:AF-Q9VHY5-F1 TRANSCRIPTION INITIATION FACTOR TFIID SUBUNIT 7;
1714:  efm9-A  2.2 36.7  238  2272    5   DROME:AF-M9PGK7-F1 KLARSICHT, ISOFORM E;
1715:  eijs-A  2.2 13.2  126  1123    7   DROME:AF-Q9VK50-F1 ADENYLYL CYCLASE X E;
1716:  em1d-A  2.2 38.9  227  1866    7   DROME:AF-Q9V9S7-F1 RHO GTPASE-ACTIVATING PROTEIN 100F;
1717:  ejth-A  2.2  6.2  139   401    6   DROME:AF-Q9VME1-F1 FI01864P;
1718:  ec2p-A  2.2  4.6   72   139    4   DROME:AF-Q8T975-F1 AT18358P;
1719:  ejme-A  2.2 21.3   89   324    7   DROME:AF-Q9VWR0-F1 MADF DOMAIN-CONTAINING PROTEIN;
1720:  eed7-A  2.2 20.9  130   804    5   DROME:AF-Q9VFB6-F1 RUN AND TBC1 DOMAIN-CONTAINING PROTEIN 3;
1721:  ecu5-A  2.2 17.8   84   331    7   DROME:AF-P53034-F1 REPLICATION FACTOR C SUBUNIT 2;
1722:  ekxb-A  2.2  8.4   72   147    3   DROME:AF-Q9VI69-F1 UNCHARACTERIZED PROTEIN;
1723:  el3o-A  2.2 11.0  122   402    5   DROME:AF-Q8IMR4-F1 YIP1D-INTERACTING FACTOR 1, ISOFORM C;
1724:  efu2-A  2.2  8.8  108   425    5   DROME:AF-Q9VGV1-F1 RE54776P;
1725:  eh0a-A  2.2  4.5  103   287    3   DROME:AF-A1Z787-F1 DICARBOXYLATE CARRIER 3, ISOFORM A;
1726:  efta-A  2.2 12.2   93   439    4   DROME:AF-A1Z9I0-F1 UNCHARACTERIZED PROTEIN;
1727:  ed04-A  2.2  5.6   88   420    8   DROME:AF-Q9VSL9-F1 BUTYRYL-COA DEHYDROGENASE;
1728:  emj0-A  2.2  3.8  126   837    9   DROME:AF-Q9VGL9-F1 GPI ETHANOLAMINE PHOSPHATE TRANSFERASE 1;
1729:  ek2u-A  2.2 38.2  164   713    4   DROME:AF-Q8IPV8-F1 UNCHARACTERIZED PROTEIN;
1730:  el2y-A  2.2 11.3   77   243    8   DROME:AF-Q9VRG6-F1 ACYL-COA-BINDING DOMAIN-CONTAINING PROTEIN 6;
1731:  ekz6-A  2.2  7.8   52   173    4   DROME:AF-Q9VAD7-F1 RH37294P;
1732:  egsu-A  2.2 10.1   79   222    3   DROME:AF-Q9V3V7-F1 KINETOCHORE PROTEIN SPC25;
1733:  ek60-A  2.2  7.9  167  1501    6   DROME:AF-P10676-F1 NEITHER INACTIVATION NOR AFTERPOTENTIAL PROTEIN C
1734:  efhn-A  2.2 10.4  128   633    4   DROME:AF-P11146-F1 HEAT SHOCK 70 KDA PROTEIN COGNATE 2;
1735:  ef49-A  2.2 24.9  124  1247    5   DROME:AF-A8QI68-F1 POLYCYSTIN-RELATED Y PROTEIN;
1736:  efr8-A  2.2 19.7  161  1302    4   DROME:AF-Q00449-F1 MULTIDRUG RESISTANCE PROTEIN HOMOLOG 49;
1737:  ed4y-A  2.2 10.6  116   704    5   DROME:AF-P49846-F1 TRANSCRIPTION INITIATION FACTOR TFIID SUBUNIT 5;
1738:  ejsl-A  2.2  9.0  116   676    3   DROME:AF-Q07093-F1 HEAD-SPECIFIC GUANYLATE CYCLASE;
1739:  ejy0-A  2.2 31.2  142   585    6   DROME:AF-Q9V3M9-F1 TEKTIN;
1740:  eiac-A  2.2 15.3  145   969    8   DROME:AF-Q9XZ11-F1 SMR DOMAIN-CONTAINING PROTEIN;
1741:  eew6-A  2.2 13.3  117  1164    8   DROME:AF-Q8IRF5-F1 UNCHARACTERIZED PROTEIN;
1742:  eeoy-A  2.2 17.6  173   734    6   DROME:AF-Q9VL47-F1 UNCHARACTERIZED PROTEIN;
1743:  ekng-A  2.2 16.4   86   994    7   DROME:AF-Q9VS24-F1 PROTEIN MELTED;
1744:  ehca-A  2.2 20.8  101   305    8   DROME:AF-Q8IPA8-F1 UNCHARACTERIZED PROTEIN, ISOFORM E;
1745:  ee3g-A  2.2 11.8   83   170    7   DROME:AF-Q9W073-F1 RH22148P;
1746:  eelu-A  2.2  3.8   85   217    7   DROME:AF-Q00637-F1 SUPEROXIDE DISMUTASE , MITOCHONDRIAL;
1747:  el3p-A  2.2  6.0   87   212    6   DROME:AF-Q7JVM1-F1 GH25962P;
1748:  efgo-A  2.2 11.0  109   809    6   DROME:AF-Q9VEG6-F1 CHORION PEROXIDASE;
1749:  eimk-A  2.2 25.6   98   262    6   DROME:AF-Q8INU1-F1 MADF DOMAIN-CONTAINING PROTEIN;
1750:  ede2-A  2.2 32.5   87   274    5   DROME:AF-Q9VIK5-F1 RE60872P;
1751:  elrc-A  2.2 15.8   74   981    3   DROME:AF-Q9VIF5-F1 PROTEIN DEADLOCK;
1752:  egdj-A  2.2  5.7  101   777   10   DROME:AF-Q86P18-F1 RE14039P;
1753:  ekjb-A  2.2 15.5  139  1714    6   DROME:AF-Q9VRG4-F1 ATP BINDING CASSETTE SUBFAMILY A, ISOFORM B;
1754:  eiew-A  2.1  6.5   64   518    0   DROME:AF-Q9VF72-F1 RH63657P;
1755:  ehky-A  2.1 39.2  174  1190    4   DROME:AF-Q9VUM0-F1 PROBABLE DNA MISMATCH REPAIR PROTEIN MSH6;
1756:  ejqb-A  2.1 24.9  184  1851   13   DROME:AF-P91645-F1 VOLTAGE-DEPENDENT CALCIUM CHANNEL TYPE A SUBUNIT
1757:  ee7b-A  2.1 13.8  114   177    2   DROME:AF-X2JF29-F1 GLUTATHIONE TRANSFERASE;
1758:  eecx-A  2.1 13.3  146   485    5   DROME:AF-Q9VNM1-F1 NEUROPEPTIDE F RECEPTOR;
1759:  ehnl-A  2.1 17.5  103   602    5   DROME:AF-Q7KLE5-F1 ENDOPHILIN-A;
1760:  eg30-A  2.1 10.8   70   210    3   DROME:AF-Q9VGA1-F1 GLUTATHIONE S TRANSFERASE D10, ISOFORM A;
1761:  ej21-A  2.1 32.4  147   426    5   DROME:AF-Q9VGI0-F1 HISTAMINE-GATED CHLORIDE CHANNEL SUBUNIT 1;
1762:  ejlo-A  2.1 24.8   79   196    9   DROME:AF-P49905-F1 TRANSCRIPTION INITIATION FACTOR TFIID SUBUNIT 12;
1763:  eljs-A  2.1 19.4  136   915    9   DROME:AF-Q9VCN7-F1 FI20148P1;
1764:  eiip-A  2.1 11.5  119   421    6   DROME:AF-Q9VGC1-F1 AT09290P;
1765:  eeig-A  2.1 29.7  143  1096    3   DROME:AF-A0A0B4LGD0-F1 UNCHARACTERIZED PROTEIN, ISOFORM C;
1766:  eiqe-A  2.1 22.5  132   591    5   DROME:AF-X2JAL0-F1 UNCHARACTERIZED PROTEIN;
1767:  eh4g-A  2.1  2.3   33    50    9   DROME:AF-M9NEV5-F1 UNCHARACTERIZED PROTEIN, ISOFORM A;
1768:  emgu-A  2.1 23.8  137   520    5   DROME:AF-M9PEV1-F1 UNCHARACTERIZED PROTEIN, ISOFORM C;
1769:  eh3a-A  2.1 14.7  155  2131    7   DROME:AF-P35500-F1 SODIUM CHANNEL PROTEIN PARA;
1770:  ekq1-A  2.1  5.4   97   224    6   DROME:AF-Q9VQZ0-F1 PROTEIN YIPF;
1771:  eg85-A  2.1  4.4   97   882    4   DROME:AF-Q8IMQ2-F1 NEPRILYSIN 5, ISOFORM D;
1772:  efzo-A  2.1  6.3   77   276    5   DROME:AF-Q9VM18-F1 TREHALOSE 6-PHOSPHATE PHOSPHATASE;
1773:  edgd-A  2.1 15.0  101   346    2   DROME:AF-A8DYF7-F1 MRJ, ISOFORM E;
1774:  ek31-A  2.1  9.8  106   132    4   DROME:AF-Q4QQ01-F1 IP05962P;
1775:  eg7h-A  2.1 33.6  142  1384    6   DROME:AF-Q9VYA7-F1 RRP12-LIKE PROTEIN;
1776:  ef8e-A  2.1 11.7   98  1214    6   DROME:AF-Q7YU81-F1 PROTEIN CHARLATAN;
1777:  ekba-A  2.1  6.2   66   931    6   DROME:AF-Q9VVU6-F1 PRP6 HOMOLOG;
1778:  ef52-A  2.1 10.1  100   160    8   DROME:AF-Q9VHP1-F1 PROTEIN SYS1 HOMOLOG;
1779:  egf8-A  2.1 18.3   70   327    6   DROME:AF-Q9VHB6-F1 METAXIN-1 HOMOLOG;
1780:  eidn-A  2.1  5.2   62   840    6   DROME:AF-B7Z0W0-F1 NON-SPECIFIC SERINE/THREONINE PROTEIN KINASE;
1781:  ej12-A  2.1 26.5  156   873    3   DROME:AF-Q9W2Q1-F1 RETINAL HOMEOBOX PROTEIN RX;
1782:  ek7f-A  2.1 12.0   66   224    8   DROME:AF-Q9VG93-F1 GLUTATHIONE S-TRANSFERASE D7;
1783:  el0a-A  2.1 17.4   86   340    8   DROME:AF-Q9VYA4-F1 RIBONUCLEASE H2 SUBUNIT B;
1784:  ei2i-A  2.1  7.5   94   231   10   DROME:AF-A1Z6T8-F1 TETRASPANIN;
1785:  eh19-A  2.1  5.5   79   290   11   DROME:AF-Q86BM4-F1 IP10109P;
1786:  ek5s-A  2.1 24.7   87   343    9   DROME:AF-A1Z6G9-F1 FI18173P1;
1787:  elsj-A  2.1  9.6  119   224    7   DROME:AF-Q9VZK9-F1 TRANSMEMBRANE PROTEIN 267;
1788:  elng-A  2.1 22.1  104   642    7   DROME:AF-Q9VRX1-F1 MIC1 DOMAIN-CONTAINING PROTEIN;
1789:  ed7o-A  2.1 37.1  150   977    9   DROME:AF-Q9W0K7-F1 PROTEIN BRIC-A-BRAC 1;
1790:  ekyu-A  2.1 11.9  221  1360    6   DROME:AF-Q7KTA0-F1 RICKETS;
1791:  efq5-A  2.1  4.1   59   223    7   DROME:AF-Q9XYZ9-F1 GLUTATHIONE S TRANSFERASE E12, ISOFORM A;
1792:  eds6-A  2.1 13.7   71   401    7   DROME:AF-Q9VCQ9-F1 RE20374P;
1793:  egts-A  2.1 27.3  177   581    5   DROME:AF-Q9VWE5-F1 IP19862P;
1794:  el0x-A  2.1 23.2   90   371    6   DROME:AF-O46052-F1 EG:152A3.3 PROTEIN;
1795:  ee2y-A  2.1  5.3   72   982    3   DROME:AF-Q7KVR8-F1 AP-1 COMPLEX SUBUNIT GAMMA;
1796:  emgg-A  2.1  5.6  108   254    6   DROME:AF-Q9W012-F1 LP12691P;
1797:  ee1x-A  2.1 26.6  110   456    4   DROME:AF-Q7JV41-F1 CAAX PRENYL PROTEASE;
1798:  eltz-A  2.1 18.4  129   622    7   DROME:AF-P48456-F1 SERINE/THREONINE-PROTEIN PHOSPHATASE 2B CATALYTIC
1799:  ekbf-A  2.1  4.0   59    85    3   DROME:AF-Q9VPC2-F1 FI14109P;
1800:  ei0u-A  2.1  5.1   56   301    5   DROME:AF-E1JJ19-F1 FI24333P1;
1801:  edgf-A  2.1  4.6   83   428    7   DROME:AF-Q8IMT4-F1 CHK DOMAIN-CONTAINING PROTEIN;
1802:  ec15-A  2.1  3.8   89   283    7   DROME:AF-Q9VIP7-F1 ALKALINE CERAMIDASE;
1803:  ef9g-A  2.1 11.9  121   485    7   DROME:AF-A1ZB24-F1 MUCIN 55B, ISOFORM A;
1804:  el3t-A  2.1 20.2   97   151    4   DROME:AF-Q9VHB2-F1 MITOCHONDRIAL PYRUVATE CARRIER;
1805:  egnp-A  2.1 15.9  103   494    6   DROME:AF-Q8IRY7-F1 CASPASE-8;
1806:  ejok-A  2.1 26.8  127   985    8   DROME:AF-Q9VNH6-F1 EXOCYST COMPLEX COMPONENT 4;
1807:  emy4-A  2.1 10.3  151   539    6   DROME:AF-Q24563-F1 DOPAMINE RECEPTOR 2;
1808:  efr1-A  2.1 14.5   77   636    9   DROME:AF-Q7KT16-F1 FI17352P1;
1809:  ejqi-A  2.1  8.6   70   275   10   DROME:AF-A8DYL4-F1 UNCHARACTERIZED PROTEIN;
1810:  efp4-A  2.1 20.6  111  1193    5   DROME:AF-Q9VGH7-F1 CHLORIDE CHANNEL PROTEIN 2;
1811:  em2q-A  2.1  6.0  102   197    6   DROME:AF-Q8IPG8-F1 UNCHARACTERIZED PROTEIN;
1812:  edo6-A  2.1  4.2   48    76    2   DROME:AF-Q9V3J3-F1 ACCESSORY GLAND-SPECIFIC PEPTIDE 57DC;
1813:  el31-A  2.1  5.1   85   242    2   DROME:AF-M9PIQ9-F1 UNCHARACTERIZED PROTEIN, ISOFORM C;
1814:  eljo-A  2.1 10.3  121   542    7   DROME:AF-Q9VRM0-F1 LEUCOKININ RECEPTOR;
1815:  el4o-A  2.1 15.7   69  1227    4   DROME:AF-Q9W0M7-F1 SPLICING FACTOR 3B SUBUNIT 3;
1816:  elec-A  2.1  5.5   89   140    4   DROME:AF-Q8INZ7-F1 MITOCHONDRIAL PYRUVATE CARRIER;
1817:  eho6-A  2.1 17.7  142   435    6   DROME:AF-Q9VLA6-F1 BRICKWALL, ISOFORM A;
1818:  ec6y-A  2.1 21.7   89   642    6   DROME:AF-A8JQX3-F1 NOCTURNIN;
1819:  eh7r-A  2.1 16.0   68   730    3   DROME:AF-P16371-F1 PROTEIN GROUCHO;
1820:  emoo-A  2.1 14.7  166  1201    8   DROME:AF-O16844-F1 KINESIN-LIKE PROTEIN COSTA;
1821:  eimd-A  2.1 22.8   81  1475   10   DROME:AF-Q9VP05-F1 MEDIATOR OF RNA POLYMERASE II TRANSCRIPTION SUBUN
1822:  egh1-A  2.1 14.0   82   269    7   DROME:AF-P36188-F1 TROPONIN I;
1823:  el7k-A  2.1 10.5   57   890   12   DROME:AF-A0A0B7P7M6-F1 LETHAL (2) 41AB, ISOFORM A;
1824:  ehzd-A  2.1  7.7  121  1703   11   DROME:AF-M9PEP2-F1 ADENYLYL CYCLASE 13E, ISOFORM C;
1825:  egm9-A  2.1 10.2  157   430    7   DROME:AF-Q8ITC9-F1 PYROKININ-1 RECEPTOR;
1826:  eiak-A  2.1 16.8  115   694    9   DROME:AF-Q7PLC7-F1 GLUTAMINE--FRUCTOSE-6-PHOSPHATE TRANSAMINASE (ISO
1827:  ejan-A  2.1 14.5   64   109    6   DROME:AF-G5CKU5-F1 RYAMIDE NEUROPEPTIDES;
1828:  ehnb-A  2.1 40.8  212   524    4   DROME:AF-Q9VUU9-F1 MERU, ISOFORM A;
1829:  efbn-A  2.1 12.7  145   873    5   DROME:AF-Q9VAH7-F1 RE62393P;
1830:  el9f-A  2.1  5.3   99   492    8   DROME:AF-Q9VJ71-F1 PROBABLE CYTOCHROME P450 310A1;
1831:  ely9-A  2.1 12.4   93   229    3   DROME:AF-Q7JZW3-F1 TETRASPANIN;
1832:  eect-A  2.1 20.2  168  2189    5   DROME:AF-Q9VKI0-F1 CENP-META, ISOFORM C;
1833:  eh0p-A  2.1 15.3  104   237    7   DROME:AF-Q9W3C0-F1 PROBABLE U3 SMALL NUCLEOLAR RNA-ASSOCIATED PROTEI
1834:  elo5-A  2.1  9.7  113   456    5   DROME:AF-Q94900-F1 GLUTAMATE-GATED CHLORIDE CHANNEL;
1835:  eigj-A  2.1 13.8  111  1068    8   DROME:AF-Q7PLS8-F1 INTEGRATOR COMPLEX SUBUNIT 3;
1836:  ehk1-A  2.1 22.2   90   366    8   DROME:AF-Q9W1F7-F1 IP15825P;
1837:  ehl0-A  2.1 27.2  108   157   12   DROME:AF-Q9W482-F1 LIN-52, ISOFORM A;
1838:  ek5l-A  2.1  6.7  104   185    3   DROME:AF-Q6IG80-F1 HDC07063;
1839:  ehpg-A  2.1 21.7  155   646    5   DROME:AF-O97132-F1 ANOCTAMIN;
1840:  ei0k-A  2.1 15.8  106   708    8   DROME:AF-Q9VEB8-F1 BCDNA.GH04120;
1841:  ehnw-A  2.1  2.5   42   198   14   DROME:AF-M9NDC5-F1 PROTEIN QUIVER;
1842:  ek2n-A  2.1  5.7   58   140    2   DROME:AF-Q59E43-F1 UNCHARACTERIZED PROTEIN, ISOFORM B;
1843:  ejsj-A  2.1  4.5   78    88    8   DROME:AF-Q8IQ94-F1 FI09328P;
1844:  efej-A  2.1 33.0  143  1820    3   DROME:AF-Q9W5D0-F1 UNCHARACTERIZED PROTEIN CG43867;
1845:  ehee-A  2.1 16.0   75   398    5   DROME:AF-Q9W501-F1 LD45906P;
1846:  edm8-A  2.1 21.9   92  1491    3   DROME:AF-Q9NBD7-F1 CLIP-ASSOCIATING PROTEIN;
1847:  em2r-A  2.1 25.2  137   275    2   DROME:AF-Q9W2B0-F1 DISTAL ANTENNA-YOUNG, ISOFORM A;
1848:  em3g-A  2.1 11.0   68   153    7   DROME:AF-Q9VF15-F1 GEO09476P1;
1849:  ej2b-A  2.1 12.5  110   813    7   DROME:AF-Q6NQY9-F1 RNA HELICASE;
1850:  efnq-A  2.1  8.3   86  1469    7   DROME:AF-A1ZBW7-F1 WASH COMPLEX SUBUNIT 2;
1851:  elky-A  2.1 19.9  100   587    7   DROME:AF-Q9W2Z8-F1 UNCHARACTERIZED PROTEIN, ISOFORM C;
1852:  egfl-A  2.1 22.0   94   899   10   DROME:AF-A1Z8D1-F1 PEROXIN 6, ISOFORM D;
1853:  ejcr-A  2.1 10.2  110   298    7   DROME:AF-Q9VYK9-F1 LP16520P;
1854:  ed54-A  2.1 12.0  148  1557    7   DROME:AF-Q7KNQ9-F1 CONNECTOR ENHANCER OF KSR PROTEIN CNK;
1855:  emkp-A  2.1  6.7   79   190   10   DROME:AF-Q9VR87-F1 AT16570P;
1856:  ejyf-A  2.1  6.7   81  1330    6   DROME:AF-Q9VDE9-F1 FI04035P;
1857:  elac-A  2.1 23.4   72   544   10   DROME:AF-Q9W413-F1 RIBONUCLEASE P;
1858:  ejjx-A  2.1 26.4  110   475    5   DROME:AF-Q8I0T1-F1 RE40923P;
1859:  ed64-A  2.1 29.8  151  1126    5   DROME:AF-P55162-F1 MEMBRANE-ASSOCIATED PROTEIN HEM;
1860:  el97-A  2.1 25.0  181   679    7   DROME:AF-E1JJ71-F1 DEMENTIN, ISOFORM H;
1861:  ejos-A  2.1  3.3   47    82    2   DROME:AF-Q9VS21-F1 ACYL-COA BINDING PROTEIN 6, ISOFORM A;
1862:  eelw-A  2.1  6.1   99   477    6   DROME:AF-Q9VMQ5-F1 UBIQUINONE BIOSYNTHESIS MONOOXYGENASE COQ6, MITOC
1863:  eemk-A  2.1 25.2  151  1001    4   DROME:AF-Q7KVS9-F1 NON-CANONICAL POLY(A) RNA POLYMERASE PROTEIN TRF4
1864:  efb9-A  2.1 25.3   68   750    6   DROME:AF-A0A0B4KGL7-F1 OSIRIS 17, ISOFORM C;
1865:  em4e-A  2.1 34.5   98   869    8   DROME:AF-Q9VZ82-F1 LEUCYL-TRNA SYNTHETASE;
1866:  efbw-A  2.1 22.6   84   185    6   DROME:AF-A0A0B4LG03-F1 UNCHARACTERIZED PROTEIN, ISOFORM B;
1867:  ehx9-A  2.1 20.9  108   809    7   DROME:AF-Q7KRW1-F1 PROTEIN TRC8 HOMOLOG;
1868:  eltn-A  2.1 16.7  109   537    5   DROME:AF-Q9W3U1-F1 ACTIN-HISTIDINE N-METHYLTRANSFERASE;
1869:  ehwr-A  2.1 24.8  134  1049    5   DROME:AF-Q9VSD6-F1 D-IMPORTIN 7/RANBP7;
1870:  ei74-A  2.1 10.1   96   717    8   DROME:AF-P02828-F1 HEAT SHOCK PROTEIN 83;
1871:  ee5s-A  2.1 43.4  111   343    7   DROME:AF-Q9V9P3-F1 MITOCHONDRIAL IMPORT INNER MEMBRANE TRANSLOCASE S
1872:  ekq7-A  2.1  8.9  110   224    8   DROME:AF-Q8SX37-F1 CDP-DIACYLGLYCEROL--INOSITOL 3-PHOSPHATIDYLTRANSF
1873:  eg7j-A  2.0  8.4  130   519    7   DROME:AF-A1Z7R6-F1 UNCHARACTERIZED PROTEIN, ISOFORM A;
1874:  elsk-A  2.0 13.1  101  1276    7   DROME:AF-A1Z6J2-F1 STEROL REGULATORY ELEMENT-BINDING PROTEIN CLEAVAG
1875:  ej1i-A  2.0 34.9  170   604    3   DROME:AF-Q9VSS2-F1 SIGNAL RECOGNITION PARTICLE SUBUNIT SRP68;
1876:  edrw-A  2.0 16.9  154   583    3   DROME:AF-Q9W145-F1 STEROIDOGENIC ACUTE REGULATORY PROTEIN-LIKE;
1877:  edgq-A  2.0  6.0  120   562    9   DROME:AF-Q9VYG3-F1 LD41462P;
1878:  emdd-A  2.0 13.0  136   525    6   DROME:AF-Q9W3S8-F1 RH58543P;
1879:  eiea-A  2.0 17.7  158   970    7   DROME:AF-Q9U6L4-F1 PROTEIN TWEETY;
1880:  ei16-A  2.0 15.2   86   316    2   DROME:AF-Q7KS11-F1 URACIL-DNA DEGRADING FACTOR, ISOFORM B;
1881:  elen-A  2.0  4.8   91   862    8   DROME:AF-P45447-F1 ECDYSONE-INDUCED PROTEIN 78C;
1882:  eeip-A  2.0 15.8   77   503    5   DROME:AF-O46106-F1 SPLICING FACTOR 3A SUBUNIT 3;
1883:  ehbf-A  2.0 22.1  108   971    6   DROME:AF-Q9VEC5-F1 IMPORTIN-13;
1884:  eei6-A  2.0 11.7   99   187    8   DROME:AF-E1JIB1-F1 UNCHARACTERIZED PROTEIN;
1885:  ekrl-A  2.0 21.6  163  1288    6   DROME:AF-Q9VFG8-F1 PROTEIN KIBRA;
1886:  eh68-A  2.0 15.9  107   601    8   DROME:AF-Q24142-F1 NUCLEAR HORMONE RECEPTOR HR78;
1887:  emkl-A  2.0 18.5  109  1139    6   DROME:AF-Q9VWI5-F1 LD31543P;
1888:  ekm0-A  2.0  8.6  116   444   11   DROME:AF-Q9VCY8-F1 ADIPONECTIN RECEPTOR PROTEIN;
1889:  egiy-A  2.0 17.3  105   261    4   DROME:AF-Q9VGX0-F1 DESICCATE;
1890:  egf4-A  2.0 13.3   76   235    4   DROME:AF-Q7JVK6-F1 COMPONENT 3 OF PROMOTER OF RISC;
1891:  ed48-A  2.0  9.8  132  1447    4   DROME:AF-P15348-F1 DNA TOPOISOMERASE 2;
1892:  efj4-A  2.0 24.9  121   669    5   DROME:AF-Q9VK72-F1 FI17812P1;
1893:  eg02-A  2.0 35.3  109   506    7   DROME:AF-Q7K3E9-F1 LD32860P;
1894:  eg5s-A  2.0  5.1   92   912   13   DROME:AF-A1ZBD6-F1 MULTIPLE C2 AND TRANSMEMBRANE DOMAIN-CONTAINING P
1895:  egyl-A  2.0 14.5   97   609    7   DROME:AF-Q9W2U4-F1 SERINE/THREONINE-PROTEIN PHOSPHATASE 4 REGULATORY
1896:  ee6x-A  2.0 34.4  171   974    6   DROME:AF-Q9W0R3-F1 TYROSINE-PROTEIN PHOSPHATASE;
1897:  ehd4-A  2.0 13.5  137   269    7   DROME:AF-Q9VXB1-F1 FI24303P1;
1898:  ek6v-A  2.0  5.2   81   448    7   DROME:AF-P39572-F1 PROTEIN GIANT;
1899:  ejd1-A  2.0 11.7  171   524    3   DROME:AF-Q9VFQ3-F1 E5;
1900:  efxc-A  2.0 30.6  217  1044    5   DROME:AF-Q9VRP9-F1 E3 UBIQUITIN-PROTEIN LIGASE BRE1;
1901:  ec6a-A  2.0 23.2   92   198    8   DROME:AF-A8E6W0-F1 IP19808P;
1902:  ef3i-A  2.0 13.2  103   265    8   DROME:AF-Q9VH59-F1 ELONGATION OF VERY LONG CHAIN FATTY ACIDS PROTEIN
1903:  ejv3-A  2.0 15.3   70   533   11   DROME:AF-Q7K511-F1 CG3835-RA;
1904:  ekpo-A  2.0 15.2  122   253    5   DROME:AF-Q9W1W4-F1 RE45066P;
1905:  ee3x-A  2.0 13.9   99  1426   13   DROME:AF-Q9W326-F1 HECT-TYPE E3 UBIQUITIN TRANSFERASE;
1906:  ejua-A  2.0 10.8   69   233    7   DROME:AF-Q9W4N1-F1 UNCHARACTERIZED PROTEIN;
1907:  efcp-A  2.0 12.8  129   591    7   DROME:AF-Q8SYP8-F1 RE47911P;
1908:  eeop-A  2.0 29.4  129   932    2   DROME:AF-Q9VQG0-F1 LD21546P;
1909:  ecwq-A  2.0  8.1   73   168   10   DROME:AF-Q9VNX9-F1 UNCHARACTERIZED PROTEIN;
1910:  eizt-A  2.0  6.3   91   311    7   DROME:AF-Q9VLW8-F1 LD06392P;
1911:  ee49-A  2.0  9.5  128   284    6   DROME:AF-Q9VU45-F1 LD27581P;
1912:  ef7d-A  2.0 35.9  127  1569    9   DROME:AF-Q8IMW9-F1 UNCHARACTERIZED PROTEIN, ISOFORM C;
1913:  eeu8-A  2.0 17.7   83   548    0   DROME:AF-Q9VJP2-F1 WORNIU;
1914:  ed2z-A  2.0 10.9   76   154    9   DROME:AF-Q9VB29-F1 GEO10302P1;
1915:  ei9y-A  2.0 21.4  102   346    7   DROME:AF-Q7JNE1-F1 REGULATORY PROTEIN ZESTE;
1916:  emwt-A  2.0 10.4  120   162    6   DROME:AF-Q9VJP9-F1 GEO12025P1;
1917:  eh4m-A  2.0  6.3   77   549   13   DROME:AF-Q9VTZ4-F1 PHOSPHOACETYLGLUCOSAMINE MUTASE;
1918:  eiv7-A  2.0  8.7   75   172    8   DROME:AF-Q9VYQ0-F1 MOONSHINER;
1919:  eid0-A  2.0 26.1  112   485    9   DROME:AF-Q9VDU9-F1 HISTAMINE-GATED CHLORIDE CHANNEL ALPHA1 SUBUNIT;
1920:  ejz8-A  2.0 29.7  141   351   11   DROME:AF-Q9U6B8-F1 CALCIUM RELEASE-ACTIVATED CALCIUM CHANNEL PROTEIN
1921:  edsu-A  2.0  4.7   81   184    6   DROME:AF-O16158-F1 CALCIUM-BINDING PROTEIN;
1922:  eeqj-A  2.0 15.8   96   557    6   DROME:AF-P12613-F1 T-COMPLEX PROTEIN 1 SUBUNIT ALPHA;
1923:  ed45-A  2.0  8.7   88  1883    9   DROME:AF-Q7KU24-F1 CHROMODOMAIN-HELICASE-DNA-BINDING PROTEIN 1;
1924:  ecym-A  2.0  5.2   73   235   10   DROME:AF-Q4ABI5-F1 UNCHARACTERIZED PROTEIN;
1925:  eheh-A  2.0 13.6  121   294    7   DROME:AF-Q9VYK8-F1 APOPTOSIS AND CASPASE ACTIVATION INHIBITOR, ISOFO
1926:  ehd6-A  2.0  6.4   56   388    2   DROME:AF-Q9VIH0-F1 ENDONUCLEASE III HOMOLOG;
1927:  eltu-A  2.0 31.2  125   491    6   DROME:AF-Q7K490-F1 SD03973P;
1928:  eg64-A  2.0 12.6  138   707   13   DROME:AF-Q8IQ80-F1 GH06117P;
1929:  emb2-A  2.0  5.9  112   161    4   DROME:AF-A0A6M3QAV0-F1 UNCHARACTERIZED PROTEIN;
1930:  ek9f-A  2.0  8.8  123   508    9   DROME:AF-Q7JZ56-F1 ENDOPEPTIDASE S2P;
1931:  egb4-A  2.0  3.2   46    84    2   DROME:AF-Q9VS22-F1 ACYL-COA BINDING PROTEIN 3, ISOFORM A;
1932:  egqy-A  2.0  9.2   68   321    9   DROME:AF-Q9VDX4-F1 MIP05121P;
1933:  ehdp-A  2.0  9.2   58   101    9   DROME:AF-A1A6P9-F1 GEO11041P1;
1934:  eg7d-A  2.0 18.6  168   566    4   DROME:AF-Q9VL65-F1 TBCMF46;
1935:  ed24-A  2.0  9.3   76   836   12   DROME:AF-Q9W3N6-F1 GENERAL VESICULAR TRANSPORT FACTOR P115;
1936:  ef4p-A  2.0 12.6   61   263   18   DROME:AF-Q86BL6-F1 RHOMBOID PROTEASE;
1937:  eisp-A  2.0 23.0  160   496    9   DROME:AF-Q9VTF5-F1 RE42071P;
1938:  ekqr-A  2.0 26.3  149  1809    7   DROME:AF-O96838-F1 PUTATIVE 1-PHOSPHATIDYLINOSITOL 3-PHOSPHATE 5-KIN
1939:  efko-A  2.0 10.5   90   204    2   DROME:AF-Q8T8T9-F1 AT30094P;
1940:  eggg-A  2.0  4.0   78   420    9   DROME:AF-A0A0B4KGX8-F1 UNCHARACTERIZED PROTEIN, ISOFORM B;
1941:  ehfe-A  2.0 30.2   90   544    4   DROME:AF-Q7K1C5-F1 GH21176P;
1942:  elcc-A  2.0  4.6   53   504    0   DROME:AF-Q9VME8-F1 PICKPOCKET 14;
1943:  eib7-A  2.0  9.3   57    85    7   DROME:AF-Q9VHI4-F1 SPLICING FACTOR 3B SUBUNIT 5;
1944:  ek95-A  2.0 16.6   70   536    1   DROME:AF-Q9VC10-F1 PHOSPHATIDYLINOSITOL GLYCAN ANCHOR BIOSYNTHESIS C
1945:  ed2y-A  2.0 10.5   95   351    6   DROME:AF-Q9VST8-F1 LD38503P;
1946:  edow-A  2.0 12.7   74   292    4   DROME:AF-Q8T4F2-F1 AT01806P;
1947:  eevr-A  2.0  7.6  148   655    5   DROME:AF-Q9W5A5-F1 PROTEIN TWEETY-2;
1948:  emwa-A  2.0 15.8  104   544    5   DROME:AF-P48605-F1 T-COMPLEX PROTEIN 1 SUBUNIT GAMMA;
1949:  ec9s-A  2.0 28.2  114   309    4   DROME:AF-E1JIZ7-F1 UNCHARACTERIZED PROTEIN;
1950:  ecw7-A  2.0 20.3  121   581   11   DROME:AF-Q9VVD3-F1 LD31138P;

# Structural equivalences
   1: s001-A ekzp-A     3 - 120 <=>    1 - 118   (SER    3  - MET  120  <=> MET    1  - HIS  118 )                          
   1: s001-A ekzp-A   121 - 124 <=>  155 - 158   (PRO  121  - ASN  124  <=> GLU  155  - ALA  158 )                          
   1: s001-A ekzp-A   125 - 148 <=>  160 - 183   (ILE  125  - THR  148  <=> LEU  160  - THR  183 )                          
   1: s001-A ekzp-A   149 - 152 <=>  186 - 189   (GLN  149  - ARG  152  <=> ALA  186  - VAL  189 )                          
   1: s001-A ekzp-A   153 - 178 <=>  191 - 216   (PRO  153  - GLY  178  <=> GLY  191  - ARG  216 )                          
   1: s001-A ekzp-A   181 - 196 <=>  222 - 237   (SER  181  - ILE  196  <=> LYS  222  - SER  237 )                          
   1: s001-A ekzp-A   224 - 234 <=>  238 - 248   (ASN  224  - LYS  234  <=> SER  238  - ALA  248 )                          
   1: s001-A ekzp-A   247 - 250 <=>  421 - 424   (THR  247  - LYS  250  <=> VAL  421  - ASN  424 )                          
   1: s001-A ekzp-A   298 - 323 <=>  444 - 469   (SER  298  - THR  323  <=> GLU  444  - ILE  469 )                          
   1: s001-A ekzp-A   400 - 421 <=>  470 - 491   (SER  400  - PHE  421  <=> MET  470  - VAL  491 )                          
   1: s001-A ekzp-A   423 - 430 <=>  526 - 533   (GLN  423  - GLN  430  <=> ILE  526  - ASN  533 )                          
   1: s001-A ekzp-A   432 - 500 <=>  534 - 602   (SER  432  - LYS  500  <=> PRO  534  - THR  602 )                          
   1: s001-A ekzp-A   501 - 518 <=>  622 - 639   (SER  501  - CYS  518  <=> LEU  622  - GLY  639 )                          
   1: s001-A ekzp-A   522 - 634 <=>  640 - 752   (PRO  522  - GLY  634  <=> ASP  640  - ASP  752 )                          
   1: s001-A ekzp-A   637 - 640 <=>  753 - 756   (THR  637  - ASN  640  <=> SER  753  - LEU  756 )                          
   1: s001-A ekzp-A   641 - 762 <=>  758 - 879   (ASP  641  - SER  762  <=> THR  758  - ILE  879 )                          
   2: s001-A elct-A     3 -  12 <=>   37 -  46   (SER    3  - TYR   12  <=> LEU   37  - LEU   46 )                          
   2: s001-A elct-A    92 - 116 <=>   64 -  88   (ILE   92  - LEU  116  <=> ARG   64  - LEU   88 )                          
   2: s001-A elct-A   117 - 120 <=>   90 -  93   (TYR  117  - MET  120  <=> THR   90  - ARG   93 )                          
   2: s001-A elct-A   129 - 150 <=>  103 - 124   (LEU  129  - ILE  150  <=> ILE  103  - ASN  124 )                          
   2: s001-A elct-A   457 - 462 <=>  137 - 142   (LEU  457  - ILE  462  <=> ASP  137  - TYR  142 )                          
   2: s001-A elct-A   466 - 469 <=>  143 - 146   (ARG  466  - ALA  469  <=> THR  143  - CYS  146 )                          
   2: s001-A elct-A   470 - 473 <=>  148 - 151   (TYR  470  - GLY  473  <=> ARG  148  - ARG  151 )                          
   2: s001-A elct-A   474 - 495 <=>  154 - 175   (VAL  474  - ARG  495  <=> ARG  154  - HIS  175 )                          
   2: s001-A elct-A   516 - 519 <=>  176 - 179   (LEU  516  - GLY  519  <=> LYS  176  - VAL  179 )                          
   2: s001-A elct-A   528 - 571 <=>  180 - 223   (VAL  528  - ALA  571  <=> TYR  180  - ARG  223 )                          
   2: s001-A elct-A   585 - 603 <=>  231 - 249   (LYS  585  - ARG  603  <=> PRO  231  - PHE  249 )                          
   2: s001-A elct-A   604 - 637 <=>  252 - 285   (GLY  604  - THR  637  <=> ALA  252  - ASN  285 )                          
   2: s001-A elct-A   639 - 674 <=>  289 - 324   (LEU  639  - ASN  674  <=> ALA  289  - THR  324 )                          
   2: s001-A elct-A   675 - 680 <=>  326 - 331   (VAL  675  - THR  680  <=> LEU  326  - ARG  331 )                          
   2: s001-A elct-A   683 - 686 <=>  332 - 335   (ILE  683  - TYR  686  <=> VAL  332  - ALA  335 )                          
   2: s001-A elct-A   699 - 727 <=>  336 - 364   (LEU  699  - MET  727  <=> ARG  336  - ASN  364 )                          
   2: s001-A elct-A   732 - 753 <=>  371 - 392   (TYR  732  - PHE  753  <=> THR  371  - GLU  392 )                          
   3: s001-A ec6b-A     1 -   9 <=>    4 -  12   (MET    1  - ILE    9  <=> TRP    4  - TYR   12 )                          
   3: s001-A ec6b-A    12 -  15 <=>   19 -  22   (TYR   12  - LYS   15  <=> VAL   19  - TRP   22 )                          
   3: s001-A ec6b-A    95 - 111 <=>   28 -  44   (THR   95  - VAL  111  <=> GLY   28  - VAL   44 )                          
   3: s001-A ec6b-A   118 - 121 <=>   53 -  56   (LEU  118  - PRO  121  <=> GLU   53  - PRO   56 )                          
   3: s001-A ec6b-A   132 - 148 <=>   74 -  90   (LEU  132  - THR  148  <=> MET   74  - GLU   90 )                          
   3: s001-A ec6b-A   467 - 473 <=>  102 - 108   (VAL  467  - GLY  473  <=> PRO  102  - SER  108 )                          
   3: s001-A ec6b-A   474 - 494 <=>  111 - 131   (VAL  474  - HIS  494  <=> TYR  111  - GLU  131 )                          
   3: s001-A ec6b-A   516 - 519 <=>  133 - 136   (LEU  516  - GLY  519  <=> THR  133  - GLY  136 )                          
   3: s001-A ec6b-A   530 - 570 <=>  137 - 177   (SER  530  - SER  570  <=> ILE  137  - ILE  177 )                          
   3: s001-A ec6b-A   581 - 584 <=>  178 - 181   (HIS  581  - LEU  584  <=> SER  178  - SER  181 )                          
   3: s001-A ec6b-A   589 - 603 <=>  182 - 196   (ASN  589  - ARG  603  <=> ASP  182  - VAL  196 )                          
   3: s001-A ec6b-A   604 - 635 <=>  199 - 230   (GLY  604  - HIS  635  <=> SER  199  - ALA  230 )                          
   3: s001-A ec6b-A   636 - 674 <=>  234 - 272   (LYS  636  - ASN  674  <=> VAL  234  - HIS  272 )                          
   3: s001-A ec6b-A   675 - 680 <=>  274 - 279   (VAL  675  - THR  680  <=> GLN  274  - ASP  279 )                          
   3: s001-A ec6b-A   682 - 685 <=>  280 - 283   (GLN  682  - LEU  685  <=> LEU  280  - GLN  283 )                          
   3: s001-A ec6b-A   699 - 717 <=>  284 - 302   (LEU  699  - ASP  717  <=> THR  284  - PRO  302 )                          
   3: s001-A ec6b-A   719 - 726 <=>  304 - 311   (PRO  719  - THR  726  <=> GLN  304  - TYR  311 )                          
   3: s001-A ec6b-A   734 - 751 <=>  324 - 341   (ILE  734  - LEU  751  <=> PHE  324  - THR  341 )                          
   4: s001-A eepd-A     4 -   9 <=>    7 -  12   (ASN    4  - ILE    9  <=> PRO    7  - PHE   12 )                          
   4: s001-A eepd-A    89 -  96 <=>   26 -  33   (ASN   89  - SER   96  <=> GLN   26  - VAL   33 )                          
   4: s001-A eepd-A    98 - 117 <=>   34 -  53   (ARG   98  - TYR  117  <=> TYR   34  - PRO   53 )                          
   4: s001-A eepd-A   120 - 123 <=>   54 -  57   (MET  120  - VAL  123  <=> GLN   54  - GLU   57 )                          
   4: s001-A eepd-A   124 - 150 <=>   62 -  88   (ASN  124  - ILE  150  <=> LEU   62  - ASP   88 )                          
   4: s001-A eepd-A   457 - 461 <=>  101 - 105   (LEU  457  - GLY  461  <=> GLY  101  - GLN  105 )                          
   4: s001-A eepd-A   462 - 465 <=>  111 - 114   (ILE  462  - SER  465  <=> HIS  111  - ARG  114 )                          
   4: s001-A eepd-A   467 - 473 <=>  115 - 121   (VAL  467  - GLY  473  <=> LEU  115  - ALA  121 )                          
   4: s001-A eepd-A   474 - 483 <=>  124 - 133   (VAL  474  - VAL  483  <=> LEU  124  - THR  133 )                          
   4: s001-A eepd-A   485 - 496 <=>  134 - 145   (ILE  485  - LEU  496  <=> VAL  134  - SER  145 )                          
   4: s001-A eepd-A   532 - 570 <=>  147 - 185   (ILE  532  - SER  570  <=> LEU  147  - GLN  185 )                          
   4: s001-A eepd-A   581 - 584 <=>  186 - 189   (HIS  581  - LEU  584  <=> ASN  186  - GLU  189 )                          
   4: s001-A eepd-A   585 - 603 <=>  207 - 225   (LYS  585  - ARG  603  <=> CYS  207  - LEU  225 )                          
   4: s001-A eepd-A   604 - 629 <=>  228 - 253   (GLY  604  - ALA  629  <=> HIS  228  - TYR  253 )                          
   4: s001-A eepd-A   634 - 637 <=>  259 - 262   (GLY  634  - THR  637  <=> LEU  259  - VAL  262 )                          
   4: s001-A eepd-A   639 - 674 <=>  263 - 298   (LEU  639  - ASN  674  <=> TYR  263  - LEU  298 )                          
   4: s001-A eepd-A   675 - 684 <=>  300 - 309   (VAL  675  - ASN  684  <=> GLY  300  - HIS  309 )                          
   4: s001-A eepd-A   686 - 689 <=>  310 - 313   (TYR  686  - MET  689  <=> PRO  310  - GLY  313 )                          
   4: s001-A eepd-A   698 - 717 <=>  314 - 333   (GLN  698  - ASP  717  <=> ARG  314  - VAL  333 )                          
   4: s001-A eepd-A   719 - 726 <=>  335 - 342   (PRO  719  - THR  726  <=> ALA  335  - MET  342 )                          
   4: s001-A eepd-A   734 - 752 <=>  351 - 369   (ILE  734  - GLY  752  <=> SER  351  - VAL  369 )                          
   5: s001-A ekkf-A     1 -  12 <=>    4 -  15   (MET    1  - TYR   12  <=> TRP    4  - TYR   15 )                          
   5: s001-A ekkf-A    92 - 118 <=>   36 -  62   (ILE   92  - LEU  118  <=> SER   36  - GLY   62 )                          
   5: s001-A ekkf-A   120 - 124 <=>   63 -  67   (MET  120  - ASN  124  <=> ASP   63  - LEU   67 )                          
   5: s001-A ekkf-A   131 - 145 <=>   83 -  97   (PRO  131  - ILE  145  <=> SER   83  - ARG   97 )                          
   5: s001-A ekkf-A   146 - 149 <=>   99 - 102   (VAL  146  - GLN  149  <=> LEU   99  - GLY  102 )                          
   5: s001-A ekkf-A   462 - 473 <=>  116 - 127   (ILE  462  - GLY  473  <=> MET  116  - TRP  127 )                          
   5: s001-A ekkf-A   474 - 495 <=>  130 - 151   (VAL  474  - ARG  495  <=> LEU  130  - LEU  151 )                          
   5: s001-A ekkf-A   516 - 519 <=>  152 - 155   (LEU  516  - GLY  519  <=> ASP  152  - GLY  155 )                          
   5: s001-A ekkf-A   528 - 570 <=>  156 - 198   (VAL  528  - SER  570  <=> THR  156  - ARG  198 )                          
   5: s001-A ekkf-A   581 - 584 <=>  199 - 202   (HIS  581  - LEU  584  <=> MET  199  - GLU  202 )                          
   5: s001-A ekkf-A   586 - 603 <=>  224 - 241   (LYS  586  - ARG  603  <=> LEU  224  - MET  241 )                          
   5: s001-A ekkf-A   604 - 633 <=>  244 - 273   (GLY  604  - GLN  633  <=> GLN  244  - SER  273 )                          
   5: s001-A ekkf-A   634 - 638 <=>  275 - 279   (GLY  634  - PHE  638  <=> TYR  275  - PRO  279 )                          
   5: s001-A ekkf-A   639 - 642 <=>  282 - 285   (LEU  639  - ALA  642  <=> LEU  282  - SER  285 )                          
   5: s001-A ekkf-A   643 - 674 <=>  288 - 319   (TYR  643  - ASN  674  <=> THR  288  - ASP  319 )                          
   5: s001-A ekkf-A   675 - 683 <=>  321 - 329   (VAL  675  - ILE  683  <=> LEU  321  - VAL  329 )                          
   5: s001-A ekkf-A   686 - 689 <=>  330 - 333   (TYR  686  - MET  689  <=> PHE  330  - SER  333 )                          
   5: s001-A ekkf-A   698 - 727 <=>  334 - 363   (GLN  698  - MET  727  <=> LEU  334  - PRO  363 )                          
   5: s001-A ekkf-A   732 - 752 <=>  370 - 390   (TYR  732  - GLY  752  <=> ALA  370  - PHE  390 )                          
   6: s001-A ejek-A     1 -  13 <=>   10 -  22   (MET    1  - GLN   13  <=> SER   10  - LEU   22 )                          
   6: s001-A ejek-A    90 -  94 <=>   33 -  37   (TRP   90  - VAL   94  <=> SER   33  - LEU   37 )                          
   6: s001-A ejek-A    96 - 122 <=>   38 -  64   (SER   96  - ILE  122  <=> TRP   38  - CYS   64 )                          
   6: s001-A ejek-A   124 - 148 <=>   68 -  92   (ASN  124  - THR  148  <=> CYS   68  - ASP   92 )                          
   6: s001-A ejek-A   149 - 152 <=>   95 -  98   (GLN  149  - ARG  152  <=> ARG   95  - GLN   98 )                          
   6: s001-A ejek-A   468 - 472 <=>  107 - 111   (ASN  468  - GLN  472  <=> PHE  107  - ASP  111 )                          
   6: s001-A ejek-A   473 - 496 <=>  114 - 137   (GLY  473  - LEU  496  <=> LEU  114  - PRO  137 )                          
   6: s001-A ejek-A   516 - 519 <=>  138 - 141   (LEU  516  - GLY  519  <=> GLU  138  - PHE  141 )                          
   6: s001-A ejek-A   530 - 571 <=>  143 - 184   (SER  530  - ALA  571  <=> ILE  143  - ILE  184 )                          
   6: s001-A ejek-A   586 - 603 <=>  206 - 223   (LYS  586  - ARG  603  <=> GLN  206  - LEU  223 )                          
   6: s001-A ejek-A   604 - 630 <=>  226 - 252   (GLY  604  - GLN  630  <=> ARG  226  - TRP  252 )                          
   6: s001-A ejek-A   634 - 637 <=>  257 - 260   (GLY  634  - THR  637  <=> ILE  257  - ARG  260 )                          
   6: s001-A ejek-A   639 - 674 <=>  262 - 297   (LEU  639  - ASN  674  <=> TRP  262  - GLN  297 )                          
   6: s001-A ejek-A   675 - 681 <=>  299 - 305   (VAL  675  - GLU  681  <=> GLY  299  - LEU  305 )                          
   6: s001-A ejek-A   684 - 687 <=>  306 - 309   (ASN  684  - LEU  687  <=> VAL  306  - GLN  309 )                          
   6: s001-A ejek-A   698 - 717 <=>  310 - 329   (GLN  698  - ASP  717  <=> GLY  310  - ARG  329 )                          
   6: s001-A ejek-A   720 - 723 <=>  331 - 334   (PHE  720  - TYR  723  <=> VAL  331  - ALA  334 )                          
   6: s001-A ejek-A   724 - 727 <=>  336 - 339   (GLY  724  - MET  727  <=> ASP  336  - SER  339 )                          
   6: s001-A ejek-A   734 - 752 <=>  347 - 365   (ILE  734  - GLY  752  <=> SER  347  - ALA  365 )                          
   7: s001-A ele6-A     1 -  12 <=>    3 -  14   (MET    1  - TYR   12  <=> LEU    3  - TYR   14 )                          
   7: s001-A ele6-A    93 - 117 <=>   36 -  60   (GLN   93  - TYR  117  <=> LYS   36  - ASN   60 )                          
   7: s001-A ele6-A   119 - 122 <=>   61 -  64   (MET  119  - ILE  122  <=> THR   61  - VAL   64 )                          
   7: s001-A ele6-A   131 - 145 <=>   83 -  97   (PRO  131  - ILE  145  <=> THR   83  - ARG   97 )                          
   7: s001-A ele6-A   146 - 149 <=>   99 - 102   (VAL  146  - GLN  149  <=> TYR   99  - CYS  102 )                          
   7: s001-A ele6-A   462 - 473 <=>  116 - 127   (ILE  462  - GLY  473  <=> VAL  116  - TRP  127 )                          
   7: s001-A ele6-A   474 - 496 <=>  130 - 152   (VAL  474  - LEU  496  <=> LEU  130  - GLY  152 )                          
   7: s001-A ele6-A   516 - 519 <=>  153 - 156   (LEU  516  - GLY  519  <=> SER  153  - SER  156 )                          
   7: s001-A ele6-A   529 - 571 <=>  157 - 199   (LEU  529  - ALA  571  <=> GLN  157  - GLN  199 )                          
   7: s001-A ele6-A   582 - 585 <=>  200 - 203   (PHE  582  - LYS  585  <=> VAL  200  - GLU  203 )                          
   7: s001-A ele6-A   586 - 603 <=>  224 - 241   (LYS  586  - ARG  603  <=> LEU  224  - ILE  241 )                          
   7: s001-A ele6-A   604 - 633 <=>  244 - 273   (GLY  604  - GLN  633  <=> GLN  244  - SER  273 )                          
   7: s001-A ele6-A   634 - 638 <=>  275 - 279   (GLY  634  - PHE  638  <=> LEU  275  - TYR  279 )                          
   7: s001-A ele6-A   639 - 642 <=>  282 - 285   (LEU  639  - ALA  642  <=> LEU  282  - THR  285 )                          
   7: s001-A ele6-A   643 - 674 <=>  288 - 319   (TYR  643  - ASN  674  <=> THR  288  - GLU  319 )                          
   7: s001-A ele6-A   675 - 681 <=>  321 - 327   (VAL  675  - GLU  681  <=> LEU  321  - ARG  327 )                          
   7: s001-A ele6-A   683 - 686 <=>  328 - 331   (ILE  683  - TYR  686  <=> THR  328  - VAL  331 )                          
   7: s001-A ele6-A   697 - 727 <=>  332 - 362   (GLU  697  - MET  727  <=> GLY  332  - ASP  362 )                          
   7: s001-A ele6-A   732 - 752 <=>  369 - 389   (TYR  732  - GLY  752  <=> MET  369  - HIS  389 )                          
   8: s001-A emn9-A     2 -  12 <=>    5 -  15   (ALA    2  - TYR   12  <=> VAL    5  - TYR   15 )                          
   8: s001-A emn9-A    93 - 118 <=>   37 -  62   (GLN   93  - LEU  118  <=> GLN   37  - PHE   62 )                          
   8: s001-A emn9-A   120 - 124 <=>   63 -  67   (MET  120  - ASN  124  <=> ASN   63  - TYR   67 )                          
   8: s001-A emn9-A   131 - 145 <=>   83 -  97   (PRO  131  - ILE  145  <=> VAL   83  - ARG   97 )                          
   8: s001-A emn9-A   146 - 149 <=>   99 - 102   (VAL  146  - GLN  149  <=> ARG   99  - ALA  102 )                          
   8: s001-A emn9-A   462 - 473 <=>  116 - 127   (ILE  462  - GLY  473  <=> LEU  116  - TRP  127 )                          
   8: s001-A emn9-A   474 - 494 <=>  130 - 150   (VAL  474  - HIS  494  <=> LEU  130  - SER  150 )                          
   8: s001-A emn9-A   517 - 520 <=>  151 - 154   (PHE  517  - ALA  520  <=> LEU  151  - LEU  154 )                          
   8: s001-A emn9-A   527 - 571 <=>  155 - 199   (ILE  527  - ALA  571  <=> GLY  155  - GLN  199 )                          
   8: s001-A emn9-A   582 - 585 <=>  200 - 203   (PHE  582  - LYS  585  <=> ALA  200  - GLU  203 )                          
   8: s001-A emn9-A   586 - 603 <=>  224 - 241   (LYS  586  - ARG  603  <=> LEU  224  - ILE  241 )                          
   8: s001-A emn9-A   604 - 633 <=>  244 - 273   (GLY  604  - GLN  633  <=> GLN  244  - SER  273 )                          
   8: s001-A emn9-A   634 - 638 <=>  275 - 279   (GLY  634  - PHE  638  <=> ALA  275  - ILE  279 )                          
   8: s001-A emn9-A   639 - 642 <=>  282 - 285   (LEU  639  - ALA  642  <=> LEU  282  - SER  285 )                          
   8: s001-A emn9-A   644 - 674 <=>  289 - 319   (ASN  644  - ASN  674  <=> ALA  289  - GLU  319 )                          
   8: s001-A emn9-A   675 - 683 <=>  321 - 329   (VAL  675  - ILE  683  <=> GLU  321  - LEU  329 )                          
   8: s001-A emn9-A   686 - 689 <=>  330 - 333   (TYR  686  - MET  689  <=> PHE  330  - ALA  333 )                          
   8: s001-A emn9-A   698 - 718 <=>  334 - 354   (GLN  698  - THR  718  <=> LEU  334  - LEU  354 )                          
   8: s001-A emn9-A   720 - 723 <=>  355 - 358   (PHE  720  - TYR  723  <=> LYS  355  - VAL  358 )                          
   8: s001-A emn9-A   724 - 727 <=>  360 - 363   (GLY  724  - MET  727  <=> ASP  360  - THR  363 )                          
   8: s001-A emn9-A   732 - 752 <=>  370 - 390   (TYR  732  - GLY  752  <=> ALA  370  - TYR  390 )                          
   9: s001-A eliv-A     6 -  12 <=>  100 - 106   (ARG    6  - TYR   12  <=> ILE  100  - PHE  106 )                          
   9: s001-A eliv-A    90 -  93 <=>  126 - 129   (TRP   90  - GLN   93  <=> GLU  126  - SER  129 )                          
   9: s001-A eliv-A    95 - 122 <=>  131 - 158   (THR   95  - ILE  122  <=> SER  131  - ARG  158 )                          
   9: s001-A eliv-A   124 - 131 <=>  170 - 177   (ASN  124  - PRO  131  <=> ALA  170  - ILE  177 )                          
   9: s001-A eliv-A   133 - 136 <=>  178 - 181   (CYS  133  - LEU  136  <=> LEU  178  - MET  181 )                          
   9: s001-A eliv-A   138 - 148 <=>  182 - 192   (MET  138  - THR  148  <=> ILE  182  - LYS  192 )                          
   9: s001-A eliv-A   457 - 462 <=>  204 - 209   (LEU  457  - ILE  462  <=> GLU  204  - GLN  209 )                          
   9: s001-A eliv-A   464 - 467 <=>  214 - 217   (MET  464  - VAL  467  <=> SER  214  - LEU  217 )                          
   9: s001-A eliv-A   470 - 473 <=>  218 - 221   (TYR  470  - GLY  473  <=> LYS  218  - GLN  221 )                          
   9: s001-A eliv-A   474 - 490 <=>  224 - 240   (VAL  474  - PHE  490  <=> VAL  224  - ILE  240 )                          
   9: s001-A eliv-A   491 - 495 <=>  242 - 246   (PRO  491  - ARG  495  <=> HIS  242  - SER  246 )                          
   9: s001-A eliv-A   516 - 519 <=>  247 - 250   (LEU  516  - GLY  519  <=> ASP  247  - ILE  250 )                          
   9: s001-A eliv-A   532 - 571 <=>  251 - 290   (ILE  532  - ALA  571  <=> ASN  251  - LYS  290 )                          
   9: s001-A eliv-A   582 - 585 <=>  291 - 294   (PHE  582  - LYS  585  <=> ALA  291  - HIS  294 )                          
   9: s001-A eliv-A   586 - 603 <=>  297 - 314   (LYS  586  - ARG  603  <=> PRO  297  - LEU  314 )                          
   9: s001-A eliv-A   604 - 626 <=>  317 - 339   (GLY  604  - ILE  626  <=> ASP  317  - LEU  339 )                          
   9: s001-A eliv-A   627 - 637 <=>  341 - 351   (CYS  627  - THR  637  <=> ILE  341  - GLY  351 )                          
   9: s001-A eliv-A   639 - 642 <=>  352 - 355   (LEU  639  - ALA  642  <=> PHE  352  - LYS  355 )                          
   9: s001-A eliv-A   644 - 674 <=>  356 - 386   (ASN  644  - ASN  674  <=> ASP  356  - THR  386 )                          
   9: s001-A eliv-A   675 - 681 <=>  389 - 395   (VAL  675  - GLU  681  <=> GLN  389  - VAL  395 )                          
   9: s001-A eliv-A   684 - 687 <=>  396 - 399   (ASN  684  - LEU  687  <=> GLU  396  - TRP  399 )                          
   9: s001-A eliv-A   699 - 726 <=>  401 - 428   (LEU  699  - THR  726  <=> ASN  401  - PHE  428 )                          
   9: s001-A eliv-A   734 - 751 <=>  437 - 454   (ILE  734  - LEU  751  <=> GLY  437  - ILE  454 )                          
   9: s001-A eliv-A   758 - 762 <=>  479 - 483   (TRP  758  - SER  762  <=> LEU  479  - MET  483 )                          
  10: s001-A eiw1-A     1 -  12 <=>    6 -  17   (MET    1  - TYR   12  <=> LEU    6  - LEU   17 )                          
  10: s001-A eiw1-A    93 - 118 <=>   39 -  64   (GLN   93  - LEU  118  <=> ARG   39  - MET   64 )                          
  10: s001-A eiw1-A   121 - 124 <=>   65 -  68   (PRO  121  - ASN  124  <=> THR   65  - LEU   68 )                          
  10: s001-A eiw1-A   129 - 148 <=>   84 - 103   (LEU  129  - THR  148  <=> CYS   84  - PHE  103 )                          
  10: s001-A eiw1-A   462 - 465 <=>  116 - 119   (ILE  462  - SER  465  <=> ARG  116  - LYS  119 )                          
  10: s001-A eiw1-A   466 - 470 <=>  123 - 127   (ARG  466  - TYR  470  <=> LYS  123  - HIS  127 )                          
  10: s001-A eiw1-A   473 - 491 <=>  135 - 153   (GLY  473  - PRO  491  <=> PHE  135  - ILE  153 )                          
  10: s001-A eiw1-A   493 - 496 <=>  154 - 157   (LEU  493  - LEU  496  <=> MET  154  - GLY  157 )                          
  10: s001-A eiw1-A   513 - 516 <=>  158 - 161   (ILE  513  - LEU  516  <=> LEU  158  - PHE  161 )                          
  10: s001-A eiw1-A   527 - 569 <=>  162 - 204   (ILE  527  - THR  569  <=> ASN  162  - GLU  204 )                          
  10: s001-A eiw1-A   582 - 585 <=>  205 - 208   (PHE  582  - LYS  585  <=> HIS  205  - TYR  208 )                          
  10: s001-A eiw1-A   588 - 603 <=>  209 - 224   (GLU  588  - ARG  603  <=> SER  209  - ILE  224 )                          
  10: s001-A eiw1-A   604 - 637 <=>  227 - 260   (GLY  604  - THR  637  <=> ARG  227  - GLN  260 )                          
  10: s001-A eiw1-A   640 - 673 <=>  270 - 303   (ASN  640  - SER  673  <=> ARG  270  - ASN  303 )                          
  10: s001-A eiw1-A   674 - 677 <=>  305 - 308   (ASN  674  - ILE  677  <=> ILE  305  - CYS  308 )                          
  10: s001-A eiw1-A   683 - 686 <=>  310 - 313   (ILE  683  - TYR  686  <=> GLU  310  - ALA  313 )                          
  10: s001-A eiw1-A   696 - 726 <=>  314 - 344   (LYS  696  - THR  726  <=> SER  314  - PHE  344 )                          
  10: s001-A eiw1-A   735 - 753 <=>  355 - 373   (THR  735  - PHE  753  <=> ILE  355  - GLY  373 )                          
  11: s001-A emve-A     3 -  11 <=>   16 -  24   (SER    3  - TRP   11  <=> PHE   16  - VAL   24 )                          
  11: s001-A emve-A    12 -  15 <=>   34 -  37   (TYR   12  - LYS   15  <=> ILE   34  - VAL   37 )                          
  11: s001-A emve-A    92 - 106 <=>   47 -  61   (ILE   92  - LEU  106  <=> LYS   47  - LEU   61 )                          
  11: s001-A emve-A   107 - 122 <=>   63 -  78   (TYR  107  - ILE  122  <=> VAL   63  - ASP   78 )                          
  11: s001-A emve-A   128 - 150 <=>   92 - 114   (VAL  128  - ILE  150  <=> PHE   92  - GLU  114 )                          
  11: s001-A emve-A   458 - 463 <=>  129 - 134   (GLU  458  - ILE  463  <=> PHE  129  - ALA  134 )                          
  11: s001-A emve-A   466 - 472 <=>  137 - 143   (ARG  466  - GLN  472  <=> GLU  137  - GLU  143 )                          
  11: s001-A emve-A   473 - 496 <=>  146 - 169   (GLY  473  - LEU  496  <=> MET  146  - GLY  169 )                          
  11: s001-A emve-A   519 - 523 <=>  171 - 175   (GLY  519  - VAL  523  <=> VAL  171  - SER  175 )                          
  11: s001-A emve-A   526 - 570 <=>  176 - 220   (ILE  526  - SER  570  <=> VAL  176  - GLY  220 )                          
  11: s001-A emve-A   581 - 584 <=>  221 - 224   (HIS  581  - LEU  584  <=> SER  221  - ASP  224 )                          
  11: s001-A emve-A   586 - 603 <=>  242 - 259   (LYS  586  - ARG  603  <=> LEU  242  - LEU  259 )                          
  11: s001-A emve-A   604 - 633 <=>  262 - 291   (GLY  604  - GLN  633  <=> GLU  262  - HIS  291 )                          
  11: s001-A emve-A   634 - 637 <=>  293 - 296   (GLY  634  - THR  637  <=> LEU  293  - GLN  296 )                          
  11: s001-A emve-A   640 - 674 <=>  301 - 335   (ASN  640  - ASN  674  <=> VAL  301  - ALA  335 )                          
  11: s001-A emve-A   675 - 683 <=>  337 - 345   (VAL  675  - ILE  683  <=> ALA  337  - GLU  345 )                          
  11: s001-A emve-A   686 - 689 <=>  346 - 349   (TYR  686  - MET  689  <=> PRO  346  - MET  349 )                          
  11: s001-A emve-A   699 - 714 <=>  350 - 365   (LEU  699  - LYS  714  <=> ASP  350  - LEU  365 )                          
  11: s001-A emve-A   716 - 726 <=>  366 - 376   (LEU  716  - THR  726  <=> ASN  366  - LEU  376 )                          
  11: s001-A emve-A   739 - 753 <=>  391 - 405   (ILE  739  - PHE  753  <=> PHE  391  - ARG  405 )                          
  12: s001-A efru-A     6 -  12 <=>   15 -  21   (ARG    6  - TYR   12  <=> PHE   15  - ILE   21 )                          
  12: s001-A efru-A    92 - 121 <=>   44 -  73   (ILE   92  - PRO  121  <=> SER   44  - ASP   73 )                          
  12: s001-A efru-A   132 - 150 <=>   93 - 111   (LEU  132  - ILE  150  <=> TYR   93  - GLY  111 )                          
  12: s001-A efru-A   457 - 461 <=>  124 - 128   (LEU  457  - GLY  461  <=> ASP  124  - TYR  128 )                          
  12: s001-A efru-A   462 - 465 <=>  132 - 135   (ILE  462  - SER  465  <=> CYS  132  - ASP  135 )                          
  12: s001-A efru-A   468 - 473 <=>  136 - 141   (ASN  468  - GLY  473  <=> ASN  136  - ARG  141 )                          
  12: s001-A efru-A   474 - 495 <=>  144 - 165   (VAL  474  - ARG  495  <=> ARG  144  - LEU  165 )                          
  12: s001-A efru-A   517 - 520 <=>  166 - 169   (PHE  517  - ALA  520  <=> VAL  166  - SER  169 )                          
  12: s001-A efru-A   527 - 534 <=>  170 - 177   (ILE  527  - PHE  534  <=> GLN  170  - ILE  177 )                          
  12: s001-A efru-A   536 - 571 <=>  178 - 213   (GLU  536  - ALA  571  <=> VAL  178  - GLU  213 )                          
  12: s001-A efru-A   586 - 603 <=>  317 - 334   (LYS  586  - ARG  603  <=> VAL  317  - ILE  334 )                          
  12: s001-A efru-A   604 - 637 <=>  337 - 370   (GLY  604  - THR  637  <=> ALA  337  - TYR  370 )                          
  12: s001-A efru-A   642 - 674 <=>  381 - 413   (ALA  642  - ASN  674  <=> LYS  381  - ARG  413 )                          
  12: s001-A efru-A   675 - 686 <=>  415 - 426   (VAL  675  - TYR  686  <=> GLY  415  - ASP  426 )                          
  12: s001-A efru-A   699 - 717 <=>  427 - 445   (LEU  699  - ASP  717  <=> ASP  427  - SER  445 )                          
  12: s001-A efru-A   720 - 723 <=>  447 - 450   (PHE  720  - TYR  723  <=> ASP  447  - ALA  450 )                          
  12: s001-A efru-A   724 - 727 <=>  452 - 455   (GLY  724  - MET  727  <=> GLY  452  - THR  455 )                          
  12: s001-A efru-A   730 - 753 <=>  459 - 482   (LEU  730  - PHE  753  <=> GLU  459  - ALA  482 )                          
  13: s001-A emyi-A     1 -   4 <=>    2 -   5   (MET    1  - ASN    4  <=> LEU    2  - TYR    5 )                          
  13: s001-A emyi-A     6 -  12 <=>   21 -  27   (ARG    6  - TYR   12  <=> PHE   21  - GLY   27 )                          
  13: s001-A emyi-A    96 - 106 <=>   44 -  54   (SER   96  - LEU  106  <=> TYR   44  - CYS   54 )                          
  13: s001-A emyi-A   107 - 121 <=>   56 -  70   (TYR  107  - PRO  121  <=> VAL   56  - ILE   70 )                          
  13: s001-A emyi-A   125 - 148 <=>   78 - 101   (ILE  125  - THR  148  <=> LEU   78  - TYR  101 )                          
  13: s001-A emyi-A   458 - 461 <=>  117 - 120   (GLU  458  - GLY  461  <=> LYS  117  - THR  120 )                          
  13: s001-A emyi-A   462 - 470 <=>  123 - 131   (ILE  462  - TYR  470  <=> LYS  123  - GLY  131 )                          
  13: s001-A emyi-A   471 - 497 <=>  133 - 159   (GLN  471  - PHE  497  <=> VAL  133  - LEU  159 )                          
  13: s001-A emyi-A   515 - 518 <=>  160 - 163   (THR  515  - CYS  518  <=> SER  160  - LEU  163 )                          
  13: s001-A emyi-A   521 - 524 <=>  173 - 176   (PRO  521  - THR  524  <=> ASP  173  - GLU  176 )                          
  13: s001-A emyi-A   526 - 570 <=>  181 - 225   (ILE  526  - SER  570  <=> PHE  181  - GLU  225 )                          
  13: s001-A emyi-A   582 - 585 <=>  226 - 229   (PHE  582  - LYS  585  <=> SER  226  - THR  229 )                          
  13: s001-A emyi-A   586 - 603 <=>  238 - 255   (LYS  586  - ARG  603  <=> ASN  238  - TYR  255 )                          
  13: s001-A emyi-A   604 - 626 <=>  258 - 280   (GLY  604  - ILE  626  <=> ALA  258  - LEU  280 )                          
  13: s001-A emyi-A   627 - 632 <=>  282 - 287   (CYS  627  - LEU  632  <=> MET  282  - PHE  287 )                          
  13: s001-A emyi-A   638 - 642 <=>  289 - 293   (PHE  638  - ALA  642  <=> ALA  289  - THR  293 )                          
  13: s001-A emyi-A   644 - 674 <=>  294 - 324   (ASN  644  - ASN  674  <=> GLY  294  - LEU  324 )                          
  13: s001-A emyi-A   675 - 681 <=>  326 - 332   (VAL  675  - GLU  681  <=> VAL  326  - SER  332 )                          
  13: s001-A emyi-A   684 - 687 <=>  333 - 336   (ASN  684  - LEU  687  <=> ASN  333  - ASN  336 )                          
  13: s001-A emyi-A   699 - 714 <=>  338 - 353   (LEU  699  - LYS  714  <=> SER  338  - GLN  353 )                          
  13: s001-A emyi-A   717 - 723 <=>  354 - 360   (ASP  717  - TYR  723  <=> LYS  354  - ALA  360 )                          
  13: s001-A emyi-A   724 - 727 <=>  362 - 365   (GLY  724  - MET  727  <=> SER  362  - PRO  365 )                          
  13: s001-A emyi-A   739 - 750 <=>  379 - 390   (ILE  739  - LEU  750  <=> PHE  379  - ILE  390 )                          
  14: s001-A eln0-A     6 -  11 <=>   12 -  17   (ARG    6  - TRP   11  <=> PHE   12  - ASN   17 )                          
  14: s001-A eln0-A    90 -  96 <=>   26 -  32   (TRP   90  - SER   96  <=> ASP   26  - TYR   32 )                          
  14: s001-A eln0-A    97 - 115 <=>   34 -  52   (LEU   97  - VAL  115  <=> SER   34  - ARG   52 )                          
  14: s001-A eln0-A   129 - 148 <=>   67 -  86   (LEU  129  - THR  148  <=> LEU   67  - GLN   86 )                          
  14: s001-A eln0-A   459 - 463 <=>   99 - 103   (ILE  459  - ILE  463  <=> GLN   99  - ARG  103 )                          
  14: s001-A eln0-A   467 - 470 <=>  112 - 115   (VAL  467  - TYR  470  <=> ARG  112  - ASN  115 )                          
  14: s001-A eln0-A   471 - 499 <=>  118 - 146   (GLN  471  - GLU  499  <=> GLU  118  - THR  146 )                          
  14: s001-A eln0-A   514 - 517 <=>  147 - 150   (LEU  514  - PHE  517  <=> GLU  147  - LEU  150 )                          
  14: s001-A eln0-A   522 - 570 <=>  163 - 211   (PRO  522  - SER  570  <=> SER  163  - SER  211 )                          
  14: s001-A eln0-A   582 - 585 <=>  212 - 215   (PHE  582  - LYS  585  <=> GLU  212  - TYR  215 )                          
  14: s001-A eln0-A   586 - 603 <=>  223 - 240   (LYS  586  - ARG  603  <=> ASN  223  - LEU  240 )                          
  14: s001-A eln0-A   604 - 634 <=>  243 - 273   (GLY  604  - GLY  634  <=> VAL  243  - TYR  273 )                          
  14: s001-A eln0-A   638 - 674 <=>  274 - 310   (PHE  638  - ASN  674  <=> VAL  274  - GLU  310 )                          
  14: s001-A eln0-A   675 - 681 <=>  312 - 318   (VAL  675  - GLU  681  <=> HIS  312  - SER  318 )                          
  14: s001-A eln0-A   684 - 687 <=>  319 - 322   (ASN  684  - LEU  687  <=> ASN  319  - ASP  322 )                          
  14: s001-A eln0-A   699 - 714 <=>  324 - 339   (LEU  699  - LYS  714  <=> SER  324  - LYS  339 )                          
  14: s001-A eln0-A   717 - 723 <=>  340 - 346   (ASP  717  - TYR  723  <=> ARG  340  - ALA  346 )                          
  14: s001-A eln0-A   724 - 727 <=>  348 - 351   (GLY  724  - MET  727  <=> ASN  348  - PRO  351 )                          
  14: s001-A eln0-A   735 - 738 <=>  360 - 363   (THR  735  - VAL  738  <=> CYS  360  - GLY  363 )                          
  14: s001-A eln0-A   739 - 753 <=>  365 - 379   (ILE  739  - PHE  753  <=> TYR  365  - SER  379 )                          
  15: s001-A egq9-A     6 -  12 <=>   10 -  16   (ARG    6  - TYR   12  <=> ILE   10  - ILE   16 )                          
  15: s001-A egq9-A    89 -  92 <=>   36 -  39   (ASN   89  - ILE   92  <=> TRP   36  - ARG   39 )                          
  15: s001-A egq9-A    97 - 106 <=>   40 -  49   (LEU   97  - LEU  106  <=> ILE   40  - LEU   49 )                          
  15: s001-A egq9-A   107 - 112 <=>   51 -  56   (TYR  107  - ILE  112  <=> PHE   51  - LEU   56 )                          
  15: s001-A egq9-A   133 - 145 <=>   78 -  90   (CYS  133  - ILE  145  <=> ILE   78  - ILE   90 )                          
  15: s001-A egq9-A   146 - 149 <=>   92 -  95   (VAL  146  - GLN  149  <=> TYR   92  - HIS   95 )                          
  15: s001-A egq9-A   457 - 462 <=>  107 - 112   (LEU  457  - ILE  462  <=> ASP  107  - LEU  112 )                          
  15: s001-A egq9-A   465 - 470 <=>  119 - 124   (SER  465  - TYR  470  <=> LYS  119  - ASN  124 )                          
  15: s001-A egq9-A   471 - 499 <=>  126 - 154   (GLN  471  - GLU  499  <=> ARG  126  - GLU  154 )                          
  15: s001-A egq9-A   514 - 517 <=>  155 - 158   (LEU  514  - PHE  517  <=> ASP  155  - LEU  158 )                          
  15: s001-A egq9-A   521 - 571 <=>  169 - 219   (PRO  521  - ALA  571  <=> ARG  169  - ALA  219 )                          
  15: s001-A egq9-A   585 - 603 <=>  227 - 245   (LYS  585  - ARG  603  <=> LYS  227  - LEU  245 )                          
  15: s001-A egq9-A   604 - 632 <=>  248 - 276   (GLY  604  - LEU  632  <=> GLU  248  - VAL  276 )                          
  15: s001-A egq9-A   635 - 638 <=>  277 - 280   (HIS  635  - PHE  638  <=> HIS  277  - PHE  280 )                          
  15: s001-A egq9-A   639 - 674 <=>  282 - 317   (LEU  639  - ASN  674  <=> GLN  282  - ALA  317 )                          
  15: s001-A egq9-A   675 - 681 <=>  319 - 325   (VAL  675  - GLU  681  <=> THR  319  - THR  325 )                          
  15: s001-A egq9-A   684 - 687 <=>  326 - 329   (ASN  684  - LEU  687  <=> ASN  326  - GLU  329 )                          
  15: s001-A egq9-A   699 - 714 <=>  331 - 346   (LEU  699  - LYS  714  <=> SER  331  - LYS  346 )                          
  15: s001-A egq9-A   716 - 726 <=>  347 - 357   (LEU  716  - THR  726  <=> ARG  347  - PHE  357 )                          
  15: s001-A egq9-A   736 - 747 <=>  372 - 383   (ARG  736  - ILE  747  <=> TYR  372  - LYS  383 )                          
  16: s001-A efj8-A     3 -   9 <=>   15 -  21   (SER    3  - ILE    9  <=> TYR   15  - MET   21 )                          
  16: s001-A efj8-A    90 -  93 <=>   35 -  38   (TRP   90  - GLN   93  <=> PRO   35  - CYS   38 )                          
  16: s001-A efj8-A    96 - 118 <=>   39 -  61   (SER   96  - LEU  118  <=> GLY   39  - TRP   61 )                          
  16: s001-A efj8-A   128 - 135 <=>   81 -  88   (VAL  128  - MET  135  <=> ALA   81  - ILE   88 )                          
  16: s001-A efj8-A   137 - 148 <=>   89 - 100   (LEU  137  - THR  148  <=> ALA   89  - GLN  100 )                          
  16: s001-A efj8-A   437 - 440 <=>  121 - 124   (ASP  437  - SER  440  <=> GLU  121  - SER  124 )                          
  16: s001-A efj8-A   451 - 455 <=>  125 - 129   (LYS  451  - SER  455  <=> ASP  125  - ILE  129 )                          
  16: s001-A efj8-A   458 - 470 <=>  131 - 143   (GLU  458  - TYR  470  <=> GLU  131  - TYR  143 )                          
  16: s001-A efj8-A   471 - 499 <=>  145 - 173   (GLN  471  - GLU  499  <=> ALA  145  - ASN  173 )                          
  16: s001-A efj8-A   507 - 510 <=>  178 - 181   (SER  507  - ALA  510  <=> PHE  178  - PRO  181 )                          
  16: s001-A efj8-A   514 - 517 <=>  186 - 189   (LEU  514  - PHE  517  <=> ASP  186  - LEU  189 )                          
  16: s001-A efj8-A   520 - 523 <=>  201 - 204   (ALA  520  - VAL  523  <=> LYS  201  - GLU  204 )                          
  16: s001-A efj8-A   524 - 570 <=>  206 - 252   (THR  524  - SER  570  <=> PRO  206  - GLU  252 )                          
  16: s001-A efj8-A   582 - 585 <=>  253 - 256   (PHE  582  - LYS  585  <=> GLN  253  - SER  256 )                          
  16: s001-A efj8-A   586 - 603 <=>  264 - 281   (LYS  586  - ARG  603  <=> ARG  264  - PHE  281 )                          
  16: s001-A efj8-A   604 - 635 <=>  284 - 315   (GLY  604  - HIS  635  <=> GLU  284  - LEU  315 )                          
  16: s001-A efj8-A   636 - 674 <=>  318 - 356   (LYS  636  - ASN  674  <=> ASN  318  - ASN  356 )                          
  16: s001-A efj8-A   675 - 678 <=>  358 - 361   (VAL  675  - LEU  678  <=> PHE  358  - VAL  361 )                          
  16: s001-A efj8-A   681 - 685 <=>  362 - 366   (GLU  681  - LEU  685  <=> ARG  362  - GLU  366 )                          
  16: s001-A efj8-A   699 - 714 <=>  367 - 382   (LEU  699  - LYS  714  <=> SER  367  - ASN  382 )                          
  16: s001-A efj8-A   717 - 722 <=>  383 - 388   (ASP  717  - LEU  722  <=> ARG  383  - ASP  388 )                          
  16: s001-A efj8-A   723 - 726 <=>  390 - 393   (TYR  723  - THR  726  <=> SER  390  - MET  393 )                          
  16: s001-A efj8-A   733 - 752 <=>  401 - 420   (ASN  733  - GLY  752  <=> MET  401  - LYS  420 )                          
  17: s001-A ee2c-A     1 -   4 <=>    3 -   6   (MET    1  - ASN    4  <=> VAL    3  - PHE    6 )                          
  17: s001-A ee2c-A     6 -  12 <=>   17 -  23   (ARG    6  - TYR   12  <=> ALA   17  - LEU   23 )                          
  17: s001-A ee2c-A    92 - 123 <=>   42 -  73   (ILE   92  - VAL  123  <=> SER   42  - ILE   73 )                          
  17: s001-A ee2c-A   130 - 148 <=>   91 - 109   (GLY  130  - THR  148  <=> GLU   91  - PHE  109 )                          
  17: s001-A ee2c-A   457 - 462 <=>  124 - 129   (LEU  457  - ILE  462  <=> ASP  124  - SER  129 )                          
  17: s001-A ee2c-A   465 - 468 <=>  134 - 137   (SER  465  - ASN  468  <=> ASN  134  - TYR  137 )                          
  17: s001-A ee2c-A   470 - 473 <=>  139 - 142   (TYR  470  - GLY  473  <=> LYS  139  - ARG  142 )                          
  17: s001-A ee2c-A   474 - 494 <=>  145 - 165   (VAL  474  - HIS  494  <=> ILE  145  - GLN  165 )                          
  17: s001-A ee2c-A   517 - 520 <=>  166 - 169   (PHE  517  - ALA  520  <=> VAL  166  - GLY  169 )                          
  17: s001-A ee2c-A   526 - 573 <=>  170 - 217   (ILE  526  - LYS  573  <=> HIS  170  - PHE  217 )                          
  17: s001-A ee2c-A   587 - 603 <=>  229 - 245   (VAL  587  - ARG  603  <=> GLU  229  - LEU  245 )                          
  17: s001-A ee2c-A   604 - 630 <=>  248 - 274   (GLY  604  - GLN  630  <=> GLU  248  - ILE  274 )                          
  17: s001-A ee2c-A   631 - 637 <=>  276 - 282   (VAL  631  - THR  637  <=> PHE  276  - ILE  282 )                          
  17: s001-A ee2c-A   640 - 674 <=>  293 - 327   (ASN  640  - ASN  674  <=> CYS  293  - ARG  327 )                          
  17: s001-A ee2c-A   675 - 687 <=>  329 - 341   (VAL  675  - LEU  687  <=> LEU  329  - GLN  341 )                          
  17: s001-A ee2c-A   699 - 716 <=>  342 - 359   (LEU  699  - LEU  716  <=> LYS  342  - ALA  359 )                          
  17: s001-A ee2c-A   718 - 723 <=>  360 - 365   (THR  718  - TYR  723  <=> LYS  360  - SER  365 )                          
  17: s001-A ee2c-A   724 - 727 <=>  367 - 370   (GLY  724  - MET  727  <=> LEU  367  - VAL  370 )                          
  17: s001-A ee2c-A   733 - 753 <=>  377 - 397   (ASN  733  - PHE  753  <=> GLY  377  - GLN  397 )                          
  18: s001-A edbe-A     1 -  12 <=>   12 -  23   (MET    1  - TYR   12  <=> PHE   12  - SER   23 )                          
  18: s001-A edbe-A    29 -  33 <=>   36 -  40   (GLU   29  - ILE   33  <=> PRO   36  - ARG   40 )                          
  18: s001-A edbe-A    93 - 124 <=>   45 -  76   (GLN   93  - ASN  124  <=> MET   45  - LEU   76 )                          
  18: s001-A edbe-A   132 - 150 <=>   94 - 112   (LEU  132  - ILE  150  <=> VAL   94  - LYS  112 )                          
  18: s001-A edbe-A   458 - 461 <=>  123 - 126   (GLU  458  - GLY  461  <=> LEU  123  - ALA  126 )                          
  18: s001-A edbe-A   462 - 466 <=>  128 - 132   (ILE  462  - ARG  466  <=> TYR  128  - ASN  132 )                          
  18: s001-A edbe-A   470 - 473 <=>  138 - 141   (TYR  470  - GLY  473  <=> ALA  138  - GLY  141 )                          
  18: s001-A edbe-A   474 - 484 <=>  144 - 154   (VAL  474  - THR  484  <=> ILE  144  - LEU  154 )                          
  18: s001-A edbe-A   486 - 496 <=>  155 - 165   (GLY  486  - LEU  496  <=> LEU  155  - PRO  165 )                          
  18: s001-A edbe-A   516 - 519 <=>  166 - 169   (LEU  516  - GLY  519  <=> ASP  166  - LEU  169 )                          
  18: s001-A edbe-A   530 - 571 <=>  170 - 211   (SER  530  - ALA  571  <=> PRO  170  - SER  211 )                          
  18: s001-A edbe-A   585 - 603 <=>  222 - 240   (LYS  585  - ARG  603  <=> GLY  222  - LEU  240 )                          
  18: s001-A edbe-A   604 - 637 <=>  243 - 276   (GLY  604  - THR  637  <=> LYS  243  - SER  276 )                          
  18: s001-A edbe-A   639 - 674 <=>  281 - 316   (LEU  639  - ASN  674  <=> SER  281  - GLN  316 )                          
  18: s001-A edbe-A   675 - 683 <=>  318 - 326   (VAL  675  - ILE  683  <=> SER  318  - ASP  326 )                          
  18: s001-A edbe-A   686 - 689 <=>  327 - 330   (TYR  686  - MET  689  <=> ILE  327  - MET  330 )                          
  18: s001-A edbe-A   699 - 727 <=>  331 - 359   (LEU  699  - MET  727  <=> ASP  331  - HIS  359 )                          
  18: s001-A edbe-A   734 - 753 <=>  367 - 386   (ILE  734  - PHE  753  <=> LYS  367  - ASN  386 )                          
  19: s001-A eiql-A     3 -  13 <=>    7 -  17   (SER    3  - GLN   13  <=> VAL    7  - TRP   17 )                          
  19: s001-A eiql-A    89 -  96 <=>   38 -  45   (ASN   89  - SER   96  <=> TRP   38  - PHE   45 )                          
  19: s001-A eiql-A    98 - 117 <=>   46 -  65   (ARG   98  - TYR  117  <=> ARG   46  - TYR   65 )                          
  19: s001-A eiql-A   119 - 122 <=>   66 -  69   (MET  119  - ILE  122  <=> GLU   66  - ASN   69 )                          
  19: s001-A eiql-A   125 - 150 <=>   78 - 103   (ILE  125  - ILE  150  <=> THR   78  - ARG  103 )                          
  19: s001-A eiql-A   462 - 468 <=>  114 - 120   (ILE  462  - ASN  468  <=> ARG  114  - ARG  120 )                          
  19: s001-A eiql-A   470 - 473 <=>  124 - 127   (TYR  470  - GLY  473  <=> TRP  124  - LEU  127 )                          
  19: s001-A eiql-A   474 - 486 <=>  130 - 142   (VAL  474  - GLY  486  <=> TRP  130  - CYS  142 )                          
  19: s001-A eiql-A   488 - 493 <=>  143 - 148   (ALA  488  - LEU  493  <=> SER  143  - LYS  148 )                          
  19: s001-A eiql-A   516 - 520 <=>  149 - 153   (LEU  516  - ALA  520  <=> GLY  149  - ARG  153 )                          
  19: s001-A eiql-A   525 - 537 <=>  154 - 166   (PRO  525  - ARG  537  <=> LEU  154  - LEU  166 )                          
  19: s001-A eiql-A   539 - 571 <=>  167 - 199   (CYS  539  - ALA  571  <=> TYR  167  - THR  199 )                          
  19: s001-A eiql-A   589 - 603 <=>  200 - 214   (ASN  589  - ARG  603  <=> ASN  200  - LEU  214 )                          
  19: s001-A eiql-A   604 - 626 <=>  217 - 239   (GLY  604  - ILE  626  <=> ARG  217  - VAL  239 )                          
  19: s001-A eiql-A   627 - 635 <=>  241 - 249   (CYS  627  - HIS  635  <=> ILE  241  - VAL  249 )                          
  19: s001-A eiql-A   636 - 639 <=>  251 - 254   (LYS  636  - LEU  639  <=> LEU  251  - VAL  254 )                          
  19: s001-A eiql-A   644 - 674 <=>  255 - 285   (ASN  644  - ASN  674  <=> PRO  255  - LYS  285 )                          
  19: s001-A eiql-A   675 - 683 <=>  288 - 296   (VAL  675  - ILE  683  <=> LYS  288  - VAL  296 )                          
  19: s001-A eiql-A   708 - 713 <=>  312 - 317   (LEU  708  - LEU  713  <=> PRO  312  - THR  317 )                          
  19: s001-A eiql-A   716 - 727 <=>  318 - 329   (LEU  716  - MET  727  <=> GLY  318  - ILE  329 )                          
  19: s001-A eiql-A   733 - 753 <=>  336 - 356   (ASN  733  - PHE  753  <=> LEU  336  - HIS  356 )                          
  20: s001-A el65-A     6 -  12 <=>   81 -  87   (ARG    6  - TYR   12  <=> THR   81  - LEU   87 )                          
  20: s001-A el65-A    33 -  36 <=>  101 - 104   (ILE   33  - LEU   36  <=> PRO  101  - ASN  104 )                          
  20: s001-A el65-A    90 - 122 <=>  111 - 143   (TRP   90  - ILE  122  <=> SER  111  - VAL  143 )                          
  20: s001-A el65-A   124 - 130 <=>  156 - 162   (ASN  124  - GLY  130  <=> ASN  156  - LEU  162 )                          
  20: s001-A el65-A   132 - 148 <=>  163 - 179   (LEU  132  - THR  148  <=> LEU  163  - GLN  179 )                          
  20: s001-A el65-A   457 - 461 <=>  191 - 195   (LEU  457  - GLY  461  <=> GLN  191  - PHE  195 )                          
  20: s001-A el65-A   462 - 465 <=>  200 - 203   (ILE  462  - SER  465  <=> SER  200  - VAL  203 )                          
  20: s001-A el65-A   468 - 473 <=>  204 - 209   (ASN  468  - GLY  473  <=> PHE  204  - PRO  209 )                          
  20: s001-A el65-A   474 - 496 <=>  212 - 234   (VAL  474  - LEU  496  <=> TRP  212  - PRO  234 )                          
  20: s001-A el65-A   530 - 570 <=>  237 - 277   (SER  530  - SER  570  <=> ARG  237  - GLN  277 )                          
  20: s001-A el65-A   582 - 585 <=>  278 - 281   (PHE  582  - LYS  585  <=> THR  278  - ARG  281 )                          
  20: s001-A el65-A   586 - 603 <=>  285 - 302   (LYS  586  - ARG  603  <=> PRO  285  - MET  302 )                          
  20: s001-A el65-A   604 - 635 <=>  305 - 336   (GLY  604  - HIS  635  <=> GLN  305  - ILE  336 )                          
  20: s001-A el65-A   636 - 668 <=>  340 - 372   (LYS  636  - THR  668  <=> GLY  340  - LYS  372 )                          
  20: s001-A el65-A   669 - 674 <=>  374 - 379   (ASN  669  - ASN  674  <=> GLY  374  - THR  379 )                          
  20: s001-A el65-A   677 - 681 <=>  380 - 384   (ILE  677  - GLU  681  <=> LYS  380  - ILE  384 )                          
  20: s001-A el65-A   684 - 687 <=>  385 - 388   (ASN  684  - LEU  687  <=> ASN  385  - ALA  388 )                          
  20: s001-A el65-A   699 - 710 <=>  390 - 401   (LEU  699  - THR  710  <=> ASP  390  - LEU  401 )                          
  20: s001-A el65-A   712 - 718 <=>  402 - 408   (LEU  712  - THR  718  <=> VAL  402  - PRO  408 )                          
  20: s001-A el65-A   720 - 723 <=>  410 - 413   (PHE  720  - TYR  723  <=> ILE  410  - LEU  413 )                          
  20: s001-A el65-A   724 - 727 <=>  415 - 418   (GLY  724  - MET  727  <=> GLY  415  - ASN  418 )                          
  20: s001-A el65-A   733 - 753 <=>  425 - 445   (ASN  733  - PHE  753  <=> THR  425  - GLU  445 )                          
  21: s001-A ehif-A     3 -  11 <=>    3 -  11   (SER    3  - TRP   11  <=> ALA    3  - ARG   11 )                          
  21: s001-A ehif-A    94 -  97 <=>   26 -  29   (VAL   94  - LEU   97  <=> SER   26  - HIS   29 )                          
  21: s001-A ehif-A   100 - 109 <=>   30 -  39   (PHE  100  - MET  109  <=> PRO   30  - SER   39 )                          
  21: s001-A ehif-A   132 - 148 <=>   68 -  84   (LEU  132  - THR  148  <=> PHE   68  - LYS   84 )                          
  21: s001-A ehif-A   461 - 464 <=>  100 - 103   (GLY  461  - MET  464  <=> GLN  100  - SER  103 )                          
  21: s001-A ehif-A   465 - 473 <=>  109 - 117   (SER  465  - GLY  473  <=> LEU  109  - GLN  117 )                          
  21: s001-A ehif-A   474 - 501 <=>  120 - 147   (VAL  474  - SER  501  <=> ARG  120  - TRP  147 )                          
  21: s001-A ehif-A   504 - 508 <=>  150 - 154   (GLN  504  - ILE  508  <=> VAL  150  - VAL  154 )                          
  21: s001-A ehif-A   514 - 517 <=>  156 - 159   (LEU  514  - PHE  517  <=> THR  156  - THR  159 )                          
  21: s001-A ehif-A   520 - 571 <=>  169 - 220   (ALA  520  - ALA  571  <=> GLU  169  - GLU  220 )                          
  21: s001-A ehif-A   582 - 585 <=>  221 - 224   (PHE  582  - LYS  585  <=> LYS  221  - ASN  224 )                          
  21: s001-A ehif-A   586 - 603 <=>  226 - 243   (LYS  586  - ARG  603  <=> GLY  226  - LEU  243 )                          
  21: s001-A ehif-A   604 - 634 <=>  246 - 276   (GLY  604  - GLY  634  <=> GLU  246  - SER  276 )                          
  21: s001-A ehif-A   637 - 641 <=>  277 - 281   (THR  637  - ASP  641  <=> GLY  277  - GLN  281 )                          
  21: s001-A ehif-A   644 - 674 <=>  282 - 312   (ASN  644  - ASN  674  <=> VAL  282  - ALA  312 )                          
  21: s001-A ehif-A   675 - 682 <=>  314 - 321   (VAL  675  - GLN  682  <=> ALA  314  - ILE  321 )                          
  21: s001-A ehif-A   684 - 688 <=>  322 - 326   (ASN  684  - LYS  688  <=> ASN  322  - MET  326 )                          
  21: s001-A ehif-A   699 - 714 <=>  327 - 342   (LEU  699  - LYS  714  <=> THR  327  - GLN  342 )                          
  21: s001-A ehif-A   717 - 727 <=>  343 - 353   (ASP  717  - MET  727  <=> ARG  343  - VAL  353 )                          
  21: s001-A ehif-A   733 - 751 <=>  360 - 378   (ASN  733  - LEU  751  <=> LEU  360  - ARG  378 )                          
  22: s001-A eiid-A     5 -  12 <=>    8 -  15   (GLU    5  - TYR   12  <=> PRO    8  - VAL   15 )                          
  22: s001-A eiid-A    90 -  93 <=>   31 -  34   (TRP   90  - GLN   93  <=> PRO   31  - THR   34 )                          
  22: s001-A eiid-A    96 - 106 <=>   35 -  45   (SER   96  - LEU  106  <=> ASN   35  - PHE   45 )                          
  22: s001-A eiid-A   107 - 110 <=>   47 -  50   (TYR  107  - GLN  110  <=> PHE   47  - VAL   50 )                          
  22: s001-A eiid-A   131 - 148 <=>   72 -  89   (PRO  131  - THR  148  <=> ILE   72  - TYR   89 )                          
  22: s001-A eiid-A   457 - 462 <=>  103 - 108   (LEU  457  - ILE  462  <=> TRP  103  - LEU  108 )                          
  22: s001-A eiid-A   465 - 473 <=>  114 - 122   (SER  465  - GLY  473  <=> VAL  114  - ARG  122 )                          
  22: s001-A eiid-A   474 - 497 <=>  125 - 148   (VAL  474  - PHE  497  <=> ASN  125  - PHE  148 )                          
  22: s001-A eiid-A   513 - 517 <=>  150 - 154   (ILE  513  - PHE  517  <=> ILE  150  - LEU  154 )                          
  22: s001-A eiid-A   520 - 571 <=>  164 - 215   (ALA  520  - ALA  571  <=> TRP  164  - LYS  215 )                          
  22: s001-A eiid-A   586 - 603 <=>  223 - 240   (LYS  586  - ARG  603  <=> LEU  223  - GLN  240 )                          
  22: s001-A eiid-A   604 - 631 <=>  243 - 270   (GLY  604  - VAL  631  <=> SER  243  - MET  270 )                          
  22: s001-A eiid-A   633 - 637 <=>  271 - 275   (GLN  633  - THR  637  <=> GLN  271  - VAL  275 )                          
  22: s001-A eiid-A   640 - 674 <=>  278 - 312   (ASN  640  - ASN  674  <=> ASP  278  - MET  312 )                          
  22: s001-A eiid-A   675 - 681 <=>  314 - 320   (VAL  675  - GLU  681  <=> THR  314  - SER  320 )                          
  22: s001-A eiid-A   683 - 686 <=>  321 - 324   (ILE  683  - TYR  686  <=> ASP  321  - ASP  324 )                          
  22: s001-A eiid-A   699 - 714 <=>  326 - 341   (LEU  699  - LYS  714  <=> ASN  326  - ASN  341 )                          
  22: s001-A eiid-A   716 - 726 <=>  342 - 352   (LEU  716  - THR  726  <=> ARG  342  - PHE  352 )                          
  22: s001-A eiid-A   739 - 750 <=>  367 - 378   (ILE  739  - LEU  750  <=> TYR  367  - GLN  378 )                          
  23: s001-A efj3-A     6 -  12 <=>   11 -  17   (ARG    6  - TYR   12  <=> MET   11  - VAL   17 )                          
  23: s001-A efj3-A    89 -  92 <=>   39 -  42   (ASN   89  - ILE   92  <=> PHE   39  - ARG   42 )                          
  23: s001-A efj3-A    97 - 106 <=>   43 -  52   (LEU   97  - LEU  106  <=> ASN   43  - ILE   52 )                          
  23: s001-A efj3-A   107 - 112 <=>   54 -  59   (TYR  107  - ILE  112  <=> PHE   54  - LEU   59 )                          
  23: s001-A efj3-A   131 - 145 <=>   79 -  93   (PRO  131  - ILE  145  <=> MET   79  - ILE   93 )                          
  23: s001-A efj3-A   146 - 149 <=>   95 -  98   (VAL  146  - GLN  149  <=> HIS   95  - THR   98 )                          
  23: s001-A efj3-A   457 - 462 <=>  110 - 115   (LEU  457  - ILE  462  <=> ALA  110  - LEU  115 )                          
  23: s001-A efj3-A   466 - 470 <=>  123 - 127   (ARG  466  - TYR  470  <=> PHE  123  - GLU  127 )                          
  23: s001-A efj3-A   471 - 498 <=>  129 - 156   (GLN  471  - ARG  498  <=> ARG  129  - LEU  156 )                          
  23: s001-A efj3-A   514 - 517 <=>  158 - 161   (LEU  514  - PHE  517  <=> GLY  158  - LEU  161 )                          
  23: s001-A efj3-A   520 - 571 <=>  171 - 222   (ALA  520  - ALA  571  <=> TRP  171  - GLU  222 )                          
  23: s001-A efj3-A   586 - 603 <=>  232 - 249   (LYS  586  - ARG  603  <=> PHE  232  - LEU  249 )                          
  23: s001-A efj3-A   604 - 626 <=>  252 - 274   (GLY  604  - ILE  626  <=> THR  252  - PHE  274 )                          
  23: s001-A efj3-A   627 - 631 <=>  276 - 280   (CYS  627  - VAL  631  <=> GLY  276  - GLN  280 )                          
  23: s001-A efj3-A   636 - 639 <=>  281 - 284   (LYS  636  - LEU  639  <=> HIS  281  - ILE  284 )                          
  23: s001-A efj3-A   640 - 674 <=>  287 - 321   (ASN  640  - ASN  674  <=> ASN  287  - GLN  321 )                          
  23: s001-A efj3-A   675 - 681 <=>  323 - 329   (VAL  675  - GLU  681  <=> THR  323  - THR  329 )                          
  23: s001-A efj3-A   684 - 687 <=>  330 - 333   (ASN  684  - LEU  687  <=> ASN  330  - GLU  333 )                          
  23: s001-A efj3-A   699 - 714 <=>  335 - 350   (LEU  699  - LYS  714  <=> ARG  335  - LYS  350 )                          
  23: s001-A efj3-A   716 - 726 <=>  351 - 361   (LEU  716  - THR  726  <=> LYS  351  - PHE  361 )                          
  23: s001-A efj3-A   739 - 750 <=>  376 - 387   (ILE  739  - LEU  750  <=> TYR  376  - ASN  387 )                          
  24: s001-A embr-A     6 -  12 <=>   19 -  25   (ARG    6  - TYR   12  <=> LEU   19  - ILE   25 )                          
  24: s001-A embr-A    30 -  33 <=>   39 -  42   (GLN   30  - ILE   33  <=> PRO   39  - GLU   42 )                          
  24: s001-A embr-A    93 - 117 <=>   47 -  71   (GLN   93  - TYR  117  <=> LYS   47  - GLY   71 )                          
  24: s001-A embr-A   123 - 126 <=>   72 -  75   (VAL  123  - SER  126  <=> ASP   72  - ILE   75 )                          
  24: s001-A embr-A   132 - 148 <=>   93 - 109   (LEU  132  - THR  148  <=> LEU   93  - LYS  109 )                          
  24: s001-A embr-A   457 - 461 <=>  124 - 128   (LEU  457  - GLY  461  <=> ASP  124  - VAL  128 )                          
  24: s001-A embr-A   465 - 471 <=>  133 - 139   (SER  465  - GLN  471  <=> LYS  133  - ILE  139 )                          
  24: s001-A embr-A   472 - 498 <=>  142 - 168   (GLN  472  - ARG  498  <=> SER  142  - ALA  168 )                          
  24: s001-A embr-A   515 - 518 <=>  169 - 172   (THR  515  - CYS  518  <=> THR  169  - PRO  172 )                          
  24: s001-A embr-A   530 - 571 <=>  173 - 214   (SER  530  - ALA  571  <=> SER  173  - ASP  214 )                          
  24: s001-A embr-A   585 - 603 <=>  264 - 282   (LYS  585  - ARG  603  <=> ASN  264  - ILE  282 )                          
  24: s001-A embr-A   604 - 637 <=>  285 - 318   (GLY  604  - THR  637  <=> THR  285  - ASN  318 )                          
  24: s001-A embr-A   640 - 671 <=>  330 - 361   (ASN  640  - LYS  671  <=> PHE  330  - TYR  361 )                          
  24: s001-A embr-A   674 - 686 <=>  362 - 374   (ASN  674  - TYR  686  <=> THR  362  - ASP  374 )                          
  24: s001-A embr-A   699 - 717 <=>  375 - 393   (LEU  699  - ASP  717  <=> ASP  375  - LYS  393 )                          
  24: s001-A embr-A   720 - 723 <=>  395 - 398   (PHE  720  - TYR  723  <=> LEU  395  - ALA  398 )                          
  24: s001-A embr-A   724 - 727 <=>  400 - 403   (GLY  724  - MET  727  <=> GLY  400  - ARG  403 )                          
  24: s001-A embr-A   735 - 752 <=>  410 - 427   (THR  735  - GLY  752  <=> PHE  410  - ARG  427 )                          
  25: s001-A emga-A     6 -  12 <=>   13 -  19   (ARG    6  - TYR   12  <=> LEU   13  - LEU   19 )                          
  25: s001-A emga-A    90 -  94 <=>   31 -  35   (TRP   90  - VAL   94  <=> ASN   31  - LYS   35 )                          
  25: s001-A emga-A    97 - 109 <=>   36 -  48   (LEU   97  - MET  109  <=> GLY   36  - PHE   48 )                          
  25: s001-A emga-A   110 - 117 <=>   50 -  57   (GLN  110  - TYR  117  <=> SER   50  - ASP   57 )                          
  25: s001-A emga-A   120 - 123 <=>   58 -  61   (MET  120  - VAL  123  <=> TYR   58  - ASP   61 )                          
  25: s001-A emga-A   131 - 148 <=>   78 -  95   (PRO  131  - THR  148  <=> PHE   78  - GLY   95 )                          
  25: s001-A emga-A   458 - 462 <=>  110 - 114   (GLU  458  - ILE  462  <=> SER  110  - LEU  114 )                          
  25: s001-A emga-A   465 - 469 <=>  120 - 124   (SER  465  - ALA  469  <=> ASN  120  - ARG  124 )                          
  25: s001-A emga-A   470 - 473 <=>  127 - 130   (TYR  470  - GLY  473  <=> ARG  127  - ASN  130 )                          
  25: s001-A emga-A   474 - 492 <=>  133 - 151   (VAL  474  - PHE  492  <=> TYR  133  - ASN  151 )                          
  25: s001-A emga-A   532 - 571 <=>  153 - 192   (ILE  532  - ALA  571  <=> ALA  153  - ASN  192 )                          
  25: s001-A emga-A   582 - 585 <=>  193 - 196   (PHE  582  - LYS  585  <=> VAL  193  - GLU  196 )                          
  25: s001-A emga-A   586 - 603 <=>  211 - 228   (LYS  586  - ARG  603  <=> SER  211  - ALA  228 )                          
  25: s001-A emga-A   604 - 630 <=>  231 - 257   (GLY  604  - GLN  630  <=> CYS  231  - TRP  257 )                          
  25: s001-A emga-A   634 - 637 <=>  262 - 265   (GLY  634  - THR  637  <=> ARG  262  - HIS  265 )                          
  25: s001-A emga-A   639 - 674 <=>  266 - 301   (LEU  639  - ASN  674  <=> THR  266  - LYS  301 )                          
  25: s001-A emga-A   675 - 680 <=>  303 - 308   (VAL  675  - THR  680  <=> LEU  303  - THR  308 )                          
  25: s001-A emga-A   683 - 686 <=>  309 - 312   (ILE  683  - TYR  686  <=> VAL  309  - ASP  312 )                          
  25: s001-A emga-A   697 - 717 <=>  313 - 333   (GLU  697  - ASP  717  <=> ARG  313  - LYS  333 )                          
  25: s001-A emga-A   719 - 723 <=>  334 - 338   (PRO  719  - TYR  723  <=> TYR  334  - ALA  338 )                          
  25: s001-A emga-A   724 - 727 <=>  340 - 343   (GLY  724  - MET  727  <=> GLY  340  - ASP  343 )                          
  25: s001-A emga-A   735 - 753 <=>  352 - 370   (THR  735  - PHE  753  <=> PHE  352  - PHE  370 )                          
  26: s001-A emt3-A     3 -  12 <=>    5 -  14   (SER    3  - TYR   12  <=> PRO    5  - LEU   14 )                          
  26: s001-A emt3-A    92 - 121 <=>   37 -  66   (ILE   92  - PRO  121  <=> SER   37  - PHE   66 )                          
  26: s001-A emt3-A   128 - 150 <=>   79 - 101   (VAL  128  - ILE  150  <=> ARG   79  - ALA  101 )                          
  26: s001-A emt3-A   462 - 465 <=>  112 - 115   (ILE  462  - SER  465  <=> PHE  112  - ARG  115 )                          
  26: s001-A emt3-A   466 - 473 <=>  117 - 124   (ARG  466  - GLY  473  <=> HIS  117  - LEU  124 )                          
  26: s001-A emt3-A   474 - 497 <=>  127 - 150   (VAL  474  - PHE  497  <=> LYS  127  - PHE  150 )                          
  26: s001-A emt3-A   516 - 520 <=>  151 - 155   (LEU  516  - ALA  520  <=> GLU  151  - ASP  155 )                          
  26: s001-A emt3-A   526 - 533 <=>  157 - 164   (ILE  526  - ASN  533  <=> SER  157  - SER  164 )                          
  26: s001-A emt3-A   535 - 571 <=>  165 - 201   (PHE  535  - ALA  571  <=> LEU  165  - ALA  201 )                          
  26: s001-A emt3-A   582 - 585 <=>  202 - 205   (PHE  582  - LYS  585  <=> ILE  202  - GLU  205 )                          
  26: s001-A emt3-A   586 - 603 <=>  215 - 232   (LYS  586  - ARG  603  <=> ASN  215  - LEU  232 )                          
  26: s001-A emt3-A   604 - 636 <=>  236 - 268   (GLY  604  - LYS  636  <=> GLU  236  - THR  268 )                          
  26: s001-A emt3-A   637 - 641 <=>  271 - 275   (THR  637  - ASP  641  <=> SER  271  - LYS  275 )                          
  26: s001-A emt3-A   644 - 659 <=>  276 - 291   (ASN  644  - LEU  659  <=> LEU  276  - ALA  291 )                          
  26: s001-A emt3-A   661 - 674 <=>  292 - 305   (LEU  661  - ASN  674  <=> ALA  292  - LYS  305 )                          
  26: s001-A emt3-A   675 - 680 <=>  307 - 312   (VAL  675  - THR  680  <=> ALA  307  - LYS  312 )                          
  26: s001-A emt3-A   683 - 686 <=>  313 - 316   (ILE  683  - TYR  686  <=> VAL  313  - THR  316 )                          
  26: s001-A emt3-A   699 - 714 <=>  317 - 332   (LEU  699  - LYS  714  <=> GLY  317  - LEU  332 )                          
  26: s001-A emt3-A   716 - 719 <=>  333 - 336   (LEU  716  - PRO  719  <=> ARG  333  - PRO  336 )                          
  26: s001-A emt3-A   720 - 726 <=>  338 - 344   (PHE  720  - THR  726  <=> LEU  338  - PHE  344 )                          
  26: s001-A emt3-A   734 - 752 <=>  353 - 371   (ILE  734  - GLY  752  <=> LYS  353  - MET  371 )                          
  27: s001-A el78-A     1 -  12 <=>   14 -  25   (MET    1  - TYR   12  <=> LEU   14  - ALA   25 )                          
  27: s001-A el78-A    30 -  33 <=>   38 -  41   (GLN   30  - ILE   33  <=> SER   38  - LYS   41 )                          
  27: s001-A el78-A    92 - 122 <=>   46 -  76   (ILE   92  - ILE  122  <=> SER   46  - LYS   76 )                          
  27: s001-A el78-A   132 - 145 <=>   95 - 108   (LEU  132  - ILE  145  <=> VAL   95  - ASN  108 )                          
  27: s001-A el78-A   146 - 149 <=>  110 - 113   (VAL  146  - GLN  149  <=> TRP  110  - ASN  113 )                          
  27: s001-A el78-A   458 - 462 <=>  127 - 131   (GLU  458  - ILE  462  <=> GLY  127  - ASP  131 )                          
  27: s001-A el78-A   470 - 473 <=>  140 - 143   (TYR  470  - GLY  473  <=> ASN  140  - CYS  143 )                          
  27: s001-A el78-A   474 - 493 <=>  146 - 165   (VAL  474  - LEU  493  <=> ILE  146  - CYS  165 )                          
  27: s001-A el78-A   526 - 537 <=>  168 - 179   (ILE  526  - ARG  537  <=> ASN  168  - CYS  179 )                          
  27: s001-A el78-A   539 - 571 <=>  180 - 212   (CYS  539  - ALA  571  <=> LEU  180  - ASP  212 )                          
  27: s001-A el78-A   585 - 603 <=>  216 - 234   (LYS  585  - ARG  603  <=> LEU  216  - LEU  234 )                          
  27: s001-A el78-A   604 - 625 <=>  237 - 258   (GLY  604  - PHE  625  <=> LEU  237  - THR  258 )                          
  27: s001-A el78-A   626 - 633 <=>  260 - 267   (ILE  626  - GLN  633  <=> GLN  260  - LEU  267 )                          
  27: s001-A el78-A   634 - 637 <=>  269 - 272   (GLY  634  - THR  637  <=> VAL  269  - ASN  272 )                          
  27: s001-A el78-A   640 - 674 <=>  273 - 307   (ASN  640  - ASN  674  <=> LYS  273  - GLN  307 )                          
  27: s001-A el78-A   675 - 683 <=>  309 - 317   (VAL  675  - ILE  683  <=> SER  309  - ASP  317 )                          
  27: s001-A el78-A   685 - 688 <=>  318 - 321   (LEU  685  - LYS  688  <=> LEU  318  - ASP  321 )                          
  27: s001-A el78-A   699 - 727 <=>  322 - 350   (LEU  699  - MET  727  <=> ASP  322  - SER  350 )                          
  27: s001-A el78-A   733 - 752 <=>  358 - 377   (ASN  733  - GLY  752  <=> GLN  358  - ASN  377 )                          
  28: s001-A elmc-A     1 -   4 <=>    2 -   5   (MET    1  - ASN    4  <=> ILE    2  - TYR    5 )                          
  28: s001-A elmc-A     6 -  11 <=>   21 -  26   (ARG    6  - TRP   11  <=> LEU   21  - ARG   26 )                          
  28: s001-A elmc-A    96 - 106 <=>   47 -  57   (SER   96  - LEU  106  <=> TYR   47  - VAL   57 )                          
  28: s001-A elmc-A   107 - 121 <=>   59 -  73   (TYR  107  - PRO  121  <=> ILE   59  - PHE   73 )                          
  28: s001-A elmc-A   129 - 148 <=>   85 - 104   (LEU  129  - THR  148  <=> VAL   85  - MET  104 )                          
  28: s001-A elmc-A   458 - 462 <=>  120 - 124   (GLU  458  - ILE  462  <=> ILE  120  - LYS  124 )                          
  28: s001-A elmc-A   464 - 470 <=>  127 - 133   (MET  464  - TYR  470  <=> GLU  127  - ARG  133 )                          
  28: s001-A elmc-A   471 - 497 <=>  136 - 162   (GLN  471  - PHE  497  <=> ALA  136  - VAL  162 )                          
  28: s001-A elmc-A   515 - 518 <=>  163 - 166   (THR  515  - CYS  518  <=> ILE  163  - THR  166 )                          
  28: s001-A elmc-A   521 - 524 <=>  177 - 180   (PRO  521  - THR  524  <=> PRO  177  - HIS  180 )                          
  28: s001-A elmc-A   526 - 570 <=>  181 - 225   (ILE  526  - SER  570  <=> PHE  181  - LYS  225 )                          
  28: s001-A elmc-A   582 - 585 <=>  226 - 229   (PHE  582  - LYS  585  <=> THR  226  - THR  229 )                          
  28: s001-A elmc-A   586 - 603 <=>  238 - 255   (LYS  586  - ARG  603  <=> HIS  238  - TYR  255 )                          
  28: s001-A elmc-A   604 - 631 <=>  258 - 285   (GLY  604  - VAL  631  <=> THR  258  - MET  285 )                          
  28: s001-A elmc-A   633 - 636 <=>  286 - 289   (GLN  633  - LYS  636  <=> GLN  286  - ASN  289 )                          
  28: s001-A elmc-A   638 - 641 <=>  290 - 293   (PHE  638  - ASP  641  <=> THR  290  - GLU  293 )                          
  28: s001-A elmc-A   644 - 674 <=>  294 - 324   (ASN  644  - ASN  674  <=> ARG  294  - SER  324 )                          
  28: s001-A elmc-A   675 - 681 <=>  326 - 332   (VAL  675  - GLU  681  <=> THR  326  - SER  332 )                          
  28: s001-A elmc-A   684 - 687 <=>  333 - 336   (ASN  684  - LEU  687  <=> LYS  333  - GLY  336 )                          
  28: s001-A elmc-A   699 - 713 <=>  338 - 352   (LEU  699  - LEU  713  <=> GLU  338  - VAL  352 )                          
  28: s001-A elmc-A   715 - 718 <=>  353 - 356   (GLU  715  - THR  718  <=> GLN  353  - ILE  356 )                          
  28: s001-A elmc-A   720 - 723 <=>  357 - 360   (PHE  720  - TYR  723  <=> LEU  357  - ALA  360 )                          
  28: s001-A elmc-A   724 - 727 <=>  362 - 365   (GLY  724  - MET  727  <=> GLY  362  - PRO  365 )                          
  28: s001-A elmc-A   738 - 745 <=>  380 - 387   (VAL  738  - GLY  745  <=> SER  380  - GLU  387 )                          
  28: s001-A elmc-A   747 - 752 <=>  389 - 394   (ILE  747  - GLY  752  <=> ASP  389  - LEU  394 )                          
  29: s001-A ekah-A     6 -  15 <=>    7 -  16   (ARG    6  - LYS   15  <=> ILE    7  - ILE   16 )                          
  29: s001-A ekah-A    33 -  36 <=>   27 -  30   (ILE   33  - LEU   36  <=> VAL   27  - GLY   30 )                          
  29: s001-A ekah-A    89 -  96 <=>   36 -  43   (ASN   89  - SER   96  <=> LEU   36  - LEU   43 )                          
  29: s001-A ekah-A    98 - 117 <=>   44 -  63   (ARG   98  - TYR  117  <=> VAL   44  - SER   63 )                          
  29: s001-A ekah-A   121 - 124 <=>   64 -  67   (PRO  121  - ASN  124  <=> LYS   64  - ARG   67 )                          
  29: s001-A ekah-A   125 - 145 <=>   79 -  99   (ILE  125  - ILE  145  <=> ILE   79  - SER   99 )                          
  29: s001-A ekah-A   146 - 149 <=>  101 - 104   (VAL  146  - GLN  149  <=> GLN  101  - SER  104 )                          
  29: s001-A ekah-A   456 - 462 <=>  116 - 122   (VAL  456  - ILE  462  <=> ILE  116  - ALA  122 )                          
  29: s001-A ekah-A   464 - 467 <=>  124 - 127   (MET  464  - VAL  467  <=> GLY  124  - GLU  127 )                          
  29: s001-A ekah-A   470 - 494 <=>  128 - 152   (TYR  470  - HIS  494  <=> THR  128  - TYR  152 )                          
  29: s001-A ekah-A   516 - 520 <=>  155 - 159   (LEU  516  - ALA  520  <=> TYR  155  - ILE  159 )                          
  29: s001-A ekah-A   526 - 570 <=>  160 - 204   (ILE  526  - SER  570  <=> GLY  160  - ASP  204 )                          
  29: s001-A ekah-A   582 - 585 <=>  205 - 208   (PHE  582  - LYS  585  <=> THR  205  - LEU  208 )                          
  29: s001-A ekah-A   586 - 603 <=>  216 - 233   (LYS  586  - ARG  603  <=> ASN  216  - ILE  233 )                          
  29: s001-A ekah-A   604 - 626 <=>  236 - 258   (GLY  604  - ILE  626  <=> ASN  236  - ASN  258 )                          
  29: s001-A ekah-A   627 - 637 <=>  260 - 270   (CYS  627  - THR  637  <=> SER  260  - GLY  270 )                          
  29: s001-A ekah-A   639 - 674 <=>  277 - 312   (LEU  639  - ASN  674  <=> GLU  277  - GLY  312 )                          
  29: s001-A ekah-A   675 - 685 <=>  314 - 324   (VAL  675  - LEU  685  <=> ALA  314  - SER  324 )                          
  29: s001-A ekah-A   700 - 717 <=>  325 - 342   (THR  700  - ASP  717  <=> LYS  325  - ASP  342 )                          
  29: s001-A ekah-A   719 - 723 <=>  343 - 347   (PRO  719  - TYR  723  <=> LEU  343  - ALA  347 )                          
  29: s001-A ekah-A   724 - 727 <=>  349 - 352   (GLY  724  - MET  727  <=> GLY  349  - SER  352 )                          
  29: s001-A ekah-A   736 - 752 <=>  363 - 379   (ARG  736  - GLY  752  <=> SER  363  - GLU  379 )                          
  30: s001-A eh6u-A     6 -  12 <=>    7 -  13   (ARG    6  - TYR   12  <=> TYR    7  - TYR   13 )                          
  30: s001-A eh6u-A    96 - 106 <=>   34 -  44   (SER   96  - LEU  106  <=> GLN   34  - ILE   44 )                          
  30: s001-A eh6u-A   107 - 111 <=>   46 -  50   (TYR  107  - VAL  111  <=> PHE   46  - LEU   50 )                          
  30: s001-A eh6u-A   132 - 145 <=>   73 -  86   (LEU  132  - ILE  145  <=> PHE   73  - LEU   86 )                          
  30: s001-A eh6u-A   146 - 149 <=>   88 -  91   (VAL  146  - GLN  149  <=> LEU   88  - ARG   91 )                          
  30: s001-A eh6u-A   458 - 462 <=>  103 - 107   (GLU  458  - ILE  462  <=> PRO  103  - VAL  107 )                          
  30: s001-A eh6u-A   464 - 473 <=>  112 - 121   (MET  464  - GLY  473  <=> GLU  112  - VAL  121 )                          
  30: s001-A eh6u-A   474 - 490 <=>  124 - 140   (VAL  474  - PHE  490  <=> VAL  124  - LEU  140 )                          
  30: s001-A eh6u-A   491 - 497 <=>  142 - 148   (PRO  491  - PHE  497  <=> LEU  142  - ASP  148 )                          
  30: s001-A eh6u-A   514 - 517 <=>  150 - 153   (LEU  514  - PHE  517  <=> PHE  150  - LEU  153 )                          
  30: s001-A eh6u-A   520 - 571 <=>  163 - 214   (ALA  520  - ALA  571  <=> ILE  163  - LYS  214 )                          
  30: s001-A eh6u-A   585 - 603 <=>  226 - 244   (LYS  585  - ARG  603  <=> LYS  226  - PHE  244 )                          
  30: s001-A eh6u-A   604 - 632 <=>  247 - 275   (GLY  604  - LEU  632  <=> LEU  247  - SER  275 )                          
  30: s001-A eh6u-A   634 - 637 <=>  276 - 279   (GLY  634  - THR  637  <=> THR  276  - ILE  279 )                          
  30: s001-A eh6u-A   640 - 674 <=>  283 - 317   (ASN  640  - ASN  674  <=> ASP  283  - ARG  317 )                          
  30: s001-A eh6u-A   675 - 681 <=>  319 - 325   (VAL  675  - GLU  681  <=> CYS  319  - SER  325 )                          
  30: s001-A eh6u-A   683 - 686 <=>  326 - 329   (ILE  683  - TYR  686  <=> GLN  326  - GLY  329 )                          
  30: s001-A eh6u-A   699 - 711 <=>  331 - 343   (LEU  699  - LYS  711  <=> ASN  331  - GLN  343 )                          
  30: s001-A eh6u-A   713 - 717 <=>  344 - 348   (LEU  713  - ASP  717  <=> ARG  344  - PRO  348 )                          
  30: s001-A eh6u-A   720 - 728 <=>  350 - 358   (PHE  720  - ASN  728  <=> LEU  350  - PHE  358 )                          
  30: s001-A eh6u-A   736 - 750 <=>  370 - 384   (ARG  736  - LEU  750  <=> ASN  370  - SER  384 )                          
  31: s001-A edm9-A     4 -  13 <=>    1 -  10   (ASN    4  - GLN   13  <=> MET    1  - GLY   10 )                          
  31: s001-A edm9-A    92 -  96 <=>   35 -  39   (ILE   92  - SER   96  <=> LEU   35  - ALA   39 )                          
  31: s001-A edm9-A    98 - 111 <=>   40 -  53   (ARG   98  - VAL  111  <=> CYS   40  - PHE   53 )                          
  31: s001-A edm9-A   114 - 121 <=>   54 -  61   (ILE  114  - PRO  121  <=> PRO   54  - SER   61 )                          
  31: s001-A edm9-A   132 - 138 <=>   78 -  84   (LEU  132  - MET  138  <=> ILE   78  - MET   84 )                          
  31: s001-A edm9-A   140 - 146 <=>   85 -  91   (THR  140  - VAL  146  <=> PHE   85  - MET   91 )                          
  31: s001-A edm9-A   147 - 150 <=>   93 -  96   (SER  147  - ILE  150  <=> PHE   93  - LYS   96 )                          
  31: s001-A edm9-A   458 - 463 <=>  110 - 115   (GLU  458  - ILE  463  <=> LEU  110  - LEU  115 )                          
  31: s001-A edm9-A   468 - 473 <=>  126 - 131   (ASN  468  - GLY  473  <=> ARG  126  - ASN  131 )                          
  31: s001-A edm9-A   474 - 494 <=>  134 - 154   (VAL  474  - HIS  494  <=> PHE  134  - ILE  154 )                          
  31: s001-A edm9-A   517 - 520 <=>  155 - 158   (PHE  517  - ALA  520  <=> HIS  155  - GLN  158 )                          
  31: s001-A edm9-A   527 - 571 <=>  159 - 203   (ILE  527  - ALA  571  <=> ARG  159  - ASP  203 )                          
  31: s001-A edm9-A   586 - 603 <=>  226 - 243   (LYS  586  - ARG  603  <=> SER  226  - LEU  243 )                          
  31: s001-A edm9-A   604 - 619 <=>  246 - 261   (GLY  604  - LEU  619  <=> GLU  246  - LYS  261 )                          
  31: s001-A edm9-A   620 - 635 <=>  265 - 280   (THR  620  - HIS  635  <=> THR  265  - THR  280 )                          
  31: s001-A edm9-A   638 - 641 <=>  281 - 284   (PHE  638  - ASP  641  <=> ILE  281  - SER  284 )                          
  31: s001-A edm9-A   642 - 668 <=>  286 - 312   (ALA  642  - THR  668  <=> TYR  286  - VAL  312 )                          
  31: s001-A edm9-A   669 - 674 <=>  314 - 319   (ASN  669  - ASN  674  <=> ARG  314  - LYS  319 )                          
  31: s001-A edm9-A   675 - 683 <=>  321 - 329   (VAL  675  - ILE  683  <=> GLY  321  - HIS  329 )                          
  31: s001-A edm9-A   686 - 689 <=>  330 - 333   (TYR  686  - MET  689  <=> LEU  330  - VAL  333 )                          
  31: s001-A edm9-A   699 - 718 <=>  334 - 353   (LEU  699  - THR  718  <=> LYS  334  - SER  353 )                          
  31: s001-A edm9-A   720 - 723 <=>  354 - 357   (PHE  720  - TYR  723  <=> THR  354  - VAL  357 )                          
  31: s001-A edm9-A   724 - 727 <=>  359 - 362   (GLY  724  - MET  727  <=> GLY  359  - ILE  362 )                          
  31: s001-A edm9-A   734 - 753 <=>  374 - 393   (ILE  734  - PHE  753  <=> TYR  374  - LYS  393 )                          
  32: s001-A ehji-A     1 -  10 <=>    4 -  13   (MET    1  - SER   10  <=> LEU    4  - TRP   13 )                          
  32: s001-A ehji-A    92 -  96 <=>   32 -  36   (ILE   92  - SER   96  <=> GLY   32  - ARG   36 )                          
  32: s001-A ehji-A    99 - 114 <=>   37 -  52   (ILE   99  - ILE  114  <=> SER   37  - LEU   52 )                          
  32: s001-A ehji-A   132 - 148 <=>   79 -  95   (LEU  132  - THR  148  <=> MET   79  - ASP   95 )                          
  32: s001-A ehji-A   462 - 473 <=>  111 - 122   (ILE  462  - GLY  473  <=> ASP  111  - GLN  122 )                          
  32: s001-A ehji-A   474 - 498 <=>  125 - 149   (VAL  474  - ARG  498  <=> GLN  125  - LEU  149 )                          
  32: s001-A ehji-A   506 - 511 <=>  155 - 160   (LYS  506  - GLU  511  <=> HIS  155  - PHE  160 )                          
  32: s001-A ehji-A   516 - 519 <=>  162 - 165   (LEU  516  - GLY  519  <=> PRO  162  - SER  165 )                          
  32: s001-A ehji-A   520 - 570 <=>  174 - 224   (ALA  520  - SER  570  <=> VAL  174  - LYS  224 )                          
  32: s001-A ehji-A   581 - 584 <=>  225 - 228   (HIS  581  - LEU  584  <=> ARG  225  - SER  228 )                          
  32: s001-A ehji-A   587 - 603 <=>  236 - 252   (VAL  587  - ARG  603  <=> ASP  236  - ILE  252 )                          
  32: s001-A ehji-A   604 - 632 <=>  255 - 283   (GLY  604  - LEU  632  <=> HIS  255  - ILE  283 )                          
  32: s001-A ehji-A   634 - 637 <=>  284 - 287   (GLY  634  - THR  637  <=> MET  284  - THR  287 )                          
  32: s001-A ehji-A   639 - 675 <=>  289 - 325   (LEU  639  - VAL  675  <=> GLN  289  - LEU  325 )                          
  32: s001-A ehji-A   677 - 681 <=>  326 - 330   (ILE  677  - GLU  681  <=> LEU  326  - ILE  330 )                          
  32: s001-A ehji-A   684 - 687 <=>  331 - 334   (ASN  684  - LEU  687  <=> PRO  331  - ASN  334 )                          
  32: s001-A ehji-A   699 - 714 <=>  336 - 351   (LEU  699  - LYS  714  <=> PRO  336  - GLN  351 )                          
  32: s001-A ehji-A   717 - 727 <=>  352 - 362   (ASP  717  - MET  727  <=> ARG  352  - GLU  362 )                          
  32: s001-A ehji-A   733 - 753 <=>  369 - 389   (ASN  733  - PHE  753  <=> VAL  369  - TYR  389 )                          
  33: s001-A eidg-A     1 -  12 <=>   12 -  23   (MET    1  - TYR   12  <=> LEU   12  - GLY   23 )                          
  33: s001-A eidg-A    30 -  33 <=>   38 -  41   (GLN   30  - ILE   33  <=> LYS   38  - ARG   41 )                          
  33: s001-A eidg-A    92 -  96 <=>   47 -  51   (ILE   92  - SER   96  <=> ARG   47  - LEU   51 )                          
  33: s001-A eidg-A    98 - 118 <=>   52 -  72   (ARG   98  - LEU  118  <=> TYR   52  - ARG   72 )                          
  33: s001-A eidg-A   120 - 123 <=>   73 -  76   (MET  120  - VAL  123  <=> LYS   73  - LEU   76 )                          
  33: s001-A eidg-A   131 - 145 <=>   93 - 107   (PRO  131  - ILE  145  <=> GLY   93  - ASN  107 )                          
  33: s001-A eidg-A   146 - 149 <=>  109 - 112   (VAL  146  - GLN  149  <=> TRP  109  - ARG  112 )                          
  33: s001-A eidg-A   457 - 467 <=>  126 - 136   (LEU  457  - VAL  467  <=> TYR  126  - ASN  136 )                          
  33: s001-A eidg-A   470 - 473 <=>  139 - 142   (TYR  470  - GLY  473  <=> ASN  139  - CYS  142 )                          
  33: s001-A eidg-A   474 - 495 <=>  145 - 166   (VAL  474  - ARG  495  <=> ILE  145  - PRO  166 )                          
  33: s001-A eidg-A   516 - 519 <=>  167 - 170   (LEU  516  - GLY  519  <=> GLY  167  - PHE  170 )                          
  33: s001-A eidg-A   530 - 571 <=>  171 - 212   (SER  530  - ALA  571  <=> HIS  171  - ASP  212 )                          
  33: s001-A eidg-A   586 - 603 <=>  224 - 241   (LYS  586  - ARG  603  <=> ASP  224  - LEU  241 )                          
  33: s001-A eidg-A   604 - 629 <=>  244 - 269   (GLY  604  - ALA  629  <=> LYS  244  - TYR  269 )                          
  33: s001-A eidg-A   634 - 640 <=>  276 - 282   (GLY  634  - ASN  640  <=> LEU  276  - SER  282 )                          
  33: s001-A eidg-A   644 - 674 <=>  285 - 315   (ASN  644  - ASN  674  <=> LEU  285  - GLU  315 )                          
  33: s001-A eidg-A   675 - 683 <=>  317 - 325   (VAL  675  - ILE  683  <=> ALA  317  - ASP  325 )                          
  33: s001-A eidg-A   686 - 689 <=>  326 - 329   (TYR  686  - MET  689  <=> LEU  326  - ARG  329 )                          
  33: s001-A eidg-A   699 - 717 <=>  330 - 348   (LEU  699  - ASP  717  <=> ASP  330  - LYS  348 )                          
  33: s001-A eidg-A   720 - 723 <=>  350 - 353   (PHE  720  - TYR  723  <=> ARG  350  - LEU  353 )                          
  33: s001-A eidg-A   724 - 727 <=>  355 - 358   (GLY  724  - MET  727  <=> GLY  355  - SER  358 )                          
  33: s001-A eidg-A   735 - 752 <=>  368 - 385   (THR  735  - GLY  752  <=> ILE  368  - ASN  385 )                          
  34: s001-A ell6-A     6 -  13 <=>   12 -  19   (ARG    6  - GLN   13  <=> ALA   12  - TYR   19 )                          
  34: s001-A ell6-A    89 -  93 <=>   42 -  46   (ASN   89  - GLN   93  <=> ILE   42  - GLY   46 )                          
  34: s001-A ell6-A    95 - 115 <=>   47 -  67   (THR   95  - VAL  115  <=> TYR   47  - VAL   67 )                          
  34: s001-A ell6-A   121 - 124 <=>   70 -  73   (PRO  121  - ASN  124  <=> GLN   70  - ILE   73 )                          
  34: s001-A ell6-A   132 - 150 <=>   91 - 109   (LEU  132  - ILE  150  <=> VAL   91  - ARG  109 )                          
  34: s001-A ell6-A   439 - 444 <=>  128 - 133   (VAL  439  - TRP  444  <=> ALA  128  - VAL  133 )                          
  34: s001-A ell6-A   465 - 469 <=>  136 - 140   (SER  465  - ALA  469  <=> ARG  136  - ARG  140 )                          
  34: s001-A ell6-A   470 - 473 <=>  143 - 146   (TYR  470  - GLY  473  <=> PHE  143  - ALA  146 )                          
  34: s001-A ell6-A   474 - 491 <=>  150 - 167   (VAL  474  - PRO  491  <=> GLY  150  - ALA  167 )                          
  34: s001-A ell6-A   528 - 571 <=>  171 - 214   (VAL  528  - ALA  571  <=> TYR  171  - GLN  214 )                          
  34: s001-A ell6-A   586 - 603 <=>  231 - 248   (LYS  586  - ARG  603  <=> LEU  231  - LEU  248 )                          
  34: s001-A ell6-A   604 - 637 <=>  251 - 284   (GLY  604  - THR  637  <=> GLU  251  - ASN  284 )                          
  34: s001-A ell6-A   640 - 674 <=>  286 - 320   (ASN  640  - ASN  674  <=> ASN  286  - SER  320 )                          
  34: s001-A ell6-A   675 - 684 <=>  322 - 331   (VAL  675  - ASN  684  <=> SER  322  - LEU  331 )                          
  34: s001-A ell6-A   686 - 689 <=>  333 - 336   (TYR  686  - MET  689  <=> ALA  333  - ASP  336 )                          
  34: s001-A ell6-A   699 - 718 <=>  337 - 356   (LEU  699  - THR  718  <=> TYR  337  - LEU  356 )                          
  34: s001-A ell6-A   720 - 723 <=>  357 - 360   (PHE  720  - TYR  723  <=> ILE  357  - CYS  360 )                          
  34: s001-A ell6-A   724 - 727 <=>  362 - 365   (GLY  724  - MET  727  <=> GLY  362  - ASP  365 )                          
  34: s001-A ell6-A   734 - 753 <=>  373 - 392   (ILE  734  - PHE  753  <=> GLY  373  - PHE  392 )                          
  35: s001-A edua-A     6 -  12 <=>    8 -  14   (ARG    6  - TYR   12  <=> ILE    8  - ILE   14 )                          
  35: s001-A edua-A    94 - 115 <=>   23 -  44   (VAL   94  - VAL  115  <=> ASP   23  - VAL   44 )                          
  35: s001-A edua-A   129 - 145 <=>   60 -  76   (LEU  129  - ILE  145  <=> SER   60  - LEU   76 )                          
  35: s001-A edua-A   146 - 149 <=>   78 -  81   (VAL  146  - GLN  149  <=> ALA   78  - ASP   81 )                          
  35: s001-A edua-A   461 - 465 <=>   95 -  99   (GLY  461  - SER  465  <=> TYR   95  - ASN   99 )                          
  35: s001-A edua-A   467 - 473 <=>  108 - 114   (VAL  467  - GLY  473  <=> ILE  108  - LYS  114 )                          
  35: s001-A edua-A   474 - 499 <=>  117 - 142   (VAL  474  - GLU  499  <=> LYS  117  - SER  142 )                          
  35: s001-A edua-A   514 - 517 <=>  143 - 146   (LEU  514  - PHE  517  <=> GLU  143  - LEU  146 )                          
  35: s001-A edua-A   520 - 570 <=>  157 - 207   (ALA  520  - SER  570  <=> GLU  157  - ARG  207 )                          
  35: s001-A edua-A   581 - 584 <=>  208 - 211   (HIS  581  - LEU  584  <=> GLN  208  - LEU  211 )                          
  35: s001-A edua-A   586 - 603 <=>  223 - 240   (LYS  586  - ARG  603  <=> LEU  223  - TYR  240 )                          
  35: s001-A edua-A   604 - 631 <=>  243 - 270   (GLY  604  - VAL  631  <=> HIS  243  - LEU  270 )                          
  35: s001-A edua-A   633 - 636 <=>  271 - 274   (GLN  633  - LYS  636  <=> ILE  271  - SER  274 )                          
  35: s001-A edua-A   638 - 641 <=>  275 - 278   (PHE  638  - ASP  641  <=> GLY  275  - GLN  278 )                          
  35: s001-A edua-A   644 - 674 <=>  279 - 309   (ASN  644  - ASN  674  <=> LEU  279  - ALA  309 )                          
  35: s001-A edua-A   675 - 681 <=>  311 - 317   (VAL  675  - GLU  681  <=> ALA  311  - THR  317 )                          
  35: s001-A edua-A   683 - 686 <=>  318 - 321   (ILE  683  - TYR  686  <=> GLU  318  - THR  321 )                          
  35: s001-A edua-A   699 - 714 <=>  323 - 338   (LEU  699  - LYS  714  <=> ASP  323  - GLN  338 )                          
  35: s001-A edua-A   716 - 726 <=>  339 - 349   (LEU  716  - THR  726  <=> ARG  339  - ARG  349 )                          
  35: s001-A edua-A   733 - 751 <=>  357 - 375   (ASN  733  - LEU  751  <=> GLN  357  - GLY  375 )                          
  36: s001-A eku8-A     1 -  12 <=>   12 -  23   (MET    1  - TYR   12  <=> LEU   12  - SER   23 )                          
  36: s001-A eku8-A    30 -  33 <=>   37 -  40   (GLN   30  - ILE   33  <=> ARG   37  - GLN   40 )                          
  36: s001-A eku8-A    92 - 117 <=>   44 -  69   (ILE   92  - TYR  117  <=> SER   44  - LYS   69 )                          
  36: s001-A eku8-A   121 - 124 <=>   70 -  73   (PRO  121  - ASN  124  <=> LEU   70  - PRO   73 )                          
  36: s001-A eku8-A   132 - 145 <=>   91 - 104   (LEU  132  - ILE  145  <=> MET   91  - ASN  104 )                          
  36: s001-A eku8-A   146 - 149 <=>  106 - 109   (VAL  146  - GLN  149  <=> TRP  106  - THR  109 )                          
  36: s001-A eku8-A   457 - 467 <=>  123 - 133   (LEU  457  - VAL  467  <=> TYR  123  - LYS  133 )                          
  36: s001-A eku8-A   470 - 473 <=>  136 - 139   (TYR  470  - GLY  473  <=> LYS  136  - SER  139 )                          
  36: s001-A eku8-A   474 - 495 <=>  142 - 163   (VAL  474  - ARG  495  <=> ILE  142  - PRO  163 )                          
  36: s001-A eku8-A   516 - 519 <=>  164 - 167   (LEU  516  - GLY  519  <=> GLY  164  - PHE  167 )                          
  36: s001-A eku8-A   530 - 570 <=>  168 - 208   (SER  530  - SER  570  <=> SER  168  - LEU  208 )                          
  36: s001-A eku8-A   581 - 584 <=>  209 - 212   (HIS  581  - LEU  584  <=> GLU  209  - THR  212 )                          
  36: s001-A eku8-A   585 - 603 <=>  220 - 238   (LYS  585  - ARG  603  <=> VAL  220  - LEU  238 )                          
  36: s001-A eku8-A   604 - 626 <=>  241 - 263   (GLY  604  - ILE  626  <=> TYR  241  - LEU  263 )                          
  36: s001-A eku8-A   627 - 630 <=>  265 - 268   (CYS  627  - GLN  630  <=> ILE  265  - TRP  268 )                          
  36: s001-A eku8-A   634 - 637 <=>  272 - 275   (GLY  634  - THR  637  <=> ASP  272  - MET  275 )                          
  36: s001-A eku8-A   639 - 642 <=>  278 - 281   (LEU  639  - ALA  642  <=> ASN  278  - TYR  281 )                          
  36: s001-A eku8-A   644 - 674 <=>  282 - 312   (ASN  644  - ASN  674  <=> LEU  282  - SER  312 )                          
  36: s001-A eku8-A   675 - 683 <=>  314 - 322   (VAL  675  - ILE  683  <=> GLN  314  - ASP  322 )                          
  36: s001-A eku8-A   686 - 689 <=>  323 - 326   (TYR  686  - MET  689  <=> LEU  323  - LYS  326 )                          
  36: s001-A eku8-A   699 - 717 <=>  327 - 345   (LEU  699  - ASP  717  <=> ASP  327  - GLN  345 )                          
  36: s001-A eku8-A   720 - 723 <=>  347 - 350   (PHE  720  - TYR  723  <=> ASN  347  - VAL  350 )                          
  36: s001-A eku8-A   724 - 727 <=>  352 - 355   (GLY  724  - MET  727  <=> GLY  352  - THR  355 )                          
  36: s001-A eku8-A   734 - 752 <=>  363 - 381   (ILE  734  - GLY  752  <=> GLN  363  - MET  381 )                          
  37: s001-A eh83-A     6 -  10 <=>   14 -  18   (ARG    6  - SER   10  <=> TYR   14  - ARG   18 )                          
  37: s001-A eh83-A    93 - 109 <=>   35 -  51   (GLN   93  - MET  109  <=> GLY   35  - MET   51 )                          
  37: s001-A eh83-A   127 - 130 <=>   57 -  60   (GLU  127  - GLY  130  <=> VAL   57  - VAL   60 )                          
  37: s001-A eh83-A   133 - 145 <=>   81 -  93   (CYS  133  - ILE  145  <=> THR   81  - PHE   93 )                          
  37: s001-A eh83-A   146 - 149 <=>   95 -  98   (VAL  146  - GLN  149  <=> ARG   95  - ARG   98 )                          
  37: s001-A eh83-A   459 - 462 <=>  113 - 116   (ILE  459  - ILE  462  <=> GLU  113  - ARG  116 )                          
  37: s001-A eh83-A   463 - 473 <=>  119 - 129   (ILE  463  - GLY  473  <=> ALA  119  - THR  129 )                          
  37: s001-A eh83-A   474 - 510 <=>  131 - 167   (VAL  474  - ALA  510  <=> ASN  131  - GLN  167 )                          
  37: s001-A eh83-A   521 - 570 <=>  181 - 230   (PRO  521  - SER  570  <=> VAL  181  - ARG  230 )                          
  37: s001-A eh83-A   581 - 584 <=>  231 - 234   (HIS  581  - LEU  584  <=> ARG  231  - ALA  234 )                          
  37: s001-A eh83-A   586 - 603 <=>  252 - 269   (LYS  586  - ARG  603  <=> VAL  252  - PHE  269 )                          
  37: s001-A eh83-A   604 - 631 <=>  272 - 299   (GLY  604  - VAL  631  <=> ASP  272  - ILE  299 )                          
  37: s001-A eh83-A   634 - 637 <=>  300 - 303   (GLY  634  - THR  637  <=> MET  300  - THR  303 )                          
  37: s001-A eh83-A   639 - 642 <=>  304 - 307   (LEU  639  - ALA  642  <=> SER  304  - SER  307 )                          
  37: s001-A eh83-A   644 - 674 <=>  308 - 338   (ASN  644  - ASN  674  <=> GLY  308  - ALA  338 )                          
  37: s001-A eh83-A   675 - 681 <=>  340 - 346   (VAL  675  - GLU  681  <=> ALA  340  - MET  346 )                          
  37: s001-A eh83-A   684 - 687 <=>  347 - 350   (ASN  684  - LEU  687  <=> GLU  347  - LYS  350 )                          
  37: s001-A eh83-A   699 - 714 <=>  352 - 367   (LEU  699  - LYS  714  <=> ASP  352  - GLN  367 )                          
  37: s001-A eh83-A   716 - 719 <=>  368 - 371   (LEU  716  - PRO  719  <=> ARG  368  - THR  371 )                          
  37: s001-A eh83-A   721 - 726 <=>  372 - 377   (ARG  721  - THR  726  <=> ILE  372  - PHE  377 )                          
  37: s001-A eh83-A   734 - 750 <=>  386 - 402   (ILE  734  - LEU  750  <=> SER  386  - LEU  402 )                          
  38: s001-A ehyu-A     1 -   4 <=>    5 -   8   (MET    1  - ASN    4  <=> PHE    5  - HIS    8 )                          
  38: s001-A ehyu-A     6 -  12 <=>   24 -  30   (ARG    6  - TYR   12  <=> PHE   24  - VAL   30 )                          
  38: s001-A ehyu-A    96 - 106 <=>   49 -  59   (SER   96  - LEU  106  <=> LYS   49  - ILE   59 )                          
  38: s001-A ehyu-A   107 - 121 <=>   61 -  75   (TYR  107  - PRO  121  <=> ILE   61  - PHE   75 )                          
  38: s001-A ehyu-A   125 - 145 <=>   83 - 103   (ILE  125  - ILE  145  <=> PHE   83  - THR  103 )                          
  38: s001-A ehyu-A   146 - 149 <=>  105 - 108   (VAL  146  - GLN  149  <=> MET  105  - LYS  108 )                          
  38: s001-A ehyu-A   457 - 461 <=>  121 - 125   (LEU  457  - GLY  461  <=> ASP  121  - VAL  125 )                          
  38: s001-A ehyu-A   462 - 469 <=>  128 - 135   (ILE  462  - ALA  469  <=> GLU  128  - ARG  135 )                          
  38: s001-A ehyu-A   470 - 473 <=>  137 - 140   (TYR  470  - GLY  473  <=> VAL  137  - GLY  140 )                          
  38: s001-A ehyu-A   474 - 497 <=>  142 - 165   (VAL  474  - PHE  497  <=> PHE  142  - LYS  165 )                          
  38: s001-A ehyu-A   516 - 519 <=>  166 - 169   (LEU  516  - GLY  519  <=> ARG  166  - ALA  169 )                          
  38: s001-A ehyu-A   521 - 524 <=>  179 - 182   (PRO  521  - THR  524  <=> PRO  179  - GLN  182 )                          
  38: s001-A ehyu-A   527 - 571 <=>  184 - 228   (ILE  527  - ALA  571  <=> TYR  184  - ASN  228 )                          
  38: s001-A ehyu-A   585 - 603 <=>  239 - 257   (LYS  585  - ARG  603  <=> GLU  239  - TYR  257 )                          
  38: s001-A ehyu-A   604 - 634 <=>  260 - 290   (GLY  604  - GLY  634  <=> ALA  260  - PHE  290 )                          
  38: s001-A ehyu-A   638 - 642 <=>  291 - 295   (PHE  638  - ALA  642  <=> SER  291  - THR  295 )                          
  38: s001-A ehyu-A   644 - 674 <=>  296 - 326   (ASN  644  - ASN  674  <=> GLY  296  - GLU  326 )                          
  38: s001-A ehyu-A   675 - 681 <=>  328 - 334   (VAL  675  - GLU  681  <=> ALA  328  - SER  334 )                          
  38: s001-A ehyu-A   684 - 687 <=>  335 - 338   (ASN  684  - LEU  687  <=> ASP  335  - SER  338 )                          
  38: s001-A ehyu-A   699 - 714 <=>  340 - 355   (LEU  699  - LYS  714  <=> ASP  340  - GLN  355 )                          
  38: s001-A ehyu-A   717 - 723 <=>  356 - 362   (ASP  717  - TYR  723  <=> GLN  356  - ALA  362 )                          
  38: s001-A ehyu-A   724 - 727 <=>  364 - 367   (GLY  724  - MET  727  <=> GLY  364  - PRO  367 )                          
  38: s001-A ehyu-A   739 - 750 <=>  381 - 392   (ILE  739  - LEU  750  <=> PHE  381  - LEU  392 )                          
  39: s001-A eeje-A     1 -   4 <=>    2 -   5   (MET    1  - ASN    4  <=> VAL    2  - LEU    5 )                          
  39: s001-A eeje-A     6 -  12 <=>   21 -  27   (ARG    6  - TYR   12  <=> CYS   21  - ALA   27 )                          
  39: s001-A eeje-A    96 - 105 <=>   46 -  55   (SER   96  - LEU  105  <=> LEU   46  - TRP   55 )                          
  39: s001-A eeje-A   106 - 121 <=>   57 -  72   (LEU  106  - PRO  121  <=> THR   57  - ILE   72 )                          
  39: s001-A eeje-A   128 - 148 <=>   83 - 103   (VAL  128  - THR  148  <=> SER   83  - MET  103 )                          
  39: s001-A eeje-A   457 - 462 <=>  118 - 123   (LEU  457  - ILE  462  <=> ASP  118  - ALA  123 )                          
  39: s001-A eeje-A   464 - 470 <=>  126 - 132   (MET  464  - TYR  470  <=> GLU  126  - LEU  132 )                          
  39: s001-A eeje-A   471 - 499 <=>  135 - 163   (GLN  471  - GLU  499  <=> ALA  135  - GLY  163 )                          
  39: s001-A eeje-A   520 - 570 <=>  177 - 227   (ALA  520  - SER  570  <=> HIS  177  - ARG  227 )                          
  39: s001-A eeje-A   581 - 584 <=>  228 - 231   (HIS  581  - LEU  584  <=> ARG  228  - SER  231 )                          
  39: s001-A eeje-A   586 - 603 <=>  240 - 257   (LYS  586  - ARG  603  <=> SER  240  - TYR  257 )                          
  39: s001-A eeje-A   604 - 630 <=>  260 - 286   (GLY  604  - GLN  630  <=> ILE  260  - ASN  286 )                          
  39: s001-A eeje-A   638 - 674 <=>  290 - 326   (PHE  638  - ASN  674  <=> PHE  290  - SER  326 )                          
  39: s001-A eeje-A   675 - 681 <=>  328 - 334   (VAL  675  - GLU  681  <=> THR  328  - SER  334 )                          
  39: s001-A eeje-A   684 - 687 <=>  335 - 338   (ASN  684  - LEU  687  <=> ASN  335  - ASP  338 )                          
  39: s001-A eeje-A   699 - 715 <=>  340 - 356   (LEU  699  - GLU  715  <=> SER  340  - GLN  356 )                          
  39: s001-A eeje-A   719 - 723 <=>  358 - 362   (PRO  719  - TYR  723  <=> ILE  358  - ALA  362 )                          
  39: s001-A eeje-A   724 - 727 <=>  364 - 367   (GLY  724  - MET  727  <=> GLY  364  - GLN  367 )                          
  39: s001-A eeje-A   738 - 751 <=>  382 - 395   (VAL  738  - LEU  751  <=> SER  382  - LYS  395 )                          
  40: s001-A ee0h-A     6 -  12 <=>    7 -  13   (ARG    6  - TYR   12  <=> LEU    7  - LEU   13 )                          
  40: s001-A ee0h-A    93 -  96 <=>   30 -  33   (GLN   93  - SER   96  <=> ARG   30  - TRP   33 )                          
  40: s001-A ee0h-A    98 - 115 <=>   34 -  51   (ARG   98  - VAL  115  <=> ARG   34  - ALA   51 )                          
  40: s001-A ee0h-A   129 - 145 <=>   67 -  83   (LEU  129  - ILE  145  <=> LEU   67  - PHE   83 )                          
  40: s001-A ee0h-A   146 - 149 <=>   85 -  88   (VAL  146  - GLN  149  <=> TRP   85  - LYS   88 )                          
  40: s001-A ee0h-A   457 - 462 <=>  102 - 107   (LEU  457  - ILE  462  <=> GLN  102  - THR  107 )                          
  40: s001-A ee0h-A   463 - 470 <=>  109 - 116   (ILE  463  - TYR  470  <=> VAL  109  - ARG  116 )                          
  40: s001-A ee0h-A   471 - 489 <=>  119 - 137   (GLN  471  - PHE  489  <=> ARG  119  - LEU  137 )                          
  40: s001-A ee0h-A   490 - 500 <=>  139 - 149   (PHE  490  - LYS  500  <=> ALA  139  - ILE  149 )                          
  40: s001-A ee0h-A   505 - 508 <=>  152 - 155   (LEU  505  - ILE  508  <=> GLN  152  - GLY  155 )                          
  40: s001-A ee0h-A   511 - 514 <=>  156 - 159   (GLU  511  - LEU  514  <=> GLU  156  - PRO  159 )                          
  40: s001-A ee0h-A   521 - 571 <=>  172 - 222   (PRO  521  - ALA  571  <=> MET  172  - HIS  222 )                          
  40: s001-A ee0h-A   586 - 603 <=>  231 - 248   (LYS  586  - ARG  603  <=> THR  231  - LEU  248 )                          
  40: s001-A ee0h-A   604 - 615 <=>  251 - 262   (GLY  604  - SER  615  <=> PHE  251  - GLN  262 )                          
  40: s001-A ee0h-A   617 - 630 <=>  263 - 276   (PHE  617  - GLN  630  <=> PHE  263  - GLN  276 )                          
  40: s001-A ee0h-A   638 - 674 <=>  280 - 316   (PHE  638  - ASN  674  <=> ASN  280  - LEU  316 )                          
  40: s001-A ee0h-A   675 - 681 <=>  318 - 324   (VAL  675  - GLU  681  <=> GLY  318  - SER  324 )                          
  40: s001-A ee0h-A   684 - 687 <=>  325 - 328   (ASN  684  - LEU  687  <=> SER  325  - HIS  328 )                          
  40: s001-A ee0h-A   697 - 714 <=>  331 - 348   (GLU  697  - LYS  714  <=> GLN  331  - SER  348 )                          
  40: s001-A ee0h-A   716 - 720 <=>  349 - 353   (LEU  716  - PHE  720  <=> LEU  349  - ILE  353 )                          
  40: s001-A ee0h-A   722 - 726 <=>  354 - 358   (LEU  722  - THR  726  <=> ASP  354  - PHE  358 )                          
  40: s001-A ee0h-A   735 - 746 <=>  368 - 379   (THR  735  - VAL  746  <=> VAL  368  - THR  379 )                          
  40: s001-A ee0h-A   749 - 752 <=>  380 - 383   (ASP  749  - GLY  752  <=> PRO  380  - ASN  383 )                          
  41: s001-A emow-A     5 -  12 <=>    1 -   8   (GLU    5  - TYR   12  <=> MET    1  - PHE    8 )                          
  41: s001-A emow-A    92 -  96 <=>   27 -  31   (ILE   92  - SER   96  <=> ILE   27  - ALA   31 )                          
  41: s001-A emow-A    98 - 118 <=>   32 -  52   (ARG   98  - LEU  118  <=> MET   32  - ILE   52 )                          
  41: s001-A emow-A   124 - 148 <=>   66 -  90   (ASN  124  - THR  148  <=> LYS   66  - ARG   90 )                          
  41: s001-A emow-A   456 - 462 <=>  105 - 111   (VAL  456  - ILE  462  <=> ILE  105  - LYS  111 )                          
  41: s001-A emow-A   468 - 471 <=>  126 - 129   (ASN  468  - GLN  471  <=> VAL  126  - SER  129 )                          
  41: s001-A emow-A   472 - 493 <=>  132 - 153   (GLN  472  - LEU  493  <=> TYR  132  - SER  153 )                          
  41: s001-A emow-A   516 - 519 <=>  156 - 159   (LEU  516  - GLY  519  <=> LEU  156  - GLY  159 )                          
  41: s001-A emow-A   529 - 570 <=>  161 - 202   (LEU  529  - SER  570  <=> LEU  161  - GLU  202 )                          
  41: s001-A emow-A   581 - 584 <=>  203 - 206   (HIS  581  - LEU  584  <=> LYS  203  - GLN  206 )                          
  41: s001-A emow-A   587 - 603 <=>  296 - 312   (VAL  587  - ARG  603  <=> GLU  296  - LEU  312 )                          
  41: s001-A emow-A   604 - 629 <=>  315 - 340   (GLY  604  - ALA  629  <=> ILE  315  - PHE  340 )                          
  41: s001-A emow-A   630 - 637 <=>  342 - 349   (GLN  630  - THR  637  <=> GLU  342  - VAL  349 )                          
  41: s001-A emow-A   640 - 674 <=>  356 - 390   (ASN  640  - ASN  674  <=> LEU  356  - GLN  390 )                          
  41: s001-A emow-A   675 - 684 <=>  392 - 401   (VAL  675  - ASN  684  <=> ALA  392  - LYS  401 )                          
  41: s001-A emow-A   686 - 689 <=>  402 - 405   (TYR  686  - MET  689  <=> LYS  402  - PHE  405 )                          
  41: s001-A emow-A   696 - 699 <=>  407 - 410   (LYS  696  - LEU  699  <=> LEU  407  - ASP  410 )                          
  41: s001-A emow-A   701 - 719 <=>  411 - 429   (LEU  701  - PRO  719  <=> LEU  411  - PHE  429 )                          
  41: s001-A emow-A   720 - 723 <=>  431 - 434   (PHE  720  - TYR  723  <=> GLN  431  - GLY  434 )                          
  41: s001-A emow-A   724 - 727 <=>  436 - 439   (GLY  724  - MET  727  <=> GLY  436  - ALA  439 )                          
  41: s001-A emow-A   733 - 753 <=>  446 - 466   (ASN  733  - PHE  753  <=> PHE  446  - ALA  466 )                          
  42: s001-A em2e-A     1 -   4 <=>    4 -   7   (MET    1  - ASN    4  <=> HIS    4  - LEU    7 )                          
  42: s001-A em2e-A     6 -  12 <=>   23 -  29   (ARG    6  - TYR   12  <=> ASN   23  - THR   29 )                          
  42: s001-A em2e-A    93 -  96 <=>   34 -  37   (GLN   93  - SER   96  <=> GLY   34  - LEU   37 )                          
  42: s001-A em2e-A    97 - 105 <=>   47 -  55   (LEU   97  - LEU  105  <=> ILE   47  - TYR   55 )                          
  42: s001-A em2e-A   106 - 111 <=>   57 -  62   (LEU  106  - VAL  111  <=> MET   57  - VAL   62 )                          
  42: s001-A em2e-A   114 - 121 <=>   65 -  72   (ILE  114  - PRO  121  <=> PRO   65  - LEU   72 )                          
  42: s001-A em2e-A   128 - 148 <=>   83 - 103   (VAL  128  - THR  148  <=> SER   83  - TYR  103 )                          
  42: s001-A em2e-A   457 - 461 <=>  118 - 122   (LEU  457  - GLY  461  <=> ASP  118  - VAL  122 )                          
  42: s001-A em2e-A   462 - 470 <=>  125 - 133   (ILE  462  - TYR  470  <=> ALA  125  - MET  133 )                          
  42: s001-A em2e-A   471 - 499 <=>  135 - 163   (GLN  471  - GLU  499  <=> ALA  135  - HIS  163 )                          
  42: s001-A em2e-A   520 - 570 <=>  177 - 227   (ALA  520  - SER  570  <=> ARG  177  - ILE  227 )                          
  42: s001-A em2e-A   581 - 584 <=>  228 - 231   (HIS  581  - LEU  584  <=> TYR  228  - ASP  231 )                          
  42: s001-A em2e-A   586 - 603 <=>  243 - 260   (LYS  586  - ARG  603  <=> MET  243  - PHE  260 )                          
  42: s001-A em2e-A   604 - 634 <=>  263 - 293   (GLY  604  - GLY  634  <=> ALA  263  - PHE  293 )                          
  42: s001-A em2e-A   638 - 642 <=>  294 - 298   (PHE  638  - ALA  642  <=> ALA  294  - THR  298 )                          
  42: s001-A em2e-A   644 - 674 <=>  299 - 329   (ASN  644  - ASN  674  <=> ARG  299  - GLU  329 )                          
  42: s001-A em2e-A   675 - 681 <=>  331 - 337   (VAL  675  - GLU  681  <=> ALA  331  - SER  337 )                          
  42: s001-A em2e-A   683 - 686 <=>  338 - 341   (ILE  683  - TYR  686  <=> ALA  338  - VAL  341 )                          
  42: s001-A em2e-A   699 - 714 <=>  343 - 358   (LEU  699  - LYS  714  <=> ASP  343  - GLN  358 )                          
  42: s001-A em2e-A   717 - 722 <=>  359 - 364   (ASP  717  - LEU  722  <=> GLN  359  - THR  364 )                          
  42: s001-A em2e-A   723 - 726 <=>  366 - 369   (TYR  723  - THR  726  <=> MET  366  - PHE  369 )                          
  42: s001-A em2e-A   738 - 745 <=>  385 - 392   (VAL  738  - GLY  745  <=> THR  385  - GLY  392 )                          
  42: s001-A em2e-A   747 - 752 <=>  393 - 398   (ILE  747  - GLY  752  <=> MET  393  - LYS  398 )                          
  43: s001-A ehm4-A     1 -  12 <=>   22 -  33   (MET    1  - TYR   12  <=> LEU   22  - PHE   33 )                          
  43: s001-A ehm4-A    93 - 109 <=>   55 -  71   (GLN   93  - MET  109  <=> ARG   55  - LEU   71 )                          
  43: s001-A ehm4-A   110 - 122 <=>   73 -  85   (GLN  110  - ILE  122  <=> LEU   73  - TYR   85 )                          
  43: s001-A ehm4-A   132 - 145 <=>  100 - 113   (LEU  132  - ILE  145  <=> PHE  100  - SER  113 )                          
  43: s001-A ehm4-A   146 - 149 <=>  115 - 118   (VAL  146  - GLN  149  <=> TYR  115  - GLN  118 )                          
  43: s001-A ehm4-A   461 - 466 <=>  129 - 134   (GLY  461  - ARG  466  <=> LYS  129  - LEU  134 )                          
  43: s001-A ehm4-A   470 - 473 <=>  148 - 151   (TYR  470  - GLY  473  <=> ASN  148  - ASP  151 )                          
  43: s001-A ehm4-A   474 - 496 <=>  154 - 176   (VAL  474  - LEU  496  <=> LEU  154  - ALA  176 )                          
  43: s001-A ehm4-A   516 - 519 <=>  177 - 180   (LEU  516  - GLY  519  <=> ARG  177  - PHE  180 )                          
  43: s001-A ehm4-A   532 - 535 <=>  182 - 185   (ILE  532  - PHE  535  <=> HIS  182  - ASN  185 )                          
  43: s001-A ehm4-A   537 - 571 <=>  186 - 220   (ARG  537  - ALA  571  <=> CYS  186  - MET  220 )                          
  43: s001-A ehm4-A   585 - 603 <=>  232 - 250   (LYS  585  - ARG  603  <=> PHE  232  - LEU  250 )                          
  43: s001-A ehm4-A   604 - 637 <=>  253 - 286   (GLY  604  - THR  637  <=> GLU  253  - GLY  286 )                          
  43: s001-A ehm4-A   640 - 674 <=>  293 - 327   (ASN  640  - ASN  674  <=> GLU  293  - VAL  327 )                          
  43: s001-A ehm4-A   675 - 680 <=>  329 - 334   (VAL  675  - THR  680  <=> ARG  329  - ILE  334 )                          
  43: s001-A ehm4-A   683 - 686 <=>  335 - 338   (ILE  683  - TYR  686  <=> SER  335  - LYS  338 )                          
  43: s001-A ehm4-A   699 - 717 <=>  339 - 357   (LEU  699  - ASP  717  <=> SER  339  - HIS  357 )                          
  43: s001-A ehm4-A   720 - 723 <=>  359 - 362   (PHE  720  - TYR  723  <=> HIS  359  - ILE  362 )                          
  43: s001-A ehm4-A   724 - 727 <=>  364 - 367   (GLY  724  - MET  727  <=> GLY  364  - ARG  367 )                          
  43: s001-A ehm4-A   734 - 753 <=>  375 - 394   (ILE  734  - PHE  753  <=> ARG  375  - SER  394 )                          
  44: s001-A egpc-A     6 -  12 <=>   12 -  18   (ARG    6  - TYR   12  <=> LEU   12  - ILE   18 )                          
  44: s001-A egpc-A    96 - 106 <=>   38 -  48   (SER   96  - LEU  106  <=> THR   38  - PHE   48 )                          
  44: s001-A egpc-A   107 - 112 <=>   50 -  55   (TYR  107  - ILE  112  <=> ILE   50  - SER   55 )                          
  44: s001-A egpc-A   132 - 148 <=>   76 -  92   (LEU  132  - THR  148  <=> THR   76  - MET   92 )                          
  44: s001-A egpc-A   459 - 463 <=>  105 - 109   (ILE  459  - ILE  463  <=> LEU  105  - ARG  109 )                          
  44: s001-A egpc-A   465 - 470 <=>  116 - 121   (SER  465  - TYR  470  <=> ARG  116  - ALA  121 )                          
  44: s001-A egpc-A   471 - 498 <=>  124 - 151   (GLN  471  - ARG  498  <=> GLU  124  - SER  151 )                          
  44: s001-A egpc-A   513 - 517 <=>  152 - 156   (ILE  513  - PHE  517  <=> SER  152  - LEU  156 )                          
  44: s001-A egpc-A   520 - 571 <=>  167 - 218   (ALA  520  - ALA  571  <=> LYS  167  - LYS  218 )                          
  44: s001-A egpc-A   586 - 603 <=>  230 - 247   (LYS  586  - ARG  603  <=> MET  230  - LEU  247 )                          
  44: s001-A egpc-A   604 - 632 <=>  250 - 278   (GLY  604  - LEU  632  <=> SER  250  - LEU  278 )                          
  44: s001-A egpc-A   634 - 637 <=>  279 - 282   (GLY  634  - THR  637  <=> PHE  279  - VAL  282 )                          
  44: s001-A egpc-A   640 - 674 <=>  283 - 317   (ASN  640  - ASN  674  <=> GLY  283  - SER  317 )                          
  44: s001-A egpc-A   675 - 681 <=>  319 - 325   (VAL  675  - GLU  681  <=> LEU  319  - CYS  325 )                          
  44: s001-A egpc-A   684 - 687 <=>  326 - 329   (ASN  684  - LEU  687  <=> ASN  326  - SER  329 )                          
  44: s001-A egpc-A   699 - 711 <=>  331 - 343   (LEU  699  - LYS  711  <=> SER  331  - ALA  343 )                          
  44: s001-A egpc-A   713 - 717 <=>  344 - 348   (LEU  713  - ASP  717  <=> ARG  344  - PRO  348 )                          
  44: s001-A egpc-A   720 - 723 <=>  350 - 353   (PHE  720  - TYR  723  <=> ILE  350  - SER  353 )                          
  44: s001-A egpc-A   724 - 727 <=>  355 - 358   (GLY  724  - MET  727  <=> VAL  355  - PRO  358 )                          
  44: s001-A egpc-A   732 - 753 <=>  365 - 386   (TYR  732  - PHE  753  <=> THR  365  - LEU  386 )                          
  45: s001-A eh7m-A     6 -  12 <=>   14 -  20   (ARG    6  - TYR   12  <=> TYR   14  - TYR   20 )                          
  45: s001-A eh7m-A    96 - 106 <=>   34 -  44   (SER   96  - LEU  106  <=> ARG   34  - VAL   44 )                          
  45: s001-A eh7m-A   107 - 112 <=>   46 -  51   (TYR  107  - ILE  112  <=> ILE   46  - HIS   51 )                          
  45: s001-A eh7m-A   131 - 148 <=>   71 -  88   (PRO  131  - THR  148  <=> ILE   71  - LYS   88 )                          
  45: s001-A eh7m-A   457 - 462 <=>  103 - 108   (LEU  457  - ILE  462  <=> ASP  103  - SER  108 )                          
  45: s001-A eh7m-A   464 - 470 <=>  112 - 118   (MET  464  - TYR  470  <=> CYS  112  - ASN  118 )                          
  45: s001-A eh7m-A   471 - 498 <=>  121 - 148   (GLN  471  - ARG  498  <=> ARG  121  - GLY  148 )                          
  45: s001-A eh7m-A   514 - 517 <=>  150 - 153   (LEU  514  - PHE  517  <=> GLY  150  - LEU  153 )                          
  45: s001-A eh7m-A   520 - 570 <=>  164 - 214   (ALA  520  - SER  570  <=> GLN  164  - SER  214 )                          
  45: s001-A eh7m-A   586 - 603 <=>  227 - 244   (LYS  586  - ARG  603  <=> THR  227  - ILE  244 )                          
  45: s001-A eh7m-A   604 - 633 <=>  247 - 276   (GLY  604  - GLN  633  <=> LEU  247  - PHE  276 )                          
  45: s001-A eh7m-A   638 - 641 <=>  277 - 280   (PHE  638  - ASP  641  <=> PHE  277  - ASN  280 )                          
  45: s001-A eh7m-A   642 - 674 <=>  282 - 314   (ALA  642  - ASN  674  <=> PHE  282  - GLN  314 )                          
  45: s001-A eh7m-A   675 - 681 <=>  316 - 322   (VAL  675  - GLU  681  <=> THR  316  - SER  322 )                          
  45: s001-A eh7m-A   684 - 687 <=>  323 - 326   (ASN  684  - LEU  687  <=> ASN  323  - SER  326 )                          
  45: s001-A eh7m-A   699 - 714 <=>  328 - 343   (LEU  699  - LYS  714  <=> ASN  328  - LEU  343 )                          
  45: s001-A eh7m-A   717 - 723 <=>  344 - 350   (ASP  717  - TYR  723  <=> ALA  344  - ALA  350 )                          
  45: s001-A eh7m-A   724 - 727 <=>  352 - 355   (GLY  724  - MET  727  <=> GLY  352  - GLY  355 )                          
  45: s001-A eh7m-A   739 - 749 <=>  369 - 379   (ILE  739  - ASP  749  <=> TYR  369  - ARG  379 )                          
  46: s001-A ec13-A     3 -  11 <=>   14 -  22   (SER    3  - TRP   11  <=> CYS   14  - PHE   22 )                          
  46: s001-A ec13-A    15 -  18 <=>   30 -  33   (LYS   15  - ALA   18  <=> ASP   30  - ASP   33 )                          
  46: s001-A ec13-A    93 -  96 <=>   36 -  39   (GLN   93  - SER   96  <=> PHE   36  - TRP   39 )                          
  46: s001-A ec13-A    98 - 120 <=>   40 -  62   (ARG   98  - MET  120  <=> TRP   40  - VAL   62 )                          
  46: s001-A ec13-A   132 - 148 <=>   80 -  96   (LEU  132  - THR  148  <=> VAL   80  - ASN   96 )                          
  46: s001-A ec13-A   462 - 465 <=>  109 - 112   (ILE  462  - SER  465  <=> ASP  109  - ARG  112 )                          
  46: s001-A ec13-A   467 - 470 <=>  124 - 127   (VAL  467  - TYR  470  <=> CYS  124  - LYS  127 )                          
  46: s001-A ec13-A   471 - 490 <=>  130 - 149   (GLN  471  - PHE  490  <=> ARG  130  - LEU  149 )                          
  46: s001-A ec13-A   491 - 501 <=>  151 - 161   (PRO  491  - SER  501  <=> ILE  151  - LEU  161 )                          
  46: s001-A ec13-A   520 - 570 <=>  177 - 227   (ALA  520  - SER  570  <=> HIS  177  - THR  227 )                          
  46: s001-A ec13-A   581 - 584 <=>  228 - 231   (HIS  581  - LEU  584  <=> GLU  228  - GLU  231 )                          
  46: s001-A ec13-A   586 - 603 <=>  242 - 259   (LYS  586  - ARG  603  <=> VAL  242  - MET  259 )                          
  46: s001-A ec13-A   604 - 633 <=>  262 - 291   (GLY  604  - GLN  633  <=> THR  262  - MET  291 )                          
  46: s001-A ec13-A   638 - 641 <=>  292 - 295   (PHE  638  - ASP  641  <=> LYS  292  - PRO  295 )                          
  46: s001-A ec13-A   643 - 674 <=>  296 - 327   (TYR  643  - ASN  674  <=> ALA  296  - SER  327 )                          
  46: s001-A ec13-A   675 - 678 <=>  330 - 333   (VAL  675  - LEU  678  <=> TYR  330  - CYS  333 )                          
  46: s001-A ec13-A   681 - 685 <=>  334 - 338   (GLU  681  - LEU  685  <=> LEU  334  - LEU  338 )                          
  46: s001-A ec13-A   699 - 703 <=>  339 - 343   (LEU  699  - ASN  703  <=> PRO  339  - GLU  343 )                          
  46: s001-A ec13-A   705 - 717 <=>  344 - 356   (VAL  705  - ASP  717  <=> LYS  344  - GLU  356 )                          
  46: s001-A ec13-A   719 - 722 <=>  357 - 360   (PRO  719  - LEU  722  <=> VAL  357  - THR  360 )                          
  46: s001-A ec13-A   723 - 726 <=>  362 - 365   (TYR  723  - THR  726  <=> ALA  362  - ALA  365 )                          
  46: s001-A ec13-A   734 - 751 <=>  374 - 391   (ILE  734  - LEU  751  <=> GLN  374  - GLY  391 )                          
  47: s001-A el2r-A     3 -  12 <=>   34 -  43   (SER    3  - TYR   12  <=> THR   34  - LEU   43 )                          
  47: s001-A el2r-A    93 - 124 <=>   65 -  96   (GLN   93  - ASN  124  <=> LYS   65  - ASN   96 )                          
  47: s001-A el2r-A   128 - 150 <=>  102 - 124   (VAL  128  - ILE  150  <=> GLY  102  - LEU  124 )                          
  47: s001-A el2r-A   458 - 462 <=>  140 - 144   (GLU  458  - ILE  462  <=> ASP  140  - ILE  144 )                          
  47: s001-A el2r-A   465 - 473 <=>  146 - 154   (SER  465  - GLY  473  <=> ALA  146  - ILE  154 )                          
  47: s001-A el2r-A   474 - 489 <=>  157 - 172   (VAL  474  - PHE  489  <=> LEU  157  - ILE  172 )                          
  47: s001-A el2r-A   490 - 495 <=>  174 - 179   (PHE  490  - ARG  495  <=> TYR  174  - ILE  179 )                          
  47: s001-A el2r-A   513 - 517 <=>  180 - 184   (ILE  513  - PHE  517  <=> SER  180  - TRP  184 )                          
  47: s001-A el2r-A   531 - 571 <=>  186 - 226   (ILE  531  - ALA  571  <=> SER  186  - GLY  226 )                          
  47: s001-A el2r-A   585 - 603 <=>  254 - 272   (LYS  585  - ARG  603  <=> GLU  254  - ARG  272 )                          
  47: s001-A el2r-A   604 - 626 <=>  275 - 297   (GLY  604  - ILE  626  <=> ASN  275  - MET  297 )                          
  47: s001-A el2r-A   627 - 637 <=>  299 - 309   (CYS  627  - THR  637  <=> CYS  299  - HIS  309 )                          
  47: s001-A el2r-A   639 - 669 <=>  316 - 346   (LEU  639  - ASN  669  <=> PHE  316  - LEU  346 )                          
  47: s001-A el2r-A   671 - 681 <=>  347 - 357   (LYS  671  - GLU  681  <=> THR  347  - PHE  357 )                          
  47: s001-A el2r-A   684 - 688 <=>  358 - 362   (ASN  684  - LYS  688  <=> ASP  358  - ALA  362 )                          
  47: s001-A el2r-A   699 - 727 <=>  363 - 391   (LEU  699  - MET  727  <=> ASP  363  - GLU  391 )                          
  47: s001-A el2r-A   734 - 753 <=>  399 - 418   (ILE  734  - PHE  753  <=> LYS  399  - LEU  418 )                          
  48: s001-A ehc8-A     3 -  11 <=>    2 -  10   (SER    3  - TRP   11  <=> GLY    2  - TYR   10 )                          
  48: s001-A ehc8-A    89 -  92 <=>   26 -  29   (ASN   89  - ILE   92  <=> SER   26  - LEU   29 )                          
  48: s001-A ehc8-A    96 - 112 <=>   30 -  46   (SER   96  - ILE  112  <=> SER   30  - PRO   46 )                          
  48: s001-A ehc8-A   131 - 145 <=>   67 -  81   (PRO  131  - ILE  145  <=> VAL   67  - PHE   81 )                          
  48: s001-A ehc8-A   146 - 149 <=>   83 -  86   (VAL  146  - GLN  149  <=> ALA   83  - LYS   86 )                          
  48: s001-A ehc8-A   457 - 463 <=>  106 - 112   (LEU  457  - ILE  463  <=> ILE  106  - GLY  112 )                          
  48: s001-A ehc8-A   465 - 473 <=>  113 - 121   (SER  465  - GLY  473  <=> LEU  113  - LYS  121 )                          
  48: s001-A ehc8-A   474 - 508 <=>  124 - 158   (VAL  474  - ILE  508  <=> SER  124  - THR  158 )                          
  48: s001-A ehc8-A   514 - 517 <=>  160 - 163   (LEU  514  - PHE  517  <=> ASP  160  - LEU  163 )                          
  48: s001-A ehc8-A   520 - 571 <=>  173 - 224   (ALA  520  - ALA  571  <=> ASP  173  - ASN  224 )                          
  48: s001-A ehc8-A   582 - 585 <=>  225 - 228   (PHE  582  - LYS  585  <=> TRP  225  - PRO  228 )                          
  48: s001-A ehc8-A   586 - 603 <=>  234 - 251   (LYS  586  - ARG  603  <=> THR  234  - LEU  251 )                          
  48: s001-A ehc8-A   604 - 633 <=>  254 - 283   (GLY  604  - GLN  633  <=> LYS  254  - THR  283 )                          
  48: s001-A ehc8-A   638 - 674 <=>  285 - 321   (PHE  638  - ASN  674  <=> MET  285  - GLN  321 )                          
  48: s001-A ehc8-A   675 - 681 <=>  323 - 329   (VAL  675  - GLU  681  <=> ASP  323  - SER  329 )                          
  48: s001-A ehc8-A   682 - 685 <=>  331 - 334   (GLN  682  - LEU  685  <=> TRP  331  - ALA  334 )                          
  48: s001-A ehc8-A   699 - 714 <=>  335 - 350   (LEU  699  - LYS  714  <=> SER  335  - GLN  350 )                          
  48: s001-A ehc8-A   717 - 726 <=>  351 - 360   (ASP  717  - THR  726  <=> LYS  351  - PHE  360 )                          
  48: s001-A ehc8-A   735 - 750 <=>  370 - 385   (THR  735  - LEU  750  <=> ILE  370  - GLU  385 )                          
  49: s001-A ehwi-A     1 -  12 <=>   13 -  24   (MET    1  - TYR   12  <=> TRP   13  - GLY   24 )                          
  49: s001-A ehwi-A    30 -  33 <=>   37 -  40   (GLN   30  - ILE   33  <=> SER   37  - ARG   40 )                          
  49: s001-A ehwi-A    92 - 114 <=>   45 -  67   (ILE   92  - ILE  114  <=> SER   45  - ASP   67 )                          
  49: s001-A ehwi-A   122 - 125 <=>   70 -  73   (ILE  122  - ILE  125  <=> SER   70  - PRO   73 )                          
  49: s001-A ehwi-A   132 - 145 <=>   94 - 107   (LEU  132  - ILE  145  <=> ILE   94  - SER  107 )                          
  49: s001-A ehwi-A   146 - 149 <=>  109 - 112   (VAL  146  - GLN  149  <=> TRP  109  - GLY  112 )                          
  49: s001-A ehwi-A   457 - 463 <=>  126 - 132   (LEU  457  - ILE  463  <=> HIS  126  - TYR  132 )                          
  49: s001-A ehwi-A   466 - 469 <=>  133 - 136   (ARG  466  - ALA  469  <=> SER  133  - GLU  136 )                          
  49: s001-A ehwi-A   470 - 473 <=>  139 - 142   (TYR  470  - GLY  473  <=> SER  139  - ARG  142 )                          
  49: s001-A ehwi-A   474 - 494 <=>  145 - 165   (VAL  474  - HIS  494  <=> LEU  145  - MET  165 )                          
  49: s001-A ehwi-A   517 - 520 <=>  166 - 169   (PHE  517  - ALA  520  <=> SER  166  - TYR  169 )                          
  49: s001-A ehwi-A   527 - 571 <=>  170 - 214   (ILE  527  - ALA  571  <=> SER  170  - LYS  214 )                          
  49: s001-A ehwi-A   585 - 603 <=>  225 - 243   (LYS  585  - ARG  603  <=> VAL  225  - LEU  243 )                          
  49: s001-A ehwi-A   604 - 633 <=>  246 - 275   (GLY  604  - GLN  633  <=> ARG  246  - ILE  275 )                          
  49: s001-A ehwi-A   634 - 637 <=>  277 - 280   (GLY  634  - THR  637  <=> SER  277  - LEU  280 )                          
  49: s001-A ehwi-A   640 - 659 <=>  287 - 306   (ASN  640  - LEU  659  <=> LYS  287  - VAL  306 )                          
  49: s001-A ehwi-A   663 - 674 <=>  307 - 318   (SER  663  - ASN  674  <=> GLU  307  - GLN  318 )                          
  49: s001-A ehwi-A   675 - 683 <=>  320 - 328   (VAL  675  - ILE  683  <=> SER  320  - ASP  328 )                          
  49: s001-A ehwi-A   686 - 689 <=>  329 - 332   (TYR  686  - MET  689  <=> ILE  329  - ILE  332 )                          
  49: s001-A ehwi-A   699 - 717 <=>  333 - 351   (LEU  699  - ASP  717  <=> ASP  333  - ARG  351 )                          
  49: s001-A ehwi-A   719 - 726 <=>  353 - 360   (PRO  719  - THR  726  <=> ARG  353  - PHE  360 )                          
  49: s001-A ehwi-A   735 - 751 <=>  371 - 387   (THR  735  - LEU  751  <=> ALA  371  - TRP  387 )                          
  50: s001-A eg6r-A     6 -  12 <=>    7 -  13   (ARG    6  - TYR   12  <=> LEU    7  - ALA   13 )                          
  50: s001-A eg6r-A    33 -  36 <=>   29 -  32   (ILE   33  - LEU   36  <=> ASP   29  - GLY   32 )                          
  50: s001-A eg6r-A    75 -  84 <=>   46 -  55   (ARG   75  - PHE   84  <=> TRP   46  - PHE   55 )                          
  50: s001-A eg6r-A   107 - 112 <=>   57 -  62   (TYR  107  - ILE  112  <=> VAL   57  - GLN   62 )                          
  50: s001-A eg6r-A   114 - 121 <=>   63 -  70   (ILE  114  - PRO  121  <=> GLU   63  - GLN   70 )                          
  50: s001-A eg6r-A   128 - 149 <=>   85 - 106   (VAL  128  - GLN  149  <=> PHE   85  - ARG  106 )                          
  50: s001-A eg6r-A   457 - 461 <=>  120 - 124   (LEU  457  - GLY  461  <=> ASP  120  - SER  124 )                          
  50: s001-A eg6r-A   462 - 471 <=>  129 - 138   (ILE  462  - GLN  471  <=> VAL  129  - MET  138 )                          
  50: s001-A eg6r-A   472 - 498 <=>  141 - 167   (GLN  472  - ARG  498  <=> GLN  141  - SER  167 )                          
  50: s001-A eg6r-A   516 - 519 <=>  168 - 171   (LEU  516  - GLY  519  <=> ARG  168  - ARG  171 )                          
  50: s001-A eg6r-A   530 - 570 <=>  172 - 212   (SER  530  - SER  570  <=> PHE  172  - GLN  212 )                          
  50: s001-A eg6r-A   581 - 584 <=>  213 - 216   (HIS  581  - LEU  584  <=> GLN  213  - LEU  216 )                          
  50: s001-A eg6r-A   586 - 603 <=>  237 - 254   (LYS  586  - ARG  603  <=> ALA  237  - LEU  254 )                          
  50: s001-A eg6r-A   604 - 626 <=>  257 - 279   (GLY  604  - ILE  626  <=> LEU  257  - SER  279 )                          
  50: s001-A eg6r-A   627 - 637 <=>  281 - 291   (CYS  627  - THR  637  <=> CYS  281  - SER  291 )                          
  50: s001-A eg6r-A   640 - 674 <=>  297 - 331   (ASN  640  - ASN  674  <=> ASP  297  - ARG  331 )                          
  50: s001-A eg6r-A   675 - 693 <=>  333 - 351   (VAL  675  - PRO  693  <=> ALA  333  - LEU  351 )                          
  50: s001-A eg6r-A   697 - 726 <=>  361 - 390   (GLU  697  - THR  726  <=> PRO  361  - PHE  390 )                          
  50: s001-A eg6r-A   734 - 753 <=>  399 - 418   (ILE  734  - PHE  753  <=> THR  399  - GLU  418 )                          
  51: s001-A edyb-A     1 -  12 <=>    4 -  15   (MET    1  - TYR   12  <=> LEU    4  - TYR   15 )                          
  51: s001-A edyb-A    92 - 122 <=>   36 -  66   (ILE   92  - ILE  122  <=> THR   36  - SER   66 )                          
  51: s001-A edyb-A   132 - 150 <=>   84 - 102   (LEU  132  - ILE  150  <=> ALA   84  - SER  102 )                          
  51: s001-A edyb-A   460 - 470 <=>  114 - 124   (SER  460  - TYR  470  <=> LEU  114  - GLY  124 )                          
  51: s001-A edyb-A   471 - 474 <=>  128 - 131   (GLN  471  - VAL  474  <=> ARG  128  - ILE  131 )                          
  51: s001-A edyb-A   475 - 495 <=>  133 - 153   (GLY  475  - ARG  495  <=> LEU  133  - GLN  153 )                          
  51: s001-A edyb-A   514 - 517 <=>  154 - 157   (LEU  514  - PHE  517  <=> ARG  154  - ILE  157 )                          
  51: s001-A edyb-A   527 - 570 <=>  158 - 201   (ILE  527  - SER  570  <=> THR  158  - ARG  201 )                          
  51: s001-A edyb-A   581 - 584 <=>  202 - 205   (HIS  581  - LEU  584  <=> CYS  202  - ARG  205 )                          
  51: s001-A edyb-A   586 - 604 <=>  228 - 246   (LYS  586  - GLY  604  <=> LEU  228  - LEU  246 )                          
  51: s001-A edyb-A   605 - 629 <=>  249 - 273   (PRO  605  - ALA  629  <=> MET  249  - TYR  273 )                          
  51: s001-A edyb-A   633 - 637 <=>  277 - 281   (GLN  633  - THR  637  <=> CYS  277  - TYR  281 )                          
  51: s001-A edyb-A   643 - 658 <=>  296 - 311   (TYR  643  - LEU  658  <=> ILE  296  - VAL  311 )                          
  51: s001-A edyb-A   663 - 674 <=>  312 - 323   (SER  663  - ASN  674  <=> ASN  312  - GLU  323 )                          
  51: s001-A edyb-A   675 - 683 <=>  325 - 333   (VAL  675  - ILE  683  <=> PHE  325  - LEU  333 )                          
  51: s001-A edyb-A   686 - 689 <=>  334 - 337   (TYR  686  - MET  689  <=> PHE  334  - GLU  337 )                          
  51: s001-A edyb-A   698 - 727 <=>  338 - 367   (GLN  698  - MET  727  <=> LEU  338  - LYS  367 )                          
  51: s001-A edyb-A   730 - 753 <=>  371 - 394   (LEU  730  - PHE  753  <=> GLY  371  - ASN  394 )                          
  52: s001-A eeps-A     6 -  12 <=>   20 -  26   (ARG    6  - TYR   12  <=> PHE   20  - CYS   26 )                          
  52: s001-A eeps-A    96 - 104 <=>   51 -  59   (SER   96  - LEU  104  <=> ALA   51  - VAL   59 )                          
  52: s001-A eeps-A   105 - 110 <=>   64 -  69   (LEU  105  - GLN  110  <=> LEU   64  - PHE   69 )                          
  52: s001-A eeps-A   114 - 120 <=>   72 -  78   (ILE  114  - MET  120  <=> SER   72  - GLY   78 )                          
  52: s001-A eeps-A   129 - 148 <=>   88 - 107   (LEU  129  - THR  148  <=> ALA   88  - ASN  107 )                          
  52: s001-A eeps-A   457 - 462 <=>  122 - 127   (LEU  457  - ILE  462  <=> ASP  122  - GLU  127 )                          
  52: s001-A eeps-A   464 - 473 <=>  131 - 140   (MET  464  - GLY  473  <=> PHE  131  - PHE  140 )                          
  52: s001-A eeps-A   474 - 495 <=>  142 - 163   (VAL  474  - ARG  495  <=> ASN  142  - ALA  163 )                          
  52: s001-A eeps-A   516 - 519 <=>  165 - 168   (LEU  516  - GLY  519  <=> LEU  165  - GLN  168 )                          
  52: s001-A eeps-A   520 - 571 <=>  181 - 232   (ALA  520  - ALA  571  <=> GLN  181  - LYS  232 )                          
  52: s001-A eeps-A   585 - 603 <=>  252 - 270   (LYS  585  - ARG  603  <=> GLU  252  - LEU  270 )                          
  52: s001-A eeps-A   604 - 634 <=>  273 - 303   (GLY  604  - GLY  634  <=> CYS  273  - PHE  303 )                          
  52: s001-A eeps-A   638 - 641 <=>  305 - 308   (PHE  638  - ASP  641  <=> ASN  305  - THR  308 )                          
  52: s001-A eeps-A   644 - 674 <=>  309 - 339   (ASN  644  - ASN  674  <=> LYS  309  - ARG  339 )                          
  52: s001-A eeps-A   675 - 681 <=>  341 - 347   (VAL  675  - GLU  681  <=> ALA  341  - CYS  347 )                          
  52: s001-A eeps-A   684 - 687 <=>  348 - 351   (ASN  684  - LEU  687  <=> GLN  348  - GLY  351 )                          
  52: s001-A eeps-A   699 - 714 <=>  353 - 368   (LEU  699  - LYS  714  <=> SER  353  - GLN  368 )                          
  52: s001-A eeps-A   716 - 726 <=>  369 - 379   (LEU  716  - THR  726  <=> GLN  369  - PHE  379 )                          
  52: s001-A eeps-A   735 - 751 <=>  389 - 405   (THR  735  - LEU  751  <=> ILE  389  - LEU  405 )                          
  53: s001-A ei7y-A     1 -   6 <=>    5 -  10   (MET    1  - ARG    6  <=> ARG    5  - TYR   10 )                          
  53: s001-A ei7y-A     7 -  12 <=>   30 -  35   (ASP    7  - TYR   12  <=> TYR   30  - GLN   35 )                          
  53: s001-A ei7y-A    89 -  93 <=>   45 -  49   (ASN   89  - GLN   93  <=> THR   45  - LEU   49 )                          
  53: s001-A ei7y-A    96 - 110 <=>   53 -  67   (SER   96  - GLN  110  <=> ARG   53  - PHE   67 )                          
  53: s001-A ei7y-A   111 - 115 <=>   69 -  73   (VAL  111  - VAL  115  <=> ALA   69  - PHE   73 )                          
  53: s001-A ei7y-A   132 - 148 <=>   92 - 108   (LEU  132  - THR  148  <=> ILE   92  - TYR  108 )                          
  53: s001-A ei7y-A   458 - 462 <=>  124 - 128   (GLU  458  - ILE  462  <=> PRO  124  - LYS  128 )                          
  53: s001-A ei7y-A   464 - 473 <=>  135 - 144   (MET  464  - GLY  473  <=> TYR  135  - VAL  144 )                          
  53: s001-A ei7y-A   474 - 499 <=>  147 - 172   (VAL  474  - GLU  499  <=> PHE  147  - HIS  172 )                          
  53: s001-A ei7y-A   520 - 523 <=>  189 - 192   (ALA  520  - VAL  523  <=> LYS  189  - HIS  192 )                          
  53: s001-A ei7y-A   524 - 569 <=>  194 - 239   (THR  524  - THR  569  <=> ILE  194  - LEU  239 )                          
  53: s001-A ei7y-A   582 - 585 <=>  240 - 243   (PHE  582  - LYS  585  <=> ARG  240  - HIS  243 )                          
  53: s001-A ei7y-A   586 - 603 <=>  252 - 269   (LYS  586  - ARG  603  <=> LEU  252  - ILE  269 )                          
  53: s001-A ei7y-A   604 - 633 <=>  272 - 301   (GLY  604  - GLN  633  <=> ARG  272  - GLU  301 )                          
  53: s001-A ei7y-A   637 - 674 <=>  302 - 339   (THR  637  - ASN  674  <=> ALA  302  - GLN  339 )                          
  53: s001-A ei7y-A   675 - 682 <=>  341 - 348   (VAL  675  - GLN  682  <=> SER  341  - TYR  348 )                          
  53: s001-A ei7y-A   685 - 688 <=>  349 - 352   (LEU  685  - LYS  688  <=> ASP  349  - LYS  352 )                          
  53: s001-A ei7y-A   699 - 711 <=>  354 - 366   (LEU  699  - LYS  711  <=> SER  354  - ARG  366 )                          
  53: s001-A ei7y-A   713 - 717 <=>  367 - 371   (LEU  713  - ASP  717  <=> ARG  367  - PRO  371 )                          
  53: s001-A ei7y-A   720 - 727 <=>  373 - 380   (PHE  720  - MET  727  <=> ILE  373  - PRO  380 )                          
  53: s001-A ei7y-A   733 - 751 <=>  388 - 406   (ASN  733  - LEU  751  <=> SER  388  - ASP  406 )                          
  54: s001-A efrd-A     3 -  11 <=>   17 -  25   (SER    3  - TRP   11  <=> LYS   17  - TYR   25 )                          
  54: s001-A efrd-A    15 -  18 <=>   33 -  36   (LYS   15  - ALA   18  <=> ASN   33  - PRO   36 )                          
  54: s001-A efrd-A    95 - 115 <=>   44 -  64   (THR   95  - VAL  115  <=> CYS   44  - ALA   64 )                          
  54: s001-A efrd-A   125 - 149 <=>   77 - 101   (ILE  125  - GLN  149  <=> TYR   77  - VAL  101 )                          
  54: s001-A efrd-A   437 - 440 <=>  121 - 124   (ASP  437  - SER  440  <=> GLY  121  - GLN  124 )                          
  54: s001-A efrd-A   451 - 454 <=>  128 - 131   (LYS  451  - MET  454  <=> PRO  128  - LYS  131 )                          
  54: s001-A efrd-A   457 - 473 <=>  134 - 150   (LEU  457  - GLY  473  <=> LEU  134  - ARG  150 )                          
  54: s001-A efrd-A   474 - 486 <=>  153 - 165   (VAL  474  - GLY  486  <=> MET  153  - TYR  165 )                          
  54: s001-A efrd-A   488 - 498 <=>  166 - 176   (ALA  488  - ARG  498  <=> TYR  166  - PHE  176 )                          
  54: s001-A efrd-A   504 - 508 <=>  181 - 185   (GLN  504  - ILE  508  <=> LYS  181  - THR  185 )                          
  54: s001-A efrd-A   515 - 518 <=>  187 - 190   (THR  515  - CYS  518  <=> GLU  187  - LEU  190 )                          
  54: s001-A efrd-A   521 - 524 <=>  203 - 206   (PRO  521  - THR  524  <=> ASN  203  - PHE  206 )                          
  54: s001-A efrd-A   525 - 570 <=>  208 - 253   (PRO  525  - SER  570  <=> SER  208  - GLN  253 )                          
  54: s001-A efrd-A   582 - 585 <=>  254 - 257   (PHE  582  - LYS  585  <=> ASN  254  - SER  257 )                          
  54: s001-A efrd-A   586 - 603 <=>  266 - 283   (LYS  586  - ARG  603  <=> ARG  266  - HIS  283 )                          
  54: s001-A efrd-A   604 - 637 <=>  286 - 319   (GLY  604  - THR  637  <=> GLN  286  - VAL  319 )                          
  54: s001-A efrd-A   639 - 642 <=>  320 - 323   (LEU  639  - ALA  642  <=> GLY  320  - TRP  323 )                          
  54: s001-A efrd-A   644 - 674 <=>  324 - 354   (ASN  644  - ASN  674  <=> MET  324  - LEU  354 )                          
  54: s001-A efrd-A   675 - 681 <=>  356 - 362   (VAL  675  - GLU  681  <=> PHE  356  - CYS  362 )                          
  54: s001-A efrd-A   684 - 687 <=>  363 - 366   (ASN  684  - LEU  687  <=> SER  363  - ASN  366 )                          
  54: s001-A efrd-A   699 - 714 <=>  368 - 383   (LEU  699  - LYS  714  <=> SER  368  - ARG  383 )                          
  54: s001-A efrd-A   716 - 726 <=>  384 - 394   (LEU  716  - THR  726  <=> ARG  384  - THR  394 )                          
  54: s001-A efrd-A   736 - 751 <=>  406 - 421   (ARG  736  - LEU  751  <=> ARG  406  - LYS  421 )                          
  55: s001-A egeg-A     3 -   6 <=>    2 -   5   (SER    3  - ARG    6  <=> THR    2  - ASP    5 )                          
  55: s001-A egeg-A     7 -  12 <=>   10 -  15   (ASP    7  - TYR   12  <=> GLY   10  - MET   15 )                          
  55: s001-A egeg-A    96 - 112 <=>   29 -  45   (SER   96  - ILE  112  <=> SER   29  - MET   45 )                          
  55: s001-A egeg-A   130 - 145 <=>   65 -  80   (GLY  130  - ILE  145  <=> PHE   65  - VAL   80 )                          
  55: s001-A egeg-A   146 - 149 <=>   82 -  85   (VAL  146  - GLN  149  <=> ILE   82  - ARG   85 )                          
  55: s001-A egeg-A   457 - 460 <=>  104 - 107   (LEU  457  - SER  460  <=> SER  104  - GLU  107 )                          
  55: s001-A egeg-A   462 - 468 <=>  108 - 114   (ILE  462  - ASN  468  <=> TRP  108  - ARG  114 )                          
  55: s001-A egeg-A   470 - 473 <=>  115 - 118   (TYR  470  - GLY  473  <=> ARG  115  - ARG  118 )                          
  55: s001-A egeg-A   474 - 489 <=>  121 - 136   (VAL  474  - PHE  489  <=> ARG  121  - VAL  136 )                          
  55: s001-A egeg-A   490 - 493 <=>  138 - 141   (PHE  490  - LEU  493  <=> ALA  138  - SER  141 )                          
  55: s001-A egeg-A   495 - 498 <=>  142 - 145   (ARG  495  - ARG  498  <=> PRO  142  - ARG  145 )                          
  55: s001-A egeg-A   514 - 517 <=>  147 - 150   (LEU  514  - PHE  517  <=> GLU  147  - HIS  150 )                          
  55: s001-A egeg-A   520 - 571 <=>  161 - 212   (ALA  520  - ALA  571  <=> MET  161  - GLN  212 )                          
  55: s001-A egeg-A   585 - 603 <=>  222 - 240   (LYS  585  - ARG  603  <=> GLU  222  - TYR  240 )                          
  55: s001-A egeg-A   604 - 634 <=>  243 - 273   (GLY  604  - GLY  634  <=> GLN  243  - ILE  273 )                          
  55: s001-A egeg-A   637 - 641 <=>  274 - 278   (THR  637  - ASP  641  <=> THR  274  - GLN  278 )                          
  55: s001-A egeg-A   644 - 674 <=>  279 - 309   (ASN  644  - ASN  674  <=> VAL  279  - ARG  309 )                          
  55: s001-A egeg-A   675 - 681 <=>  311 - 317   (VAL  675  - GLU  681  <=> ALA  311  - VAL  317 )                          
  55: s001-A egeg-A   684 - 687 <=>  318 - 321   (ASN  684  - LEU  687  <=> PRO  318  - GLU  321 )                          
  55: s001-A egeg-A   699 - 714 <=>  323 - 338   (LEU  699  - LYS  714  <=> GLY  323  - GLN  338 )                          
  55: s001-A egeg-A   716 - 726 <=>  339 - 349   (LEU  716  - THR  726  <=> HIS  339  - TYR  349 )                          
  55: s001-A egeg-A   733 - 750 <=>  358 - 375   (ASN  733  - LEU  750  <=> SER  358  - GLY  375 )                          
  56: s001-A effz-A     6 -  13 <=>   14 -  21   (ARG    6  - GLN   13  <=> ALA   14  - LEU   21 )                          
  56: s001-A effz-A    15 -  18 <=>   27 -  30   (LYS   15  - ALA   18  <=> THR   27  - ALA   30 )                          
  56: s001-A effz-A    89 -  96 <=>   44 -  51   (ASN   89  - SER   96  <=> CYS   44  - LEU   51 )                          
  56: s001-A effz-A    98 - 122 <=>   52 -  76   (ARG   98  - ILE  122  <=> TYR   52  - TYR   76 )                          
  56: s001-A effz-A   129 - 150 <=>   90 - 111   (LEU  129  - ILE  150  <=> THR   90  - GLY  111 )                          
  56: s001-A effz-A   457 - 462 <=>  124 - 129   (LEU  457  - ILE  462  <=> ASP  124  - LYS  129 )                          
  56: s001-A effz-A   466 - 469 <=>  139 - 142   (ARG  466  - ALA  469  <=> HIS  139  - SER  142 )                          
  56: s001-A effz-A   470 - 473 <=>  145 - 148   (TYR  470  - GLY  473  <=> LEU  145  - THR  148 )                          
  56: s001-A effz-A   474 - 491 <=>  152 - 169   (VAL  474  - PRO  491  <=> GLY  152  - ARG  169 )                          
  56: s001-A effz-A   527 - 570 <=>  172 - 215   (ILE  527  - SER  570  <=> PRO  172  - GLU  215 )                          
  56: s001-A effz-A   581 - 584 <=>  216 - 219   (HIS  581  - LEU  584  <=> GLN  216  - ASP  219 )                          
  56: s001-A effz-A   586 - 603 <=>  233 - 250   (LYS  586  - ARG  603  <=> LEU  233  - LEU  250 )                          
  56: s001-A effz-A   604 - 631 <=>  253 - 280   (GLY  604  - VAL  631  <=> GLU  253  - ALA  280 )                          
  56: s001-A effz-A   633 - 637 <=>  282 - 286   (GLN  633  - THR  637  <=> ILE  282  - ASP  286 )                          
  56: s001-A effz-A   639 - 642 <=>  288 - 291   (LEU  639  - ALA  642  <=> ASN  288  - CYS  291 )                          
  56: s001-A effz-A   644 - 674 <=>  292 - 322   (ASN  644  - ASN  674  <=> GLN  292  - SER  322 )                          
  56: s001-A effz-A   675 - 682 <=>  324 - 331   (VAL  675  - GLN  682  <=> SER  324  - GLY  331 )                          
  56: s001-A effz-A   684 - 687 <=>  332 - 335   (ASN  684  - LEU  687  <=> CYS  332  - THR  335 )                          
  56: s001-A effz-A   698 - 726 <=>  338 - 366   (GLN  698  - THR  726  <=> GLU  338  - PHE  366 )                          
  56: s001-A effz-A   734 - 752 <=>  375 - 393   (ILE  734  - GLY  752  <=> GLY  375  - GLN  393 )                          
  57: s001-A ejwi-A     1 -   4 <=>    3 -   6   (MET    1  - ASN    4  <=> VAL    3  - LEU    6 )                          
  57: s001-A ejwi-A     6 -  12 <=>   22 -  28   (ARG    6  - TYR   12  <=> ASN   22  - ALA   28 )                          
  57: s001-A ejwi-A    96 - 105 <=>   47 -  56   (SER   96  - LEU  105  <=> LEU   47  - PHE   56 )                          
  57: s001-A ejwi-A   106 - 114 <=>   58 -  66   (LEU  106  - ILE  114  <=> VAL   58  - ILE   66 )                          
  57: s001-A ejwi-A   118 - 121 <=>   70 -  73   (LEU  118  - PRO  121  <=> VAL   70  - PHE   73 )                          
  57: s001-A ejwi-A   129 - 148 <=>   85 - 104   (LEU  129  - THR  148  <=> LEU   85  - PHE  104 )                          
  57: s001-A ejwi-A   459 - 462 <=>  117 - 120   (ILE  459  - ILE  462  <=> SER  117  - LYS  120 )                          
  57: s001-A ejwi-A   465 - 470 <=>  128 - 133   (SER  465  - TYR  470  <=> ARG  128  - ASN  133 )                          
  57: s001-A ejwi-A   471 - 495 <=>  136 - 160   (GLN  471  - ARG  495  <=> ALA  136  - TYR  160 )                          
  57: s001-A ejwi-A   517 - 520 <=>  161 - 164   (PHE  517  - ALA  520  <=> ALA  161  - GLY  164 )                          
  57: s001-A ejwi-A   522 - 570 <=>  180 - 228   (PRO  522  - SER  570  <=> GLY  180  - ARG  228 )                          
  57: s001-A ejwi-A   582 - 585 <=>  229 - 232   (PHE  582  - LYS  585  <=> SER  229  - MET  232 )                          
  57: s001-A ejwi-A   586 - 603 <=>  241 - 258   (LYS  586  - ARG  603  <=> ASN  241  - CYS  258 )                          
  57: s001-A ejwi-A   604 - 634 <=>  261 - 291   (GLY  604  - GLY  634  <=> MET  261  - PHE  291 )                          
  57: s001-A ejwi-A   638 - 641 <=>  292 - 295   (PHE  638  - ASP  641  <=> SER  292  - TRP  295 )                          
  57: s001-A ejwi-A   643 - 674 <=>  296 - 327   (TYR  643  - ASN  674  <=> LYS  296  - ASP  327 )                          
  57: s001-A ejwi-A   675 - 681 <=>  329 - 335   (VAL  675  - GLU  681  <=> SER  329  - SER  335 )                          
  57: s001-A ejwi-A   684 - 687 <=>  336 - 339   (ASN  684  - LEU  687  <=> ASN  336  - ASP  339 )                          
  57: s001-A ejwi-A   699 - 714 <=>  341 - 356   (LEU  699  - LYS  714  <=> GLU  341  - GLN  356 )                          
  57: s001-A ejwi-A   717 - 722 <=>  357 - 362   (ASP  717  - LEU  722  <=> GLN  357  - ILE  362 )                          
  57: s001-A ejwi-A   723 - 726 <=>  364 - 367   (TYR  723  - THR  726  <=> GLY  364  - PHE  367 )                          
  57: s001-A ejwi-A   739 - 750 <=>  382 - 393   (ILE  739  - LEU  750  <=> PHE  382  - LEU  393 )                          
  58: s001-A eevn-A     3 -  12 <=>    4 -  13   (SER    3  - TYR   12  <=> TYR    4  - VAL   13 )                          
  58: s001-A eevn-A    95 - 113 <=>   38 -  56   (THR   95  - ALA  113  <=> THR   38  - ALA   56 )                          
  58: s001-A eevn-A   125 - 128 <=>   58 -  61   (ILE  125  - VAL  128  <=> PHE   58  - THR   61 )                          
  58: s001-A eevn-A   131 - 150 <=>   81 - 100   (PRO  131  - ILE  150  <=> ALA   81  - ARG  100 )                          
  58: s001-A eevn-A   461 - 473 <=>  114 - 126   (GLY  461  - GLY  473  <=> HIS  114  - ASN  126 )                          
  58: s001-A eevn-A   474 - 495 <=>  129 - 150   (VAL  474  - ARG  495  <=> LEU  129  - ASP  150 )                          
  58: s001-A eevn-A   517 - 520 <=>  153 - 156   (PHE  517  - ALA  520  <=> VAL  153  - GLU  156 )                          
  58: s001-A eevn-A   521 - 524 <=>  161 - 164   (PRO  521  - THR  524  <=> LEU  161  - ALA  164 )                          
  58: s001-A eevn-A   526 - 570 <=>  165 - 209   (ILE  526  - SER  570  <=> MET  165  - ARG  209 )                          
  58: s001-A eevn-A   581 - 585 <=>  210 - 214   (HIS  581  - LYS  585  <=> GLU  210  - ASP  214 )                          
  58: s001-A eevn-A   586 - 604 <=>  233 - 251   (LYS  586  - GLY  604  <=> ILE  233  - LEU  251 )                          
  58: s001-A eevn-A   605 - 635 <=>  254 - 284   (PRO  605  - HIS  635  <=> PHE  254  - LEU  284 )                          
  58: s001-A eevn-A   650 - 674 <=>  301 - 325   (TRP  650  - ASN  674  <=> ILE  301  - GLY  325 )                          
  58: s001-A eevn-A   675 - 688 <=>  327 - 340   (VAL  675  - LYS  688  <=> LEU  327  - GLY  340 )                          
  58: s001-A eevn-A   690 - 693 <=>  341 - 344   (GLU  690  - PRO  693  <=> ARG  341  - ILE  344 )                          
  58: s001-A eevn-A   696 - 719 <=>  345 - 368   (LYS  696  - PRO  719  <=> LYS  345  - LEU  368 )                          
  58: s001-A eevn-A   720 - 723 <=>  375 - 378   (PHE  720  - TYR  723  <=> ARG  375  - ILE  378 )                          
  58: s001-A eevn-A   724 - 727 <=>  380 - 383   (GLY  724  - MET  727  <=> GLY  380  - ASP  383 )                          
  58: s001-A eevn-A   737 - 753 <=>  395 - 411   (VAL  737  - PHE  753  <=> SER  395  - TYR  411 )                          
  59: s001-A ejdt-A     6 -  12 <=>   14 -  20   (ARG    6  - TYR   12  <=> PHE   14  - LEU   20 )                          
  59: s001-A ejdt-A    94 - 110 <=>   29 -  45   (VAL   94  - GLN  110  <=> VAL   29  - ASN   45 )                          
  59: s001-A ejdt-A   131 - 145 <=>   68 -  82   (PRO  131  - ILE  145  <=> LEU   68  - LEU   82 )                          
  59: s001-A ejdt-A   146 - 149 <=>   84 -  87   (VAL  146  - GLN  149  <=> VAL   84  - PHE   87 )                          
  59: s001-A ejdt-A   460 - 465 <=>   99 - 104   (SER  460  - SER  465  <=> PHE   99  - LEU  104 )                          
  59: s001-A ejdt-A   466 - 473 <=>  113 - 120   (ARG  466  - GLY  473  <=> ILE  113  - ARG  120 )                          
  59: s001-A ejdt-A   474 - 499 <=>  123 - 148   (VAL  474  - GLU  499  <=> VAL  123  - SER  148 )                          
  59: s001-A ejdt-A   514 - 517 <=>  149 - 152   (LEU  514  - PHE  517  <=> GLU  149  - LEU  152 )                          
  59: s001-A ejdt-A   520 - 571 <=>  165 - 216   (ALA  520  - ALA  571  <=> LYS  165  - SER  216 )                          
  59: s001-A ejdt-A   585 - 603 <=>  224 - 242   (LYS  585  - ARG  603  <=> GLN  224  - PHE  242 )                          
  59: s001-A ejdt-A   604 - 633 <=>  245 - 274   (GLY  604  - GLN  633  <=> SER  245  - ILE  274 )                          
  59: s001-A ejdt-A   638 - 674 <=>  275 - 311   (PHE  638  - ASN  674  <=> ALA  275  - ASP  311 )                          
  59: s001-A ejdt-A   675 - 681 <=>  313 - 319   (VAL  675  - GLU  681  <=> ALA  313  - SER  319 )                          
  59: s001-A ejdt-A   683 - 686 <=>  320 - 323   (ILE  683  - TYR  686  <=> ASN  320  - ASP  323 )                          
  59: s001-A ejdt-A   699 - 714 <=>  325 - 340   (LEU  699  - LYS  714  <=> ASP  325  - GLN  340 )                          
  59: s001-A ejdt-A   717 - 727 <=>  341 - 351   (ASP  717  - MET  727  <=> LYS  341  - TYR  351 )                          
  59: s001-A ejdt-A   733 - 751 <=>  359 - 377   (ASN  733  - LEU  751  <=> GLN  359  - GLY  377 )                          
  60: s001-A ejx9-A     6 -  12 <=>   15 -  21   (ARG    6  - TYR   12  <=> VAL   15  - VAL   21 )                          
  60: s001-A ejx9-A    96 - 106 <=>   39 -  49   (SER   96  - LEU  106  <=> VAL   39  - VAL   49 )                          
  60: s001-A ejx9-A   107 - 112 <=>   51 -  56   (TYR  107  - ILE  112  <=> VAL   51  - SER   56 )                          
  60: s001-A ejx9-A   132 - 145 <=>   77 -  90   (LEU  132  - ILE  145  <=> THR   77  - VAL   90 )                          
  60: s001-A ejx9-A   146 - 149 <=>   92 -  95   (VAL  146  - GLN  149  <=> MET   92  - LYS   95 )                          
  60: s001-A ejx9-A   457 - 462 <=>  108 - 113   (LEU  457  - ILE  462  <=> ASP  108  - LEU  113 )                          
  60: s001-A ejx9-A   465 - 470 <=>  120 - 125   (SER  465  - TYR  470  <=> ILE  120  - LYS  125 )                          
  60: s001-A ejx9-A   471 - 499 <=>  128 - 156   (GLN  471  - GLU  499  <=> ASN  128  - PRO  156 )                          
  60: s001-A ejx9-A   514 - 517 <=>  157 - 160   (LEU  514  - PHE  517  <=> ASP  157  - LEU  160 )                          
  60: s001-A ejx9-A   520 - 571 <=>  171 - 222   (ALA  520  - ALA  571  <=> MET  171  - ARG  222 )                          
  60: s001-A ejx9-A   586 - 603 <=>  243 - 260   (LYS  586  - ARG  603  <=> VAL  243  - LEU  260 )                          
  60: s001-A ejx9-A   604 - 635 <=>  263 - 294   (GLY  604  - HIS  635  <=> ILE  263  - ALA  294 )                          
  60: s001-A ejx9-A   636 - 641 <=>  296 - 301   (LYS  636  - ASP  641  <=> ASP  296  - ALA  301 )                          
  60: s001-A ejx9-A   644 - 674 <=>  302 - 332   (ASN  644  - ASN  674  <=> MET  302  - ALA  332 )                          
  60: s001-A ejx9-A   675 - 681 <=>  334 - 340   (VAL  675  - GLU  681  <=> CYS  334  - CYS  340 )                          
  60: s001-A ejx9-A   684 - 687 <=>  341 - 344   (ASN  684  - LEU  687  <=> ASN  341  - GLU  344 )                          
  60: s001-A ejx9-A   699 - 714 <=>  346 - 361   (LEU  699  - LYS  714  <=> LEU  346  - GLN  361 )                          
  60: s001-A ejx9-A   716 - 726 <=>  362 - 372   (LEU  716  - THR  726  <=> ARG  362  - ILE  372 )                          
  60: s001-A ejx9-A   734 - 750 <=>  381 - 397   (ILE  734  - LEU  750  <=> GLN  381  - LYS  397 )                          
  61: s001-A ef7l-A     6 -  12 <=>    7 -  13   (ARG    6  - TYR   12  <=> SER    7  - ILE   13 )                          
  61: s001-A ef7l-A    30 -  33 <=>   28 -  31   (GLN   30  - ILE   33  <=> SER   28  - ARG   31 )                          
  61: s001-A ef7l-A    92 - 121 <=>   37 -  66   (ILE   92  - PRO  121  <=> SER   37  - GLU   66 )                          
  61: s001-A ef7l-A   122 - 125 <=>   68 -  71   (ILE  122  - ILE  125  <=> PRO   68  - MET   71 )                          
  61: s001-A ef7l-A   131 - 150 <=>   84 - 103   (PRO  131  - ILE  150  <=> VAL   84  - ASN  103 )                          
  61: s001-A ef7l-A   456 - 463 <=>  115 - 122   (VAL  456  - ILE  463  <=> ILE  115  - TYR  122 )                          
  61: s001-A ef7l-A   466 - 469 <=>  123 - 126   (ARG  466  - ALA  469  <=> ASN  123  - ARG  126 )                          
  61: s001-A ef7l-A   470 - 473 <=>  128 - 131   (TYR  470  - GLY  473  <=> ASP  128  - ARG  131 )                          
  61: s001-A ef7l-A   474 - 494 <=>  133 - 153   (VAL  474  - HIS  494  <=> LEU  133  - THR  153 )                          
  61: s001-A ef7l-A   516 - 523 <=>  156 - 163   (LEU  516  - VAL  523  <=> ARG  156  - ILE  163 )                          
  61: s001-A ef7l-A   524 - 533 <=>  166 - 175   (THR  524  - ASN  533  <=> SER  166  - TYR  175 )                          
  61: s001-A ef7l-A   535 - 571 <=>  176 - 212   (PHE  535  - ALA  571  <=> ILE  176  - SER  212 )                          
  61: s001-A ef7l-A   585 - 603 <=>  266 - 284   (LYS  585  - ARG  603  <=> ASN  266  - CYS  284 )                          
  61: s001-A ef7l-A   604 - 626 <=>  287 - 309   (GLY  604  - ILE  626  <=> LEU  287  - ALA  309 )                          
  61: s001-A ef7l-A   627 - 637 <=>  311 - 321   (CYS  627  - THR  637  <=> ALA  311  - LYS  321 )                          
  61: s001-A ef7l-A   640 - 674 <=>  323 - 357   (ASN  640  - ASN  674  <=> ASP  323  - LYS  357 )                          
  61: s001-A ef7l-A   675 - 686 <=>  359 - 370   (VAL  675  - TYR  686  <=> ILE  359  - HIS  370 )                          
  61: s001-A ef7l-A   699 - 717 <=>  371 - 389   (LEU  699  - ASP  717  <=> GLU  371  - ASP  389 )                          
  61: s001-A ef7l-A   720 - 723 <=>  391 - 394   (PHE  720  - TYR  723  <=> ASP  391  - ALA  394 )                          
  61: s001-A ef7l-A   724 - 727 <=>  396 - 399   (GLY  724  - MET  727  <=> GLY  396  - ARG  399 )                          
  61: s001-A ef7l-A   734 - 753 <=>  407 - 426   (ILE  734  - PHE  753  <=> SER  407  - ASN  426 )                          
  62: s001-A ek3z-A     6 -  12 <=>   65 -  71   (ARG    6  - TYR   12  <=> ILE   65  - ILE   71 )                          
  62: s001-A ek3z-A    93 -  96 <=>   92 -  95   (GLN   93  - SER   96  <=> THR   92  - TRP   95 )                          
  62: s001-A ek3z-A    97 - 111 <=>   97 - 111   (LEU   97  - VAL  111  <=> SER   97  - GLY  111 )                          
  62: s001-A ek3z-A   133 - 148 <=>  138 - 153   (CYS  133  - THR  148  <=> LEU  138  - LYS  153 )                          
  62: s001-A ek3z-A   458 - 463 <=>  166 - 171   (GLU  458  - ILE  463  <=> ALA  166  - LEU  171 )                          
  62: s001-A ek3z-A   467 - 473 <=>  176 - 182   (VAL  467  - GLY  473  <=> GLU  176  - GLN  182 )                          
  62: s001-A ek3z-A   474 - 501 <=>  185 - 212   (VAL  474  - SER  501  <=> ASN  185  - SER  212 )                          
  62: s001-A ek3z-A   508 - 519 <=>  216 - 227   (ILE  508  - GLY  519  <=> TRP  216  - LEU  227 )                          
  62: s001-A ek3z-A   524 - 570 <=>  237 - 283   (THR  524  - SER  570  <=> ASP  237  - MET  283 )                          
  62: s001-A ek3z-A   581 - 584 <=>  284 - 287   (HIS  581  - LEU  584  <=> ARG  284  - ARG  287 )                          
  62: s001-A ek3z-A   585 - 603 <=>  290 - 308   (LYS  585  - ARG  603  <=> THR  290  - LEU  308 )                          
  62: s001-A ek3z-A   604 - 633 <=>  311 - 340   (GLY  604  - GLN  633  <=> GLU  311  - GLN  340 )                          
  62: s001-A ek3z-A   638 - 641 <=>  341 - 344   (PHE  638  - ASP  641  <=> ALA  341  - SER  344 )                          
  62: s001-A ek3z-A   642 - 674 <=>  346 - 378   (ALA  642  - ASN  674  <=> TRP  346  - ARG  378 )                          
  62: s001-A ek3z-A   675 - 680 <=>  380 - 385   (VAL  675  - THR  680  <=> LEU  380  - LEU  385 )                          
  62: s001-A ek3z-A   683 - 686 <=>  386 - 389   (ILE  683  - TYR  686  <=> VAL  386  - GLU  389 )                          
  62: s001-A ek3z-A   702 - 714 <=>  391 - 403   (VAL  702  - LYS  714  <=> TRP  391  - GLN  403 )                          
  62: s001-A ek3z-A   716 - 722 <=>  404 - 410   (LEU  716  - LEU  722  <=> MET  404  - THR  410 )                          
  62: s001-A ek3z-A   723 - 726 <=>  412 - 415   (TYR  723  - THR  726  <=> MET  412  - PHE  415 )                          
  62: s001-A ek3z-A   732 - 753 <=>  423 - 444   (TYR  732  - PHE  753  <=> ILE  423  - LYS  444 )                          
  63: s001-A em1q-A     1 -   4 <=>    4 -   7   (MET    1  - ASN    4  <=> ARG    4  - SER    7 )                          
  63: s001-A em1q-A     6 -   9 <=>   15 -  18   (ARG    6  - ILE    9  <=> HIS   15  - PHE   18 )                          
  63: s001-A em1q-A    93 - 112 <=>   33 -  52   (GLN   93  - ILE  112  <=> LYS   33  - HIS   52 )                          
  63: s001-A em1q-A   131 - 145 <=>   78 -  92   (PRO  131  - ILE  145  <=> PRO   78  - MET   92 )                          
  63: s001-A em1q-A   146 - 149 <=>   94 -  97   (VAL  146  - GLN  149  <=> TRP   94  - GLN   97 )                          
  63: s001-A em1q-A   461 - 465 <=>  111 - 115   (GLY  461  - SER  465  <=> GLY  111  - LYS  115 )                          
  63: s001-A em1q-A   467 - 473 <=>  124 - 130   (VAL  467  - GLY  473  <=> ALA  124  - LEU  130 )                          
  63: s001-A em1q-A   474 - 501 <=>  133 - 160   (VAL  474  - SER  501  <=> THR  133  - VAL  160 )                          
  63: s001-A em1q-A   507 - 511 <=>  163 - 167   (SER  507  - GLU  511  <=> HIS  163  - LYS  167 )                          
  63: s001-A em1q-A   522 - 570 <=>  182 - 230   (PRO  522  - SER  570  <=> ARG  182  - GLN  230 )                          
  63: s001-A em1q-A   581 - 584 <=>  231 - 234   (HIS  581  - LEU  584  <=> ASP  231  - LYS  234 )                          
  63: s001-A em1q-A   586 - 603 <=>  247 - 264   (LYS  586  - ARG  603  <=> CYS  247  - ILE  264 )                          
  63: s001-A em1q-A   604 - 633 <=>  267 - 296   (GLY  604  - GLN  633  <=> GLU  267  - LEU  296 )                          
  63: s001-A em1q-A   638 - 642 <=>  297 - 301   (PHE  638  - ALA  642  <=> TYR  297  - ASN  301 )                          
  63: s001-A em1q-A   644 - 674 <=>  302 - 332   (ASN  644  - ASN  674  <=> ILE  302  - SER  332 )                          
  63: s001-A em1q-A   675 - 681 <=>  334 - 340   (VAL  675  - GLU  681  <=> GLY  334  - SER  340 )                          
  63: s001-A em1q-A   683 - 686 <=>  341 - 344   (ILE  683  - TYR  686  <=> ALA  341  - THR  344 )                          
  63: s001-A em1q-A   699 - 714 <=>  346 - 361   (LEU  699  - LYS  714  <=> ASP  346  - GLN  361 )                          
  63: s001-A em1q-A   716 - 721 <=>  362 - 367   (LEU  716  - ARG  721  <=> ARG  362  - ARG  367 )                          
  63: s001-A em1q-A   723 - 726 <=>  368 - 371   (TYR  723  - THR  726  <=> VAL  368  - PHE  371 )                          
  63: s001-A em1q-A   735 - 750 <=>  381 - 396   (THR  735  - LEU  750  <=> VAL  381  - LEU  396 )                          
  64: s001-A ej04-A     2 -  11 <=>   62 -  71   (ALA    2  - TRP   11  <=> PHE   62  - THR   71 )                          
  64: s001-A ej04-A    92 - 116 <=>   87 - 111   (ILE   92  - LEU  116  <=> ALA   87  - CYS  111 )                          
  64: s001-A ej04-A   127 - 130 <=>  112 - 115   (GLU  127  - GLY  130  <=> GLY  112  - GLY  115 )                          
  64: s001-A ej04-A   132 - 140 <=>  150 - 158   (LEU  132  - THR  140  <=> ILE  150  - LEU  158 )                          
  64: s001-A ej04-A   141 - 145 <=>  162 - 166   (VAL  141  - ILE  145  <=> SER  162  - VAL  166 )                          
  64: s001-A ej04-A   146 - 149 <=>  168 - 171   (VAL  146  - GLN  149  <=> LYS  168  - ASP  171 )                          
  64: s001-A ej04-A   462 - 466 <=>  184 - 188   (ILE  462  - ARG  466  <=> LEU  184  - LYS  188 )                          
  64: s001-A ej04-A   468 - 471 <=>  190 - 193   (ASN  468  - GLN  471  <=> LYS  190  - CYS  193 )                          
  64: s001-A ej04-A   472 - 494 <=>  195 - 217   (GLN  472  - HIS  494  <=> MET  195  - VAL  217 )                          
  64: s001-A ej04-A   517 - 522 <=>  219 - 224   (PHE  517  - PRO  522  <=> MET  219  - GLN  224 )                          
  64: s001-A ej04-A   523 - 568 <=>  236 - 281   (VAL  523  - ILE  568  <=> SER  236  - LYS  281 )                          
  64: s001-A ej04-A   569 - 572 <=>  283 - 286   (THR  569  - ARG  572  <=> LEU  283  - SER  286 )                          
  64: s001-A ej04-A   589 - 603 <=>  288 - 302   (ASN  589  - ARG  603  <=> ASP  288  - LEU  302 )                          
  64: s001-A ej04-A   604 - 622 <=>  305 - 323   (GLY  604  - SER  622  <=> ARG  305  - ALA  323 )                          
  64: s001-A ej04-A   623 - 631 <=>  325 - 333   (ILE  623  - VAL  631  <=> ALA  325  - PHE  333 )                          
  64: s001-A ej04-A   633 - 637 <=>  334 - 338   (GLN  633  - THR  637  <=> LYS  334  - PHE  338 )                          
  64: s001-A ej04-A   639 - 655 <=>  345 - 361   (LEU  639  - LEU  655  <=> LEU  345  - LEU  361 )                          
  64: s001-A ej04-A   657 - 674 <=>  362 - 379   (PHE  657  - ASN  674  <=> LEU  362  - ALA  379 )                          
  64: s001-A ej04-A   677 - 686 <=>  380 - 389   (ILE  677  - TYR  686  <=> ASN  380  - PHE  389 )                          
  64: s001-A ej04-A   699 - 702 <=>  393 - 396   (LEU  699  - VAL  702  <=> ASN  393  - ALA  396 )                          
  64: s001-A ej04-A   704 - 711 <=>  397 - 404   (ASN  704  - LYS  711  <=> GLU  397  - LEU  404 )                          
  64: s001-A ej04-A   714 - 724 <=>  407 - 417   (LYS  714  - GLY  724  <=> ALA  407  - ARG  417 )                          
  64: s001-A ej04-A   733 - 752 <=>  427 - 446   (ASN  733  - GLY  752  <=> PHE  427  - THR  446 )                          
  65: s001-A ed4v-A     1 -   4 <=>    4 -   7   (MET    1  - ASN    4  <=> TRP    4  - PHE    7 )                          
  65: s001-A ed4v-A     6 -  10 <=>   19 -  23   (ARG    6  - SER   10  <=> PHE   19  - ARG   23 )                          
  65: s001-A ed4v-A    12 -  15 <=>   32 -  35   (TYR   12  - LYS   15  <=> TRP   32  - LYS   35 )                          
  65: s001-A ed4v-A    93 -  96 <=>   39 -  42   (GLN   93  - SER   96  <=> THR   39  - TRP   42 )                          
  65: s001-A ed4v-A    98 - 112 <=>   43 -  57   (ARG   98  - ILE  112  <=> ARG   43  - THR   57 )                          
  65: s001-A ed4v-A   128 - 148 <=>   77 -  97   (VAL  128  - THR  148  <=> THR   77  - PHE   97 )                          
  65: s001-A ed4v-A   462 - 465 <=>  110 - 113   (ILE  462  - SER  465  <=> GLY  110  - PHE  113 )                          
  65: s001-A ed4v-A   466 - 473 <=>  124 - 131   (ARG  466  - GLY  473  <=> ASP  124  - ALA  131 )                          
  65: s001-A ed4v-A   474 - 501 <=>  134 - 161   (VAL  474  - SER  501  <=> ALA  134  - ILE  161 )                          
  65: s001-A ed4v-A   506 - 509 <=>  166 - 169   (LYS  506  - SER  509  <=> ASN  166  - GLU  169 )                          
  65: s001-A ed4v-A   514 - 517 <=>  172 - 175   (LEU  514  - PHE  517  <=> VAL  172  - THR  175 )                          
  65: s001-A ed4v-A   521 - 571 <=>  186 - 236   (PRO  521  - ALA  571  <=> LEU  186  - SER  236 )                          
  65: s001-A ed4v-A   586 - 603 <=>  255 - 272   (LYS  586  - ARG  603  <=> LEU  255  - LEU  272 )                          
  65: s001-A ed4v-A   604 - 633 <=>  275 - 304   (GLY  604  - GLN  633  <=> PHE  275  - THR  304 )                          
  65: s001-A ed4v-A   637 - 674 <=>  305 - 342   (THR  637  - ASN  674  <=> LEU  305  - GLY  342 )                          
  65: s001-A ed4v-A   675 - 681 <=>  344 - 350   (VAL  675  - GLU  681  <=> CYS  344  - CYS  350 )                          
  65: s001-A ed4v-A   684 - 687 <=>  351 - 354   (ASN  684  - LEU  687  <=> PRO  351  - LEU  354 )                          
  65: s001-A ed4v-A   699 - 714 <=>  356 - 371   (LEU  699  - LYS  714  <=> LYS  356  - GLN  371 )                          
  65: s001-A ed4v-A   717 - 726 <=>  372 - 381   (ASP  717  - THR  726  <=> ARG  372  - PHE  381 )                          
  65: s001-A ed4v-A   734 - 750 <=>  390 - 406   (ILE  734  - LEU  750  <=> ALA  390  - GLN  406 )                          
  66: s001-A ejsu-A     6 -  12 <=>   12 -  18   (ARG    6  - TYR   12  <=> PHE   12  - ALA   18 )                          
  66: s001-A ejsu-A    91 -  94 <=>   24 -  27   (TRP   91  - VAL   94  <=> VAL   24  - PHE   27 )                          
  66: s001-A ejsu-A    96 - 106 <=>   37 -  47   (SER   96  - LEU  106  <=> VAL   37  - VAL   47 )                          
  66: s001-A ejsu-A   107 - 116 <=>   49 -  58   (TYR  107  - LEU  116  <=> LEU   49  - SER   58 )                          
  66: s001-A ejsu-A   120 - 123 <=>   61 -  64   (MET  120  - VAL  123  <=> ARG   61  - THR   64 )                          
  66: s001-A ejsu-A   124 - 145 <=>   67 -  88   (ASN  124  - ILE  145  <=> GLU   67  - TYR   88 )                          
  66: s001-A ejsu-A   146 - 149 <=>   90 -  93   (VAL  146  - GLN  149  <=> TYR   90  - LYS   93 )                          
  66: s001-A ejsu-A   457 - 462 <=>  106 - 111   (LEU  457  - ILE  462  <=> ASP  106  - GLY  111 )                          
  66: s001-A ejsu-A   465 - 470 <=>  115 - 120   (SER  465  - TYR  470  <=> ARG  115  - GLN  120 )                          
  66: s001-A ejsu-A   471 - 499 <=>  123 - 151   (GLN  471  - GLU  499  <=> VAL  123  - GLU  151 )                          
  66: s001-A ejsu-A   515 - 518 <=>  153 - 156   (THR  515  - CYS  518  <=> ARG  153  - MET  156 )                          
  66: s001-A ejsu-A   529 - 571 <=>  175 - 217   (LEU  529  - ALA  571  <=> ALA  175  - GLU  217 )                          
  66: s001-A ejsu-A   586 - 603 <=>  244 - 261   (LYS  586  - ARG  603  <=> ALA  244  - LEU  261 )                          
  66: s001-A ejsu-A   604 - 630 <=>  264 - 290   (GLY  604  - GLN  630  <=> ARG  264  - ALA  290 )                          
  66: s001-A ejsu-A   638 - 674 <=>  295 - 331   (PHE  638  - ASN  674  <=> VAL  295  - ARG  331 )                          
  66: s001-A ejsu-A   675 - 681 <=>  333 - 339   (VAL  675  - GLU  681  <=> HIS  333  - CYS  339 )                          
  66: s001-A ejsu-A   684 - 687 <=>  340 - 343   (ASN  684  - LEU  687  <=> ASN  340  - THR  343 )                          
  66: s001-A ejsu-A   699 - 714 <=>  345 - 360   (LEU  699  - LYS  714  <=> ASN  345  - LEU  360 )                          
  66: s001-A ejsu-A   716 - 726 <=>  361 - 371   (LEU  716  - THR  726  <=> LYS  361  - MET  371 )                          
  66: s001-A ejsu-A   738 - 748 <=>  387 - 397   (VAL  738  - SER  748  <=> SER  387  - LYS  397 )                          
  67: s001-A elra-A     2 -  12 <=>    1 -  11   (ALA    2  - TYR   12  <=> MET    1  - TYR   11 )                          
  67: s001-A elra-A    93 - 113 <=>   31 -  51   (GLN   93  - ALA  113  <=> ARG   31  - ALA   51 )                          
  67: s001-A elra-A   124 - 127 <=>   58 -  61   (ASN  124  - GLU  127  <=> LEU   58  - THR   61 )                          
  67: s001-A elra-A   132 - 147 <=>   78 -  93   (LEU  132  - SER  147  <=> THR   78  - TYR   93 )                          
  67: s001-A elra-A   461 - 466 <=>  106 - 111   (GLY  461  - ARG  466  <=> LEU  106  - GLU  111 )                          
  67: s001-A elra-A   473 - 494 <=>  127 - 148   (GLY  473  - HIS  494  <=> PHE  127  - TYR  148 )                          
  67: s001-A elra-A   517 - 520 <=>  150 - 153   (PHE  517  - ALA  520  <=> TRP  150  - GLN  153 )                          
  67: s001-A elra-A   526 - 537 <=>  154 - 165   (ILE  526  - ARG  537  <=> ASN  154  - ASN  165 )                          
  67: s001-A elra-A   539 - 571 <=>  166 - 198   (CYS  539  - ALA  571  <=> ILE  166  - GLU  198 )                          
  67: s001-A elra-A   585 - 603 <=>  209 - 227   (LYS  585  - ARG  603  <=> ARG  209  - THR  227 )                          
  67: s001-A elra-A   604 - 637 <=>  230 - 263   (GLY  604  - THR  637  <=> ARG  230  - THR  263 )                          
  67: s001-A elra-A   640 - 675 <=>  267 - 302   (ASN  640  - VAL  675  <=> PRO  267  - PRO  302 )                          
  67: s001-A elra-A   678 - 681 <=>  303 - 306   (LEU  678  - GLU  681  <=> LYS  303  - ALA  306 )                          
  67: s001-A elra-A   684 - 687 <=>  307 - 310   (ASN  684  - LEU  687  <=> PRO  307  - SER  310 )                          
  67: s001-A elra-A   703 - 726 <=>  312 - 335   (ASN  703  - THR  726  <=> SER  312  - TYR  335 )                          
  67: s001-A elra-A   735 - 753 <=>  346 - 364   (THR  735  - PHE  753  <=> VAL  346  - ARG  364 )                          
  68: s001-A emw6-A     4 -  12 <=>   15 -  23   (ASN    4  - TYR   12  <=> PHE   15  - PHE   23 )                          
  68: s001-A emw6-A    92 -  95 <=>   46 -  49   (ILE   92  - THR   95  <=> LYS   46  - LEU   49 )                          
  68: s001-A emw6-A    97 - 110 <=>   50 -  63   (LEU   97  - GLN  110  <=> ALA   50  - TYR   63 )                          
  68: s001-A emw6-A   111 - 120 <=>   65 -  74   (VAL  111  - MET  120  <=> ARG   65  - GLY   74 )                          
  68: s001-A emw6-A   123 - 126 <=>   75 -  78   (VAL  123  - SER  126  <=> GLN   75  - LEU   78 )                          
  68: s001-A emw6-A   129 - 145 <=>   84 - 100   (LEU  129  - ILE  145  <=> LEU   84  - GLN  100 )                          
  68: s001-A emw6-A   146 - 149 <=>  102 - 105   (VAL  146  - GLN  149  <=> ILE  102  - ASP  105 )                          
  68: s001-A emw6-A   458 - 464 <=>  118 - 124   (GLU  458  - MET  464  <=> ASP  118  - ARG  124 )                          
  68: s001-A emw6-A   466 - 469 <=>  125 - 128   (ARG  466  - ALA  469  <=> LEU  125  - ARG  128 )                          
  68: s001-A emw6-A   470 - 473 <=>  131 - 134   (TYR  470  - GLY  473  <=> TYR  131  - ILE  134 )                          
  68: s001-A emw6-A   474 - 496 <=>  138 - 160   (VAL  474  - LEU  496  <=> LEU  138  - HIS  160 )                          
  68: s001-A emw6-A   515 - 518 <=>  161 - 164   (THR  515  - CYS  518  <=> PRO  161  - SER  164 )                          
  68: s001-A emw6-A   533 - 571 <=>  167 - 205   (ASN  533  - ALA  571  <=> TRP  167  - ALA  205 )                          
  68: s001-A emw6-A   585 - 603 <=>  233 - 251   (LYS  585  - ARG  603  <=> ALA  233  - HIS  251 )                          
  68: s001-A emw6-A   604 - 633 <=>  254 - 283   (GLY  604  - GLN  633  <=> LYS  254  - TYR  283 )                          
  68: s001-A emw6-A   634 - 637 <=>  285 - 288   (GLY  634  - THR  637  <=> ILE  285  - THR  288 )                          
  68: s001-A emw6-A   639 - 674 <=>  295 - 330   (LEU  639  - ASN  674  <=> TYR  295  - ARG  330 )                          
  68: s001-A emw6-A   675 - 681 <=>  332 - 338   (VAL  675  - GLU  681  <=> ALA  332  - MET  338 )                          
  68: s001-A emw6-A   684 - 688 <=>  339 - 343   (ASN  684  - LYS  688  <=> ASN  339  - ALA  343 )                          
  68: s001-A emw6-A   699 - 727 <=>  344 - 372   (LEU  699  - MET  727  <=> ASP  344  - GLU  372 )                          
  68: s001-A emw6-A   734 - 753 <=>  380 - 399   (ILE  734  - PHE  753  <=> ASN  380  - GLN  399 )                          
  69: s001-A edgo-A     6 -  12 <=>   12 -  18   (ARG    6  - TYR   12  <=> LEU   12  - ILE   18 )                          
  69: s001-A edgo-A    96 - 106 <=>   38 -  48   (SER   96  - LEU  106  <=> THR   38  - PHE   48 )                          
  69: s001-A edgo-A   107 - 112 <=>   50 -  55   (TYR  107  - ILE  112  <=> ILE   50  - SER   55 )                          
  69: s001-A edgo-A   132 - 148 <=>   76 -  92   (LEU  132  - THR  148  <=> THR   76  - MET   92 )                          
  69: s001-A edgo-A   457 - 460 <=>  107 - 110   (LEU  457  - SER  460  <=> ASP  107  - LEU  110 )                          
  69: s001-A edgo-A   462 - 469 <=>  114 - 121   (ILE  462  - ALA  469  <=> ASP  114  - ALA  121 )                          
  69: s001-A edgo-A   470 - 499 <=>  123 - 152   (TYR  470  - GLU  499  <=> ILE  123  - SER  152 )                          
  69: s001-A edgo-A   514 - 517 <=>  153 - 156   (LEU  514  - PHE  517  <=> GLU  153  - LEU  156 )                          
  69: s001-A edgo-A   520 - 569 <=>  167 - 216   (ALA  520  - THR  569  <=> ARG  167  - VAL  216 )                          
  69: s001-A edgo-A   581 - 584 <=>  217 - 220   (HIS  581  - LEU  584  <=> SER  217  - GLY  220 )                          
  69: s001-A edgo-A   586 - 603 <=>  230 - 247   (LYS  586  - ARG  603  <=> MET  230  - LEU  247 )                          
  69: s001-A edgo-A   604 - 634 <=>  250 - 280   (GLY  604  - GLY  634  <=> SER  250  - GLY  280 )                          
  69: s001-A edgo-A   637 - 641 <=>  281 - 285   (THR  637  - ASP  641  <=> ASN  281  - MET  285 )                          
  69: s001-A edgo-A   643 - 674 <=>  286 - 317   (TYR  643  - ASN  674  <=> ARG  286  - SER  317 )                          
  69: s001-A edgo-A   675 - 681 <=>  319 - 325   (VAL  675  - GLU  681  <=> LEU  319  - CYS  325 )                          
  69: s001-A edgo-A   684 - 687 <=>  326 - 329   (ASN  684  - LEU  687  <=> ASN  326  - SER  329 )                          
  69: s001-A edgo-A   699 - 715 <=>  331 - 347   (LEU  699  - GLU  715  <=> SER  331  - ILE  347 )                          
  69: s001-A edgo-A   719 - 726 <=>  350 - 357   (PRO  719  - THR  726  <=> ILE  350  - VAL  357 )                          
  69: s001-A edgo-A   733 - 753 <=>  365 - 385   (ASN  733  - PHE  753  <=> THR  365  - SER  385 )                          
  70: s001-A ehy8-A     6 -  11 <=>   19 -  24   (ARG    6  - TRP   11  <=> LEU   19  - LYS   24 )                          
  70: s001-A ehy8-A    15 -  18 <=>   32 -  35   (LYS   15  - ALA   18  <=> ASP   32  - GLU   35 )                          
  70: s001-A ehy8-A    95 - 115 <=>   44 -  64   (THR   95  - VAL  115  <=> PHE   44  - ALA   64 )                          
  70: s001-A ehy8-A   128 - 145 <=>   82 -  99   (VAL  128  - ILE  145  <=> LEU   82  - VAL   99 )                          
  70: s001-A ehy8-A   146 - 149 <=>  101 - 104   (VAL  146  - GLN  149  <=> LYS  101  - PRO  104 )                          
  70: s001-A ehy8-A   462 - 465 <=>  115 - 118   (ILE  462  - SER  465  <=> THR  115  - PRO  118 )                          
  70: s001-A ehy8-A   466 - 473 <=>  128 - 135   (ARG  466  - GLY  473  <=> TYR  128  - LYS  135 )                          
  70: s001-A ehy8-A   474 - 500 <=>  138 - 164   (VAL  474  - LYS  500  <=> HIS  138  - PHE  164 )                          
  70: s001-A ehy8-A   505 - 512 <=>  168 - 175   (LEU  505  - GLU  512  <=> VAL  168  - ALA  175 )                          
  70: s001-A ehy8-A   515 - 518 <=>  176 - 179   (THR  515  - CYS  518  <=> LYS  176  - MET  179 )                          
  70: s001-A ehy8-A   521 - 571 <=>  190 - 240   (PRO  521  - ALA  571  <=> ARG  190  - GLU  240 )                          
  70: s001-A ehy8-A   586 - 603 <=>  255 - 272   (LYS  586  - ARG  603  <=> ASP  255  - LEU  272 )                          
  70: s001-A ehy8-A   604 - 626 <=>  275 - 297   (GLY  604  - ILE  626  <=> LEU  275  - LEU  297 )                          
  70: s001-A ehy8-A   627 - 631 <=>  299 - 303   (CYS  627  - VAL  631  <=> GLY  299  - THR  303 )                          
  70: s001-A ehy8-A   638 - 674 <=>  305 - 341   (PHE  638  - ASN  674  <=> ALA  305  - ASN  341 )                          
  70: s001-A ehy8-A   675 - 681 <=>  343 - 349   (VAL  675  - GLU  681  <=> GLY  343  - MET  349 )                          
  70: s001-A ehy8-A   684 - 687 <=>  350 - 353   (ASN  684  - LEU  687  <=> ASP  350  - GLY  353 )                          
  70: s001-A ehy8-A   699 - 714 <=>  355 - 370   (LEU  699  - LYS  714  <=> ASP  355  - GLN  370 )                          
  70: s001-A ehy8-A   717 - 722 <=>  371 - 376   (ASP  717  - LEU  722  <=> LYS  371  - LYS  376 )                          
  70: s001-A ehy8-A   723 - 726 <=>  378 - 381   (TYR  723  - THR  726  <=> THR  378  - LEU  381 )                          
  70: s001-A ehy8-A   736 - 750 <=>  393 - 407   (ARG  736  - LEU  750  <=> GLY  393  - GLN  407 )                          
  71: s001-A elft-A     6 -  10 <=>    5 -   9   (ARG    6  - SER   10  <=> LEU    5  - LYS    9 )                          
  71: s001-A elft-A    93 -  98 <=>   24 -  29   (GLN   93  - ARG   98  <=> ARG   24  - ARG   29 )                          
  71: s001-A elft-A   101 - 117 <=>   30 -  46   (VAL  101  - TYR  117  <=> PRO   30  - ILE   46 )                          
  71: s001-A elft-A   128 - 148 <=>   66 -  86   (VAL  128  - THR  148  <=> ALA   66  - ASP   86 )                          
  71: s001-A elft-A   458 - 461 <=>   99 - 102   (GLU  458  - GLY  461  <=> SER   99  - ALA  102 )                          
  71: s001-A elft-A   462 - 470 <=>  106 - 114   (ILE  462  - TYR  470  <=> GLU  106  - ALA  114 )                          
  71: s001-A elft-A   471 - 498 <=>  117 - 144   (GLN  471  - ARG  498  <=> LYS  117  - ARG  144 )                          
  71: s001-A elft-A   506 - 510 <=>  151 - 155   (LYS  506  - ALA  510  <=> LEU  151  - ALA  155 )                          
  71: s001-A elft-A   514 - 517 <=>  156 - 159   (LEU  514  - PHE  517  <=> GLU  156  - LEU  159 )                          
  71: s001-A elft-A   520 - 570 <=>  169 - 219   (ALA  520  - SER  570  <=> ILE  169  - VAL  219 )                          
  71: s001-A elft-A   582 - 585 <=>  221 - 224   (PHE  582  - LYS  585  <=> PHE  221  - GLY  224 )                          
  71: s001-A elft-A   586 - 603 <=>  226 - 243   (LYS  586  - ARG  603  <=> LEU  226  - SER  243 )                          
  71: s001-A elft-A   604 - 631 <=>  246 - 273   (GLY  604  - VAL  631  <=> MET  246  - GLY  273 )                          
  71: s001-A elft-A   635 - 638 <=>  277 - 280   (HIS  635  - PHE  638  <=> SER  277  - PHE  280 )                          
  71: s001-A elft-A   639 - 674 <=>  283 - 318   (LEU  639  - ASN  674  <=> THR  283  - TRP  318 )                          
  71: s001-A elft-A   675 - 678 <=>  320 - 323   (VAL  675  - LEU  678  <=> ILE  320  - SER  323 )                          
  71: s001-A elft-A   680 - 686 <=>  324 - 330   (THR  680  - TYR  686  <=> PRO  324  - GLY  330 )                          
  71: s001-A elft-A   697 - 700 <=>  331 - 334   (GLU  697  - THR  700  <=> ALA  331  - ALA  334 )                          
  71: s001-A elft-A   703 - 716 <=>  335 - 348   (ASN  703  - LEU  716  <=> SER  335  - ARG  348 )                          
  71: s001-A elft-A   717 - 721 <=>  350 - 354   (ASP  717  - ARG  721  <=> HIS  350  - ARG  354 )                          
  71: s001-A elft-A   722 - 726 <=>  356 - 360   (LEU  722  - THR  726  <=> THR  356  - PHE  360 )                          
  71: s001-A elft-A   739 - 752 <=>  371 - 384   (ILE  739  - GLY  752  <=> VAL  371  - PHE  384 )                          
  72: s001-A emik-A     1 -   5 <=>    6 -  10   (MET    1  - GLU    5  <=> TRP    6  - LEU   10 )                          
  72: s001-A emik-A     6 -  12 <=>   25 -  31   (ARG    6  - TYR   12  <=> THR   25  - CYS   31 )                          
  72: s001-A emik-A    94 -  97 <=>   37 -  40   (VAL   94  - LEU   97  <=> VAL   37  - PRO   40 )                          
  72: s001-A emik-A    98 - 109 <=>   47 -  58   (ARG   98  - MET  109  <=> ALA   47  - CYS   58 )                          
  72: s001-A emik-A   132 - 148 <=>   90 - 106   (LEU  132  - THR  148  <=> ALA   90  - LEU  106 )                          
  72: s001-A emik-A   458 - 462 <=>  122 - 126   (GLU  458  - ILE  462  <=> ARG  122  - ASP  126 )                          
  72: s001-A emik-A   465 - 470 <=>  130 - 135   (SER  465  - TYR  470  <=> ARG  130  - ARG  135 )                          
  72: s001-A emik-A   471 - 495 <=>  138 - 162   (GLN  471  - ARG  495  <=> SER  138  - ALA  162 )                          
  72: s001-A emik-A   517 - 520 <=>  163 - 166   (PHE  517  - ALA  520  <=> ILE  163  - GLY  166 )                          
  72: s001-A emik-A   522 - 570 <=>  182 - 230   (PRO  522  - SER  570  <=> SER  182  - ARG  230 )                          
  72: s001-A emik-A   582 - 585 <=>  231 - 234   (PHE  582  - LYS  585  <=> ARG  231  - THR  234 )                          
  72: s001-A emik-A   586 - 603 <=>  243 - 260   (LYS  586  - ARG  603  <=> LYS  243  - PHE  260 )                          
  72: s001-A emik-A   604 - 634 <=>  263 - 293   (GLY  604  - GLY  634  <=> CYS  263  - PHE  293 )                          
  72: s001-A emik-A   638 - 641 <=>  294 - 297   (PHE  638  - ASP  641  <=> ALA  294  - GLY  297 )                          
  72: s001-A emik-A   643 - 674 <=>  298 - 329   (TYR  643  - ASN  674  <=> SER  298  - LYS  329 )                          
  72: s001-A emik-A   675 - 681 <=>  331 - 337   (VAL  675  - GLU  681  <=> ALA  331  - SER  337 )                          
  72: s001-A emik-A   684 - 687 <=>  338 - 341   (ASN  684  - LEU  687  <=> ASN  338  - ASP  341 )                          
  72: s001-A emik-A   699 - 714 <=>  343 - 358   (LEU  699  - LYS  714  <=> GLU  343  - GLN  358 )                          
  72: s001-A emik-A   717 - 723 <=>  359 - 365   (ASP  717  - TYR  723  <=> GLN  359  - ALA  365 )                          
  72: s001-A emik-A   724 - 727 <=>  367 - 370   (GLY  724  - MET  727  <=> ASN  367  - PRO  370 )                          
  72: s001-A emik-A   738 - 751 <=>  385 - 398   (VAL  738  - LEU  751  <=> SER  385  - LYS  398 )                          
  73: s001-A elep-A     1 -   4 <=>    2 -   5   (MET    1  - ASN    4  <=> LEU    2  - PHE    5 )                          
  73: s001-A elep-A     6 -  10 <=>   14 -  18   (ARG    6  - SER   10  <=> ARG   14  - MET   18 )                          
  73: s001-A elep-A    93 - 113 <=>   33 -  53   (GLN   93  - ALA  113  <=> GLN   33  - GLY   53 )                          
  73: s001-A elep-A   132 - 148 <=>   82 -  98   (LEU  132  - THR  148  <=> SER   82  - GLU   98 )                          
  73: s001-A elep-A   459 - 462 <=>  112 - 115   (ILE  459  - ILE  462  <=> GLN  112  - SER  115 )                          
  73: s001-A elep-A   463 - 473 <=>  117 - 127   (ILE  463  - GLY  473  <=> ARG  117  - THR  127 )                          
  73: s001-A elep-A   474 - 501 <=>  130 - 157   (VAL  474  - SER  501  <=> THR  130  - LEU  157 )                          
  73: s001-A elep-A   504 - 509 <=>  159 - 164   (GLN  504  - SER  509  <=> ARG  159  - ASP  164 )                          
  73: s001-A elep-A   512 - 515 <=>  165 - 168   (GLU  512  - THR  515  <=> TRP  165  - GLU  168 )                          
  73: s001-A elep-A   522 - 570 <=>  181 - 229   (PRO  522  - SER  570  <=> ARG  181  - CYS  229 )                          
  73: s001-A elep-A   581 - 584 <=>  230 - 233   (HIS  581  - LEU  584  <=> ASP  230  - GLU  233 )                          
  73: s001-A elep-A   586 - 604 <=>  249 - 267   (LYS  586  - GLY  604  <=> ILE  249  - THR  267 )                          
  73: s001-A elep-A   605 - 632 <=>  270 - 297   (PRO  605  - LEU  632  <=> LEU  270  - LEU  297 )                          
  73: s001-A elep-A   637 - 640 <=>  298 - 301   (THR  637  - ASN  640  <=> LEU  298  - GLY  301 )                          
  73: s001-A elep-A   641 - 674 <=>  304 - 337   (ASP  641  - ASN  674  <=> ILE  304  - ARG  337 )                          
  73: s001-A elep-A   675 - 678 <=>  339 - 342   (VAL  675  - LEU  678  <=> THR  339  - SER  342 )                          
  73: s001-A elep-A   680 - 684 <=>  343 - 347   (THR  680  - ASN  684  <=> HIS  343  - HIS  347 )                          
  73: s001-A elep-A   702 - 715 <=>  348 - 361   (VAL  702  - GLU  715  <=> SER  348  - ARG  361 )                          
  73: s001-A elep-A   717 - 721 <=>  363 - 367   (ASP  717  - ARG  721  <=> GLN  363  - THR  367 )                          
  73: s001-A elep-A   722 - 726 <=>  369 - 373   (LEU  722  - THR  726  <=> LYS  369  - PHE  373 )                          
  73: s001-A elep-A   735 - 750 <=>  383 - 398   (THR  735  - LEU  750  <=> ILE  383  - ILE  398 )                          
  74: s001-A ek22-A     6 -  11 <=>    5 -  10   (ARG    6  - TRP   11  <=> MET    5  - PHE   10 )                          
  74: s001-A ek22-A    15 -  18 <=>   18 -  21   (LYS   15  - ALA   18  <=> ARG   18  - THR   21 )                          
  74: s001-A ek22-A    92 - 114 <=>   30 -  52   (ILE   92  - ILE  114  <=> LYS   30  - SER   52 )                          
  74: s001-A ek22-A   128 - 145 <=>   70 -  87   (VAL  128  - ILE  145  <=> ALA   70  - ILE   87 )                          
  74: s001-A ek22-A   146 - 149 <=>   89 -  92   (VAL  146  - GLN  149  <=> TRP   89  - THR   92 )                          
  74: s001-A ek22-A   462 - 465 <=>  103 - 106   (ILE  462  - SER  465  <=> GLU  103  - PRO  106 )                          
  74: s001-A ek22-A   466 - 469 <=>  116 - 119   (ARG  466  - ALA  469  <=> ASN  116  - MET  119 )                          
  74: s001-A ek22-A   470 - 473 <=>  122 - 125   (TYR  470  - GLY  473  <=> GLY  122  - SER  125 )                          
  74: s001-A ek22-A   474 - 490 <=>  129 - 145   (VAL  474  - PHE  490  <=> LEU  129  - PHE  145 )                          
  74: s001-A ek22-A   492 - 498 <=>  146 - 152   (PHE  492  - ARG  498  <=> CYS  146  - VAL  152 )                          
  74: s001-A ek22-A   504 - 509 <=>  156 - 161   (GLN  504  - SER  509  <=> TRP  156  - VAL  161 )                          
  74: s001-A ek22-A   515 - 518 <=>  163 - 166   (THR  515  - CYS  518  <=> GLY  163  - LEU  166 )                          
  74: s001-A ek22-A   520 - 571 <=>  176 - 227   (ALA  520  - ALA  571  <=> TRP  176  - ARG  227 )                          
  74: s001-A ek22-A   586 - 603 <=>  237 - 254   (LYS  586  - ARG  603  <=> ASP  237  - LEU  254 )                          
  74: s001-A ek22-A   604 - 626 <=>  257 - 279   (GLY  604  - ILE  626  <=> ALA  257  - PHE  279 )                          
  74: s001-A ek22-A   627 - 632 <=>  281 - 286   (CYS  627  - LEU  632  <=> GLY  281  - VAL  286 )                          
  74: s001-A ek22-A   638 - 674 <=>  287 - 323   (PHE  638  - ASN  674  <=> GLY  287  - GLY  323 )                          
  74: s001-A ek22-A   675 - 681 <=>  325 - 331   (VAL  675  - GLU  681  <=> SER  325  - GLN  331 )                          
  74: s001-A ek22-A   684 - 687 <=>  332 - 335   (ASN  684  - LEU  687  <=> LYS  332  - LYS  335 )                          
  74: s001-A ek22-A   699 - 714 <=>  337 - 352   (LEU  699  - LYS  714  <=> ASP  337  - GLN  352 )                          
  74: s001-A ek22-A   716 - 726 <=>  353 - 363   (LEU  716  - THR  726  <=> LYS  353  - LEU  363 )                          
  74: s001-A ek22-A   736 - 751 <=>  375 - 390   (ARG  736  - LEU  751  <=> GLN  375  - GLN  390 )                          
  75: s001-A efmx-A     6 -  10 <=>    4 -   8   (ARG    6  - SER   10  <=> MET    4  - VAL    8 )                          
  75: s001-A efmx-A    15 -  18 <=>   17 -  20   (LYS   15  - ALA   18  <=> GLU   17  - THR   20 )                          
  75: s001-A efmx-A    93 - 113 <=>   26 -  46   (GLN   93  - ALA  113  <=> LYS   26  - ILE   46 )                          
  75: s001-A efmx-A   132 - 145 <=>   73 -  86   (LEU  132  - ILE  145  <=> ILE   73  - ILE   86 )                          
  75: s001-A efmx-A   146 - 149 <=>   88 -  91   (VAL  146  - GLN  149  <=> TRP   88  - THR   91 )                          
  75: s001-A efmx-A   462 - 465 <=>  102 - 105   (ILE  462  - SER  465  <=> HIS  102  - PRO  105 )                          
  75: s001-A efmx-A   466 - 473 <=>  114 - 121   (ARG  466  - GLY  473  <=> TYR  114  - ARG  121 )                          
  75: s001-A efmx-A   474 - 491 <=>  124 - 141   (VAL  474  - PRO  491  <=> SER  124  - PHE  141 )                          
  75: s001-A efmx-A   493 - 501 <=>  143 - 151   (LEU  493  - SER  501  <=> LEU  143  - VAL  151 )                          
  75: s001-A efmx-A   507 - 510 <=>  158 - 161   (SER  507  - ALA  510  <=> ILE  158  - VAL  161 )                          
  75: s001-A efmx-A   514 - 517 <=>  162 - 165   (LEU  514  - PHE  517  <=> GLY  162  - LEU  165 )                          
  75: s001-A efmx-A   520 - 571 <=>  175 - 226   (ALA  520  - ALA  571  <=> TRP  175  - LYS  226 )                          
  75: s001-A efmx-A   585 - 603 <=>  235 - 253   (LYS  585  - ARG  603  <=> GLU  235  - LEU  253 )                          
  75: s001-A efmx-A   604 - 626 <=>  256 - 278   (GLY  604  - ILE  626  <=> VAL  256  - PHE  278 )                          
  75: s001-A efmx-A   627 - 632 <=>  280 - 285   (CYS  627  - LEU  632  <=> GLY  280  - VAL  285 )                          
  75: s001-A efmx-A   638 - 674 <=>  286 - 322   (PHE  638  - ASN  674  <=> GLY  286  - SER  322 )                          
  75: s001-A efmx-A   675 - 681 <=>  324 - 330   (VAL  675  - GLU  681  <=> SER  324  - GLN  330 )                          
  75: s001-A efmx-A   684 - 687 <=>  331 - 334   (ASN  684  - LEU  687  <=> ASN  331  - ASN  334 )                          
  75: s001-A efmx-A   699 - 714 <=>  336 - 351   (LEU  699  - LYS  714  <=> ASP  336  - GLN  351 )                          
  75: s001-A efmx-A   716 - 726 <=>  352 - 362   (LEU  716  - THR  726  <=> ARG  352  - MET  362 )                          
  75: s001-A efmx-A   736 - 751 <=>  374 - 389   (ARG  736  - LEU  751  <=> GLN  374  - LYS  389 )                          
  76: s001-A emlt-A     3 -  12 <=>   12 -  21   (SER    3  - TYR   12  <=> ARG   12  - LEU   21 )                          
  76: s001-A emlt-A    93 - 113 <=>   33 -  53   (GLN   93  - ALA  113  <=> LYS   33  - PHE   53 )                          
  76: s001-A emlt-A   132 - 145 <=>   75 -  88   (LEU  132  - ILE  145  <=> THR   75  - CYS   88 )                          
  76: s001-A emlt-A   146 - 149 <=>   90 -  93   (VAL  146  - GLN  149  <=> LEU   90  - GLN   93 )                          
  76: s001-A emlt-A   463 - 469 <=>  116 - 122   (ILE  463  - ALA  469  <=> TYR  116  - SER  122 )                          
  76: s001-A emlt-A   470 - 490 <=>  124 - 144   (TYR  470  - PHE  490  <=> ILE  124  - LEU  144 )                          
  76: s001-A emlt-A   491 - 501 <=>  146 - 156   (PRO  491  - SER  501  <=> GLU  146  - ASP  156 )                          
  76: s001-A emlt-A   520 - 571 <=>  172 - 223   (ALA  520  - ALA  571  <=> LEU  172  - GLU  223 )                          
  76: s001-A emlt-A   586 - 603 <=>  250 - 267   (LYS  586  - ARG  603  <=> ARG  250  - TYR  267 )                          
  76: s001-A emlt-A   604 - 634 <=>  270 - 300   (GLY  604  - GLY  634  <=> ALA  270  - SER  300 )                          
  76: s001-A emlt-A   640 - 674 <=>  301 - 335   (ASN  640  - ASN  674  <=> PHE  301  - GLU  335 )                          
  76: s001-A emlt-A   675 - 678 <=>  337 - 340   (VAL  675  - LEU  678  <=> ILE  337  - VAL  340 )                          
  76: s001-A emlt-A   681 - 685 <=>  341 - 345   (GLU  681  - LEU  685  <=> THR  341  - LEU  345 )                          
  76: s001-A emlt-A   699 - 714 <=>  346 - 361   (LEU  699  - LYS  714  <=> SER  346  - GLN  361 )                          
  76: s001-A emlt-A   717 - 722 <=>  362 - 367   (ASP  717  - LEU  722  <=> TYR  362  - GLN  367 )                          
  76: s001-A emlt-A   723 - 726 <=>  369 - 372   (TYR  723  - THR  726  <=> LEU  369  - MET  372 )                          
  76: s001-A emlt-A   736 - 752 <=>  381 - 397   (ARG  736  - GLY  752  <=> GLN  381  - ALA  397 )                          
  77: s001-A ed3z-A     6 -  12 <=>   19 -  25   (ARG    6  - TYR   12  <=> PHE   19  - TYR   25 )                          
  77: s001-A ed3z-A    93 - 109 <=>   41 -  57   (GLN   93  - MET  109  <=> LEU   41  - SER   57 )                          
  77: s001-A ed3z-A   131 - 145 <=>   81 -  95   (PRO  131  - ILE  145  <=> THR   81  - ALA   95 )                          
  77: s001-A ed3z-A   146 - 149 <=>   97 - 100   (VAL  146  - GLN  149  <=> VAL   97  - ASP  100 )                          
  77: s001-A ed3z-A   461 - 464 <=>  114 - 117   (GLY  461  - MET  464  <=> GLN  114  - MET  117 )                          
  77: s001-A ed3z-A   465 - 473 <=>  125 - 133   (SER  465  - GLY  473  <=> MET  125  - ALA  133 )                          
  77: s001-A ed3z-A   474 - 497 <=>  136 - 159   (VAL  474  - PHE  497  <=> ARG  136  - TYR  159 )                          
  77: s001-A ed3z-A   510 - 513 <=>  164 - 167   (ALA  510  - ILE  513  <=> LEU  164  - SER  167 )                          
  77: s001-A ed3z-A   522 - 570 <=>  193 - 241   (PRO  522  - SER  570  <=> LEU  193  - GLU  241 )                          
  77: s001-A ed3z-A   580 - 583 <=>  242 - 245   (PRO  580  - ARG  583  <=> GLU  242  - ILE  245 )                          
  77: s001-A ed3z-A   586 - 603 <=>  266 - 283   (LYS  586  - ARG  603  <=> GLN  266  - PHE  283 )                          
  77: s001-A ed3z-A   604 - 634 <=>  286 - 316   (GLY  604  - GLY  634  <=> GLU  286  - GLY  316 )                          
  77: s001-A ed3z-A   637 - 640 <=>  317 - 320   (THR  637  - ASN  640  <=> VAL  317  - LYS  320 )                          
  77: s001-A ed3z-A   642 - 674 <=>  321 - 353   (ALA  642  - ASN  674  <=> MET  321  - GLU  353 )                          
  77: s001-A ed3z-A   675 - 681 <=>  355 - 361   (VAL  675  - GLU  681  <=> SER  355  - CYS  361 )                          
  77: s001-A ed3z-A   684 - 687 <=>  362 - 365   (ASN  684  - LEU  687  <=> GLY  362  - ASN  365 )                          
  77: s001-A ed3z-A   699 - 714 <=>  367 - 382   (LEU  699  - LYS  714  <=> GLU  367  - GLN  382 )                          
  77: s001-A ed3z-A   716 - 721 <=>  383 - 388   (LEU  716  - ARG  721  <=> ARG  383  - ARG  388 )                          
  77: s001-A ed3z-A   723 - 727 <=>  389 - 393   (TYR  723  - MET  727  <=> ALA  389  - ASP  393 )                          
  77: s001-A ed3z-A   735 - 751 <=>  403 - 419   (THR  735  - LEU  751  <=> GLY  403  - TYR  419 )                          
  78: s001-A eeqs-A     1 -   4 <=>    2 -   5   (MET    1  - ASN    4  <=> LEU    2  - LYS    5 )                          
  78: s001-A eeqs-A     6 -  11 <=>   21 -  26   (ARG    6  - TRP   11  <=> THR   21  - THR   26 )                          
  78: s001-A eeqs-A    96 - 116 <=>   46 -  66   (SER   96  - LEU  116  <=> ARG   46  - GLY   66 )                          
  78: s001-A eeqs-A   132 - 148 <=>   94 - 110   (LEU  132  - THR  148  <=> SER   94  - ARG  110 )                          
  78: s001-A eeqs-A   462 - 465 <=>  120 - 123   (ILE  462  - SER  465  <=> GLU  120  - PRO  123 )                          
  78: s001-A eeqs-A   466 - 472 <=>  132 - 138   (ARG  466  - GLN  472  <=> TYR  132  - ARG  138 )                          
  78: s001-A eeqs-A   473 - 500 <=>  142 - 169   (GLY  473  - LYS  500  <=> ASN  142  - ILE  169 )                          
  78: s001-A eeqs-A   504 - 511 <=>  172 - 179   (GLN  504  - GLU  511  <=> TYR  172  - PHE  179 )                          
  78: s001-A eeqs-A   514 - 517 <=>  180 - 183   (LEU  514  - PHE  517  <=> GLU  180  - TYR  183 )                          
  78: s001-A eeqs-A   520 - 570 <=>  194 - 244   (ALA  520  - SER  570  <=> GLU  194  - GLU  244 )                          
  78: s001-A eeqs-A   582 - 585 <=>  245 - 248   (PHE  582  - LYS  585  <=> ALA  245  - GLY  248 )                          
  78: s001-A eeqs-A   586 - 603 <=>  256 - 273   (LYS  586  - ARG  603  <=> ASN  256  - LEU  273 )                          
  78: s001-A eeqs-A   604 - 633 <=>  276 - 305   (GLY  604  - GLN  633  <=> GLU  276  - ALA  305 )                          
  78: s001-A eeqs-A   638 - 642 <=>  306 - 310   (PHE  638  - ALA  642  <=> SER  306  - ASP  310 )                          
  78: s001-A eeqs-A   644 - 674 <=>  311 - 341   (ASN  644  - ASN  674  <=> ILE  311  - ARG  341 )                          
  78: s001-A eeqs-A   675 - 681 <=>  343 - 349   (VAL  675  - GLU  681  <=> GLY  343  - GLN  349 )                          
  78: s001-A eeqs-A   684 - 687 <=>  350 - 353   (ASN  684  - LEU  687  <=> ASN  350  - PRO  353 )                          
  78: s001-A eeqs-A   699 - 711 <=>  355 - 367   (LEU  699  - LYS  711  <=> SER  355  - ALA  367 )                          
  78: s001-A eeqs-A   713 - 717 <=>  368 - 372   (LEU  713  - ASP  717  <=> ARG  368  - PRO  372 )                          
  78: s001-A eeqs-A   720 - 727 <=>  374 - 381   (PHE  720  - MET  727  <=> SER  374  - PRO  381 )                          
  78: s001-A eeqs-A   736 - 748 <=>  396 - 408   (ARG  736  - SER  748  <=> TYR  396  - GLY  408 )                          
  79: s001-A ekyd-A     6 -  11 <=>   12 -  17   (ARG    6  - TRP   11  <=> ALA   12  - THR   17 )                          
  79: s001-A ekyd-A    96 - 116 <=>   36 -  56   (SER   96  - LEU  116  <=> ARG   36  - VAL   56 )                          
  79: s001-A ekyd-A   133 - 143 <=>   84 -  94   (CYS  133  - CYS  143  <=> ILE   84  - LEU   94 )                          
  79: s001-A ekyd-A   145 - 148 <=>   95 -  98   (ILE  145  - THR  148  <=> GLN   95  - ALA   98 )                          
  79: s001-A ekyd-A   462 - 465 <=>  108 - 111   (ILE  462  - SER  465  <=> GLU  108  - PRO  111 )                          
  79: s001-A ekyd-A   466 - 474 <=>  120 - 128   (ARG  466  - VAL  474  <=> HIS  120  - THR  128 )                          
  79: s001-A ekyd-A   475 - 501 <=>  130 - 156   (GLY  475  - SER  501  <=> SER  130  - ALA  156 )                          
  79: s001-A ekyd-A   504 - 508 <=>  158 - 162   (GLN  504  - ILE  508  <=> PHE  158  - VAL  162 )                          
  79: s001-A ekyd-A   521 - 570 <=>  179 - 228   (PRO  521  - SER  570  <=> ASP  179  - ALA  228 )                          
  79: s001-A ekyd-A   582 - 585 <=>  229 - 232   (PHE  582  - LYS  585  <=> ASP  229  - PRO  232 )                          
  79: s001-A ekyd-A   586 - 603 <=>  240 - 257   (LYS  586  - ARG  603  <=> ASP  240  - LEU  257 )                          
  79: s001-A ekyd-A   604 - 631 <=>  260 - 287   (GLY  604  - VAL  631  <=> ASP  260  - THR  287 )                          
  79: s001-A ekyd-A   635 - 639 <=>  288 - 292   (HIS  635  - LEU  639  <=> LEU  288  - PRO  292 )                          
  79: s001-A ekyd-A   641 - 674 <=>  293 - 326   (ASP  641  - ASN  674  <=> THR  293  - GLU  326 )                          
  79: s001-A ekyd-A   675 - 681 <=>  328 - 334   (VAL  675  - GLU  681  <=> ALA  328  - HIS  334 )                          
  79: s001-A ekyd-A   684 - 687 <=>  335 - 338   (ASN  684  - LEU  687  <=> ASP  335  - ASP  338 )                          
  79: s001-A ekyd-A   699 - 714 <=>  340 - 355   (LEU  699  - LYS  714  <=> SER  340  - GLN  355 )                          
  79: s001-A ekyd-A   717 - 723 <=>  356 - 362   (ASP  717  - TYR  723  <=> GLN  356  - ALA  362 )                          
  79: s001-A ekyd-A   724 - 727 <=>  364 - 367   (GLY  724  - MET  727  <=> GLY  364  - SER  367 )                          
  79: s001-A ekyd-A   735 - 750 <=>  377 - 392   (THR  735  - LEU  750  <=> MET  377  - GLN  392 )                          
  80: s001-A edup-A     1 -  12 <=>   14 -  25   (MET    1  - TYR   12  <=> LEU   14  - GLY   25 )                          
  80: s001-A edup-A    30 -  33 <=>   39 -  42   (GLN   30  - ILE   33  <=> ARG   39  - ARG   42 )                          
  80: s001-A edup-A    92 - 111 <=>   46 -  65   (ILE   92  - VAL  111  <=> SER   46  - MET   65 )                          
  80: s001-A edup-A   114 - 117 <=>   66 -  69   (ILE  114  - TYR  117  <=> LEU   66  - THR   69 )                          
  80: s001-A edup-A   121 - 124 <=>   70 -  73   (PRO  121  - ASN  124  <=> ASP   70  - ASN   73 )                          
  80: s001-A edup-A   133 - 145 <=>   96 - 108   (CYS  133  - ILE  145  <=> ILE   96  - THR  108 )                          
  80: s001-A edup-A   146 - 149 <=>  110 - 113   (VAL  146  - GLN  149  <=> SER  110  - SER  113 )                          
  80: s001-A edup-A   457 - 463 <=>  127 - 133   (LEU  457  - ILE  463  <=> LYS  127  - LEU  133 )                          
  80: s001-A edup-A   469 - 473 <=>  139 - 143   (ALA  469  - GLY  473  <=> HIS  139  - ARG  143 )                          
  80: s001-A edup-A   474 - 495 <=>  146 - 167   (VAL  474  - ARG  495  <=> ILE  146  - PRO  167 )                          
  80: s001-A edup-A   516 - 519 <=>  168 - 171   (LEU  516  - GLY  519  <=> ASN  168  - ILE  171 )                          
  80: s001-A edup-A   530 - 570 <=>  172 - 212   (SER  530  - SER  570  <=> VAL  172  - LEU  212 )                          
  80: s001-A edup-A   581 - 584 <=>  213 - 216   (HIS  581  - LEU  584  <=> ASP  213  - SER  216 )                          
  80: s001-A edup-A   585 - 603 <=>  224 - 242   (LYS  585  - ARG  603  <=> VAL  224  - LEU  242 )                          
  80: s001-A edup-A   604 - 626 <=>  245 - 267   (GLY  604  - ILE  626  <=> ARG  245  - ILE  267 )                          
  80: s001-A edup-A   627 - 637 <=>  269 - 279   (CYS  627  - THR  637  <=> GLY  269  - ILE  279 )                          
  80: s001-A edup-A   639 - 674 <=>  283 - 318   (LEU  639  - ASN  674  <=> SER  283  - LYS  318 )                          
  80: s001-A edup-A   675 - 682 <=>  320 - 327   (VAL  675  - GLN  682  <=> SER  320  - ASN  327 )                          
  80: s001-A edup-A   684 - 687 <=>  328 - 331   (ASN  684  - LEU  687  <=> ASP  328  - ASN  331 )                          
  80: s001-A edup-A   699 - 727 <=>  333 - 361   (LEU  699  - MET  727  <=> ASP  333  - ASP  361 )                          
  80: s001-A edup-A   735 - 738 <=>  370 - 373   (THR  735  - VAL  738  <=> MET  370  - THR  373 )                          
  80: s001-A edup-A   739 - 753 <=>  375 - 389   (ILE  739  - PHE  753  <=> ILE  375  - LEU  389 )                          
  81: s001-A ec2h-A     6 -  12 <=>   11 -  17   (ARG    6  - TYR   12  <=> VAL   11  - ILE   17 )                          
  81: s001-A ec2h-A    90 -  93 <=>   40 -  43   (TRP   90  - GLN   93  <=> ARG   40  - SER   43 )                          
  81: s001-A ec2h-A    95 - 121 <=>   45 -  71   (THR   95  - PRO  121  <=> ARG   45  - THR   71 )                          
  81: s001-A ec2h-A   131 - 150 <=>   82 - 101   (PRO  131  - ILE  150  <=> LEU   82  - PRO  101 )                          
  81: s001-A ec2h-A   460 - 465 <=>  111 - 116   (SER  460  - SER  465  <=> GLU  111  - ARG  116 )                          
  81: s001-A ec2h-A   470 - 473 <=>  126 - 129   (TYR  470  - GLY  473  <=> ARG  126  - ARG  129 )                          
  81: s001-A ec2h-A   474 - 489 <=>  132 - 147   (VAL  474  - PHE  489  <=> TYR  132  - CYS  147 )                          
  81: s001-A ec2h-A   490 - 500 <=>  149 - 159   (PHE  490  - LYS  500  <=> LEU  149  - MET  159 )                          
  81: s001-A ec2h-A   513 - 520 <=>  170 - 177   (ILE  513  - ALA  520  <=> TYR  170  - TRP  177 )                          
  81: s001-A ec2h-A   523 - 528 <=>  187 - 192   (VAL  523  - VAL  528  <=> PRO  187  - MET  192 )                          
  81: s001-A ec2h-A   530 - 571 <=>  193 - 234   (SER  530  - ALA  571  <=> LEU  193  - ALA  234 )                          
  81: s001-A ec2h-A   585 - 603 <=>  240 - 258   (LYS  585  - ARG  603  <=> MET  240  - LEU  258 )                          
  81: s001-A ec2h-A   604 - 631 <=>  261 - 288   (GLY  604  - VAL  631  <=> LEU  261  - SER  288 )                          
  81: s001-A ec2h-A   633 - 637 <=>  289 - 293   (GLN  633  - THR  637  <=> PHE  289  - GLY  293 )                          
  81: s001-A ec2h-A   639 - 674 <=>  294 - 329   (LEU  639  - ASN  674  <=> VAL  294  - LYS  329 )                          
  81: s001-A ec2h-A   675 - 681 <=>  331 - 337   (VAL  675  - GLU  681  <=> VAL  331  - VAL  337 )                          
  81: s001-A ec2h-A   684 - 687 <=>  338 - 341   (ASN  684  - LEU  687  <=> PRO  338  - ALA  341 )                          
  81: s001-A ec2h-A   702 - 714 <=>  342 - 354   (VAL  702  - LYS  714  <=> TRP  342  - GLY  354 )                          
  81: s001-A ec2h-A   716 - 722 <=>  355 - 361   (LEU  716  - LEU  722  <=> ASN  355  - SER  361 )                          
  81: s001-A ec2h-A   723 - 726 <=>  363 - 366   (TYR  723  - THR  726  <=> SER  363  - PHE  366 )                          
  81: s001-A ec2h-A   733 - 752 <=>  375 - 394   (ASN  733  - GLY  752  <=> ALA  375  - GLY  394 )                          
  82: s001-A edkk-A     3 -  12 <=>   15 -  24   (SER    3  - TYR   12  <=> THR   15  - TYR   24 )                          
  82: s001-A edkk-A    30 -  33 <=>   39 -  42   (GLN   30  - ILE   33  <=> LYS   39  - LYS   42 )                          
  82: s001-A edkk-A    92 - 121 <=>   47 -  76   (ILE   92  - PRO  121  <=> ARG   47  - LYS   76 )                          
  82: s001-A edkk-A   132 - 144 <=>   90 - 102   (LEU  132  - GLN  144  <=> VAL   90  - TYR  102 )                          
  82: s001-A edkk-A   146 - 149 <=>  105 - 108   (VAL  146  - GLN  149  <=> PHE  105  - PRO  108 )                          
  82: s001-A edkk-A   458 - 462 <=>  122 - 126   (GLU  458  - ILE  462  <=> ARG  122  - ASP  126 )                          
  82: s001-A edkk-A   465 - 471 <=>  132 - 138   (SER  465  - GLN  471  <=> THR  132  - ARG  138 )                          
  82: s001-A edkk-A   473 - 480 <=>  144 - 151   (GLY  473  - GLY  480  <=> ILE  144  - PHE  151 )                          
  82: s001-A edkk-A   482 - 493 <=>  152 - 163   (VAL  482  - LEU  493  <=> ALA  152  - ARG  163 )                          
  82: s001-A edkk-A   515 - 518 <=>  164 - 167   (THR  515  - CYS  518  <=> LYS  164  - SER  167 )                          
  82: s001-A edkk-A   528 - 570 <=>  168 - 210   (VAL  528  - SER  570  <=> TRP  168  - TYR  210 )                          
  82: s001-A edkk-A   580 - 583 <=>  211 - 214   (PRO  580  - ARG  583  <=> THR  211  - ARG  214 )                          
  82: s001-A edkk-A   586 - 604 <=>  232 - 250   (LYS  586  - GLY  604  <=> VAL  232  - SER  250 )                          
  82: s001-A edkk-A   605 - 630 <=>  253 - 278   (PRO  605  - GLN  630  <=> PHE  253  - ASN  278 )                          
  82: s001-A edkk-A   638 - 641 <=>  283 - 286   (PHE  638  - ASP  641  <=> PHE  283  - ASN  286 )                          
  82: s001-A edkk-A   644 - 675 <=>  287 - 318   (ASN  644  - VAL  675  <=> SER  287  - ILE  318 )                          
  82: s001-A edkk-A   678 - 681 <=>  319 - 322   (LEU  678  - GLU  681  <=> GLY  319  - PHE  322 )                          
  82: s001-A edkk-A   683 - 686 <=>  323 - 326   (ILE  683  - TYR  686  <=> GLY  323  - GLY  326 )                          
  82: s001-A edkk-A   698 - 727 <=>  327 - 356   (GLN  698  - MET  727  <=> ASP  327  - ASP  356 )                          
  82: s001-A edkk-A   735 - 753 <=>  365 - 383   (THR  735  - PHE  753  <=> PHE  365  - VAL  383 )                          
  83: s001-A elpf-A     6 -  12 <=>   45 -  51   (ARG    6  - TYR   12  <=> LEU   45  - VAL   51 )                          
  83: s001-A elpf-A    92 - 117 <=>   76 - 101   (ILE   92  - TYR  117  <=> THR   76  - ASN  101 )                          
  83: s001-A elpf-A   123 - 126 <=>  103 - 106   (VAL  123  - SER  126  <=> GLU  103  - ALA  106 )                          
  83: s001-A elpf-A   130 - 149 <=>  122 - 141   (GLY  130  - GLN  149  <=> GLN  122  - ASN  141 )                          
  83: s001-A elpf-A   457 - 461 <=>  155 - 159   (LEU  457  - GLY  461  <=> ASP  155  - GLN  159 )                          
  83: s001-A elpf-A   465 - 470 <=>  164 - 169   (SER  465  - TYR  470  <=> LYS  164  - LYS  169 )                          
  83: s001-A elpf-A   471 - 498 <=>  172 - 199   (GLN  471  - ARG  498  <=> ARG  172  - SER  199 )                          
  83: s001-A elpf-A   515 - 518 <=>  200 - 203   (THR  515  - CYS  518  <=> GLU  200  - PRO  203 )                          
  83: s001-A elpf-A   530 - 571 <=>  204 - 245   (SER  530  - ALA  571  <=> THR  204  - ASN  245 )                          
  83: s001-A elpf-A   585 - 603 <=>  280 - 298   (LYS  585  - ARG  603  <=> ASP  280  - ALA  298 )                          
  83: s001-A elpf-A   604 - 626 <=>  301 - 323   (GLY  604  - ILE  626  <=> THR  301  - PHE  323 )                          
  83: s001-A elpf-A   627 - 636 <=>  325 - 334   (CYS  627  - LYS  636  <=> ALA  325  - GLY  334 )                          
  83: s001-A elpf-A   640 - 674 <=>  344 - 378   (ASN  640  - ASN  674  <=> THR  344  - LYS  378 )                          
  83: s001-A elpf-A   675 - 686 <=>  380 - 391   (VAL  675  - TYR  686  <=> GLY  380  - LYS  391 )                          
  83: s001-A elpf-A   699 - 717 <=>  392 - 410   (LEU  699  - ASP  717  <=> SER  392  - LYS  410 )                          
  83: s001-A elpf-A   720 - 723 <=>  412 - 415   (PHE  720  - TYR  723  <=> ASN  412  - ALA  415 )                          
  83: s001-A elpf-A   724 - 727 <=>  417 - 420   (GLY  724  - MET  727  <=> GLY  417  - ASN  420 )                          
  83: s001-A elpf-A   732 - 753 <=>  427 - 448   (TYR  732  - PHE  753  <=> PHE  427  - PRO  448 )                          
  84: s001-A ekmp-A     6 -  13 <=>   12 -  19   (ARG    6  - GLN   13  <=> ALA   12  - PHE   19 )                          
  84: s001-A ekmp-A    90 -  93 <=>   43 -  46   (TRP   90  - GLN   93  <=> LEU   43  - GLY   46 )                          
  84: s001-A ekmp-A    95 - 114 <=>   47 -  66   (THR   95  - ILE  114  <=> TYR   47  - ILE   66 )                          
  84: s001-A ekmp-A   122 - 125 <=>   70 -  73   (ILE  122  - ILE  125  <=> ASP   70  - VAL   73 )                          
  84: s001-A ekmp-A   131 - 150 <=>   90 - 109   (PRO  131  - ILE  150  <=> LYS   90  - ARG  109 )                          
  84: s001-A ekmp-A   457 - 462 <=>  122 - 127   (LEU  457  - ILE  462  <=> GLU  122  - GLU  127 )                          
  84: s001-A ekmp-A   465 - 473 <=>  138 - 146   (SER  465  - GLY  473  <=> ARG  138  - ALA  146 )                          
  84: s001-A ekmp-A   474 - 486 <=>  150 - 162   (VAL  474  - GLY  486  <=> GLY  150  - ARG  162 )                          
  84: s001-A ekmp-A   487 - 492 <=>  164 - 169   (LEU  487  - PHE  492  <=> THR  164  - GLY  169 )                          
  84: s001-A ekmp-A   529 - 571 <=>  172 - 214   (LEU  529  - ALA  571  <=> VAL  172  - GLN  214 )                          
  84: s001-A ekmp-A   586 - 603 <=>  231 - 248   (LYS  586  - ARG  603  <=> LEU  231  - LEU  248 )                          
  84: s001-A ekmp-A   604 - 630 <=>  251 - 277   (GLY  604  - GLN  630  <=> ASP  251  - TRP  277 )                          
  84: s001-A ekmp-A   634 - 637 <=>  281 - 284   (GLY  634  - THR  637  <=> ASN  281  - LEU  284 )                          
  84: s001-A ekmp-A   639 - 642 <=>  286 - 289   (LEU  639  - ALA  642  <=> ASP  286  - CYS  289 )                          
  84: s001-A ekmp-A   644 - 674 <=>  290 - 320   (ASN  644  - ASN  674  <=> GLN  290  - CYS  320 )                          
  84: s001-A ekmp-A   675 - 684 <=>  322 - 331   (VAL  675  - ASN  684  <=> PRO  322  - THR  331 )                          
  84: s001-A ekmp-A   686 - 689 <=>  332 - 335   (TYR  686  - MET  689  <=> SER  332  - PRO  335 )                          
  84: s001-A ekmp-A   698 - 718 <=>  336 - 356   (GLN  698  - THR  718  <=> ASN  336  - LEU  356 )                          
  84: s001-A ekmp-A   720 - 723 <=>  357 - 360   (PHE  720  - TYR  723  <=> ARG  357  - CYS  360 )                          
  84: s001-A ekmp-A   724 - 727 <=>  362 - 365   (GLY  724  - MET  727  <=> GLY  362  - ASP  365 )                          
  84: s001-A ekmp-A   734 - 753 <=>  373 - 392   (ILE  734  - PHE  753  <=> GLY  373  - ALA  392 )                          
  85: s001-A eeha-A     4 -  12 <=>   22 -  30   (ASN    4  - TYR   12  <=> HIS   22  - VAL   30 )                          
  85: s001-A eeha-A    96 - 118 <=>   50 -  72   (SER   96  - LEU  118  <=> GLU   50  - LEU   72 )                          
  85: s001-A eeha-A   132 - 148 <=>   98 - 114   (LEU  132  - THR  148  <=> VAL   98  - ARG  114 )                          
  85: s001-A eeha-A   462 - 465 <=>  124 - 127   (ILE  462  - SER  465  <=> GLU  124  - PRO  127 )                          
  85: s001-A eeha-A   466 - 473 <=>  136 - 143   (ARG  466  - GLY  473  <=> TYR  136  - SER  143 )                          
  85: s001-A eeha-A   474 - 491 <=>  146 - 163   (VAL  474  - PRO  491  <=> SER  146  - TYR  163 )                          
  85: s001-A eeha-A   492 - 500 <=>  165 - 173   (PHE  492  - LYS  500  <=> LEU  165  - VAL  173 )                          
  85: s001-A eeha-A   504 - 510 <=>  177 - 183   (GLN  504  - ALA  510  <=> TRP  177  - PHE  183 )                          
  85: s001-A eeha-A   514 - 517 <=>  184 - 187   (LEU  514  - PHE  517  <=> GLU  184  - LEU  187 )                          
  85: s001-A eeha-A   520 - 570 <=>  197 - 247   (ALA  520  - SER  570  <=> TRP  197  - GLU  247 )                          
  85: s001-A eeha-A   582 - 585 <=>  249 - 252   (PHE  582  - LYS  585  <=> HIS  249  - GLY  252 )                          
  85: s001-A eeha-A   586 - 603 <=>  259 - 276   (LYS  586  - ARG  603  <=> ASP  259  - LEU  276 )                          
  85: s001-A eeha-A   604 - 634 <=>  279 - 309   (GLY  604  - GLY  634  <=> ASP  279  - GLY  309 )                          
  85: s001-A eeha-A   637 - 641 <=>  310 - 314   (THR  637  - ASP  641  <=> SER  310  - ASN  314 )                          
  85: s001-A eeha-A   642 - 671 <=>  316 - 345   (ALA  642  - LYS  671  <=> VAL  316  - GLN  345 )                          
  85: s001-A eeha-A   673 - 685 <=>  346 - 358   (SER  673  - LEU  685  <=> ILE  346  - ALA  358 )                          
  85: s001-A eeha-A   699 - 706 <=>  359 - 366   (LEU  699  - LEU  706  <=> ASP  359  - LEU  366 )                          
  85: s001-A eeha-A   708 - 714 <=>  367 - 373   (LEU  708  - LYS  714  <=> ILE  367  - ALA  373 )                          
  85: s001-A eeha-A   716 - 722 <=>  374 - 380   (LEU  716  - LEU  722  <=> GLN  374  - LYS  380 )                          
  85: s001-A eeha-A   723 - 726 <=>  382 - 385   (TYR  723  - THR  726  <=> THR  382  - LEU  385 )                          
  85: s001-A eeha-A   735 - 752 <=>  395 - 412   (THR  735  - GLY  752  <=> LEU  395  - ASN  412 )                          
  86: s001-A eh0n-A     3 -  10 <=>   12 -  19   (SER    3  - SER   10  <=> GLY   12  - LEU   19 )                          
  86: s001-A eh0n-A    12 -  15 <=>   23 -  26   (TYR   12  - LYS   15  <=> LEU   23  - ILE   26 )                          
  86: s001-A eh0n-A    31 -  35 <=>   30 -  34   (THR   31  - GLY   35  <=> SER   30  - GLY   34 )                          
  86: s001-A eh0n-A    93 - 118 <=>   44 -  69   (GLN   93  - LEU  118  <=> CYS   44  - GLU   69 )                          
  86: s001-A eh0n-A   122 - 125 <=>   72 -  75   (ILE  122  - ILE  125  <=> ALA   72  - PHE   75 )                          
  86: s001-A eh0n-A   132 - 148 <=>   87 - 103   (LEU  132  - THR  148  <=> THR   87  - SER  103 )                          
  86: s001-A eh0n-A   458 - 462 <=>  120 - 124   (GLU  458  - ILE  462  <=> GLU  120  - SER  124 )                          
  86: s001-A eh0n-A   469 - 472 <=>  138 - 141   (ALA  469  - GLN  472  <=> ARG  138  - LEU  141 )                          
  86: s001-A eh0n-A   473 - 490 <=>  144 - 161   (GLY  473  - PHE  490  <=> TRP  144  - LEU  161 )                          
  86: s001-A eh0n-A   491 - 494 <=>  163 - 166   (PRO  491  - HIS  494  <=> PHE  163  - THR  166 )                          
  86: s001-A eh0n-A   517 - 520 <=>  167 - 170   (PHE  517  - ALA  520  <=> ARG  167  - CYS  170 )                          
  86: s001-A eh0n-A   529 - 571 <=>  171 - 213   (LEU  529  - ALA  571  <=> GLY  171  - LEU  213 )                          
  86: s001-A eh0n-A   586 - 595 <=>  227 - 236   (LYS  586  - SER  595  <=> HIS  227  - MET  236 )                          
  86: s001-A eh0n-A   596 - 604 <=>  239 - 247   (LEU  596  - GLY  604  <=> ARG  239  - LEU  247 )                          
  86: s001-A eh0n-A   605 - 634 <=>  251 - 280   (PRO  605  - GLY  634  <=> PHE  251  - ARG  280 )                          
  86: s001-A eh0n-A   638 - 674 <=>  281 - 317   (PHE  638  - ASN  674  <=> GLU  281  - ASN  317 )                          
  86: s001-A eh0n-A   675 - 679 <=>  319 - 323   (VAL  675  - LEU  679  <=> MET  319  - SER  323 )                          
  86: s001-A eh0n-A   681 - 688 <=>  324 - 331   (GLU  681  - LYS  688  <=> GLN  324  - GLY  331 )                          
  86: s001-A eh0n-A   699 - 724 <=>  332 - 357   (LEU  699  - GLY  724  <=> GLN  332  - SER  357 )                          
  86: s001-A eh0n-A   733 - 753 <=>  371 - 391   (ASN  733  - PHE  753  <=> ASN  371  - LYS  391 )                          
  87: s001-A ec6g-A     1 -   6 <=>   15 -  20   (MET    1  - ARG    6  <=> ARG   15  - PHE   20 )                          
  87: s001-A ec6g-A     7 -  12 <=>   40 -  45   (ASP    7  - TYR   12  <=> TYR   40  - GLN   45 )                          
  87: s001-A ec6g-A    90 -  93 <=>   56 -  59   (TRP   90  - GLN   93  <=> GLU   56  - ARG   59 )                          
  87: s001-A ec6g-A    95 - 115 <=>   63 -  83   (THR   95  - VAL  115  <=> ILE   63  - TYR   83 )                          
  87: s001-A ec6g-A   130 - 148 <=>  100 - 118   (GLY  130  - THR  148  <=> VAL  100  - TYR  118 )                          
  87: s001-A ec6g-A   462 - 466 <=>  131 - 135   (ILE  462  - ARG  466  <=> ASP  131  - TRP  135 )                          
  87: s001-A ec6g-A   468 - 472 <=>  149 - 153   (ASN  468  - GLN  472  <=> LYS  149  - PHE  153 )                          
  87: s001-A ec6g-A   473 - 489 <=>  156 - 172   (GLY  473  - PHE  489  <=> PHE  156  - LEU  172 )                          
  87: s001-A ec6g-A   490 - 493 <=>  174 - 177   (PHE  490  - LEU  493  <=> LYS  174  - THR  177 )                          
  87: s001-A ec6g-A   495 - 498 <=>  178 - 181   (ARG  495  - ARG  498  <=> PRO  178  - ILE  181 )                          
  87: s001-A ec6g-A   520 - 523 <=>  199 - 202   (ALA  520  - VAL  523  <=> PRO  199  - HIS  202 )                          
  87: s001-A ec6g-A   524 - 571 <=>  204 - 251   (THR  524  - ALA  571  <=> ILE  204  - ASN  251 )                          
  87: s001-A ec6g-A   586 - 603 <=>  263 - 280   (LYS  586  - ARG  603  <=> LEU  263  - LEU  280 )                          
  87: s001-A ec6g-A   604 - 636 <=>  283 - 315   (GLY  604  - LYS  636  <=> ARG  283  - LYS  315 )                          
  87: s001-A ec6g-A   638 - 641 <=>  316 - 319   (PHE  638  - ASP  641  <=> ASN  316  - VAL  319 )                          
  87: s001-A ec6g-A   644 - 674 <=>  320 - 350   (ASN  644  - ASN  674  <=> ALA  320  - GLN  350 )                          
  87: s001-A ec6g-A   675 - 682 <=>  352 - 359   (VAL  675  - GLN  682  <=> ALA  352  - TYR  359 )                          
  87: s001-A ec6g-A   685 - 688 <=>  360 - 363   (LEU  685  - LYS  688  <=> ASP  360  - VAL  363 )                          
  87: s001-A ec6g-A   698 - 711 <=>  364 - 377   (GLN  698  - LYS  711  <=> GLY  364  - GLN  377 )                          
  87: s001-A ec6g-A   713 - 717 <=>  378 - 382   (LEU  713  - ASP  717  <=> ARG  378  - PRO  382 )                          
  87: s001-A ec6g-A   720 - 727 <=>  384 - 391   (PHE  720  - MET  727  <=> ILE  384  - PRO  391 )                          
  87: s001-A ec6g-A   733 - 751 <=>  399 - 417   (ASN  733  - LEU  751  <=> MET  399  - GLU  417 )                          
  88: s001-A el7o-A     3 -   9 <=>   14 -  20   (SER    3  - ILE    9  <=> VAL   14  - LEU   20 )                          
  88: s001-A el7o-A    96 - 116 <=>   41 -  61   (SER   96  - LEU  116  <=> ARG   41  - ALA   61 )                          
  88: s001-A el7o-A   132 - 148 <=>   88 - 104   (LEU  132  - THR  148  <=> LEU   88  - LYS  104 )                          
  88: s001-A el7o-A   464 - 473 <=>  123 - 132   (MET  464  - GLY  473  <=> GLU  123  - GLY  132 )                          
  88: s001-A el7o-A   474 - 480 <=>  135 - 141   (VAL  474  - GLY  480  <=> ILE  135  - SER  141 )                          
  88: s001-A el7o-A   482 - 496 <=>  142 - 156   (VAL  482  - LEU  496  <=> ALA  142  - VAL  156 )                          
  88: s001-A el7o-A   510 - 514 <=>  160 - 164   (ALA  510  - LEU  514  <=> ILE  160  - LYS  164 )                          
  88: s001-A el7o-A   520 - 570 <=>  176 - 226   (ALA  520  - SER  570  <=> SER  176  - GLN  226 )                          
  88: s001-A el7o-A   580 - 583 <=>  227 - 230   (PRO  580  - ARG  583  <=> LEU  227  - GLU  230 )                          
  88: s001-A el7o-A   585 - 603 <=>  244 - 262   (LYS  585  - ARG  603  <=> GLN  244  - PHE  262 )                          
  88: s001-A el7o-A   604 - 630 <=>  265 - 291   (GLY  604  - GLN  630  <=> GLN  265  - LYS  291 )                          
  88: s001-A el7o-A   638 - 641 <=>  295 - 298   (PHE  638  - ASP  641  <=> ASN  295  - ALA  298 )                          
  88: s001-A el7o-A   644 - 674 <=>  299 - 329   (ASN  644  - ASN  674  <=> ASN  299  - SER  329 )                          
  88: s001-A el7o-A   675 - 681 <=>  331 - 337   (VAL  675  - GLU  681  <=> SER  331  - THR  337 )                          
  88: s001-A el7o-A   684 - 692 <=>  338 - 346   (ASN  684  - LYS  692  <=> HIS  338  - SER  346 )                          
  88: s001-A el7o-A   694 - 714 <=>  347 - 367   (ASN  694  - LYS  714  <=> THR  347  - SER  367 )                          
  88: s001-A el7o-A   717 - 723 <=>  368 - 374   (ASP  717  - TYR  723  <=> LYS  368  - GLY  374 )                          
  88: s001-A el7o-A   724 - 727 <=>  376 - 379   (GLY  724  - MET  727  <=> LYS  376  - ARG  379 )                          
  88: s001-A el7o-A   739 - 753 <=>  393 - 407   (ILE  739  - PHE  753  <=> PHE  393  - MET  407 )                          
  89: s001-A emye-A    42 -  50 <=>    1 -   9   (LYS   42  - LEU   50  <=> MET    1  - GLU    9 )                          
  89: s001-A emye-A    89 -  93 <=>   87 -  91   (ASN   89  - GLN   93  <=> THR   87  - TYR   91 )                          
  89: s001-A emye-A    95 - 117 <=>   92 - 114   (THR   95  - TYR  117  <=> SER   92  - ILE  114 )                          
  89: s001-A emye-A   122 - 125 <=>  116 - 119   (ILE  122  - ILE  125  <=> ALA  116  - PHE  119 )                          
  89: s001-A emye-A   128 - 150 <=>  131 - 153   (VAL  128  - ILE  150  <=> TRP  131  - THR  153 )                          
  89: s001-A emye-A   457 - 462 <=>  166 - 171   (LEU  457  - ILE  462  <=> ASP  166  - ARG  171 )                          
  89: s001-A emye-A   465 - 468 <=>  175 - 178   (SER  465  - ASN  468  <=> ALA  175  - SER  178 )                          
  89: s001-A emye-A   470 - 473 <=>  179 - 182   (TYR  470  - GLY  473  <=> GLN  179  - GLY  182 )                          
  89: s001-A emye-A   474 - 495 <=>  185 - 206   (VAL  474  - ARG  495  <=> VAL  185  - VAL  206 )                          
  89: s001-A emye-A   515 - 518 <=>  207 - 210   (THR  515  - CYS  518  <=> GLN  207  - ILE  210 )                          
  89: s001-A emye-A   527 - 571 <=>  211 - 255   (ILE  527  - ALA  571  <=> THR  211  - GLY  255 )                          
  89: s001-A emye-A   585 - 603 <=>  289 - 307   (LYS  585  - ARG  603  <=> HIS  289  - ILE  307 )                          
  89: s001-A emye-A   604 - 637 <=>  310 - 343   (GLY  604  - THR  637  <=> GLY  310  - GLY  343 )                          
  89: s001-A emye-A   639 - 674 <=>  347 - 382   (LEU  639  - ASN  674  <=> VAL  347  - ALA  382 )                          
  89: s001-A emye-A   675 - 681 <=>  384 - 390   (VAL  675  - GLU  681  <=> SER  384  - VAL  390 )                          
  89: s001-A emye-A   684 - 687 <=>  391 - 394   (ASN  684  - LEU  687  <=> TYR  391  - SER  394 )                          
  89: s001-A emye-A   700 - 718 <=>  395 - 413   (THR  700  - THR  718  <=> LYS  395  - VAL  413 )                          
  89: s001-A emye-A   720 - 723 <=>  414 - 417   (PHE  720  - TYR  723  <=> GLN  414  - ALA  417 )                          
  89: s001-A emye-A   724 - 727 <=>  419 - 422   (GLY  724  - MET  727  <=> GLY  419  - ALA  422 )                          
  89: s001-A emye-A   735 - 753 <=>  431 - 449   (THR  735  - PHE  753  <=> ILE  431  - GLU  449 )                          
  90: s001-A ee8p-A     6 -  12 <=>   63 -  69   (ARG    6  - TYR   12  <=> VAL   63  - LEU   69 )                          
  90: s001-A ee8p-A    90 -  93 <=>   92 -  95   (TRP   90  - GLN   93  <=> ALA   92  - SER   95 )                          
  90: s001-A ee8p-A    95 - 120 <=>   97 - 122   (THR   95  - MET  120  <=> PRO   97  - ILE  122 )                          
  90: s001-A ee8p-A   129 - 137 <=>  129 - 137   (LEU  129  - LEU  137  <=> PHE  129  - CYS  137 )                          
  90: s001-A ee8p-A   138 - 148 <=>  141 - 151   (MET  138  - THR  148  <=> ALA  141  - LYS  151 )                          
  90: s001-A ee8p-A   458 - 462 <=>  164 - 168   (GLU  458  - ILE  462  <=> ILE  164  - LYS  168 )                          
  90: s001-A ee8p-A   466 - 473 <=>  177 - 184   (ARG  466  - GLY  473  <=> ASN  177  - LEU  184 )                          
  90: s001-A ee8p-A   474 - 502 <=>  187 - 215   (VAL  474  - LEU  502  <=> LEU  187  - CYS  215 )                          
  90: s001-A ee8p-A   504 - 509 <=>  216 - 221   (GLN  504  - SER  509  <=> ALA  216  - VAL  221 )                          
  90: s001-A ee8p-A   512 - 520 <=>  222 - 230   (GLU  512  - ALA  520  <=> PRO  222  - THR  230 )                          
  90: s001-A ee8p-A   524 - 571 <=>  240 - 287   (THR  524  - ALA  571  <=> PRO  240  - LYS  287 )                          
  90: s001-A ee8p-A   585 - 603 <=>  293 - 311   (LYS  585  - ARG  603  <=> VAL  293  - LEU  311 )                          
  90: s001-A ee8p-A   604 - 625 <=>  314 - 335   (GLY  604  - PHE  625  <=> PHE  314  - CYS  335 )                          
  90: s001-A ee8p-A   626 - 631 <=>  337 - 342   (ILE  626  - VAL  631  <=> GLN  337  - PHE  342 )                          
  90: s001-A ee8p-A   638 - 641 <=>  344 - 347   (PHE  638  - ASP  641  <=> LYS  344  - TRP  347 )                          
  90: s001-A ee8p-A   642 - 674 <=>  349 - 381   (ALA  642  - ASN  674  <=> ILE  349  - ARG  381 )                          
  90: s001-A ee8p-A   675 - 680 <=>  383 - 388   (VAL  675  - THR  680  <=> LEU  383  - ARG  388 )                          
  90: s001-A ee8p-A   682 - 685 <=>  389 - 392   (GLN  682  - LEU  685  <=> VAL  389  - ARG  392 )                          
  90: s001-A ee8p-A   702 - 714 <=>  394 - 406   (VAL  702  - LYS  714  <=> TRP  394  - THR  406 )                          
  90: s001-A ee8p-A   716 - 722 <=>  407 - 413   (LEU  716  - LEU  722  <=> THR  407  - SER  413 )                          
  90: s001-A ee8p-A   723 - 726 <=>  415 - 418   (TYR  723  - THR  726  <=> LYS  415  - TYR  418 )                          
  90: s001-A ee8p-A   733 - 751 <=>  427 - 445   (ASN  733  - LEU  751  <=> GLY  427  - PRO  445 )                          
  91: s001-A el1v-A     6 -  11 <=>   10 -  15   (ARG    6  - TRP   11  <=> TYR   10  - ILE   15 )                          
  91: s001-A el1v-A    91 -  94 <=>   21 -  24   (TRP   91  - VAL   94  <=> VAL   21  - PHE   24 )                          
  91: s001-A el1v-A    96 - 105 <=>   33 -  42   (SER   96  - LEU  105  <=> GLN   33  - LEU   42 )                          
  91: s001-A el1v-A   106 - 109 <=>   44 -  47   (LEU  106  - MET  109  <=> THR   44  - PHE   47 )                          
  91: s001-A el1v-A   131 - 148 <=>   70 -  87   (PRO  131  - THR  148  <=> MET   70  - HIS   87 )                          
  91: s001-A el1v-A   458 - 462 <=>  103 - 107   (GLU  458  - ILE  462  <=> THR  103  - SER  107 )                          
  91: s001-A el1v-A   464 - 469 <=>  111 - 116   (MET  464  - ALA  469  <=> HIS  111  - ASP  116 )                          
  91: s001-A el1v-A   470 - 473 <=>  120 - 123   (TYR  470  - GLY  473  <=> CYS  120  - ARG  123 )                          
  91: s001-A el1v-A   474 - 497 <=>  126 - 149   (VAL  474  - PHE  497  <=> THR  126  - ILE  149 )                          
  91: s001-A el1v-A   515 - 518 <=>  151 - 154   (THR  515  - CYS  518  <=> GLY  151  - GLU  154 )
[truncated: 3,253,935 more chars]
