# Supplementary material for: Structural screens identify candidate human homologs of insect chemoreceptors and cryptic Drosophila gustatory receptor-like proteins
Source: eLife. 2023 Feb 20;12:e85537. doi: 10.7554/eLife.85537 (PMC9998090; doi:10.7554/eLife.85537)
Supplement: Source data 3. — Individual text files represent the output of the Dali AF-DB search using the indicated query candidate seven transmembrane domain ion channels (7TMICs) from Trypanosoma (GRL1), D. melanogaster (Grls), or H. sapiens (PHTF1/2) and the structural proteomic dataset of D. melanogaster. [file elife-85537-data3.zip › Dmel_HsapPHTF2.txt]

# Job: Dmel_HsapPHTF2
# Query: s001A
# No:  Chain   Z    rmsd lali nres  %id PDB  Description
   1:  ekzp-A 23.5 12.1  535   880   39   DROME:AF-Q9V9A8-F1 PROTEIN PHTF;
   2:  elct-A 14.3  4.6  287   406    7   DROME:AF-Q9W1N5-F1 PUTATIVE GUSTATORY RECEPTOR 59F;
   3:  ec6b-A 13.3  5.0  255   341    6   DROME:AF-Q8IRL8-F1 PUTATIVE GUSTATORY RECEPTOR 9A;
   4:  efkv-A 13.0  4.6  274   399    7   DROME:AF-Q9W1N6-F1 PUTATIVE GUSTATORY RECEPTOR 59E;
   5:  eh0n-A 13.0  6.2  295   414    5   DROME:AF-P58961-F1 PUTATIVE GUSTATORY RECEPTOR 47B;
   6:  ee2c-A 12.3  4.7  281   416    7   DROME:AF-Q9V969-F1 PUTATIVE GUSTATORY RECEPTOR 57A;
   7:  efru-A 12.2  4.3  283   527   11   DROME:AF-Q9VSH2-F1 GUSTATORY RECEPTOR FOR BITTER TASTE 66A;
   8:  ekkf-A 12.2  5.0  280   391    8   DROME:AF-Q9VJF2-F1 PUTATIVE GUSTATORY RECEPTOR 36B;
   9:  emga-A 12.2  6.1  271   391    7   DROME:AF-Q9VB30-F1 PUTATIVE GUSTATORY RECEPTOR 98A;
  10:  embr-A 12.2  5.9  278   450   11   DROME:AF-Q9VM09-F1 PUTATIVE GUSTATORY RECEPTOR 28A;
  11:  el65-A 12.1  4.1  281   454   11   DROME:AF-Q9VPT1-F1 GUSTATORY AND ODORANT RECEPTOR 21A;
  12:  ejek-A 12.1  5.7  275   374    6   DROME:AF-P83292-F1 GUSTATORY RECEPTOR 23A;
  13:  eln0-A 12.1  4.8  273   379   10   DROME:AF-P81912-F1 ODORANT RECEPTOR 23A;
  14:  egq9-A 12.0  4.8  271   383   12   DROME:AF-Q9VCS8-F1 ODORANT RECEPTOR 94B;
  15:  efj8-A 12.0  5.7  296   420    8   DROME:AF-Q9VZW8-F1 ODORANT RECEPTOR 63A;
  16:  ell6-A 12.0  4.4  269   412    9   DROME:AF-Q8IMN5-F1 PUTATIVE GUSTATORY RECEPTOR 98D;
  17:  ehif-A 11.9  4.5  273   378    5   DROME:AF-Q9V568-F1 ODORANT RECEPTOR 45A;
  18:  emn9-A 11.9  4.7  276   391    7   DROME:AF-P58955-F1 PUTATIVE GUSTATORY RECEPTOR 36A;
  19:  eh6u-A 11.9  4.4  263   384    8   DROME:AF-Q9V3N2-F1 ODORANT RECEPTOR 46A, ISOFORM B;
  20:  efj3-A 11.8  5.0  270   387   11   DROME:AF-Q9VCS9-F1 ODORANT RECEPTOR 94A;
  21:  eiid-A 11.8  4.6  264   378    8   DROME:AF-Q9VUK5-F1 PUTATIVE ODORANT RECEPTOR 71A;
  22:  el78-A 11.7  4.6  259   378    7   DROME:AF-P58954-F1 PUTATIVE GUSTATORY RECEPTOR 22F;
  23:  eiw1-A 11.7  4.3  256   373    7   DROME:AF-Q9VYZ2-F1 PUTATIVE GUSTATORY RECEPTOR 10B;
  24:  emyi-A 11.7  4.7  264   397    9   DROME:AF-Q9VAZ3-F1 ODORANT RECEPTOR 98A;
  25:  egeg-A 11.7  4.3  271   376    9   DROME:AF-P81917-F1 ODORANT RECEPTOR 43A;
  26:  edua-A 11.6  4.8  274   375    6   DROME:AF-Q9V6H2-F1 ODORANT RECEPTOR 49B;
  27:  eh83-A 11.6  5.2  282   402    9   DROME:AF-P81911-F1 ODORANT RECEPTOR 22C;
  28:  eliv-A 11.6  5.7  283   512   11   DROME:AF-Q9VZL7-F1 GUSTATORY AND ODORANT RECEPTOR 63A;
  29:  ekah-A 11.6  6.5  290   389    9   DROME:AF-Q9VTN0-F1 GUSTATORY RECEPTOR 68A;
  30:  ej04-A 11.5  5.4  278   451    9   DROME:AF-A0A0B4KFG3-F1 UNCHARACTERIZED PROTEIN, ISOFORM C;
  31:  eiql-A 11.4  5.7  265   362    8   DROME:AF-Q9VEU0-F1 PUTATIVE GUSTATORY RECEPTOR 89A;
  32:  ejdt-A 11.4  4.5  271   377    7   DROME:AF-Q9VLE5-F1 ODORANT RECEPTOR 30A;
  33:  egpc-A 11.4  4.9  273   387    9   DROME:AF-Q8IRZ5-F1 PUTATIVE ODORANT RECEPTOR 19B;
  34:  ee0h-A 11.4  5.2  273   384    8   DROME:AF-Q9VAW0-F1 PUTATIVE ODORANT RECEPTOR 98B;
  35:  emve-A 11.3  6.4  274   408    7   DROME:AF-P58950-F1 GUSTATORY RECEPTOR 10A;
  36:  eh7m-A 11.3  5.4  268   379    7   DROME:AF-P81915-F1 ODORANT RECEPTOR 33B;
  37:  effz-A 11.3  4.5  276   408   12   DROME:AF-Q8IMN6-F1 PUTATIVE GUSTATORY RECEPTOR 98C;
  38:  ekmp-A 11.3  4.6  275   403   11   DROME:AF-Q9VB26-F1 PUTATIVE GUSTATORY RECEPTOR 98B;
  39:  elmc-A 11.3  4.8  266   397    6   DROME:AF-Q9VHS4-F1 ODORANT RECEPTOR 85A;
  40:  emye-A 11.3  6.2  295   461    9   DROME:AF-Q9VKJ7-F1 GUSTATORY AND PHEROMONE RECEPTOR 32A;
  41:  efmx-A 11.2  4.4  272   389    8   DROME:AF-Q9VHQ6-F1 ODORANT RECEPTOR 85C;
  42:  ed3z-A 11.2  4.5  265   419    7   DROME:AF-Q9V8Y7-F1 ODORANT RECEPTOR 56A;
  43:  ec13-A 11.2  5.8  269   391    8   DROME:AF-Q9VT92-F1 ODORANT RECEPTOR 67D;
  44:  ef7l-A 11.2  4.8  284   427   11   DROME:AF-Q9V4K2-F1 GUSTATORY RECEPTOR FOR SUGAR TASTE 43A;
  45:  ek22-A 11.2  4.3  272   390    7   DROME:AF-Q9VHQ7-F1 ODORANT RECEPTOR 85B;
  46:  ehyu-A 11.2  4.5  261   397   10   DROME:AF-P81910-F1 ODORANT RECEPTOR 22B;
  47:  embs-A 11.2  5.0  262   397    9   DROME:AF-P81909-F1 ODORANT RECEPTOR 22A;
  48:  elft-A 11.2  4.6  278   385    8   DROME:AF-P81921-F1 ODORANT RECEPTOR 47A;
  49:  eku8-A 11.2  4.6  267   383    8   DROME:AF-P58952-F1 PUTATIVE GUSTATORY RECEPTOR 22C;
  50:  elpf-A 11.2  5.5  291   470    7   DROME:AF-Q9VM08-F1 PUTATIVE GUSTATORY RECEPTOR 28B;
  51:  ekwq-A 11.2  5.9  268   378    9   DROME:AF-P81914-F1 ODORANT RECEPTOR 33A;
  52:  ehm4-A 11.2  8.9  270   397    8   DROME:AF-Q8INM9-F1 PUTATIVE GUSTATORY RECEPTOR 85A;
  53:  emow-A 11.2  4.8  278   475    9   DROME:AF-Q9VKA5-F1 GUSTATORY AND PHEROMONE RECEPTOR 33A;
  54:  ec06-A 11.2  4.7  280   392    7   DROME:AF-Q9W2U9-F1 ODORANT RECEPTOR 9A;
  55:  eeje-A 11.1  4.7  259   399    8   DROME:AF-Q9V9I4-F1 ODORANT RECEPTOR 42B;
  56:  emik-A 11.1  4.1  260   406    9   DROME:AF-Q9V9I2-F1 ODORANT RECEPTOR 42A;
  57:  efrd-A 11.1  5.4  300   421    6   DROME:AF-Q9VT20-F1 ODORANT RECEPTOR 67B;
  58:  edm9-A 11.1  6.6  272   395   11   DROME:AF-P58962-F1 PUTATIVE GUSTATORY RECEPTOR 58A;
  59:  ejx9-A 11.1  5.0  277   397    9   DROME:AF-O46077-F1 ODORANT RECEPTOR 2A;
  60:  eeps-A 11.1  5.1  264   413    7   DROME:AF-Q9W3I5-F1 ODORANT RECEPTOR 7A;
  61:  eeha-A 11.0  6.7  289   412    7   DROME:AF-Q9VHQ2-F1 PUTATIVE ODORANT RECEPTOR 85D;
  62:  edyb-A 11.0  4.7  265   397   10   DROME:AF-Q9W1U5-F1 PUTATIVE GUSTATORY RECEPTOR 59C;
  63:  ehji-A 11.0  4.7  270   392    6   DROME:AF-Q9W5G6-F1 ODORANT RECEPTOR 1A;
  64:  ejsu-A 11.0  5.4  270   397    8   DROME:AF-P81923-F1 ODORANT RECEPTOR 59A;
  65:  ei7y-A 11.0  4.8  276   406    7   DROME:AF-P82983-F1 PUTATIVE ODORANT RECEPTOR 65B;
  66:  elra-A 11.0  6.3  256   367    6   DROME:AF-Q9W1V0-F1 GUSTATORY RECEPTOR;
  67:  ehy8-A 10.9  5.4  281   407    7   DROME:AF-Q9VT08-F1 ODORANT RECEPTOR 67A;
  68:  elep-A 10.9  5.3  276   398    8   DROME:AF-P81913-F1 ODORANT RECEPTOR 24A;
  69:  em2e-A 10.9  4.7  265   403    7   DROME:AF-P81918-F1 ODORANT RECEPTOR 43B;
  70:  em1q-A 10.9  5.0  274   396    8   DROME:AF-Q9V589-F1 ODORANT RECEPTOR 45B;
  71:  ejwi-A 10.9  4.8  264   398    7   DROME:AF-Q9W1P8-F1 ODORANT RECEPTOR 59B;
  72:  eevn-A 10.9  4.5  261   412    7   DROME:AF-Q9W2B2-F1 PUTATIVE GUSTATORY RECEPTOR 58C;
  73:  egvr-A 10.9  4.5  260   390    8   DROME:AF-P58985-F1 PUTATIVE GUSTATORY RECEPTOR 59D;
  74:  ekyd-A 10.9  5.4  275   392    7   DROME:AF-Q9VHE6-F1 ODORANT RECEPTOR 85F;
  75:  edgo-A 10.8  5.6  275   387    9   DROME:AF-Q9I816-F1 ODORANT RECEPTOR 19A;
  76:  eioz-A 10.8  5.3  287   417    7   DROME:AF-Q9VZJ6-F1 GUSTATORY RECEPTOR FOR SUGAR TASTE 64D;
  77:  el2r-A 10.8  5.0  276   423   11   DROME:AF-Q8IMQ6-F1 PUTATIVE GUSTATORY RECEPTOR 97A;
  78:  ee8p-A 10.8  5.4  285   456    1   DROME:AF-P83293-F1 GUSTATORY RECEPTOR FOR SUGAR TASTE 64A;
  79:  emw6-A 10.8  5.3  276   404    7   DROME:AF-Q8IMZ5-F1 PUTATIVE GUSTATORY RECEPTOR 94A;
  80:  emt3-A 10.8  5.3  267   381    6   DROME:AF-P58957-F1 GUSTATORY AND PHEROMONE RECEPTOR 39A, ISOFORM C;
  81:  ed4v-A 10.8  4.9  272   406    7   DROME:AF-Q9VYZ1-F1 ODORANT RECEPTOR 10A;
  82:  ehc8-A 10.7  5.3  264   385    9   DROME:AF-P82986-F1 ODORANT RECEPTOR 82A;
  83:  ec2h-A 10.7  5.5  287   406    9   DROME:AF-P83294-F1 GUSTATORY RECEPTOR FOR SUGAR TASTE 64B;
  84:  edxo-A 10.7  4.6  285   412    9   DROME:AF-P81922-F1 ODORANT RECEPTOR 47B;
  85:  efb7-A 10.6  5.8  278   404    7   DROME:AF-Q9VT90-F1 ODORANT RECEPTOR 67C;
  86:  el1v-A 10.6  5.8  263   384    7   DROME:AF-P81916-F1 ODORANT RECEPTOR 33C;
  87:  eepd-A 10.6  4.7  263   369    9   DROME:AF-P58960-F1 PUTATIVE GUSTATORY RECEPTOR 39B;
  88:  ednc-A 10.6  5.1  246   422   13   DROME:AF-B7Z0I1-F1 UNCHARACTERIZED PROTEIN;
  89:  emlt-A 10.5  4.9  276   397    7   DROME:AF-Q9VNK9-F1 PUTATIVE ODORANT RECEPTOR 83C;
  90:  eknq-A 10.5  4.7  249   366    4   DROME:AF-Q8MLS6-F1 GUSTATORY RECEPTOR;
  91:  elxa-A 10.5  4.7  276   410    6   DROME:AF-P82984-F1 PUTATIVE ODORANT RECEPTOR 65C;
  92:  ek3z-A 10.5  7.2  270   451    8   DROME:AF-P83296-F1 GUSTATORY RECEPTOR FOR SUGAR TASTE 64E;
  93:  edkk-A 10.5  5.0  257   386    9   DROME:AF-Q8IN58-F1 PUTATIVE GUSTATORY RECEPTOR 92A;
  94:  ejfj-A 10.5  5.7  288   486    4   DROME:AF-Q9VNB5-F1 ODORANT RECEPTOR CORECEPTOR;
  95:  ec6g-A 10.4  4.4  279   417    6   DROME:AF-P82982-F1 ODORANT RECEPTOR 65A;
  96:  edln-A 10.4  7.1  301   436    9   DROME:AF-Q9W0M2-F1 GUSTATORY RECEPTOR FOR SUGAR TASTE 61A;
  97:  eeqs-A 10.4  4.9  273   408    7   DROME:AF-Q9VDM1-F1 PUTATIVE ODORANT RECEPTOR 92A;
  98:  emx7-A 10.4  6.3  270   411    7   DROME:AF-Q9W1P7-F1 PUTATIVE ODORANT RECEPTOR 59C;
  99:  edup-A 10.4  6.0  266   394   11   DROME:AF-P58951-F1 PUTATIVE GUSTATORY RECEPTOR 22A;
 100:  el2g-A 10.3  4.5  263   393   10   DROME:AF-P82985-F1 PUTATIVE ODORANT RECEPTOR 69A, ISOFORM B;
 101:  edeq-A 10.3  4.6  269   449    7   DROME:AF-B7Z0I0-F1 UNCHARACTERIZED PROTEIN;
 102:  el7o-A 10.3  4.6  264   409   10   DROME:AF-Q9V3Q2-F1 ODORANT RECEPTOR 35A;
 103:  ejc1-A 10.3  5.7  290   444    7   DROME:AF-Q9W497-F1 GUSTATORY RECEPTOR 5A FOR TREHALOSE;
 104:  ei8b-A 10.3  5.1  270   408    9   DROME:AF-Q9W2B1-F1 PUTATIVE GUSTATORY RECEPTOR 58B;
 105:  ego8-A 10.2  6.1  272   418    8   DROME:AF-Q9VXL0-F1 ODORANT RECEPTOR 13A;
 106:  eiwv-A 10.2  6.4  288   469    9   DROME:AF-P83297-F1 GUSTATORY RECEPTOR FOR SUGAR TASTE 64F;
 107:  ejh0-A 10.1  4.2  265   371    9   DROME:AF-Q8IQ72-F1 UNCHARACTERIZED PROTEIN CG32395;
 108:  ehhh-A 10.1  5.3  254   381    9   DROME:AF-Q8IN22-F1 GUSTATORY RECEPTOR;
 109:  egn9-A 10.1  5.1  266   404   11   DROME:AF-Q9VVF3-F1 ODORANT RECEPTOR 74A;
 110:  ejx2-A  9.9  4.3  271   453    6   DROME:AF-Q9VNB3-F1 ODORANT RECEPTOR 83A;
 111:  ef4x-A  9.9  4.8  263   467    6   DROME:AF-A0A0B4KGT9-F1 ODORANT RECEPTOR 85E;
 112:  ehu2-A  9.8  5.2  274   419    7   DROME:AF-P83295-F1 GUSTATORY RECEPTOR FOR SUGAR TASTE 64C;
 113:  eer4-A  9.8  4.7  246   395    7   DROME:AF-Q8IN23-F1 PUTATIVE GUSTATORY RECEPTOR 93B;
 114:  eidg-A  9.7  4.5  257   386   12   DROME:AF-P84180-F1 PUTATIVE GUSTATORY RECEPTOR 22B;
 115:  edo9-A  9.7  4.6  243   397    7   DROME:AF-Q9VD74-F1 PUTATIVE GUSTATORY RECEPTOR 93C;
 116:  efqn-A  9.6  5.9  253   430    6   DROME:AF-Q9V4Q0-F1 UNCHARACTERIZED PROTEIN CG1339;
 117:  ei0r-A  9.6  4.6  262   401   10   DROME:AF-Q9VFN2-F1 ODORANT RECEPTOR 88A;
 118:  ehwi-A  9.5  4.3  254   389    9   DROME:AF-P58953-F1 GUSTATORY RECEPTOR FOR BITTER TASTE 22E;
 119:  ehao-A  9.5  5.6  264   396    8   DROME:AF-Q9V6A9-F1 ODORANT RECEPTOR 49A;
 120:  edbe-A  9.5  4.4  248   387    8   DROME:AF-P84181-F1 PUTATIVE GUSTATORY RECEPTOR 22D;
 121:  eg6r-A  9.5  5.1  283   428    6   DROME:AF-Q9W594-F1 PUTATIVE GUSTATORY RECEPTOR 2A;
 122:  em4m-A  9.5  7.0  271   419    8   DROME:AF-Q9VD76-F1 GUSTATORY RECEPTOR FOR BITTER TASTE 93A;
 123:  ems3-A  9.5  4.9  242   361    8   DROME:AF-A1Z881-F1 GUSTATORY RECEPTOR;
 124:  elfw-A  9.3  5.0  259   411    7   DROME:AF-M9PDY1-F1 UNCHARACTERIZED PROTEIN, ISOFORM C;
 125:  elkk-A  9.1  7.2  250   404    9   DROME:AF-Q9W2A4-F1 UNCHARACTERIZED PROTEIN;
 126:  egvu-A  8.9  5.6  275   426    9   DROME:AF-Q6ILZ2-F1 HDC08032;
 127:  ele6-A  8.7  5.2  262   390    7   DROME:AF-Q8INZ2-F1 PUTATIVE GUSTATORY RECEPTOR 36C;
 128:  eh5v-A  8.6  5.9  181   291    5   DROME:AF-Q24547-F1 SYNTAXIN-1A;
 129:  ehto-A  8.2  4.9  265   449    7   DROME:AF-Q8IPU5-F1 PUTATIVE GUSTATORY RECEPTOR 77A;
 130:  eh4y-A  8.2  4.5  186   333    9   DROME:AF-Q7KVY7-F1 SYNTAXIN-4;
 131:  edgt-A  7.5  7.2  123   218   14   DROME:AF-Q7JYY8-F1 TETRASPANIN;
 132:  eli2-A  7.5  4.6  116   142    8   DROME:AF-E0R7Q3-F1 MIP06256P;
 133:  ec7p-A  7.5  4.6  241   385    9   DROME:AF-Q9W367-F1 GUSTATORY RECEPTOR 8A;
 134:  eg7z-A  7.4 11.2  175  1463    3   DROME:AF-M9MSM5-F1 DISHEVELLED ASSOCIATED ACTIVATOR OF MORPHOGENESIS
 135:  eipp-A  7.4  5.0  116   142    5   DROME:AF-M9NFP0-F1 UNCHARACTERIZED PROTEIN;
 136:  ei2i-A  7.3  7.1  124   231    6   DROME:AF-A1Z6T8-F1 TETRASPANIN;
 137:  ee9f-A  7.3  7.5  134   237    9   DROME:AF-Q1ECC3-F1 IP01956P;
 138:  ek56-A  7.3  5.9  132   362   10   DROME:AF-Q8IQK9-F1 TETRASPANIN 68C, ISOFORM A;
 139:  efg7-A  7.2 30.1  251  1183    6   DROME:AF-Q9VUC6-F1 FORMIN-LIKE PROTEIN;
 140:  edrw-A  7.2 21.6  171   583   11   DROME:AF-Q9W145-F1 STEROIDOGENIC ACUTE REGULATORY PROTEIN-LIKE;
 141:  ek7g-A  7.1  6.3  114   698    4   DROME:AF-Q9VSG9-F1 GH24192P;
 142:  eetg-A  7.1  5.3  115   208   12   DROME:AF-Q24188-F1 PROTEIN LATE BLOOMER;
 143:  eezn-A  7.0  4.9  108   138    6   DROME:AF-C0PV55-F1 MIP07212P;
 144:  eh7p-A  7.0  9.5  152   948    9   DROME:AF-Q9VBZ6-F1 GH14566P;
 145:  ejr4-A  7.0  5.8  118   602    7   DROME:AF-Q9W397-F1 RE67794P;
 146:  emwk-A  7.0  8.4  171   352    8   DROME:AF-Q9VR90-F1 SYNTAXIN 16;
 147:  eeqn-A  6.9  5.4  117   141    8   DROME:AF-F0JAT1-F1 MIP06308P;
 148:  eevr-A  6.8 13.4  154   655   11   DROME:AF-Q9W5A5-F1 PROTEIN TWEETY-2;
 149:  ec83-A  6.8  5.7  133  1318    5   DROME:AF-B7Z150-F1 INACTIVATION NO AFTERPOTENTIAL E, ISOFORM E;
 150:  ely9-A  6.8  4.8  125   229    7   DROME:AF-Q7JZW3-F1 TETRASPANIN;
 151:  ejv8-A  6.8  8.9  236   410    8   DROME:AF-Q8INZ1-F1 UNCHARACTERIZED PROTEIN CG31750;
 152:  egqs-A  6.7 23.0  212  1091    4   DROME:AF-P48608-F1 PROTEIN DIAPHANOUS;
 153:  ed8n-A  6.7 22.0  111   240    5   DROME:AF-A8JNT7-F1 HEAT SHOCK PROTEIN COGNATE 20;
 154:  ejf8-A  6.6 23.5  140   994    4   DROME:AF-P35875-F1 POLY  POLYMERASE;
 155:  emvi-A  6.6  5.6  127   228   11   DROME:AF-Q9VB99-F1 LD03691P;
 156:  ef5e-A  6.6 14.9  149  1728    8   DROME:AF-X2JEC6-F1 UNCHARACTERIZED PROTEIN, ISOFORM H;
 157:  ejg5-A  6.5  8.6  171  2171    4   DROME:AF-Q9VL32-F1 ATP-BINDING CASSETTE SUB-FAMILY C MEMBER SUR;
 158:  ef34-A  6.5 12.7  157  2249    5   DROME:AF-Q9VCU9-F1 ENDORIBONUCLEASE DCR-1;
 159:  eilk-A  6.5 24.6  147  1162    7   DROME:AF-A8JUM9-F1 UNCHARACTERIZED PROTEIN, ISOFORM E;
 160:  ekyv-A  6.5  5.4  124   219    7   DROME:AF-Q7JZW7-F1 TETRASPANIN;
 161:  edja-A  6.5 10.5  171  2096   12   DROME:AF-Q9VM75-F1 HEAT REPEAT-CONTAINING PROTEIN 1 HOMOLOG;
 162:  eib6-A  6.5  8.9  134   228    1   DROME:AF-Q9VBI1-F1 DNA REPLICATION COMPLEX GINS PROTEIN SLD5;
 163:  efiz-A  6.4  6.1  124   228   10   DROME:AF-Q7KJ73-F1 TETRASPANIN;
 164:  eea3-A  6.4  5.0  113   152   10   DROME:AF-A1ZAJ5-F1 VITAMIN-K-EPOXIDE REDUCTASE (WARFARIN-SENSITIVE);
 165:  eedo-A  6.3 23.4  154   698    6   DROME:AF-Q9VGZ5-F1 TRANSCRIPTION FACTOR CWO;
 166:  ema6-A  6.2  3.4   87    98    6   DROME:AF-M9MS63-F1 UNCHARACTERIZED PROTEIN, ISOFORM A;
 167:  eduw-A  6.2  8.2  181   467    6   DROME:AF-Q24509-F1 SYNTAXIN-5;
 168:  ehuv-A  6.1  5.9  145   233    7   DROME:AF-Q8IMF1-F1 IP08088P;
 169:  el47-A  6.1  6.9  131  1241   11   DROME:AF-Q9VWE7-F1 LD26789P;
 170:  ei33-A  6.1 19.3  137  1104   11   DROME:AF-B7Z092-F1 UNCHARACTERIZED PROTEIN, ISOFORM D;
 171:  ehzo-A  6.1 13.0  100   178    6   DROME:AF-P13096-F1 ENHANCER OF SPLIT M5 PROTEIN;
 172:  elsg-A  6.1  4.5  116   174    9   DROME:AF-Q7KUX0-F1 IP20801P;
 173:  ellh-A  6.0 14.8  137   852    7   DROME:AF-Q9VEJ2-F1 NUCLEOLAR PROTEIN 14 HOMOLOG;
 174:  ed57-A  6.0 26.0  197  1212    5   DROME:AF-Q9XZ29-F1 EG:BACR25B3.9 PROTEIN;
 175:  ee6z-A  6.0  5.3  138  1105    9   DROME:AF-Q9VX31-F1 INTEGRATOR COMPLEX SUBUNIT 2;
 176:  ejoe-A  6.0 13.3  144  1117    8   DROME:AF-Q9W3N0-F1 FI21262P1;
 177:  ejhy-A  6.0  4.7  123   163    5   DROME:AF-Q9W0Q8-F1 UNCHARACTERIZED PROTEIN;
 178:  edmi-A  6.0 11.8   82   495   12   DROME:AF-Q8IMZ4-F1 P53 PROTEIN LONG FORM VARIANT 1;
 179:  eiru-A  6.0  4.8  109   217    7   DROME:AF-Q7K527-F1 GH14950P;
 180:  eibb-A  6.0 18.2  137  1101   10   DROME:AF-B7Z095-F1 UNCHARACTERIZED PROTEIN;
 181:  ehd7-A  5.9  4.5  118   220    3   DROME:AF-Q7K010-F1 TETRASPANIN;
 182:  efzp-A  5.8  4.6  133   630    7   DROME:AF-Q9V564-F1 CONSERVED OLIGOMERIC GOLGI COMPLEX SUBUNIT 6;
 183:  em58-A  5.8  6.7  132   156    8   DROME:AF-A8DT49-F1 IP17185P3;
 184:  ekz8-A  5.8 18.1  124   565   12   DROME:AF-Q8IRA7-F1 UNCHARACTERIZED PROTEIN;
 185:  eevf-A  5.8 14.8  128   198    5   DROME:AF-Q9W1R8-F1 PROTEIN TEX261;
 186:  egul-A  5.8  5.4  121   218   11   DROME:AF-Q7JWP5-F1 TETRASPANIN;
 187:  ehcb-A  5.7 14.0  124  2036    3   DROME:AF-A0A0U1QT59-F1 TRANSMEMBRANE CHANNEL-LIKE, ISOFORM C;
 188:  ehwr-A  5.7 14.5  150  1049    9   DROME:AF-Q9VSD6-F1 D-IMPORTIN 7/RANBP7;
 189:  eekm-A  5.7 13.7  147   343    8   DROME:AF-Q9VXV6-F1 SECRETORY CARRIER-ASSOCIATED MEMBRANE PROTEIN;
 190:  eech-A  5.7  7.7  120   138   12   DROME:AF-A0A0B4LFY7-F1 UNCHARACTERIZED PROTEIN;
 191:  edko-A  5.7  8.0  127   650    9   DROME:AF-A1ZBY1-F1 PROTEIN FEM-1 HOMOLOG B;
 192:  efi2-A  5.7 27.8  211  2313    8   DROME:AF-Q9VYD1-F1 PROBABLE HISTONE-LYSINE N-METHYLTRANSFERASE CG171
 193:  ehbp-A  5.7 10.3  126   911   11   DROME:AF-Q8IRT0-F1 GEMIN 4B;
 194:  egyt-A  5.6  4.4   61   469    3   DROME:AF-A8JNC7-F1 DPR-INTERACTING PROTEIN DELTA, ISOFORM D;
 195:  el1i-A  5.6 23.8  119   619   10   DROME:AF-Q9VYV5-F1 ALPHA-(1,6)-FUCOSYLTRANSFERASE;
 196:  ejr0-A  5.6  4.7  100   129   15   DROME:AF-A8DYA9-F1 UNCHARACTERIZED PROTEIN;
 197:  eiea-A  5.6  8.3  156   970   11   DROME:AF-Q9U6L4-F1 PROTEIN TWEETY;
 198:  ekui-A  5.6  4.5  120   161    8   DROME:AF-M9MRW9-F1 UNCHARACTERIZED PROTEIN, ISOFORM C;
 199:  emcl-A  5.6 10.1  108   975    9   DROME:AF-Q9XZU1-F1 EXPORTIN-2;
 200:  ejp3-A  5.6  5.2  117   136   10   DROME:AF-Q9VHN0-F1 GEO07735P1;
 201:  elwf-A  5.6  8.4  176  1062    5   DROME:AF-Q9VWP9-F1 GH01369P;
 202:  edxt-A  5.6  6.2  108   222    7   DROME:AF-Q7K2V7-F1 TETRASPANIN;
 203:  ei92-A  5.6  9.1  135  1124   11   DROME:AF-P48994-F1 TRANSIENT-RECEPTOR-POTENTIAL-LIKE PROTEIN;
 204:  edt2-A  5.5  9.4  123   569    7   DROME:AF-Q9VVK7-F1 NUCB1;
 205:  ef86-A  5.5  9.6  125   911   13   DROME:AF-Q8IRS9-F1 GEMIN 4C;
 206:  ed4b-A  5.5 22.1  127   658   10   DROME:AF-A6MHQ4-F1 SODIUM/POTASSIUM-TRANSPORTING ATPASE SUBUNIT
 207:  eg13-A  5.5  3.9   72   101    8   DROME:AF-Q9VYX1-F1 ENHANCER OF YELLOW 2 TRANSCRIPTION FACTOR;
 208:  elz4-A  5.5 10.9  157  1177    4   DROME:AF-Q9V414-F1 LD36341P;
 209:  ek2z-A  5.5 32.1  257  1059    7   DROME:AF-Q24120-F1 PROTEIN CAPPUCCINO;
 210:  ekuf-A  5.4 12.1  125   398    9   DROME:AF-Q8T3P5-F1 AT26438P;
 211:  ei16-A  5.4 19.5  121   316    9   DROME:AF-Q7KS11-F1 URACIL-DNA DEGRADING FACTOR, ISOFORM B;
 212:  egsp-A  5.4  7.4  137  1063    4   DROME:AF-Q9TVM2-F1 EXPORTIN-1;
 213:  eig7-A  5.4  4.9  119   160   10   DROME:AF-F7VJS7-F1 MIP31873P;
 214:  ektz-A  5.4 13.8  123   535    6   DROME:AF-Q9VJB3-F1 UNCHARACTERIZED PROTEIN;
 215:  ehup-A  5.4  6.3  170   776    8   DROME:AF-Q95TN4-F1 CONSERVED OLIGOMERIC GOLGI COMPLEX SUBUNIT 4;
 216:  ei0l-A  5.4  6.3  104   203    3   DROME:AF-Q95SH2-F1 CHARGED MULTIVESICULAR BODY PROTEIN 1, ISOFORM A;
 217:  eh0c-A  5.4 17.2  205   373    8   DROME:AF-Q9VJ40-F1 RH30783P;
 218:  ekkm-A  5.4 15.8  150   639    4   DROME:AF-Q9VJR4-F1 TRANSPORTER;
 219:  emgx-A  5.4 14.8  144   220    5   DROME:AF-Q9GYV9-F1 MEDIATOR OF RNA POLYMERASE II TRANSCRIPTION SUBUN
 220:  efr9-A  5.4  5.6  132   212   12   DROME:AF-Q9VVY1-F1 UNCHARACTERIZED PROTEIN;
 221:  ej23-A  5.3  8.5  168   991    6   DROME:AF-E1JJE6-F1 OTOPETRIN-LIKE A, ISOFORM C;
 222:  ee6h-A  5.3 16.8  107   179    6   DROME:AF-P13098-F1 ENHANCER OF SPLIT M8 PROTEIN;
 223:  ehvz-A  5.3  6.7   85   267    5   DROME:AF-Q9V3E5-F1 TETRASPANIN;
 224:  efec-A  5.3  6.2  121   855    8   DROME:AF-Q7JPB9-F1 GH12235P;
 225:  ejee-A  5.3 10.1   94   441    7   DROME:AF-O76896-F1 EG:65F1.1 PROTEIN;
 226:  eedj-A  5.3  6.4  113  2326   11   DROME:AF-A0A126GUQ2-F1 PIEZO-TYPE MECHANOSENSITIVE ION CHANNEL COMPON
 227:  egdn-A  5.3 26.7  163   636    4   DROME:AF-Q9VW78-F1 IP13856P;
 228:  ei1i-A  5.3 10.2   95   173    4   DROME:AF-Q01071-F1 ENHANCER OF SPLIT MDELTA PROTEIN;
 229:  eh22-A  5.3 14.0   78   267    6   DROME:AF-Q8MLV2-F1 MIT_C DOMAIN-CONTAINING PROTEIN;
 230:  emf4-A  5.3  4.4   81   252    9   DROME:AF-A1ZBT5-F1 MEDIATOR OF RNA POLYMERASE II TRANSCRIPTION SUBUN
 231:  ej3i-A  5.2 17.3   86   159    3   DROME:AF-Q9VXL4-F1 NUCLEAR NUCLEIC ACID-BINDING PROTEIN C1D;
 232:  elum-A  5.2 12.0  117   832    5   DROME:AF-A1Z8W1-F1 SALTO, ISOFORM A;
 233:  eizu-A  5.2 12.2  129   408    5   DROME:AF-A1ZBM7-F1 IONOTROPIC RECEPTOR 56B;
 234:  elq5-A  5.2 17.5  118   702    7   DROME:AF-P17886-F1 PROTEIN CROOKED NECK;
 235:  ek0g-A  5.2  6.8  108   219    9   DROME:AF-A1Z6U8-F1 FI23944P1;
 236:  ecww-A  5.2  7.0  121   238    7   DROME:AF-M9PEE6-F1 TETRASPANIN 66A, ISOFORM E;
 237:  em21-A  5.2 15.6  118  1742    8   DROME:AF-Q9W350-F1 C11.1, ISOFORM A;
 238:  emw2-A  5.2 27.6  192   890    6   DROME:AF-Q9V435-F1 YURI GAGARIN, ISOFORM B;
 239:  eh7t-A  5.2 16.5  140  2233    7   DROME:AF-A8JUW5-F1 NARROW ABDOMEN, ISOFORM F;
 240:  ei2a-A  5.2 22.5  170   797    6   DROME:AF-Q9VQN3-F1 GH01206P;
 241:  ee06-A  5.2 20.4  162  1655    5   DROME:AF-Q9VRG5-F1 UNCHARACTERIZED PROTEIN;
 242:  eew9-A  5.2 12.7  158   647    5   DROME:AF-Q8MSU3-F1 PUTATIVE FERRIC-CHELATE REDUCTASE 1 HOMOLOG;
 243:  emd8-A  5.2  7.6  134   244   10   DROME:AF-O46101-F1 TETRASPANIN-2A;
 244:  eemn-A  5.2 11.1  136   217    7   DROME:AF-Q9VED1-F1 IP07781P;
 245:  em49-A  5.1  9.1  174  1722    6   DROME:AF-A1ZAW0-F1 DICER-2, ISOFORM A;
 246:  ejr9-A  5.1  4.9  144  1447    7   DROME:AF-Q9NHE5-F1 CALCIUM-DEPENDENT SECRETION ACTIVATOR;
 247:  ejv6-A  5.1  5.8  121   183    8   DROME:AF-Q9VXV0-F1 IP07051P;
 248:  ehmo-A  5.1 12.3  168  1503    7   DROME:AF-A1Z9C4-F1 UNCHARACTERIZED PROTEIN;
 249:  embm-A  5.1 21.2  111   337    6   DROME:AF-P14003-F1 PROTEIN HAIRY;
 250:  ehcz-A  5.1 20.7  163   507    9   DROME:AF-A0A0B4KHK8-F1 UNCHARACTERIZED PROTEIN, ISOFORM C;
 251:  egxj-A  5.1  7.9  113   376    9   DROME:AF-P40427-F1 HOMEOBOX PROTEIN EXTRADENTICLE;
 252:  ei52-A  5.1  5.4  119   264    5   DROME:AF-Q7KTJ2-F1 CMP/DCMP-TYPE DEAMINASE DOMAIN-CONTAINING PROTEIN
 253:  edn1-A  5.1 22.8  108   224    6   DROME:AF-Q01068-F1 ENHANCER OF SPLIT M3 PROTEIN;
 254:  ela3-A  5.0  4.6  127   879    8   DROME:AF-Q9VEP2-F1 UNCHARACTERIZED PROTEIN, ISOFORM B;
 255:  egvs-A  5.0 23.0  109   358    5   DROME:AF-Q9VT59-F1 AT16804P;
 256:  emg7-A  5.0  6.8  143   395    4   DROME:AF-Q9VAS7-F1 INNEXIN INX3;
 257:  ekj6-A  5.0 19.1  152   340    7   DROME:AF-Q9I7U1-F1 LD36721P;
 258:  ejwa-A  5.0  3.7   70   133    4   DROME:AF-Q9GYU7-F1 MEDIATOR OF RNA POLYMERASE II TRANSCRIPTION SUBUN
 259:  eh0p-A  5.0  7.4   90   237    3   DROME:AF-Q9W3C0-F1 PROBABLE U3 SMALL NUCLEOLAR RNA-ASSOCIATED PROTEI
 260:  efy3-A  5.0 23.1  111   893    9   DROME:AF-Q9VK71-F1 POU DOMAIN PROTEIN 2, ISOFORM B;
 261:  el3u-A  5.0 19.9  102   438    5   DROME:AF-Q9W3X8-F1 RH42690P;
 262:  ehxf-A  5.0  4.6   99   134    9   DROME:AF-E1JH38-F1 UNCHARACTERIZED PROTEIN, ISOFORM A;
 263:  ehlb-A  5.0 11.0  164  1275    9   DROME:AF-P19334-F1 TRANSIENT RECEPTOR POTENTIAL PROTEIN;
 264:  emfl-A  5.0  8.4  107   405    8   DROME:AF-O01367-F1 PROTEIN HELD OUT WINGS;
 265:  ekml-A  5.0 16.3  130  1486    6   DROME:AF-A0A0B4KEE7-F1 LEUCINE-RICH REPEAT, ISOFORM F;
 266:  ed5q-A  5.0  5.0  107   137    9   DROME:AF-A0A0B4JCU2-F1 UNCHARACTERIZED PROTEIN, ISOFORM A;
 267:  ed87-A  5.0  6.0  108   183   10   DROME:AF-Q8IRN4-F1 UNCHARACTERIZED PROTEIN;
 268:  em28-A  5.0  5.8  124   160   10   DROME:AF-Q9VYX8-F1 LD04844P;
 269:  ejpr-A  5.0 22.3  165   937    3   DROME:AF-A8DYR5-F1 SHAW-LIKE, ISOFORM C;
 270:  ege8-A  5.0 10.0   94   204   10   DROME:AF-Q6IGD9-F1 HDC06561;
 271:  ek80-A  5.0  4.7   83   199    6   DROME:AF-Q9VYY2-F1 SIGNAL PEPTIDASE COMPLEX SUBUNIT 2;
 272:  eikd-A  5.0  7.3  176  1013    9   DROME:AF-P82295-F1 PROMININ-LIKE PROTEIN;
 273:  emhe-A  5.0  4.8   76    94    5   DROME:AF-Q9VSP7-F1 GEO10181P1;
 274:  eh1a-A  5.0 11.5   85   186    8   DROME:AF-P13097-F1 ENHANCER OF SPLIT M7 PROTEIN;
 275:  ego9-A  5.0  7.8  160   578   11   DROME:AF-Q9VCG4-F1 NUCLEOPORIN NDC1;
 276:  emgh-A  4.9  8.2   93   837    9   DROME:AF-Q0E9B5-F1 UNCHARACTERIZED PROTEIN, ISOFORM A;
 277:  ekor-A  4.9 14.5  140   395    4   DROME:AF-Q7JZM1-F1 RE21922P;
 278:  ehcc-A  4.9  6.8   81   332   10   DROME:AF-Q9VMM7-F1 FI04466P;
 279:  ehiq-A  4.9 27.4  178  1574    6   DROME:AF-Q7KQM6-F1 GIGYF FAMILY PROTEIN GYF;
 280:  ei4b-A  4.9 19.6  224  1075    8   DROME:AF-Q8IRH1-F1 FI19310P1;
 281:  eh3v-A  4.9  4.8  117   134    4   DROME:AF-Q9W5U9-F1 UNCHARACTERIZED PROTEIN;
 282:  ejwc-A  4.9  5.0  128   326    5   DROME:AF-Q9VKF3-F1 AT12771P;
 283:  eg5x-A  4.9 17.3  136   729    7   DROME:AF-Q9W0J0-F1 FI03418P;
 284:  emw0-A  4.9  4.0   54    56    6   DROME:AF-A0A6M3Q6E2-F1 UNCHARACTERIZED PROTEIN;
 285:  ed7x-A  4.9 10.2  105   201    4   DROME:AF-A1Z891-F1 FI14123P;
 286:  edmq-A  4.9 34.9   83   913    8   DROME:AF-Q9VMP3-F1 GLUTAMATE RECEPTOR IIB;
 287:  eiim-A  4.9  7.9  142  1098    5   DROME:AF-Q9GQN0-F1 RAN-BINDING PROTEIN 16;
 288:  ee7j-A  4.9  9.4  116   206    8   DROME:AF-A8JNQ7-F1 UNCHARACTERIZED PROTEIN;
 289:  eknt-A  4.9 13.3  113  1200    9   DROME:AF-Q03720-F1 CALCIUM-ACTIVATED POTASSIUM CHANNEL SLOWPOKE;
 290:  emss-A  4.9 25.3  119   565    7   DROME:AF-Q960U8-F1 O-ACYLTRANSFERASE;
 291:  ekkb-A  4.9 18.8  124  2616    4   DROME:AF-P98159-F1 SERINE PROTEASE NUDEL;
 292:  eeai-A  4.9  4.6  116   148    4   DROME:AF-Q9W4B6-F1 RE01432P;
 293:  ejez-A  4.9 11.1   80   922    4   DROME:AF-Q9W1T9-F1 TPR_REGION DOMAIN-CONTAINING PROTEIN;
 294:  ej46-A  4.9 15.2  131  2008    8   DROME:AF-A0A0B4K7Q6-F1 MYOBLAST CITY, ISOFORM B;
 295:  ejmw-A  4.9  6.2   96   123    8   DROME:AF-Q5LJU1-F1 TRANSMEMBRANE PROTEIN 188;
 296:  eie7-A  4.9 26.5  111   206    5   DROME:AF-Q9VJC8-F1 UNCHARACTERIZED PROTEIN;
 297:  edo7-A  4.8  9.6   63   513   13   DROME:AF-Q9W4D3-F1 TUDOR DOMAIN-CONTAINING PROTEIN;
 298:  ee0v-A  4.8 21.9  148   317    5   DROME:AF-M9PB06-F1 UNCHARACTERIZED PROTEIN, ISOFORM D;
 299:  ele3-A  4.8  7.6  167   387    7   DROME:AF-Q9U1M2-F1 TRANSMEMBRANE PROTEIN 120 HOMOLOG;
 300:  eecg-A  4.8 18.4  194   443    7   DROME:AF-A1Z9L5-F1 FI21814P1;
 301:  ejbw-A  4.8 14.9  164  1642   10   DROME:AF-Q9W2I0-F1 UNCHARACTERIZED PROTEIN, ISOFORM P;
 302:  eih2-A  4.8  7.5  100   148    7   DROME:AF-X2J8R6-F1 UNCHARACTERIZED PROTEIN, ISOFORM A;
 303:  ejhe-A  4.8  6.5   87   258    6   DROME:AF-Q9VS38-F1 MEDIATOR OF RNA POLYMERASE II TRANSCRIPTION SUBUN
 304:  ek9a-A  4.8 10.4   83   513    7   DROME:AF-Q9VPE3-F1 FI23527P1;
 305:  ejse-A  4.8  6.6  104   169   12   DROME:AF-Q9VDI6-F1 GM10285P;
 306:  ec6y-A  4.8 12.7   83   642    4   DROME:AF-A8JQX3-F1 NOCTURNIN;
 307:  eg74-A  4.8 12.0  131   973    8   DROME:AF-Q9W0F4-F1 STROMALIN-2;
 308:  eh9l-A  4.8  6.2  128   694    3   DROME:AF-Q9VZZ7-F1 FI03949P;
 309:  ef82-A  4.8 13.1   98  1654    7   DROME:AF-Q9VC36-F1 POLYBROMO;
 310:  emi0-A  4.8 10.8   75   341    5   DROME:AF-Q9VPB9-F1 PEROXISOMAL MEMBRANE PROTEIN PEX16;
 311:  ekwo-A  4.8 12.2  146   660    7   DROME:AF-Q9W329-F1 GOLGI-LOCALIZED, GAMMA-ADAPTIN EAR CONTAINING, AR
 312:  ekpl-A  4.8 23.9   98   262    5   DROME:AF-Q95RY2-F1 LD01461P;
 313:  eeud-A  4.8  6.8  137   347    7   DROME:AF-Q9VT39-F1 DUF4477 DOMAIN-CONTAINING PROTEIN;
 314:  edw2-A  4.8  6.1  111   186    5   DROME:AF-Q8IQX3-F1 UNCHARACTERIZED PROTEIN, ISOFORM A;
 315:  ej35-A  4.8 13.6   90   146    6   DROME:AF-Q9VU59-F1 GEO07864P1;
 316:  egl5-A  4.8  8.3  121   176    5   DROME:AF-Q9VXD1-F1 PROTEIN SINGLES BAR;
 317:  efiw-A  4.8 15.2   68   374    6   DROME:AF-Q9VPJ0-F1 RE58433P;
 318:  eeh8-A  4.8 21.6  128   601    5   DROME:AF-P31368-F1 PROTEIN NUBBIN;
 319:  elbc-A  4.8 12.3  126   986    8   DROME:AF-Q9VHY7-F1 HL04706P;
 320:  el3f-A  4.8 21.8  162   828    6   DROME:AF-X2JD14-F1 UNCHARACTERIZED PROTEIN, ISOFORM B;
 321:  ejso-A  4.8  6.1  120   175    8   DROME:AF-Q9VUF9-F1 GH08457P;
 322:  ehjr-A  4.8  8.6  108   604    8   DROME:AF-Q9VNP7-F1 LD37241P;
 323:  edn2-A  4.8  7.7   81   523    7   DROME:AF-Q9VQN8-F1 FIDGETIN-LIKE PROTEIN 1;
 324:  eket-A  4.8  5.8  117   211    6   DROME:AF-Q1EC46-F1 TETRASPANIN;
 325:  ei21-A  4.8  9.2  127   911   13   DROME:AF-Q9W4N9-F1 GAULOS, ISOFORM A;
 326:  eipb-A  4.7  7.4  118  1058    8   DROME:AF-Q9V433-F1 DNA HELICASE;
 327:  elcd-A  4.7 17.5   92   544   10   DROME:AF-Q9VHL2-F1 T-COMPLEX PROTEIN 1 SUBUNIT ETA;
 328:  ekuw-A  4.7 41.1  209  1982    3   DROME:AF-O97159-F1 CHROMODOMAIN-HELICASE-DNA-BINDING PROTEIN MI-2 HO
 329:  ejsj-A  4.7  6.5   75    88    4   DROME:AF-Q8IQ94-F1 FI09328P;
 330:  ekv3-A  4.7 25.0   93   605    9   DROME:AF-B7Z069-F1 IONOTROPIC RECEPTOR 75B;
 331:  ehev-A  4.7  8.7  211  1167    4   DROME:AF-Q9V9R3-F1 ADENYLATE CYCLASE TYPE 3;
 332:  egvo-A  4.7  4.8  130   270    5   DROME:AF-O18405-F1 SURFEIT LOCUS PROTEIN 4 HOMOLOG;
 333:  eiot-A  4.7  8.7  120   634    2   DROME:AF-Q961J0-F1 GH21160P;
 334:  emoe-A  4.7  6.4  126   202   10   DROME:AF-Q9W1F0-F1 UNCHARACTERIZED PROTEIN;
 335:  ehi6-A  4.7 19.9  152  1120   11   DROME:AF-Q9VB48-F1 DUF2428 DOMAIN-CONTAINING PROTEIN;
 336:  ekou-A  4.7 31.8  237  1953    5   DROME:AF-A1Z9W4-F1 LD11480P;
 337:  eg1o-A  4.7 16.4  127   940    9   DROME:AF-P91926-F1 AP-2 COMPLEX SUBUNIT ALPHA;
 338:  einn-A  4.7 26.7  120   784   11   DROME:AF-A1Z814-F1 OXYSTEROL-BINDING PROTEIN;
 339:  efcc-A  4.7  6.2  164  1684    7   DROME:AF-Q9VLT1-F1 PROTEIN MON2 HOMOLOG;
 340:  ed5a-A  4.7  8.3  102   133    9   DROME:AF-A0A6H2EED7-F1 UNCHARACTERIZED PROTEIN;
 341:  efv3-A  4.7  8.2  104   174   13   DROME:AF-A8DYC7-F1 UNCHARACTERIZED PROTEIN;
 342:  efsl-A  4.7 16.5  167  1105    8   DROME:AF-Q9VN44-F1 FI07923P;
 343:  el92-A  4.7 18.7  150   321    7   DROME:AF-Q9VX13-F1 FI05221P;
 344:  edto-A  4.7  7.0   78   631    4   DROME:AF-Q7KRR5-F1 PEPTIDE-N(4)-(N-ACETYL-BETA-GLUCOSAMINYL)ASPARAGI
 345:  ei71-A  4.7 30.7  170   718    7   DROME:AF-Q9XYY9-F1 LD12055P;
 346:  eh2s-A  4.7 37.6  234  1489    6   DROME:AF-B7Z126-F1 TOUSLED-LIKE KINASE, ISOFORM G;
 347:  ei3t-A  4.7 15.0  120   814   11   DROME:AF-Q9VKF6-F1 V-TYPE PROTON ATPASE SUBUNIT A;
 348:  ee36-A  4.7 21.2  146   699    9   DROME:AF-Q9I7M8-F1 ATP-DEPENDENT DNA HELICASE II SUBUNIT 2;
 349:  ee90-A  4.7  5.1  101   248    6   DROME:AF-P29310-F1 14-3-3 PROTEIN ZETA;
 350:  ehn2-A  4.7  7.2  134   255    8   DROME:AF-Q29QP5-F1 IP09539P;
 351:  efi0-A  4.7  7.7   91   541    9   DROME:AF-Q8SZY9-F1 LD47413P;
 352:  ejip-A  4.7 12.4  126   655    8   DROME:AF-Q9VK41-F1 TETRATRICOPEPTIDE REPEAT PROTEIN 30 HOMOLOG;
 353:  ek3b-A  4.6 11.2   96   834    4   DROME:AF-Q8IGJ0-F1 PROTEIN EFR3 HOMOLOG CMP44E;
 354:  eiuk-A  4.6 10.8   94   388    5   DROME:AF-Q6NMT8-F1 AT01712P;
 355:  eiso-A  4.6 13.5  170  1486    9   DROME:AF-Q9VNZ8-F1 ALSIN HOMOLOG;
 356:  ed0w-A  4.6  9.6  109   425    1   DROME:AF-Q7KM13-F1 HAIRY/ENHANCER-OF-SPLIT RELATED WITH YRPW MOTIF P
 357:  elxt-A  4.6  4.9  104   199   13   DROME:AF-Q9VVF2-F1 UNCHARACTERIZED PROTEIN;
 358:  ej25-A  4.6  5.7   85   114    5   DROME:AF-E1JHK5-F1 GEO02513P1;
 359:  ei3k-A  4.6 11.0   98   196    4   DROME:AF-Q9VTA1-F1 UNCHARACTERIZED PROTEIN;
 360:  emf8-A  4.6  5.9  100   133    6   DROME:AF-Q8MZ67-F1 AT28918P;
 361:  efke-A  4.6 10.1  142   703    6   DROME:AF-Q9VRJ7-F1 RE45108P;
 362:  edb9-A  4.6 22.3  113   434    8   DROME:AF-O46070-F1 EG:25E8.4 PROTEIN;
 363:  ei4m-A  4.6  9.1  105  2028    8   DROME:AF-A0A0B4JCZ8-F1 MISSING-IN-METASTASIS, ISOFORM F;
 364:  ei8i-A  4.6 19.4   79   656    5   DROME:AF-P29844-F1 ENDOPLASMIC RETICULUM CHAPERONE BIP;
 365:  ed6m-A  4.6  8.5  145   677    5   DROME:AF-Q9VKM7-F1 AT01533P;
 366:  ekp1-A  4.6 39.1  181   868    5   DROME:AF-Q9VIY5-F1 UNCHARACTERIZED PROTEIN;
 367:  ehxh-A  4.6 18.9   86   195    5   DROME:AF-Q01069-F1 ENHANCER OF SPLIT MBETA PROTEIN;
 368:  eli5-A  4.6  8.4   73    88   10   DROME:AF-Q9VEQ6-F1 V-TYPE PROTON ATPASE SUBUNIT;
 369:  ehlv-A  4.6  8.1  141   264   10   DROME:AF-Q9VPW6-F1 UNCHARACTERIZED PROTEIN;
 370:  eet2-A  4.6  3.4   95   314    5   DROME:AF-A1ZA86-F1 UNCHARACTERIZED PROTEIN;
 371:  eel6-A  4.6 11.5  153   702    7   DROME:AF-Q9I7J2-F1 FI19351P1;
 372:  efyz-A  4.6  5.0  128   635   12   DROME:AF-Q7JRC9-F1 RE73310P;
 373:  eiy6-A  4.6  5.4  112   555    4   DROME:AF-Q9VVB4-F1 COILED-COIL DOMAIN-CONTAINING PROTEIN 22 HOMOLOG;
 374:  emp6-A  4.6 16.7  154   950    7   DROME:AF-A1Z9E2-F1 PROTEIN LIN-54 HOMOLOG;
 375:  eg5n-A  4.6  6.3  120   223   10   DROME:AF-Q8MLR5-F1 IP08069P;
 376:  eme8-A  4.6 13.8  100   520    7   DROME:AF-Q7KW39-F1 PROBABLE METHYLMALONATE-SEMIALDEHYDE DEHYDROGENAS
 377:  eixc-A  4.6 34.7  177  1395    4   DROME:AF-Q9W1R4-F1 LITTLE ELONGATION COMPLEX SUBUNIT 1;
 378:  egtq-A  4.6 26.8  143   617    6   DROME:AF-Q9VSX7-F1 LD02310P;
 379:  egf9-A  4.6 35.5   89   629   11   DROME:AF-Q9VVL1-F1 IONOTROPIC RECEPTOR 75A;
 380:  ekev-A  4.6 20.0  163   668   10   DROME:AF-Q9VU20-F1 EQUILIBRATIVE NUCLEOSIDE TRANSPORTER 3, ISOFORM A
 381:  eej8-A  4.6 19.1  166   924    4   DROME:AF-P18091-F1 ALPHA-ACTININ, SARCOMERIC;
 382:  eeie-A  4.6  9.2  128  1476    9   DROME:AF-Q9V9T4-F1 ATP-DEPENDENT CHROMATIN ASSEMBLY FACTOR LARGE SUB
 383:  el53-A  4.6 30.5   76   853    9   DROME:AF-Q9VDH5-F1 KAINATE-TYPE IONOTROPIC GLUTAMATE RECEPTOR SUBUNI
 384:  ek17-A  4.6  7.8  113   213    7   DROME:AF-A8JRH4-F1 UNCHARACTERIZED PROTEIN;
 385:  edmt-A  4.6  7.4   92  1412    8   DROME:AF-Q9VJ86-F1 BICOID STABILITY FACTOR;
 386:  eilw-A  4.6 21.1  116   351    8   DROME:AF-Q9VTM4-F1 LD30288P;
 387:  eltx-A  4.6 17.4   99   435   12   DROME:AF-Q26263-F1 PROTEIN DEADPAN;
 388:  eew5-A  4.6  7.1  130   235    9   DROME:AF-Q9VID1-F1 TETRASPANIN;
 389:  ef89-A  4.5  5.8   66   927    8   DROME:AF-A1Z705-F1 GPI ETHANOLAMINE PHOSPHATE TRANSFERASE 2;
 390:  egyb-A  4.5 16.8   97   623   10   DROME:AF-A1ZB18-F1 UNCHARACTERIZED PROTEIN;
 391:  ei6x-A  4.5  9.8   91   200    9   DROME:AF-O77259-F1 EG:115C2.5 PROTEIN;
 392:  ehld-A  4.5  8.8   90   162    4   DROME:AF-B7YZF1-F1 UNCHARACTERIZED PROTEIN, ISOFORM D;
 393:  eiqe-A  4.5 16.5  126   591    4   DROME:AF-X2JAL0-F1 UNCHARACTERIZED PROTEIN;
 394:  elg7-A  4.5 15.4  136   972    8   DROME:AF-P30189-F1 DNA TOPOISOMERASE 1;
 395:  efx0-A  4.5  4.7  106   227    8   DROME:AF-Q7K3Z2-F1 GH01773P;
 396:  ehff-A  4.5 17.5  146  1488    5   DROME:AF-P26019-F1 DNA POLYMERASE ALPHA CATALYTIC SUBUNIT;
 397:  ecu7-A  4.5 32.4  193   690    5   DROME:AF-Q2MGK5-F1 DUF4201 DOMAIN-CONTAINING PROTEIN;
 398:  ehkc-A  4.5 22.0  129   166    5   DROME:AF-Q9VNQ3-F1 ER MEMBRANE PROTEIN COMPLEX SUBUNIT 4;
 399:  ef1q-A  4.5 21.4  150   845    6   DROME:AF-Q8INF7-F1 DYNEIN ASSEMBLY FACTOR 5, AXONEMAL;
 400:  efrv-A  4.5  6.8  103  2523    6   DROME:AF-Q9VSK6-F1 UNCHARACTERIZED PROTEIN, ISOFORM C;
 401:  eltf-A  4.5 16.5  132  1121    2   DROME:AF-Q9VIP4-F1 LP17758P;
 402:  ed61-A  4.5  7.2  122   844    4   DROME:AF-Q7K126-F1 CCR4-NOT TRANSCRIPTION COMPLEX SUBUNIT 3, ISOFORM
 403:  egc7-A  4.5  6.4   86   224   10   DROME:AF-P00850-F1 ATP SYNTHASE SUBUNIT A;
 404:  emyh-A  4.5 17.5  126   471    9   DROME:AF-M9PIH9-F1 TRANSCRIPTION FACTOR AP-2, ISOFORM D;
 405:  ej2b-A  4.5 28.8  134   813    4   DROME:AF-Q6NQY9-F1 RNA HELICASE;
 406:  efka-A  4.5 19.0  124   535    6   DROME:AF-Q9VAU6-F1 LD27564P;
 407:  ej05-A  4.5 26.9  136   406    8   DROME:AF-Q9VWX2-F1 UNPAIRED 2;
 408:  ehvd-A  4.5 15.7   95   312    4   DROME:AF-Q9VUN9-F1 FI09629P;
 409:  em19-A  4.5  5.0  165   742   10   DROME:AF-Q9VAD6-F1 CONSERVED OLIGOMERIC GOLGI COMPLEX SUBUNIT 7;
 410:  eda4-A  4.5  5.8   95   366    3   DROME:AF-A0A0B4LF50-F1 METALLOPHOSPHOESTERASE, ISOFORM E;
 411:  eimu-A  4.5 27.7  182  1960    4   DROME:AF-Q9VCH5-F1 NUCLEAR PORE COMPLEX PROTEIN NUP98-NUP96;
 412:  eidf-A  4.5 11.4  140  1018    6   DROME:AF-Q9VGP4-F1 LP08082P;
 413:  ek54-A  4.5 12.3  187  1487    6   DROME:AF-Q9VLP5-F1 LD42916P;
 414:  eeek-A  4.5 24.3  189   976    7   DROME:AF-Q8IQQ7-F1 BLOATED TUBULES, ISOFORM B;
 415:  eg7y-A  4.4  7.1   90   464    8   DROME:AF-Q95T19-F1 SERINE--TRNA SYNTHETASE-LIKE PROTEIN SLIMP;
 416:  em6j-A  4.4  4.6   87   575    8   DROME:AF-O96989-F1 CDC45L;
 417:  edvl-A  4.4  5.8   77   152    5   DROME:AF-O96067-F1 DJTB-LIKE PROTEIN;
 418:  ej9w-A  4.4 13.3  108   224   10   DROME:AF-Q9W0K9-F1 LD10220P;
 419:  ef5r-A  4.4  6.3   85   142    4   DROME:AF-Q9W5P1-F1 MEDIATOR OF RNA POLYMERASE II TRANSCRIPTION SUBUN
 420:  elsl-A  4.4  5.8  133  1019    7   DROME:AF-Q9VHW1-F1 MUSCARINIC ACETYLCHOLINE RECEPTOR, B-TYPE, ISOFOR
 421:  ee5u-A  4.4 30.4  136   243    7   DROME:AF-Q9VMQ3-F1 RT06796P1;
 422:  emfx-A  4.4 18.5  120   420    2   DROME:AF-Q9VVI1-F1 LD04387P;
 423:  emr3-A  4.4 16.5  161  1019    7   DROME:AF-Q9VDC9-F1 O-GLCNACASE;
 424:  eiwz-A  4.4 21.6  113   338   12   DROME:AF-Q9VZJ9-F1 MITOCHONDRIAL E3 UBIQUITIN PROTEIN LIGASE 1;
 425:  elln-A  4.4 10.6   97   280    7   DROME:AF-Q8WTC1-F1 28S RIBOSOMAL PROTEIN S15, MITOCHONDRIAL;
 426:  ej1b-A  4.4  3.6   90   131    4   DROME:AF-Q9VRD7-F1 GEO12064P1;
 427:  egqd-A  4.4  4.4   98   145    9   DROME:AF-A0A0B4K816-F1 UNCHARACTERIZED PROTEIN, ISOFORM A;
 428:  ejug-A  4.4 12.8   68   371    7   DROME:AF-Q9W0M6-F1 LD06737P1;
 429:  ehuy-A  4.4 20.7   97   367    5   DROME:AF-Q9VP44-F1 EARTHBOUND 2, ISOFORM A;
 430:  ehpc-A  4.4 32.0  207  2030    6   DROME:AF-Q9VXV3-F1 ANAPHASE-PROMOTING COMPLEX SUBUNIT 1;
 431:  ekoq-A  4.4 10.6  137   605    8   DROME:AF-A0A0B4KFL3-F1 KATANIN P60 ATPASE-CONTAINING SUBUNIT A1;
 432:  elo4-A  4.4  9.7  148   721    8   DROME:AF-A0A0B4K7V4-F1 TRANSPORTER;
 433:  egps-A  4.4  6.6  160  1062    9   DROME:AF-E8NHA2-F1 HECT AND RLD DOMAIN CONTAINING E3 UBIQUITIN LIGAS
 434:  em48-A  4.4 18.4  109   392    7   DROME:AF-Q8IR43-F1 FI08446P;
 435:  ektu-A  4.4 14.1  162   636    7   DROME:AF-Q9V4E7-F1 TRANSPORTER;
 436:  ecwb-A  4.4 10.9  194  2248    7   DROME:AF-P32870-F1 CA(2+)/CALMODULIN-RESPONSIVE ADENYLATE CYCLASE;
 437:  ei2n-A  4.4  5.7  147  1371    3   DROME:AF-Q9VS41-F1 UNC-13-4A, ISOFORM B;
 438:  ek9x-A  4.4 15.4  117   355   11   DROME:AF-Q95TP0-F1 TUBULIN-FOLDING COFACTOR C;
 439:  ehyo-A  4.4 33.4  226  1192    4   DROME:AF-Q8IMA8-F1 PROTEIN PANGOLIN, ISOFORM J;
 440:  ee9e-A  4.4 35.3  248  2528    5   DROME:AF-E1JI78-F1 FORMIN HOMOLOGY 2 DOMAIN CONTAINING, ISOFORM I;
 441:  efh1-A  4.4  7.1   91   178    8   DROME:AF-Q8T481-F1 GUIDED ENTRY OF TAIL-ANCHORED PROTEINS FACTOR 1;
 442:  ek7x-A  4.4 11.9  190  1703    8   DROME:AF-Q9W179-F1 STERILE20-LIKE KINASE, ISOFORM B;
 443:  emrc-A  4.4 12.6  129   852    9   DROME:AF-Q7JQI1-F1 DEUBIQUITINATING APOPTOTIC INHIBITOR, ISOFORM A;
 444:  ekva-A  4.4 13.6   92   116    7   DROME:AF-Q8MKK8-F1 GEO07755P1;
 445:  ee5v-A  4.3  6.7  106  2021    8   DROME:AF-M9PC26-F1 UNCHARACTERIZED PROTEIN, ISOFORM E;
 446:  ede2-A  4.3  8.9  103   274   12   DROME:AF-Q9VIK5-F1 RE60872P;
 447:  egy2-A  4.3 14.3   94   604   13   DROME:AF-Q9VE87-F1 PROTEIN HEMINGWAY;
 448:  eelt-A  4.3 25.4  130   938    8   DROME:AF-Q9V3X5-F1 PROTEIN O-MANNOSYL-TRANSFERASE TMTC2;
 449:  ekd7-A  4.3 15.9  120   190    5   DROME:AF-Q9W0V5-F1 AT11049P;
 450:  ejys-A  4.3  5.6  102   145    9   DROME:AF-B7YZH0-F1 UNCHARACTERIZED PROTEIN;
 451:  ejlv-A  4.3  8.2  101   207    5   DROME:AF-Q9VE78-F1 CORONA;
 452:  elqc-A  4.3 16.9  113   853    4   DROME:AF-Q0E9A5-F1 FI21269P1;
 453:  ei70-A  4.3 42.6  145   638    7   DROME:AF-Q9VNX8-F1 EUKARYOTIC TRANSLATION INITIATION FACTOR 2A;
 454:  ee8r-A  4.3  9.3   76   765    3   DROME:AF-Q9VUK8-F1 GLYCINE--TRNA LIGASE;
 455:  efnm-A  4.3 15.9  130   262    8   DROME:AF-P00417-F1 CYTOCHROME C OXIDASE SUBUNIT 3;
 456:  ei81-A  4.3  9.1   92   581   10   DROME:AF-Q95TY8-F1 GH20963P;
 457:  efqe-A  4.3  5.0   85   117    5   DROME:AF-P18930-F1 NADH-UBIQUINONE OXIDOREDUCTASE CHAIN 3;
 458:  ec5c-A  4.3  6.0  109   150   10   DROME:AF-Q7JYX3-F1 GEO08273P1;
 459:  ei8p-A  4.3  7.0  133   211    7   DROME:AF-Q9VCQ2-F1 UNCHARACTERIZED PROTEIN;
 460:  effs-A  4.3  7.5  158   585    6   DROME:AF-Q9W0R5-F1 PROBABLE G-PROTEIN COUPLED RECEPTOR MTH-LIKE 10;
 461:  ei3q-A  4.3  7.8   83   123    4   DROME:AF-Q9W499-F1 60S RIBOSOMAL PROTEIN L35;
 462:  elky-A  4.3 19.7  105   587    5   DROME:AF-Q9W2Z8-F1 UNCHARACTERIZED PROTEIN, ISOFORM C;
 463:  emo8-A  4.3 11.7  132   545    8   DROME:AF-Q9W4H3-F1 PROCTOLIN RECEPTOR, ISOFORM A;
 464:  egt8-A  4.3 33.0  188   975   10   DROME:AF-Q9W2L7-F1 UNCHARACTERIZED PROTEIN, ISOFORM D;
 465:  edjc-A  4.3 12.5   85   220    7   DROME:AF-Q9VFS8-F1 26S PROTEASOME NON-ATPASE REGULATORY SUBUNIT 9;
 466:  ehpo-A  4.3 18.1  135   614    7   DROME:AF-Q9VBQ3-F1 FI08017P;
 467:  efj6-A  4.3  6.4  131   282   10   DROME:AF-Q7K0X9-F1 LD23667P;
 468:  edgc-A  4.3  8.8  115   268    5   DROME:AF-Q9VVE2-F1 PROTEIN ROGDI;
 469:  ec87-A  4.3  5.8   77    99    3   DROME:AF-Q9VZ91-F1 UNCHARACTERIZED PROTEIN;
 470:  elv4-A  4.3 10.3  133   327    4   DROME:AF-Q9XZ58-F1 COP9 SIGNALOSOME COMPLEX SUBUNIT 5;
 471:  eiq1-A  4.3 13.4  108   449   10   DROME:AF-Q9VH65-F1 FI11941P;
 472:  eet6-A  4.3  9.0  194  1481    8   DROME:AF-A1Z7L1-F1 FANCONI ANEMIA COMPLEMENTATION GROUP I;
 473:  eg1d-A  4.3  8.5  201   948    8   DROME:AF-Q9VDQ7-F1 PHAGOCYTE SIGNALING-IMPAIRED PROTEIN;
 474:  ec39-A  4.3 29.6  188  1059    7   DROME:AF-Q9VW51-F1 RNA POLYMERASE II ELONGATION FACTOR ELL;
 475:  ekuo-A  4.3 24.2  206   750    9   DROME:AF-Q7KSK2-F1 KINESIN FAMILY MEMBER 19A;
 476:  eidt-A  4.3 12.2  153   682    7   DROME:AF-A1ZAQ3-F1 UNCHARACTERIZED PROTEIN, ISOFORM B;
 477:  eepf-A  4.3 38.1  179   798    5   DROME:AF-Q0E938-F1 UNCHARACTERIZED PROTEIN, ISOFORM A;
 478:  eime-A  4.3  9.6  118   190    8   DROME:AF-R9PY72-F1 UNCHARACTERIZED PROTEIN, ISOFORM D;
 479:  eia1-A  4.3  4.6  116   126    9   DROME:AF-Q9VGY3-F1 GEO12082P1;
 480:  eeg3-A  4.3 10.1   74   146    5   DROME:AF-Q9W398-F1 UNCHARACTERIZED PROTEIN, ISOFORM A;
 481:  eg5z-A  4.3  8.9   91   213    9   DROME:AF-M9NFK6-F1 UNCHARACTERIZED PROTEIN, ISOFORM A;
 482:  ed8m-A  4.3 11.0  103   246    1   DROME:AF-Q9V9U6-F1 LD39576P;
 483:  effo-A  4.3  4.8   63    96    8   DROME:AF-P18934-F1 NADH-UBIQUINONE OXIDOREDUCTASE CHAIN 4L;
 484:  el88-A  4.3  4.9  104   162   11   DROME:AF-Q9VW87-F1 PROTEIN SNAKESKIN;
 485:  efb4-A  4.3  8.0  119   154    9   DROME:AF-M9MSL9-F1 UNCHARACTERIZED PROTEIN;
 486:  ejim-A  4.3  8.5  110   165   15   DROME:AF-Q9VEW3-F1 RE61190P;
 487:  eggl-A  4.3  9.0   96   155   11   DROME:AF-M9NEY2-F1 UNCHARACTERIZED PROTEIN;
 488:  eey7-A  4.3  5.4   89   140    9   DROME:AF-A8JRH2-F1 UNCHARACTERIZED PROTEIN, ISOFORM A;
 489:  eko4-A  4.2  9.7   97   510    8   DROME:AF-Q27333-F1 LETHAL(2)NEIGHBOUR OF TID PROTEIN;
 490:  ec7i-A  4.2  6.8   99   110    8   DROME:AF-Q9VVE9-F1 IP05279P;
 491:  edmk-A  4.2 13.5  167   368    7   DROME:AF-M9PGC0-F1 M6, ISOFORM F;
 492:  elgq-A  4.2  7.8  112   607    9   DROME:AF-Q9VZ61-F1 SISTER OF FEO, ISOFORM A;
 493:  egb6-A  4.2  5.7  101   559    8   DROME:AF-Q7K581-F1 SD01637P;
 494:  elf9-A  4.2 15.3   70   559   10   DROME:AF-Q9VCM0-F1 IONOTROPIC RECEPTOR 94H;
 495:  eei6-A  4.2 18.3  111   187   13   DROME:AF-E1JIB1-F1 UNCHARACTERIZED PROTEIN;
 496:  elpn-A  4.2 10.7   85   672    9   DROME:AF-Q7KRZ3-F1 EXOCYST COMPLEX COMPONENT 8;
 497:  eguj-A  4.2 13.6  112  1659    4   DROME:AF-Q9VMD0-F1 DAXX-LIKE PROTEIN;
 498:  ekms-A  4.2  5.4   89   407   10   DROME:AF-Q8MR82-F1 AT12644P;
 499:  eitd-A  4.2 24.3   84   868    7   DROME:AF-Q9VDH6-F1 IONOTROPIC RECEPTOR 93A;
 500:  ej8m-A  4.2 18.7  154   580    5   DROME:AF-Q9VIA6-F1 LP11585P;
 501:  efz1-A  4.2  5.8  106   314    8   DROME:AF-A0A0B4K6G0-F1 UNCHARACTERIZED PROTEIN, ISOFORM B;
 502:  ed7e-A  4.2  7.0  119  1078    8   DROME:AF-Q9VSS9-F1 RE40614P;
 503:  eh6v-A  4.2  7.8  103   138    4   DROME:AF-A8JQY7-F1 NINJURIN C, ISOFORM D;
 504:  ejz8-A  4.2 10.2  125   351    7   DROME:AF-Q9U6B8-F1 CALCIUM RELEASE-ACTIVATED CALCIUM CHANNEL PROTEIN
 505:  ejs9-A  4.2 20.4  134   941    9   DROME:AF-Q9W4D2-F1 RNA-BINDING PROTEIN 4F;
 506:  ek14-A  4.2  6.3  116   308    5   DROME:AF-Q9VNL8-F1 OSIRIS 1;
 507:  efbo-A  4.2 22.3  134   663    7   DROME:AF-Q9W352-F1 CXXC-TYPE ZINC FINGER PROTEIN 1;
 508:  eekz-A  4.2 34.9  205   907    4   DROME:AF-Q8MQS4-F1 GH06923P;
 509:  edkp-A  4.2 10.9  123   543    7   DROME:AF-Q9VSZ1-F1 GH05942P;
 510:  emv7-A  4.2 18.8   74   796   14   DROME:AF-Q9VFV0-F1 IONOTROPIC RECEPTOR 87A;
 511:  ed3y-A  4.2 13.2  149  2139    7   DROME:AF-Q9VUQ9-F1 NON-SPECIFIC SERINE/THREONINE PROTEIN KINASE;
 512:  ehyr-A  4.2 10.3  183  1114    9   DROME:AF-Q9VK52-F1 ADENYLYL CYCLASE X B;
 513:  ejd1-A  4.2  8.1  135   524    8   DROME:AF-Q9VFQ3-F1 E5;
 514:  emjf-A  4.2 11.0  138   611   12   DROME:AF-A1Z7I2-F1 UNCHARACTERIZED PROTEIN;
 515:  ee5b-A  4.2 14.3  119   687    3   DROME:AF-Q9VJZ7-F1 RIBOSOMAL RNA PROCESSING PROTEIN 1 HOMOLOG;
 516:  eh5h-A  4.2 12.6   89   823    9   DROME:AF-Q9XZ06-F1 NUCLEAR PORE COMPLEX PROTEIN NUP93-1;
 517:  egzs-A  4.2 12.3  177  1404   10   DROME:AF-X2JC00-F1 RHO GTPASE ACTIVATING PROTEIN AT 1A, ISOFORM E;
 518:  ejld-A  4.2  6.9  181  1571    7   DROME:AF-Q8MSQ4-F1 MEKK1, ISOFORM B;
 519:  elcn-A  4.2  9.6  107   852    3   DROME:AF-Q9XYP7-F1 GAMMA-TUBULIN COMPLEX COMPONENT 2 HOMOLOG;
 520:  effk-A  4.2  5.4   78   231    8   DROME:AF-Q9VU04-F1 RE60105P;
 521:  edsa-A  4.2  7.5   69    84   10   DROME:AF-Q9VZG7-F1 V-TYPE PROTON ATPASE SUBUNIT;
 522:  eeh3-A  4.2 15.5   82   945    2   DROME:AF-Q9VHY2-F1 UNCHARACTERIZED PROTEIN, ISOFORM C;
 523:  em67-A  4.2  4.2   67   122    4   DROME:AF-Q9VTT1-F1 IP04456P;
 524:  ehcm-A  4.2 16.1  212  1235    6   DROME:AF-B7YZQ3-F1 PROMININ, ISOFORM D;
 525:  ej8t-A  4.2  9.7  113   250    8   DROME:AF-A1Z6U7-F1 TETRASPANIN 42EP, ISOFORM A;
 526:  emfp-A  4.2 11.6  111   956   10   DROME:AF-Q9W0T5-F1 TRANSIENT RECEPTOR POTENTIAL CHANNEL PYREXIA;
 527:  ekkt-A  4.2 13.2   95   553    7   DROME:AF-Q9VEQ5-F1 ALPHA ACTININ 3;
 528:  ehcf-A  4.2  6.2  127   400    6   DROME:AF-Q9W423-F1 LD18904P;
 529:  ejn2-A  4.2 20.1  110   805    4   DROME:AF-Q960Z0-F1 KINESIN-LIKE PROTEIN KLP10A;
 530:  egla-A  4.2 12.2  102   597    9   DROME:AF-Q961K6-F1 GH19047P;
 531:  ehoi-A  4.2  7.6  159  1188    7   DROME:AF-Q9W1J0-F1 TRANSPORTER;
 532:  emw9-A  4.2  4.9   90   542    8   DROME:AF-Q9VVF4-F1 FI08815P;
 533:  ecuv-A  4.2  6.1  119   513    9   DROME:AF-Q9W0R6-F1 PROBABLE G-PROTEIN COUPLED RECEPTOR MTH-LIKE 9;
 534:  ej4w-A  4.2 12.4  103   212    3   DROME:AF-Q9W236-F1 VACUOLAR PROTEIN SORTING 20, ISOFORM A;
 535:  elpq-A  4.2 10.4  156   545    8   DROME:AF-Q9VMI4-F1 ORPHAN G PROTEIN-COUPLED RECEPTOR;
 536:  ege1-A  4.2  6.7  107   289    5   DROME:AF-Q9XYW6-F1 CARBOXY TERMINUS OF HSP70-INTERACTING PROTEIN;
 537:  eja5-A  4.2  9.7  133  1797    8   DROME:AF-Q7KV24-F1 UNCHARACTERIZED PROTEIN;
 538:  ejgi-A  4.2 10.9  121   341    6   DROME:AF-Q9VGQ6-F1 LD25880P;
 539:  edd3-A  4.2  7.0  143   419    7   DROME:AF-Q9VWL5-F1 INNEXIN INX5;
 540:  ejki-A  4.2 13.2   77   259    6   DROME:AF-O76994-F1 RIBOSOME BIOGENESIS PROTEIN NSA2 HOMOLOG;
 541:  eg3m-A  4.2  4.4  120  1958   13   DROME:AF-Q9VB98-F1 PROBABLE RHO GTPASE-ACTIVATING PROTEIN CG5521;
 542:  edh1-A  4.1 19.9  178  2077    7   DROME:AF-Q7PLI2-F1 NIPPED-B PROTEIN;
 543:  ecug-A  4.1 26.3  126   572    4   DROME:AF-Q9VNW8-F1 FI24011P1;
 544:  elxv-A  4.1  8.0  121  1513    6   DROME:AF-Q9VWK5-F1 GH15225P;
 545:  elsd-A  4.1  4.1   66    70    6   DROME:AF-B8A3Y3-F1 MIP01424P;
 546:  ecv8-A  4.1 33.9  146  1365    6   DROME:AF-P39770-F1 HOMEOTIC PROTEIN SPALT-MAJOR;
 547:  efwy-A  4.1 10.3  130   232    9   DROME:AF-Q9VE50-F1 GOLGI SNAP RECEPTOR COMPLEX MEMBER 1;
 548:  ef3i-A  4.1  6.0  144   265   10   DROME:AF-Q9VH59-F1 ELONGATION OF VERY LONG CHAIN FATTY ACIDS PROTEIN
 549:  egx2-A  4.1 16.1  149   290    5   DROME:AF-Q7JR72-F1 NO EXTENDED MEMORY, ISOFORM A;
 550:  eiwj-A  4.1  9.4  107   318    7   DROME:AF-Q9W0P3-F1 MEDIATOR OF RNA POLYMERASE II TRANSCRIPTION SUBUN
 551:  eitv-A  4.1  4.8  113   177    7   DROME:AF-Q9VZ71-F1 RE01453P;
 552:  el0d-A  4.1  7.7  120   648    3   DROME:AF-Q9VEC3-F1 ACTIN-RELATED PROTEIN 5;
 553:  efq0-A  4.1 13.0  113   573    8   DROME:AF-Q9W358-F1 SYNEMBRYN;
 554:  el3z-A  4.1 20.7  114   217    9   DROME:AF-M9NGJ4-F1 UNCHARACTERIZED PROTEIN, ISOFORM D;
 555:  eji7-A  4.1  8.6  106   227    8   DROME:AF-Q9VNA4-F1 UNCHARACTERIZED PROTEIN CG1161;
 556:  egal-A  4.1 21.1  185   912    8   DROME:AF-Q9V3R1-F1 ACCESSORY GLAND PROTEIN ACP36DE;
 557:  ej62-A  4.1 27.3  123   836    5   DROME:AF-M9MSL3-F1 HSC70CB, ISOFORM G;
 558:  ekff-A  4.1 14.2  147  2551    6   DROME:AF-M9MSG8-F1 PIEZO-TYPE MECHANOSENSITIVE ION CHANNEL COMPONENT
 559:  elqf-A  4.1 20.2   93   288   10   DROME:AF-Q9VB43-F1 UNCHARACTERIZED PROTEIN;
 560:  ely2-A  4.1  6.7  109   144    9   DROME:AF-Q4V4P2-F1 IP04228P;
 561:  edt0-A  4.1 30.6  133  1264    4   DROME:AF-P52172-F1 BOX A-BINDING FACTOR;
 562:  ef3h-A  4.1  4.8  121   557    6   DROME:AF-Q8IPJ9-F1 ZZ-TYPE DOMAIN-CONTAINING PROTEIN;
 563:  eeom-A  4.1  6.0  146   257    8   DROME:AF-Q9VH58-F1 ELONGATION OF VERY LONG CHAIN FATTY ACIDS PROTEIN
 564:  ec43-A  4.1  4.8  129  1140    3   DROME:AF-Q9VN25-F1 EUKARYOTIC TRANSLATION INITIATION FACTOR 3 SUBUNI
 565:  eijf-A  4.1 10.2  108   610    8   DROME:AF-D0IQA3-F1 MIP06971P;
 566:  ek34-A  4.1 11.3  124   231    7   DROME:AF-Q9VKD6-F1 AUGMIN COMPLEX SUBUNIT DGT2;
 567:  eenl-A  4.1  7.7   74   214    5   DROME:AF-Q9VTZ2-F1 IP07673P;
 568:  ed5o-A  4.1 11.8  103   352    7   DROME:AF-Q9VXY7-F1 LIPID STORAGE DROPLETS SURFACE-BINDING PROTEIN 2;
 569:  eixu-A  4.1 15.3   78   150    5   DROME:AF-Q9W3P5-F1 UNCHARACTERIZED PROTEIN;
 570:  ejzc-A  4.1 12.6  136   580    4   DROME:AF-A1ZBP5-F1 FI19322P1;
 571:  ek9f-A  4.1  5.0  112   508    5   DROME:AF-Q7JZ56-F1 ENDOPEPTIDASE S2P;
 572:  ek1u-A  4.1 10.4  108   300    5   DROME:AF-Q9VT87-F1 UNCHARACTERIZED PROTEIN, ISOFORM B;
 573:  eedq-A  4.1 12.8   97   798    8   DROME:AF-Q9VVM8-F1 FI02004P;
 574:  ehyz-A  4.1 10.9  102   731    3   DROME:AF-Q9W148-F1 UNCONVENTIONAL PREFOLDIN RPB5 INTERACTOR-LIKE PRO
 575:  egtz-A  4.1 10.4   82   896    7   DROME:AF-P22815-F1 PROTEIN BRIDE OF SEVENLESS;
 576:  ek6q-A  4.1 10.2  122   518   10   DROME:AF-Q9VRN2-F1 PROBABLE G-PROTEIN COUPLED RECEPTOR MTH-LIKE 2;
 577:  ekmr-A  4.1 11.0  139   275    7   DROME:AF-Q9VPM9-F1 AT02829P;
 578:  eeyw-A  4.1  9.1   94   117    4   DROME:AF-Q9VZ99-F1 UNCHARACTERIZED PROTEIN;
 579:  ekmo-A  4.1 21.8  251  1039    6   DROME:AF-Q0KHQ5-F1 SERINE/THREONINE-PROTEIN KINASE TAO;
 580:  egbt-A  4.1 11.3  121   559    7   DROME:AF-Q8MYW9-F1 O-ACYLTRANSFERASE;
 581:  ef9z-A  4.1  5.8  103  1055    4   DROME:AF-A0A0B4KF06-F1 VALYL-TRNA SYNTHETASE;
 582:  eht7-A  4.1  8.1  105   846    4   DROME:AF-Q9VR48-F1 HOEPEL2;
 583:  ekr1-A  4.1  9.0  137  1080    5   DROME:AF-Q9VH80-F1 UNCHARACTERIZED PROTEIN;
 584:  ek61-A  4.1  5.6  147   328    8   DROME:AF-Q9VVV2-F1 ORGANIC SOLUTE TRANSPORTER ALPHA-LIKE PROTEIN;
 585:  ekgm-A  4.1 12.7  198   800    7   DROME:AF-Q7K4N3-F1 NUCLEAR CAP-BINDING PROTEIN SUBUNIT 1;
 586:  elnh-A  4.1 40.3   83   940    4   DROME:AF-Q9VPV3-F1 GLUTAMATE RECEPTOR IIC;
 587:  em2n-A  4.1  8.1  117   421    9   DROME:AF-Q9VHI6-F1 IP11728P;
 588:  elty-A  4.1  8.5  108   614    6   DROME:AF-Q9VE46-F1 HIGH-AFFINITY CHOLINE TRANSPORTER 1;
 589:  eh0r-A  4.1 10.3  112   808    3   DROME:AF-Q5BIA9-F1 RE10908P;
 590:  ed3i-A  4.1  7.2  118   275    6   DROME:AF-Q9VLF8-F1 UNCHARACTERIZED PROTEIN, ISOFORM A;
 591:  ei86-A  4.1 25.1  117  1333    7   DROME:AF-A0A0S0X8W1-F1 COILED-COILS Y;
 592:  eflm-A  4.1 12.1   72   505   10   DROME:AF-Q9VLS5-F1 LD29542P;
 593:  eda6-A  4.1 29.6   62  1045    5   DROME:AF-Q9W5D3-F1 HEAT REPEAT-CONTAINING PROTEIN 6;
 594:  ej7n-A  4.0 14.2  126   632    9   DROME:AF-Q9VFC0-F1 MAU2 CHROMATID COHESION FACTOR HOMOLOG;
 595:  emxq-A  4.0 13.9  104   197   13   DROME:AF-Q9VES1-F1 ADP-RIBOSYLATION FACTOR-LIKE PROTEIN 6-INTERACTIN
 596:  ej5x-A  4.0 25.4  128   250    6   DROME:AF-Q9VZL8-F1 FIRE EXIT, ISOFORM A;
 597:  ee0d-A  4.0 38.2  215  1265    4   DROME:AF-Q9VB25-F1 KINESIN-LIKE PROTEIN KLP98A;
 598:  ef6i-A  4.0 13.5  134  1325    8   DROME:AF-P18106-F1 TYROSINE-PROTEIN KINASE FER;
 599:  eliz-A  4.0  7.0   82   289    6   DROME:AF-Q9W2I4-F1 FI01566P;
 600:  eisp-A  4.0  9.2  182   496    4   DROME:AF-Q9VTF5-F1 RE42071P;
 601:  eeig-A  4.0 21.0  102  1096    6   DROME:AF-A0A0B4LGD0-F1 UNCHARACTERIZED PROTEIN, ISOFORM C;
 602:  eduj-A  4.0 16.9  101   630    6   DROME:AF-Q9VLJ6-F1 ANGIOTENSIN-CONVERTING ENZYME-RELATED PROTEIN;
 603:  elh6-A  4.0 24.2  156   454    6   DROME:AF-A0A0B4LHI9-F1 INWARDLY RECTIFYING POTASSIUM CHANNEL 2, ISOFO
 604:  ei0h-A  4.0 14.6  148   699    6   DROME:AF-Q8MS38-F1 RE15216P;
 605:  ehmv-A  4.0 13.7  103   264   14   DROME:AF-Q9W528-F1 LD31238P;
 606:  eftm-A  4.0 11.5   95   735    7   DROME:AF-Q9VIP9-F1 CONDENSIN COMPLEX SUBUNIT 2;
 607:  ei5x-A  4.0 14.3  154   966    5   DROME:AF-Q9VQ52-F1 GH27779P;
 608:  eiuc-A  4.0  8.8  142   601    7   DROME:AF-Q8I0K9-F1 LD08455P;
 609:  ehth-A  4.0 17.3   84   578    5   DROME:AF-Q86BB0-F1 MALE-SPECIFIC TRANSCRIPT 84B, ISOFORM B;
 610:  ehpf-A  4.0 11.5  118   292    2   DROME:AF-Q8IP97-F1 PEROXIN-19;
 611:  emae-A  4.0 18.7  151   324    5   DROME:AF-Q9VE12-F1 LD27322P;
 612:  emzi-A  4.0  5.3  112   801    8   DROME:AF-Q9W3K6-F1 LD35927P;
 613:  elzu-A  4.0 29.3   89   614    8   DROME:AF-Q9W3P8-F1 IONOTROPIC RECEPTOR 7A;
 614:  ek6p-A  4.0 11.7  138   572    9   DROME:AF-Q7KT81-F1 UNCHARACTERIZED PROTEIN;
 615:  ek4s-A  4.0 11.5  113   760    3   DROME:AF-Q960X8-F1 HEPATOCYTE GROWTH FACTOR-REGULATED TYROSINE KINAS
 616:  eiyr-A  4.0  5.1  126   214    5   DROME:AF-Q9VX58-F1 LP09593P;
 617:  em32-A  4.0  7.4   96   241    4   DROME:AF-Q9VZK1-F1 FI11682P;
 618:  eeui-A  4.0 37.8  191  2300    5   DROME:AF-Q9VZS7-F1 HOBBIT, ISOFORM B;
 619:  ehe2-A  4.0 21.4  127   575    4   DROME:AF-Q9VXB8-F1 FI24431P1;
 620:  em25-A  4.0  6.3  122  1380    6   DROME:AF-Q9VAJ1-F1 CONDENSIN COMPLEX SUBUNIT 1;
 621:  ed86-A  4.0  4.9  104   236    6   DROME:AF-A0A0B4KHF0-F1 FERRITIN;
 622:  ekgr-A  4.0  4.7  128   574    5   DROME:AF-O01939-F1 PROTEIN MISATO;
 623:  ei4z-A  4.0 11.4  118   212    8   DROME:AF-Q9VRJ5-F1 CHARGED MULTIVESICULAR BODY PROTEIN 2B;
 624:  ehl1-A  4.0 19.4  132   891    9   DROME:AF-A1Z909-F1 LD11307P;
 625:  eevy-A  4.0  6.9   89   176    6   DROME:AF-Q9VVS4-F1 MEDIATOR OF RNA POLYMERASE II TRANSCRIPTION SUBUN
 626:  ej9k-A  4.0 11.6  103   204    5   DROME:AF-Q059A4-F1 TRANSMEMBRANE PROTEIN 186;
 627:  emte-A  4.0 18.3  186   577    4   DROME:AF-X2JDZ1-F1 PRKCA-BINDING PROTEIN;
 628:  eg4w-A  4.0 19.2  127   687    6   DROME:AF-Q9VG59-F1 PROTEIN VAC14 HOMOLOG;
 629:  ekvx-A  4.0 16.6  146   521    8   DROME:AF-Q7K4H1-F1 LD40680P;
 630:  ec9h-A  4.0 11.5  112   444   11   DROME:AF-Q94899-F1 COP9 SIGNALOSOME COMPLEX SUBUNIT 2;
 631:  ehg3-A  4.0  9.8  116   623    9   DROME:AF-P91659-F1 UNCHARACTERIZED PROTEIN D3-100EF;
 632:  ekhr-A  4.0  8.2   78   644    3   DROME:AF-A1Z714-F1 BLOWN FUSE, ISOFORM A;
 633:  ectn-A  4.0  6.6   75   213   11   DROME:AF-E1JHX0-F1 MIP29328P;
 634:  ede7-A  4.0  5.6  135   262    8   DROME:AF-A1ZBD2-F1 ELONGATION OF VERY LONG CHAIN FATTY ACIDS PROTEIN
 635:  eglf-A  4.0  5.3  111   228    5   DROME:AF-Q9VUN8-F1 SUGAR TRANSPORTER SWEET;
 636:  eko6-A  4.0 11.7  142   724    8   DROME:AF-Q9VS46-F1 RINT1-LIKE PROTEIN;
 637:  eiyp-A  4.0 23.3  155   715    6   DROME:AF-Q9VF73-F1 FI17904P1;
 638:  eefm-A  4.0  8.8  134   672   10   DROME:AF-Q9W0V0-F1 UNCHARACTERIZED PROTEIN, ISOFORM C;
 639:  ed0d-A  4.0 15.1   98   396    7   DROME:AF-Q9VVD9-F1 ADENOSINE 3'-PHOSPHO 5'-PHOSPHOSULFATE TRANSPORTE
 640:  eiw3-A  4.0 12.9  105   188    3   DROME:AF-Q7KBL8-F1 MEDIATOR OF RNA POLYMERASE II TRANSCRIPTION SUBUN
 641:  eha7-A  4.0  7.6  128   393   12   DROME:AF-Q9W1F5-F1 RE54691P;
 642:  ehwv-A  4.0 31.2  177  1152    4   DROME:AF-Q0E8J0-F1 MEP-1, ISOFORM A;
 643:  emy4-A  4.0 17.6  128   539   15   DROME:AF-Q24563-F1 DOPAMINE RECEPTOR 2;
 644:  edvk-A  4.0  7.1   67   166    4   DROME:AF-Q86BB7-F1 FI06435P;
 645:  efma-A  4.0  7.6  157   761    8   DROME:AF-Q24151-F1 SIGNAL TRANSDUCER AND TRANSCRIPTION ACTIVATOR;
 646:  eky0-A  4.0  3.7   58    60   14   DROME:AF-Q8STB0-F1 GEO09683P1;
 647:  ejza-A  4.0 10.5  100   336    3   DROME:AF-Q8SXG7-F1 TRNA SELENOCYSTEINE 1-ASSOCIATED PROTEIN 1;
 648:  ejg8-A  4.0  9.7  105   631    8   DROME:AF-Q9VZM7-F1 INTEGRATOR COMPLEX SUBUNIT 10;
 649:  ekll-A  4.0 61.5  174  2415    5   DROME:AF-P13395-F1 SPECTRIN ALPHA CHAIN;
 650:  ehlg-A  4.0  7.9   78   124    8   DROME:AF-Q8MQY0-F1 SD02058P;
 651:  efpd-A  4.0  5.2   94   201    9   DROME:AF-Q9V3A3-F1 CG11379-PA;
 652:  emtr-A  4.0  6.1   94   215   10   DROME:AF-A1Z6U3-F1 IP01824P;
 653:  ef5y-A  4.0  6.6  110   142    8   DROME:AF-A1Z998-F1 IP17185P2;
 654:  em0s-A  4.0 10.0  151   960    6   DROME:AF-Q7K4L9-F1 LD33689P;
 655:  ekpn-A  4.0 12.6  116   293    6   DROME:AF-Q9VDZ2-F1 IP09474P;
 656:  egec-A  4.0  4.3  107   549    7   DROME:AF-Q9VPP9-F1 BARDET-BIEDL SYNDROME 8;
 657:  egyp-A  4.0  7.0   80   176    8   DROME:AF-Q9W549-F1 COA8 FAMILY PROTEIN CG14806, MITOCHONDRIAL;
 658:  egdh-A  3.9  7.3  149  1732    6   DROME:AF-Q9VJ35-F1 LD01527P;
 659:  elfy-A  3.9  8.6   64   896   17   DROME:AF-Q9VDD8-F1 UBIQUITIN CARBOXYL-TERMINAL HYDROLASE;
 660:  efx7-A  3.9 16.4  131  1929    5   DROME:AF-Q9VRM6-F1 LETHAL (3) PERSISTENT SALIVARY GLAND 2;
 661:  ehmi-A  3.9  9.8  184   765    5   DROME:AF-Q9VUG1-F1 DALLY-LIKE, ISOFORM A;
 662:  ed1x-A  3.9 18.7  123  1647    2   DROME:AF-B7Z0E5-F1 MISFIRE, ISOFORM F;
 663:  emp5-A  3.9 12.0   87   296    6   DROME:AF-Q9W1J5-F1 RECEPTOR EXPRESSION-ENHANCING PROTEIN;
 664:  eec3-A  3.9 12.7  122  1071   11   DROME:AF-Q9VIG1-F1 FI12406P;
 665:  em3c-A  3.9 32.3  162   861    7   DROME:AF-Q9VLX2-F1 LD22651P;
 666:  ecvg-A  3.9 12.1  181  1248    7   DROME:AF-Q9VKY2-F1 CULLIN-ASSOCIATED NEDD8-DISSOCIATED PROTEIN 1;
 667:  efnf-A  3.9 11.6  189   794    7   DROME:AF-A0A0B4LG94-F1 UNCHARACTERIZED PROTEIN, ISOFORM A;
 668:  ekng-A  3.9  5.5   95   994    9   DROME:AF-Q9VS24-F1 PROTEIN MELTED;
 669:  ek1p-A  3.9 16.5   86   558    6   DROME:AF-Q7K3P0-F1 CYSTEINYL-TRNA SYNTHETASE;
 670:  eg53-A  3.9 13.1   63   678    8   DROME:AF-Q9VDN3-F1 IONOTROPIC RECEPTOR 92A;
 671:  eluy-A  3.9 11.0  123   660   11   DROME:AF-A1Z935-F1 SOLUTE CARRIER FAMILY 30 MEMBER 9;
 672:  ecvd-A  3.9  8.6  103   746    5   DROME:AF-A1ZAC4-F1 FI20010P1;
 673:  emum-A  3.9  9.6   97   387    5   DROME:AF-Q7K2N0-F1 ENDOPLASMIC RETICULUM JUNCTION FORMATION PROTEIN
 674:  em17-A  3.9  5.7  136   253    7   DROME:AF-Q8IMY2-F1 ELONGATION OF VERY LONG CHAIN FATTY ACIDS PROTEIN
 675:  ee4t-A  3.9 18.8  138  1847    9   DROME:AF-Q9VW83-F1 GIGAS, ISOFORM A;
 676:  ems8-A  3.9 28.0  120  1351    8   DROME:AF-A1Z987-F1 CHROMOSOME ASSOCIATED PROTEIN G, ISOFORM F;
 677:  ekau-A  3.9  8.0  132  1754    9   DROME:AF-Q9W040-F1 INTRAFLAGELLAR TRANSPORT PROTEIN 172 HOMOLOG;
 678:  eejo-A  3.9 19.7  112   739    7   DROME:AF-P11346-F1 RAF HOMOLOG SERINE/THREONINE-PROTEIN KINASE RAF;
 679:  eghk-A  3.9  3.8   78   139    5   DROME:AF-A0A0B4JCU6-F1 UNCHARACTERIZED PROTEIN;
 680:  el31-A  3.9 12.8   92   242   10   DROME:AF-M9PIQ9-F1 UNCHARACTERIZED PROTEIN, ISOFORM C;
 681:  ely6-A  3.9 11.3  127   881    9   DROME:AF-A0A1L4AAC2-F1 UNCHARACTERIZED PROTEIN;
 682:  eiyn-A  3.9  4.3   58    66    5   DROME:AF-M9NDN6-F1 UNCHARACTERIZED PROTEIN;
 683:  ek51-A  3.9 12.4  108   433    4   DROME:AF-Q9VEF5-F1 INHIBITOR OF GROWTH PROTEIN;
 684:  ed81-A  3.9  3.9   91   126    5   DROME:AF-A0A0B4K7V7-F1 UNCHARACTERIZED PROTEIN, ISOFORM A;
 685:  ed3x-A  3.9 13.5  124   917    8   DROME:AF-P35220-F1 CATENIN ALPHA;
 686:  eeby-A  3.9 25.2   92   675   12   DROME:AF-Q9VVU7-F1 IONOTROPIC RECEPTOR 75D;
 687:  ekpd-A  3.9  7.8   64   307   11   DROME:AF-Q9VZZ8-F1 AT01695P;
 688:  em5f-A  3.9  5.3   72   832    4   DROME:AF-Q9V4M2-F1 PROTEIN WECH;
 689:  emw5-A  3.9 23.6  194   890    3   DROME:AF-Q9VW97-F1 POSSIBLE LYSINE-SPECIFIC HISTONE DEMETHYLASE 1;
 690:  ehv0-A  3.9 25.9  136   572    7   DROME:AF-Q9W155-F1 IONOTROPIC RECEPTOR 60E;
 691:  efcg-A  3.9 11.6  100   884    2   DROME:AF-Q9VB71-F1 UNCHARACTERIZED PROTEIN;
 692:  ed2b-A  3.9 24.5   68   537    6   DROME:AF-Q9VA64-F1 PROCOLLAGEN-PROLINE 4-DIOXYGENASE;
 693:  eidz-A  3.9 13.0  155   739   12   DROME:AF-P91928-F1 MICOS COMPLEX SUBUNIT MIC60;
 694:  ee1e-A  3.9  5.4  100   994   10   DROME:AF-Q9VSR7-F1 VALYL-TRNA SYNTHETASE;
 695:  egu7-A  3.9 10.3   89   106    9   DROME:AF-A0A0B4K6E6-F1 UNCHARACTERIZED PROTEIN, ISOFORM C;
 696:  ej2r-A  3.9  7.1   86   686    8   DROME:AF-Q9VWS0-F1 INHIBITOR OF GROWTH PROTEIN;
 697:  efg1-A  3.9 12.9  110   535    3   DROME:AF-A8DYZ4-F1 UNCHARACTERIZED PROTEIN;
 698:  efhs-A  3.9 12.0  102   288   14   DROME:AF-Q8IRJ8-F1 THO COMPLEX PROTEIN 7;
 699:  edt8-A  3.9  8.1  130   233   10   DROME:AF-Q9VCF1-F1 GH22341P;
 700:  eit0-A  3.9 10.2  134  1267    7   DROME:AF-Q9VMQ4-F1 CONDENSIN-2 COMPLEX SUBUNIT;
 701:  ejfe-A  3.9 35.0   89   648    7   DROME:AF-A1Z6D6-F1 IONOTROPIC RECEPTOR 41A;
 702:  ek7t-A  3.9  4.8  103   202   11   DROME:AF-Q9W0I7-F1 GINS COMPLEX SUBUNIT 1;
 703:  efyg-A  3.9 10.9  108   898    6   DROME:AF-Q9W1S3-F1 FI19406P1;
 704:  egyh-A  3.9  3.8   79   159    5   DROME:AF-Q9VQR2-F1 NADH DEHYDROGENASE  1 BETA SUBCOMPLEX
 705:  eefi-A  3.9  6.7  132   429   11   DROME:AF-Q9VBV5-F1 NUCLEOTIDE EXCHANGE FACTOR SIL1;
 706:  ehrb-A  3.9  9.4   77   109    5   DROME:AF-B7YZU6-F1 HALO;
 707:  ec3b-A  3.9  9.6  103  1655    5   DROME:AF-A8JNI2-F1 SERINE-ARGININE REPETITIVE MATRIX 2/3/4, ISOFORM
 708:  el9y-A  3.9 15.0   88   297   14   DROME:AF-O01666-F1 ATP SYNTHASE SUBUNIT GAMMA, MITOCHONDRIAL;
 709:  ek8v-A  3.9 18.1   92   205    5   DROME:AF-Q01070-F1 ENHANCER OF SPLIT MGAMMA PROTEIN;
 710:  emfw-A  3.9  9.2  108   639    8   DROME:AF-Q8T051-F1 LD28458P;
 711:  eekj-A  3.9 10.5  135   298    7   DROME:AF-Q9VF77-F1 FI16517P1;
 712:  ehrr-A  3.9 16.0   95   942    9   DROME:AF-Q9VHM2-F1 VPS35 ENDOSOMAL PROTEIN SORTING FACTOR-LIKE;
 713:  eien-A  3.9  6.0   73    87    5   DROME:AF-A1A6N4-F1 GEO11018P1;
 714:  ec2a-A  3.9 19.7  130   964    4   DROME:AF-P45437-F1 COATOMER SUBUNIT BETA;
 715:  ekim-A  3.9 10.2   94   671    7   DROME:AF-Q9VZ62-F1 FASCETTO;
 716:  eh19-A  3.9 10.5   88   290    3   DROME:AF-Q86BM4-F1 IP10109P;
 717:  eiuz-A  3.9 26.6  176  1026    5   DROME:AF-M9PIM3-F1 UNCHARACTERIZED PROTEIN;
 718:  elur-A  3.9 38.2  176   816    8   DROME:AF-Q9VKJ9-F1 COILED-COIL AND C2 DOMAIN-CONTAINING PROTEIN 1-LI
 719:  eh63-A  3.9 21.7  160   273    7   DROME:AF-A0A0B4LHK8-F1 UNCHARACTERIZED PROTEIN, ISOFORM D;
 720:  eil1-A  3.9  4.1   89   735    8   DROME:AF-Q9VQE0-F1 DYNAMIN-1-LIKE PROTEIN;
 721:  ei18-A  3.9  5.8   73    89    5   DROME:AF-Q9VP18-F1 V-TYPE PROTON ATPASE SUBUNIT;
 722:  ejol-A  3.9 19.9   96   339    3   DROME:AF-Q7JY00-F1 HL02043P;
 723:  egwm-A  3.9 23.2   88   704   11   DROME:AF-Q9VTH3-F1 IONOTROPIC RECEPTOR 68A, ISOFORM A;
 724:  ejax-A  3.9  4.5  153   299    7   DROME:AF-Q9VU37-F1 PROTEIN-S-ISOPRENYLCYSTEINE O-METHYLTRANSFERASE;
 725:  ehyy-A  3.9  5.6   83   360    5   DROME:AF-A1Z8V5-F1 DYNEIN REGULATORY COMPLEX PROTEIN 10;
 726:  eijq-A  3.9 27.9  118  1189    8   DROME:AF-Q9VQ78-F1 LD16031P;
 727:  eh5i-A  3.9 39.8  158  1901    6   DROME:AF-M9PCE3-F1 UNCHARACTERIZED PROTEIN, ISOFORM D;
 728:  ehgq-A  3.9 14.8  188   753    6   DROME:AF-Q4V551-F1 80 KDA NUCLEAR CAP-BINDING PROTEIN;
 729:  ee62-A  3.9 10.7  149  1137   11   DROME:AF-Q9VXF4-F1 UNCHARACTERIZED PROTEIN, ISOFORM A;
 730:  eizz-A  3.9 14.6  129  1384    7   DROME:AF-Q8INH7-F1 TIMEOUT;
 731:  ekyi-A  3.9  6.1   96   810    7   DROME:AF-Q9VJ08-F1 LD29741P;
 732:  ejgo-A  3.9  5.7   83   107    7   DROME:AF-Q9W286-F1 FI15737P1;
 733:  ekgo-A  3.9  8.2  103   422    8   DROME:AF-Q7KLV9-F1 26S PROTEASOME NON-ATPASE REGULATORY SUBUNIT 11;
 734:  ehnb-A  3.9 41.6  186   524    7   DROME:AF-Q9VUU9-F1 MERU, ISOFORM A;
 735:  ec2b-A  3.9 13.8  129   443    7   DROME:AF-Q9VHG8-F1 UNCHARACTERIZED PROTEIN;
 736:  ec2f-A  3.9 29.9  146   548    6   DROME:AF-Q7PLL7-F1 DPR-INTERACTING PROTEIN LAMBDA;
 737:  el8h-A  3.8  5.3  122   740    6   DROME:AF-Q8MSY4-F1 VACUOLAR PROTEIN SORTING-ASSOCIATED PROTEIN 51 HO
 738:  eldj-A  3.8  8.6   86   533   12   DROME:AF-Q9VXQ5-F1 CHAPERONIN CONTAINING TCP1 SUBUNIT 6;
 739:  emmn-A  3.8  6.8  105   874    8   DROME:AF-Q9VVY0-F1 RE61245P;
 740:  ejww-A  3.8  9.2  102   953    7   DROME:AF-Q9Y125-F1 BCDNA.GH08312;
 741:  ejrz-A  3.8  9.3  116   440    5   DROME:AF-Q9W297-F1 CERAMIDE GLUCOSYLTRANSFERASE;
 742:  efgj-A  3.8 14.5   90   356    3   DROME:AF-Q9U9Q1-F1 REPLICATION FACTOR C 38KD SUBUNIT, ISOFORM A;
 743:  ef41-A  3.8 10.7  157  1075    9   DROME:AF-Q7K0Q2-F1 IMPORTIN BETA11;
 744:  elr8-A  3.8 12.7   97  1037    9   DROME:AF-Q9VYR9-F1 LD34222P;
 745:  em1h-A  3.8 20.5   79  1591    5   DROME:AF-A0A0B4KHX7-F1 GCN2, ISOFORM C;
 746:  ek0b-A  3.8  6.1  142   262   10   DROME:AF-Q9VH57-F1 ELONGATION OF VERY LONG CHAIN FATTY ACIDS PROTEIN
 747:  ehma-A  3.8 29.3  160   834   14   DROME:AF-A0A0B7P9G0-F1 UNEXTENDED PROTEIN;
 748:  egx0-A  3.8  7.7  160  1398    8   DROME:AF-P49021-F1 PROTEIN TIMELESS;
 749:  edpd-A  3.8 11.7   99   154    5   DROME:AF-Q9VHB1-F1 MITOCHONDRIAL PYRUVATE CARRIER;
 750:  ei4d-A  3.8  8.9   85   250    2   DROME:AF-Q9VSU7-F1 VESICLE TRANSPORT PROTEIN USE1;
 751:  eluq-A  3.8  6.4   90   178    6   DROME:AF-Q8IPY6-F1 IP07416P;
 752:  eezu-A  3.8 11.2  105   200    7   DROME:AF-Q8IRF1-F1 IP08610P;
 753:  ed2n-A  3.8 10.1   94   503    5   DROME:AF-Q9VR03-F1 AT19250P;
 754:  ehsj-A  3.8  7.1  119   216    8   DROME:AF-Q9VRL2-F1 PROBABLE GOLGI SNAP RECEPTOR COMPLEX MEMBER 2;
 755:  eftw-A  3.8 11.0  152  1876    3   DROME:AF-Q7K3H0-F1 PHOSPHATIDYLINOSITOL-4-PHOSPHATE 3-KINASE;
 756:  ejvj-A  3.8 12.9   99   252    7   DROME:AF-Q9VMW8-F1 MANNOSE-P-DOLICHOL UTILIZATION DEFECT 1 PROTEIN H
 757:  efc8-A  3.8 34.7  217   855    6   DROME:AF-Q8MQJ7-F1 NON-SPECIFIC SERINE/THREONINE PROTEIN KINASE;
 758:  egw4-A  3.8 14.5  102   236    7   DROME:AF-Q95SS8-F1 TRANSMEMBRANE PROTEIN 70 HOMOLOG, MITOCHONDRIAL;
 759:  el13-A  3.8 13.0  125   249   10   DROME:AF-Q9W4U9-F1 CYTOCHROME B561 DOMAIN-CONTAINING PROTEIN;
 760:  ef1a-A  3.8 16.0  146   595    5   DROME:AF-A1ZAC7-F1 COILED-COIL DOMAIN-CONTAINING PROTEIN 93;
 761:  ehdv-A  3.8  4.3   99   147    9   DROME:AF-A0A0B4KEF0-F1 UNCHARACTERIZED PROTEIN;
 762:  el2o-A  3.8 23.5  112   841   10   DROME:AF-Q7PL76-F1 VACUOLAR PROTEIN SORTING-ASSOCIATED PROTEIN 41 HO
 763:  em4t-A  3.8  7.0  110  1076    6   DROME:AF-Q8IQE6-F1 INSULIN RECEPTOR SUBSTRATE 53 KDA, ISOFORM A;
 764:  ekhn-A  3.8  7.4   97   152   11   DROME:AF-Q9VZE2-F1 GEO04055P1;
 765:  edrz-A  3.8  5.9  142   265    8   DROME:AF-Q4V3H4-F1 ELONGATION OF VERY LONG CHAIN FATTY ACIDS PROTEIN
 766:  emer-A  3.8 12.7  104   271    5   DROME:AF-Q8T3V6-F1 AT29239P;
 767:  ej80-A  3.8  4.6  156   729    9   DROME:AF-A0A0B4KEF7-F1 UNCHARACTERIZED PROTEIN, ISOFORM C;
 768:  eh52-A  3.8 53.9  180  2294    6   DROME:AF-Q9VUB7-F1 PAX TRANSCRIPTION ACTIVATION DOMAIN INTERACTING P
 769:  egr0-A  3.8  6.7  112  1746   10   DROME:AF-Q9VWB9-F1 THYROID ADENOMA-ASSOCIATED PROTEIN HOMOLOG;
 770:  ej8z-A  3.8  8.1  181  2111    6   DROME:AF-Q9VWE6-F1 PROTEIN ELYS HOMOLOG;
 771:  ef2q-A  3.8  7.0   90   551    6   DROME:AF-Q9VDD3-F1 SENSORY NEURON MEMBRANE PROTEIN 1;
 772:  ehhf-A  3.8 19.4  106   474   11   DROME:AF-Q9VJQ7-F1 LD27791P;
 773:  eerv-A  3.8 26.6  158   857    6   DROME:AF-Q7KVW2-F1 FI18256P1;
 774:  ehjt-A  3.8  6.4  140  1310   10   DROME:AF-A8DZ19-F1 RHO-TYPE GUANINE NUCLEOTIDE EXCHANGE FACTOR, ISOF
 775:  ee97-A  3.8 10.5  135   532   10   DROME:AF-P83118-F1 PROBABLE G-PROTEIN COUPLED RECEPTOR MTH-LIKE 11;
 776:  ehcw-A  3.8  8.1  118   498    7   DROME:AF-P17972-F1 POTASSIUM VOLTAGE-GATED CHANNEL PROTEIN SHAW;
 777:  ef9n-A  3.8  4.9   95   156    7   DROME:AF-Q4QPU3-F1 GEO12027P1;
 778:  edp9-A  3.8 11.5  116   957    8   DROME:AF-Q9W2N6-F1 UNCHARACTERIZED PROTEIN;
 779:  ej5a-A  3.8 35.2  104   335    7   DROME:AF-Q9VIY3-F1 GH10882P;
 780:  eh4i-A  3.8  9.8   91   508    5   DROME:AF-P46824-F1 KINESIN LIGHT CHAIN;
 781:  ecyz-A  3.8  5.8   96   134    9   DROME:AF-Q8IRF2-F1 GEO11850P1;
 782:  ef9g-A  3.8 21.4  104   485    5   DROME:AF-A1ZB24-F1 MUCIN 55B, ISOFORM A;
 783:  emwj-A  3.8 16.2  139   471    9   DROME:AF-Q7K5N4-F1 UBIQUITIN CARBOXYL-TERMINAL HYDROLASE CALYPSO;
 784:  ee8h-A  3.8 17.1  136   307    6   DROME:AF-A8JQW3-F1 PININ, ISOFORM B;
 785:  ehpg-A  3.8 24.8  140   646    7   DROME:AF-O97132-F1 ANOCTAMIN;
 786:  efbn-A  3.8 26.2  119   873    7   DROME:AF-Q9VAH7-F1 RE62393P;
 787:  efsn-A  3.8  5.3  101   168    6   DROME:AF-Q9VW61-F1 MIP13743P;
 788:  edoc-A  3.8  5.1  115  2351    7   DROME:AF-Q9VT00-F1 JUMONJI, AT RICH INTERACTIVE DOMAIN 2;
 789:  eeoq-A  3.8 10.3  137   253    4   DROME:AF-A1ZB21-F1 DUF725 DOMAIN-CONTAINING PROTEIN;
 790:  ec17-A  3.8 11.3  107   592    5   DROME:AF-Q9W0I6-F1 PHOSPHATIDYLINOSITOL-3-PHOSPHATASE SAC1;
 791:  efvr-A  3.8 11.5   78   228    6   DROME:AF-Q9VIU6-F1 LD43293P;
 792:  ej4p-A  3.8  6.8   99   966   10   DROME:AF-Q24171-F1 AT08303P;
 793:  el8k-A  3.8  8.9   96   153    6   DROME:AF-Q6NP72-F1 GEO09659P1;
 794:  emev-A  3.8 52.1  227   682    7   DROME:AF-M9PBM5-F1 UNCHARACTERIZED PROTEIN, ISOFORM B;
 795:  ek4y-A  3.8 14.9  115   627    7   DROME:AF-Q9VF45-F1 GH25012P;
 796:  ec3w-A  3.8  4.4   97   831    5   DROME:AF-Q9VHB4-F1 UNCHARACTERIZED PROTEIN, ISOFORM A;
 797:  ehdi-A  3.8 34.4  192   676    4   DROME:AF-Q9VQS0-F1 FI13205P;
 798:  em3v-A  3.8  9.0  122   743    7   DROME:AF-Q9VK47-F1 H(+)-TRANSPORTING TWO-SECTOR ATPASE;
 799:  eht9-A  3.8  7.0  170  1324    9   DROME:AF-Q9VVF8-F1 UNCHARACTERIZED PROTEIN, ISOFORM A;
 800:  ej98-A  3.8  8.6   79   138    5   DROME:AF-Q9VDH4-F1 PROTEIN TURANDOT B;
 801:  ec2p-A  3.8  8.7  106   139    6   DROME:AF-Q8T975-F1 AT18358P;
 802:  eh06-A  3.8 21.5  124   428    7   DROME:AF-Q9I7W5-F1 SOMETHING ABOUT SILENCING PROTEIN 10;
 803:  ee4r-A  3.8  4.9  103   159    9   DROME:AF-P23380-F1 V-TYPE PROTON ATPASE 16 KDA PROTEOLIPID SUBUNIT;
 804:  eibh-A  3.8  9.3   90   138    6   DROME:AF-Q9VRL3-F1 PROBABLE PREFOLDIN SUBUNIT 4;
 805:  em4n-A  3.8 12.1  116  1260    5   DROME:AF-Q9V468-F1 ZINC FINGER MATRIN-TYPE PROTEIN CG9776;
 806:  ehjd-A  3.8 21.4  153   870    3   DROME:AF-Q9VWC7-F1 FI02109P;
 807:  ekij-A  3.8 22.6  152   741    8   DROME:AF-Q0E8H7-F1 FI19426P1;
 808:  efao-A  3.8  5.1   89   463    3   DROME:AF-Q9NBK5-F1 SERINE/THREONINE-PROTEIN KINASE TRICORNERED;
 809:  ed21-A  3.8 11.1  169  2103   10   DROME:AF-Q9VUH9-F1 HELICASE WITH ZINC FINGER, ISOFORM B;
 810:  efff-A  3.8 11.5  160   664    8   DROME:AF-Q9VFD5-F1 PROTEIN FEM-1 HOMOLOG CG6966;
 811:  egm1-A  3.7  6.7   88   185    1   DROME:AF-A8JRH0-F1 UNCHARACTERIZED PROTEIN, ISOFORM A;
 812:  ekkw-A  3.7 22.2   92   625    7   DROME:AF-Q9VDG2-F1 RALA-BINDING PROTEIN 1;
 813:  ef8w-A  3.7 16.0   88   615    8   DROME:AF-A8JNI3-F1 DEBRIS BUSTER, ISOFORM D;
 814:  egm6-A  3.7 15.4   81   361   10   DROME:AF-Q9VMU2-F1 UNCHARACTERIZED PROTEIN, ISOFORM A;
 815:  eir6-A  3.7 29.7  118   827    8   DROME:AF-Q9W3C9-F1 RUBICON, ISOFORM A;
 816:  efc2-A  3.7 32.7  168  1199    8   DROME:AF-A1Z8R2-F1 DNA HELICASE;
 817:  ej82-A  3.7 29.4  176   429    7   DROME:AF-O96880-F1 TRANSCRIPTION INITIATION FACTOR IIE SUBUNIT ALPHA
 818:  eddi-A  3.7 15.4  161   736    8   DROME:AF-Q8T8Z2-F1 AT14535P;
 819:  ehaa-A  3.7 22.3  115   628    5   DROME:AF-Q9W0Z1-F1 ANGIOTENSIN-CONVERTING ENZYME;
 820:  emin-A  3.7 12.1  177   341    5   DROME:AF-Q9VK00-F1 UNCHARACTERIZED PROTEIN, ISOFORM A;
 821:  ed0l-A  3.7  6.7   68   122    4   DROME:AF-M9PFD1-F1 UNCHARACTERIZED PROTEIN;
 822:  ej11-A  3.7  9.9   98  1667    6   DROME:AF-Q9VHT6-F1 UNCHARACTERIZED PROTEIN, ISOFORM A;
 823:  ecya-A  3.7 22.8  131   718    8   DROME:AF-O18412-F1 TRANSMEMBRANE GTPASE FZO;
 824:  ek55-A  3.7  8.5   96   316    6   DROME:AF-Q9W0B3-F1 GH19706P;
 825:  egdj-A  3.7  7.0  105   777    5   DROME:AF-Q86P18-F1 RE14039P;
 826:  ed6w-A  3.7 16.3   82   926    6   DROME:AF-Q9W3G1-F1 UNCHARACTERIZED PROTEIN, ISOFORM A;
 827:  ecxz-A  3.7  9.5  159  1127    7   DROME:AF-Q9VM62-F1 LD34181P;
 828:  elo2-A  3.7  6.4  147   322    5   DROME:AF-Q9VCY7-F1 ELONGATION OF VERY LONG CHAIN FATTY ACIDS PROTEIN
 829:  ec9e-A  3.7 22.2   93   603   12   DROME:AF-Q9V9T2-F1 IONOTROPIC RECEPTOR 100A;
 830:  elr4-A  3.7  7.8   96  1351    6   DROME:AF-Q9VTS3-F1 GRIP163;
 831:  ekrh-A  3.7  8.9  108   431    4   DROME:AF-Q9VJI4-F1 PICKPOCKET 17, ISOFORM A;
 832:  ehai-A  3.7 24.1   83   902   13   DROME:AF-Q9TVI0-F1 FI23915P1;
 833:  eda7-A  3.7  5.1   67   126    3   DROME:AF-Q9VMH8-F1 GEO07746P1;
 834:  egay-A  3.7  9.9   91    98   10   DROME:AF-A0A126GUZ5-F1 UNCHARACTERIZED PROTEIN, ISOFORM F;
 835:  efek-A  3.7 23.0   69   648   13   DROME:AF-M9PCT4-F1 IONOTROPIC RECEPTOR 31A, ISOFORM C;
 836:  elfi-A  3.7  8.1   95   145    5   DROME:AF-Q86BK9-F1 MEDIATOR COMPLEX SUBUNIT 22;
 837:  efzx-A  3.7  7.7  148   858    7   DROME:AF-Q9V4Z9-F1 PROTEIN LINES;
 838:  eifj-A  3.7 11.7  114   226    7   DROME:AF-Q8T0Q4-F1 GH13992P;
 839:  eibl-A  3.7 13.4  138   313    4   DROME:AF-Q9W3S5-F1 LD03007P;
 840:  ef2x-A  3.7 17.2  103   374    8   DROME:AF-Q9VT38-F1 GH03795P;
 841:  ed0g-A  3.7  6.6  101   533    7   DROME:AF-Q9VK69-F1 T-COMPLEX PROTEIN 1 SUBUNIT DELTA;
 842:  eh5a-A  3.7 10.8  143  1010    3   DROME:AF-Q9VU34-F1 LD45758P;
 843:  ef8l-A  3.7  7.3   68    85    6   DROME:AF-Q9VZE9-F1 V-TYPE PROTON ATPASE SUBUNIT;
 844:  ejff-A  3.7 11.7  149   359   11   DROME:AF-Q7PLK1-F1 MIP30541P;
 845:  elpb-A  3.7  7.9  136   223    7   DROME:AF-Q9VLM7-F1 UT01133P;
 846:  eixy-A  3.7  5.0  107  1092    6   DROME:AF-P54358-F1 DNA POLYMERASE DELTA CATALYTIC SUBUNIT;
 847:  elqu-A  3.7 24.1  139   277    9   DROME:AF-Q9W019-F1 IP09724P;
 848:  egy7-A  3.7  9.7   88  1218    3   DROME:AF-Q5U0V7-F1 PHOSPHOINOSITIDE 5-PHOSPHATASE;
 849:  efce-A  3.7 12.0   91   570    4   DROME:AF-Q8MR37-F1 KRUEPPEL-LIKE FACTOR LUNA;
 850:  elox-A  3.7  5.8  148  1741    8   DROME:AF-Q9W517-F1 PROTEIN WINGS APART-LIKE;
 851:  ekft-A  3.7 17.8  118   983    9   DROME:AF-Q8IN16-F1 UNCHARACTERIZED PROTEIN, ISOFORM D;
 852:  ekl8-A  3.7 14.2  111   455    4   DROME:AF-Q3ZAN1-F1 GOLGI PH REGULATOR;
 853:  edqm-A  3.7  9.1   73   120    7   DROME:AF-Q9W114-F1 IP05433P;
 854:  eep4-A  3.7 13.2  100   716    9   DROME:AF-A0A0B4JCU3-F1 RECEPTOR EXPRESSION ENHANCING PROTEIN A, ISOFO
 855:  emly-A  3.7  6.8  127   854    7   DROME:AF-Q9W020-F1 NUCLEOLAR MIF4G DOMAIN-CONTAINING PROTEIN 1 HOMOL
 856:  eela-A  3.7  7.1   95   557   11   DROME:AF-Q9VTG5-F1 AARF DOMAIN CONTAINING KINASE 5, ISOFORM A;
 857:  egq5-A  3.7 13.3  117   244    6   DROME:AF-Q9VFJ1-F1 LD29276P;
 858:  elyz-A  3.7 20.5  162   541   10   DROME:AF-Q9N658-F1 ZINC FINGER PROTEIN SENS;
 859:  eg1v-A  3.7 17.7   78   293    4   DROME:AF-Q9VNG0-F1 MEDIATOR OF RNA POLYMERASE II TRANSCRIPTION SUBUN
 860:  ei35-A  3.7  5.0  125   533    6   DROME:AF-Q8SYV9-F1 PROBABLE G-PROTEIN COUPLED RECEPTOR MTH-LIKE 14;
 861:  een8-A  3.7  8.7  148   536    7   DROME:AF-Q4LBB9-F1 OCTOPAMINE RECEPTOR BETA-2R;
 862:  ei2k-A  3.7 32.9  145  1229    9   DROME:AF-Q9VRX2-F1 VACUOLAR PROTEIN SORTING-ASSOCIATED PROTEIN 8 HOM
 863:  elfd-A  3.7 10.6  112   233    6   DROME:AF-A8JRH5-F1 UNCHARACTERIZED PROTEIN, ISOFORM A;
 864:  eghv-A  3.7 23.4  131   721    2   DROME:AF-Q9W4X9-F1 CENTROMERE/KINETOCHORE PROTEIN ZW10;
 865:  ekxl-A  3.7 10.2  121   536    9   DROME:AF-Q9V431-F1 APOPTOSIS INHIBITOR 5 HOMOLOG;
 866:  edwq-A  3.7 15.1  104   249   11   DROME:AF-Q9VB53-F1 UNCHARACTERIZED PROTEIN, ISOFORM A;
 867:  eknp-A  3.7 18.2  173   932    6   DROME:AF-Q0KI00-F1 AMINOPEPTIDASE;
 868:  efs6-A  3.7 12.3  128   586    5   DROME:AF-Q9VEG2-F1 IP13425P;
 869:  eg2e-A  3.7  5.2  112   237    3   DROME:AF-Q8SZN4-F1 RH01588P;
 870:  eejk-A  3.7  8.4  100   245    5   DROME:AF-Q8MPP0-F1 NINJURIN A ALPHA;
 871:  eeic-A  3.7  7.9  132   316    8   DROME:AF-Q9VV87-F1 ELONGATION OF VERY LONG CHAIN FATTY ACIDS PROTEIN
 872:  edmb-A  3.7 14.6  103   359    6   DROME:AF-Q7JW48-F1 RE12410P;
 873:  efni-A  3.7  9.9  161  2517    6   DROME:AF-Q9VXG8-F1 SERINE/THREONINE-PROTEIN KINASE ATR;
 874:  edci-A  3.7  5.4  123   968    7   DROME:AF-Q9VEN9-F1 PROTEIN ASSOCIATED WITH TOPO II RELATED-1, ISOFOR
 875:  ehee-A  3.7 15.7  135   398    4   DROME:AF-Q9W501-F1 LD45906P;
 876:  elwz-A  3.7 20.0  165  1069    6   DROME:AF-M9PE53-F1 MULTIPLE WING HAIRS, ISOFORM C;
 877:  ehpa-A  3.7 12.3   76   212    7   DROME:AF-A1ZA08-F1 UNCHARACTERIZED PROTEIN;
 878:  ejhf-A  3.7 15.6  125   246    5   DROME:AF-O77262-F1 EG:22E5.9 PROTEIN;
 879:  eg15-A  3.7  7.2  120   241    9   DROME:AF-Q7JYV2-F1 SYNAPTOGYRIN;
 880:  eh4e-A  3.7 27.1  104  1083    6   DROME:AF-Q9W581-F1 NMDA RECEPTOR 2, ISOFORM C;
 881:  elt9-A  3.7  5.9  142   264    9   DROME:AF-Q9VH55-F1 ELONGATION OF VERY LONG CHAIN FATTY ACIDS PROTEIN
 882:  ee81-A  3.7 14.9  154   581    5   DROME:AF-Q08605-F1 TRANSCRIPTION FACTOR GAGA;
 883:  ekox-A  3.7  7.2  109   808   11   DROME:AF-Q9VAU1-F1 SNUSTORR, ISOFORM A;
 884:  eeo0-A  3.7  7.3  144   565    7   DROME:AF-Q9NCC3-F1 SORTING NEXIN;
 885:  efxp-A  3.7 21.3  120   612    8   DROME:AF-Q9VXL9-F1 IP12579P;
 886:  edq4-A  3.7 17.7  167   641    8   DROME:AF-Q9I7N9-F1 FI18149P1;
 887:  em23-A  3.6  6.9  157   710    4   DROME:AF-Q9VF78-F1 CONSERVED OLIGOMERIC GOLGI COMPLEX SUBUNIT 2;
 888:  egle-A  3.6 11.7  137   583    6   DROME:AF-Q9VHN8-F1 LD37279P;
 889:  efda-A  3.6  7.4  139   557    7   DROME:AF-Q9VFG1-F1 FI01439P;
 890:  ek31-A  3.6  7.1   94   132    5   DROME:AF-Q4QQ01-F1 IP05962P;
 891:  egfd-A  3.6  8.4   93   276   11   DROME:AF-Q2PDV5-F1 UNCHARACTERIZED PROTEIN;
 892:  ekcj-A  3.6 23.7  128   814    5   DROME:AF-Q9VA23-F1 FI22211P1;
 893:  ec7u-A  3.6  7.6   94   152   11   DROME:AF-Q4V3Z6-F1 GEO02130P1;
 894:  egvz-A  3.6 13.6  139   538    3   DROME:AF-Q9VX50-F1 AT04489P;
 895:  ek4f-A  3.6 13.5   92   266    5   DROME:AF-Q9VT69-F1 PHOSPHATIDYLINOSITOL-4,5-BISPHOSPHATE 4-PHOSPHATA
 896:  eio7-A  3.6  6.3  114   225    9   DROME:AF-Q9VWS1-F1 LD25271P;
 897:  eir8-A  3.6  6.7  122   239    7   DROME:AF-Q9VIU0-F1 IP11805P;
 898:  ehsu-A  3.6  4.5  131   332    7   DROME:AF-Q7JRB2-F1 RH09039P;
 899:  ehro-A  3.6  6.0   67   111   12   DROME:AF-A0A0B4K7A1-F1 UNCHARACTERIZED PROTEIN, ISOFORM A;
 900:  efvo-A  3.6  8.3  100   228   10   DROME:AF-Q9W0M4-F1 ENDOPLASMIC RETICULUM TRANSMEMBRANE PROTEIN;
 901:  ej2u-A  3.6 18.7  145  1346   10   DROME:AF-B7Z0D3-F1 BCL2-ASSOCIATED ATHANOGENE 6;
 902:  emp2-A  3.6 17.9   94   535    9   DROME:AF-Q9V8M2-F1 PROBABLE CYTOCHROME P450 12B2, MITOCHONDRIAL;
 903:  eibq-A  3.6  6.0   59   107    7   DROME:AF-Q9W5B9-F1 TRANSCRIPTION INITIATION FACTOR IIA SUBUNIT 2-2;
 904:  eggw-A  3.6  7.4  137   438    8   DROME:AF-Q9V3W6-F1 INNEXIN INX7;
 905:  egbo-A  3.6 26.8  133   891    5   DROME:AF-Q4U2G8-F1 LD02432P;
 906:  ecxe-A  3.6  5.3  124   809    6   DROME:AF-X2JJX6-F1 LEUCINE-RICH REPEAT-CONTAINING G PROTEIN-COUPLED
 907:  eghg-A  3.6  5.8  108   160    6   DROME:AF-Q8T0T9-F1 TRANSMEMBRANE PROTEIN 35A;
 908:  elo5-A  3.6  5.7  111   456    6   DROME:AF-Q94900-F1 GLUTAMATE-GATED CHLORIDE CHANNEL;
 909:  ec97-A  3.6 16.9   97   601    6   DROME:AF-Q9Y128-F1 CERAMIDE TRANSFER PROTEIN;
 910:  egwt-A  3.6 22.2  169  1984   10   DROME:AF-Q9VZ85-F1 RHO GUANINE NUCLEOTIDE EXCHANGE FACTOR AT 64C, IS
 911:  egfr-A  3.6 10.1  189  1153    7   DROME:AF-Q9VBY8-F1 PROTEIN UNC-13 HOMOLOG 4B;
 912:  ef6j-A  3.6  9.2  181  1190    6   DROME:AF-A1Z7T0-F1 SERINE/THREONINE-PROTEIN KINASE N;
 913:  ehkj-A  3.6 14.5  131  1470    9   DROME:AF-Q9VF24-F1 CROSSVEINLESS D;
 914:  ei2e-A  3.6 20.3  157   604    8   DROME:AF-Q9VTL9-F1 SUGAR BABY, ISOFORM C;
 915:  ehzg-A  3.6 23.8  140  1248    5   DROME:AF-M9PHU7-F1 UNCHARACTERIZED PROTEIN, ISOFORM G;
 916:  egr4-A  3.6 17.8  156   905    6   DROME:AF-Q8IS44-F1 DOPAMINE D2-LIKE RECEPTOR;
 917:  eibd-A  3.6 14.1   88   731    3   DROME:AF-Q95RG8-F1 G PROTEIN-COUPLED RECEPTOR KINASE INTERACTING ARF
 918:  ecw5-A  3.6  9.1  117   302    5   DROME:AF-Q8SXS0-F1 RE40914P;
 919:  eib8-A  3.6  7.1   76   101    8   DROME:AF-Q0KI97-F1 PROTEIN FMC1 HOMOLOG;
 920:  emhk-A  3.6 23.2  126   442   10   DROME:AF-Q9VZS6-F1 PUTATIVE NEUTRAL SPHINGOMYELINASE;
 921:  ehcs-A  3.6 22.6  135  1085    5   DROME:AF-M9MSI7-F1 UNCHARACTERIZED PROTEIN;
 922:  eh9v-A  3.6 25.0  101   653    7   DROME:AF-Q9VR35-F1 EUKARYOTIC TRANSLATION INITIATION FACTOR 4E-BINDI
 923:  ed7o-A  3.6 13.8   88   977    6   DROME:AF-Q9W0K7-F1 PROTEIN BRIC-A-BRAC 1;
 924:  ek62-A  3.6 18.5  111  2224    8   DROME:AF-P98081-F1 PROTEIN DISABLED;
 925:  egmr-A  3.6 11.1  134   467    7   DROME:AF-M9PFR2-F1 TMS1, ISOFORM F;
 926:  ei6r-A  3.6 13.3  145  1499    5   DROME:AF-M9PGQ5-F1 UNCHARACTERIZED PROTEIN, ISOFORM C;
 927:  el32-A  3.6 15.3   82   141    5   DROME:AF-A1Z8U7-F1 GEO13458P1;
 928:  eeyo-A  3.6  7.1  107   242    7   DROME:AF-Q9VLH5-F1 GH20208P;
 929:  ekd3-A  3.6 12.3   62   609   10   DROME:AF-A8JUR3-F1 IONOTROPIC RECEPTOR 10A;
 930:  efpp-A  3.6  8.2  144   329    6   DROME:AF-Q9VHX7-F1 ELONGATION OF VERY LONG CHAIN FATTY ACIDS PROTEIN
 931:  ecx5-A  3.6 14.7  154   617    6   DROME:AF-P28286-F1 5-HYDROXYTRYPTAMINE RECEPTOR 2B;
 932:  ejqa-A  3.6  7.5  128   751    6   DROME:AF-Q9VEZ5-F1 INHIBITOR OF NUCLEAR FACTOR KAPPA-B KINASE SUBUNI
 933:  ei1l-A  3.6 13.4   89   240   11   DROME:AF-Q9VYX3-F1 RECEPTOR EXPRESSION-ENHANCING PROTEIN;
 934:  ejkw-A  3.6 11.4  108   219    5   DROME:AF-Q9W3W4-F1 5-DEMETHOXYUBIQUINONE HYDROXYLASE, MITOCHONDRIAL;
 935:  elvj-A  3.6 11.3   87   131   11   DROME:AF-Q9VMR8-F1 PROTEIN TURANDOT M;
 936:  ei1c-A  3.6 15.9  143  1697    6   DROME:AF-A1Z7G7-F1 LATROPHILIN CIRL;
 937:  emwq-A  3.6  5.2   94   272    4   DROME:AF-Q9VHV6-F1 RE31520P;
 938:  efvt-A  3.6 34.3  146   949    8   DROME:AF-Q9W1M7-F1 PHOSPHATIDYLINOSITOL 3-KINASE CATALYTIC SUBUNIT T
 939:  emdv-A  3.6  5.1  134   481    5   DROME:AF-Q9VR82-F1 INNEXIN INX6;
 940:  efaw-A  3.6 15.1  102   852    7   DROME:AF-Q9VV62-F1 DOUBLESEX COGNATE 73A;
 941:  ely8-A  3.6 23.0  175   594    7   DROME:AF-Q9VRD3-F1 FI06015P;
 942:  ecyu-A  3.6  4.8   73   366    7   DROME:AF-P52654-F1 TRANSCRIPTION INITIATION FACTOR IIA SUBUNIT 1;
 943:  eger-A  3.6  9.3   99   285    4   DROME:AF-Q9VJY8-F1 INHIBITOR OF GROWTH PROTEIN;
 944:  ei59-A  3.6  8.6   95   176    3   DROME:AF-Q9VUE3-F1 IP04153P;
 945:  egub-A  3.6 15.2  142   924    6   DROME:AF-Q9VK95-F1 MIP30126P;
 946:  edyk-A  3.6 10.0   70   151    3   DROME:AF-Q03334-F1 40S RIBOSOMAL PROTEIN S13;
 947:  edro-A  3.6 19.9  138  1078    8   DROME:AF-Q8I077-F1 BCDNA.LD22910;
 948:  emjm-A  3.6 29.8  100   374    7   DROME:AF-Q9VFH8-F1 FI08257P;
 949:  eios-A  3.6 19.7  122   539    7   DROME:AF-A0A0S0WNY8-F1 NICOTINIC ACETYLCHOLINE RECEPTOR ALPHA4, ISOFO
 950:  ecx9-A  3.6 12.3  143   579    9   DROME:AF-Q8T4A3-F1 AT08308P;
 951:  ei9r-A  3.6  4.5   78   616    0   DROME:AF-Q9W1F4-F1 THO COMPLEX SUBUNIT 5;
 952:  ecw7-A  3.6 14.2  110   581   10   DROME:AF-Q9VVD3-F1 LD31138P;
 953:  elhm-A  3.6 15.1  136  1416    5   DROME:AF-Q9XZ34-F1 TELOMERE-ASSOCIATED PROTEIN RIF1;
 954:  eeip-A  3.6  8.3   79   503    3   DROME:AF-O46106-F1 SPLICING FACTOR 3A SUBUNIT 3;
 955:  efpn-A  3.6 32.1  127  1327    2   DROME:AF-Q7KNF1-F1 DROSHA;
 956:  ekl7-A  3.6 18.2   95  1155    8   DROME:AF-A1Z7A6-F1 ARFGAP WITH SH3 DOMAIN, ANK REPEAT AND PH DOMAIN-
 957:  eeo3-A  3.6 17.8  146   304   11   DROME:AF-Q9W4X6-F1 TETRASPANIN;
 958:  ed5w-A  3.5  7.8   83   912    4   DROME:AF-A1Z8X9-F1 PEPTIDASE_M28 DOMAIN-CONTAINING PROTEIN;
 959:  ejeh-A  3.5 14.6   87   293    8   DROME:AF-Q9VGY0-F1 AT31162P;
 960:  eg0k-A  3.5  8.3  104   375    6   DROME:AF-Q7YZ91-F1 RT01013P;
 961:  ee1y-A  3.5  8.2  142   710    6   DROME:AF-A1ZB47-F1 GUANYLATE CYCLASE;
 962:  ekjh-A  3.5 16.5  137  1609    9   DROME:AF-Q9VJS0-F1 PLAT DOMAIN-CONTAINING PROTEIN;
 963:  eh02-A  3.5  7.9  128   316    8   DROME:AF-Q9VVN1-F1 GH19567P;
 964:  ejxm-A  3.5 25.5  190   696    9   DROME:AF-A8JV32-F1 UNCHARACTERIZED PROTEIN, ISOFORM C;
 965:  ej5r-A  3.5 12.8  123   312    4   DROME:AF-Q8IP32-F1 UNCHARACTERIZED PROTEIN, ISOFORM A;
 966:  el8u-A  3.5  6.5   95   448    6   DROME:AF-Q9VZG8-F1 RT03134P;
 967:  eif3-A  3.5 29.1  167   743    5   DROME:AF-Q9W3J8-F1 DYNEIN REGULATORY COMPLEX PROTEIN 1 HOMOLOG;
 968:  ejcs-A  3.5 11.4  157   641    5   DROME:AF-Q9VQX6-F1 LP05054P;
 969:  ee1k-A  3.5 19.8   89   857    3   DROME:AF-Q7KRS6-F1 NO MECHANORECEPTOR POTENTIAL B, ISOFORM D;
 970:  ekzh-A  3.5 12.6  147   508    4   DROME:AF-A1ZAQ4-F1 UNCHARACTERIZED PROTEIN, ISOFORM A;
 971:  ed0q-A  3.5  6.0  152   337   11   DROME:AF-Q9VCY5-F1 ELONGATION OF VERY LONG CHAIN FATTY ACIDS PROTEIN
 972:  edwn-A  3.5 13.5  132   592    3   DROME:AF-E2QCZ3-F1 DIAMOND;
 973:  edji-A  3.5  8.7  150   383    5   DROME:AF-Q9VHT7-F1 UNCHARACTERIZED PROTEIN;
 974:  ef4o-A  3.5  7.5  110   152    9   DROME:AF-Q8SY19-F1 GLUTATHIONE TRANSFERASE;
 975:  eihv-A  3.5  9.3   90   106    9   DROME:AF-A0A0B4K877-F1 UNCHARACTERIZED PROTEIN;
 976:  eezd-A  3.5 15.6  122  2291    6   DROME:AF-Q00963-F1 SPECTRIN BETA CHAIN;
 977:  efsb-A  3.5  5.2  138   940    9   DROME:AF-Q9VLC0-F1 VACUOLAR PROTEIN SORTING-ASSOCIATED PROTEIN 54;
 978:  ee7b-A  3.5 10.9  125   177    9   DROME:AF-X2JF29-F1 GLUTATHIONE TRANSFERASE;
 979:  eegg-A  3.5 11.3  138   507    4   DROME:AF-P53403-F1 GLUCOSE TRANSPORTER TYPE 3;
 980:  egel-A  3.5 21.3  121  1799    6   DROME:AF-X2JDH0-F1 RADISH, ISOFORM I;
 981:  el54-A  3.5 19.9   90   741    7   DROME:AF-Q7KN90-F1 CYSTEINE--TRNA LIGASE, CYTOPLASMIC;
 982:  el18-A  3.5 15.3   96   207    2   DROME:AF-Q9VHK9-F1 RH02303P;
 983:  edy8-A  3.5 19.6   70   604    9   DROME:AF-Q8IN08-F1 IONOTROPIC RECEPTOR 94C;
 984:  eh4u-A  3.5  7.8  143   630    8   DROME:AF-Q9VVM0-F1 UNCHARACTERIZED PROTEIN, ISOFORM C;
 985:  ee0i-A  3.5 10.1  143   414    6   DROME:AF-Q7JVS8-F1 AT19640P;
 986:  elyf-A  3.5 21.7  119   652    8   DROME:AF-Q9VSH4-F1 CLEAVAGE AND POLYADENYLATION SPECIFICITY FACTOR S
 987:  eh7n-A  3.5  6.0  126   320    9   DROME:AF-A1Z9W2-F1 RH47216P;
 988:  eggs-A  3.5 17.8  104   969    3   DROME:AF-Q9VKK2-F1 GATOR COMPLEX PROTEIN WDR59;
 989:  eh8e-A  3.5 11.9  120   375    5   DROME:AF-Q8MRK8-F1 GH26280P;
 990:  ecui-A  3.5 14.5  128   425    5   DROME:AF-A1ZBY4-F1 FI20425P1;
 991:  ecx2-A  3.5 10.2   94   221    7   DROME:AF-Q9VHX6-F1 IP07787P;
 992:  eehc-A  3.5 18.1  132   630    4   DROME:AF-Q9V3N6-F1 TRANSMEMBRANE 9 SUPERFAMILY MEMBER;
 993:  egvw-A  3.5 11.9  129   198    8   DROME:AF-Q9VX57-F1 CG8661 PROTEIN;
 994:  el8j-A  3.5 33.9  149  1483    7   DROME:AF-Q8INT5-F1 DYNEIN ASSEMBLY FACTOR 1, AXONEMAL HOMOLOG;
 995:  elw0-A  3.5 30.5  127   649    7   DROME:AF-Q9VLP4-F1 PROTEIN MITOSHELL;
 996:  egis-A  3.5 10.7  140   436    4   DROME:AF-Q9VG64-F1 RE35942P;
 997:  edjo-A  3.5  7.9  166  1009    8   DROME:AF-A8QI34-F1 SODIUM/POTASSIUM-TRANSPORTING ATPASE SUBUNIT ALPH
 998:  egme-A  3.5 20.3  124   380   10   DROME:AF-Q7K2D2-F1 DYNACTIN SUBUNIT 2;
 999:  eivk-A  3.5 19.8  140  1061    6   DROME:AF-P34739-F1 TRANSCRIPTION TERMINATION FACTOR 2;
1000:  eji8-A  3.5  7.3  141   366    5   DROME:AF-Q9VGS1-F1 LD23375P;
1001:  ei19-A  3.5  4.2   80   174    5   DROME:AF-M9NF55-F1 UNCHARACTERIZED PROTEIN;
1002:  egzn-A  3.5  4.7   92   960    7   DROME:AF-Q8INL2-F1 CHROMOSOME ASSOCIATED PROTEIN H2, ISOFORM E;
1003:  ee7l-A  3.5 30.9  167  1761    6   DROME:AF-Q9VMR4-F1 NO MECHANORECEPTOR POTENTIAL C, ISOFORM H;
1004:  ekvd-A  3.5 19.0  168   999    7   DROME:AF-Q7KRW4-F1 AMINOPEPTIDASE;
1005:  eier-A  3.5  5.9   89   143    6   DROME:AF-Q9V439-F1 MEDIATOR OF RNA POLYMERASE II TRANSCRIPTION SUBUN
1006:  edri-A  3.5  6.0  110  1165    8   DROME:AF-Q8MSU4-F1 SYMPLEKIN;
1007:  elyi-A  3.5  6.8   81   345    4   DROME:AF-Q9VDQ6-F1 UNCHARACTERIZED PROTEIN;
1008:  ejvg-A  3.5  4.5   94   159    6   DROME:AF-Q8IR72-F1 FI19011P1;
1009:  ecwm-A  3.5 18.9  113  1055    8   DROME:AF-Q9Y134-F1 L.2.35DF;
1010:  el2n-A  3.5  8.7   95  1959    5   DROME:AF-Q9VXG1-F1 ZINC FINGER PROTEIN HANGOVER;
1011:  elcp-A  3.5 13.6  116   195    8   DROME:AF-A1A701-F1 IP17336P;
1012:  ejgw-A  3.5 22.2   75   584   11   DROME:AF-Q9VT09-F1 IONOTROPIC RECEPTOR 67A;
1013:  egdm-A  3.5  7.0  162   392    7   DROME:AF-A0A0B4KF65-F1 ELONGATION OF VERY LONG CHAIN FATTY ACIDS PROT
1014:  emit-A  3.5 19.0   88   631    3   DROME:AF-Q23976-F1 ATP-DEPENDENT DNA HELICASE 2 SUBUNIT 1;
1015:  ekx4-A  3.5 14.9  143   884    5   DROME:AF-O18388-F1 IMPORTIN SUBUNIT BETA;
1016:  eeio-A  3.5 10.3   74   204    5   DROME:AF-Q9VKZ9-F1 FI06463P;
1017:  ef5o-A  3.5 10.8  113   455    7   DROME:AF-Q9VXV4-F1 RH04535P;
1018:  ekw1-A  3.5 11.8  122   961    3   DROME:AF-Q9I7D3-F1 CAPRIN HOMOLOG;
1019:  emtf-A  3.5 32.9   87   997   11   DROME:AF-Q24418-F1 GLUTAMATE  RECEPTOR SUBUNIT 1;
1020:  efr6-A  3.5 25.2  117   560    3   DROME:AF-B7YZK5-F1 JABBA, ISOFORM C;
1021:  elkb-A  3.5  6.0  109   149    8   DROME:AF-Q8INQ3-F1 GEO13292P1;
1022:  efe0-A  3.5  5.8  131  1931    2   DROME:AF-Q4LDP4-F1 GCP_N_TERMINAL DOMAIN-CONTAINING PROTEIN;
1023:  eg96-A  3.5 17.5  134   546    6   DROME:AF-Q9VS51-F1 CLN7, ISOFORM A;
1024:  eink-A  3.5 17.7  126   709    6   DROME:AF-A0A6F7R657-F1 WIDERBORST, ISOFORM H;
1025:  ed7k-A  3.5 13.9  122   538    7   DROME:AF-Q9VDV7-F1 LP04053P;
1026:  emhz-A  3.5 13.4  143   807   11   DROME:AF-Q9VYY9-F1 ECOTROPIC VIRAL INTEGRATION SITE 5 ORTHOLOG;
1027:  ehyd-A  3.5 13.0  111   442    4   DROME:AF-P22745-F1 PROTEIN BAG-OF-MARBLES;
1028:  ejwh-A  3.5 23.5  113   358    9   DROME:AF-Q8MRL6-F1 GH20547P;
1029:  eir0-A  3.5 11.5  116   796    9   DROME:AF-Q9VFE7-F1 NUCLEAR PORE PROTEIN;
1030:  eggv-A  3.5 32.5  214  2148    4   DROME:AF-M9NFI9-F1 SPINOPHILIN, ISOFORM J;
1031:  ekq2-A  3.5 11.3   97   920    8   DROME:AF-P14773-F1 3-HYDROXY-3-METHYLGLUTARYL-COENZYME A REDUCTASE;
1032:  ekiz-A  3.5 14.6  133   594    5   DROME:AF-Q8SXK2-F1 ARGINYL-TRNA SYNTHETASE;
1033:  em1l-A  3.5  9.8   79   129    8   DROME:AF-Q8IN43-F1 PROTEIN TURANDOT C;
1034:  edbk-A  3.5 13.5   94   178    7   DROME:AF-A1Z9M2-F1 RECEPTOR EXPRESSION-ENHANCING PROTEIN;
1035:  ekns-A  3.5 29.5  204  2059    7   DROME:AF-Q9VD07-F1 UNCHARACTERIZED PROTEIN;
1036:  eh2b-A  3.5 22.4  126  2118    6   DROME:AF-O76904-F1 EG:8D8.1 PROTEIN;
1037:  efdt-A  3.5 10.4  102  1311   10   DROME:AF-Q8IQ97-F1 PEBBLE, ISOFORM B;
1038:  ehdz-A  3.5 16.9   96   782    4   DROME:AF-Q9VI55-F1 E3 UFM1-PROTEIN LIGASE 1 HOMOLOG;
1039:  eknk-A  3.5 11.6  146   530    5   DROME:AF-P07666-F1 SERENDIPITY LOCUS PROTEIN ALPHA;
1040:  eh2x-A  3.5  6.0   56   106    7   DROME:AF-P52656-F1 TRANSCRIPTION INITIATION FACTOR IIA SUBUNIT 2;
1041:  ek7o-A  3.5 32.6  140   578    6   DROME:AF-P46150-F1 MOESIN/EZRIN/RADIXIN HOMOLOG 1;
1042:  el0j-A  3.5 12.4  132   271    7   DROME:AF-Q7K1H9-F1 GH07575P;
1043:  ehy1-A  3.5  6.1  115   219    3   DROME:AF-Q9W377-F1 LP05863P;
1044:  ekge-A  3.5 23.7  145   761    5   DROME:AF-Q9VYL5-F1 GH19726P;
1045:  ej64-A  3.5  7.2  112   251    4   DROME:AF-Q7JZY1-F1 RE06389P;
1046:  eelz-A  3.5 25.8  105   738    9   DROME:AF-Q9W0L8-F1 UNCHARACTERIZED PROTEIN, ISOFORM B;
1047:  ec6v-A  3.5 18.0  157   701    4   DROME:AF-Q9VKA3-F1 ZINC TRANSPORTER 33D, ISOFORM B;
1048:  ejqh-A  3.5  4.0   84   263    5   DROME:AF-Q9I7W3-F1 UNCHARACTERIZED PROTEIN;
1049:  efo3-A  3.5 25.3   95   613    7   DROME:AF-A1ZBQ7-F1 UNCHARACTERIZED PROTEIN;
1050:  eles-A  3.5  5.7  100  1125    5   DROME:AF-A1Z8Z0-F1 UNCHARACTERIZED PROTEIN, ISOFORM C;
1051:  ehdh-A  3.5  8.8  135   766    8   DROME:AF-Q9VDE6-F1 EXOCYST COMPLEX COMPONENT 6;
1052:  ehfy-A  3.5 15.3  139  1128    8   DROME:AF-Q9VJJ7-F1 TRANSIENT RECEPTOR POTENTIAL-GAMMA PROTEIN;
1053:  ekm9-A  3.5 17.0  160  2226    8   DROME:AF-Q9VW15-F1 HISTONE-LYSINE N-METHYLTRANSFERASE ASH1;
1054:  egjd-A  3.4  5.5   82  1978    9   DROME:AF-Q9W0M1-F1 CENTROSOMAL PROTEIN CEP290;
1055:  ef22-A  3.4 18.7   57   919    5   DROME:AF-A0A0B4K653-F1 RFX, ISOFORM H;
1056:  eldn-A  3.4  3.2   53   556    4   DROME:AF-E1JI63-F1 SENSORY NEURON MEMBRANE PROTEIN 2;
1057:  eev5-A  3.4 24.2  106  1092    8   DROME:AF-Q9VXU8-F1 GAMMA-TUBULIN COMPLEX COMPONENT;
1058:  el3s-A  3.4 22.3  114   889    4   DROME:AF-Q9VZ63-F1 RE22038P;
1059:  eeqj-A  3.4 11.5   91   557   10   DROME:AF-P12613-F1 T-COMPLEX PROTEIN 1 SUBUNIT ALPHA;
1060:  emwa-A  3.4 11.2   95   544    7   DROME:AF-P48605-F1 T-COMPLEX PROTEIN 1 SUBUNIT GAMMA;
1061:  ejaq-A  3.4 13.3   71   417    6   DROME:AF-Q9VF85-F1 SERYL-TRNA SYNTHETASE;
1062:  el5z-A  3.4 12.4  126   705    9   DROME:AF-Q9NBW1-F1 FRIZZLED-4;
1063:  eits-A  3.4  5.5   82   502   11   DROME:AF-Q9VHP4-F1 PROBABLE CYTOCHROME P450 313B1;
1064:  eiud-A  3.4 21.0  129  1555    8   DROME:AF-Q9VB40-F1 UNCHARACTERIZED PROTEIN, ISOFORM C;
1065:  elte-A  3.4 13.2  146   420   10   DROME:AF-Q8IMT3-F1 IP12392P;
1066:  eklz-A  3.4  6.8  114   518    8   DROME:AF-Q9V776-F1 PROBABLE CYTOCHROME P450 317A1;
1067:  ejok-A  3.4 21.8  178   985    6   DROME:AF-Q9VNH6-F1 EXOCYST COMPLEX COMPONENT 4;
1068:  ed2g-A  3.4  6.9  106  2051    8   DROME:AF-Q9W444-F1 UNCHARACTERIZED PROTEIN, ISOFORM C;
1069:  egtv-A  3.4 17.4  117   212    5   DROME:AF-Q9VH76-F1 SYNAPTOSOMAL-ASSOCIATED PROTEIN;
1070:  ej7x-A  3.4 10.0  110   190   13   DROME:AF-Q9W4S5-F1 IP07779P;
1071:  efkh-A  3.4  6.3   69   126    7   DROME:AF-Q8MMD0-F1 RH04491P;
1072:  el3n-A  3.4 18.9   94   358    4   DROME:AF-Q7JUZ9-F1 COREPRESSOR OF PANGOLIN, ISOFORM A;
1073:  egdx-A  3.4 16.3   63   899   14   DROME:AF-Q0KIF2-F1 EYE-ENRICHED KAINATE RECEPTOR, ISOFORM B;
1074:  efus-A  3.4 16.6  142   578    7   DROME:AF-Q9VQS7-F1 PROTEIN SISTER OF ODD AND BOWEL;
1075:  eh1o-A  3.4 21.6  142   662    9   DROME:AF-Q9VRV6-F1 FI21277P1;
1076:  ej31-A  3.4 21.8  107   218    9   DROME:AF-Q9VVE8-F1 AT21490P;
1077:  egdz-A  3.4  8.4   86   416    7   DROME:AF-Q9VJ72-F1 INTRAFLAGELLAR TRANSPORT PROTEIN 46 HOMOLOG;
1078:  ei7a-A  3.4  8.1  143   606    6   DROME:AF-M9PC61-F1 UNCHARACTERIZED PROTEIN, ISOFORM E;
1079:  eew6-A  3.4  8.0  177  1164    8   DROME:AF-Q8IRF5-F1 UNCHARACTERIZED PROTEIN;
1080:  egnm-A  3.4 22.3   81   573   10   DROME:AF-Q8IQE2-F1 IONOTROPIC RECEPTOR 67C;
1081:  ejk5-A  3.4  6.7  148  1866    5   DROME:AF-A0A0B4K859-F1 NUCLEOPORIN NUP188;
1082:  eloz-A  3.4  6.0  150  1102    5   DROME:AF-Q9VXH9-F1 WASH COMPLEX SUBUNIT 4;
1083:  eh2g-A  3.4 13.4   91   268    5   DROME:AF-A8Y4V5-F1 FI20903P1;
1084:  ed7s-A  3.4 22.0  115   504    9   DROME:AF-Q9W096-F1 PHOSPHATIDYLINOSITOL-GLYCAN BIOSYNTHESIS CLASS W
1085:  ek9g-A  3.4 10.3  155   720    6   DROME:AF-Q9V3Y8-F1 FI05319P;
1086:  emzj-A  3.4 12.1   58    72    7   DROME:AF-X2JB67-F1 UNCHARACTERIZED PROTEIN, ISOFORM B;
1087:  eie1-A  3.4 26.2  123   454    5   DROME:AF-Q9VBK9-F1 UNCHARACTERIZED PROTEIN;
1088:  eftl-A  3.4 11.8  109   338    5   DROME:AF-Q9U9Q4-F1 EUKARYOTIC TRANSLATION INITIATION FACTOR 3 SUBUNI
1089:  edp2-A  3.4 13.3  111   783    8   DROME:AF-Q7KTT0-F1 XE7, ISOFORM A;
1090:  ecu4-A  3.4 10.2   72   141    6   DROME:AF-Q9VF08-F1 MITOCHONDRIAL IMPORT INNER MEMBRANE TRANSLOCASE S
1091:  efui-A  3.4 10.5   75   129    5   DROME:AF-Q8IN44-F1 PROTEIN TURANDOT A;
1092:  efr0-A  3.4 22.9  152   600    4   DROME:AF-Q9VW75-F1 GH23382P;
1093:  emz1-A  3.4 13.9   74   124    5   DROME:AF-Q7JZK1-F1 COMPLEX I-B14;
1094:  eev2-A  3.4 10.6  125   859    9   DROME:AF-Q9W2R4-F1 INSCUTEABLE;
1095:  ekww-A  3.4 23.0  104   678    7   DROME:AF-Q9I7L8-F1 CELL DIVISION CYCLE 23, ISOFORM A;
1096:  eeoe-A  3.4  7.9   83   411    4   DROME:AF-Q9VP78-F1 GH23156P;
1097:  ec89-A  3.4 26.4  169   498    7   DROME:AF-Q8T0G1-F1 LD05335P;
1098:  edrh-A  3.4  7.7  128   265    6   DROME:AF-Q9W068-F1 LP10272P;
1099:  ekgq-A  3.4 11.0  143   397    9   DROME:AF-Q9VCR7-F1 CYSTINOSIN HOMOLOG;
1100:  ek3k-A  3.4  8.5   85   210    4   DROME:AF-Q9V359-F1 VACUOLAR PROTEIN SORTING-ASSOCIATED PROTEIN 28 HO
1101:  ee9c-A  3.4 33.9  239   680    7   DROME:AF-A1Z9G7-F1 UNCHARACTERIZED PROTEIN, ISOFORM A;
1102:  elwj-A  3.4 21.6  227  1386    6   DROME:AF-Q9VRF2-F1 UNCOORDINATED;
1103:  el22-A  3.4  8.1   84   147    4   DROME:AF-Q8INU9-F1 UNCHARACTERIZED PROTEIN;
1104:  ed7j-A  3.4 26.1  151   866    4   DROME:AF-Q9VF20-F1 HEAVY METAL TOLERANCE FACTOR 1;
1105:  elbg-A  3.4  5.4   88   370    6   DROME:AF-Q9VLR9-F1 METALLOPHOSPHOESTERASE 1 HOMOLOG;
1106:  edo8-A  3.4 15.9  152   379    8   DROME:AF-Q9V576-F1 PUTATIVE PHOSPHATIDATE PHOSPHATASE;
1107:  ej6x-A  3.4 10.2   98   563    6   DROME:AF-Q9VM10-F1 SCAVENGER RECEPTOR ACTING IN NEURAL TISSUE AND MA
1108:  efan-A  3.4  5.4   83   619    4   DROME:AF-Q9VXW5-F1 LD21606P;
1109:  ees6-A  3.4 10.0   85   132    6   DROME:AF-Q6GUR9-F1 ACP53C14B;
1110:  ejx5-A  3.4  6.5  119   413    4   DROME:AF-P91622-F1  KI
1111:  egnh-A  3.4  4.1   86   425    1   DROME:AF-Q9VJZ2-F1 LD05321P;
1112:  ef8j-A  3.4  9.2   83   442    4   DROME:AF-Q9Y162-F1 VESICLE-FUSING ATPASE;
1113:  elvz-A  3.4 18.1  140   666    6   DROME:AF-Q9VPM3-F1 GH27858P;
1114:  ee3p-A  3.4  7.9   92   132   12   DROME:AF-Q9VFU3-F1 IP05608P;
1115:  eejg-A  3.4 11.2  111   156    9   DROME:AF-Q9VL16-F1 RE45833P;
1116:  eiyl-A  3.4  8.9   71   597    3   DROME:AF-Q9VS73-F1 PICKPOCKET 26;
1117:  ek3f-A  3.4  6.2  129   536    9   DROME:AF-Q9VQ34-F1 GH17801P;
1118:  ehl3-A  3.4  9.6  133   499    6   DROME:AF-A0A0B4KGD0-F1 REGULATORY PROTEIN ZESTE;
1119:  em1z-A  3.4 35.3   81   991    6   DROME:AF-Q03445-F1 GLUTAMATE RECEPTOR 1;
1120:  edu3-A  3.4 23.3  148   950    9   DROME:AF-Q9VKV2-F1 ALPHA-MANNOSIDASE;
1121:  efug-A  3.4 19.1  132  1221    2   DROME:AF-Q24325-F1 TRANSCRIPTION INITIATION FACTOR TFIID SUBUNIT 2;
1122:  eh6n-A  3.4 26.3  130  1188    7   DROME:AF-Q9VUL6-F1 GH22749P;
1123:  eimo-A  3.4  7.8  178   993    5   DROME:AF-Q9U4F8-F1 BCDNA.LD34475;
1124:  ej5c-A  3.4 14.6  110   852    4   DROME:AF-Q9VAQ0-F1 CULLIN 5;
1125:  efpf-A  3.4 10.7  140   535   10   DROME:AF-Q9VUM7-F1 BESTROPHIN HOMOLOG;
1126:  ejlb-A  3.4 11.2  101  1379    9   DROME:AF-P42286-F1 PROTEIN THREE ROWS;
1127:  ee1q-A  3.4 24.1  144  1626    9   DROME:AF-A1ZBS3-F1 UNCHARACTERIZED PROTEIN;
1128:  eds8-A  3.4  5.8   99   690    9   DROME:AF-Q9W024-F1 IP12954P;
1129:  ehin-A  3.4 28.1  133   625    8   DROME:AF-A1ZAI5-F1 PUTATIVE FATTY ACYL-COA REDUCTASE CG5065;
1130:  ehz4-A  3.4 22.7  145  1286   10   DROME:AF-P18502-F1 PROTEIN PATCHED;
1131:  eese-A  3.4  9.4  154   669    7   DROME:AF-Q9VCD3-F1 LP20373P;
1132:  ei8x-A  3.4  4.3   97  1430    4   DROME:AF-Q9VC94-F1 LD41803P;
1133:  ejw8-A  3.4  5.0   79   677    5   DROME:AF-Q9V4W1-F1 NUCLEOPORIN GLE1;
1134:  eizo-A  3.4  7.0  197  1449    7   DROME:AF-Q9VQZ1-F1 LETHAL (2) K05819, ISOFORM A;
1135:  ejnv-A  3.4  7.0  135   409    6   DROME:AF-Q9VK30-F1 GLCNAC-1-P TRANSFERASE;
1136:  ej93-A  3.4 13.2   96   647    6   DROME:AF-Q9VS45-F1 LD03170P;
1137:  eif2-A  3.4 17.0  124   373    7   DROME:AF-Q9VR50-F1 SOLUTE CARRIER FAMILY 35 MEMBER E1 HOMOLOG;
1138:  eiaq-A  3.4  7.9  108   379    2   DROME:AF-Q9VI32-F1 DYNEIN REGULATORY COMPLEX PROTEIN 10;
1139:  edds-A  3.4 11.6  140  1247    4   DROME:AF-Q9VX80-F1 KINESIN-LIKE PROTEIN UNC-104;
1140:  ehq7-A  3.4 27.0  158   596    3   DROME:AF-Q7K3N1-F1 GH27401P;
1141:  emwf-A  3.4 14.6  139   399   10   DROME:AF-Q8SYC5-F1 RE68347P;
1142:  ec8v-A  3.4 21.3  163   507    3   DROME:AF-Q9VJ16-F1 GH26014P;
1143:  egf0-A  3.4 10.9  137   597    7   DROME:AF-Q8T3W3-F1 AT27838P;
1144:  ej81-A  3.4 10.9   84   249    6   DROME:AF-P41043-F1 GLUTATHIONE S-TRANSFERASE S1;
1145:  efsv-A  3.4  6.3   81   509    7   DROME:AF-Q9VMS7-F1 PROBABLE CYTOCHROME P450 4AC3;
1146:  ehs4-A  3.4  7.6   75   379    7   DROME:AF-Q9VH64-F1 LD29322P;
1147:  emij-A  3.4 10.4  134   247   12   DROME:AF-Q8MLP8-F1 CCR4-NOT TRANSCRIPTION COMPLEX SUBUNIT 11;
1148:  ef9o-A  3.4  6.0  103   445    5   DROME:AF-Q8SYG2-F1 COP9 SIGNALOSOME COMPLEX SUBUNIT 3;
1149:  ek5t-A  3.4 13.0  120   537   10   DROME:AF-Q9VQT0-F1 IP04436P;
1150:  edax-A  3.4  8.0   93   131    5   DROME:AF-Q8T0B1-F1 NUCLEAR ENVELOPE PHOSPHATASE-REGULATORY SUBUNIT 1
1151:  elh7-A  3.4 18.0   81   144    7   DROME:AF-A1ZB42-F1 MEDIATOR OF RNA POLYMERASE II TRANSCRIPTION SUBUN
1152:  eis5-A  3.4 11.3   94   249    1   DROME:AF-M9PCT6-F1 UNCHARACTERIZED PROTEIN;
1153:  eetu-A  3.4  7.3  121  2396    3   DROME:AF-A1Z8U0-F1 PRE-MRNA PROCESSING FACTOR 8;
1154:  eewz-A  3.4  6.2   85   103    8   DROME:AF-E1JIX4-F1 UNCHARACTERIZED PROTEIN;
1155:  eljb-A  3.4 11.4   92   208    5   DROME:AF-Q9VF70-F1 CEREBRAL CAVERNOUS MALFORMATION 3;
1156:  eioy-A  3.4 13.2  125   573    6   DROME:AF-Q9VME9-F1 PICKPOCKET 7;
1157:  ej78-A  3.4 18.7  160   472    8   DROME:AF-Q9V471-F1 RE54080P;
1158:  eheo-A  3.4  7.4  105   230    7   DROME:AF-Q9W0N6-F1 LD27967P;
1159:  ei0b-A  3.4 18.0  135   465    3   DROME:AF-Q9W4J6-F1 LD19190P;
1160:  eisr-A  3.4  4.1   77   227    5   DROME:AF-Q7JWV7-F1 TETRASPANIN;
1161:  ekc2-A  3.3 13.3   83   392    7   DROME:AF-Q9VXD7-F1 GH04692P;
1162:  eflt-A  3.3  6.4  134   662    7   DROME:AF-Q9VMQ8-F1 VACUOLAR PROTEIN SORTING-ASSOCIATED PROTEIN 52 HO
1163:  elre-A  3.3 25.7  124   479    5   DROME:AF-Q7KS77-F1 LADYBIRD EARLY;
1164:  ekkv-A  3.3 16.5   97   455    5   DROME:AF-M9NDI3-F1 SORTING NEXIN 6, ISOFORM B;
1165:  eiix-A  3.3 21.4  169   986    5   DROME:AF-Q9W542-F1 LD07342P;
1166:  elx7-A  3.3  9.1   74   120    5   DROME:AF-Q8SZ16-F1 SUCCINATE DEHYDROGENASE ASSEMBLY FACTOR 3, MITOCH
1167:  edpo-A  3.3  5.0   75   104    7   DROME:AF-Q24337-F1 PROTEIN ENHANCER OF RUDIMENTARY;
1168:  ekmz-A  3.3 19.1  105  1012   12   DROME:AF-Q9VRJ1-F1 ALANINE--TRNA LIGASE, MITOCHONDRIAL;
1169:  ek8q-A  3.3 15.2  149   814    9   DROME:AF-Q9VSW5-F1 KINESIN-LIKE PROTEIN AT 67A, ISOFORM A;
1170:  elsp-A  3.3  4.3   59   138    5   DROME:AF-Q6IGU9-F1 HDC05165;
1171:  ekq1-A  3.3  8.7  107   224    7   DROME:AF-Q9VQZ0-F1 PROTEIN YIPF;
1172:  ej6a-A  3.3 13.9  164   819    5   DROME:AF-Q0KHS0-F1 KATANIN P80 WD40 REPEAT-CONTAINING SUBUNIT B1;
1173:  eeez-A  3.3  8.4  101   300    2   DROME:AF-Q9I7L7-F1 PALMITOYLTRANSFERASE;
1174:  ec1s-A  3.3 57.2  261  1263    6   DROME:AF-A1ZA45-F1 UNCHARACTERIZED PROTEIN, ISOFORM A;
1175:  emd1-A  3.3 17.2   77   585   13   DROME:AF-Q960E8-F1 GENERAL TRANSCRIPTION FACTOR IIH SUBUNIT 1;
1176:  eg4o-A  3.3 10.8  112   448    8   DROME:AF-B7Z078-F1 E3 UBIQUITIN-PROTEIN LIGASE;
1177:  eiqy-A  3.3 13.3   87  1319    5   DROME:AF-Q9VPV8-F1 IA-2 PROTEIN TYROSINE PHOSPHATASE, ISOFORM C;
1178:  edj1-A  3.3 29.7   89   597   12   DROME:AF-A1Z9Y5-F1 IONOTROPIC RECEPTOR 51B;
1179:  ef3r-A  3.3 11.1  103   520    9   DROME:AF-Q9V557-F1 PROBABLE CYTOCHROME P450 4P2;
1180:  ec7j-A  3.3  9.1   86   665    5   DROME:AF-A8JNK4-F1 CDC42-INTERACTING PROTEIN 4, ISOFORM B;
1181:  ejye-A  3.3 11.6  144   988   10   DROME:AF-Q9W023-F1 FI03626P;
1182:  ec0o-A  3.3 10.1  157   805   10   DROME:AF-Q8IPW1-F1 AROUSER, ISOFORM A;
1183:  emah-A  3.3 21.7  131   738    8   DROME:AF-Q9W366-F1 RE59932P;
1184:  ei62-A  3.3 24.8  152  1058    9   DROME:AF-Q9VKG0-F1 GH18077P;
1185:  eg7d-A  3.3  9.8   89   566    4   DROME:AF-Q9VL65-F1 TBCMF46;
1186:  edqi-A  3.3  8.1   73   183   11   DROME:AF-Q9VNE8-F1 RE24848P;
1187:  edj5-A  3.3  7.1  131   843    9   DROME:AF-P18824-F1 ARMADILLO SEGMENT POLARITY PROTEIN;
1188:  ejiu-A  3.3 14.7  140   547    5   DROME:AF-Q9VD53-F1 FI19816P1;
1189:  eggg-A  3.3 14.3  129   420    4   DROME:AF-A0A0B4KGX8-F1 UNCHARACTERIZED PROTEIN, ISOFORM B;
1190:  egb1-A  3.3 11.9  100   189    4   DROME:AF-Q9VNT6-F1 GH11730P;
1191:  ej29-A  3.3 17.8  104   352    2   DROME:AF-A1Z6N3-F1 UNCHARACTERIZED PROTEIN;
1192:  emn8-A  3.3 26.5  167   750    7   DROME:AF-X2JI61-F1 BRIVIDO-3, ISOFORM C;
1193:  ei64-A  3.3 13.2  132   476    8   DROME:AF-Q9VPP0-F1 EQUILIBRATIVE NUCLEOSIDE TRANSPORTER 1, ISOFORM A
1194:  eh6m-A  3.3 10.5  127   514    6   DROME:AF-O97148-F1 G-PROTEIN COUPLED RECEPTOR MTH;
1195:  ei5s-A  3.3 36.2  233  1513    5   DROME:AF-Q86B91-F1 PROTEIN TINCAR;
1196:  ecyw-A  3.3  6.7   60   508    8   DROME:AF-Q9V3D9-F1 SIGNAL RECOGNITION PARTICLE 54 KDA PROTEIN;
1197:  eigf-A  3.3 14.6  140  2243    7   DROME:AF-Q9VGP1-F1 ZINC FINGER FYVE DOMAIN-CONTAINING PROTEIN 26 HOM
1198:  eki0-A  3.3 26.3  125  2053   14   DROME:AF-Q9W1C5-F1 INTEGRATOR COMPLEX SUBUNIT 1;
1199:  ehgh-A  3.3 10.9  115   376    6   DROME:AF-Q9VSB9-F1 TRANSMEMBRANE PROTEIN 43 HOMOLOG;
1200:  ejty-A  3.3 20.2  123   584    9   DROME:AF-Q9VXF1-F1 SERINE/THREONINE-PROTEIN PHOSPHATASE 2B CATALYTIC
1201:  ek1q-A  3.3  8.3  170   420    8   DROME:AF-Q9VXQ8-F1 GM02445P;
1202:  el0k-A  3.3  9.6   76   197    5   DROME:AF-Q9W0C7-F1 PROTEIN OPI10 HOMOLOG;
1203:  edfb-A  3.3 11.8  132   802   11   DROME:AF-Q8SZ78-F1 RE14222P;
1204:  egc9-A  3.3 15.6  123   578    5   DROME:AF-O17444-F1 VESICULAR ACETYLCHOLINE TRANSPORTER;
1205:  edic-A  3.3  4.9  117   624    6   DROME:AF-M9PBX3-F1 UNCHARACTERIZED PROTEIN, ISOFORM H;
1206:  eex1-A  3.3 11.9  102   394    7   DROME:AF-Q8MSB1-F1 E3 UBIQUITIN-PROTEIN TRANSFERASE MAEA;
1207:  ekcy-A  3.3  4.6  138   765    7   DROME:AF-Q9VBP0-F1 FI21465P1;
1208:  egs9-A  3.3  6.3  135  1113    7   DROME:AF-Q9VW37-F1 LP12374P;
1209:  efey-A  3.3 24.4  114   256    9   DROME:AF-Q9VBI3-F1 RH72336P;
1210:  efqc-A  3.3  6.3  145   699    2   DROME:AF-Q7KNA0-F1 DYMECLIN;
1211:  eddx-A  3.3 11.7  164   844    2   DROME:AF-Q9VL72-F1 SWI/SNF-RELATED MATRIX-ASSOCIATED ACTIN-DEPENDENT
1212:  ek4i-A  3.3 11.3  137   632    7   DROME:AF-Q9VDR9-F1 UNCHARACTERIZED PROTEIN;
1213:  eg7j-A  3.3 12.9  153   519    9   DROME:AF-A1Z7R6-F1 UNCHARACTERIZED PROTEIN, ISOFORM A;
1214:  ec41-A  3.3  9.1  120   698    4   DROME:AF-Q8SXX4-F1 CAPON-LIKE PROTEIN;
1215:  ek0m-A  3.3 10.6  106  1192    9   DROME:AF-Q8IQ31-F1 UNCHARACTERIZED PROTEIN;
1216:  ejl2-A  3.3 29.1   76   593    9   DROME:AF-A1Z882-F1 IONOTROPIC RECEPTOR 47A;
1217:  efqt-A  3.3  9.4   90   232    8   DROME:AF-Q9VV76-F1 SYNTAXIN 8;
1218:  ek3y-A  3.3 13.3  134   630    8   DROME:AF-Q7K0L4-F1 WD REPEAT-CONTAINING PROTEIN 26 HOMOLOG;
1219:  em2i-A  3.3 20.0  131   385    3   DROME:AF-Q9VWU6-F1 RE70879P;
1220:  ehja-A  3.3  8.9  155   887    8   DROME:AF-P14599-F1 AMYLOID-BETA-LIKE PROTEIN;
1221:  ehs3-A  3.3 15.3  127   878    6   DROME:AF-Q8MKL0-F1 LP07082P;
1222:  em0w-A  3.3 44.7   73   907    5   DROME:AF-Q9VMP4-F1 GLUTAMATE RECEPTOR IIA;
1223:  eeto-A  3.3 11.4  106   539    6   DROME:AF-Q9VU26-F1 GH21086P;
1224:  eenm-A  3.3  7.8  105   124    8   DROME:AF-Q6IJR5-F1 HDC14388;
1225:  ejkd-A  3.3 11.0  149   499    2   DROME:AF-A1ZAX0-F1 NEUROPEPTIDE CCHAMIDE-1 RECEPTOR;
1226:  ee0c-A  3.3  8.9  101   226    9   DROME:AF-Q9VVI9-F1 CHARGED MULTIVESICULAR BODY PROTEIN 5;
1227:  eixj-A  3.3 18.2  149   730    9   DROME:AF-Q7JUN3-F1 ATP-BINDING CASSETTE SUB-FAMILY D MEMBER;
1228:  ecz7-A  3.3 10.2  127   967    8   DROME:AF-A8JR16-F1 UNCHARACTERIZED PROTEIN, ISOFORM C;
1229:  elq1-A  3.3  4.7   51    55    4   DROME:AF-A0A0B4LED6-F1 UNCHARACTERIZED PROTEIN;
1230:  elha-A  3.3  7.0   77   112    8   DROME:AF-Q9VLM5-F1 DOLICHYL-DIPHOSPHOOLIGOSACCHARIDE--PROTEIN
1231:  ed7z-A  3.3 18.6  101   452    9   DROME:AF-P48613-F1 PROTEIN TIPE;
1232:  ellr-A  3.3 25.6  111  1150    4   DROME:AF-Q9VBX4-F1 LD36051P;
1233:  ee5i-A  3.3 17.0  112   205    7   DROME:AF-Q8IRU2-F1 IP04215P;
1234:  edk2-A  3.3 14.9  113   966    6   DROME:AF-Q9VLM8-F1 ALANINE--TRNA LIGASE, CYTOPLASMIC;
1235:  ekzf-A  3.3 29.6  146   734    7   DROME:AF-A1ZAH1-F1 ATP SYNTHASE SUBUNIT D, MITOCHONDRIAL;
1236:  eift-A  3.3 10.7   98   289   10   DROME:AF-Q9VP30-F1 UNCHARACTERIZED PROTEIN;
1237:  ecz9-A  3.3  4.8   77   138    4   DROME:AF-Q9W0G7-F1 AUGMIN COMPLEX SUBUNIT MSD1;
1238:  elgk-A  3.3 13.6   83   498    4   DROME:AF-A1ZAP0-F1 SET AND MYND DOMAIN CONTAINING, ARTHROPOD-SPECIFI
1239:  ec15-A  3.3 11.0  118   283    8   DROME:AF-Q9VIP7-F1 ALKALINE CERAMIDASE;
1240:  egto-A  3.3 24.3   95   394    8   DROME:AF-P40807-F1 ORNITHINE DECARBOXYLASE 1;
1241:  ee26-A  3.3  9.0  132   732    7   DROME:AF-H9ZYQ1-F1 FI19927P1;
1242:  emed-A  3.3 17.8   97   258    7   DROME:AF-A1ZBG2-F1 UNCHARACTERIZED PROTEIN;
1243:  eg6n-A  3.3 34.6  212  1360    3   DROME:AF-Q6IDD9-F1 NAD(+) HYDROLASE SARM1;
1244:  eg59-A  3.3 32.0  212  1717    5   DROME:AF-A8JNM1-F1 FORMIN 3, ISOFORM B;
1245:  eh9j-A  3.2 19.5   96  1844    8   DROME:AF-A0A0B4JDC9-F1 RIM-BINDING PROTEIN, ISOFORM F;
1246:  eeun-A  3.2  8.1   76   600    7   DROME:AF-Q9VMX1-F1 KIF-BINDING PROTEIN;
1247:  ejzu-A  3.2  9.8  139   392    6   DROME:AF-Q9NDM2-F1 PROTEIN TRAPPED IN ENDODERM-1;
1248:  eexs-A  3.2 25.9  144  1084    5   DROME:AF-Q9VXD4-F1 MAB-21 DOMAIN-CONTAINING PROTEIN;
1249:  em4b-A  3.2 25.5  114   491    6   DROME:AF-Q8MSK0-F1 PROCOLLAGEN-PROLINE 4-DIOXYGENASE;
1250:  ejbg-A  3.2  7.8   74   189    7   DROME:AF-Q9VBQ9-F1 MEDIATOR OF RNA POLYMERASE II TRANSCRIPTION SUBUN
1251:  egvl-A  3.2 11.2  146   558   10   DROME:AF-Q9V3J5-F1 EG:BACR7A4.13 PROTEIN;
1252:  ef2z-A  3.2 26.7  147   599    6   DROME:AF-A1ZA14-F1 IONOTROPIC RECEPTOR 52A;
1253:  emqx-A  3.2 10.1   79   357    8   DROME:AF-Q9VXG0-F1 CELL CYCLE CONTROL PROTEIN 50A;
1254:  ec80-A  3.2  8.3   71  1439    7   DROME:AF-Q9W1X7-F1 MEDIATOR OF RNA POLYMERASE II TRANSCRIPTION SUBUN
1255:  ec4f-A  3.2 13.7  190   566    5   DROME:AF-B7YZU3-F1 UNCHARACTERIZED PROTEIN, ISOFORM B;
1256:  ekjw-A  3.2 15.8   91   709    1   DROME:AF-Q9VFC8-F1 GLYCOGEN  SYNTHASE;
1257:  eg8o-A  3.2 15.3   97   603    8   DROME:AF-Q7K4A1-F1 SODIUM/NUCLEOSIDE COTRANSPORTER;
1258:  el5e-A  3.2  4.9   97   131    5   DROME:AF-Q9W0B7-F1 GEO11828P1;
1259:  ef8n-A  3.2 14.9  155   673    5   DROME:AF-Q9VW10-F1 NUCLEOLAR PROTEIN 11;
1260:  ehx9-A  3.2 15.7  121   809    4   DROME:AF-Q7KRW1-F1 PROTEIN TRC8 HOMOLOG;
1261:  efne-A  3.2  8.9   98   387    6   DROME:AF-Q7JVI3-F1 EUKARYOTIC TRANSLATION INITIATION FACTOR 3 SUBUNI
1262:  elzm-A  3.2  9.5  106   509    7   DROME:AF-Q9VE18-F1 LD41216P;
1263:  ejkb-A  3.2  7.5   86   183    1   DROME:AF-X2JEK5-F1 UNCHARACTERIZED PROTEIN;
1264:  eeux-A  3.2 16.7   75   644    8   DROME:AF-Q9VIA5-F1 IONOTROPIC RECEPTOR 84A;
1265:  eff3-A  3.2 28.8  158   729    5   DROME:AF-Q9W1U1-F1 FI21273P1;
1266:  ejj0-A  3.2 10.4  106   635    4   DROME:AF-Q9V3G6-F1 CCR4-NOT TRANSCRIPTION COMPLEX SUBUNIT 10;
1267:  ee8j-A  3.2 12.7   93   324    4   DROME:AF-Q9XZ61-F1 UBIQUITIN CARBOXYL-TERMINAL HYDROLASE;
1268:  el55-A  3.2  9.6  121   255    5   DROME:AF-Q9VPT7-F1 POST-GPI ATTACHMENT TO PROTEINS FACTOR 2;
1269:  elik-A  3.2 11.3  109   634    8   DROME:AF-Q9VRN6-F1 SEPARASE;
1270:  efby-A  3.2 13.0   91   340    1   DROME:AF-Q9VYQ3-F1 UBIQUITIN CARBOXYL-TERMINAL HYDROLASE;
1271:  el7m-A  3.2  5.2   97   350    4   DROME:AF-Q9VCQ3-F1 PROBABLE V-TYPE PROTON ATPASE SUBUNIT D 2;
1272:  emks-A  3.2  6.3  134   601    6   DROME:AF-P22270-F1 TYRAMINE/OCTOPAMINE RECEPTOR;
1273:  em0p-A  3.2 14.0  133  1240    5   DROME:AF-Q9W206-F1 DUF4821 DOMAIN-CONTAINING PROTEIN;
1274:  ehub-A  3.2 14.9  135   513    9   DROME:AF-Q7JR73-F1 LD20239P;
1275:  emkd-A  3.2 12.0  118   401    8   DROME:AF-Q9W0M3-F1 GM21055P;
1276:  edws-A  3.2 24.0  126  1384    4   DROME:AF-Q8SY33-F1 PROTEIN GAWKY;
1277:  edil-A  3.2 37.4  178   916    6   DROME:AF-Q9VEX7-F1 RE12330P;
1278:  ej8a-A  3.2 33.2   94   577    5   DROME:AF-B7YZQ4-F1 IONOTROPIC RECEPTOR 60B;
1279:  efeq-A  3.2 14.5   94   681    3   DROME:AF-Q9VEA9-F1 LD24550P;
1280:  ej24-A  3.2 34.4  184   831    8   DROME:AF-A4IJ58-F1 IP17195P;
1281:  ek0x-A  3.2 25.4   84   563   13   DROME:AF-Q9VRI8-F1 IONOTROPIC RECEPTOR 20A;
1282:  egq4-A  3.2 23.4  124  1858    6   DROME:AF-M9PI41-F1 STICKY, ISOFORM B;
1283:  eghi-A  3.2 11.5  142   420    6   DROME:AF-Q9VQK9-F1 PALMITOYLTRANSFERASE;
1284:  ee02-A  3.2  7.1   66   271    5   DROME:AF-Q2PE11-F1 UNCHARACTERIZED PROTEIN, ISOFORM B;
1285:  emva-A  3.2  4.6   83   485    8   DROME:AF-Q7K7B0-F1 EG:EG0003.4 PROTEIN;
1286:  elx8-A  3.2 11.9   95   602    5   DROME:AF-Q9VAC2-F1 LP13633P;
1287:  efjp-A  3.2 12.5  141   686   14   DROME:AF-Q24352-F1 GAMMA-AMINOBUTYRIC ACID RECEPTOR ALPHA-LIKE;
1288:  em7d-A  3.2  5.9  125   574    6   DROME:AF-Q9VYY4-F1 CYTOCHROME P450 4G15;
1289:  ed9d-A  3.2 28.1  106   894    6   DROME:AF-Q9VIZ3-F1 LD25692P;
1290:  egoc-A  3.2  8.0  100   914    7   DROME:AF-Q5LJN3-F1 OCCLUDIN-RELATED Y;
1291:  ed76-A  3.2 20.0  152  1895    6   DROME:AF-A8JQ65-F1 DIACYLGLYCEROL KINASE ETA;
1292:  eh4g-A  3.2  3.0   49    50    4   DROME:AF-M9NEV5-F1 UNCHARACTERIZED PROTEIN, ISOFORM A;
1293:  ehq1-A  3.2 11.9  170   674    5   DROME:AF-A1Z9B0-F1 FI19336P1;
1294:  elp6-A  3.2  7.6  109   676   11   DROME:AF-Q9VA55-F1 UNCHARACTERIZED PROTEIN, ISOFORM A;
1295:  eh04-A  3.2 11.3  151  1332   10   DROME:AF-Q9VFC4-F1 AT01875P;
1296:  ed1g-A  3.2 23.0  153  1105    4   DROME:AF-Q9VA38-F1 SERINE/THREONINE-PROTEIN KINASE WARTS;
1297:  eil8-A  3.2 14.1   92   607    9   DROME:AF-Q9VX09-F1 ACTIN-RELATED PROTEIN 8;
1298:  eh96-A  3.2  6.1  100   254    5   DROME:AF-Q9VAJ0-F1 GH04784P;
1299:  ek65-A  3.2 11.2   92   138    7   DROME:AF-Q6NN09-F1 ATPASE PROTEIN 9;
1300:  ejy3-A  3.2  6.3  147   354    3   DROME:AF-Q95T98-F1 ELONGATION OF VERY LONG CHAIN FATTY ACIDS PROTEIN
1301:  el46-A  3.2 10.2   84   168    6   DROME:AF-Q9VFY4-F1 UNCHARACTERIZED PROTEIN;
1302:  ef1y-A  3.2  9.7  103  1179    4   DROME:AF-Q7KK96-F1 STRUCTURAL MAINTENANCE OF CHROMOSOMES PROTEIN;
1303:  edhq-A  3.2 12.7  118   784    6   DROME:AF-Q9VC05-F1 OXYSTEROL-BINDING PROTEIN;
1304:  eje4-A  3.2  7.2  151   639   11   DROME:AF-Q5U117-F1 ENIGMA;
1305:  ehes-A  3.2  8.1  143   673    7   DROME:AF-A8JUP8-F1 CHOLECYSTOKININ-LIKE RECEPTOR AT 17D1;
1306:  eh9y-A  3.2  9.7  105   501   10   DROME:AF-Q9VUM1-F1 PRE-MRNA-PROCESSING FACTOR 31;
1307:  emxn-A  3.2 10.5   69   332    4   DROME:AF-Q9VG11-F1 IP10581P;
1308:  emlj-A  3.2 10.5  138   444    7   DROME:AF-Q9VGV5-F1 IP12456P;
1309:  egzb-A  3.2 40.9  163  1571    9   DROME:AF-O77086-F1 GUANINE NUCLEOTIDE-RELEASING FACTOR 2;
1310:  eiv7-A  3.2 13.0   82   172    2   DROME:AF-Q9VYQ0-F1 MOONSHINER;
1311:  ekkn-A  3.2  6.0  163   605   10   DROME:AF-Q9VKU2-F1 LD46023P;
1312:  elab-A  3.2  9.2   83  1041    5   DROME:AF-Q9VQK0-F1 UPF0518 PROTEIN CG3558;
1313:  eme5-A  3.2  9.6   81  1430    2   DROME:AF-Q7JVP4-F1 BROMODOMAIN-CONTAINING PROTEIN, 140KD, ISOFORM A;
1314:  eein-A  3.2 11.6  119   417    8   DROME:AF-Q9VBS6-F1 UNCHARACTERIZED PROTEIN, ISOFORM A;
1315:  edpi-A  3.2 13.8  129   883    7   DROME:AF-Q8I0G5-F1 COATOMER SUBUNIT GAMMA;
1316:  em07-A  3.2 12.2  100   284    6   DROME:AF-C0PDE0-F1 RETICULON-LIKE PROTEIN;
1317:  efgh-A  3.2 16.1  165   504    8   DROME:AF-Q9VLM3-F1 UNCHARACTERIZED PROTEIN, ISOFORM C;
1318:  ec3p-A  3.2 13.6  152  1080    7   DROME:AF-Q9I7R5-F1 APOLLO, ISOFORM A;
1319:  ehgx-A  3.2 11.6  143   818    8   DROME:AF-Q9W278-F1 MEDIATOR OF RNA POLYMERASE II TRANSCRIPTION SUBUN
1320:  edvf-A  3.2 24.9   77   894    6   DROME:AF-Q9VQQ9-F1 EXOCYST COMPLEX COMPONENT 2;
1321:  ekf8-A  3.2 19.4   92   696    3   DROME:AF-Q9W0H9-F1 RABAPTIN-5-ASSOCIATED EXCHANGE FACTOR FOR RAB5;
1322:  eic5-A  3.2 11.9  100   163    5   DROME:AF-Q9VPD4-F1 VESICLE TRANSPORT PROTEIN;
1323:  eix0-A  3.2  8.5   93   208    4   DROME:AF-Q6IGE2-F1 AT03641P;
1324:  eia8-A  3.2  7.1  130   256   13   DROME:AF-O76899-F1 EG:80H7.2 PROTEIN;
1325:  emxf-A  3.2  6.1   78   871    6   DROME:AF-Q9NB04-F1 PATJ HOMOLOG;
1326:  ed7v-A  3.2  7.0  112   617    4   DROME:AF-Q9Y1I2-F1 VACUOLAR PROTEIN SORTING-ASSOCIATED PROTEIN 33A;
1327:  ef4w-A  3.2 41.1  228   755    6   DROME:AF-Q9VC61-F1 PROTEIN CREBRF HOMOLOG;
1328:  ehn4-A  3.2  8.5  140  2090    7   DROME:AF-Q8IQV9-F1 NUCLEAR PORE COMPLEX PROTEIN NUP205;
1329:  emll-A  3.2 33.0  127   226    5   DROME:AF-P54611-F1 V-TYPE PROTON ATPASE SUBUNIT E;
1330:  efwr-A  3.2 12.2   91   232    8   DROME:AF-Q8INX8-F1 GOLD DOMAIN-CONTAINING PROTEIN;
1331:  ec93-A  3.2  7.7  103   658    6   DROME:AF-Q8IQI3-F1 UNCHARACTERIZED PROTEIN, ISOFORM B;
1332:  ee5t-A  3.2 31.4   89  1415   16   DROME:AF-Q8IN05-F1 TELOMERE LENGTH REGULATION PROTEIN TEL2 HOMOLOG;
1333:  egt0-A  3.2  4.1  102   309    7   DROME:AF-Q9VPR6-F1 KINASE;
1334:  edmc-A  3.2 18.9  102   903    9   DROME:AF-Q9VCB7-F1 UNCHARACTERIZED PROTEIN;
1335:  eeh1-A  3.2  6.9   89   163    4   DROME:AF-Q9VZK5-F1 GEO11537P1;
1336:  eezv-A  3.2  7.1  130   584    8   DROME:AF-Q7M3J6-F1 CHOLECYSTOKININ-2 RECEPTOR;
1337:  eks8-A  3.2  3.7   68    95   10   DROME:AF-Q8MSF5-F1 RIBONUCLEASE KAPPA;
1338:  ef4e-A  3.2  7.9  147   468    3   DROME:AF-Q9VI75-F1 PHOSPHATIDYLINOSITOL-BINDING CLATHRIN ASSEMBLY PR
1339:  ektv-A  3.2 10.9  132   425    9   DROME:AF-Q9VJ97-F1 2-OXOGLUTARATE AND IRON-DEPENDENT OXYGENASE JMJD4
1340:  ed03-A  3.2  8.3  116   576   12   DROME:AF-Q9W4F7-F1 LD22376P;
1341:  emzk-A  3.2 23.9  125   568    6   DROME:AF-Q9VZW3-F1 ALWAYS EARLY, ISOFORM A;
1342:  eh7j-A  3.2  7.5   75   136    7   DROME:AF-Q9VW41-F1 COILED-COIL DOMAIN-CONTAINING PROTEIN 58;
1343:  egp4-A  3.2 12.0  135   508    4   DROME:AF-Q9VCZ3-F1 OCTOPAMINE RECEPTOR BETA-1R;
1344:  een7-A  3.2  6.5   94   470   10   DROME:AF-Q9VVQ7-F1 P4HC DOMAIN-CONTAINING PROTEIN;
1345:  eeyg-A  3.2  6.2   95   203    7   DROME:AF-A8DYY2-F1 UNCHARACTERIZED PROTEIN;
1346:  efyp-A  3.1 18.6  111   261    5   DROME:AF-Q9VGT9-F1 SUCCINATE DEHYDROGENASE CYTOCHROME B560 SUBUNIT,
1347:  ec4x-A  3.1  6.6  143  1370    6   DROME:AF-Q9U3V9-F1 PROTEIN XMAS-2;
1348:  ek0p-A  3.1 13.6  102   602   14   DROME:AF-Q9VZ22-F1 L(3)MBT INTERACTING PROTEIN 1, ISOFORM A;
1349:  ee0o-A  3.1  6.2  141   277    7   DROME:AF-Q9VCZ0-F1 ELONGATION OF VERY LONG CHAIN FATTY ACIDS PROTEIN
1350:  emhf-A  3.1  7.6  137   409    7   DROME:AF-Q9U6M0-F1 EVOLUTIONARILY CONSERVED SIGNALING INTERMEDIATE I
1351:  ejlr-A  3.1 14.5  146   317    6   DROME:AF-Q8IR56-F1 GM07807P;
1352:  ekh0-A  3.1 20.2  121   222    7   DROME:AF-A1Z7M6-F1 UNCHARACTERIZED PROTEIN;
1353:  ejsd-A  3.1  9.8  154   665    6   DROME:AF-Q9VXN4-F1 PROBABLE ARGININE--TRNA LIGASE, CYTOPLASMIC;
1354:  eh9k-A  3.1  4.0   56    76    2   DROME:AF-A1ZB62-F1 BOMANIN-836;
1355:  edvx-A  3.1 10.8  100   576    6   DROME:AF-P52304-F1 SERINE/THREONINE-PROTEIN KINASE POLO;
1356:  eghj-A  3.1 20.1   75   112    9   DROME:AF-Q9VJA4-F1 GEO12076P1;
1357:  el21-A  3.1 11.0   92   201    7   DROME:AF-Q9VY14-F1 UNCHARACTERIZED PROTEIN;
1358:  egtc-A  3.1  7.5  122   220    7   DROME:AF-Q7KSM4-F1 FI08021P;
1359:  emrf-A  3.1 14.6  150   637    8   DROME:AF-Q9W3K4-F1 LD45266P;
1360:  eio8-A  3.1 11.2  118   411    7   DROME:AF-Q9VYY5-F1 UNCHARACTERIZED PROTEIN;
1361:  ehw6-A  3.1  5.0  122   993    8   DROME:AF-Q9VSF2-F1 MEDIATOR OF RNA POLYMERASE II TRANSCRIPTION SUBUN
1362:  edj4-A  3.1 19.4   89   387    7   DROME:AF-Q8INH8-F1 UNCHARACTERIZED PROTEIN, ISOFORM C;
1363:  ekks-A  3.1  8.9   88   264    5   DROME:AF-Q9VK46-F1 PROTEIN YIPF;
1364:  eku0-A  3.1  9.3  118  1169    7   DROME:AF-Q86P36-F1 PATCHED-RELATED, ISOFORM A;
1365:  els7-A  3.1  6.9   62    78    8   DROME:AF-Q9VVA8-F1 TRANSMEMBRANE PROTEIN 258;
1366:  egls-A  3.1  3.5   93   248    3   DROME:AF-Q9VD30-F1 GH05294P;
1367:  el2e-A  3.1 14.5   93   168    4   DROME:AF-Q9VE26-F1 UNCHARACTERIZED PROTEIN;
1368:  ejec-A  3.1  8.2  169  1291    5   DROME:AF-Q9VF87-F1 CYTOPLASMIC FMR1-INTERACTING PROTEIN;
1369:  ei4t-A  3.1 14.5   94   206    3   DROME:AF-Q8MRW1-F1 SD19278P;
1370:  ehqi-A  3.1  9.8  105   708   10   DROME:AF-A1Z6W2-F1 UNCHARACTERIZED PROTEIN;
1371:  ek9s-A  3.1  4.3   63   230    6   DROME:AF-Q9W3Y3-F1 CALCYCLIN-BINDING PROTEIN;
1372:  eeej-A  3.1  6.7  123  1067   11   DROME:AF-Q9Y1T2-F1 ADENOMATOUS POLYPOSIS COLI 2;
1373:  el5t-A  3.1 11.6  105  1175    5   DROME:AF-Q9VCE7-F1 KRUEPPEL TARGET AT 95D, ISOFORM A;
1374:  eim6-A  3.1 18.4   63   720   10   DROME:AF-Q7JRQ1-F1 AT21895P;
1375:  ejep-A  3.1 21.1  146   685    4   DROME:AF-Q9VAP8-F1 ALPHA-1,2-MANNOSIDASE;
1376:  ef6w-A  3.1 10.1   56   603   13   DROME:AF-A1ZBG7-F1 IONOTROPIC RECEPTOR 56A;
1377:  eg1m-A  3.1 18.3  109   704    6   DROME:AF-Q9VW76-F1 GH12423P;
1378:  ehau-A  3.1  3.6   89   245    6   DROME:AF-Q9VVX0-F1 PROTEIN GEMIN2;
1379:  ehnl-A  3.1  8.1  109   602    6   DROME:AF-Q7KLE5-F1 ENDOPHILIN-A;
1380:  elhu-A  3.1  5.0   61   121    5   DROME:AF-Q9VKM9-F1 GEO11549P1;
1381:  ekhw-A  3.1  5.9  106   244    8   DROME:AF-E1JI53-F1 UNCHARACTERIZED PROTEIN;
1382:  elw4-A  3.1 10.0  101   760    7   DROME:AF-Q6NP91-F1 RE44586P;
1383:  eewo-A  3.1 16.7  165  1029    4   DROME:AF-Q76NS2-F1 ANOCTAMIN;
1384:  egqe-A  3.1 39.4  137  1327   11   DROME:AF-A1Z9N7-F1 I CHANNEL, ISOFORM E;
1385:  ef6u-A  3.1  9.9   78   157    8   DROME:AF-Q9W2X6-F1 ATP SYNTHASE, DELTA SUBUNIT, ISOFORM A;
1386:  ec59-A  3.1 21.5  154   501    5   DROME:AF-Q7K4X4-F1 GH24095P;
1387:  edyq-A  3.1 14.5  100   536    7   DROME:AF-Q8IMI2-F1 PROCOLLAGEN-PROLINE 4-DIOXYGENASE;
1388:  eho6-A  3.1 30.1  181   435    8   DROME:AF-Q9VLA6-F1 BRICKWALL, ISOFORM A;
1389:  ekyw-A  3.1 11.4  120   980    8   DROME:AF-Q9W495-F1 GPI INOSITOL-DEACYLASE;
1390:  eftc-A  3.1 14.7   82   127    6   DROME:AF-Q9VZ87-F1 UNCHARACTERIZED PROTEIN;
1391:  ef3o-A  3.1 13.2   90   753    6   DROME:AF-Q9V9R2-F1 CULLIN 2, ISOFORM A;
1392:  ekas-A  3.1 23.3  107   296    7   DROME:AF-Q9VZ88-F1 AT07585P;
1393:  edtp-A  3.1 14.6   95   509    5   DROME:AF-Q9VBP6-F1 SUCCINATE-SEMIALDEHYDE DEHYDROGENASE;
1394:  edwx-A  3.1 15.0   76   780    8   DROME:AF-Q7PLG1-F1 DNAJ HOMOLOG SUBFAMILY C MEMBER 16;
1395:  ekuq-A  3.1  7.1   69    80   12   DROME:AF-Q9VTE1-F1 IMMEDIATE EARLY RESPONSE 3-INTERACTING PROTEIN 1;
1396:  ejef-A  3.1  8.7   79   136   10   DROME:AF-A0A0B4KEI1-F1 UNCHARACTERIZED PROTEIN, ISOFORM C;
1397:  eky3-A  3.1 23.7  164  1115    5   DROME:AF-Q7KTW3-F1 HDC11342;
1398:  ehtx-A  3.1 11.1   88   338    6   DROME:AF-Q9VDD7-F1 SOLUTE CARRIER FAMILY 35 MEMBER B1 HOMOLOG;
1399:  ejg1-A  3.1 38.1  175  1734    7   DROME:AF-Q9VVA9-F1 ZINC FINGER CCHC-TYPE CONTAINING 7;
1400:  efwq-A  3.1 33.0  155   510    7   DROME:AF-Q9VL73-F1 LP20791P;
1401:  eihw-A  3.1 13.9  145   396    8   DROME:AF-Q9VBS8-F1 IP10876P;
1402:  ells-A  3.1 14.1  118  1760    8   DROME:AF-Q9VLT3-F1 LD23292P;
1403:  eijs-A  3.1 11.6  151  1123    8   DROME:AF-Q9VK50-F1 ADENYLYL CYCLASE X E;
1404:  eihl-A  3.1  8.5  106   720    6   DROME:AF-Q9W293-F1 PLECKSTRIN HOMOLOGY AND RUN DOMAIN CONTAINING M1;
1405:  em2g-A  3.1 21.3  190  1690    9   DROME:AF-Q9VJE5-F1 RESTIN HOMOLOG;
1406:  edis-A  3.1 18.3   73   651    5   DROME:AF-P11147-F1 HEAT SHOCK 70 KDA PROTEIN COGNATE 4;
1407:  emf2-A  3.1 28.1  156   688    6   DROME:AF-Q9VWH1-F1 UNCHARACTERIZED PROTEIN, ISOFORM D;
1408:  eilb-A  3.1 29.6  110   623    7   DROME:AF-Q9VVL2-F1 IONOTROPIC RECEPTOR 75C;
1409:  efbl-A  3.1  8.8  131   517   10   DROME:AF-Q9VB75-F1 GH08870P;
1410:  edzd-A  3.1 37.3  242  1960    7   DROME:AF-M9PIC9-F1 SPC105-RELATED, ISOFORM B;
1411:  eh8w-A  3.1 32.4  173  1048    4   DROME:AF-Q9VKW4-F1 KINESIN-LIKE PROTEIN AT 31E, ISOFORM A;
1412:  ei40-A  3.1  6.2   62   706    5   DROME:AF-Q9VD15-F1 UNCHARACTERIZED PROTEIN;
1413:  eeut-A  3.1 16.1   62    88   15   DROME:AF-A8JNL0-F1 UNCHARACTERIZED PROTEIN;
1414:  elq0-A  3.1 19.5  158   713    8   DROME:AF-Q9VRE0-F1 DOLICHYL-DIPHOSPHOOLIGOSACCHARIDE--PROTEIN
1415:  eium-A  3.1 17.6  100  1621    6   DROME:AF-Q9W437-F1 RAPTOR, ISOFORM B;
1416:  eczw-A  3.1 27.8  180   921    5   DROME:AF-Q7K3L1-F1 GUANYLATE KINASE-ASSOCIATED PROTEIN MARS;
1417:  egh3-A  3.1 14.5   89   878    2   DROME:AF-Q9VSK2-F1 E3 UBIQUITIN-PROTEIN LIGASE CBL;
1418:  eky9-A  3.1 13.0  131   525    7   DROME:AF-Q9VWV9-F1 PROTEIN-SERINE O-PALMITOLEOYLTRANSFERASE PORCUPIN
1419:  eezj-A  3.1 10.3   72   183    8   DROME:AF-Q9VJ11-F1 CALCIUM LOAD-ACTIVATED CALCIUM CHANNEL;
1420:  el97-A  3.1  6.8   95   679    3   DROME:AF-E1JJ71-F1 DEMENTIN, ISOFORM H;
1421:  emut-A  3.1 14.0   74   635    4   DROME:AF-P45975-F1 HISTONE-LYSINE N-METHYLTRANSFERASE SU(VAR)3-9;
1422:  efm0-A  3.1  7.1  113   421    5   DROME:AF-Q8T3Z0-F1 TEKTIN;
1423:  edkf-A  3.1 13.6  110   279    8   DROME:AF-Q95TS8-F1 DAEDALUS, ISOFORM A;
1424:  ec98-A  3.1  6.8  141   745    4   DROME:AF-Q9W164-F1 CALDESMON-RELATED PROTEIN;
1425:  egqi-A  3.1 19.3  156  2298    5   DROME:AF-M9PCG3-F1 ZIZIMIN, ISOFORM K;
1426:  edj7-A  3.1  6.3  115   674    3   DROME:AF-Q9VWZ2-F1 LD30826P;
1427:  eg6o-A  3.1 15.6  160  1267    5   DROME:AF-B7Z0I2-F1 UNCHARACTERIZED PROTEIN, ISOFORM G;
1428:  eise-A  3.1  6.4  145   266    7   DROME:AF-Q8SXD1-F1 ELONGATION OF VERY LONG CHAIN FATTY ACIDS PROTEIN
1429:  edvz-A  3.1 15.8  111   390    4   DROME:AF-Q9VNM3-F1 LP14110P;
1430:  elz1-A  3.1 16.0  104   337    4   DROME:AF-Q9VHT4-F1 GDP-FUCOSE TRANSPORTER 1;
1431:  eh9r-A  3.1  6.5   72   165    7   DROME:AF-Q9VMK8-F1 TRANSMEMBRANE PROTEIN 138;
1432:  el25-A  3.1 21.6   87   814    5   DROME:AF-Q9VH70-F1 TESTIS-SPECIFIC ZINC FINGER PROTEIN TOPI;
1433:  ekfl-A  3.1 10.0   91   795    8   DROME:AF-Q9W3G6-F1 NICOTINIC ACETYLCHOLINE RECEPTOR ALPHA3, ISOFORM
1434:  egi4-A  3.1 21.3  127  1878    8   DROME:AF-A8DY93-F1 SLOWPOKE 2, ISOFORM D;
1435:  em6v-A  3.1 10.2   82   299   10   DROME:AF-Q9VGR0-F1 RE47242P;
1436:  eh1w-A  3.1 10.1  124   805    6   DROME:AF-P16395-F1 MUSCARINIC ACETYLCHOLINE RECEPTOR DM1;
1437:  edj6-A  3.1 25.3  119   288    3   DROME:AF-C0P8P1-F1 MIP06306P;
1438:  elt8-A  3.1 12.6   86   225    6   DROME:AF-Q7JR24-F1 CAG, ISOFORM A;
1439:  ec65-A  3.1 12.3  119   189    3   DROME:AF-Q9VZ09-F1 PROTEIN SISTERLESS A;
1440:  eiy8-A  3.1 16.3  142   455    8   DROME:AF-Q7KTL9-F1 ADIPOKINETIC HORMONE RECEPTOR, ISOFORM C;
1441:  ejp1-A  3.1  7.5   75   135    9   DROME:AF-Q9VG36-F1 FI08238P;
1442:  ehaj-A  3.1 21.5   74   352    8   DROME:AF-Q9VV55-F1 GH08429P;
1443:  ec5b-A  3.1 17.0  103   970    6   DROME:AF-P31007-F1 DISKS LARGE 1 TUMOR SUPPRESSOR PROTEIN;
1444:  elqv-A  3.1  8.6   64   574   13   DROME:AF-Q9VT95-F1 IONOTROPIC RECEPTOR 67B;
1445:  eecc-A  3.1 14.2  110   497    6   DROME:AF-Q9W4R1-F1 LD21615P;
1446:  emt1-A  3.1 13.4   89   291    7   DROME:AF-A0A6M3Q724-F1 UNCHARACTERIZED PROTEIN, ISOFORM C;
1447:  ee9b-A  3.1  6.6   79   422    8   DROME:AF-Q9VCE1-F1 BECLIN-1-LIKE PROTEIN;
1448:  em7b-A  3.1 39.7  100   814    8   DROME:AF-Q9W0R0-F1 CELL DIVISION CYCLE 5, ISOFORM A;
1449:  efvu-A  3.1 17.1   95   740    6   DROME:AF-M9MRI4-F1 E3 UBIQUITIN-PROTEIN LIGASE TRIM9;
1450:  eian-A  3.1  8.1   78  1284    9   DROME:AF-A1ZB14-F1 EAG-LIKE K CHANNEL, ISOFORM A;
1451:  ec8e-A  3.1 13.6  156   931    3   DROME:AF-Q9W2S7-F1 AMINOPEPTIDASE;
1452:  ejds-A  3.1 13.8  110   980    8   DROME:AF-Q9VFS5-F1 SERINE/THREONINE-PROTEIN PHOSPHATASE 4 REGULATORY
1453:  eelw-A  3.1 13.7  115   477    8   DROME:AF-Q9VMQ5-F1 UBIQUINONE BIOSYNTHESIS MONOOXYGENASE COQ6, MITOC
1454:  edot-A  3.1 13.1  120   593    8   DROME:AF-Q5BIC3-F1 AZ2;
1455:  ehtn-A  3.1  8.3  109   501    3   DROME:AF-Q9VQL1-F1 SERYL-TRNA SYNTHETASE;
1456:  ekwu-A  3.1  8.7   88   491    6   DROME:AF-Q27367-F1 PROTEIN CROQUEMORT;
1457:  empp-A  3.1 13.7   93   507    9   DROME:AF-Q9VKN9-F1 RE12806P;
1458:  efnc-A  3.1 10.7  155   822    6   DROME:AF-Q9W277-F1 VACUOLAR PROTEIN SORTING-ASSOCIATED PROTEIN 35;
1459:  eid4-A  3.1 21.2  192   614    9   DROME:AF-Q9VWK4-F1 IP12869P;
1460:  ehgw-A  3.1  6.3  135   606    5   DROME:AF-P25123-F1 GAMMA-AMINOBUTYRIC ACID RECEPTOR SUBUNIT BETA;
1461:  elk8-A  3.1  6.0  119   669    6   DROME:AF-Q9VML9-F1 TRISSIN RECEPTOR;
1462:  eg37-A  3.0  6.4  112   522    4   DROME:AF-Q7PLW4-F1 RE48874P;
1463:  edfv-A  3.0 33.2  126   710    7   DROME:AF-Q9XTM1-F1 EXOCYST COMPLEX COMPONENT 5;
1464:  egp3-A  3.0 34.6  183  1487    9   DROME:AF-Q9VGI8-F1 BLOOM SYNDROME PROTEIN HOMOLOG;
1465:  ek7y-A  3.0 11.1   75   502    9   DROME:AF-Q9V3Z4-F1 GH11341P;
1466:  ec6c-A  3.0 11.4  134   360   10   DROME:AF-Q9VYI1-F1 PROTEIN YIPF;
1467:  em4j-A  3.0 30.7  174  1246    6   DROME:AF-Q9VXK9-F1 RH04127P;
1468:  eenx-A  3.0 43.5  129  1601    4   DROME:AF-E1JIT7-F1 PH AND SEC7 DOMAIN-CONTAINING PROTEIN;
1469:  ed80-A  3.0 12.9   78   902    3   DROME:AF-Q9W2E9-F1 KINASE;
1470:  eksl-A  3.0  7.5  114   975    7   DROME:AF-Q9VAH2-F1 LD33331P;
1471:  egxp-A  3.0 12.2  145   626    3   DROME:AF-Q24114-F1 DIVISION ABNORMALLY DELAYED PROTEIN;
1472:  elvf-A  3.0  4.7   94   299    6   DROME:AF-Q9W0D7-F1 GM14467P;
1473:  eku6-A  3.0 11.5   95   804    8   DROME:AF-Q9VU18-F1 UNCHARACTERIZED PROTEIN, ISOFORM C;
1474:  eftz-A  3.0 10.0   83   168    7   DROME:AF-Q9VCZ8-F1 PROBABLE PREFOLDIN SUBUNIT 5;
1475:  em4k-A  3.0  5.7   74   125    3   DROME:AF-Q9VW56-F1 PROBABLE PREFOLDIN SUBUNIT 6;
1476:  efq9-A  3.0  5.1   84  1135    7   DROME:AF-Q7KU01-F1 PHOSPHATASE 1 NUCLEAR TARGETING SUBUNIT, ISOFORM
1477:  ecy6-A  3.0 13.7  136   357   13   DROME:AF-Q9NBC8-F1 ALLATOSTATIN A RECEPTOR 2, ISOFORM A;
1478:  ecy0-A  3.0  7.8  128   822    6   DROME:AF-Q9VI82-F1 NUCLEOLAR COMPLEX PROTEIN 3 HOMOLOG;
1479:  ee24-A  3.0 26.7  129   700    4   DROME:AF-A1Z971-F1 UNCHARACTERIZED PROTEIN, ISOFORM A;
1480:  ek26-A  3.0 18.5  120   254    8   DROME:AF-Q9VCH9-F1 LD07883P;
1481:  edho-A  3.0 16.0  128   917    7   DROME:AF-P43248-F1 DNA MISMATCH REPAIR PROTEIN SPELLCHECKER 1;
1482:  elt6-A  3.0 13.8  106   519   10   DROME:AF-P25162-F1 ACETYLCHOLINE RECEPTOR SUBUNIT BETA-LIKE 2;
1483:  egfg-A  3.0  5.5   89   186    9   DROME:AF-M9MRH9-F1 UNCHARACTERIZED PROTEIN;
1484:  eluf-A  3.0  5.1   58    72    7   DROME:AF-Q9VWH8-F1 PROTEIN KISH;
1485:  eh4o-A  3.0  7.0  136   446    7   DROME:AF-P18931-F1 NADH-UBIQUINONE OXIDOREDUCTASE CHAIN 4;
1486:  edvt-A  3.0 13.2  123   581    8   DROME:AF-Q9VHJ7-F1 LD41978P;
1487:  edtj-A  3.0 19.8  154   598    6   DROME:AF-Q9VWA6-F1 CILIA- AND FLAGELLA-ASSOCIATED PROTEIN 157;
1488:  el8f-A  3.0 27.2  125  1630    2   DROME:AF-A1ZAC8-F1 UNCHARACTERIZED PROTEIN, ISOFORM B;
1489:  ei9d-A  3.0 27.4   99   334    7   DROME:AF-Q95RV3-F1 LD09786P;
1490:  emtx-A  3.0 12.6  117   810    4   DROME:AF-Q8IP90-F1 BRUNO 1, ISOFORM B;
1491:  ejz3-A  3.0 15.0  153   680    8   DROME:AF-A1ZBL2-F1 FI17509P1;
1492:  efi4-A  3.0  8.7   71   102    3   DROME:AF-Q9VXH4-F1 RE16337P;
1493:  ejs8-A  3.0 35.1  138   391   11   DROME:AF-Q8T3J1-F1 SD02419P;
1494:  ehv3-A  3.0  5.1  124   834    7   DROME:AF-P28285-F1 5-HYDROXYTRYPTAMINE RECEPTOR 2A;
1495:  emua-A  3.0 13.6  132   562    5   DROME:AF-Q7KSD8-F1 TRANSCRIPTIONAL ADAPTER 2A;
1496:  ei2r-A  3.0 14.9   89   345    7   DROME:AF-Q9VXR6-F1 GH09650P;
1497:  ehso-A  3.0  9.4  104   174    4   DROME:AF-A1ZA77-F1 TRANSMEMBRANE PROTEIN 208;
1498:  ed9n-A  3.0  4.5   92   372    4   DROME:AF-Q9V9V8-F1 LP07209P;
1499:  ekzs-A  3.0 21.6  127  1145    8   DROME:AF-Q27607-F1 DNA POLYMERASE SUBUNIT GAMMA-1, MITOCHONDRIAL;
1500:  eeu5-A  3.0  9.6   69   302    3   DROME:AF-Q9VND7-F1 RNA-BINDING MOTIF PROTEIN 42;
1501:  elbf-A  3.0  8.5  100   237    5   DROME:AF-Q9VRU2-F1 LD30746P;
1502:  ehik-A  3.0  7.5   65   910    6   DROME:AF-Q9V4A0-F1 FI01405P;
1503:  egmn-A  3.0 23.7  147   365   11   DROME:AF-Q9VQ37-F1 MITOCHONDRIAL CARRIER PROTEIN RIM2;
1504:  eky5-A  3.0 11.4  135   373    6   DROME:AF-P06002-F1 OPSIN RH1;
1505:  egpk-A  3.0 12.9  155   622   12   DROME:AF-P51905-F1 SODIUM-DEPENDENT SEROTONIN TRANSPORTER;
1506:  edll-A  3.0 20.5  131   496    8   DROME:AF-Q08832-F1 GAMMA-AMINOBUTYRIC ACID RECEPTOR SUBUNIT BETA-LIK
1507:  edg4-A  3.0  9.3   92   255    3   DROME:AF-Q9VIL2-F1 LD19544P;
1508:  eevj-A  3.0  8.4  122   511    7   DROME:AF-Q9VMS8-F1 PROBABLE CYTOCHROME P450 4AC2;
1509:  ekp2-A  3.0  3.0   61    90    5   DROME:AF-Q6IGM9-F1 GEO11086P1;
1510:  eiq2-A  3.0 19.8  139   511    5   DROME:AF-Q9VM69-F1 CG10206-PA;
1511:  elqj-A  3.0  8.0  131   248    7   DROME:AF-Q9VPN0-F1 GH04039P;
1512:  elom-A  3.0 18.0  125   552    7   DROME:AF-O76861-F1 EG:100G10.1 PROTEIN;
1513:  emts-A  3.0  7.1   93   196    9   DROME:AF-M9NDP9-F1 UNCHARACTERIZED PROTEIN, ISOFORM E;
1514:  ekw8-A  3.0 31.8  139   604    8   DROME:AF-Q9VVD0-F1 GH21622P;
1515:  eixz-A  3.0 15.5   86  1169   12   DROME:AF-Q9VSJ6-F1 INTRAFLAGELLAR TRANSPORT PROTEIN 122 HOMOLOG;
1516:  eeqw-A  3.0 16.1  136  1067   10   DROME:AF-Q9VEV4-F1 PROTEIN CLEC16A HOMOLOG;
1517:  eewl-A  3.0 18.7   75   197    7   DROME:AF-Q9VSL0-F1 LD07728P;
1518:  eli7-A  3.0 21.7   90   480    6   DROME:AF-Q9VXA7-F1 UNCHARACTERIZED PROTEIN;
1519:  ek88-A  3.0 11.6  159   463    7   DROME:AF-Q9VA86-F1 RE19971P;
1520:  ejkf-A  3.0 10.8   54   869    7   DROME:AF-A0A0B4K6B9-F1 UNCHARACTERIZED PROTEIN, ISOFORM D;
1521:  ein7-A  3.0 15.9   83   299    6   DROME:AF-O46079-F1 EG:39E1.2 PROTEIN;
1522:  eflf-A  3.0 18.8   98  1006    3   DROME:AF-A1Z6P8-F1 EXCHANGE PROTEIN DIRECTLY ACTIVATED BY CAMP, ISOF
1523:  ehib-A  3.0  9.0   77   463    8   DROME:AF-Q27411-F1 RLB1;
1524:  efml-A  3.0 14.4  110   971    8   DROME:AF-Q94527-F1 NUCLEAR FACTOR NF-KAPPA-B P110 SUBUNIT;
1525:  ehjp-A  3.0  3.8   62    95    5   DROME:AF-A0A0B4K6X1-F1 UNCHARACTERIZED PROTEIN, ISOFORM A;
1526:  el51-A  3.0 31.7  202  1918    4   DROME:AF-Q0KHR2-F1 FORKED, ISOFORM F;
1527:  ehty-A  3.0 11.8  111   184    5   DROME:AF-E1JIB0-F1 UNCHARACTERIZED PROTEIN;
1528:  ehrw-A  3.0  8.6   82   148    9   DROME:AF-Q8SXX5-F1 GEO12594P1;
1529:  emwh-A  3.0  3.1   58    92    7   DROME:AF-O46098-F1 PROTEIN BCN92;
1530:  emxm-A  3.0 17.3   95   524    8   DROME:AF-Q9VVR9-F1 PROBABLE CYTOCHROME P450 12C1, MITOCHONDRIAL;
1531:  el7e-A  3.0 19.1  125   776   10   DROME:AF-Q9XZ25-F1 GATOR COMPLEX PROTEIN WDR24;
1532:  eixh-A  3.0  4.3   91   154    8   DROME:AF-E1JH37-F1 GEO02178P1;
1533:  emof-A  3.0 12.3  100   414    8   DROME:AF-Q9VRE2-F1 BVES;
1534:  eddt-A  3.0  5.7   78   285    9   DROME:AF-Q7K1C3-F1 GH22096P;
1535:  ejvc-A  3.0  7.8   60   141    8   DROME:AF-A0A0B4K7X0-F1 UNCHARACTERIZED PROTEIN;
1536:  ec0f-A  3.0 33.5  216   923    3   DROME:AF-X2JF48-F1 UNCHARACTERIZED PROTEIN, ISOFORM B;
1537:  eixx-A  3.0 10.2  119   371   10   DROME:AF-Q9W3V5-F1 LP14436P;
1538:  egkk-A  3.0  8.1  164  1079    4   DROME:AF-Q9VN30-F1 DHC_N2 DOMAIN-CONTAINING PROTEIN;
1539:  egrc-A  3.0  5.8  165  1111    7   DROME:AF-Q9W037-F1 UNCHARACTERIZED PROTEIN, ISOFORM C;
1540:  ei9z-A  3.0  7.0  121   725    2   DROME:AF-Q8SY05-F1 RE26721P;
1541:  ek7r-A  3.0  7.4  174  1041    5   DROME:AF-P13607-F1 SODIUM/POTASSIUM-TRANSPORTING ATPASE SUBUNIT ALPH
1542:  emkc-A  3.0 17.9  139   369    6   DROME:AF-A1Z8H6-F1 CUTICULAR PROTEIN 47EE;
1543:  ejps-A  3.0  9.2   89   179    7   DROME:AF-Q9VAM9-F1 GUANOSINE-3',5'-BIS(DIPHOSPHATE) 3'-PYROPHOSPHOHY
1544:  emwp-A  3.0 12.1  135  1653    5   DROME:AF-Q9VJW1-F1 LD29171P;
1545:  eflj-A  3.0 13.9  115   978    9   DROME:AF-Q9VLI1-F1 ALPHA-MANNOSIDASE;
1546:  ejcj-A  3.0 20.3  209  1576    6   DROME:AF-A1Z9P3-F1 PROTEIN SHROOM;
1547:  ekuc-A  3.0 20.5  109   993    6   DROME:AF-Q9VBW1-F1 UNCHARACTERIZED PROTEIN, ISOFORM A;
1548:  ej0p-A  3.0 21.5  247  2599   11   DROME:AF-A1ZBE8-F1 PROTEIN DOPEY-1 HOMOLOG;
1549:  elhf-A  3.0 15.7  121   321    7   DROME:AF-Q9VQI1-F1 GH07239P;
1550:  eloa-A  3.0  6.3  117   400    8   DROME:AF-Q8IMT2-F1 FI21747P1;
1551:  ehrg-A  3.0  7.7   68   271    7   DROME:AF-Q8IPL4-F1 LETHAL (2) 05714, ISOFORM B;
1552:  egi3-A  3.0 31.9  142   586    6   DROME:AF-Q1LZ24-F1 FI01116P;
1553:  eesq-A  3.0 16.5  127  1204    8   DROME:AF-Q9W1Q5-F1 FI21439P1;
1554:  edly-A  3.0 17.8   97   524    7   DROME:AF-Q4V5U6-F1 IP11896P;
1555:  emai-A  3.0 17.3   90   599    6   DROME:AF-Q86B79-F1 RING FINGER PROTEIN UNKEMPT;
1556:  eg99-A  3.0 32.8  117  1007    6   DROME:AF-Q9V474-F1 BCDNA.LD26519;
1557:  efhd-A  3.0  8.2   73   209    8   DROME:AF-Q9VL94-F1 FI04446P;
1558:  eg8t-A  3.0  6.7   84   304    4   DROME:AF-Q95T08-F1 LD29354P;
1559:  eld4-A  3.0 13.4  115   637    8   DROME:AF-Q9W2B3-F1 UNCHARACTERIZED PROTEIN, ISOFORM A;
1560:  ele0-A  3.0  4.4   90   288    7   DROME:AF-Q9W0P0-F1 FI09734P;
1561:  elsr-A  3.0  7.4  140   393    5   DROME:AF-P48592-F1 RIBONUCLEOSIDE-DIPHOSPHATE REDUCTASE SUBUNIT M2;
1562:  ekrj-A  3.0  7.9  137   845    6   DROME:AF-Q9V466-F1 NUCLEAR PORE COMPLEX PROTEIN NUP107;
1563:  ej3w-A  3.0  5.0   63   316   11   DROME:AF-Q8IRK5-F1 PEPTIDASE S1 DOMAIN-CONTAINING PROTEIN;
1564:  efc0-A  3.0 37.2  181   927   10   DROME:AF-Q7KVW5-F1 SMALL CONDUCTANCE CALCIUM-ACTIVATED POTASSIUM CHA
1565:  elz7-A  3.0 17.8  134   446    5   DROME:AF-B7YZX2-F1 INWARDLY RECTIFYING POTASSIUM CHANNEL 3, ISOFORM
1566:  ehxi-A  3.0 18.1  162  1218    5   DROME:AF-A1Z8S6-F1 PRECOCIOUS DISSOCIATION OF SISTERS 5, ISOFORM A;
1567:  ejzz-A  3.0 19.3  137   571    4   DROME:AF-A0A1Z1CH18-F1 MITOCHONDRIA-EATING PROTEIN;
1568:  ekuk-A  3.0 28.7  117  1256   14   DROME:AF-H9XVN1-F1 RHO GTPASE ACTIVATING PROTEIN AT 102A, ISOFORM D;
1569:  eec9-A  3.0 14.9  114   234    6   DROME:AF-A0A0B4LH44-F1 UNCHARACTERIZED PROTEIN, ISOFORM C;
1570:  el9w-A  3.0 13.7  137   712    4   DROME:AF-Q7KKH3-F1 PROTEIN SDA1 HOMOLOG;
1571:  ecxk-A  3.0 16.4  205  1307    8   DROME:AF-Q9VW60-F1 ADENYLATE CYCLASE TYPE 2;
1572:  efhn-A  3.0 11.2   80   633    6   DROME:AF-P11146-F1 HEAT SHOCK 70 KDA PROTEIN COGNATE 2;
1573:  eiip-A  3.0 15.8  134   421    7   DROME:AF-Q9VGC1-F1 AT09290P;
1574:  ef1s-A  3.0 15.3   88   524    6   DROME:AF-Q9W4G1-F1 LD07278P;
1575:  egk8-A  3.0 34.7  192   819    9   DROME:AF-Q9VVH9-F1 SOLUTE CARRIER ORGANIC ANION TRANSPORTER FAMILY M
1576:  el4n-A  3.0 31.2   71   558    6   DROME:AF-Q8IMY8-F1 IONOTROPIC RECEPTOR 94F;
1577:  eh6l-A  3.0 20.7  117   739    4   DROME:AF-Q9VKD9-F1 MIP16835P1;
1578:  ej8b-A  3.0  9.0   99   518   14   DROME:AF-Q9W133-F1 AARF DOMAIN-CONTAINING KINASE 1;
1579:  ejwf-A  3.0  5.8   96   174    6   DROME:AF-Q9VHS6-F1 COPPER TRANSPORTER;
1580:  elwm-A  3.0 12.7  153   631    8   DROME:AF-Q7K4Y6-F1 SODIUM-DEPENDENT DOPAMINE TRANSPORTER;
1581:  eeh0-A  3.0 10.6   81   314    6   DROME:AF-Q9VMJ6-F1 TETRASPANIN;
1582:  ehvb-A  2.9 14.4  123   515    6   DROME:AF-Q9VN77-F1 GERANYLGERANYL TRANSFERASE TYPE-2 SUBUNIT ALPHA;
1583:  egj4-A  2.9 19.5  131   605    5   DROME:AF-Q9GQQ0-F1 PROTEIN SPINSTER;
1584:  emzh-A  2.9 22.5   79   753    6   DROME:AF-Q9VS57-F1 RE14391P;
1585:  el1c-A  2.9 19.7  103   606    4   DROME:AF-Q86LG1-F1 PICKPOCKET PROTEIN 28;
1586:  edo5-A  2.9 10.0   75   182    7   DROME:AF-Q9VCI5-F1 SUCCINATE DEHYDROGENASE  CYTOCHROME B
1587:  elql-A  2.9  7.6   55   145    7   DROME:AF-Q8I0L0-F1 GH04494P;
1588:  efp3-A  2.9  8.0  104   272    8   DROME:AF-Q9W4D8-F1 UNCHARACTERIZED PROTEIN;
1589:  ed0v-A  2.9 24.6  101   681    4   DROME:AF-A1Z6W6-F1 LP06106P;
1590:  ek63-A  2.9 10.2  147   540    5   DROME:AF-Q9VRQ8-F1 MFS DOMAIN-CONTAINING PROTEIN;
1591:  ef54-A  2.9 10.6  125  1597    8   DROME:AF-Q0E8Q7-F1 ENGULFMENT ABC TRANSPORTER IN THE OVARY, ISOFORM
1592:  ejbj-A  2.9  5.9  124   433    3   DROME:AF-Q9W0F5-F1 UNCHARACTERIZED PROTEIN;
1593:  ehiz-A  2.9 26.7  108  1953    6   DROME:AF-Q9VKD0-F1 GH12955P;
1594:  eems-A  2.9  4.9   96   305    9   DROME:AF-Q7KUV8-F1 UNCHARACTERIZED PROTEIN, ISOFORM C;
1595:  elgb-A  2.9 45.9  171  1073    5   DROME:AF-Q9VKT1-F1 GH11711P;
1596:  ek1m-A  2.9  8.8  132  2019    8   DROME:AF-Q9W0D3-F1 GH15728P;
1597:  ef9u-A  2.9 20.5  107   233    9   DROME:AF-Q9VNM9-F1 FI01546P;
1598:  edqy-A  2.9 14.0  177   837    5   DROME:AF-Q9W4B2-F1 FI01127P;
1599:  eirg-A  2.9 18.0   96   167    7   DROME:AF-Q9VBA6-F1 RE49565P;
1600:  ekov-A  2.9 12.8  142   469    4   DROME:AF-Q9VLG9-F1 ARGININOSUCCINATE LYASE, ISOFORM B;
1601:  elus-A  2.9 12.7   81   381    5   DROME:AF-M9NEA1-F1 STATHMIN, ISOFORM D;
1602:  edgg-A  2.9  8.7  110   365    5   DROME:AF-Q9VZ54-F1 GH19655P;
1603:  ee2a-A  2.9 37.2  227  2072    6   DROME:AF-P91621-F1 PROTEIN STILL LIFE, ISOFORM SIF TYPE 1;
1604:  ekz6-A  2.9 14.6   77   173    0   DROME:AF-Q9VAD7-F1 RH37294P;
1605:  elf2-A  2.9 10.8  100   573    4   DROME:AF-Q7KMH5-F1 BCDNA.LD29892;
1606:  egox-A  2.9 35.9  102   171    4   DROME:AF-Q95RF6-F1 LD34461P;
1607:  eh5m-A  2.9  9.0  107   605    4   DROME:AF-Q7K1T1-F1 LD44824P;
1608:  ejho-A  2.9 10.2  145   481    8   DROME:AF-Q9VEP6-F1 ADENYLOSUCCINATE LYASE;
1609:  ednw-A  2.9 22.4  124   545    8   DROME:AF-Q9V7Y2-F1 SPHINGOSINE-1-PHOSPHATE LYASE;
1610:  edrg-A  2.9 16.6  102   330    9   DROME:AF-Q8SY53-F1 GH11935P;
1611:  ef9f-A  2.9 15.7  113   565    4   DROME:AF-Q8IMI5-F1 FI04474P;
1612:  edr7-A  2.9  6.2   97   346    9   DROME:AF-Q9VSH0-F1 IP12463P;
1613:  ei4v-A  2.9 29.7  143   750    8   DROME:AF-A1ZB09-F1 UNCHARACTERIZED PROTEIN;
1614:  elof-A  2.9 14.0  119   369    7   DROME:AF-Q8T390-F1 ENDOPHILIN-A;
1615:  ei72-A  2.9  8.8   88   390    5   DROME:AF-Q8SYD9-F1 ENDOPHILIN-A;
1616:  einh-A  2.9  6.4  104   154    7   DROME:AF-Q9VP04-F1 ORM1-LIKE PROTEIN;
1617:  ehrn-A  2.9  5.7   99   152    4   DROME:AF-Q9VIR7-F1 UNCHARACTERIZED PROTEIN, ISOFORM A;
1618:  eiav-A  2.9  8.4   85   491    9   DROME:AF-Q9VJA7-F1 UNCHARACTERIZED PROTEIN;
1619:  ei0x-A  2.9  5.9   69   634   12   DROME:AF-Q7K110-F1 DOLICHYL-DIPHOSPHOOLIGOSACCHARIDE--PROTEIN
1620:  efqu-A  2.9 31.3  105  1832    8   DROME:AF-Q9U1H0-F1 PUTATIVE TRANSCRIPTION FACTOR CAPICUA;
1621:  eikg-A  2.9  7.6   85   110    8   DROME:AF-Q9V9U7-F1 TUBULIN-SPECIFIC CHAPERONE A;
1622:  eexp-A  2.9 35.7  151   999    7   DROME:AF-Q23972-F1 PROTEIN SMAUG;
1623:  ej96-A  2.9  7.6   77   680    9   DROME:AF-B7YZH1-F1 FI20143P1;
1624:  eeug-A  2.9  5.6   87   278    6   DROME:AF-Q7JWE2-F1 GH09427P;
1625:  ej0z-A  2.9 22.5  115   952    5   DROME:AF-Q9VPC0-F1 SERINE/THREONINE-PROTEIN KINASE PITSLRE;
1626:  ed08-A  2.9 10.6   88   512    5   DROME:AF-B7Z152-F1 UNCHARACTERIZED PROTEIN, ISOFORM C;
1627:  emzn-A  2.9  5.9  121   861    2   DROME:AF-Q7KN74-F1 TETRATRICOPEPTIDE REPEAT DOMAIN 7, ISOFORM A;
1628:  ejvm-A  2.9 32.1   81   897    9   DROME:AF-Q0KI42-F1 FI04462P;
1629:  edg8-A  2.9 12.8  127  1080    6   DROME:AF-Q8IPB7-F1 ALPHA-MANNOSIDASE;
1630:  ei2j-A  2.9  5.0   81   124    6   DROME:AF-Q6IGA4-F1 ACP53C14C;
1631:  eenw-A  2.9  6.8  107   542    6   DROME:AF-Q5LJX8-F1 ZYDECO, ISOFORM F;
1632:  ed8r-A  2.9 11.4  107   469    3   DROME:AF-A1Z7D6-F1 FI11533P;
1633:  ema4-A  2.9 11.1  103   203    5   DROME:AF-Q9VYF5-F1 UNCHARACTERIZED PROTEIN, ISOFORM A;
1634:  ekai-A  2.9  9.9  122   432    8   DROME:AF-Q9W2N5-F1 GH10162P;
1635:  ekhi-A  2.9  8.0  121   714    6   DROME:AF-A0A0B4K6G5-F1 NA HYDROGEN ANTIPORTER 2, ISOFORM B;
1636:  egma-A  2.9 10.6   74   351    8   DROME:AF-Q9VKM6-F1 VACUOLAR PROTEIN SORTING-ASSOCIATED PROTEIN 72 HO
1637:  empi-A  2.9 13.6  110   154    7   DROME:AF-Q9VY41-F1 UNCHARACTERIZED PROTEIN;
1638:  eg3w-A  2.9  7.0   59   160    5   DROME:AF-Q9VKA2-F1 GEO12039P1;
1639:  eg14-A  2.9  9.7  104   771   11   DROME:AF-Q9V9X7-F1 POLYRIBONUCLEOTIDE NUCLEOTIDYLTRANSFERASE;
1640:  egp6-A  2.9 10.0  110   562   10   DROME:AF-Q9VQI2-F1 LD08641P;
1641:  el34-A  2.9 10.1   79   142    8   DROME:AF-A8DY57-F1 GEO10349P1;
1642:  eh33-A  2.9 19.4  183  1252    5   DROME:AF-Q9VGK7-F1 PUTATIVE ELONGATOR COMPLEX PROTEIN 1;
1643:  ejh6-A  2.9 11.0  103   252    9   DROME:AF-A0A0B4LGC2-F1 CATION_ATPASE_N DOMAIN-CONTAINING PROTEIN;
1644:  eicy-A  2.9  6.9   97   192   10   DROME:AF-M9NEW7-F1 UNCHARACTERIZED PROTEIN;
1645:  edx4-A  2.9 14.8   64   947    2   DROME:AF-E9NA96-F1 IONOTROPIC RECEPTOR 25A;
1646:  ee49-A  2.9  8.3  112   284    4   DROME:AF-Q9VU45-F1 LD27581P;
1647:  eft6-A  2.9 20.6  191  1333    8   DROME:AF-Q9VUG6-F1 UNCHARACTERIZED PROTEIN, ISOFORM A;
1648:  eh49-A  2.9 11.7   86   526    3   DROME:AF-Q9V9Y4-F1 PH-SENSITIVE CHLORIDE CHANNEL 2;
1649:  ejq9-A  2.9 18.4   84   223    4   DROME:AF-Q6IH48-F1 HDC03337;
1650:  ec91-A  2.9 11.6  133   766   11   DROME:AF-Q7JRH5-F1 RE28271P;
1651:  el3x-A  2.9 17.4  143   294    8   DROME:AF-Q9VB61-F1 AT21004P;
1652:  ef65-A  2.9 20.8  107   181    4   DROME:AF-Q9VDT4-F1 UNCHARACTERIZED PROTEIN, ISOFORM A;
1653:  ej2x-A  2.9  6.0   96   186    5   DROME:AF-Q9VYH1-F1 FERRITIN;
1654:  eedi-A  2.9 23.7   95   328    7   DROME:AF-Q9VMP8-F1 RE73577P;
1655:  edc6-A  2.9  5.4   77   165    5   DROME:AF-Q9VD32-F1 GEO10853P1;
1656:  ejak-A  2.9  7.3  121   182    8   DROME:AF-Q8IQ56-F1 TRANSMEMBRANE PROTEIN 11 HOMOLOG, MITOCHONDRIAL;
1657:  efk6-A  2.9 16.7   84   642    2   DROME:AF-Q9VEN3-F1 FI20177P1;
1658:  em09-A  2.9 12.3   81   553    5   DROME:AF-Q9VL88-F1 PICKPOCKET 18;
1659:  ef4d-A  2.9  6.1  135   226    6   DROME:AF-Q7JVE7-F1 SUGAR TRANSPORTER SWEET1;
1660:  ehp7-A  2.9 27.5  144   642    4   DROME:AF-Q9VYN4-F1 IONOTROPIC RECEPTOR 11A;
1661:  egtu-A  2.9  8.4  114   167    9   DROME:AF-Q86B54-F1 GLUTATHIONE TRANSFERASE;
1662:  ehap-A  2.9 14.0  103   547   10   DROME:AF-Q9VA60-F1 PROCOLLAGEN-PROLINE 4-DIOXYGENASE;
1663:  eh77-A  2.9 10.8   82  1174   11   DROME:AF-Q02280-F1 POTASSIUM VOLTAGE-GATED CHANNEL PROTEIN EAG;
1664:  egd9-A  2.9  6.8  133   507    8   DROME:AF-Q961H2-F1 GH23453P;
1665:  ef3y-A  2.9  9.1  103   392    5   DROME:AF-Q9VK20-F1 LD18447P;
1666:  efzy-A  2.9  7.5   90   373   11   DROME:AF-Q9VUM3-F1 GH25868P;
1667:  ego7-A  2.9  7.0  198  1020    9   DROME:AF-P22700-F1 CALCIUM-TRANSPORTING ATPASE SARCOPLASMIC/ENDOPLAS
1668:  efvs-A  2.9 26.1  119   293   11   DROME:AF-Q9W465-F1 FI21917P1;
1669:  emuy-A  2.9  9.3   88   707    3   DROME:AF-Q95RQ7-F1 LD15658P;
1670:  emc3-A  2.9  8.1   81   168    6   DROME:AF-Q0KI06-F1 UNCHARACTERIZED PROTEIN, ISOFORM A;
1671:  eja3-A  2.9  6.4   74   128    8   DROME:AF-Q7JV61-F1 SD17342P;
1672:  ei7k-A  2.9 19.4  145   549   10   DROME:AF-Q9VZW5-F1 FMRFAMIDE RECEPTOR;
1673:  ehwk-A  2.9  9.7   87  1095    2   DROME:AF-P13217-F1 1-PHOSPHATIDYLINOSITOL 4,5-BISPHOSPHATE PHOSPHODI
1674:  efi6-A  2.9 23.7  141  1315   10   DROME:AF-A0A0B4K682-F1 JAVELIN-LIKE, ISOFORM D;
1675:  ei95-A  2.9 26.9  177  1218   10   DROME:AF-Q9VNJ5-F1 PROTEIN DISPATCHED;
1676:  edm4-A  2.9 16.4  166   564    8   DROME:AF-P20905-F1 5-HYDROXYTRYPTAMINE RECEPTOR 1;
1677:  ej3a-A  2.9  9.1  108   993    7   DROME:AF-A1Z856-F1 KCNQ POTASSIUM CHANNEL, ISOFORM F;
1678:  edtg-A  2.9 12.2   91   353   10   DROME:AF-Q9VNW1-F1 LD30543P;
1679:  edvq-A  2.9 17.0  112   603    5   DROME:AF-M9PJS6-F1 UNCHARACTERIZED PROTEIN, ISOFORM D;
1680:  edub-A  2.9  8.6  137   670    7   DROME:AF-Q9W534-F1 G-PROTEIN COUPLED RECEPTOR MOODY;
1681:  ecv9-A  2.9 16.8   56   137   11   DROME:AF-Q0KI15-F1 GEO11096P1;
1682:  ekuz-A  2.9 36.0  165   942   10   DROME:AF-Q9VT91-F1 CANNONBALL;
1683:  eczy-A  2.9 11.4   85   611    5   DROME:AF-Q7K4K7-F1 CENTROSOMIN'S BEAUTIFUL SISTER, ISOFORM A;
1684:  ei06-A  2.9  5.3   72   540    8   DROME:AF-Q9W0X8-F1 LD43587P;
1685:  edgq-A  2.9 13.1  140   562    6   DROME:AF-Q9VYG3-F1 LD41462P;
1686:  eekn-A  2.9  5.8  143  1122    7   DROME:AF-Q9W196-F1 LP03102P;
1687:  edwr-A  2.9 39.4  129  2519    5   DROME:AF-A0A0B4K6L3-F1 UNCHARACTERIZED PROTEIN, ISOFORM C;
1688:  el9s-A  2.9  9.9   87   228    5   DROME:AF-P00408-F1 CYTOCHROME C OXIDASE SUBUNIT 2;
1689:  eidp-A  2.9 11.7  121   407    4   DROME:AF-Q9VRC1-F1 PLSC DOMAIN-CONTAINING PROTEIN;
1690:  egd5-A  2.9  6.1   68   125    7   DROME:AF-Q9VIR2-F1 PROTEIN TURANDOT F;
1691:  eg06-A  2.9 34.7  139   492    9   DROME:AF-Q9W0V7-F1 PROBABLE G-PROTEIN COUPLED RECEPTOR MTH-LIKE 8;
1692:  ejr5-A  2.8 12.9  103  1027    4   DROME:AF-P33244-F1 NUCLEAR HORMONE RECEPTOR FTZ-F1;
1693:  elul-A  2.8  9.6   66   342    8   DROME:AF-Q9W2U5-F1 AT19485P;
1694:  ej55-A  2.8  9.0   92   385    3   DROME:AF-E1JJF2-F1 UNCHARACTERIZED PROTEIN, ISOFORM B;
1695:  emfg-A  2.8 10.7   76   889    5   DROME:AF-A1ZAP1-F1 FI21220P1;
1696:  efj5-A  2.8 16.2  159  1961    4   DROME:AF-Q9VAG5-F1 CLARET, ISOFORM A;
1697:  ee5m-A  2.8  6.9  102   881   11   DROME:AF-Q7JR83-F1 HORMONE-SENSITIVE LIPASE, ISOFORM A;
1698:  ed94-A  2.8 12.6  152   709    5   DROME:AF-Q9VR70-F1 AT15442P;
1699:  ef2i-A  2.8 15.6   83    98    5   DROME:AF-Q8MZ28-F1 GEO09656P1;
1700:  emad-A  2.8 16.5  109   298    8   DROME:AF-Q9V9S3-F1 IP11148P;
1701:  egmc-A  2.8  2.7   54    68   11   DROME:AF-B7YZH8-F1 UNCHARACTERIZED PROTEIN, ISOFORM A;
1702:  ec8t-A  2.8 12.9  134   782    9   DROME:AF-P16568-F1 PROTEIN BICAUDAL D;
1703:  eid0-A  2.8  8.5   95   485    7   DROME:AF-Q9VDU9-F1 HISTAMINE-GATED CHLORIDE CHANNEL ALPHA1 SUBUNIT;
1704:  ejcp-A  2.8 12.8  177   654    6   DROME:AF-Q7K330-F1 TRANSPORTER;
1705:  edpv-A  2.8 10.7  125   781    3   DROME:AF-A0A0B4K5Z8-F1 PROTEIN TRANSPORT PROTEIN SEC23;
1706:  ekud-A  2.8  4.4   55    62    7   DROME:AF-Q9VRK0-F1 GEO12004P1;
1707:  eh14-A  2.8 14.0  158   723    4   DROME:AF-Q9VI25-F1 NEUROCHONDRIN HOMOLOG;
1708:  efap-A  2.8 25.9   92   828    5   DROME:AF-Q9VCQ6-F1 CENTAURIN BETA 1A;
1709:  emwt-A  2.8  6.6   89   162    7   DROME:AF-Q9VJP9-F1 GEO12025P1;
1710:  em6d-A  2.8 21.7  102   388    6   DROME:AF-Q9VMU8-F1 UDP-GALACTOSE TRANSPORTER SENJU;
1711:  ejea-A  2.8 13.6  126   415    7   DROME:AF-Q9VBS5-F1 CHK DOMAIN-CONTAINING PROTEIN;
1712:  elwt-A  2.8 13.9  105   391    7   DROME:AF-Q8IRI7-F1 CKII-ALPHA SUBUNIT INTERACTOR-3, ISOFORM B;
1713:  ehr6-A  2.8 19.5  135   291    4   DROME:AF-Q9VG03-F1 GH08448P;
1714:  eirz-A  2.8  9.5   68   149   13   DROME:AF-A1Z7I6-F1 UNCHARACTERIZED PROTEIN;
1715:  eg82-A  2.8  7.9   92   163   10   DROME:AF-Q9VAZ2-F1 IP06517P;
1716:  efa7-A  2.8 18.9  109   550    4   DROME:AF-Q9VAJ7-F1 PICKPOCKET 21, ISOFORM A;
1717:  eg20-A  2.8  5.5   86   155   12   DROME:AF-A1ZAL7-F1 V-TYPE PROTON ATPASE PROTEOLIPID SUBUNIT;
1718:  eefc-A  2.8 13.1  115   458    8   DROME:AF-Q9VMB6-F1 EQUILIBRATIVE NUCLEOSIDE TRANSPORTER 2, ISOFORM A
1719:  edma-A  2.8 20.1  191  1536   10   DROME:AF-Q9VNX0-F1 UNCHARACTERIZED PROTEIN, ISOFORM A;
1720:  eg4u-A  2.8 25.6  117   523    5   DROME:AF-Q7KTF8-F1 NICOTINIC ACETYLCHOLINE RECEPTOR ALPHA6, ISOFORM
1721:  elqs-A  2.8  8.5  137   389    7   DROME:AF-Q9VE68-F1 UNCHARACTERIZED PROTEIN;
1722:  eeuu-A  2.8 11.2  112   266    4   DROME:AF-Q9W3Y8-F1 UNCHARACTERIZED PROTEIN, ISOFORM A;
1723:  edeo-A  2.8 23.3  118  1005    5   DROME:AF-Q8IPF4-F1 UNCHARACTERIZED PROTEIN;
1724:  ek4z-A  2.8 28.0  120   268    8   DROME:AF-Q9VNN6-F1 LD24139P;
1725:  eeo9-A  2.8  7.4  120   503    7   DROME:AF-Q94981-F1 E3 UBIQUITIN-PROTEIN LIGASE ARIADNE-1;
1726:  el59-A  2.8  5.9   89   158    9   DROME:AF-Q9VTI6-F1 V-TYPE PROTON ATPASE PROTEOLIPID SUBUNIT;
1727:  edj8-A  2.8  7.0  158   352    8   DROME:AF-Q9W429-F1 UDP-XYLOSE AND UDP-N-ACETYLGLUCOSAMINE TRANSPORTE
1728:  edp5-A  2.8 13.0  104   531    3   DROME:AF-Q9VPX0-F1 GH26159P;
1729:  ehex-A  2.8 15.5   78   149    1   DROME:AF-Q9VXY1-F1 TUBULIN-SPECIFIC CHAPERONE A;
1730:  emnr-A  2.8  9.9   70   206   10   DROME:AF-Q8MLQ8-F1 LP05237P;
1731:  ek27-A  2.8  4.2   75  1483    9   DROME:AF-Q9V4F9-F1 MEDIATOR OF RNA POLYMERASE II TRANSCRIPTION SUBUN
1732:  eg69-A  2.8  6.5   84   198    6   DROME:AF-Q9VMV6-F1 THIOREDOXIN REDUCTASE-LIKE SELENOPROTEIN T HOMOLO
1733:  ei6i-A  2.8 18.3   78   522    9   DROME:AF-Q9VWL4-F1 GH07340P;
1734:  ee1a-A  2.8 18.1  142   960    3   DROME:AF-Q59E33-F1 LD21442P;
1735:  eh4z-A  2.8  7.0   84   121    6   DROME:AF-Q6GUT7-F1 ACP53C14A;
1736:  efp1-A  2.8 17.5  131   513   12   DROME:AF-Q8IMT7-F1 RE45749P;
1737:  ee95-A  2.8  8.0  168  1112    5   DROME:AF-Q9VK51-F1 ADENYLYL CYCLASE X A, ISOFORM A;
1738:  ehzn-A  2.8  7.3   86   225   10   DROME:AF-Q8MTA6-F1 AT13932P;
1739:  egnf-A  2.8 11.8  104   209    7   DROME:AF-Q24439-F1 ATP SYNTHASE SUBUNIT O, MITOCHONDRIAL;
1740:  egsg-A  2.8  6.3   81   191    2   DROME:AF-Q9W4R8-F1 RE03721P;
1741:  elsa-A  2.8 16.2  112   363    8   DROME:AF-Q9VR17-F1 EARLY BOUNDARY ACTIVITY PROTEIN 1;
1742:  ekfx-A  2.8 21.8   86   495    5   DROME:AF-Q2MGL7-F1 UNCHARACTERIZED PROTEIN, ISOFORM A;
1743:  ec0g-A  2.8 12.4  100   263    3   DROME:AF-Q9W3T1-F1 UNCHARACTERIZED PROTEIN, ISOFORM D;
1744:  ekrl-A  2.8 10.1  144  1288    6   DROME:AF-Q9VFG8-F1 PROTEIN KIBRA;
1745:  efwz-A  2.8  2.5   40    45    5   DROME:AF-X2JA25-F1 UNCHARACTERIZED PROTEIN;
1746:  efmf-A  2.8 18.6  110   834    5   DROME:AF-Q9VE75-F1 V-TYPE PROTON ATPASE SUBUNIT A;
1747:  ecu2-A  2.8 18.2   89   520    7   DROME:AF-Q27237-F1 PROTEIN TUMOROUS IMAGINAL DISCS, MITOCHONDRIAL;
1748:  em53-A  2.8 14.0  114   260   10   DROME:AF-Q9VEH2-F1 TRANSMEMBRANE PROTEIN 192;
1749:  emm9-A  2.8 31.0  166   334    7   DROME:AF-Q9VBH0-F1 IP09281P;
1750:  ek40-A  2.8 24.7  161   812    9   DROME:AF-Q9VWD3-F1 UNCHARACTERIZED PROTEIN, ISOFORM A;
1751:  ej65-A  2.8 17.3   71   787   13   DROME:AF-Q9VPY2-F1 PHOSPHOLIPASE A2 ACTIVATOR PROTEIN, ISOFORM A;
1752:  emos-A  2.8  9.6  100   435    8   DROME:AF-Q9VSV3-F1 PALMITOYLTRANSFERASE;
1753:  eid1-A  2.8  7.2   87   520    7   DROME:AF-Q9VK31-F1 LD35592P;
1754:  ec2k-A  2.8 21.3   87   907    6   DROME:AF-A0A0B4KHJ0-F1 GRIK, ISOFORM C;
1755:  eg31-A  2.8  5.5  121   505    7   DROME:AF-Q9V419-F1 PROBABLE CYTOCHROME P450 28A5;
1756:  emti-A  2.8  9.8   59   406    5   DROME:AF-Q9VX95-F1 DNAJ HOMOLOG SUBFAMILY C MEMBER 22;
1757:  ee16-A  2.8 12.2   97  1316    3   DROME:AF-Q9VGM1-F1 MULTIDRUG RESISTANCE PROTEIN 4;
1758:  eirv-A  2.8 11.3  145   405    6   DROME:AF-Q9VDT1-F1 ARC42;
1759:  efi3-A  2.8  7.0  105   212    5   DROME:AF-P36975-F1 SYNAPTOSOMAL-ASSOCIATED PROTEIN 25;
1760:  eg0r-A  2.8 29.9  170   451    7   DROME:AF-M9PET2-F1 TARGET OF WINGLESS, ISOFORM E;
1761:  el2y-A  2.8  8.8   85   243   12   DROME:AF-Q9VRG6-F1 ACYL-COA-BINDING DOMAIN-CONTAINING PROTEIN 6;
1762:  ekkd-A  2.8 14.1  100   771    6   DROME:AF-Q9VAQ1-F1 NAD-DEPENDENT PROTEIN DEACETYLASE SIRT7;
1763:  ehnx-A  2.8  8.0  114   505    7   DROME:AF-Q9W2N4-F1 RIC3 ACETYLCHOLINE RECEPTOR CHAPERONE, ISOFORM C;
1764:  eesm-A  2.8 10.6   82   610    9   DROME:AF-Q27324-F1 TYROSINE-PROTEIN KINASE DRL;
1765:  eeoi-A  2.8 12.5  107   267   10   DROME:AF-Q9VVJ5-F1 NEDD4 FAMILY INTERACTING PROTEIN;
1766:  egmf-A  2.8 18.8  135   611    6   DROME:AF-Q9VXR5-F1 LD02975P;
1767:  eedt-A  2.8 32.9  211  1156    4   DROME:AF-Q02645-F1 PROTEIN HU-LI TAI SHAO;
1768:  ehku-A  2.8 11.5  112   511    7   DROME:AF-Q9VJT3-F1 AT31519P;
1769:  ef6s-A  2.8 13.8  112   716    4   DROME:AF-P41073-F1 ZINC FINGER PROTEIN ON ECDYSONE PUFFS;
1770:  ec1l-A  2.8  5.7   77   844    4   DROME:AF-Q8ING2-F1 MIP05134P;
1771:  eiiz-A  2.8 19.5   95   256    6   DROME:AF-Q9VF68-F1 CG6130 PROTEIN;
1772:  ejvz-A  2.8  9.3   69   138    3   DROME:AF-G2J646-F1 MIP06567P1;
1773:  ehdy-A  2.8 29.3   70   592    7   DROME:AF-Q8IN09-F1 IONOTROPIC RECEPTOR 94B;
1774:  eh0a-A  2.8 10.3  118   287    5   DROME:AF-A1Z787-F1 DICARBOXYLATE CARRIER 3, ISOFORM A;
1775:  ehas-A  2.8 16.9  107   921    7   DROME:AF-Q24253-F1 AP COMPLEX SUBUNIT BETA;
1776:  efnh-A  2.8 15.0  146  1269    6   DROME:AF-M9PHQ2-F1 HISTONE DEACETYLASE;
1777:  ekqm-A  2.8 15.3  174   435    5   DROME:AF-Q8SWR3-F1 SEX PEPTIDE RECEPTOR;
1778:  ek1x-A  2.8 25.7  114   678    7   DROME:AF-Q9VBW6-F1 PROTEIN DISTAL ANTENNA;
1779:  ecy5-A  2.8 14.2  118  1022    9   DROME:AF-Q9W3E1-F1 INTEGRATOR COMPLEX SUBUNIT 4;
1780:  ejh8-A  2.8 15.9   66   643    6   DROME:AF-Q9VCP0-F1 TRANSCRIPTION ELONGATION FACTOR B POLYPEPTIDE 3;
1781:  el8t-A  2.8  5.2   91   107    7   DROME:AF-Q7KSC4-F1 MITOCHONDRIAL PYRUVATE CARRIER 1;
1782:  egd1-A  2.8 12.7  108   308    6   DROME:AF-Q9VLH0-F1 TETRASPANIN;
1783:  ei9i-A  2.8 11.9   94   170    7   DROME:AF-A0A0B4K7P2-F1 UNCHARACTERIZED PROTEIN;
1784:  efz5-A  2.8 31.1  136  1096    7   DROME:AF-Q24478-F1 CENTROSOME-ASSOCIATED ZINC FINGER PROTEIN CP190;
1785:  edli-A  2.8 14.3   77   354    8   DROME:AF-Q9VPQ2-F1 DNAJ HOMOLOG SHV;
1786:  eg9g-A  2.8 12.5  124   666    8   DROME:AF-P45843-F1 PROTEIN SCARLET;
1787:  elec-A  2.8  6.8  111   140    9   DROME:AF-Q8INZ7-F1 MITOCHONDRIAL PYRUVATE CARRIER;
1788:  ejuy-A  2.8 26.6  102   492    6   DROME:AF-Q9VTT9-F1 DIFFERENTIALLY EXPRESSED IN FDCP 8 HOMOLOG;
1789:  egoj-A  2.8  6.8   98   595    5   DROME:AF-Q7K4I4-F1 LD38576P;
1790:  el9t-A  2.8 30.9  196   711    8   DROME:AF-Q9W5C1-F1 RE02292P;
1791:  ei0q-A  2.8  6.9  148   582    7   DROME:AF-A0A0B4KFK6-F1 UNCHARACTERIZED PROTEIN, ISOFORM B;
1792:  emyo-A  2.8 10.3   88   153    9   DROME:AF-A0A0B4LG35-F1 UNCHARACTERIZED PROTEIN;
1793:  eefu-A  2.8 33.2  125   874    4   DROME:AF-Q9VHB0-F1 PROTEIN SON;
1794:  eh65-A  2.8 26.8  168  1254   17   DROME:AF-Q9VRC9-F1 NPC INTRACELLULAR CHOLESTEROL TRANSPORTER 1 HOMOL
1795:  eiws-A  2.8  8.2  131  1075    4   DROME:AF-X2JAU8-F1 PROTEIN NERVOUS WRECK;
1796:  ek93-A  2.8 12.2  140   541    5   DROME:AF-Q8IR48-F1 SOBREMESA, ISOFORM B;
1797:  ek5d-A  2.8  4.8   62   146    6   DROME:AF-A0A0B4KED5-F1 UNCHARACTERIZED PROTEIN;
1798:  emxt-A  2.8 16.7   97   564    4   DROME:AF-E1JJR2-F1 NICOTINIC ACETYLCHOLINE RECEPTOR ALPHA7, ISOFORM
1799:  ejzb-A  2.8 13.0  111   200   10   DROME:AF-Q9VMP7-F1 UNCHARACTERIZED PROTEIN;
1800:  ekr7-A  2.8 19.1   89   327    4   DROME:AF-Q9VVW3-F1 SIDEROFLEXIN-2;
1801:  efpi-A  2.8 17.1  145   655    8   DROME:AF-Q9V3F9-F1 BCDNA.LD28120;
1802:  ehd8-A  2.8  9.5   76   180   11   DROME:AF-Q9VA85-F1 GH09039P;
1803:  edgd-A  2.8  8.9   90   346   13   DROME:AF-A8DYF7-F1 MRJ, ISOFORM E;
1804:  ekxp-A  2.8 10.1  174  1130    8   DROME:AF-Q9VK53-F1 AT30656P;
1805:  ekgz-A  2.8 12.3   92   535    7   DROME:AF-Q9VA65-F1 PROCOLLAGEN-PROLINE 4-DIOXYGENASE;
1806:  eg97-A  2.8 12.5  140   930    8   DROME:AF-Q8IPN2-F1 5-HYDROXYTRYPTAMINE (SEROTONIN) RECEPTOR 2A, ISOF
1807:  eeqk-A  2.8  8.2  117   220    5   DROME:AF-Q9VR65-F1 UNCHARACTERIZED PROTEIN;
1808:  eesj-A  2.8 15.8  120   638   11   DROME:AF-Q9I7H4-F1 RE02508P;
1809:  ecy7-A  2.8 14.8   92   569    4   DROME:AF-Q9W250-F1 PICKPOCKET 12;
1810:  elok-A  2.8 19.5  145   684   11   DROME:AF-Q9W271-F1 SOLUTE CARRIER ORGANIC ANION TRANSPORTER FAMILY M
1811:  emwz-A  2.8 30.5   87   421    8   DROME:AF-Q9VEF3-F1 LD32088P;
1812:  eiac-A  2.8 18.5  183   969    5   DROME:AF-Q9XZ11-F1 SMR DOMAIN-CONTAINING PROTEIN;
1813:  em5l-A  2.8  8.9   87   473    7   DROME:AF-Q9VVQ4-F1 UNCHARACTERIZED PROTEIN, ISOFORM D;
1814:  ehpu-A  2.8 14.2  128   504    9   DROME:AF-A1Z9Q8-F1 DIURETIC HORMONE 44 RECEPTOR 1;
1815:  ejxk-A  2.7  7.7   81   834    7   DROME:AF-M9PI57-F1 NANCHUNG, ISOFORM B;
1816:  ejkm-A  2.7 25.1  166  1815    7   DROME:AF-Q9W1Y8-F1 UNCHARACTERIZED PROTEIN, ISOFORM B;
1817:  els8-A  2.7  5.6  128   611    6   DROME:AF-Q9V9M6-F1 LD10456P;
1818:  elz0-A  2.7 19.8  144   916    7   DROME:AF-Q9VQ26-F1 RAB3 GTPASE-ACTIVATING PROTEIN CATALYTIC SUBUNIT;
1819:  egux-A  2.7 18.2  124   349    4   DROME:AF-A1ZAM0-F1 UNCHARACTERIZED PROTEIN;
1820:  eg0v-A  2.7  5.6  117   648    6   DROME:AF-Q9W0F7-F1 UNCHARACTERIZED PROTEIN;
1821:  edz8-A  2.7  4.8   78   138    9   DROME:AF-A1Z6Y1-F1 UNCHARACTERIZED PROTEIN;
1822:  ejqm-A  2.7 18.9  154   519    7   DROME:AF-P30975-F1 TACHYKININ-LIKE PEPTIDES RECEPTOR 99D;
1823:  ehhn-A  2.7 12.4   88   116    6   DROME:AF-Q9VQM2-F1 NADH DEHYDROGENASE  1 SUBUNIT C2;
1824:  egsd-A  2.7  4.2   71   170    4   DROME:AF-Q8T8R7-F1 AT31812P;
1825:  ecus-A  2.7 14.9   93   540    8   DROME:AF-Q8SXQ1-F1 ALDEHYDE DEHYDROGENASE 7 FAMILY MEMBER A1;
1826:  elbh-A  2.7 12.2   83   231   10   DROME:AF-Q9VHW5-F1 LD38634P;
1827:  edwm-A  2.7 11.0  102   570    5   DROME:AF-Q9VF41-F1 GH11140P;
1828:  ed78-A  2.7 11.8  120   751    7   DROME:AF-Q8IMN9-F1 MIP03684P;
1829:  ek2b-A  2.7 16.7  105   382    6   DROME:AF-Q9VF34-F1 FIBRINOGEN C-TERMINAL DOMAIN-CONTAINING PROTEIN;
1830:  emwb-A  2.7 18.1  106  1173    3   DROME:AF-Q9VME5-F1 SLOW AS MOLASSES, ISOFORM B;
1831:  egad-A  2.7 26.0  170  1469    8   DROME:AF-E3CTN7-F1 RE13835P;
1832:  eew1-A  2.7 11.9  135   483   10   DROME:AF-Q9VT78-F1 IP11976P;
1833:  ehtf-A  2.7 22.9  133   428    5   DROME:AF-Q9V3V6-F1 26S PROTEASOME REGULATORY COMPLEX SUBUNIT P50;
1834:  eh3p-A  2.7 35.5  155   463    5   DROME:AF-P13468-F1 DNA-BINDING PROTEIN K10;
1835:  eif7-A  2.7  5.9   73   324    5   DROME:AF-Q7JR69-F1 CUTICULAR PROTEIN 49AC, ISOFORM C;
1836:  edgh-A  2.7 30.8  188  1205    5   DROME:AF-Q9W097-F1 WD REPEAT-CONTAINING PROTEIN 55 HOMOLOG;
1837:  efra-A  2.7 13.5  102   448    7   DROME:AF-Q9Y124-F1 BCDNA.GH08385;
1838:  eh36-A  2.7 16.4  143   396    5   DROME:AF-Q9VXN3-F1 LD07988P;
1839:  edhg-A  2.7 10.6   81   266    9   DROME:AF-Q9VI06-F1 OSIRIS 19, ISOFORM A;
1840:  ejq1-A  2.7  4.6   74   343   11   DROME:AF-A0A0B4LFY9-F1 STIMULATOR OF INTERFERON GENES PROTEIN;
1841:  eky2-A  2.7 24.6  116   565    9   DROME:AF-Q9VZY7-F1 LD20870P;
1842:  edqf-A  2.7  4.6   86   239    5   DROME:AF-A1Z8K7-F1 TETRASPANIN;
1843:  ekc0-A  2.7  7.7  127   486   10   DROME:AF-Q9VYH9-F1 HECTOR, ISOFORM A;
1844:  edde-A  2.7 25.6   87   567    8   DROME:AF-A1ZBM8-F1 IONOTROPIC RECEPTOR 56C;
1845:  efnk-A  2.7 11.2  128   416    5   DROME:AF-Q9VBT2-F1 IP11926P;
1846:  ek6k-A  2.7 12.2  109   213    7   DROME:AF-Q9VT73-F1 RE55559P;
1847:  ejdp-A  2.7  5.9   77   233    8   DROME:AF-Q9VVH7-F1 E3 SUMO-PROTEIN LIGASE NSE2;
1848:  emxr-A  2.7  9.9   93   525    8   DROME:AF-Q8T5S8-F1 PROCOLLAGEN-PROLINE 4-DIOXYGENASE;
1849:  ekuv-A  2.7 16.8  122  1426    7   DROME:AF-M9MRE4-F1 DACHS, ISOFORM E;
1850:  ej45-A  2.7 21.4  145   531   10   DROME:AF-Q9VCF6-F1 FATTY ACYL-COA REDUCTASE;
1851:  edd2-A  2.7 15.9   84   139    7   DROME:AF-Q8IPW7-F1 ZF-U1 DOMAIN-CONTAINING PROTEIN;
1852:  egy9-A  2.7 13.0  138  1229    7   DROME:AF-Q8MSW0-F1 ISOLEUCYL-TRNA SYNTHETASE;
1853:  ekur-A  2.7  7.0  136   581    8   DROME:AF-O77438-F1 FRIZZLED-3;
1854:  efob-A  2.7 18.8  114   183    4   DROME:AF-X2J753-F1 UNCHARACTERIZED PROTEIN, ISOFORM C;
1855:  el3t-A  2.7 14.5   93   151    5   DROME:AF-Q9VHB2-F1 MITOCHONDRIAL PYRUVATE CARRIER;
1856:  edsx-A  2.7  6.2  124   396   10   DROME:AF-A1Z7X3-F1 G_PROTEIN_RECEP_F1_2 DOMAIN-CONTAINING PROTEIN;
1857:  eljo-A  2.7 13.2  131   542    5   DROME:AF-Q9VRM0-F1 LEUCOKININ RECEPTOR;
1858:  eicn-A  2.7 13.3   75   615    4   DROME:AF-Q9W3Y6-F1 ANAPHASE PROMOTING COMPLEX SUBUNIT 7, ISOFORM A;
1859:  ecyr-A  2.7 13.9  110   160    9   DROME:AF-Q2MGP2-F1 UNCHARACTERIZED PROTEIN;
1860:  elga-A  2.7 16.9  166  1597    5   DROME:AF-A0A0B4KHA8-F1 UNCHARACTERIZED PROTEIN, ISOFORM B;
1861:  eef7-A  2.7  6.9  115   378    6   DROME:AF-P18935-F1 CYTOCHROME B;
1862:  ed8w-A  2.7  8.7   87   162    5   DROME:AF-B7Z085-F1 GEO02576P1;
1863:  emvv-A  2.7 13.5   96   276    5   DROME:AF-Q9VBM6-F1 PALMITOYLTRANSFERASE;
1864:  eega-A  2.7 18.7  110  1025    5   DROME:AF-X2JDY8-F1 GTPASE REGULATOR ASSOCIATED WITH FAK, ISOFORM G;
1865:  eh4k-A  2.7 15.0   95   270    5   DROME:AF-Q9VNB1-F1 AT23701P;
1866:  eho1-A  2.7  7.6   88   877    5   DROME:AF-A0A0B4LHR8-F1 UNCHARACTERIZED PROTEIN, ISOFORM G;
1867:  emu1-A  2.7  6.5  130  1008    7   DROME:AF-Q59E37-F1 UNCHARACTERIZED PROTEIN, ISOFORM C;
1868:  ej10-A  2.7 17.6  117   742   11   DROME:AF-Q9VVM6-F1 FI18412P1;
1869:  egi8-A  2.7 16.7  100   368    2   DROME:AF-Q9VDY6-F1 GDOWN1;
1870:  ekm0-A  2.7  7.4  112   444   10   DROME:AF-Q9VCY8-F1 ADIPONECTIN RECEPTOR PROTEIN;
1871:  eh32-A  2.7 10.2  159   641    6   DROME:AF-Q9W4C5-F1 SODIUM-DEPENDENT NUTRIENT AMINO ACID TRANSPORTER
1872:  em0f-A  2.7  7.1  146   693    7   DROME:AF-A2VEY9-F1 PALMITOYLTRANSFERASE APP;
1873:  ek9c-A  2.7  7.0  109   849    9   DROME:AF-Q9VZ04-F1 GLUCOSIDASE 1, ISOFORM B;
1874:  elp1-A  2.7 31.9  199  1066    6   DROME:AF-Q7KRW8-F1 PRE-MRNA-PROCESSING FACTOR 39;
1875:  ekvo-A  2.7  9.2   87  1393    7   DROME:AF-Q8IPP9-F1 UNCHARACTERIZED PROTEIN;
1876:  egqo-A  2.7 11.4   86  1365    7   DROME:AF-Q9V463-F1 NUCLEAR PORE COMPLEX PROTEIN NUP154;
1877:  ehwl-A  2.7 13.3  101   331    7   DROME:AF-Q9VR31-F1 FARNESYL TRANSFERASE ALPHA, ISOFORM A;
1878:  efpb-A  2.7  6.7   90   340    8   DROME:AF-D2A6L3-F1 CHITIN-BINDING TYPE-4 DOMAIN-CONTAINING PROTEIN;
1879:  ekez-A  2.7 22.1  106   136    8   DROME:AF-Q8SXS4-F1 GEO07727P1;
1880:  ei7i-A  2.7 32.5  150   589    7   DROME:AF-Q9VND0-F1 MEIOSIS I ARREST, ISOFORM A;
1881:  ec6j-A  2.7 22.8  109   318    8   DROME:AF-Q9W3X1-F1 MIP14304P;
1882:  ee5s-A  2.7 32.1   93   343    2   DROME:AF-Q9V9P3-F1 MITOCHONDRIAL IMPORT INNER MEMBRANE TRANSLOCASE S
1883:  ei65-A  2.7 19.7  137   455    4   DROME:AF-Q9VWX4-F1 CG5936;
1884:  ejbv-A  2.7 12.4  144   891    6   DROME:AF-Q9VGJ8-F1 RE03989P;
1885:  elqm-A  2.7 10.7   78   393    8   DROME:AF-Q9VAY9-F1 GH07821P;
1886:  ejwd-A  2.7 13.2   69   263    4   DROME:AF-Q7JXC4-F1 CG6459 PROTEIN;
1887:  emkp-A  2.7  9.5  102   190    4   DROME:AF-Q9VR87-F1 AT16570P;
1888:  ecw6-A  2.7  9.7  116   234    8   DROME:AF-A1ZB17-F1 UNCHARACTERIZED PROTEIN, ISOFORM A;
1889:  ek0n-A  2.7  7.5   71   122    6   DROME:AF-A0A0B4K6B2-F1 UNCHARACTERIZED PROTEIN;
1890:  embo-A  2.7 16.2   88   389    6   DROME:AF-Q24276-F1 HSP90 CO-CHAPERONE CDC37;
1891:  eifr-A  2.7 18.3  143   613   11   DROME:AF-A0A4D6K4L3-F1 PALMITOYLTRANSFERASE;
1892:  ehky-A  2.7 26.8  155  1190    4   DROME:AF-Q9VUM0-F1 PROBABLE DNA MISMATCH REPAIR PROTEIN MSH6;
1893:  eldk-A  2.7 12.7  116   355    3   DROME:AF-Q9VNQ6-F1 FI06051P;
1894:  egnt-A  2.7 10.4  119   274    7   DROME:AF-Q8T017-F1 DOUBLE HIT, ISOFORM B;
1895:  ejk9-A  2.7 36.8   90   137    4   DROME:AF-A0A0B4K6J9-F1 UNCHARACTERIZED PROTEIN, ISOFORM A;
1896:  eia3-A  2.7 10.3  109   322    6   DROME:AF-Q9VAN9-F1 IP10585P;
1897:  elhe-A  2.7  6.2  125   245    6   DROME:AF-A0A0B4KI27-F1 FERRITIN;
1898:  egt2-A  2.7 13.4   60   118   13   DROME:AF-Q9VTJ8-F1 MITOCHONDRIAL IMPORT INNER MEMBRANE TRANSLOCASE S
1899:  efkj-A  2.7 12.8  134   486    9   DROME:AF-A1A714-F1 IP17403P;
1900:  egyu-A  2.7 20.3  132   213    5   DROME:AF-P48604-F1 GRPE PROTEIN HOMOLOG, MITOCHONDRIAL;
1901:  eicl-A  2.7 16.4  168   789   12   DROME:AF-Q9W269-F1 SOLUTE CARRIER ORGANIC ANION TRANSPORTER FAMILY M
1902:  ee4q-A  2.7  6.3  129   483    9   DROME:AF-Q9VVQ1-F1 ALLATOSTATIN C RECEPTOR 1;
1903:  em4z-A  2.7  6.5   81   157    6   DROME:AF-Q9VQL3-F1 CORNICHON RELATED;
1904:  eczd-A  2.7 33.6  159   978    6   DROME:AF-M9PI70-F1 PH-SENSITIVE CHLORIDE CHANNEL 1, ISOFORM N;
1905:  eho5-A  2.7 17.3  103   508    8   DROME:AF-Q9VUH5-F1 UNCHARACTERIZED PROTEIN;
1906:  eepl-A  2.7  7.1  163   853    9   DROME:AF-Q8IMZ9-F1 WOLFRAMIN;
1907:  eh1m-A  2.7  5.7  118   612    7   DROME:AF-O46102-F1 POLY(A) RNA POLYMERASE, MITOCHONDRIAL;
1908:  ec55-A  2.7 14.0  140   533    9   DROME:AF-Q8MLQ7-F1 RH09188P;
1909:  ejze-A  2.7  6.2   64   114    3   DROME:AF-A0A0B4K6Y3-F1 UNCHARACTERIZED PROTEIN;
1910:  emxc-A  2.7 10.1  128  1227    6   DROME:AF-Q9GQF1-F1 JNK-INTERACTING PROTEIN 3;
1911:  edpu-A  2.7  7.0  122  1304    3   DROME:AF-Q9VNC9-F1 LD36006P;
1912:  ef2y-A  2.7 11.8   84   181    5   DROME:AF-Q9VS01-F1 MIS12;
1913:  ehlr-A  2.7  3.9   98   212    9   DROME:AF-O76767-F1 ER LUMEN PROTEIN-RETAINING RECEPTOR;
1914:  ef53-A  2.7 12.9  141   426    7   DROME:AF-Q59DY2-F1 CHK DOMAIN-CONTAINING PROTEIN;
1915:  emdb-A  2.7 10.5   73   140    7   DROME:AF-A0A0B4JD85-F1 UNCHARACTERIZED PROTEIN, ISOFORM A;
1916:  eltl-A  2.7 21.4  113   975    4   DROME:AF-Q8IRA1-F1 GAMMA-TUBULIN COMPLEX COMPONENT;
1917:  ejbh-A  2.7  9.9  132   599    8   DROME:AF-Q9VFW6-F1 PYROKININ 2 RECEPTOR 2, ISOFORM A;
1918:  ehoj-A  2.7 13.0  106   786    8   DROME:AF-P08630-F1 TYROSINE-PROTEIN KINASE BTK29A;
1919:  ekeu-A  2.7  6.7  129   459    8   DROME:AF-Q9VSS3-F1 GH22833P;
1920:  ejql-A  2.7 11.5   88   382   11   DROME:AF-Q7KMP8-F1 26S PROTEASOME NON-ATPASE REGULATORY SUBUNIT 13;
1921:  eeb9-A  2.7 15.1   64  1354    3   DROME:AF-Q9NFV8-F1 TEP1 PROTEIN;
1922:  eida-A  2.7  6.7  137   594    8   DROME:AF-Q9VLY3-F1 FI17140P1;
1923:  efbx-A  2.6 18.8  152  2516    6   DROME:AF-Q24270-F1 VOLTAGE-DEPENDENT CALCIUM CHANNEL TYPE D SUBUNIT
1924:  ehen-A  2.6  6.1  142   440    8   DROME:AF-V9H0I1-F1 METHUSELAH-LIKE 13;
1925:  ef1g-A  2.6  4.2   63   210   11   DROME:AF-Q9VXZ7-F1 UNCHARACTERIZED PROTEIN;
1926:  ek0r-A  2.6  6.2   86   185    9   DROME:AF-Q9VPR1-F1 GH02075P;
1927:  ee99-A  2.6  4.3   69   144    4   DROME:AF-O97454-F1 PROTEIN BUD31 HOMOLOG;
1928:  eczb-A  2.6  8.4  122   284    6   DROME:AF-Q9W1I8-F1 LD03592P;
1929:  efgo-A  2.6 18.7  114   809    7   DROME:AF-Q9VEG6-F1 CHORION PEROXIDASE;
1930:  efbe-A  2.6  9.7   79   570    8   DROME:AF-Q9VJL5-F1 CROSSOVER SUPPRESSOR ON 2 OF MANHEIM;
1931:  eh9i-A  2.6  8.6   93   395    5   DROME:AF-Q9VTL1-F1 PCI DOMAIN-CONTAINING PROTEIN 2 HOMOLOG;
1932:  eeij-A  2.6 11.8  136   489    9   DROME:AF-Q86NP5-F1 AT15560P;
1933:  eiof-A  2.6 28.7  118   866    8   DROME:AF-A1ZBK1-F1 FI23922P1;
1934:  eegs-A  2.6  8.9   84   109    8   DROME:AF-Q9VJ25-F1 MEMBRANE MAGNESIUM TRANSPORTER;
1935:  ejat-A  2.6 22.6  158  1831    8   DROME:AF-Q9W420-F1 TRANSCRIPTION ELONGATION FACTOR SPT6;
1936:  em6h-A  2.6  6.4   60    89    2   DROME:AF-X2JGB2-F1 UNCHARACTERIZED PROTEIN;
1937:  emgn-A  2.6 18.0   97   494    4   DROME:AF-P09081-F1 HOMEOTIC PROTEIN BICOID;
1938:  emd6-A  2.6  6.5   75   136    8   DROME:AF-Q9VKN5-F1 IP04277P;
1939:  ec60-A  2.6  4.7  118   407    5   DROME:AF-Q9VL46-F1 UNCHARACTERIZED PROTEIN, ISOFORM A;
1940:  emb2-A  2.6 10.8   85   161   11   DROME:AF-A0A6M3QAV0-F1 UNCHARACTERIZED PROTEIN;
1941:  ej0a-A  2.6 20.6  147   708    9   DROME:AF-Q9W0D8-F1 RING FINGER PROTEIN 10;
1942:  ec34-A  2.6  8.8  110   194    8   DROME:AF-P22468-F1 GONADAL PROTEIN GDL;
1943:  ec61-A  2.6  6.6  100   261    9   DROME:AF-P81928-F1 RPII140-UPSTREAM GENE PROTEIN;
1944:  eipd-A  2.6 19.0  128   309    5   DROME:AF-Q9VFX1-F1 WNT INHIBITOR OF DORSAL PROTEIN;
1945:  efy5-A  2.6 18.6   94   263    5   DROME:AF-Q9VEV3-F1 LP07287P;
1946:  eg4q-A  2.6 19.0  136  1411    7   DROME:AF-Q9VKJ3-F1 NUCLEAR PORE COMPLEX PROTEIN NUP160 HOMOLOG;
1947:  efpw-A  2.6 17.2  116   155    5   DROME:AF-Q8SYR5-F1 GEO07715P1;
1948:  ehut-A  2.6 22.5  196   553    8   DROME:AF-Q9VN45-F1 PROTEIN SPARTIN;
1949:  ej8c-A  2.6 12.1  120  1253    8   DROME:AF-Q01989-F1 MYOSIN HEAVY CHAIN 95F;
1950:  ef2c-A  2.6 43.8  141   213    6   DROME:AF-Q9VE08-F1 GH10002P;
1951:  ecym-A  2.6  9.5   99   235    8   DROME:AF-Q4ABI5-F1 UNCHARACTERIZED PROTEIN;
1952:  efh3-A  2.6 14.6  135   831   10   DROME:AF-Q9VEG4-F1 LP13728P;
1953:  eczt-A  2.6 34.8  185  1344    8   DROME:AF-A0A0B4K620-F1 MUSTARD, ISOFORM V;
1954:  eecx-A  2.6  5.3  120   485    8   DROME:AF-Q9VNM1-F1 NEUROPEPTIDE F RECEPTOR;
1955:  ehrj-A  2.6 12.0   99   182    4   DROME:AF-M9NDZ8-F1 UNCHARACTERIZED PROTEIN;
1956:  ejuf-A  2.6 13.3  103   302    7   DROME:AF-Q9VBM4-F1 PALMITOYLTRANSFERASE;
1957:  eitn-A  2.6  8.1  107   395    6   DROME:AF-Q9VC58-F1 LD37002P;
1958:  eeii-A  2.6  8.9  144   412   13   DROME:AF-Q9VVJ1-F1 UNCHARACTERIZED PROTEIN, ISOFORM B;
1959:  emem-A  2.6 10.0   86   341    9   DROME:AF-P03896-F1 NADH-UBIQUINONE OXIDOREDUCTASE CHAIN 2;
1960:  efw8-A  2.6 10.1  107   695    7   DROME:AF-Q9VC27-F1 NICASTRIN;
1961:  eeyh-A  2.6 17.2   78   497    5   DROME:AF-Q7KUG5-F1 FI19905P1;
1962:  eetz-A  2.6 16.5  121   344    8   DROME:AF-Q8IPM2-F1 FI07626P;
1963:  egkj-A  2.6  7.3   97   609    6   DROME:AF-A1Z7M8-F1 ANGIOTENSIN-CONVERTING ENZYME;
1964:  eht8-A  2.6 17.9  127   522    8   DROME:AF-P52295-F1 IMPORTIN SUBUNIT ALPHA;
1965:  ejem-A  2.6 19.6  111   399    5   DROME:AF-Q9VYR3-F1 LP03706P;
1966:  eipa-A  2.6  7.5  154   495    5   DROME:AF-Q9VXY0-F1 PROBABLE CYTOCHROME P450 4S3;
1967:  eeuc-A  2.6 15.6  192   563    7   DROME:AF-A8JUR0-F1 UNCHARACTERIZED PROTEIN, ISOFORM C;
1968:  emgy-A  2.6 29.8  151   993    5   DROME:AF-Q8IQ05-F1 CUTLET;
1969:  egp8-A  2.6  6.8  140  2263    6   DROME:AF-Q7KVD1-F1 TRIO, ISOFORM A;
1970:  emk6-A  2.6 37.6  122   857    6   DROME:AF-O18381-F1 PAIRED BOX PROTEIN PAX-6;
1971:  ek0z-A  2.6  8.0  133  1002    6   DROME:AF-P25992-F1 YEMANUCLEIN;
1972:  el0y-A  2.6 15.7   81   240    5   DROME:AF-Q8MR62-F1 VIRAL IAP-ASSOCIATED FACTOR HOMOLOG;
1973:  ehz5-A  2.6 12.1   82   247    5   DROME:AF-Q9VKR0-F1 ER MEMBRANE PROTEIN COMPLEX SUBUNIT 3;
1974:  ef7z-A  2.6  4.0   75   878    4   DROME:AF-Q9VZZ9-F1 PROTEIN DAUGHTER OF SEVENLESS;
1975:  egua-A  2.6  3.7   93   249    5   DROME:AF-Q9W4U2-F1 RH09070P;
1976:  eg5w-A  2.6  7.0  137   497    5   DROME:AF-A1ZBD9-F1 FI23731P1;
1977:  edso-A  2.6 11.8  128   718   12   DROME:AF-E2QCS3-F1 METHUSELAH-LIKE 15, ISOFORM C;
1978:  efdf-A  2.6 16.4   99   836    7   DROME:AF-Q9W0V1-F1 3-PHOSPHOINOSITIDE-DEPENDENT PROTEIN KINASE 1;
1979:  ek8u-A  2.6  5.6  116   539    9   DROME:AF-Q9VTU4-F1 EUKARYOTIC TRANSLATION INITIATION FACTOR 3 SUBUNI
1980:  el3h-A  2.6  4.9   67   181    4   DROME:AF-Q9VQQ4-F1 UNCHARACTERIZED PROTEIN, ISOFORM A;
1981:  egz9-A  2.6 11.0  122   517    6   DROME:AF-Q9V817-F1 PROBABLE G-PROTEIN COUPLED RECEPTOR MTH-LIKE 4;
1982:  edyh-A  2.6  5.0  134  1305    9   DROME:AF-Q9VPS7-F1 METABOTROPIC GABA-B RECEPTOR SUBTYPE 3, ISOFORM A
1983:  egyj-A  2.6  6.9   81   149    5   DROME:AF-Q7JY26-F1 AT24188P;
1984:  eg2c-A  2.6  7.4  121   341    7   DROME:AF-Q9W0F8-F1 RHOMBOID PROTEASE;
1985:  elbu-A  2.6 30.9  146   408    4   DROME:AF-Q9VVA7-F1 TUMOR SUPPRESSOR PROTEIN 101;
1986:  eijd-A  2.6 14.5   78   195    6   DROME:AF-Q9TVP3-F1 J DOMAIN-CONTAINING PROTEIN;
1987:  ei8c-A  2.6  8.5   98  1241    4   DROME:AF-Q9W3L1-F1 RE04053P;
1988:  edn0-A  2.6 12.4   52   635    8   DROME:AF-Q9VTT6-F1 IONOTROPIC RECEPTOR 68B;
1989:  ej6r-A  2.6  6.2   76   193    7   DROME:AF-Q9W333-F1 IP06839P;
1990:  edqb-A  2.6  9.0  109   541    8   DROME:AF-Q9VC57-F1 ATLASTIN;
1991:  eino-A  2.6  8.0  155   507    5   DROME:AF-O46051-F1 PROBABLE CYTOCHROME P450 4D14;
1992:  elyo-A  2.6 27.1  118   214    7   DROME:AF-Q9VN88-F1 LD45836P;
1993:  elgi-A  2.6  5.7  122   501    7   DROME:AF-Q9VMT6-F1 PROBABLE CYTOCHROME P450 28D2;
1994:  eltg-A  2.6  7.4   87   245    5   DROME:AF-Q9VSH3-F1 BAX INHIBITOR 1;
1995:  emmu-A  2.6 11.2   95   275    7   DROME:AF-Q9V4D9-F1 PURINE-RICH BINDING PROTEIN-ALPHA, ISOFORM B;
1996:  ek5v-A  2.6  6.6  141   595    8   DROME:AF-Q9VLY4-F1 IP11961P;
1997:  eiwb-A  2.6 31.3  120   324    5   DROME:AF-Q9VRL8-F1 BLANKS;
1998:  elvb-A  2.6 18.8  152   984    9   DROME:AF-M9MRJ1-F1 UNCHARACTERIZED PROTEIN, ISOFORM F;
1999:  egpe-A  2.6 13.3  112   548   10   DROME:AF-F0JAI6-F1 KINETOCHORE AND EB1-ASSOCIATED BASIC PROTEIN;
2000:  eeky-A  2.6  7.7   92   509   10   DROME:AF-Q9VVH4-F1 IP12572P;
2001:  ehii-A  2.6  6.5  136   649    9   DROME:AF-A1ZAZ7-F1 XK-RELATED PROTEIN;
2002:  elko-A  2.6  3.3   71    81    7   DROME:AF-M9PCB0-F1 UNCHARACTERIZED PROTEIN;
2003:  ejx1-A  2.6 18.1  124   506   15   DROME:AF-Q8MMC6-F1 FATTY ACYL-COA REDUCTASE;
2004:  eh2a-A  2.6  9.6  128   465    5   DROME:AF-Q9VTD7-F1 UNCHARACTERIZED PROTEIN, ISOFORM B;
2005:  ef4v-A  2.6 26.5  131   962    5   DROME:AF-M9NFQ7-F1 RNA-BINDING FOX PROTEIN 1, ISOFORM H;
2006:  emp8-A  2.6  8.8  118   327    8   DROME:AF-Q9VRJ3-F1 GDAP1, ISOFORM A;
2007:  ej9r-A  2.6  7.7   68   226    4   DROME:AF-Q7JVI6-F1 GLUTATHIONE S TRANSFERASE E13, ISOFORM A;
2008:  eeya-A  2.6  9.5   97   604    6   DROME:AF-Q9VEX6-F1 ATPASE FAMILY AAA DOMAIN-CONTAINING PROTEIN 3A HO
2009:  emvo-A  2.6 23.8  127  1337    6   DROME:AF-Q9I7F7-F1 ACTIVATED CDC42 KINASE-LIKE;
2010:  eim8-A  2.6  9.6  108   498    6   DROME:AF-Q9VPD3-F1 PHOSPHATIDYLSERINE SYNTHASE;
2011:  ekfj-A  2.6  9.4   86   101    7   DROME:AF-A8DYL6-F1 UNCHARACTERIZED PROTEIN;
2012:  ef69-A  2.6 20.9  110   525    5   DROME:AF-Q9W3F7-F1 MITOGUARDIN;
2013:  eh87-A  2.6  7.6  154   846    8   DROME:AF-Q9VVN4-F1 ATR-INTERACTING PROTEIN MUS304;
2014:  edxe-A  2.6 23.4   88   561   13   DROME:AF-Q9VZM5-F1 GPI MANNOSYLTRANSFERASE 3;
2015:  emz9-A  2.6 29.0  199  1312    5   DROME:AF-Q9W2I5-F1 UNCHARACTERIZED PROTEIN;
2016:  ee85-A  2.6 30.2  122   666    9   DROME:AF-Q2PDW6-F1 CENTRIOLAR COILED COIL PROTEIN 110KDA, ISOFORM B;
2017:  ekde-A  2.6  9.9  128   669    8   DROME:AF-Q9W4Y2-F1 PDF RECEPTOR;
2018:  ejn1-A  2.6 27.5  123  1017    9   DROME:AF-Q9VPW5-F1 FI19356P1;
2019:  ekhu-A  2.6 13.6  103   418    8   DROME:AF-Q4V6Y7-F1 IP01295P;
2020:  edcc-A  2.6 13.7  118   281   10   DROME:AF-Q9VK02-F1 FI21749P1;
2021:  ed91-A  2.6 28.5   67   595    9   DROME:AF-Q8IN10-F1 IONOTROPIC RECEPTOR 94A;
2022:  emay-A  2.6  6.4   88   147    9   DROME:AF-Q8IN42-F1 PROTEIN TURANDOT Z;
2023:  eiqu-A  2.6  8.4  114  1063    8   DROME:AF-Q2PDY3-F1 UNCHARACTERIZED PROTEIN, ISOFORM F;
2024:  edhk-A  2.6  4.3  123   919    7   DROME:AF-Q9VCV7-F1 GPI ETHANOLAMINE PHOSPHATE TRANSFERASE 1;
2025:  ec6k-A  2.6  9.3  105   392    5   DROME:AF-Q9Y1P6-F1 GM13131P;
2026:  ej3g-A  2.6 18.7  111   394    2   DROME:AF-Q7KSA2-F1 HIT-TYPE DOMAIN-CONTAINING PROTEIN;
2027:  edys-A  2.6 45.9  171  1231    5   DROME:AF-Q9XZ21-F1 SOMETHING THAT STICKS LIKE GLUE, ISOFORM A;
2028:  ekwc-A  2.6  5.3  111   383    7   DROME:AF-Q9VT21-F1 GH06403P;
2029:  ei0i-A  2.6 13.7  158   447    6   DROME:AF-Q9VRE6-F1 GH12419P1;
2030:  eifb-A  2.6  8.4   87   105    6   DROME:AF-Q9VPE4-F1 VACUOLAR ATPASE ASSEMBLY INTEGRAL MEMBRANE PROTEI
2031:  ejmj-A  2.6  9.9  133   247   11   DROME:AF-Q9VRM3-F1 SINUOUS;
2032:  ekl4-A  2.6 26.6  128   515    7   DROME:AF-Q9VYG2-F1 BRAHMA-ASSOCIATED PROTEIN OF 60 KDA;
2033:  ej1s-A  2.6  8.8   76   194    8   DROME:AF-Q9VGP6-F1 PREFOLDIN SUBUNIT 3;
2034:  edon-A  2.6 16.5  119  2232    8   DROME:AF-Q9VC96-F1 BRWD3;
2035:  el44-A  2.6  9.9   91   561   13   DROME:AF-Q8IMV2-F1 PICKPOCKET 22, ISOFORM B;
2036:  edb1-A  2.6 15.2  120  1319   12   DROME:AF-Q9VW22-F1 FI18195P1;
2037:  eibk-A  2.6 10.3   58  2167    5   DROME:AF-Q9V3Z6-F1 MYOSIN-VIIA;
2038:  ehuz-A  2.6 12.9  109  1024    0   DROME:AF-Q9W268-F1 DEFECTIVE PROVENTRICULUS, ISOFORM A;
2039:  edm5-A  2.6 13.4  132   410    2   DROME:AF-Q107I8-F1 CHK DOMAIN OV1;
2040:  edlq-A  2.6  8.7  133   992    5   DROME:AF-Q9VBX1-F1 NUCLEAR EXPORT MEDIATOR FACTOR NEMF HOMOLOG;
2041:  ed6c-A  2.6  7.2  129   504    7   DROME:AF-P30974-F1 TACHYKININ-LIKE PEPTIDES RECEPTOR 86C;
2042:  emww-A  2.6 12.9  149   475    7   DROME:AF-A8JNI7-F1 UNCHARACTERIZED PROTEIN, ISOFORM D;
2043:  eif4-A  2.6 10.0  144   790   10   DROME:AF-Q9VXN5-F1 PROTEIN KINASE DOMAIN-CONTAINING PROTEIN;
2044:  ek06-A  2.6  0.8   33    33    3   DROME:AF-C4NAP6-F1 SEMINAL FLUID PROTEIN 96F;
2045:  ed4d-A  2.6  8.7  102   292    6   DROME:AF-E1JI06-F1 UNCHARACTERIZED PROTEIN;
2046:  ejqv-A  2.6 10.6   64   517   11   DROME:AF-Q7K3T3-F1 FATTY ACYL-COA REDUCTASE;
2047:  ehm8-A  2.6 24.4  203  1655    4   DROME:AF-Q9VPK5-F1 UNCHARACTERIZED PROTEIN, ISOFORM B;
2048:  eii2-A  2.6  5.8  126   889    5   DROME:AF-Q9VVG4-F1 EXOCYST COMPLEX COMPONENT 1;
2049:  eesv-A  2.6  8.6  112   595   11   DROME:AF-A1Z8G0-F1 MENAGE A TROIS, ISOFORM A;
2050:  ee75-A  2.6  9.1   87   189    2   DROME:AF-Q8IP62-F1 MITOCHONDRIAL RIBOSOMAL PROTEIN S23;
2051:  egw9-A  2.6 18.0  148   521    9   DROME:AF-Q9W189-F1 FI22604P1;
2052:  ehiy-A  2.6 14.8  109   504    6   DROME:AF-A8DYR4-F1 PROCOLLAGEN-PROLINE 4-DIOXYGENASE;
2053:  eg55-A  2.6  1.3   33    34   12   DROME:AF-A0A6M3Q933-F1 UNCHARACTERIZED PROTEIN;
2054:  eewb-A  2.6  4.3   75   101    5   DROME:AF-Q86BE9-F1 GAMMA-SECRETASE SUBUNIT PEN-2;
2055:  egrg-A  2.6 21.1   79   611   15   DROME:AF-Q9VCM4-F1 IONOTROPIC RECEPTOR 94E;
2056:  eitm-A  2.6  8.4   60   128    7   DROME:AF-Q9VNW0-F1 GEO11142P1;
2057:  efq7-A  2.6  6.2  121  1177    2   DROME:AF-Q24592-F1 TYROSINE-PROTEIN KINASE HOPSCOTCH;
2058:  ed6n-A  2.6  5.4   77   121    4   DROME:AF-M9ND94-F1 UNCHARACTERIZED PROTEIN, ISOFORM A;
2059:  eik8-A  2.6  8.1   75   135    7   DROME:AF-A0A0B4JD30-F1 UNCHARACTERIZED PROTEIN;
2060:  el7s-A  2.6 12.1  103   241    7   DROME:AF-M9NE97-F1 COPPER TRANSPORTER;
2061:  eema-A  2.6  2.0   34    34   15   DROME:AF-A0A0B4LIG4-F1 UNCHARACTERIZED PROTEIN;
2062:  elld-A  2.6 20.8   92   359   10   DROME:AF-Q9VYJ6-F1 UNCHARACTERIZED PROTEIN, ISOFORM F;
2063:  ek67-A  2.6 10.8  161   527    7   DROME:AF-Q9VC02-F1 MAHOGANY;
2064:  ejbn-A  2.6 12.4  105   530    4   DROME:AF-Q9W2S1-F1 FI17817P1;
2065:  eequ-A  2.6 10.4  107   190    8   DROME:AF-A1A711-F1 IP17374P;
2066:  ekrb-A  2.6  5.5  111   194    7   DROME:AF-Q95T12-F1 CALCIUM CHANNEL FLOWER;
2067:  ek23-A  2.6  5.2   79   127    4   DROME:AF-A0A0B4K7K5-F1 UNCHARACTERIZED PROTEIN;
2068:  ejyz-A  2.6  5.8  126   694   11   DROME:AF-Q9VVX3-F1 FRIZZLED-2;
2069:  eibt-A  2.6  3.6   86   250    6   DROME:AF-Q9VDC0-F1 GH01837P;
2070:  ekr5-A  2.6  8.4   53    95    9   DROME:AF-Q9VI60-F1 ENHANCER OF YELLOW 2B TRANSCRIPTION FACTOR;
2071:  ehfh-A  2.6  9.6  184   943    8   DROME:AF-Q9VR07-F1 SODIUM- AND CHLORIDE-DEPENDENT GABA TRANSPORTER I
2072:  emgg-A  2.5 10.1  105   254   10   DROME:AF-Q9W012-F1 LP12691P;
2073:  ee98-A  2.5 16.6  155  1099    6   DROME:AF-Q9VMS5-F1 BUB1 KINASE, ISOFORM A;
2074:  eegp-A  2.5  6.1  128   502    4   DROME:AF-Q9VMT5-F1 PROBABLE CYTOCHROME P450 28D1;
2075:  egwe-A  2.5 11.8  106   186    6   DROME:AF-Q4QQB9-F1 LP21121P;
2076:  ee08-A  2.5  9.2   86   605    5   DROME:AF-Q9VHL4-F1 IONOTROPIC RECEPTOR 85A;
2077:  ellz-A  2.5 12.1  103   193    6   DROME:AF-Q9VN75-F1 IP08061P;
2078:  ekii-A  2.5 10.0  121   904    7   DROME:AF-A1ZBF7-F1 V-TYPE PROTON ATPASE SUBUNIT A;
2079:  ee7o-A  2.5 24.6  156   691    6   DROME:AF-Q9VQM8-F1 UNCHARACTERIZED PROTEIN, ISOFORM A;
2080:  edh2-A  2.5 10.2   78   185    4   DROME:AF-A0A6M3Q7P0-F1 UNCHARACTERIZED PROTEIN;
2081:  ef1e-A  2.5 32.3  222  2059    4   DROME:AF-O18475-F1 DNA POLYMERASE THETA;
2082:  eh8p-A  2.5  5.7   71   287    6   DROME:AF-Q9V3U5-F1 CG7916 PROTEIN;
2083:  eg8j-A  2.5  7.6  180  1801    8   DROME:AF-Q9V453-F1 UNCHARACTERIZED PROTEIN;
2084:  egm9-A  2.5  9.0  130   430    7   DROME:AF-Q8ITC9-F1 PYROKININ-1 RECEPTOR;
2085:  el7c-A  2.5 12.6  132  1298    5   DROME:AF-Q7KVK5-F1 UNCHARACTERIZED PROTEIN, ISOFORM M;
2086:  ej5d-A  2.5 13.2   95  1833    8   DROME:AF-Q9VUH6-F1 MYOPIC;
2087:  efwo-A  2.5  4.2   82   207   12   DROME:AF-Q9W136-F1 UNCHARACTERIZED PROTEIN;
2088:  eeor-A  2.5 13.8  142   511    4   DROME:AF-P41596-F1 DOPAMINE RECEPTOR 1;
2089:  eeu0-A  2.5  7.0  113   432    4   DROME:AF-Q9W1V2-F1 TEKTIN;
2090:  ed4r-A  2.5 12.0  115   507    6   DROME:AF-Q8IMI4-F1 UNCHARACTERIZED PROTEIN, ISOFORM B;
2091:  ek2h-A  2.5  3.2   66    85    5   DROME:AF-Q9VJG4-F1 GEO09352P1;
2092:  ee2v-A  2.5  9.8  107   454    6   DROME:AF-Q9VXD6-F1 LD39612P;
2093:  emkr-A  2.5  7.5  142  1227    9   DROME:AF-A1ZAD3-F1 DHC_N1 DOMAIN-CONTAINING PROTEIN;
2094:  efjm-A  2.5 12.4   54  1498    4   DROME:AF-M9PDR0-F1 THIOESTER-CONTAINING PROTEIN 4, ISOFORM C;
2095:  ejxd-A  2.5  8.8   93   661    3   DROME:AF-Q9VYI6-F1 COENZYME Q8;
2096:  edtc-A  2.5 12.5   75   435    9   DROME:AF-O77410-F1 EUKARYOTIC TRANSLATION INITIATION FACTOR 3 SUBUNI
2097:  emtm-A  2.5 17.9  112   355    4   DROME:AF-Q9VGQ8-F1 ARFAPTIN;
2098:  eksx-A  2.5 20.4   92   242    9   DROME:AF-Q9VFY1-F1 J DOMAIN-CONTAINING PROTEIN;
2099:  ef4g-A  2.5  8.8   98   589    6   DROME:AF-Q9V5L3-F1 PROBABLE CYTOCHROME P450 49A1;
2100:  eie8-A  2.5 15.9  108   521    6   DROME:AF-Q9VA06-F1 ANKYRIN REPEAT AND SOCS BOX PROTEIN 17;
2101:  ec85-A  2.5 10.8   89   196    7   DROME:AF-A1Z9Q6-F1 ODORANT-BINDING PROTEIN 50E;
2102:  egcz-A  2.5 13.4  164   392    9   DROME:AF-O77475-F1 CERAMIDE PHOSPHOETHANOLAMINE SYNTHASE;
2103:  eg05-A  2.5 16.3   61   905    7   DROME:AF-Q961G1-F1 CONSERVED OLIGOMERIC GOLGI COMPLEX SUBUNIT 3;
2104:  eicu-A  2.5 15.6  105  1383    8   DROME:AF-A8JUY3-F1 DNA-DIRECTED RNA POLYMERASE SUBUNIT;
2105:  efh2-A  2.5  6.4  109   382    8   DROME:AF-Q8IRY5-F1 UNCHARACTERIZED PROTEIN, ISOFORM C;
2106:  eggj-A  2.5 26.6  115   297    6   DROME:AF-Q9VPT5-F1 PEROXISOME ASSEMBLY PROTEIN 12;
2107:  eevb-A  2.5 14.6  111   583    5   DROME:AF-A0A4P1SA55-F1 MALTASE B2, ISOFORM E;
2108:  ejxy-A  2.5 24.0  143   699    6   DROME:AF-Q8IPV3-F1 UNCHARACTERIZED PROTEIN, ISOFORM A;
2109:  ejcr-A  2.5  5.4  101   298    8   DROME:AF-Q9VYK9-F1 LP16520P;
2110:  edgk-A  2.5 11.0  135   491    7   DROME:AF-Q9VSE7-F1 PROBABLE G-PROTEIN COUPLED RECEPTOR MTH-LIKE 7;
2111:  eib1-A  2.5 11.1  125   631    6   DROME:AF-Q9VEG1-F1 TYRAMINE RECEPTOR;
2112:  ec8x-A  2.5  4.5   75   136    8   DROME:AF-Q8IQR9-F1 IP15629P;
2113:  efxc-A  2.5  8.3  163  1044    7   DROME:AF-Q9VRP9-F1 E3 UBIQUITIN-PROTEIN LIGASE BRE1;
2114:  ec4l-A  2.5  4.4  108   556    7   DROME:AF-Q9Y123-F1 PROTEIN RFT1 HOMOLOG;
2115:  egp1-A  2.5 20.2  139   504    6   DROME:AF-Q9W508-F1 FATTY ACYL-COA REDUCTASE;
2116:  ema7-A  2.5 25.0  113   480    9   DROME:AF-Q9VS77-F1 PROBABLE G-PROTEIN COUPLED RECEPTOR MTH-LIKE 6;
2117:  ekqo-A  2.5 14.1  116   388   10   DROME:AF-Q7K3N4-F1 GH26015P;
2118:  ekow-A  2.5 13.1  133   509    5   DROME:AF-Q8IQD3-F1 UNCHARACTERIZED PROTEIN, ISOFORM C;
2119:  elrs-A  2.5 10.3  107   132    5   DROME:AF-Q9VDZ5-F1 GH27195P;
2120:  ej3n-A  2.5 21.9  127   295    6   DROME:AF-Q9VNN2-F1 OSIRIS 12;
2121:  ej75-A  2.5 28.7   82   646   12   DROME:AF-A8JNV9-F1 IONOTROPIC RECEPTOR 76A, ISOFORM E;
2122:  el9a-A  2.5 17.0  116  1047    7   DROME:AF-O17468-F1 PROTEIN HIRA HOMOLOG;
2123:  elle-A  2.5 11.2   75   358   11   DROME:AF-Q5U0V4-F1 AT29763P;
2124:  ef9q-A  2.5 11.7   84   288    7   DROME:AF-Q94913-F1 RHYTHMICALLY EXPRESSED GENE 5 PROTEIN;
2125:  egdv-A  2.5  9.9  122   193    7   DROME:AF-A1ZB23-F1 IP19117P;
2126:  ejxz-A  2.5  7.2   71   518    7   DROME:AF-Q9VLU7-F1 GH07959P;
2127:  ejei-A  2.5 11.8  110   484    8   DROME:AF-Q9VPB6-F1 RE19263P;
2128:  eh39-A  2.5 18.5  136   685    6   DROME:AF-Q7K4B4-F1 AUGMIN COMPLEX SUBUNIT DGT5;
2129:  ej4n-A  2.5  4.4   68   118    9   DROME:AF-A0A0B4KGB5-F1 UNCHARACTERIZED PROTEIN;
2130:  edxq-A  2.5  4.5   74   135    8   DROME:AF-B7Z064-F1 MIP03067P;
2131:  egva-A  2.5 29.5   74   124   19   DROME:AF-Q9W5Q2-F1 GEO07528P1;
2132:  emgp-A  2.5 16.3  142   655   10   DROME:AF-P08510-F1 POTASSIUM VOLTAGE-GATED CHANNEL PROTEIN SHAKER;
2133:  ed4g-A  2.5 19.0  159   765    9   DROME:AF-P25991-F1 PROTEIN SUPPRESSOR OF FORKED;
2134:  ec0r-A  2.5  7.4   77   155    4   DROME:AF-Q9VND4-F1 GEO12035P1;
2135:  ehv6-A  2.5 15.6  156  1451    7   DROME:AF-Q9VJ79-F1 DUAL 3',5'-CYCLIC-AMP AND -GMP PHOSPHODIESTERASE
2136:  ed73-A  2.5 16.2  140  1256    9   DROME:AF-Q4LBB6-F1 OCTOPAMINE RECEPTOR BETA-3R;
2137:  edar-A  2.5  6.0   96   179    3   DROME:AF-B7Z137-F1 UNCHARACTERIZED PROTEIN;
2138:  ee5w-A  2.5 22.3  131   535    7   DROME:AF-Q9W3W7-F1 LP14756P;
2139:  elnb-A  2.5 13.0  108   246    6   DROME:AF-Q8IN66-F1 FI21920P1;
2140:  el7j-A  2.5 13.9  125   379    6   DROME:AF-P20351-F1 TRYPTOPHAN 2,3-DIOXYGENASE;
2141:  elm5-A  2.5  9.8   56   665    9   DROME:AF-Q24278-F1 CYCLIC NUCLEOTIDE-GATED CATION CHANNEL SUBUNIT A;
2142:  eery-A  2.5  6.3  126   701    4   DROME:AF-Q9VNI8-F1 HPR1;
2143:  elrq-A  2.5 20.4  133   453    8   DROME:AF-Q7K3S3-F1 FUSELESS, ISOFORM A;
2144:  edok-A  2.5 14.1  103   223    5   DROME:AF-Q7JRN6-F1 GH06388P;
2145:  ei9q-A  2.5 21.9   71   593   14   DROME:AF-B7Z0P2-F1 IONOTROPIC RECEPTOR 94D;
2146:  egp9-A  2.5 18.9  120   489    3   DROME:AF-Q9VR36-F1 LD16635P;
2147:  ef9i-A  2.5 21.3  138  1073    7   DROME:AF-Q9VG43-F1 UNCHARACTERIZED PROTEIN, ISOFORM B;
2148:  ellu-A  2.5 16.7  144   761    8   DROME:AF-Q8MLR7-F1 PHOSPHATIDYLINOSITOL-3-PHOSPHATE PHOSPHATASE;
2149:  emsu-A  2.5 26.3  149   646    3   DROME:AF-Q8IH57-F1 GH10249P;
2150:  ejdw-A  2.5  4.7   97   319    6   DROME:AF-Q8IPY9-F1 MIP05340P;
2151:  eijk-A  2.5 11.1  126   511    8   DROME:AF-Q9VLZ7-F1 PROBABLE CYTOCHROME P450 4D21;
2152:  emxg-A  2.5  8.5  144   968   10   DROME:AF-Q9VPM2-F1 UNCHARACTERIZED PROTEIN, ISOFORM A;
2153:  ek92-A  2.5  8.5   96   166    9   DROME:AF-E1JHP6-F1 UNCHARACTERIZED PROTEIN;
2154:  ek4w-A  2.5  7.6   91   590    5   DROME:AF-A1Z7N3-F1 CONCENTRATIVE NUCLEOSIDE TRANSPORTER 1;
2155:  edh4-A  2.5 14.1  130   569    5   DROME:AF-Q95V50-F1 PPR-Y;
2156:  ehl7-A  2.5 14.4  152   926    7   DROME:AF-Q9VPB0-F1 FI23914P1;
2157:  em2q-A  2.5  4.8  109   197    5   DROME:AF-Q8IPG8-F1 UNCHARACTERIZED PROTEIN;
2158:  eknd-A  2.5  4.3   56   113    7   DROME:AF-Q9VBZ8-F1 ER MEMBRANE PROTEIN COMPLEX SUBUNIT 6;
2159:  efhy-A  2.5 28.6  135   431    6   DROME:AF-Q9VCI3-F1 LIPID STORAGE DROPLETS SURFACE-BINDING PROTEIN 1;
2160:  emg1-A  2.5  4.6   78   276    4   DROME:AF-Q7KY01-F1 AQUAPORIN;
2161:  eg3i-A  2.5 17.2  133   609    5   DROME:AF-Q9W3K3-F1 LD41718P;
2162:  ekpv-A  2.5  9.1  117   296    5   DROME:AF-Q9VFL9-F1 FI07901P;
2163:  ehms-A  2.5  8.8  103   313    4   DROME:AF-B6IDT8-F1 IP20336P;
2164:  eee2-A  2.5 34.9  113   853    6   DROME:AF-M9NDT0-F1 UNCHARACTERIZED PROTEIN, ISOFORM B;
2165:  eh4a-A  2.5  6.4  135   564    7   DROME:AF-A1ZBC7-F1 TRANSPORTER;
2166:  ediz-A  2.5 10.3  127   610    5   DROME:AF-Q9VM87-F1 RH29724P;
2167:  edeh-A  2.5 26.0  133   495    3   DROME:AF-A0A0B4KH28-F1 SYNDAPIN, ISOFORM C;
2168:  efgu-A  2.5 12.2   82   256    9   DROME:AF-E1JHH4-F1 UNCHARACTERIZED PROTEIN;
2169:  edai-A  2.5 12.3  104   186    3   DROME:AF-A1ZAF4-F1 UNCHARACTERIZED PROTEIN, ISOFORM A;
2170:  el1a-A  2.5  9.4   92   305    3   DROME:AF-Q9VNU0-F1 RE35159P;
2171:  efqm-A  2.5 36.4  137   410    4   DROME:AF-P02835-F1 SEGMENTATION PROTEIN FUSHI TARAZU;
2172:  eju7-A  2.5 17.1  161   496    4   DROME:AF-Q9VGG8-F1 PROBABLE G-PROTEIN COUPLED RECEPTOR MTH-LIKE 5;
2173:  eem1-A  2.5  8.6  133   853    3   DROME:AF-Q9VRV9-F1 IMPORTIN N-TERMINAL DOMAIN-CONTAINING PROTEIN;
2174:  emy1-A  2.5 24.3  173   497    7   DROME:AF-Q9VR33-F1 IP13216P;
2175:  efk5-A  2.5 15.6   93   230    8   DROME:AF-Q960K3-F1 LD47387P;
2176:  ei4y-A  2.5  5.8   91   183   13   DROME:AF-Q9VZW6-F1 LP16467P;
2177:  egt9-A  2.5  7.6  121   351    6   DROME:AF-Q9VFG7-F1 LD44720P;
2178:  ec16-A  2.5 11.8   84   125    4   DROME:AF-Q9VQ44-F1 GEO11131P1;
2179:  ekmx-A  2.5 13.9  135   563    7   DROME:AF-Q9VGX6-F1 FI03320P;
2180:  ej18-A  2.5 11.6  122   488    5   DROME:AF-P83119-F1 PROBABLE G-PROTEIN COUPLED RECEPTOR MTH-LIKE 12;
2181:  ehan-A  2.5 14.0  152   897    2   DROME:AF-Q9VGM0-F1 GPI ETHANOLAMINE PHOSPHATE TRANSFERASE 1;
2182:  ejf0-A  2.5  7.2   87   110    6   DROME:AF-Q9VG00-F1 CYTOCHROME C OXIDASE ASSEMBLY PROTEIN COX20, MITO
2183:  eecn-A  2.5 14.8  120   223    7   DROME:AF-Q8IQC1-F1 UNCHARACTERIZED GOLGI APPARATUS MEMBRANE PROTEIN-
2184:  ehjv-A  2.5  1.3   34    35    6   DROME:AF-B4ZJA5-F1 GEO11741P1;
2185:  emei-A  2.5  7.9   94   151   11   DROME:AF-A1Z903-F1 TRANSMEMBRANE PROTEIN 18;
2186:  eecz-A  2.5  9.2  128   369    5   DROME:AF-O01668-F1 OPSIN RH6;
2187:  egmx-A  2.5  5.7  120   506    3   DROME:AF-Q9VQD2-F1 PROBABLE CYTOCHROME P450 309A1;
2188:  efm9-A  2.5  7.2  162  2272    9   DROME:AF-M9PGK7-F1 KLARSICHT, ISOFORM E;
2189:  ehsw-A  2.5 18.5  137   743    7   DROME:AF-P91679-F1 PEPTIDE TRANSPORTER FAMILY 1;
2190:  ekbh-A  2.5 51.2  101  1252    5   DROME:AF-Q9V3V3-F1 PEZ, ISOFORM A;
2191:  emln-A  2.5  7.1   90   941    9   DROME:AF-Q9VIU5-F1 GH24474P;
2192:  efbt-A  2.5 30.4  165  1765    4   DROME:AF-Q1W9P9-F1 ECHINUS SPLICE FORM 3;
2193:  ec40-A  2.5 25.1   75   716    9   DROME:AF-Q9W191-F1 IONOTROPIC RECEPTOR 60A;
2194:  ed67-A  2.5 12.2  107   521   10   DROME:AF-P04755-F1 ACETYLCHOLINE RECEPTOR SUBUNIT BETA-LIKE 1;
2195:  eepo-A  2.5  6.1  114   416    4   DROME:AF-M9PDQ9-F1 UNCHARACTERIZED PROTEIN, ISOFORM D;
2196:  eduh-A  2.5  7.3   77   121    8   DROME:AF-B7YZK1-F1 UNCHARACTERIZED PROTEIN, ISOFORM A;
2197:  efd3-A  2.5  5.6   88   378    9   DROME:AF-Q9VVS3-F1 FI01028P;
2198:  eimy-A  2.5  3.2   54    77    4   DROME:AF-Q9VSC1-F1 SIGNAL RECOGNITION PARTICLE 9 KDA PROTEIN;
2199:  ehh7-A  2.5 21.1   80   438    6   DROME:AF-Q9VPH7-F1 EUKARYOTIC PEPTIDE CHAIN RELEASE FACTOR SUBUNIT 1
2200:  emt6-A  2.5  6.9   80   599    8   DROME:AF-Q9W2B5-F1 PICKPOCKET 9, ISOFORM A;
2201:  ekpt-A  2.5  7.2   84   772    4   DROME:AF-Q9VCV8-F1 UNCHARACTERIZED PROTEIN;
2202:  ed9x-A  2.5 24.3  124  1983    3   DROME:AF-A1Z8W8-F1 GARTENZWERG, ISOFORM B;
2203:  ef1j-A  2.5 16.6   98   276    4   DROME:AF-Q9VXG9-F1 GH25683P;
2204:  eee9-A  2.5  9.2   86   498    8   DROME:AF-Q86LH3-F1 PICKPOCKET 6;
2205:  ecvs-A  2.5 19.6  135  1065    5   DROME:AF-M9MSL4-F1 CENTROSOMAL PROTEIN 135KDA, ISOFORM B;
2206:  efs8-A  2.5 10.1  142   340   12   DROME:AF-Q9VNT9-F1 FI20175P1;
2207:  empg-A  2.5 22.4  115   891    5   DROME:AF-A0A6M3Q9L5-F1 PHOSPHATIDYLINOSITOL 4-PHOSPHATE 5-KINASE 59B,
2208:  ei4f-A  2.5 21.0   56   574   11   DROME:AF-B7YZQ6-F1 IONOTROPIC RECEPTOR 60D;
2209:  effl-A  2.5 21.1  138  1193    7   DROME:AF-Q8IH00-F1 NUCLEOLAR PROTEIN 6;
2210:  ehlp-A  2.5 33.3  170   352    5   DROME:AF-Q7KT67-F1 UNCHARACTERIZED PROTEIN;
2211:  ehns-A  2.5  4.0   67    74    4   DROME:AF-Q9VY65-F1 MICOS COMPLEX SUBUNIT MIC10;
2212:  efzb-A  2.5  9.0  122   499   10   DROME:AF-Q9Y1A7-F1 LD25378P;
2213:  elp4-A  2.5 52.7  199   952    6   DROME:AF-Q8I0D4-F1 RE20510P;
2214:  eeyp-A  2.5 37.4  179  2023    6   DROME:AF-A8DYE2-F1 TRANSIENT RECEPTOR POTENTIAL CATION CHANNEL TRPM;
2215:  ejxs-A  2.4 12.8   98   434    6   DROME:AF-Q9VS10-F1 MIP08469P;
2216:  ed3u-A  2.4  7.6  144  2219    6   DROME:AF-Q9W3M3-F1 E3 UBIQUITIN-PROTEIN LIGASE UBR3;
2217:  ek4u-A  2.4 18.8  113   915    7   DROME:AF-Q24118-F1 PROTEIN PIGEON;
2218:  ed0x-A  2.4 11.5   79   141   11   DROME:AF-Q8INQ7-F1 PROTEIN KRTCAP2 HOMOLOG;
2219:  elzj-A  2.4  8.1  154   515    6   DROME:AF-Q9V559-F1 PROBABLE CYTOCHROME P450 4P3;
2220:  eg1t-A  2.4 21.7  123   503    7   DROME:AF-E1JIL1-F1 UNCHARACTERIZED PROTEIN, ISOFORM D;
2221:  ehyi-A  2.4 12.8  106   264    8   DROME:AF-Q8MSS7-F1 MITOCHONDRIAL RIBOSOMAL PROTEIN S2;
2222:  egkr-A  2.4 10.1  103   861   10   DROME:AF-Q9XZS9-F1 EG:33C11.2 PROTEIN;
2223:  edii-A  2.4 35.5  145   276    9   DROME:AF-Q9VAN6-F1 HISTONE RNA HAIRPIN-BINDING PROTEIN;
2224:  ed23-A  2.4 13.0   94   113    6   DROME:AF-Q9VTE8-F1 GEO08928P1;
2225:  em2u-A  2.4 36.7  187  2296    6   DROME:AF-Q9VNE0-F1 UNCHARACTERIZED PROTEIN, ISOFORM A;
2226:  ed9a-A  2.4 10.4   84   251    7   DROME:AF-Q9VKN4-F1 UNCHARACTERIZED PROTEIN, ISOFORM A;
2227:  ehae-A  2.4 10.6   91   373    3   DROME:AF-Q9VPF9-F1 SD10847P;
2228:  efiq-A  2.4 21.3  148  1035    7   DROME:AF-Q23979-F1 UNCONVENTIONAL MYOSIN IC;
2229:  ekpo-A  2.4 11.5   88   253    6   DROME:AF-Q9W1W4-F1 RE45066P;
2230:  egfi-A  2.4 20.8  200  1288    4   DROME:AF-Q4AB27-F1 MYOSIN 95E, ISOFORM E;
2231:  ec88-A  2.4 11.8   79   883    5   DROME:AF-A1Z9G2-F1 PRE-MRNA-SPLICING FACTOR SYF1 HOMOLOG;
2232:  eigh-A  2.4 10.8  136   509   10   DROME:AF-O76924-F1 POTENTIAL E3 UBIQUITIN-PROTEIN LIGASE ARIADNE-2;
2233:  ejtv-A  2.4 16.1   90   268    9   DROME:AF-Q9W1S2-F1 IP01291P;
2234:  em5x-A  2.4  4.7   90   101    9   DROME:AF-Q9VF43-F1 GEO12016P1;
2235:  ehjl-A  2.4  7.6  144   629    6   DROME:AF-A1Z8V9-F1 TRANSPORTER;
2236:  emwi-A  2.4 13.6   94   507    5   DROME:AF-Q9W0X1-F1 GH15894P;
2237:  el6e-A  2.4 39.8  169  1004   10   DROME:AF-Q9V3H9-F1 ZINC FINGER CCCH DOMAIN-CONTAINING PROTEIN 14;
2238:  egif-A  2.4  3.7   89   205    1   DROME:AF-Q9VSZ0-F1 UNCHARACTERIZED PROTEIN, ISOFORM A;
2239:  ecvj-A  2.4 25.0  110   512    5   DROME:AF-Q9NHN2-F1 FUMBLE;
2240:  eep3-A  2.4 21.0  103  1139    5   DROME:AF-M9PDL2-F1 ASPARTYL-TRNA SYNTHETASE, MITOCHONDRIAL, ISOFORM
2241:  efa6-A  2.4 21.0   86   322   10   DROME:AF-P32030-F1 FORK HEAD DOMAIN TRANSCRIPTION FACTOR SLP1;
2242:  ehjq-A  2.4 14.0  129   417   10   DROME:AF-A0A1Z1CH25-F1 UNCHARACTERIZED PROTEIN, ISOFORM H;
2243:  emuk-A  2.4  8.3   68   225    6   DROME:AF-Q8IND4-F1 TPR_REGION DOMAIN-CONTAINING PROTEIN;
2244:  edh7-A  2.4 17.1  130   578    4   DROME:AF-Q9V9A7-F1 PROBABLE METHYLCROTONOYL-COA CARBOXYLASE BETA CHA
2245:  elwk-A  2.4 11.4  141   996   12   DROME:AF-M9PEH8-F1 FIERY MOUNTAIN, ISOFORM D;
2246:  ek0u-A  2.4  8.6  155   463    7   DROME:AF-Q9VS79-F1 CYTOCHROME P450 4D8;
2247:  eddo-A  2.4  7.5   81   193    6   DROME:AF-A1Z823-F1 PRA1 FAMILY PROTEIN;
2248:  ek8f-A  2.4 10.5  112   404    8   DROME:AF-B5RJJ4-F1 LD14019P;
2249:  eh5r-A  2.4 10.1  114   227    4   DROME:AF-Q9VNI9-F1 IP18173P;
2250:  em5o-A  2.4 10.7  142   689    6   DROME:AF-Q9VL61-F1 FI22810P1;
2251:  eiyk-A  2.4 10.7  127   367    6   DROME:AF-Q9V427-F1 INNEXIN INX2;
2252:  ein8-A  2.4  6.4   96   213    7   DROME:AF-Q9VBQ4-F1 GH01257P;
2253:  ec6n-A  2.4 47.8  256  1552    8   DROME:AF-Q9VX92-F1 RHO GTPASE ACTIVATING PROTEIN AT 15B, ISOFORM C;
2254:  eecr-A  2.4  5.8   66   144    8   DROME:AF-P49858-F1 PROTEIN CORNICHON;
2255:  el2q-A  2.4 15.6  106   363    8   DROME:AF-Q8IGV3-F1 RE23632P;
2256:  efnl-A  2.4  4.0   67    87    6   DROME:AF-E1JI70-F1 LD07519P;
2257:  ej4u-A  2.4 11.3   81   484    6   DROME:AF-Q9V3Z7-F1 SUGAR PHOSPHATE PHOSPHATASE;
2258:  ekak-A  2.4 16.1   74   138    9   DROME:AF-Q9VKN6-F1 GEO10377P1;
2259:  edza-A  2.4 11.4  145   625    6   DROME:AF-Q9VI15-F1 GH12023P;
2260:  efd4-A  2.4 10.9  135   319    7   DROME:AF-Q8INJ3-F1 AT03939P;
2261:  emhh-A  2.4 16.5  108   576    6   DROME:AF-A1ZBX0-F1 CILIA- AND FLAGELLA-ASSOCIATED PROTEIN 206;
2262:  ekus-A  2.4  7.5   81   570   14   DROME:AF-Q9I7S9-F1 UNCHARACTERIZED PROTEIN;
2263:  ec8m-A  2.4  9.0   79   850    8   DROME:AF-O46094-F1 PHOSPHOINOSITIDE 5-PHOSPHATASE;
2264:  emqp-A  2.4  6.7   93   232    5   DROME:AF-Q8INR2-F1 UNCHARACTERIZED PROTEIN;
2265:  ed88-A  2.4 15.4  112  1460    7   DROME:AF-A1Z6I7-F1 BUB1-RELATED KINASE;
2266:  eltn-A  2.4 12.6  104   537    8   DROME:AF-Q9W3U1-F1 ACTIN-HISTIDINE N-METHYLTRANSFERASE;
2267:  efah-A  2.4  9.8  132  1320    6   DROME:AF-Q8IRE3-F1 TRAFFICKING PROTEIN PARTICLE COMPLEX SUBUNIT 11;
2268:  ehg0-A  2.4 18.0   82   660    1   DROME:AF-A1Z8L3-F1 SET AND MYND DOMAIN CONTAINING, CLASS 4, MEMBER 3
2269:  ejg6-A  2.4 16.8  107   694    7   DROME:AF-Q9VR80-F1 LP10161P;
2270:  ee0z-A  2.4  7.3  120   336    6   DROME:AF-Q7JWD3-F1 ATPASE ASNA1 HOMOLOG;
2271:  efu5-A  2.4  4.2   52    70    0   DROME:AF-Q9VFX9-F1 GEO11419P1;
2272:  ehjz-A  2.4 32.3  189   474    6   DROME:AF-Q9W525-F1 LD08195P;
2273:  ejtc-A  2.4 13.3  114   208    9   DROME:AF-Q8IPB0-F1 UNCHARACTERIZED PROTEIN, ISOFORM A;
2274:  ehqc-A  2.4 13.5  142   295    6   DROME:AF-Q9VCY6-F1 ELONGATION OF VERY LONG CHAIN FATTY ACIDS PROTEIN
2275:  ek0y-A  2.4 22.8  100   436    4   DROME:AF-Q9VSM4-F1 GH26459P;
2276:  ef14-A  2.4  7.4   92   256   10   DROME:AF-Q9VN95-F1 ENOLASE-PHOSPHATASE E1;
2277:  ekcu-A  2.4  8.7  101   568    6   DROME:AF-Q2PDP5-F1 UNCHARACTERIZED PROTEIN, ISOFORM F;
2278:  edc8-A  2.4 30.4  146   714    8   DROME:AF-A8DY64-F1 UNCHARACTERIZED PROTEIN;
2279:  eler-A  2.4 24.1  105   821    5   DROME:AF-Q5BI50-F1 CULLIN 4, ISOFORM A;
2280:  eeq9-A  2.4 16.5   91   813   11   DROME:AF-Q9VTZ1-F1 HISTONE ACETYLTRANSFERASE;
2281:  ehp0-A  2.4 36.7   98   859   12   DROME:AF-Q9VRL4-F1 IONOTROPIC RECEPTOR 64A;
2282:  ek3h-A  2.4 25.4  124   964    7   DROME:AF-X2JCU8-F1 DIPEPTIDASE;
2283:  efya-A  2.4  7.5  123   457    7   DROME:AF-Q9VTD5-F1 AA_TRANS DOMAIN-CONTAINING PROTEIN;
2284:  emng-A  2.4 17.4  153   481    7   DROME:AF-Q8IR17-F1 PHOSPHATIDYLINOSITOL GLYCAN ANCHOR BIOSYNTHESIS C
2285:  effu-A  2.4 19.8  102   318    6   DROME:AF-M9PF86-F1 UNCHARACTERIZED PROTEIN, ISOFORM C;
2286:  ei1g-A  2.4 12.8   89   427    9   DROME:AF-Q8IP31-F1 CARBOXYPEPTIDASE;
2287:  ellb-A  2.4 11.8  164   716    7   DROME:AF-A0A0B4KGW3-F1 UNCHARACTERIZED PROTEIN, ISOFORM B;
2288:  em1v-A  2.4  4.1   94   216   10   DROME:AF-Q9VG95-F1 GLUTATHIONE S-TRANSFERASE D5;
2289:  egep-A  2.4 18.4  110   728    5   DROME:AF-A0A0B4LHY5-F1 LNK, ISOFORM D;
2290:  ejih-A  2.4 13.8  131   576    3   DROME:AF-P05527-F1 HOMEOBOX PROTEIN INVECTED;
2291:  ejft-A  2.4 10.2   96   203    9   DROME:AF-Q9VLW3-F1 FI08020P;
2292:  ek6v-A  2.4 25.9  106   448    8   DROME:AF-P39572-F1 PROTEIN GIANT;
2293:  ei9n-A  2.4  5.9   59   104    7   DROME:AF-A0A6H2EGA2-F1 MITOCHONDRIAL NUCLEOID FACTOR 1;
2294:  ejdf-A  2.4 26.7  118   651    3   DROME:AF-Q9VM39-F1 FI06402P;
2295:  emt4-A  2.4 10.0   99   552    1   DROME:AF-Q9VET1-F1 FI07620P;
2296:  ej2t-A  2.4 48.8  185  2018    4   DROME:AF-A0A0B4K6G3-F1 PROTEIN PARTNER OF SNF, ISOFORM B;
2297:  elh9-A  2.4 20.9  125   274    2   DROME:AF-Q9VNM8-F1 OSIRIS 8;
2298:  efo6-A  2.4 14.7  179   726   11   DROME:AF-B7Z122-F1 TRANSPORTER;
2299:  ekqr-A  2.4  9.8  116  1809    5   DROME:AF-O96838-F1 PUTATIVE 1-PHOSPHATIDYLINOSITOL 3-PHOSPHATE 5-KIN
2300:  ed83-A  2.4 24.2  121   659    6   DROME:AF-Q95U58-F1 GH05885P;
2301:  eg94-A  2.4 16.3  121   879    6   DROME:AF-Q058X1-F1 IP13351P;
2302:  eirx-A  2.4  5.6   67   502    9   DROME:AF-Q9VFS1-F1 ADENOSINE DEAMINASE;
2303:  ed00-A  2.4  9.5   73  2007    7   DROME:AF-M9PHT1-F1 GRUNGE, ISOFORM J;
2304:  ehvw-A  2.4  5.6  127   512    5   DROME:AF-P33269-F1 CYTOCHROME P450 4D1;
2305:  ed6d-A  2.4 28.1   72  1002   10   DROME:AF-Q0E8N6-F1 CLUMSY, ISOFORM B;
2306:  ef8o-A  2.4 14.3   75   545    8   DROME:AF-Q7K0W1-F1 LD27406P;
2307:  eem4-A  2.4 18.0  113   359   12   DROME:AF-Q9V3R8-F1 UBIA PRENYLTRANSFERASE DOMAIN-CONTAINING PROTEIN
2308:  eg70-A  2.4  9.6  121  1066    3   DROME:AF-Q9VSB2-F1 UNCHARACTERIZED PROTEIN, ISOFORM A;
2309:  el86-A  2.4 14.9   64   151    6   DROME:AF-Q8MS99-F1 GEO09046P1;
2310:  eele-A  2.4 11.1   93   314   14   DROME:AF-Q9VT01-F1 FI06792P;
2311:  ehmt-A  2.4 12.6  119   528    8   DROME:AF-Q7KTF1-F1 UNCHARACTERIZED PROTEIN;
2312:  eipr-A  2.4  2.3   36    36   11   DROME:AF-E0R7Q1-F1 MIP08409P;
2313:  egvd-A  2.4 23.7  128  2554    7   DROME:AF-P13368-F1 PROTEIN SEVENLESS;
2314:  emvg-A  2.4 36.9   93   283   10   DROME:AF-Q9W057-F1 COMPLEX I-9KD;
2315:  efxe-A  2.4  8.5  125   485    2   DROME:AF-Q9VDX5-F1 UNCHARACTERIZED PROTEIN;
2316:  eip7-A  2.4  6.3   57   210    4   DROME:AF-Q9VQE5-F1 PROBABLE PROTEASOME SUBUNIT BETA TYPE-2;
2317:  eg61-A  2.4 16.4  143   455    6   DROME:AF-Q9VPY7-F1 LD42035P;
2318:  eg3l-A  2.4 14.5   69   835    3   DROME:AF-Q9VAR0-F1 LD39455P;
2319:  eiee-A  2.4 15.4  122   717    6   DROME:AF-Q8IRD1-F1 UNCHARACTERIZED PROTEIN;
2320:  ej2o-A  2.4 19.3   75   717    7   DROME:AF-Q9W5T4-F1 RE33981P;
2321:  ekqg-A  2.4  8.2  129  1469    6   DROME:AF-Q9VLY7-F1 GH05679P;
2322:  em1j-A  2.4 31.0  177   367    5   DROME:AF-Q9W1U2-F1 AT20903P;
2323:  elyu-A  2.4 29.8  138   635    5   DROME:AF-A8JNS4-F1 STARVIN, ISOFORM E;
2324:  ee3y-A  2.4  8.0   88   181    8   DROME:AF-Q9VVT9-F1 NINJURIN B;
2325:  el37-A  2.4  9.9  151   862    7   DROME:AF-Q9W4P0-F1 LD22456P;
2326:  el3r-A  2.4 15.8  149   641    6   DROME:AF-Q9VA00-F1 PROTEIN ZWILCH;
2327:  elt5-A  2.4 12.5   67   399    9   DROME:AF-Q9VHM5-F1 RT10616P;
2328:  emn6-A  2.4 16.8  104   293    9   DROME:AF-Q9W080-F1 GV1, ISOFORM A;
2329:  ejls-A  2.4 13.2  106   751    8   DROME:AF-Q9VJD3-F1 CONSERVED OLIGOMERIC GOLGI COMPLEX SUBUNIT 5;
2330:  ef36-A  2.4 23.2   93   834    5   DROME:AF-B7YZV4-F1 CALCIUM/CALMODULIN-DEPENDENT 3',5'-CYCLIC NUCLEOT
2331:  eehb-A  2.4 14.7  128   401    6   DROME:AF-Q8IQS5-F1 UNCHARACTERIZED PROTEIN, ISOFORM A;
2332:  ed4a-A  2.4 16.4  117   619    7   DROME:AF-Q29R14-F1 LP01683P;
2333:  elfm-A  2.4 17.7   91   359    7   DROME:AF-Q9VM54-F1 J DOMAIN-CONTAINING PROTEIN;
2334:  el81-A  2.4 10.7   83   439    4   DROME:AF-Q8SX40-F1 RE19693P;
2335:  ekq7-A  2.4 11.6  128   224    2   DROME:AF-Q8SX37-F1 CDP-DIACYLGLYCEROL--INOSITOL 3-PHOSPHATIDYLTRANSF
2336:  el7f-A  2.4 16.5  141   660    4   DROME:AF-Q9VFW5-F1 PYROKININ 2 RECEPTOR 1;
2337:  eek4-A  2.4  5.4  109   393    2   DROME:AF-Q4V4D1-F1 IP10846P;
2338:  ef3p-A  2.4  6.2   47    59    6   DROME:AF-Q8INX9-F1 IP19941P;
2339:  ek74-A  2.4  6.8  135  1217    4   DROME:AF-Q9VK44-F1 LD24832P;
2340:  eczn-A  2.4 32.9  126   951    5   DROME:AF-Q9VQ36-F1 WD REPEAT-CONTAINING AND PLANAR CELL POLARITY EFF
2341:  eglh-A  2.4  8.9  129   577    8   DROME:AF-Q9VDS2-F1 UNCHARACTERIZED PROTEIN;
2342:  ec0j-A  2.4 24.9  102  2511    6   DROME:AF-A0A0B4LEZ3-F1 NOT1, ISOFORM H;
2343:  ems4-A  2.4 12.4   89   453    3   DROME:AF-Q8IMH8-F1 P4HA_N DOMAIN-CONTAINING PROTEIN;
2344:  eltz-A  2.4 11.0  150   622    3   DROME:AF-P48456-F1 SERINE/THREONINE-PROTEIN PHOSPHATASE 2B CATALYTIC
2345:  el1w-A  2.4 14.8  130  1788    8   DROME:AF-P11046-F1 LAMININ SUBUNIT BETA-1;
2346:  eh66-A  2.4 15.8   95   626    5   DROME:AF-Q95SP2-F1 E3 UBIQUITIN-PROTEIN LIGASE HRD1;
2347:  els2-A  2.4 13.6  117   686    6   DROME:AF-Q9V9T9-F1 BETA-GLUCURONIDASE;
2348:  ehef-A  2.4 16.1  124   496    7   DROME:AF-Q7KTZ2-F1 PI3K21B, ISOFORM B;
2349:  eg7b-A  2.4 19.7   79   525    6   DROME:AF-Q9VVU5-F1 COP9 SIGNALOSOME COMPLEX SUBUNIT 1B;
2350:  el77-A  2.4  4.6   97   378    8   DROME:AF-A1ZA55-F1 MAB-21 DOMAIN-CONTAINING PROTEIN;
2351:  ednv-A  2.4 14.7  105   548    5   DROME:AF-A1Z7V9-F1 FI20020P1;
2352:  ehvx-A  2.4 10.7  110   273   12   DROME:AF-M9PEG2-F1 UNCHARACTERIZED PROTEIN, ISOFORM C;
2353:  ej44-A  2.4  8.1  134   585    9   DROME:AF-Q7KTJ8-F1 UNCHARACTERIZED PROTEIN, ISOFORM B;
2354:  edpc-A  2.4 28.6  208  1639    8   DROME:AF-P15215-F1 LAMININ SUBUNIT GAMMA-1;
2355:  eepg-A  2.4 21.3   93   553    5   DROME:AF-Q9V6D6-F1 PROBABLE CYTOCHROME P450 301A1, MITOCHONDRIAL;
2356:  ei0s-A  2.4 21.1  117   737    4   DROME:AF-O61345-F1 PROTEIN PENGUIN;
2357:  ec1n-A  2.4  4.9   84   143    7   DROME:AF-Q9VA24-F1 UNCHARACTERIZED PROTEIN;
2358:  ehcx-A  2.4  6.3   86   129    6   DROME:AF-Q9VKG6-F1 MICOS COMPLEX SUBUNIT MIC13;
2359:  edv2-A  2.4 23.4   68    87    9   DROME:AF-M9MSM0-F1 UNCHARACTERIZED PROTEIN;
2360:  efzh-A  2.4 17.7  112   746    6   DROME:AF-P16376-F1 STEROID RECEPTOR SEVEN-UP, ISOFORM A;
2361:  ed5h-A  2.4 21.2  102   276    5   DROME:AF-Q0E8E7-F1 TRNA-SPLICING ENDONUCLEASE SUBUNIT SEN34;
2362:  ehck-A  2.4  5.0  143   611    4   DROME:AF-Q9VM61-F1 UNCHARACTERIZED PROTEIN, ISOFORM A;
2363:  ehie-A  2.4 12.7  140   537    4   DROME:AF-Q9VPB1-F1 PROTEIN ST7 HOMOLOG;
2364:  ehfx-A  2.4  6.5  115   540    7   DROME:AF-Q8T8W3-F1 AT21416P;
2365:  ef0c-A  2.4 24.7  136   588    7   DROME:AF-O77215-F1 HOMEOBOX PROTEIN UNC-4;
2366:  ekph-A  2.4 10.0   96   152   13   DROME:AF-Q9VUE9-F1 IP08778P;
2367:  emp3-A  2.4 22.1  119   491    4   DROME:AF-Q9W4Z5-F1 EG:BACH48C10.2 PROTEIN;
2368:  ej7b-A  2.3 24.9   79   561   11   DROME:AF-A1Z8P2-F1 IONOTROPIC RECEPTOR 48C;
2369:  ekcx-A  2.3  4.7  116   284    6   DROME:AF-Q0IGS7-F1 PALMITOYLTRANSFERASE;
2370:  egqp-A  2.3 30.8  208  1257    7   DROME:AF-Q9VK28-F1 LD10349P;
2371:  emoj-A  2.3  7.7   78   662    8   DROME:AF-Q9VLK1-F1 U3 SMALL NUCLEOLAR RIBONUCLEOPROTEIN PROTEIN MPP1
2372:  ed49-A  2.3 13.6  126  1003    6   DROME:AF-Q9VLI2-F1 ALPHA-MANNOSIDASE;
2373:  edao-A  2.3  6.4  111   345    1   DROME:AF-R9PY35-F1 UNCHARACTERIZED PROTEIN;
2374:  ekgv-A  2.3 21.3  166  1615    7   DROME:AF-Q8IPN4-F1 CHITIN SYNTHASE;
2375:  ell9-A  2.3 21.9  134   746    4   DROME:AF-Q9W4M9-F1 TRNA (CYTOSINE(34)-C(5))-METHYLTRANSFERASE;
2376:  eerw-A  2.3 24.8  160  1363    6   DROME:AF-Q9VDS9-F1 APOPTOTIC SIGNAL-REGULATING KINASE 1, ISOFORM C;
2377:  ec1q-A  2.3  2.6   39    39    5   DROME:AF-D6W4T1-F1 MIP22495P;
2378:  emxh-A  2.3 11.0  132   827   10   DROME:AF-Q8IR42-F1 DROP DEAD;
2379:  ek8z-A  2.3 32.4   91   104   11   DROME:AF-A8DYH6-F1 FI16908P1;
2380:  empj-A  2.3 30.8  120   309    5   DROME:AF-Q9W0W6-F1 NEUROPEPTIDE-LIKE 1;
2381:  eeeg-A  2.3 29.3  135   796    4   DROME:AF-Q9VJK1-F1 MIP03871P;
2382:  ehb9-A  2.3 15.9  161  1398    7   DROME:AF-Q9XZ32-F1 UNCHARACTERIZED PROTEIN, ISOFORM A;
2383:  eg8d-A  2.3 16.6   86   683   12   DROME:AF-A1Z6G6-F1 UNCHARACTERIZED PROTEIN, ISOFORM A;
2384:  efx8-A  2.3 20.6  151  1784    3   DROME:AF-Q9VE02-F1 UNCHARACTERIZED PROTEIN;
2385:  ejmv-A  2.3 13.8  130   420    8   DROME:AF-Q9VBT8-F1 IP11925P;
2386:  ekmn-A  2.3 15.3  109   503    6   DROME:AF-Q9VPI6-F1 GALECTIN;
2387:  ehu1-A  2.3 23.4  108   205    7   DROME:AF-Q7KT25-F1 UNCHARACTERIZED PROTEIN;
2388:  ef02-A  2.3 15.4  117   521   11   DROME:AF-Q9VA14-F1 UNCHARACTERIZED PROTEIN;
2389:  eetn-A  2.3 26.2  112  1342    6   DROME:AF-Q9VHH2-F1 VACUOLAR PROTEIN SORTING 15, ISOFORM A;
2390:  elcc-A  2.3 13.1   92   504    8   DROME:AF-Q9VME8-F1 PICKPOCKET 14;
2391:  ed3h-A  2.3 26.0   91   334    2   DROME:AF-Q9VNU2-F1 HL01743P;
2392:  ejbd-A  2.3 42.5  215  1076    7   DROME:AF-Q8MLT4-F1 GP150, ISOFORM D;
2393:  ekcz-A  2.3 13.1   83  1034    7   DROME:AF-P54362-F1 AP-3 COMPLEX SUBUNIT DELTA;
2394:  eg5p-A  2.3 12.7  122   582    7   DROME:AF-A0A0B4K7J3-F1 RECEPTOR PROTEIN SERINE/THREONINE KINASE;
2395:  ehbk-A  2.3 15.8  134   814    6   DROME:AF-Q9VK82-F1 ORGANIC ANION TRANSPORTING POLYPEPTIDE 33EB;
2396:  ei7c-A  2.3 14.6  132   300    5   DROME:AF-Q9VLF1-F1 AT23224P;
2397:  edng-A  2.3  7.1  128   668    7   DROME:AF-Q9VAU4-F1 FI09337P;
2398:  elkd-A  2.3 13.6   88   457    6   DROME:AF-Q9VAB8-F1 LD15405P;
2399:  elr9-A  2.3 16.2   70   586   10   DROME:AF-A1ZAY9-F1 IONOTROPIC RECEPTOR 54A;
2400:  ej5q-A  2.3 25.0  154   495   12   DROME:AF-Q868T3-F1 CARDIOACCELERATORY PEPTIDE RECEPTOR;
2401:  edbd-A  2.3  3.6   85   349    5   DROME:AF-Q9VSZ4-F1 UNCHARACTERIZED PROTEIN;
2402:  eg4i-A  2.3 17.0   89  1242    6   DROME:AF-A1Z9L3-F1 ATP-DEPENDENT RNA HELICASE DHX8;
2403:  elcy-A  2.3 12.5  117  1020    9   DROME:AF-Q9U1K1-F1 PROTEIN SPIRE;
2404:  ejpt-A  2.3 13.1   97   424    7   DROME:AF-Q9VNG7-F1 SERINE/THREONINE-PROTEIN PHOSPHATASE 2A ACTIVATOR
2405:  ehvj-A  2.3 15.6  109   882    2   DROME:AF-Q9V3J9-F1 DOWN AND OUT, ISOFORM A;
2406:  ejpz-A  2.3 17.9   92   509    8   DROME:AF-A0A0B4LF70-F1 UNCHARACTERIZED PROTEIN, ISOFORM I;
2407:  edw4-A  2.3 27.6   98   238    8   DROME:AF-Q9VYV9-F1 LD41421P;
2408:  edl6-A  2.3  8.1  131   381    3   DROME:AF-P08099-F1 OPSIN RH2;
2409:  ela8-A  2.3 37.7  189  2020    4   DROME:AF-E2QD98-F1 STARDUST, ISOFORM G;
2410:  ekpe-A  2.3 15.7   84   537    2   DROME:AF-Q9W457-F1 SERINE HYDROXYMETHYLTRANSFERASE;
2411:  efwc-A  2.3 23.6   80   501    8   DROME:AF-Q9VG86-F1 FATTY ACYL-COA REDUCTASE;
2412:  ej8u-A  2.3 14.7   88   556    5   DROME:AF-Q9V3S0-F1 CYTOCHROME P450 4G1;
2413:  ej6l-A  2.3  4.6   90   222   10   DROME:AF-A1ZB71-F1 GLUTATHIONE S TRANSFERASE E6;
2414:  ek3d-A  2.3 18.9   83  1406    7   DROME:AF-Q9V4D4-F1 BIP2;
2415:  ednb-A  2.3 11.5  120   461    4   DROME:AF-Q7K5K0-F1 GH09064P;
2416:  em1c-A  2.3  3.3   81   247   10   DROME:AF-Q5LJT3-F1 MIP01391P;
2417:  ei47-A  2.3 24.4   97  1131    7   DROME:AF-A0A0B4KF25-F1 REDUCTION IN CNN DOTS 1, ISOFORM E;
2418:  edmf-A  2.3 10.7  130   492    6   DROME:AF-Q8SWV6-F1 PROTEIN ADENYLYLTRANSFERASE FIC;
2419:  elcq-A  2.3  9.4   72   405    6   DROME:AF-Q0KIB3-F1 HISTONE ACETYLTRANSFERASE TYPE B CATALYTIC SUBUNI
2420:  ehdw-A  2.3 11.0  149  1036    8   DROME:AF-P91682-F1 PROTEIN SMOOTHENED;
2421:  elwd-A  2.3 11.2  105  1239    9   DROME:AF-Q9V4P1-F1 ANILLIN;
2422:  ehab-A  2.3  6.6  153   510    5   DROME:AF-Q9V7G5-F1 PROBABLE CYTOCHROME P450 4AA1;
2423:  eiel-A  2.3 23.5  123   273    7   DROME:AF-Q9VZM6-F1 GH12661P;
2424:  efdb-A  2.3 12.9   98   692    9   DROME:AF-Q9VA78-F1 SPHINGOMYELIN PHOSPHODIESTERASE;
2425:  edgy-A  2.3 25.7  168  1287   13   DROME:AF-Q9VL24-F1 NIEMANN-PICK TYPE C-1A, ISOFORM A;
2426:  elt1-A  2.3 23.4  126   308    7   DROME:AF-Q9VYI4-F1 FI04833P;
2427:  ed4c-A  2.3 15.9  127   920   13   DROME:AF-Q9VPB7-F1 FI17508P1;
2428:  eivq-A  2.3 31.5  159   700    9   DROME:AF-P32865-F1 G PROTEIN-COUPLED RECEPTOR KINASE 1;
2429:  ehag-A  2.3 31.2  196   598    6   DROME:AF-Q9VW52-F1 PRECURSOR RNA PROCESSING 3, ISOFORM A;
2430:  ek9z-A  2.3  8.5  108   222    7   DROME:AF-Q9VIT6-F1 IP07844P;
2431:  ehqn-A  2.3  9.2   65  1449    5   DROME:AF-Q9W0E1-F1 PINSTRIPE, ISOFORM A;
2432:  ee9i-A  2.3 12.3  112   784    7   DROME:AF-P46867-F1 KINESIN-LIKE PROTEIN KLP68D;
2433:  edgf-A  2.3  4.8  113   428    6   DROME:AF-Q8IMT4-F1 CHK DOMAIN-CONTAINING PROTEIN;
2434:  el4w-A  2.3 11.7   81   468    5   DROME:AF-Q9VX70-F1 IP12247P;
2435:  ejge-A  2.3  9.4   99   594    8   DROME:AF-Q9VVK8-F1 RNA HELICASE;
2436:  ed9o-A  2.3  3.9   98   255    5   DROME:AF-O18404-F1 3-HYDROXYACYL-COA DEHYDROGENASE TYPE-2;
2437:  elop-A  2.3  7.5  104   232    3   DROME:AF-Q9VXF0-F1 RE09848P;
2438:  ejwp-A  2.3  6.2  142   560    5   DROME:AF-Q9VFG0-F1 MFS DOMAIN-CONTAINING PROTEIN;
2439:  egru-A  2.3 21.8  121   359    6   DROME:AF-Q9V3V9-F1 ENDONUCLEASE G INHIBITOR, ISOFORM A;
2440:  efjc-A  2.3  4.5   65   160    8   DROME:AF-A1Z9K9-F1 UNCHARACTERIZED PROTEIN, ISOFORM A;
2441:  elet-A  2.3 10.6   94   468    6   DROME:AF-Q9V3J1-F1 V-TYPE PROTON ATPASE SUBUNIT H;
2442:  edi3-A  2.3 28.2  126   441    7   DROME:AF-A8Y5A2-F1 UNCHARACTERIZED PROTEIN, ISOFORM D;
2443:  el0u-A  2.3 24.0  153   436    4   DROME:AF-Q9V9Z3-F1 FI02023P;
2444:  ekz5-A  2.3 13.0  100   535    8   DROME:AF-O96532-F1 RAD17;
2445:  ejm1-A  2.3 39.4  146   525    6   DROME:AF-Q9VSC2-F1 EXTRA-EXTRA;
2446:  ei7g-A  2.3 27.9  134  1465    4   DROME:AF-Q9VWA0-F1 UNCHARACTERIZED PROTEIN, ISOFORM C;
2447:  ekbr-A  2.3 11.6   93   302    6   DROME:AF-Q9U6R9-F1 GH13039P;
2448:  egzu-A  2.3 10.2   81   290    2   DROME:AF-Q9VKV4-F1 NON-STRUCTURAL MAINTENANCE OF CHROMOSOMES ELEMENT
2449:  egit-A  2.3 14.1  125   230    3   DROME:AF-Q9VAK2-F1 UNCHARACTERIZED PROTEIN, ISOFORM A;
2450:  ekte-A  2.3 10.4   71   249    4   DROME:AF-Q03751-F1 DNAJ HOMOLOG SUBFAMILY C MEMBER 5 HOMOLOG;
2451:  emhv-A  2.3 29.0  127  2037    8   DROME:AF-Q9VWH5-F1 UNCHARACTERIZED PROTEIN, ISOFORM A;
2452:  efbz-A  2.3 14.8  109   957    5   DROME:AF-B7YZM8-F1 BARDET-BIEDL SYNDROME 9;
2453:  ej2f-A  2.3 15.9   66   234    6   DROME:AF-A8JQZ1-F1 UNCHARACTERIZED PROTEIN;
2454:  eeal-A  2.3 18.0  159   607    6   DROME:AF-A1Z9G6-F1 UNCHARACTERIZED PROTEIN;
2455:  ed2l-A  2.3 21.3   99   285    4   DROME:AF-Q9VY20-F1 RING-TYPE E3 UBIQUITIN TRANSFERASE;
2456:  ej4r-A  2.3 10.5   99   658    5   DROME:AF-Q9VB22-F1 LD33695P;
2457:  eh0d-A  2.3  7.7  123   447    7   DROME:AF-E1JGK3-F1 FI18012P1;
2458:  ed79-A  2.3 10.6   83   687    4   DROME:AF-Q8SXR7-F1 FATTY ACID TRANSPORT PROTEIN 3, ISOFORM A;
2459:  elge-A  2.3  9.3   95   872    6   DROME:AF-Q9VW72-F1 GH08353P;
2460:  ejno-A  2.3 13.8   89   621    7   DROME:AF-B7Z0X6-F1 IONOTROPIC RECEPTOR 7F;
2461:  elvr-A  2.3 17.1  130   417    8   DROME:AF-Q9VBS9-F1 IP11858P;
2462:  ejme-A  2.3 35.1  125   324    5   DROME:AF-Q9VWR0-F1 MADF DOMAIN-CONTAINING PROTEIN;
2463:  edcy-A  2.3 34.0   90   523    6   DROME:AF-Q9VLJ7-F1 FATTY ACYL-COA REDUCTASE;
2464:  eidh-A  2.3  7.5  158   535    4   DROME:AF-Q9VA27-F1 CYTOCHROME P450 4C3;
2465:  ein9-A  2.3 16.1  123   413    7   DROME:AF-Q9VWW4-F1 OUTSTRETCHED;
2466:  ehs6-A  2.3  2.7   38    38    5   DROME:AF-M9PEK4-F1 UNCHARACTERIZED PROTEIN;
2467:  ef7s-A  2.3 13.4   82   591   12   DROME:AF-A8JV41-F1 PICKPOCKET 23, ISOFORM C;
2468:  edlj-A  2.3 13.3   90   249    9   DROME:AF-Q9VJ59-F1 PRA1 FAMILY PROTEIN;
2469:  ek6n-A  2.3 11.2  154   680    8   DROME:AF-Q9W270-F1 SOLUTE CARRIER ORGANIC ANION TRANSPORTER FAMILY M
2470:  elqa-A  2.3  9.0   91   198    5   DROME:AF-Q8IMK8-F1 DUF725 DOMAIN-CONTAINING PROTEIN;
2471:  efx2-A  2.3  5.8   64   451    5   DROME:AF-Q7K172-F1 CAAX PRENYL PROTEASE;
2472:  ek9m-A  2.3  9.2   87   508   10   DROME:AF-P32027-F1 FORK HEAD DOMAIN-CONTAINING PROTEIN CROCODILE;
2473:  eiej-A  2.3 10.1   87   441    6   DROME:AF-Q9VPQ8-F1 NICOTINIC ACETYLCHOLINE RECEPTOR BETA 3 (DBETA3)
2474:  ekt6-A  2.3 22.5   99   748    8   DROME:AF-Q9W091-F1 UNCHARACTERIZED PROTEIN, ISOFORM A;
2475:  ekb4-A  2.3  8.0  135   623    8   DROME:AF-Q9VBV8-F1 MANNOSYLTRANSFERASE;
2476:  eexl-A  2.3 28.0   84   395    8   DROME:AF-Q9VM45-F1 NUF2;
2477:  edib-A  2.3  6.2   96   797   10   DROME:AF-Q9W1A4-F1 PROTEIN TAMOZHENNIC;
2478:  efi1-A  2.3 13.3   99   292    9   DROME:AF-Q9VWF7-F1 PHOSPHOSERYL TRNA KINASE, ISOFORM A;
2479:  eemu-A  2.3  5.5   71   133    3   DROME:AF-Q9VLC8-F1 AT19071P;
2480:  elj8-A  2.3  7.1  110   422    9   DROME:AF-Q86P97-F1 GM06145P;
2481:  el2c-A  2.3 17.1   99   217   11   DROME:AF-P92029-F1 DNAJ-LIKE PROTEIN 60;
2482:  eho0-A  2.3  5.1   51    87    4   DROME:AF-B7YZZ0-F1 GH19557P;
2483:  eh5n-A  2.3  8.8  210  1718    6   DROME:AF-Q9VP76-F1 ADENYLYL CYCLASE 78C;
2484:  eebp-A  2.3 21.8  109   325    8   DROME:AF-Q9VXB7-F1 UNCHARACTERIZED PROTEIN, ISOFORM B;
2485:  ekdv-A  2.3 23.9  111   533    6   DROME:AF-Q0E8E1-F1 GH08173P;
2486:  edc1-A  2.3  8.7   87   263    6   DROME:AF-Q9VF09-F1 AT06251P;
2487:  ejit-A  2.3 18.9  108   244    8   DROME:AF-Q8T8W2-F1 AT21555P;
2488:  ehwp-A  2.3  9.1  142  1962    4   DROME:AF-P05661-F1 MYOSIN HEAVY CHAIN, MUSCLE;
2489:  egfb-A  2.3 11.6  106   606    6   DROME:AF-Q9W590-F1 LARGE SUBUNIT GTPASE 1 HOMOLOG;
2490:  ek2k-A  2.3 19.4   83   244    2   DROME:AF-Q9VXS5-F1 UNCHARACTERIZED PROTEIN;
2491:  ec7c-A  2.3  5.5   83   159    4   DROME:AF-Q9VIL5-F1 GEO08953P1;
2492:  ec0u-A  2.3 12.3  111   278    5   DROME:AF-Q4V6X9-F1 IP01247P;
2493:  eku2-A  2.3 14.0  131   479    8   DROME:AF-Q9V3N5-F1 FI21292P1;
2494:  ehl0-A  2.3 20.2   68   157    6   DROME:AF-Q9W482-F1 LIN-52, ISOFORM A;
2495:  em2r-A  2.3 29.1  125   275    5   DROME:AF-Q9W2B0-F1 DISTAL ANTENNA-YOUNG, ISOFORM A;
2496:  eizi-A  2.3  5.3   94   221    6   DROME:AF-Q7JYZ9-F1 GLUTATHIONE S TRANSFERASE E2;
2497:  eh8l-A  2.3 13.5   85   112    7   DROME:AF-Q9W1K0-F1 TRANSMEMBRANE PROTEIN 14 HOMOLOG;
2498:  ee07-A  2.3 26.9  128   566    6   DROME:AF-P83103-F1 SERINE/THREONINE-PROTEIN KINASE HASPIN HOMOLOG;
2499:  ejsr-A  2.3  9.4   56    92    5   DROME:AF-B7Z107-F1 GH09380P1;
2500:  ej8n-A  2.3  6.3   90  1489    2   DROME:AF-Q9VDA0-F1 FANCONI ANEMIA GROUP M HELICASE, ISOFORM A;
2501:  ej1v-A  2.3 14.5  103   520    3   DROME:AF-Q9VH81-F1 PROTEIN-SERINE/THREONINE PHOSPHATASE;
2502:  ek5l-A  2.3  7.2   89   185    9   DROME:AF-Q6IG80-F1 HDC07063;
2503:  ed54-A  2.3 31.9  197  1557    8   DROME:AF-Q7KNQ9-F1 CONNECTOR ENHANCER OF KSR PROTEIN CNK;
2504:  ehdq-A  2.3  8.1  111   439    8   DROME:AF-Q7K0P0-F1 JUVENILE HORMONE-INDUCIBLE PROTEIN 26;
2505:  emy2-A  2.3  5.9   95   137    8   DROME:AF-Q9VFX3-F1 PROTEIN APNOIA;
2506:  eejy-A  2.3  5.1  141  1102    9   DROME:AF-O46089-F1 PROTEIN MMS22-LIKE;
2507:  ejd8-A  2.3  9.8  101   200    5   DROME:AF-Q9W4S4-F1 UNCHARACTERIZED PROTEIN;
2508:  ei1j-A  2.3  6.8   89   425   10   DROME:AF-A8DYP1-F1 PICKPOCKET 29, ISOFORM D;
2509:  eezm-A  2.3 23.3   65   122   11   DROME:AF-Q9VQN1-F1 UNCHARACTERIZED PROTEIN, ISOFORM A;
2510:  ek49-A  2.3  6.5  115   450    4   DROME:AF-Q9VMD2-F1 LD47671P;
2511:  eggx-A  2.3 16.2   62   178    5   DROME:AF-Q9V3C1-F1 PROTEIN VHL;
2512:  ed4y-A  2.3 16.2  127   704    5   DROME:AF-P49846-F1 TRANSCRIPTION INITIATION FACTOR TFIID SUBUNIT 5;
2513:  elkz-A  2.3 28.6  108   513    5   DROME:AF-Q7K561-F1 GH11294P;
2514:  emg0-A  2.3 33.7  176   556    3   DROME:AF-A0A0C4DHF5-F1 MIND THE GAP, ISOFORM E;
2515:  ed48-A  2.3 22.0  159  1447    5   DROME:AF-P15348-F1 DNA TOPOISOMERASE 2;
2516:  efbf-A  2.3 11.4  109   561    6   DROME:AF-Q8IMY4-F1 SULFHYDRYL OXIDASE;
2517:  ehnc-A  2.3 16.3  123  1301    7   DROME:AF-Q9VZ81-F1 UNCHARACTERIZED PROTEIN, ISOFORM A;
2518:  eiwh-A  2.3 11.8  146   581    8   DROME:AF-P18537-F1 FRIZZLED;
2519:  ehnk-A  2.3  4.2   87   235    3   DROME:AF-Q9VSU6-F1 DIHYDROPTERIDINE REDUCTASE;
2520:  eeox-A  2.3 10.5  150   531    6   DROME:AF-Q9V4T5-F1 PROBABLE CYTOCHROME P450 4E1;
2521:  egms-A  2.3  9.8   98   702    3   DROME:AF-Q9VH96-F1 GH26575P;
2522:  ekyr-A  2.3 15.5  156   815    4   DROME:AF-X2JCG8-F1 UNCHARACTERIZED PROTEIN, ISOFORM E;
2523:  ej01-A  2.3 29.8  118   242   10   DROME:AF-B7YZW2-F1 UNCHARACTERIZED PROTEIN;
2524:  efzm-A  2.3 13.0  127   477    5   DROME:AF-Q9V785-F1 SH3 DOMAIN-BINDING PROTEIN 5 HOMOLOG;
2525:  ekm5-A  2.3 11.6  116   322    6   DROME:AF-Q9VZD1-F1 DOPAMINE/ECDYSTEROID RECEPTOR, ISOFORM A;
2526:  ehhm-A  2.3  8.5  115   341    8   DROME:AF-Q9VZ34-F1 RH72958P;
2527:  egnn-A  2.3 31.5  106   708    8   DROME:AF-Q9VW13-F1 FI01412P;
2528:  eifx-A  2.3  8.8  127   483    6   DROME:AF-Q9VTU7-F1 GH14208P;
2529:  ejfs-A  2.3 11.6  120  1142    5   DROME:AF-Q0KI33-F1 UNCHARACTERIZED PROTEIN, ISOFORM F;
2530:  eifp-A  2.3 10.8  107   387    6   DROME:AF-Q9VYE3-F1 FI21110P1;
2531:  eid8-A  2.3 19.4   79   472    1   DROME:AF-Q9W0B6-F1 LD14179P;
2532:  ej7q-A  2.2 23.1  133   458   11   DROME:AF-Q9VQQ6-F1 FI18122P1;
2533:  ef4l-A  2.2 19.2   68   558    3   DROME:AF-Q9VJX7-F1 AT04835P;
2534:  egf4-A  2.2  6.4  106   235    7   DROME:AF-Q7JVK6-F1 COMPONENT 3 OF PROMOTER OF RISC;
2535:  efb3-A  2.2 37.2  206  1041    6   DROME:AF-Q9VHL6-F1 FI03639P;
2536:  ej8e-A  2.2 11.6  116   778    5   DROME:AF-Q9VLL5-F1 LP03571P;
2537:  ec4t-A  2.2 24.2   89   534    4   DROME:AF-Q9VJ37-F1 TAILUP, ISOFORM A;
2538:  egoi-A  2.2 14.5   89   308    7   DROME:AF-Q8IPA1-F1 TRANSCRIPTIONAL ADAPTER 1;
2539:  eku3-A  2.2 19.2   90   490    8   DROME:AF-Q9W044-F1 FI22539P1;
2540:  ejk8-A  2.2 13.6   80   133   13   DROME:AF-Q6II68-F1 GEO10370P1;
2541:  ego4-A  2.2 13.2  115   449    8   DROME:AF-Q8SWZ1-F1 RH55021P;
2542:  eivs-A  2.2 26.1  119   254    6   DROME:AF-Q9VSW4-F1 FI06490P;
2543:  emsl-A  2.2 16.9  107   306    8   DROME:AF-Q95RI2-F1 LD28549P;
2544:  ehgz-A  2.2 19.1   96   700   13   DROME:AF-Q7KUA4-F1 SUMO-ACTIVATING ENZYME SUBUNIT;
2545:  el29-A  2.2 10.9   80   186    5   DROME:AF-Q9W587-F1 UNCHARACTERIZED PROTEIN;
2546:  emjj-A  2.2 20.9  153   766    8   DROME:AF-Q8T9E6-F1 SD03967P;
2547:  egsu-A  2.2 35.7  145   222    6   DROME:AF-Q9V3V7-F1 KINETOCHORE PROTEIN SPC25;
2548:  efc6-A  2.2 13.5   98   541    6   DROME:AF-A1Z8K5-F1 UNCHARACTERIZED PROTEIN, ISOFORM C;
2549:  ekvh-A  2.2 13.0   90   415    6   DROME:AF-Q7KSP9-F1 UNCHARACTERIZED PROTEIN;
2550:  el20-A  2.2 12.7  146   758    5   DROME:AF-Q8IN35-F1 NEUROPEPTIDE SIFAMIDE RECEPTOR;
2551:  ej27-A  2.2  9.4  130   489    5   DROME:AF-Q4V622-F1 NEUROPEPTIDE CCHAMIDE-2 RECEPTOR;
2552:  el8w-A  2.2  4.5   85   199    5   DROME:AF-Q9VG97-F1 INACTIVE GLUTATHIONE S-TRANSFERASE D3;
2553:  ed3c-A  2.2 17.1   87   675    5   DROME:AF-Q9Y110-F1 BCDNA.GH10711;
2554:  eini-A  2.2 24.0   93   250    6   DROME:AF-Q9VSS7-F1 UPF0193 PROTEIN EVG1 HOMOLOG;
2555:  effv-A  2.2 12.1  113   441    6   DROME:AF-Q9VL83-F1 KINASE;
2556:  efu0-A  2.2  3.2   41    42    7   DROME:AF-A0A1W5PW68-F1 UNCHARACTERIZED PROTEIN;
2557:  edz3-A  2.2 10.4  121   264    7   DROME:AF-A1Z6H0-F1 KUNE-KUNE;
2558:  ecve-A  2.2  7.5  130   649    5   DROME:AF-Q24175-F1 DISCONTINUOUS ACTIN HEXAGON;
2559:  ej5h-A  2.2 14.3  103   275    9   DROME:AF-O44252-F1 PROTEIN ROLLING STONE;
2560:  ehi4-A  2.2  7.2   94   234    5   DROME:AF-O46197-F1 ACCESSORY GLAND PROTEIN ACP29AB;
2561:  ejii-A  2.2  7.0   76   149    4   DROME:AF-Q9VWX7-F1 HES-RELATED;
2562:  ei5w-A  2.2  9.1   82   338    2   DROME:AF-A8DYI6-F1 PROHIBITIN;
2563:  edpt-A  2.2  9.3   87  1151    9   DROME:AF-A0A0B4KHZ9-F1 BIORIENTATION DEFECTIVE 1, ISOFORM E;
2564:  ejk1-A  2.2 11.5   82   248    7   DROME:AF-Q9VLH1-F1 TETRASPANIN;
2565:  ekty-A  2.2 23.4  166   686    7   DROME:AF-P29845-F1 HEAT SHOCK 70 KDA PROTEIN COGNATE 5;
2566:  emix-A  2.2  5.5   67   108   10   DROME:AF-Q9VRJ8-F1 PROTEIN ASTERIX;
2567:  eg6x-A  2.2  9.0   79   112    3   DROME:AF-Q9VUP6-F1 GEO12053P1;
2568:  ejic-A  2.2 30.3  136   510   11   DROME:AF-P14734-F1 PROTEIN FORK HEAD;
2569:  elsj-A  2.2  8.1   73   224    8   DROME:AF-Q9VZK9-F1 TRANSMEMBRANE PROTEIN 267;
2570:  edpf-A  2.2  8.8   91   169    9   DROME:AF-C4NAP3-F1 SEMINAL FLUID PROTEIN 38D;
2571:  ectw-A  2.2  6.6   93   238    5   DROME:AF-A1Z9Q3-F1 IP02236P;
2572:  em39-A  2.2 14.3   85   417    6   DROME:AF-Q9VRY6-F1 IST1 HOMOLOG;
2573:  ek38-A  2.2  6.9   66   246    3   DROME:AF-Q8IMT8-F1 PROTEIN LIN-7 HOMOLOG;
2574:  ej1i-A  2.2 11.1   73   604    4   DROME:AF-Q9VSS2-F1 SIGNAL RECOGNITION PARTICLE SUBUNIT SRP68;
2575:  elh3-A  2.2  9.8  145   877    6   DROME:AF-P27619-F1 DYNAMIN;
2576:  ee78-A  2.2 18.8  111   494    5   DROME:AF-P25161-F1 PROBABLE 26S PROTEASOME NON-ATPASE REGULATORY SUB
2577:  efif-A  2.2 22.8   89  1279    2   DROME:AF-O46099-F1 EG:8D8.2 PROTEIN;
2578:  ei7j-A  2.2 28.9  151   565    5   DROME:AF-Q9VQX0-F1 GH14206P;
2579:  edtn-A  2.2  8.3   94   182   10   DROME:AF-Q8T965-F1 PREFOLDIN SUBUNIT 3;
2580:  egyx-A  2.2 10.8  133  1451    8   DROME:AF-A8DZ26-F1 CATION-TRANSPORTING ATPASE;
2581:  ec1c-A  2.2 15.1  109   409    6   DROME:AF-Q9VN16-F1 RE35255P;
2582:  ehil-A  2.2  4.5   39    44    8   DROME:AF-X2JAK7-F1 UNCHARACTERIZED PROTEIN, ISOFORM A;
2583:  eiln-A  2.2 10.9  106   263    8   DROME:AF-Q9VPT6-F1 UNCHARACTERIZED PROTEIN;
2584:  eg8v-A  2.2 11.7   99   369    7   DROME:AF-Q9VBG6-F1 PROTEIN HGH1 HOMOLOG;
2585:  elxs-A  2.2  7.5   75   452    9   DROME:AF-Q8SXY5-F1 RE54525P;
2586:  emso-A  2.2 11.0   91   632    3   DROME:AF-A1ZBM9-F1 IONOTROPIC RECEPTOR 56D;
2587:  ee6j-A  2.2  7.5   84   364    5   DROME:AF-Q9VJR9-F1 COP9 SIGNALOSOME SUBUNIT 1A;
2588:  egu6-A  2.2  9.4   82   483    6   DROME:AF-Q9VBF6-F1 PICKPOCKET 15;
2589:  eg1n-A  2.2 13.8  135   422    9   DROME:AF-Q9VBT3-F1 CHK DOMAIN-CONTAINING PROTEIN;
2590:  ec9r-A  2.2 10.6   86   277    6   DROME:AF-Q9VHG7-F1 UNCHARACTERIZED PROTEIN;
2591:  ekh5-A  2.2  6.2   53    82    9   DROME:AF-A8JR33-F1 KAZAL-LIKE DOMAIN-CONTAINING PROTEIN;
2592:  eile-A  2.2  7.3   97   657    5   DROME:AF-Q8I7C3-F1 LIM AND SH3 DOMAIN PROTEIN LASP;
2593:  eea2-A  2.2 12.4   89   302    8   DROME:AF-Q9VVS1-F1 DICARBOXYLATE CARRIER 4, ISOFORM A;
2594:  ehoe-A  2.2  4.7  105   493    9   DROME:AF-A0A0B4KHM5-F1 UNCHARACTERIZED PROTEIN, ISOFORM D;
2595:  edzb-A  2.2 23.3  135   557    7   DROME:AF-Q9VHH8-F1 BEAG;
2596:  ef2b-A  2.2 11.5   88   191   11   DROME:AF-Q4V5L1-F1 IP07030P;
2597:  egrq-A  2.2 31.0   97   486    6   DROME:AF-Q9W0U4-F1 FI07216P;
2598:  eelg-A  2.2  7.5   58    88    5   DROME:AF-Q6NLJ9-F1 AT19138P;
2599:  elxg-A  2.2 25.4  113   449    6   DROME:AF-Q9VCI7-F1 LD02979P;
2600:  egs7-A  2.2 16.9  112  1034    6   DROME:AF-Q8IPT2-F1 STRUCTURAL MAINTENANCE OF CHROMOSOMES PROTEIN 5;
2601:  el45-A  2.2  9.9  126   735    6   DROME:AF-F7VJS4-F1 MIP31237P;
2602:  ef18-A  2.2  3.6   87   257    7   DROME:AF-Q8SX57-F1 LD44221P;
2603:  edp1-A  2.2  8.4  151   501    5   DROME:AF-Q27589-F1 CYTOCHROME P450 4D2;
2604:  ef6z-A  2.2  3.7   39    42    5   DROME:AF-A0A1W5Q0T5-F1 UNCHARACTERIZED PROTEIN;
2605:  ekik-A  2.2  7.5   62   170   13   DROME:AF-Q9VCC8-F1 LP08842P;
2606:  ekj2-A  2.2  6.7  154   665    8   DROME:AF-Q9VWC8-F1 LD11581P;
2607:  ek1a-A  2.2 16.0   78   332    6   DROME:AF-Q9VKW3-F1 REPLICATION FACTOR C SUBUNIT 3;
2608:  ehc6-A  2.2 11.3  131  2103    6   DROME:AF-Q9VWN9-F1 ZINC FINGER SWIM DOMAIN-CONTAINING PROTEIN 8 HOMO
2609:  egop-A  2.2 44.8  171   702    6   DROME:AF-A1ZAW7-F1 COMPLEX I-51KD;
2610:  ek42-A  2.2 15.9  121   789    4   DROME:AF-P11996-F1 LARVAL SERUM PROTEIN 1 BETA CHAIN;
2611:  eh25-A  2.2  5.7   88   245   11   DROME:AF-Q9VQ57-F1 DERLIN-1;
2612:  ekq4-A  2.2 19.0  150   645    5   DROME:AF-Q24256-F1 HOMEOBOX PROTEIN B-H2;
2613:  ec2z-A  2.2  4.5   76   228    4   DROME:AF-Q7K0B6-F1 GLUTATHIONE S TRANSFERASE T1;
2614:  egv9-A  2.2 32.7   97   315    6   DROME:AF-Q9W2K3-F1 CG9437 PROTEIN;
2615:  ejt0-A  2.2 37.5  152   544    8   DROME:AF-Q24255-F1 HOMEOBOX PROTEIN B-H1;
2616:  eeyz-A  2.2 11.0  173   798    9   DROME:AF-Q9VBG4-F1 GH12381P;
2617:  ellq-A  2.2 12.4   93   410    8   DROME:AF-Q9W295-F1 UNCHARACTERIZED PROTEIN, ISOFORM A;
2618:  ej8g-A  2.2 14.3   89   689    9   DROME:AF-Q9VPW9-F1 TBC1 DOMAIN FAMILY MEMBER 23;
2619:  eimj-A  2.2 25.1   65   195    5   DROME:AF-Q8IN78-F1 MITOCHONDRIAL IMPORT INNER MEMBRANE TRANSLOCASE S
2620:  ehg2-A  2.2 18.2  113   574    8   DROME:AF-Q9VNX4-F1 MULTIFUNCTIONAL FUSION PROTEIN;
2621:  edc0-A  2.2  6.5  107   641    8   DROME:AF-Q9VGG4-F1 UNCHARACTERIZED PROTEIN;
2622:  el2k-A  2.2 40.2  129  1174    8   DROME:AF-Q9VTE6-F1 IP14658P;
2623:  ekkr-A  2.2  6.0  142   496    4   DROME:AF-O46054-F1 CYTOCHROME P450 4AE1;
2624:  ec1p-A  2.2 12.2  136  1341    9   DROME:AF-Q9VKB9-F1 RAB3 GTPASE-ACTIVATING PROTEIN REGULATORY SUBUNIT
2625:  efje-A  2.2 17.2  133   485    6   DROME:AF-Q7KT15-F1 FI19307P1;
2626:  ej1g-A  2.2 35.8  156   475    4   DROME:AF-Q9VU71-F1 GH11086P;
2627:  ed7f-A  2.2  4.5   78   228   10   DROME:AF-A1Z7X7-F1 GLUTATHIONE S TRANSFERASE T2;
2628:  eeg1-A  2.2 23.7   84   185    6   DROME:AF-Q9W3Q7-F1 UNCHARACTERIZED PROTEIN;
2629:  eg5y-A  2.2  7.6   83   641    7   DROME:AF-Q8IQZ7-F1 FI19014P1;
2630:  edch-A  2.2  7.8  123   422    8   DROME:AF-Q8IMT6-F1 FI01822P;
2631:  ed1j-A  2.2 17.0  104   266    5   DROME:AF-C0PVB3-F1 SULFHYDRYL OXIDASE;
2632:  edi8-A  2.2 34.9   89   900    6   DROME:AF-Q9VFF3-F1 RRP6, ISOFORM B;
2633:  ehz7-A  2.2 29.4   87   410    6   DROME:AF-Q8INX2-F1 MIP14788P;
2634:  efsr-A  2.2 17.2  115   968    6   DROME:AF-Q9XTN2-F1 INSULIN RECEPTOR SUBSTRATE 1;
2635:  ejb4-A  2.2  9.2   95   498    7   DROME:AF-Q8INX4-F1 MALE-SPECIFIC TRANSCRIPT 36FA;
2636:  efst-A  2.2  8.0  112   570    8   DROME:AF-Q7KTG0-F1 LD45607P;
2637:  emuc-A  2.2 13.5  139   417    9   DROME:AF-Q9VBU0-F1 UNCHARACTERIZED PROTEIN, ISOFORM A;
2638:  efwa-A  2.2 13.3   88   323    9   DROME:AF-Q9VS39-F1 FI19525P1;
2639:  ehd4-A  2.2 13.0  118   269    7   DROME:AF-Q9VXB1-F1 FI24303P1;
2640:  egg3-A  2.2 14.3  108   542    4   DROME:AF-Q9VA61-F1 PROCOLLAGEN-PROLINE 4-DIOXYGENASE;
2641:  eflg-A  2.2 22.8  120  1301    7   DROME:AF-P35832-F1 TYROSINE-PROTEIN PHOSPHATASE 99A;
2642:  ei6h-A  2.2 10.4  132   359    7   DROME:AF-M9PHA4-F1 XK-RELATED PROTEIN;
2643:  elrt-A  2.2 23.7   79   975    6   DROME:AF-Q9VYT7-F1 UNCHARACTERIZED PROTEIN;
2644:  eezb-A  2.2  3.7   40    40    5   DROME:AF-A1Z7U3-F1 DOLICHYL-DIPHOSPHOOLIGOSACCHARIDE--PROTEIN
2645:  efho-A  2.2 16.6  113   567    4   DROME:AF-P07191-F1 MALTASE A2;
2646:  ek11-A  2.2 31.7  250  1589    5   DROME:AF-P39769-F1 POLYHOMEOTIC-PROXIMAL CHROMATIN PROTEIN;
2647:  emyb-A  2.2 12.7  122   199    9   DROME:AF-Q6II06-F1 VESICLE TRANSPORT PROTEIN;
2648:  eg6u-A  2.2 29.2  134  1916    4   DROME:AF-Q9VKG8-F1 DISCS LARGE 5, ISOFORM A;
2649:  ejn0-A  2.2  3.5   82   232   11   DROME:AF-M9PEW1-F1 UNCHARACTERIZED PROTEIN, ISOFORM E;
2650:  eej3-A  2.2  1.4   42    43   12   DROME:AF-M9MRI7-F1 UNCHARACTERIZED PROTEIN;
2651:  eiri-A  2.2 42.3  128  1129    9   DROME:AF-Q9I7U7-F1 RE23320P;
2652:  edc2-A  2.2 10.9  128   314    5   DROME:AF-Q9VZD9-F1 PEROXISOMAL MEMBRANE PROTEIN 34, ISOFORM A;
2653:  eey0-A  2.2  7.9   84   227    8   DROME:AF-Q9VHD2-F1 PROBABLE MALEYLACETOACETATE ISOMERASE 2;
2654:  elu3-A  2.2 14.7   94   262    6   DROME:AF-P05552-F1 TRANSCRIPTION FACTOR ADF-1;
2655:  ek9t-A  2.2  6.5  100   715    5   DROME:AF-Q9VM74-F1 NA HYDROGEN ANTIPORTER 1, ISOFORM A;
2656:  eeoy-A  2.2 19.1  159   734    4   DROME:AF-Q9VL47-F1 UNCHARACTERIZED PROTEIN;
2657:  ejsl-A  2.2 19.2   87   676   10   DROME:AF-Q07093-F1 HEAD-SPECIFIC GUANYLATE CYCLASE;
2658:  ekzg-A  2.2 17.5  127   449    9   DROME:AF-Q9VI05-F1 GH19222P;
2659:  ed6y-A  2.2 12.3   57   667    7   DROME:AF-Q9Y117-F1 POLYPEPTIDE N-ACETYLGALACTOSAMINYLTRANSFERASE 3;
2660:  ekni-A  2.2 13.4  109   493    6   DROME:AF-Q9VC87-F1 RE57978P;
2661:  ee1x-A  2.2  6.5   76   456    5   DROME:AF-Q7JV41-F1 CAAX PRENYL PROTEASE;
2662:  ec07-A  2.2 24.3  167   758    2   DROME:AF-Q8MPP3-F1 MATRIX METALLOPROTEINASE-2;
2663:  elkh-A  2.2  3.6   59   105    8   DROME:AF-A1ZBV5-F1 BLOC-1-RELATED COMPLEX SUBUNIT 7;
2664:  emr4-A  2.2  9.2  110   249    5   DROME:AF-Q9NEF6-F1 PROBABLE V-TYPE PROTON ATPASE SUBUNIT D 2;
2665:  emqf-A  2.2 14.1  109   699    8   DROME:AF-A1Z6H6-F1 PEPTIDASE_M3 DOMAIN-CONTAINING PROTEIN;
2666:  edyo-A  2.2 14.6   93   774    8   DROME:AF-Q24311-F1 CULLIN HOMOLOG 1;
2667:  ed5i-A  2.2 19.6  132   913    7   DROME:AF-Q9W0Y6-F1 TRANSIENT RECEPTOR POTENTIAL CATION CHANNEL PROTE
2668:  eizd-A  2.2 19.1  118  2630    7   DROME:AF-Q7PLL6-F1 LETHAL (3) 80FJ, ISOFORM A;
2669:  egyc-A  2.2 15.4   76   587    8   DROME:AF-Q9VPY0-F1 INTEGRATOR COMPLEX SUBUNIT 14;
2670:  em0c-A  2.2  7.9  106   511    8   DROME:AF-Q9W3V8-F1 PROBABLE DOLICHYL PYROPHOSPHATE GLC1MAN9GLCNAC2
2671:  eeiq-A  2.2 10.6  137  2482    7   DROME:AF-A1Z784-F1 ACETYL-COA CARBOXYLASE;
2672:  eh0f-A  2.2 13.3   65   334    9   DROME:AF-Q24133-F1 DNAJ PROTEIN HOMOLOG 1;
2673:  eij2-A  2.2 18.7  103   276   10   DROME:AF-Q9VFE6-F1 RRP15-LIKE PROTEIN;
2674:  eggi-A  2.2 40.3  212   905    7   DROME:AF-Q9VI54-F1 LD29489P;
2675:  eirn-A  2.2 31.2   88   113    8   DROME:AF-Q9W2K7-F1 UNCHARACTERIZED PROTEIN, ISOFORM A;
2676:  em69-A  2.2  7.8   89   290    0   DROME:AF-Q9VA43-F1 UNCHARACTERIZED PROTEIN, ISOFORM A;
2677:  eil3-A  2.2 15.7  122   617    5   DROME:AF-Q8SZV0-F1 GH07338P;
2678:  eeoh-A  2.2 20.7  149   677    7   DROME:AF-Q9VPJ7-F1 FI05267P;
2679:  ejeu-A  2.2  7.3  107   199    7   DROME:AF-Q9I7M1-F1 OLFACTORY-SPECIFIC 9;
2680:  eeb6-A  2.2 17.6  172   324    3   DROME:AF-Q9VQI6-F1 LD25952P;
2681:  ehj1-A  2.2  8.5  117  1136    6   DROME:AF-Q9VL07-F1 LD02225P;
2682:  em04-A  2.1  8.1  127   564    2   DROME:AF-Q9VTS7-F1 UNCHARACTERIZED PROTEIN;
2683:  ecyl-A  2.1 10.2   81   304    9   DROME:AF-O97365-F1 BM-40;
2684:  emxk-A  2.1  6.1  123   650   12   DROME:AF-Q86BL8-F1 UNCHARACTERIZED PROTEIN;
2685:  ehdc-A  2.1 20.9   92   504    8   DROME:AF-P18487-F1 PROTEIN ANON-37CS;
2686:  ehkz-A  2.1  5.3  113   514   10   DROME:AF-Q9V9L1-F1 PROBABLE CYTOCHROME P450 6W1;
2687:  elbx-A  2.1 17.5  106   596    8   DROME:AF-Q9W2M2-F1 TREHALASE;
2688:  emj5-A  2.1  6.7   92   232   11   DROME:AF-Q7JYX0-F1 GLUTATHIONE S-TRANSFERASE E14;
2689:  edwz-A  2.1  3.8   56   644    5   DROME:AF-Q8IA42-F1 N-ACETYLGALACTOSAMINYLTRANSFERASE 4;
2690:  efu2-A  2.1 19.3  111   425    9   DROME:AF-Q9VGV1-F1 RE54776P;
2691:  eej4-A  2.1 25.2  183   813    7   DROME:AF-Q7JZ25-F1 CHLORIDE CHANNEL PROTEIN;
2692:  edx2-A  2.1  3.7   87   273    6   DROME:AF-Q9W3F1-F1 RE21057P;
2693:  eepp-A  2.1 12.4  125   489    9   DROME:AF-Q9VMD5-F1 FARJAVIT, ISOFORM A;
2694:  ef3f-A  2.1 27.3  116  1406    9   DROME:AF-B7YZX6-F1 UNCHARACTERIZED PROTEIN, ISOFORM B;
2695:  emjl-A  2.1  5.3  119   492    8   DROME:AF-Q9VGB3-F1 PROBABLE CYTOCHROME P450 313A3;
2696:  eff7-A  2.1 20.3  133   830    8   DROME:AF-Q9VNZ7-F1 LD44094P;
2697:  ejms-A  2.1 10.9   86   542    8   DROME:AF-P22810-F1 HOMEOTIC PROTEIN OCELLILESS;
2698:  egeu-A  2.1 19.4  121   373    4   DROME:AF-A1Z8V7-F1 FI16532P1;
2699:  ejsq-A  2.1 11.2   62   215    6   DROME:AF-Q8IPK2-F1 AT02387P;
2700:  eg43-A  2.1  7.8  152   483    9   DROME:AF-Q9VYQ7-F1 PROBABLE CYTOCHROME P450 311A1;
2701:  efly-A  2.1 16.5  143   715    6   DROME:AF-Q9VU52-F1 PROTEIN SNEAKY;
2702:  edbl-A  2.1  7.2   69   109   13   DROME:AF-Q9VDL0-F1 SIGNAL RECOGNITION PARTICLE 14 KDA PROTEIN;
2703:  emxz-A  2.1  9.8  108   591   10   DROME:AF-Q9V9U1-F1 FI02923P;
2704:  emel-A  2.1 19.6  111   555    6   DROME:AF-B7Z031-F1 PROTEIN PESTE;
2705:  em6b-A  2.1 11.6   91   600    5   DROME:AF-A1Z8N9-F1 IONOTROPIC RECEPTOR 48B;
2706:  ehw0-A  2.1 20.7  137   600    9   DROME:AF-Q9VWK0-F1 IP13170P;
2707:  egxw-A  2.1  7.4   86   338    5   DROME:AF-Q8IRM2-F1 UNCHARACTERIZED PROTEIN, ISOFORM D;
2708:  ejre-A  2.1  9.2   70   174   16   DROME:AF-P18933-F1 NADH-UBIQUINONE OXIDOREDUCTASE CHAIN 6;
2709:  ei78-A  2.1 27.0  103   550    9   DROME:AF-Q9VYV4-F1 AMUN, ISOFORM A;
2710:  egsn-A  2.1 22.7  117   684    6   DROME:AF-Q8IR46-F1 LD13933P1;
2711:  el7n-A  2.1  9.0  120   743    8   DROME:AF-Q7JVY2-F1 DOUBLE PARKED, ISOFORM A;
2712:  ed0e-A  2.1 16.6   71   759    7   DROME:AF-Q9VPD7-F1 LD41948P;
2713:  ej21-A  2.1  7.6   89   426    6   DROME:AF-Q9VGI0-F1 HISTAMINE-GATED CHLORIDE CHANNEL SUBUNIT 1;
2714:  ekcn-A  2.1 22.3  119   258   13   DROME:AF-Q9VHF5-F1 LD42595P;
2715:  edpb-A  2.1 14.9   91   381    8   DROME:AF-Q9VTP5-F1 RE41410P;
2716:  emxp-A  2.1 12.0   74   180    7   DROME:AF-Q9VXY4-F1 TRANSLATION MACHINERY-ASSOCIATED PROTEIN 16 HOMOL
2717:  elac-A  2.1 17.3  118   544    8   DROME:AF-Q9W413-F1 RIBONUCLEASE P;
2718:  emco-A  2.1 43.0  222  2462    7   DROME:AF-M9PGC5-F1 NON-SPECIFIC SERINE/THREONINE PROTEIN KINASE;
2719:  emgs-A  2.1  8.4   96   194    6   DROME:AF-Q7K1B3-F1 GH26058P;
2720:  emzf-A  2.1 12.5   78   196    4   DROME:AF-Q9W588-F1 IP10007P;
2721:  emfq-A  2.1  6.0  129   510    4   DROME:AF-Q9W011-F1 PROBABLE CYTOCHROME P450 4D20;
2722:  ejj9-A  2.1 13.3  138   381    8   DROME:AF-Q9VB73-F1 PALMITOYLTRANSFERASE;
2723:  eda0-A  2.1 17.1   99  1300    9   DROME:AF-Q9W5E0-F1 HISTONE-LYSINE N-METHYLTRANSFERASE SUV4-20;
2724:  emx0-A  2.1  9.0   86   522    1   DROME:AF-Q9VNZ4-F1 FI01120P;
2725:  el27-A  2.1 10.0   84   241    8   DROME:AF-Q9VLI3-F1 IP07829P;
2726:  em5e-A  2.1 36.2  124  1429    5   DROME:AF-Q9V3C5-F1 GUANINE NUCLEOTIDE EXCHANGE FACTOR SUBUNIT RICH;
2727:  elps-A  2.1 19.9   83   436    8   DROME:AF-P51406-F1 BYSTIN;
2728:  elsm-A  2.1 10.7   71   971    4   DROME:AF-Q9W157-F1 BREAST CANCER TYPE 2 SUSCEPTIBILITY PROTEIN HOMOL
2729:  efkf-A  2.1  9.5  147   485    6   DROME:AF-Q9VQN9-F1 IP12678P;
2730:  eeev-A  2.1 10.5  110   697   10   DROME:AF-Q7JY04-F1 GH20325P;
2731:  ei1z-A  2.1 28.8  194   477    3   DROME:AF-Q9W455-F1 LD25916P;
2732:  el3p-A  2.1  9.0   93   212    8   DROME:AF-Q7JVM1-F1 GH25962P;
2733:  ei4u-A  2.1  8.7   76   132   11   DROME:AF-Q8I079-F1 J DOMAIN-CONTAINING PROTEIN;
2734:  ejth-A  2.1 11.4  109   401    6   DROME:AF-Q9VME1-F1 FI01864P;
2735:  ejs0-A  2.1  4.8   88   238    6   DROME:AF-Q9VS07-F1 AT01876P;
2736:  ejvk-A  2.1  8.3  126   344    9   DROME:AF-Q9W1J1-F1 UNCHARACTERIZED PROTEIN;
2737:  ef4p-A  2.1  3.5   65   263    3   DROME:AF-Q86BL6-F1 RHOMBOID PROTEASE;
2738:  ej08-A  2.1  7.4  136   383    6   DROME:AF-P04950-F1 OPSIN RH3;
2739:  ehj7-A  2.1 13.6  115  1870    7   DROME:AF-Q9W2E1-F1 PROTEIN STUM;
2740:  eh18-A  2.1 10.0  108   509    6   DROME:AF-Q95SK3-F1 CDK5RAP3-LIKE PROTEIN;
2741:  ekej-A  2.1 18.1  118   858    4   DROME:AF-A1ZAX8-F1 HERMANSKY-PUDLAK SYNDROME 4, ISOFORM A;
2742:  ed1s-A  2.1  3.3   42    45   12   DROME:AF-A0A0B4JD61-F1 UNCHARACTERIZED PROTEIN, ISOFORM A;
2743:  eljt-A  2.1 10.7  100   143    2   DROME:AF-Q9VTE5-F1 PROBABLE PREFOLDIN SUBUNIT 2;
2744:  eftv-A  2.1 29.1  184   743    7   DROME:AF-Q9W0C5-F1 ATP BINDING CASSETTE SUBFAMILY B MEMBER 7, ISOFOR
2745:  edtw-A  2.1 12.4  140   687    5   DROME:AF-P10090-F1 PROTEIN WHITE;
2746:  ejy0-A  2.1 14.0  115   585    3   DROME:AF-Q9V3M9-F1 TEKTIN;
2747:  elfl-A  2.1 17.9   98  1108    5   DROME:AF-Q24451-F1 ALPHA-MANNOSIDASE 2;
2748:  ek6y-A  2.1  3.9   66   162    3   DROME:AF-Q9V3Z8-F1 AT18988P;
2749:  ed7l-A  2.1  8.6   92   476    5   DROME:AF-Q8STG9-F1 DSEC61ALPHA;
2750:  ek6m-A  2.1  6.6  130   516    8   DROME:AF-Q9V4T3-F1 PROBABLE CYTOCHROME P450 4AD1;
2751:  ecxp-A  2.1 15.1  174   446   10   DROME:AF-Q9VGV6-F1 IP11787P;
2752:  el52-A  2.1  7.0  134   512    2   DROME:AF-Q9W223-F1 PROBABLE CYTOCHROME P450 6D2;
2753:  eki7-A  2.1 23.7  151   554    7   DROME:AF-Q8IMF4-F1 RE24176P;
2754:  ej19-A  2.1 14.1  131   855    6   DROME:AF-Q9XZ10-F1 V-TYPE PROTON ATPASE SUBUNIT A;
2755:  egu5-A  2.1 51.2  134   607   10   DROME:AF-E1JHT6-F1 RETICULON-LIKE PROTEIN;
2756:  ehgn-A  2.1 12.4  122   519    8   DROME:AF-Q9VJ46-F1 UDP-GLUCURONOSYLTRANSFERASE;
2757:  eell-A  2.1 24.7  121   270    5   DROME:AF-Q9VA22-F1 COPPER TRANSPORTER;
2758:  ekf6-A  2.1  6.7   81   417    5   DROME:AF-Q9VYW6-F1 RHOMBOID PROTEASE;
2759:  emox-A  2.1  6.7  106   442    8   DROME:AF-Q9VRS0-F1 IMPORTIN SUBUNIT ALPHA;
2760:  emr0-A  2.1 22.0  174  1541    6   DROME:AF-Q9VCX1-F1 REGULATOR OF G-PROTEIN SIGNALING LOCO;
2761:  ek95-A  2.1 10.6   81   536    6   DROME:AF-Q9VC10-F1 PHOSPHATIDYLINOSITOL GLYCAN ANCHOR BIOSYNTHESIS C
2762:  emhu-A  2.1 20.4  168  2531    7   DROME:AF-Q9VW47-F1 MEDIATOR OF RNA POLYMERASE II TRANSCRIPTION SUBUN
2763:  elgl-A  2.1 22.7   77   787    5   DROME:AF-Q9VA09-F1 GUANYLATE CYCLASE;
2764:  ef49-A  2.1  8.2   97  1247    6   DROME:AF-A8QI68-F1 POLYCYSTIN-RELATED Y PROTEIN;
2765:  emc0-A  2.1  3.1   40    40    5   DROME:AF-A0A1Z1CGY8-F1 UNCHARACTERIZED PROTEIN;
2766:  ehrp-A  2.1  8.0   52   278    4   DROME:AF-Q9VPX8-F1 DITRANS,POLYCIS-POLYPRENYL DIPHOSPHATE SYNTHASE
2767:  ehbm-A  2.1 24.0  118   475    6   DROME:AF-Q9W3I9-F1 GH01161P;
2768:  efp4-A  2.1 35.9  119  1193    9   DROME:AF-Q9VGH7-F1 CHLORIDE CHANNEL PROTEIN 2;
2769:  ef5h-A  2.1  5.6   71   281    7   DROME:AF-Q9VSH8-F1 PEROXIN 2;
2770:  edbz-A  2.1  5.6  140   894    4   DROME:AF-A1Z838-F1 GPI ETHANOLAMINE PHOSPHATE TRANSFERASE 1;
2771:  ehjm-A  2.1 10.0   78   219    3   DROME:AF-M9NDG6-F1 HOMEOBOX DOMAIN-CONTAINING PROTEIN;
2772:  ek2v-A  2.1  6.7   85   293    8   DROME:AF-A0A0B4KED2-F1 UNCHARACTERIZED PROTEIN, ISOFORM B;
2773:  eexk-A  2.1  9.5   64   140    3   DROME:AF-Q9W569-F1 GEO08311P1;
2774:  ei8o-A  2.1 12.0  126   626    7   DROME:AF-Q9W1U4-F1 KINESIN-LIKE PROTEIN KLP59C;
2775:  eilp-A  2.1 14.8   92   369    4   DROME:AF-Q9VR57-F1 RE18169P;
2776:  eh4n-A  2.1 13.3  136   726    8   DROME:AF-Q9VRJ0-F1 FLAP ENDONUCLEASE GEN;
2777:  elfv-A  2.1  7.1  129   382    5   DROME:AF-P91657-F1 OPSIN RH5;
2778:  eiuq-A  2.1  7.2  128   503    8   DROME:AF-P82711-F1 PROBABLE CYTOCHROME P450 6A19;
2779:  ehtw-A  2.1 13.3  102   321    9   DROME:AF-Q9VQ39-F1 IP05441P;
2780:  ef3k-A  2.1  9.0   95   282    5   DROME:AF-A0A0B4K830-F1 UNCHARACTERIZED PROTEIN;
2781:  elb6-A  2.1 23.2   95   646    6   DROME:AF-M9PCF9-F1 UNCHARACTERIZED PROTEIN, ISOFORM D;
2782:  el8v-A  2.1  8.6   69   142   10   DROME:AF-A2VER2-F1 IP18228P;
2783:  eefy-A  2.1  1.4   39    40    3   DROME:AF-Q8SY68-F1 RH62830P;
2784:  ef0t-A  2.1  8.9  106   462    4   DROME:AF-Q9VC39-F1 UNCHARACTERIZED PROTEIN;
2785:  ehvf-A  2.1 25.0  121   546    6   DROME:AF-Q9VDV3-F1 NUCLEAR PORE COMPLEX PROTEIN NUP58;
2786:  eeyr-A  2.1 17.8   87   249    5   DROME:AF-Q9VPS1-F1 LECTIN-21CB;
2787:  edbj-A  2.1 14.2   76   404    9   DROME:AF-Q9VRW9-F1 RE72105P;
2788:  egh1-A  2.1  6.5   89   269    2   DROME:AF-P36188-F1 TROPONIN I;
2789:  eip5-A  2.1  8.0  115   727    5   DROME:AF-Q0E8N2-F1 MIP16918P;
2790:  ejmi-A  2.1  6.3  101   276   12   DROME:AF-Q9VKN8-F1 PALMITOYLTRANSFERASE;
2791:  eg1u-A  2.1  5.7   72    97    7   DROME:AF-M9NFE3-F1 UNCHARACTERIZED PROTEIN;
2792:  ek6i-A  2.1  9.0  108   201    6   DROME:AF-Q9V4L4-F1 NF-KAPPA-B INHIBITOR-INTERACTING RAS-LIKE PROTEIN
2793:  emj6-A  2.1 16.6   98   472    5   DROME:AF-O61613-F1 GLYCYLPEPTIDE N-TETRADECANOYLTRANSFERASE;
2794:  ek5s-A  2.1 10.7   95   343    6   DROME:AF-A1Z6G9-F1 FI18173P1;
2795:  ejzx-A  2.1  9.6  139  1642    5   DROME:AF-P91875-F1 DNA-DIRECTED RNA POLYMERASE I SUBUNIT RPA1;
2796:  egat-A  2.1  6.7  119   464    5   DROME:AF-P25931-F1 RYAMIDE RECEPTOR;
2797:  elq7-A  2.1 30.7  207   783   10   DROME:AF-A1Z847-F1 UNCHARACTERIZED PROTEIN, ISOFORM B;
2798:  eda9-A  2.1 21.7  136   571    7   DROME:AF-P17971-F1 POTASSIUM VOLTAGE-GATED CHANNEL PROTEIN SHAL;
2799:  ejr8-A  2.1  9.0   54   819    7   DROME:AF-Q9V415-F1 HMG-COA REDUCTASE DEGRADATION 3, ISOFORM A;
2800:  el9z-A  2.1  4.8   81   118    5   DROME:AF-Q9VL14-F1 REPTOR-BINDING PARTNER;
2801:  em3o-A  2.1 16.1   91   554   13   DROME:AF-A8DYY1-F1 UNCHARACTERIZED PROTEIN, ISOFORM B;
2802:  ed1h-A  2.1 10.6  140   385    8   DROME:AF-Q9VUL8-F1 PEROXISOMAL ASSEMBLY PROTEIN PEX3;
2803:  eg0f-A  2.1 12.4  104   638    8   DROME:AF-Q9W2R9-F1 RABPHILIN, ISOFORM A;
2804:  ei58-A  2.1 21.5   97  1518   11   DROME:AF-Q9W539-F1 HORMONE RECEPTOR 4;
2805:  ef73-A  2.1 19.5  116  1051   10   DROME:AF-Q9VSE2-F1 MUTAGEN-SENSITIVE 301;
2806:  emzx-A  2.1  5.5   95   129    7   DROME:AF-A0A0S0WGS4-F1 UNCHARACTERIZED PROTEIN, ISOFORM E;
2807:  emtq-A  2.1 29.2   91   741    7   DROME:AF-Q8SY34-F1 LD46604P;
2808:  egpn-A  2.1 15.7   73   998   11   DROME:AF-Q9V3Y5-F1 BCDNA.LD23634;
2809:  emyr-A  2.1 12.8   60   245    7   DROME:AF-E1JI94-F1 MADF DOMAIN-CONTAINING PROTEIN;
2810:  ee96-A  2.1 15.0  131   530    9   DROME:AF-Q9VTK6-F1 IP08855P;
2811:  egy4-A  2.1  5.4   52    65    2   DROME:AF-B7YZN4-F1 GH02741P3;
2812:  eiui-A  2.1 24.6  102   535    4   DROME:AF-Q9W392-F1 CCT-BETA;
2813:  ejsc-A  2.1  5.6   70    95   10   DROME:AF-Q27364-F1 ECDYSONE-INDUCED GENE 71EB, ISOFORM A;
2814:  eiga-A  2.1  6.5   65   128    8   DROME:AF-Q9VZ39-F1 UNCHARACTERIZED PROTEIN;
2815:  egrj-A  2.1 14.6   86   257    5   DROME:AF-Q9VD50-F1 IP09356P;
2816:  ejzd-A  2.1 23.8  144   951    9   DROME:AF-M9ND25-F1 SMOG, ISOFORM D;
2817:  empk-A  2.1 14.9  135  2464    4   DROME:AF-Q9VG05-F1 UNCHARACTERIZED PROTEIN, ISOFORM H;
2818:  el43-A  2.1 13.3   78   956    4   DROME:AF-Q9W4T9-F1 KIN OF IRRE, ISOFORM A;
2819:  elyq-A  2.1  6.5   84   223    1   DROME:AF-Q9VN02-F1 GH14561P;
2820:  egnl-A  2.1 28.5  127   670    6   DROME:AF-Q9VTX7-F1 EYEGONE, ISOFORM A;
2821:  ehn5-A  2.1  7.0   89   149    7   DROME:AF-A1Z6Y3-F1 GEO12982P1;
2822:  ecwt-A  2.1 40.2  141  1023    6   DROME:AF-Q9VQ58-F1 FI15207P1;
2823:  ehl6-A  2.1 11.1   65    97    5   DROME:AF-A0A0B4JDD6-F1 UNCHARACTERIZED PROTEIN, ISOFORM A;
2824:  ehxk-A  2.1  8.3   98   664    7   DROME:AF-Q9W3M4-F1 LD24308P;
2825:  ehxa-A  2.1 12.1   74   177    9   DROME:AF-Q9VZV8-F1 LD46404P;
2826:  ef95-A  2.1 13.1  132   421    6   DROME:AF-O77436-F1 EG:34F3.5 PROTEIN;
2827:  ejym-A  2.1 11.9  128   432    9   DROME:AF-Q9VK64-F1 UNCHARACTERIZED PROTEIN, ISOFORM A;
2828:  ejja-A  2.1  7.7  105  1420    5   DROME:AF-Q9NFV7-F1 GH01829P;
2829:  egbj-A  2.1 16.4   92   182    2   DROME:AF-Q9W4B7-F1 LP05252P;
2830:  ef2o-A  2.1 11.6  125   886    9   DROME:AF-Q9VTK2-F1 PROTEIN O-MANNOSYLTRANSFERASE 1;
2831:  eeni-A  2.1 43.1  158  1200    6   DROME:AF-Q9VXE9-F1 STRUCTURAL MAINTENANCE OF CHROMOSOMES PROTEIN;
2832:  ef8h-A  2.1  6.0  119   477    8   DROME:AF-Q8ITC7-F1 NEUROPEPTIDES CAPA RECEPTOR;
2833:  efcq-A  2.1 32.1  170   844   10   DROME:AF-Q9VE77-F1 V-TYPE PROTON ATPASE SUBUNIT A;
2834:  ee9w-A  2.1  9.2   77   536    6   DROME:AF-B7YZU1-F1 UNCHARACTERIZED PROTEIN, ISOFORM B;
2835:  em6o-A  2.1 20.3  123   361    7   DROME:AF-Q9VCR9-F1 RH48101P;
2836:  efs1-A  2.1 13.5  115   439    5   DROME:AF-Q9I7X6-F1 CARNOSINE N-METHYLTRANSFERASE;
2837:  eemb-A  2.1  6.9   62    99    5   DROME:AF-A0A0B4KG57-F1 UNCHARACTERIZED PROTEIN;
2838:  emgl-A  2.1 13.0   70   220    7   DROME:AF-A0A0B4K7C5-F1 PEPTIDYLPROLYL ISOMERASE;
2839:  emjo-A  2.1 30.2  109  1038    7   DROME:AF-Q9VRP5-F1 UBIQUITIN CARBOXYL-TERMINAL HYDROLASE 36;
2840:  em4c-A  2.1  5.5   73   315    4   DROME:AF-Q95SH7-F1 GH26007P;
2841:  eep2-A  2.1 13.4   89  1339    7   DROME:AF-A8DYE0-F1 KANK, ISOFORM D;
2842:  efup-A  2.1 15.8  126   683    7   DROME:AF-Q9VIE7-F1 GLUTAMINE AMIDOTRANSFERASE;
2843:  eias-A  2.1 27.4   91  1509    7   DROME:AF-Q9W0C9-F1 UNCHARACTERIZED PROTEIN, ISOFORM A;
2844:  empc-A  2.1 27.0  107   567    5   DROME:AF-A0A0B4KFY8-F1 UNCHARACTERIZED PROTEIN, ISOFORM G;
2845:  ehey-A  2.1 10.8   91   343    3   DROME:AF-Q9VDW5-F1 AT22101P;
2846:  elmk-A  2.1  8.3  107   233    3   DROME:AF-Q9VGZ2-F1 FI06805P;
2847:  ee00-A  2.1 13.6  125   255   11   DROME:AF-Q86BM2-F1 LP15408P;
2848:  egcl-A  2.1 16.5   84   326    6   DROME:AF-Q7K0P4-F1 POST-GPI ATTACHMENT TO PROTEINS FACTOR 3;
2849:  emdn-A  2.1  7.4  102   169    6   DROME:AF-M9NFY9-F1 UNCHARACTERIZED PROTEIN;
2850:  ee76-A  2.1 30.8  142   420    6   DROME:AF-A8DYR8-F1 UNCHARACTERIZED PROTEIN, ISOFORM C;
2851:  ejag-A  2.1  3.3   81   247    6   DROME:AF-Q6NNV7-F1 RH03309P;
2852:  eetf-A  2.1 11.5  121   711    9   DROME:AF-Q9VMM9-F1 RH61964P;
2853:  eiqq-A  2.1  9.2   88   802    6   DROME:AF-Q9W1E5-F1 ANAPHASE-PROMOTING COMPLEX SUBUNIT 2;
2854:  ec7f-A  2.0 16.9  113   447    7   DROME:AF-Q9VAG4-F1 VACUOLAR PROTEIN SORTING-ASSOCIATED PROTEIN 16B;
2855:  ef93-A  2.0 11.6  117   227    7   DROME:AF-Q9V3I6-F1 TRANSMEMBRANE PROTEIN 147;
2856:  edf6-A  2.0  7.7  124   326   10   DROME:AF-Q9VW53-F1 FI01414P;
2857:  eefw-A  2.0 12.9   90   275    8   DROME:AF-Q9VKG2-F1 SPERM-ASSOCIATED ANTIGEN 4;
2858:  elc5-A  2.0  6.8   93   619    9   DROME:AF-Q9V3C0-F1 ATP-DEPENDENT RNA HELICASE ABSTRAKT;
2859:  ejhv-A  2.0  4.2  117   900    7   DROME:AF-Q9VPH1-F1 TOLL-9, ISOFORM A;
2860:  ejo7-A  2.0  8.4   88   749    3   DROME:AF-Q9Y149-F1 MEDIATOR OF RNA POLYMERASE II TRANSCRIPTION SUBUN
2861:  ehjw-A  2.0 17.3  111  1596    6   DROME:AF-P26675-F1 PROTEIN SON OF SEVENLESS;
2862:  el2m-A  2.0 15.9  128  1887    4   DROME:AF-P04052-F1 DNA-DIRECTED RNA POLYMERASE II SUBUNIT RPB1;
2863:  ee23-A  2.0 20.2  154  2263    8   DROME:AF-M9PHU0-F1 UNCHARACTERIZED PROTEIN, ISOFORM C;
2864:  ejsz-A  2.0 14.6   85   332    2   DROME:AF-Q9VNI6-F1 UNCHARACTERIZED PROTEIN, ISOFORM B;
2865:  ege0-A  2.0 19.8   83  1657   10   DROME:AF-M9PGH7-F1 G9A, ISOFORM B;
2866:  elp8-A  2.0 13.9  126   689   10   DROME:AF-Q8SYC3-F1 RE68569P;
2867:  elgx-A  2.0 23.8   61   253    5   DROME:AF-Q9VKD7-F1 MITOCHONDRIAL CARDIOLIPIN HYDROLASE;
2868:  eioc-A  2.0 10.1  105   671    9   DROME:AF-Q9VRR2-F1 GH26628P;
2869:  ejq8-A  2.0 18.1   79   538    4   DROME:AF-Q9VBU2-F1 NON-SPECIFIC SERINE/THREONINE PROTEIN KINASE;
2870:  ef6q-A  2.0 24.7  169   635    5   DROME:AF-Q7KV34-F1 CHK DOMAIN-CONTAINING PROTEIN;
2871:  eec8-A  2.0  6.0   93   551    1   DROME:AF-X2JEJ0-F1 BLEOMYCIN HYDROLASE;
2872:  ejh2-A  2.0 23.9  128   250    6   DROME:AF-Q9VC34-F1 GH10293P;
2873:  ekbf-A  2.0  7.6   66    85    3   DROME:AF-Q9VPC2-F1 FI14109P;
2874:  efxu-A  2.0 18.1  163   897    7   DROME:AF-A1Z763-F1 MIP13269P;
2875:  el16-A  2.0  6.2  114   430    4   DROME:AF-Q9VW98-F1 IP11764P;
2876:  eh8f-A  2.0 13.1  140   495    6   DROME:AF-Q9W1Z0-F1 UNCHARACTERIZED PROTEIN, ISOFORM A;
2877:  egql-A  2.0 10.8   69   137   13   DROME:AF-A1Z923-F1 UNCHARACTERIZED PROTEIN;
2878:  ehxx-A  2.0  9.8  111   480    6   DROME:AF-Q9VWJ8-F1 LP07257P;
2879:  eiw4-A  2.0 10.5  137   728    7   DROME:AF-Q9VS91-F1 GAMMA-TUBULIN COMPLEX COMPONENT;
2880:  eksj-A  2.0  5.1   83   124   10   DROME:AF-Q9VKQ5-F1 GEO07393P1;
2881:  ej0x-A  2.0 22.3   62   133    2   DROME:AF-Q9VAM6-F1 CDGSH IRON-SULFUR DOMAIN-CONTAINING PROTEIN 2 HOM
2882:  eimc-A  2.0  7.2  116   359    7   DROME:AF-Q9VX12-F1 LD38742P;
2883:  emkx-A  2.0 16.6  114   668    6   DROME:AF-A1YK02-F1 NUCLEAR PORE COMPLEX PROTEIN NUP75;
2884:  ehqb-A  2.0 13.1   87   150   11   DROME:AF-Q9VU36-F1 LP04985P;
2885:  elit-A  2.0 25.6  119   787    6   DROME:AF-Q9VEJ1-F1 BRANCHPOINT-BRIDGING PROTEIN;
2886:  els5-A  2.0 11.9   93   306    4   DROME:AF-Q9VAD4-F1 EIF-2B GDP-GTP EXCHANGE FACTOR SUBUNIT ALPHA;
2887:  egai-A  2.0 14.9  111   743    7   DROME:AF-Q9VCN9-F1 WD REPEAT-CONTAINING PROTEIN 55 HOMOLOG;
2888:  emt7-A  2.0 16.4   66   243    9   DROME:AF-A0A0B4LES9-F1 PHOSPHATIDYLINOSITOL-GLYCAN BIOSYNTHESIS CLASS
2889:  eg2v-A  2.0 15.7  184  1200    7   DROME:AF-Q9VCW3-F1 NUCLEAR PORE COMPLEX PROTEIN NUP133;
2890:  ek8x-A  2.0 14.4  107   307    5   DROME:AF-Q9V9Z9-F1 PROBABLE RRNA-PROCESSING PROTEIN EBP2 HOMOLOG;
2891:  el4d-A  2.0  7.4   86   262    5   DROME:AF-P92177-F1 14-3-3 PROTEIN EPSILON;
2892:  eil7-A  2.0  6.9   84   142    7   DROME:AF-E1JJ15-F1 UNCHARACTERIZED PROTEIN;
2893:  ed2z-A  2.0 10.7   83   154    5   DROME:AF-Q9VB29-F1 GEO10302P1;
2894:  emf3-A  2.0 13.8   67   203    7   DROME:AF-Q9VKU3-F1 CG6094 PROTEIN;
2895:  ekqs-A  2.0  7.4   52   113    0   DROME:AF-E1JIQ5-F1 EXIT PROTEIN OF RHODOPSIN AND TRP B, ISOFORM A;
2896:  el69-A  2.0  5.0   61   748    7   DROME:AF-A8JNS0-F1 UNCHARACTERIZED PROTEIN, ISOFORM B;
2897:  el1o-A  2.0 11.9   96   121    6   DROME:AF-Q9W306-F1 GEO08256P1;
2898:  ei6d-A  2.0  8.6  133   507    5   DROME:AF-Q9VB31-F1 PROBABLE CYTOCHROME P450 6A18;
2899:  efej-A  2.0 10.2  108  1820    3   DROME:AF-Q9W5D0-F1 UNCHARACTERIZED PROTEIN CG43867;
2900:  ehwb-A  2.0  5.8   67   485    9   DROME:AF-Q86LH1-F1 PICKPOCKET 10;
2901:  ek81-A  2.0  7.0  102   246    5   DROME:AF-Q9VK19-F1 FI07225P;
2902:  edif-A  2.0  2.0   43    46    5   DROME:AF-P83869-F1 DAISHO2;
2903:  ego3-A  2.0 20.7  117   688    9   DROME:AF-Q9VBE6-F1 GH15286P;
2904:  eg6t-A  2.0 13.2  108   531    9   DROME:AF-Q86LG7-F1 PICKPOCKET 16;
2905:  ege3-A  2.0 12.6   98   296    6   DROME:AF-A0A126GV06-F1 UNCHARACTERIZED PROTEIN, ISOFORM B;
2906:  el5l-A  2.0 16.6  144   874    8   DROME:AF-Q9VKP5-F1 UNCHARACTERIZED PROTEIN, ISOFORM A;
2907:  el9f-A  2.0  8.5  146   492    3   DROME:AF-Q9VJ71-F1 PROBABLE CYTOCHROME P450 310A1;
2908:  ef1l-A  2.0 15.5  101   246    6   DROME:AF-Q9VHD3-F1 PROBABLE MALEYLACETOACETATE ISOMERASE 1;
2909:  elvt-A  2.0 19.5  136   487    6   DROME:AF-O46339-F1 HOMEOBOX PROTEIN HOMOTHORAX;
2910:  ekl0-A  2.0 23.2   87   459    2   DROME:AF-Q9VIM6-F1 GH22016P;
2911:  ejgl-A  2.0  9.8   92   510    7   DROME:AF-Q9VPH6-F1 LP10922P;
2912:  ekha-A  2.0 32.2  180  1122    4   DROME:AF-Q9VCB8-F1 JAVA NO JIVE;
2913:  eda3-A  2.0 32.2  150   449    9   DROME:AF-Q02637-F1 CCAAT/ENHANCER-BINDING PROTEIN;
2914:  em4d-A  2.0  6.8  146   338    7   DROME:AF-Q9VS54-F1 QUEMAO, ISOFORM A;
2915:  efck-A  2.0 14.9  111   311    9   DROME:AF-Q9VZ93-F1 CG18418 PROTEIN;
2916:  ef3c-A  2.0  6.9  100   245    9   DROME:AF-Q9V3P3-F1 LD45860P;
2917:  eka6-A  2.0  6.0  105   383    6   DROME:AF-Q9VWJ4-F1 LD24910P;
2918:  embe-A  2.0  4.4   81   532    2   DROME:AF-Q9VZ41-F1 SET AND MYND DOMAIN CONTAINING, ARTHROPOD-SPECIFI
2919:  eep6-A  2.0  7.6   57    81    7   DROME:AF-E1JIA5-F1 DOLICHOL PHOSPHATE-MANNOSE BIOSYNTHESIS REGULATOR
2920:  emxw-A  2.0 15.3   84   396    6   DROME:AF-A1Z6M6-F1 DNA POLYMERASE INTERACTING TETRATRICOPEPTIDE REPE
2921:  em3e-A  2.0 29.7   71   192    4   DROME:AF-Q9W1V8-F1 CG9893 PROTEIN;
2922:  edsp-A  2.0  5.8  154  2236    5   DROME:AF-Q9VCN1-F1 DNA POLYMERASE EPSILON CATALYTIC SUBUNIT 1;
2923:  elhx-A  2.0 15.2   79   333    9   DROME:AF-Q9VXT2-F1 DNAJ HOMOLOG SUBFAMILY C MEMBER 25 HOMOLOG;
2924:  ehhz-A  2.0  8.7  140   520    6   DROME:AF-Q9VGH1-F1 CYTOCHROME P450 315A1, MITOCHONDRIAL;
2925:  eip3-A  2.0 21.7  100   254    6   DROME:AF-Q7K1U0-F1 ACTIVITY-REGULATED CYTOSKELETON ASSOCIATED PROTEI
2926:  elr3-A  2.0 18.5   69   239    9   DROME:AF-Q9VFY3-F1 RING-TYPE DOMAIN-CONTAINING PROTEIN;
2927:  eidu-A  2.0  4.2   68    80    9   DROME:AF-B7Z0J4-F1 COX ASSEMBLY MITOCHONDRIAL PROTEIN;
2928:  ehrz-A  2.0  7.2   84   295    4   DROME:AF-Q7JR58-F1 ENOYL-COA HYDRATASE, SHORT CHAIN 1, ISOFORM A;
2929:  edrc-A  2.0  9.9  103   649   10   DROME:AF-Q9W4P9-F1 UNCHARACTERIZED PROTEIN;
2930:  ekvu-A  2.0  5.2   85   215    5   DROME:AF-A1ZAW5-F1 METHYLOSOME SUBUNIT PICLN;
2931:  ehdm-A  2.0 16.2  127  1459    9   DROME:AF-Q9V4B6-F1 UNCHARACTERIZED PROTEIN, ISOFORM A;
2932:  ehar-A  2.0 28.2  110  1544    5   DROME:AF-Q9W0E3-F1 GATOR COMPLEX PROTEIN IML1;
2933:  emz3-A  2.0 10.6  125   633    6   DROME:AF-Q9VYI8-F1 UNCHARACTERIZED PROTEIN;
2934:  ec5p-A  2.0 14.3  145  2194    5   DROME:AF-Q8INC3-F1 MYOSIN HEAVY CHAIN-LIKE, ISOFORM B;
2935:  efam-A  2.0  7.7  100   153   11   DROME:AF-Q9VCG2-F1 PUTATIVE OPA3-LIKE PROTEIN CG43998;
2936:  efdp-A  2.0 18.3   86   684    6   DROME:AF-Q9VE51-F1 CLEAVAGE AND POLYADENYLATION SPECIFICITY FACTOR 7
2937:  ee4z-A  2.0 18.3  116   922    9   DROME:AF-Q9VFV8-F1 WD REPEAT-CONTAINING PROTEIN 55 HOMOLOG;
2938:  ejlm-A  2.0 11.3   63    67    5   DROME:AF-A8JQV5-F1 UNCHARACTERIZED PROTEIN, ISOFORM A;
2939:  efv7-A  2.0 18.0  141   706    4   DROME:AF-Q9VRR0-F1 UNCHARACTERIZED PROTEIN, ISOFORM B;
2940:  ek1o-A  2.0 33.9   95   701    6   DROME:AF-Q9VN31-F1 FIP1-LIKE 1 PROTEIN;
2941:  em13-A  2.0 10.7   63   123    6   DROME:AF-A8DYC4-F1 COMPLEX I-MWFE;
2942:  eglt-A  2.0  7.3   93   285   10   DROME:AF-A1Z6K7-F1 EUKARYOTIC TRANSLATION INITIATION FACTOR 3 SUBUNI
2943:  ekvv-A  2.0 19.8   74   373    7   DROME:AF-Q9VWM1-F1 TWIGGY, ISOFORM C;
2944:  ejce-A  2.0 25.1  111   445    5   DROME:AF-Q9VYZ3-F1 UNCHARACTERIZED PROTEIN, ISOFORM B;
2945:  ejo4-A  2.0 17.3   87   612    7   DROME:AF-Q7K155-F1 LD07878P;
2946:  eehk-A  2.0  7.4   60   136   10   DROME:AF-Q9VIP1-F1 GEO07843P1;
2947:  ejew-A  2.0  7.8  130   917    9   DROME:AF-Q9XYP8-F1 GAMMA-TUBULIN COMPLEX COMPONENT 3;
2948:  ec5s-A  2.0  8.3   74   412    3   DROME:AF-A1Z759-F1 UNCHARACTERIZED PROTEIN, ISOFORM A;
2949:  ees5-A  2.0  9.9   78  1306    5   DROME:AF-A8DYK5-F1 UNCHARACTERIZED PROTEIN, ISOFORM B;
2950:  emdo-A  2.0 11.4  130   774    8   DROME:AF-Q9VAA2-F1 ADENOSINE RECEPTOR, ISOFORM A;
2951:  ejcz-A  2.0 14.7   74   193    7   DROME:AF-Q9VVN9-F1 RE22290P;
2952:  edn9-A  2.0  6.6   75   207    5   DROME:AF-Q7K0Q0-F1 LD43023P;
2953:  ek4e-A  2.0 12.3   84   268    5   DROME:AF-Q9VKY1-F1 PROTEIN LIMB EXPRESSION 1 HOMOLOG;
2954:  ehbi-A  2.0  9.7  164  1357    2   DROME:AF-Q7KTS2-F1 AUTOPHAGY-RELATED 17, ISOFORM B;

# Structural equivalences
   1: s001-A ekzp-A    38 -  41 <=>    1 -   4   (SER   38  - ASP   41  <=> MET    1  - ASP    4 )                          
   1: s001-A ekzp-A    42 -  70 <=>    6 -  34   (GLN   42  - ILE   70  <=> ILE    6  - PHE   34 )                          
   1: s001-A ekzp-A    74 -  77 <=>   35 -  38   (LEU   74  - LYS   77  <=> ASN   35  - ASN   38 )                          
   1: s001-A ekzp-A    79 - 159 <=>   39 - 119   (LYS   79  - SER  159  <=> LEU   39  - SER  119 )                          
   1: s001-A ekzp-A   160 - 163 <=>  152 - 155   (SER  160  - SER  163  <=> GLU  152  - GLU  155 )                          
   1: s001-A ekzp-A   164 - 191 <=>  158 - 185   (ILE  164  - THR  191  <=> ALA  158  - THR  185 )                          
   1: s001-A ekzp-A   192 - 197 <=>  189 - 194   (PRO  192  - SER  197  <=> VAL  189  - SER  194 )                          
   1: s001-A ekzp-A   199 - 205 <=>  195 - 201   (GLY  199  - LYS  205  <=> LYS  195  - ILE  201 )                          
   1: s001-A ekzp-A   207 - 211 <=>  202 - 206   (ARG  207  - HIS  211  <=> SER  202  - LEU  206 )                          
   1: s001-A ekzp-A   214 - 230 <=>  231 - 247   (VAL  214  - GLY  230  <=> ALA  231  - THR  247 )                          
   1: s001-A ekzp-A   231 - 243 <=>  249 - 261   (ALA  231  - VAL  243  <=> THR  249  - PRO  261 )                          
   1: s001-A ekzp-A   264 - 277 <=>  474 - 487   (LYS  264  - TYR  277  <=> ALA  474  - ASP  487 )                          
   1: s001-A ekzp-A   402 - 405 <=>  496 - 499   (THR  402  - VAL  405  <=> GLU  496  - SER  499 )                          
   1: s001-A ekzp-A   416 - 424 <=>  511 - 519   (CYS  416  - THR  424  <=> LEU  511  - GLU  519 )                          
   1: s001-A ekzp-A   456 - 523 <=>  535 - 602   (HIS  456  - THR  523  <=> HIS  535  - THR  602 )                          
   1: s001-A ekzp-A   524 - 543 <=>  621 - 640   (ASP  524  - SER  543  <=> LEU  621  - ASP  640 )                          
   1: s001-A ekzp-A   546 - 657 <=>  641 - 752   (ASP  546  - VAL  657  <=> SER  641  - ASP  752 )                          
   1: s001-A ekzp-A   659 - 740 <=>  753 - 834   (GLU  659  - ASP  740  <=> SER  753  - GLU  834 )                          
   1: s001-A ekzp-A   742 - 745 <=>  835 - 838   (PRO  742  - LEU  745  <=> THR  835  - LYS  838 )                          
   1: s001-A ekzp-A   750 - 756 <=>  839 - 845   (MET  750  - ASN  756  <=> LEU  839  - ASN  845 )                          
   1: s001-A ekzp-A   757 - 767 <=>  848 - 858   (ILE  757  - SER  767  <=> LEU  848  - SER  858 )                          
   1: s001-A ekzp-A   772 - 777 <=>  874 - 879   (ASP  772  - ASN  777  <=> LEU  874  - ILE  879 )                          
   2: s001-A elct-A    27 -  32 <=>   21 -  26   (PRO   27  - PRO   32  <=> SER   21  - TYR   26 )                          
   2: s001-A elct-A    33 -  38 <=>   30 -  35   (GLY   33  - SER   38  <=> TYR   30  - ARG   35 )                          
   2: s001-A elct-A    41 -  46 <=>   38 -  43   (ASP   41  - ILE   46  <=> PHE   38  - ILE   43 )                          
   2: s001-A elct-A   128 - 133 <=>   63 -  68   (TRP  128  - THR  133  <=> TYR   63  - LEU   68 )                          
   2: s001-A elct-A   135 - 155 <=>   69 -  89   (LYS  135  - PHE  155  <=> SER   69  - VAL   89 )                          
   2: s001-A elct-A   171 - 191 <=>  104 - 124   (GLY  171  - THR  191  <=> GLU  104  - ASN  124 )                          
   2: s001-A elct-A   481 - 485 <=>  138 - 142   (GLU  481  - MET  485  <=> LEU  138  - TYR  142 )                          
   2: s001-A elct-A   489 - 492 <=>  143 - 146   (ARG  489  - SER  492  <=> THR  143  - CYS  146 )                          
   2: s001-A elct-A   493 - 496 <=>  149 - 152   (HIS  493  - GLY  496  <=> THR  149  - PHE  152 )                          
   2: s001-A elct-A   497 - 518 <=>  154 - 175   (ILE  497  - ARG  518  <=> ARG  154  - HIS  175 )                          
   2: s001-A elct-A   539 - 542 <=>  176 - 179   (ILE  539  - GLY  542  <=> LYS  176  - VAL  179 )                          
   2: s001-A elct-A   551 - 593 <=>  180 - 222   (SER  551  - SER  593  <=> TYR  180  - GLU  222 )                          
   2: s001-A elct-A   604 - 607 <=>  223 - 226   (HIS  604  - LEU  607  <=> ARG  223  - THR  226 )                          
   2: s001-A elct-A   608 - 626 <=>  231 - 249   (LYS  608  - ARG  626  <=> PRO  231  - PHE  249 )                          
   2: s001-A elct-A   627 - 656 <=>  252 - 281   (GLY  627  - HIS  656  <=> ALA  252  - GLN  281 )                          
   2: s001-A elct-A   657 - 660 <=>  283 - 286   (VAL  657  - ILE  660  <=> ILE  283  - PRO  286 )                          
   2: s001-A elct-A   662 - 697 <=>  289 - 324   (LEU  662  - ASN  697  <=> ALA  289  - THR  324 )                          
   2: s001-A elct-A   698 - 703 <=>  326 - 331   (THR  698  - THR  703  <=> LEU  326  - ARG  331 )                          
   2: s001-A elct-A   706 - 709 <=>  332 - 335   (ILE  706  - TYR  709  <=> VAL  332  - ALA  335 )                          
   2: s001-A elct-A   722 - 741 <=>  336 - 355   (LEU  722  - SER  741  <=> ARG  336  - ARG  355 )                          
   2: s001-A elct-A   745 - 748 <=>  364 - 367   (LEU  745  - LEU  748  <=> ASN  364  - LEU  367 )                          
   2: s001-A elct-A   754 - 765 <=>  369 - 380   (LEU  754  - ALA  765  <=> PHE  369  - PHE  380 )                          
   3: s001-A ec6b-A    41 -  45 <=>    7 -  11   (ASP   41  - PHE   45  <=> HIS    7  - GLY   11 )                          
   3: s001-A ec6b-A    46 -  49 <=>   19 -  22   (ILE   46  - LEU   49  <=> VAL   19  - TRP   22 )                          
   3: s001-A ec6b-A   133 - 149 <=>   28 -  44   (THR  133  - VAL  149  <=> GLY   28  - VAL   44 )                          
   3: s001-A ec6b-A   173 - 189 <=>   74 -  90   (ILE  173  - THR  189  <=> MET   74  - GLU   90 )                          
   3: s001-A ec6b-A   490 - 495 <=>  102 - 107   (VAL  490  - PRO  495  <=> PRO  102  - THR  107 )                          
   3: s001-A ec6b-A   496 - 518 <=>  110 - 132   (GLY  496  - ARG  518  <=> ILE  110  - TYR  132 )                          
   3: s001-A ec6b-A   539 - 542 <=>  133 - 136   (ILE  539  - GLY  542  <=> THR  133  - GLY  136 )                          
   3: s001-A ec6b-A   553 - 593 <=>  137 - 177   (VAL  553  - SER  593  <=> ILE  137  - ILE  177 )                          
   3: s001-A ec6b-A   603 - 606 <=>  178 - 181   (PRO  603  - ARG  606  <=> SER  178  - SER  181 )                          
   3: s001-A ec6b-A   612 - 626 <=>  182 - 196   (ASN  612  - ARG  626  <=> ASP  182  - VAL  196 )                          
   3: s001-A ec6b-A   627 - 658 <=>  199 - 230   (GLY  627  - HIS  658  <=> SER  199  - ALA  230 )                          
   3: s001-A ec6b-A   659 - 662 <=>  235 - 238   (GLU  659  - LEU  662  <=> LEU  235  - THR  238 )                          
   3: s001-A ec6b-A   664 - 697 <=>  239 - 272   (CYS  664  - ASN  697  <=> LEU  239  - HIS  272 )                          
   3: s001-A ec6b-A   698 - 703 <=>  274 - 279   (THR  698  - THR  703  <=> GLN  274  - ASP  279 )                          
   3: s001-A ec6b-A   705 - 708 <=>  280 - 283   (GLN  705  - LEU  708  <=> LEU  280  - GLN  283 )                          
   3: s001-A ec6b-A   722 - 740 <=>  284 - 302   (LEU  722  - ASP  740  <=> THR  284  - PRO  302 )                          
   3: s001-A ec6b-A   747 - 754 <=>  304 - 311   (GLY  747  - LEU  754  <=> GLN  304  - TYR  311 )                          
   3: s001-A ec6b-A   757 - 764 <=>  320 - 327   (ILE  757  - SER  764  <=> GLY  320  - GLU  327 )                          
   3: s001-A ec6b-A   771 - 774 <=>  338 - 341   (SER  771  - LEU  774  <=> LEU  338  - THR  341 )                          
   4: s001-A efkv-A    41 -  46 <=>    8 -  13   (ASP   41  - ILE   46  <=> ASN    8  - ILE   13 )                          
   4: s001-A efkv-A   127 - 131 <=>   27 -  31   (ARG  127  - GLN  131  <=> VAL   27  - LEU   31 )                          
   4: s001-A efkv-A   133 - 156 <=>   32 -  55   (THR  133  - CYS  156  <=> HIS   32  - THR   55 )                          
   4: s001-A efkv-A   172 - 186 <=>   70 -  84   (PRO  172  - ILE  186  <=> PHE   70  - ALA   84 )                          
   4: s001-A efkv-A   187 - 190 <=>   86 -  89   (VAL  187  - ARG  190  <=> LEU   86  - PRO   89 )                          
   4: s001-A efkv-A   481 - 484 <=>  103 - 106   (GLU  481  - GLY  484  <=> THR  103  - LYS  106 )                          
   4: s001-A efkv-A   485 - 493 <=>  108 - 116   (MET  485  - HIS  493  <=> LYS  108  - ARG  116 )                          
   4: s001-A efkv-A   494 - 519 <=>  119 - 144   (ILE  494  - LEU  519  <=> GLN  119  - ASP  144 )                          
   4: s001-A efkv-A   550 - 594 <=>  147 - 191   (LEU  550  - ALA  594  <=> PHE  147  - GLU  191 )                          
   4: s001-A efkv-A   608 - 627 <=>  222 - 241   (LYS  608  - GLY  627  <=> GLY  222  - HIS  241 )                          
   4: s001-A efkv-A   628 - 656 <=>  244 - 272   (PRO  628  - HIS  656  <=> PHE  244  - ASN  272 )                          
   4: s001-A efkv-A   657 - 660 <=>  274 - 277   (VAL  657  - ILE  660  <=> PHE  274  - PRO  277 )                          
   4: s001-A efkv-A   663 - 697 <=>  281 - 315   (ASP  663  - ASN  697  <=> GLU  281  - ASN  315 )                          
   4: s001-A efkv-A   698 - 703 <=>  317 - 322   (THR  698  - THR  703  <=> CYS  317  - GLU  322 )                          
   4: s001-A efkv-A   706 - 709 <=>  323 - 326   (ILE  706  - TYR  709  <=> LEU  323  - CYS  326 )                          
   4: s001-A efkv-A   722 - 744 <=>  327 - 349   (LEU  722  - ARG  744  <=> SER  327  - LEU  349 )                          
   4: s001-A efkv-A   749 - 755 <=>  350 - 356   (THR  749  - TYR  755  <=> GLU  350  - THR  356 )                          
   4: s001-A efkv-A   757 - 764 <=>  361 - 368   (ILE  757  - SER  764  <=> SER  361  - VAL  368 )                          
   5: s001-A eh0n-A    30 -  33 <=>    1 -   4   (VAL   30  - GLY   33  <=> MET    1  - ASP    4 )                          
   5: s001-A eh0n-A    41 -  46 <=>   12 -  17   (ASP   41  - ILE   46  <=> GLY   12  - LEU   17 )                          
   5: s001-A eh0n-A    62 -  65 <=>   30 -  33   (VAL   62  - ARG   65  <=> SER   30  - ARG   33 )                          
   5: s001-A eh0n-A   130 - 160 <=>   39 -  69   (LEU  130  - SER  160  <=> ASN   39  - GLU   69 )                          
   5: s001-A eh0n-A   162 - 165 <=>   72 -  75   (HIS  162  - PRO  165  <=> ALA   72  - PHE   75 )                          
   5: s001-A eh0n-A   171 - 191 <=>   89 - 109   (GLY  171  - THR  191  <=> GLU   89  - ASP  109 )                          
   5: s001-A eh0n-A   480 - 484 <=>  122 - 126   (LEU  480  - GLY  484  <=> ASP  122  - LEU  126 )                          
   5: s001-A eh0n-A   488 - 495 <=>  133 - 140   (ASN  488  - PRO  495  <=> GLN  133  - ARG  140 )                          
   5: s001-A eh0n-A   496 - 513 <=>  143 - 160   (GLY  496  - THR  513  <=> TYR  143  - SER  160 )                          
   5: s001-A eh0n-A   514 - 517 <=>  162 - 165   (PRO  514  - PHE  517  <=> ILE  162  - THR  165 )                          
   5: s001-A eh0n-A   540 - 543 <=>  167 - 170   (ALA  540  - SER  543  <=> ARG  167  - CYS  170 )                          
   5: s001-A eh0n-A   549 - 593 <=>  171 - 215   (VAL  549  - SER  593  <=> GLY  171  - HIS  215 )                          
   5: s001-A eh0n-A   604 - 607 <=>  216 - 219   (HIS  604  - LEU  607  <=> GLN  216  - GLN  219 )                          
   5: s001-A eh0n-A   609 - 626 <=>  226 - 243   (LYS  609  - ARG  626  <=> VAL  226  - LEU  243 )                          
   5: s001-A eh0n-A   627 - 658 <=>  246 - 277   (GLY  627  - HIS  658  <=> GLU  246  - LEU  277 )                          
   5: s001-A eh0n-A   659 - 662 <=>  280 - 283   (GLU  659  - LEU  662  <=> ARG  280  - TRP  283 )                          
   5: s001-A eh0n-A   664 - 697 <=>  284 - 317   (CYS  664  - ASN  697  <=> ASP  284  - ASN  317 )                          
   5: s001-A eh0n-A   698 - 710 <=>  319 - 331   (THR  698  - LEU  710  <=> MET  319  - GLY  331 )                          
   5: s001-A eh0n-A   722 - 740 <=>  332 - 350   (LEU  722  - ASP  740  <=> GLN  332  - ARG  350 )                          
   5: s001-A eh0n-A   747 - 753 <=>  353 - 359   (GLY  747  - LEU  753  <=> ALA  353  - THR  359 )                          
   5: s001-A eh0n-A   757 - 761 <=>  368 - 372   (ILE  757  - VAL  761  <=> LEU  368  - GLY  372 )                          
   5: s001-A eh0n-A   772 - 776 <=>  391 - 395   (ASP  772  - PHE  776  <=> LYS  391  - LEU  395 )                          
   6: s001-A ee2c-A    41 -  46 <=>   18 -  23   (ASP   41  - ILE   46  <=> ALA   18  - LEU   23 )                          
   6: s001-A ee2c-A   130 - 159 <=>   42 -  71   (LEU  130  - SER  159  <=> SER   42  - GLU   71 )                          
   6: s001-A ee2c-A   160 - 163 <=>   74 -  77   (SER  160  - SER  163  <=> ARG   74  - LEU   77 )                          
   6: s001-A ee2c-A   171 - 190 <=>   91 - 110   (GLY  171  - ARG  190  <=> GLU   91  - ALA  110 )                          
   6: s001-A ee2c-A   480 - 485 <=>  124 - 129   (LEU  480  - MET  485  <=> ASP  124  - SER  129 )                          
   6: s001-A ee2c-A   488 - 495 <=>  134 - 141   (ASN  488  - PRO  495  <=> ASN  134  - LEU  141 )                          
   6: s001-A ee2c-A   496 - 517 <=>  144 - 165   (GLY  496  - PHE  517  <=> ASN  144  - GLN  165 )                          
   6: s001-A ee2c-A   540 - 543 <=>  166 - 169   (ALA  540  - SER  543  <=> VAL  166  - GLY  169 )                          
   6: s001-A ee2c-A   549 - 596 <=>  170 - 217   (VAL  549  - ARG  596  <=> HIS  170  - PHE  217 )                          
   6: s001-A ee2c-A   609 - 626 <=>  228 - 245   (LYS  609  - ARG  626  <=> GLN  228  - LEU  245 )                          
   6: s001-A ee2c-A   627 - 653 <=>  248 - 274   (GLY  627  - GLN  653  <=> GLU  248  - ILE  274 )                          
   6: s001-A ee2c-A   654 - 660 <=>  276 - 282   (LEU  654  - ILE  660  <=> PHE  276  - ILE  282 )                          
   6: s001-A ee2c-A   662 - 697 <=>  292 - 327   (LEU  662  - ASN  697  <=> SER  292  - ARG  327 )                          
   6: s001-A ee2c-A   698 - 710 <=>  329 - 341   (THR  698  - LEU  710  <=> LEU  329  - GLN  341 )                          
   6: s001-A ee2c-A   722 - 740 <=>  342 - 360   (LEU  722  - ASP  740  <=> LYS  342  - LYS  360 )                          
   6: s001-A ee2c-A   745 - 748 <=>  370 - 373   (LEU  745  - LEU  748  <=> VAL  370  - ARG  373 )                          
   6: s001-A ee2c-A   756 - 764 <=>  377 - 385   (ASN  756  - SER  764  <=> GLY  377  - ASN  385 )                          
   7: s001-A efru-A    26 -  35 <=>    1 -  10   (GLY   26  - CYS   35  <=> MET    1  - PRO   10 )                          
   7: s001-A efru-A    41 -  46 <=>   16 -  21   (ASP   41  - ILE   46  <=> GLN   16  - ILE   21 )                          
   7: s001-A efru-A   130 - 133 <=>   45 -  48   (LEU  130  - THR  133  <=> ARG   45  - MET   48 )                          
   7: s001-A efru-A   135 - 158 <=>   49 -  72   (LYS  135  - THR  158  <=> ILE   49  - GLU   72 )                          
   7: s001-A efru-A   173 - 191 <=>   93 - 111   (ILE  173  - THR  191  <=> TYR   93  - GLY  111 )                          
   7: s001-A efru-A   481 - 485 <=>  125 - 129   (GLU  481  - MET  485  <=> GLU  125  - LYS  129 )                          
   7: s001-A efru-A   488 - 493 <=>  133 - 138   (ASN  488  - HIS  493  <=> VAL  133  - THR  138 )                          
   7: s001-A efru-A   494 - 497 <=>  140 - 143   (ILE  494  - ILE  497  <=> GLY  140  - ILE  143 )                          
   7: s001-A efru-A   498 - 518 <=>  145 - 165   (GLY  498  - ARG  518  <=> ILE  145  - LEU  165 )                          
   7: s001-A efru-A   540 - 543 <=>  166 - 169   (ALA  540  - SER  543  <=> VAL  166  - SER  169 )                          
   7: s001-A efru-A   550 - 557 <=>  170 - 177   (LEU  550  - PHE  557  <=> GLN  170  - ILE  177 )                          
   7: s001-A efru-A   559 - 593 <=>  178 - 212   (VAL  559  - SER  593  <=> VAL  178  - GLU  212 )                          
   7: s001-A efru-A   604 - 607 <=>  213 - 216   (HIS  604  - LEU  607  <=> GLU  213  - ASP  216 )                          
   7: s001-A efru-A   609 - 626 <=>  317 - 334   (LYS  609  - ARG  626  <=> VAL  317  - ILE  334 )                          
   7: s001-A efru-A   627 - 660 <=>  337 - 370   (GLY  627  - ILE  660  <=> ALA  337  - TYR  370 )                          
   7: s001-A efru-A   665 - 697 <=>  381 - 413   (HIS  665  - ASN  697  <=> LYS  381  - ARG  413 )                          
   7: s001-A efru-A   698 - 709 <=>  415 - 426   (THR  698  - TYR  709  <=> GLY  415  - ASP  426 )                          
   7: s001-A efru-A   722 - 740 <=>  427 - 445   (LEU  722  - ASP  740  <=> ASP  427  - SER  445 )                          
   7: s001-A efru-A   747 - 754 <=>  447 - 454   (GLY  747  - LEU  754  <=> ASP  447  - PHE  454 )                          
   7: s001-A efru-A   756 - 764 <=>  459 - 467   (ASN  756  - SER  764  <=> GLU  459  - GLY  467 )                          
   8: s001-A ekkf-A    41 -  46 <=>   10 -  15   (ASP   41  - ILE   46  <=> LYS   10  - TYR   15 )                          
   8: s001-A ekkf-A   131 - 157 <=>   37 -  63   (GLN  131  - SER  157  <=> ARG   37  - ASP   63 )                          
   8: s001-A ekkf-A   162 - 165 <=>   65 -  68   (HIS  162  - PRO  165  <=> ASN   65  - PHE   68 )                          
   8: s001-A ekkf-A   172 - 191 <=>   83 - 102   (PRO  172  - THR  191  <=> SER   83  - GLY  102 )                          
   8: s001-A ekkf-A   484 - 495 <=>  115 - 126   (GLY  484  - PRO  495  <=> TYR  115  - ARG  126 )                          
   8: s001-A ekkf-A   496 - 517 <=>  129 - 150   (GLY  496  - PHE  517  <=> ILE  129  - ALA  150 )                          
   8: s001-A ekkf-A   539 - 542 <=>  152 - 155   (ILE  539  - GLY  542  <=> ASP  152  - GLY  155 )                          
   8: s001-A ekkf-A   551 - 594 <=>  156 - 199   (SER  551  - ALA  594  <=> THR  156  - MET  199 )                          
   8: s001-A ekkf-A   605 - 608 <=>  200 - 203   (PHE  605  - LYS  608  <=> VAL  200  - GLU  203 )                          
   8: s001-A ekkf-A   609 - 627 <=>  224 - 242   (LYS  609  - GLY  627  <=> LEU  224  - VAL  242 )                          
   8: s001-A ekkf-A   628 - 656 <=>  245 - 273   (PRO  628  - HIS  656  <=> LEU  245  - SER  273 )                          
   8: s001-A ekkf-A   657 - 661 <=>  275 - 279   (VAL  657  - PHE  661  <=> TYR  275  - PRO  279 )                          
   8: s001-A ekkf-A   662 - 665 <=>  282 - 285   (LEU  662  - HIS  665  <=> LEU  282  - SER  285 )                          
   8: s001-A ekkf-A   667 - 697 <=>  289 - 319   (ASN  667  - ASN  697  <=> SER  289  - ASP  319 )                          
   8: s001-A ekkf-A   698 - 704 <=>  321 - 327   (THR  698  - GLU  704  <=> LEU  321  - ARG  327 )                          
   8: s001-A ekkf-A   706 - 711 <=>  328 - 333   (ILE  706  - LYS  711  <=> THR  328  - SER  333 )                          
   8: s001-A ekkf-A   721 - 740 <=>  334 - 353   (GLU  721  - ASP  740  <=> LEU  334  - PRO  353 )                          
   8: s001-A ekkf-A   747 - 753 <=>  356 - 362   (GLY  747  - LEU  753  <=> ILE  356  - PHE  362 )                          
   8: s001-A ekkf-A   756 - 764 <=>  367 - 375   (ASN  756  - SER  764  <=> GLY  367  - SER  375 )                          
   9: s001-A emga-A    30 -  36 <=>    1 -   7   (VAL   30  - GLN   36  <=> MET    1  - GLU    7 )                          
   9: s001-A emga-A    41 -  46 <=>   14 -  19   (ASP   41  - ILE   46  <=> LEU   14  - LEU   19 )                          
   9: s001-A emga-A   125 - 132 <=>   31 -  38   (PHE  125  - VAL  132  <=> ASN   31  - CYS   38 )                          
   9: s001-A emga-A   138 - 154 <=>   39 -  55   (PHE  138  - LEU  154  <=> TYR   39  - SER   55 )                          
   9: s001-A emga-A   162 - 165 <=>   59 -  62   (HIS  162  - PRO  165  <=> GLU   59  - TYR   62 )                          
   9: s001-A emga-A   172 - 190 <=>   78 -  96   (PRO  172  - ARG  190  <=> PHE   78  - ASN   96 )                          
   9: s001-A emga-A   481 - 485 <=>  110 - 114   (GLU  481  - MET  485  <=> SER  110  - LEU  114 )                          
   9: s001-A emga-A   488 - 492 <=>  120 - 124   (ASN  488  - SER  492  <=> ASN  120  - ARG  124 )                          
   9: s001-A emga-A   493 - 496 <=>  127 - 130   (HIS  493  - GLY  496  <=> ARG  127  - ASN  130 )                          
   9: s001-A emga-A   497 - 515 <=>  133 - 151   (ILE  497  - PHE  515  <=> TYR  133  - ASN  151 )                          
   9: s001-A emga-A   555 - 593 <=>  153 - 191   (ILE  555  - SER  593  <=> ALA  153  - SER  191 )                          
   9: s001-A emga-A   604 - 607 <=>  192 - 195   (HIS  604  - LEU  607  <=> ASN  192  - ASP  195 )                          
   9: s001-A emga-A   609 - 627 <=>  211 - 229   (LYS  609  - GLY  627  <=> SER  211  - ILE  229 )                          
   9: s001-A emga-A   628 - 649 <=>  232 - 253   (PRO  628  - ILE  649  <=> LEU  232  - ALA  253 )                          
   9: s001-A emga-A   650 - 654 <=>  255 - 259   (CYS  650  - LEU  654  <=> PRO  255  - TYR  259 )                          
   9: s001-A emga-A   659 - 697 <=>  263 - 301   (GLU  659  - ASN  697  <=> VAL  263  - LYS  301 )                          
   9: s001-A emga-A   698 - 703 <=>  303 - 308   (THR  698  - THR  703  <=> LEU  303  - THR  308 )                          
   9: s001-A emga-A   706 - 709 <=>  309 - 312   (ILE  706  - TYR  709  <=> VAL  309  - ASP  312 )                          
   9: s001-A emga-A   720 - 740 <=>  313 - 333   (GLU  720  - ASP  740  <=> ARG  313  - LYS  333 )                          
   9: s001-A emga-A   747 - 754 <=>  335 - 342   (GLY  747  - LEU  754  <=> LYS  335  - VAL  342 )                          
   9: s001-A emga-A   757 - 761 <=>  351 - 355   (ILE  757  - VAL  761  <=> LYS  351  - GLY  355 )                          
   9: s001-A emga-A   771 - 775 <=>  373 - 377   (SER  771  - GLY  775  <=> LYS  373  - ASN  377 )                          
  10: s001-A embr-A    41 -  46 <=>   20 -  25   (ASP   41  - ILE   46  <=> ARG   20  - ILE   25 )                          
  10: s001-A embr-A    64 -  67 <=>   39 -  42   (GLN   64  - ILE   67  <=> PRO   39  - GLU   42 )                          
  10: s001-A embr-A   131 - 155 <=>   47 -  71   (GLN  131  - PHE  155  <=> LYS   47  - GLY   71 )                          
  10: s001-A embr-A   172 - 190 <=>   92 - 110   (PRO  172  - ARG  190  <=> ARG   92  - ARG  110 )                          
  10: s001-A embr-A   479 - 484 <=>  123 - 128   (VAL  479  - GLY  484  <=> VAL  123  - VAL  128 )                          
  10: s001-A embr-A   485 - 488 <=>  132 - 135   (MET  485  - ASN  488  <=> MET  132  - ASP  135 )                          
  10: s001-A embr-A   491 - 494 <=>  136 - 139   (ASN  491  - ILE  494  <=> TYR  136  - ILE  139 )                          
  10: s001-A embr-A   495 - 512 <=>  142 - 159   (PRO  495  - LEU  512  <=> SER  142  - CYS  159 )                          
  10: s001-A embr-A   513 - 520 <=>  161 - 168   (THR  513  - SER  520  <=> SER  161  - ALA  168 )                          
  10: s001-A embr-A   539 - 542 <=>  169 - 172   (ILE  539  - GLY  542  <=> THR  169  - PRO  172 )                          
  10: s001-A embr-A   553 - 594 <=>  173 - 214   (VAL  553  - ALA  594  <=> SER  173  - ASP  214 )                          
  10: s001-A embr-A   608 - 626 <=>  264 - 282   (LYS  608  - ARG  626  <=> ASN  264  - ILE  282 )                          
  10: s001-A embr-A   627 - 656 <=>  285 - 314   (GLY  627  - HIS  656  <=> THR  285  - GLU  314 )                          
  10: s001-A embr-A   657 - 660 <=>  316 - 319   (VAL  657  - ILE  660  <=> ILE  316  - PRO  319 )                          
  10: s001-A embr-A   663 - 697 <=>  327 - 361   (ASP  663  - ASN  697  <=> ALA  327  - TYR  361 )                          
  10: s001-A embr-A   698 - 709 <=>  363 - 374   (THR  698  - TYR  709  <=> ALA  363  - ASP  374 )                          
  10: s001-A embr-A   722 - 740 <=>  375 - 393   (LEU  722  - ASP  740  <=> ASP  375  - LYS  393 )                          
  10: s001-A embr-A   747 - 755 <=>  395 - 403   (GLY  747  - TYR  755  <=> LEU  395  - ARG  403 )                          
  10: s001-A embr-A   758 - 762 <=>  410 - 414   (THR  758  - ILE  762  <=> PHE  410  - GLY  414 )                          
  10: s001-A embr-A   772 - 776 <=>  433 - 437   (ASP  772  - PHE  776  <=> ASP  433  - SER  437 )                          
  11: s001-A el65-A    31 -  34 <=>   69 -  72   (LEU   31  - TYR   34  <=> LEU   69  - ASP   72 )                          
  11: s001-A el65-A    41 -  46 <=>   82 -  87   (ASP   41  - ILE   46  <=> LYS   82  - LEU   87 )                          
  11: s001-A el65-A    67 -  70 <=>  101 - 104   (ILE   67  - ILE   70  <=> PRO  101  - ASN  104 )                          
  11: s001-A el65-A   128 - 131 <=>  111 - 114   (TRP  128  - GLN  131  <=> SER  111  - SER  114 )                          
  11: s001-A el65-A   133 - 157 <=>  116 - 140   (THR  133  - SER  157  <=> GLN  116  - LYS  140 )                          
  11: s001-A el65-A   158 - 161 <=>  143 - 146   (THR  158  - PRO  161  <=> VAL  143  - PRO  146 )                          
  11: s001-A el65-A   169 - 189 <=>  159 - 179   (VAL  169  - THR  189  <=> PHE  159  - GLN  179 )                          
  11: s001-A el65-A   480 - 483 <=>  192 - 195   (LEU  480  - SER  483  <=> TYR  192  - PHE  195 )                          
  11: s001-A el65-A   484 - 487 <=>  200 - 203   (GLY  484  - MET  487  <=> SER  200  - VAL  203 )                          
  11: s001-A el65-A   491 - 494 <=>  204 - 207   (ASN  491  - ILE  494  <=> PHE  204  - LEU  207 )                          
  11: s001-A el65-A   495 - 519 <=>  210 - 234   (PRO  495  - LEU  519  <=> LEU  210  - PRO  234 )                          
  11: s001-A el65-A   553 - 594 <=>  237 - 278   (VAL  553  - ALA  594  <=> ARG  237  - THR  278 )                          
  11: s001-A el65-A   605 - 608 <=>  279 - 282   (PHE  605  - LYS  608  <=> THR  279  - GLY  282 )                          
  11: s001-A el65-A   609 - 627 <=>  285 - 303   (LYS  609  - GLY  627  <=> PRO  285  - MET  303 )                          
  11: s001-A el65-A   628 - 658 <=>  306 - 336   (PRO  628  - HIS  658  <=> LEU  306  - ILE  336 )                          
  11: s001-A el65-A   659 - 663 <=>  339 - 343   (GLU  659  - ASP  663  <=> HIS  339  - TYR  343 )                          
  11: s001-A el65-A   664 - 678 <=>  345 - 359   (CYS  664  - THR  678  <=> GLU  345  - LEU  359 )                          
  11: s001-A el65-A   682 - 697 <=>  360 - 375   (LEU  682  - ASN  697  <=> TYR  360  - LEU  375 )                          
  11: s001-A el65-A   698 - 704 <=>  378 - 384   (THR  698  - GLU  704  <=> GLN  378  - ILE  384 )                          
  11: s001-A el65-A   707 - 710 <=>  385 - 388   (ASN  707  - LEU  710  <=> ASN  385  - ALA  388 )                          
  11: s001-A el65-A   722 - 740 <=>  390 - 408   (LEU  722  - ASP  740  <=> ASP  390  - PRO  408 )                          
  11: s001-A el65-A   747 - 754 <=>  410 - 417   (GLY  747  - LEU  754  <=> ILE  410  - ALA  417 )                          
  11: s001-A el65-A   759 - 764 <=>  425 - 430   (GLN  759  - SER  764  <=> THR  425  - PHE  430 )                          
  12: s001-A ejek-A    29 -  32 <=>    1 -   4   (GLN   29  - PRO   32  <=> MET    1  - PRO    4 )                          
  12: s001-A ejek-A    41 -  47 <=>   16 -  22   (ASP   41  - GLN   47  <=> LYS   16  - LEU   22 )                          
  12: s001-A ejek-A   128 - 134 <=>   33 -  39   (TRP  128  - SER  134  <=> SER   33  - LEU   39 )                          
  12: s001-A ejek-A   137 - 160 <=>   40 -  63   (ILE  137  - SER  160  <=> GLN   40  - ASP   63 )                          
  12: s001-A ejek-A   171 - 189 <=>   74 -  92   (GLY  171  - THR  189  <=> LEU   74  - ASP   92 )                          
  12: s001-A ejek-A   190 - 193 <=>   95 -  98   (ARG  190  - LYS  193  <=> ARG   95  - GLN   98 )                          
  12: s001-A ejek-A   488 - 495 <=>  104 - 111   (ASN  488  - PRO  495  <=> PRO  104  - ASP  111 )                          
  12: s001-A ejek-A   496 - 520 <=>  114 - 138   (GLY  496  - SER  520  <=> LEU  114  - GLU  138 )                          
  12: s001-A ejek-A   540 - 543 <=>  139 - 142   (ALA  540  - SER  543  <=> TYR  139  - ARG  142 )                          
  12: s001-A ejek-A   553 - 594 <=>  143 - 184   (VAL  553  - ALA  594  <=> ILE  143  - ILE  184 )                          
  12: s001-A ejek-A   609 - 626 <=>  206 - 223   (LYS  609  - ARG  626  <=> GLN  206  - LEU  223 )                          
  12: s001-A ejek-A   627 - 649 <=>  226 - 248   (GLY  627  - ILE  649  <=> ARG  226  - SER  248 )                          
  12: s001-A ejek-A   650 - 655 <=>  250 - 255   (CYS  650  - LEU  655  <=> SER  250  - VAL  255 )                          
  12: s001-A ejek-A   657 - 662 <=>  258 - 263   (VAL  657  - LEU  662  <=> ARG  258  - ARG  263 )                          
  12: s001-A ejek-A   664 - 697 <=>  264 - 297   (CYS  664  - ASN  697  <=> ILE  264  - GLN  297 )                          
  12: s001-A ejek-A   698 - 704 <=>  299 - 305   (THR  698  - GLU  704  <=> GLY  299  - LEU  305 )                          
  12: s001-A ejek-A   707 - 710 <=>  306 - 309   (ASN  707  - LEU  710  <=> VAL  306  - GLN  309 )                          
  12: s001-A ejek-A   721 - 740 <=>  310 - 329   (GLU  721  - ASP  740  <=> GLY  310  - ARG  329 )                          
  12: s001-A ejek-A   747 - 754 <=>  331 - 338   (GLY  747  - LEU  754  <=> VAL  331  - PHE  338 )                          
  12: s001-A ejek-A   757 - 761 <=>  347 - 351   (ILE  757  - VAL  761  <=> SER  347  - ALA  351 )                          
  13: s001-A eln0-A    33 -  36 <=>    2 -   5   (GLY   33  - GLN   36  <=> LYS    2  - GLU    5 )                          
  13: s001-A eln0-A    41 -  46 <=>   13 -  18   (ASP   41  - ILE   46  <=> ARG   13  - ALA   18 )                          
  13: s001-A eln0-A   128 - 131 <=>   30 -  33   (TRP  128  - GLN  131  <=> GLY   30  - TRP   33 )                          
  13: s001-A eln0-A   135 - 153 <=>   34 -  52   (LYS  135  - VAL  153  <=> SER   34  - ARG   52 )                          
  13: s001-A eln0-A   172 - 189 <=>   69 -  86   (PRO  172  - THR  189  <=> LEU   69  - GLN   86 )                          
  13: s001-A eln0-A   482 - 486 <=>   99 - 103   (ILE  482  - ILE  486  <=> GLN   99  - ARG  103 )                          
  13: s001-A eln0-A   489 - 492 <=>  112 - 115   (ARG  489  - SER  492  <=> ARG  112  - ASN  115 )                          
  13: s001-A eln0-A   493 - 521 <=>  117 - 145   (HIS  493  - GLN  521  <=> THR  117  - GLU  145 )                          
  13: s001-A eln0-A   536 - 539 <=>  146 - 149   (LEU  536  - ILE  539  <=> THR  146  - SER  149 )                          
  13: s001-A eln0-A   543 - 593 <=>  161 - 211   (SER  543  - SER  593  <=> LYS  161  - SER  211 )                          
  13: s001-A eln0-A   608 - 626 <=>  222 - 240   (LYS  608  - ARG  626  <=> GLU  222  - LEU  240 )                          
  13: s001-A eln0-A   627 - 657 <=>  243 - 273   (GLY  627  - VAL  657  <=> VAL  243  - TYR  273 )                          
  13: s001-A eln0-A   661 - 697 <=>  274 - 310   (PHE  661  - ASN  697  <=> VAL  274  - GLU  310 )                          
  13: s001-A eln0-A   698 - 704 <=>  312 - 318   (THR  698  - GLU  704  <=> HIS  312  - SER  318 )                          
  13: s001-A eln0-A   707 - 710 <=>  319 - 322   (ASN  707  - LEU  710  <=> ASN  319  - ASP  322 )                          
  13: s001-A eln0-A   722 - 734 <=>  324 - 336   (LEU  722  - LYS  734  <=> SER  324  - GLU  336 )                          
  13: s001-A eln0-A   736 - 740 <=>  337 - 341   (LEU  736  - ASP  740  <=> ARG  337  - MET  341 )                          
  13: s001-A eln0-A   747 - 755 <=>  343 - 351   (GLY  747  - TYR  755  <=> LEU  343  - PRO  351 )                          
  13: s001-A eln0-A   761 - 764 <=>  363 - 366   (VAL  761  - SER  764  <=> GLY  363  - SER  366 )                          
  14: s001-A egq9-A    30 -  33 <=>    1 -   4   (VAL   30  - GLY   33  <=> MET    1  - THR    4 )                          
  14: s001-A egq9-A    41 -  46 <=>   11 -  16   (ASP   41  - ILE   46  <=> GLN   11  - ILE   16 )                          
  14: s001-A egq9-A   127 - 130 <=>   37 -  40   (ARG  127  - LEU  130  <=> LEU   37  - ILE   40 )                          
  14: s001-A egq9-A   136 - 144 <=>   41 -  49   (VAL  136  - LEU  144  <=> TYR   41  - LEU   49 )                          
  14: s001-A egq9-A   145 - 150 <=>   51 -  56   (TYR  145  - ALA  150  <=> PHE   51  - LEU   56 )                          
  14: s001-A egq9-A   174 - 191 <=>   78 -  95   (TRP  174  - THR  191  <=> ILE   78  - HIS   95 )                          
  14: s001-A egq9-A   480 - 485 <=>  107 - 112   (LEU  480  - MET  485  <=> ASP  107  - LEU  112 )                          
  14: s001-A egq9-A   488 - 493 <=>  119 - 124   (ASN  488  - HIS  493  <=> LYS  119  - ASN  124 )                          
  14: s001-A egq9-A   494 - 522 <=>  126 - 154   (ILE  494  - ALA  522  <=> ARG  126  - GLU  154 )                          
  14: s001-A egq9-A   538 - 541 <=>  155 - 158   (VAL  538  - PHE  541  <=> ASP  155  - LEU  158 )                          
  14: s001-A egq9-A   543 - 593 <=>  168 - 218   (SER  543  - SER  593  <=> TRP  168  - GLU  218 )                          
  14: s001-A egq9-A   605 - 608 <=>  219 - 222   (PHE  605  - LYS  608  <=> ALA  219  - ASN  222 )                          
  14: s001-A egq9-A   609 - 626 <=>  228 - 245   (LYS  609  - ARG  626  <=> ALA  228  - LEU  245 )                          
  14: s001-A egq9-A   627 - 655 <=>  248 - 276   (GLY  627  - LEU  655  <=> GLU  248  - VAL  276 )                          
  14: s001-A egq9-A   658 - 661 <=>  277 - 280   (HIS  658  - PHE  661  <=> HIS  277  - PHE  280 )                          
  14: s001-A egq9-A   662 - 697 <=>  282 - 317   (LEU  662  - ASN  697  <=> GLN  282  - ALA  317 )                          
  14: s001-A egq9-A   698 - 704 <=>  319 - 325   (THR  698  - GLU  704  <=> THR  319  - THR  325 )                          
  14: s001-A egq9-A   707 - 710 <=>  326 - 329   (ASN  707  - LEU  710  <=> ASN  326  - GLU  329 )                          
  14: s001-A egq9-A   722 - 737 <=>  331 - 346   (LEU  722  - LYS  737  <=> SER  331  - LYS  346 )                          
  14: s001-A egq9-A   739 - 742 <=>  347 - 350   (LEU  739  - PRO  742  <=> ARG  347  - LYS  350 )                          
  14: s001-A egq9-A   749 - 754 <=>  352 - 357   (THR  749  - LEU  754  <=> ARG  352  - PHE  357 )                          
  15: s001-A efj8-A    30 -  33 <=>    4 -   7   (VAL   30  - GLY   33  <=> PRO    4  - ALA    7 )                          
  15: s001-A efj8-A    34 -  37 <=>   10 -  13   (TYR   34  - CYS   37  <=> LEU   10  - ARG   13 )                          
  15: s001-A efj8-A    41 -  44 <=>   19 -  22   (ASP   41  - LEU   44  <=> ARG   19  - ILE   22 )                          
  15: s001-A efj8-A   127 - 130 <=>   37 -  40   (ARG  127  - LEU  130  <=> ARG   37  - GLN   40 )                          
  15: s001-A efj8-A   136 - 154 <=>   41 -  59   (VAL  136  - LEU  154  <=> VAL   41  - GLY   59 )                          
  15: s001-A efj8-A   173 - 189 <=>   84 - 100   (ILE  173  - THR  189  <=> PHE   84  - GLN  100 )                          
  15: s001-A efj8-A   460 - 463 <=>  121 - 124   (GLU  460  - SER  463  <=> GLU  121  - SER  124 )                          
  15: s001-A efj8-A   474 - 478 <=>  125 - 129   (LYS  474  - SER  478  <=> ASP  125  - ILE  129 )                          
  15: s001-A efj8-A   481 - 492 <=>  131 - 142   (GLU  481  - SER  492  <=> GLU  131  - ARG  142 )                          
  15: s001-A efj8-A   493 - 523 <=>  144 - 174   (HIS  493  - THR  523  <=> TRP  144  - LEU  174 )                          
  15: s001-A efj8-A   528 - 534 <=>  177 - 183   (LEU  528  - SER  534  <=> TYR  177  - GLY  183 )                          
  15: s001-A efj8-A   543 - 593 <=>  202 - 252   (SER  543  - SER  593  <=> GLY  202  - GLU  252 )                          
  15: s001-A efj8-A   605 - 608 <=>  253 - 256   (PHE  605  - LYS  608  <=> GLN  253  - SER  256 )                          
  15: s001-A efj8-A   609 - 626 <=>  264 - 281   (LYS  609  - ARG  626  <=> ARG  264  - PHE  281 )                          
  15: s001-A efj8-A   627 - 658 <=>  284 - 315   (GLY  627  - HIS  658  <=> GLU  284  - LEU  315 )                          
  15: s001-A efj8-A   659 - 697 <=>  318 - 356   (GLU  659  - ASN  697  <=> ASN  318  - ASN  356 )                          
  15: s001-A efj8-A   698 - 701 <=>  358 - 361   (THR  698  - LEU  701  <=> PHE  358  - VAL  361 )                          
  15: s001-A efj8-A   704 - 708 <=>  362 - 366   (GLU  704  - LEU  708  <=> ARG  362  - GLU  366 )                          
  15: s001-A efj8-A   723 - 740 <=>  367 - 384   (THR  723  - ASP  740  <=> SER  367  - GLY  384 )                          
  15: s001-A efj8-A   747 - 754 <=>  386 - 393   (GLY  747  - LEU  754  <=> ARG  386  - MET  393 )                          
  15: s001-A efj8-A   758 - 763 <=>  400 - 405   (THR  758  - LEU  763  <=> LEU  400  - ARG  405 )                          
  16: s001-A ell6-A    32 -  35 <=>    1 -   4   (PRO   32  - CYS   35  <=> MET    1  - ASN    4 )                          
  16: s001-A ell6-A    41 -  47 <=>   13 -  19   (ASP   41  - GLN   47  <=> ARG   13  - TYR   19 )                          
  16: s001-A ell6-A    49 -  52 <=>   25 -  28   (LEU   49  - ALA   52  <=> THR   25  - ILE   28 )                          
  16: s001-A ell6-A   127 - 133 <=>   42 -  48   (ARG  127  - THR  133  <=> ILE   42  - ALA   48 )                          
  16: s001-A ell6-A   135 - 152 <=>   49 -  66   (LYS  135  - ILE  152  <=> CYS   49  - ILE   66 )                          
  16: s001-A ell6-A   172 - 191 <=>   90 - 109   (PRO  172  - THR  191  <=> LYS   90  - ARG  109 )                          
  16: s001-A ell6-A   480 - 485 <=>  122 - 127   (LEU  480  - MET  485  <=> GLU  122  - ASN  127 )                          
  16: s001-A ell6-A   489 - 492 <=>  137 - 140   (ARG  489  - SER  492  <=> HIS  137  - ARG  140 )                          
  16: s001-A ell6-A   493 - 496 <=>  143 - 146   (HIS  493  - GLY  496  <=> PHE  143  - ALA  146 )                          
  16: s001-A ell6-A   497 - 514 <=>  150 - 167   (ILE  497  - PRO  514  <=> GLY  150  - ALA  167 )                          
  16: s001-A ell6-A   551 - 594 <=>  171 - 214   (SER  551  - ALA  594  <=> TYR  171  - GLN  214 )                          
  16: s001-A ell6-A   609 - 626 <=>  231 - 248   (LYS  609  - ARG  626  <=> LEU  231  - LEU  248 )                          
  16: s001-A ell6-A   627 - 660 <=>  251 - 284   (GLY  627  - ILE  660  <=> GLU  251  - ASN  284 )                          
  16: s001-A ell6-A   662 - 665 <=>  286 - 289   (LEU  662  - HIS  665  <=> ASN  286  - CYS  289 )                          
  16: s001-A ell6-A   667 - 697 <=>  290 - 320   (ASN  667  - ASN  697  <=> GLN  290  - SER  320 )                          
  16: s001-A ell6-A   698 - 712 <=>  322 - 336   (THR  698  - MET  712  <=> SER  322  - ASP  336 )                          
  16: s001-A ell6-A   722 - 740 <=>  337 - 355   (LEU  722  - ASP  740  <=> TYR  337  - LYS  355 )                          
  16: s001-A ell6-A   747 - 754 <=>  357 - 364   (GLY  747  - LEU  754  <=> ILE  357  - PHE  364 )                          
  16: s001-A ell6-A   759 - 762 <=>  373 - 376   (GLN  759  - ILE  762  <=> GLY  373  - VAL  376 )                          
  17: s001-A ehif-A    35 -  38 <=>    1 -   4   (CYS   35  - SER   38  <=> MET    1  - SER    4 )                          
  17: s001-A ehif-A    41 -  46 <=>    7 -  12   (ASP   41  - ILE   46  <=> ALA    7  - ALA   12 )                          
  17: s001-A ehif-A   133 - 136 <=>   26 -  29   (THR  133  - VAL  136  <=> SER   26  - HIS   29 )                          
  17: s001-A ehif-A   138 - 147 <=>   30 -  39   (PHE  138  - LEU  147  <=> PRO   30  - SER   39 )                          
  17: s001-A ehif-A   172 - 189 <=>   67 -  84   (PRO  172  - THR  189  <=> VAL   67  - LYS   84 )                          
  17: s001-A ehif-A   482 - 485 <=>  101 - 104   (ILE  482  - MET  485  <=> ALA  101  - ALA  104 )                          
  17: s001-A ehif-A   486 - 493 <=>  108 - 115   (ILE  486  - HIS  493  <=> HIS  108  - GLU  115 )                          
  17: s001-A ehif-A   494 - 520 <=>  117 - 143   (ILE  494  - SER  520  <=> GLN  117  - LEU  143 )                          
  17: s001-A ehif-A   533 - 536 <=>  146 - 149   (ALA  533  - LEU  536  <=> LEU  146  - TYR  149 )                          
  17: s001-A ehif-A   537 - 541 <=>  155 - 159   (TYR  537  - PHE  541  <=> PHE  155  - THR  159 )                          
  17: s001-A ehif-A   543 - 594 <=>  169 - 220   (SER  543  - ALA  594  <=> GLU  169  - GLU  220 )                          
  17: s001-A ehif-A   605 - 608 <=>  221 - 224   (PHE  605  - LYS  608  <=> LYS  221  - ASN  224 )                          
  17: s001-A ehif-A   609 - 626 <=>  226 - 243   (LYS  609  - ARG  626  <=> GLY  226  - LEU  243 )                          
  17: s001-A ehif-A   627 - 657 <=>  246 - 276   (GLY  627  - VAL  657  <=> GLU  246  - SER  276 )                          
  17: s001-A ehif-A   659 - 662 <=>  277 - 280   (GLU  659  - LEU  662  <=> GLY  277  - ALA  280 )                          
  17: s001-A ehif-A   666 - 697 <=>  281 - 312   (TYR  666  - ASN  697  <=> GLN  281  - ALA  312 )                          
  17: s001-A ehif-A   698 - 705 <=>  314 - 321   (THR  698  - GLN  705  <=> ALA  314  - ILE  321 )                          
  17: s001-A ehif-A   707 - 711 <=>  322 - 326   (ASN  707  - LYS  711  <=> ASN  322  - MET  326 )                          
  17: s001-A ehif-A   722 - 734 <=>  327 - 339   (LEU  722  - LYS  734  <=> THR  327  - MET  339 )                          
  17: s001-A ehif-A   736 - 740 <=>  340 - 344   (LEU  736  - ASP  740  <=> ARG  340  - PRO  344 )                          
  17: s001-A ehif-A   747 - 753 <=>  346 - 352   (GLY  747  - LEU  753  <=> LYS  346  - PHE  352 )                          
  17: s001-A ehif-A   758 - 761 <=>  362 - 365   (THR  758  - VAL  761  <=> VAL  362  - THR  365 )                          
  18: s001-A emn9-A    41 -  46 <=>   10 -  15   (ASP   41  - ILE   46  <=> LYS   10  - TYR   15 )                          
  18: s001-A emn9-A   133 - 155 <=>   39 -  61   (THR  133  - PHE  155  <=> GLY   39  - LYS   61 )                          
  18: s001-A emn9-A   163 - 166 <=>   65 -  68   (SER  163  - LEU  166  <=> ASP   65  - PHE   68 )                          
  18: s001-A emn9-A   172 - 191 <=>   83 - 102   (PRO  172  - THR  191  <=> VAL   83  - ALA  102 )                          
  18: s001-A emn9-A   485 - 495 <=>  116 - 126   (MET  485  - PRO  495  <=> LEU  116  - ARG  126 )                          
  18: s001-A emn9-A   496 - 518 <=>  129 - 151   (GLY  496  - ARG  518  <=> ILE  129  - LEU  151 )                          
  18: s001-A emn9-A   539 - 542 <=>  152 - 155   (ILE  539  - GLY  542  <=> ASP  152  - GLY  155 )                          
  18: s001-A emn9-A   551 - 593 <=>  156 - 198   (SER  551  - SER  593  <=> PHE  156  - ARG  198 )                          
  18: s001-A emn9-A   605 - 608 <=>  200 - 203   (PHE  605  - LYS  608  <=> ALA  200  - GLU  203 )                          
  18: s001-A emn9-A   609 - 627 <=>  224 - 242   (LYS  609  - GLY  627  <=> LEU  224  - VAL  242 )                          
  18: s001-A emn9-A   628 - 656 <=>  245 - 273   (PRO  628  - HIS  656  <=> LEU  245  - SER  273 )                          
  18: s001-A emn9-A   657 - 661 <=>  275 - 279   (VAL  657  - PHE  661  <=> ALA  275  - ILE  279 )                          
  18: s001-A emn9-A   662 - 697 <=>  284 - 319   (LEU  662  - ASN  697  <=> LEU  284  - GLU  319 )                          
  18: s001-A emn9-A   698 - 706 <=>  321 - 329   (THR  698  - ILE  706  <=> GLU  321  - LEU  329 )                          
  18: s001-A emn9-A   709 - 712 <=>  330 - 333   (TYR  709  - MET  712  <=> PHE  330  - ALA  333 )                          
  18: s001-A emn9-A   721 - 740 <=>  334 - 353   (GLU  721  - ASP  740  <=> LEU  334  - PRO  353 )                          
  18: s001-A emn9-A   748 - 755 <=>  356 - 363   (LEU  748  - TYR  755  <=> ILE  356  - THR  363 )                          
  18: s001-A emn9-A   757 - 764 <=>  368 - 375   (ILE  757  - SER  764  <=> SER  368  - SER  375 )                          
  19: s001-A eh6u-A    41 -  46 <=>    8 -  13   (ASP   41  - ILE   46  <=> LYS    8  - TYR   13 )                          
  19: s001-A eh6u-A   134 - 144 <=>   34 -  44   (SER  134  - LEU  144  <=> GLN   34  - ILE   44 )                          
  19: s001-A eh6u-A   145 - 149 <=>   46 -  50   (TYR  145  - VAL  149  <=> PHE   46  - LEU   50 )                          
  19: s001-A eh6u-A   173 - 191 <=>   73 -  91   (ILE  173  - THR  191  <=> PHE   73  - ARG   91 )                          
  19: s001-A eh6u-A   481 - 485 <=>  103 - 107   (GLU  481  - MET  485  <=> PRO  103  - VAL  107 )                          
  19: s001-A eh6u-A   486 - 492 <=>  112 - 118   (ILE  486  - SER  492  <=> GLU  112  - LEU  118 )                          
  19: s001-A eh6u-A   493 - 522 <=>  120 - 149   (HIS  493  - ALA  522  <=> ARG  120  - ASN  149 )                          
  19: s001-A eh6u-A   538 - 541 <=>  150 - 153   (VAL  538  - PHE  541  <=> PHE  150  - LEU  153 )                          
  19: s001-A eh6u-A   543 - 594 <=>  163 - 214   (SER  543  - ALA  594  <=> ILE  163  - LYS  214 )                          
  19: s001-A eh6u-A   608 - 626 <=>  226 - 244   (LYS  608  - ARG  626  <=> LYS  226  - PHE  244 )                          
  19: s001-A eh6u-A   627 - 655 <=>  247 - 275   (GLY  627  - LEU  655  <=> LEU  247  - SER  275 )                          
  19: s001-A eh6u-A   657 - 660 <=>  276 - 279   (VAL  657  - ILE  660  <=> THR  276  - ILE  279 )                          
  19: s001-A eh6u-A   662 - 665 <=>  283 - 286   (LEU  662  - HIS  665  <=> ASP  283  - PHE  286 )                          
  19: s001-A eh6u-A   667 - 697 <=>  287 - 317   (ASN  667  - ASN  697  <=> MET  287  - ARG  317 )                          
  19: s001-A eh6u-A   698 - 704 <=>  319 - 325   (THR  698  - GLU  704  <=> CYS  319  - SER  325 )                          
  19: s001-A eh6u-A   706 - 709 <=>  326 - 329   (ILE  706  - TYR  709  <=> GLN  326  - GLY  329 )                          
  19: s001-A eh6u-A   722 - 738 <=>  331 - 347   (LEU  722  - GLU  738  <=> ASN  331  - SER  347 )                          
  19: s001-A eh6u-A   747 - 755 <=>  350 - 358   (GLY  747  - TYR  755  <=> LEU  350  - PHE  358 )                          
  20: s001-A efj3-A    30 -  33 <=>    1 -   4   (VAL   30  - GLY   33  <=> MET    1  - HIS    4 )                          
  20: s001-A efj3-A    41 -  46 <=>   12 -  17   (ASP   41  - ILE   46  <=> ARG   12  - VAL   17 )                          
  20: s001-A efj3-A   134 - 144 <=>   42 -  52   (SER  134  - LEU  144  <=> ARG   42  - ILE   52 )                          
  20: s001-A efj3-A   145 - 150 <=>   54 -  59   (TYR  145  - ALA  150  <=> PHE   54  - LEU   59 )                          
  20: s001-A efj3-A   172 - 190 <=>   79 -  97   (PRO  172  - ARG  190  <=> MET   79  - ARG   97 )                          
  20: s001-A efj3-A   480 - 485 <=>  110 - 115   (LEU  480  - MET  485  <=> ALA  110  - LEU  115 )                          
  20: s001-A efj3-A   488 - 493 <=>  122 - 127   (ASN  488  - HIS  493  <=> ASP  122  - GLU  127 )                          
  20: s001-A efj3-A   494 - 522 <=>  129 - 157   (ILE  494  - ALA  522  <=> ARG  129  - GLU  157 )                          
  20: s001-A efj3-A   538 - 541 <=>  158 - 161   (VAL  538  - PHE  541  <=> GLY  158  - LEU  161 )                          
  20: s001-A efj3-A   543 - 547 <=>  172 - 176   (SER  543  - VAL  547  <=> GLN  172  - ARG  176 )                          
  20: s001-A efj3-A   549 - 593 <=>  177 - 221   (VAL  549  - SER  593  <=> TYR  177  - ARG  221 )                          
  20: s001-A efj3-A   604 - 607 <=>  222 - 225   (HIS  604  - LEU  607  <=> GLU  222  - ASN  225 )                          
  20: s001-A efj3-A   609 - 626 <=>  232 - 249   (LYS  609  - ARG  626  <=> PHE  232  - LEU  249 )                          
  20: s001-A efj3-A   627 - 655 <=>  252 - 280   (GLY  627  - LEU  655  <=> THR  252  - GLN  280 )                          
  20: s001-A efj3-A   658 - 661 <=>  281 - 284   (HIS  658  - PHE  661  <=> HIS  281  - ILE  284 )                          
  20: s001-A efj3-A   662 - 697 <=>  286 - 321   (LEU  662  - ASN  697  <=> ASP  286  - GLN  321 )                          
  20: s001-A efj3-A   698 - 704 <=>  323 - 329   (THR  698  - GLU  704  <=> THR  323  - THR  329 )                          
  20: s001-A efj3-A   706 - 709 <=>  330 - 333   (ILE  706  - TYR  709  <=> ASN  330  - GLU  333 )                          
  20: s001-A efj3-A   722 - 737 <=>  335 - 350   (LEU  722  - LYS  737  <=> ARG  335  - LYS  350 )                          
  20: s001-A efj3-A   739 - 742 <=>  351 - 354   (LEU  739  - PRO  742  <=> LYS  351  - THR  354 )                          
  20: s001-A efj3-A   749 - 755 <=>  356 - 362   (THR  749  - TYR  755  <=> ARG  356  - ALA  362 )                          
  21: s001-A eiid-A    41 -  46 <=>   10 -  15   (ASP   41  - ILE   46  <=> ARG   10  - VAL   15 )                          
  21: s001-A eiid-A   131 - 143 <=>   32 -  44   (GLN  131  - VAL  143  <=> ASP   32  - PRO   44 )                          
  21: s001-A eiid-A   144 - 147 <=>   46 -  49   (LEU  144  - LEU  147  <=> THR   46  - PHE   49 )                          
  21: s001-A eiid-A   172 - 189 <=>   72 -  89   (PRO  172  - THR  189  <=> ILE   72  - TYR   89 )                          
  21: s001-A eiid-A   480 - 485 <=>  103 - 108   (LEU  480  - MET  485  <=> TRP  103  - LEU  108 )                          
  21: s001-A eiid-A   490 - 495 <=>  116 - 121   (VAL  490  - PRO  495  <=> MET  116  - HIS  121 )                          
  21: s001-A eiid-A   496 - 520 <=>  124 - 148   (GLY  496  - SER  520  <=> PHE  124  - PHE  148 )                          
  21: s001-A eiid-A   536 - 541 <=>  149 - 154   (LEU  536  - PHE  541  <=> ASP  149  - LEU  154 )                          
  21: s001-A eiid-A   543 - 593 <=>  164 - 214   (SER  543  - SER  593  <=> TRP  164  - SER  214 )                          
  21: s001-A eiid-A   605 - 608 <=>  215 - 218   (PHE  605  - LYS  608  <=> LYS  215  - HIS  218 )                          
  21: s001-A eiid-A   609 - 626 <=>  223 - 240   (LYS  609  - ARG  626  <=> LEU  223  - GLN  240 )                          
  21: s001-A eiid-A   627 - 655 <=>  243 - 271   (GLY  627  - LEU  655  <=> SER  243  - GLN  271 )                          
  21: s001-A eiid-A   657 - 660 <=>  272 - 275   (VAL  657  - ILE  660  <=> MET  272  - VAL  275 )                          
  21: s001-A eiid-A   662 - 697 <=>  277 - 312   (LEU  662  - ASN  697  <=> GLN  277  - MET  312 )                          
  21: s001-A eiid-A   698 - 704 <=>  314 - 320   (THR  698  - GLU  704  <=> THR  314  - SER  320 )                          
  21: s001-A eiid-A   705 - 708 <=>  322 - 325   (GLN  705  - LEU  708  <=> TRP  322  - MET  325 )                          
  21: s001-A eiid-A   722 - 737 <=>  326 - 341   (LEU  722  - LYS  737  <=> ASN  326  - ASN  341 )                          
  21: s001-A eiid-A   739 - 742 <=>  342 - 345   (LEU  739  - PRO  742  <=> ARG  342  - THR  345 )                          
  21: s001-A eiid-A   747 - 753 <=>  346 - 352   (GLY  747  - LEU  753  <=> LEU  346  - PHE  352 )                          
  22: s001-A el78-A    41 -  45 <=>   20 -  24   (ASP   41  - PHE   45  <=> GLN   20  - TYR   24 )                          
  22: s001-A el78-A   130 - 158 <=>   46 -  74   (LEU  130  - THR  158  <=> SER   46  - ARG   74 )                          
  22: s001-A el78-A   172 - 186 <=>   94 - 108   (PRO  172  - ILE  186  <=> GLN   94  - ASN  108 )                          
  22: s001-A el78-A   187 - 190 <=>  110 - 113   (VAL  187  - ARG  190  <=> TRP  110  - ASN  113 )                          
  22: s001-A el78-A   480 - 485 <=>  126 - 131   (LEU  480  - MET  485  <=> GLU  126  - ASP  131 )                          
  22: s001-A el78-A   493 - 516 <=>  142 - 165   (HIS  493  - VAL  516  <=> ASN  142  - CYS  165 )                          
  22: s001-A el78-A   549 - 560 <=>  168 - 179   (VAL  549  - ARG  560  <=> ASN  168  - CYS  179 )                          
  22: s001-A el78-A   562 - 594 <=>  180 - 212   (SER  562  - ALA  594  <=> LEU  180  - ASP  212 )                          
  22: s001-A el78-A   608 - 626 <=>  216 - 234   (LYS  608  - ARG  626  <=> LEU  216  - LEU  234 )                          
  22: s001-A el78-A   627 - 645 <=>  237 - 255   (GLY  627  - SER  645  <=> LEU  237  - ILE  255 )                          
  22: s001-A el78-A   646 - 656 <=>  257 - 267   (VAL  646  - HIS  656  <=> ASN  257  - LEU  267 )                          
  22: s001-A el78-A   657 - 664 <=>  269 - 276   (VAL  657  - CYS  664  <=> VAL  269  - ILE  276 )                          
  22: s001-A el78-A   667 - 697 <=>  277 - 307   (ASN  667  - ASN  697  <=> TYR  277  - GLN  307 )                          
  22: s001-A el78-A   698 - 709 <=>  309 - 320   (THR  698  - TYR  709  <=> SER  309  - HIS  320 )                          
  22: s001-A el78-A   721 - 740 <=>  321 - 340   (GLU  721  - ASP  740  <=> ASP  321  - LYS  340 )                          
  22: s001-A el78-A   747 - 752 <=>  343 - 348   (GLY  747  - PRO  752  <=> PHE  343  - LEU  348 )                          
  22: s001-A el78-A   757 - 761 <=>  358 - 362   (ILE  757  - VAL  761  <=> GLN  358  - THR  362 )                          
  23: s001-A eiw1-A    41 -  46 <=>   12 -  17   (ASP   41  - ILE   46  <=> ARG   12  - LEU   17 )                          
  23: s001-A eiw1-A   133 - 155 <=>   41 -  63   (THR  133  - PHE  155  <=> LEU   41  - ALA   63 )                          
  23: s001-A eiw1-A   171 - 189 <=>   85 - 103   (GLY  171  - THR  189  <=> ASN   85  - PHE  103 )                          
  23: s001-A eiw1-A   484 - 488 <=>  115 - 119   (GLY  484  - ASN  488  <=> SER  115  - LYS  119 )                          
  23: s001-A eiw1-A   489 - 493 <=>  123 - 127   (ARG  489  - HIS  493  <=> LYS  123  - HIS  127 )                          
  23: s001-A eiw1-A   496 - 514 <=>  135 - 153   (GLY  496  - PRO  514  <=> PHE  135  - ILE  153 )                          
  23: s001-A eiw1-A   516 - 519 <=>  154 - 157   (VAL  516  - LEU  519  <=> MET  154  - GLY  157 )                          
  23: s001-A eiw1-A   539 - 542 <=>  158 - 161   (ILE  539  - GLY  542  <=> LEU  158  - PHE  161 )                          
  23: s001-A eiw1-A   550 - 592 <=>  162 - 204   (LEU  550  - THR  592  <=> ASN  162  - GLU  204 )                          
  23: s001-A eiw1-A   605 - 608 <=>  205 - 208   (PHE  605  - LYS  608  <=> HIS  205  - TYR  208 )                          
  23: s001-A eiw1-A   611 - 627 <=>  209 - 225   (GLN  611  - GLY  627  <=> SER  209  - GLY  225 )                          
  23: s001-A eiw1-A   628 - 660 <=>  228 - 260   (PRO  628  - ILE  660  <=> VAL  228  - GLN  260 )                          
  23: s001-A eiw1-A   662 - 665 <=>  270 - 273   (LEU  662  - HIS  665  <=> ARG  270  - LYS  273 )                          
  23: s001-A eiw1-A   668 - 696 <=>  275 - 303   (TRP  668  - SER  696  <=> LEU  275  - ASN  303 )                          
  23: s001-A eiw1-A   697 - 700 <=>  305 - 308   (ASN  697  - ILE  700  <=> ILE  305  - CYS  308 )                          
  23: s001-A eiw1-A   706 - 709 <=>  310 - 313   (ILE  706  - TYR  709  <=> GLU  310  - ALA  313 )                          
  23: s001-A eiw1-A   719 - 742 <=>  314 - 337   (LYS  719  - PRO  742  <=> SER  314  - GLU  337 )                          
  23: s001-A eiw1-A   750 - 754 <=>  340 - 344   (MET  750  - LEU  754  <=> VAL  340  - PHE  344 )                          
  23: s001-A eiw1-A   758 - 761 <=>  354 - 357   (THR  758  - VAL  761  <=> LEU  354  - CYS  357 )                          
  24: s001-A emyi-A    30 -  33 <=>   10 -  13   (VAL   30  - GLY   33  <=> ASN   10  - ASN   13 )                          
  24: s001-A emyi-A    41 -  46 <=>   22 -  27   (ASP   41  - ILE   46  <=> ARG   22  - GLY   27 )                          
  24: s001-A emyi-A   134 - 144 <=>   44 -  54   (SER  134  - LEU  144  <=> TYR   44  - CYS   54 )                          
  24: s001-A emyi-A   145 - 152 <=>   56 -  63   (TYR  145  - ILE  152  <=> VAL   56  - ILE   63 )                          
  24: s001-A emyi-A   172 - 189 <=>   84 - 101   (PRO  172  - THR  189  <=> LEU   84  - TYR  101 )                          
  24: s001-A emyi-A   480 - 485 <=>  116 - 121   (LEU  480  - MET  485  <=> ASP  116  - THR  121 )                          
  24: s001-A emyi-A   486 - 493 <=>  124 - 131   (ILE  486  - HIS  493  <=> GLU  124  - GLY  131 )                          
  24: s001-A emyi-A   494 - 519 <=>  133 - 158   (ILE  494  - LEU  519  <=> VAL  133  - ALA  158 )                          
  24: s001-A emyi-A   539 - 542 <=>  159 - 162   (ILE  539  - GLY  542  <=> LEU  159  - LYS  162 )                          
  24: s001-A emyi-A   543 - 594 <=>  175 - 226   (SER  543  - ALA  594  <=> ARG  175  - SER  226 )                          
  24: s001-A emyi-A   609 - 627 <=>  238 - 256   (LYS  609  - GLY  627  <=> ASN  238  - ALA  256 )                          
  24: s001-A emyi-A   628 - 657 <=>  259 - 288   (PRO  628  - VAL  657  <=> ILE  259  - PHE  288 )                          
  24: s001-A emyi-A   661 - 664 <=>  290 - 293   (PHE  661  - CYS  664  <=> ASP  290  - THR  293 )                          
  24: s001-A emyi-A   667 - 697 <=>  294 - 324   (ASN  667  - ASN  697  <=> GLY  294  - LEU  324 )                          
  24: s001-A emyi-A   698 - 704 <=>  326 - 332   (THR  698  - GLU  704  <=> VAL  326  - SER  332 )                          
  24: s001-A emyi-A   707 - 710 <=>  333 - 336   (ASN  707  - LEU  710  <=> ASN  333  - ASN  336 )                          
  24: s001-A emyi-A   722 - 738 <=>  338 - 354   (LEU  722  - GLU  738  <=> SER  338  - LYS  354 )                          
  24: s001-A emyi-A   747 - 755 <=>  357 - 365   (GLY  747  - TYR  755  <=> ALA  357  - PRO  365 )                          
  25: s001-A egeg-A    34 -  38 <=>    1 -   5   (TYR   34  - SER   38  <=> MET    1  - ASP    5 )                          
  25: s001-A egeg-A    41 -  46 <=>   10 -  15   (ASP   41  - ILE   46  <=> GLY   10  - MET   15 )                          
  25: s001-A egeg-A   134 - 150 <=>   29 -  45   (SER  134  - ALA  150  <=> SER   29  - MET   45 )                          
  25: s001-A egeg-A   172 - 186 <=>   66 -  80   (PRO  172  - ILE  186  <=> PHE   66  - VAL   80 )                          
  25: s001-A egeg-A   187 - 190 <=>   82 -  85   (VAL  187  - ARG  190  <=> ILE   82  - ARG   85 )                          
  25: s001-A egeg-A   481 - 492 <=>  104 - 115   (GLU  481  - SER  492  <=> SER  104  - ARG  115 )                          
  25: s001-A egeg-A   493 - 521 <=>  117 - 145   (HIS  493  - GLN  521  <=> GLU  117  - ARG  145 )                          
  25: s001-A egeg-A   538 - 541 <=>  147 - 150   (VAL  538  - PHE  541  <=> GLU  147  - HIS  150 )                          
  25: s001-A egeg-A   543 - 594 <=>  161 - 212   (SER  543  - ALA  594  <=> MET  161  - GLN  212 )                          
  25: s001-A egeg-A   608 - 626 <=>  222 - 240   (LYS  608  - ARG  626  <=> GLU  222  - TYR  240 )                          
  25: s001-A egeg-A   627 - 657 <=>  243 - 273   (GLY  627  - VAL  657  <=> GLN  243  - ILE  273 )                          
  25: s001-A egeg-A   660 - 664 <=>  274 - 278   (ILE  660  - CYS  664  <=> THR  274  - GLN  278 )                          
  25: s001-A egeg-A   667 - 697 <=>  279 - 309   (ASN  667  - ASN  697  <=> VAL  279  - ARG  309 )                          
  25: s001-A egeg-A   698 - 704 <=>  311 - 317   (THR  698  - GLU  704  <=> ALA  311  - VAL  317 )                          
  25: s001-A egeg-A   707 - 710 <=>  318 - 321   (ASN  707  - LEU  710  <=> PRO  318  - GLU  321 )                          
  25: s001-A egeg-A   722 - 734 <=>  323 - 335   (LEU  722  - LYS  734  <=> GLY  323  - MET  335 )                          
  25: s001-A egeg-A   736 - 740 <=>  336 - 340   (LEU  736  - ASP  740  <=> GLN  336  - PRO  340 )                          
  25: s001-A egeg-A   747 - 753 <=>  343 - 349   (GLY  747  - LEU  753  <=> ILE  343  - TYR  349 )                          
  25: s001-A egeg-A   757 - 761 <=>  358 - 362   (ILE  757  - VAL  761  <=> SER  358  - ALA  362 )                          
  26: s001-A edua-A    34 -  37 <=>    1 -   4   (TYR   34  - CYS   37  <=> MET    1  - ASP    4 )                          
  26: s001-A edua-A    41 -  46 <=>    9 -  14   (ASP   41  - ILE   46  <=> TYR    9  - ILE   14 )                          
  26: s001-A edua-A   132 - 150 <=>   23 -  41   (VAL  132  - ALA  150  <=> ASP   23  - THR   41 )                          
  26: s001-A edua-A   171 - 191 <=>   61 -  81   (GLY  171  - THR  191  <=> TYR   61  - ASP   81 )                          
  26: s001-A edua-A   482 - 485 <=>   96 -  99   (ILE  482  - MET  485  <=> ASP   96  - ASN   99 )                          
  26: s001-A edua-A   487 - 493 <=>  105 - 111   (MET  487  - HIS  493  <=> ILE  105  - GLN  111 )                          
  26: s001-A edua-A   494 - 521 <=>  114 - 141   (ILE  494  - GLN  521  <=> LYS  114  - SER  141 )                          
  26: s001-A edua-A   538 - 541 <=>  143 - 146   (VAL  538  - PHE  541  <=> GLU  143  - LEU  146 )                          
  26: s001-A edua-A   543 - 594 <=>  157 - 208   (SER  543  - ALA  594  <=> GLU  157  - GLN  208 )                          
  26: s001-A edua-A   609 - 626 <=>  223 - 240   (LYS  609  - ARG  626  <=> LEU  223  - TYR  240 )                          
  26: s001-A edua-A   627 - 657 <=>  243 - 273   (GLY  627  - VAL  657  <=> HIS  243  - VAL  273 )                          
  26: s001-A edua-A   660 - 664 <=>  274 - 278   (ILE  660  - CYS  664  <=> SER  274  - GLN  278 )                          
  26: s001-A edua-A   667 - 697 <=>  279 - 309   (ASN  667  - ASN  697  <=> LEU  279  - ALA  309 )                          
  26: s001-A edua-A   698 - 704 <=>  311 - 317   (THR  698  - GLU  704  <=> ALA  311  - THR  317 )                          
  26: s001-A edua-A   706 - 709 <=>  318 - 321   (ILE  706  - TYR  709  <=> GLU  318  - THR  321 )                          
  26: s001-A edua-A   722 - 740 <=>  323 - 341   (LEU  722  - ASP  740  <=> ASP  323  - ALA  341 )                          
  26: s001-A edua-A   744 - 748 <=>  349 - 353   (ARG  744  - LEU  748  <=> ARG  349  - LEU  353 )                          
  26: s001-A edua-A   756 - 764 <=>  357 - 365   (ASN  756  - SER  764  <=> GLN  357  - THR  365 )                          
  27: s001-A eh83-A    28 -  33 <=>    1 -   6   (GLN   28  - GLY   33  <=> MET    1  - GLN    6 )                          
  27: s001-A eh83-A    41 -  44 <=>   15 -  18   (ASP   41  - LEU   44  <=> ARG   15  - ARG   18 )                          
  27: s001-A eh83-A   131 - 147 <=>   35 -  51   (GLN  131  - LEU  147  <=> GLY   35  - MET   51 )                          
  27: s001-A eh83-A   170 - 173 <=>   54 -  57   (ILE  170  - ILE  173  <=> VAL   54  - VAL   57 )                          
  27: s001-A eh83-A   174 - 186 <=>   81 -  93   (TRP  174  - ILE  186  <=> THR   81  - PHE   93 )                          
  27: s001-A eh83-A   187 - 190 <=>   95 -  98   (VAL  187  - ARG  190  <=> ARG   95  - ARG   98 )                          
  27: s001-A eh83-A   482 - 485 <=>  113 - 116   (ILE  482  - MET  485  <=> GLU  113  - ARG  116 )                          
  27: s001-A eh83-A   487 - 496 <=>  119 - 128   (MET  487  - GLY  496  <=> ALA  119  - THR  128 )                          
  27: s001-A eh83-A   497 - 524 <=>  131 - 158   (ILE  497  - ASP  524  <=> ASN  131  - TYR  158 )                          
  27: s001-A eh83-A   530 - 534 <=>  162 - 166   (ALA  530  - SER  534  <=> VAL  162  - GLY  166 )                          
  27: s001-A eh83-A   538 - 541 <=>  167 - 170   (VAL  538  - PHE  541  <=> GLN  167  - LEU  170 )                          
  27: s001-A eh83-A   545 - 594 <=>  182 - 231   (GLU  545  - ALA  594  <=> GLN  182  - ARG  231 )                          
  27: s001-A eh83-A   608 - 627 <=>  251 - 270   (LYS  608  - GLY  627  <=> GLU  251  - CYS  270 )                          
  27: s001-A eh83-A   628 - 657 <=>  273 - 302   (PRO  628  - VAL  657  <=> LEU  273  - ASN  302 )                          
  27: s001-A eh83-A   660 - 664 <=>  303 - 307   (ILE  660  - CYS  664  <=> THR  303  - SER  307 )                          
  27: s001-A eh83-A   667 - 697 <=>  308 - 338   (ASN  667  - ASN  697  <=> GLY  308  - ALA  338 )                          
  27: s001-A eh83-A   698 - 704 <=>  340 - 346   (THR  698  - GLU  704  <=> ALA  340  - MET  346 )                          
  27: s001-A eh83-A   707 - 710 <=>  347 - 350   (ASN  707  - LEU  710  <=> GLU  347  - LYS  350 )                          
  27: s001-A eh83-A   722 - 738 <=>  352 - 368   (LEU  722  - GLU  738  <=> ASP  352  - ARG  368 )                          
  27: s001-A eh83-A   747 - 753 <=>  371 - 377   (GLY  747  - LEU  753  <=> THR  371  - PHE  377 )                          
  27: s001-A eh83-A   757 - 768 <=>  386 - 397   (ILE  757  - GLY  768  <=> SER  386  - LEU  397 )                          
  28: s001-A eliv-A    19 -  30 <=>   74 -  85   (SER   19  - VAL   30  <=> PRO   74  - ALA   85 )                          
  28: s001-A eliv-A    43 -  49 <=>  103 - 109   (GLY   43  - LEU   49  <=> ILE  103  - ILE  109 )                          
  28: s001-A eliv-A    50 -  53 <=>  112 - 115   (ILE   50  - TYR   53  <=> VAL  112  - ILE  115 )                          
  28: s001-A eliv-A    64 -  67 <=>  118 - 121   (GLN   64  - ILE   67  <=> HIS  118  - ALA  121 )                          
  28: s001-A eliv-A   131 - 153 <=>  133 - 155   (GLN  131  - VAL  153  <=> ILE  133  - HIS  155 )                          
  28: s001-A eliv-A   169 - 176 <=>  170 - 177   (VAL  169  - MET  176  <=> ALA  170  - ILE  177 )                          
  28: s001-A eliv-A   178 - 190 <=>  178 - 190   (LEU  178  - ARG  190  <=> LEU  178  - ALA  190 )                          
  28: s001-A eliv-A   462 - 466 <=>  209 - 213   (ILE  462  - VAL  466  <=> GLN  209  - HIS  213 )                          
  28: s001-A eliv-A   483 - 486 <=>  214 - 217   (SER  483  - ILE  486  <=> SER  214  - LEU  217 )                          
  28: s001-A eliv-A   489 - 496 <=>  218 - 225   (ARG  489  - GLY  496  <=> LYS  218  - TYR  225 )                          
  28: s001-A eliv-A   497 - 516 <=>  228 - 247   (ILE  497  - VAL  516  <=> ILE  228  - ASP  247 )                          
  28: s001-A eliv-A   556 - 559 <=>  249 - 252   (SER  556  - VAL  559  <=> ASN  249  - GLN  252 )                          
  28: s001-A eliv-A   561 - 588 <=>  253 - 280   (VAL  561  - PHE  588  <=> VAL  253  - THR  280 )                          
  28: s001-A eliv-A   589 - 594 <=>  282 - 287   (GLY  589  - ALA  594  <=> HIS  282  - ARG  287 )                          
  28: s001-A eliv-A   608 - 626 <=>  300 - 318   (LYS  608  - ARG  626  <=> MET  300  - THR  318 )                          
  28: s001-A eliv-A   627 - 654 <=>  321 - 348   (GLY  627  - LEU  654  <=> ALA  321  - LEU  348 )                          
  28: s001-A eliv-A   658 - 661 <=>  349 - 352   (HIS  658  - PHE  661  <=> SER  349  - PHE  352 )                          
  28: s001-A eliv-A   664 - 697 <=>  353 - 386   (CYS  664  - ASN  697  <=> GLY  353  - THR  386 )                          
  28: s001-A eliv-A   698 - 703 <=>  389 - 394   (THR  698  - THR  703  <=> GLN  389  - MET  394 )                          
  28: s001-A eliv-A   707 - 712 <=>  395 - 400   (ASN  707  - MET  712  <=> VAL  395  - MET  400 )                          
  28: s001-A eliv-A   719 - 737 <=>  401 - 419   (LYS  719  - LYS  737  <=> ASN  401  - PRO  419 )                          
  28: s001-A eliv-A   744 - 747 <=>  428 - 431   (ARG  744  - GLY  747  <=> PHE  428  - ASN  431 )                          
  28: s001-A eliv-A   752 - 761 <=>  436 - 445   (PRO  752  - VAL  761  <=> LYS  436  - TYR  445 )                          
  28: s001-A eliv-A   765 - 771 <=>  475 - 481   (ALA  765  - SER  771  <=> VAL  475  - ASN  481 )                          
  29: s001-A ekah-A    41 -  49 <=>    8 -  16   (ASP   41  - LEU   49  <=> TYR    8  - ILE   16 )                          
  29: s001-A ekah-A    50 -  53 <=>   20 -  23   (ILE   50  - TYR   53  <=> LEU   20  - TYR   23 )                          
  29: s001-A ekah-A    63 -  67 <=>   26 -  30   (GLU   63  - ILE   67  <=> ASP   26  - GLY   30 )                          
  29: s001-A ekah-A   131 - 156 <=>   39 -  64   (GLN  131  - CYS  156  <=> TRP   39  - LYS   64 )                          
  29: s001-A ekah-A   162 - 165 <=>   65 -  68   (HIS  162  - PRO  165  <=> GLU   65  - LEU   68 )                          
  29: s001-A ekah-A   170 - 191 <=>   83 - 104   (ILE  170  - THR  191  <=> ILE   83  - SER  104 )                          
  29: s001-A ekah-A   479 - 484 <=>  116 - 121   (VAL  479  - GLY  484  <=> ILE  116  - LEU  121 )                          
  29: s001-A ekah-A   485 - 489 <=>  123 - 127   (MET  485  - ARG  489  <=> ASN  123  - GLU  127 )                          
  29: s001-A ekah-A   493 - 519 <=>  128 - 154   (HIS  493  - LEU  519  <=> THR  128  - HIS  154 )                          
  29: s001-A ekah-A   539 - 542 <=>  155 - 158   (ILE  539  - GLY  542  <=> TYR  155  - GLY  158 )                          
  29: s001-A ekah-A   549 - 594 <=>  160 - 205   (VAL  549  - ALA  594  <=> GLY  160  - THR  205 )                          
  29: s001-A ekah-A   609 - 626 <=>  216 - 233   (LYS  609  - ARG  626  <=> ASN  216  - ILE  233 )                          
  29: s001-A ekah-A   628 - 649 <=>  237 - 258   (PRO  628  - ILE  649  <=> ILE  237  - ASN  258 )                          
  29: s001-A ekah-A   650 - 655 <=>  260 - 265   (CYS  650  - LEU  655  <=> SER  260  - ALA  265 )                          
  29: s001-A ekah-A   657 - 660 <=>  267 - 270   (VAL  657  - ILE  660  <=> LEU  267  - GLY  270 )                          
  29: s001-A ekah-A   662 - 697 <=>  277 - 312   (LEU  662  - ASN  697  <=> GLU  277  - GLY  312 )                          
  29: s001-A ekah-A   698 - 708 <=>  314 - 324   (THR  698  - LEU  708  <=> ALA  314  - SER  324 )                          
  29: s001-A ekah-A   723 - 740 <=>  325 - 342   (THR  723  - ASP  740  <=> LYS  325  - ASP  342 )                          
  29: s001-A ekah-A   747 - 755 <=>  344 - 352   (GLY  747  - TYR  755  <=> GLN  344  - SER  352 )                          
  29: s001-A ekah-A   758 - 761 <=>  361 - 364   (THR  758  - VAL  761  <=> ILE  361  - ALA  364 )                          
  29: s001-A ekah-A   772 - 775 <=>  383 - 386   (ASP  772  - GLY  775  <=> VAL  383  - ILE  386 )                          
  30: s001-A ej04-A    27 -  33 <=>   46 -  52   (PRO   27  - GLY   33  <=> GLY   46  - SER   52 )                          
  30: s001-A ej04-A    34 -  38 <=>   56 -  60   (TYR   34  - SER   38  <=> ASP   56  - ARG   60 )                          
  30: s001-A ej04-A    41 -  46 <=>   64 -  69   (ASP   41  - ILE   46  <=> ARG   64  - ILE   69 )                          
  30: s001-A ej04-A   130 - 153 <=>   87 - 110   (LEU  130  - VAL  153  <=> ALA   87  - ILE  110 )                          
  30: s001-A ej04-A   168 - 171 <=>  112 - 115   (GLU  168  - GLY  171  <=> GLY  112  - GLY  115 )                          
  30: s001-A ej04-A   174 - 178 <=>  152 - 156   (TRP  174  - LEU  178  <=> PRO  152  - ASN  156 )                          
  30: s001-A ej04-A   179 - 186 <=>  159 - 166   (LEU  179  - ILE  186  <=> ALA  159  - VAL  166 )                          
  30: s001-A ej04-A   187 - 190 <=>  168 - 171   (VAL  187  - ARG  190  <=> LYS  168  - ASP  171 )                          
  30: s001-A ej04-A   488 - 491 <=>  180 - 183   (ASN  488  - ASN  491  <=> GLU  180  - PHE  183 )                          
  30: s001-A ej04-A   492 - 495 <=>  191 - 194   (SER  492  - PRO  495  <=> ARG  191  - ARG  194 )                          
  30: s001-A ej04-A   496 - 517 <=>  196 - 217   (GLY  496  - PHE  517  <=> LEU  196  - VAL  217 )                          
  30: s001-A ej04-A   540 - 545 <=>  219 - 224   (ALA  540  - GLU  545  <=> MET  219  - GLN  224 )                          
  30: s001-A ej04-A   546 - 591 <=>  236 - 281   (ASP  546  - LEU  591  <=> SER  236  - LYS  281 )                          
  30: s001-A ej04-A   592 - 595 <=>  283 - 286   (THR  592  - ARG  595  <=> LEU  283  - SER  286 )                          
  30: s001-A ej04-A   612 - 627 <=>  288 - 303   (ASN  612  - GLY  627  <=> ASP  288  - LEU  303 )                          
  30: s001-A ej04-A   628 - 659 <=>  306 - 337   (PRO  628  - GLU  659  <=> LEU  306  - ASP  337 )                          
  30: s001-A ej04-A   662 - 678 <=>  345 - 361   (LEU  662  - THR  678  <=> LEU  345  - LEU  361 )                          
  30: s001-A ej04-A   680 - 697 <=>  362 - 379   (PHE  680  - ASN  697  <=> LEU  362  - ALA  379 )                          
  30: s001-A ej04-A   700 - 708 <=>  380 - 388   (ILE  700  - LEU  708  <=> ASN  380  - PRO  388 )                          
  30: s001-A ej04-A   724 - 740 <=>  394 - 410   (LEU  724  - ASP  740  <=> THR  394  - ASP  410 )                          
  30: s001-A ej04-A   747 - 752 <=>  413 - 418   (GLY  747  - PRO  752  <=> ALA  413  - MET  418 )                          
  30: s001-A ej04-A   759 - 772 <=>  426 - 439   (GLN  759  - ASP  772  <=> CYS  426  - LEU  439 )                          
  31: s001-A eiql-A    30 -  33 <=>    1 -   4   (VAL   30  - GLY   33  <=> MET    1  - PHE    4 )                          
  31: s001-A eiql-A    41 -  49 <=>   11 -  19   (ASP   41  - LEU   49  <=> CYS   11  - ILE   19 )                          
  31: s001-A eiql-A   127 - 133 <=>   38 -  44   (ARG  127  - THR  133  <=> TRP   38  - VAL   44 )                          
  31: s001-A eiql-A   136 - 154 <=>   45 -  63   (VAL  136  - LEU  154  <=> PHE   45  - ALA   63 )                          
  31: s001-A eiql-A   162 - 165 <=>   66 -  69   (HIS  162  - PRO  165  <=> GLU   66  - ASN   69 )                          
  31: s001-A eiql-A   170 - 191 <=>   82 - 103   (ILE  170  - THR  191  <=> ALA   82  - ARG  103 )                          
  31: s001-A eiql-A   485 - 491 <=>  114 - 120   (MET  485  - ASN  491  <=> ARG  114  - ARG  120 )                          
  31: s001-A eiql-A   493 - 496 <=>  124 - 127   (HIS  493  - GLY  496  <=> TRP  124  - LEU  127 )                          
  31: s001-A eiql-A   497 - 509 <=>  130 - 142   (ILE  497  - ILE  509  <=> TRP  130  - CYS  142 )                          
  31: s001-A eiql-A   511 - 517 <=>  143 - 149   (GLY  511  - PHE  517  <=> SER  143  - GLY  149 )                          
  31: s001-A eiql-A   540 - 543 <=>  150 - 153   (ALA  540  - SER  543  <=> ALA  150  - ARG  153 )                          
  31: s001-A eiql-A   549 - 594 <=>  154 - 199   (VAL  549  - ALA  594  <=> LEU  154  - THR  199 )                          
  31: s001-A eiql-A   612 - 627 <=>  200 - 215   (ASN  612  - GLY  627  <=> ASN  200  - ILE  215 )                          
  31: s001-A eiql-A   628 - 645 <=>  218 - 235   (PRO  628  - SER  645  <=> PHE  218  - VAL  235 )                          
  31: s001-A eiql-A   646 - 656 <=>  237 - 247   (VAL  646  - HIS  656  <=> ILE  237  - TYR  247 )                          
  31: s001-A eiql-A   657 - 662 <=>  249 - 254   (VAL  657  - LEU  662  <=> VAL  249  - VAL  254 )                          
  31: s001-A eiql-A   667 - 697 <=>  255 - 285   (ASN  667  - ASN  697  <=> PRO  255  - LYS  285 )                          
  31: s001-A eiql-A   698 - 706 <=>  288 - 296   (THR  698  - ILE  706  <=> LYS  288  - VAL  296 )                          
  31: s001-A eiql-A   731 - 734 <=>  312 - 315   (LEU  731  - LYS  734  <=> PRO  312  - THR  315 )                          
  31: s001-A eiql-A   737 - 740 <=>  316 - 319   (LYS  737  - ASP  740  <=> PRO  316  - ASN  319 )                          
  31: s001-A eiql-A   747 - 754 <=>  321 - 328   (GLY  747  - LEU  754  <=> LYS  321  - PHE  328 )                          
  31: s001-A eiql-A   757 - 768 <=>  337 - 348   (ILE  757  - GLY  768  <=> PHE  337  - VAL  348 )                          
  32: s001-A ejdt-A    30 -  33 <=>    1 -   4   (VAL   30  - GLY   33  <=> MET    1  - LYS    4 )                          
  32: s001-A ejdt-A    34 -  38 <=>    6 -  10   (TYR   34  - SER   38  <=> MET    6  - GLU   10 )                          
  32: s001-A ejdt-A    41 -  46 <=>   15 -  20   (ASP   41  - ILE   46  <=> GLY   15  - LEU   20 )                          
  32: s001-A ejdt-A   133 - 145 <=>   29 -  41   (THR  133  - TYR  145  <=> VAL   29  - TYR   41 )                          
  32: s001-A ejdt-A   172 - 186 <=>   68 -  82   (PRO  172  - ILE  186  <=> LEU   68  - LEU   82 )                          
  32: s001-A ejdt-A   187 - 190 <=>   84 -  87   (VAL  187  - ARG  190  <=> VAL   84  - PHE   87 )                          
  32: s001-A ejdt-A   484 - 487 <=>  101 - 104   (GLY  484  - MET  487  <=> ILE  101  - LEU  104 )                          
  32: s001-A ejdt-A   488 - 493 <=>  112 - 117   (ASN  488  - HIS  493  <=> ASN  112  - GLU  117 )                          
  32: s001-A ejdt-A   494 - 521 <=>  120 - 147   (ILE  494  - GLN  521  <=> ARG  120  - GLY  147 )                          
  32: s001-A ejdt-A   538 - 541 <=>  149 - 152   (VAL  538  - PHE  541  <=> GLU  149  - LEU  152 )                          
  32: s001-A ejdt-A   543 - 594 <=>  165 - 216   (SER  543  - ALA  594  <=> LYS  165  - SER  216 )                          
  32: s001-A ejdt-A   608 - 626 <=>  224 - 242   (LYS  608  - ARG  626  <=> GLN  224  - PHE  242 )                          
  32: s001-A ejdt-A   627 - 656 <=>  245 - 274   (GLY  627  - HIS  656  <=> SER  245  - ILE  274 )                          
  32: s001-A ejdt-A   661 - 697 <=>  275 - 311   (PHE  661  - ASN  697  <=> ALA  275  - ASP  311 )                          
  32: s001-A ejdt-A   698 - 704 <=>  313 - 319   (THR  698  - GLU  704  <=> ALA  313  - SER  319 )                          
  32: s001-A ejdt-A   706 - 709 <=>  320 - 323   (ILE  706  - TYR  709  <=> ASN  320  - ASP  323 )                          
  32: s001-A ejdt-A   722 - 734 <=>  325 - 337   (LEU  722  - LYS  734  <=> ASP  325  - MET  337 )                          
  32: s001-A ejdt-A   736 - 740 <=>  338 - 342   (LEU  736  - ASP  740  <=> ARG  338  - PRO  342 )                          
  32: s001-A ejdt-A   747 - 752 <=>  344 - 349   (GLY  747  - PRO  752  <=> ALA  344  - GLY  349 )                          
  32: s001-A ejdt-A   756 - 764 <=>  359 - 367   (ASN  756  - SER  764  <=> GLN  359  - SER  367 )                          
  33: s001-A egpc-A    30 -  33 <=>    1 -   4   (VAL   30  - GLY   33  <=> MET    1  - SER    4 )                          
  33: s001-A egpc-A    41 -  46 <=>   13 -  18   (ASP   41  - ILE   46  <=> VAL   13  - ILE   18 )                          
  33: s001-A egpc-A   132 - 135 <=>   24 -  27   (VAL  132  - LYS  135  <=> ILE   24  - PRO   27 )                          
  33: s001-A egpc-A   136 - 144 <=>   40 -  48   (VAL  136  - LEU  144  <=> TYR   40  - PHE   48 )                          
  33: s001-A egpc-A   145 - 152 <=>   50 -  57   (TYR  145  - ILE  152  <=> ILE   50  - SER   57 )                          
  33: s001-A egpc-A   173 - 189 <=>   76 -  92   (ILE  173  - THR  189  <=> THR   76  - MET   92 )                          
  33: s001-A egpc-A   480 - 483 <=>  107 - 110   (LEU  480  - SER  483  <=> ASP  107  - LEU  110 )                          
  33: s001-A egpc-A   487 - 492 <=>  116 - 121   (MET  487  - SER  492  <=> ARG  116  - ALA  121 )                          
  33: s001-A egpc-A   493 - 521 <=>  123 - 151   (HIS  493  - GLN  521  <=> ILE  123  - SER  151 )                          
  33: s001-A egpc-A   537 - 540 <=>  152 - 155   (TYR  537  - ALA  540  <=> SER  152  - THR  155 )                          
  33: s001-A egpc-A   543 - 593 <=>  167 - 217   (SER  543  - SER  593  <=> LYS  167  - SER  217 )                          
  33: s001-A egpc-A   605 - 608 <=>  218 - 221   (PHE  605  - LYS  608  <=> LYS  218  - TYR  221 )                          
  33: s001-A egpc-A   609 - 626 <=>  230 - 247   (LYS  609  - ARG  626  <=> MET  230  - LEU  247 )                          
  33: s001-A egpc-A   627 - 658 <=>  250 - 281   (GLY  627  - HIS  658  <=> SER  250  - ASN  281 )                          
  33: s001-A egpc-A   661 - 664 <=>  282 - 285   (PHE  661  - CYS  664  <=> VAL  282  - MET  285 )                          
  33: s001-A egpc-A   666 - 697 <=>  286 - 317   (TYR  666  - ASN  697  <=> ARG  286  - SER  317 )                          
  33: s001-A egpc-A   698 - 704 <=>  319 - 325   (THR  698  - GLU  704  <=> LEU  319  - CYS  325 )                          
  33: s001-A egpc-A   707 - 710 <=>  326 - 329   (ASN  707  - LEU  710  <=> ASN  326  - SER  329 )                          
  33: s001-A egpc-A   722 - 734 <=>  331 - 343   (LEU  722  - LYS  734  <=> SER  331  - ALA  343 )                          
  33: s001-A egpc-A   736 - 740 <=>  344 - 348   (LEU  736  - ASP  740  <=> ARG  344  - PRO  348 )                          
  33: s001-A egpc-A   747 - 754 <=>  350 - 357   (GLY  747  - LEU  754  <=> ILE  350  - VAL  357 )                          
  33: s001-A egpc-A   758 - 761 <=>  367 - 370   (THR  758  - VAL  761  <=> MET  367  - GLY  370 )                          
  34: s001-A ee0h-A    35 -  38 <=>    1 -   4   (CYS   35  - SER   38  <=> MET    1  - ASP    4 )                          
  34: s001-A ee0h-A    41 -  44 <=>    5 -   8   (ASP   41  - LEU   44  <=> LYS    5  - ARG    8 )                          
  34: s001-A ee0h-A   127 - 130 <=>   28 -  31   (ARG  127  - LEU  130  <=> GLY   28  - TYR   31 )                          
  34: s001-A ee0h-A   138 - 158 <=>   32 -  52   (PHE  138  - THR  158  <=> PRO   32  - PHE   52 )                          
  34: s001-A ee0h-A   165 - 171 <=>   66 -  72   (PRO  165  - GLY  171  <=> SER   66  - VAL   72 )                          
  34: s001-A ee0h-A   172 - 188 <=>   76 -  92   (PRO  172  - SER  188  <=> ALA   76  - PHE   92 )                          
  34: s001-A ee0h-A   485 - 488 <=>  103 - 106   (MET  485  - ASN  488  <=> THR  103  - HIS  106 )                          
  34: s001-A ee0h-A   489 - 492 <=>  109 - 112   (ARG  489  - SER  492  <=> VAL  109  - MET  112 )                          
  34: s001-A ee0h-A   493 - 496 <=>  115 - 118   (HIS  493  - GLY  496  <=> THR  115  - SER  118 )                          
  34: s001-A ee0h-A   497 - 521 <=>  122 - 146   (ILE  497  - GLN  521  <=> GLN  122  - SER  146 )                          
  34: s001-A ee0h-A   528 - 534 <=>  152 - 158   (LEU  528  - SER  534  <=> GLN  152  - GLN  158 )                          
  34: s001-A ee0h-A   538 - 541 <=>  159 - 162   (VAL  538  - PHE  541  <=> PRO  159  - PRO  162 )                          
  34: s001-A ee0h-A   544 - 592 <=>  175 - 223   (ASN  544  - THR  592  <=> SER  175  - PHE  223 )                          
  34: s001-A ee0h-A   606 - 626 <=>  224 - 244   (ARG  606  - ARG  626  <=> GLU  224  - LEU  244 )                          
  34: s001-A ee0h-A   627 - 652 <=>  247 - 272   (GLY  627  - ALA  652  <=> ASN  247  - VAL  272 )                          
  34: s001-A ee0h-A   658 - 661 <=>  278 - 281   (HIS  658  - PHE  661  <=> SER  278  - ILE  281 )                          
  34: s001-A ee0h-A   663 - 697 <=>  286 - 320   (ASP  663  - ASN  697  <=> LEU  286  - ALA  320 )                          
  34: s001-A ee0h-A   698 - 704 <=>  322 - 328   (THR  698  - GLU  704  <=> TYR  322  - HIS  328 )                          
  34: s001-A ee0h-A   726 - 741 <=>  330 - 345   (ASN  726  - SER  741  <=> LEU  330  - MET  345 )                          
  34: s001-A ee0h-A   745 - 749 <=>  349 - 353   (LEU  745  - THR  749  <=> LEU  349  - ILE  353 )                          
  34: s001-A ee0h-A   754 - 758 <=>  355 - 359   (LEU  754  - THR  758  <=> GLY  355  - GLU  359 )                          
  35: s001-A emve-A    25 -  32 <=>    1 -   8   (PRO   25  - PRO   32  <=> MET    1  - LYS    8 )                          
  35: s001-A emve-A    46 -  49 <=>   34 -  37   (ILE   46  - LEU   49  <=> ILE   34  - VAL   37 )                          
  35: s001-A emve-A   133 - 144 <=>   50 -  61   (THR  133  - LEU  144  <=> LEU   50  - LEU   61 )                          
  35: s001-A emve-A   145 - 157 <=>   63 -  75   (TYR  145  - SER  157  <=> VAL   63  - THR   75 )                          
  35: s001-A emve-A   172 - 191 <=>   95 - 114   (PRO  172  - THR  191  <=> THR   95  - GLU  114 )                          
  35: s001-A emve-A   481 - 486 <=>  129 - 134   (GLU  481  - ILE  486  <=> PHE  129  - ALA  134 )                          
  35: s001-A emve-A   489 - 493 <=>  137 - 141   (ARG  489  - HIS  493  <=> GLU  137  - PRO  141 )                          
  35: s001-A emve-A   494 - 518 <=>  144 - 168   (ILE  494  - ARG  518  <=> PHE  144  - TYR  168 )                          
  35: s001-A emve-A   540 - 546 <=>  169 - 175   (ALA  540  - ASP  546  <=> GLY  169  - SER  175 )                          
  35: s001-A emve-A   549 - 592 <=>  176 - 219   (VAL  549  - THR  592  <=> VAL  176  - LEU  219 )                          
  35: s001-A emve-A   603 - 606 <=>  220 - 223   (PRO  603  - ARG  606  <=> GLY  220  - ARG  223 )                          
  35: s001-A emve-A   609 - 627 <=>  242 - 260   (LYS  609  - GLY  627  <=> LEU  242  - GLN  260 )                          
  35: s001-A emve-A   628 - 656 <=>  263 - 291   (PRO  628  - HIS  656  <=> SER  263  - HIS  291 )                          
  35: s001-A emve-A   657 - 660 <=>  293 - 296   (VAL  657  - ILE  660  <=> LEU  293  - GLN  296 )                          
  35: s001-A emve-A   663 - 697 <=>  301 - 335   (ASP  663  - ASN  697  <=> VAL  301  - ALA  335 )                          
  35: s001-A emve-A   698 - 705 <=>  337 - 344   (THR  698  - GLN  705  <=> ALA  337  - ALA  344 )                          
  35: s001-A emve-A   708 - 711 <=>  345 - 348   (LEU  708  - LYS  711  <=> GLU  345  - GLU  348 )                          
  35: s001-A emve-A   721 - 740 <=>  349 - 368   (GLU  721  - ASP  740  <=> MET  349  - GLN  368 )                          
  35: s001-A emve-A   749 - 755 <=>  371 - 377   (THR  749  - TYR  755  <=> MET  371  - HIS  377 )                          
  36: s001-A eh7m-A    28 -  32 <=>    1 -   5   (GLN   28  - PRO   32  <=> MET    1  - PRO    5 )                          
  36: s001-A eh7m-A    41 -  46 <=>   15 -  20   (ASP   41  - ILE   46  <=> ARG   15  - TYR   20 )                          
  36: s001-A eh7m-A   134 - 144 <=>   34 -  44   (SER  134  - LEU  144  <=> ARG   34  - VAL   44 )                          
  36: s001-A eh7m-A   146 - 149 <=>   47 -  50   (LEU  146  - VAL  149  <=> TRP   47  - ILE   50 )                          
  36: s001-A eh7m-A   172 - 190 <=>   71 -  89   (PRO  172  - ARG  190  <=> ILE   71  - LEU   89 )                          
  36: s001-A eh7m-A   480 - 485 <=>  103 - 108   (LEU  480  - MET  485  <=> ASP  103  - SER  108 )                          
  36: s001-A eh7m-A   487 - 493 <=>  112 - 118   (MET  487  - HIS  493  <=> CYS  112  - ASN  118 )                          
  36: s001-A eh7m-A   494 - 512 <=>  121 - 139   (ILE  494  - LEU  512  <=> ARG  121  - ILE  139 )                          
  36: s001-A eh7m-A   513 - 521 <=>  141 - 149   (THR  513  - GLN  521  <=> ALA  141  - GLY  149 )                          
  36: s001-A eh7m-A   538 - 541 <=>  150 - 153   (VAL  538  - PHE  541  <=> GLY  150  - LEU  153 )                          
  36: s001-A eh7m-A   543 - 593 <=>  164 - 214   (SER  543  - SER  593  <=> GLN  164  - SER  214 )                          
  36: s001-A eh7m-A   605 - 608 <=>  215 - 218   (PHE  605  - LYS  608  <=> ARG  215  - GLN  218 )                          
  36: s001-A eh7m-A   609 - 626 <=>  227 - 244   (LYS  609  - ARG  626  <=> THR  227  - ILE  244 )                          
  36: s001-A eh7m-A   627 - 656 <=>  247 - 276   (GLY  627  - HIS  656  <=> LEU  247  - PHE  276 )                          
  36: s001-A eh7m-A   661 - 697 <=>  278 - 314   (PHE  661  - ASN  697  <=> ALA  278  - GLN  314 )                          
  36: s001-A eh7m-A   698 - 704 <=>  316 - 322   (THR  698  - GLU  704  <=> THR  316  - SER  322 )                          
  36: s001-A eh7m-A   707 - 710 <=>  323 - 326   (ASN  707  - LEU  710  <=> ASN  323  - SER  326 )                          
  36: s001-A eh7m-A   722 - 740 <=>  328 - 346   (LEU  722  - ASP  740  <=> ASN  328  - VAL  346 )                          
  36: s001-A eh7m-A   747 - 754 <=>  347 - 354   (GLY  747  - LEU  754  <=> GLN  347  - ILE  354 )                          
  37: s001-A effz-A    28 -  34 <=>    1 -   7   (GLN   28  - TYR   34  <=> MET    1  - ARG    7 )                          
  37: s001-A effz-A    41 -  47 <=>   15 -  21   (ASP   41  - GLN   47  <=> ARG   15  - LEU   21 )                          
  37: s001-A effz-A    49 -  52 <=>   27 -  30   (LEU   49  - ALA   52  <=> THR   27  - ALA   30 )                          
  37: s001-A effz-A   127 - 133 <=>   44 -  50   (ARG  127  - THR  133  <=> CYS   44  - SER   50 )                          
  37: s001-A effz-A   135 - 151 <=>   51 -  67   (LYS  135  - ALA  151  <=> LEU   51  - ASN   67 )                          
  37: s001-A effz-A   152 - 155 <=>   69 -  72   (ILE  152  - PHE  155  <=> VAL   69  - HIS   72 )                          
  37: s001-A effz-A   172 - 191 <=>   92 - 111   (PRO  172  - THR  191  <=> LYS   92  - GLY  111 )                          
  37: s001-A effz-A   480 - 485 <=>  124 - 129   (LEU  480  - MET  485  <=> ASP  124  - LYS  129 )                          
  37: s001-A effz-A   489 - 492 <=>  139 - 142   (ARG  489  - SER  492  <=> HIS  139  - SER  142 )                          
  37: s001-A effz-A   493 - 496 <=>  145 - 148   (HIS  493  - GLY  496  <=> LEU  145  - THR  148 )                          
  37: s001-A effz-A   497 - 514 <=>  152 - 169   (ILE  497  - PRO  514  <=> GLY  152  - ARG  169 )                          
  37: s001-A effz-A   550 - 594 <=>  172 - 216   (LEU  550  - ALA  594  <=> PRO  172  - GLN  216 )                          
  37: s001-A effz-A   609 - 627 <=>  233 - 251   (LYS  609  - GLY  627  <=> LEU  233  - VAL  251 )                          
  37: s001-A effz-A   628 - 660 <=>  254 - 286   (PRO  628  - ILE  660  <=> ILE  254  - ASP  286 )                          
  37: s001-A effz-A   662 - 665 <=>  288 - 291   (LEU  662  - HIS  665  <=> ASN  288  - CYS  291 )                          
  37: s001-A effz-A   667 - 697 <=>  292 - 322   (ASN  667  - ASN  697  <=> GLN  292  - SER  322 )                          
  37: s001-A effz-A   698 - 712 <=>  324 - 338   (THR  698  - MET  712  <=> SER  324  - GLU  338 )                          
  37: s001-A effz-A   722 - 740 <=>  339 - 357   (LEU  722  - ASP  740  <=> PHE  339  - LYS  357 )                          
  37: s001-A effz-A   747 - 754 <=>  359 - 366   (GLY  747  - LEU  754  <=> LEU  359  - PHE  366 )                          
  37: s001-A effz-A   759 - 762 <=>  375 - 378   (GLN  759  - ILE  762  <=> GLY  375  - VAL  378 )                          
  38: s001-A ekmp-A    33 -  36 <=>    1 -   4   (GLY   33  - GLN   36  <=> MET    1  - GLN    4 )                          
  38: s001-A ekmp-A    41 -  47 <=>   13 -  19   (ASP   41  - GLN   47  <=> PHE   13  - PHE   19 )                          
  38: s001-A ekmp-A    49 -  52 <=>   25 -  28   (LEU   49  - ALA   52  <=> THR   25  - PRO   28 )                          
  38: s001-A ekmp-A   127 - 133 <=>   42 -  48   (ARG  127  - THR  133  <=> TYR   42  - VAL   48 )                          
  38: s001-A ekmp-A   135 - 152 <=>   49 -  66   (LYS  135  - ILE  152  <=> PHE   49  - ILE   66 )                          
  38: s001-A ekmp-A   172 - 191 <=>   90 - 109   (PRO  172  - THR  191  <=> LYS   90  - ARG  109 )                          
  38: s001-A ekmp-A   480 - 485 <=>  122 - 127   (LEU  480  - MET  485  <=> GLU  122  - GLU  127 )                          
  38: s001-A ekmp-A   488 - 496 <=>  138 - 146   (ASN  488  - GLY  496  <=> ARG  138  - ALA  146 )                          
  38: s001-A ekmp-A   497 - 514 <=>  150 - 167   (ILE  497  - PRO  514  <=> GLY  150  - ALA  167 )                          
  38: s001-A ekmp-A   550 - 594 <=>  170 - 214   (LEU  550  - ALA  594  <=> PRO  170  - GLN  214 )                          
  38: s001-A ekmp-A   609 - 627 <=>  231 - 249   (LYS  609  - GLY  627  <=> LEU  231  - GLU  249 )                          
  38: s001-A ekmp-A   628 - 656 <=>  252 - 280   (PRO  628  - HIS  656  <=> VAL  252  - ILE  280 )                          
  38: s001-A ekmp-A   657 - 660 <=>  282 - 285   (VAL  657  - ILE  660  <=> LYS  282  - TYR  285 )                          
  38: s001-A ekmp-A   662 - 665 <=>  286 - 289   (LEU  662  - HIS  665  <=> ASP  286  - CYS  289 )                          
  38: s001-A ekmp-A   667 - 697 <=>  290 - 320   (ASN  667  - ASN  697  <=> GLN  290  - CYS  320 )                          
  38: s001-A ekmp-A   698 - 707 <=>  322 - 331   (THR  698  - ASN  707  <=> PRO  322  - THR  331 )                          
  38: s001-A ekmp-A   709 - 712 <=>  332 - 335   (TYR  709  - MET  712  <=> SER  332  - PRO  335 )                          
  38: s001-A ekmp-A   721 - 740 <=>  336 - 355   (GLU  721  - ASP  740  <=> ASN  336  - LYS  355 )                          
  38: s001-A ekmp-A   747 - 754 <=>  357 - 364   (GLY  747  - LEU  754  <=> ARG  357  - PHE  364 )                          
  38: s001-A ekmp-A   757 - 764 <=>  373 - 380   (ILE  757  - SER  764  <=> GLY  373  - GLY  380 )                          
  39: s001-A elmc-A    30 -  33 <=>   11 -  14   (VAL   30  - GLY   33  <=> LEU   11  - LEU   14 )                          
  39: s001-A elmc-A    41 -  46 <=>   22 -  27   (ASP   41  - ILE   46  <=> ILE   22  - SER   27 )                          
  39: s001-A elmc-A   134 - 144 <=>   47 -  57   (SER  134  - LEU  144  <=> TYR   47  - VAL   57 )                          
  39: s001-A elmc-A   145 - 153 <=>   59 -  67   (TYR  145  - VAL  153  <=> ILE   59  - MET   67 )                          
  39: s001-A elmc-A   172 - 191 <=>   87 - 106   (PRO  172  - THR  191  <=> VAL   87  - ARG  106 )                          
  39: s001-A elmc-A   480 - 485 <=>  119 - 124   (LEU  480  - MET  485  <=> ASP  119  - LYS  124 )                          
  39: s001-A elmc-A   486 - 493 <=>  127 - 134   (ILE  486  - HIS  493  <=> GLU  127  - ALA  134 )                          
  39: s001-A elmc-A   494 - 519 <=>  136 - 161   (ILE  494  - LEU  519  <=> ALA  136  - LEU  161 )                          
  39: s001-A elmc-A   539 - 542 <=>  162 - 165   (ILE  539  - GLY  542  <=> VAL  162  - LYS  165 )                          
  39: s001-A elmc-A   546 - 594 <=>  178 - 226   (ASP  546  - ALA  594  <=> ASP  178  - THR  226 )                          
  39: s001-A elmc-A   609 - 627 <=>  238 - 256   (LYS  609  - GLY  627  <=> HIS  238  - GLY  256 )                          
  39: s001-A elmc-A   628 - 654 <=>  259 - 285   (PRO  628  - LEU  654  <=> LEU  259  - MET  285 )                          
  39: s001-A elmc-A   656 - 659 <=>  286 - 289   (HIS  656  - GLU  659  <=> GLN  286  - ASN  289 )                          
  39: s001-A elmc-A   661 - 664 <=>  290 - 293   (PHE  661  - CYS  664  <=> THR  290  - GLU  293 )                          
  39: s001-A elmc-A   667 - 697 <=>  294 - 324   (ASN  667  - ASN  697  <=> ARG  294  - SER  324 )                          
  39: s001-A elmc-A   698 - 708 <=>  327 - 337   (THR  698  - LEU  708  <=> ASN  327  - ALA  337 )                          
  39: s001-A elmc-A   722 - 733 <=>  338 - 349   (LEU  722  - THR  733  <=> GLU  338  - ILE  349 )                          
  39: s001-A elmc-A   735 - 740 <=>  350 - 355   (LEU  735  - ASP  740  <=> HIS  350  - SER  355 )                          
  39: s001-A elmc-A   747 - 755 <=>  357 - 365   (GLY  747  - TYR  755  <=> LEU  357  - PRO  365 )                          
  40: s001-A emye-A    25 -  35 <=>   41 -  51   (PRO   25  - CYS   35  <=> ALA   41  - HIS   51 )                          
  40: s001-A emye-A    41 -  49 <=>   58 -  66   (ASP   41  - LEU   49  <=> ARG   58  - ALA   66 )                          
  40: s001-A emye-A    62 -  65 <=>   79 -  82   (VAL   62  - ARG   65  <=> TYR   79  - GLY   82 )                          
  40: s001-A emye-A   130 - 155 <=>   89 - 114   (LEU  130  - PHE  155  <=> GLU   89  - ILE  114 )                          
  40: s001-A emye-A   164 - 167 <=>  117 - 120   (ILE  164  - THR  167  <=> GLN  117  - PHE  120 )                          
  40: s001-A emye-A   171 - 191 <=>  133 - 153   (GLY  171  - THR  191  <=> GLU  133  - THR  153 )                          
  40: s001-A emye-A   480 - 485 <=>  166 - 171   (LEU  480  - MET  485  <=> ASP  166  - ARG  171 )                          
  40: s001-A emye-A   488 - 491 <=>  175 - 178   (ASN  488  - ASN  491  <=> ALA  175  - SER  178 )                          
  40: s001-A emye-A   493 - 496 <=>  179 - 182   (HIS  493  - GLY  496  <=> GLN  179  - GLY  182 )                          
  40: s001-A emye-A   497 - 517 <=>  185 - 205   (ILE  497  - PHE  517  <=> VAL  185  - ALA  205 )                          
  40: s001-A emye-A   540 - 543 <=>  206 - 209   (ALA  540  - SER  543  <=> VAL  206  - GLU  209 )                          
  40: s001-A emye-A   549 - 594 <=>  210 - 255   (VAL  549  - ALA  594  <=> ILE  210  - GLY  255 )                          
  40: s001-A emye-A   608 - 626 <=>  289 - 307   (LYS  608  - ARG  626  <=> HIS  289  - ILE  307 )                          
  40: s001-A emye-A   627 - 658 <=>  310 - 341   (GLY  627  - HIS  658  <=> GLY  310  - ILE  341 )                          
  40: s001-A emye-A   659 - 662 <=>  345 - 348   (GLU  659  - LEU  662  <=> GLY  345  - SER  348 )                          
  40: s001-A emye-A   664 - 697 <=>  349 - 382   (CYS  664  - ASN  697  <=> PRO  349  - ALA  382 )                          
  40: s001-A emye-A   698 - 704 <=>  384 - 390   (THR  698  - GLU  704  <=> SER  384  - VAL  390 )                          
  40: s001-A emye-A   707 - 710 <=>  391 - 394   (ASN  707  - LEU  710  <=> TYR  391  - SER  394 )                          
  40: s001-A emye-A   723 - 740 <=>  395 - 412   (THR  723  - ASP  740  <=> LYS  395  - GLU  412 )                          
  40: s001-A emye-A   747 - 754 <=>  414 - 421   (GLY  747  - LEU  754  <=> GLN  414  - PHE  421 )                          
  40: s001-A emye-A   758 - 761 <=>  431 - 434   (THR  758  - VAL  761  <=> ILE  431  - ALA  434 )                          
  40: s001-A emye-A   772 - 776 <=>  451 - 455   (ASP  772  - PHE  776  <=> SER  451  - ASP  455 )                          
  41: s001-A efmx-A    41 -  45 <=>    5 -   9   (ASP   41  - PHE   45  <=> LYS    5  - PHE    9 )                          
  41: s001-A efmx-A    49 -  52 <=>   17 -  20   (LEU   49  - ALA   52  <=> GLU   17  - THR   20 )                          
  41: s001-A efmx-A   134 - 151 <=>   29 -  46   (SER  134  - ALA  151  <=> SER   29  - ILE   46 )                          
  41: s001-A efmx-A   174 - 186 <=>   74 -  86   (TRP  174  - ILE  186  <=> GLY   74  - ILE   86 )                          
  41: s001-A efmx-A   187 - 190 <=>   88 -  91   (VAL  187  - ARG  190  <=> TRP   88  - THR   91 )                          
  41: s001-A efmx-A   485 - 488 <=>  102 - 105   (MET  485  - ASN  488  <=> HIS  102  - PRO  105 )                          
  41: s001-A efmx-A   489 - 495 <=>  114 - 120   (ARG  489  - PRO  495  <=> TYR  114  - LEU  120 )                          
  41: s001-A efmx-A   496 - 513 <=>  123 - 140   (GLY  496  - THR  513  <=> CYS  123  - THR  140 )                          
  41: s001-A efmx-A   514 - 523 <=>  144 - 153   (PRO  514  - THR  523  <=> PHE  144  - GLU  153 )                          
  41: s001-A efmx-A   524 - 528 <=>  155 - 159   (ASP  524  - LEU  528  <=> LEU  155  - ARG  159 )                          
  41: s001-A efmx-A   538 - 541 <=>  162 - 165   (VAL  538  - PHE  541  <=> GLY  162  - LEU  165 )                          
  41: s001-A efmx-A   544 - 593 <=>  176 - 225   (ASN  544  - SER  593  <=> HIS  176  - GLU  225 )                          
  41: s001-A efmx-A   604 - 607 <=>  226 - 229   (HIS  604  - LEU  607  <=> LYS  226  - LEU  229 )                          
  41: s001-A efmx-A   609 - 627 <=>  236 - 254   (LYS  609  - GLY  627  <=> ASN  236  - MET  254 )                          
  41: s001-A efmx-A   628 - 657 <=>  257 - 286   (PRO  628  - VAL  657  <=> LEU  257  - GLY  286 )                          
  41: s001-A efmx-A   661 - 664 <=>  287 - 290   (PHE  661  - CYS  664  <=> VAL  287  - ASP  290 )                          
  41: s001-A efmx-A   666 - 697 <=>  291 - 322   (TYR  666  - ASN  697  <=> ILE  291  - SER  322 )                          
  41: s001-A efmx-A   698 - 704 <=>  324 - 330   (THR  698  - GLU  704  <=> SER  324  - GLN  330 )                          
  41: s001-A efmx-A   707 - 710 <=>  331 - 334   (ASN  707  - LEU  710  <=> ASN  331  - ASN  334 )                          
  41: s001-A efmx-A   722 - 734 <=>  336 - 348   (LEU  722  - LYS  734  <=> ASP  336  - ALA  348 )                          
  41: s001-A efmx-A   736 - 740 <=>  349 - 353   (LEU  736  - ASP  740  <=> ARG  349  - THR  353 )                          
  41: s001-A efmx-A   747 - 753 <=>  356 - 362   (GLY  747  - LEU  753  <=> LEU  356  - MET  362 )                          
  41: s001-A efmx-A   757 - 761 <=>  371 - 375   (ILE  757  - VAL  761  <=> ASP  371  - VAL  375 )                          
  42: s001-A ed3z-A    33 -  38 <=>   10 -  15   (GLY   33  - SER   38  <=> SER   10  - GLU   15 )                          
  42: s001-A ed3z-A    41 -  46 <=>   20 -  25   (ASP   41  - ILE   46  <=> GLY   20  - TYR   25 )                          
  42: s001-A ed3z-A   133 - 147 <=>   43 -  57   (THR  133  - LEU  147  <=> SER   43  - SER   57 )                          
  42: s001-A ed3z-A   172 - 190 <=>   81 -  99   (PRO  172  - ARG  190  <=> THR   81  - ARG   99 )                          
  42: s001-A ed3z-A   485 - 489 <=>  111 - 115   (MET  485  - ARG  489  <=> SER  111  - ASN  115 )                          
  42: s001-A ed3z-A   493 - 496 <=>  131 - 134   (HIS  493  - GLY  496  <=> THR  131  - TYR  134 )                          
  42: s001-A ed3z-A   497 - 520 <=>  136 - 159   (ILE  497  - SER  520  <=> ARG  136  - TYR  159 )                          
  42: s001-A ed3z-A   533 - 537 <=>  165 - 169   (ALA  533  - TYR  537  <=> PRO  165  - PHE  169 )                          
  42: s001-A ed3z-A   545 - 593 <=>  193 - 241   (GLU  545  - SER  593  <=> LEU  193  - GLU  241 )                          
  42: s001-A ed3z-A   604 - 607 <=>  242 - 245   (HIS  604  - LEU  607  <=> GLU  242  - ILE  245 )                          
  42: s001-A ed3z-A   609 - 626 <=>  266 - 283   (LYS  609  - ARG  626  <=> GLN  266  - PHE  283 )                          
  42: s001-A ed3z-A   627 - 657 <=>  286 - 316   (GLY  627  - VAL  657  <=> GLU  286  - GLY  316 )                          
  42: s001-A ed3z-A   660 - 663 <=>  317 - 320   (ILE  660  - ASP  663  <=> VAL  317  - LYS  320 )                          
  42: s001-A ed3z-A   665 - 697 <=>  321 - 353   (HIS  665  - ASN  697  <=> MET  321  - GLU  353 )                          
  42: s001-A ed3z-A   698 - 704 <=>  355 - 361   (THR  698  - GLU  704  <=> SER  355  - CYS  361 )                          
  42: s001-A ed3z-A   706 - 709 <=>  362 - 365   (ILE  706  - TYR  709  <=> GLY  362  - ASN  365 )                          
  42: s001-A ed3z-A   722 - 740 <=>  367 - 385   (LEU  722  - ASP  740  <=> GLU  367  - MET  385 )                          
  42: s001-A ed3z-A   747 - 753 <=>  386 - 392   (GLY  747  - LEU  753  <=> LYS  386  - VAL  392 )                          
  42: s001-A ed3z-A   757 - 761 <=>  401 - 405   (ILE  757  - VAL  761  <=> ASP  401  - GLY  405 )                          
  43: s001-A ec13-A    26 -  33 <=>    1 -   8   (GLY   26  - GLY   33  <=> MET    1  - GLU    8 )                          
  43: s001-A ec13-A    41 -  45 <=>   18 -  22   (ASP   41  - PHE   45  <=> ARG   18  - PHE   22 )                          
  43: s001-A ec13-A    49 -  52 <=>   30 -  33   (LEU   49  - ALA   52  <=> ASP   30  - ASP   33 )                          
  43: s001-A ec13-A   131 - 134 <=>   36 -  39   (GLN  131  - SER  134  <=> PHE   36  - TRP   39 )                          
  43: s001-A ec13-A   136 - 150 <=>   40 -  54   (VAL  136  - ALA  150  <=> TRP   40  - ALA   54 )                          
  43: s001-A ec13-A   173 - 190 <=>   80 -  97   (ILE  173  - ARG  190  <=> VAL   80  - ALA   97 )                          
  43: s001-A ec13-A   487 - 492 <=>  107 - 112   (MET  487  - SER  492  <=> TYR  107  - ARG  112 )                          
  43: s001-A ec13-A   493 - 524 <=>  129 - 160   (HIS  493  - ASP  524  <=> ILE  129  - ILE  160 )                          
  43: s001-A ec13-A   538 - 541 <=>  163 - 166   (VAL  538  - PHE  541  <=> GLN  163  - LEU  166 )                          
  43: s001-A ec13-A   543 - 592 <=>  177 - 226   (SER  543  - THR  592  <=> HIS  177  - LEU  226 )                          
  43: s001-A ec13-A   604 - 607 <=>  227 - 230   (HIS  604  - LEU  607  <=> THR  227  - ASN  230 )                          
  43: s001-A ec13-A   609 - 626 <=>  242 - 259   (LYS  609  - ARG  626  <=> VAL  242  - MET  259 )                          
  43: s001-A ec13-A   627 - 656 <=>  262 - 291   (GLY  627  - HIS  656  <=> THR  262  - MET  291 )                          
  43: s001-A ec13-A   661 - 665 <=>  292 - 296   (PHE  661  - HIS  665  <=> LYS  292  - ALA  296 )                          
  43: s001-A ec13-A   667 - 697 <=>  297 - 327   (ASN  667  - ASN  697  <=> ALA  297  - SER  327 )                          
  43: s001-A ec13-A   698 - 701 <=>  330 - 333   (THR  698  - LEU  701  <=> TYR  330  - CYS  333 )                          
  43: s001-A ec13-A   704 - 708 <=>  334 - 338   (GLU  704  - LEU  708  <=> LEU  334  - LEU  338 )                          
  43: s001-A ec13-A   725 - 741 <=>  339 - 355   (VAL  725  - SER  741  <=> PRO  339  - ASN  355 )                          
  43: s001-A ec13-A   746 - 749 <=>  358 - 361   (TYR  746  - THR  749  <=> VAL  358  - ALA  361 )                          
  43: s001-A ec13-A   751 - 755 <=>  362 - 366   (ASN  751  - TYR  755  <=> ALA  362  - PRO  366 )                          
  44: s001-A ef7l-A    41 -  47 <=>    8 -  14   (ASP   41  - GLN   47  <=> ILE    8  - SER   14 )                          
  44: s001-A ef7l-A    67 -  70 <=>   27 -  30   (ILE   67  - ILE   70  <=> ASN   27  - GLY   30 )                          
  44: s001-A ef7l-A   130 - 159 <=>   37 -  66   (LEU  130  - SER  159  <=> SER   37  - GLU   66 )                          
  44: s001-A ef7l-A   162 - 166 <=>   67 -  71   (HIS  162  - LEU  166  <=> ILE   67  - MET   71 )                          
  44: s001-A ef7l-A   173 - 179 <=>   85 -  91   (ILE  173  - LEU  179  <=> SER   85  - ILE   91 )                          
  44: s001-A ef7l-A   181 - 191 <=>   93 - 103   (THR  181  - THR  191  <=> SER   93  - ASN  103 )                          
  44: s001-A ef7l-A   481 - 485 <=>  113 - 117   (GLU  481  - MET  485  <=> ASN  113  - ASN  117 )                          
  44: s001-A ef7l-A   489 - 492 <=>  123 - 126   (ARG  489  - SER  492  <=> ASN  123  - ARG  126 )                          
  44: s001-A ef7l-A   493 - 496 <=>  128 - 131   (HIS  493  - GLY  496  <=> ASP  128  - ARG  131 )                          
  44: s001-A ef7l-A   497 - 518 <=>  133 - 154   (ILE  497  - ARG  518  <=> LEU  133  - TRP  154 )                          
  44: s001-A ef7l-A   539 - 542 <=>  156 - 159   (ILE  539  - GLY  542  <=> ARG  156  - GLN  159 )                          
  44: s001-A ef7l-A   544 - 547 <=>  164 - 167   (ASN  544  - VAL  547  <=> ALA  164  - ASP  167 )                          
  44: s001-A ef7l-A   549 - 556 <=>  168 - 175   (VAL  549  - SER  556  <=> THR  168  - TYR  175 )                          
  44: s001-A ef7l-A   558 - 594 <=>  176 - 212   (VAL  558  - ALA  594  <=> ILE  176  - SER  212 )                          
  44: s001-A ef7l-A   608 - 626 <=>  266 - 284   (LYS  608  - ARG  626  <=> ASN  266  - CYS  284 )                          
  44: s001-A ef7l-A   627 - 656 <=>  287 - 316   (GLY  627  - HIS  656  <=> LEU  287  - LEU  316 )                          
  44: s001-A ef7l-A   657 - 660 <=>  318 - 321   (VAL  657  - ILE  660  <=> LEU  318  - LYS  321 )                          
  44: s001-A ef7l-A   663 - 697 <=>  323 - 357   (ASP  663  - ASN  697  <=> ASP  323  - LYS  357 )                          
  44: s001-A ef7l-A   698 - 709 <=>  359 - 370   (THR  698  - TYR  709  <=> ILE  359  - HIS  370 )                          
  44: s001-A ef7l-A   722 - 740 <=>  371 - 389   (LEU  722  - ASP  740  <=> GLU  371  - ASP  389 )                          
  44: s001-A ef7l-A   747 - 754 <=>  391 - 398   (GLY  747  - LEU  754  <=> ASP  391  - CYS  398 )                          
  44: s001-A ef7l-A   757 - 761 <=>  407 - 411   (ILE  757  - VAL  761  <=> SER  407  - ALA  411 )                          
  45: s001-A ek22-A    41 -  45 <=>    6 -  10   (ASP   41  - PHE   45  <=> LYS    6  - PHE   10 )                          
  45: s001-A ek22-A    49 -  52 <=>   18 -  21   (LEU   49  - ALA   52  <=> ARG   18  - THR   21 )                          
  45: s001-A ek22-A   134 - 151 <=>   30 -  47   (SER  134  - ALA  151  <=> LYS   30  - VAL   47 )                          
  45: s001-A ek22-A   173 - 186 <=>   74 -  87   (ILE  173  - ILE  186  <=> ILE   74  - ILE   87 )                          
  45: s001-A ek22-A   187 - 190 <=>   89 -  92   (VAL  187  - ARG  190  <=> TRP   89  - THR   92 )                          
  45: s001-A ek22-A   485 - 488 <=>  103 - 106   (MET  485  - ASN  488  <=> GLU  103  - PRO  106 )                          
  45: s001-A ek22-A   489 - 492 <=>  115 - 118   (ARG  489  - SER  492  <=> TYR  115  - PRO  118 )                          
  45: s001-A ek22-A   493 - 496 <=>  120 - 123   (HIS  493  - GLY  496  <=> TYR  120  - THR  123 )                          
  45: s001-A ek22-A   497 - 513 <=>  125 - 141   (ILE  497  - THR  513  <=> SER  125  - THR  141 )                          
  45: s001-A ek22-A   514 - 524 <=>  143 - 153   (PRO  514  - ASP  524  <=> ASN  143  - TYR  153 )                          
  45: s001-A ek22-A   525 - 528 <=>  157 - 160   (LEU  525  - LEU  528  <=> LEU  157  - ARG  160 )                          
  45: s001-A ek22-A   538 - 541 <=>  163 - 166   (VAL  538  - PHE  541  <=> GLY  163  - LEU  166 )                          
  45: s001-A ek22-A   544 - 593 <=>  177 - 226   (ASN  544  - SER  593  <=> GLN  177  - GLU  226 )                          
  45: s001-A ek22-A   604 - 607 <=>  227 - 230   (HIS  604  - LEU  607  <=> ARG  227  - LEU  230 )                          
  45: s001-A ek22-A   609 - 626 <=>  237 - 254   (LYS  609  - ARG  626  <=> ASP  237  - LEU  254 )                          
  45: s001-A ek22-A   627 - 657 <=>  257 - 287   (GLY  627  - VAL  657  <=> ALA  257  - GLY  287 )                          
  45: s001-A ek22-A   661 - 665 <=>  288 - 292   (PHE  661  - HIS  665  <=> VAL  288  - ILE  292 )                          
  45: s001-A ek22-A   667 - 697 <=>  293 - 323   (ASN  667  - ASN  697  <=> VAL  293  - GLY  323 )                          
  45: s001-A ek22-A   698 - 704 <=>  325 - 331   (THR  698  - GLU  704  <=> SER  325  - GLN  331 )                          
  45: s001-A ek22-A   707 - 710 <=>  332 - 335   (ASN  707  - LEU  710  <=> LYS  332  - LYS  335 )                          
  45: s001-A ek22-A   722 - 734 <=>  337 - 349   (LEU  722  - LYS  734  <=> ASP  337  - ALA  349 )                          
  45: s001-A ek22-A   736 - 740 <=>  350 - 354   (LEU  736  - ASP  740  <=> ARG  350  - VAL  354 )                          
  45: s001-A ek22-A   747 - 752 <=>  357 - 362   (GLY  747  - PRO  752  <=> LEU  357  - PHE  362 )                          
  45: s001-A ek22-A   757 - 761 <=>  372 - 376   (ILE  757  - VAL  761  <=> ASP  372  - ILE  376 )                          
  46: s001-A ehyu-A    30 -  33 <=>   14 -  17   (VAL   30  - GLY   33  <=> LEU   14  - ARG   17 )                          
  46: s001-A ehyu-A    41 -  46 <=>   25 -  30   (ASP   41  - ILE   46  <=> VAL   25  - VAL   30 )                          
  46: s001-A ehyu-A   134 - 148 <=>   49 -  63   (SER  134  - GLN  148  <=> LYS   49  - LEU   63 )                          
  46: s001-A ehyu-A   173 - 186 <=>   90 - 103   (ILE  173  - ILE  186  <=> GLY   90  - THR  103 )                          
  46: s001-A ehyu-A   187 - 190 <=>  105 - 108   (VAL  187  - ARG  190  <=> MET  105  - LYS  108 )                          
  46: s001-A ehyu-A   480 - 485 <=>  121 - 126   (LEU  480  - MET  485  <=> ASP  121  - CYS  126 )                          
  46: s001-A ehyu-A   486 - 492 <=>  129 - 135   (ILE  486  - SER  492  <=> GLU  129  - ARG  135 )                          
  46: s001-A ehyu-A   493 - 512 <=>  137 - 156   (HIS  493  - LEU  512  <=> VAL  137  - ILE  156 )                          
  46: s001-A ehyu-A   513 - 519 <=>  158 - 164   (THR  513  - LEU  519  <=> ASN  158  - MET  164 )                          
  46: s001-A ehyu-A   539 - 542 <=>  165 - 168   (ILE  539  - GLY  542  <=> LYS  165  - HIS  168 )                          
  46: s001-A ehyu-A   546 - 593 <=>  180 - 227   (ASP  546  - SER  593  <=> GLU  180  - ARG  227 )                          
  46: s001-A ehyu-A   604 - 607 <=>  228 - 231   (HIS  604  - LEU  607  <=> ASN  228  - SER  231 )                          
  46: s001-A ehyu-A   609 - 627 <=>  240 - 258   (LYS  609  - GLY  627  <=> TYR  240  - VAL  258 )                          
  46: s001-A ehyu-A   628 - 658 <=>  261 - 291   (PRO  628  - HIS  658  <=> LEU  261  - SER  291 )                          
  46: s001-A ehyu-A   661 - 664 <=>  292 - 295   (PHE  661  - CYS  664  <=> THR  292  - THR  295 )                          
  46: s001-A ehyu-A   667 - 697 <=>  296 - 326   (ASN  667  - ASN  697  <=> GLY  296  - GLU  326 )                          
  46: s001-A ehyu-A   698 - 704 <=>  328 - 334   (THR  698  - GLU  704  <=> ALA  328  - SER  334 )                          
  46: s001-A ehyu-A   707 - 710 <=>  335 - 338   (ASN  707  - LEU  710  <=> ASP  335  - SER  338 )                          
  46: s001-A ehyu-A   722 - 738 <=>  340 - 356   (LEU  722  - GLU  738  <=> ASP  340  - GLN  356 )                          
  46: s001-A ehyu-A   747 - 755 <=>  359 - 367   (GLY  747  - TYR  755  <=> ILE  359  - PRO  367 )                          
  47: s001-A embs-A    30 -  33 <=>   14 -  17   (VAL   30  - GLY   33  <=> LEU   14  - ARG   17 )                          
  47: s001-A embs-A    41 -  46 <=>   25 -  30   (ASP   41  - ILE   46  <=> ILE   25  - VAL   30 )                          
  47: s001-A embs-A   134 - 143 <=>   49 -  58   (SER  134  - VAL  143  <=> LYS   49  - VAL   58 )                          
  47: s001-A embs-A   144 - 147 <=>   63 -  66   (LEU  144  - LEU  147  <=> LEU   63  - SER   66 )                          
  47: s001-A embs-A   174 - 186 <=>   91 - 103   (TRP  174  - ILE  186  <=> VAL   91  - THR  103 )                          
  47: s001-A embs-A   187 - 190 <=>  105 - 108   (VAL  187  - ARG  190  <=> ILE  105  - LYS  108 )                          
  47: s001-A embs-A   480 - 485 <=>  121 - 126   (LEU  480  - MET  485  <=> ASP  121  - SER  126 )                          
  47: s001-A embs-A   486 - 493 <=>  129 - 136   (ILE  486  - HIS  493  <=> GLU  129  - TYR  136 )                          
  47: s001-A embs-A   494 - 512 <=>  138 - 156   (ILE  494  - LEU  512  <=> ALA  138  - VAL  156 )                          
  47: s001-A embs-A   513 - 518 <=>  158 - 163   (THR  513  - ARG  518  <=> ASN  158  - LEU  163 )                          
  47: s001-A embs-A   539 - 542 <=>  164 - 167   (ILE  539  - GLY  542  <=> LEU  164  - ARG  167 )                          
  47: s001-A embs-A   546 - 593 <=>  180 - 227   (ASP  546  - SER  593  <=> ASP  180  - ARG  227 )                          
  47: s001-A embs-A   605 - 608 <=>  228 - 231   (PHE  605  - LYS  608  <=> ASN  228  - SER  231 )                          
  47: s001-A embs-A   609 - 627 <=>  240 - 258   (LYS  609  - GLY  627  <=> TYR  240  - VAL  258 )                          
  47: s001-A embs-A   628 - 657 <=>  261 - 290   (PRO  628  - VAL  657  <=> LEU  261  - PHE  290 )                          
  47: s001-A embs-A   661 - 664 <=>  291 - 294   (PHE  661  - CYS  664  <=> SER  291  - TRP  294 )                          
  47: s001-A embs-A   666 - 697 <=>  295 - 326   (TYR  666  - ASN  697  <=> THR  295  - GLU  326 )                          
  47: s001-A embs-A   698 - 704 <=>  328 - 334   (THR  698  - GLU  704  <=> SER  328  - SER  334 )                          
  47: s001-A embs-A   707 - 710 <=>  335 - 338   (ASN  707  - LEU  710  <=> ASP  335  - SER  338 )                          
  47: s001-A embs-A   722 - 738 <=>  340 - 356   (LEU  722  - GLU  738  <=> ASP  340  - GLN  356 )                          
  47: s001-A embs-A   747 - 755 <=>  359 - 367   (GLY  747  - TYR  755  <=> THR  359  - PRO  367 )                          
  47: s001-A embs-A   768 - 771 <=>  388 - 391   (GLY  768  - SER  771  <=> LYS  388  - ASN  391 )                          
  48: s001-A elft-A    41 -  45 <=>    6 -  10   (ASP   41  - PHE   45  <=> GLN    6  - SER   10 )                          
  48: s001-A elft-A   131 - 136 <=>   24 -  29   (GLN  131  - VAL  136  <=> ARG   24  - ARG   29 )                          
  48: s001-A elft-A   139 - 153 <=>   30 -  44   (PHE  139  - VAL  153  <=> PRO   30  - PRO   44 )                          
  48: s001-A elft-A   171 - 184 <=>   69 -  82   (GLY  171  - CYS  184  <=> ILE   69  - TYR   82 )                          
  48: s001-A elft-A   186 - 189 <=>   83 -  86   (ILE  186  - THR  189  <=> LEU   83  - ASP   86 )                          
  48: s001-A elft-A   481 - 493 <=>  103 - 115   (GLU  481  - HIS  493  <=> GLU  103  - ALA  115 )                          
  48: s001-A elft-A   494 - 522 <=>  117 - 145   (ILE  494  - ALA  522  <=> LYS  117  - MET  145 )                          
  48: s001-A elft-A   529 - 534 <=>  150 - 155   (THR  529  - SER  534  <=> TRP  150  - ALA  155 )                          
  48: s001-A elft-A   538 - 541 <=>  156 - 159   (VAL  538  - PHE  541  <=> GLU  156  - LEU  159 )                          
  48: s001-A elft-A   543 - 593 <=>  169 - 219   (SER  543  - SER  593  <=> ILE  169  - VAL  219 )                          
  48: s001-A elft-A   605 - 608 <=>  221 - 224   (PHE  605  - LYS  608  <=> PHE  221  - GLY  224 )                          
  48: s001-A elft-A   609 - 626 <=>  226 - 243   (LYS  609  - ARG  626  <=> LEU  226  - SER  243 )                          
  48: s001-A elft-A   627 - 655 <=>  246 - 274   (GLY  627  - LEU  655  <=> MET  246  - TYR  274 )                          
  48: s001-A elft-A   658 - 661 <=>  277 - 280   (HIS  658  - PHE  661  <=> SER  277  - PHE  280 )                          
  48: s001-A elft-A   662 - 697 <=>  283 - 318   (LEU  662  - ASN  697  <=> THR  283  - TRP  318 )                          
  48: s001-A elft-A   698 - 701 <=>  320 - 323   (THR  698  - LEU  701  <=> ILE  320  - SER  323 )                          
  48: s001-A elft-A   703 - 709 <=>  324 - 330   (THR  703  - TYR  709  <=> PRO  324  - GLY  330 )                          
  48: s001-A elft-A   720 - 723 <=>  331 - 334   (GLU  720  - THR  723  <=> ALA  331  - ALA  334 )                          
  48: s001-A elft-A   726 - 742 <=>  335 - 351   (ASN  726  - PRO  742  <=> SER  335  - ARG  351 )                          
  48: s001-A elft-A   746 - 749 <=>  353 - 356   (TYR  746  - THR  749  <=> PHE  353  - THR  356 )                          
  48: s001-A elft-A   752 - 755 <=>  358 - 361   (PRO  752  - TYR  755  <=> TYR  358  - GLU  361 )                          
  49: s001-A eku8-A    40 -  43 <=>   18 -  21   (LYS   40  - GLY   43  <=> LYS   18  - LEU   21 )                          
  49: s001-A eku8-A   131 - 155 <=>   45 -  69   (GLN  131  - PHE  155  <=> ARG   45  - LYS   69 )                          
  49: s001-A eku8-A   162 - 165 <=>   70 -  73   (HIS  162  - PRO  165  <=> LEU   70  - PRO   73 )                          
  49: s001-A eku8-A   173 - 186 <=>   91 - 104   (ILE  173  - ILE  186  <=> MET   91  - ASN  104 )                          
  49: s001-A eku8-A   187 - 190 <=>  106 - 109   (VAL  187  - ARG  190  <=> TRP  106  - THR  109 )                          
  49: s001-A eku8-A   480 - 489 <=>  123 - 132   (LEU  480  - ARG  489  <=> TYR  123  - THR  132 )                          
  49: s001-A eku8-A   493 - 496 <=>  136 - 139   (HIS  493  - GLY  496  <=> LYS  136  - SER  139 )                          
  49: s001-A eku8-A   497 - 519 <=>  142 - 164   (ILE  497  - LEU  519  <=> ILE  142  - GLY  164 )                          
  49: s001-A eku8-A   553 - 594 <=>  168 - 209   (VAL  553  - ALA  594  <=> SER  168  - GLU  209 )                          
  49: s001-A eku8-A   608 - 626 <=>  220 - 238   (LYS  608  - ARG  626  <=> VAL  220  - LEU  238 )                          
  49: s001-A eku8-A   627 - 649 <=>  241 - 263   (GLY  627  - ILE  649  <=> TYR  241  - LEU  263 )                          
  49: s001-A eku8-A   650 - 655 <=>  265 - 270   (CYS  650  - LEU  655  <=> ILE  265  - VAL  270 )                          
  49: s001-A eku8-A   657 - 665 <=>  273 - 281   (VAL  657  - HIS  665  <=> ILE  273  - TYR  281 )                          
  49: s001-A eku8-A   667 - 697 <=>  282 - 312   (ASN  667  - ASN  697  <=> LEU  282  - SER  312 )                          
  49: s001-A eku8-A   698 - 709 <=>  314 - 325   (THR  698  - TYR  709  <=> GLN  314  - VAL  325 )                          
  49: s001-A eku8-A   721 - 740 <=>  326 - 345   (GLU  721  - ASP  740  <=> LYS  326  - GLN  345 )                          
  49: s001-A eku8-A   747 - 754 <=>  347 - 354   (GLY  747  - LEU  754  <=> ASN  347  - PHE  354 )                          
  49: s001-A eku8-A   757 - 765 <=>  363 - 371   (ILE  757  - ALA  765  <=> GLN  363  - TYR  371 )                          
  50: s001-A elpf-A    17 -  21 <=>   24 -  28   (PHE   17  - ALA   21  <=> LEU   24  - LEU   28 )                          
  50: s001-A elpf-A    41 -  49 <=>   46 -  54   (ASP   41  - LEU   49  <=> ARG   46  - ILE   54 )                          
  50: s001-A elpf-A    67 -  71 <=>   65 -  69   (ILE   67  - LYS   71  <=> ASP   65  - GLY   69 )                          
  50: s001-A elpf-A   130 - 155 <=>   76 - 101   (LEU  130  - PHE  155  <=> THR   76  - ASN  101 )                          
  50: s001-A elpf-A   165 - 168 <=>  102 - 105   (PRO  165  - GLU  168  <=> CYS  102  - VAL  105 )                          
  50: s001-A elpf-A   171 - 191 <=>  122 - 142   (GLY  171  - THR  191  <=> GLN  122  - HIS  142 )                          
  50: s001-A elpf-A   480 - 484 <=>  155 - 159   (LEU  480  - GLY  484  <=> ASP  155  - GLN  159 )                          
  50: s001-A elpf-A   488 - 493 <=>  164 - 169   (ASN  488  - HIS  493  <=> LYS  164  - LYS  169 )                          
  50: s001-A elpf-A   494 - 521 <=>  172 - 199   (ILE  494  - GLN  521  <=> ARG  172  - SER  199 )                          
  50: s001-A elpf-A   539 - 542 <=>  200 - 203   (ILE  539  - GLY  542  <=> GLU  200  - PRO  203 )                          
  50: s001-A elpf-A   553 - 594 <=>  204 - 245   (VAL  553  - ALA  594  <=> THR  204  - ASN  245 )                          
  50: s001-A elpf-A   608 - 626 <=>  280 - 298   (LYS  608  - ARG  626  <=> ASP  280  - ALA  298 )                          
  50: s001-A elpf-A   627 - 660 <=>  301 - 334   (GLY  627  - ILE  660  <=> THR  301  - GLY  334 )                          
  50: s001-A elpf-A   662 - 665 <=>  344 - 347   (LEU  662  - HIS  665  <=> THR  344  - PHE  347 )                          
  50: s001-A elpf-A   667 - 697 <=>  348 - 378   (ASN  667  - ASN  697  <=> VAL  348  - LYS  378 )                          
  50: s001-A elpf-A   698 - 709 <=>  380 - 391   (THR  698  - TYR  709  <=> GLY  380  - LYS  391 )                          
  50: s001-A elpf-A   722 - 740 <=>  392 - 410   (LEU  722  - ASP  740  <=> SER  392  - LYS  410 )                          
  50: s001-A elpf-A   747 - 755 <=>  412 - 420   (GLY  747  - TYR  755  <=> ASN  412  - ASN  420 )                          
  50: s001-A elpf-A   757 - 764 <=>  425 - 432   (ILE  757  - SER  764  <=> LEU  425  - ALA  432 )                          
  51: s001-A ekwq-A    29 -  32 <=>    1 -   4   (GLN   29  - PRO   32  <=> MET    1  - ARG    4 )                          
  51: s001-A ekwq-A    41 -  46 <=>   14 -  19   (ASP   41  - ILE   46  <=> LYS   14  - TYR   19 )                          
  51: s001-A ekwq-A   134 - 144 <=>   33 -  43   (SER  134  - LEU  144  <=> ARG   33  - ILE   43 )                          
  51: s001-A ekwq-A   145 - 148 <=>   45 -  48   (TYR  145  - GLN  148  <=> ILE   45  - PRO   48 )                          
  51: s001-A ekwq-A   172 - 189 <=>   69 -  86   (PRO  172  - THR  189  <=> PHE   69  - LYS   86 )                          
  51: s001-A ekwq-A   480 - 485 <=>  101 - 106   (LEU  480  - MET  485  <=> ASP  101  - SER  106 )                          
  51: s001-A ekwq-A   486 - 493 <=>  109 - 116   (ILE  486  - HIS  493  <=> GLU  109  - ASN  116 )                          
  51: s001-A ekwq-A   494 - 521 <=>  119 - 146   (ILE  494  - GLN  521  <=> ARG  119  - SER  146 )                          
  51: s001-A ekwq-A   538 - 541 <=>  148 - 151   (VAL  538  - PHE  541  <=> GLY  148  - LEU  151 )                          
  51: s001-A ekwq-A   543 - 593 <=>  162 - 212   (SER  543  - SER  593  <=> GLN  162  - SER  212 )                          
  51: s001-A ekwq-A   608 - 626 <=>  224 - 242   (LYS  608  - ARG  626  <=> GLU  224  - ILE  242 )                          
  51: s001-A ekwq-A   627 - 656 <=>  245 - 274   (GLY  627  - HIS  656  <=> LEU  245  - PHE  274 )                          
  51: s001-A ekwq-A   661 - 697 <=>  276 - 312   (PHE  661  - ASN  697  <=> ALA  276  - LYS  312 )                          
  51: s001-A ekwq-A   698 - 704 <=>  314 - 320   (THR  698  - GLU  704  <=> PRO  314  - SER  320 )                          
  51: s001-A ekwq-A   707 - 710 <=>  321 - 324   (ASN  707  - LEU  710  <=> ASN  321  - LYS  324 )                          
  51: s001-A ekwq-A   722 - 734 <=>  326 - 338   (LEU  722  - LYS  734  <=> ASP  326  - GLN  338 )                          
  51: s001-A ekwq-A   736 - 740 <=>  339 - 343   (LEU  736  - ASP  740  <=> LEU  339  - PRO  343 )                          
  51: s001-A ekwq-A   747 - 755 <=>  345 - 353   (GLY  747  - TYR  755  <=> ASN  345  - GLY  353 )                          
  51: s001-A ekwq-A   768 - 771 <=>  375 - 378   (GLY  768  - SER  771  <=> SER  375  - VAL  378 )                          
  52: s001-A ehm4-A    22 -  25 <=>    1 -   4   (THR   22  - PRO   25  <=> MET    1  - LEU    4 )                          
  52: s001-A ehm4-A    26 -  29 <=>    7 -  10   (GLY   26  - GLN   29  <=> ALA    7  - LEU   10 )                          
  52: s001-A ehm4-A    41 -  46 <=>   28 -  33   (ASP   41  - ILE   46  <=> ARG   28  - PHE   33 )                          
  52: s001-A ehm4-A   130 - 157 <=>   54 -  81   (LEU  130  - SER  157  <=> TYR   54  - ASP   81 )                          
  52: s001-A ehm4-A   158 - 161 <=>   83 -  86   (THR  158  - PRO  161  <=> PHE   83  - ILE   86 )                          
  52: s001-A ehm4-A   174 - 186 <=>  102 - 114   (TRP  174  - ILE  186  <=> LEU  102  - CYS  114 )                          
  52: s001-A ehm4-A   187 - 190 <=>  116 - 119   (VAL  187  - ARG  190  <=> GLN  116  - ASN  119 )                          
  52: s001-A ehm4-A   484 - 488 <=>  129 - 133   (GLY  484  - ASN  488  <=> LYS  129  - ASP  133 )                          
  52: s001-A ehm4-A   492 - 495 <=>  148 - 151   (SER  492  - PRO  495  <=> ASN  148  - ASP  151 )                          
  52: s001-A ehm4-A   496 - 519 <=>  154 - 177   (GLY  496  - LEU  519  <=> LEU  154  - ARG  177 )                          
  52: s001-A ehm4-A   539 - 542 <=>  178 - 181   (ILE  539  - GLY  542  <=> MET  178  - ASN  181 )                          
  52: s001-A ehm4-A   553 - 556 <=>  182 - 185   (VAL  553  - SER  556  <=> HIS  182  - ASN  185 )                          
  52: s001-A ehm4-A   560 - 594 <=>  186 - 220   (ARG  560  - ALA  594  <=> CYS  186  - MET  220 )                          
  52: s001-A ehm4-A   608 - 626 <=>  232 - 250   (LYS  608  - ARG  626  <=> PHE  232  - LEU  250 )                          
  52: s001-A ehm4-A   627 - 660 <=>  253 - 286   (GLY  627  - ILE  660  <=> GLU  253  - GLY  286 )                          
  52: s001-A ehm4-A   663 - 697 <=>  293 - 327   (ASP  663  - ASN  697  <=> GLU  293  - VAL  327 )                          
  52: s001-A ehm4-A   698 - 703 <=>  329 - 334   (THR  698  - THR  703  <=> ARG  329  - ILE  334 )                          
  52: s001-A ehm4-A   706 - 709 <=>  335 - 338   (ILE  706  - TYR  709  <=> SER  335  - LYS  338 )                          
  52: s001-A ehm4-A   722 - 740 <=>  339 - 357   (LEU  722  - ASP  740  <=> SER  339  - HIS  357 )                          
  52: s001-A ehm4-A   747 - 753 <=>  360 - 366   (GLY  747  - LEU  753  <=> VAL  360  - PHE  366 )                          
  52: s001-A ehm4-A   757 - 763 <=>  372 - 378   (ILE  757  - LEU  763  <=> LEU  372  - SER  378 )                          
  53: s001-A emow-A    41 -  46 <=>    3 -   8   (ASP   41  - ILE   46  <=> GLN    3  - PHE    8 )                          
  53: s001-A emow-A   130 - 133 <=>   27 -  30   (LEU  130  - THR  133  <=> ILE   27  - TYR   30 )                          
  53: s001-A emow-A   135 - 156 <=>   31 -  52   (LYS  135  - CYS  156  <=> ALA   31  - ILE   52 )                          
  53: s001-A emow-A   165 - 191 <=>   66 -  92   (PRO  165  - THR  191  <=> LYS   66  - LYS   92 )                          
  53: s001-A emow-A   479 - 485 <=>  105 - 111   (VAL  479  - MET  485  <=> ILE  105  - LYS  111 )                          
  53: s001-A emow-A   491 - 494 <=>  126 - 129   (ASN  491  - ILE  494  <=> VAL  126  - SER  129 )                          
  53: s001-A emow-A   495 - 516 <=>  132 - 153   (PRO  495  - VAL  516  <=> TYR  132  - SER  153 )                          
  53: s001-A emow-A   540 - 543 <=>  156 - 159   (ALA  540  - SER  543  <=> LEU  156  - GLY  159 )                          
  53: s001-A emow-A   552 - 594 <=>  161 - 203   (MET  552  - ALA  594  <=> LEU  161  - LYS  203 )                          
  53: s001-A emow-A   610 - 626 <=>  296 - 312   (VAL  610  - ARG  626  <=> GLU  296  - LEU  312 )                          
  53: s001-A emow-A   627 - 649 <=>  315 - 337   (GLY  627  - ILE  649  <=> ILE  315  - PHE  337 )                          
  53: s001-A emow-A   650 - 655 <=>  339 - 344   (CYS  650  - LEU  655  <=> ILE  339  - LYS  344 )                          
  53: s001-A emow-A   656 - 660 <=>  346 - 350   (HIS  656  - ILE  660  <=> ASN  346  - GLY  350 )                          
  53: s001-A emow-A   663 - 697 <=>  356 - 390   (ASP  663  - ASN  697  <=> LEU  356  - GLN  390 )                          
  53: s001-A emow-A   698 - 707 <=>  392 - 401   (THR  698  - ASN  707  <=> ALA  392  - LYS  401 )                          
  53: s001-A emow-A   709 - 712 <=>  402 - 405   (TYR  709  - MET  712  <=> LYS  402  - PHE  405 )                          
  53: s001-A emow-A   720 - 742 <=>  407 - 429   (GLU  720  - PRO  742  <=> LEU  407  - PHE  429 )                          
  53: s001-A emow-A   747 - 755 <=>  431 - 439   (GLY  747  - TYR  755  <=> GLN  431  - ALA  439 )                          
  53: s001-A emow-A   758 - 764 <=>  444 - 450   (THR  758  - SER  764  <=> PHE  444  - SER  450 )                          
  54: s001-A ec06-A    26 -  30 <=>    1 -   5   (GLY   26  - VAL   30  <=> MET    1  - VAL    5 )                          
  54: s001-A ec06-A    31 -  37 <=>    8 -  14   (LEU   31  - CYS   37  <=> LYS    8  - ASP   14 )                          
  54: s001-A ec06-A    41 -  44 <=>   18 -  21   (ASP   41  - LEU   44  <=> ARG   18  - ILE   21 )                          
  54: s001-A ec06-A   132 - 153 <=>   35 -  56   (VAL  132  - VAL  153  <=> THR   35  - VAL   56 )                          
  54: s001-A ec06-A   171 - 184 <=>   81 -  94   (GLY  171  - CYS  184  <=> ALA   81  - TYR   94 )                          
  54: s001-A ec06-A   186 - 189 <=>   95 -  98   (ILE  186  - THR  189  <=> HIS   95  - GLU   98 )                          
  54: s001-A ec06-A   481 - 486 <=>  115 - 120   (GLU  481  - ILE  486  <=> GLU  115  - ALA  120 )                          
  54: s001-A ec06-A   488 - 493 <=>  121 - 126   (ASN  488  - HIS  493  <=> ARG  121  - VAL  126 )                          
  54: s001-A ec06-A   494 - 524 <=>  129 - 159   (ILE  494  - ASP  524  <=> GLN  129  - LEU  159 )                          
  54: s001-A ec06-A   530 - 534 <=>  163 - 167   (ALA  530  - SER  534  <=> ARG  163  - ILE  167 )                          
  54: s001-A ec06-A   538 - 541 <=>  168 - 171   (VAL  538  - PHE  541  <=> HIS  168  - LEU  171 )                          
  54: s001-A ec06-A   543 - 593 <=>  181 - 231   (SER  543  - SER  593  <=> LEU  181  - ILE  231 )                          
  54: s001-A ec06-A   605 - 609 <=>  233 - 237   (PHE  605  - LYS  609  <=> LEU  233  - GLY  237 )                          
  54: s001-A ec06-A   610 - 626 <=>  239 - 255   (VAL  610  - ARG  626  <=> LYS  239  - GLY  255 )                          
  54: s001-A ec06-A   627 - 652 <=>  258 - 283   (GLY  627  - ALA  652  <=> ILE  258  - PHE  283 )                          
  54: s001-A ec06-A   658 - 663 <=>  289 - 294   (HIS  658  - ASP  663  <=> ALA  289  - ASN  294 )                          
  54: s001-A ec06-A   664 - 697 <=>  297 - 330   (CYS  664  - ASN  697  <=> SER  297  - ASN  330 )                          
  54: s001-A ec06-A   698 - 701 <=>  332 - 335   (THR  698  - LEU  701  <=> LEU  332  - THR  335 )                          
  54: s001-A ec06-A   703 - 706 <=>  336 - 339   (THR  703  - ILE  706  <=> ASN  336  - ASP  339 )                          
  54: s001-A ec06-A   726 - 742 <=>  341 - 357   (ASN  726  - PRO  742  <=> SER  341  - ARG  357 )                          
  54: s001-A ec06-A   746 - 749 <=>  359 - 362   (TYR  746  - THR  749  <=> CYS  359  - LYS  362 )                          
  54: s001-A ec06-A   752 - 755 <=>  364 - 367   (PRO  752  - TYR  755  <=> TYR  364  - GLU  367 )                          
  55: s001-A eeje-A    30 -  33 <=>   11 -  14   (VAL   30  - GLY   33  <=> LEU   11  - GLN   14 )                          
  55: s001-A eeje-A    41 -  46 <=>   22 -  27   (ASP   41  - ILE   46  <=> ILE   22  - ALA   27 )                          
  55: s001-A eeje-A   132 - 135 <=>   33 -  36   (VAL  132  - LYS  135  <=> TRP   33  - PRO   36 )                          
  55: s001-A eeje-A   138 - 144 <=>   49 -  55   (PHE  138  - LEU  144  <=> THR   49  - TRP   55 )                          
  55: s001-A eeje-A   145 - 148 <=>   57 -  60   (TYR  145  - GLN  148  <=> THR   57  - LEU   60 )                          
  55: s001-A eeje-A   172 - 189 <=>   86 - 103   (PRO  172  - THR  189  <=> VAL   86  - MET  103 )                          
  55: s001-A eeje-A   480 - 485 <=>  118 - 123   (LEU  480  - MET  485  <=> ASP  118  - ALA  123 )                          
  55: s001-A eeje-A   488 - 493 <=>  127 - 132   (ASN  488  - HIS  493  <=> ARG  127  - LEU  132 )                          
  55: s001-A eeje-A   494 - 513 <=>  135 - 154   (ILE  494  - THR  513  <=> ALA  135  - SER  154 )                          
  55: s001-A eeje-A   514 - 520 <=>  156 - 162   (PRO  514  - SER  520  <=> TYR  156  - SER  162 )                          
  55: s001-A eeje-A   543 - 593 <=>  177 - 227   (SER  543  - SER  593  <=> HIS  177  - ARG  227 )                          
  55: s001-A eeje-A   604 - 607 <=>  228 - 231   (HIS  604  - LEU  607  <=> ARG  228  - SER  231 )                          
  55: s001-A eeje-A   609 - 627 <=>  240 - 258   (LYS  609  - GLY  627  <=> SER  240  - CYS  258 )                          
  55: s001-A eeje-A   628 - 655 <=>  261 - 288   (PRO  628  - LEU  655  <=> ILE  261  - PHE  288 )                          
  55: s001-A eeje-A   660 - 697 <=>  289 - 326   (ILE  660  - ASN  697  <=> PHE  289  - SER  326 )                          
  55: s001-A eeje-A   698 - 704 <=>  328 - 334   (THR  698  - GLU  704  <=> THR  328  - SER  334 )                          
  55: s001-A eeje-A   707 - 710 <=>  335 - 338   (ASN  707  - LEU  710  <=> ASN  335  - ASP  338 )                          
  55: s001-A eeje-A   722 - 738 <=>  340 - 356   (LEU  722  - GLU  738  <=> SER  340  - GLN  356 )                          
  55: s001-A eeje-A   747 - 755 <=>  359 - 367   (GLY  747  - TYR  755  <=> VAL  359  - GLN  367 )                          
  56: s001-A emik-A    41 -  46 <=>   26 -  31   (ASP   41  - ILE   46  <=> LEU   26  - CYS   31 )                          
  56: s001-A emik-A   132 - 135 <=>   37 -  40   (VAL  132  - LYS  135  <=> VAL   37  - PRO   40 )                          
  56: s001-A emik-A   136 - 147 <=>   47 -  58   (VAL  136  - LEU  147  <=> ALA   47  - CYS   58 )                          
  56: s001-A emik-A   171 - 174 <=>   62 -  65   (GLY  171  - TRP  174  <=> TYR   62  - ILE   65 )                          
  56: s001-A emik-A   175 - 189 <=>   92 - 106   (LEU  175  - THR  189  <=> ASN   92  - LEU  106 )                          
  56: s001-A emik-A   480 - 485 <=>  121 - 126   (LEU  480  - MET  485  <=> ASP  121  - ASP  126 )                          
  56: s001-A emik-A   487 - 493 <=>  129 - 135   (MET  487  - HIS  493  <=> GLU  129  - ARG  135 )                          
  56: s001-A emik-A   494 - 519 <=>  138 - 163   (ILE  494  - LEU  519  <=> SER  138  - ILE  163 )                          
  56: s001-A emik-A   539 - 542 <=>  164 - 167   (ILE  539  - GLY  542  <=> PHE  164  - ARG  167 )                          
  56: s001-A emik-A   543 - 593 <=>  180 - 230   (SER  543  - SER  593  <=> ARG  180  - ARG  230 )                          
  56: s001-A emik-A   605 - 608 <=>  231 - 234   (PHE  605  - LYS  608  <=> ARG  231  - THR  234 )                          
  56: s001-A emik-A   609 - 627 <=>  243 - 261   (LYS  609  - GLY  627  <=> LYS  243  - VAL  261 )                          
  56: s001-A emik-A   628 - 657 <=>  264 - 293   (PRO  628  - VAL  657  <=> LEU  264  - PHE  293 )                          
  56: s001-A emik-A   661 - 664 <=>  295 - 298   (PHE  661  - CYS  664  <=> ASN  295  - SER  298 )                          
  56: s001-A emik-A   667 - 697 <=>  299 - 329   (ASN  667  - ASN  697  <=> ALA  299  - LYS  329 )                          
  56: s001-A emik-A   698 - 704 <=>  331 - 337   (THR  698  - GLU  704  <=> ALA  331  - SER  337 )                          
  56: s001-A emik-A   706 - 709 <=>  338 - 341   (ILE  706  - TYR  709  <=> ASN  338  - ASP  341 )                          
  56: s001-A emik-A   722 - 738 <=>  343 - 359   (LEU  722  - GLU  738  <=> GLU  343  - GLN  359 )                          
  56: s001-A emik-A   747 - 755 <=>  362 - 370   (GLY  747  - TYR  755  <=> THR  362  - PRO  370 )                          
  57: s001-A efrd-A    31 -  37 <=>   11 -  17   (LEU   31  - CYS   37  <=> ARG   11  - LYS   17 )                          
  57: s001-A efrd-A    41 -  45 <=>   21 -  25   (ASP   41  - PHE   45  <=> LEU   21  - TYR   25 )                          
  57: s001-A efrd-A    49 -  52 <=>   33 -  36   (LEU   49  - ALA   52  <=> ASN   33  - PRO   36 )                          
  57: s001-A efrd-A   130 - 152 <=>   41 -  63   (LEU  130  - ILE  152  <=> SER   41  - VAL   63 )                          
  57: s001-A efrd-A   171 - 191 <=>   82 - 102   (GLY  171  - THR  191  <=> LEU   82  - GLU  102 )                          
  57: s001-A efrd-A   460 - 464 <=>  123 - 127   (GLU  460  - ALA  464  <=> PHE  123  - LEU  127 )                          
  57: s001-A efrd-A   474 - 477 <=>  128 - 131   (LYS  474  - MET  477  <=> PRO  128  - LYS  131 )                          
  57: s001-A efrd-A   484 - 492 <=>  135 - 143   (GLY  484  - SER  492  <=> SER  135  - ASN  143 )                          
  57: s001-A efrd-A   493 - 496 <=>  146 - 149   (HIS  493  - GLY  496  <=> MET  146  - ASP  149 )                          
  57: s001-A efrd-A   497 - 525 <=>  152 - 180   (ILE  497  - LEU  525  <=> VAL  152  - ILE  180 )                          
  57: s001-A efrd-A   528 - 532 <=>  181 - 185   (LEU  528  - SER  532  <=> LYS  181  - THR  185 )                          
  57: s001-A efrd-A   538 - 541 <=>  187 - 190   (VAL  538  - PHE  541  <=> GLU  187  - LEU  190 )                          
  57: s001-A efrd-A   543 - 594 <=>  203 - 254   (SER  543  - ALA  594  <=> ASN  203  - ASN  254 )                          
  57: s001-A efrd-A   609 - 626 <=>  266 - 283   (LYS  609  - ARG  626  <=> ARG  266  - HIS  283 )                          
  57: s001-A efrd-A   627 - 664 <=>  286 - 323   (GLY  627  - CYS  664  <=> GLN  286  - TRP  323 )                          
  57: s001-A efrd-A   667 - 697 <=>  324 - 354   (ASN  667  - ASN  697  <=> MET  324  - LEU  354 )                          
  57: s001-A efrd-A   698 - 704 <=>  356 - 362   (THR  698  - GLU  704  <=> PHE  356  - CYS  362 )                          
  57: s001-A efrd-A   706 - 709 <=>  363 - 366   (ILE  706  - TYR  709  <=> SER  363  - ASN  366 )                          
  57: s001-A efrd-A   722 - 734 <=>  368 - 380   (LEU  722  - LYS  734  <=> SER  368  - LEU  380 )
[truncated: 5,170,318 more chars]
