# Supplementary material for: Structural screens identify candidate human homologs of insect chemoreceptors and cryptic Drosophila gustatory receptor-like proteins
Source: eLife. 2023 Feb 20;12:e85537. doi: 10.7554/eLife.85537 (PMC9998090; doi:10.7554/eLife.85537)
Supplement: Source data 3. — Individual text files represent the output of the Dali AF-DB search using the indicated query candidate seven transmembrane domain ion channels (7TMICs) from Trypanosoma (GRL1), D. melanogaster (Grls), or H. sapiens (PHTF1/2) and the structural proteomic dataset of D. melanogaster. [file elife-85537-data3.zip › Dmel_LinfGRL1.txt]

# Job: Dmel_LinfGRL1_A4HWQ9
# Query: s001A
# No:  Chain   Z    rmsd lali nres  %id PDB  Description
   1:  eh0n-A 17.3  4.2  320   414    9   DROME:AF-P58961-F1 PUTATIVE GUSTATORY RECEPTOR 47B;
   2:  elct-A 17.2 12.3  322   406    9   DROME:AF-Q9W1N5-F1 PUTATIVE GUSTATORY RECEPTOR 59F;
   3:  ee2c-A 16.8  4.7  323   416   11   DROME:AF-Q9V969-F1 PUTATIVE GUSTATORY RECEPTOR 57A;
   4:  efru-A 16.3  4.9  315   527    6   DROME:AF-Q9VSH2-F1 GUSTATORY RECEPTOR FOR BITTER TASTE 66A;
   5:  eldh-A 15.7  8.9  113   197   26   DROME:AF-A1ZB08-F1 RT08033P;
   6:  eliv-A 15.6 13.5  338   512    5   DROME:AF-Q9VZL7-F1 GUSTATORY AND ODORANT RECEPTOR 63A;
   7:  ekah-A 15.2  4.5  305   389    7   DROME:AF-Q9VTN0-F1 GUSTATORY RECEPTOR 68A;
   8:  eepd-A 14.9  4.8  294   369    9   DROME:AF-P58960-F1 PUTATIVE GUSTATORY RECEPTOR 39B;
   9:  eiw1-A 14.7  4.4  284   373   10   DROME:AF-Q9VYZ2-F1 PUTATIVE GUSTATORY RECEPTOR 10B;
  10:  edua-A 14.7  4.4  299   375    8   DROME:AF-Q9V6H2-F1 ODORANT RECEPTOR 49B;
  11:  emga-A 14.6  4.4  285   391    7   DROME:AF-Q9VB30-F1 PUTATIVE GUSTATORY RECEPTOR 98A;
  12:  eiso-A 14.6 19.7  181  1486   17   DROME:AF-Q9VNZ8-F1 ALSIN HOMOLOG;
  13:  embr-A 14.6  4.3  298   450    7   DROME:AF-Q9VM09-F1 PUTATIVE GUSTATORY RECEPTOR 28A;
  14:  egeg-A 14.5  4.4  289   376    7   DROME:AF-P81917-F1 ODORANT RECEPTOR 43A;
  15:  emyi-A 14.5  4.3  293   397    8   DROME:AF-Q9VAZ3-F1 ODORANT RECEPTOR 98A;
  16:  elmc-A 14.5  4.3  291   397    5   DROME:AF-Q9VHS4-F1 ODORANT RECEPTOR 85A;
  17:  ekkf-A 14.4  5.3  299   391    5   DROME:AF-Q9VJF2-F1 PUTATIVE GUSTATORY RECEPTOR 36B;
  18:  eh6u-A 14.4  4.5  281   384    5   DROME:AF-Q9V3N2-F1 ODORANT RECEPTOR 46A, ISOFORM B;
  19:  emt3-A 14.4  5.6  298   381    7   DROME:AF-P58957-F1 GUSTATORY AND PHEROMONE RECEPTOR 39A, ISOFORM C;
  20:  ele6-A 14.4  5.3  304   390    6   DROME:AF-Q8INZ2-F1 PUTATIVE GUSTATORY RECEPTOR 36C;
  21:  emn9-A 14.2  5.4  302   391    8   DROME:AF-P58955-F1 PUTATIVE GUSTATORY RECEPTOR 36A;
  22:  edbe-A 14.2  4.4  289   387    7   DROME:AF-P84181-F1 PUTATIVE GUSTATORY RECEPTOR 22D;
  23:  egq9-A 14.2  4.6  283   383    5   DROME:AF-Q9VCS8-F1 ODORANT RECEPTOR 94B;
  24:  el78-A 14.2  5.5  285   378    6   DROME:AF-P58954-F1 PUTATIVE GUSTATORY RECEPTOR 22F;
  25:  ehif-A 14.1  4.7  285   378    9   DROME:AF-Q9V568-F1 ODORANT RECEPTOR 45A;
  26:  eeps-A 14.0  6.0  291   413    6   DROME:AF-Q9W3I5-F1 ODORANT RECEPTOR 7A;
  27:  ems3-A 14.0  5.2  282   361    7   DROME:AF-A1Z881-F1 GUSTATORY RECEPTOR;
  28:  ef7l-A 13.9  4.7  314   427    7   DROME:AF-Q9V4K2-F1 GUSTATORY RECEPTOR FOR SUGAR TASTE 43A;
  29:  eln0-A 13.9  5.6  304   379    6   DROME:AF-P81912-F1 ODORANT RECEPTOR 23A;
  30:  emye-A 13.9  6.5  325   461    7   DROME:AF-Q9VKJ7-F1 GUSTATORY AND PHEROMONE RECEPTOR 32A;
  31:  eiql-A 13.9  5.2  263   362    8   DROME:AF-Q9VEU0-F1 PUTATIVE GUSTATORY RECEPTOR 89A;
  32:  eeje-A 13.8  4.3  283   399    8   DROME:AF-Q9V9I4-F1 ODORANT RECEPTOR 42B;
  33:  ec13-A 13.8  4.2  289   391    6   DROME:AF-Q9VT92-F1 ODORANT RECEPTOR 67D;
  34:  ejdt-A 13.8  4.5  290   377    7   DROME:AF-Q9VLE5-F1 ODORANT RECEPTOR 30A;
  35:  eg6r-A 13.8  5.3  295   428    9   DROME:AF-Q9W594-F1 PUTATIVE GUSTATORY RECEPTOR 2A;
  36:  ejwi-A 13.8  4.5  299   398    8   DROME:AF-Q9W1P8-F1 ODORANT RECEPTOR 59B;
  37:  eh7m-A 13.7  4.6  276   379    8   DROME:AF-P81915-F1 ODORANT RECEPTOR 33B;
  38:  ehcu-A 13.7 17.0  140   305   19   DROME:AF-Q8MLN3-F1 IP09867P;
  39:  emik-A 13.6  4.2  282   406    5   DROME:AF-Q9V9I2-F1 ODORANT RECEPTOR 42A;
  40:  eku8-A 13.6  4.4  282   383    7   DROME:AF-P58952-F1 PUTATIVE GUSTATORY RECEPTOR 22C;
  41:  ehyu-A 13.6  4.2  282   397    6   DROME:AF-P81910-F1 ODORANT RECEPTOR 22B;
  42:  elep-A 13.6  4.4  279   398    8   DROME:AF-P81913-F1 ODORANT RECEPTOR 24A;
  43:  ehwi-A 13.6  4.4  283   389    6   DROME:AF-P58953-F1 GUSTATORY RECEPTOR FOR BITTER TASTE 22E;
  44:  ek22-A 13.6  4.5  284   390    6   DROME:AF-Q9VHQ7-F1 ODORANT RECEPTOR 85B;
  45:  ee0h-A 13.6  4.9  299   384    9   DROME:AF-Q9VAW0-F1 PUTATIVE ODORANT RECEPTOR 98B;
  46:  eiid-A 13.6  4.9  280   378    6   DROME:AF-Q9VUK5-F1 PUTATIVE ODORANT RECEPTOR 71A;
  47:  ekwq-A 13.6  4.7  277   378    8   DROME:AF-P81914-F1 ODORANT RECEPTOR 33A;
  48:  eidg-A 13.6  4.5  288   386   10   DROME:AF-P84180-F1 PUTATIVE GUSTATORY RECEPTOR 22B;
  49:  ejx9-A 13.5  5.0  297   397    6   DROME:AF-O46077-F1 ODORANT RECEPTOR 2A;
  50:  edo9-A 13.4  4.8  285   397    6   DROME:AF-Q9VD74-F1 PUTATIVE GUSTATORY RECEPTOR 93C;
  51:  eer4-A 13.4  5.0  288   395    5   DROME:AF-Q8IN23-F1 PUTATIVE GUSTATORY RECEPTOR 93B;
  52:  elft-A 13.4  4.5  290   385    6   DROME:AF-P81921-F1 ODORANT RECEPTOR 47A;
  53:  emve-A 13.4  5.7  319   408    5   DROME:AF-P58950-F1 GUSTATORY RECEPTOR 10A;
  54:  effz-A 13.4  5.3  304   408    6   DROME:AF-Q8IMN6-F1 PUTATIVE GUSTATORY RECEPTOR 98C;
  55:  eh83-A 13.4  4.3  278   402    9   DROME:AF-P81911-F1 ODORANT RECEPTOR 22C;
  56:  elra-A 13.3  5.8  288   367    6   DROME:AF-Q9W1V0-F1 GUSTATORY RECEPTOR;
  57:  ell6-A 13.3  5.5  290   412    7   DROME:AF-Q8IMN5-F1 PUTATIVE GUSTATORY RECEPTOR 98D;
  58:  el1v-A 13.3  4.9  281   384    9   DROME:AF-P81916-F1 ODORANT RECEPTOR 33C;
  59:  ekyd-A 13.3  4.6  280   392    6   DROME:AF-Q9VHE6-F1 ODORANT RECEPTOR 85F;
  60:  ehji-A 13.3  4.3  285   392    7   DROME:AF-Q9W5G6-F1 ODORANT RECEPTOR 1A;
  61:  edm9-A 13.2  5.6  291   395    6   DROME:AF-P58962-F1 PUTATIVE GUSTATORY RECEPTOR 58A;
  62:  ejek-A 13.2  5.1  280   374    5   DROME:AF-P83292-F1 GUSTATORY RECEPTOR 23A;
  63:  ejsu-A 13.2  4.5  279   397    9   DROME:AF-P81923-F1 ODORANT RECEPTOR 59A;
  64:  efmx-A 13.1  4.5  282   389    6   DROME:AF-Q9VHQ6-F1 ODORANT RECEPTOR 85C;
  65:  emlt-A 13.1  4.8  287   397    7   DROME:AF-Q9VNK9-F1 PUTATIVE ODORANT RECEPTOR 83C;
  66:  edkk-A 13.1  5.1  283   386    7   DROME:AF-Q8IN58-F1 PUTATIVE GUSTATORY RECEPTOR 92A;
  67:  embs-A 13.1  4.2  278   397    9   DROME:AF-P81909-F1 ODORANT RECEPTOR 22A;
  68:  elpf-A 13.1 13.7  330   470    5   DROME:AF-Q9VM08-F1 PUTATIVE GUSTATORY RECEPTOR 28B;
  69:  eioz-A 13.1  5.2  296   417    8   DROME:AF-Q9VZJ6-F1 GUSTATORY RECEPTOR FOR SUGAR TASTE 64D;
  70:  ehhh-A 13.1  5.8  282   381    3   DROME:AF-Q8IN22-F1 GUSTATORY RECEPTOR;
  71:  eevn-A 13.0  5.0  300   412    9   DROME:AF-Q9W2B2-F1 PUTATIVE GUSTATORY RECEPTOR 58C;
  72:  ec06-A 13.0  4.6  286   392    7   DROME:AF-Q9W2U9-F1 ODORANT RECEPTOR 9A;
  73:  el2r-A 13.0  4.7  298   423    7   DROME:AF-Q8IMQ6-F1 PUTATIVE GUSTATORY RECEPTOR 97A;
  74:  efj8-A 13.0  4.7  294   420    7   DROME:AF-Q9VZW8-F1 ODORANT RECEPTOR 63A;
  75:  ec6g-A 13.0  4.7  291   417    7   DROME:AF-P82982-F1 ODORANT RECEPTOR 65A;
  76:  ejh0-A 12.9  4.7  297   371    8   DROME:AF-Q8IQ72-F1 UNCHARACTERIZED PROTEIN CG32395;
  77:  ekmp-A 12.9  5.1  290   403    8   DROME:AF-Q9VB26-F1 PUTATIVE GUSTATORY RECEPTOR 98B;
  78:  ei7y-A 12.9  4.4  285   406    6   DROME:AF-P82983-F1 PUTATIVE ODORANT RECEPTOR 65B;
  79:  egpc-A 12.9  5.2  285   387    7   DROME:AF-Q8IRZ5-F1 PUTATIVE ODORANT RECEPTOR 19B;
  80:  em2e-A 12.9  4.5  275   403    9   DROME:AF-P81918-F1 ODORANT RECEPTOR 43B;
  81:  ehy8-A 12.9  6.2  290   407    6   DROME:AF-Q9VT08-F1 ODORANT RECEPTOR 67A;
  82:  ehc8-A 12.9  4.8  281   385    9   DROME:AF-P82986-F1 ODORANT RECEPTOR 82A;
  83:  edgo-A 12.9  4.4  276   387    9   DROME:AF-Q9I816-F1 ODORANT RECEPTOR 19A;
  84:  edup-A 12.9  5.1  294   394    6   DROME:AF-P58951-F1 PUTATIVE GUSTATORY RECEPTOR 22A;
  85:  eeha-A 12.8  4.6  286   412    5   DROME:AF-Q9VHQ2-F1 PUTATIVE ODORANT RECEPTOR 85D;
  86:  egvr-A 12.8  4.6  277   390    7   DROME:AF-P58985-F1 PUTATIVE GUSTATORY RECEPTOR 59D;
  87:  ed4v-A 12.8  4.5  281   406    7   DROME:AF-Q9VYZ1-F1 ODORANT RECEPTOR 10A;
  88:  ed3z-A 12.7  4.6  288   419    8   DROME:AF-Q9V8Y7-F1 ODORANT RECEPTOR 56A;
  89:  el65-A 12.7 11.0  309   454    7   DROME:AF-Q9VPT1-F1 GUSTATORY AND ODORANT RECEPTOR 21A;
  90:  ec7p-A 12.7  5.6  288   385    8   DROME:AF-Q9W367-F1 GUSTATORY RECEPTOR 8A;
  91:  ej04-A 12.7 14.6  295   451    9   DROME:AF-A0A0B4KFG3-F1 UNCHARACTERIZED PROTEIN, ISOFORM C;
  92:  efj3-A 12.6  5.3  281   387    8   DROME:AF-Q9VCS9-F1 ODORANT RECEPTOR 94A;
  93:  edxo-A 12.6  4.3  284   412    7   DROME:AF-P81922-F1 ODORANT RECEPTOR 47B;
  94:  eeqs-A 12.6  4.4  279   408    5   DROME:AF-Q9VDM1-F1 PUTATIVE ODORANT RECEPTOR 92A;
  95:  em1q-A 12.6  4.6  275   396    8   DROME:AF-Q9V589-F1 ODORANT RECEPTOR 45B;
  96:  el2g-A 12.5  4.6  279   393    7   DROME:AF-P82985-F1 PUTATIVE ODORANT RECEPTOR 69A, ISOFORM B;
  97:  edeq-A 12.4  4.5  295   449    7   DROME:AF-B7Z0I0-F1 UNCHARACTERIZED PROTEIN;
  98:  ekp8-A 12.4  3.0  123   198   26   DROME:AF-Q9VN91-F1 MORN REPEAT-CONTAINING PROTEIN 4 HOMOLOG;
  99:  elpp-A 12.4 28.3  165  1054   16   DROME:AF-Q7JV09-F1 GH28348P;
 100:  efrd-A 12.4  4.8  282   421    7   DROME:AF-Q9VT20-F1 ODORANT RECEPTOR 67B;
 101:  ec6b-A 12.3  5.3  269   341    7   DROME:AF-Q8IRL8-F1 PUTATIVE GUSTATORY RECEPTOR 9A;
 102:  emx7-A 12.3  4.1  277   411    6   DROME:AF-Q9W1P7-F1 PUTATIVE ODORANT RECEPTOR 59C;
 103:  egvu-A 12.2  4.5  300   426    6   DROME:AF-Q6ILZ2-F1 HDC08032;
 104:  ec2h-A 12.2  5.2  294   406    7   DROME:AF-P83294-F1 GUSTATORY RECEPTOR FOR SUGAR TASTE 64B;
 105:  ei0r-A 12.1  4.5  281   401    9   DROME:AF-Q9VFN2-F1 ODORANT RECEPTOR 88A;
 106:  emw6-A 12.1  5.4  290   404    7   DROME:AF-Q8IMZ5-F1 PUTATIVE GUSTATORY RECEPTOR 94A;
 107:  eknq-A 12.1  5.3  267   366    8   DROME:AF-Q8MLS6-F1 GUSTATORY RECEPTOR;
 108:  ei8b-A 12.1  4.8  282   408    8   DROME:AF-Q9W2B1-F1 PUTATIVE GUSTATORY RECEPTOR 58B;
 109:  egyy-A 12.1  4.3  111   344   23   DROME:AF-Q9VK29-F1 AT19426P;
 110:  elfw-A 12.0  4.9  287   411   10   DROME:AF-M9PDY1-F1 UNCHARACTERIZED PROTEIN, ISOFORM C;
 111:  ego8-A 12.0  5.0  292   418    8   DROME:AF-Q9VXL0-F1 ODORANT RECEPTOR 13A;
 112:  efh4-A 11.9  7.3  125   379   16   DROME:AF-Q9VT14-F1 MORN REPEAT-CONTAINING PROTEIN 5;
 113:  ehu2-A 11.9  4.8  287   419    7   DROME:AF-P83295-F1 GUSTATORY RECEPTOR FOR SUGAR TASTE 64C;
 114:  ehao-A 11.8  4.4  265   396    9   DROME:AF-Q9V6A9-F1 ODORANT RECEPTOR 49A;
 115:  ek3z-A 11.7 15.4  290   451   11   DROME:AF-P83296-F1 GUSTATORY RECEPTOR FOR SUGAR TASTE 64E;
 116:  efb7-A 11.7  5.4  281   404    5   DROME:AF-Q9VT90-F1 ODORANT RECEPTOR 67C;
 117:  em4m-A 11.6  5.8  286   419    7   DROME:AF-Q9VD76-F1 GUSTATORY RECEPTOR FOR BITTER TASTE 93A;
 118:  elxa-A 11.6  5.6  296   410    5   DROME:AF-P82984-F1 PUTATIVE ODORANT RECEPTOR 65C;
 119:  ednc-A 11.4  4.8  275   422    8   DROME:AF-B7Z0I1-F1 UNCHARACTERIZED PROTEIN;
 120:  el7o-A 11.2  4.9  265   409    5   DROME:AF-Q9V3Q2-F1 ODORANT RECEPTOR 35A;
 121:  ejx2-A 11.2  4.8  295   453    7   DROME:AF-Q9VNB3-F1 ODORANT RECEPTOR 83A;
 122:  eei0-A 11.1 17.8  140   288   12   DROME:AF-Q9VT16-F1 MORN REPEAT-CONTAINING PROTEIN 5;
 123:  ejfj-A 11.1  6.3  310   486    7   DROME:AF-Q9VNB5-F1 ODORANT RECEPTOR CORECEPTOR;
 124:  ejv8-A 11.1  6.6  280   410    8   DROME:AF-Q8INZ1-F1 UNCHARACTERIZED PROTEIN CG31750;
 125:  edln-A 11.0  4.5  284   436    7   DROME:AF-Q9W0M2-F1 GUSTATORY RECEPTOR FOR SUGAR TASTE 61A;
 126:  ef4x-A 10.8  5.7  296   467    5   DROME:AF-A0A0B4KGT9-F1 ODORANT RECEPTOR 85E;
 127:  eiwv-A 10.8  9.4  312   469   10   DROME:AF-P83297-F1 GUSTATORY RECEPTOR FOR SUGAR TASTE 64F;
 128:  efqn-A 10.6  5.6  276   430    8   DROME:AF-Q9V4Q0-F1 UNCHARACTERIZED PROTEIN CG1339;
 129:  ejol-A 10.4  3.5  110   339    5   DROME:AF-Q7JY00-F1 HL02043P;
 130:  ejc1-A 10.4  5.2  268   444    6   DROME:AF-Q9W497-F1 GUSTATORY RECEPTOR 5A FOR TREHALOSE;
 131:  egn9-A 10.4  5.5  281   404    7   DROME:AF-Q9VVF3-F1 ODORANT RECEPTOR 74A;
 132:  ee8p-A 10.2 14.0  292   456    6   DROME:AF-P83293-F1 GUSTATORY RECEPTOR FOR SUGAR TASTE 64A;
 133:  edyb-A 10.2  4.6  256   397    7   DROME:AF-Q9W1U5-F1 PUTATIVE GUSTATORY RECEPTOR 59C;
 134:  ekzp-A  9.8  4.8  359   880   10   DROME:AF-Q9V9A8-F1 PROTEIN PHTF;
 135:  egjp-A  9.6  4.8  238   380    5   DROME:AF-Q8INY2-F1 UNCHARACTERIZED PROTEIN;
 136:  eh4y-A  9.2  4.6  203   333    6   DROME:AF-Q7KVY7-F1 SYNTAXIN-4;
 137:  ed61-A  9.1  2.4   99   844    4   DROME:AF-Q7K126-F1 CCR4-NOT TRANSCRIPTION COMPLEX SUBUNIT 3, ISOFORM
 138:  elfy-A  8.9 21.2  176   896    6   DROME:AF-Q9VDD8-F1 UBIQUITIN CARBOXYL-TERMINAL HYDROLASE;
 139:  eh5v-A  8.8  3.8  191   291    5   DROME:AF-Q24547-F1 SYNTAXIN-1A;
 140:  emd1-A  8.6 18.7  143   585    8   DROME:AF-Q960E8-F1 GENERAL TRANSCRIPTION FACTOR IIH SUBUNIT 1;
 141:  eduw-A  8.6  4.1  191   467    6   DROME:AF-Q24509-F1 SYNTAXIN-5;
 142:  ekwo-A  8.4 11.4  145   660    7   DROME:AF-Q9W329-F1 GOLGI-LOCALIZED, GAMMA-ADAPTIN EAR CONTAINING, AR
 143:  ehf3-A  8.3 12.5   95   901   11   DROME:AF-Q9VI72-F1 SPINDLE ASSEMBLY ABNORMAL 4;
 144:  edkp-A  8.1  7.4  107   543    2   DROME:AF-Q9VSZ1-F1 GH05942P;
 145:  em32-A  8.1  2.2   73   241    4   DROME:AF-Q9VZK1-F1 FI11682P;
 146:  efj6-A  8.0  4.2  167   282    8   DROME:AF-Q7K0X9-F1 LD23667P;
 147:  ee49-A  8.0  4.4  181   284    6   DROME:AF-Q9VU45-F1 LD27581P;
 148:  el5b-A  7.9  4.6  122   520    5   DROME:AF-Q9VHF6-F1 SERINE/THREONINE-PROTEIN KINASE ULK3;
 149:  egqs-A  7.9 25.8  157  1091    3   DROME:AF-P48608-F1 PROTEIN DIAPHANOUS;
 150:  ehdv-A  7.8  2.2   94   147    6   DROME:AF-A0A0B4KEF0-F1 UNCHARACTERIZED PROTEIN;
 151:  ei71-A  7.8 24.5  165   718    5   DROME:AF-Q9XYY9-F1 LD12055P;
 152:  efc8-A  7.7 13.0  139   855    8   DROME:AF-Q8MQJ7-F1 NON-SPECIFIC SERINE/THREONINE PROTEIN KINASE;
 153:  edvq-A  7.7 20.7  145   603    8   DROME:AF-M9PJS6-F1 UNCHARACTERIZED PROTEIN, ISOFORM D;
 154:  eimu-A  7.7 22.0  120  1960    8   DROME:AF-Q9VCH5-F1 NUCLEAR PORE COMPLEX PROTEIN NUP98-NUP96;
 155:  eetg-A  7.7  3.8  108   208    6   DROME:AF-Q24188-F1 PROTEIN LATE BLOOMER;
 156:  emwk-A  7.7  3.9  184   352    7   DROME:AF-Q9VR90-F1 SYNTAXIN 16;
 157:  eh3v-A  7.6  5.0  104   134    6   DROME:AF-Q9W5U9-F1 UNCHARACTERIZED PROTEIN;
 158:  ei2r-A  7.5  9.9   85   345    5   DROME:AF-Q9VXR6-F1 GH09650P;
 159:  eh66-A  7.5  4.7  179   626    9   DROME:AF-Q95SP2-F1 E3 UBIQUITIN-PROTEIN LIGASE HRD1;
 160:  ee9f-A  7.5  5.2  122   237    8   DROME:AF-Q1ECC3-F1 IP01956P;
 161:  ei2i-A  7.5  4.8  124   231    9   DROME:AF-A1Z6T8-F1 TETRASPANIN;
 162:  ela3-A  7.4 14.0  185   879    8   DROME:AF-Q9VEP2-F1 UNCHARACTERIZED PROTEIN, ISOFORM B;
 163:  ejak-A  7.4  4.6  124   182   11   DROME:AF-Q8IQ56-F1 TRANSMEMBRANE PROTEIN 11 HOMOLOG, MITOCHONDRIAL;
 164:  ekoq-A  7.4  4.2   90   605    3   DROME:AF-A0A0B4KFL3-F1 KATANIN P60 ATPASE-CONTAINING SUBUNIT A1;
 165:  edgt-A  7.4  4.2  120   218    7   DROME:AF-Q7JYY8-F1 TETRASPANIN;
 166:  efxp-A  7.3 16.9  136   612    4   DROME:AF-Q9VXL9-F1 IP12579P;
 167:  ehlv-A  7.3  3.5  109   264    5   DROME:AF-Q9VPW6-F1 UNCHARACTERIZED PROTEIN;
 168:  eket-A  7.2  4.5  130   211    8   DROME:AF-Q1EC46-F1 TETRASPANIN;
 169:  eefe-A  7.1 17.7  171   652    9   DROME:AF-Q9VW35-F1 SD02261P;
 170:  edrc-A  7.1  5.1  171   649   10   DROME:AF-Q9W4P9-F1 UNCHARACTERIZED PROTEIN;
 171:  eib6-A  7.1 20.5  104   228    4   DROME:AF-Q9VBI1-F1 DNA REPLICATION COMPLEX GINS PROTEIN SLD5;
 172:  elsp-A  7.1 15.3   92   138    7   DROME:AF-Q6IGU9-F1 HDC05165;
 173:  efm9-A  7.1 12.6  219  2272    5   DROME:AF-M9PGK7-F1 KLARSICHT, ISOFORM E;
 174:  ed87-A  7.1  8.2  109   183   10   DROME:AF-Q8IRN4-F1 UNCHARACTERIZED PROTEIN;
 175:  ehi6-A  7.1 16.1  127  1120    8   DROME:AF-Q9VB48-F1 DUF2428 DOMAIN-CONTAINING PROTEIN;
 176:  emeb-A  7.1  8.3  170  1191    6   DROME:AF-Q9VUY8-F1 WASH COMPLEX SUBUNIT HOMOLOG 5;
 177:  egqo-A  7.0 14.8  106  1365    8   DROME:AF-Q9V463-F1 NUCLEAR PORE COMPLEX PROTEIN NUP154;
 178:  edj7-A  7.0  5.1  170   674   12   DROME:AF-Q9VWZ2-F1 LD30826P;
 179:  eevr-A  7.0 11.5  157   655    8   DROME:AF-Q9W5A5-F1 PROTEIN TWEETY-2;
 180:  elas-A  7.0 19.2  173  1642    5   DROME:AF-E2QCS8-F1 THO COMPLEX SUBUNIT 2;
 181:  ed0y-A  7.0 12.9  150  1904    5   DROME:AF-Q7KU89-F1 PURATROPHIN-1-LIKE, ISOFORM A;
 182:  ek55-A  6.9  4.7  108   316   10   DROME:AF-Q9W0B3-F1 GH19706P;
 183:  emov-A  6.9 31.8  139  1890    5   DROME:AF-Q9V677-F1 PROTEASOME-ASSOCIATED PROTEIN ECM29 HOMOLOG;
 184:  em25-A  6.9  3.4  126  1380    4   DROME:AF-Q9VAJ1-F1 CONDENSIN COMPLEX SUBUNIT 1;
 185:  eggl-A  6.9  2.8   93   155    6   DROME:AF-M9NEY2-F1 UNCHARACTERIZED PROTEIN;
 186:  eezn-A  6.9  2.7   90   138    6   DROME:AF-C0PV55-F1 MIP07212P;
 187:  ecvg-A  6.8 23.3  143  1248    6   DROME:AF-Q9VKY2-F1 CULLIN-ASSOCIATED NEDD8-DISSOCIATED PROTEIN 1;
 188:  efv3-A  6.8  3.8  117   174    7   DROME:AF-A8DYC7-F1 UNCHARACTERIZED PROTEIN;
 189:  egp7-A  6.8  5.1  132   488    6   DROME:AF-Q5U179-F1 RE22408P;
 190:  ehxf-A  6.8  2.6   88   134    8   DROME:AF-E1JH38-F1 UNCHARACTERIZED PROTEIN, ISOFORM A;
 191:  ekiq-A  6.8 21.7  138   305    3   DROME:AF-Q9U599-F1 AT01821P;
 192:  ee0d-A  6.8 10.4  150  1265    5   DROME:AF-Q9VB25-F1 KINESIN-LIKE PROTEIN KLP98A;
 193:  eipp-A  6.8  2.5   99   142    8   DROME:AF-M9NFP0-F1 UNCHARACTERIZED PROTEIN;
 194:  eli2-A  6.8  3.8  104   142    8   DROME:AF-E0R7Q3-F1 MIP06256P;
 195:  eh0c-A  6.8  3.7   99   373   11   DROME:AF-Q9VJ40-F1 RH30783P;
 196:  eekj-A  6.8 14.4  148   298    6   DROME:AF-Q9VF77-F1 FI16517P1;
 197:  eds3-A  6.7 19.5  129  1136    5   DROME:AF-Q9VD22-F1 LP02352P;
 198:  eggv-A  6.7 26.6  174  2148    3   DROME:AF-M9NFI9-F1 SPINOPHILIN, ISOFORM J;
 199:  egs9-A  6.7 24.7  173  1113    2   DROME:AF-Q9VW37-F1 LP12374P;
 200:  eioc-A  6.7  5.0  171   671    9   DROME:AF-Q9VRR2-F1 GH26628P;
 201:  elz1-A  6.7  4.8  128   337    8   DROME:AF-Q9VHT4-F1 GDP-FUCOSE TRANSPORTER 1;
 202:  eg6o-A  6.7 21.3  180  1267    4   DROME:AF-B7Z0I2-F1 UNCHARACTERIZED PROTEIN, ISOFORM G;
 203:  ehuv-A  6.7  6.0  133   233    6   DROME:AF-Q8IMF1-F1 IP08088P;
 204:  edoc-A  6.7 36.8  189  2351    7   DROME:AF-Q9VT00-F1 JUMONJI, AT RICH INTERACTIVE DOMAIN 2;
 205:  egp8-A  6.6 20.3  183  2263    5   DROME:AF-Q7KVD1-F1 TRIO, ISOFORM A;
 206:  eiwz-A  6.6  2.3   91   338    4   DROME:AF-Q9VZJ9-F1 MITOCHONDRIAL E3 UBIQUITIN PROTEIN LIGASE 1;
 207:  ejp3-A  6.6  3.4   95   136    9   DROME:AF-Q9VHN0-F1 GEO07735P1;
 208:  eikd-A  6.6 14.7  163  1013    6   DROME:AF-P82295-F1 PROMININ-LIKE PROTEIN;
 209:  efjp-A  6.6 17.9  145   686    6   DROME:AF-Q24352-F1 GAMMA-AMINOBUTYRIC ACID RECEPTOR ALPHA-LIKE;
 210:  eh5i-A  6.6 16.9  149  1901    8   DROME:AF-M9PCE3-F1 UNCHARACTERIZED PROTEIN, ISOFORM D;
 211:  elox-A  6.6 12.7  186  1741    6   DROME:AF-Q9W517-F1 PROTEIN WINGS APART-LIKE;
 212:  ehpa-A  6.6  5.0  105   212    9   DROME:AF-A1ZA08-F1 UNCHARACTERIZED PROTEIN;
 213:  eflm-A  6.6 10.0  124   505    3   DROME:AF-Q9VLS5-F1 LD29542P;
 214:  ejr0-A  6.6  3.2   88   129    5   DROME:AF-A8DYA9-F1 UNCHARACTERIZED PROTEIN;
 215:  emdb-A  6.6  5.2  105   140   12   DROME:AF-A0A0B4JD85-F1 UNCHARACTERIZED PROTEIN, ISOFORM A;
 216:  eek7-A  6.6  9.8  110   618    6   DROME:AF-Q9VRF3-F1 LD38858P;
 217:  ej1i-A  6.5 21.7  140   604    4   DROME:AF-Q9VSS2-F1 SIGNAL RECOGNITION PARTICLE SUBUNIT SRP68;
 218:  eh7j-A  6.5  3.7  104   136    7   DROME:AF-Q9VW41-F1 COILED-COIL DOMAIN-CONTAINING PROTEIN 58;
 219:  eeci-A  6.5 23.1  142   513    4   DROME:AF-Q9VL59-F1 ZINC FINGER CCCH-TYPE WITH G PATCH DOMAIN-CONTAIN
 220:  ejip-A  6.5 20.1  136   655    9   DROME:AF-Q9VK41-F1 TETRATRICOPEPTIDE REPEAT PROTEIN 30 HOMOLOG;
 221:  empp-A  6.5  4.5  121   507    7   DROME:AF-Q9VKN9-F1 RE12806P;
 222:  eeai-A  6.5  6.1  127   148   13   DROME:AF-Q9W4B6-F1 RE01432P;
 223:  eger-A  6.5  3.5  110   285    8   DROME:AF-Q9VJY8-F1 INHIBITOR OF GROWTH PROTEIN;
 224:  efrv-A  6.5 24.6   99  2523    8   DROME:AF-Q9VSK6-F1 UNCHARACTERIZED PROTEIN, ISOFORM C;
 225:  ek1q-A  6.5 18.0  173   420    4   DROME:AF-Q9VXQ8-F1 GM02445P;
 226:  eey7-A  6.5  2.6   88   140    6   DROME:AF-A8JRH2-F1 UNCHARACTERIZED PROTEIN, ISOFORM A;
 227:  ek0g-A  6.5  6.3  121   219    7   DROME:AF-A1Z6U8-F1 FI23944P1;
 228:  ed5q-A  6.4  5.3  106   137   10   DROME:AF-A0A0B4JCU2-F1 UNCHARACTERIZED PROTEIN, ISOFORM A;
 229:  eio1-A  6.4  3.5   96   286   10   DROME:AF-Q9VDE4-F1 BRIDE OF DOUBLETIME;
 230:  elwt-A  6.4  4.4  131   391    7   DROME:AF-Q8IRI7-F1 CKII-ALPHA SUBUNIT INTERACTOR-3, ISOFORM B;
 231:  efma-A  6.4  6.5  166   761    5   DROME:AF-Q24151-F1 SIGNAL TRANSDUCER AND TRANSCRIPTION ACTIVATOR;
 232:  efcp-A  6.4  4.5   92   591    7   DROME:AF-Q8SYP8-F1 RE47911P;
 233:  ehq7-A  6.4 12.5  116   596    8   DROME:AF-Q7K3N1-F1 GH27401P;
 234:  eg7h-A  6.4 27.8  170  1384    5   DROME:AF-Q9VYA7-F1 RRP12-LIKE PROTEIN;
 235:  eeqn-A  6.4  3.3   97   141   12   DROME:AF-F0JAT1-F1 MIP06308P;
 236:  emf8-A  6.4  3.6   91   133    8   DROME:AF-Q8MZ67-F1 AT28918P;
 237:  ecww-A  6.4  5.8  123   238    8   DROME:AF-M9PEE6-F1 TETRASPANIN 66A, ISOFORM E;
 238:  egq4-A  6.4 15.4  137  1858    3   DROME:AF-M9PI41-F1 STICKY, ISOFORM B;
 239:  ee1k-A  6.4 26.4  126   857    9   DROME:AF-Q7KRS6-F1 NO MECHANORECEPTOR POTENTIAL B, ISOFORM D;
 240:  efc0-A  6.4 10.5  166   927    7   DROME:AF-Q7KVW5-F1 SMALL CONDUCTANCE CALCIUM-ACTIVATED POTASSIUM CHA
 241:  ekmz-A  6.4 11.6  180  1012    3   DROME:AF-Q9VRJ1-F1 ALANINE--TRNA LIGASE, MITOCHONDRIAL;
 242:  efh1-A  6.4  7.1   93   178    4   DROME:AF-Q8T481-F1 GUIDED ENTRY OF TAIL-ANCHORED PROTEINS FACTOR 1;
 243:  eh2s-A  6.3 16.7  139  1489    5   DROME:AF-B7Z126-F1 TOUSLED-LIKE KINASE, ISOFORM G;
 244:  ed5i-A  6.3 17.0  119   913    8   DROME:AF-Q9W0Y6-F1 TRANSIENT RECEPTOR POTENTIAL CATION CHANNEL PROTE
 245:  efx0-A  6.3  2.7   99   227    7   DROME:AF-Q7K3Z2-F1 GH01773P;
 246:  eevf-A  6.3 15.4   92   198   11   DROME:AF-Q9W1R8-F1 PROTEIN TEX261;
 247:  eghk-A  6.3  5.1   98   139    9   DROME:AF-A0A0B4JCU6-F1 UNCHARACTERIZED PROTEIN;
 248:  ekgo-A  6.3  8.6  113   422    9   DROME:AF-Q7KLV9-F1 26S PROTEASOME NON-ATPASE REGULATORY SUBUNIT 11;
 249:  edpc-A  6.3 30.0  176  1639    6   DROME:AF-P15215-F1 LAMININ SUBUNIT GAMMA-1;
 250:  elhm-A  6.3  6.7  107  1416    8   DROME:AF-Q9XZ34-F1 TELOMERE-ASSOCIATED PROTEIN RIF1;
 251:  efbz-A  6.3 11.0  170   957    6   DROME:AF-B7YZM8-F1 BARDET-BIEDL SYNDROME 9;
 252:  el3u-A  6.3 11.1  122   438    9   DROME:AF-Q9W3X8-F1 RH42690P;
 253:  einn-A  6.3 14.3  116   784    3   DROME:AF-A1Z814-F1 OXYSTEROL-BINDING PROTEIN;
 254:  efk5-A  6.3  3.9  120   230    8   DROME:AF-Q960K3-F1 LD47387P;
 255:  eexs-A  6.3 12.5  132  1084    6   DROME:AF-Q9VXD4-F1 MAB-21 DOMAIN-CONTAINING PROTEIN;
 256:  elkz-A  6.3  6.5  122   513    4   DROME:AF-Q7K561-F1 GH11294P;
 257:  ehut-A  6.3  2.7   98   553    5   DROME:AF-Q9VN45-F1 PROTEIN SPARTIN;
 258:  em00-A  6.3 16.0  132   730    5   DROME:AF-Q9VC06-F1 LD37516P;
 259:  ehyz-A  6.3  6.2   88   731    6   DROME:AF-Q9W148-F1 UNCONVENTIONAL PREFOLDIN RPB5 INTERACTOR-LIKE PRO
 260:  ely9-A  6.3  6.0  128   229    4   DROME:AF-Q7JZW3-F1 TETRASPANIN;
 261:  eeky-A  6.3 17.7  141   509    4   DROME:AF-Q9VVH4-F1 IP12572P;
 262:  ekyv-A  6.3  3.7  110   219   10   DROME:AF-Q7JZW7-F1 TETRASPANIN;
 263:  edm8-A  6.2 25.7  121  1491    6   DROME:AF-Q9NBD7-F1 CLIP-ASSOCIATING PROTEIN;
 264:  emqf-A  6.2  7.2  108   699    4   DROME:AF-A1Z6H6-F1 PEPTIDASE_M3 DOMAIN-CONTAINING PROTEIN;
 265:  eltf-A  6.2 21.1  151  1121    7   DROME:AF-Q9VIP4-F1 LP17758P;
 266:  elt6-A  6.2 17.9  126   519    7   DROME:AF-P25162-F1 ACETYLCHOLINE RECEPTOR SUBUNIT BETA-LIKE 2;
 267:  ed7x-A  6.2 11.7  110   201    4   DROME:AF-A1Z891-F1 FI14123P;
 268:  eheo-A  6.2  3.8   95   230    5   DROME:AF-Q9W0N6-F1 LD27967P;
 269:  eg64-A  6.2  8.1  118   707    9   DROME:AF-Q8IQ80-F1 GH06117P;
 270:  edmc-A  6.2 16.1  135   903    8   DROME:AF-Q9VCB7-F1 UNCHARACTERIZED PROTEIN;
 271:  ei6x-A  6.2 15.8  111   200    7   DROME:AF-O77259-F1 EG:115C2.5 PROTEIN;
 272:  elgk-A  6.2  7.0  138   498    2   DROME:AF-A1ZAP0-F1 SET AND MYND DOMAIN CONTAINING, ARTHROPOD-SPECIFI
 273:  ejj0-A  6.2  8.7  154   635    6   DROME:AF-Q9V3G6-F1 CCR4-NOT TRANSCRIPTION COMPLEX SUBUNIT 10;
 274:  el26-A  6.2  7.6  116   443    6   DROME:AF-Q9V784-F1 SAM50-LIKE PROTEIN CG7639;
 275:  ekuw-A  6.2 20.7  148  1982    5   DROME:AF-O97159-F1 CHROMODOMAIN-HELICASE-DNA-BINDING PROTEIN MI-2 HO
 276:  eixp-A  6.2 16.4  162   362    7   DROME:AF-Q9VCX6-F1 AT09144P;
 277:  eh5r-A  6.2  4.9  158   227    3   DROME:AF-Q9VNI9-F1 IP18173P;
 278:  egul-A  6.2  3.8  107   218   13   DROME:AF-Q7JWP5-F1 TETRASPANIN;
 279:  ei0h-A  6.1 22.6  154   699    7   DROME:AF-Q8MS38-F1 RE15216P;
 280:  efq0-A  6.1 18.5  143   573   12   DROME:AF-Q9W358-F1 SYNEMBRYN;
 281:  ehcb-A  6.1  8.7  200  2036    8   DROME:AF-A0A0U1QT59-F1 TRANSMEMBRANE CHANNEL-LIKE, ISOFORM C;
 282:  elkk-A  6.1  5.1  166   404    7   DROME:AF-Q9W2A4-F1 UNCHARACTERIZED PROTEIN;
 283:  ee2y-A  6.1 32.0  148   982   11   DROME:AF-Q7KVR8-F1 AP-1 COMPLEX SUBUNIT GAMMA;
 284:  emoo-A  6.1 23.8  149  1201    9   DROME:AF-O16844-F1 KINESIN-LIKE PROTEIN COSTA;
 285:  ehvz-A  6.1  7.3  117   267   11   DROME:AF-Q9V3E5-F1 TETRASPANIN;
 286:  ek9x-A  6.1  5.3  115   355    3   DROME:AF-Q95TP0-F1 TUBULIN-FOLDING COFACTOR C;
 287:  ek9a-A  6.1 21.4  110   513    5   DROME:AF-Q9VPE3-F1 FI23527P1;
 288:  ehdh-A  6.1 21.8  115   766    6   DROME:AF-Q9VDE6-F1 EXOCYST COMPLEX COMPONENT 6;
 289:  edne-A  6.1  4.4  103   740    4   DROME:AF-Q9VDS5-F1 RHO GTPASE-ACTIVATING PROTEIN 92B;
 290:  edbz-A  6.1 17.0  168   894   12   DROME:AF-A1Z838-F1 GPI ETHANOLAMINE PHOSPHATE TRANSFERASE 1;
 291:  eha7-A  6.1 13.2  133   393    8   DROME:AF-Q9W1F5-F1 RE54691P;
 292:  eeui-A  6.1 17.2  147  2300    5   DROME:AF-Q9VZS7-F1 HOBBIT, ISOFORM B;
 293:  ek56-A  6.1  5.7  127   362    9   DROME:AF-Q8IQK9-F1 TETRASPANIN 68C, ISOFORM A;
 294:  ejvz-A  6.1  4.1   96   138   11   DROME:AF-G2J646-F1 MIP06567P1;
 295:  ej1b-A  6.1  3.1   93   131    3   DROME:AF-Q9VRD7-F1 GEO12064P1;
 296:  efxh-A  6.1  4.4  133  1318    9   DROME:AF-Q9W252-F1 DNA REPAIR PROTEIN RAD50;
 297:  emfp-A  6.1 12.8  168   956    5   DROME:AF-Q9W0T5-F1 TRANSIENT RECEPTOR POTENTIAL CHANNEL PYREXIA;
 298:  ef5y-A  6.1  3.6   91   142    8   DROME:AF-A1Z998-F1 IP17185P2;
 299:  eg4u-A  6.1 25.6  139   523    5   DROME:AF-Q7KTF8-F1 NICOTINIC ACETYLCHOLINE RECEPTOR ALPHA6, ISOFORM
 300:  ekhn-A  6.1  4.5  106   152    8   DROME:AF-Q9VZE2-F1 GEO04055P1;
 301:  emw9-A  6.1  5.9   95   542   11   DROME:AF-Q9VVF4-F1 FI08815P;
 302:  elkb-A  6.1  3.0   92   149    5   DROME:AF-Q8INQ3-F1 GEO13292P1;
 303:  ehd7-A  6.1  6.5  129   220    4   DROME:AF-Q7K010-F1 TETRASPANIN;
 304:  ej4r-A  6.1  4.9   94   658   11   DROME:AF-Q9VB22-F1 LD33695P;
 305:  ehpo-A  6.1  9.9  110   614    7   DROME:AF-Q9VBQ3-F1 FI08017P;
 306:  em23-A  6.0 17.0  144   710    3   DROME:AF-Q9VF78-F1 CONSERVED OLIGOMERIC GOLGI COMPLEX SUBUNIT 2;
 307:  ej7n-A  6.0 14.6  138   632    7   DROME:AF-Q9VFC0-F1 MAU2 CHROMATID COHESION FACTOR HOMOLOG;
 308:  ehex-A  6.0 15.8  103   149    6   DROME:AF-Q9VXY1-F1 TUBULIN-SPECIFIC CHAPERONE A;
 309:  efvc-A  6.0 25.5  116   257   11   DROME:AF-Q8ML70-F1 IMMUNE-INDUCED PEPTIDES;
 310:  ek5d-A  6.0  3.9  110   146    7   DROME:AF-A0A0B4KED5-F1 UNCHARACTERIZED PROTEIN;
 311:  ec83-A  6.0  3.2   92  1318    7   DROME:AF-B7Z150-F1 INACTIVATION NO AFTERPOTENTIAL E, ISOFORM E;
 312:  ei31-A  6.0 18.9  133  1320    6   DROME:AF-P54623-F1 CENTROSOMIN;
 313:  egr0-A  6.0 10.5  144  1746    6   DROME:AF-Q9VWB9-F1 THYROID ADENOMA-ASSOCIATED PROTEIN HOMOLOG;
 314:  em3c-A  6.0 21.5  129   861    5   DROME:AF-Q9VLX2-F1 LD22651P;
 315:  eh52-A  6.0 46.1  113  2294    2   DROME:AF-Q9VUB7-F1 PAX TRANSCRIPTION ACTIVATION DOMAIN INTERACTING P
 316:  eko6-A  6.0 10.0  117   724    4   DROME:AF-Q9VS46-F1 RINT1-LIKE PROTEIN;
 317:  ed0h-A  6.0 16.2  148   585    8   DROME:AF-Q9W288-F1 NTR, ISOFORM A;
 318:  ejkb-A  6.0  3.1  105   183    7   DROME:AF-X2JEK5-F1 UNCHARACTERIZED PROTEIN;
 319:  ec2a-A  6.0 25.4  134   964   10   DROME:AF-P45437-F1 COATOMER SUBUNIT BETA;
 320:  ejhe-A  6.0  2.9   83   258    6   DROME:AF-Q9VS38-F1 MEDIATOR OF RNA POLYMERASE II TRANSCRIPTION SUBUN
 321:  emin-A  6.0  8.3  139   341    9   DROME:AF-Q9VK00-F1 UNCHARACTERIZED PROTEIN, ISOFORM A;
 322:  ekui-A  6.0  5.2  100   161    4   DROME:AF-M9MRW9-F1 UNCHARACTERIZED PROTEIN, ISOFORM C;
 323:  eej8-A  6.0 12.7  169   924    4   DROME:AF-P18091-F1 ALPHA-ACTININ, SARCOMERIC;
 324:  emfx-A  6.0  6.6  121   420    5   DROME:AF-Q9VVI1-F1 LD04387P;
 325:  ehdi-A  6.0 13.7  137   676    4   DROME:AF-Q9VQS0-F1 FI13205P;
 326:  ekj1-A  6.0  7.9  173  1977    2   DROME:AF-A1Z8X3-F1 ANASTRAL SPINDLE 3;
 327:  ekni-A  6.0 22.3  149   493    5   DROME:AF-Q9VC87-F1 RE57978P;
 328:  eiea-A  6.0 30.3  165   970    9   DROME:AF-Q9U6L4-F1 PROTEIN TWEETY;
 329:  emp9-A  5.9 22.8  132   919   12   DROME:AF-Q9VW54-F1 26S PROTEASOME NON-ATPASE REGULATORY SUBUNIT 2;
 330:  ef5r-A  5.9  5.5   86   142    8   DROME:AF-Q9W5P1-F1 MEDIATOR OF RNA POLYMERASE II TRANSCRIPTION SUBUN
 331:  ekpt-A  5.9  4.2  114   772    6   DROME:AF-Q9VCV8-F1 UNCHARACTERIZED PROTEIN;
 332:  ehub-A  5.9 18.1  105   513   10   DROME:AF-Q7JR73-F1 LD20239P;
 333:  eimv-A  5.9  6.2  113   599    5   DROME:AF-M9PER3-F1 UNCHARACTERIZED PROTEIN, ISOFORM D;
 334:  efqt-A  5.9  4.6  156   232    6   DROME:AF-Q9VV76-F1 SYNTAXIN 8;
 335:  eiq2-A  5.9  9.8  107   511    5   DROME:AF-Q9VM69-F1 CG10206-PA;
 336:  em55-A  5.9 11.6  120   246    4   DROME:AF-Q9VII2-F1 IP07785P;
 337:  ee9c-A  5.9 15.0  155   680    6   DROME:AF-A1Z9G7-F1 UNCHARACTERIZED PROTEIN, ISOFORM A;
 338:  ei0l-A  5.9  5.2  103   203   14   DROME:AF-Q95SH2-F1 CHARGED MULTIVESICULAR BODY PROTEIN 1, ISOFORM A;
 339:  eiza-A  5.9 24.6  155  1280   10   DROME:AF-Q9VY47-F1 PHOSPHATIDYLINOSITOL-3,4-BISPHOSPHATE 4-PHOSPHATA
 340:  eeni-A  5.9  7.3  137  1200    5   DROME:AF-Q9VXE9-F1 STRUCTURAL MAINTENANCE OF CHROMOSOMES PROTEIN;
 341:  ejcj-A  5.9  8.6  168  1576    3   DROME:AF-A1Z9P3-F1 PROTEIN SHROOM;
 342:  ee6z-A  5.9 25.7  132  1105    7   DROME:AF-Q9VX31-F1 INTEGRATOR COMPLEX SUBUNIT 2;
 343:  emf0-A  5.9 22.0  176  1133    4   DROME:AF-Q9W5E4-F1 MYB-BINDING PROTEIN 1A;
 344:  ejso-A  5.9 21.6   94   175    5   DROME:AF-Q9VUF9-F1 GH08457P;
 345:  eh9i-A  5.9 10.0  110   395    5   DROME:AF-Q9VTL1-F1 PCI DOMAIN-CONTAINING PROTEIN 2 HOMOLOG;
 346:  ekns-A  5.9 21.0  179  2059    6   DROME:AF-Q9VD07-F1 UNCHARACTERIZED PROTEIN;
 347:  ed4b-A  5.9  3.9   96   658    8   DROME:AF-A6MHQ4-F1 SODIUM/POTASSIUM-TRANSPORTING ATPASE SUBUNIT
 348:  ekau-A  5.9 15.4  159  1754    7   DROME:AF-Q9W040-F1 INTRAFLAGELLAR TRANSPORT PROTEIN 172 HOMOLOG;
 349:  ej2r-A  5.9  3.7  104   686   11   DROME:AF-Q9VWS0-F1 INHIBITOR OF GROWTH PROTEIN;
 350:  ecwa-A  5.9  6.7  121   530    7   DROME:AF-Q9VVV8-F1 SET AND MYND DOMAIN CONTAINING, ARTHROPOD-SPECIFI
 351:  ed0w-A  5.8 13.0  121   425    8   DROME:AF-Q7KM13-F1 HAIRY/ENHANCER-OF-SPLIT RELATED WITH YRPW MOTIF P
 352:  ef9z-A  5.8 27.4  108  1055    6   DROME:AF-A0A0B4KF06-F1 VALYL-TRNA SYNTHETASE;
 353:  ef8j-A  5.8  3.5   79   442    8   DROME:AF-Q9Y162-F1 VESICLE-FUSING ATPASE;
 354:  elyk-A  5.8 18.0  126   692    9   DROME:AF-Q8SWW9-F1 LD18126P;
 355:  em19-A  5.8 11.6  209   742    8   DROME:AF-Q9VAD6-F1 CONSERVED OLIGOMERIC GOLGI COMPLEX SUBUNIT 7;
 356:  eie7-A  5.8  5.8   95   206    5   DROME:AF-Q9VJC8-F1 UNCHARACTERIZED PROTEIN;
 357:  ejbg-A  5.8  5.0   90   189    8   DROME:AF-Q9VBQ9-F1 MEDIATOR OF RNA POLYMERASE II TRANSCRIPTION SUBUN
 358:  eldy-A  5.8  3.6  117   195    8   DROME:AF-Q9VP89-F1 UNCHARACTERIZED PROTEIN, ISOFORM A;
 359:  ed57-A  5.8 16.7  139  1212    6   DROME:AF-Q9XZ29-F1 EG:BACR25B3.9 PROTEIN;
 360:  emwj-A  5.8 14.0  142   471    4   DROME:AF-Q7K5N4-F1 UBIQUITIN CARBOXYL-TERMINAL HYDROLASE CALYPSO;
 361:  eh7t-A  5.8 12.7  138  2233    9   DROME:AF-A8JUW5-F1 NARROW ABDOMEN, ISOFORM F;
 362:  ec34-A  5.8  6.9  108   194    6   DROME:AF-P22468-F1 GONADAL PROTEIN GDL;
 363:  eifj-A  5.8  5.1  104   226    4   DROME:AF-Q8T0Q4-F1 GH13992P;
 364:  ec3p-A  5.8 14.8  182  1080    2   DROME:AF-Q9I7R5-F1 APOLLO, ISOFORM A;
 365:  embe-A  5.8 15.8  143   532    5   DROME:AF-Q9VZ41-F1 SET AND MYND DOMAIN CONTAINING, ARTHROPOD-SPECIFI
 366:  ed67-A  5.8 15.8  120   521    5   DROME:AF-P04755-F1 ACETYLCHOLINE RECEPTOR SUBUNIT BETA-LIKE 1;
 367:  ej9m-A  5.8 19.5  158  1560    8   DROME:AF-Q9VFD3-F1 UNCHARACTERIZED PROTEIN, ISOFORM B;
 368:  ej9w-A  5.8  6.0  111   224    7   DROME:AF-Q9W0K9-F1 LD10220P;
 369:  eh33-A  5.8 28.2  177  1252    4   DROME:AF-Q9VGK7-F1 PUTATIVE ELONGATOR COMPLEX PROTEIN 1;
 370:  ehcc-A  5.8  8.6   81   332    9   DROME:AF-Q9VMM7-F1 FI04466P;
 371:  ehfe-A  5.8  7.8  116   544    7   DROME:AF-Q7K1C5-F1 GH21176P;
 372:  edjc-A  5.8  8.5   85   220    7   DROME:AF-Q9VFS8-F1 26S PROTEASOME NON-ATPASE REGULATORY SUBUNIT 9;
 373:  ef1y-A  5.8 11.6  138  1179    6   DROME:AF-Q7KK96-F1 STRUCTURAL MAINTENANCE OF CHROMOSOMES PROTEIN;
 374:  ee7l-A  5.8  6.3  170  1761    6   DROME:AF-Q9VMR4-F1 NO MECHANORECEPTOR POTENTIAL C, ISOFORM H;
 375:  ehx9-A  5.8  5.6  154   809    5   DROME:AF-Q7KRW1-F1 PROTEIN TRC8 HOMOLOG;
 376:  ehup-A  5.7  7.4  218   776    5   DROME:AF-Q95TN4-F1 CONSERVED OLIGOMERIC GOLGI COMPLEX SUBUNIT 4;
 377:  ehhf-A  5.7 15.4  135   474    9   DROME:AF-Q9VJQ7-F1 LD27791P;
 378:  eh6n-A  5.7 19.5  135  1188    7   DROME:AF-Q9VUL6-F1 GH22749P;
 379:  efbt-A  5.7 12.7  124  1765    5   DROME:AF-Q1W9P9-F1 ECHINUS SPLICE FORM 3;
 380:  efge-A  5.7 23.2  156  2455   10   DROME:AF-Q9VE34-F1 ECTOPIC P GRANULES PROTEIN 5 HOMOLOG;
 381:  eiru-A  5.7  7.5  126   217    6   DROME:AF-Q7K527-F1 GH14950P;
 382:  elln-A  5.7 13.8  109   280    6   DROME:AF-Q8WTC1-F1 28S RIBOSOMAL PROTEIN S15, MITOCHONDRIAL;
 383:  ek7o-A  5.7 19.9  126   578    6   DROME:AF-P46150-F1 MOESIN/EZRIN/RADIXIN HOMOLOG 1;
 384:  egb6-A  5.7 16.3  137   559    5   DROME:AF-Q7K581-F1 SD01637P;
 385:  ei3k-A  5.7  8.2   83   196   10   DROME:AF-Q9VTA1-F1 UNCHARACTERIZED PROTEIN;
 386:  eios-A  5.7  5.7  114   539    8   DROME:AF-A0A0S0WNY8-F1 NICOTINIC ACETYLCHOLINE RECEPTOR ALPHA4, ISOFO
 387:  ejwa-A  5.7  2.6   61   133    2   DROME:AF-Q9GYU7-F1 MEDIATOR OF RNA POLYMERASE II TRANSCRIPTION SUBUN
 388:  edn1-A  5.7 14.2  122   224    8   DROME:AF-Q01068-F1 ENHANCER OF SPLIT M3 PROTEIN;
 389:  ehmo-A  5.7 14.3  160  1503    5   DROME:AF-A1Z9C4-F1 UNCHARACTERIZED PROTEIN;
 390:  eeun-A  5.7 13.6  123   600   10   DROME:AF-Q9VMX1-F1 KIF-BINDING PROTEIN;
 391:  ekfl-A  5.7 14.2  116   795    9   DROME:AF-Q9W3G6-F1 NICOTINIC ACETYLCHOLINE RECEPTOR ALPHA3, ISOFORM
 392:  ek15-A  5.7 35.3  129  1211    7   DROME:AF-Q9VSP0-F1 IP13783P;
 393:  eh22-A  5.7  3.4   73   267    5   DROME:AF-Q8MLV2-F1 MIT_C DOMAIN-CONTAINING PROTEIN;
 394:  ejwc-A  5.7  6.5  130   326   11   DROME:AF-Q9VKF3-F1 AT12771P;
 395:  emd8-A  5.6  5.1  132   244    9   DROME:AF-O46101-F1 TETRASPANIN-2A;
 396:  egl5-A  5.6 10.6  109   176    7   DROME:AF-Q9VXD1-F1 PROTEIN SINGLES BAR;
 397:  eh14-A  5.6 23.0  138   723    7   DROME:AF-Q9VI25-F1 NEUROCHONDRIN HOMOLOG;
 398:  ejoe-A  5.6 19.9  136  1117   10   DROME:AF-Q9W3N0-F1 FI21262P1;
 399:  empk-A  5.6 14.7  149  2464    5   DROME:AF-Q9VG05-F1 UNCHARACTERIZED PROTEIN, ISOFORM H;
 400:  edll-A  5.6 19.1  136   496    5   DROME:AF-Q08832-F1 GAMMA-AMINOBUTYRIC ACID RECEPTOR SUBUNIT BETA-LIK
 401:  eeud-A  5.6  3.2  119   347    7   DROME:AF-Q9VT39-F1 DUF4477 DOMAIN-CONTAINING PROTEIN;
 402:  ej46-A  5.6  7.8  149  2008    8   DROME:AF-A0A0B4K7Q6-F1 MYOBLAST CITY, ISOFORM B;
 403:  ej35-A  5.6 18.3  109   146    6   DROME:AF-Q9VU59-F1 GEO07864P1;
 404:  egts-A  5.6 18.9  149   581    5   DROME:AF-Q9VWE5-F1 IP19862P;
 405:  eicn-A  5.6  4.5  103   615   12   DROME:AF-Q9W3Y6-F1 ANAPHASE PROMOTING COMPLEX SUBUNIT 7, ISOFORM A;
 406:  el3f-A  5.6 43.1  144   828    3   DROME:AF-X2JD14-F1 UNCHARACTERIZED PROTEIN, ISOFORM B;
 407:  ekiz-A  5.6  7.5  102   594    6   DROME:AF-Q8SXK2-F1 ARGINYL-TRNA SYNTHETASE;
 408:  edk2-A  5.6  7.0  151   966    5   DROME:AF-Q9VLM8-F1 ALANINE--TRNA LIGASE, CYTOPLASMIC;
 409:  ek27-A  5.6  3.8   90  1483    4   DROME:AF-Q9V4F9-F1 MEDIATOR OF RNA POLYMERASE II TRANSCRIPTION SUBUN
 410:  el1i-A  5.6 14.8  117   619    3   DROME:AF-Q9VYV5-F1 ALPHA-(1,6)-FUCOSYLTRANSFERASE;
 411:  eilq-A  5.6 31.6  160  1234    8   DROME:AF-Q7KW14-F1 COILED-COIL DOMAIN-CONTAINING PROTEIN CG32809;
 412:  el46-A  5.6  3.9  109   168    6   DROME:AF-Q9VFY4-F1 UNCHARACTERIZED PROTEIN;
 413:  ec17-A  5.6 14.3  119   592    3   DROME:AF-Q9W0I6-F1 PHOSPHATIDYLINOSITOL-3-PHOSPHATASE SAC1;
 414:  ekrl-A  5.6 11.5  132  1288    8   DROME:AF-Q9VFG8-F1 PROTEIN KIBRA;
 415:  eeop-A  5.6 14.7  141   932    9   DROME:AF-Q9VQG0-F1 LD21546P;
 416:  el34-A  5.6  2.9   92   142    9   DROME:AF-A8DY57-F1 GEO10349P1;
 417:  ee1e-A  5.6 27.6  106   994    6   DROME:AF-Q9VSR7-F1 VALYL-TRNA SYNTHETASE;
 418:  eikt-A  5.5 15.3  148  1001    6   DROME:AF-Q9VT41-F1 INTEGRATOR COMPLEX SUBUNIT 7;
 419:  ee0v-A  5.5 14.9   99   317    8   DROME:AF-M9PB06-F1 UNCHARACTERIZED PROTEIN, ISOFORM D;
 420:  eimo-A  5.5 21.4  186   993    5   DROME:AF-Q9U4F8-F1 BCDNA.LD34475;
 421:  eh63-A  5.5  7.7  114   273    4   DROME:AF-A0A0B4LHK8-F1 UNCHARACTERIZED PROTEIN, ISOFORM D;
 422:  ef3r-A  5.5  8.5  115   520   11   DROME:AF-Q9V557-F1 PROBABLE CYTOCHROME P450 4P2;
 423:  ec2b-A  5.5 20.0  132   443    8   DROME:AF-Q9VHG8-F1 UNCHARACTERIZED PROTEIN;
 424:  eir0-A  5.5 16.8  147   796    3   DROME:AF-Q9VFE7-F1 NUCLEAR PORE PROTEIN;
 425:  edxt-A  5.5  4.1   73   222    5   DROME:AF-Q7K2V7-F1 TETRASPANIN;
 426:  ema6-A  5.5  3.6   94    98    5   DROME:AF-M9MS63-F1 UNCHARACTERIZED PROTEIN, ISOFORM A;
 427:  ed6b-A  5.5 15.9   96   195    8   DROME:AF-A1Z9Q7-F1 IP07182P;
 428:  eg4l-A  5.5 15.2  142   868    5   DROME:AF-Q7JVW5-F1 LD44919P;
 429:  efyv-A  5.5  4.3   92   611    4   DROME:AF-Q9VJV2-F1 ANGIOTENSIN-CONVERTING ENZYME;
 430:  eh4i-A  5.5  3.3   92   508    3   DROME:AF-P46824-F1 KINESIN LIGHT CHAIN;
 431:  ejvg-A  5.5  2.8   80   159    4   DROME:AF-Q8IR72-F1 FI19011P1;
 432:  ef3i-A  5.5  4.6  106   265    8   DROME:AF-Q9VH59-F1 ELONGATION OF VERY LONG CHAIN FATTY ACIDS PROTEIN
 433:  elfi-A  5.5  3.4   92   145    7   DROME:AF-Q86BK9-F1 MEDIATOR COMPLEX SUBUNIT 22;
 434:  ee7j-A  5.5  4.4  104   206    8   DROME:AF-A8JNQ7-F1 UNCHARACTERIZED PROTEIN;
 435:  ef8w-A  5.5 17.1  108   615    9   DROME:AF-A8JNI3-F1 DEBRIS BUSTER, ISOFORM D;
 436:  ely2-A  5.5  3.5   94   144    5   DROME:AF-Q4V4P2-F1 IP04228P;
 437:  ee16-A  5.5 14.6  182  1316    7   DROME:AF-Q9VGM1-F1 MULTIDRUG RESISTANCE PROTEIN 4;
 438:  ej5x-A  5.5 18.3  122   250    8   DROME:AF-Q9VZL8-F1 FIRE EXIT, ISOFORM A;
 439:  ehnb-A  5.5 17.3  128   524   10   DROME:AF-Q9VUU9-F1 MERU, ISOFORM A;
 440:  ee2r-A  5.5  4.3   82   226    7   DROME:AF-Q7K1I4-F1 TETRASPANIN;
 441:  eid0-A  5.5  6.8  118   485   10   DROME:AF-Q9VDU9-F1 HISTAMINE-GATED CHLORIDE CHANNEL ALPHA1 SUBUNIT;
 442:  eiix-A  5.5 19.8  149   986    5   DROME:AF-Q9W542-F1 LD07342P;
 443:  eew5-A  5.5  7.0  125   235    5   DROME:AF-Q9VID1-F1 TETRASPANIN;
 444:  edri-A  5.5  7.7  104  1165    9   DROME:AF-Q8MSU4-F1 SYMPLEKIN;
 445:  edhw-A  5.4 17.4  152  1336    9   DROME:AF-A1ZAV1-F1 COILED-COIL AND C2 DOMAIN-CONTAINING PROTEIN 2A;
 446:  ekyu-A  5.4  6.2  116  1360    7   DROME:AF-Q7KTA0-F1 RICKETS;
 447:  egvs-A  5.4 31.4  110   358    9   DROME:AF-Q9VT59-F1 AT16804P;
 448:  ek4f-A  5.4 12.0  110   266   11   DROME:AF-Q9VT69-F1 PHOSPHATIDYLINOSITOL-4,5-BISPHOSPHATE 4-PHOSPHATA
 449:  ek8u-A  5.4 17.8  131   539    9   DROME:AF-Q9VTU4-F1 EUKARYOTIC TRANSLATION INITIATION FACTOR 3 SUBUNI
 450:  eien-A  5.4  5.5   80    87    5   DROME:AF-A1A6N4-F1 GEO11018P1;
 451:  eidz-A  5.4 23.4  158   739    6   DROME:AF-P91928-F1 MICOS COMPLEX SUBUNIT MIC60;
 452:  ejwp-A  5.4  4.8  112   560    6   DROME:AF-Q9VFG0-F1 MFS DOMAIN-CONTAINING PROTEIN;
 453:  el2k-A  5.4 20.0  136  1174    7   DROME:AF-Q9VTE6-F1 IP14658P;
 454:  ek17-A  5.4  9.5  139   213    4   DROME:AF-A8JRH4-F1 UNCHARACTERIZED PROTEIN;
 455:  eg7d-A  5.4 14.5  173   566    8   DROME:AF-Q9VL65-F1 TBCMF46;
 456:  ed9x-A  5.4 19.2  142  1983    6   DROME:AF-A1Z8W8-F1 GARTENZWERG, ISOFORM B;
 457:  eelz-A  5.4 19.8  108   738    4   DROME:AF-Q9W0L8-F1 UNCHARACTERIZED PROTEIN, ISOFORM B;
 458:  em65-A  5.4 26.4  113   726    6   DROME:AF-E2QCZ5-F1 FHA DOMAIN-CONTAINING PROTEIN;
 459:  ekd7-A  5.4 19.8  119   190    4   DROME:AF-Q9W0V5-F1 AT11049P;
 460:  ei2n-A  5.4 12.0  163  1371    5   DROME:AF-Q9VS41-F1 UNC-13-4A, ISOFORM B;
 461:  eex1-A  5.4  5.2   93   394    8   DROME:AF-Q8MSB1-F1 E3 UBIQUITIN-PROTEIN TRANSFERASE MAEA;
 462:  ekeq-A  5.4 27.8  169  1747    6   DROME:AF-Q9VW09-F1 E3 UBIQUITIN-PROTEIN LIGASE LISTERIN;
 463:  efsn-A  5.4  7.5   99   168    7   DROME:AF-Q9VW61-F1 MIP13743P;
 464:  ek0n-A  5.4  3.0   97   122    6   DROME:AF-A0A0B4K6B2-F1 UNCHARACTERIZED PROTEIN;
 465:  ehk3-A  5.4 18.3  194  1673    4   DROME:AF-Q9VQI9-F1 AF4/FMR2 FAMILY MEMBER LILLI;
 466:  eh5h-A  5.4 17.0  159   823    6   DROME:AF-Q9XZ06-F1 NUCLEAR PORE COMPLEX PROTEIN NUP93-1;
 467:  edmb-A  5.4  6.4  112   359    8   DROME:AF-Q7JW48-F1 RE12410P;
 468:  edpi-A  5.4 14.1  136   883   10   DROME:AF-Q8I0G5-F1 COATOMER SUBUNIT GAMMA;
 469:  eht7-A  5.4  7.5  135   846    7   DROME:AF-Q9VR48-F1 HOEPEL2;
 470:  emvi-A  5.4  6.5  119   228   11   DROME:AF-Q9VB99-F1 LD03691P;
 471:  emln-A  5.4 15.2  156   941    6   DROME:AF-Q9VIU5-F1 GH24474P;
 472:  ek9y-A  5.4 26.8  162  1330    7   DROME:AF-Q9VJ87-F1 PRE-MRNA-SPLICING FACTOR CWC22 HOMOLOG;
 473:  ekc2-A  5.4  9.7   95   392    4   DROME:AF-Q9VXD7-F1 GH04692P;
 474:  ej4w-A  5.4  5.8  108   212    9   DROME:AF-Q9W236-F1 VACUOLAR PROTEIN SORTING 20, ISOFORM A;
 475:  ej4p-A  5.4  9.5   95   966   11   DROME:AF-Q24171-F1 AT08303P;
 476:  ejto-A  5.4 15.7   99  1405    3   DROME:AF-Q9VSA4-F1 TONSOKU-LIKE PROTEIN;
 477:  em58-A  5.4  3.4  104   156    9   DROME:AF-A8DT49-F1 IP17185P3;
 478:  ec6v-A  5.3 10.5  138   701    7   DROME:AF-Q9VKA3-F1 ZINC TRANSPORTER 33D, ISOFORM B;
 479:  ejys-A  5.3  5.5  101   145    8   DROME:AF-B7YZH0-F1 UNCHARACTERIZED PROTEIN;
 480:  eiw3-A  5.3 15.3  118   188    8   DROME:AF-Q7KBL8-F1 MEDIATOR OF RNA POLYMERASE II TRANSCRIPTION SUBUN
 481:  efg7-A  5.3 29.2  111  1183    4   DROME:AF-Q9VUC6-F1 FORMIN-LIKE PROTEIN;
 482:  edhq-A  5.3 13.8  125   784    4   DROME:AF-Q9VC05-F1 OXYSTEROL-BINDING PROTEIN;
 483:  ei1c-A  5.3 21.6  118  1697    8   DROME:AF-A1Z7G7-F1 LATROPHILIN CIRL;
 484:  ei16-A  5.3 11.1  112   316    4   DROME:AF-Q7KS11-F1 URACIL-DNA DEGRADING FACTOR, ISOFORM B;
 485:  eime-A  5.3  4.4  126   190    6   DROME:AF-R9PY72-F1 UNCHARACTERIZED PROTEIN, ISOFORM D;
 486:  ei40-A  5.3 27.5  115   706    2   DROME:AF-Q9VD15-F1 UNCHARACTERIZED PROTEIN;
 487:  elum-A  5.3 21.5  116   832    9   DROME:AF-A1Z8W1-F1 SALTO, ISOFORM A;
 488:  ekbr-A  5.3 19.4   98   302   10   DROME:AF-Q9U6R9-F1 GH13039P;
 489:  ee26-A  5.3 16.3  152   732    9   DROME:AF-H9ZYQ1-F1 FI19927P1;
 490:  ef4e-A  5.3 15.2  125   468    8   DROME:AF-Q9VI75-F1 PHOSPHATIDYLINOSITOL-BINDING CLATHRIN ASSEMBLY PR
 491:  ekz8-A  5.3  4.3  149   565    7   DROME:AF-Q8IRA7-F1 UNCHARACTERIZED PROTEIN;
 492:  eftl-A  5.3 15.7  116   338    4   DROME:AF-Q9U9Q4-F1 EUKARYOTIC TRANSLATION INITIATION FACTOR 3 SUBUNI
 493:  ek51-A  5.3  4.0  109   433    6   DROME:AF-Q9VEF5-F1 INHIBITOR OF GROWTH PROTEIN;
 494:  ef34-A  5.3  9.0  105  2249    8   DROME:AF-Q9VCU9-F1 ENDORIBONUCLEASE DCR-1;
 495:  ehty-A  5.3  4.2   98   184   10   DROME:AF-E1JIB0-F1 UNCHARACTERIZED PROTEIN;
 496:  ej80-A  5.3 18.7  139   729    6   DROME:AF-A0A0B4KEF7-F1 UNCHARACTERIZED PROTEIN, ISOFORM C;
 497:  ef3h-A  5.3 15.8  112   557    6   DROME:AF-Q8IPJ9-F1 ZZ-TYPE DOMAIN-CONTAINING PROTEIN;
 498:  ee9e-A  5.3 21.0  156  2528    5   DROME:AF-E1JI78-F1 FORMIN HOMOLOGY 2 DOMAIN CONTAINING, ISOFORM I;
 499:  efyz-A  5.3 25.4  168   635    8   DROME:AF-Q7JRC9-F1 RE73310P;
 500:  eect-A  5.3 21.9  132  2189    5   DROME:AF-Q9VKI0-F1 CENP-META, ISOFORM C;
 501:  eg15-A  5.3  7.8  138   241    9   DROME:AF-Q7JYV2-F1 SYNAPTOGYRIN;
 502:  ej1v-A  5.3  9.5  100   520    6   DROME:AF-Q9VH81-F1 PROTEIN-SERINE/THREONINE PHOSPHATASE;
 503:  ef6j-A  5.3  4.9   86  1190    6   DROME:AF-A1Z7T0-F1 SERINE/THREONINE-PROTEIN KINASE N;
 504:  eg4w-A  5.3 13.4  114   687    6   DROME:AF-Q9VG59-F1 PROTEIN VAC14 HOMOLOG;
 505:  ekuf-A  5.3  5.5  149   398    9   DROME:AF-Q8T3P5-F1 AT26438P;
 506:  ehmv-A  5.3 12.5  108   264    6   DROME:AF-Q9W528-F1 LD31238P;
 507:  ek4s-A  5.3 11.3   99   760    7   DROME:AF-Q960X8-F1 HEPATOCYTE GROWTH FACTOR-REGULATED TYROSINE KINAS
 508:  eixl-A  5.3  9.6  101   594   10   DROME:AF-Q95ST2-F1 PROTEIN WNTLESS;
 509:  eflx-A  5.2 25.4  124   332    6   DROME:AF-Q9W1Q4-F1 UNCHARACTERIZED PROTEIN, ISOFORM D;
 510:  eecd-A  5.2 21.4  182  1946    5   DROME:AF-Q9VL42-F1 UNCHARACTERIZED PROTEIN, ISOFORM A;
 511:  elvj-A  5.2 16.2   97   131    5   DROME:AF-Q9VMR8-F1 PROTEIN TURANDOT M;
 512:  egec-A  5.2  5.0   87   549    9   DROME:AF-Q9VPP9-F1 BARDET-BIEDL SYNDROME 8;
 513:  emy4-A  5.2 27.3  144   539    8   DROME:AF-Q24563-F1 DOPAMINE RECEPTOR 2;
 514:  eh6m-A  5.2  8.1  118   514    9   DROME:AF-O97148-F1 G-PROTEIN COUPLED RECEPTOR MTH;
 515:  eemn-A  5.2  3.9   95   217    4   DROME:AF-Q9VED1-F1 IP07781P;
 516:  eeel-A  5.2 13.1  103   686    7   DROME:AF-Q9W3Y7-F1 GH10889P;
 517:  ekgm-A  5.2 16.5  191   800    3   DROME:AF-Q7K4N3-F1 NUCLEAR CAP-BINDING PROTEIN SUBUNIT 1;
 518:  elem-A  5.2 19.8  106   308    5   DROME:AF-Q9V3H2-F1 26S PROTEASOME NON-ATPASE REGULATORY SUBUNIT 14;
 519:  eiej-A  5.2 21.1  145   441    7   DROME:AF-Q9VPQ8-F1 NICOTINIC ACETYLCHOLINE RECEPTOR BETA 3 (DBETA3)
 520:  ei3t-A  5.2  4.9  113   814    8   DROME:AF-Q9VKF6-F1 V-TYPE PROTON ATPASE SUBUNIT A;
 521:  eedj-A  5.2 20.0  150  2326    4   DROME:AF-A0A126GUQ2-F1 PIEZO-TYPE MECHANOSENSITIVE ION CHANNEL COMPON
 522:  eljo-A  5.2 12.8   98   542    7   DROME:AF-Q9VRM0-F1 LEUCOKININ RECEPTOR;
 523:  eh9j-A  5.2 21.9  113  1844    4   DROME:AF-A0A0B4JDC9-F1 RIM-BINDING PROTEIN, ISOFORM F;
 524:  ed9c-A  5.2 22.5  178  1320    7   DROME:AF-Q9VRW2-F1 UNCHARACTERIZED PROTEIN, ISOFORM A;
 525:  ei9f-A  5.2 11.2  170  1355    5   DROME:AF-Q9VLN6-F1 FI20146P1;
 526:  ed21-A  5.2  6.9   99  2103    8   DROME:AF-Q9VUH9-F1 HELICASE WITH ZINC FINGER, ISOFORM B;
 527:  eh9y-A  5.2 18.4  149   501    3   DROME:AF-Q9VUM1-F1 PRE-MRNA-PROCESSING FACTOR 31;
 528:  egw9-A  5.2  8.0   87   521    9   DROME:AF-Q9W189-F1 FI22604P1;
 529:  em36-A  5.2 26.7  102   674    6   DROME:AF-Q4V5A7-F1 IP14655P;
 530:  ej5r-A  5.2 23.6  127   312    6   DROME:AF-Q8IP32-F1 UNCHARACTERIZED PROTEIN, ISOFORM A;
 531:  emgx-A  5.2 17.0  131   220    8   DROME:AF-Q9GYV9-F1 MEDIATOR OF RNA POLYMERASE II TRANSCRIPTION SUBUN
 532:  el70-A  5.2 12.1   87   224    7   DROME:AF-P45884-F1 ATTACIN-A;
 533:  eepf-A  5.2 15.4  124   798    5   DROME:AF-Q0E938-F1 UNCHARACTERIZED PROTEIN, ISOFORM A;
 534:  efcz-A  5.2  3.4   94   262    6   DROME:AF-Q9VUJ4-F1 26S PROTEASOME NON-ATPASE REGULATORY SUBUNIT 8;
 535:  ed64-A  5.2 12.8  149  1126    5   DROME:AF-P55162-F1 MEMBRANE-ASSOCIATED PROTEIN HEM;
 536:  eghv-A  5.2 16.9  111   721    5   DROME:AF-Q9W4X9-F1 CENTROMERE/KINETOCHORE PROTEIN ZW10;
 537:  eexn-A  5.2 11.2  162   262    7   DROME:AF-Q8T421-F1 AT21561P;
 538:  ei8p-A  5.2 14.0  121   211    3   DROME:AF-Q9VCQ2-F1 UNCHARACTERIZED PROTEIN;
 539:  eg3m-A  5.2 24.8  158  1958    8   DROME:AF-Q9VB98-F1 PROBABLE RHO GTPASE-ACTIVATING PROTEIN CG5521;
 540:  ejsd-A  5.2 30.3  131   665   10   DROME:AF-Q9VXN4-F1 PROBABLE ARGININE--TRNA LIGASE, CYTOPLASMIC;
 541:  eg1d-A  5.2 24.9  189   948    8   DROME:AF-Q9VDQ7-F1 PHAGOCYTE SIGNALING-IMPAIRED PROTEIN;
 542:  ej3i-A  5.2 23.1   98   159    9   DROME:AF-Q9VXL4-F1 NUCLEAR NUCLEIC ACID-BINDING PROTEIN C1D;
 543:  ekp1-A  5.2 19.5  120   868    3   DROME:AF-Q9VIY5-F1 UNCHARACTERIZED PROTEIN;
 544:  ekha-A  5.2  5.1  137  1122    9   DROME:AF-Q9VCB8-F1 JAVA NO JIVE;
 545:  ej7q-A  5.2 17.7  146   458   11   DROME:AF-Q9VQQ6-F1 FI18122P1;
 546:  egx0-A  5.1 12.4  132  1398    5   DROME:AF-P49021-F1 PROTEIN TIMELESS;
 547:  ecy5-A  5.1 12.9  130  1022   11   DROME:AF-Q9W3E1-F1 INTEGRATOR COMPLEX SUBUNIT 4;
 548:  elsv-A  5.1 11.3  123   373    7   DROME:AF-Q95YI5-F1 UDP-SUGAR TRANSPORTER UST74C;
 549:  ed8m-A  5.1  3.0   63   246    3   DROME:AF-Q9V9U6-F1 LD39576P;
 550:  emyo-A  5.1  5.7  106   153    8   DROME:AF-A0A0B4LG35-F1 UNCHARACTERIZED PROTEIN;
 551:  em4k-A  5.1  3.0  100   125    5   DROME:AF-Q9VW56-F1 PROBABLE PREFOLDIN SUBUNIT 6;
 552:  eezj-A  5.1  7.7  114   183    7   DROME:AF-Q9VJ11-F1 CALCIUM LOAD-ACTIVATED CALCIUM CHANNEL;
 553:  eei6-A  5.1 15.3  128   187    5   DROME:AF-E1JIB1-F1 UNCHARACTERIZED PROTEIN;
 554:  ehas-A  5.1  9.1  103   921    9   DROME:AF-Q24253-F1 AP COMPLEX SUBUNIT BETA;
 555:  eftz-A  5.1  3.1  115   168    5   DROME:AF-Q9VCZ8-F1 PROBABLE PREFOLDIN SUBUNIT 5;
 556:  ejxp-A  5.1  8.5  124  1215    2   DROME:AF-Q9VTX1-F1 FI19811P1;
 557:  ekqm-A  5.1  7.7  146   435    9   DROME:AF-Q8SWR3-F1 SEX PEPTIDE RECEPTOR;
 558:  ele3-A  5.1 12.0  174   387   10   DROME:AF-Q9U1M2-F1 TRANSMEMBRANE PROTEIN 120 HOMOLOG;
 559:  eizz-A  5.1  6.0  128  1384    7   DROME:AF-Q8INH7-F1 TIMEOUT;
 560:  elha-A  5.1 10.4   86   112    8   DROME:AF-Q9VLM5-F1 DOLICHYL-DIPHOSPHOOLIGOSACCHARIDE--PROTEIN
 561:  ehgq-A  5.1 22.4  115   753    7   DROME:AF-Q4V551-F1 80 KDA NUCLEAR CAP-BINDING PROTEIN;
 562:  eg82-A  5.1  7.2  139   163    8   DROME:AF-Q9VAZ2-F1 IP06517P;
 563:  edws-A  5.1 32.1  130  1384    7   DROME:AF-Q8SY33-F1 PROTEIN GAWKY;
 564:  effm-A  5.1 18.5  169   890    5   DROME:AF-Q9VWI2-F1 N(ALPHA)-ACETYLTRANSFERASE 15/16, ISOFORM A;
 565:  em67-A  5.1  5.2   99   122    4   DROME:AF-Q9VTT1-F1 IP04456P;
 566:  eeoz-A  5.1 20.9  183  1374    7   DROME:AF-P91660-F1 PROBABLE MULTIDRUG RESISTANCE-ASSOCIATED PROTEIN
 567:  eg5z-A  5.1 14.5  116   213    8   DROME:AF-M9NFK6-F1 UNCHARACTERIZED PROTEIN, ISOFORM A;
 568:  ekwp-A  5.1 21.7  169  2072    7   DROME:AF-Q9VCH1-F1 EUKARYOTIC TRANSLATION INITIATION FACTOR 4G2, ISO
 569:  ec3w-A  5.1  3.0   91   831    4   DROME:AF-Q9VHB4-F1 UNCHARACTERIZED PROTEIN, ISOFORM A;
 570:  emyh-A  5.1  6.8  104   471    6   DROME:AF-M9PIH9-F1 TRANSCRIPTION FACTOR AP-2, ISOFORM D;
 571:  eeh8-A  5.1 23.3  130   601    8   DROME:AF-P31368-F1 PROTEIN NUBBIN;
 572:  eiot-A  5.1  7.7  113   634    2   DROME:AF-Q961J0-F1 GH21160P;
 573:  eeov-A  5.1  3.9   95   420    5   DROME:AF-Q9VA71-F1 FI19924P1;
 574:  eixh-A  5.1  4.8  104   154    4   DROME:AF-E1JH37-F1 GEO02178P1;
 575:  eitv-A  5.1  3.1   94   177    5   DROME:AF-Q9VZ71-F1 RE01453P;
 576:  ee85-A  5.1 20.4  137   666    8   DROME:AF-Q2PDW6-F1 CENTRIOLAR COILED COIL PROTEIN 110KDA, ISOFORM B;
 577:  elg7-A  5.1 16.1  144   972    5   DROME:AF-P30189-F1 DNA TOPOISOMERASE 1;
 578:  ee90-A  5.1  4.0   97   248    6   DROME:AF-P29310-F1 14-3-3 PROTEIN ZETA;
 579:  emx3-A  5.0 23.6  145  1900    9   DROME:AF-Q9VTS9-F1 ROLLING PEBBLES, ISOFORM B;
 580:  ec4x-A  5.0 15.3  137  1370    6   DROME:AF-Q9U3V9-F1 PROTEIN XMAS-2;
 581:  egoc-A  5.0  5.3   88   914   10   DROME:AF-Q5LJN3-F1 OCCLUDIN-RELATED Y;
 582:  efiw-A  5.0 15.4  135   374    4   DROME:AF-Q9VPJ0-F1 RE58433P;
 583:  eiwj-A  5.0 20.5  132   318    6   DROME:AF-Q9W0P3-F1 MEDIATOR OF RNA POLYMERASE II TRANSCRIPTION SUBUN
 584:  eji8-A  5.0 17.1  143   366    8   DROME:AF-Q9VGS1-F1 LD23375P;
 585:  ei7k-A  5.0  9.7  118   549    9   DROME:AF-Q9VZW5-F1 FMRFAMIDE RECEPTOR;
 586:  eeh3-A  5.0 16.2  105   945    7   DROME:AF-Q9VHY2-F1 UNCHARACTERIZED PROTEIN, ISOFORM C;
 587:  ejj5-A  5.0 16.1  115  1013    3   DROME:AF-P91927-F1 MITOCHONDRIAL PROTON/CALCIUM EXCHANGER PROTEIN;
 588:  efb4-A  5.0  4.2  100   154    5   DROME:AF-M9MSL9-F1 UNCHARACTERIZED PROTEIN;
 589:  ek2z-A  5.0 21.4  176  1059   11   DROME:AF-Q24120-F1 PROTEIN CAPPUCCINO;
 590:  eju7-A  5.0 26.9  112   496    9   DROME:AF-Q9VGG8-F1 PROBABLE G-PROTEIN COUPLED RECEPTOR MTH-LIKE 5;
 591:  egp3-A  5.0 10.4  143  1487    6   DROME:AF-Q9VGI8-F1 BLOOM SYNDROME PROTEIN HOMOLOG;
 592:  ek0p-A  5.0  5.9  102   602    8   DROME:AF-Q9VZ22-F1 L(3)MBT INTERACTING PROTEIN 1, ISOFORM A;
 593:  emr3-A  5.0 18.0  162  1019    9   DROME:AF-Q9VDC9-F1 O-GLCNACASE;
 594:  el1s-A  5.0 12.9   84   136    7   DROME:AF-Q9W079-F1 CUTICULAR PROTEIN 62BA, ISOFORM B;
 595:  eg1m-A  5.0 16.2  119   704    8   DROME:AF-Q9VW76-F1 GH12423P;
 596:  ef9g-A  5.0  8.1  123   485   11   DROME:AF-A1ZB24-F1 MUCIN 55B, ISOFORM A;
 597:  eim6-A  5.0 27.2  129   720    4   DROME:AF-Q7JRQ1-F1 AT21895P;
 598:  ejv6-A  5.0  5.6   99   183    8   DROME:AF-Q9VXV0-F1 IP07051P;
 599:  emqx-A  5.0 15.5   96   357   10   DROME:AF-Q9VXG0-F1 CELL CYCLE CONTROL PROTEIN 50A;
 600:  eizd-A  5.0  4.5  115  2630    4   DROME:AF-Q7PLL6-F1 LETHAL (3) 80FJ, ISOFORM A;
 601:  ej6r-A  5.0  4.2  145   193    6   DROME:AF-Q9W333-F1 IP06839P;
 602:  em6w-A  5.0 15.5  133   897    5   DROME:AF-Q4V516-F1 COILED-COIL DOMAIN-CONTAINING PROTEIN LOBO;
 603:  emmn-A  5.0  6.3  141   874    7   DROME:AF-Q9VVY0-F1 RE61245P;
 604:  ejr4-A  5.0 22.0  147   602    7   DROME:AF-Q9W397-F1 RE67794P;
 605:  efkh-A  5.0  7.0   97   126   12   DROME:AF-Q8MMD0-F1 RH04491P;
 606:  ehaa-A  5.0  6.1   96   628    4   DROME:AF-Q9W0Z1-F1 ANGIOTENSIN-CONVERTING ENZYME;
 607:  ee0c-A  5.0  3.3   99   226    3   DROME:AF-Q9VVI9-F1 CHARGED MULTIVESICULAR BODY PROTEIN 5;
 608:  eisr-A  5.0  8.3  121   227    6   DROME:AF-Q7JWV7-F1 TETRASPANIN;
 609:  ek3b-A  5.0 14.6  122   834    7   DROME:AF-Q8IGJ0-F1 PROTEIN EFR3 HOMOLOG CMP44E;
 610:  ejr9-A  5.0 34.4  143  1447    6   DROME:AF-Q9NHE5-F1 CALCIUM-DEPENDENT SECRETION ACTIVATOR;
 611:  ehz5-A  5.0 11.9  111   247    7   DROME:AF-Q9VKR0-F1 ER MEMBRANE PROTEIN COMPLEX SUBUNIT 3;
 612:  eeh0-A  5.0  5.4   87   314    9   DROME:AF-Q9VMJ6-F1 TETRASPANIN;
 613:  ec97-A  5.0 19.5  152   601    7   DROME:AF-Q9Y128-F1 CERAMIDE TRANSFER PROTEIN;
 614:  elzj-A  5.0  7.0  109   515    9   DROME:AF-Q9V559-F1 PROBABLE CYTOCHROME P450 4P3;
 615:  emwi-A  5.0 13.9   71   507    4   DROME:AF-Q9W0X1-F1 GH15894P;
 616:  elbc-A  5.0 15.0  157   986    6   DROME:AF-Q9VHY7-F1 HL04706P;
 617:  eecg-A  5.0  5.3  175   443    9   DROME:AF-A1Z9L5-F1 FI21814P1;
 618:  ei4z-A  5.0  6.6  115   212    9   DROME:AF-Q9VRJ5-F1 CHARGED MULTIVESICULAR BODY PROTEIN 2B;
 619:  emwt-A  4.9  3.8  108   162    3   DROME:AF-Q9VJP9-F1 GEO12025P1;
 620:  eedo-A  4.9 15.6  129   698    5   DROME:AF-Q9VGZ5-F1 TRANSCRIPTION FACTOR CWO;
 621:  elqa-A  4.9  5.9  112   198    8   DROME:AF-Q8IMK8-F1 DUF725 DOMAIN-CONTAINING PROTEIN;
 622:  emut-A  4.9 23.7  122   635    3   DROME:AF-P45975-F1 HISTONE-LYSINE N-METHYLTRANSFERASE SU(VAR)3-9;
 623:  ek54-A  4.9 15.1  198  1487    6   DROME:AF-Q9VLP5-F1 LD42916P;
 624:  eftn-A  4.9 25.2  156  1409    6   DROME:AF-Q9V3A7-F1 STRUCTURAL MAINTENANCE OF CHROMOSOMES PROTEIN;
 625:  el9w-A  4.9  3.1   87   712    3   DROME:AF-Q7KKH3-F1 PROTEIN SDA1 HOMOLOG;
 626:  efcq-A  4.9  7.1  114   844    6   DROME:AF-Q9VE77-F1 V-TYPE PROTON ATPASE SUBUNIT A;
 627:  efhi-A  4.9 25.1  122   805    9   DROME:AF-P23647-F1 SERINE/THREONINE-PROTEIN KINASE FUSED;
 628:  ehjo-A  4.9 41.6   88   991   10   DROME:AF-A0A0B4KFS5-F1 ASPARTYL BETA-HYDROXYLASE, ISOFORM L;
 629:  efkm-A  4.9 19.9  145   527    5   DROME:AF-Q9VC35-F1 PROTEIN LILIPOD;
 630:  emxw-A  4.9 17.4  133   396    8   DROME:AF-A1Z6M6-F1 DNA POLYMERASE INTERACTING TETRATRICOPEPTIDE REPE
 631:  ed9t-A  4.9  4.5   88   181    7   DROME:AF-Q9VEH5-F1 ATTACIN-D;
 632:  ef1f-A  4.9  5.4  146   363    4   DROME:AF-Q7KTW4-F1 RE38102P;
 633:  ejqj-A  4.9 27.0  122   535    4   DROME:AF-Q9VDZ3-F1 ZINC FINGER PROTEIN SQUEEZE;
 634:  efr9-A  4.9 29.1   82   212    9   DROME:AF-Q9VVY1-F1 UNCHARACTERIZED PROTEIN;
 635:  emij-A  4.9 11.5  114   247    5   DROME:AF-Q8MLP8-F1 CCR4-NOT TRANSCRIPTION COMPLEX SUBUNIT 11;
 636:  efeq-A  4.9 21.3   91   681    5   DROME:AF-Q9VEA9-F1 LD24550P;
 637:  ee1x-A  4.9 10.2  111   456    5   DROME:AF-Q7JV41-F1 CAAX PRENYL PROTEASE;
 638:  ekw1-A  4.9 17.6  120   961    5   DROME:AF-Q9I7D3-F1 CAPRIN HOMOLOG;
 639:  egvz-A  4.9  3.5   79   538    0   DROME:AF-Q9VX50-F1 AT04489P;
 640:  ei52-A  4.9  6.9   93   264    4   DROME:AF-Q7KTJ2-F1 CMP/DCMP-TYPE DEAMINASE DOMAIN-CONTAINING PROTEIN
 641:  ekx5-A  4.9 10.2  133  1270    8   DROME:AF-Q9VRV2-F1 UNCHARACTERIZED PROTEIN, ISOFORM A;
 642:  eeep-A  4.9 15.4  201  1503    9   DROME:AF-Q7KTZ4-F1 REDUCED MECHANORECEPTOR POTENTIAL A, ISOFORM B;
 643:  ectn-A  4.9  3.6   75   213    3   DROME:AF-E1JHX0-F1 MIP29328P;
 644:  emyb-A  4.9 12.4   97   199    5   DROME:AF-Q6II06-F1 VESICLE TRANSPORT PROTEIN;
 645:  emzk-A  4.9 22.0  124   568    8   DROME:AF-Q9VZW3-F1 ALWAYS EARLY, ISOFORM A;
 646:  elv4-A  4.9 20.4  126   327    3   DROME:AF-Q9XZ58-F1 COP9 SIGNALOSOME COMPLEX SUBUNIT 5;
 647:  elur-A  4.9 26.0  109   816    3   DROME:AF-Q9VKJ9-F1 COILED-COIL AND C2 DOMAIN-CONTAINING PROTEIN 1-LI
 648:  ely6-A  4.9 11.3  169   881    8   DROME:AF-A0A1L4AAC2-F1 UNCHARACTERIZED PROTEIN;
 649:  egub-A  4.9 10.1  118   924    4   DROME:AF-Q9VK95-F1 MIP30126P;
 650:  efka-A  4.9  7.5  104   535    8   DROME:AF-Q9VAU6-F1 LD27564P;
 651:  egyp-A  4.9 18.7  140   176    6   DROME:AF-Q9W549-F1 COA8 FAMILY PROTEIN CG14806, MITOCHONDRIAL;
 652:  eda7-A  4.9  3.1  103   126    7   DROME:AF-Q9VMH8-F1 GEO07746P1;
 653:  ed6w-A  4.9 23.3  113   926    7   DROME:AF-Q9W3G1-F1 UNCHARACTERIZED PROTEIN, ISOFORM A;
 654:  eefi-A  4.9 23.5  133   429   10   DROME:AF-Q9VBV5-F1 NUCLEOTIDE EXCHANGE FACTOR SIL1;
 655:  ekty-A  4.9 30.9   93   686   10   DROME:AF-P29845-F1 HEAT SHOCK 70 KDA PROTEIN COGNATE 5;
 656:  elge-A  4.9  3.3   92   872    8   DROME:AF-Q9VW72-F1 GH08353P;
 657:  eltx-A  4.9 18.7   99   435    6   DROME:AF-Q26263-F1 PROTEIN DEADPAN;
 658:  emi0-A  4.9  4.7   87   341    6   DROME:AF-Q9VPB9-F1 PEROXISOMAL MEMBRANE PROTEIN PEX16;
 659:  efbo-A  4.9 26.8  132   663    8   DROME:AF-Q9W352-F1 CXXC-TYPE ZINC FINGER PROTEIN 1;
 660:  eix1-A  4.9 19.2  114  1573    5   DROME:AF-Q9VMF3-F1 DIZZY ISOFORM AII;
 661:  ek0m-A  4.9  4.3   85  1192    8   DROME:AF-Q8IQ31-F1 UNCHARACTERIZED PROTEIN;
 662:  elfd-A  4.9 10.1  121   233    7   DROME:AF-A8JRH5-F1 UNCHARACTERIZED PROTEIN, ISOFORM A;
 663:  ejzc-A  4.9 17.5  130   580    7   DROME:AF-A1ZBP5-F1 FI19322P1;
 664:  ee25-A  4.8 19.7   86   154    7   DROME:AF-Q9VKW8-F1 U6 SNRNA-ASSOCIATED SM-LIKE PROTEIN LSM4;
 665:  egdh-A  4.8 18.1  189  1732    6   DROME:AF-Q9VJ35-F1 LD01527P;
 666:  ehwr-A  4.8 17.6  168  1049    7   DROME:AF-Q9VSD6-F1 D-IMPORTIN 7/RANBP7;
 667:  eibd-A  4.8  5.0  118   731    4   DROME:AF-Q95RG8-F1 G PROTEIN-COUPLED RECEPTOR KINASE INTERACTING ARF
 668:  el0j-A  4.8  7.7  113   271    5   DROME:AF-Q7K1H9-F1 GH07575P;
 669:  ekvf-A  4.8 15.6  171  2064    4   DROME:AF-Q9VPI9-F1 LD20667P;
 670:  eczf-A  4.8 12.3   78   369   12   DROME:AF-Q8SYD0-F1 TETRATRICOPEPTIDE REPEAT PROTEIN 19 HOMOLOG, MITO
 671:  efy6-A  4.8 25.3  169  1824    7   DROME:AF-Q9VX91-F1 E3 UBIQUITIN-PROTEIN LIGASE UBR1;
 672:  ek5c-A  4.8 22.9  134   425    7   DROME:AF-Q9VQI5-F1 LP04564P;
 673:  ejem-A  4.8  5.1  131   399    8   DROME:AF-Q9VYR3-F1 LP03706P;
 674:  ehkj-A  4.8 21.6  144  1470    4   DROME:AF-Q9VF24-F1 CROSSVEINLESS D;
 675:  eh9v-A  4.8 26.3  117   653    6   DROME:AF-Q9VR35-F1 EUKARYOTIC TRANSLATION INITIATION FACTOR 4E-BINDI
 676:  edh3-A  4.8 11.7  163   217    5   DROME:AF-Q6IHY4-F1 HDC00336;
 677:  ei0b-A  4.8  9.3  135   465    5   DROME:AF-Q9W4J6-F1 LD19190P;
 678:  emka-A  4.8 10.8  180  1302    3   DROME:AF-Q00748-F1 MULTIDRUG RESISTANCE PROTEIN HOMOLOG 65;
 679:  eenu-A  4.8 18.6  105   842    4   DROME:AF-Q9W2G5-F1 LD41005P;
 680:  ec8v-A  4.8 12.6  141   507    4   DROME:AF-Q9VJ16-F1 GH26014P;
 681:  eevy-A  4.8  2.4   87   176    6   DROME:AF-Q9VVS4-F1 MEDIATOR OF RNA POLYMERASE II TRANSCRIPTION SUBUN
 682:  elrk-A  4.8  4.6  122  1124    9   DROME:AF-Q8MQJ8-F1 HUNTINGTIN INTERACTING PROTEIN 1;
 683:  eh08-A  4.8  6.9  105  1553    8   DROME:AF-Q9W0P8-F1 MEDIATOR OF RNA POLYMERASE II TRANSCRIPTION SUBUN
 684:  edp5-A  4.8  9.9  154   531    4   DROME:AF-Q9VPX0-F1 GH26159P;
 685:  ec0o-A  4.8 20.1  143   805    9   DROME:AF-Q8IPW1-F1 AROUSER, ISOFORM A;
 686:  eddi-A  4.8 16.8  132   736    6   DROME:AF-Q8T8Z2-F1 AT14535P;
 687:  ei2a-A  4.8 16.8  192   797    5   DROME:AF-Q9VQN3-F1 GH01206P;
 688:  ehvj-A  4.8 25.2  158   882    6   DROME:AF-Q9V3J9-F1 DOWN AND OUT, ISOFORM A;
 689:  elpn-A  4.8 33.5  106   672    6   DROME:AF-Q7KRZ3-F1 EXOCYST COMPLEX COMPONENT 8;
 690:  ehiy-A  4.8  9.9  120   504    4   DROME:AF-A8DYR4-F1 PROCOLLAGEN-PROLINE 4-DIOXYGENASE;
 691:  ej3h-A  4.8 20.8  125   550    6   DROME:AF-Q9VA69-F1 PROCOLLAGEN-PROLINE 4-DIOXYGENASE;
 692:  ems8-A  4.8 14.0   75  1351    5   DROME:AF-A1Z987-F1 CHROMOSOME ASSOCIATED PROTEIN G, ISOFORM F;
 693:  ek95-A  4.8 13.1  131   536    6   DROME:AF-Q9VC10-F1 PHOSPHATIDYLINOSITOL GLYCAN ANCHOR BIOSYNTHESIS C
 694:  eeyj-A  4.8 20.7  189   738    5   DROME:AF-Q9V8K2-F1 EXOCYST COMPLEX COMPONENT 3;
 695:  eeg3-A  4.8  5.0   95   146    8   DROME:AF-Q9W398-F1 UNCHARACTERIZED PROTEIN, ISOFORM A;
 696:  ej8t-A  4.8  4.1  107   250    6   DROME:AF-A1Z6U7-F1 TETRASPANIN 42EP, ISOFORM A;
 697:  eikg-A  4.8  3.0   87   110    6   DROME:AF-Q9V9U7-F1 TUBULIN-SPECIFIC CHAPERONE A;
 698:  egkk-A  4.8 14.7   94  1079    4   DROME:AF-Q9VN30-F1 DHC_N2 DOMAIN-CONTAINING PROTEIN;
 699:  emix-A  4.8 10.8   93   108    6   DROME:AF-Q9VRJ8-F1 PROTEIN ASTERIX;
 700:  el88-A  4.8  4.2  111   162    5   DROME:AF-Q9VW87-F1 PROTEIN SNAKESKIN;
 701:  eibh-A  4.8  5.3  114   138    5   DROME:AF-Q9VRL3-F1 PROBABLE PREFOLDIN SUBUNIT 4;
 702:  effk-A  4.8 15.4   66   231    8   DROME:AF-Q9VU04-F1 RE60105P;
 703:  ek31-A  4.8  3.4   81   132    2   DROME:AF-Q4QQ01-F1 IP05962P;
 704:  eenn-A  4.8 25.5  101   972    4   DROME:AF-A1Z9N0-F1 DYNAMIN-LIKE 120 KDA PROTEIN, FORM S1;
 705:  egal-A  4.8 26.5  169   912    9   DROME:AF-Q9V3R1-F1 ACCESSORY GLAND PROTEIN ACP36DE;
 706:  emxt-A  4.8 14.7  143   564    6   DROME:AF-E1JJR2-F1 NICOTINIC ACETYLCHOLINE RECEPTOR ALPHA7, ISOFORM
 707:  ekuo-A  4.8 16.8  170   750    3   DROME:AF-Q7KSK2-F1 KINESIN FAMILY MEMBER 19A;
 708:  elab-A  4.7  3.9  125  1041    6   DROME:AF-Q9VQK0-F1 UPF0518 PROTEIN CG3558;
 709:  eejo-A  4.7  5.2   93   739    5   DROME:AF-P11346-F1 RAF HOMOLOG SERINE/THREONINE-PROTEIN KINASE RAF;
 710:  ejck-A  4.7 25.2  192  1854    6   DROME:AF-Q9W1R5-F1 PROTEIN VIRILIZER;
 711:  ei8d-A  4.7 19.9  175  2042    9   DROME:AF-Q9VEZ3-F1 PROTEIN MINI SPINDLES;
 712:  edqm-A  4.7 15.9   87   120    8   DROME:AF-Q9W114-F1 IP05433P;
 713:  eeor-A  4.7 23.6  112   511   10   DROME:AF-P41596-F1 DOPAMINE RECEPTOR 1;
 714:  eesq-A  4.7 18.8  110  1204   11   DROME:AF-Q9W1Q5-F1 FI21439P1;
 715:  ejtm-A  4.7 10.9  127   377    4   DROME:AF-Q9VUN5-F1 FI08508P;
 716:  eixc-A  4.7 10.7  174  1395    6   DROME:AF-Q9W1R4-F1 LITTLE ELONGATION COMPLEX SUBUNIT 1;
 717:  ekj6-A  4.7 22.4  119   340   13   DROME:AF-Q9I7U1-F1 LD36721P;
 718:  ed4g-A  4.7  8.6  151   765    7   DROME:AF-P25991-F1 PROTEIN SUPPRESSOR OF FORKED;
 719:  edmk-A  4.7  6.5  145   368    7   DROME:AF-M9PGC0-F1 M6, ISOFORM F;
 720:  egss-A  4.7 14.7  102   887    7   DROME:AF-Q9VQY8-F1 VACUOLAR PROTEIN SORTING-ASSOCIATED PROTEIN 53 HO
 721:  ehbf-A  4.7 13.2  156   971    7   DROME:AF-Q9VEC5-F1 IMPORTIN-13;
 722:  edja-A  4.7 20.7  138  2096   10   DROME:AF-Q9VM75-F1 HEAT REPEAT-CONTAINING PROTEIN 1 HOMOLOG;
 723:  ejsj-A  4.7  3.8   76    88    1   DROME:AF-Q8IQ94-F1 FI09328P;
 724:  emwv-A  4.7 14.5   88   796    8   DROME:AF-Q9VAP3-F1 CHOLINE TRANSPORTER-LIKE 2;
 725:  elks-A  4.7  5.1  147   338    6   DROME:AF-Q9W2J0-F1 UNCHARACTERIZED PROTEIN;
 726:  ehd8-A  4.7  3.5  121   180    9   DROME:AF-Q9VA85-F1 GH09039P;
 727:  eh6v-A  4.7  4.4   85   138    4   DROME:AF-A8JQY7-F1 NINJURIN C, ISOFORM D;
 728:  empd-A  4.7 17.5  109   834    6   DROME:AF-X2JAA3-F1 UNCHARACTERIZED PROTEIN, ISOFORM C;
 729:  ejec-A  4.7 11.0  164  1291    7   DROME:AF-Q9VF87-F1 CYTOPLASMIC FMR1-INTERACTING PROTEIN;
 730:  ehvx-A  4.7  4.0  112   273    4   DROME:AF-M9PEG2-F1 UNCHARACTERIZED PROTEIN, ISOFORM C;
 731:  ef07-A  4.7  9.4  156  1220    6   DROME:AF-Q6AWD5-F1 AT02057P;
 732:  egc7-A  4.7 14.0  104   224    7   DROME:AF-P00850-F1 ATP SYNTHASE SUBUNIT A;
 733:  eiw7-A  4.7 18.0   94   186    6   DROME:AF-Q4V5L4-F1 IP06917P;
 734:  ejqh-A  4.7  9.8  166   263    5   DROME:AF-Q9I7W3-F1 UNCHARACTERIZED PROTEIN;
 735:  ej0p-A  4.7 22.6  149  2599    9   DROME:AF-A1ZBE8-F1 PROTEIN DOPEY-1 HOMOLOG;
 736:  em28-A  4.7  5.7  139   160    6   DROME:AF-Q9VYX8-F1 LD04844P;
 737:  ee36-A  4.7 28.2  102   699    6   DROME:AF-Q9I7M8-F1 ATP-DEPENDENT DNA HELICASE II SUBUNIT 2;
 738:  ehs4-A  4.7 18.1  102   379    2   DROME:AF-Q9VH64-F1 LD29322P;
 739:  emfw-A  4.7  6.4  108   639    8   DROME:AF-Q8T051-F1 LD28458P;
 740:  ee6i-A  4.7 23.8  139   735    6   DROME:AF-O76912-F1 EG:95B7.9 PROTEIN;
 741:  ehgx-A  4.7 18.7  146   818    8   DROME:AF-Q9W278-F1 MEDIATOR OF RNA POLYMERASE II TRANSCRIPTION SUBUN
 742:  ed0l-A  4.7  4.0  106   122    8   DROME:AF-M9PFD1-F1 UNCHARACTERIZED PROTEIN;
 743:  eits-A  4.7  6.8  115   502    8   DROME:AF-Q9VHP4-F1 PROBABLE CYTOCHROME P450 313B1;
 744:  eiyi-A  4.7  6.1  114   219   11   DROME:AF-Q9W0X9-F1 FI21252P1;
 745:  eglh-A  4.7 21.1  145   577    8   DROME:AF-Q9VDS2-F1 UNCHARACTERIZED PROTEIN;
 746:  emqg-A  4.7  8.7  124   534    7   DROME:AF-Q9V3E9-F1 FI17138P1;
 747:  elzk-A  4.6 12.0   82   312    6   DROME:AF-Q9VYB9-F1 LP02557P;
 748:  ej9k-A  4.6 14.4  103   204   11   DROME:AF-Q059A4-F1 TRANSMEMBRANE PROTEIN 186;
 749:  eloz-A  4.6 13.6  145  1102    3   DROME:AF-Q9VXH9-F1 WASH COMPLEX SUBUNIT 4;
 750:  egtc-A  4.6  3.2   92   220    8   DROME:AF-Q7KSM4-F1 FI08021P;
 751:  eeh6-A  4.6 23.1  149   711    2   DROME:AF-Q9VP36-F1 RE31086P;
 752:  eiyr-A  4.6  4.7  103   214   11   DROME:AF-Q9VX58-F1 LP09593P;
 753:  ehxi-A  4.6 20.2  147  1218    5   DROME:AF-A1Z8S6-F1 PRECOCIOUS DISSOCIATION OF SISTERS 5, ISOFORM A;
 754:  elwj-A  4.6 22.5  166  1386    6   DROME:AF-Q9VRF2-F1 UNCOORDINATED;
 755:  ehsj-A  4.6  3.8  107   216    6   DROME:AF-Q9VRL2-F1 PROBABLE GOLGI SNAP RECEPTOR COMPLEX MEMBER 2;
 756:  ejlv-A  4.6  6.5  118   207    6   DROME:AF-Q9VE78-F1 CORONA;
 757:  efxt-A  4.6 25.5  146   766    5   DROME:AF-Q9VIF0-F1 NUCLEOLAR COMPLEX PROTEIN 2 HOMOLOG;
 758:  ehqp-A  4.6 19.7  112   570    4   DROME:AF-Q9VKH0-F1 CONSERVED OLIGOMERIC GOLGI COMPLEX SUBUNIT 8;
 759:  ej64-A  4.6  3.8  120   251   10   DROME:AF-Q7JZY1-F1 RE06389P;
 760:  ejkw-A  4.6 21.6  105   219    4   DROME:AF-Q9W3W4-F1 5-DEMETHOXYUBIQUINONE HYDROXYLASE, MITOCHONDRIAL;
 761:  ekur-A  4.6 10.4  121   581    9   DROME:AF-O77438-F1 FRIZZLED-3;
 762:  ei0i-A  4.6 14.5  193   447    9   DROME:AF-Q9VRE6-F1 GH12419P1;
 763:  eh15-A  4.6  6.9  122   606    9   DROME:AF-Q7K4Y8-F1 GH22690P;
 764:  emhc-A  4.6 20.9  145   496    6   DROME:AF-M9PHT8-F1 UNCHARACTERIZED PROTEIN, ISOFORM D;
 765:  eigj-A  4.6  8.0   90  1068    7   DROME:AF-Q7PLS8-F1 INTEGRATOR COMPLEX SUBUNIT 3;
 766:  eg1o-A  4.6  6.5  113   940    8   DROME:AF-P91926-F1 AP-2 COMPLEX SUBUNIT ALPHA;
 767:  eifr-A  4.6 30.1  104   613    8   DROME:AF-A0A4D6K4L3-F1 PALMITOYLTRANSFERASE;
 768:  eg2u-A  4.6 21.5  146  1478    8   DROME:AF-Q8MYL1-F1 FANCD2;
 769:  ek60-A  4.6 12.2  114  1501    4   DROME:AF-P10676-F1 NEITHER INACTIVATION NOR AFTERPOTENTIAL PROTEIN C
 770:  ekrd-A  4.6 30.8  123   921    7   DROME:AF-Q9VJ29-F1 TRANSPORT AND GOLGI ORGANIZATION PROTEIN 6;
 771:  eery-A  4.6 15.1  161   701    7   DROME:AF-Q9VNI8-F1 HPR1;
 772:  egvo-A  4.6  6.1   94   270    3   DROME:AF-O18405-F1 SURFEIT LOCUS PROTEIN 4 HOMOLOG;
 773:  ei0k-A  4.6 24.9  169   708    8   DROME:AF-Q9VEB8-F1 BCDNA.GH04120;
 774:  eg8d-A  4.6 25.7  141   683    7   DROME:AF-A1Z6G6-F1 UNCHARACTERIZED PROTEIN, ISOFORM A;
 775:  ek2b-A  4.6 17.5  134   382    5   DROME:AF-Q9VF34-F1 FIBRINOGEN C-TERMINAL DOMAIN-CONTAINING PROTEIN;
 776:  elrt-A  4.6  6.0  143   975    3   DROME:AF-Q9VYT7-F1 UNCHARACTERIZED PROTEIN;
 777:  egp9-A  4.6 23.0  111   489    8   DROME:AF-Q9VR36-F1 LD16635P;
 778:  eg5n-A  4.6  6.4  131   223    8   DROME:AF-Q8MLR5-F1 IP08069P;
 779:  eij3-A  4.6  9.5  175   775    7   DROME:AF-Q9W395-F1 ANAPHASE-PROMOTING COMPLEX SUBUNIT 4;
 780:  ejhy-A  4.6  6.1  110   163    8   DROME:AF-Q9W0Q8-F1 UNCHARACTERIZED PROTEIN;
 781:  eilk-A  4.6 10.5  141  1162    6   DROME:AF-A8JUM9-F1 UNCHARACTERIZED PROTEIN, ISOFORM E;
 782:  edub-A  4.6 20.8  119   670    5   DROME:AF-Q9W534-F1 G-PROTEIN COUPLED RECEPTOR MOODY;
 783:  edp2-A  4.6 27.0  137   783    6   DROME:AF-Q7KTT0-F1 XE7, ISOFORM A;
 784:  efip-A  4.6 38.2   90  1234   16   DROME:AF-Q9W0B8-F1 COATOMER SUBUNIT ALPHA;
 785:  ee62-A  4.6  9.8  163  1137    6   DROME:AF-Q9VXF4-F1 UNCHARACTERIZED PROTEIN, ISOFORM A;
 786:  edh1-A  4.6 15.6  217  2077    3   DROME:AF-Q7PLI2-F1 NIPPED-B PROTEIN;
 787:  emzn-A  4.6  7.7  130   861    6   DROME:AF-Q7KN74-F1 TETRATRICOPEPTIDE REPEAT DOMAIN 7, ISOFORM A;
 788:  ekrp-A  4.6  4.1   75   513    7   DROME:AF-Q8INY3-F1 FI02050P;
 789:  elgg-A  4.6  5.6  187  1549    6   DROME:AF-Q7KTC0-F1 MULTIDRUG-RESISTANCE LIKE PROTEIN 1, ISOFORM I;
 790:  eiuz-A  4.6 18.3  154  1026    3   DROME:AF-M9PIM3-F1 UNCHARACTERIZED PROTEIN;
 791:  eemi-A  4.6 10.1  130  1022    7   DROME:AF-A1ZBE9-F1 METHIONINE--TRNA LIGASE, CYTOPLASMIC;
 792:  elo7-A  4.6 22.4  180  1313   10   DROME:AF-Q5BI62-F1 LP14331P;
 793:  elw0-A  4.6 33.6  138   649    6   DROME:AF-Q9VLP4-F1 PROTEIN MITOSHELL;
 794:  eexp-A  4.6 18.7  139   999    6   DROME:AF-Q23972-F1 PROTEIN SMAUG;
 795:  ee8r-A  4.6 16.7  111   765    6   DROME:AF-Q9VUK8-F1 GLYCINE--TRNA LIGASE;
 796:  efd5-A  4.6 28.4  124  1739    1   DROME:AF-A8DYH1-F1 MUSCLE WASTED, ISOFORM C;
 797:  ekjy-A  4.6  4.3  108   380    6   DROME:AF-Q9VJZ5-F1 LD07294P;
 798:  ek35-A  4.6 24.3  173   877    8   DROME:AF-Q9VXC2-F1 UNCHARACTERIZED PROTEIN;
 799:  eh6q-A  4.6 24.5  137   899    5   DROME:AF-Q960W0-F1 LD32258P;
 800:  ejqm-A  4.5 10.4  145   519    7   DROME:AF-P30975-F1 TACHYKININ-LIKE PEPTIDES RECEPTOR 99D;
 801:  edqf-A  4.5  5.1  113   239    6   DROME:AF-A1Z8K7-F1 TETRASPANIN;
 802:  eh5a-A  4.5 28.8  139  1010    8   DROME:AF-Q9VU34-F1 LD45758P;
 803:  elvb-A  4.5 20.2  142   984    7   DROME:AF-M9MRJ1-F1 UNCHARACTERIZED PROTEIN, ISOFORM F;
 804:  eles-A  4.5  9.4  131  1125    6   DROME:AF-A1Z8Z0-F1 UNCHARACTERIZED PROTEIN, ISOFORM C;
 805:  em53-A  4.5 16.3  149   260    9   DROME:AF-Q9VEH2-F1 TRANSMEMBRANE PROTEIN 192;
 806:  ecxt-A  4.5 15.8  105   775    5   DROME:AF-Q9W261-F1 RNA POLYMERASE-ASSOCIATED PROTEIN RTF1;
 807:  emtr-A  4.5  5.1  106   215    8   DROME:AF-A1Z6U3-F1 IP01824P;
 808:  ejz8-A  4.5 11.8  143   351    8   DROME:AF-Q9U6B8-F1 CALCIUM RELEASE-ACTIVATED CALCIUM CHANNEL PROTEIN
 809:  ekwc-A  4.5  5.3  107   383    5   DROME:AF-Q9VT21-F1 GH06403P;
 810:  ekyi-A  4.5  5.3  107   810    8   DROME:AF-Q9VJ08-F1 LD29741P;
 811:  emn8-A  4.5 15.8  114   750   11   DROME:AF-X2JI61-F1 BRIVIDO-3, ISOFORM C;
 812:  eh6l-A  4.5  5.7  135   739   10   DROME:AF-Q9VKD9-F1 MIP16835P1;
 813:  efst-A  4.5 12.9  123   570    5   DROME:AF-Q7KTG0-F1 LD45607P;
 814:  ekph-A  4.5  3.0   87   152    3   DROME:AF-Q9VUE9-F1 IP08778P;
 815:  emhu-A  4.5 16.4   83  2531    8   DROME:AF-Q9VW47-F1 MEDIATOR OF RNA POLYMERASE II TRANSCRIPTION SUBUN
 816:  ed63-A  4.5 21.4  155   382    5   DROME:AF-Q9VPF1-F1 FI02826P;
 817:  ejdp-A  4.5  5.6   98   233    3   DROME:AF-Q9VVH7-F1 E3 SUMO-PROTEIN LIGASE NSE2;
 818:  ei7i-A  4.5 30.3  137   589    7   DROME:AF-Q9VND0-F1 MEIOSIS I ARREST, ISOFORM A;
 819:  eg1v-A  4.5 13.7  100   293    6   DROME:AF-Q9VNG0-F1 MEDIATOR OF RNA POLYMERASE II TRANSCRIPTION SUBUN
 820:  emkr-A  4.5 18.7  151  1227    5   DROME:AF-A1ZAD3-F1 DHC_N1 DOMAIN-CONTAINING PROTEIN;
 821:  ec70-A  4.5  8.6  122   724    4   DROME:AF-B7Z028-F1 ACYL-COENZYME A OXIDASE;
 822:  el8u-A  4.5  7.8   72   448    3   DROME:AF-Q9VZG8-F1 RT03134P;
 823:  ejy0-A  4.5 15.6  182   585    7   DROME:AF-Q9V3M9-F1 TEKTIN;
 824:  ef39-A  4.5 15.5  133   867    7   DROME:AF-Q7JYM7-F1 GH11924P;
 825:  eiqe-A  4.5 20.3  118   591    3   DROME:AF-X2JAL0-F1 UNCHARACTERIZED PROTEIN;
 826:  em4c-A  4.5  3.7  108   315    4   DROME:AF-Q95SH7-F1 GH26007P;
 827:  ee8i-A  4.5  5.2  107   169    6   DROME:AF-Q9VEF6-F1 PASIFLORA 1, ISOFORM A;
 828:  eht9-A  4.5  9.2  152  1324    5   DROME:AF-Q9VVF8-F1 UNCHARACTERIZED PROTEIN, ISOFORM A;
 829:  eiyp-A  4.5 20.2  127   715    9   DROME:AF-Q9VF73-F1 FI17904P1;
 830:  edgc-A  4.5  8.0  127   268    8   DROME:AF-Q9VVE2-F1 PROTEIN ROGDI;
 831:  em48-A  4.5 22.7   93   392    9   DROME:AF-Q8IR43-F1 FI08446P;
 832:  emw0-A  4.5  4.7   55    56    4   DROME:AF-A0A6M3Q6E2-F1 UNCHARACTERIZED PROTEIN;
 833:  ed2n-A  4.5 24.1   98   503    4   DROME:AF-Q9VR03-F1 AT19250P;
 834:  ejh6-A  4.5 16.1  110   252    4   DROME:AF-A0A0B4LGC2-F1 CATION_ATPASE_N DOMAIN-CONTAINING PROTEIN;
 835:  emhk-A  4.5  7.0  124   442    5   DROME:AF-Q9VZS6-F1 PUTATIVE NEUTRAL SPHINGOMYELINASE;
 836:  eh9l-A  4.5 12.8  110   694    3   DROME:AF-Q9VZZ7-F1 FI03949P;
 837:  ekkt-A  4.5 10.1  101   553    3   DROME:AF-Q9VEQ5-F1 ALPHA ACTININ 3;
 838:  edmt-A  4.5 24.4  114  1412    5   DROME:AF-Q9VJ86-F1 BICOID STABILITY FACTOR;
 839:  ehzn-A  4.5 17.4  105   225    6   DROME:AF-Q8MTA6-F1 AT13932P;
 840:  ega8-A  4.5 10.9   74   112    8   DROME:AF-P07188-F1 LARVAL CUTICLE PROTEIN 3;
 841:  el47-A  4.5  8.0  128  1241    6   DROME:AF-Q9VWE7-F1 LD26789P;
 842:  emd9-A  4.5 15.3  158   539    9   DROME:AF-Q9VU17-F1 HL01062P;
 843:  emw2-A  4.5 13.2  126   890   10   DROME:AF-Q9V435-F1 YURI GAGARIN, ISOFORM B;
 844:  ed3j-A  4.5 22.5  158   959    8   DROME:AF-Q9VXW7-F1 GERM CELL-EXPRESSED BHLH-PAS, ISOFORM C;
 845:  eec4-A  4.5  3.5   95   365    9   DROME:AF-Q9VDL7-F1 DEPHOSPHOCOENZYME A CARRIER, ISOFORM A;
 846:  eh0p-A  4.5 21.3  108   237    6   DROME:AF-Q9W3C0-F1 PROBABLE U3 SMALL NUCLEOLAR RNA-ASSOCIATED PROTEI
 847:  eggi-A  4.5  7.6  108   905    9   DROME:AF-Q9VI54-F1 LD29489P;
 848:  edvk-A  4.5 23.8  113   166    5   DROME:AF-Q86BB7-F1 FI06435P;
 849:  ecty-A  4.5 17.4  129   709    6   DROME:AF-Q9VWV5-F1 UNCHARACTERIZED PROTEIN, ISOFORM G;
 850:  emoe-A  4.5  5.2  135   202    9   DROME:AF-Q9W1F0-F1 UNCHARACTERIZED PROTEIN;
 851:  efz1-A  4.5  6.9  134   314    5   DROME:AF-A0A0B4K6G0-F1 UNCHARACTERIZED PROTEIN, ISOFORM B;
 852:  ed8n-A  4.5 16.5  102   240    4   DROME:AF-A8JNT7-F1 HEAT SHOCK PROTEIN COGNATE 20;
 853:  eewb-A  4.5  2.9   73   101    7   DROME:AF-Q86BE9-F1 GAMMA-SECRETASE SUBUNIT PEN-2;
 854:  eld4-A  4.5 27.5  117   637    5   DROME:AF-Q9W2B3-F1 UNCHARACTERIZED PROTEIN, ISOFORM A;
 855:  ecw5-A  4.5 18.9  137   302    4   DROME:AF-Q8SXS0-F1 RE40914P;
 856:  ehg0-A  4.5 11.7   74   660   15   DROME:AF-A1Z8L3-F1 SET AND MYND DOMAIN CONTAINING, CLASS 4, MEMBER 3
 857:  em4b-A  4.5  7.3  100   491    6   DROME:AF-Q8MSK0-F1 PROCOLLAGEN-PROLINE 4-DIOXYGENASE;
 858:  ef1s-A  4.5 38.2  129   524    4   DROME:AF-Q9W4G1-F1 LD07278P;
 859:  ek8q-A  4.5 15.9  166   814    5   DROME:AF-Q9VSW5-F1 KINESIN-LIKE PROTEIN AT 67A, ISOFORM A;
 860:  el67-A  4.4 14.5  146   354    8   DROME:AF-Q8T8Y8-F1 AT15826P;
 861:  ek4p-A  4.4 10.4   96   645    6   DROME:AF-Q7JQF1-F1 OCTOPAMINE RECEPTOR OAMB;
 862:  egzu-A  4.4  3.8   81   290   10   DROME:AF-Q9VKV4-F1 NON-STRUCTURAL MAINTENANCE OF CHROMOSOMES ELEMENT
 863:  em4n-A  4.4 18.1  117  1260    3   DROME:AF-Q9V468-F1 ZINC FINGER MATRIN-TYPE PROTEIN CG9776;
 864:  eh3p-A  4.4  6.8  124   463    2   DROME:AF-P13468-F1 DNA-BINDING PROTEIN K10;
 865:  emf4-A  4.4  3.2   72   252   11   DROME:AF-A1ZBT5-F1 MEDIATOR OF RNA POLYMERASE II TRANSCRIPTION SUBUN
 866:  elc0-A  4.4 23.5   96   455    6   DROME:AF-Q9W1I9-F1 INACTIVE PEPTIDYL-PROLYL CIS-TRANS ISOMERASE SHUT
 867:  ekmx-A  4.4  8.4  121   563    8   DROME:AF-Q9VGX6-F1 FI03320P;
 868:  em4j-A  4.4 30.1  179  1246    6   DROME:AF-Q9VXK9-F1 RH04127P;
 869:  ed3x-A  4.4 17.7  143   917    4   DROME:AF-P35220-F1 CATENIN ALPHA;
 870:  ehnl-A  4.4  9.5  161   602    7   DROME:AF-Q7KLE5-F1 ENDOPHILIN-A;
 871:  edoz-A  4.4 24.4  140  2470    5   DROME:AF-Q9VK45-F1 SERINE/THREONINE-PROTEIN KINASE TOR;
 872:  emh2-A  4.4 36.3  161   758    7   DROME:AF-Q8I0P1-F1 SPASTIN;
 873:  ekzs-A  4.4  7.6  112  1145    6   DROME:AF-Q27607-F1 DNA POLYMERASE SUBUNIT GAMMA-1, MITOCHONDRIAL;
 874:  egzb-A  4.4 18.0  150  1571    5   DROME:AF-O77086-F1 GUANINE NUCLEOTIDE-RELEASING FACTOR 2;
 875:  efu5-A  4.4  4.2   57    70    5   DROME:AF-Q9VFX9-F1 GEO11419P1;
 876:  ehdw-A  4.4 14.8  181  1036    7   DROME:AF-P91682-F1 PROTEIN SMOOTHENED;
 877:  ed9d-A  4.4 19.5  115   894   10   DROME:AF-Q9VIZ3-F1 LD25692P;
 878:  ehbo-A  4.4  5.5  107   628   10   DROME:AF-Q9VSB3-F1 UNCHARACTERIZED PROTEIN, ISOFORM A;
 879:  elpq-A  4.4 16.2   97   545    4   DROME:AF-Q9VMI4-F1 ORPHAN G PROTEIN-COUPLED RECEPTOR;
 880:  eezv-A  4.4 31.7  119   584   11   DROME:AF-Q7M3J6-F1 CHOLECYSTOKININ-2 RECEPTOR;
 881:  ekcn-A  4.4  4.8  110   258   10   DROME:AF-Q9VHF5-F1 LD42595P;
 882:  egxj-A  4.4 34.3  128   376    5   DROME:AF-P40427-F1 HOMEOBOX PROTEIN EXTRADENTICLE;
 883:  eg2v-A  4.4 21.3  237  1200   10   DROME:AF-Q9VCW3-F1 NUCLEAR PORE COMPLEX PROTEIN NUP133;
 884:  ekhr-A  4.4  4.8   90   644    3   DROME:AF-A1Z714-F1 BLOWN FUSE, ISOFORM A;
 885:  ei7a-A  4.4 10.7  154   606    3   DROME:AF-M9PC61-F1 UNCHARACTERIZED PROTEIN, ISOFORM E;
 886:  efqc-A  4.4 13.0  136   699    8   DROME:AF-Q7KNA0-F1 DYMECLIN;
 887:  ehn4-A  4.4 29.9  216  2090   10   DROME:AF-Q8IQV9-F1 NUCLEAR PORE COMPLEX PROTEIN NUP205;
 888:  ekkw-A  4.4 21.6  127   625    7   DROME:AF-Q9VDG2-F1 RALA-BINDING PROTEIN 1;
 889:  eewq-A  4.4 15.0  101   476    7   DROME:AF-E2QCM9-F1 DIURETIC HORMONE 44 RECEPTOR 2, ISOFORM B;
 890:  ekpn-A  4.4  4.8  147   293    6   DROME:AF-Q9VDZ2-F1 IP09474P;
 891:  ed6c-A  4.4 23.3  119   504    6   DROME:AF-P30974-F1 TACHYKININ-LIKE PEPTIDES RECEPTOR 86C;
 892:  ejbh-A  4.4  5.0  100   599   10   DROME:AF-Q9VFW6-F1 PYROKININ 2 RECEPTOR 2, ISOFORM A;
 893:  ele4-A  4.4  3.1   93   264    8   DROME:AF-Q9V436-F1 26S PROTEASOME NON-ATPASE REGULATORY SUBUNIT 8;
 894:  efug-A  4.4 13.5  160  1221    6   DROME:AF-Q24325-F1 TRANSCRIPTION INITIATION FACTOR TFIID SUBUNIT 2;
 895:  efgv-A  4.4 12.2   97   340    8   DROME:AF-A1Z6L1-F1 MITOCHONDRIAL IMPORT RECEPTOR SUBUNIT TOM40 HOMOL
 896:  elqf-A  4.4 11.0  104   288    8   DROME:AF-Q9VB43-F1 UNCHARACTERIZED PROTEIN;
 897:  edb9-A  4.4 21.8  125   434    2   DROME:AF-O46070-F1 EG:25E8.4 PROTEIN;
 898:  el8t-A  4.4  3.1   82   107    9   DROME:AF-Q7KSC4-F1 MITOCHONDRIAL PYRUVATE CARRIER 1;
 899:  ehzo-A  4.4 14.5  109   178   10   DROME:AF-P13096-F1 ENHANCER OF SPLIT M5 PROTEIN;
 900:  eilv-A  4.4 20.2  110   293   11   DROME:AF-Q7K3T4-F1 PALMITOYLTRANSFERASE;
 901:  ehcf-A  4.4  9.4  141   400    6   DROME:AF-Q9W423-F1 LD18904P;
 902:  efwa-A  4.4  7.4   82   323   10   DROME:AF-Q9VS39-F1 FI19525P1;
 903:  eew6-A  4.4  7.6  174  1164    6   DROME:AF-Q8IRF5-F1 UNCHARACTERIZED PROTEIN;
 904:  ek7t-A  4.4  3.8   96   202    5   DROME:AF-Q9W0I7-F1 GINS COMPLEX SUBUNIT 1;
 905:  ekwu-A  4.4  7.6   96   491    6   DROME:AF-Q27367-F1 PROTEIN CROQUEMORT;
 906:  eczz-A  4.4 11.7  122   290   11   DROME:AF-Q9VLF2-F1 CCR4-NOT TRANSCRIPTION COMPLEX SUBUNIT 9;
 907:  ecup-A  4.4 44.7  159  1154    9   DROME:AF-A1Z9G8-F1 UNCHARACTERIZED PROTEIN;
 908:  effn-A  4.4 30.8  119   360    6   DROME:AF-Q9VPI8-F1 NET, ISOFORM B;
 909:  ef3p-A  4.4  3.2   50    59    4   DROME:AF-Q8INX9-F1 IP19941P;
 910:  emku-A  4.4  4.0  109   809    8   DROME:AF-Q9VRW4-F1 BESTROPHIN 2;
 911:  ehkc-A  4.4 19.2  113   166    7   DROME:AF-Q9VNQ3-F1 ER MEMBRANE PROTEIN COMPLEX SUBUNIT 4;
 912:  ehmi-A  4.4 17.9  138   765    4   DROME:AF-Q9VUG1-F1 DALLY-LIKE, ISOFORM A;
 913:  emfl-A  4.4 12.0  108   405    6   DROME:AF-O01367-F1 PROTEIN HELD OUT WINGS;
 914:  ee6t-A  4.4 26.8   73  2669    4   DROME:AF-Q9W0T1-F1 NUCLEOSOME-REMODELING FACTOR SUBUNIT NURF301;
 915:  ej9o-A  4.4  6.3  107   651    6   DROME:AF-Q8SX97-F1 SUCCINATE DEHYDROGENASE  FLAVOPROTEIN
 916:  em3o-A  4.4 13.7   89   554    8   DROME:AF-A8DYY1-F1 UNCHARACTERIZED PROTEIN, ISOFORM B;
 917:  emss-A  4.3 17.9  101   565    8   DROME:AF-Q960U8-F1 O-ACYLTRANSFERASE;
 918:  elet-A  4.3 16.0  130   468    5   DROME:AF-Q9V3J1-F1 V-TYPE PROTON ATPASE SUBUNIT H;
 919:  eegj-A  4.3 23.9  124   891    3   DROME:AF-Q9W4V1-F1 UNCHARACTERIZED PROTEIN, ISOFORM E;
 920:  edax-A  4.3  4.4   98   131    8   DROME:AF-Q8T0B1-F1 NUCLEAR ENVELOPE PHOSPHATASE-REGULATORY SUBUNIT 1
 921:  efr6-A  4.3 24.2  114   560    6   DROME:AF-B7YZK5-F1 JABBA, ISOFORM C;
 922:  elr8-A  4.3 24.0  144  1037    7   DROME:AF-Q9VYR9-F1 LD34222P;
 923:  eehf-A  4.3 15.2   64   141    8   DROME:AF-A1Z8C4-F1 LSM10;
 924:  egnn-A  4.3 20.7   98   708    8   DROME:AF-Q9VW13-F1 FI01412P;
 925:  egvl-A  4.3 12.9  129   558    6   DROME:AF-Q9V3J5-F1 EG:BACR7A4.13 PROTEIN;
 926:  elxv-A  4.3 14.2  168  1513    7   DROME:AF-Q9VWK5-F1 GH15225P;
 927:  eh7p-A  4.3 25.1  137   948    4   DROME:AF-Q9VBZ6-F1 GH14566P;
 928:  ef5o-A  4.3 12.0  122   455    8   DROME:AF-Q9VXV4-F1 RH04535P;
 929:  ecv8-A  4.3 17.9  121  1365    5   DROME:AF-P39770-F1 HOMEOTIC PROTEIN SPALT-MAJOR;
 930:  ei5o-A  4.3  3.6   78   339    6   DROME:AF-Q9VN19-F1 GOLGI TO ER TRAFFIC PROTEIN 4 HOMOLOG;
 931:  egyc-A  4.3 29.4  102   587    9   DROME:AF-Q9VPY0-F1 INTEGRATOR COMPLEX SUBUNIT 14;
 932:  efvr-A  4.3  4.1   98   228   11   DROME:AF-Q9VIU6-F1 LD43293P;
 933:  ec1s-A  4.3 17.6  117  1263    7   DROME:AF-A1ZA45-F1 UNCHARACTERIZED PROTEIN, ISOFORM A;
 934:  eklo-A  4.3  7.0  100   706    3   DROME:AF-Q7K2W2-F1 GH04548P;
 935:  ee95-A  4.3 19.2  137  1112    7   DROME:AF-Q9VK51-F1 ADENYLYL CYCLASE X A, ISOFORM A;
 936:  ed7g-A  4.3  8.0  122   774    8   DROME:AF-Q9XZ53-F1 DOLICHYL-DIPHOSPHOOLIGOSACCHARIDE--PROTEIN
 937:  eecc-A  4.3  6.0  101   497    6   DROME:AF-Q9W4R1-F1 LD21615P;
 938:  ehiq-A  4.3 26.6  134  1574    4   DROME:AF-Q7KQM6-F1 GIGYF FAMILY PROTEIN GYF;
 939:  eguf-A  4.3  6.3   99  1100    7   DROME:AF-Q9VCC9-F1 LD23779P;
 940:  ejgi-A  4.3  6.1   80   341    4   DROME:AF-Q9VGQ6-F1 LD25880P;
 941:  ej23-A  4.3 21.6  164   991    9   DROME:AF-E1JJE6-F1 OTOPETRIN-LIKE A, ISOFORM C;
 942:  ec0r-A  4.3  3.5  101   155    6   DROME:AF-Q9VND4-F1 GEO12035P1;
 943:  edbd-A  4.3  9.9  109   349    4   DROME:AF-Q9VSZ4-F1 UNCHARACTERIZED PROTEIN;
 944:  ef37-A  4.3 31.1   82   479    4   DROME:AF-Q9VHY5-F1 TRANSCRIPTION INITIATION FACTOR TFIID SUBUNIT 7;
 945:  el92-A  4.3  5.6  145   321    8   DROME:AF-Q9VX13-F1 FI05221P;
 946:  efvo-A  4.3 18.7  129   228    7   DROME:AF-Q9W0M4-F1 ENDOPLASMIC RETICULUM TRANSMEMBRANE PROTEIN;
 947:  efne-A  4.3 11.8  118   387    5   DROME:AF-Q7JVI3-F1 EUKARYOTIC TRANSLATION INITIATION FACTOR 3 SUBUNI
 948:  egs7-A  4.3  8.3  147  1034    7   DROME:AF-Q8IPT2-F1 STRUCTURAL MAINTENANCE OF CHROMOSOMES PROTEIN 5;
 949:  eenx-A  4.3 14.4  170  1601    7   DROME:AF-E1JIT7-F1 PH AND SEC7 DOMAIN-CONTAINING PROTEIN;
 950:  eguj-A  4.3 39.0  167  1659    6   DROME:AF-Q9VMD0-F1 DAXX-LIKE PROTEIN;
 951:  edsa-A  4.3  9.6   77    84    5   DROME:AF-Q9VZG7-F1 V-TYPE PROTON ATPASE SUBUNIT;
 952:  emvf-A  4.3 15.1   91   282   10   DROME:AF-Q94920-F1 VOLTAGE-DEPENDENT ANION-SELECTIVE CHANNEL;
 953:  ef89-A  4.3  5.1   99   927    3   DROME:AF-A1Z705-F1 GPI ETHANOLAMINE PHOSPHATE TRANSFERASE 2;
 954:  eljt-A  4.3  2.9   83   143    7   DROME:AF-Q9VTE5-F1 PROBABLE PREFOLDIN SUBUNIT 2;
 955:  ege8-A  4.3  4.2  109   204    6   DROME:AF-Q6IGD9-F1 HDC06561;
 956:  ed7z-A  4.3  3.9   93   452    5   DROME:AF-P48613-F1 PROTEIN TIPE;
 957:  em1j-A  4.3 24.4  126   367    6   DROME:AF-Q9W1U2-F1 AT20903P;
 958:  efcv-A  4.3  5.8   98   582    4   DROME:AF-Q9VFL5-F1 METHIONINE--TRNA LIGASE, MITOCHONDRIAL;
 959:  elhq-A  4.3 16.9   85   361    9   DROME:AF-Q9VKP4-F1 MIP04751P;
 960:  emz0-A  4.3 16.2  123  1517    8   DROME:AF-B7YZK8-F1 THIN, ISOFORM C;
 961:  emw5-A  4.3  5.1  104   890    8   DROME:AF-Q9VW97-F1 POSSIBLE LYSINE-SPECIFIC HISTONE DEMETHYLASE 1;
 962:  eese-A  4.3 21.0  129   669    5   DROME:AF-Q9VCD3-F1 LP20373P;
 963:  ec91-A  4.3 22.1  116   766    5   DROME:AF-Q7JRH5-F1 RE28271P;
 964:  emp6-A  4.3 22.2  157   950    7   DROME:AF-A1Z9E2-F1 PROTEIN LIN-54 HOMOLOG;
 965:  ehy1-A  4.3 10.4  169   219    3   DROME:AF-Q9W377-F1 LP05863P;
 966:  emwf-A  4.3  9.6  169   399    9   DROME:AF-Q8SYC5-F1 RE68347P;
 967:  ecw6-A  4.3  5.9  104   234    8   DROME:AF-A1ZB17-F1 UNCHARACTERIZED PROTEIN, ISOFORM A;
 968:  ehtn-A  4.3  4.1   95   501    2   DROME:AF-Q9VQL1-F1 SERYL-TRNA SYNTHETASE;
 969:  ejp1-A  4.3  5.5   77   135    1   DROME:AF-Q9VG36-F1 FI08238P;
 970:  ef86-A  4.3 28.6  135   911    7   DROME:AF-Q8IRS9-F1 GEMIN 4C;
 971:  ekgt-A  4.3 14.9  114   567    8   DROME:AF-P09478-F1 ACETYLCHOLINE RECEPTOR SUBUNIT ALPHA-LIKE 1;
 972:  ego4-A  4.3 19.6  122   449    3   DROME:AF-Q8SWZ1-F1 RH55021P;
 973:  ef5e-A  4.3 14.4  113  1728    3   DROME:AF-X2JEC6-F1 UNCHARACTERIZED PROTEIN, ISOFORM H;
 974:  elz7-A  4.3 20.3  121   446   11   DROME:AF-B7YZX2-F1 INWARDLY RECTIFYING POTASSIUM CHANNEL 3, ISOFORM
 975:  eksr-A  4.3  3.5  103   272    6   DROME:AF-Q9VJR3-F1 IP08657P;
 976:  ej8c-A  4.3 34.6   98  1253    5   DROME:AF-Q01989-F1 MYOSIN HEAVY CHAIN 95F;
 977:  egmn-A  4.3  2.2   73   365    5   DROME:AF-Q9VQ37-F1 MITOCHONDRIAL CARRIER PROTEIN RIM2;
 978:  efpd-A  4.3 10.0  111   201    5   DROME:AF-Q9V3A3-F1 CG11379-PA;
 979:  ei2m-A  4.3 15.5  111   553    7   DROME:AF-Q8T3Z4-F1 AT24727P;
 980:  ed76-A  4.3 15.2   90  1895    4   DROME:AF-A8JQ65-F1 DIACYLGLYCEROL KINASE ETA;
 981:  ekm2-A  4.3 15.7  132  1838    4   DROME:AF-Q9VMJ7-F1 LYSINE-SPECIFIC DEMETHYLASE LID;
 982:  edbs-A  4.2 14.4   76   151   11   DROME:AF-O44437-F1 SMALL NUCLEAR RIBONUCLEOPROTEIN SM D3;
 983:  ek7g-A  4.2 19.2   92   698    4   DROME:AF-Q9VSG9-F1 GH24192P;
 984:  elz4-A  4.2  8.6   93  1177    4   DROME:AF-Q9V414-F1 LD36341P;
 985:  ei6b-A  4.2 24.7  194   863    7   DROME:AF-Q8IR94-F1 UNCHARACTERIZED PROTEIN;
 986:  em2n-A  4.2 13.8  114   421    4   DROME:AF-Q9VHI6-F1 IP11728P;
 987:  edpp-A  4.2 16.7   79  1233    5   DROME:AF-Q6NNB2-F1 LP07472P;
 988:  ehto-A  4.2 13.7  215   449    6   DROME:AF-Q8IPU5-F1 PUTATIVE GUSTATORY RECEPTOR 77A;
 989:  egy9-A  4.2 24.2   96  1229    5   DROME:AF-Q8MSW0-F1 ISOLEUCYL-TRNA SYNTHETASE;
 990:  edho-A  4.2 14.4  159   917    4   DROME:AF-P43248-F1 DNA MISMATCH REPAIR PROTEIN SPELLCHECKER 1;
 991:  emrf-A  4.2 12.6  101   637    6   DROME:AF-Q9W3K4-F1 LD45266P;
 992:  edqi-A  4.2  3.5   62   183    6   DROME:AF-Q9VNE8-F1 RE24848P;
 993:  edgg-A  4.2  8.7  102   365    6   DROME:AF-Q9VZ54-F1 GH19655P;
 994:  ekpv-A  4.2  9.8  177   296    7   DROME:AF-Q9VFL9-F1 FI07901P;
 995:  ejee-A  4.2  8.8   98   441    6   DROME:AF-O76896-F1 EG:65F1.1 PROTEIN;
 996:  ejzx-A  4.2  4.1   79  1642    6   DROME:AF-P91875-F1 DNA-DIRECTED RNA POLYMERASE I SUBUNIT RPA1;
 997:  emev-A  4.2 23.2  112   682    4   DROME:AF-M9PBM5-F1 UNCHARACTERIZED PROTEIN, ISOFORM B;
 998:  elvg-A  4.2  3.8   96   269    8   DROME:AF-Q9VIT5-F1 RH01238P;
 999:  eigf-A  4.2 12.8  112  2243    4   DROME:AF-Q9VGP1-F1 ZINC FINGER FYVE DOMAIN-CONTAINING PROTEIN 26 HOM
1000:  elxt-A  4.2  8.6   98   199    9   DROME:AF-Q9VVF2-F1 UNCHARACTERIZED PROTEIN;
1001:  ef6i-A  4.2  9.0  149  1325    6   DROME:AF-P18106-F1 TYROSINE-PROTEIN KINASE FER;
1002:  eib1-A  4.2 21.3  125   631   12   DROME:AF-Q9VEG1-F1 TYRAMINE RECEPTOR;
1003:  ejql-A  4.2  9.7   90   382    8   DROME:AF-Q7KMP8-F1 26S PROTEASOME NON-ATPASE REGULATORY SUBUNIT 13;
1004:  eduj-A  4.2 17.0  123   630    4   DROME:AF-Q9VLJ6-F1 ANGIOTENSIN-CONVERTING ENZYME-RELATED PROTEIN;
1005:  eh3s-A  4.2  5.0  126   476    9   DROME:AF-O02373-F1 UDP-GLUCOSE 6-DEHYDROGENASE;
1006:  emvv-A  4.2  4.4  142   276    4   DROME:AF-Q9VBM6-F1 PALMITOYLTRANSFERASE;
1007:  ehgo-A  4.2 13.5  115   872    6   DROME:AF-Q9VGU5-F1 TETRATRICOPEPTIDE REPEAT PROTEIN 14 HOMOLOG;
1008:  els7-A  4.2  3.1   68    78    6   DROME:AF-Q9VVA8-F1 TRANSMEMBRANE PROTEIN 258;
1009:  ei59-A  4.2  4.2   84   176    7   DROME:AF-Q9VUE3-F1 IP04153P;
1010:  eixy-A  4.2 30.2  116  1092    5   DROME:AF-P54358-F1 DNA POLYMERASE DELTA CATALYTIC SUBUNIT;
1011:  ei1g-A  4.2 22.8  104   427    4   DROME:AF-Q8IP31-F1 CARBOXYPEPTIDASE;
1012:  eeie-A  4.2 23.8  134  1476    6   DROME:AF-Q9V9T4-F1 ATP-DEPENDENT CHROMATIN ASSEMBLY FACTOR LARGE SUB
1013:  eirw-A  4.2 17.1  127   491    9   DROME:AF-Q8INW8-F1 GH03493P;
1014:  ejnt-A  4.2 24.3  134   717    8   DROME:AF-Q9VPT4-F1 LD32410P;
1015:  emum-A  4.2  8.5  105   387    7   DROME:AF-Q7K2N0-F1 ENDOPLASMIC RETICULUM JUNCTION FORMATION PROTEIN
1016:  ec89-A  4.2 14.2  208   498    8   DROME:AF-Q8T0G1-F1 LD05335P;
1017:  em0f-A  4.2  9.3  137   693    8   DROME:AF-A2VEY9-F1 PALMITOYLTRANSFERASE APP;
1018:  ec5a-A  4.2 13.9   84  1251    8   DROME:AF-Q86NP2-F1 NEGATIVE ELONGATION FACTOR A;
1019:  edrj-A  4.2 28.3  123   820    9   DROME:AF-A8JV07-F1 UNCHARACTERIZED PROTEIN, ISOFORM B;
1020:  ecxl-A  4.2 23.5  114   578    8   DROME:AF-Q24134-F1 NEGATIVE ELONGATION FACTOR D;
1021:  edo7-A  4.2  4.3   73   513    4   DROME:AF-Q9W4D3-F1 TUDOR DOMAIN-CONTAINING PROTEIN;
1022:  emts-A  4.2  9.9  109   196    9   DROME:AF-M9NDP9-F1 UNCHARACTERIZED PROTEIN, ISOFORM E;
1023:  ehed-A  4.2 12.3  135   527    7   DROME:AF-Q9I7H5-F1 PROCOLLAGEN-PROLINE 4-DIOXYGENASE;
1024:  edeo-A  4.2  4.0   90  1005    4   DROME:AF-Q8IPF4-F1 UNCHARACTERIZED PROTEIN;
1025:  emt4-A  4.2 12.8   91   552   10   DROME:AF-Q9VET1-F1 FI07620P;
1026:  el97-A  4.2 21.7  145   679    6   DROME:AF-E1JJ71-F1 DEMENTIN, ISOFORM H;
1027:  ejbw-A  4.2 16.2  122  1642    8   DROME:AF-Q9W2I0-F1 UNCHARACTERIZED PROTEIN, ISOFORM P;
1028:  elh3-A  4.2 13.3  161   877    6   DROME:AF-P27619-F1 DYNAMIN;
1029:  eg8v-A  4.2  4.7  119   369    8   DROME:AF-Q9VBG6-F1 PROTEIN HGH1 HOMOLOG;
1030:  ejse-A  4.2  5.3  101   169    9   DROME:AF-Q9VDI6-F1 GM10285P;
1031:  efos-A  4.2 12.9   98   332    7   DROME:AF-Q9VWS9-F1 UNCHARACTERIZED PROTEIN;
1032:  ehm4-A  4.2  4.9  187   397    5   DROME:AF-Q8INM9-F1 PUTATIVE GUSTATORY RECEPTOR 85A;
1033:  el3s-A  4.2 18.5  101   889    7   DROME:AF-Q9VZ63-F1 RE22038P;
1034:  eftm-A  4.2 14.4  101   735    7   DROME:AF-Q9VIP9-F1 CONDENSIN COMPLEX SUBUNIT 2;
1035:  el9t-A  4.2 23.0  153   711    3   DROME:AF-Q9W5C1-F1 RE02292P;
1036:  el9y-A  4.2  7.9  106   297    7   DROME:AF-O01666-F1 ATP SYNTHASE SUBUNIT GAMMA, MITOCHONDRIAL;
1037:  ef5t-A  4.2 25.1  109   901    7   DROME:AF-Q9VYW4-F1 LD04461P;
1038:  ehrr-A  4.2  6.1  122   942    6   DROME:AF-Q9VHM2-F1 VPS35 ENDOSOMAL PROTEIN SORTING FACTOR-LIKE;
1039:  eh4k-A  4.2 13.0   97   270    4   DROME:AF-Q9VNB1-F1 AT23701P;
1040:  efdi-A  4.2  5.4  116   615    4   DROME:AF-Q10714-F1 ANGIOTENSIN-CONVERTING ENZYME;
1041:  ektz-A  4.2  5.7  106   535    3   DROME:AF-Q9VJB3-F1 UNCHARACTERIZED PROTEIN;
1042:  ehzf-A  4.2 14.7  109   341    6   DROME:AF-Q9VV44-F1 CUTICULAR PROTEIN 72EA;
1043:  efby-A  4.2 11.0  127   340   12   DROME:AF-Q9VYQ3-F1 UBIQUITIN CARBOXYL-TERMINAL HYDROLASE;
1044:  emrc-A  4.2 23.2  149   852    5   DROME:AF-Q7JQI1-F1 DEUBIQUITINATING APOPTOTIC INHIBITOR, ISOFORM A;
1045:  eeyw-A  4.2 10.9   97   117    6   DROME:AF-Q9VZ99-F1 UNCHARACTERIZED PROTEIN;
1046:  ej93-A  4.2 19.3  124   647    5   DROME:AF-Q9VS45-F1 LD03170P;
1047:  eczd-A  4.2 13.4  161   978    8   DROME:AF-M9PI70-F1 PH-SENSITIVE CHLORIDE CHANNEL 1, ISOFORM N;
1048:  eflt-A  4.1 34.2  123   662    9   DROME:AF-Q9VMQ8-F1 VACUOLAR PROTEIN SORTING-ASSOCIATED PROTEIN 52 HO
1049:  eh8o-A  4.1  3.2   50    76    8   DROME:AF-Q9VXE0-F1 PROBABLE SMALL NUCLEAR RIBONUCLEOPROTEIN G;
1050:  eie5-A  4.1 22.5  166   793    6   DROME:AF-Q9W0E8-F1 PROTEIN ZER-1 HOMOLOG;
1051:  eeb9-A  4.1 23.0  131  1354    6   DROME:AF-Q9NFV8-F1 TEP1 PROTEIN;
1052:  edh4-A  4.1 14.5  167   569    7   DROME:AF-Q95V50-F1 PPR-Y;
1053:  eiws-A  4.1  9.5  148  1075    5   DROME:AF-X2JAU8-F1 PROTEIN NERVOUS WRECK;
1054:  eghg-A  4.1  6.5   96   160    3   DROME:AF-Q8T0T9-F1 TRANSMEMBRANE PROTEIN 35A;
1055:  ej8z-A  4.1 20.3  165  2111    4   DROME:AF-Q9VWE6-F1 PROTEIN ELYS HOMOLOG;
1056:  ekcz-A  4.1 19.6  125  1034    6   DROME:AF-P54362-F1 AP-3 COMPLEX SUBUNIT DELTA;
1057:  emhe-A  4.1  5.9   81    94    7   DROME:AF-Q9VSP7-F1 GEO10181P1;
1058:  ehrb-A  4.1 16.9   86   109    5   DROME:AF-B7YZU6-F1 HALO;
1059:  eh4f-A  4.1 30.2  109   594    4   DROME:AF-Q9VDK2-F1 GH15831P;
1060:  eltb-A  4.1 15.3  112   334    8   DROME:AF-Q9VYS5-F1 NADH DEHYDROGENASE (UBIQUINONE) COMPLEX I, ASSEMB
1061:  ek1p-A  4.1  9.6  109   558    6   DROME:AF-Q7K3P0-F1 CYSTEINYL-TRNA SYNTHETASE;
1062:  ejkm-A  4.1 10.8  179  1815    4   DROME:AF-Q9W1Y8-F1 UNCHARACTERIZED PROTEIN, ISOFORM B;
1063:  el0k-A  4.1  5.8   93   197    6   DROME:AF-Q9W0C7-F1 PROTEIN OPI10 HOMOLOG;
1064:  ed3i-A  4.1  7.9  103   275    5   DROME:AF-Q9VLF8-F1 UNCHARACTERIZED PROTEIN, ISOFORM A;
1065:  ekmb-A  4.1  3.8  115   527    6   DROME:AF-A1Z8H3-F1 UNCHARACTERIZED PROTEIN;
1066:  ehaj-A  4.1  6.9  112   352    4   DROME:AF-Q9VV55-F1 GH08429P;
1067:  ejn2-A  4.1 13.0  142   805    4   DROME:AF-Q960Z0-F1 KINESIN-LIKE PROTEIN KLP10A;
1068:  eda9-A  4.1  8.6  110   571   11   DROME:AF-P17971-F1 POTASSIUM VOLTAGE-GATED CHANNEL PROTEIN SHAL;
1069:  ejcs-A  4.1 31.0  150   641    9   DROME:AF-Q9VQX6-F1 LP05054P;
1070:  eium-A  4.1 16.4   83  1621    5   DROME:AF-Q9W437-F1 RAPTOR, ISOFORM B;
1071:  ehja-A  4.1 26.3  182   887    4   DROME:AF-P14599-F1 AMYLOID-BETA-LIKE PROTEIN;
1072:  eiob-A  4.1 13.3  142  1197    7   DROME:AF-Q7Z020-F1 TRANSIENT RECEPTOR POTENTIAL CATION CHANNEL SUBFA
1073:  ednv-A  4.1 20.3   83   548    4   DROME:AF-A1Z7V9-F1 FI20020P1;
1074:  ej24-A  4.1 27.4  201   831    5   DROME:AF-A4IJ58-F1 IP17195P;
1075:  eliz-A  4.1  3.6  101   289    6   DROME:AF-Q9W2I4-F1 FI01566P;
1076:  eeug-A  4.1 12.5  130   278    8   DROME:AF-Q7JWE2-F1 GH09427P;
1077:  ei18-A  4.1  4.6   58    89    5   DROME:AF-Q9VP18-F1 V-TYPE PROTON ATPASE SUBUNIT;
1078:  ej75-A  4.1 30.9   79   646    3   DROME:AF-A8JNV9-F1 IONOTROPIC RECEPTOR 76A, ISOFORM E;
1079:  ej78-A  4.1 15.4  181   472    9   DROME:AF-Q9V471-F1 RE54080P;
1080:  ejez-A  4.1 16.5  109   922    5   DROME:AF-Q9W1T9-F1 TPR_REGION DOMAIN-CONTAINING PROTEIN;
1081:  ejg5-A  4.1 15.7  201  2171    7   DROME:AF-Q9VL32-F1 ATP-BINDING CASSETTE SUB-FAMILY C MEMBER SUR;
1082:  eiuk-A  4.1 20.3  119   388    7   DROME:AF-Q6NMT8-F1 AT01712P;
1083:  ek1m-A  4.1 32.7  165  2019    9   DROME:AF-Q9W0D3-F1 GH15728P;
1084:  ek1s-A  4.1  4.2  115   427    8   DROME:AF-Q9VG80-F1 PALMITOYLTRANSFERASE;
1085:  eg6u-A  4.1 16.8  130  1916    7   DROME:AF-Q9VKG8-F1 DISCS LARGE 5, ISOFORM A;
1086:  ei8c-A  4.1 15.0  162  1241    6   DROME:AF-Q9W3L1-F1 RE04053P;
1087:  eli5-A  4.1  6.0   75    88    9   DROME:AF-Q9VEQ6-F1 V-TYPE PROTON ATPASE SUBUNIT;
1088:  efzm-A  4.1  5.1  126   477    6   DROME:AF-Q9V785-F1 SH3 DOMAIN-BINDING PROTEIN 5 HOMOLOG;
1089:  emkx-A  4.1  9.7  115   668    8   DROME:AF-A1YK02-F1 NUCLEAR PORE COMPLEX PROTEIN NUP75;
1090:  el8h-A  4.1 15.0  124   740    8   DROME:AF-Q8MSY4-F1 VACUOLAR PROTEIN SORTING-ASSOCIATED PROTEIN 51 HO
1091:  eh5m-A  4.1 24.8  137   605    7   DROME:AF-Q7K1T1-F1 LD44824P;
1092:  ee5t-A  4.1  8.0  131  1415    7   DROME:AF-Q8IN05-F1 TELOMERE LENGTH REGULATION PROTEIN TEL2 HOMOLOG;
1093:  eh1t-A  4.1 14.1  176  1377    6   DROME:AF-Q9I7Z8-F1 LD21943P;
1094:  ekng-A  4.1 13.4  109   994    7   DROME:AF-Q9VS24-F1 PROTEIN MELTED;
1095:  ei0x-A  4.1 29.2   87   634   10   DROME:AF-Q7K110-F1 DOLICHYL-DIPHOSPHOOLIGOSACCHARIDE--PROTEIN
1096:  elh6-A  4.1 19.1  157   454    5   DROME:AF-A0A0B4LHI9-F1 INWARDLY RECTIFYING POTASSIUM CHANNEL 2, ISOFO
1097:  edt2-A  4.1 22.2  111   569    5   DROME:AF-Q9VVK7-F1 NUCB1;
1098:  eet6-A  4.1 24.0  136  1481    6   DROME:AF-A1Z7L1-F1 FANCONI ANEMIA COMPLEMENTATION GROUP I;
1099:  egs8-A  4.1 15.4  145  2066    3   DROME:AF-A0A0B4K765-F1 SIN3A, ISOFORM G;
1100:  eegs-A  4.1  4.3   85   109    5   DROME:AF-Q9VJ25-F1 MEMBRANE MAGNESIUM TRANSPORTER;
1101:  ekva-A  4.1  9.6  101   116    6   DROME:AF-Q8MKK8-F1 GEO07755P1;
1102:  ee6h-A  4.1 13.0  104   179    7   DROME:AF-P13098-F1 ENHANCER OF SPLIT M8 PROTEIN;
1103:  ekxp-A  4.1  6.0  183  1130    5   DROME:AF-Q9VK53-F1 AT30656P;
1104:  ef0n-A  4.1 22.7  177  1366    6   DROME:AF-A1ZBM3-F1 OUTER SEGMENT 6;
1105:  edto-A  4.1  3.0   67   631   10   DROME:AF-Q7KRR5-F1 PEPTIDE-N(4)-(N-ACETYL-BETA-GLUCOSAMINYL)ASPARAGI
1106:  eeez-A  4.1  4.0  102   300   12   DROME:AF-Q9I7L7-F1 PALMITOYLTRANSFERASE;
1107:  ekx4-A  4.1 17.3  179   884    7   DROME:AF-O18388-F1 IMPORTIN SUBUNIT BETA;
1108:  ejef-A  4.1  5.5   75   136    7   DROME:AF-A0A0B4KEI1-F1 UNCHARACTERIZED PROTEIN, ISOFORM C;
1109:  ehm8-A  4.1 21.3  123  1655    7   DROME:AF-Q9VPK5-F1 UNCHARACTERIZED PROTEIN, ISOFORM B;
1110:  ejld-A  4.1 13.8  226  1571    5   DROME:AF-Q8MSQ4-F1 MEKK1, ISOFORM B;
1111:  edeh-A  4.1  7.7  109   495    8   DROME:AF-A0A0B4KH28-F1 SYNDAPIN, ISOFORM C;
1112:  eitn-A  4.1 12.7  136   395    7   DROME:AF-Q9VC58-F1 LD37002P;
1113:  emzi-A  4.1 11.7  135   801    7   DROME:AF-Q9W3K6-F1 LD35927P;
1114:  ec21-A  4.1 32.9  132   597   12   DROME:AF-Q9VVC3-F1 CUTICULAR PROTEIN 73D, ISOFORM B;
1115:  emxf-A  4.1  6.7   70   871    7   DROME:AF-Q9NB04-F1 PATJ HOMOLOG;
1116:  ediz-A  4.0 18.2  141   610   11   DROME:AF-Q9VM87-F1 RH29724P;
1117:  eif2-A  4.0  4.6  122   373    6   DROME:AF-Q9VR50-F1 SOLUTE CARRIER FAMILY 35 MEMBER E1 HOMOLOG;
1118:  ekkm-A  4.0  9.2  127   639    4   DROME:AF-Q9VJR4-F1 TRANSPORTER;
1119:  ed50-A  4.0 26.1  153  1077    8   DROME:AF-A1ZB84-F1 GPI ETHANOLAMINE PHOSPHATE TRANSFERASE 3;
1120:  eizy-A  4.0 15.0  145  2238    3   DROME:AF-A0A0B4K7K9-F1 BRUCHPILOT, ISOFORM J;
1121:  eigg-A  4.0 10.7  108   275    5   DROME:AF-Q9VLF7-F1 RT08066P;
1122:  ec6y-A  4.0 30.8  111   642    6   DROME:AF-A8JQX3-F1 NOCTURNIN;
1123:  eft0-A  4.0 16.9  104   509    5   DROME:AF-Q0KHY7-F1 PROCOLLAGEN-PROLINE 4-DIOXYGENASE;
1124:  ejoa-A  4.0 17.9   86   126    8   DROME:AF-A1ZAX7-F1 UNCHARACTERIZED PROTEIN;
1125:  ej96-A  4.0 34.9  123   680    7   DROME:AF-B7YZH1-F1 FI20143P1;
1126:  eijn-A  4.0 14.3  112  2417    4   DROME:AF-Q9VAS9-F1 APC-LIKE, ISOFORM A;
1127:  edsy-A  4.0 23.6  150   888    3   DROME:AF-A1Z7Y7-F1 SPAGHETTI-SQUASH ACTIVATOR, ISOFORM C;
1128:  eef7-A  4.0 17.5  109   378    8   DROME:AF-P18935-F1 CYTOCHROME B;
1129:  ej8k-A  4.0 12.4  146  1066    6   DROME:AF-P46863-F1 KINESIN-LIKE PROTEIN KLP61F;
1130:  el9s-A  4.0 12.3   86   228    8   DROME:AF-P00408-F1 CYTOCHROME C OXIDASE SUBUNIT 2;
1131:  ejmw-A  4.0  5.5   99   123   10   DROME:AF-Q5LJU1-F1 TRANSMEMBRANE PROTEIN 188;
1132:  eecr-A  4.0  3.3   71   144   11   DROME:AF-P49858-F1 PROTEIN CORNICHON;
1133:  ekzf-A  4.0 31.1  136   734    6   DROME:AF-A1ZAH1-F1 ATP SYNTHASE SUBUNIT D, MITOCHONDRIAL;
1134:  em4z-A  4.0  5.5   86   157    9   DROME:AF-Q9VQL3-F1 CORNICHON RELATED;
1135:  em5l-A  4.0 10.9  117   473    5   DROME:AF-Q9VVQ4-F1 UNCHARACTERIZED PROTEIN, ISOFORM D;
1136:  edz3-A  4.0  4.2  120   264    7   DROME:AF-A1Z6H0-F1 KUNE-KUNE;
1137:  emg3-A  4.0 15.3   69   123    6   DROME:AF-A0A0B4KI23-F1 UNCHARACTERIZED PROTEIN;
1138:  eg2f-A  4.0  5.6  115   480    9   DROME:AF-Q9VT27-F1 CNMAMIDE RECEPTOR;
1139:  egp4-A  4.0 28.8  100   508   11   DROME:AF-Q9VCZ3-F1 OCTOPAMINE RECEPTOR BETA-1R;
1140:  eep2-A  4.0 32.9  149  1339    7   DROME:AF-A8DYE0-F1 KANK, ISOFORM D;
1141:  ecy0-A  4.0 18.4  143   822    8   DROME:AF-Q9VI82-F1 NUCLEOLAR COMPLEX PROTEIN 3 HOMOLOG;
1142:  efc2-A  4.0 30.2  141  1199   10   DROME:AF-A1Z8R2-F1 DNA HELICASE;
1143:  ek1v-A  4.0 17.2  125   728    6   DROME:AF-Q9VVZ8-F1 BRIVIDO-1;
1144:  ei4t-A  4.0 17.2  105   206   10   DROME:AF-Q8MRW1-F1 SD19278P;
1145:  elmo-A  4.0  8.9  125   961   11   DROME:AF-O46037-F1 VINCULIN;
1146:  eft6-A  4.0 13.6  164  1333    6   DROME:AF-Q9VUG6-F1 UNCHARACTERIZED PROTEIN, ISOFORM A;
1147:  emd6-A  4.0  5.6  105   136    9   DROME:AF-Q9VKN5-F1 IP04277P;
1148:  elq4-A  4.0  9.5   57    91   11   DROME:AF-Q9VRT7-F1 U6 SNRNA-ASSOCIATED SM-LIKE PROTEIN LSM5;
1149:  em5e-A  4.0 30.0  147  1429    3   DROME:AF-Q9V3C5-F1 GUANINE NUCLEOTIDE EXCHANGE FACTOR SUBUNIT RICH;
1150:  eil3-A  4.0 12.1  127   617    7   DROME:AF-Q8SZV0-F1 GH07338P;
1151:  ehau-A  4.0 17.0  136   245   11   DROME:AF-Q9VVX0-F1 PROTEIN GEMIN2;
1152:  edgq-A  4.0  6.2  118   562    8   DROME:AF-Q9VYG3-F1 LD41462P;
1153:  eg69-A  4.0  6.2   79   198    5   DROME:AF-Q9VMV6-F1 THIOREDOXIN REDUCTASE-LIKE SELENOPROTEIN T HOMOLO
1154:  eini-A  4.0 16.8  111   250    5   DROME:AF-Q9VSS7-F1 UPF0193 PROTEIN EVG1 HOMOLOG;
1155:  efaw-A  4.0 12.2  109   852    3   DROME:AF-Q9VV62-F1 DOUBLESEX COGNATE 73A;
1156:  ehyr-A  4.0  6.8  190  1114    6   DROME:AF-Q9VK52-F1 ADENYLYL CYCLASE X B;
1157:  efey-A  4.0  4.7   94   256    5   DROME:AF-Q9VBI3-F1 RH72336P;
1158:  ek62-A  4.0  8.0  105  2224    5   DROME:AF-P98081-F1 PROTEIN DISABLED;
1159:  ehyo-A  4.0 15.0  136  1192    6   DROME:AF-Q8IMA8-F1 PROTEIN PANGOLIN, ISOFORM J;
1160:  ehqi-A  4.0 19.7  141   708    6   DROME:AF-A1Z6W2-F1 UNCHARACTERIZED PROTEIN;
1161:  ekxr-A  4.0 18.4  116   339    6   DROME:AF-P91891-F1 PROTEIN MO25;
1162:  egxp-A  4.0  6.4  128   626    4   DROME:AF-Q24114-F1 DIVISION ABNORMALLY DELAYED PROTEIN;
1163:  eiav-A  4.0  4.0   73   491    7   DROME:AF-Q9VJA7-F1 UNCHARACTERIZED PROTEIN;
1164:  ehnf-A  4.0 12.9  116   245   11   DROME:AF-A1ZBU8-F1 UNCHARACTERIZED PROTEIN, ISOFORM A;
1165:  ee5i-A  4.0 12.9  100   205    6   DROME:AF-Q8IRU2-F1 IP04215P;
1166:  einh-A  4.0  4.3  105   154    8   DROME:AF-Q9VP04-F1 ORM1-LIKE PROTEIN;
1167:  ei70-A  4.0 15.2   59   638   10   DROME:AF-Q9VNX8-F1 EUKARYOTIC TRANSLATION INITIATION FACTOR 2A;
1168:  eku6-A  4.0  6.6  109   804    6   DROME:AF-Q9VU18-F1 UNCHARACTERIZED PROTEIN, ISOFORM C;
1169:  ehni-A  4.0 38.2  102  1238    6   DROME:AF-Q9VCD8-F1 STRUCTURAL MAINTENANCE OF CHROMOSOMES PROTEIN;
1170:  eia1-A  4.0  3.5  118   126    6   DROME:AF-Q9VGY3-F1 GEO12082P1;
1171:  ec5c-A  4.0  3.3   74   150    3   DROME:AF-Q7JYX3-F1 GEO08273P1;
1172:  egis-A  4.0  5.3  104   436    4   DROME:AF-Q9VG64-F1 RE35942P;
1173:  ekj2-A  4.0 17.6  159   665    4   DROME:AF-Q9VWC8-F1 LD11581P;
1174:  egqk-A  4.0  7.8  146  1320    5   DROME:AF-Q9VAN4-F1 UNCHARACTERIZED PROTEIN;
1175:  ed1b-A  4.0 13.5  176   240    5   DROME:AF-Q9VHT8-F1 RE26525P;
1176:  emox-A  4.0 15.8  130   442    2   DROME:AF-Q9VRS0-F1 IMPORTIN SUBUNIT ALPHA;
1177:  eggr-A  4.0 11.1  107   318    4   DROME:AF-Q9VLG1-F1 LD06593P;
1178:  ef0p-A  4.0  4.7   98   286    8   DROME:AF-Q9VEV6-F1 UNCHARACTERIZED PROTEIN, ISOFORM A;
1179:  ej65-A  4.0 13.6  127   787    9   DROME:AF-Q9VPY2-F1 PHOSPHOLIPASE A2 ACTIVATOR PROTEIN, ISOFORM A;
1180:  efwq-A  4.0  6.1  127   510    8   DROME:AF-Q9VL73-F1 LP20791P;
1181:  eme6-A  4.0  5.5   98   324    6   DROME:AF-Q7K1H0-F1 GH09096P;
1182:  emrj-A  4.0 30.3  151  1169    5   DROME:AF-Q9VGA4-F1 MBD-R2;
1183:  ej5h-A  4.0  8.6  109   275    2   DROME:AF-O44252-F1 PROTEIN ROLLING STONE;
1184:  ej1s-A  4.0  4.9  120   194    4   DROME:AF-Q9VGP6-F1 PREFOLDIN SUBUNIT 3;
1185:  ein8-A  4.0  4.3  112   213    9   DROME:AF-Q9VBQ4-F1 GH01257P;
1186:  eilw-A  4.0  7.8  129   351    6   DROME:AF-Q9VTM4-F1 LD30288P;
1187:  egw4-A  4.0  8.5   91   236    8   DROME:AF-Q95SS8-F1 TRANSMEMBRANE PROTEIN 70 HOMOLOG, MITOCHONDRIAL;
1188:  el31-A  4.0 23.7  124   242    6   DROME:AF-M9PIQ9-F1 UNCHARACTERIZED PROTEIN, ISOFORM C;
1189:  egd1-A  4.0 10.0  129   308    8   DROME:AF-Q9VLH0-F1 TETRASPANIN;
1190:  ef41-A  4.0 21.8  158  1075    6   DROME:AF-Q7K0Q2-F1 IMPORTIN BETA11;
1191:  eier-A  4.0  6.4   94   143    3   DROME:AF-Q9V439-F1 MEDIATOR OF RNA POLYMERASE II TRANSCRIPTION SUBUN
1192:  el8k-A  4.0  8.1  102   153    4   DROME:AF-Q6NP72-F1 GEO09659P1;
1193:  edtn-A  4.0  5.7  132   182    5   DROME:AF-Q8T965-F1 PREFOLDIN SUBUNIT 3;
1194:  ehky-A  4.0 23.0  168  1190    4   DROME:AF-Q9VUM0-F1 PROBABLE DNA MISMATCH REPAIR PROTEIN MSH6;
1195:  eeal-A  4.0 23.6  140   607    4   DROME:AF-A1Z9G6-F1 UNCHARACTERIZED PROTEIN;
1196:  eff3-A  4.0 12.4  117   729    6   DROME:AF-Q9W1U1-F1 FI21273P1;
1197:  el7b-A  3.9 21.8  131   724    4   DROME:AF-Q9VKB2-F1 CED-12;
1198:  ekz6-A  3.9 13.4  110   173    7   DROME:AF-Q9VAD7-F1 RH37294P;
1199:  edql-A  3.9 13.5  117   506    7   DROME:AF-P33270-F1 CYTOCHROME P450 6A2;
1200:  ekts-A  3.9 14.8  183  1323    5   DROME:AF-Q9VJ21-F1 UNCHARACTERIZED PROTEIN, ISOFORM B;
1201:  egsn-A  3.9 16.3  124   684    8   DROME:AF-Q8IR46-F1 LD13933P1;
1202:  edds-A  3.9 17.6  168  1247    8   DROME:AF-Q9VX80-F1 KINESIN-LIKE PROTEIN UNC-104;
1203:  eh2g-A  3.9 16.9  117   268    8   DROME:AF-A8Y4V5-F1 FI20903P1;
1204:  ei1l-A  3.9 14.2  101   240    6   DROME:AF-Q9VYX3-F1 RECEPTOR EXPRESSION-ENHANCING PROTEIN;
1205:  efwi-A  3.9 12.0   82   302    1   DROME:AF-Q9V9U4-F1 DEOXYHYPUSINE HYDROXYLASE;
1206:  eetn-A  3.9 20.9  122  1342    8   DROME:AF-Q9VHH2-F1 VACUOLAR PROTEIN SORTING 15, ISOFORM A;
1207:  ej3a-A  3.9  7.6   96   993    6   DROME:AF-A1Z856-F1 KCNQ POTASSIUM CHANNEL, ISOFORM F;
1208:  ek5l-A  3.9  6.1  108   185    8   DROME:AF-Q6IG80-F1 HDC07063;
1209:  ef4w-A  3.9 24.3  168   755    4   DROME:AF-Q9VC61-F1 PROTEIN CREBRF HOMOLOG;
1210:  emhz-A  3.9  8.4  146   807    5   DROME:AF-Q9VYY9-F1 ECOTROPIC VIRAL INTEGRATION SITE 5 ORTHOLOG;
1211:  eluy-A  3.9 12.9  164   660    5   DROME:AF-A1Z935-F1 SOLUTE CARRIER FAMILY 30 MEMBER 9;
1212:  eijs-A  3.9  9.9  188  1123    4   DROME:AF-Q9VK50-F1 ADENYLYL CYCLASE X E;
1213:  eefo-A  3.9  7.6   84   322   10   DROME:AF-A1Z7S4-F1 UNCHARACTERIZED PROTEIN, ISOFORM D;
1214:  egif-A  3.9  9.0  116   205    9   DROME:AF-Q9VSZ0-F1 UNCHARACTERIZED PROTEIN, ISOFORM A;
1215:  ej0z-A  3.9 27.4  121   952    7   DROME:AF-Q9VPC0-F1 SERINE/THREONINE-PROTEIN KINASE PITSLRE;
1216:  ee5w-A  3.9 13.6  126   535   10   DROME:AF-Q9W3W7-F1 LP14756P;
1217:  ek23-A  3.9  4.6   83   127   13   DROME:AF-A0A0B4K7K5-F1 UNCHARACTERIZED PROTEIN;
1218:  egyq-A  3.9 23.4  159  1486    8   DROME:AF-Q7KSN8-F1 UNCHARACTERIZED PROTEIN, ISOFORM D;
1219:  eh04-A  3.9 19.9  182  1332    8   DROME:AF-Q9VFC4-F1 AT01875P;
1220:  ekpd-A  3.9 17.9   96   307    5   DROME:AF-Q9VZZ8-F1 AT01695P;
1221:  ed9r-A  3.9 33.2  159   962    6   DROME:AF-Q4Z8K6-F1 RAN-BINDING PROTEINS 9/10 HOMOLOG;
1222:  ehci-A  3.9  4.0   98   526    4   DROME:AF-Q9VUM6-F1 BESTROPHIN HOMOLOG;
1223:  elom-A  3.9  9.5   95   552    7   DROME:AF-O76861-F1 EG:100G10.1 PROTEIN;
1224:  ee5u-A  3.9 17.2  109   243    6   DROME:AF-Q9VMQ3-F1 RT06796P1;
1225:  em4d-A  3.9 17.0  153   338    7   DROME:AF-Q9VS54-F1 QUEMAO, ISOFORM A;
1226:  elcn-A  3.9 39.5  135   852    6   DROME:AF-Q9XYP7-F1 GAMMA-TUBULIN COMPLEX COMPONENT 2 HOMOLOG;
1227:  ejw8-A  3.9 44.2  122   677   11   DROME:AF-Q9V4W1-F1 NUCLEOPORIN GLE1;
1228:  ejcr-A  3.9  6.5  154   298    8   DROME:AF-Q9VYK9-F1 LP16520P;
1229:  ejlp-A  3.9  7.8  124   508    8   DROME:AF-Q9V3W1-F1 TETRATRICOPEPTIDE REPEAT PROTEIN 2;
1230:  egyh-A  3.9  4.6   82   159    4   DROME:AF-Q9VQR2-F1 NADH DEHYDROGENASE  1 BETA SUBCOMPLEX
1231:  efbh-A  3.9  5.0   95   500    7   DROME:AF-Q9W373-F1 SET AND MYND DOMAIN CONTAINING, ARTHROPOD-SPECIFI
1232:  egrw-A  3.9  9.0   76   202    4   DROME:AF-Q7JVV8-F1 CG10200;
1233:  ekvm-A  3.9 21.0   98   207    9   DROME:AF-P82804-F1 PARTNER OF Y14 AND MAGO;
1234:  ekvx-A  3.9 15.8  150   521    7   DROME:AF-Q7K4H1-F1 LD40680P;
1235:  ekgq-A  3.9 18.6  157   397    4   DROME:AF-Q9VCR7-F1 CYSTINOSIN HOMOLOG;
1236:  edwn-A  3.9 14.4  162   592    6   DROME:AF-E2QCZ3-F1 DIAMOND;
1237:  ee81-A  3.9  6.5  103   581    4   DROME:AF-Q08605-F1 TRANSCRIPTION FACTOR GAGA;
1238:  ejc6-A  3.9 13.3   93   293    9   DROME:AF-Q9VKP2-F1 GH26960P;
1239:  edlq-A  3.9  9.0  106   992    6   DROME:AF-Q9VBX1-F1 NUCLEAR EXPORT MEDIATOR FACTOR NEMF HOMOLOG;
1240:  ekh1-A  3.9 15.3  179  1374    5   DROME:AF-Q961D3-F1 LD17001P;
1241:  em2h-A  3.9 14.4  126  1180   10   DROME:AF-B7Z0B9-F1 FARMER, ISOFORM H;
1242:  ecv2-A  3.9 16.6  164  1141    8   DROME:AF-A4UZL3-F1 EPS15 HOMOLOGY DOMAIN CONTAINING PROTEIN-BINDING
1243:  ec94-A  3.9 13.5  201  1402    6   DROME:AF-Q9VC63-F1 FI20190P1;
1244:  efjc-A  3.9  3.5   98   160    6   DROME:AF-A1Z9K9-F1 UNCHARACTERIZED PROTEIN, ISOFORM A;
1245:  egp6-A  3.9  4.8   93   562   11   DROME:AF-Q9VQI2-F1 LD08641P;
1246:  emof-A  3.9  9.2  105   414   10   DROME:AF-Q9VRE2-F1 BVES;
1247:  ec39-A  3.9 24.2  168  1059    8   DROME:AF-Q9VW51-F1 RNA POLYMERASE II ELONGATION FACTOR ELL;
1248:  egme-A  3.9 17.9  120   380    7   DROME:AF-Q7K2D2-F1 DYNACTIN SUBUNIT 2;
1249:  ef8l-A  3.9  8.7   69    85   10   DROME:AF-Q9VZE9-F1 V-TYPE PROTON ATPASE SUBUNIT;
1250:  efff-A  3.9 19.0  128   664    5   DROME:AF-Q9VFD5-F1 PROTEIN FEM-1 HOMOLOG CG6966;
1251:  ejax-A  3.9  4.8  153   299    9   DROME:AF-Q9VU37-F1 PROTEIN-S-ISOPRENYLCYSTEINE O-METHYLTRANSFERASE;
1252:  ekmr-A  3.9  5.3  169   275    7   DROME:AF-Q9VPM9-F1 AT02829P;
1253:  eddv-A  3.9 12.0  113   326   10   DROME:AF-Q9VQG1-F1 LD12265P;
1254:  edmf-A  3.9 17.2   88   492   10   DROME:AF-Q8SWV6-F1 PROTEIN ADENYLYLTRANSFERASE FIC;
1255:  eiao-A  3.9  3.0   65   715    3   DROME:AF-O96689-F1 FI11703P;
1256:  ecvd-A  3.9  3.7   94   746    2   DROME:AF-A1ZAC4-F1 FI20010P1;
1257:  ede2-A  3.9  7.2  102   274    4   DROME:AF-Q9VIK5-F1 RE60872P;
1258:  ei8w-A  3.9 20.5  130   568    6   DROME:AF-P23792-F1 PROTEIN DISCONNECTED;
1259:  ekcu-A  3.9  8.5  108   568    8   DROME:AF-Q2PDP5-F1 UNCHARACTERIZED PROTEIN, ISOFORM F;
1260:  ei4m-A  3.9  8.9  148  2028    6   DROME:AF-A0A0B4JCZ8-F1 MISSING-IN-METASTASIS, ISOFORM F;
1261:  egqd-A  3.9  4.3  108   145   10   DROME:AF-A0A0B4K816-F1 UNCHARACTERIZED PROTEIN, ISOFORM A;
1262:  egrc-A  3.9 17.4  125  1111   10   DROME:AF-Q9W037-F1 UNCHARACTERIZED PROTEIN, ISOFORM C;
1263:  eeoe-A  3.9  8.2  105   411    5   DROME:AF-Q9VP78-F1 GH23156P;
1264:  ekq2-A  3.9 16.7  114   920    8   DROME:AF-P14773-F1 3-HYDROXY-3-METHYLGLUTARYL-COENZYME A REDUCTASE;
1265:  el2h-A  3.9 11.1   62   106   10   DROME:AF-Q9I7Q5-F1 CUTICULAR PROTEIN 65AU, ISOFORM A;
1266:  efcg-A  3.9  5.7   97   884    7   DROME:AF-Q9VB71-F1 UNCHARACTERIZED PROTEIN;
1267:  ek9g-A  3.9 12.7  155   720    3   DROME:AF-Q9V3Y8-F1 FI05319P;
1268:  ec7n-A  3.9 26.4  135   304   10   DROME:AF-Q7JVP2-F1 CCR4-NOT TRANSCRIPTION COMPLEX SUBUNIT 9;
1269:  ee1a-A  3.9 16.1  133   960    6   DROME:AF-Q59E33-F1 LD21442P;
1270:  efnc-A  3.9  9.8  147   822    6   DROME:AF-Q9W277-F1 VACUOLAR PROTEIN SORTING-ASSOCIATED PROTEIN 35;
1271:  edjl-A  3.9 23.0  179   881    7   DROME:AF-Q9U6A0-F1 SODIUM/POTASSIUM/CALCIUM EXCHANGER NCKX30C;
1272:  emy8-A  3.9  3.4  100   203    5   DROME:AF-Q9VQY9-F1 PROBABLE DNA REPLICATION COMPLEX GINS PROTEIN PSF
1273:  ef2q-A  3.9  6.2   90   551    6   DROME:AF-Q9VDD3-F1 SENSORY NEURON MEMBRANE PROTEIN 1;
1274:  edmi-A  3.9  3.3   54   495    6   DROME:AF-Q8IMZ4-F1 P53 PROTEIN LONG FORM VARIANT 1;
1275:  eink-A  3.9 12.0  153   709    7   DROME:AF-A0A6F7R657-F1 WIDERBORST, ISOFORM H;
1276:  ej6a-A  3.9  6.2  126   819    4   DROME:AF-Q0KHS0-F1 KATANIN P80 WD40 REPEAT-CONTAINING SUBUNIT B1;
1277:  ekh9-A  3.9  7.5  113   606    6   DROME:AF-P49847-F1 TRANSCRIPTION INITIATION FACTOR TFIID SUBUNIT 6;
1278:  eex5-A  3.9 22.8  165  1713    4   DROME:AF-Q9VTR6-F1 PERICARDIN;
1279:  ef50-A  3.9  9.6  156  1307    6   DROME:AF-Q8MT77-F1 LD28489P;
1280:  ejb5-A  3.9  4.6   64  1059    9   DROME:AF-Q7KJA9-F1 PROTEIN O-GLCNAC TRANSFERASE;
1281:  ejko-A  3.8 10.3  125   783    5   DROME:AF-Q9VPX6-F1 ADENYLYL CYCLASE-ASSOCIATED PROTEIN;
1282:  efyk-A  3.8 22.1  130   918    9   DROME:AF-Q7KMM5-F1 BCDNA.GH04802;
1283:  ekh0-A  3.8  8.5  139   222    6   DROME:AF-A1Z7M6-F1 UNCHARACTERIZED PROTEIN;
1284:  egop-A  3.8 16.9  151   702    5   DROME:AF-A1ZAW7-F1 COMPLEX I-51KD;
1285:  elcp-A  3.8  3.8  120   195    9   DROME:AF-A1A701-F1 IP17336P;
1286:  ed3y-A  3.8 17.7  166  2139    5   DROME:AF-Q9VUQ9-F1 NON-SPECIFIC SERINE/THREONINE PROTEIN KINASE;
1287:  ems5-A  3.8 24.5  132   595    8   DROME:AF-Q9W4K2-F1 UNCHARACTERIZED PROTEIN CG3556;
1288:  ee3p-A  3.8  4.6  104   132    9   DROME:AF-Q9VFU3-F1 IP05608P;
1289:  efmb-A  3.8 11.5   95   564    7   DROME:AF-Q9VD14-F1 GH07286P;
1290:  ejqa-A  3.8 12.1  166   751    4   DROME:AF-Q9VEZ5-F1 INHIBITOR OF NUCLEAR FACTOR KAPPA-B KINASE SUBUNI
1291:  eiwb-A  3.8 22.0   91   324    7   DROME:AF-Q9VRL8-F1 BLANKS;
1292:  emr4-A  3.8  3.6  112   249    7   DROME:AF-Q9NEF6-F1 PROBABLE V-TYPE PROTON ATPASE SUBUNIT D 2;
1293:  emn3-A  3.8 12.9  128   464   13   DROME:AF-Q7K486-F1 ARMADILLO REPEAT-CONTAINING PROTEIN 6 HOMOLOG;
1294:  el3t-A  3.8  5.7   92   151    4   DROME:AF-Q9VHB2-F1 MITOCHONDRIAL PYRUVATE CARRIER;
1295:  ec9x-A  3.8 21.1  160   973    8   DROME:AF-Q9VTH1-F1 LD21888P;
1296:  el5e-A  3.8  5.0   94   131   12   DROME:AF-Q9W0B7-F1 GEO11828P1;
1297:  ejd1-A  3.8 18.0  137   524    6   DROME:AF-Q9VFQ3-F1 E5;
1298:  eek5-A  3.8 14.4   76   127    5   DROME:AF-Q9VS14-F1 CUTICULAR PROTEIN 65EC;
1299:  eiyn-A  3.8  5.2   64    66    5   DROME:AF-M9NDN6-F1 UNCHARACTERIZED PROTEIN;
1300:  edly-A  3.8  4.8   93   524    6   DROME:AF-Q4V5U6-F1 IP11896P;
1301:  ejzz-A  3.8  9.2  137   571    6   DROME:AF-A0A1Z1CH18-F1 MITOCHONDRIA-EATING PROTEIN;
1302:  el7x-A  3.8 25.5  160  1292    7   DROME:AF-A0A0B4JD55-F1 POU DOMAIN MOTIF 3, ISOFORM F;
1303:  ejks-A  3.8 15.2   81   127   11   DROME:AF-Q9VS12-F1 CUTICULAR PROTEIN 65EA;
1304:  ejdz-A  3.8 23.9  153   541   10   DROME:AF-Q9W533-F1 UNCHARACTERIZED PROTEIN, ISOFORM D;
1305:  em2i-A  3.8 18.0  133   385    2   DROME:AF-Q9VWU6-F1 RE70879P;
1306:  em5f-A  3.8 40.8   94   832    5   DROME:AF-Q9V4M2-F1 PROTEIN WECH;
1307:  ehsu-A  3.8 16.3  160   332    6   DROME:AF-Q7JRB2-F1 RH09039P;
1308:  edt8-A  3.8  3.4  118   233    8   DROME:AF-Q9VCF1-F1 GH22341P;
1309:  ej5d-A  3.8 10.0  162  1833    9   DROME:AF-Q9VUH6-F1 MYOPIC;
1310:  ekl8-A  3.8 12.0   94   455    6   DROME:AF-Q3ZAN1-F1 GOLGI PH REGULATOR;
1311:  efwy-A  3.8  5.3  120   232    4   DROME:AF-Q9VE50-F1 GOLGI SNAP RECEPTOR COMPLEX MEMBER 1;
1312:  ela2-A  3.8 13.2  118   650    8   DROME:AF-Q9VDK7-F1 SIGNAL RECOGNITION PARTICLE SUBUNIT SRP72;
1313:  eh9r-A  3.8  6.5  107   165    5   DROME:AF-Q9VMK8-F1 TRANSMEMBRANE PROTEIN 138;
1314:  eimc-A  3.8 16.4  126   359    2   DROME:AF-Q9VX12-F1 LD38742P;
1315:  ehmx-A  3.8 11.3   71   319    4   DROME:AF-Q9W197-F1 7-METHYLGUANOSINE PHOSPHATE-SPECIFIC 5'-NUCLEOTID
1316:  edo2-A  3.8 33.8  141  1558    5   DROME:AF-X2JE77-F1 CHASCON, ISOFORM D;
1317:  edm4-A  3.8 24.8  121   564    5   DROME:AF-P20905-F1 5-HYDROXYTRYPTAMINE RECEPTOR 1;
1318:  eg4q-A  3.8 14.2  132  1411    6   DROME:AF-Q9VKJ3-F1 NUCLEAR PORE COMPLEX PROTEIN NUP160 HOMOLOG;
1319:  edgy-A  3.8 34.3  191  1287    5   DROME:AF-Q9VL24-F1 NIEMANN-PICK TYPE C-1A, ISOFORM A;
1320:  egd6-A  3.8 19.4   83   134    6   DROME:AF-Q9VTC6-F1 CUTICULAR PROTEIN 67FA1;
1321:  ee0q-A  3.8  9.8  205  1162    7   DROME:AF-Q9W038-F1 ADENYLATE CYCLASE;
1322:  edci-A  3.8 22.2  153   968    5   DROME:AF-Q9VEN9-F1 PROTEIN ASSOCIATED WITH TOPO II RELATED-1, ISOFOR
1323:  eks8-A  3.8  3.6   78    95    5   DROME:AF-Q8MSF5-F1 RIBONUCLEASE KAPPA;
1324:  eenw-A  3.8  9.1  128   542    6   DROME:AF-Q5LJX8-F1 ZYDECO, ISOFORM F;
1325:  elty-A  3.8  7.2  100   614    9   DROME:AF-Q9VE46-F1 HIGH-AFFINITY CHOLINE TRANSPORTER 1;
1326:  elyo-A  3.8 21.7  114   214    4   DROME:AF-Q9VN88-F1 LD45836P;
1327:  eel6-A  3.8 14.2  149   702    5   DROME:AF-Q9I7J2-F1 FI19351P1;
1328:  el74-A  3.8 26.6  113   418    6   DROME:AF-Q9W3S4-F1 LD46272P;
1329:  ejty-A  3.8 26.3  117   584    9   DROME:AF-Q9VXF1-F1 SERINE/THREONINE-PROTEIN PHOSPHATASE 2B CATALYTIC
1330:  ej8b-A  3.8  7.6   86   518    5   DROME:AF-Q9W133-F1 AARF DOMAIN-CONTAINING KINASE 1;
1331:  ef2b-A  3.8  3.5  116   191    4   DROME:AF-Q4V5L1-F1 IP07030P;
1332:  ed4r-A  3.8 23.4  107   507    8   DROME:AF-Q8IMI4-F1 UNCHARACTERIZED PROTEIN, ISOFORM B;
1333:  ehms-A  3.8 11.4   89   313    9   DROME:AF-B6IDT8-F1 IP20336P;
1334:  ekxl-A  3.8 23.4  132   536    5   DROME:AF-Q9V431-F1 APOPTOSIS INHIBITOR 5 HOMOLOG;
1335:  eem0-A  3.8 19.9  169  1054    5   DROME:AF-X2J9Y4-F1 ELLIPSOID BODY OPEN, ISOFORM C;
1336:  efkw-A  3.8 18.7   90   179    8   DROME:AF-Q8MZ06-F1 CUTICULAR PROTEIN 65EB;
1337:  eg1s-A  3.8 14.4  127   684    6   DROME:AF-Q9VJ39-F1 LEUKOTRIENE A(4) HYDROLASE;
1338:  ej11-A  3.8 10.9   98  1667    7   DROME:AF-Q9VHT6-F1 UNCHARACTERIZED PROTEIN, ISOFORM A;
1339:  ecxe-A  3.8 33.6  121   809    5   DROME:AF-X2JJX6-F1 LEUCINE-RICH REPEAT-CONTAINING G PROTEIN-COUPLED
1340:  edhk-A  3.8 28.2  166   919    8   DROME:AF-Q9VCV7-F1 GPI ETHANOLAMINE PHOSPHATE TRANSFERASE 1;
1341:  ek3k-A  3.8  8.6   88   210   10   DROME:AF-Q9V359-F1 VACUOLAR PROTEIN SORTING-ASSOCIATED PROTEIN 28 HO
1342:  eig4-A  3.8 17.2  112   503    5   DROME:AF-Q9VSF7-F1 GH28769P;
1343:  ehan-A  3.8 16.4  118   897   11   DROME:AF-Q9VGM0-F1 GPI ETHANOLAMINE PHOSPHATE TRANSFERASE 1;
1344:  egk7-A  3.8 34.9  158   515    4   DROME:AF-Q9VCH2-F1 SHOOTIN-1;
1345:  eja1-A  3.8  6.8   83   331    6   DROME:AF-Q9VJD4-F1 LD24721P;
1346:  ed6n-A  3.8  6.4   82   121    9   DROME:AF-M9ND94-F1 UNCHARACTERIZED PROTEIN, ISOFORM A;
1347:  ejgo-A  3.8  7.5   88   107    9   DROME:AF-Q9W286-F1 FI15737P1;
1348:  eg7z-A  3.8 26.3  172  1463    5   DROME:AF-M9MSM5-F1 DISHEVELLED ASSOCIATED ACTIVATOR OF MORPHOGENESIS
1349:  ee2a-A  3.8 13.8  156  2072    8   DROME:AF-P91621-F1 PROTEIN STILL LIFE, ISOFORM SIF TYPE 1;
1350:  ehzz-A  3.8 15.1   96   214    6   DROME:AF-Q7K0A2-F1 CUTICULAR PROTEIN 47EB;
1351:  ekge-A  3.8 12.9  127   761    9   DROME:AF-Q9VYL5-F1 GH19726P;
1352:  eh19-A  3.8 12.7  115   290    9   DROME:AF-Q86BM4-F1 IP10109P;
1353:  eewz-A  3.8  6.9   78   103    4   DROME:AF-E1JIX4-F1 UNCHARACTERIZED PROTEIN;
1354:  emps-A  3.8 14.0  133   234    5   DROME:AF-A0A0B4K701-F1 UNCHARACTERIZED PROTEIN, ISOFORM B;
1355:  elq7-A  3.8 26.4  148   783    5   DROME:AF-A1Z847-F1 UNCHARACTERIZED PROTEIN, ISOFORM B;
1356:  emzh-A  3.8 12.9   92   753   10   DROME:AF-Q9VS57-F1 RE14391P;
1357:  ekzk-A  3.8  5.8  113   236    7   DROME:AF-Q7JZI2-F1 TETRASPANIN;
1358:  egf4-A  3.8  3.9  125   235   10   DROME:AF-Q7JVK6-F1 COMPONENT 3 OF PROMOTER OF RISC;
1359:  ee3g-A  3.7 21.6   98   170    8   DROME:AF-Q9W073-F1 RH22148P;
1360:  eeuu-A  3.7 13.6   99   266    8   DROME:AF-Q9W3Y8-F1 UNCHARACTERIZED PROTEIN, ISOFORM A;
1361:  egt4-A  3.7 15.2  105   663    6   DROME:AF-Q9VTX2-F1 RE32936P;
1362:  ej4t-A  3.7 20.7  168  2051    8   DROME:AF-Q9VN82-F1 CANOE, ISOFORM E;
1363:  eiuc-A  3.7  9.2  145   601    5   DROME:AF-Q8I0K9-F1 LD08455P;
1364:  eimj-A  3.7 12.7  112   195    5   DROME:AF-Q8IN78-F1 MITOCHONDRIAL IMPORT INNER MEMBRANE TRANSLOCASE S
1365:  ee8q-A  3.7  4.5  114   515    5   DROME:AF-Q9VVQ5-F1 PROCOLLAGEN-PROLINE 4-DIOXYGENASE;
1366:  emw1-A  3.7 10.4  104   149    9   DROME:AF-Q9VQP9-F1 PUTATIVE OLIGOSACCHARYLTRANSFERASE COMPLEX SUBUNI
1367:  ekv3-A  3.7 23.1  176   605    5   DROME:AF-B7Z069-F1 IONOTROPIC RECEPTOR 75B;
1368:  em4t-A  3.7  6.5  127  1076    2   DROME:AF-Q8IQE6-F1 INSULIN RECEPTOR SUBSTRATE 53 KDA, ISOFORM A;
1369:  ehso-A  3.7  5.5  111   174    7   DROME:AF-A1ZA77-F1 TRANSMEMBRANE PROTEIN 208;
1370:  emxq-A  3.7 21.1  101   197   11   DROME:AF-Q9VES1-F1 ADP-RIBOSYLATION FACTOR-LIKE PROTEIN 6-INTERACTIN
1371:  egyj-A  3.7  8.0  125   149    6   DROME:AF-Q7JY26-F1 AT24188P;
1372:  elpm-A  3.7  4.9   88   389    3   DROME:AF-Q9V3G7-F1 26S PROTEASOME NON-ATPASE REGULATORY SUBUNIT 6;
1373:  efzp-A  3.7 18.5  157   630    6   DROME:AF-Q9V564-F1 CONSERVED OLIGOMERIC GOLGI COMPLEX SUBUNIT 6;
1374:  elmx-A  3.7  7.9  122   146    7   DROME:AF-Q7JVK8-F1 GEO08987P1;
1375:  ekpr-A  3.7  3.7   98   784    5   DROME:AF-A0A0B4K651-F1 BESTROPHIN 1, ISOFORM C;
1376:  el4r-A  3.7 14.5   89   134    4   DROME:AF-A1Z6Y2-F1 UNCHARACTERIZED PROTEIN, ISOFORM B;
1377:  ei72-A  3.7  9.6  129   390    5   DROME:AF-Q8SYD9-F1 ENDOPHILIN-A;
1378:  ehyy-A  3.7  7.8   82   360    5   DROME:AF-A1Z8V5-F1 DYNEIN REGULATORY COMPLEX PROTEIN 10;
1379:  eejk-A  3.7 18.3  140   245    9   DROME:AF-Q8MPP0-F1 NINJURIN A ALPHA;
1380:  eikj-A  3.7 18.3  101   468    5   DROME:AF-Q9W4X8-F1 EG:BACR7C10.4 PROTEIN;
1381:  eeyp-A  3.7 19.0  130  2023    8   DROME:AF-A8DYE2-F1 TRANSIENT RECEPTOR POTENTIAL CATION CHANNEL TRPM;
1382:  ein6-A  3.7 23.8  108   419    6   DROME:AF-Q9VE52-F1 CLEAVAGE STIMULATION FACTOR 64 KD SUBUNIT;
1383:  ejmj-A  3.7  5.1  120   247    8   DROME:AF-Q9VRM3-F1 SINUOUS;
1384:  ekou-A  3.7 17.9  134  1953    2   DROME:AF-A1Z9W4-F1 LD11480P;
1385:  ed7e-A  3.7 14.6  147  1078    5   DROME:AF-Q9VSS9-F1 RE40614P;
1386:  efzx-A  3.7 11.0  137   858    6   DROME:AF-Q9V4Z9-F1 PROTEIN LINES;
1387:  ejei-A  3.7 13.3  134   484    8   DROME:AF-Q9VPB6-F1 RE19263P;
1388:  ej31-A  3.7 11.6  118   218    7   DROME:AF-Q9VVE8-F1 AT21490P;
1389:  edxq-A  3.7  6.1   98   135    7   DROME:AF-B7Z064-F1 MIP03067P;
1390:  emqp-A  3.7 13.8  151   232    8   DROME:AF-Q8INR2-F1 UNCHARACTERIZED PROTEIN;
1391:  edso-A  3.7 30.1  105   718    6   DROME:AF-E2QCS3-F1 METHUSELAH-LIKE 15, ISOFORM C;
1392:  ec7i-A  3.7  7.5   92   110    8   DROME:AF-Q9VVE9-F1 IP05279P;
1393:  egzr-A  3.7 22.2  114  1566    9   DROME:AF-Q9VJT4-F1 MALE STERILE (2) 34FE;
1394:  ef0r-A  3.7  8.6   71   134    3   DROME:AF-A1Z8Z3-F1 CUTICULAR PROTEIN 49AG;
1395:  ec87-A  3.7  4.1   90    99    3   DROME:AF-Q9VZ91-F1 UNCHARACTERIZED PROTEIN;
1396:  ehig-A  3.7 19.5  121   228    4   DROME:AF-Q8IQP0-F1 AT13484P;
1397:  ekn1-A  3.7  9.6  142  1544   10   DROME:AF-Q9W2F2-F1 PROTEIN MAHJONG;
1398:  ehg1-A  3.7 22.0  146  1671    6   DROME:AF-Q9W3D3-F1 DENN DOMAIN-CONTAINING PROTEIN CRAG;
1399:  elf9-A  3.7 20.7  152   559    5   DROME:AF-Q9VCM0-F1 IONOTROPIC RECEPTOR 94H;
1400:  egru-A  3.7 18.8   79   359    5   DROME:AF-Q9V3V9-F1 ENDONUCLEASE G INHIBITOR, ISOFORM A;
1401:  efi3-A  3.7  3.7  101   212    5   DROME:AF-P36975-F1 SYNAPTOSOMAL-ASSOCIATED PROTEIN 25;
1402:  ekju-A  3.7 19.0  137   973    4   DROME:AF-A0A0B4K6E2-F1 NA/CA-EXCHANGE PROTEIN, ISOFORM G;
1403:  egzs-A  3.7 13.1  144  1404    5   DROME:AF-X2JC00-F1 RHO GTPASE ACTIVATING PROTEIN AT 1A, ISOFORM E;
1404:  eigd-A  3.7 17.0   85   371    6   DROME:AF-Q9VEY0-F1 UNCHARACTERIZED PROTEIN, ISOFORM C;
1405:  ehcn-A  3.7 22.3  106   198    3   DROME:AF-Q9VXX2-F1 IP07274P;
1406:  egdm-A  3.7  9.4  146   392    9   DROME:AF-A0A0B4KF65-F1 ELONGATION OF VERY LONG CHAIN FATTY ACIDS PROT
1407:  ejky-A  3.7 24.8  152  1340    7   DROME:AF-A8DWJ8-F1 NADPH OXIDASE, ISOFORM C;
1408:  eiv7-A  3.7 16.0   89   172   11   DROME:AF-Q9VYQ0-F1 MOONSHINER;
1409:  ej8m-A  3.7 18.6  167   580    4   DROME:AF-Q9VIA6-F1 LP11585P;
1410:  ehs0-A  3.7 32.6  120  1150    8   DROME:AF-Q7K0X3-F1 CTR9, ISOFORM A;
1411:  emb2-A  3.7  6.7   88   161    9   DROME:AF-A0A6M3QAV0-F1 UNCHARACTERIZED PROTEIN;
1412:  egx2-A  3.7 25.9  119   290    8   DROME:AF-Q7JR72-F1 NO EXTENDED MEMORY, ISOFORM A;
1413:  eflj-A  3.7 17.3   95   978    5   DROME:AF-Q9VLI1-F1 ALPHA-MANNOSIDASE;
1414:  efpf-A  3.7 10.5  126   535    6   DROME:AF-Q9VUM7-F1 BESTROPHIN HOMOLOG;
1415:  eglf-A  3.7  4.8   90   228   11   DROME:AF-Q9VUN8-F1 SUGAR TRANSPORTER SWEET;
1416:  egun-A  3.7 21.4  143  1906    6   DROME:AF-Q9VZX7-F1 AUTOPHAGY-RELATED 2, ISOFORM A;
1417:  egm1-A  3.7 10.2   85   185    7   DROME:AF-A8JRH0-F1 UNCHARACTERIZED PROTEIN, ISOFORM A;
1418:  ec98-A  3.7 24.2  145   745   10   DROME:AF-Q9W164-F1 CALDESMON-RELATED PROTEIN;
1419:  eekq-A  3.7  4.9  153  1292    7   DROME:AF-Q7KT22-F1 UNCHARACTERIZED PROTEIN;
1420:  embo-A  3.7  5.5   96   389    2   DROME:AF-Q24276-F1 HSP90 CO-CHAPERONE CDC37;
1421:  ec8x-A  3.7  6.1   97   136    6   DROME:AF-Q8IQR9-F1 IP15629P;
1422:  ekvr-A  3.7 12.7  143  1673    4   DROME:AF-Q9VAW5-F1 LA-RELATED PROTEIN 1;
1423:  ei35-A  3.7  4.3  130   533    6   DROME:AF-Q8SYV9-F1 PROBABLE G-PROTEIN COUPLED RECEPTOR MTH-LIKE 14;
1424:  ed8p-A  3.7  8.8   67   943    4   DROME:AF-Q9VZ00-F1 FI19420P1;
1425:  eiy6-A  3.7  9.2  126   555    6   DROME:AF-Q9VVB4-F1 COILED-COIL DOMAIN-CONTAINING PROTEIN 22 HOMOLOG;
1426:  eknk-A  3.7 23.7  148   530   11   DROME:AF-P07666-F1 SERENDIPITY LOCUS PROTEIN ALPHA;
1427:  eizj-A  3.7 20.6   91   591    9   DROME:AF-P36179-F1 SERINE/THREONINE-PROTEIN PHOSPHATASE PP2A 65 KDA
1428:  ee5e-A  3.7 17.7  194  1330    8   DROME:AF-X2JAX8-F1 NOSTRIN, ISOFORM H;
1429:  eena-A  3.7  5.8   96   652    6   DROME:AF-Q9V411-F1 NUCLEOLAR GTP-BINDING PROTEIN 1;
1430:  ehz4-A  3.7  6.6  159  1286    6   DROME:AF-P18502-F1 PROTEIN PATCHED;
1431:  eelt-A  3.7  9.6  111   938    9   DROME:AF-Q9V3X5-F1 PROTEIN O-MANNOSYL-TRANSFERASE TMTC2;
1432:  ehi7-A  3.7 11.3  161  1549    9   DROME:AF-A1ZBA1-F1 FI17866P1;
1433:  ekev-A  3.6 12.1  169   668    6   DROME:AF-Q9VU20-F1 EQUILIBRATIVE NUCLEOSIDE TRANSPORTER 3, ISOFORM A
1434:  egqg-A  3.6 11.7   79   137    5   DROME:AF-Q9VP00-F1 CUTICULAR PROTEIN 78E;
1435:  ej81-A  3.6 11.4   96   249    7   DROME:AF-P41043-F1 GLUTATHIONE S-TRANSFERASE S1;
1436:  emtx-A  3.6  4.0  107   810    6   DROME:AF-Q8IP90-F1 BRUNO 1, ISOFORM B;
1437:  ekcj-A  3.6 12.5   87   814    9   DROME:AF-Q9VA23-F1 FI22211P1;
1438:  eid4-A  3.6 12.6  173   614    6   DROME:AF-Q9VWK4-F1 IP12869P;
1439:  ec9h-A  3.6  3.6   71   444    8   DROME:AF-Q94899-F1 COP9 SIGNALOSOME COMPLEX SUBUNIT 2;
1440:  ehb4-A  3.6 17.1  142   379    6   DROME:AF-Q9VEA6-F1 AAR2 SPLICING FACTOR HOMOLOG;
1441:  ejfe-A  3.6 19.2  130   648    5   DROME:AF-A1Z6D6-F1 IONOTROPIC RECEPTOR 41A;
1442:  efml-A  3.6 17.4  131   971    4   DROME:AF-Q94527-F1 NUCLEAR FACTOR NF-KAPPA-B P110 SUBUNIT;
1443:  el13-A  3.6  9.2  126   249   10   DROME:AF-Q9W4U9-F1 CYTOCHROME B561 DOMAIN-CONTAINING PROTEIN;
1444:  elqj-A  3.6  4.1   95   248   12   DROME:AF-Q9VPN0-F1 GH04039P;
1445:  eedq-A  3.6 15.4   76   798    9   DROME:AF-Q9VVM8-F1 FI02004P;
1446:  el2e-A  3.6 10.5  104   168    5   DROME:AF-Q9VE26-F1 UNCHARACTERIZED PROTEIN;
1447:  ec9k-A  3.6 18.9   78   131   12   DROME:AF-A1Z8H4-F1 CUTICULAR PROTEIN 47EC;
1448:  ejxz-A  3.6 10.7   94   518    6   DROME:AF-Q9VLU7-F1 GH07959P;
1449:  ekeg-A  3.6 23.5   85   280    4   DROME:AF-E1JI68-F1 UNCHARACTERIZED PROTEIN;
1450:  ecx2-A  3.6  5.5   88   221   10   DROME:AF-Q9VHX6-F1 IP07787P;
1451:  eevi-A  3.6  4.1   54    92    4   DROME:AF-P82384-F1 LARVAL CUTICLE PROTEIN 9;
1452:  eirz-A  3.6 13.5   97   149    4   DROME:AF-A1Z7I6-F1 UNCHARACTERIZED PROTEIN;
1453:  eequ-A  3.6  4.1  117   190    6   DROME:AF-A1A711-F1 IP17374P;
1454:  ehcs-A  3.6  5.7  108  1085    6   DROME:AF-M9MSI7-F1 UNCHARACTERIZED PROTEIN;
1455:  egq8-A  3.6 14.9   90  1007    2   DROME:AF-A1ZAK1-F1 INTEGRATOR COMPLEX SUBUNIT 8;
1456:  eihv-A  3.6 13.1   91   106    4   DROME:AF-A0A0B4K877-F1 UNCHARACTERIZED PROTEIN;
1457:  el32-A  3.6  7.4   94   141    3   DROME:AF-A1Z8U7-F1 GEO13458P1;
1458:  ej6x-A  3.6  5.3   90   563    8   DROME:AF-Q9VM10-F1 SCAVENGER RECEPTOR ACTING IN NEURAL TISSUE AND MA
1459:  eify-A  3.6  4.4  126   290   10   DROME:AF-Q9VX17-F1 LD36024P;
1460:  emgi-A  3.6  6.8  127   437   11   DROME:AF-Q9VZZ0-F1 RE02644P;
1461:  ej4o-A  3.6 13.2  159   674    4   DROME:AF-Q9VIK2-F1 CARCININE TRANSPORTER;
1462:  egmf-A  3.6  5.6  119   611    4   DROME:AF-Q9VXR5-F1 LD02975P;
1463:  ed6m-A  3.6 26.0  145   677    9   DROME:AF-Q9VKM7-F1 AT01533P;
1464:  eg70-A  3.6 31.1  149  1066    8   DROME:AF-Q9VSB2-F1 UNCHARACTERIZED PROTEIN, ISOFORM A;
1465:  ekww-A  3.6 15.9  101   678    2   DROME:AF-Q9I7L8-F1 CELL DIVISION CYCLE 23, ISOFORM A;
1466:  egh6-A  3.6 22.2  124   511    5   DROME:AF-Q9VXG4-F1 ANNEXIN B11;
1467:  eiwh-A  3.6  4.9  136   581    8   DROME:AF-P18537-F1 FRIZZLED;
1468:  el7f-A  3.6 27.7  102   660   11   DROME:AF-Q9VFW5-F1 PYROKININ 2 RECEPTOR 1;
1469:  eidf-A  3.6 10.9  132  1018    8   DROME:AF-Q9VGP4-F1 LP08082P;
1470:  emwq-A  3.6  3.8   92   272    3   DROME:AF-Q9VHV6-F1 RE31520P;
1471:  eeyg-A  3.6  8.7   94   203   10   DROME:AF-A8DYY2-F1 UNCHARACTERIZED PROTEIN;
1472:  eenm-A  3.6  8.4   78   124    3   DROME:AF-Q6IJR5-F1 HDC14388;
1473:  ek8f-A  3.6 20.8  137   404    7   DROME:AF-B5RJJ4-F1 LD14019P;
1474:  ed8r-A  3.6 22.7  104   469    5   DROME:AF-A1Z7D6-F1 FI11533P;
1475:  edgh-A  3.6 24.3   80  1205    8   DROME:AF-Q9W097-F1 WD REPEAT-CONTAINING PROTEIN 55 HOMOLOG;
1476:  efzh-A  3.6 12.4  136   746    8   DROME:AF-P16376-F1 STEROID RECEPTOR SEVEN-UP, ISOFORM A;
1477:  efem-A  3.6 23.0   98   416    7   DROME:AF-Q27350-F1 PROTEIN SINE OCULIS;
1478:  eg26-A  3.6 25.4  146   898    6   DROME:AF-Q9VB32-F1 GPI ETHANOLAMINE PHOSPHATE TRANSFERASE 1;
1479:  ei81-A  3.6  7.1  111   581    6   DROME:AF-Q95TY8-F1 GH20963P;
1480:  egtu-A  3.6  8.4   98   167    2   DROME:AF-Q86B54-F1 GLUTATHIONE TRANSFERASE;
1481:  eeoq-A  3.6 10.0  126   253    6   DROME:AF-A1ZB21-F1 DUF725 DOMAIN-CONTAINING PROTEIN;
1482:  eeo0-A  3.6 12.4  159   565    6   DROME:AF-Q9NCC3-F1 SORTING NEXIN;
1483:  ed5f-A  3.6  5.7   96   255    6   DROME:AF-Q9VIB7-F1 RETICULON-LIKE PROTEIN;
1484:  ee8y-A  3.6  5.9  140   836    6   DROME:AF-Q9VB05-F1 ALG-2 INTERACTING PROTEIN X;
1485:  elhe-A  3.6 13.8  107   245   10   DROME:AF-A0A0B4KI27-F1 FERRITIN;
1486:  ed23-A  3.6  9.9   91   113    7   DROME:AF-Q9VTE8-F1 GEO08928P1;
1487:  el4d-A  3.6  3.7   93   262    5   DROME:AF-P92177-F1 14-3-3 PROTEIN EPSILON;
1488:  ejk1-A  3.6  5.6   82   248    6   DROME:AF-Q9VLH1-F1 TETRASPANIN;
1489:  ed0q-A  3.6  4.1  144   337    6   DROME:AF-Q9VCY5-F1 ELONGATION OF VERY LONG CHAIN FATTY ACIDS PROTEIN
1490:  ekgr-A  3.6 23.3  128   574    6   DROME:AF-O01939-F1 PROTEIN MISATO;
1491:  emcl-A  3.6 11.0  125   975    9   DROME:AF-Q9XZU1-F1 EXPORTIN-2;
1492:  eiq1-A  3.6  7.4   93   449    8   DROME:AF-Q9VH65-F1 FI11941P;
1493:  ej82-A  3.6 18.1  117   429    3   DROME:AF-O96880-F1 TRANSCRIPTION INITIATION FACTOR IIE SUBUNIT ALPHA
1494:  elr5-A  3.6  5.1  118   197   10   DROME:AF-Q7K1V5-F1 PROTEIN JAGUNAL;
1495:  edpt-A  3.6  9.3   87  1151    5   DROME:AF-A0A0B4KHZ9-F1 BIORIENTATION DEFECTIVE 1, ISOFORM E;
1496:  emcz-A  3.6 18.3   66   124    9   DROME:AF-Q9VU02-F1 PROBABLE SMALL NUCLEAR RIBONUCLEOPROTEIN SM D1;
1497:  edbk-A  3.6 12.3   85   178    8   DROME:AF-A1Z9M2-F1 RECEPTOR EXPRESSION-ENHANCING PROTEIN;
1498:  egkj-A  3.6  3.2   93   609    9   DROME:AF-A1Z7M8-F1 ANGIOTENSIN-CONVERTING ENZYME;
1499:  eczw-A  3.6 14.1  165   921    5   DROME:AF-Q7K3L1-F1 GUANYLATE KINASE-ASSOCIATED PROTEIN MARS;
1500:  ehg3-A  3.6  9.9  124   623    5   DROME:AF-P91659-F1 UNCHARACTERIZED PROTEIN D3-100EF;
1501:  ejio-A  3.6  3.8   49    79   10   DROME:AF-Q9W2P5-F1 RE43665P;
1502:  eleg-A  3.6 17.8   88   429    8   DROME:AF-Q9VV46-F1 CUTICULAR PROTEIN 72EC;
1503:  ehzk-A  3.6 17.1  134  1040    6   DROME:AF-Q9W2D5-F1 CYCLIC NUCLEOTIDE-GATED ION CHANNEL SUBUNIT B, IS
1504:  eeig-A  3.6  9.1   85  1096    5   DROME:AF-A0A0B4LGD0-F1 UNCHARACTERIZED PROTEIN, ISOFORM C;
1505:  eekm-A  3.6 23.8  118   343    9   DROME:AF-Q9VXV6-F1 SECRETORY CARRIER-ASSOCIATED MEMBRANE PROTEIN;
1506:  ellh-A  3.6 23.2  147   852    5   DROME:AF-Q9VEJ2-F1 NUCLEOLAR PROTEIN 14 HOMOLOG;
1507:  eeej-A  3.6  6.9   85  1067    6   DROME:AF-Q9Y1T2-F1 ADENOMATOUS POLYPOSIS COLI 2;
1508:  eczn-A  3.6 15.6  120   951    9   DROME:AF-Q9VQ36-F1 WD REPEAT-CONTAINING AND PLANAR CELL POLARITY EFF
1509:  egfr-A  3.6  7.3  164  1153    6   DROME:AF-Q9VBY8-F1 PROTEIN UNC-13 HOMOLOG 4B;
1510:  egb1-A  3.6  5.6  107   189    4   DROME:AF-Q9VNT6-F1 GH11730P;
1511:  egzh-A  3.6  5.5   67   238    3   DROME:AF-Q9VX99-F1 DNA-DIRECTED RNA POLYMERASE III SUBUNIT RPC9;
1512:  ehjd-A  3.6  7.4  121   870    7   DROME:AF-Q9VWC7-F1 FI02109P;
1513:  em39-A  3.6  5.2   88   417    6   DROME:AF-Q9VRY6-F1 IST1 HOMOLOG;
1514:  efhs-A  3.6 12.0   82   288    7   DROME:AF-Q8IRJ8-F1 THO COMPLEX PROTEIN 7;
1515:  ek6p-A  3.6 19.2  145   572    5   DROME:AF-Q7KT81-F1 UNCHARACTERIZED PROTEIN;
1516:  eh0d-A  3.6  8.2  139   447    4   DROME:AF-E1JGK3-F1 FI18012P1;
1517:  eigy-A  3.6 19.6  138  1657    6   DROME:AF-Q9VU76-F1 COMBOVER, ISOFORM A;
1518:  eftv-A  3.6 12.6  119   743    8   DROME:AF-Q9W0C5-F1 ATP BINDING CASSETTE SUBFAMILY B MEMBER 7, ISOFOR
1519:  eeft-A  3.6 24.0  179   460    7   DROME:AF-Q9VF39-F1 FI01459P;
1520:  eekd-A  3.6  3.9   80   218    9   DROME:AF-Q9VGA0-F1 GLUTATHIONE S TRANSFERASE D9, ISOFORM A;
1521:  eduq-A  3.6  7.3  112   441    1   DROME:AF-Q9Y171-F1 BCDNA.GH02220;
1522:  elyu-A  3.6 26.4  141   635    6   DROME:AF-A8JNS4-F1 STARVIN, ISOFORM E;
1523:  eji7-A  3.6  4.9   86   227    5   DROME:AF-Q9VNA4-F1 UNCHARACTERIZED PROTEIN CG1161;
1524:  ef4o-A  3.6  5.8   86   152    3   DROME:AF-Q8SY19-F1 GLUTATHIONE TRANSFERASE;
1525:  eg5d-A  3.6  3.9   70   127    7   DROME:AF-Q8IPI2-F1 GEO12034P1;
1526:  eg6n-A  3.6 19.9  153  1360    8   DROME:AF-Q6IDD9-F1 NAD(+) HYDROLASE SARM1;
1527:  eelj-A  3.6  8.7  117   131    3   DROME:AF-Q9W3A7-F1 MIP32340P1;
1528:  ehbj-A  3.6  4.5  125   451    5   DROME:AF-Q9VU41-F1 ZINC FINGER MYND DOMAIN-CONTAINING PROTEIN 10 HOM
1529:  ekor-A  3.6  5.5  119   395    3   DROME:AF-Q7JZM1-F1 RE21922P;
1530:  ec43-A  3.5 10.6  137  1140    7   DROME:AF-Q9VN25-F1 EUKARYOTIC TRANSLATION INITIATION FACTOR 3 SUBUNI
1531:  ely0-A  3.5 21.0  159  1197    7   DROME:AF-Q9VLB3-F1 ORGANIC ANION TRANSPORTING POLYPEPTIDE 30B, ISOFO
1532:  efap-A  3.5  6.6  122   828    6   DROME:AF-Q9VCQ6-F1 CENTAURIN BETA 1A;
1533:  emel-A  3.5  4.9   80   555   10   DROME:AF-B7Z031-F1 PROTEIN PESTE;
1534:  ejuy-A  3.5 15.6   81   492    9   DROME:AF-Q9VTT9-F1 DIFFERENTIALLY EXPRESSED IN FDCP 8 HOMOLOG;
1535:  eht8-A  3.5 12.1  102   522    6   DROME:AF-P52295-F1 IMPORTIN SUBUNIT ALPHA;
1536:  elp8-A  3.5 15.4  112   689    7   DROME:AF-Q8SYC3-F1 RE68569P;
1537:  ee52-A  3.5  8.2  103   481    7   DROME:AF-A1Z9Z7-F1 NADH DEHYDROGENASE (UBIQUINONE) 51 KDA SUBUNIT-LI
1538:  ekrt-A  3.5 12.3  103   334    1   DROME:AF-Q9VUR3-F1 PROBABLE AMINOACYL TRNA SYNTHASE COMPLEX-INTERACT
1539:  ei8x-A  3.5 20.8  156  1430   10   DROME:AF-Q9VC94-F1 LD41803P;
1540:  eep4-A  3.5 25.1  124   716    6   DROME:AF-A0A0B4JCU3-F1 RECEPTOR EXPRESSION ENHANCING PROTEIN A, ISOFO
1541:  ehii-A  3.5 15.9  154   649    6   DROME:AF-A1ZAZ7-F1 XK-RELATED PROTEIN;
1542:  ed8w-A  3.5  6.9   94   162    9   DROME:AF-B7Z085-F1 GEO02576P1;
1543:  eegv-A  3.5  4.4   55    93    7   DROME:AF-Q8MLN7-F1 CUTICULAR PROTEIN 60D, ISOFORM A;
1544:  ek1x-A  3.5 39.9  120   678    9   DROME:AF-Q9VBW6-F1 PROTEIN DISTAL ANTENNA;
1545:  emz9-A  3.5 15.1  174  1312    7   DROME:AF-Q9W2I5-F1 UNCHARACTERIZED PROTEIN;
1546:  egai-A  3.5  8.4  122   743    8   DROME:AF-Q9VCN9-F1 WD REPEAT-CONTAINING PROTEIN 55 HOMOLOG;
1547:  ekai-A  3.5  8.0   93   432    6   DROME:AF-Q9W2N5-F1 GH10162P;
1548:  edil-A  3.5 17.7  136   916    3   DROME:AF-Q9VEX7-F1 RE12330P;
1549:  eg37-A  3.5 11.9  122   522    6   DROME:AF-Q7PLW4-F1 RE48874P;
1550:  eit2-A  3.5  5.4   59   103    8   DROME:AF-R9PY51-F1 UNCHARACTERIZED PROTEIN;
1551:  edsr-A  3.5  3.5   88   205    6   DROME:AF-Q9VXV1-F1 RH52220P;
1552:  elgq-A  3.5  9.5   79   607    8   DROME:AF-Q9VZ61-F1 SISTER OF FEO, ISOFORM A;
1553:  ejim-A  3.5  4.9  109   165    6   DROME:AF-Q9VEW3-F1 RE61190P;
1554:  ek3f-A  3.5  7.6  104   536    9   DROME:AF-Q9VQ34-F1 GH17801P;
1555:  emwb-A  3.5 10.9   91  1173    5   DROME:AF-Q9VME5-F1 SLOW AS MOLASSES, ISOFORM B;
1556:  ekjn-A  3.5  9.3   55   103   11   DROME:AF-Q8IMX8-F1 U6 SNRNA-ASSOCIATED SM-LIKE PROTEIN LSM3;
1557:  eh8u-A  3.5 17.2  100   383    9   DROME:AF-Q9VTJ5-F1 GH09976P;
1558:  efzy-A  3.5  9.3   91   373    4   DROME:AF-Q9VUM3-F1 GH25868P;
1559:  edsx-A  3.5  5.2  111   396    9   DROME:AF-A1Z7X3-F1 G_PROTEIN_RECEP_F1_2 DOMAIN-CONTAINING PROTEIN;
1560:  ejzu-A  3.5 30.9  116   392    9   DROME:AF-Q9NDM2-F1 PROTEIN TRAPPED IN ENDODERM-1;
1561:  efx7-A  3.5 28.3  132  1929    4   DROME:AF-Q9VRM6-F1 LETHAL (3) PERSISTENT SALIVARY GLAND 2;
1562:  ehp2-A  3.5 19.8  148   859    9   DROME:AF-A0A0B4LFF4-F1 UNCHARACTERIZED PROTEIN, ISOFORM D;
1563:  efjm-A  3.5 20.4  125  1498    4   DROME:AF-M9PDR0-F1 THIOESTER-CONTAINING PROTEIN 4, ISOFORM C;
1564:  eevg-A  3.5 11.7  116   418    8   DROME:AF-Q95RI5-F1 FAILED AXON CONNECTIONS;
1565:  elt8-A  3.5  2.2   44   225    5   DROME:AF-Q7JR24-F1 CAG, ISOFORM A;
1566:  edo5-A  3.5 24.2   95   182    8   DROME:AF-Q9VCI5-F1 SUCCINATE DEHYDROGENASE  CYTOCHROME B
1567:  ei9r-A  3.5  5.2   83   616    6   DROME:AF-Q9W1F4-F1 THO COMPLEX SUBUNIT 5;
1568:  emjt-A  3.5 26.7  124   629    6   DROME:AF-Q9W2T3-F1 CG2124;
1569:  ejok-A  3.5 23.5  211   985    3   DROME:AF-Q9VNH6-F1 EXOCYST COMPLEX COMPONENT 4;
1570:  eddo-A  3.5 21.5   95   193    6   DROME:AF-A1Z823-F1 PRA1 FAMILY PROTEIN;
1571:  egae-A  3.5 10.3   99   222    5   DROME:AF-Q9W2D9-F1 EUKARYOTIC TRANSLATION INITIATION FACTOR 3 SUBUNI
1572:  edyq-A  3.5 18.7  117   536    6   DROME:AF-Q8IMI2-F1 PROCOLLAGEN-PROLINE 4-DIOXYGENASE;
1573:  ekyz-A  3.5 25.6   89   429   12   DROME:AF-Q9VMN0-F1 AT07567P;
1574:  elzr-A  3.5 16.4   72   117    7   DROME:AF-Q7JZV0-F1 CUTICULAR PROTEIN 47EG;
1575:  ehef-A  3.5  4.5  103   496    8   DROME:AF-Q7KTZ2-F1 PI3K21B, ISOFORM B;
1576:  ek74-A  3.5 29.0  173  1217    6   DROME:AF-Q9VK44-F1 LD24832P;
1577:  efi0-A  3.5 28.2   85   541    4   DROME:AF-Q8SZY9-F1 LD47413P;
1578:  ehb5-A  3.5  5.3   61   111    5   DROME:AF-Q8I0P8-F1 CUTICULAR PROTEIN 65AV;
1579:  ed1i-A  3.5 15.9   82  1441    4   DROME:AF-Q9V6K1-F1 TRIPEPTIDYL-PEPTIDASE 2;
1580:  elng-A  3.5 10.5  100   642    7   DROME:AF-Q9VRX1-F1 MIC1 DOMAIN-CONTAINING PROTEIN;
1581:  el3z-A  3.5 13.8  114   217    8   DROME:AF-M9NGJ4-F1 UNCHARACTERIZED PROTEIN, ISOFORM D;
1582:  eh89-A  3.5 10.9  145   777    3   DROME:AF-Q9VZL2-F1 ANAPHASE-PROMOTING COMPLEX SUBUNIT 5;
1583:  egt8-A  3.5 16.9   95   975    9   DROME:AF-Q9W2L7-F1 UNCHARACTERIZED PROTEIN, ISOFORM D;
1584:  ee8h-A  3.5  9.2   89   307    4   DROME:AF-A8JQW3-F1 PININ, ISOFORM B;
1585:  ed5r-A  3.5  8.9  153   303    7   DROME:AF-Q9VB24-F1 SD08189P;
1586:  ec7j-A  3.5  8.9  152   665    7   DROME:AF-A8JNK4-F1 CDC42-INTERACTING PROTEIN 4, ISOFORM B;
1587:  eh3i-A  3.5 17.8  109   689    7   DROME:AF-Q9VJ41-F1 GH11223P;
1588:  eml4-A  3.5 10.5  114   241    9   DROME:AF-Q7JZE1-F1 PEROXIN 11;
1589:  eg08-A  3.5 13.2  106   419    8   DROME:AF-Q9VSA3-F1 PROBABLE MEDIUM-CHAIN SPECIFIC ACYL-COA DEHYDROGE
1590:  eivk-A  3.5 18.3  107  1061    7   DROME:AF-P34739-F1 TRANSCRIPTION TERMINATION FACTOR 2;
1591:  ef2y-A  3.5  9.0   85   181    6   DROME:AF-Q9VS01-F1 MIS12;
1592:  elo8-A  3.5 13.5  146   818    6   DROME:AF-Q0E908-F1 HILLARIN;
1593:  ehap-A  3.5 20.6  140   547    8   DROME:AF-Q9VA60-F1 PROCOLLAGEN-PROLINE 4-DIOXYGENASE;
1594:  ek7r-A  3.5 23.2  192  1041    8   DROME:AF-P13607-F1 SODIUM/POTASSIUM-TRANSPORTING ATPASE SUBUNIT ALPH
1595:  ee7o-A  3.5 23.3  127   691    8   DROME:AF-Q9VQM8-F1 UNCHARACTERIZED PROTEIN, ISOFORM A;
1596:  ejpm-A  3.5 29.0  113   652    7   DROME:AF-A0A0B4KH86-F1 INWARDLY RECTIFYING POTASSIUM CHANNEL 1, ISOFO
1597:  ei1y-A  3.5 12.0  130   689    6   DROME:AF-Q9VEX5-F1 PROTEIN ASUNDER;
1598:  egg3-A  3.5  6.1   72   542   11   DROME:AF-Q9VA61-F1 PROCOLLAGEN-PROLINE 4-DIOXYGENASE;
1599:  eg13-A  3.5  8.2   75   101    4   DROME:AF-Q9VYX1-F1 ENHANCER OF YELLOW 2 TRANSCRIPTION FACTOR;
1600:  el7m-A  3.5 26.0  111   350    6   DROME:AF-Q9VCQ3-F1 PROBABLE V-TYPE PROTON ATPASE SUBUNIT D 2;
1601:  eekz-A  3.5 29.6  142   907    7   DROME:AF-Q8MQS4-F1 GH06923P;
1602:  efnm-A  3.5  9.7  126   262   11   DROME:AF-P00417-F1 CYTOCHROME C OXIDASE SUBUNIT 3;
1603:  em4i-A  3.5 14.6  150   291    1   DROME:AF-Q9VCY2-F1 GH01248P;
1604:  ek7x-A  3.5 38.9  121  1703    4   DROME:AF-Q9W179-F1 STERILE20-LIKE KINASE, ISOFORM B;
1605:  egi4-A  3.5 19.0  132  1878    9   DROME:AF-A8DY93-F1 SLOWPOKE 2, ISOFORM D;
1606:  em2u-A  3.5 13.1  141  2296    5   DROME:AF-Q9VNE0-F1 UNCHARACTERIZED PROTEIN, ISOFORM A;
1607:  ef1q-A  3.5 15.4   93   845    9   DROME:AF-Q8INF7-F1 DYNEIN ASSEMBLY FACTOR 5, AXONEMAL;
1608:  ej6l-A  3.5  4.0   82   222    5   DROME:AF-A1ZB71-F1 GLUTATHIONE S TRANSFERASE E6;
1609:  ema4-A  3.5  6.3  112   203    7   DROME:AF-Q9VYF5-F1 UNCHARACTERIZED PROTEIN, ISOFORM A;
1610:  ehae-A  3.5 17.7  109   373    6   DROME:AF-Q9VPF9-F1 SD10847P;
1611:  ed3o-A  3.5  3.5   77   241    6   DROME:AF-Q95NH6-F1 ATTACIN-C;
1612:  embc-A  3.5 12.8   87   928    3   DROME:AF-Q9VLX0-F1 LYSINE KETOGLUTARATE REDUCTASE;
1613:  ee02-A  3.5 12.2   84   271    5   DROME:AF-Q2PE11-F1 UNCHARACTERIZED PROTEIN, ISOFORM B;
1614:  ekll-A  3.5 73.5  184  2415    7   DROME:AF-P13395-F1 SPECTRIN ALPHA CHAIN;
1615:  eev2-A  3.4 38.7  148   859    8   DROME:AF-Q9W2R4-F1 INSCUTEABLE;
1616:  ej3q-A  3.4 13.3   89   377    7   DROME:AF-C4NYP8-F1 HSC70-INTERACTING PROTEIN 1;
1617:  eg0k-A  3.4  4.7   88   375    7   DROME:AF-Q7YZ91-F1 RT01013P;
1618:  eg09-A  3.4 27.0  119  1885    8   DROME:AF-M9NGY4-F1 ZAP3, ISOFORM E;
1619:  ekf8-A  3.4 14.6  104   696   10   DROME:AF-Q9W0H9-F1 RABAPTIN-5-ASSOCIATED EXCHANGE FACTOR FOR RAB5;
1620:  eig7-A  3.4  8.7   87   160    5   DROME:AF-F7VJS7-F1 MIP31873P;
1621:  efh3-A  3.4 12.2  144   831    8   DROME:AF-Q9VEG4-F1 LP13728P;
1622:  ehpg-A  3.4 11.2  107   646    7   DROME:AF-O97132-F1 ANOCTAMIN;
1623:  ee0z-A  3.4  5.4  113   336    8   DROME:AF-Q7JWD3-F1 ATPASE ASNA1 HOMOLOG;
1624:  ed31-A  3.4 17.3  103   184   11   DROME:AF-Q7K5J8-F1 CUTICULAR PROTEIN 57A, ISOFORM A;
1625:  ejwf-A  3.4  5.4   94   174   10   DROME:AF-Q9VHS6-F1 COPPER TRANSPORTER;
1626:  ed9a-A  3.4  4.1  102   251    9   DROME:AF-Q9VKN4-F1 UNCHARACTERIZED PROTEIN, ISOFORM A;
1627:  edrh-A  3.4  4.4  108   265    9   DROME:AF-Q9W068-F1 LP10272P;
1628:  edpd-A  3.4  3.4   97   154    7   DROME:AF-Q9VHB1-F1 MITOCHONDRIAL PYRUVATE CARRIER;
1629:  ed73-A  3.4  6.7  108  1256    5   DROME:AF-Q4LBB6-F1 OCTOPAMINE RECEPTOR BETA-3R;
1630:  eem4-A  3.4 23.8  121   359    7   DROME:AF-Q9V3R8-F1 UBIA PRENYLTRANSFERASE DOMAIN-CONTAINING PROTEIN
1631:  emu1-A  3.4 25.7  120  1008   12   DROME:AF-Q59E37-F1 UNCHARACTERIZED PROTEIN, ISOFORM C;
1632:  eeoi-A  3.4 27.9  119   267    8   DROME:AF-Q9VVJ5-F1 NEDD4 FAMILY INTERACTING PROTEIN;
1633:  ec5b-A  3.4 13.7  116   970    5   DROME:AF-P31007-F1 DISKS LARGE 1 TUMOR SUPPRESSOR PROTEIN;
1634:  eia8-A  3.4  7.0  130   256    8   DROME:AF-O76899-F1 EG:80H7.2 PROTEIN;
1635:  eezd-A  3.4 27.8  169  2291    5   DROME:AF-Q00963-F1 SPECTRIN BETA CHAIN;
1636:  emmp-A  3.4  8.4  138   362    7   DROME:AF-P27716-F1 INNEXIN INX1;
1637:  el3h-A  3.4  6.1   93   181   12   DROME:AF-Q9VQQ4-F1 UNCHARACTERIZED PROTEIN, ISOFORM A;
1638:  emwy-A  3.4 19.4  131   288    3   DROME:AF-Q8IQN9-F1 PALMITOYLTRANSFERASE;
1639:  em1p-A  3.4 18.2  170   633    7   DROME:AF-Q9VN12-F1 PROBABLE SODIUM/POTASSIUM/CALCIUM EXCHANGER CG109
1640:  elyq-A  3.4  3.8   96   223    5   DROME:AF-Q9VN02-F1 GH14561P;
1641:  ehd4-A  3.4  5.3  102   269    8   DROME:AF-Q9VXB1-F1 FI24303P1;
1642:  el5l-A  3.4 43.8  144   874    7   DROME:AF-Q9VKP5-F1 UNCHARACTERIZED PROTEIN, ISOFORM A;
1643:  ekxt-A  3.4 17.7  149   678    7   DROME:AF-Q7K1L4-F1 SD10469P;
1644:  emae-A  3.4  8.9  107   324    6   DROME:AF-Q9VE12-F1 LD27322P;
1645:  empi-A  3.4 17.3  118   154    7   DROME:AF-Q9VY41-F1 UNCHARACTERIZED PROTEIN;
1646:  eg95-A  3.4 20.9   74   751    3   DROME:AF-A1Z7W1-F1 SET AND MYND DOMAIN CONTAINING, CLASS 4, MEMBER 1
1647:  eeby-A  3.4 21.5  140   675    9   DROME:AF-Q9VVU7-F1 IONOTROPIC RECEPTOR 75D;
1648:  elec-A  3.4  2.5   69   140    4   DROME:AF-Q8INZ7-F1 MITOCHONDRIAL PYRUVATE CARRIER;
1649:  eicy-A  3.4  8.5  110   192    8   DROME:AF-M9NEW7-F1 UNCHARACTERIZED PROTEIN;
1650:  ehjt-A  3.4  6.5  100  1310    4   DROME:AF-A8DZ19-F1 RHO-TYPE GUANINE NUCLEOTIDE EXCHANGE FACTOR, ISOF
1651:  ed86-A  3.4  4.4   90   236    6   DROME:AF-A0A0B4KHF0-F1 FERRITIN;
1652:  ejh8-A  3.4 13.8   96   643    1   DROME:AF-Q9VCP0-F1 TRANSCRIPTION ELONGATION FACTOR B POLYPEPTIDE 3;
1653:  ekk5-A  3.4 15.7  151   787    5   DROME:AF-Q7JQT9-F1 LD47550P;
1654:  eh7n-A  3.4 11.9  122   320   11   DROME:AF-A1Z9W2-F1 RH47216P;
1655:  emj0-A  3.4  8.3  112   837    5   DROME:AF-Q9VGL9-F1 GPI ETHANOLAMINE PHOSPHATE TRANSFERASE 1;
1656:  eipk-A  3.4  6.6   62   104   10   DROME:AF-C0HL63-F1 LARVAL CUTICLE PROTEIN 65AB2;
1657:  ejui-A  3.4 19.3  128   543    4   DROME:AF-O76521-F1 IMPORTIN SUBUNIT ALPHA;
1658:  efqz-A  3.4 15.0   82   558    6   DROME:AF-Q7KTW9-F1 ASPARAGINE SYNTHETASE ;
1659:  ecvx-A  3.4 12.1   73    86    5   DROME:AF-Q4QPY6-F1 CYTOCHROME B-C1 COMPLEX SUBUNIT 6;
1660:  elyi-A  3.4  3.1   71   345   10   DROME:AF-Q9VDQ6-F1 UNCHARACTERIZED PROTEIN;
1661:  el4n-A  3.4 16.0  159   558    6   DROME:AF-Q8IMY8-F1 IONOTROPIC RECEPTOR 94F;
1662:  egdk-A  3.4 15.6  139   568    6   DROME:AF-Q9VNX2-F1 RE69557P;
1663:  elfz-A  3.4  4.3   85  1457    5   DROME:AF-Q09103-F1 EYE-SPECIFIC DIACYLGLYCEROL KINASE;
1664:  ehv3-A  3.4 22.0  118   834   11   DROME:AF-P28285-F1 5-HYDROXYTRYPTAMINE RECEPTOR 2A;
1665:  ecwm-A  3.4 14.2   62  1055    6   DROME:AF-Q9Y134-F1 L.2.35DF;
1666:  egvw-A  3.4 11.0   86   198    9   DROME:AF-Q9VX57-F1 CG8661 PROTEIN;
1667:  eeh1-A  3.4 12.5   95   163    7   DROME:AF-Q9VZK5-F1 GEO11537P1;
1668:  eg5x-A  3.4  9.2  114   729    5   DROME:AF-Q9W0J0-F1 FI03418P;
1669:  ekm0-A  3.4 31.9  176   444    8   DROME:AF-Q9VCY8-F1 ADIPONECTIN RECEPTOR PROTEIN;
1670:  elux-A  3.4 17.5   72   127    7   DROME:AF-Q9VP56-F1 CUTICULAR PROTEIN 78CA;
1671:  eio8-A  3.4  8.9  124   411   10   DROME:AF-Q9VYY5-F1 UNCHARACTERIZED PROTEIN;
1672:  ej4n-A  3.4  4.1   86   118    5   DROME:AF-A0A0B4KGB5-F1 UNCHARACTERIZED PROTEIN;
1673:  eh02-A  3.4  5.2  133   316    9   DROME:AF-Q9VVN1-F1 GH19567P;
1674:  ejtz-A  3.4 31.0  178  1099    7   DROME:AF-A0A0B4JCY1-F1 ANOCTAMIN;
1675:  ekd3-A  3.4 29.0   78   609    9   DROME:AF-A8JUR3-F1 IONOTROPIC RECEPTOR 10A;
1676:  eiw9-A  3.4  9.7  140   368    9   DROME:AF-Q9W5C2-F1 TRANSLOCATING CHAIN-ASSOCIATED MEMBRANE PROTEIN;
1677:  ek6q-A  3.4 27.9  112   518    5   DROME:AF-Q9VRN2-F1 PROBABLE G-PROTEIN COUPLED RECEPTOR MTH-LIKE 2;
1678:  emjf-A  3.4 18.6  142   611    6   DROME:AF-A1Z7I2-F1 UNCHARACTERIZED PROTEIN;
1679:  eda4-A  3.4  8.5   91   366   13   DROME:AF-A0A0B4LF50-F1 METALLOPHOSPHOESTERASE, ISOFORM E;
1680:  eecz-A  3.4 29.3  115   369   10   DROME:AF-O01668-F1 OPSIN RH6;
1681:  egm6-A  3.4 11.2   72   361    3   DROME:AF-Q9VMU2-F1 UNCHARACTERIZED PROTEIN, ISOFORM A;
1682:  efgp-A  3.4 20.1  114   640    5   DROME:AF-Q9VBR1-F1 VACUOLAR PROTEIN SORTING 33B;
1683:  ehtx-A  3.4  3.0   63   338    8   DROME:AF-Q9VDD7-F1 SOLUTE CARRIER FAMILY 35 MEMBER B1 HOMOLOG;
1684:  efz9-A  3.4 15.6   74   134    8   DROME:AF-Q95RB2-F1 CUTICULAR PROTEIN 49AE;
1685:  ehgh-A  3.4  5.8   93   376    5   DROME:AF-Q9VSB9-F1 TRANSMEMBRANE PROTEIN 43 HOMOLOG;
1686:  ehc6-A  3.4 12.3  133  2103    3   DROME:AF-Q9VWN9-F1 ZINC FINGER SWIM DOMAIN-CONTAINING PROTEIN 8 HOMO
1687:  ed48-A  3.4 24.4  172  1447    5   DROME:AF-P15348-F1 DNA TOPOISOMERASE 2;
1688:  ejir-A  3.4 15.7  121   586    4   DROME:AF-A1ZAR6-F1 XPO1 DOMAIN-CONTAINING PROTEIN;
1689:  ejxx-A  3.4 23.9  141   594   11   DROME:AF-Q9Y113-F1 NEGATIVE ELONGATION FACTOR B;
1690:  edq2-A  3.4 22.1  142   707    4   DROME:AF-Q7KSU3-F1 LD33793P;
1691:  edqu-A  3.4  6.0   61   108   10   DROME:AF-P91939-F1 CUTICLE PROTEIN LCP65AD;
1692:  emer-A  3.4 12.5  123   271    7   DROME:AF-Q8T3V6-F1 AT29239P;
1693:  emp5-A  3.4 15.4   91   296    7   DROME:AF-Q9W1J5-F1 RECEPTOR EXPRESSION-ENHANCING PROTEIN;
1694:  edrw-A  3.4 19.6  150   583    7   DROME:AF-Q9W145-F1 STEROIDOGENIC ACUTE REGULATORY PROTEIN-LIKE;
1695:  efe0-A  3.4 35.5  152  1931    4   DROME:AF-Q4LDP4-F1 GCP_N_TERMINAL DOMAIN-CONTAINING PROTEIN;
1696:  egh3-A  3.4 18.3  146   878    5   DROME:AF-Q9VSK2-F1 E3 UBIQUITIN-PROTEIN LIGASE CBL;
1697:  ei3q-A  3.4  4.0   74   123    5   DROME:AF-Q9W499-F1 60S RIBOSOMAL PROTEIN L35;
1698:  ehvc-A  3.4 18.2  127   545    4   DROME:AF-Q9VCM1-F1 IONOTROPIC RECEPTOR 94G;
1699:  emhh-A  3.4  8.4  162   576    6   DROME:AF-A1ZBX0-F1 CILIA- AND FLAGELLA-ASSOCIATED PROTEIN 206;
1700:  efke-A  3.4 29.8  104   703    8   DROME:AF-Q9VRJ7-F1 RE45108P;
1701:  ekr1-A  3.4 17.9  154  1080    8   DROME:AF-Q9VH80-F1 UNCHARACTERIZED PROTEIN;
1702:  eea3-A  3.4  3.2   69   152    7   DROME:AF-A1ZAJ5-F1 VITAMIN-K-EPOXIDE REDUCTASE (WARFARIN-SENSITIVE);
1703:  ekhu-A  3.4  4.5   97   418    8   DROME:AF-Q4V6Y7-F1 IP01295P;
1704:  eicu-A  3.4 16.5  123  1383    6   DROME:AF-A8JUY3-F1 DNA-DIRECTED RNA POLYMERASE SUBUNIT;
1705:  ekcy-A  3.4 29.3  129   765    7   DROME:AF-Q9VBP0-F1 FI21465P1;
1706:  el22-A  3.4  6.3   96   147    7   DROME:AF-Q8INU9-F1 UNCHARACTERIZED PROTEIN;
1707:  egi1-A  3.4  4.2   98   481    4   DROME:AF-Q961I8-F1 PROCOLLAGEN-PROLINE 4-DIOXYGENASE;
1708:  egdx-A  3.4 28.4  108   899    6   DROME:AF-Q0KIF2-F1 EYE-ENRICHED KAINATE RECEPTOR, ISOFORM B;
1709:  elxy-A  3.4 18.2  143   654    8   DROME:AF-Q9VAP2-F1 AUGMIN COMPLEX SUBUNIT DGT6;
1710:  egeu-A  3.4  4.8  102   373    4   DROME:AF-A1Z8V7-F1 FI16532P1;
1711:  ed81-A  3.4  4.2   68   126   10   DROME:AF-A0A0B4K7V7-F1 UNCHARACTERIZED PROTEIN, ISOFORM A;
1712:  ec68-A  3.4 24.1  122   469    7   DROME:AF-A1ZAL6-F1 G_PROTEIN_RECEP_F1_2 DOMAIN-CONTAINING PROTEIN;
1713:  ejy3-A  3.4  8.4  133   354   11   DROME:AF-Q95T98-F1 ELONGATION OF VERY LONG CHAIN FATTY ACIDS PROTEIN
1714:  ei62-A  3.4 21.5   85  1058    9   DROME:AF-Q9VKG0-F1 GH18077P;
1715:  ejup-A  3.4  4.6   57   105    9   DROME:AF-P91941-F1 ADULT CUTICLE PROTEIN 65AA;
1716:  eijp-A  3.4  9.9   73   218    8   DROME:AF-Q9W3F5-F1 GH02722P;
1717:  ejr8-A  3.4 25.1  115   819    7   DROME:AF-Q9V415-F1 HMG-COA REDUCTASE DEGRADATION 3, ISOFORM A;
1718:  ej7l-A  3.4 21.2  112   233    8   DROME:AF-A8JQU5-F1 RT07743P;
1719:  el83-A  3.4 11.1  120   594   12   DROME:AF-A1ZA17-F1 IONOTROPIC RECEPTOR 52D;
1720:  edy4-A  3.3 19.9  102   239    3   DROME:AF-Q9VRU9-F1 CUTICULAR PROTEIN 65AZ;
1721:  ef4g-A  3.3 25.2  105   589   15   DROME:AF-Q9V5L3-F1 PROBABLE CYTOCHROME P450 49A1;
1722:  eg3l-A  3.3 13.4   93   835   10   DROME:AF-Q9VAR0-F1 LD39455P;
1723:  ejmf-A  3.3 26.1  157  1340    8   DROME:AF-Q9VPR5-F1 SPLICING FACTOR 3B SUBUNIT 1, ISOFORM A;
1724:  ehrw-A  3.3  4.6  109   148    9   DROME:AF-Q8SXX5-F1 GEO12594P1;
1725:  ec7k-A  3.3  7.8   86   243    3   DROME:AF-B7Z0S9-F1 GLUTATHIONE S TRANSFERASE D11, ISOFORM B;
1726:  em38-A  3.3 20.5  145   492    5   DROME:AF-Q9I7K6-F1 PROTEIN NASP HOMOLOG;
1727:  egp5-A  3.3  7.6   70   140    9   DROME:AF-Q9VHT9-F1 GEO08986P1;
1728:  ef2k-A  3.3 32.3  112  1237    9   DROME:AF-A0A1W5PXH3-F1 UNCHARACTERIZED PROTEIN, ISOFORM E;
1729:  ekpj-A  3.3 15.2   73   119    5   DROME:AF-Q9VP53-F1 CUTICULAR PROTEIN 78CC;
1730:  elac-A  3.3 15.1  130   544    8   DROME:AF-Q9W413-F1 RIBONUCLEASE P;
1731:  egy2-A  3.3 41.0  105   604    9   DROME:AF-Q9VE87-F1 PROTEIN HEMINGWAY;
1732:  eian-A  3.3  6.5  130  1284    7   DROME:AF-A1ZB14-F1 EAG-LIKE K CHANNEL, ISOFORM A;
1733:  ed78-A  3.3 18.4  104   751    7   DROME:AF-Q8IMN9-F1 MIP03684P;
1734:  el37-A  3.3 25.6  140   862    6   DROME:AF-Q9W4P0-F1 LD22456P;
1735:  emww-A  3.3  6.0  129   475    8   DROME:AF-A8JNI7-F1 UNCHARACTERIZED PROTEIN, ISOFORM D;
1736:  emgg-A  3.3 10.2  119   254    6   DROME:AF-Q9W012-F1 LP12691P;
1737:  eixk-A  3.3  6.5   61   102   10   DROME:AF-Q9I7C6-F1 CUTICULAR PROTEIN 65AX1;
1738:  eiui-A  3.3  6.3   86   535    8   DROME:AF-Q9W392-F1 CCT-BETA;
1739:  ejw4-A  3.3 18.6   84   513   11   DROME:AF-A1ZBJ8-F1 FI19908P1;
1740:  emvo-A  3.3 23.9  118  1337    7   DROME:AF-Q9I7F7-F1 ACTIVATED CDC42 KINASE-LIKE;
1741:  ehfb-A  3.3 10.7  130   540    8   DROME:AF-Q9VDV9-F1 IP21962P;
1742:  emcs-A  3.3 14.6   73   122    4   DROME:AF-Q9VTC8-F1 CUTICULAR PROTEIN 67FB;
1743:  emg8-A  3.3 16.0   73   130    8   DROME:AF-P02839-F1 LARVAL CUTICLE PROTEIN 1;
1744:  elo5-A  3.3 39.2  134   456    7   DROME:AF-Q94900-F1 GLUTAMATE-GATED CHLORIDE CHANNEL;
1745:  ehzg-A  3.3 30.9  130  1248    6   DROME:AF-M9PHU7-F1 UNCHARACTERIZED PROTEIN, ISOFORM G;
1746:  eksl-A  3.3 11.0  136   975    6   DROME:AF-Q9VAH2-F1 LD33331P;
1747:  em2g-A  3.3 18.9  182  1690    3   DROME:AF-Q9VJE5-F1 RESTIN HOMOLOG;
1748:  emit-A  3.3  6.6   90   631    7   DROME:AF-Q23976-F1 ATP-DEPENDENT DNA HELICASE 2 SUBUNIT 1;
1749:  ee3n-A  3.3  8.5   88   157    7   DROME:AF-Q9VB09-F1 IP04131P;
1750:  ejiu-A  3.3 22.0  119   547    6   DROME:AF-Q9VD53-F1 FI19816P1;
1751:  ehm0-A  3.3  5.3  174   646    7   DROME:AF-Q7KT29-F1 UNCHARACTERIZED PROTEIN;
1752:  ej25-A  3.3  6.3   81   114    5   DROME:AF-E1JHK5-F1 GEO02513P1;
1753:  ege1-A  3.3  8.7   95   289    3   DROME:AF-Q9XYW6-F1 CARBOXY TERMINUS OF HSP70-INTERACTING PROTEIN;
1754:  efw9-A  3.3 16.7  100   282    9   DROME:AF-Q9VEQ2-F1 ER MEMBRANE PROTEIN COMPLEX SUBUNIT 2;
1755:  ei5h-A  3.3 13.1  123  1042    3   DROME:AF-A1ZAE9-F1 TREHALASE;
1756:  ee6d-A  3.3  5.0   58    99    5   DROME:AF-P91942-F1 CUTICLE PROTEIN LCP65AE;
1757:  ek65-A  3.3  9.5   92   138   13   DROME:AF-Q6NN09-F1 ATPASE PROTEIN 9;
1758:  eety-A  3.3 21.6  162   836    2   DROME:AF-Q9V7N5-F1 V-TYPE PROTON ATPASE SUBUNIT C;
1759:  edwd-A  3.3  5.0   86   320    3   DROME:AF-Q9VF44-F1 IP11229P;
1760:  ee98-A  3.3  9.6   92  1099    7   DROME:AF-Q9VMS5-F1 BUB1 KINASE, ISOFORM A;
1761:  eeux-A  3.3 30.1   77   644    9   DROME:AF-Q9VIA5-F1 IONOTROPIC RECEPTOR 84A;
1762:  efyr-A  3.3 17.3  196  1537    8   DROME:AF-Q9VQH2-F1 DUAL OXIDASE;
1763:  eh8w-A  3.3 21.0   99  1048    6   DROME:AF-Q9VKW4-F1 KINESIN-LIKE PROTEIN AT 31E, ISOFORM A;
1764:  ec1p-A  3.3 21.6  148  1341    7   DROME:AF-Q9VKB9-F1 RAB3 GTPASE-ACTIVATING PROTEIN REGULATORY SUBUNIT
1765:  ekrb-A  3.3  6.1   74   194    5   DROME:AF-Q95T12-F1 CALCIUM CHANNEL FLOWER;
1766:  eg8i-A  3.3 31.7  154  1284    5   DROME:AF-Q9W485-F1 INTEGRATOR COMPLEX SUBUNIT 6;
1767:  eg9r-A  3.3  5.7  142   372    8   DROME:AF-P33085-F1 INNEXIN SHAKING-B;
1768:  emfg-A  3.3 12.4   82   889    4   DROME:AF-A1ZAP1-F1 FI21220P1;
1769:  ejzd-A  3.3 28.6  143   951   12   DROME:AF-M9ND25-F1 SMOG, ISOFORM D;
1770:  eglr-A  3.3  5.2   97   509    4   DROME:AF-Q9VVQ9-F1 PROCOLLAGEN-PROLINE 4-DIOXYGENASE;
1771:  edcc-A  3.3 28.8  121   281    9   DROME:AF-Q9VK02-F1 FI21749P1;
1772:  eiv4-A  3.3 25.2  126   763    6   DROME:AF-Q9VN03-F1 ATP-DEPENDENT RNA HELICASE SUV3 HOMOLOG, MITOCHON
1773:  eldn-A  3.3  4.6   75   556   11   DROME:AF-E1JI63-F1 SENSORY NEURON MEMBRANE PROTEIN 2;
1774:  egla-A  3.3 20.0  118   597    6   DROME:AF-Q961K6-F1 GH19047P;
1775:  eesf-A  3.3 14.3  136   538    4   DROME:AF-Q9Y115-F1 UNC93-LIKE PROTEIN;
1776:  eh8y-A  3.3 13.7  152   693    5   DROME:AF-Q9VSJ8-F1 EXOCYST COMPLEX COMPONENT 7;
1777:  edl6-A  3.3 30.6  121   381    8   DROME:AF-P08099-F1 OPSIN RH2;
1778:  ef7u-A  3.3 16.5  138  1020    8   DROME:AF-Q9V3P6-F1 26S PROTEASOME NON-ATPASE REGULATORY SUBUNIT 1;
1779:  eeve-A  3.3 17.5  118   405    4   DROME:AF-Q9V3B1-F1 AT09889P;
1780:  eix0-A  3.3 10.8  127   208    7   DROME:AF-Q6IGE2-F1 AT03641P;
1781:  ej5n-A  3.3 17.3  130   985    8   DROME:AF-P17970-F1 POTASSIUM VOLTAGE-GATED CHANNEL PROTEIN SHAB;
1782:  ef5m-A  3.3  6.7   65   194    8   DROME:AF-Q9W078-F1 CUTICULAR PROTEIN 62BB, ISOFORM A;
1783:  emow-A  3.3  4.8  178   475    7   DROME:AF-Q9VKA5-F1 GUSTATORY AND PHEROMONE RECEPTOR 33A;
1784:  emte-A  3.3  4.7  126   577    4   DROME:AF-X2JDZ1-F1 PRKCA-BINDING PROTEIN;
1785:  ed03-A  3.3 14.7  139   576    9   DROME:AF-Q9W4F7-F1 LD22376P;
1786:  eif3-A  3.3 23.2  131   743    7   DROME:AF-Q9W3J8-F1 DYNEIN REGULATORY COMPLEX PROTEIN 1 HOMOLOG;
1787:  ed5a-A  3.3  5.6   87   133    9   DROME:AF-A0A6H2EED7-F1 UNCHARACTERIZED PROTEIN;
1788:  ej87-A  3.3 15.7   71   126    8   DROME:AF-A1Z8Z2-F1 CUTICULAR PROTEIN 49AF, ISOFORM A;
1789:  ed6s-A  3.3 11.9   98   222   10   DROME:AF-A1ZB69-F1 GLUTATHIONE S TRANSFERASE E4;
1790:  eihe-A  3.3 10.0   91   240    4   DROME:AF-Q4V6J1-F1 GLUTATHIONE S TRANSFERASE E10, ISOFORM A;
1791:  einm-A  3.3 14.3   84   128    2   DROME:AF-E1JH94-F1 GEO02631P1;
1792:  ee7u-A  3.3 16.1   88   614    7   DROME:AF-A1Z6M8-F1 HEPAROSAN-N-SULFATE-GLUCURONATE 5-EPIMERASE;
1793:  ejha-A  3.3 14.9  119   627    8   DROME:AF-Q9VL96-F1 PESCADILLO HOMOLOG;
1794:  ei9a-A  3.3  4.2   82   223    5   DROME:AF-A1ZB72-F1 GLUTATHIONE S TRANSFERASE E7;
1795:  ej08-A  3.3  6.4  125   383   10   DROME:AF-P04950-F1 OPSIN RH3;
1796:  edxx-A  3.3 10.0  119   863    1   DROME:AF-A8JNL9-F1 UNCHARACTERIZED PROTEIN;
1797:  ejat-A  3.3 21.4  131  1831    8   DROME:AF-Q9W420-F1 TRANSCRIPTION ELONGATION FACTOR SPT6;
1798:  edw2-A  3.3  4.6   95   186    3   DROME:AF-Q8IQX3-F1 UNCHARACTERIZED PROTEIN, ISOFORM A;
1799:  ei03-A  3.3 12.6   71   815    6   DROME:AF-Q7JZ94-F1 CUTICULAR PROTEIN 50CA;
1800:  elev-A  3.3  5.3  119   497    8   DROME:AF-Q9VVX5-F1 LYSOPHOSPHOLIPID ACYLTRANSFERASE 5;
1801:  eh18-A  3.3  3.9  120   509    5   DROME:AF-Q95SK3-F1 CDK5RAP3-LIKE PROTEIN;
1802:  eetu-A  3.3 16.9  149  2396    7   DROME:AF-A1Z8U0-F1 PRE-MRNA PROCESSING FACTOR 8;
1803:  eglc-A  3.3 21.7   97   578    2   DROME:AF-Q9VN36-F1 MUCIN RELATED 82C;
1804:  edji-A  3.3  9.2  132   383   10   DROME:AF-Q9VHT7-F1 UNCHARACTERIZED PROTEIN;
1805:  eiyz-A  3.3 19.7  178   650    7   DROME:AF-Q9VKU7-F1 GAMMA-TUBULIN COMPLEX COMPONENT 4 HOMOLOG;
1806:  ek88-A  3.3  7.9  151   463    4   DROME:AF-Q9VA86-F1 RE19971P;
1807:  ek5i-A  3.3 24.8   94   612   10   DROME:AF-A1Z8H7-F1 CUTICULAR PROTEIN 47EF, ISOFORM C;
1808:  edgd-A  3.3 12.6   56   346    9   DROME:AF-A8DYF7-F1 MRJ, ISOFORM E;
1809:  ekrh-A  3.3  5.2   95   431    4   DROME:AF-Q9VJI4-F1 PICKPOCKET 17, ISOFORM A;
1810:  efsl-A  3.3 19.9  198  1105    7   DROME:AF-Q9VN44-F1 FI07923P;
1811:  emad-A  3.3 13.3  126   298    4   DROME:AF-Q9V9S3-F1 IP11148P;
1812:  ed7u-A  3.3 27.5  102   493    4   DROME:AF-Q9W4P4-F1 FI03431P;
1813:  ehs7-A  3.3  3.3   64    79    5   DROME:AF-Q9VUM2-F1 PROTEIN MGR2 HOMOLOG;
1814:  elpt-A  3.3 15.3   75   122    5   DROME:AF-P27779-F1 PUPAL CUTICLE PROTEIN EDG-78E;
1815:  eibk-A  3.3 22.6  135  2167    7   DROME:AF-Q9V3Z6-F1 MYOSIN-VIIA;
1816:  ee1y-A  3.3 24.8  146   710    9   DROME:AF-A1ZB47-F1 GUANYLATE CYCLASE;
1817:  ec65-A  3.3  8.6  113   189    8   DROME:AF-Q9VZ09-F1 PROTEIN SISTERLESS A;
1818:  emng-A  3.3  7.0  179   481    7   DROME:AF-Q8IR17-F1 PHOSPHATIDYLINOSITOL GLYCAN ANCHOR BIOSYNTHESIS C
1819:  edvt-A  3.3 23.4  156   581    8   DROME:AF-Q9VHJ7-F1 LD41978P;
1820:  eljb-A  3.3  5.0   80   208    5   DROME:AF-Q9VF70-F1 CEREBRAL CAVERNOUS MALFORMATION 3;
1821:  edkc-A  3.3  6.8  106   341    8   DROME:AF-Q8SWW2-F1 CG13189 PROTEIN;
1822:  ehn2-A  3.3  6.7  113   255   12   DROME:AF-Q29QP5-F1 IP09539P;
1823:  ee78-A  3.3 25.1   95   494    4   DROME:AF-P25161-F1 PROBABLE 26S PROTEASOME NON-ATPASE REGULATORY SUB
1824:  emep-A  3.3 10.6  144   526   10   DROME:AF-Q9VBQ7-F1 FI04601P;
1825:  ejh9-A  3.3  8.5  139   448    7   DROME:AF-Q9VP87-F1 DECAPRENYL DIPHOSPHATE SYNTHASE SUBUNIT 2, ISOFOR
1826:  ee0i-A  3.3  6.1  113   414    8   DROME:AF-Q7JVS8-F1 AT19640P;
1827:  ejb4-A  3.3 15.8  116   498    5   DROME:AF-Q8INX4-F1 MALE-SPECIFIC TRANSCRIPT 36FA;
1828:  efob-A  3.3 12.1  102   183    5   DROME:AF-X2J753-F1 UNCHARACTERIZED PROTEIN, ISOFORM C;
1829:  eeq1-A  3.2 21.2  163  1240    5   DROME:AF-Q8T626-F1 PROTEIN DISKS LOST;
1830:  egxa-A  3.2  8.9   79   198    6   DROME:AF-Q9VVC2-F1 UNCHARACTERIZED PROTEIN;
1831:  edj4-A  3.2  5.1   83   387   12   DROME:AF-Q8INH8-F1 UNCHARACTERIZED PROTEIN, ISOFORM C;
1832:  emu7-A  3.2 16.0  128  1345    7   DROME:AF-Q9VHH9-F1 JMJC DOMAIN-CONTAINING HISTONE DEMETHYLATION PROT
1833:  eih2-A  3.2  5.4  106   148    2   DROME:AF-X2J8R6-F1 UNCHARACTERIZED PROTEIN, ISOFORM A;
1834:  ed9n-A  3.2  8.4  108   372    7   DROME:AF-Q9V9V8-F1 LP07209P;
1835:  ehib-A  3.2  6.2   72   463    8   DROME:AF-Q27411-F1 RLB1;
1836:  ejs0-A  3.2  8.4  117   238    7   DROME:AF-Q9VS07-F1 AT01876P;
1837:  egdv-A  3.2  7.8  124   193    5   DROME:AF-A1ZB23-F1 IP19117P;
1838:  ehes-A  3.2 20.4  130   673   12   DROME:AF-A8JUP8-F1 CHOLECYSTOKININ-LIKE RECEPTOR AT 17D1;
1839:  emjm-A  3.2 17.1   92   374    4   DROME:AF-Q9VFH8-F1 FI08257P;
1840:  emos-A  3.2  4.7  116   435   10   DROME:AF-Q9VSV3-F1 PALMITOYLTRANSFERASE;
1841:  ek67-A  3.2 18.6  168   527    8   DROME:AF-Q9VC02-F1 MAHOGANY;
1842:  ec7u-A  3.2  9.7   92   152    8   DROME:AF-Q4V3Z6-F1 GEO02130P1;
1843:  eiip-A  3.2  7.4  109   421    3   DROME:AF-Q9VGC1-F1 AT09290P;
1844:  edh2-A  3.2  7.4   83   185    4   DROME:AF-A0A6M3Q7P0-F1 UNCHARACTERIZED PROTEIN;
1845:  eisp-A  3.2  7.0  141   496   11   DROME:AF-Q9VTF5-F1 RE42071P;
1846:  edko-A  3.2 24.2  132   650    3   DROME:AF-A1ZBY1-F1 PROTEIN FEM-1 HOMOLOG B;
1847:  ehlr-A  3.2  4.1  114   212    5   DROME:AF-O76767-F1 ER LUMEN PROTEIN-RETAINING RECEPTOR;
1848:  elv8-A  3.2 18.8   82   190    5   DROME:AF-A1Z8Z7-F1 CUTICULAR PROTEIN 49AH;
1849:  ehhx-A  3.2  4.1   81   224   10   DROME:AF-Q7KK90-F1 GH14654P;
1850:  eir8-A  3.2  6.1  123   239    8   DROME:AF-Q9VIU0-F1 IP11805P;
1851:  edaa-A  3.2 22.6   87   518   10   DROME:AF-P54352-F1 ETHANOLAMINE KINASE;
1852:  eg05-A  3.2 25.4  122   905    7   DROME:AF-Q961G1-F1 CONSERVED OLIGOMERIC GOLGI COMPLEX SUBUNIT 3;
1853:  emv6-A  3.2 26.2  145   429    8   DROME:AF-Q7K2X0-F1 GH04007P;
1854:  ef83-A  3.2  9.6  119   503    6   DROME:AF-Q9W3X5-F1 FUMARATE HYDRATASE;
1855:  ehuw-A  3.2 15.8  141   839    4   DROME:AF-Q9Y103-F1 SEPTIN-INTERACTING PROTEIN 1;
1856:  efi2-A  3.2 13.1  172  2313    8   DROME:AF-Q9VYD1-F1 PROBABLE HISTONE-LYSINE N-METHYLTRANSFERASE CG171
1857:  ecyv-A  3.2 10.8  145   637    8   DROME:AF-Q9VUW9-F1 PALMITOYLTRANSFERASE HIP14;
1858:  edb1-A  3.2 14.6  131  1319    2   DROME:AF-Q9VW22-F1 FI18195P1;
1859:  emwu-A  3.2  8.2  113   514    9   DROME:AF-Q9V455-F1 IMPORTIN SUBUNIT ALPHA;
1860:  ejyy-A  3.2 14.3  137  1123    7   DROME:AF-Q9W3W0-F1 INACTIVE;
1861:  efnw-A  3.2 20.7  129   592    9   DROME:AF-Q9VRN1-F1 TRANSMEMBRANE 9 SUPERFAMILY MEMBER;
1862:  ejsm-A  3.2  8.6  122   211    7   DROME:AF-Q9VAK3-F1 RE47447P;
1863:  eeek-A  3.2 23.6  159   976   11   DROME:AF-Q8IQQ7-F1 BLOATED TUBULES, ISOFORM B;
1864:  emuj-A  3.2 29.9   97  1653    9   DROME:AF-A8JUV0-F1 PROTEIN STRAWBERRY NOTCH;
1865:  ec2p-A  3.2  8.9   91   139   10   DROME:AF-Q8T975-F1 AT18358P;
1866:  ekny-A  3.2  7.3   61   109   15   DROME:AF-A8JNL8-F1 CUTICULAR PROTEIN 65AY;
1867:  eele-A  3.2  4.9   90   314    7   DROME:AF-Q9VT01-F1 FI06792P;
1868:  eg6e-A  3.2 22.8   85   252    7   DROME:AF-Q8IPS1-F1 UNCHARACTERIZED PROTEIN;
1869:  ejwv-A  3.2  6.2   96   949    5   DROME:AF-Q9VWZ7-F1 FI21454P1;
1870:  eluu-A  3.2 15.8  117   766    6   DROME:AF-Q9VUI7-F1 UNCHARACTERIZED PROTEIN;
1871:  eizi-A  3.2  7.5   82   221    9   DROME:AF-Q7JYZ9-F1 GLUTATHIONE S TRANSFERASE E2;
1872:  els8-A  3.2 24.2  153   611    8   DROME:AF-Q9V9M6-F1 LD10456P;
1873:  ehl4-A  3.2  4.3   55   105    5   DROME:AF-Q9I7Q6-F1 FI01403P;
1874:  efdn-A  3.2 24.5  128   572    9   DROME:AF-A4IJ72-F1 IP18018P;
1875:  edzm-A  3.2 14.2  112   831    5   DROME:AF-Q9VS85-F1 FI19443P1;
1876:  ela1-A  3.2 20.2  107   575    4   DROME:AF-Q9VIJ9-F1 LD10773P;
1877:  ejxo-A  3.2  5.9  111   432   14   DROME:AF-Q7KGU6-F1 LYSOSOMAL-ASSOCIATED TRANSMEMBRANE PROTEIN;
1878:  ek0l-A  3.2  9.3  114   496    3   DROME:AF-Q95WY3-F1 FI04781P;
1879:  ej6n-A  3.2 14.0  196   475    9   DROME:AF-Q9VAA9-F1 JIL-1 ANCHORING AND STABILIZING PROTEIN, ISOFORM
1880:  een7-A  3.2  3.9   91   470    7   DROME:AF-Q9VVQ7-F1 P4HC DOMAIN-CONTAINING PROTEIN;
1881:  ejmi-A  3.2  4.2  104   276   15   DROME:AF-Q9VKN8-F1 PALMITOYLTRANSFERASE;
1882:  ekpi-A  3.2 19.8  173  1088    8   DROME:AF-P91634-F1 PI-3 KINASE;
1883:  edc3-A  3.2  4.2   55   109    7   DROME:AF-P92181-F1 CUTICLE PROTEIN DCP2;
1884:  emah-A  3.2  8.1  102   738    8   DROME:AF-Q9W366-F1 RE59932P;
1885:  ek4i-A  3.2 19.5  118   632    5   DROME:AF-Q9VDR9-F1 UNCHARACTERIZED PROTEIN;
1886:  ec15-A  3.2 22.8  109   283   15   DROME:AF-Q9VIP7-F1 ALKALINE CERAMIDASE;
1887:  elw4-A  3.2  8.3  197   760    9   DROME:AF-Q6NP91-F1 RE44586P;
1888:  edtc-A  3.2 11.6  130   435    5   DROME:AF-O77410-F1 EUKARYOTIC TRANSLATION INITIATION FACTOR 3 SUBUNI
1889:  elrc-A  3.2 25.7  165   981    4   DROME:AF-Q9VIF5-F1 PROTEIN DEADLOCK;
1890:  eg97-A  3.2 20.5  120   930   11   DROME:AF-Q8IPN2-F1 5-HYDROXYTRYPTAMINE (SEROTONIN) RECEPTOR 2A, ISOF
1891:  emll-A  3.2 31.6  105   226    5   DROME:AF-P54611-F1 V-TYPE PROTON ATPASE SUBUNIT E;
1892:  egit-A  3.2  9.3  108   230    6   DROME:AF-Q9VAK2-F1 UNCHARACTERIZED PROTEIN, ISOFORM A;
1893:  eh60-A  3.2 11.0  101   292    5   DROME:AF-Q23983-F1 ALPHA-SOLUBLE NSF ATTACHMENT PROTEIN;
1894:  ehr9-A  3.2 27.1  135   793    5   DROME:AF-Q9NHV9-F1 PROTEIN VAV;
1895:  ed79-A  3.2 20.6  100   687    7   DROME:AF-Q8SXR7-F1 FATTY ACID TRANSPORT PROTEIN 3, ISOFORM A;
1896:  ef9q-A  3.2 27.7  111   288    8   DROME:AF-Q94913-F1 RHYTHMICALLY EXPRESSED GENE 5 PROTEIN;
1897:  eivs-A  3.2 20.5  124   254    6   DROME:AF-Q9VSW4-F1 FI06490P;
1898:  egtz-A  3.2 32.9  156   896   10   DROME:AF-P22815-F1 PROTEIN BRIDE OF SEVENLESS;
1899:  emg7-A  3.2  6.8  117   395    9   DROME:AF-Q9VAS7-F1 INNEXIN INX3;
1900:  edfv-A  3.2 17.8  174   710    8   DROME:AF-Q9XTM1-F1 EXOCYST COMPLEX COMPONENT 5;
1901:  ekgz-A  3.2  6.6  101   535    5   DROME:AF-Q9VA65-F1 PROCOLLAGEN-PROLINE 4-DIOXYGENASE;
1902:  eiud-A  3.2 27.5  172  1555    4   DROME:AF-Q9VB40-F1 UNCHARACTERIZED PROTEIN, ISOFORM C;
1903:  egkr-A  3.2  8.0  115   861    5   DROME:AF-Q9XZS9-F1 EG:33C11.2 PROTEIN;
1904:  ehph-A  3.2 10.2  113   257    4   DROME:AF-Q9W1X9-F1 OCIA DOMAIN-CONTAINING PROTEIN 1;
1905:  ek40-A  3.2  9.9  149   812    4   DROME:AF-Q9VWD3-F1 UNCHARACTERIZED PROTEIN, ISOFORM A;
1906:  eijq-A  3.2 14.2  115  1189    3   DROME:AF-Q9VQ78-F1 LD16031P;
1907:  edjo-A  3.2 21.4  185  1009    8   DROME:AF-A8QI34-F1 SODIUM/POTASSIUM-TRANSPORTING ATPASE SUBUNIT ALPH
1908:  emck-A  3.2  4.5   91   185    7   DROME:AF-Q9VRF6-F1 MIP34364P1;
1909:  eelw-A  3.2 25.1  114   477    5   DROME:AF-Q9VMQ5-F1 UBIQUINONE BIOSYNTHESIS MONOOXYGENASE COQ6, MITOC
1910:  ehah-A  3.2 13.8  133  1857    4   DROME:AF-Q9VE55-F1 QIN;
1911:  ef1g-A  3.2  8.6  113   210    7   DROME:AF-Q9VXZ7-F1 UNCHARACTERIZED PROTEIN;
1912:  ela4-A  3.2 17.2  101   860    5   DROME:AF-Q0E981-F1 UNCHARACTERIZED PROTEIN, ISOFORM A;
1913:  em7d-A  3.2  6.1  109   574    4   DROME:AF-Q9VYY4-F1 CYTOCHROME P450 4G15;
1914:  ee7b-A  3.2  7.1   96   177    3   DROME:AF-X2JF29-F1 GLUTATHIONE TRANSFERASE;
1915:  ehpf-A  3.2 20.5   94   292    6   DROME:AF-Q8IP97-F1 PEROXIN-19;
1916:  efgu-A  3.2  5.5  115   256   11   DROME:AF-E1JHH4-F1 UNCHARACTERIZED PROTEIN;
1917:  ees6-A  3.2 10.4  105   132    3   DROME:AF-Q6GUR9-F1 ACP53C14B;
1918:  elnn-A  3.2  9.6   92   204    2   DROME:AF-Q8IPW3-F1 NNF1B;
1919:  ec8t-A  3.2 38.5  106   782    8   DROME:AF-P16568-F1 PROTEIN BICAUDAL D;
1920:  eil1-A  3.2 12.1  137   735    4   DROME:AF-Q9VQE0-F1 DYNAMIN-1-LIKE PROTEIN;
1921:  ekkv-A  3.2 27.1  152   455    4   DROME:AF-M9NDI3-F1 SORTING NEXIN 6, ISOFORM B;
1922:  edyy-A  3.2  7.1   59   158   15   DROME:AF-Q9VAE6-F1 DUF4773 DOMAIN-CONTAINING PROTEIN;
1923:  ekwb-A  3.2 32.1  120   581    9   DROME:AF-Q9W4E4-F1 AT09729P;
1924:  ee24-A  3.2 24.7  119   700    8   DROME:AF-A1Z971-F1 UNCHARACTERIZED PROTEIN, ISOFORM A;
1925:  edrg-A  3.2 22.4  109   330   10   DROME:AF-Q8SY53-F1 GH11935P;
1926:  efcc-A  3.2 16.6   81  1684   10   DROME:AF-Q9VLT1-F1 PROTEIN MON2 HOMOLOG;
1927:  eks0-A  3.2 15.2  180  1800    6   DROME:AF-A1Z6Z8-F1 DILUTE CLASS UNCONVENTIONAL MYOSIN, ISOFORM C;
1928:  ekii-A  3.2  6.5  117   904    6   DROME:AF-A1ZBF7-F1 V-TYPE PROTON ATPASE SUBUNIT A;
1929:  ehjw-A  3.2 14.1  133  1596    7   DROME:AF-P26675-F1 PROTEIN SON OF SEVENLESS;
1930:  egon-A  3.2  7.6   70   121    9   DROME:AF-Q8IPZ7-F1 FI06540P;
1931:  ehip-A  3.2 18.0   81   140    7   DROME:AF-Q9VP55-F1 CUTICULAR PROTEIN 78CB, ISOFORM A;
1932:  ej3w-A  3.2  4.3   74   316    4   DROME:AF-Q8IRK5-F1 PEPTIDASE S1 DOMAIN-CONTAINING PROTEIN;
1933:  eg7n-A  3.2  6.6  100   536    6   DROME:AF-Q9VE00-F1 PROBABLE CYTOCHROME P450 12A4, MITOCHONDRIAL;
1934:  emed-A  3.2  4.5   76   258    4   DROME:AF-A1ZBG2-F1 UNCHARACTERIZED PROTEIN;
1935:  eg78-A  3.2  7.6   87   546    3   DROME:AF-Q7K3J0-F1 CCT-THETA;
1936:  eedv-A  3.2  6.5   93  1011    6   DROME:AF-Q23978-F1 UNCONVENTIONAL MYOSIN ID;
1937:  el5t-A  3.2 15.2  126  1175    9   DROME:AF-Q9VCE7-F1 KRUEPPEL TARGET AT 95D, ISOFORM A;
1938:  elht-A  3.2  6.0   76    92    7   DROME:AF-Q9VTN3-F1 MITOCHONDRIAL IMPORT INNER MEMBRANE TRANSLOCASE S
1939:  eg06-A  3.2  5.7  104   492    9   DROME:AF-Q9W0V7-F1 PROBABLE G-PROTEIN COUPLED RECEPTOR MTH-LIKE 8;
1940:  ef3s-A  3.2 15.5  120   661    3   DROME:AF-Q94523-F1 SUCCINATE DEHYDROGENASE  FLAVOPROTEIN
1941:  eesv-A  3.2  8.4   93   595    6   DROME:AF-A1Z8G0-F1 MENAGE A TROIS, ISOFORM A;
1942:  ede7-A  3.1  4.1   91   262    7   DROME:AF-A1ZBD2-F1 ELONGATION OF VERY LONG CHAIN FATTY ACIDS PROTEIN
1943:  edbg-A  3.1 15.6  118   392    4   DROME:AF-Q9VHS7-F1 4-HYDROXYBENZOATE POLYPRENYLTRANSFERASE, MITOCHON
1944:  ehhz-A  3.1 19.3  111   520    5   DROME:AF-Q9VGH1-F1 CYTOCHROME P450 315A1, MITOCHONDRIAL;
1945:  ehse-A  3.1  6.9   91   448    9   DROME:AF-Q9VB28-F1 DYNEIN REGULATORY COMPLEX PROTEIN 9;
1946:  eezz-A  3.1  8.3  118   447    6   DROME:AF-Q9VPD8-F1 MFS DOMAIN-CONTAINING PROTEIN;
1947:  ehjj-A  3.1  3.8   93   535   12   DROME:AF-Q9W4Z9-F1 U3 SMALL NUCLEOLAR RNA-ASSOCIATED PROTEIN 15 HOMO
1948:  eitd-A  3.1 30.3   84   868    6   DROME:AF-Q9VDH6-F1 IONOTROPIC RECEPTOR 93A;
1949:  edwy-A  3.1 17.5   85   259   12   DROME:AF-A1Z8Y3-F1 CUTICULAR PROTEIN 49AB;
1950:  egtq-A  3.1 18.7  128   617    6   DROME:AF-Q9VSX7-F1 LD02310P;
1951:  ek0k-A  3.1 20.1  124   646   10   DROME:AF-Q9VVP2-F1 MIP25823P1;
1952:  eg74-A  3.1 17.3   84   973   10   DROME:AF-Q9W0F4-F1 STROMALIN-2;
1953:  eeqq-A  3.1 10.6  129   601    5   DROME:AF-Q9W3R0-F1 FI02094P;
1954:  ekhd-A  3.1 11.1   81   726   12   DROME:AF-Q9VY06-F1 FI04917P;
1955:  ed1x-A  3.1 24.7  129  1647    9   DROME:AF-B7Z0E5-F1 MISFIRE, ISOFORM F;
1956:  ejze-A  3.1  4.7   79   114    6   DROME:AF-A0A0B4K6Y3-F1 UNCHARACTERIZED PROTEIN;
1957:  efg6-A  3.1 18.0  118   966    6   DROME:AF-Q9VE79-F1 UNCHARACTERIZED PROTEIN;
1958:  ekxz-A  3.1 17.6  121   625    6   DROME:AF-Q9VIF1-F1 EXONUCLEASE MUT-7 HOMOLOG;
1959:  edvl-A  3.1  4.1   78   152   10   DROME:AF-O96067-F1 DJTB-LIKE PROTEIN;
1960:  egms-A  3.1  7.4   82   702   10   DROME:AF-Q9VH96-F1 GH26575P;
1961:  ekp2-A  3.1  4.9   67    90    7   DROME:AF-Q6IGM9-F1 GEO11086P1;
1962:  el59-A  3.1  9.7   88   158    7   DROME:AF-Q9VTI6-F1 V-TYPE PROTON ATPASE PROTEOLIPID SUBUNIT;
1963:  egbg-A  3.1  8.9  118   637    5   DROME:AF-Q9W4R7-F1 GH25737P;
1964:  ego9-A  3.1  5.4  144   578    8   DROME:AF-Q9VCG4-F1 NUCLEOPORIN NDC1;
1965:  ecx5-A  3.1 28.5   99   617    6   DROME:AF-P28286-F1 5-HYDROXYTRYPTAMINE RECEPTOR 2B;
1966:  ec6z-A  3.1  7.2  150   626    7   DROME:AF-Q9W509-F1 EG:103B4.3 PROTEIN;
1967:  em4e-A  3.1 25.6  108   869    5   DROME:AF-Q9VZ82-F1 LEUCYL-TRNA SYNTHETASE;
1968:  ekmo-A  3.1 20.9  172  1039    6   DROME:AF-Q0KHQ5-F1 SERINE/THREONINE-PROTEIN KINASE TAO;
1969:  ecug-A  3.1  7.1  134   572    7   DROME:AF-Q9VNW8-F1 FI24011P1;
1970:  ejpt-A  3.1  6.4   93   424    6   DROME:AF-Q9VNG7-F1 SERINE/THREONINE-PROTEIN PHOSPHATASE 2A ACTIVATOR
1971:  elwz-A  3.1 18.7  162  1069    5   DROME:AF-M9PE53-F1 MULTIPLE WING HAIRS, ISOFORM C;
1972:  edqv-A  3.1 12.8  101   689    3   DROME:AF-Q9XTL2-F1 JAK PATHWAY SIGNAL TRANSDUCTION ADAPTOR MOLECULE;
1973:  emuy-A  3.1 16.4   67   707    3   DROME:AF-Q95RQ7-F1 LD15658P;
1974:  ehgw-A  3.1 27.2  118   606    8   DROME:AF-P25123-F1 GAMMA-AMINOBUTYRIC ACID RECEPTOR SUBUNIT BETA;
1975:  edz1-A  3.1 11.4   76   185    7   DROME:AF-Q9VU70-F1 TETRATRICOPEPTIDE REPEAT PROTEIN 36 HOMOLOG;
1976:  ejls-A  3.1 22.9  188   751    6   DROME:AF-Q9VJD3-F1 CONSERVED OLIGOMERIC GOLGI COMPLEX SUBUNIT 5;
1977:  efnf-A  3.1 18.9  190   794   10   DROME:AF-A0A0B4LG94-F1 UNCHARACTERIZED PROTEIN, ISOFORM A;
1978:  elsd-A  3.1  4.7   62    70    3   DROME:AF-B8A3Y3-F1 MIP01424P;
1979:  eiow-A  3.1 23.3   90   641    4   DROME:AF-Q9VYY8-F1 RE64552P;
1980:  ed85-A  3.1 32.4  183  2082    7   DROME:AF-A0A0A1EI90-F1 MIP31562P1;
1981:  ekyw-A  3.1  8.0  113   980   11   DROME:AF-Q9W495-F1 GPI INOSITOL-DEACYLASE;
1982:  emti-A  3.1 24.2  114   406    4   DROME:AF-Q9VX95-F1 DNAJ HOMOLOG SUBFAMILY C MEMBER 22;
1983:  eg4o-A  3.1 25.8  149   448    7   DROME:AF-B7Z078-F1 E3 UBIQUITIN-PROTEIN LIGASE;
1984:  ejug-A  3.1  5.5   75   371    4   DROME:AF-Q9W0M6-F1 LD06737P1;
1985:  eltz-A  3.1  6.6  118   622    3   DROME:AF-P48456-F1 SERINE/THREONINE-PROTEIN PHOSPHATASE 2B CATALYTIC
1986:  ema7-A  3.1 34.5  132   480    8   DROME:AF-Q9VS77-F1 PROBABLE G-PROTEIN COUPLED RECEPTOR MTH-LIKE 6;
1987:  ehyd-A  3.1 25.4  113   442    5   DROME:AF-P22745-F1 PROTEIN BAG-OF-MARBLES;
1988:  eess-A  3.1 21.7  126   495    3   DROME:AF-Q9VEX1-F1 FI18611P1;
1989:  emdo-A  3.1  6.1  117   774    6   DROME:AF-Q9VAA2-F1 ADENOSINE RECEPTOR, ISOFORM A;
1990:  egwf-A  3.1  8.1   67   182    1   DROME:AF-Q7KTH8-F1 COP9 SIGNALOSOME COMPLEX SUBUNIT 8;
1991:  efly-A  3.1  4.6  116   715    3   DROME:AF-Q9VU52-F1 PROTEIN SNEAKY;
1992:  emuf-A  3.1  6.5  109   854    8   DROME:AF-Q9VHC5-F1 JMJC DOMAIN-CONTAINING HISTONE DEMETHYLASE 2, ISO
1993:  elcd-A  3.1  5.5   75   544    8   DROME:AF-Q9VHL2-F1 T-COMPLEX PROTEIN 1 SUBUNIT ETA;
1994:  ejre-A  3.1  5.0   69   174    7   DROME:AF-P18933-F1 NADH-UBIQUINONE OXIDOREDUCTASE CHAIN 6;
1995:  emxz-A  3.1 10.6  119   591    4   DROME:AF-Q9V9U1-F1 FI02923P;
1996:  eg59-A  3.1 25.2  207  1717    6   DROME:AF-A8JNM1-F1 FORMIN 3, ISOFORM B;
1997:  eh79-A  3.1 24.6  153  1145    7   DROME:AF-Q9VFB7-F1 TRAFFICKING PROTEIN PARTICLE COMPLEX SUBUNIT 10;
1998:  ed60-A  3.1 10.4  123   452    8   DROME:AF-A0A0B4LF16-F1 PALMITOYLTRANSFERASE;
1999:  edx1-A  3.1 10.9   95   325    8   DROME:AF-Q9VWK6-F1 POST-GPI ATTACHMENT TO PROTEINS FACTOR 2-LIKE;
2000:  eg7j-A  3.1  8.6  146   519    5   DROME:AF-A1Z7R6-F1 UNCHARACTERIZED PROTEIN, ISOFORM A;
2001:  eknt-A  3.1  5.4  124  1200    8   DROME:AF-Q03720-F1 CALCIUM-ACTIVATED POTASSIUM CHANNEL SLOWPOKE;
2002:  emo8-A  3.1  5.0  123   545    7   DROME:AF-Q9W4H3-F1 PROCTOLIN RECEPTOR, ISOFORM A;
2003:  eeyo-A  3.1 11.2  123   242    5   DROME:AF-Q9VLH5-F1 GH20208P;
2004:  eg2t-A  3.1  8.3   84   920    6   DROME:AF-Q9VBH3-F1 DYSFUSION, ISOFORM D;
2005:  ecvk-A  3.1 20.1   90   170    3   DROME:AF-Q961T9-F1 GH07914P;
2006:  ejo6-A  3.1 13.2   81   436    5   DROME:AF-Q9VRT5-F1 UNCHARACTERIZED PROTEIN;
2007:  ek9c-A  3.1 10.3  151   849    9   DROME:AF-Q9VZ04-F1 GLUCOSIDASE 1, ISOFORM B;
2008:  edi3-A  3.1 21.0  171   441    6   DROME:AF-A8Y5A2-F1 UNCHARACTERIZED PROTEIN, ISOFORM D;
2009:  ec2n-A  3.1  8.9  154   395    9   DROME:AF-Q9VK91-F1 GH04442P;
2010:  eil0-A  3.1 14.2   70  1678    6   DROME:AF-P29742-F1 CLATHRIN HEAVY CHAIN;
2011:  egwe-A  3.1  5.1  124   186   11   DROME:AF-Q4QQB9-F1 LP21121P;
2012:  eljy-A  3.1  5.2  144   662    3   DROME:AF-Q9VRT4-F1 MFS DOMAIN-CONTAINING PROTEIN;
2013:  ekuz-A  3.1 17.7  145   942   11   DROME:AF-Q9VT91-F1 CANNONBALL;
2014:  ehqc-A  3.1  5.2  130   295    7   DROME:AF-Q9VCY6-F1 ELONGATION OF VERY LONG CHAIN FATTY ACIDS PROTEIN
2015:  eega-A  3.1  7.8  136  1025    4   DROME:AF-X2JDY8-F1 GTPASE REGULATOR ASSOCIATED WITH FAK, ISOFORM G;
2016:  egik-A  3.1 17.0   78   266   14   DROME:AF-Q9VSH5-F1 IP09562P;
2017:  emho-A  3.1  7.2   71    92   10   DROME:AF-Q9W2D6-F1 MITOCHONDRIAL IMPORT INNER MEMBRANE TRANSLOCASE S
2018:  efah-A  3.1  6.5   89  1320    9   DROME:AF-Q8IRE3-F1 TRAFFICKING PROTEIN PARTICLE COMPLEX SUBUNIT 11;
2019:  eiio-A  3.1  7.3  117   510    8   DROME:AF-Q9VVN6-F1 PROBABLE CYTOCHROME P450 312A1;
2020:  ek2h-A  3.1  2.5   66    85    3   DROME:AF-Q9VJG4-F1 GEO09352P1;
2021:  eidu-A  3.1  6.5   75    80    5   DROME:AF-B7Z0J4-F1 COX ASSEMBLY MITOCHONDRIAL PROTEIN;
2022:  elvf-A  3.1  6.5  142   299    7   DROME:AF-Q9W0D7-F1 GM14467P;
2023:  emxi-A  3.1 21.0  165   940    8   DROME:AF-Q8IN25-F1 AMINOPEPTIDASE;
2024:  ejf7-A  3.1 15.0  125   670    8   DROME:AF-Q9VEY1-F1 UNCHARACTERIZED PROTEIN, ISOFORM A;
2025:  eivm-A  3.1 16.4  191  1767    6   DROME:AF-Q9VMG8-F1 UNCHARACTERIZED PROTEIN;
2026:  elts-A  3.1 21.1  129   557    5   DROME:AF-Q9VXP3-F1 GH05406P;
2027:  egq5-A  3.1 18.5  109   244    8   DROME:AF-Q9VFJ1-F1 LD29276P;
2028:  efas-A  3.1 26.6  127   596   10   DROME:AF-A1ZA15-F1 IONOTROPIC RECEPTOR 52B;
2029:  el6j-A  3.1 12.3   94   215    3   DROME:AF-Q9VG94-F1 GLUTATHIONE S-TRANSFERASE D6;
2030:  ef9o-A  3.1 12.0  117   445    7   DROME:AF-Q8SYG2-F1 COP9 SIGNALOSOME COMPLEX SUBUNIT 3;
2031:  ej5c-A  3.1  5.7  111   852    5   DROME:AF-Q9VAQ0-F1 CULLIN 5;
2032:  ehxk-A  3.1 14.0  139   664    2   DROME:AF-Q9W3M4-F1 LD24308P;
2033:  ejuf-A  3.1 21.7  156   302    8   DROME:AF-Q9VBM4-F1 PALMITOYLTRANSFERASE;
2034:  ed54-A  3.1  5.8  122  1557    2   DROME:AF-Q7KNQ9-F1 CONNECTOR ENHANCER OF KSR PROTEIN CNK;
2035:  empa-A  3.1 20.6   80   144    8   DROME:AF-A8DRW0-F1 CUTICULAR PROTEIN 49AA;
2036:  emsl-A  3.1 22.2  107   306    4   DROME:AF-Q95RI2-F1 LD28549P;
2037:  ekim-A  3.1 11.2   97   671    3   DROME:AF-Q9VZ62-F1 FASCETTO;
2038:  emtm-A  3.1 13.7  160   355    4   DROME:AF-Q9VGQ8-F1 ARFAPTIN;
2039:  ee9q-A  3.1 12.1   87   120    6   DROME:AF-O46199-F1 ACCESSORY GLAND PROTEIN ACP53EA;
2040:  ej3g-A  3.1 20.3  162   394    7   DROME:AF-Q7KSA2-F1 HIT-TYPE DOMAIN-CONTAINING PROTEIN;
2041:  eh49-A  3.1 24.4  142   526    5   DROME:AF-Q9V9Y4-F1 PH-SENSITIVE CHLORIDE CHANNEL 2;
2042:  efmf-A  3.1  8.1  135   834    4   DROME:AF-Q9VE75-F1 V-TYPE PROTON ATPASE SUBUNIT A;
2043:  ei19-A  3.1  4.1  104   174    5   DROME:AF-M9NF55-F1 UNCHARACTERIZED PROTEIN;
2044:  eeu0-A  3.1 13.1  142   432    6   DROME:AF-Q9W1V2-F1 TEKTIN;
2045:  eiyk-A  3.1  7.1  136   367    6   DROME:AF-Q9V427-F1 INNEXIN INX2;
2046:  ecxz-A  3.1 11.7  195  1127    7   DROME:AF-Q9VM62-F1 LD34181P;
2047:  ejja-A  3.1 16.9  133  1420    8   DROME:AF-Q9NFV7-F1 GH01829P;
2048:  ekm9-A  3.1 19.3  130  2226   10   DROME:AF-Q9VW15-F1 HISTONE-LYSINE N-METHYLTRANSFERASE ASH1;
2049:  efnv-A  3.1  7.6  124   401    6   DROME:AF-Q59E38-F1 FI03911P;
2050:  ectk-A  3.1  7.9   86   188    3   DROME:AF-Q7KVH9-F1 TUMOR NECROSIS FACTOR ALPHA-INDUCED PROTEIN 8-LIK
2051:  ee00-A  3.1 12.0  120   255    9   DROME:AF-Q86BM2-F1 LP15408P;
2052:  emja-A  3.1 15.1  127   784    6   DROME:AF-Q9VJ64-F1 LD21810P;
2053:  eecn-A  3.1  4.7  136   223    6   DROME:AF-Q8IQC1-F1 UNCHARACTERIZED GOLGI APPARATUS MEMBRANE PROTEIN-
2054:  edj5-A  3.1 17.1   85   843    5   DROME:AF-P18824-F1 ARMADILLO SEGMENT POLARITY PROTEIN;
2055:  emgp-A  3.1 21.8  134   655    5   DROME:AF-P08510-F1 POTASSIUM VOLTAGE-GATED CHANNEL PROTEIN SHAKER;
2056:  eit3-A  3.1 15.4  142   683    6   DROME:AF-Q961Q9-F1 GH10366P;
2057:  ec41-A  3.1  5.4  128   698    5   DROME:AF-Q8SXX4-F1 CAPON-LIKE PROTEIN;
2058:  eda6-A  3.1 10.9  125  1045   11   DROME:AF-Q9W5D3-F1 HEAT REPEAT-CONTAINING PROTEIN 6;
2059:  egi8-A  3.1  2.9   90   368    7   DROME:AF-Q9VDY6-F1 GDOWN1;
2060:  eidp-A  3.1  3.3  113   407   10   DROME:AF-Q9VRC1-F1 PLSC DOMAIN-CONTAINING PROTEIN;
2061:  eicv-A  3.1  3.9   95   397    4   DROME:AF-Q7K3D4-F1 PEPTIDYLPROLYL ISOMERASE;
2062:  efya-A  3.0  7.4  117   457    8   DROME:AF-Q9VTD5-F1 AA_TRANS DOMAIN-CONTAINING PROTEIN;
2063:  ed0v-A  3.0  9.4   85   681    8   DROME:AF-A1Z6W6-F1 LP06106P;
2064:  ej4u-A  3.0 14.7  122   484    2   DROME:AF-Q9V3Z7-F1 SUGAR PHOSPHATE PHOSPHATASE;
2065:  ejth-A  3.0  4.4  137   401    7   DROME:AF-Q9VME1-F1 FI01864P;
2066:  egm9-A  3.0  5.4  121   430    8   DROME:AF-Q8ITC9-F1 PYROKININ-1 RECEPTOR;
2067:  eg57-A  3.0  4.1   69   182    6   DROME:AF-Q8IP88-F1 UNCHARACTERIZED PROTEIN;
2068:  egf0-A  3.0 11.4   97   597    3   DROME:AF-Q8T3W3-F1 AT27838P;
2069:  em17-A  3.0 12.1   91   253    4   DROME:AF-Q8IMY2-F1 ELONGATION OF VERY LONG CHAIN FATTY ACIDS PROTEIN
2070:  ec1d-A  3.0 19.2  116   522    5   DROME:AF-Q9VGZ0-F1 PROBABLE CYTOCHROME P450 12E1, MITOCHONDRIAL;
2071:  edz8-A  3.0  6.5   74   138    7   DROME:AF-A1Z6Y1-F1 UNCHARACTERIZED PROTEIN;
2072:  eg01-A  3.0 10.8   64    88    6   DROME:AF-Q24297-F1 SMALL NUCLEAR RIBONUCLEOPROTEIN F;
2073:  eehc-A  3.0 18.2  129   630    9   DROME:AF-Q9V3N6-F1 TRANSMEMBRANE 9 SUPERFAMILY MEMBER;
2074:  ekkb-A  3.0 32.3  113  2616    9   DROME:AF-P98159-F1 SERINE PROTEASE NUDEL;
2075:  ef2i-A  3.0  5.0   74    98    9   DROME:AF-Q8MZ28-F1 GEO09656P1;
2076:  emws-A  3.0  8.2   62    88    6   DROME:AF-A1ZAX2-F1 UNCHARACTERIZED PROTEIN;
2077:  ekrj-A  3.0 20.6  183   845    2   DROME:AF-Q9V466-F1 NUCLEAR PORE COMPLEX PROTEIN NUP107;
2078:  eif7-A  3.0 17.6  105   324   12   DROME:AF-Q7JR69-F1 CUTICULAR PROTEIN 49AC, ISOFORM C;
2079:  eg9z-A  3.0 23.1  151  1062    9   DROME:AF-Q9VIV2-F1 ZINC FINGER PROTEIN SWM;
2080:  egbf-A  3.0  7.8   82   161    9   DROME:AF-M9MRL4-F1 UNCHARACTERIZED PROTEIN;
2081:  efck-A  3.0  2.7   78   311    5   DROME:AF-Q9VZ93-F1 CG18418 PROTEIN;
2082:  eiqu-A  3.0  7.4   94  1063    5   DROME:AF-Q2PDY3-F1 UNCHARACTERIZED PROTEIN, ISOFORM F;
2083:  ekcx-A  3.0 22.6  113   284    5   DROME:AF-Q0IGS7-F1 PALMITOYLTRANSFERASE;
2084:  ejv9-A  3.0  6.9   92   550    9   DROME:AF-Q9VJN8-F1 RE50361P;
2085:  ehdy-A  3.0 23.3  120   592    8   DROME:AF-Q8IN09-F1 IONOTROPIC RECEPTOR 94B;
2086:  ei9i-A  3.0  5.4  122   170    7   DROME:AF-A0A0B4K7P2-F1 UNCHARACTERIZED PROTEIN;
2087:  efm0-A  3.0 17.8  143   421   10   DROME:AF-Q8T3Z0-F1 TEKTIN;
2088:  eee9-A  3.0  4.2   79   498    5   DROME:AF-Q86LH3-F1 PICKPOCKET 6;
2089:  ei48-A  3.0  4.1   76   458    3   DROME:AF-Q9VXF9-F1 AT13091P;
2090:  edis-A  3.0  7.5  119   651    8   DROME:AF-P11147-F1 HEAT SHOCK 70 KDA PROTEIN COGNATE 4;
2091:  eh7s-A  3.0  5.6  109   358   12   DROME:AF-Q9VWK7-F1 SD22372P;
2092:  elky-A  3.0  6.1  107   587   10   DROME:AF-Q9W2Z8-F1 UNCHARACTERIZED PROTEIN, ISOFORM C;
2093:  ekpo-A  3.0 23.3   88   253    0   DROME:AF-Q9W1W4-F1 RE45066P;
2094:  ehff-A  3.0 21.4  175  1488    7   DROME:AF-P26019-F1 DNA POLYMERASE ALPHA CATALYTIC SUBUNIT;
2095:  ek9z-A  3.0  5.0  109   222    9   DROME:AF-Q9VIT6-F1 IP07844P;
2096:  eird-A  3.0 17.7   87   442    5   DROME:AF-Q9VG61-F1 F-BOX ONLY PROTEIN 9;
2097:  ejqw-A  3.0 29.6  138   800    7   DROME:AF-Q0IGY6-F1 IP07646P;
2098:  eeic-A  3.0  6.4  123   316    6   DROME:AF-Q9VV87-F1 ELONGATION OF VERY LONG CHAIN FATTY ACIDS PROTEIN
2099:  egzn-A  3.0 11.6  104   960    9   DROME:AF-Q8INL2-F1 CHROMOSOME ASSOCIATED PROTEIN H2, ISOFORM E;
2100:  ei0t-A  3.0  9.4  123   324    4   DROME:AF-P22464-F1 ANNEXIN B9;
2101:  ed2b-A  3.0  4.3  100   537    7   DROME:AF-Q9VA64-F1 PROCOLLAGEN-PROLINE 4-DIOXYGENASE;
2102:  edyh-A  3.0 24.3  126  1305    9   DROME:AF-Q9VPS7-F1 METABOTROPIC GABA-B RECEPTOR SUBTYPE 3, ISOFORM A
2103:  ehld-A  3.0  5.2   91   162    5   DROME:AF-B7YZF1-F1 UNCHARACTERIZED PROTEIN, ISOFORM D;
2104:  efbn-A  3.0 24.4  140   873   10   DROME:AF-Q9VAH7-F1 RE62393P;
2105:  ed7v-A  3.0 13.8  111   617    7   DROME:AF-Q9Y1I2-F1 VACUOLAR PROTEIN SORTING-ASSOCIATED PROTEIN 33A;
2106:  eftc-A  3.0  4.7   77   127    4   DROME:AF-Q9VZ87-F1 UNCHARACTERIZED PROTEIN;
2107:  emgu-A  3.0 21.0  139   520    9   DROME:AF-M9PEV1-F1 UNCHARACTERIZED PROTEIN, ISOFORM C;
2108:  eeom-A  3.0  5.4   90   257    2   DROME:AF-Q9VH58-F1 ELONGATION OF VERY LONG CHAIN FATTY ACIDS PROTEIN
2109:  ehqn-A  3.0 25.4  187  1449    6   DROME:AF-Q9W0E1-F1 PINSTRIPE, ISOFORM A;
2110:  egjv-A  3.0 16.0  152   541    8   DROME:AF-Q9W330-F1 PHOSPHOTRANSFERASE;
2111:  ehle-A  3.0 18.1  137   579    4   DROME:AF-E1JHQ6-F1 AMINO ACID TRANSPORTER;
2112:  ehie-A  3.0 11.8   87   537   10   DROME:AF-Q9VPB1-F1 PROTEIN ST7 HOMOLOG;
2113:  eew9-A  3.0  7.8  124   647    8   DROME:AF-Q8MSU3-F1 PUTATIVE FERRIC-CHELATE REDUCTASE 1 HOMOLOG;
2114:  ei65-A  3.0  5.9  145   455    7   DROME:AF-Q9VWX4-F1 CG5936;
2115:  efxu-A  3.0 26.6  149   897    5   DROME:AF-A1Z763-F1 MIP13269P;
2116:  egu5-A  3.0 29.2  103   607   10   DROME:AF-E1JHT6-F1 RETICULON-LIKE PROTEIN;
2117:  ek6r-A  3.0 13.8  188  1339    7   DROME:AF-Q7JQV2-F1 DYNACTIN SUBUNIT 1;
2118:  ejvm-A  3.0 24.7  132   897    7   DROME:AF-Q0KI42-F1 FI04462P;
2119:  ehak-A  3.0 10.5   58   392    3   DROME:AF-Q9VY83-F1 UNCHARACTERIZED PROTEIN;
2120:  elzw-A  3.0 10.1   80   381    5   DROME:AF-Q9VDJ8-F1 CUTICULAR PROTEIN 92F;
2121:  eiyt-A  3.0  8.7  130   952    5   DROME:AF-Q8MRN5-F1 AMINOPEPTIDASE;
2122:  el55-A  3.0 13.2   90   255    8   DROME:AF-Q9VPT7-F1 POST-GPI ATTACHMENT TO PROTEINS FACTOR 2;
2123:  egu7-A  3.0  6.5   72   106    7   DROME:AF-A0A0B4K6E6-F1 UNCHARACTERIZED PROTEIN, ISOFORM C;
2124:  efi6-A  3.0 23.5  128  1315    5   DROME:AF-A0A0B4K682-F1 JAVELIN-LIKE, ISOFORM D;
2125:  ee97-A  3.0 19.1  123   532    4   DROME:AF-P83118-F1 PROBABLE G-PROTEIN COUPLED RECEPTOR MTH-LIKE 11;
2126:  edky-A  3.0  4.9  121   952    5   DROME:AF-Q9VTM9-F1 SISTERS UNBOUND;
2127:  ein9-A  3.0 22.4  112   413    9   DROME:AF-Q9VWW4-F1 OUTSTRETCHED;
2128:  edde-A  3.0 29.0   84   567   11   DROME:AF-A1ZBM8-F1 IONOTROPIC RECEPTOR 56C;
2129:  eluf-A  3.0  5.1   57    72    7   DROME:AF-Q9VWH8-F1 PROTEIN KISH;
2130:  ekxb-A  3.0  7.3   79   147    4   DROME:AF-Q9VI69-F1 UNCHARACTERIZED PROTEIN;
2131:  eekk-A  3.0  8.5  103   154    6   DROME:AF-B7YZT2-F1 MITOCHONDRIAL FISSION 1 PROTEIN;
2132:  efx2-A  3.0 11.8  102   451    1   DROME:AF-Q7K172-F1 CAAX PRENYL PROTEASE;
2133:  ec4d-A  3.0 19.6   96  1930    6   DROME:AF-A8DYY0-F1 UNCHARACTERIZED PROTEIN, ISOFORM A;
2134:  edn9-A  3.0 24.3   94   207   12   DROME:AF-Q7K0Q0-F1 LD43023P;
2135:  emxu-A  3.0 13.1  112   637    3   DROME:AF-Q7K4M9-F1 LD31969P;
2136:  ee5b-A  3.0 17.5  140   687    6   DROME:AF-Q9VJZ7-F1 RIBOSOMAL RNA PROCESSING PROTEIN 1 HOMOLOG;
2137:  ee0b-A  3.0 18.3   69   184   13   DROME:AF-P14484-F1 PUPAL CUTICLE PROTEIN;
2138:  emsd-A  3.0  4.1   54    79    4   DROME:AF-Q4V429-F1 CYTOCHROME C OXIDASE ASSEMBLY FACTOR 5;
2139:  ej8x-A  3.0 14.7  155   275    6   DROME:AF-Q9VHN5-F1 PROTEIN UNC-50 HOMOLOG;
2140:  ed6v-A  3.0  4.3   59    95    8   DROME:AF-Q9W087-F1 U6 SNRNA-ASSOCIATED SM-LIKE PROTEIN LSM8;
2141:  ec59-A  3.0 20.9  129   501    7   DROME:AF-Q7K4X4-F1 GH24095P;
2142:  efiq-A  3.0 12.7  117  1035    4   DROME:AF-Q23979-F1 UNCONVENTIONAL MYOSIN IC;
2143:  eg93-A  3.0 12.7  120   622   10   DROME:AF-Q9V3I3-F1 FI03282P;
2144:  eerv-A  3.0  6.8  128   857    8   DROME:AF-Q7KVW2-F1 FI18256P1;
2145:  ehcm-A  3.0 11.3  175  1235    7   DROME:AF-B7YZQ3-F1 PROMININ, ISOFORM D;
2146:  ekmi-A  3.0 10.1  168   948    4   DROME:AF-Q7KT91-F1 NON-LYSOSOMAL GLUCOSYLCERAMIDASE;
2147:  egsf-A  3.0  9.5  116  1124    3   DROME:AF-Q7PLP5-F1 UNCHARACTERIZED PROTEIN, ISOFORM C;
2148:  el0w-A  3.0 19.6   85   173    7   DROME:AF-Q9VYC1-F1 CUTICULAR PROTEIN 12A;
2149:  ehrn-A  3.0  5.3   83   152    7   DROME:AF-Q9VIR7-F1 UNCHARACTERIZED PROTEIN, ISOFORM A;
2150:  ecuh-A  3.0  9.3  129   585    7   DROME:AF-Q9VDV5-F1 FI18650P1;
2151:  ed7n-A  3.0 13.6  102   977    4   DROME:AF-Q9W3Y4-F1 GAS2-LIKE PROTEIN PICKLED EGGS;
2152:  efsb-A  3.0 15.2  108   940    3   DROME:AF-Q9VLC0-F1 VACUOLAR PROTEIN SORTING-ASSOCIATED PROTEIN 54;
2153:  ee9w-A  3.0 14.7  128   536    5   DROME:AF-B7YZU1-F1 UNCHARACTERIZED PROTEIN, ISOFORM B;
2154:  edna-A  3.0  8.3  131   487   10   DROME:AF-Q9V9S9-F1 RIBOFLAVIN TRANSPORTER;
2155:  eiw4-A  3.0 20.5  145   728    3   DROME:AF-Q9VS91-F1 GAMMA-TUBULIN COMPLEX COMPONENT;
2156:  ed26-A  3.0  5.2   59   102   14   DROME:AF-P91940-F1 CUTICLE PROTEIN LCP65AA;
2157:  ec27-A  3.0 16.6   69   833    3   DROME:AF-Q9VHG1-F1 VACUOLAR PROTEIN SORTING-ASSOCIATED PROTEIN 16 HO
2158:  emme-A  3.0 26.8  129   479    4   DROME:AF-Q1WWC1-F1 IP12064P;
2159:  el54-A  3.0 20.6  141   741    9   DROME:AF-Q7KN90-F1 CYSTEINE--TRNA LIGASE, CYTOPLASMIC;
2160:  ehwl-A  3.0 20.2  109   331    6   DROME:AF-Q9VR31-F1 FARNESYL TRANSFERASE ALPHA, ISOFORM A;
2161:  eghi-A  3.0 15.8  153   420    8   DROME:AF-Q9VQK9-F1 PALMITOYLTRANSFERASE;
2162:  ecu7-A  3.0 26.9  166   690    7   DROME:AF-Q2MGK5-F1 DUF4201 DOMAIN-CONTAINING PROTEIN;
2163:  ehpu-A  3.0 13.6  168   504    8   DROME:AF-A1Z9Q8-F1 DIURETIC HORMONE 44 RECEPTOR 1;
2164:  emzf-A  3.0 12.7  118   196   13   DROME:AF-Q9W588-F1 IP10007P;
2165:  egwt-A  3.0 28.2  144  1984    5   DROME:AF-Q9VZ85-F1 RHO GUANINE NUCLEOTIDE EXCHANGE FACTOR AT 64C, IS
2166:  ejl9-A  2.9  5.0   60    81    3   DROME:AF-Q9W1B2-F1 MICOS COMPLEX SUBUNIT MIC10;
2167:  efs1-A  2.9 11.6  118   439    4   DROME:AF-Q9I7X6-F1 CARNOSINE N-METHYLTRANSFERASE;
2168:  egbb-A  2.9 12.9  128   366   13   DROME:AF-Q9VFA2-F1 FI24038P1;
2169:  elsz-A  2.9  9.7   58   100    3   DROME:AF-P92194-F1 CUTICLE PROTEIN DCP7;
2170:  em1g-A  2.9  7.2  139   567    9   DROME:AF-Q95R48-F1 ORGANIC CATION TRANSPORTER-LIKE PROTEIN;
2171:  eh4e-A  2.9  8.5   84  1083    5   DROME:AF-Q9W581-F1 NMDA RECEPTOR 2, ISOFORM C;
2172:  eji4-A  2.9 23.6   80   423    9   DROME:AF-Q0KHY8-F1 UNCHARACTERIZED PROTEIN, ISOFORM B;
2173:  eelg-A  2.9 13.7   58    88    7   DROME:AF-Q6NLJ9-F1 AT19138P;
2174:  een8-A  2.9 31.0  141   536    8   DROME:AF-Q4LBB9-F1 OCTOPAMINE RECEPTOR BETA-2R;
2175:  ei95-A  2.9 29.9  163  1218    4   DROME:AF-Q9VNJ5-F1 PROTEIN DISPATCHED;
2176:  em5a-A  2.9 20.7   92   530    3   DROME:AF-Q9VJ81-F1 UDP-GLUCURONOSYLTRANSFERASE;
2177:  eltn-A  2.9 23.3   92   537    4   DROME:AF-Q9W3U1-F1 ACTIN-HISTIDINE N-METHYLTRANSFERASE;
2178:  ekrq-A  2.9 13.0  113   363   11   DROME:AF-Q9VF25-F1 PSEA-BINDING PROTEIN 45KD;
2179:  ei7g-A  2.9 25.3  139  1465    5   DROME:AF-Q9VWA0-F1 UNCHARACTERIZED PROTEIN, ISOFORM C;
2180:  ek7y-A  2.9 13.6  108   502    6   DROME:AF-Q9V3Z4-F1 GH11341P;
2181:  elsa-A  2.9 10.0   98   363    2   DROME:AF-Q9VR17-F1 EARLY BOUNDARY ACTIVITY PROTEIN 1;
2182:  ejxc-A  2.9  7.7  108   199    9   DROME:AF-A1Z8I9-F1 ODORANT-BINDING PROTEIN 47B;
2183:  el21-A  2.9 16.8   93   201    4   DROME:AF-Q9VY14-F1 UNCHARACTERIZED PROTEIN;
2184:  emua-A  2.9 12.2  109   562    6   DROME:AF-Q7KSD8-F1 TRANSCRIPTIONAL ADAPTER 2A;
2185:  ek8v-A  2.9  4.0   71   205    6   DROME:AF-Q01070-F1 ENHANCER OF SPLIT MGAMMA PROTEIN;
2186:  edb0-A  2.9 14.8  138   659    4   DROME:AF-Q9VIK1-F1 TRANSMEMBRANE 9 SUPERFAMILY MEMBER;
2187:  ek6s-A  2.9 15.6  118   302    4   DROME:AF-Q9W138-F1 S-ADENOSYLMETHIONINE SENSOR UPSTREAM OF MTORC1;
2188:  eewy-A  2.9  9.1  137   949    7   DROME:AF-Q5U0X8-F1 LD10780P;
2189:  efp3-A  2.9 14.0   86   272    2   DROME:AF-Q9W4D8-F1 UNCHARACTERIZED PROTEIN;
2190:  ej44-A  2.9  8.9  141   585    7   DROME:AF-Q7KTJ8-F1 UNCHARACTERIZED PROTEIN, ISOFORM B;
2191:  eh2c-A  2.9 25.2  153   740    5   DROME:AF-F3YDF1-F1 ATP-DEPENDENT ZINC METALLOPROTEASE YME1L;
2192:  ei1i-A  2.9 19.6  103   173    6   DROME:AF-Q01071-F1 ENHANCER OF SPLIT MDELTA PROTEIN;
2193:  ecuv-A  2.9  5.5   93   513    9   DROME:AF-Q9W0R6-F1 PROBABLE G-PROTEIN COUPLED RECEPTOR MTH-LIKE 9;
2194:  eerw-A  2.9 27.0  130  1363    7   DROME:AF-Q9VDS9-F1 APOPTOTIC SIGNAL-REGULATING KINASE 1, ISOFORM C;
2195:  eggp-A  2.9  6.4   75   515    8   DROME:AF-Q9VLV6-F1 LD40565P;
2196:  ehu8-A  2.9 13.0  157   990    7   DROME:AF-A0A0B4JCZ0-F1 OXYSTEROL-BINDING PROTEIN;
2197:  eia2-A  2.9 16.4  137   602    7   DROME:AF-Q8T079-F1 PUTATIVE OXIDOREDUCTASE GLYR1 HOMOLOG;
2198:  ejbm-A  2.9 15.7   94   714   10   DROME:AF-Q7KVJ6-F1 FATTY ACID TRANSPORT PROTEIN 2, ISOFORM D;
2199:  elik-A  2.9 24.2  129   634    4   DROME:AF-Q9VRN6-F1 SEPARASE;
2200:  ef8o-A  2.9 24.9  103   545    5   DROME:AF-Q7K0W1-F1 LD27406P;
2201:  edwr-A  2.9 29.1  182  2519    4   DROME:AF-A0A0B4K6L3-F1 UNCHARACTERIZED PROTEIN, ISOFORM C;
2202:  ef96-A  2.9 25.3  161  1970    4   DROME:AF-M9NEI3-F1 CYCLIC NUCLEOTIDE-GATED ION CHANNEL-LIKE, ISOFORM
2203:  ego3-A  2.9 20.6  100   688   12   DROME:AF-Q9VBE6-F1 GH15286P;
2204:  ed6l-A  2.9  6.3   61   110   10   DROME:AF-Q9VJI7-F1 GEO08441P1;
2205:  ejrp-A  2.9 15.4  171   491    9   DROME:AF-Q9VEW8-F1 UNCHARACTERIZED PROTEIN;
2206:  em3z-A  2.9 20.2  120   190    5   DROME:AF-Q9VL69-F1 SIGNAL SEQUENCE RECEPTOR SUBUNIT GAMMA;
2207:  em6v-A  2.9 13.2   71   299    8   DROME:AF-Q9VGR0-F1 RE47242P;
2208:  egrj-A  2.9 17.6   87   257    5   DROME:AF-Q9VD50-F1 IP09356P;
2209:  elq0-A  2.9 17.2  131   713    7   DROME:AF-Q9VRE0-F1 DOLICHYL-DIPHOSPHOOLIGOSACCHARIDE--PROTEIN
2210:  ei3z-A  2.9 19.1  146   436    5   DROME:AF-Q9VRE4-F1 LD23009P;
2211:  ehlp-A  2.9 23.8  108   352    4   DROME:AF-Q7KT67-F1 UNCHARACTERIZED PROTEIN;
2212:  eks7-A  2.9 19.0   88   370    3   DROME:AF-Q9VFP0-F1 RH07106P;
2213:  el2o-A  2.9 28.9  109   841    6   DROME:AF-Q7PL76-F1 VACUOLAR PROTEIN SORTING-ASSOCIATED PROTEIN 41 HO
2214:  egtv-A  2.9  4.0   97   212    3   DROME:AF-Q9VH76-F1 SYNAPTOSOMAL-ASSOCIATED PROTEIN;
2215:  ecyu-A  2.9  5.7   73   366    7   DROME:AF-P52654-F1 TRANSCRIPTION INITIATION FACTOR IIA SUBUNIT 1;
2216:  ehq5-A  2.9 14.3   98   351    8   DROME:AF-Q9W2V8-F1 MIP04782P;
2217:  ehdz-A  2.9 23.7  114   782   11   DROME:AF-Q9VI55-F1 E3 UFM1-PROTEIN LIGASE 1 HOMOLOG;
2218:  efr0-A  2.9 28.8  105   600   12   DROME:AF-Q9VW75-F1 GH23382P;
2219:  egjg-A  2.9  6.6   96   313    4   DROME:AF-P20232-F1 TRANSCRIPTION ELONGATION FACTOR S-II;
2220:  elps-A  2.9 30.0  127   436    4   DROME:AF-P51406-F1 BYSTIN;
2221:  ekl7-A  2.9  5.0  128  1155    5   DROME:AF-A1Z7A6-F1 ARFGAP WITH SH3 DOMAIN, ANK REPEAT AND PH DOMAIN-
2222:  eipx-A  2.9 17.9  132   308    7   DROME:AF-A1ZBM4-F1 UNCHARACTERIZED PROTEIN;
2223:  el1q-A  2.9  3.1   96   345    5   DROME:AF-Q9VXR2-F1 RE17665P;
2224:  eknd-A  2.9 10.1   71   113    3   DROME:AF-Q9VBZ8-F1 ER MEMBRANE PROTEIN COMPLEX SUBUNIT 6;
2225:  emxg-A  2.9 18.1  135   968    7   DROME:AF-Q9VPM2-F1 UNCHARACTERIZED PROTEIN, ISOFORM A;
2226:  emkd-A  2.9  3.7   78   401    1   DROME:AF-Q9W0M3-F1 GM21055P;
2227:  ejpb-A  2.9 45.9  154   759    5   DROME:AF-Q9VX49-F1 GH07892P;
2228:  egqe-A  2.9 25.0  207  1327    9   DROME:AF-A1Z9N7-F1 I CHANNEL, ISOFORM E;
2229:  elmd-A  2.9  9.7   75   281    7   DROME:AF-Q9VYC3-F1 UNCHARACTERIZED PROTEIN;
2230:  eggw-A  2.9  6.0  127   438    6   DROME:AF-Q9V3W6-F1 INNEXIN INX7;
2231:  ehri-A  2.9 12.9  117   283    4   DROME:AF-Q9VBM5-F1 PALMITOYLTRANSFERASE;
2232:  el9h-A  2.9  6.0   93  1236    4   DROME:AF-Q4U2Q5-F1 FI23547P1;
2233:  ef9u-A  2.9 12.8   78   233    5   DROME:AF-Q9VNM9-F1 FI01546P;
2234:  ejii-A  2.9  6.3   88   149    2   DROME:AF-Q9VWX7-F1 HES-RELATED;
2235:  eidt-A  2.9 11.6  120   682    4   DROME:AF-A1ZAQ3-F1 UNCHARACTERIZED PROTEIN, ISOFORM B;
2236:  em5s-A  2.9 25.8  141  2089    7   DROME:AF-Q9V9W7-F1 ROUGH DEAL;
2237:  eg1g-A  2.9 12.9  160   332    9   DROME:AF-Q7K0L7-F1 LP01207P;
2238:  emgo-A  2.9 23.7  118   486   11   DROME:AF-A1Z8E9-F1 BARDET-BIEDL SYNDROME 4 PROTEIN HOMOLOG;
2239:  eja5-A  2.9 26.3  114  1797    7   DROME:AF-Q7KV24-F1 UNCHARACTERIZED PROTEIN;
2240:  ec01-A  2.9  8.3  101   132    5   DROME:AF-Q9VIL1-F1 GEO05273P1;
2241:  em6u-A  2.9 11.0   71   589    8   DROME:AF-X2JAX9-F1 ECTODERMAL, ISOFORM F;
2242:  ejq2-A  2.9  4.5  106   500    8   DROME:AF-Q9VZU2-F1 PROTEIN-CYSTEINE N-PALMITOYLTRANSFERASE RASP;
2243:  eltg-A  2.9  5.7  108   245    9   DROME:AF-Q9VSH3-F1 BAX INHIBITOR 1;
2244:  em6k-A  2.9 17.6   86   359    1   DROME:AF-A1ZAG4-F1 PROTEIN MONO-ADP-RIBOSYLTRANSFERASE PARP16;
2245:  efaf-A  2.9  5.3   60   312   10   DROME:AF-Q9XZ15-F1 LD17368P;
2246:  embm-A  2.9 10.1   75   337    5   DROME:AF-P14003-F1 PROTEIN HAIRY;
2247:  edp9-A  2.9 14.9  119   957    8   DROME:AF-Q9W2N6-F1 UNCHARACTERIZED PROTEIN;
2248:  edsv-A  2.9 10.0  152  1094    8   DROME:AF-Q0KHX7-F1 FI18193P1;
2249:  ed91-A  2.9 24.3  134   595    8   DROME:AF-Q8IN10-F1 IONOTROPIC RECEPTOR 94A;
2250:  eir6-A  2.9 12.1  104   827    6   DROME:AF-Q9W3C9-F1 RUBICON, ISOFORM A;
2251:  eg1h-A  2.9 11.9   79   260    5   DROME:AF-Q9VSY0-F1 CUTICULAR PROTEIN 67B;
2252:  ek1a-A  2.9 24.3   99   332   10   DROME:AF-Q9VKW3-F1 REPLICATION FACTOR C SUBUNIT 3;
2253:  efiz-A  2.9  5.9  129   228    3   DROME:AF-Q7KJ73-F1 TETRASPANIN;
2254:  em5u-A  2.8 25.8   90   910    8   DROME:AF-A1ZAX1-F1 EUKARYOTIC TRANSLATION INITIATION FACTOR 3 SUBUNI
2255:  eh8n-A  2.8 15.6  169   332    9   DROME:AF-Q7K483-F1 SD08549P;
2256:  ehvd-A  2.8 17.8   86   312    6   DROME:AF-Q9VUN9-F1 FI09629P;
2257:  ej2u-A  2.8 22.3  113  1346    3   DROME:AF-B7Z0D3-F1 BCL2-ASSOCIATED ATHANOGENE 6;
2258:  ee0o-A  2.8  4.9  129   277    8   DROME:AF-Q9VCZ0-F1 ELONGATION OF VERY LONG CHAIN FATTY ACIDS PROTEIN
2259:  edc6-A  2.8  4.9   77   165    5   DROME:AF-Q9VD32-F1 GEO10853P1;
2260:  eifb-A  2.8 12.1   97   105    3   DROME:AF-Q9VPE4-F1 VACUOLAR ATPASE ASSEMBLY INTEGRAL MEMBRANE PROTEI
2261:  ekc5-A  2.8 12.0   70   120    7   DROME:AF-Q9VCU0-F1 GEO02312P1;
2262:  efyp-A  2.8 23.1  107   261    7   DROME:AF-Q9VGT9-F1 SUCCINATE DEHYDROGENASE CYTOCHROME B560 SUBUNIT,
2263:  ej2x-A  2.8  7.8   85   186    5   DROME:AF-Q9VYH1-F1 FERRITIN;
2264:  ecu2-A  2.8 28.4   90   520    9   DROME:AF-Q27237-F1 PROTEIN TUMOROUS IMAGINAL DISCS, MITOCHONDRIAL;
2265:  ejq9-A  2.8  4.1   82   223   10   DROME:AF-Q6IH48-F1 HDC03337;
2266:  eifp-A  2.8 14.8  130   387    7   DROME:AF-Q9VYE3-F1 FI21110P1;
2267:  ed1u-A  2.8 11.3  152   781    4   DROME:AF-Q9VQS4-F1 SPINDLY;
2268:  emem-A  2.8 17.8  161   341    8   DROME:AF-P03896-F1 NADH-UBIQUINONE OXIDOREDUCTASE CHAIN 2;
2269:  elwd-A  2.8 15.6  114  1239    5   DROME:AF-Q9V4P1-F1 ANILLIN;
2270:  eg9s-A  2.8 12.2   84   539    7   DROME:AF-Q8MRB2-F1 RE36877P;
2271:  ef4d-A  2.8  5.1  115   226   11   DROME:AF-Q7JVE7-F1 SUGAR TRANSPORTER SWEET1;
2272:  edtp-A  2.8  5.5   95   509    6   DROME:AF-Q9VBP6-F1 SUCCINATE-SEMIALDEHYDE DEHYDROGENASE;
2273:  ej9r-A  2.8  4.5   84   226   10   DROME:AF-Q7JVI6-F1 GLUTATHIONE S TRANSFERASE E13, ISOFORM A;
2274:  efwp-A  2.8 18.5  122   419    7   DROME:AF-Q7KN61-F1 FARNESYL PYROPHOSPHATE SYNTHASE;
2275:  ehx8-A  2.8 15.3  123   603    7   DROME:AF-Q9VR42-F1 SERINE/THREONINE-PROTEIN KINASE RIO3;
2276:  ek7f-A  2.8  3.9   78   224   10   DROME:AF-Q9VG93-F1 GLUTATHIONE S-TRANSFERASE D7;
2277:  ec8f-A  2.8 20.0  169  1062   11   DROME:AF-M9PG15-F1 SECRETORY PATHWAY CALCIUM ATPASE, ISOFORM G;
2278:  eh06-A  2.8 27.0  107   428    7   DROME:AF-Q9I7W5-F1 SOMETHING ABOUT SILENCING PROTEIN 10;
2279:  efmh-A  2.8 21.5   68   263    4   DROME:AF-Q9VRF5-F1 IP09483P;
2280:  edyk-A  2.8  3.0   59   151    2   DROME:AF-Q03334-F1 40S RIBOSOMAL PROTEIN S13;
2281:  ekw8-A  2.8 37.1   94   604    5   DROME:AF-Q9VVD0-F1 GH21622P;
2282:  ekjc-A  2.8 26.6   95   699    3   DROME:AF-B7Z0Q2-F1 INOSITOL-POLYPHOSPHATE 5-PHOSPHATASE;
2283:  eko7-A  2.8  5.3  113   263    4   DROME:AF-Q6NN18-F1 ELONGATION OF VERY LONG CHAIN FATTY ACIDS PROTEIN
2284:  eiln-A  2.8 15.7   99   263   10   DROME:AF-Q9VPT6-F1 UNCHARACTERIZED PROTEIN;
2285:  elu3-A  2.8 24.4   82   262    2   DROME:AF-P05552-F1 TRANSCRIPTION FACTOR ADF-1;
2286:  efbx-A  2.8 27.0  152  2516    3   DROME:AF-Q24270-F1 VOLTAGE-DEPENDENT CALCIUM CHANNEL TYPE D SUBUNIT
2287:  eiz5-A  2.8  9.7  110   455    8   DROME:AF-Q9VHQ4-F1 RE08932P;
2288:  eiim-A  2.8 14.4   96  1098   14   DROME:AF-Q9GQN0-F1 RAN-BINDING PROTEIN 16;
2289:  eixa-A  2.8  6.8  113   674   10   DROME:AF-Q9W464-F1 GLYCOSYLPHOSPHATIDYLINOSITOL ANCHOR ATTACHMENT 1;
2290:  eey6-A  2.8 13.6   98   487    8   DROME:AF-Q95RW8-F1 PROTEIN OPTIX;
2291:  ejh2-A  2.8 12.1  105   250    6   DROME:AF-Q9VC34-F1 GH10293P;
2292:  emuk-A  2.8 16.5   88   225   10   DROME:AF-Q8IND4-F1 TPR_REGION DOMAIN-CONTAINING PROTEIN;
2293:  ehc3-A  2.8 15.7  127   810    2   DROME:AF-Q7YU24-F1 TRANSMEMBRANE GTPASE MARF;
2294:  edyg-A  2.8 21.9  127   935    6   DROME:AF-Q9VGN4-F1 SARCOMERE LENGTH SHORT, ISOFORM B;
2295:  eg18-A  2.8 28.1  113   639    5   DROME:AF-Q24179-F1 PROTEIN SLY1 HOMOLOG;
2296:  elul-A  2.8 10.4   77   342    8   DROME:AF-Q9W2U5-F1 AT19485P;
2297:  el5g-A  2.8  6.7   82  1579    0   DROME:AF-Q9VSE6-F1 DNA HELICASE;
2298:  ejtc-A  2.8  9.4  133   208    8   DROME:AF-Q8IPB0-F1 UNCHARACTERIZED PROTEIN, ISOFORM A;
2299:  ein7-A  2.8 27.9   75   299    5   DROME:AF-O46079-F1 EG:39E1.2 PROTEIN;
2300:  emv9-A  2.8 32.2  124  1670    7   DROME:AF-A1ZAJ2-F1 KINESIN-LIKE PROTEIN UNC-104;
2301:  ei0q-A  2.8 13.6  125   582    8   DROME:AF-A0A0B4KFK6-F1 UNCHARACTERIZED PROTEIN, ISOFORM B;
2302:  ejl0-A  2.8 18.5  103  1837   10   DROME:AF-Q9W363-F1 MULTI SEX COMBS, ISOFORM A;
2303:  efeh-A  2.8 12.3   87   126    7   DROME:AF-Q9VJK9-F1 GEO06505P1;
2304:  elz0-A  2.8 29.9  120   916   11   DROME:AF-Q9VQ26-F1 RAB3 GTPASE-ACTIVATING PROTEIN CATALYTIC SUBUNIT;
2305:  emg0-A  2.8 38.3  153   556    5   DROME:AF-A0A0C4DHF5-F1 MIND THE GAP, ISOFORM E;
2306:  ektv-A  2.8 13.5  119   425    4   DROME:AF-Q9VJ97-F1 2-OXOGLUTARATE AND IRON-DEPENDENT OXYGENASE JMJD4
2307:  ek6f-A  2.8  5.0  111   272   10   DROME:AF-Q9VCT3-F1 ELONGATION OF VERY LONG CHAIN FATTY ACIDS PROTEIN
2308:  ecya-A  2.8  4.0  125   718    6   DROME:AF-O18412-F1 TRANSMEMBRANE GTPASE FZO;
2309:  eh0r-A  2.8 23.4  119   808    4   DROME:AF-Q5BIA9-F1 RE10908P;
2310:  ejye-A  2.8 23.7  161   988    5   DROME:AF-Q9W023-F1 FI03626P;
2311:  eh1w-A  2.8 25.5  164   805    5   DROME:AF-P16395-F1 MUSCARINIC ACETYLCHOLINE RECEPTOR DM1;
2312:  elol-A  2.8 12.5   92   524   15   DROME:AF-Q9VZF1-F1 GH07444P;
2313:  eiac-A  2.8 10.5  168   969    4   DROME:AF-Q9XZ11-F1 SMR DOMAIN-CONTAINING PROTEIN;
2314:  elye-A  2.8  9.0   65   120   11   DROME:AF-Q9VZG1-F1 CUTICULAR PROTEIN 64AB;
2315:  elh9-A  2.8  5.4   84   274    7   DROME:AF-Q9VNM8-F1 OSIRIS 8;
2316:  el7e-A  2.8 31.7  134   776    4   DROME:AF-Q9XZ25-F1 GATOR COMPLEX PROTEIN WDR24;
2317:  eky5-A  2.8 32.0  116   373   12   DROME:AF-P06002-F1 OPSIN RH1;
2318:  ejzb-A  2.8 20.0  105   200    8   DROME:AF-Q9VMP7-F1 UNCHARACTERIZED PROTEIN;
2319:  ekno-A  2.8 21.5  120   345    6   DROME:AF-Q9VSG7-F1 UNCHARACTERIZED PROTEIN, ISOFORM A;
2320:  eh9a-A  2.8  5.7  122   570    7   DROME:AF-P83094-F1 STROMAL INTERACTION MOLECULE HOMOLOG;
2321:  ei6u-A  2.8 19.5   98   547    3   DROME:AF-Q967S0-F1 AMIDOPHOSPHORIBOSYLTRANSFERASE;
2322:  ee9m-A  2.8 16.0  139   469    9   DROME:AF-Q9VZP2-F1 FI19868P1;
2323:  em0t-A  2.8 26.9  123   604    7   DROME:AF-A1Z917-F1 UNCHARACTERIZED PROTEIN;
2324:  elzu-A  2.8 21.7  147   614    7   DROME:AF-Q9W3P8-F1 IONOTROPIC RECEPTOR 7A;
2325:  ec9e-A  2.8 18.2  116   603    6   DROME:AF-Q9V9T2-F1 IONOTROPIC RECEPTOR 100A;
2326:  eefw-A  2.8  9.5   91   275    5   DROME:AF-Q9VKG2-F1 SPERM-ASSOCIATED ANTIGEN 4;
2327:  ei8i-A  2.8 16.8  126   656    7   DROME:AF-P29844-F1 ENDOPLASMIC RETICULUM CHAPERONE BIP;
2328:  ejos-A  2.8  7.3   55    82    4   DROME:AF-Q9VS21-F1 ACYL-COA BINDING PROTEIN 6, ISOFORM A;
2329:  ed94-A  2.8 21.9  134   709    8   DROME:AF-Q9VR70-F1 AT15442P;
2330:  el0u-A  2.8 13.1  120   436    8   DROME:AF-Q9V9Z3-F1 FI02023P;
2331:  em6z-A  2.8 12.9  178   429    5   DROME:AF-Q9V3S7-F1 BCDNA.GH12326;
2332:  ehev-A  2.8 17.4  179  1167    7   DROME:AF-Q9V9R3-F1 ADENYLATE CYCLASE TYPE 3;
2333:  emb3-A  2.8 24.5  114  1919    9   DROME:AF-A8DZ29-F1 EUKARYOTIC TRANSLATION INITIATION FACTOR 4G1, ISO
2334:  eg8f-A  2.8 16.1   71   640    7   DROME:AF-Q9VH46-F1 SERPIN 85F;
2335:  ejx5-A  2.8  4.8   98   413    2   DROME:AF-P91622-F1  KI
2336:  eezi-A  2.8 32.7  163  1525   10   DROME:AF-Q9W543-F1 RABCONNECTIN-3B, ISOFORM A;
2337:  ehhm-A  2.8  5.6  140   341    8   DROME:AF-Q9VZ34-F1 RH72958P;
2338:  egwm-A  2.8 27.5  135   704    9   DROME:AF-Q9VTH3-F1 IONOTROPIC RECEPTOR 68A, ISOFORM A;
2339:  elzx-A  2.8 18.5   80   135    9   DROME:AF-A1Z8H1-F1 CUTICULAR PROTEIN 47EA;
2340:  ef69-A  2.8 14.9   96   525    6   DROME:AF-Q9W3F7-F1 MITOGUARDIN;
2341:  ei5f-A  2.8  8.0   79   760    4   DROME:AF-P42124-F1 HISTONE-LYSINE N-METHYLTRANSFERASE E(Z);
2342:  ehy6-A  2.8 37.6  111   657    8   DROME:AF-M9PF20-F1 TRAILER HITCH, ISOFORM H;
2343:  efkv-A  2.8  6.1  166   399    5   DROME:AF-Q9W1N6-F1 PUTATIVE GUSTATORY RECEPTOR 59E;
2344:  egyb-A  2.8 26.2  105   623   12   DROME:AF-A1ZB18-F1 UNCHARACTERIZED PROTEIN;
2345:  ehpc-A  2.8 21.3  177  2030    6   DROME:AF-Q9VXV3-F1 ANAPHASE-PROMOTING COMPLEX SUBUNIT 1;
2346:  edgm-A  2.8 10.8  162   485    8   DROME:AF-Q9VEW9-F1 UNCHARACTERIZED PROTEIN;
2347:  eipq-A  2.8  5.3   91   224    4   DROME:AF-Q9VN97-F1 PROBABLE MITOCHONDRIAL IMPORT INNER MEMBRANE TRAN
2348:  emsa-A  2.8  7.5  164   502    8   DROME:AF-Q9VEW7-F1 LP08815P;
2349:  ek1l-A  2.8 21.3  121   724    4   DROME:AF-Q24323-F1 SEMAPHORIN-2A;
2350:  elsk-A  2.8 32.6  171  1276    9   DROME:AF-A1Z6J2-F1 STEROL REGULATORY ELEMENT-BINDING PROTEIN CLEAVAG
2351:  ed80-A  2.8 42.8   77   902    8   DROME:AF-Q9W2E9-F1 KINASE;
2352:  ejla-A  2.8 14.0  124   490    6   DROME:AF-Q9VPN5-F1 LD03220P;
2353:  ehx3-A  2.8 19.2  110   498    6   DROME:AF-Q9VHA8-F1 LD25575P;
2354:  efje-A  2.8 18.0  136   485    5   DROME:AF-Q7KT15-F1 FI19307P1;
2355:  egt9-A  2.8 26.8  152   351    8   DROME:AF-Q9VFG7-F1 LD44720P;
2356:  ednb-A  2.8 15.6  153   461    5   DROME:AF-Q7K5K0-F1 GH09064P;
2357:  eggs-A  2.8  9.2  133   969    3   DROME:AF-Q9VKK2-F1 GATOR COMPLEX PROTEIN WDR59;
2358:  eib8-A  2.8  4.8   74   101    4   DROME:AF-Q0KI97-F1 PROTEIN FMC1 HOMOLOG;
2359:  eiie-A  2.8 27.7   96   300    7   DROME:AF-Q9U4F3-F1 SURF1-LIKE PROTEIN;
2360:  ekzh-A  2.8 21.8  158   508    5   DROME:AF-A1ZAQ4-F1 UNCHARACTERIZED PROTEIN, ISOFORM A;
2361:  eham-A  2.7 18.7  100   677    4   DROME:AF-Q9W2G9-F1 ACYL-COENZYME A OXIDASE;
2362:  ej21-A  2.7 19.8  128   426    4   DROME:AF-Q9VGI0-F1 HISTAMINE-GATED CHLORIDE CHANNEL SUBUNIT 1;
2363:  ek26-A  2.7  9.1   86   254    5   DROME:AF-Q9VCH9-F1 LD07883P;
2364:  ecx9-A  2.7 15.5  101   579    4   DROME:AF-Q8T4A3-F1 AT08308P;
2365:  egkn-A  2.7 24.0  172  1726    5   DROME:AF-Q9VGD4-F1 PHOSPHOLIPID-TRANSPORTING ATPASE;
2366:  ee8j-A  2.7 11.6  105   324    4   DROME:AF-Q9XZ61-F1 UBIQUITIN CARBOXYL-TERMINAL HYDROLASE;
2367:  ej29-A  2.7  6.0   90   352    8   DROME:AF-A1Z6N3-F1 UNCHARACTERIZED PROTEIN;
2368:  ehpq-A  2.7 13.3  121   574    5   DROME:AF-Q9VHB5-F1 SD10846P;
2369:  eemg-A  2.7 13.8  128   290    3   DROME:AF-Q9VBM7-F1 PALMITOYLTRANSFERASE;
2370:  egyu-A  2.7 14.5  108   213    5   DROME:AF-P48604-F1 GRPE PROTEIN HOMOLOG, MITOCHONDRIAL;
2371:  emxn-A  2.7 13.9   86   332    8   DROME:AF-Q9VG11-F1 IP10581P;
2372:  ecyz-A  2.7  7.8   80   134    8   DROME:AF-Q8IRF2-F1 GEO11850P1;
2373:  eg3w-A  2.7  8.0   75   160    4   DROME:AF-Q9VKA2-F1 GEO12039P1;
2374:  efec-A  2.7 23.2  149   855    6   DROME:AF-Q7JPB9-F1 GH12235P;
2375:  egsp-A  2.7 12.8   78  1063    9   DROME:AF-Q9TVM2-F1 EXPORTIN-1;
2376:  ejif-A  2.7 11.3  133   968    5   DROME:AF-O96553-F1 C-1-TETRAHYDROFOLATE SYNTHASE, CYTOPLASMIC;
2377:  egak-A  2.7  8.1  142   317    4   DROME:AF-Q7KSQ0-F1 LD46175P;
2378:  ef3o-A  2.7  3.9  106   753    7   DROME:AF-Q9V9R2-F1 CULLIN 2, ISOFORM A;
2379:  ehxh-A  2.7  3.1   68   195    6   DROME:AF-Q01069-F1 ENHANCER OF SPLIT MBETA PROTEIN;
2380:  ejkd-A  2.7 21.3  163   499    7   DROME:AF-A1ZAX0-F1 NEUROPEPTIDE CCHAMIDE-1 RECEPTOR;
2381:  emus-A  2.7  7.4   95   151    5   DROME:AF-Q9VQD8-F1 ACTIN-RELATED PROTEIN 2/3 COMPLEX SUBUNIT 5;
2382:  ekpe-A  2.7 16.8   94   537    7   DROME:AF-Q9W457-F1 SERINE HYDROXYMETHYLTRANSFERASE;
2383:  ek2v-A  2.7 10.9   88   293    7   DROME:AF-A0A0B4KED2-F1 UNCHARACTERIZED PROTEIN, ISOFORM B;
2384:  ehwk-A  2.7 26.0  146  1095    5   DROME:AF-P13217-F1 1-PHOSPHATIDYLINOSITOL 4,5-BISPHOSPHATE PHOSPHODI
2385:  ekde-A  2.7 11.9  137   669    9   DROME:AF-Q9W4Y2-F1 PDF RECEPTOR;
2386:  ekft-A  2.7 22.0   98   983    7   DROME:AF-Q8IN16-F1 UNCHARACTERIZED PROTEIN, ISOFORM D;
2387:  ejgj-A  2.7  5.3  132   523   10   DROME:AF-Q9VBE7-F1 UNCHARACTERIZED PROTEIN;
2388:  ecw7-A  2.7  7.3   80   581    8   DROME:AF-Q9VVD3-F1 LD31138P;
2389:  ec93-A  2.7 19.8  127   658    6   DROME:AF-Q8IQI3-F1 UNCHARACTERIZED PROTEIN, ISOFORM B;
2390:  ei92-A  2.7 19.2  133  1124    8   DROME:AF-P48994-F1 TRANSIENT-RECEPTOR-POTENTIAL-LIKE PROTEIN;
2391:  edc2-A  2.7  2.6   74   314    7   DROME:AF-Q9VZD9-F1 PEROXISOMAL MEMBRANE PROTEIN 34, ISOFORM A;
2392:  eeqy-A  2.7  7.3   55    82    2   DROME:AF-Q9VSP9-F1 ACYL-COA BINDING PROTEIN 5;
2393:  emhd-A  2.7  6.5   70   313    6   DROME:AF-Q7KSU5-F1 UNCHARACTERIZED PROTEIN;
2394:  ek5e-A  2.7 17.9  121   231    8   DROME:AF-Q7JW07-F1 LD08826P;
2395:  emta-A  2.7  9.1   98   419    6   DROME:AF-Q9VBA5-F1 GM18993P;
2396:  ei5s-A  2.7 18.7  187  1513    8   DROME:AF-Q86B91-F1 PROTEIN TINCAR;
2397:  eela-A  2.7  6.3   75   557    1   DROME:AF-Q9VTG5-F1 AARF DOMAIN CONTAINING KINASE 5, ISOFORM A;
2398:  el8w-A  2.7 12.9   87   199    3   DROME:AF-Q9VG97-F1 INACTIVE GLUTATHIONE S-TRANSFERASE D3;
2399:  emy1-A  2.7 11.6  132   497    9   DROME:AF-Q9VR33-F1 IP13216P;
2400:  ed30-A  2.7 13.5  104   407    4   DROME:AF-Q9V345-F1 COP9 SIGNALOSOME COMPLEX SUBUNIT 4;
2401:  ehcw-A  2.7 11.4  121   498    2   DROME:AF-P17972-F1 POTASSIUM VOLTAGE-GATED CHANNEL PROTEIN SHAW;
2402:  ehrk-A  2.7 27.0  160  1197    6   DROME:AF-Q9VCH8-F1 LD23303P;
2403:  egro-A  2.7 31.6  147   941    7   DROME:AF-Q9W1N8-F1 LD45221P;
2404:  ec6r-A  2.7 17.3  108   648    6   DROME:AF-Q9VUC9-F1 UNCHARACTERIZED PROTEIN, ISOFORM A;
2405:  elws-A  2.7  7.5   86   123   14   DROME:AF-E2QCN8-F1 UNCHARACTERIZED PROTEIN;
2406:  ei8g-A  2.7  7.3  121   321    2   DROME:AF-P22465-F1 ANNEXIN B10;
2407:  eesu-A  2.7  8.4  144   512    6   DROME:AF-Q9VPX2-F1 MAJOR FACILITATOR SUPERFAMILY TRANSPORTER 3;
2408:  edyo-A  2.7  6.5  108   774    6   DROME:AF-Q24311-F1 CULLIN HOMOLOG 1;
2409:  eg1t-A  2.7 16.2   96   503    6   DROME:AF-E1JIL1-F1 UNCHARACTERIZED PROTEIN, ISOFORM D;
2410:  efh0-A  2.7 19.1   93   632    4   DROME:AF-Q9W3W9-F1 LP17136P;
2411:  eii4-A  2.7 22.4  117   395   10   DROME:AF-Q8SXF0-F1 MITOCHONDRIAL RIBOSOMAL PROTEIN S9;
2412:  em0n-A  2.7  7.3   90   584   10   DROME:AF-Q8IQ55-F1 UNCHARACTERIZED PROTEIN, ISOFORM C;
2413:  ejfs-A  2.7 29.4  115  1142    4   DROME:AF-Q0KI33-F1 UNCHARACTERIZED PROTEIN, ISOFORM F;
2414:  edli-A  2.7 18.1   72   354    4   DROME:AF-Q9VPQ2-F1 DNAJ HOMOLOG SHV;
2415:  elcy-A  2.7 23.4  108  1020    3   DROME:AF-Q9U1K1-F1 PROTEIN SPIRE;
2416:  emks-A  2.7  6.5  127   601    9   DROME:AF-P22270-F1 TYRAMINE/OCTOPAMINE RECEPTOR;
2417:  ejds-A  2.7 26.8  143   980    8   DROME:AF-Q9VFS5-F1 SERINE/THREONINE-PROTEIN PHOSPHATASE 4 REGULATORY
2418:  ejrz-A  2.7  4.4   92   440    9   DROME:AF-Q9W297-F1 CERAMIDE GLUCOSYLTRANSFERASE;
2419:  el9b-A  2.7  8.4  110   358    6   DROME:AF-Q9VR04-F1 RH51096P;
2420:  eed7-A  2.7 20.2  141   804    4   DROME:AF-Q9VFB6-F1 RUN AND TBC1 DOMAIN-CONTAINING PROTEIN 3;
2421:  elr9-A  2.7 23.6  131   586    5   DROME:AF-A1ZAY9-F1 IONOTROPIC RECEPTOR 54A;
2422:  eh8e-A  2.7 16.9  125   375    9   DROME:AF-Q8MRK8-F1 GH26280P;
2423:  edar-A  2.7 15.0   94   179    6   DROME:AF-B7Z137-F1 UNCHARACTERIZED PROTEIN;
2424:  em6j-A  2.7  6.3   87   575    6   DROME:AF-O96989-F1 CDC45L;
2425:  edjk-A  2.7 10.4  103   382    5   DROME:AF-Q9W3G7-F1 LD42063P;
2426:  elqt-A  2.7 31.1  108   570    5   DROME:AF-Q9VPW3-F1 UNCHARACTERIZED PROTEIN, ISOFORM E;
2427:  ejj9-A  2.7 20.5  141   381    4   DROME:AF-Q9VB73-F1 PALMITOYLTRANSFERASE;
2428:  ekdu-A  2.7 22.2   90   808    7   DROME:AF-Q05192-F1 NUCLEAR HORMONE RECEPTOR FTZ-F1 BETA;
2429:  emtf-A  2.7 20.1  157   997   10   DROME:AF-Q24418-F1 GLUTAMATE  RECEPTOR SUBUNIT 1;
2430:  em2q-A  2.7 29.2   78   197    8   DROME:AF-Q8IPG8-F1 UNCHARACTERIZED PROTEIN;
2431:  efbe-A  2.7  4.6   94   570    5   DROME:AF-Q9VJL5-F1 CROSSOVER SUPPRESSOR ON 2 OF MANHEIM;
2432:  eezp-A  2.7  9.2   83   249    6   DROME:AF-Q9VWX9-F1 ANDORRA;
2433:  ef28-A  2.7  9.5  107   238    8   DROME:AF-Q9VQG2-F1 GAMMA-SECRETASE SUBUNIT APH-1;
2434:  ekr0-A  2.7 20.4   88   724    8   DROME:AF-Q9VXU6-F1 PROTEIN WITH SPRT-LIKE DOMAIN AT THE N TERMINUS;
2435:  efg1-A  2.7 18.1  126   535    8   DROME:AF-A8DYZ4-F1 UNCHARACTERIZED PROTEIN;
2436:  ef38-A  2.7 28.7   84   608    4   DROME:AF-Q9VCE6-F1 N6-ADENOSINE-METHYLTRANSFERASE MT-A70-LIKE PROTEI
2437:  el0d-A  2.7 22.1   89   648    1   DROME:AF-Q9VEC3-F1 ACTIN-RELATED PROTEIN 5;
2438:  ejjm-A  2.7  8.5   97   276    5   DROME:AF-Q9V447-F1 KRUEPPEL HOMOLOG 2;
2439:  eec3-A  2.7 17.7   81  1071    5   DROME:AF-Q9VIG1-F1 FI12406P;
2440:  ejlb-A  2.7 13.7  145  1379    5   DROME:AF-P42286-F1 PROTEIN THREE ROWS;
2441:  ej8e-A  2.7 15.3  104   778    7   DROME:AF-Q9VLL5-F1 LP03571P;
2442:  eme8-A  2.7  4.8   98   520    8   DROME:AF-Q7KW39-F1 PROBABLE METHYLMALONATE-SEMIALDEHYDE DEHYDROGENAS
2443:  edok-A  2.7 10.1   91   223    2   DROME:AF-Q7JRN6-F1 GH06388P;
2444:  ed5o-A  2.7 14.0  105   352    7   DROME:AF-Q9VXY7-F1 LIPID STORAGE DROPLETS SURFACE-BINDING PROTEIN 2;
2445:  ema3-A  2.7 13.8  103   542    9   DROME:AF-Q9VPE0-F1 MFS DOMAIN-CONTAINING PROTEIN;
2446:  ei0f-A  2.7  9.5   65   137    6   DROME:AF-Q9W2K2-F1 U6 SNRNA-ASSOCIATED SM-LIKE PROTEIN LSM1;
2447:  ej32-A  2.7 27.8  118  1002    8   DROME:AF-Q24314-F1 VACUOLAR PROTEIN SORTING-ASSOCIATED PROTEIN 18 HO
2448:  emx0-A  2.7 11.8   75   522   11   DROME:AF-Q9VNZ4-F1 FI01120P;
2449:  edtb-A  2.7  3.2   46    95    4   DROME:AF-Q9VTW6-F1 U6 SNRNA-ASSOCIATED SM-LIKE PROTEIN LSM2;
2450:  egy7-A  2.7  6.7   86  1218    5   DROME:AF-Q5U0V7-F1 PHOSPHOINOSITIDE 5-PHOSPHATASE;
2451:  em63-A  2.7 18.4  146   894    5   DROME:AF-Q8T043-F1 CHASKI, ISOFORM A;
2452:  eet2-A  2.7 12.9  131   314    7   DROME:AF-A1ZA86-F1 UNCHARACTERIZED PROTEIN;
2453:  edu3-A  2.7 16.6   95   950    4   DROME:AF-Q9VKV2-F1 ALPHA-MANNOSIDASE;
2454:  efkj-A  2.7 18.1  127   486    7   DROME:AF-A1A714-F1 IP17403P;
2455:  emx8-A  2.7 27.9  107   386   10   DROME:AF-A1Z7Z8-F1 FI07242P;
2456:  ehfr-A  2.7 10.0  123   266    9   DROME:AF-Q9VIX9-F1 GH16267P;
2457:  eh8l-A  2.7  9.3   80   112    9   DROME:AF-Q9W1K0-F1 TRANSMEMBRANE PROTEIN 14 HOMOLOG;
2458:  elzy-A  2.7  5.6  115   232    9   DROME:AF-Q9NB13-F1 TETRASPANIN;
2459:  efuc-A  2.7 22.5  113   614    5   DROME:AF-O46085-F1 GH08708P;
2460:  ek93-A  2.7 24.8  123   541    2   DROME:AF-Q8IR48-F1 SOBREMESA, ISOFORM B;
2461:  ejmo-A  2.7 16.5  108   659   10   DROME:AF-Q9VMD6-F1 PROTEIN REAL-TIME;
2462:  eklq-A  2.7 14.0   93   916    3   DROME:AF-Q9W354-F1 EXTRACELLULAR SIGNAL-REGULATED KINASE 7;
2463:  elaf-A  2.7  4.4   62   318    8   DROME:AF-Q9V9S0-F1 FI04419P;
2464:  ejjo-A  2.7 20.7   83   404    8   DROME:AF-Q9VJE3-F1 LD24839P;
2465:  ejew-A  2.7 38.6  138   917    4   DROME:AF-Q9XYP8-F1 GAMMA-TUBULIN COMPLEX COMPONENT 3;
2466:  emgh-A  2.7 11.7  128   837    4   DROME:AF-Q0E9B5-F1 UNCHARACTERIZED PROTEIN, ISOFORM A;
2467:  eixx-A  2.7 19.8  127   371    8   DROME:AF-Q9W3V5-F1 LP14436P;
2468:  ejau-A  2.7  9.9  112   355    5   DROME:AF-Q9VAF0-F1 ZINC TRANSPORTER ZIP13 HOMOLOG;
2469:  ef6p-A  2.7  7.6   86   320    3   DROME:AF-Q7KPG8-F1 CDK-ACTIVATING KINASE ASSEMBLY FACTOR MAT1;
2470:  egep-A  2.7 15.5   92   728   10   DROME:AF-A0A0B4LHY5-F1 LNK, ISOFORM D;
2471:  eki0-A  2.7 14.9  132  2053    6   DROME:AF-Q9W1C5-F1 INTEGRATOR COMPLEX SUBUNIT 1;
2472:  ec2k-A  2.7 33.6   87   907    2   DROME:AF-A0A0B4KHJ0-F1 GRIK, ISOFORM C;
2473:  ekak-A  2.7 18.1   70   138    0   DROME:AF-Q9VKN6-F1 GEO10377P1;
2474:  eku3-A  2.7  9.1   82   490    6   DROME:AF-Q9W044-F1 FI22539P1;
2475:  edsp-A  2.7 19.7  162  2236    9   DROME:AF-Q9VCN1-F1 DNA POLYMERASE EPSILON CATALYTIC SUBUNIT 1;
2476:  eitm-A  2.7 14.4   58   128    7   DROME:AF-Q9VNW0-F1 GEO11142P1;
2477:  ehr6-A  2.7 16.6  132   291    7   DROME:AF-Q9VG03-F1 GH08448P;
2478:  edtj-A  2.7 34.4   89   598    7   DROME:AF-Q9VWA6-F1 CILIA- AND FLAGELLA-ASSOCIATED PROTEIN 157;
2479:  edah-A  2.7 12.0   84   312    7   DROME:AF-A8JNN4-F1 MIP24917P;
2480:  ef9k-A  2.7  3.7   57   119    2   DROME:AF-Q9VI10-F1 PROBABLE SMALL NUCLEAR RIBONUCLEOPROTEIN SM D2;
2481:  el27-A  2.6  6.3  108   241    6   DROME:AF-Q9VLI3-F1 IP07829P;
2482:  ehp0-A  2.6 25.9  153   859    5   DROME:AF-Q9VRL4-F1 IONOTROPIC RECEPTOR 64A;
2483:  edao-A  2.6  6.2   92   345    7   DROME:AF-R9PY35-F1 UNCHARACTERIZED PROTEIN;
2484:  ect2-A  2.6 21.6  101   245    7   DROME:AF-Q9VYD6-F1 GH06679P;
2485:  empg-A  2.6 21.3   61   891    5   DROME:AF-A0A6M3Q9L5-F1 PHOSPHATIDYLINOSITOL 4-PHOSPHATE 5-KINASE 59B,
2486:  eexk-A  2.6  7.7   63   140   10   DROME:AF-Q9W569-F1 GEO08311P1;
2487:  ekas-A  2.6 24.8  126   296    5   DROME:AF-Q9VZ88-F1 AT07585P;
2488:  ek80-A  2.6  5.4   82   199   10   DROME:AF-Q9VYY2-F1 SIGNAL PEPTIDASE COMPLEX SUBUNIT 2;
2489:  embh-A  2.6 20.9  152  1688    7   DROME:AF-A1Z6M0-F1 BRAHMA ASSOCIATED PROTEIN 170KD;
2490:  emwh-A  2.6  7.7   62    92    6   DROME:AF-O46098-F1 PROTEIN BCN92;
2491:  ekhl-A  2.6 17.7  134   365    6   DROME:AF-Q9VIB2-F1 MIP04261P;
2492:  egfd-A  2.6  7.4   88   276    6   DROME:AF-Q2PDV5-F1 UNCHARACTERIZED PROTEIN;
2493:  ec1c-A  2.6  6.8  105   409    6   DROME:AF-Q9VN16-F1 RE35255P;
2494:  ege2-A  2.6 14.1  139  1338    9   DROME:AF-Q9V416-F1 ANOCTAMIN;
2495:  edc1-A  2.6  4.1   96   263    6   DROME:AF-Q9VF09-F1 AT06251P;
2496:  ejxd-A  2.6  9.8  101   661    6   DROME:AF-Q9VYI6-F1 COENZYME Q8;
2497:  ekuq-A  2.6  3.8   65    80    8   DROME:AF-Q9VTE1-F1 IMMEDIATE EARLY RESPONSE 3-INTERACTING PROTEIN 1;
2498:  edmd-A  2.6 16.7  117   549    6   DROME:AF-A1Z9M6-F1 VESICULAR GABA TRANSPORTER;
2499:  eh6y-A  2.6 15.9  126   669    7   DROME:AF-Q9VM21-F1 ARMADILLO REPEAT-CONTAINING PROTEIN GUDU;
2500:  ed4i-A  2.6 12.2   90   745    3   DROME:AF-Q9V407-F1 AXIN;
2501:  eift-A  2.6  5.9   81   289    4   DROME:AF-Q9VP30-F1 UNCHARACTERIZED PROTEIN;
2502:  eewo-A  2.6 25.5  155  1029    5   DROME:AF-Q76NS2-F1 ANOCTAMIN;
2503:  emmu-A  2.6 23.9   96   275    8   DROME:AF-Q9V4D9-F1 PURINE-RICH BINDING PROTEIN-ALPHA, ISOFORM B;
2504:  eehu-A  2.6 20.5  164  2172    8   DROME:AF-A0A0B4KGF6-F1 UNCHARACTERIZED PROTEIN, ISOFORM F;
2505:  ei36-A  2.6 20.7   98   581    5   DROME:AF-X2JCF3-F1 RHO GTPASE ACTIVATING PROTEIN AT 16F, ISOFORM E;
2506:  ek61-A  2.6 12.4  122   328   11   DROME:AF-Q9VVV2-F1 ORGANIC SOLUTE TRANSPORTER ALPHA-LIKE PROTEIN;
2507:  ektu-A  2.6 20.3  142   636    6   DROME:AF-Q9V4E7-F1 TRANSPORTER;
2508:  eg7y-A  2.6  4.7  101   464    3   DROME:AF-Q95T19-F1 SERINE--TRNA SYNTHETASE-LIKE PROTEIN SLIMP;
2509:  ee3y-A  2.6 26.6  129   181    5   DROME:AF-Q9VVT9-F1 NINJURIN B;
2510:  ehjl-A  2.6 11.3  141   629    4   DROME:AF-A1Z8V9-F1 TRANSPORTER;
2511:  ejhf-A  2.6  4.1   92   246   12   DROME:AF-O77262-F1 EG:22E5.9 PROTEIN;
2512:  ei6r-A  2.6 16.6  112  1499   18   DROME:AF-M9PGQ5-F1 UNCHARACTERIZED PROTEIN, ISOFORM C;
2513:  ee8z-A  2.6 16.4  111   340    9   DROME:AF-Q9V437-F1 PRP18 HOMOLOG;
2514:  ei0s-A  2.6 24.1  149   737    7   DROME:AF-O61345-F1 PROTEIN PENGUIN;
2515:  efls-A  2.6 12.5   56  2408    7   DROME:AF-A1Z7S0-F1 RECEPTOR MEDIATED ENDOCYTOSIS 8, ISOFORM A;
2516:  ec7v-A  2.6  3.5   73   457    8   DROME:AF-O01346-F1 BETA-1,4-MANNOSYLTRANSFERASE EGH;
2517:  ej05-A  2.6 26.7  130   406    3   DROME:AF-Q9VWX2-F1 UNPAIRED 2;
2518:  eirc-A  2.6  6.2   95   309    1   DROME:AF-Q04448-F1 BIFUNCTIONAL METHYLENETETRAHYDROFOLATE
2519:  effo-A  2.6  6.9   73    96    3   DROME:AF-P18934-F1 NADH-UBIQUINONE OXIDOREDUCTASE CHAIN 4L;
2520:  egzx-A  2.6  9.4  134   303    3   DROME:AF-Q7K566-F1 MITOCHONDRIAL UNCOUPLING PROTEIN BMCP;
2521:  ehns-A  2.6  7.7   61    74    5   DROME:AF-Q9VY65-F1 MICOS COMPLEX SUBUNIT MIC10;
2522:  ekf2-A  2.6 22.8   84   337   10   DROME:AF-Q9VU69-F1 ENKURIN DOMAIN-CONTAINING PROTEIN;
2523:  ekkn-A  2.6 11.3  171   605    6   DROME:AF-Q9VKU2-F1 LD46023P;
2524:  ejlj-A  2.6 19.3  117   501    7   DROME:AF-Q05652-F1 SERINE/THREONINE-PROTEIN KINASE PELLE;
2525:  ei1z-A  2.6  7.4   90   477    7   DROME:AF-Q9W455-F1 LD25916P;
2526:  ejeu-A  2.6  7.0   90   199    6   DROME:AF-Q9I7M1-F1 OLFACTORY-SPECIFIC 9;
2527:  eit0-A  2.6 25.8  132  1267    8   DROME:AF-Q9VMQ4-F1 CONDENSIN-2 COMPLEX SUBUNIT;
2528:  ell9-A  2.6 10.6  120   746    5   DROME:AF-Q9W4M9-F1 TRNA (CYTOSINE(34)-C(5))-METHYLTRANSFERASE;
2529:  ehjh-A  2.6 23.6  127   439    3   DROME:AF-Q9VL78-F1 FK506-BINDING PROTEIN 59;
2530:  edq4-A  2.6 12.6  141   641   10   DROME:AF-Q9I7N9-F1 FI18149P1;
2531:  ef77-A  2.6 13.7   93   312    2   DROME:AF-Q9V3I0-F1 EG:BACR42I17.2 PROTEIN;
2532:  emdn-A  2.6  8.0   99   169    4   DROME:AF-M9NFY9-F1 UNCHARACTERIZED PROTEIN;
2533:  elav-A  2.6 20.3  110   497   12   DROME:AF-Q8MRP7-F1 GH07529P;
2534:  ejmx-A  2.6 18.7  154   710    6   DROME:AF-Q9VJN2-F1 UNCHARACTERIZED PROTEIN;
2535:  eh0m-A  2.6 12.7  136   540    5   DROME:AF-Q9VA63-F1 PROCOLLAGEN-PROLINE 4-DIOXYGENASE;
2536:  ekjx-A  2.6 18.7  112   585    5   DROME:AF-Q9VJ34-F1 GLUTATHIONE S-TRANSFERASE C-TERMINAL DOMAIN-CONTA
2537:  ejg8-A  2.6 14.5  136   631    5   DROME:AF-Q9VZM7-F1 INTEGRATOR COMPLEX SUBUNIT 10;
2538:  ef54-A  2.6 10.2  120  1597    3   DROME:AF-Q0E8Q7-F1 ENGULFMENT ABC TRANSPORTER IN THE OVARY, ISOFORM
2539:  ee5q-A  2.6 12.6   83   381   11   DROME:AF-Q8T913-F1 AT07283P;
2540:  ehcz-A  2.6 14.2   96   507    9   DROME:AF-A0A0B4KHK8-F1 UNCHARACTERIZED PROTEIN, ISOFORM C;
2541:  ehj8-A  2.6 25.7  125   391    5   DROME:AF-Q9VKZ1-F1 HEME O SYNTHASE;
2542:  ectq-A  2.6 13.1  107   340   10   DROME:AF-Q9VHE0-F1 IP11374P;
2543:  eeqw-A  2.6 13.9  133  1067    4   DROME:AF-Q9VEV4-F1 PROTEIN CLEC16A HOMOLOG;
2544:  ek9f-A  2.6  6.6  126   508    9   DROME:AF-Q7JZ56-F1 ENDOPEPTIDASE S2P;
2545:  eehp-A  2.6 23.4  101   667    6   DROME:AF-P53624-F1 MANNOSYL-OLIGOSACCHARIDE ALPHA-1,2-MANNOSIDASE IA
2546:  ehh8-A  2.6 15.7   98   463    3   DROME:AF-Q9V4C0-F1 YELLOW-H;
2547:  emg1-A  2.6 10.0   95   276    8   DROME:AF-Q7KY01-F1 AQUAPORIN;
2548:  ejgw-A  2.6 29.0   75   584    8   DROME:AF-Q9VT09-F1 IONOTROPIC RECEPTOR 67A;
2549:  ecvi-A  2.6  6.2   80   152   11   DROME:AF-Q9W4M5-F1 GEO10373P1;
2550:  edez-A  2.6 14.6   76   217    4   DROME:AF-Q9VV45-F1 CUTICULAR PROTEIN 72EB;
2551:  edkg-A  2.6  9.2   60   117    3   DROME:AF-Q9VRU7-F1 CUTICULAR PROTEIN 65AW, ISOFORM A;
2552:  eip1-A  2.6 20.0  128   819    5   DROME:AF-Q9XYU1-F1 DNA REPLICATION LICENSING FACTOR MCM3;
2553:  eeip-A  2.6 14.5  112   503    8   DROME:AF-O46106-F1 SPLICING FACTOR 3A SUBUNIT 3;
2554:  efdm-A  2.6 34.9  143   912    4   DROME:AF-X2JAG8-F1 PRP4 PRE-MRNA-PROCESSING FACTOR 4 HOMOLOG;
2555:  egui-A  2.6 20.0  139   994    6   DROME:AF-Q9VFX0-F1 AMINOPEPTIDASE;
2556:  efco-A  2.6 21.7  110   677    4   DROME:AF-Q9W3U0-F1 ACYL-COENZYME A OXIDASE;
2557:  efzw-A  2.6 19.9  146  1488    5   DROME:AF-A1Z968-F1 NAT1, ISOFORM D;
2558:  eku0-A  2.6 24.9  158  1169    8   DROME:AF-Q86P36-F1 PATCHED-RELATED, ISOFORM A;
2559:  emj5-A  2.6  7.1   75   232    1   DROME:AF-Q7JYX0-F1 GLUTATHIONE S-TRANSFERASE E14;
2560:  ekms-A  2.6  8.5  161   407    6   DROME:AF-Q8MR82-F1 AT12644P;
2561:  empz-A  2.6 20.2  147  1454    7   DROME:AF-Q0KHY3-F1 PROTEIN MESH;
2562:  eg4p-A  2.6  4.3   59   653    8   DROME:AF-P52302-F1 PROTEIN LETHAL(3)MALIGNANT BLOOD NEOPLASM 1;
2563:  eey0-A  2.6 15.9   90   227    3   DROME:AF-Q9VHD2-F1 PROBABLE MALEYLACETOACETATE ISOMERASE 2;
2564:  emdv-A  2.6  7.0  128   481    8   DROME:AF-Q9VR82-F1 INNEXIN INX6;
2565:  ekcq-A  2.6 12.5   80   440    5   DROME:AF-A0A0B4LH29-F1 UNCHARACTERIZED PROTEIN, ISOFORM B;
2566:  eftu-A  2.6 19.5  127  1566    7   DROME:AF-Q27421-F1 PROTEIN OUTSPREAD;
2567:  ejqb-A  2.6 21.3  122  1851    7   DROME:AF-P91645-F1 VOLTAGE-DEPENDENT CALCIUM CHANNEL TYPE A SUBUNIT
2568:  ejju-A  2.6  9.8  111   295   10   DROME:AF-A1Z773-F1 UNCHARACTERIZED PROTEIN;
2569:  ec4q-A  2.6  8.5   98   564    9   DROME:AF-Q5LJP9-F1 ASPARAGINE SYNTHETASE DOMAIN-CONTAINING PROTEIN C
2570:  emxm-A  2.6 23.4  114   524    6   DROME:AF-Q9VVR9-F1 PROBABLE CYTOCHROME P450 12C1, MITOCHONDRIAL;
2571:  efo1-A  2.5 13.8  138   478    4   DROME:AF-Q8SYM5-F1 RE53026P;
2572:  ej1g-A  2.5 36.6  144   475    8   DROME:AF-Q9VU71-F1 GH11086P;
2573:  eejy-A  2.5 25.8  147  1102    6   DROME:AF-O46089-F1 PROTEIN MMS22-LIKE;
2574:  eik8-A  2.5  4.0   67   135    6   DROME:AF-A0A0B4JD30-F1 UNCHARACTERIZED PROTEIN;
2575:  ed4c-A  2.5 11.4  120   920    8   DROME:AF-Q9VPB7-F1 FI17508P1;
2576:  eel2-A  2.5 24.2  105  1096   11   DROME:AF-Q9V4E5-F1 RECEPTOR PROTEIN-TYROSINE KINASE;
2577:  eetj-A  2.5  4.1  157  1594    9   DROME:AF-Q9VU57-F1 CILIA- AND FLAGELLA-ASSOCIATED PROTEIN 43;
2578:  ei06-A  2.5  5.5  136   540    4   DROME:AF-Q9W0X8-F1 LD43587P;
2579:  edro-A  2.5 18.0  125  1078    7   DROME:AF-Q8I077-F1 BCDNA.LD22910;
2580:  eepx-A  2.5  6.0   59    94    3   DROME:AF-Q9VLV5-F1 PROBABLE SMALL NUCLEAR RIBONUCLEOPROTEIN E;
2581:  ekjh-A  2.5 16.0  166  1609    5   DROME:AF-Q9VJS0-F1 PLAT DOMAIN-CONTAINING PROTEIN;
2582:  ekia-A  2.5  9.9   75   121    3   DROME:AF-A8JUP9-F1 MITOCHONDRIAL IMPORT INNER MEMBRANE TRANSLOCASE S
2583:  emxc-A  2.5  8.2  104  1227    4   DROME:AF-Q9GQF1-F1 JNK-INTERACTING PROTEIN 3;
2584:  eimd-A  2.5 38.2  145  1475    6   DROME:AF-Q9VP05-F1 MEDIATOR OF RNA POLYMERASE II TRANSCRIPTION SUBUN
2585:  ek92-A  2.5  9.2  108   166    8   DROME:AF-E1JHP6-F1 UNCHARACTERIZED PROTEIN;
2586:  edxp-A  2.5  6.6  116   604    7   DROME:AF-Q961J5-F1 BETA-ALANINE TRANSPORTER;
2587:  eino-A  2.5 13.7  131   507    5   DROME:AF-O46051-F1 PROBABLE CYTOCHROME P450 4D14;
2588:  eiaq-A  2.5  6.5   92   379    5   DROME:AF-Q9VI32-F1 DYNEIN REGULATORY COMPLEX PROTEIN 10;
2589:  ejd4-A  2.5 19.2  107   501    7   DROME:AF-O44424-F1 SPLICING FACTOR ESS-2 HOMOLOG;
2590:  ef2z-A  2.5 29.8  127   599    6   DROME:AF-A1ZA14-F1 IONOTROPIC RECEPTOR 52A;
2591:  emly-A  2.5 21.4   78   854    6   DROME:AF-Q9W020-F1 NUCLEOLAR MIF4G DOMAIN-CONTAINING PROTEIN 1 HOMOL
2592:  ej12-A  2.5 10.5  115   873    3   DROME:AF-Q9W2Q1-F1 RETINAL HOMEOBOX PROTEIN RX;
2593:  eh28-A  2.5  8.4   69   121    6   DROME:AF-Q9VD66-F1 FEMALE-SPECIFIC INDEPENDENT OF TRANSFORMER;
2594:  egy0-A  2.5  7.0  112   695    6   DROME:AF-Q9VGR1-F1 GRIP AND COILED-COIL DOMAIN CONTAINING 88 KDA;
2595:  emc3-A  2.5  8.9  108   168    5   DROME:AF-Q0KI06-F1 UNCHARACTERIZED PROTEIN, ISOFORM A;
2596:  ejho-A  2.5  5.3  103   481   10   DROME:AF-Q9VEP6-F1 ADENYLOSUCCINATE LYASE;
2597:  ed6u-A  2.5 14.5   91   819    7   DROME:AF-Q9VV48-F1 RING-TYPE E3 UBIQUITIN TRANSFERASE;
2598:  elne-A  2.5 14.0  106  1093    4   DROME:AF-Q9VLS1-F1 PROBABLE PHOSPHORYLASE B KINASE REGULATORY SUBUNI
2599:  ehwc-A  2.5 11.4  107   415    5   DROME:AF-Q9VGC2-F1 RE05302P;
2600:  eld0-A  2.5  8.3  106   406    8   DROME:AF-O77477-F1 LD24471P;
2601:  eew4-A  2.5 19.4  112   564    7   DROME:AF-Q8IQS4-F1 MIP05773P;
2602:  emj1-A  2.5 13.8   92   850    4   DROME:AF-Q9Y137-F1 BCDNA.GH07066;
2603:  ee23-A  2.5 40.5   89  2263    4   DROME:AF-M9PHU0-F1 UNCHARACTERIZED PROTEIN, ISOFORM C;
2604:  eirv-A  2.5 13.2  106   405    8   DROME:AF-Q9VDT1-F1 ARC42;
2605:  ekb4-A  2.5 24.7  132   623    6   DROME:AF-Q9VBV8-F1 MANNOSYLTRANSFERASE;
2606:  ek3y-A  2.5 16.0  122   630    2   DROME:AF-Q7K0L4-F1 WD REPEAT-CONTAINING PROTEIN 26 HOMOLOG;
2607:  ek6n-A  2.5 12.2  127   680    9   DROME:AF-Q9W270-F1 SOLUTE CARRIER ORGANIC ANION TRANSPORTER FAMILY M
2608:  ehzv-A  2.5  4.8   82   462    4   DROME:AF-O46040-F1 SET DOMAIN-CONTAINING PROTEIN SMYDA-8, ISOFORM A;
2609:  eejg-A  2.5  8.9   57   156    7   DROME:AF-Q9VL16-F1 RE45833P;
2610:  el1w-A  2.5 49.1  144  1788    4   DROME:AF-P11046-F1 LAMININ SUBUNIT BETA-1;
2611:  elmm-A  2.5 11.0  131   283    9   DROME:AF-Q9VBN7-F1 S-ADENOSYLMETHIONINE MITOCHONDRIAL CARRIER PROTEI
2612:  ec51-A  2.5  5.1   94   166    5   DROME:AF-Q0KI22-F1 UNCHARACTERIZED PROTEIN, ISOFORM B;
2613:  ed8a-A  2.5 14.3  137   911    6   DROME:AF-Q9W2S8-F1 AMINOPEPTIDASE;
2614:  eejz-A  2.5 18.8  111   841    9   DROME:AF-Q9V3Q9-F1 IP03705P;
2615:  ejig-A  2.5 20.3  112   671   10   DROME:AF-Q9VAS1-F1 NEPRILYSIN-LIKE 19;
2616:  efan-A  2.5 26.1  114   619    4   DROME:AF-Q9VXW5-F1 LD21606P;
2617:  ekuv-A  2.5 38.0  180  1426   10   DROME:AF-M9MRE4-F1 DACHS, ISOFORM E;
2618:  ejpr-A  2.5 17.6  134   937   10   DROME:AF-A8DYR5-F1 SHAW-LIKE, ISOFORM C;
2619:  ef1a-A  2.5 17.6  139   595    5   DROME:AF-A1ZAC7-F1 COILED-COIL DOMAIN-CONTAINING PROTEIN 93;
2620:  emm0-A  2.5 21.6  112   212    9   DROME:AF-Q9VFE5-F1 VACUOLAR H ATPASE PPA1 SUBUNIT 2;
2621:  eknz-A  2.5 24.4  137  1805   12   DROME:AF-M9PCB8-F1 UNCHARACTERIZED PROTEIN, ISOFORM C;
2622:  em1v-A  2.5 10.0   85   216    5   DROME:AF-Q9VG95-F1 GLUTATHIONE S-TRANSFERASE D5;
2623:  emnv-A  2.5 27.1  136  1555    6   DROME:AF-Q9W1L2-F1 UNCHARACTERIZED PROTEIN, ISOFORM A;
2624:  eheh-A  2.5  6.7   78   294    4   DROME:AF-Q9VYK8-F1 APOPTOSIS AND CASPASE ACTIVATION INHIBITOR, ISOFO
2625:  ec4l-A  2.5 11.6  140   556    7   DROME:AF-Q9Y123-F1 PROTEIN RFT1 HOMOLOG;
2626:  emei-A  2.5  4.2  107   151    7   DROME:AF-A1Z903-F1 TRANSMEMBRANE PROTEIN 18;
2627:  ekpu-A  2.5 12.0   83   662   11   DROME:AF-Q9VEL2-F1 B-RELATED FACTOR 1;
2628:  egsd-A  2.5  9.9   86   170    7   DROME:AF-Q8T8R7-F1 AT31812P;
2629:  ejm9-A  2.5 16.8  123   250    5   DROME:AF-A2VEQ2-F1 IP18157P;
2630:  edjs-A  2.5 18.6   82   289    6   DROME:AF-Q9VB79-F1 IP09473P;
2631:  ef27-A  2.5 10.2  116   231   11   DROME:AF-Q9VLE7-F1 FI08403P;
2632:  egfc-A  2.5  7.3  147   338    9   DROME:AF-A1ZAR2-F1 PALMITOYLTRANSFERASE;
2633:  eh1a-A  2.5  3.4   67   186    3   DROME:AF-P13097-F1 ENHANCER OF SPLIT M7 PROTEIN;
2634:  ejrn-A  2.5 15.4   97  1836    4   DROME:AF-Q9W451-F1 FEMALE STERILE (1) M3;
2635:  eioy-A  2.5 11.0   92   573    5   DROME:AF-Q9VME9-F1 PICKPOCKET 7;
2636:  efhy-A  2.5 19.7   89   431    4   DROME:AF-Q9VCI3-F1 LIPID STORAGE DROPLETS SURFACE-BINDING PROTEIN 1;
2637:  ehlk-A  2.5 20.6  122  1097    2   DROME:AF-P08953-F1 PROTEIN TOLL;
2638:  elt5-A  2.5 19.4  100   399    7   DROME:AF-Q9VHM5-F1 RT10616P;
2639:  eei9-A  2.5  6.4   73   236    7   DROME:AF-Q9V579-F1 PROTEIN PRELI-LIKE;
2640:  effs-A  2.5 13.5  103   585    5   DROME:AF-Q9W0R5-F1 PROBABLE G-PROTEIN COUPLED RECEPTOR MTH-LIKE 10;
2641:  ed28-A  2.5 11.7   67   396    9   DROME:AF-P24350-F1 INHIBITORY POU PROTEIN;
2642:  edy8-A  2.5 26.7   85   604   11   DROME:AF-Q8IN08-F1 IONOTROPIC RECEPTOR 94C;
2643:  ejgc-A  2.5 16.8   54   102    7   DROME:AF-Q7KUE6-F1 GEO02656P1;
2644:  eekn-A  2.5 16.5  158  1122    3   DROME:AF-Q9W196-F1 LP03102P;
2645:  el3o-A  2.5 10.5  141   402    7   DROME:AF-Q8IMR4-F1 YIP1D-INTERACTING FACTOR 1, ISOFORM C;
2646:  elgf-A  2.5 14.2  132   297    3   DROME:AF-Q9W412-F1 GH18658P;
2647:  eki6-A  2.5 34.7  103   732    6   DROME:AF-Q9V9N1-F1 IONOTROPIC RECEPTOR 40A;
2648:  eggk-A  2.5  5.9  119   394    8   DROME:AF-Q9U721-F1 ALLATOSTATIN A RECEPTOR 1, ISOFORM B;
2649:  eluq-A  2.5  7.4   78   178    6   DROME:AF-Q8IPY6-F1 IP07416P;
2650:  ekk3-A  2.5  6.1   70    98   13   DROME:AF-Q9VAL0-F1 SIGNAL PEPTIDASE COMPLEX SUBUNIT 1;
2651:  elkv-A  2.5 10.0  124  1231    5   DROME:AF-Q7YZA2-F1 UNCHARACTERIZED PROTEIN CG7065;
2652:  ef6u-A  2.5 21.2   65   157    5   DROME:AF-Q9W2X6-F1 ATP SYNTHASE, DELTA SUBUNIT, ISOFORM A;
2653:  eg27-A  2.5  5.6   63    72    2   DROME:AF-Q8SY69-F1 MICOS COMPLEX SUBUNIT MIC10;
2654:  egjs-A  2.5 22.7   89   662    2   DROME:AF-Q7K4Q5-F1 PROBABLE PROTEIN PHOSPHATASE CG10417;
2655:  el17-A  2.5 14.3   59   119   10   DROME:AF-X2JD41-F1 UNCHARACTERIZED PROTEIN;
2656:  ej8u-A  2.5  7.5  111   556   10   DROME:AF-Q9V3S0-F1 CYTOCHROME P450 4G1;
2657:  ef1b-A  2.5  7.8  110   204   12   DROME:AF-A8JNT1-F1 UNCHARACTERIZED PROTEIN, ISOFORM B;
2658:  elof-A  2.5  5.2  113   369   10   DROME:AF-Q8T390-F1 ENDOPHILIN-A;
2659:  ej5o-A  2.5 12.4   96   657    9   DROME:AF-Q9VBR6-F1 RE74917P;
2660:  ehi8-A  2.5  5.6   94   177   13   DROME:AF-Q9VF28-F1 ACTIN-RELATED PROTEIN 2/3 COMPLEX SUBUNIT 3;
2661:  elle-A  2.5  5.8   86   358    8   DROME:AF-Q5U0V4-F1 AT29763P;
2662:  eexo-A  2.5  9.1  130   257    5   DROME:AF-Q86BM3-F1 UNCHARACTERIZED PROTEIN;
2663:  ei42-A  2.5 31.9  155   691    5   DROME:AF-A1Z6L9-F1 FI21274P1;
2664:  ejps-A  2.5  6.9   99   179    7   DROME:AF-Q9VAM9-F1 GUANOSINE-3',5'-BIS(DIPHOSPHATE) 3'-PYROPHOSPHOHY
2665:  eldk-A  2.5 28.4  115   355    5   DROME:AF-Q9VNQ6-F1 FI06051P;
2666:  eh4z-A  2.5 10.1   86   121    3   DROME:AF-Q6GUT7-F1 ACP53C14A;
2667:  eeae-A  2.5  7.2  146   507    6   DROME:AF-Q7KK97-F1 LD44652P;
2668:  ej18-A  2.5 18.1  125   488    4   DROME:AF-P83119-F1 PROBABLE G-PROTEIN COUPLED RECEPTOR MTH-LIKE 12;
2669:  ee07-A  2.5 18.7  105   566    6   DROME:AF-P83103-F1 SERINE/THREONINE-PROTEIN KINASE HASPIN HOMOLOG;
2670:  emxp-A  2.5 19.4   88   180    3   DROME:AF-Q9VXY4-F1 TRANSLATION MACHINERY-ASSOCIATED PROTEIN 16 HOMOL
2671:  ekuc-A  2.5 27.1  106   993    7   DROME:AF-Q9VBW1-F1 UNCHARACTERIZED PROTEIN, ISOFORM A;
2672:  el8v-A  2.5  4.2   83   142    8   DROME:AF-A2VER2-F1 IP18228P;
2673:  egps-A  2.5 26.2  114  1062    4   DROME:AF-E8NHA2-F1 HECT AND RLD DOMAIN CONTAINING E3 UBIQUITIN LIGAS
2674:  ejtv-A  2.5  6.8   86   268    7   DROME:AF-Q9W1S2-F1 IP01291P;
2675:  el20-A  2.5 30.5  107   758   12   DROME:AF-Q8IN35-F1 NEUROPEPTIDE SIFAMIDE RECEPTOR;
2676:  elr6-A  2.5 11.1  116   447    6   DROME:AF-A1ZAM7-F1 CAAX PRENYL PROTEASE;
2677:  elay-A  2.5 17.1  105   344    7   DROME:AF-Q9U4L6-F1 MITOCHONDRIAL IMPORT RECEPTOR SUBUNIT TOM40 HOMOL
2678:  edd4-A  2.4 28.2  120   599    3   DROME:AF-A1ZA16-F1 IONOTROPIC RECEPTOR 52C;
2679:  ee4z-A  2.4 15.4   70   922    4   DROME:AF-Q9VFV8-F1 WD REPEAT-CONTAINING PROTEIN 55 HOMOLOG;
2680:  eise-A  2.4  3.4   99   266    1   DROME:AF-Q8SXD1-F1 ELONGATION OF VERY LONG CHAIN FATTY ACIDS PROTEIN
2681:  ejft-A  2.4  3.6  100   203    3   DROME:AF-Q9VLW3-F1 FI08020P;
2682:  egpq-A  2.4  9.0  140   506   10   DROME:AF-Q9VBV9-F1 MFS DOMAIN-CONTAINING PROTEIN;
2683:  ejff-A  2.4 10.2  138   359    4   DROME:AF-Q7PLK1-F1 MIP30541P;
2684:  eiol-A  2.4 14.5  131   312    9   DROME:AF-P18929-F1 NADH-UBIQUINONE OXIDOREDUCTASE CHAIN 1;
2685:  emxr-A  2.4 15.2   94   525    6   DROME:AF-Q8T5S8-F1 PROCOLLAGEN-PROLINE 4-DIOXYGENASE;
2686:  ed4d-A  2.4  9.6  120   292    8   DROME:AF-E1JI06-F1 UNCHARACTERIZED PROTEIN;
2687:  ekg3-A  2.4 12.8   60   531    5   DROME:AF-Q9VWZ8-F1 UNCHARACTERIZED PROTEIN;
2688:  ed4y-A  2.4 25.1  120   704    7   DROME:AF-P49846-F1 TRANSCRIPTION INITIATION FACTOR TFIID SUBUNIT 5;
2689:  em54-A  2.4 16.9  151   612    5   DROME:AF-C8VV48-F1 KARMOISIN, ISOFORM B;
2690:  edon-A  2.4 12.1  146  2232    5   DROME:AF-Q9VC96-F1 BRWD3;
2691:  emne-A  2.4 23.9  126   558    7   DROME:AF-Q9VM05-F1 UNCHARACTERIZED PROTEIN, ISOFORM A;
2692:  eixj-A  2.4 15.2  118   730    5   DROME:AF-Q7JUN3-F1 ATP-BINDING CASSETTE SUB-FAMILY D MEMBER;
2693:  ehmt-A  2.4 18.9  149   528    5   DROME:AF-Q7KTF1-F1 UNCHARACTERIZED PROTEIN;
2694:  ells-A  2.4 23.4  173  1760    7   DROME:AF-Q9VLT3-F1 LD23292P;
2695:  em04-A  2.4 14.2   92   564   10   DROME:AF-Q9VTS7-F1 UNCHARACTERIZED PROTEIN;
2696:  efpw-A  2.4 10.7   95   155    5   DROME:AF-Q8SYR5-F1 GEO07715P1;
2697:  ekbj-A  2.4  7.7   53   109    4   DROME:AF-M9MRU4-F1 UNCHARACTERIZED PROTEIN;
2698:  ed4u-A  2.4 15.5  142   496    4   DROME:AF-E1JHT4-F1 UNCHARACTERIZED PROTEIN, ISOFORM B;
2699:  ec4e-A  2.4  9.6   87   221    6   DROME:AF-Q7K8X7-F1 GLUTATHIONE S TRANSFERASE E9;
2700:  eg6m-A  2.4 12.8  133   962    5   DROME:AF-Q9VTL4-F1 UNCHARACTERIZED PROTEIN;
2701:  efv2-A  2.4 12.5  108   413    5   DROME:AF-Q9W2A3-F1 IP10558P;
2702:  egmr-A  2.4 25.2  149   467    5   DROME:AF-M9PFR2-F1 TMS1, ISOFORM F;
2703:  eg4s-A  2.4 14.2   69   589    9   DROME:AF-Q9VKC8-F1 FI03495P;
2704:  elh7-A  2.4  6.8   94   144    6   DROME:AF-A1ZB42-F1 MEDIATOR OF RNA POLYMERASE II TRANSCRIPTION SUBUN
2705:  elhk-A  2.4 16.1  107   560    6   DROME:AF-Q9I7D0-F1 PHOSPHORYLASE KINASE;
2706:  eic5-A  2.4  8.2   77   163    3   DROME:AF-Q9VPD4-F1 VESICLE TRANSPORT PROTEIN;
2707:  eho1-A  2.4 34.6   72   877    6   DROME:AF-A0A0B4LHR8-F1 UNCHARACTERIZED PROTEIN, ISOFORM G;
2708:  edas-A  2.4  5.0  117   449    6   DROME:AF-Q7K3M9-F1 GH27640P;
2709:  eh6a-A  2.4  5.2   82   104   10   DROME:AF-Q8IQY1-F1 UNCHARACTERIZED PROTEIN;
2710:  ehw8-A  2.4  7.4  130   371    5   DROME:AF-Q9VJX8-F1 VERY-LONG-CHAIN (3R)-3-HYDROXYACYL-COA DEHYDRATAS
2711:  emoa-A  2.4 20.9   70   246    6   DROME:AF-Q9VN71-F1 UNCHARACTERIZED PROTEIN, ISOFORM A;
2712:  eezu-A  2.4 23.1   83   200    4   DROME:AF-Q8IRF1-F1 IP08610P;
2713:  efpi-A  2.4 11.8  159   655    9   DROME:AF-Q9V3F9-F1 BCDNA.LD28120;
2714:  ekow-A  2.4 17.7  117   509    9   DROME:AF-Q8IQD3-F1 UNCHARACTERIZED PROTEIN, ISOFORM C;
2715:  ec7b-A  2.4 28.5   91   242    5   DROME:AF-Q9VXY9-F1 OPOSSUM, ISOFORM A;
2716:  egnf-A  2.4 21.3   74   209    9   DROME:AF-Q24439-F1 ATP SYNTHASE SUBUNIT O, MITOCHONDRIAL;
2717:  edd3-A  2.4  7.2  140   419    9   DROME:AF-Q9VWL5-F1 INNEXIN INX5;
2718:  eftb-A  2.4 24.9   86   484    6   DROME:AF-Q9V3Z1-F1 TRIBBLES;
2719:  efi1-A  2.4 10.7  107   292   10   DROME:AF-Q9VWF7-F1 PHOSPHOSERYL TRNA KINASE, ISOFORM A;
2720:  ek0y-A  2.4 13.2  107   436    6   DROME:AF-Q9VSM4-F1 GH26459P;
2721:  efr8-A  2.4  4.6  148  1302    7   DROME:AF-Q00449-F1 MULTIDRUG RESISTANCE PROTEIN HOMOLOG 49;
2722:  emmb-A  2.4 19.7  132   564   11   DROME:AF-A0A0C4DHC8-F1 ALDEHYDE DEHYDROGENASE TYPE III, ISOFORM Q;
2723:  edkn-A  2.4 22.4  134   245    9   DROME:AF-Q9VKD2-F1 VERY-LONG-CHAIN (3R)-3-HYDROXYACYL-COA DEHYDRATAS
2724:  eghm-A  2.4 21.2  141   927    3   DROME:AF-Q8IRD5-F1 AT25231P;
2725:  eg24-A  2.4 11.2  118   604    6   DROME:AF-Q8MRJ2-F1 LD11139P;
2726:  eg9c-A  2.4 13.7  107   475    4   DROME:AF-Q9VEA3-F1 HOMEOBOX DOMAIN-CONTAINING PROTEIN;
2727:  ef9f-A  2.4  7.7  107   565    6   DROME:AF-Q8IMI5-F1 FI04474P;
2728:  egy4-A  2.4  8.4   61    65   10   DROME:AF-B7YZN4-F1 GH02741P3;
2729:  edn0-A  2.4 21.9  114   635    7   DROME:AF-Q9VTT6-F1 IONOTROPIC RECEPTOR 68B;
2730:  ejt4-A  2.4  9.6   98   266    9   DROME:AF-Q9W5N0-F1 CYTOCHROME C OXIDASE ASSEMBLY FACTOR 7 HOMOLOG;
2731:  ejn4-A  2.4 21.9  138   706    8   DROME:AF-Q9VSL7-F1 ZINC TRANSPORTER FOI;
2732:  ehj1-A  2.4 19.1  153  1136    5   DROME:AF-Q9VL07-F1 LD02225P;
2733:  ekte-A  2.4 11.8   91   249    5   DROME:AF-Q03751-F1 DNAJ HOMOLOG SUBFAMILY C MEMBER 5 HOMOLOG;
2734:  ee5v-A  2.4 47.2  141  2021    7   DROME:AF-M9PC26-F1 UNCHARACTERIZED PROTEIN, ISOFORM E;
2735:  eeqd-A  2.4 27.8   80   687    5   DROME:AF-Q9VXT5-F1 CWF19-LIKE PROTEIN 2 HOMOLOG;
2736:  edmq-A  2.4 23.1  116   913    9   DROME:AF-Q9VMP3-F1 GLUTAMATE RECEPTOR IIB;
2737:  egjm-A  2.4  6.0   76   458    3   DROME:AF-Q9VZJ2-F1 GH27759P;
2738:  ehfx-A  2.4  5.4  100   540    6   DROME:AF-Q8T8W3-F1 AT21416P;
2739:  efvh-A  2.4 29.2  117   308    3   DROME:AF-Q9I7H8-F1 LD37276P;
2740:  emnj-A  2.4 24.8   82   453   12   DROME:AF-Q9VJI5-F1 LD43175P;
2741:  ef12-A  2.4 37.5  107   573    5   DROME:AF-Q9VDS0-F1 IP21853P;
2742:  ekoi-A  2.4 23.6  100  1163    5   DROME:AF-P48423-F1 GTPASE-ACTIVATING PROTEIN;
2743:  egvi-A  2.4  5.9   81   615    4   DROME:AF-Q9VZ84-F1 GH01279P;
2744:  ef6v-A  2.4 17.4   99   444   10   DROME:AF-Q9V3E0-F1 EG:BACR7A4.20 PROTEIN;
2745:  ehq1-A  2.4 20.9  126   674    8   DROME:AF-A1Z9B0-F1 FI19336P1;
2746:  ehsw-A  2.4  9.5  155   743   11   DROME:AF-P91679-F1 PEPTIDE TRANSPORTER FAMILY 1;
2747:  eh8v-A  2.4 13.7  139   460    8   DROME:AF-Q4V5R4-F1 GLUTAMATE TRANSPORTER POLYPHEMUS;
2748:  ejyz-A  2.4  6.6  143   694    6   DROME:AF-Q9VVX3-F1 FRIZZLED-2;
2749:  eitz-A  2.4 21.9  120  1615   10   DROME:AF-Q9VC42-F1 UNCHARACTERIZED PROTEIN, ISOFORM B;
2750:  eg0r-A  2.4 24.3  118   451    5   DROME:AF-M9PET2-F1 TARGET OF WINGLESS, ISOFORM E;
2751:  elfv-A  2.4 32.5  114   382   10   DROME:AF-P91657-F1 OPSIN RH5;
2752:  eeyk-A  2.4 10.4   79  1427    6   DROME:AF-Q9W4H8-F1 LD34192P;
2753:  eilb-A  2.4  9.1   92   623    7   DROME:AF-Q9VVL2-F1 IONOTROPIC RECEPTOR 75C;
2754:  egd8-A  2.4 12.4  117  1040    9   DROME:AF-A2RVG6-F1 IP17501P;
2755:  ek3j-A  2.4  4.0   71   493    4   DROME:AF-P09087-F1 HOMEOBOX PROTEIN ABDOMINAL-B;
2756:  ednn-A  2.4  8.4   81   302   10   DROME:AF-Q9VQH5-F1 CUTICULAR PROTEIN 23B;
2757:  emfr-A  2.4 16.6  111   684    8   DROME:AF-Q8SZZ8-F1 LITTLE ELONGATION COMPLEX SUBUNIT 2;
2758:  emv7-A  2.4 18.1  137   796    6   DROME:AF-Q9VFV0-F1 IONOTROPIC RECEPTOR 87A;
2759:  ehik-A  2.4 28.6  164   910    8   DROME:AF-Q9V4A0-F1 FI01405P;
2760:  edwm-A  2.4  8.9  113   570   11   DROME:AF-Q9VF41-F1 GH11140P;
2761:  eiee-A  2.4  4.9  113   717   11   DROME:AF-Q8IRD1-F1 UNCHARACTERIZED PROTEIN;
2762:  eh1b-A  2.4 15.4  108   536    7   DROME:AF-A1Z6W1-F1 FI21641P1;
2763:  ec18-A  2.4 12.0   89   179   11   DROME:AF-Q9VNA0-F1 PROBABLE MITOCHONDRIAL IMPORT INNER MEMBRANE TRAN
2764:  egx9-A  2.4  8.2  139   620    6   DROME:AF-A1Z7I1-F1 UNCHARACTERIZED PROTEIN, ISOFORM C;
2765:  efla-A  2.4 13.5   87   159    3   DROME:AF-A1Z7A5-F1 GEO04452P1;
2766:  efkf-A  2.4 12.0  130   485    9   DROME:AF-Q9VQN9-F1 IP12678P;
2767:  ej8n-A  2.4 17.6  124  1489    6   DROME:AF-Q9VDA0-F1 FANCONI ANEMIA GROUP M HELICASE, ISOFORM A;
2768:  ef4l-A  2.4 20.3  107   558    5   DROME:AF-Q9VJX7-F1 AT04835P;
2769:  ei33-A  2.4  7.4  110  1104    4   DROME:AF-B7Z092-F1 UNCHARACTERIZED PROTEIN, ISOFORM D;
2770:  efzl-A  2.4 19.4  131   966    5   DROME:AF-A1ZAY8-F1 FI23003P1;
2771:  egoj-A  2.4 16.3   97   595    4   DROME:AF-Q7K4I4-F1 LD38576P;
2772:  eijd-A  2.4 11.2   58   195    3   DROME:AF-Q9TVP3-F1 J DOMAIN-CONTAINING PROTEIN;
2773:  ehma-A  2.4 11.9   87   834    9   DROME:AF-A0A0B7P9G0-F1 UNEXTENDED PROTEIN;
2774:  eern-A  2.4 31.5  121   448    5   DROME:AF-Q9VHE3-F1 GH05665P;
2775:  elsj-A  2.4  6.1   82   224   10   DROME:AF-Q9VZK9-F1 TRANSMEMBRANE PROTEIN 267;
2776:  ekfj-A  2.4  3.5   66   101    3   DROME:AF-A8DYL6-F1 UNCHARACTERIZED PROTEIN;
2777:  elyz-A  2.4 29.0  130   541    7   DROME:AF-Q9N658-F1 ZINC FINGER PROTEIN SENS;
2778:  een3-A  2.4  7.4  106   773    7   DROME:AF-P50534-F1 E3 UBIQUITIN-PROTEIN LIGASE MSL-2;
2779:  egw2-A  2.4  9.4  125   408   10   DROME:AF-Q9VFS9-F1 ACID-SENSITIVE TWO PORE DOMAIN K+ CHANNEL DTASK-6
2780:  eh2a-A  2.4 17.3  136   465   10   DROME:AF-Q9VTD7-F1 UNCHARACTERIZED PROTEIN, ISOFORM B;
2781:  eeoy-A  2.4  8.9  113   734    5   DROME:AF-Q9VL47-F1 UNCHARACTERIZED PROTEIN;
2782:  eezx-A  2.4  4.4  105   417    8   DROME:AF-A0A0B4K7Y4-F1 BB IN A BOXCAR, ISOFORM C;
2783:  eki7-A  2.4 16.0   74   554    7   DROME:AF-Q8IMF4-F1 RE24176P;
2784:  egsi-A  2.4  4.5  103   234    7   DROME:AF-Q9VTI1-F1 UNCHARACTERIZED PROTEIN;
2785:  edrq-A  2.4  5.5   80   272    4   DROME:AF-Q9W5W6-F1 TIP41-LIKE PROTEIN;
2786:  em07-A  2.4 26.6  109   284    8   DROME:AF-C0PDE0-F1 RETICULON-LIKE PROTEIN;
2787:  elb9-A  2.4  5.2   97   902    7   DROME:AF-Q9VCV4-F1 CITRATE HYDRO-LYASE;
2788:  effy-A  2.4  7.0  101   556   10   DROME:AF-Q9VFG2-F1 MFS DOMAIN-CONTAINING PROTEIN;
2789:  egpe-A  2.4 23.7  166   548    4   DROME:AF-F0JAI6-F1 KINETOCHORE AND EB1-ASSOCIATED BASIC PROTEIN;
2790:  ec79-A  2.4  4.7   60   297    5   DROME:AF-O16011-F1 PROTEIN MUSCLEBLIND;
2791:  ef1l-A  2.4 19.1  102   246    8   DROME:AF-Q9VHD3-F1 PROBABLE MALEYLACETOACETATE ISOMERASE 1;
2792:  ef3y-A  2.4 10.3   98   392    4   DROME:AF-Q9VK20-F1 LD18447P;
2793:  emh4-A  2.4  3.2   85   378    8   DROME:AF-Q9VMY2-F1 RE15880P;
2794:  emi5-A  2.4 23.5  114   705    3   DROME:AF-Q9VGP9-F1 KP78A;
2795:  elh8-A  2.4 25.8   63   127    5   DROME:AF-A1Z8H5-F1 CUTICULAR PROTEIN 47ED;
2796:  ejgf-A  2.4  3.8   81  1155    5   DROME:AF-Q8IQ30-F1 TRABUCO, ISOFORM C;
2797:  edvf-A  2.4 23.0  173   894    5   DROME:AF-Q9VQQ9-F1 EXOCYST COMPLEX COMPONENT 2;
2798:  elf2-A  2.4  3.3   73   573    5   DROME:AF-Q7KMH5-F1 BCDNA.LD29892;
2799:  el5p-A  2.3 22.4  129   613    5   DROME:AF-Q9XZS8-F1 ACTIVATING TRANSCRIPTION FACTOR 3;
2800:  el51-A  2.3 30.3  145  1918    6   DROME:AF-Q0KHR2-F1 FORKED, ISOFORM F;
2801:  elt9-A  2.3 13.5  108   264    6   DROME:AF-Q9VH55-F1 ELONGATION OF VERY LONG CHAIN FATTY ACIDS PROTEIN
2802:  elg1-A  2.3  7.1   91   220    4   DROME:AF-A1ZB68-F1 FI01423P;
2803:  em6i-A  2.3 27.8  117   470    8   DROME:AF-Q9W593-F1 EG:BACN32G11.2 PROTEIN;
2804:  ejhd-A  2.3 19.7  197  2029   11   DROME:AF-Q9VVC6-F1 EPHEXIN, ISOFORM D;
2805:  edf8-A  2.3 23.9  137   506    5   DROME:AF-Q9VYG1-F1 26S PROTEASOME NON-ATPASE REGULATORY SUBUNIT 5;
2806:  ejqx-A  2.3 34.3  151   781    5   DROME:AF-Q7PLI0-F1 ADHERENS JUNCTION PROTEIN P120;
2807:  efmv-A  2.3 20.5  147   317    5   DROME:AF-Q9VAJ9-F1 SD09259P;
2808:  efei-A  2.3  6.4  132   859    8   DROME:AF-Q9VQE9-F1 PROTEIN O-MANNOSYL-TRANSFERASE TMTC1;
2809:  ec2f-A  2.3 61.1   86   548    2   DROME:AF-Q7PLL7-F1 DPR-INTERACTING PROTEIN LAMBDA;
2810:  eei1-A  2.3 31.2  106   658    9   DROME:AF-Q8MQZ8-F1 LP07906P;
2811:  em66-A  2.3 14.0  180  1317   11   DROME:AF-Q9VWL7-F1 RHO GTPASE ACTIVATING PROTEIN AT 18B, ISOFORM C;
2812:  ejlr-A  2.3 17.1  127   317    6   DROME:AF-Q8IR56-F1 GM07807P;
2813:  eesx-A  2.3 31.7  100   509    8   DROME:AF-Q9VTZ7-F1 LD47970P;
2814:  ef45-A  2.3 16.4  163   658    7   DROME:AF-Q7JWI7-F1 HERMES, ISOFORM A;
2815:  el8c-A  2.3 26.5   96   530   13   DROME:AF-Q9VFV1-F1 RE55542P;
2816:  em16-A  2.3  5.2   89   486    8   DROME:AF-Q9W1Y9-F1 MFS DOMAIN-CONTAINING PROTEIN;
2817:  edl5-A  2.3 27.5  153  1038    7   DROME:AF-Q9VZ07-F1 KINESIN ASSOCIATED PROTEIN 3, ISOFORM G;
2818:  ecyr-A  2.3  6.6  100   160    2   DROME:AF-Q2MGP2-F1 UNCHARACTERIZED PROTEIN;
2819:  ej91-A  2.3 27.8  135   665    6   DROME:AF-Q7JX95-F1 RH42110P;
2820:  ejbn-A  2.3 14.1  171   530    6   DROME:AF-Q9W2S1-F1 FI17817P1;
2821:  efy5-A  2.3 15.7  132   263    7   DROME:AF-Q9VEV3-F1 LP07287P;
2822:  ehkz-A  2.3 14.6  120   514    7   DROME:AF-Q9V9L1-F1 PROBABLE CYTOCHROME P450 6W1;
2823:  emcn-A  2.3 23.5  102   633    7   DROME:AF-A1Z910-F1 NEPRILYSIN-LIKE 10;
2824:  eh87-A  2.3 14.8  101   846    4   DROME:AF-Q9VVN4-F1 ATR-INTERACTING PROTEIN MUS304;
2825:  ek4r-A  2.3  6.7   89   310    6   DROME:AF-A1Z6P0-F1 ZINC/IRON REGULATED TRANSPORTER-RELATED PROTEIN 4
2826:  edxl-A  2.3 13.8  124   501   10   DROME:AF-Q9V676-F1 PROBABLE CYTOCHROME P450 6T3;
2827:  ecvs-A  2.3 36.5  104  1065    9   DROME:AF-M9MSL4-F1 CENTROSOMAL PROTEIN 135KDA, ISOFORM B;
2828:  em1z-A  2.3 23.8  134   991    4   DROME:AF-Q03445-F1 GLUTAMATE RECEPTOR 1;
2829:  ehdf-A  2.3  6.6  121   210    7   DROME:AF-Q9W5X6-F1 AT16669P;
2830:  em33-A  2.3  5.7   61   142   13   DROME:AF-A1Z7W3-F1 GEO10290P1;
2831:  elzi-A  2.3 24.2   75  2044    4   DROME:AF-B7YZU4-F1 CALMODULIN-BINDING TRANSCRIPTION ACTIVATOR, ISOFO
2832:  egzc-A  2.3 20.1  167   350    5   DROME:AF-Q7KGH1-F1 FI04477P;
2833:  eia3-A  2.3  6.6   90   322    7   DROME:AF-Q9VAN9-F1 IP10585P;
2834:  ef65-A  2.3  9.5   83   181    6   DROME:AF-Q9VDT4-F1 UNCHARACTERIZED PROTEIN, ISOFORM A;
2835:  ehe2-A  2.3 20.3  126   575    9   DROME:AF-Q9VXB8-F1 FI24431P1;
2836:  efix-A  2.3 28.3   98   970    3   DROME:AF-Q9VN28-F1 LD26442P;
2837:  eg3f-A  2.3 11.3  110   215    5   DROME:AF-Q9V3U9-F1 PROTEIN SLOWMO;
2838:  efit-A  2.3 28.3   94   458    2   DROME:AF-Q7K4T8-F1 LD23856P;
2839:  eler-A  2.3 14.5  154   821    8   DROME:AF-Q5BI50-F1 CULLIN 4, ISOFORM A;
2840:  ed24-A  2.3  5.4   88   836    8   DROME:AF-Q9W3N6-F1 GENERAL VESICULAR TRANSPORT FACTOR P115;
2841:  egj0-A  2.3 30.0  111  1180    9   DROME:AF-Q9VYS3-F1 REGULATOR OF NONSENSE TRANSCRIPTS 1 HOMOLOG;
2842:  eh65-A  2.3 27.3  170  1254    8   DROME:AF-Q9VRC9-F1 NPC INTRACELLULAR CHOLESTEROL TRANSPORTER 1 HOMOL
2843:  eku4-A  2.3  5.9   84   197    7   DROME:AF-Q9VYM0-F1 CG2555-PA;
2844:  ehu3-A  2.3 22.2  152   754    3   DROME:AF-Q9VZA7-F1 GH19286P;
2845:  ekwh-A  2.3 15.9   87   465    5   DROME:AF-Q494G1-F1 LP19554P;
2846:  eigh-A  2.3 12.9  128   509    5   DROME:AF-O76924-F1 POTENTIAL E3 UBIQUITIN-PROTEIN LIGASE ARIADNE-2;
2847:  ejoi-A  2.3 10.6   67   153   10   DROME:AF-Q9VLB1-F1 CUTICULAR PROTEIN 30B;
2848:  edic-A  2.3 15.2  108   624    4   DROME:AF-M9PBX3-F1 UNCHARACTERIZED PROTEIN, ISOFORM H;
2849:  elan-A  2.3  6.4  166   597    5   DROME:AF-Q9VD40-F1 RH23644P;
2850:  egf8-A  2.3  7.8   90   327    3   DROME:AF-Q9VHB6-F1 METAXIN-1 HOMOLOG;
2851:  eja3-A  2.3  9.8   88   128    8   DROME:AF-Q7JV61-F1 SD17342P;
2852:  eii2-A  2.3  6.3  165   889    8   DROME:AF-Q9VVG4-F1 EXOCYST COMPLEX COMPONENT 1;
2853:  ei2b-A  2.3 23.0   96   769    8   DROME:AF-O97143-F1 SERINE/THREONINE-PROTEIN KINASE PLK4;
2854:  eevj-A  2.3 23.3  138   511    8   DROME:AF-Q9VMS8-F1 PROBABLE CYTOCHROME P450 4AC2;
2855:  elcc-A  2.3  7.6   86   504    3   DROME:AF-Q9VME8-F1 PICKPOCKET 14;
2856:  elga-A  2.3 12.7  117  1597    9   DROME:AF-A0A0B4KHA8-F1 UNCHARACTERIZED PROTEIN, ISOFORM B;
2857:  ed3s-A  2.3  3.5   77   225    8   DROME:AF-Q7JVZ8-F1 GLUTATHIONE S TRANSFERASE E11, ISOFORM A;
2858:  elzm-A  2.3 20.0   87   509    7   DROME:AF-Q9VE18-F1 LD41216P;
2859:  edz2-A  2.3  6.1  100   661   10   DROME:AF-Q0E8Q6-F1 UNCHARACTERIZED PROTEIN, ISOFORM B;
2860:  ej7x-A  2.3  4.0   96   190    7   DROME:AF-Q9W4S5-F1 IP07779P;
2861:  ee4r-A  2.3  6.3   80   159    6   DROME:AF-P23380-F1 V-TYPE PROTON ATPASE 16 KDA PROTEOLIPID SUBUNIT;
2862:  ef36-A  2.3 46.2   93   834    6   DROME:AF-B7YZV4-F1 CALCIUM/CALMODULIN-DEPENDENT 3',5'-CYCLIC NUCLEOT
2863:  edi8-A  2.3 21.6   88   900    7   DROME:AF-Q9VFF3-F1 RRP6, ISOFORM B;
2864:  eea2-A  2.3 19.4  137   302    6   DROME:AF-Q9VVS1-F1 DICARBOXYLATE CARRIER 4, ISOFORM A;
2865:  ehck-A  2.3 16.1  172   611    4   DROME:AF-Q9VM61-F1 UNCHARACTERIZED PROTEIN, ISOFORM A;
2866:  ejf8-A  2.3 17.9  128   994    6   DROME:AF-P35875-F1 POLY  POLYMERASE;
2867:  egl1-A  2.3 12.9  104   215    6   DROME:AF-Q7KVF6-F1 IP20706P;
2868:  efw3-A  2.3 10.7  100   677    5   DROME:AF-Q9VRK9-F1 KINESIN-LIKE PROTEIN;
2869:  eie8-A  2.3  8.4   98   521    6   DROME:AF-Q9VA06-F1 ANKYRIN REPEAT AND SOCS BOX PROTEIN 17;
2870:  edfg-A  2.3  4.9  111  2084    9   DROME:AF-Q9VXY2-F1 MAP KINASE-ACTIVATING DEATH DOMAIN PROTEIN;
2871:  ejxm-A  2.3 35.6  170   696    5   DROME:AF-A8JV32-F1 UNCHARACTERIZED PROTEIN, ISOFORM C;
2872:  efe7-A  2.3 26.9   93  1580    4   DROME:AF-Q8T498-F1 RAS GTPASE-ACTIVATING PROTEIN RASKOL;
2873:  eeja-A  2.3 16.6  115   720    5   DROME:AF-Q9VR99-F1 CACTIN;
2874:  ed7f-A  2.3 12.1   94   228    5   DROME:AF-A1Z7X7-F1 GLUTATHIONE S TRANSFERASE T2;
2875:  egm0-A  2.3 21.3  162   486    5   DROME:AF-Q9VMP0-F1 GH11218P;
2876:  edrz-A  2.3 13.5  109   265    8   DROME:AF-Q4V3H4-F1 ELONGATION OF VERY LONG CHAIN FATTY ACIDS PROTEIN
2877:  el3r-A  2.3 34.4  102   641    5   DROME:AF-Q9VA00-F1 PROTEIN ZWILCH;
2878:  ekj3-A  2.3 10.5  153   469    8   DROME:AF-Q9VQN6-F1 AT22075P;
2879:  eddj-A  2.3 28.5  113   236    8   DROME:AF-A1Z8Y4-F1 UNCHARACTERIZED PROTEIN;
2880:  efek-A  2.3 41.2   96   648    5   DROME:AF-M9PCT4-F1 IONOTROPIC RECEPTOR 31A, ISOFORM C;
2881:  ejmd-A  2.3 20.0  120   459    3   DROME:AF-Q8IN01-F1 FI06006P;
2882:  eelu-A  2.3 10.4   87   217    7   DROME:AF-Q00637-F1 SUPEROXIDE DISMUTASE , MITOCHONDRIAL;
2883:  eg0u-A  2.3 10.2   91   346    2   DROME:AF-Q9VHM4-F1 RANSHI;
2884:  elvt-A  2.3 19.3  142   487    6   DROME:AF-O46339-F1 HOMEOBOX PROTEIN HOMOTHORAX;
2885:  eeii-A  2.3  4.7   88   412    8   DROME:AF-Q9VVJ1-F1 UNCHARACTERIZED PROTEIN, ISOFORM B;
2886:  egj4-A  2.3 19.7  147   605    4   DROME:AF-Q9GQQ0-F1 PROTEIN SPINSTER;
2887:  el3e-A  2.3 12.9  145   629   10   DROME:AF-Q9VSV2-F1 TRANSPORTER;
2888:  elg3-A  2.3 31.9  161   596    9   DROME:AF-P49283-F1 PROTEIN MALVOLIO;
2889:  eluk-A  2.3  6.3   81   255    5   DROME:AF-Q9VA75-F1 OSIRIS 23;
2890:  elrs-A  2.3 11.5  107   132    8   DROME:AF-Q9VDZ5-F1 GH27195P;
2891:  ekuk-A  2.3  7.9  112  1256    5   DROME:AF-H9XVN1-F1 RHO GTPASE ACTIVATING PROTEIN AT 102A, ISOFORM D;
2892:  ef3c-A  2.3  6.6  128   245    4   DROME:AF-Q9V3P3-F1 LD45860P;
2893:  elw2-A  2.3 13.1   68   178    9   DROME:AF-Q9VHF9-F1 UNCHARACTERIZED PROTEIN, ISOFORM B;
2894:  efhn-A  2.3  5.8   96   633    7   DROME:AF-P11146-F1 HEAT SHOCK 70 KDA PROTEIN COGNATE 2;
2895:  edj8-A  2.3 12.6   95   352    7   DROME:AF-Q9W429-F1 UDP-XYLOSE AND UDP-N-ACETYLGLUCOSAMINE TRANSPORTE
2896:  ejyf-A  2.3 19.5  183  1330    5   DROME:AF-Q9VDE9-F1 FI04035P;
2897:  elhu-A  2.3  7.1   78   121    6   DROME:AF-Q9VKM9-F1 GEO11549P1;
2898:  el45-A  2.3 20.6  140   735    7   DROME:AF-F7VJS4-F1 MIP31237P;
2899:  ed1h-A  2.3  9.3  145   385    6   DROME:AF-Q9VUL8-F1 PEROXISOMAL ASSEMBLY PROTEIN PEX3;
2900:  efua-A  2.3  3.1   57   490    2   DROME:AF-Q9VL28-F1 LD15323P;
2901:  egz9-A  2.3 15.2  107   517    8   DROME:AF-Q9V817-F1 PROBABLE G-PROTEIN COUPLED RECEPTOR MTH-LIKE 4;
2902:  egrg-A  2.3 27.8  130   611    5   DROME:AF-Q9VCM4-F1 IONOTROPIC RECEPTOR 94E;
2903:  ees5-A  2.3 12.5  101  1306    4   DROME:AF-A8DYK5-F1 UNCHARACTERIZED PROTEIN, ISOFORM B;
2904:  el68-A  2.3 13.1  136   984    4   DROME:AF-Q9VXW9-F1 UNCHARACTERIZED PROTEIN, ISOFORM A;
2905:  ed1e-A  2.3 28.0  129   583    6   DROME:AF-Q0E8F2-F1 FI05451P;
2906:  efvs-A  2.3 14.3   91   293    3   DROME:AF-Q9W465-F1 FI21917P1;
2907:  elsr-A  2.3 16.9  126   393    5   DROME:AF-P48592-F1 RIBONUCLEOSIDE-DIPHOSPHATE REDUCTASE SUBUNIT M2;
2908:  ekr5-A  2.3 11.0   83    95    2   DROME:AF-Q9VI60-F1 ENHANCER OF YELLOW 2B TRANSCRIPTION FACTOR;
2909:  emhf-A  2.3 15.3  121   409    5   DROME:AF-Q9U6M0-F1 EVOLUTIONARILY CONSERVED SIGNALING INTERMEDIATE I
2910:  eeku-A  2.3  9.0   88   542    5   DROME:AF-Q7KKI0-F1 CCT-EPSILON;
2911:  efhc-A  2.3  9.8  143   323    6   DROME:AF-Q9W0Y9-F1 AT11877P;
2912:  ejeh-A  2.3 16.7  138   293    7   DROME:AF-Q9VGY0-F1 AT31162P;
2913:  elq5-A  2.3 19.9   67   702    7   DROME:AF-P17886-F1 PROTEIN CROOKED NECK;
2914:  ecv9-A  2.3  9.6   66   137    9   DROME:AF-Q0KI15-F1 GEO11096P1;
2915:  eeo3-A  2.3 13.0  115   304   10   DROME:AF-Q9W4X6-F1 TETRASPANIN;
2916:  egnh-A  2.2  5.5   84   425    7   DROME:AF-Q9VJZ2-F1 LD05321P;
2917:  eh0a-A  2.2  8.2  123   287   11   DROME:AF-A1Z787-F1 DICARBOXYLATE CARRIER 3, ISOFORM A;
2918:  ejz6-A  2.2 30.2  154   691    5   DROME:AF-Q9VPZ4-F1 NRF DOMAIN-CONTAINING PROTEIN;
2919:  ek0u-A  2.2 10.0  130   463    5   DROME:AF-Q9VS79-F1 CYTOCHROME P450 4D8;
2920:  ejhk-A  2.2  4.6   99   350   10   DROME:AF-Q9VQH1-F1 FI19814P1;
2921:  ehx0-A  2.2 15.9   79   400    9   DROME:AF-Q9W115-F1 FI14130P;
2922:  ejt8-A  2.2 13.1   91   212    7   DROME:AF-Q9VG92-F1 GLUTATHIONE S TRANSFERASE D8;
2923:  eh1g-A  2.2 12.6  109   475    8   DROME:AF-Q9VP06-F1 GDP-MAN:MAN(3)GLCNAC(2)-PP-DOL
2924:  elcq-A  2.2 17.0  103   405    1   DROME:AF-Q0KIB3-F1 HISTONE ACETYLTRANSFERASE TYPE B CATALYTIC SUBUNI
2925:  edr7-A  2.2  4.4   83   346    4   DROME:AF-Q9VSH0-F1 IP12463P;
2926:  eiit-A  2.2 12.0   73   584    1   DROME:AF-Q9VKE6-F1 MALTASE B1;
2927:  el9v-A  2.2 13.1  101   321    7   DROME:AF-A1Z6G4-F1 RE41154P1;
2928:  eilg-A  2.2  6.1   88   343    9   DROME:AF-A0A0U1RVK6-F1 FRUCTOSE-BISPHOSPHATASE;
2929:  elil-A  2.2  9.4  126  1235    9   DROME:AF-Q86BY9-F1 PROTEIN RIGOR MORTIS;
2930:  ecui-A  2.2 16.7  116   425   10   DROME:AF-A1ZBY4-F1 FI20425P1;
2931:  efhd-A  2.2 10.0   85   209    1   DROME:AF-Q9VL94-F1 FI04446P;
2932:  eijk-A  2.2 24.2  136   511    8   DROME:AF-Q9VLZ7-F1 PROBABLE CYTOCHROME P450 4D21;
2933:  emr0-A  2.2 18.8  142  1541    3   DROME:AF-Q9VCX1-F1 REGULATOR OF G-PROTEIN SIGNALING LOCO;
2934:  eicl-A  2.2 18.1  142   789    6   DROME:AF-Q9W269-F1 SOLUTE CARRIER ORGANIC ANION TRANSPORTER FAMILY M
2935:  eidy-A  2.2 11.1   89   271   11   DROME:AF-Q7JW12-F1 THIOREDOXIN-RELATED TRANSMEMBRANE PROTEIN 2 HOMOL
2936:  ed7s-A  2.2  8.3   98   504    7   DROME:AF-Q9W096-F1 PHOSPHATIDYLINOSITOL-GLYCAN BIOSYNTHESIS CLASS W
2937:  elcz-A  2.2  5.2   70   193    3   DROME:AF-Q8T4C9-F1 AT03632P;
2938:  eik0-A  2.2  6.8   94   164    5   DROME:AF-Q9VX02-F1 MITOCHONDRIAL 18 KDA PROTEIN;
2939:  elgy-A  2.2 10.8  104   223    6   DROME:AF-Q8MLW4-F1 UNCHARACTERIZED PROTEIN, ISOFORM A;
2940:  eifc-A  2.2 40.6  132  1004    4   DROME:AF-Q9VPY4-F1 FI21118P1;
2941:  ecyy-A  2.2 19.0  120   775    3   DROME:AF-Q9VII8-F1 OUTER SEGMENT 5;
2942:  el5z-A  2.2  9.5  100   705    6   DROME:AF-Q9NBW1-F1 FRIZZLED-4;
2943:  ej6e-A  2.2 29.7  151  1503    6   DROME:AF-Q9GPJ1-F1 PROTEIN SKELETOR, ISOFORMS D/E;
2944:  ekhp-A  2.2  3.8   56   232    4   DROME:AF-A8DYN5-F1 UNCHARACTERIZED PROTEIN, ISOFORM B;
2945:  eipa-A  2.2 15.8  128   495    9   DROME:AF-Q9VXY0-F1 PROBABLE CYTOCHROME P450 4S3;
2946:  eg2e-A  2.2 12.1   98   237    3   DROME:AF-Q8SZN4-F1 RH01588P;
2947:  ej5a-A  2.2 30.0  109   335    6   DROME:AF-Q9VIY3-F1 GH10882P;
2948:  eihc-A  2.2 18.1   90   183    4   DROME:AF-A1Z7L0-F1 FI16617P1;
2949:  ejdg-A  2.2 10.8   93   273   11   DROME:AF-Q6ILN6-F1 HDC08855;
2950:  ekqx-A  2.2 13.4  124   710    7   DROME:AF-P11420-F1 PROTEIN DAUGHTERLESS;
2951:  eg3j-A  2.2  6.7   90   458    8   DROME:AF-Q9VAR7-F1 P4HC DOMAIN-CONTAINING PROTEIN;
2952:  emay-A  2.2  7.0   87   147    3   DROME:AF-Q8IN42-F1 PROTEIN TURANDOT Z;
2953:  ejym-A  2.2 13.7   98   432    6   DROME:AF-Q9VK64-F1 UNCHARACTERIZED PROTEIN, ISOFORM A;
2954:  efgj-A  2.2 15.0   97   356    9   DROME:AF-Q9U9Q1-F1 REPLICATION FACTOR C 38KD SUBUNIT, ISOFORM A;
2955:  efmy-A  2.2  4.1   64   195    6   DROME:AF-Q9VI35-F1 SCP DOMAIN-CONTAINING PROTEIN;
2956:  efvg-A  2.2 18.0  120   324    8   DROME:AF-Q9V8M5-F1 PROBABLE 3-HYDROXYISOBUTYRATE DEHYDROGENASE, MITO
2957:  ejyx-A  2.2  5.0   60   443    7   DROME:AF-Q9VYD5-F1 BRANCHED-CHAIN-AMINO-ACID AMINOTRANSFERASE;
2958:  ekhy-A  2.2  4.0  111   488    7   DROME:AF-Q9VM95-F1 PROTEIN AATF;
2959:  ehbz-A  2.2 31.1   75   979    4   DROME:AF-Q9VEN2-F1 CHROMOSOME ALIGNMENT DEFECT 1;
2960:  egc0-A  2.2 24.9  147   585    4   DROME:AF-Q9VTL5-F1 SERINE/THREONINE-PROTEIN KINASE RIO1;
2961:  ehoe-A  2.2  8.8  141   493    7   DROME:AF-A0A0B4KHM5-F1 UNCHARACTERIZED PROTEIN, ISOFORM D;
2962:  efpt-A  2.2 25.0  105   322    5   DROME:AF-Q8MZC4-F1 PROBABLE CARDIOLIPIN SYNTHASE (CMP-FORMING);
2963:  ejcd-A  2.2 32.8   81   842    7   DROME:AF-Q9VPI2-F1 IONOTROPIC RECEPTOR 21A;
2964:  egr4-A  2.2 23.9  163   905    7   DROME:AF-Q8IS44-F1 DOPAMINE D2-LIKE RECEPTOR;
2965:  ekrx-A  2.2  7.7   91   193    9   DROME:AF-Q9VKQ8-F1 V-TYPE PROTON ATPASE PROTEOLIPID SUBUNIT;
2966:  eh0f-A  2.2  8.4   58   334    5   DROME:AF-Q24133-F1 DNAJ PROTEIN HOMOLOG 1;
2967:  eeiq-A  2.2 21.4  141  2482    6   DROME:AF-A1Z784-F1 ACETYL-COA CARBOXYLASE;
2968:  ec0h-A  2.2 27.3  116   453    7   DROME:AF-Q0E9F9-F1 FI16720P1;
2969:  edr2-A  2.2 22.2  114   878    2   DROME:AF-P34021-F1 ECDYSONE RECEPTOR;
2970:  eg10-A  2.2 14.5  148   339   10   DROME:AF-Q9VC40-F1 GH22160P;
2971:  ejvj-A  2.2  6.4  113   252   12   DROME:AF-Q9VMW8-F1 MANNOSE-P-DOLICHOL UTILIZATION DEFECT 1 PROTEIN H
2972:  ejf0-A  2.2  9.0   71   110   10   DROME:AF-Q9VG00-F1 CYTOCHROME C OXIDASE ASSEMBLY PROTEIN COX20, MITO
2973:  elqm-A  2.2 24.0  120   393    5   DROME:AF-Q9VAY9-F1 GH07821P;
2974:  edtw-A  2.2 15.9  103   687    8   DROME:AF-P10090-F1 PROTEIN WHITE;
2975:  egg7-A  2.2  7.4   68   288    7   DROME:AF-Q4QQ93-F1 IP09963P;
2976:  eh3r-A  2.2 15.9  128   501    9   DROME:AF-Q9V773-F1 PROBABLE CYTOCHROME P450 6A20;
2977:  eize-A  2.2  7.1   77   346    5   DROME:AF-Q9VAU3-F1 LP23408P;
2978:  elst-A  2.2  5.5   80   364    5   DROME:AF-Q7KRX0-F1 ENDONUCLEASE;
2979:  el1a-A  2.2 12.0  119   305    6   DROME:AF-Q9VNU0-F1 RE35159P;
2980:  ei41-A  2.2 13.1   87   597    6   DROME:AF-Q07327-F1 PROTEIN ROP;
2981:  eec9-A  2.2  4.6   97   234    8   DROME:AF-A0A0B4LH44-F1 UNCHARACTERIZED PROTEIN, ISOFORM C;
2982:  ehpj-A  2.2 17.3  135   301    9   DROME:AF-Q9VZ94-F1 AT25476P;
2983:  eez7-A  2.2 13.8   84   149   10   DROME:AF-Q94514-F1 CYTOCHROME C OXIDASE SUBUNIT 5A, MITOCHONDRIAL;
2984:  ehfy-A  2.2 18.4  122  1128    5   DROME:AF-Q9VJJ7-F1 TRANSIENT RECEPTOR POTENTIAL-GAMMA PROTEIN;
2985:  ekfk-A  2.2 10.2   94   286    6   DROME:AF-Q9V3N8-F1 PROBABLE TRNA(HIS) GUANYLYLTRANSFERASE;
2986:  efr5-A  2.2 27.4  101  1471    6   DROME:AF-A1ZBC4-F1 NON-SPECIFIC SERINE/THREONINE PROTEIN KINASE;
2987:  ee2k-A  2.2  4.0  106   670    8   DROME:AF-Q9VU33-F1 CULLIN 6;
2988:  ecz9-A  2.2 31.2   97   138    6   DROME:AF-Q9W0G7-F1 AUGMIN COMPLEX SUBUNIT MSD1;
2989:  eh4g-A  2.2  2.7   49    50    6   DROME:AF-M9NEV5-F1 UNCHARACTERIZED PROTEIN, ISOFORM A;
2990:  edqj-A  2.2 11.4  112  1350   13   DROME:AF-B7YZF8-F1 PHOSPHOLIPID-TRANSPORTING ATPASE;
2991:  egh2-A  2.2  4.5   85   826    9   DROME:AF-Q9VHN9-F1 HERMANSKY-PUDLAK SYNDROME 5 PROTEIN HOMOLOG;
2992:  ek0b-A  2.2  5.3   88   262    8   DROME:AF-Q9VH57-F1 ELONGATION OF VERY LONG CHAIN FATTY ACIDS PROTEIN
2993:  ejon-A  2.2 13.7  120   480    3   DROME:AF-Q9VWD5-F1 LD35087P;
2994:  eh36-A  2.2 19.0  103   396    6   DROME:AF-Q9VXN3-F1 LD07988P;
2995:  eefm-A  2.2 11.6  105   672    9   DROME:AF-Q9W0V0-F1 UNCHARACTERIZED PROTEIN, ISOFORM C;
2996:  ed7b-A  2.2 14.1   77   318    5   DROME:AF-Q8IPZ0-F1 ENDONUCLEASE;
2997:  ema9-A  2.2 21.3  137   596    4   DROME:AF-Q9VIW3-F1 RAN GTPASE-ACTIVATING PROTEIN;
2998:  ekw6-A  2.2  8.2  191   857    8   DROME:AF-A1Z8N1-F1 FACILITATED TREHALOSE TRANSPORTER TRET1-1;
2999:  elld-A  2.2 11.6   99   359    4   DROME:AF-Q9VYJ6-F1 UNCHARACTERIZED PROTEIN, ISOFORM F;
3000:  ee1c-A  2.2 14.7   64   262    8   DROME:AF-Q9Y143-F1 BCDNA.GH05536;
3001:  ejn8-A  2.2 16.2   89   337    4   DROME:AF-Q8T4D4-F1 AT03158P;
3002:  elhf-A  2.2 18.5  101   321    7   DROME:AF-Q9VQI1-F1 GH07239P;
3003:  egbt-A  2.2 22.4  111   559    6   DROME:AF-Q8MYW9-F1 O-ACYLTRANSFERASE;
3004:  edg8-A  2.2 18.6   85  1080    5   DROME:AF-Q8IPB7-F1 ALPHA-MANNOSIDASE;
3005:  egsz-A  2.2 10.5  120   477    2   DROME:AF-Q8MS56-F1 STE24 ENDOPEPTIDASE;
3006:  elm7-A  2.2 10.7   77   272    4   DROME:AF-Q9VUJ1-F1 PROTEASOME SUBUNIT BETA;
3007:  elfm-A  2.2  8.7   63   359    8   DROME:AF-Q9VM54-F1 J DOMAIN-CONTAINING PROTEIN;
3008:  ee2u-A  2.2 11.8   93   302    3   DROME:AF-Q9VZL3-F1 VERY-LONG-CHAIN ENOYL-COA REDUCTASE;
3009:  eems-A  2.2  5.0   80   305   13   DROME:AF-Q7KUV8-F1 UNCHARACTERIZED PROTEIN, ISOFORM C;
3010:  emxh-A  2.2 25.9  145   827    8   DROME:AF-Q8IR42-F1 DROP DEAD;
3011:  eh75-A  2.2 13.4   86   340    8   DROME:AF-Q9VKP3-F1 UNCHARACTERIZED PROTEIN;
3012:  edpe-A  2.2 20.7   86   816    8   DROME:AF-Q9W0L6-F1 GH22266P;
3013:  eg30-A  2.2  8.9   83   210    2   DROME:AF-Q9VGA1-F1 GLUTATHIONE S TRANSFERASE D10, ISOFORM A;
3014:  ekl6-A  2.2 11.7   64   178    5   DROME:AF-Q7K2P1-F1 CUTICULAR PROTEIN 50CB;
3015:  eflz-A  2.2  7.9   54   382    6   DROME:AF-B6VQ99-F1 NEUROECTODERM-EXPRESSED 2, ISOFORM A;
3016:  eim4-A  2.2 10.0  129  2206    6   DROME:AF-X2JEI9-F1 RHO GTPASE ACTIVATING PROTEIN AT 19D, ISOFORM D;
3017:  ekv5-A  2.2 19.3   72   652   10   DROME:AF-A1Z9A8-F1 PROTEIN PTCD3 HOMOLOG, MITOCHONDRIAL;
3018:  ehyt-A  2.2 16.4  103  1349    4   DROME:AF-Q27571-F1 NITRIC OXIDE SYNTHASE;
3019:  el1c-A  2.2 16.8  107   606    7   DROME:AF-Q86LG1-F1 PICKPOCKET PROTEIN 28;
3020:  efrc-A  2.2  9.7   71   297   11   DROME:AF-Q9V3P4-F1 CG7953 PROTEIN;
3021:  ehax-A  2.2 20.2  104   581    5   DROME:AF-Q9W0P1-F1 FI05305P;
3022:  emhw-A  2.2  9.2   85   234    7   DROME:AF-Q9VX62-F1 CG8675-PA;
3023:  ei0o-A  2.2  5.4   71   267    4   DROME:AF-Q9VFY5-F1 UNCHARACTERIZED PROTEIN;
3024:  ei2v-A  2.2 22.6  150   625    6   DROME:AF-A1Z9I5-F1 FI24033P1;
3025:  ec6n-A  2.2 30.0  144  1552    6   DROME:AF-Q9VX92-F1 RHO GTPASE ACTIVATING PROTEIN AT 15B, ISOFORM C;
3026:  elo4-A  2.2 23.7  130   721    9   DROME:AF-A0A0B4K7V4-F1 TRANSPORTER;
3027:  eg5h-A  2.2 20.0  188   968    6   DROME:AF-Q9VD87-F1 AMINOPEPTIDASE;
3028:  eepl-A  2.2  7.9  149   853    5   DROME:AF-Q8IMZ9-F1 WOLFRAMIN;
3029:  ehvt-A  2.2 15.7   95   898    7   DROME:AF-Q24210-F1 PERIPHERAL PLASMA MEMBRANE PROTEIN CASK;
3030:  ejkx-A  2.2  7.4   97   319    9   DROME:AF-Q9VPT9-F1 INTEGRAL MEMBRANE PROTEIN 2;
3031:  eijf-A  2.2  6.8   67   610    7   DROME:AF-D0IQA3-F1 MIP06971P;
3032:  emwp-A  2.2 17.6  137  1653    6   DROME:AF-Q9VJW1-F1 LD29171P;
3033:  edvx-A  2.2 18.0   67   576    3   DROME:AF-P52304-F1 SERINE/THREONINE-PROTEIN KINASE POLO;
3034:  eeuv-A  2.2 14.5  134   375    6   DROME:AF-Q9W039-F1 UNCHARACTERIZED PROTEIN, ISOFORM A;
3035:  eie1-A  2.2  2.9   55   454   11   DROME:AF-Q9VBK9-F1 UNCHARACTERIZED PROTEIN;
3036:  efzq-A  2.2  3.9   71   157    3   DROME:AF-Q9W1J7-F1 SKP1_POZ DOMAIN-CONTAINING PROTEIN;
3037:  eeio-A  2.2 21.7  125   204   10   DROME:AF-Q9VKZ9-F1 FI06463P;
3038:  egcr-A  2.2 23.2  110   594    7   DROME:AF-Q9VZR7-F1 FI24008P1;
3039:  ekld-A  2.2 15.9  163   387    9   DROME:AF-Q9VWG0-F1 GH21048P;
3040:  eid2-A  2.2 21.8  113   471    8   DROME:AF-Q0E960-F1 UNCHARACTERIZED PROTEIN, ISOFORM A;
3041:  eear-A  2.2  5.9   73   235   10   DROME:AF-Q9VB81-F1 CUTICULAR PROTEIN 97EB;
3042:  ee1q-A  2.2 10.0  113  1626    9   DROME:AF-A1ZBS3-F1 UNCHARACTERIZED PROTEIN;
3043:  ehhg-A  2.1 21.8   94   611    7   DROME:AF-Q9VRK6-F1 FI09606P;
3044:  eedt-A  2.1 29.4  139  1156    4   DROME:AF-Q02645-F1 PROTEIN HU-LI TAI SHAO;
3045:  eltj-A  2.1 35.3   85   696    8   DROME:AF-Q9VK07-F1 UV RADIATION RESISTANCE-ASSOCIATED GENE PROTEIN;
3046:  ehro-A  2.1  5.7   70   111    3   DROME:AF-A0A0B4K7A1-F1 UNCHARACTERIZED PROTEIN, ISOFORM A;
3047:  ej2z-A  2.1 19.6  144   340    6   DROME:AF-Q9VX14-F1 RH64870P;
3048:  el81-A  2.1  2.5   49   439    8   DROME:AF-Q8SX40-F1 RE19693P;
3049:  ed5k-A  2.1 18.9   92  2431    7   DROME:AF-Q8IRW8-F1 HISTONE-LYSINE N-METHYLTRANSFERASE TRR;
3050:  emm9-A  2.1 11.7  113   334    5   DROME:AF-Q9VBH0-F1 IP09281P;
3051:  em62-A  2.1 17.6  140   505    6   DROME:AF-Q494G7-F1 MAJOR FACILITATOR SUPERFAMILY TRANSPORTER 17, ISO
3052:  eldr-A  2.1 17.0   69   526    4   DROME:AF-Q9VL57-F1 RE10231P;
3053:  ej55-A  2.1  8.4   97   385    6   DROME:AF-E1JJF2-F1 UNCHARACTERIZED PROTEIN, ISOFORM B;
3054:  eksx-A  2.1 21.0   94   242    5   DROME:AF-Q9VFY1-F1 J DOMAIN-CONTAINING PROTEIN;
3055:  ecu4-A  2.1 14.7   81   141    7   DROME:AF-Q9VF08-F1 MITOCHONDRIAL IMPORT INNER MEMBRANE TRANSLOCASE S
3056:  ek5v-A  2.1 12.0  152   595   12   DROME:AF-Q9VLY4-F1 IP11961P;
3057:  ej4f-A  2.1  8.5   59   115    2   DROME:AF-Q8IQR7-F1 ELEVATED DURING INFECTION;
3058:  egci-A  2.1 25.8   92   583   11   DROME:AF-Q9I7T3-F1 UDP-GLYCOSYLTRANSFERASE FAMILY 305 MEMBER A1, ISO
3059:  ehpe-A  2.1 17.5  128   465    7   DROME:AF-Q9VEI3-F1 ADENOSINE 3'-PHOSPHO 5'-PHOSPHOSULFATE TRANSPORTE
3060:  ee7z-A  2.1 30.1   91   208    9   DROME:AF-O97062-F1 CCP84AE;
3061:  emq3-A  2.1 14.9  142   552    4   DROME:AF-Q7K4W1-F1 THREONYLCARBAMOYLADENOSINE TRNA METHYLTHIOTRANSFE
3062:  em1h-A  2.1 20.2   94  1591   10   DROME:AF-A0A0B4KHX7-F1 GCN2, ISOFORM C;
3063:  ei9g-A  2.1 37.5   68  1162    4   DROME:AF-Q86BP6-F1 ENHANCED LEVEL OF GENOMIC INSTABILITY 1, ISOFORM
3064:  ehoi-A  2.1  9.2  138  1188    8   DROME:AF-Q9W1J0-F1 TRANSPORTER;
3065:  ehai-A  2.1 21.0  121   902    6   DROME:AF-Q9TVI0-F1 FI23915P1;
3066:  ej7m-A  2.1 19.7  124   769    6   DROME:AF-Q7KVP9-F1 GENERAL TRANSCRIPTION AND DNA REPAIR FACTOR IIH H
3067:  eiyj-A  2.1 22.4  103   466    6   DROME:AF-Q9W2E4-F1 GPI MANNOSYLTRANSFERASE 1;
3068:  emok-A  2.1  4.5   68   162    9   DROME:AF-Q9W0K3-F1 RE20371P;
3069:  ee33-A  2.1 20.9  163  2513    8   DROME:AF-A0A0B4KHT3-F1 NON-SPECIFIC SERINE/THREONINE PROTEIN KINASE;
3070:  em6a-A  2.1  7.9   96   872    5   DROME:AF-Q9VAM5-F1 BROMODOMAIN CONTAINING 8;
3071:  efra-A  2.1  6.7  107   448    3   DROME:AF-Q9Y124-F1 BCDNA.GH08385;
3072:  emfj-A  2.1 20.8   71   254    4   DROME:AF-A0A0B4KF22-F1 UNCHARACTERIZED PROTEIN, ISOFORM E;
3073:  ekm5-A  2.1  5.6  113   322    8   DROME:AF-Q9VZD1-F1 DOPAMINE/ECDYSTEROID RECEPTOR, ISOFORM A;
3074:  elc6-A  2.1  7.0   77   523    5   DROME:AF-Q9VHR6-F1 AUTOPHAGY-RELATED PROTEIN 13 HOMOLOG;
3075:  egpk-A  2.1 16.6  154   622    8   DROME:AF-P51905-F1 SODIUM-DEPENDENT SEROTONIN TRANSPORTER;
3076:  ehk0-A  2.1 12.0   65   124    8   DROME:AF-Q8SZN1-F1 GEO08217P1;
3077:  ees4-A  2.1 16.2  130   576    8   DROME:AF-P17644-F1 ACETYLCHOLINE RECEPTOR SUBUNIT ALPHA-LIKE 2;
3078:  ec7c-A  2.1  3.8   67   159    3   DROME:AF-Q9VIL5-F1 GEO08953P1;
3079:  eed3-A  2.1 37.7  125  1795   10   DROME:AF-O76894-F1 EG:56G7.1 PROTEIN;
3080:  ed49-A  2.1 19.9   70  1003    4   DROME:AF-Q9VLI2-F1 ALPHA-MANNOSIDASE;
3081:  eczb-A  2.1  4.1   86   284    7   DROME:AF-Q9W1I8-F1 LD03592P;
3082:  el7j-A  2.1  6.0  136   379    8   DROME:AF-P20351-F1 TRYPTOPHAN 2,3-DIOXYGENASE;
3083:  elq3-A  2.1 15.3  102   975    7   DROME:AF-Q9V410-F1 LEUCINE-ZIPPER-LIKE TRANSCRIPTIONAL REGULATOR 1 H
3084:  ege3-A  2.1 25.5  105   296    8   DROME:AF-A0A126GV06-F1 UNCHARACTERIZED PROTEIN, ISOFORM B;
3085:  eild-A  2.1  5.1  114   407    5   DROME:AF-Q9VTB0-F1 LD35289P;
3086:  el40-A  2.1  8.3  123   690    5   DROME:AF-Q7K2W6-F1 GH04080P;
3087:  ehyl-A  2.1 34.9  166   984    4   DROME:AF-Q8IN89-F1 WELL-ROUNDED, ISOFORM B;
3088:  ejep-A  2.1 32.2  123   685    7   DROME:AF-Q9VAP8-F1 ALPHA-1,2-MANNOSIDASE;
3089:  ejqi-A  2.1  7.3   96   275    6   DROME:AF-A8DYL4-F1 UNCHARACTERIZED PROTEIN;
3090:  ed2g-A  2.1 27.3  174  2051    7   DROME:AF-Q9W444-F1 UNCHARACTERIZED PROTEIN, ISOFORM C;
3091:  eifq-A  2.1 21.4  129  1923    9   DROME:AF-Q9VF02-F1 HELICASE 89B, ISOFORM B;
3092:  emkp-A  2.1  3.9   94   190    9   DROME:AF-Q9VR87-F1 AT16570P;
3093:  edau-A  2.1 17.3  121   457    7   DROME:AF-A0A0B4LGH8-F1 OXYSTEROL-BINDING PROTEIN;
3094:  elk8-A  2.1 10.1  141   669    5   DROME:AF-Q9VML9-F1 TRISSIN RECEPTOR;
3095:  egzz-A  2.1 20.0   89   562    2   DROME:AF-P54385-F1 GLUTAMATE DEHYDROGENASE, MITOCHONDRIAL;
3096:  ekpl-A  2.1 14.2  117   262    7   DROME:AF-Q95RY2-F1 LD01461P;
3097:  efxc-A  2.1  9.1  113  1044    4   DROME:AF-Q9VRP9-F1 E3 UBIQUITIN-PROTEIN LIGASE BRE1;
3098:  ekov-A  2.1 10.5  143   469    7   DROME:AF-Q9VLG9-F1 ARGININOSUCCINATE LYASE, ISOFORM B;
3099:  eltu-A  2.1  3.1   56   491   13   DROME:AF-Q7K490-F1 SD03973P;
3100:  elek-A  2.1 22.0   99  1279    5   DROME:AF-A0A0B4K7J4-F1 GLIAL CELL LINE-DERIVED NEUROTROPHIC FAMILY RE
3101:  efoa-A  2.1 44.6  112  1084    7   DROME:AF-Q8SWR8-F1 ATAXIN-2 HOMOLOG;
3102:  ehee-A  2.1  4.2  108   398    4   DROME:AF-Q9W501-F1 LD45906P;
3103:  elwy-A  2.1 16.4  107   696    7   DROME:AF-Q9VCU2-F1 GH14155P;
3104:  ems4-A  2.1  5.3   94   453    4   DROME:AF-Q8IMH8-F1 P4HA_N DOMAIN-CONTAINING PROTEIN;
3105:  elph-A  2.1 19.4   92  2183   13   DROME:AF-Q9VF56-F1 OBELUS;
3106:  egdn-A  2.1 13.7  101   636    7   DROME:AF-Q9VW78-F1 IP13856P;
3107:  ef02-A  2.1  7.2  132   521    6   DROME:AF-Q9VA14-F1 UNCHARACTERIZED PROTEIN;
3108:  emr1-A  2.1  6.6   78   866    3   DROME:AF-Q9VB72-F1 UNCHARACTERIZED PROTEIN;
3109:  edrb-A  2.1 11.4  161  1678    7   DROME:AF-A1Z9D7-F1 LOW-DENSITY LIPOPROTEIN RECEPTOR-RELATED PROTEIN;
3110:  ei5b-A  2.1  5.3   49   430   10   DROME:AF-Q9VEF0-F1 LD33778P;
3111:  eez5-A  2.1 13.7   93   264    5   DROME:AF-Q8SWS7-F1 NUCLEOLAR PROTEIN 12;
3112:  eksw-A  2.1 22.7  167  1449    4   DROME:AF-Q5BI42-F1 VWFA AND CACHE DOMAIN-CONTAINING PROTEIN CG16868;
3113:  eimx-A  2.1 20.2   87   502    6   DROME:AF-Q7K2N3-F1 GH23975P;
3114:  ef4b-A  2.1  5.0  109   809    8   DROME:AF-Q9Y119-F1 BCDNA.GH08860;
3115:  ej4i-A  2.1  6.0   77   302    5   DROME:AF-Q9VJM3-F1 GH09478P;
3116:  efpp-A  2.1  8.0   87   329    5   DROME:AF-Q9VHX7-F1 ELONGATION OF VERY LONG CHAIN FATTY ACIDS PROTEIN
3117:  ed3u-A  2.1 29.4  149  2219    7   DROME:AF-Q9W3M3-F1 E3 UBIQUITIN-PROTEIN LIGASE UBR3;
3118:  eech-A  2.1  5.3   88   138    7   DROME:AF-A0A0B4LFY7-F1 UNCHARACTERIZED PROTEIN;
3119:  eizh-A  2.1  3.6   65   133    2   DROME:AF-A1Z6K6-F1 UNCHARACTERIZED PROTEIN;
3120:  ej8a-A  2.1 28.9  125   577    9   DROME:AF-B7YZQ4-F1 IONOTROPIC RECEPTOR 60B;
3121:  ec44-A  2.1 46.6  118   520    5   DROME:AF-Q9VGU4-F1 FI02822P;
3122:  egsu-A  2.1 24.9  114   222    6   DROME:AF-Q9V3V7-F1 KINETOCHORE PROTEIN SPC25;
3123:  ee0m-A  2.1 15.6  145   483    6   DROME:AF-Q9V3A6-F1 ERO1-LIKE PROTEIN;
3124:  ee3a-A  2.1 10.1  116   950    5   DROME:AF-Q9VK59-F1 LD23647P;
3125:  eljx-A  2.1 30.6   95   376    7   DROME:AF-Q9NKV0-F1 MYELOID LEUKEMIA FACTOR;
3126:  elre-A  2.1 15.5  111   479    5   DROME:AF-Q7KS77-F1 LADYBIRD EARLY;
3127:  eebp-A  2.1 14.5   88   325    7   DROME:AF-Q9VXB7-F1 UNCHARACTERIZED PROTEIN, ISOFORM B;
3128:  ekt1-A  2.1 13.6  128   490   13   DROME:AF-Q9VWR2-F1 PROBABLE CYTOCHROME P450 308A1;
3129:  eidn-A  2.1 33.0  102   840    5   DROME:AF-B7Z0W0-F1 NON-SPECIFIC SERINE/THREONINE PROTEIN KINASE;
3130:  edp1-A  2.1 23.2  139   501    6   DROME:AF-Q27589-F1 CYTOCHROME P450 4D2;
3131:  ee38-A  2.1  7.7   87   244    9   DROME:AF-Q9VCB9-F1 FI08802P;
3132:  egm8-A  2.1  7.5  112   684    9   DROME:AF-Q9V521-F1 PHENOLOXIDASE 2;
3133:  ecyp-A  2.1 20.4   94   343    5   DROME:AF-Q9W3B2-F1 PROTEIN MAK16 HOMOLOG;
3134:  emjv-A  2.1 18.9  122   756    5   DROME:AF-Q9VM92-F1 TUBULIN GLYCYLASE 3B;
3135:  ei64-A  2.1 16.5  158   476    8   DROME:AF-Q9VPP0-F1 EQUILIBRATIVE NUCLEOSIDE TRANSPORTER 1, ISOFORM A
3136:  elqq-A  2.1  5.1   73   191    4   DROME:AF-M9MRG9-F1 UNCHARACTERIZED PROTEIN;
3137:  ehiz-A  2.1 21.1   95  1953    5   DROME:AF-Q9VKD0-F1 GH12955P;
3138:  ej36-A  2.1  4.1   54   213    4   DROME:AF-Q9W3G8-F1 PYRIDOXAL 5'-PHOSPHATE SYNTHASE;
3139:  ekxa-A  2.1 13.6  140  2003    4   DROME:AF-Q0E8T7-F1 FI23230P1;
3140:  efda-A  2.1  4.1  106   557    5   DROME:AF-Q9VFG1-F1 FI01439P;
3141:  eim8-A  2.1 17.4  155   498   11   DROME:AF-Q9VPD3-F1 PHOSPHATIDYLSERINE SYNTHASE;
3142:  elee-A  2.1 15.0  137   508    7   DROME:AF-Q9VFP1-F1 PROBABLE CYTOCHROME P450 6D5;
3143:  emgs-A  2.1  8.9   87   194    7   DROME:AF-Q7K1B3-F1 GH26058P;
3144:  ejud-A  2.1 14.8   87   241    8   DROME:AF-Q9VSL2-F1 GLUTATHIONE S TRANSFERASE O3;
3145:  el8j-A  2.1 18.0  150  1483    5   DROME:AF-Q8INT5-F1 DYNEIN ASSEMBLY FACTOR 1, AXONEMAL HOMOLOG;
3146:  emab-A  2.1  4.3   54   141    6   DROME:AF-X2J4U0-F1 UNCHARACTERIZED PROTEIN;
3147:  eh4a-A  2.1 11.1  117   564    5   DROME:AF-A1ZBC7-F1 TRANSPORTER;
3148:  efns-A  2.1  5.8   80   527    8   DROME:AF-Q9VGT2-F1 UDP-GLUCURONOSYLTRANSFERASE;
3149:  ee6f-A  2.1 16.6   82   942   11   DROME:AF-Q9VFW9-F1 AMINOPEPTIDASE;
3150:  ei9w-A  2.1 23.4  157  1265    8   DROME:AF-P13496-F1 DYNACTIN SUBUNIT 1;
3151:  ee1m-A  2.1 20.2  110   319   14   DROME:AF-Q9VFX4-F1 IP09925P;
3152:  edff-A  2.1 20.3  105   335   10   DROME:AF-Q9VMK1-F1 MITOCHONDRIAL UNCOUPLING PROTEIN 4C;
3153:  efbm-A  2.1 23.6  136   524   10   DROME:AF-Q9V674-F1 CYTOCHROME P450 6G1;
3154:  eidh-A  2.1 22.5  125   535    6   DROME:AF-Q9VA27-F1 CYTOCHROME P450 4C3;
3155:  edkf-A  2.1 21.6  107   279    7   DROME:AF-Q95TS8-F1 DAEDALUS, ISOFORM A;
3156:  egks-A  2.1 11.6   58   759    2   DROME:AF-Q9VPA9-F1 LD24894P;
3157:  ek8b-A  2.1 12.4  116   657    8   DROME:AF-Q9W124-F1 LD27920P;
3158:  ei6i-A  2.1 12.5   76   522    8   DROME:AF-Q9VWL4-F1 GH07340P;
3159:  emz1-A  2.1  6.6   70   124    6   DROME:AF-Q7JZK1-F1 COMPLEX I-B14;
3160:  eiis-A  2.1  5.2   48   580    4   DROME:AF-A1ZBC5-F1 FI04829P;
3161:  efsv-A  2.1 23.6  139   509    6   DROME:AF-Q9VMS7-F1 PROBABLE CYTOCHROME P450 4AC3;
3162:  eg0n-A  2.1 10.1   92   439    8   DROME:AF-Q9VU24-F1 MIP11263P;
3163:  eg33-A  2.1 20.5  114   631   10   DROME:AF-Q9W4N6-F1 ASPARAGINASE;
3164:  eg1i-A  2.1 20.2  113  1004   12   DROME:AF-A1ZAW3-F1 FI17823P1;
3165:  eje4-A  2.1 17.1  160   639    8   DROME:AF-Q5U117-F1 ENIGMA;
3166:  elm2-A  2.1 10.9  107   632    6   DROME:AF-Q9VQC0-F1 VESICULAR GLUTAMATE TRANSPORTER, ISOFORM A;
3167:  eilf-A  2.1  6.8  141   439    8   DROME:AF-Q9VQZ7-F1 MAJOR FACILITATOR SUPERFAMILY TRANSPORTER 18;
3168:  ee6j-A  2.1 16.3  109   364    6   DROME:AF-Q9VJR9-F1 COP9 SIGNALOSOME SUBUNIT 1A;
3169:  elhh-A  2.1 14.1  108   867    4   DROME:AF-Q9VQ89-F1 GATOR COMPLEX PROTEIN MIOS;
3170:  egvd-A  2.1 20.0   96  2554    8   DROME:AF-P13368-F1 PROTEIN SEVENLESS;
3171:  ehzx-A  2.1 13.5   91    95    9   DROME:AF-Q9VYD7-F1 MITOCHONDRIAL IMPORT INNER MEMBRANE TRANSLOCASE S
3172:  eewi-A  2.1 20.7  162  2154    7   DROME:AF-M9PDM4-F1 PHOSPHATIDYLINOSITOL 4-KINASE III ALPHA, ISOFORM
3173:  eeoj-A  2.1 14.9  108   470   10   DROME:AF-E1JHL3-F1 FI16531P1;
3174:  ejxk-A  2.1 11.4  124   834    7   DROME:AF-M9PI57-F1 NANCHUNG, ISOFORM B;
3175:  eeqk-A  2.1  6.6  109   220    6   DROME:AF-Q9VR65-F1 UNCHARACTERIZED PROTEIN;
3176:  efq5-A  2.1  4.8   98   223    6   DROME:AF-Q9XYZ9-F1 GLUTATHIONE S TRANSFERASE E12, ISOFORM A;
3177:  ehyf-A  2.1  7.4   65   851    6   DROME:AF-Q9VA34-F1 LP06141P;
3178:  ehgn-A  2.1 21.1   95   519    7   DROME:AF-Q9VJ46-F1 UDP-GLUCURONOSYLTRANSFERASE;
3179:  ehs8-A  2.1 25.5   79   446    4   DROME:AF-Q7JUX9-F1 MITOCHONDRIAL RIBONUCLEASE P PROTEIN 1 HOMOLOG;
3180:  ek6j-A  2.1 10.2   92   345    3   DROME:AF-Q1RKU8-F1 IP10415P;
3181:  elqk-A  2.1 10.8   89   587    4   DROME:AF-Q9VAJ6-F1 PICKPOCKET 20, ISOFORM A;
3182:  egeq-A  2.1 23.0   96   576    3   DROME:AF-Q9VMN5-F1 60 KDA HEAT SHOCK PROTEIN HOMOLOG 2, MITOCHONDRIA
3183:  ellz-A  2.1 13.0  111   193    7   DROME:AF-Q9VN75-F1 IP08061P;
3184:  egcn-A  2.1  6.5   94   528    4   DROME:AF-Q9W0N5-F1 FI18166P1;
3185:  emaz-A  2.1  6.0   75   356    7   DROME:AF-Q4V3G1-F1 IP10440P;
3186:  ekhw-A  2.1  4.9   95   244    8   DROME:AF-E1JI53-F1 UNCHARACTERIZED PROTEIN;
3187:  ee4t-A  2.1 17.9   89  1847    1   DROME:AF-Q9VW83-F1 GIGAS, ISOFORM A;
3188:  efho-A  2.1  7.3   70   567    4   DROME:AF-P07191-F1 MALTASE A2;
3189:  ehdj-A  2.1 16.7  143   737    8   DROME:AF-Q9VC70-F1 UNCHARACTERIZED PROTEIN, ISOFORM A;
3190:  ehi2-A  2.1 14.1  172  1057    3   DROME:AF-Q7K4E0-F1 LD43457P;
3191:  ele0-A  2.0  5.4   69   288    6   DROME:AF-Q9W0P0-F1 FI09734P;
3192:  efi4-A  2.0  6.4   93   102    2   DROME:AF-Q9VXH4-F1 RE16337P;
3193:  ecud-A  2.0  6.5   96   168    7   DROME:AF-Q9V492-F1 MPV17-LIKE PROTEIN;
3194:  ei7j-A  2.0 25.7   99   565    6   DROME:AF-Q9VQX0-F1 GH14206P;
3195:  ehv6-A  2.0 31.4  136  1451    4   DROME:AF-Q9VJ79-F1 DUAL 3',5'-CYCLIC-AMP AND -GMP PHOSPHODIESTERASE
3196:  eh2x-A  2.0 10.2   55   106    4   DROME:AF-P52656-F1 TRANSCRIPTION INITIATION FACTOR IIA SUBUNIT 2;
3197:  efl6-A  2.0 14.2  129   601    3   DROME:AF-Q8INF8-F1 FI20128P1;
3198:  ejcc-A  2.0 31.5   69  1398    6   DROME:AF-Q9W532-F1 FI24002P1;
3199:  elgi-A  2.0 14.8  123   501    4   DROME:AF-Q9VMT6-F1 PROBABLE CYTOCHROME P450 28D2;
3200:  eiaw-A  2.0  8.2  109   451    5   DROME:AF-Q9W056-F1 PROTON-COUPLED AMINO ACID TRANSPORTER-LIKE PROTEI
3201:  ekc0-A  2.0 10.1  130   486   10   DROME:AF-Q9VYH9-F1 HECTOR, ISOFORM A;
3202:  eeoc-A  2.0 17.2  169  1194    4   DROME:AF-A0A0B4KH77-F1 UNCHARACTERIZED PROTEIN, ISOFORM D;
3203:  els5-A  2.0  4.8   60   306    5   DROME:AF-Q9VAD4-F1 EIF-2B GDP-GTP EXCHANGE FACTOR SUBUNIT ALPHA;
3204:  ecve-A  2.0 23.3  116   649    3   DROME:AF-Q24175-F1 DISCONTINUOUS ACTIN HEXAGON;
3205:  ekg1-A  2.0  2.1   50   294    6   DROME:AF-E1JII8-F1 UNCHARACTERIZED PROTEIN, ISOFORM C;
3206:  ehl5-A  2.0 15.3  105   212    9   DROME:AF-Q9VFE3-F1 GH03514P;
3207:  ehcr-A  2.0  9.6  123   304    7   DROME:AF-A1Z9L9-F1 UNCHARACTERIZED PROTEIN, ISOFORM A;
3208:  eg53-A  2.0 16.2  115   678    9   DROME:AF-Q9VDN3-F1 IONOTROPIC RECEPTOR 92A;
3209:  efmk-A  2.0  4.1   66   116    8   DROME:AF-A8DYT6-F1 PROTEIN C10;
3210:  ei1x-A  2.0 15.0  127   590    9   DROME:AF-Q9VLY6-F1 TRANSPORTER;
3211:  ekls-A  2.0 15.6   91   278    7   DROME:AF-Q7KTW5-F1 INOSITOL-1-MONOPHOSPHATASE;
3212:  eiev-A  2.0  6.3  105   185    6   DROME:AF-A1Z9Q4-F1 ODORANT-BINDING PROTEIN 50C;
3213:  elwm-A  2.0 11.3  125   631    9   DROME:AF-Q7K4Y6-F1 SODIUM-DEPENDENT DOPAMINE TRANSPORTER;
3214:  ed6o-A  2.0 15.0   86   173    7   DROME:AF-A1Z9Q5-F1 ODORANT-BINDING PROTEIN 50D;
3215:  eew1-A  2.0  7.8  140   483    8   DROME:AF-Q9VT78-F1 IP11976P;
3216:  ekq4-A  2.0 20.9  133   645    7   DROME:AF-Q24256-F1 HOMEOBOX PROTEIN B-H2;
3217:  elqs-A  2.0 14.5  135   389    7   DROME:AF-Q9VE68-F1 UNCHARACTERIZED PROTEIN;
3218:  ek34-A  2.0 16.2   86   231    6   DROME:AF-Q9VKD6-F1 AUGMIN COMPLEX SUBUNIT DGT2;
3219:  egf9-A  2.0 17.1  123   629    3   DROME:AF-Q9VVL1-F1 IONOTROPIC RECEPTOR 75A;
3220:  eggm-A  2.0 18.0   95   286    5   DROME:AF-Q9W2N0-F1 F-ACTIN-CAPPING PROTEIN SUBUNIT ALPHA;
3221:  egef-A  2.0 14.3  112   414    7   DROME:AF-Q9VVU1-F1 FI09602P;
3222:  ehw3-A  2.0  6.3  120   294    3   DROME:AF-Q9VQ93-F1 GOLGI PHOSPHOPROTEIN 3 HOMOLOG SAURON;
3223:  em1o-A  2.0 25.3   74   258    0   DROME:AF-Q9VDF8-F1 UNCHARACTERIZED PROTEIN;
3224:  emoj-A  2.0  4.5   80   662    8   DROME:AF-Q9VLK1-F1 U3 SMALL NUCLEOLAR RIBONUCLEOPROTEIN PROTEIN MPP1
3225:  eg7o-A  2.0 19.6  114   313    5   DROME:AF-Q9VSH1-F1 GH01354P;
3226:  ef93-A  2.0  4.3   97   227    2   DROME:AF-Q9V3I6-F1 TRANSMEMBRANE PROTEIN 147;
3227:  edn3-A  2.0 23.2   66   789    6   DROME:AF-Q9VY98-F1 LP12254P;
3228:  eke6-A  2.0  6.9   59   608    5   DROME:AF-A1ZAL4-F1 FI02064P;
3229:  ee9i-A  2.0 10.4   89   784    6   DROME:AF-P46867-F1 KINESIN-LIKE PROTEIN KLP68D;
3230:  eir5-A  2.0 17.3  121   556    5   DROME:AF-A0A0B4JCV5-F1 PEPTIDASE S1 DOMAIN-CONTAINING PROTEIN;
3231:  eibw-A  2.0  2.6   46    49    4   DROME:AF-Q8IRD0-F1 RH17559P;
3232:  eiqn-A  2.0 16.7  115   965    7   DROME:AF-Q9VIA4-F1 MSTPROX;
3233:  elgc-A  2.0 30.2  146   422    5   DROME:AF-Q9VBT7-F1 GH13495P;
3234:  ei3u-A  2.0 10.1   76   278    8   DROME:AF-Q9VI12-F1 HORMONE RECEPTOR 83;
3235:  eh1o-A  2.0  4.9   45   662    4   DROME:AF-Q9VRV6-F1 FI21277P1;
3236:  ee9r-A  2.0 43.7  122   533    7   DROME:AF-Q9VNM2-F1 OSIRIS 24;
3237:  el71-A  2.0 11.0   90   648    4   DROME:AF-Q9VPS5-F1 60 KDA HEAT SHOCK PROTEIN HOMOLOG 1, MITOCHONDRIA
3238:  edih-A  2.0  8.2  122   460    6   DROME:AF-Q9VQP0-F1 MFS DOMAIN-CONTAINING PROTEIN;
3239:  ehqf-A  2.0 12.7  115   285    9   DROME:AF-Q8T4G7-F1 AT13439P;
3240:  elb3-A  2.0 32.7   57  1714    5   DROME:AF-P28668-F1 BIFUNCTIONAL GLUTAMATE/PROLINE--TRNA LIGASE;
3241:  efnq-A  2.0  1.5   43  1469    7   DROME:AF-A1ZBW7-F1 WASH COMPLEX SUBUNIT 2;
3242:  ekwj-A  2.0 13.6   95   318    4   DROME:AF-O18640-F1 GUANINE NUCLEOTIDE-BINDING PROTEIN SUBUNIT BETA-L
3243:  ei10-A  2.0  5.7   61   607    7   DROME:AF-Q9VHA9-F1 LD25464P;
3244:  egbx-A  2.0  8.6  117   297    8   DROME:AF-Q9V4C6-F1 ZINC/IRON REGULATED TRANSPORTER-RELATED PROTEIN 1
3245:  elo2-A  2.0  4.9   87   322    2   DROME:AF-Q9VCY7-F1 ELONGATION OF VERY LONG CHAIN FATTY ACIDS PROTEIN
3246:  efk4-A  2.0 16.7   95   678    1   DROME:AF-Q9VLG5-F1 UNCHARACTERIZED PROTEIN, ISOFORM A;
3247:  eh39-A  2.0 17.7  119   685    6   DROME:AF-Q7K4B4-F1 AUGMIN COMPLEX SUBUNIT DGT5;
3248:  ejqf-A  2.0 23.6  142   695    9   DROME:AF-Q9VCK8-F1 FI22618P1;
3249:  eea1-A  2.0  5.4  131   696    6   DROME:AF-Q8MT80-F1 GPI MANNOSYLTRANSFERASE 4;
3250:  ecwz-A  2.0  8.6  125   280    5   DROME:AF-Q9Y166-F1 BCDNA.GH02431;
3251:  ecy7-A  2.0 15.3   95   569    5   DROME:AF-Q9W250-F1 PICKPOCKET 12;
3252:  ec5d-A  2.0 12.1  105   677    2   DROME:AF-Q9W2G8-F1 ACYL-COENZYME A OXIDASE;
3253:  ejk4-A  2.0 16.7   89   596   10   DROME:AF-Q9VP62-F1 INOSITOL-PHOSPHATE PHOSPHATASE;
3254:  emlj-A  2.0 21.3  109   444    4   DROME:AF-Q9VGV5-F1 IP12456P;
3255:  ehyp-A  2.0  7.7  111   886    5   DROME:AF-Q9VIH3-F1 MICROSOMAL TRIACYLGLYCEROL TRANSFER PROTEIN;
3256:  egqi-A  2.0 28.4  183  2298    3   DROME:AF-M9PCG3-F1 ZIZIMIN, ISOFORM K;
3257:  ejua-A  2.0 12.2   85   233    5   DROME:AF-Q9W4N1-F1 UNCHARACTERIZED PROTEIN;
3258:  eetk-A  2.0 16.9  116  1061    3   DROME:AF-Q9V853-F1 E3 UBIQUITIN-PROTEIN LIGASE SMURF1;

# Structural equivalences
   1: s001-A eh0n-A   295 - 301 <=>    7 -  13   (VAL  295  - LEU  301  <=> PHE    7  - ASN   13 )                          
   1: s001-A eh0n-A   306 - 312 <=>   16 -  22   (ASP  306  - MET  312  <=> SER   16  - GLY   22 )                          
   1: s001-A eh0n-A   313 - 334 <=>   48 -  69   (CYS  313  - PRO  334  <=> PHE   48  - GLU   69 )                          
   1: s001-A eh0n-A   335 - 338 <=>   75 -  78   (LEU  335  - VAL  338  <=> PHE   75  - LEU   78 )                          
   1: s001-A eh0n-A   348 - 368 <=>   87 - 107   (MET  348  - PHE  368  <=> THR   87  - GLN  107 )                          
   1: s001-A eh0n-A   369 - 385 <=>  111 - 127   (PHE  369  - LYS  385  <=> HIS  111  - MET  127 )                          
   1: s001-A eh0n-A   388 - 391 <=>  131 - 134   (ALA  388  - ALA  391  <=> HIS  131  - TRP  134 )                          
   1: s001-A eh0n-A   398 - 401 <=>  135 - 138   (SER  398  - CYS  401  <=> ASN  135  - ARG  138 )                          
   1: s001-A eh0n-A   415 - 441 <=>  140 - 166   (ASN  415  - ARG  441  <=> ARG  140  - THR  166 )                          
   1: s001-A eh0n-A   448 - 451 <=>  167 - 170   (MET  448  - SER  451  <=> ARG  167  - CYS  170 )                          
   1: s001-A eh0n-A   455 - 499 <=>  171 - 215   (GLN  455  - PHE  499  <=> GLY  171  - HIS  215 )                          
   1: s001-A eh0n-A   502 - 505 <=>  216 - 219   (ARG  502  - LEU  505  <=> GLN  216  - GLN  219 )                          
   1: s001-A eh0n-A   516 - 520 <=>  220 - 224   (PHE  516  - GLU  520  <=> ALA  220  - SER  224 )                          
   1: s001-A eh0n-A   530 - 582 <=>  228 - 280   (GLY  530  - ASN  582  <=> GLU  228  - ARG  280 )                          
   1: s001-A eh0n-A   587 - 634 <=>  281 - 328   (GLN  587  - TYR  634  <=> GLU  281  - TYR  328 )                          
   1: s001-A eh0n-A   637 - 641 <=>  330 - 334   (VAL  637  - ASP  641  <=> SER  330  - VAL  334 )                          
   1: s001-A eh0n-A   642 - 656 <=>  336 - 350   (SER  642  - GLU  656  <=> ARG  336  - ARG  350 )                          
   1: s001-A eh0n-A   659 - 664 <=>  351 - 356   (ASP  659  - ILE  664  <=> GLN  351  - GLY  356 )                          
   1: s001-A eh0n-A   666 - 669 <=>  357 - 360   (PRO  666  - ILE  669  <=> SER  357  - LEU  360 )                          
   1: s001-A eh0n-A   670 - 687 <=>  362 - 379   (TYR  670  - ALA  687  <=> SER  362  - ILE  379 )                          
   2: s001-A elct-A    27 -  34 <=>    1 -   8   (ALA   27  - GLY   34  <=> MET    1  - GLY    8 )                          
   2: s001-A elct-A   205 - 214 <=>    9 -  18   (ASP  205  - VAL  214  <=> ALA    9  - ARG   18 )                          
   2: s001-A elct-A   298 - 301 <=>   36 -  39   (GLY  298  - LEU  301  <=> THR   36  - TRP   39 )                          
   2: s001-A elct-A   306 - 312 <=>   42 -  48   (ASP  306  - MET  312  <=> LEU   42  - ASN   48 )                          
   2: s001-A elct-A   313 - 329 <=>   73 -  89   (CYS  313  - VAL  329  <=> LEU   73  - VAL   89 )                          
   2: s001-A elct-A   333 - 336 <=>   91 -  94   (VAL  333  - GLY  336  <=> THR   91  - VAL   94 )                          
   2: s001-A elct-A   349 - 368 <=>  103 - 122   (VAL  349  - PHE  368  <=> ILE  103  - CYS  122 )                          
   2: s001-A elct-A   369 - 376 <=>  126 - 133   (PHE  369  - GLU  376  <=> ALA  126  - ILE  133 )                          
   2: s001-A elct-A   380 - 386 <=>  134 - 140   (ARG  380  - LEU  386  <=> VAL  134  - ARG  140 )                          
   2: s001-A elct-A   389 - 392 <=>  141 - 144   (LEU  389  - SER  392  <=> ALA  141  - ILE  144 )                          
   2: s001-A elct-A   398 - 401 <=>  145 - 148   (SER  398  - CYS  401  <=> ASP  145  - ARG  148 )                          
   2: s001-A elct-A   415 - 441 <=>  149 - 175   (ASN  415  - ARG  441  <=> THR  149  - HIS  175 )                          
   2: s001-A elct-A   447 - 450 <=>  176 - 179   (ASN  447  - GLY  450  <=> LYS  176  - VAL  179 )                          
   2: s001-A elct-A   457 - 499 <=>  180 - 222   (THR  457  - PHE  499  <=> TYR  180  - GLU  222 )                          
   2: s001-A elct-A   502 - 505 <=>  223 - 226   (ARG  502  - LEU  505  <=> ARG  223  - THR  226 )                          
   2: s001-A elct-A   516 - 522 <=>  227 - 233   (PHE  516  - PHE  522  <=> HIS  227  - ILE  233 )                          
   2: s001-A elct-A   530 - 582 <=>  234 - 286   (GLY  530  - ASN  582  <=> SER  234  - PRO  286 )                          
   2: s001-A elct-A   587 - 590 <=>  287 - 290   (GLN  587  - SER  590  <=> SER  287  - ASP  290 )                          
   2: s001-A elct-A   591 - 630 <=>  292 - 331   (THR  591  - ILE  630  <=> THR  292  - ARG  331 )                          
   2: s001-A elct-A   633 - 636 <=>  332 - 335   (LEU  633  - ARG  636  <=> VAL  332  - ALA  335 )                          
   2: s001-A elct-A   641 - 669 <=>  336 - 364   (ASP  641  - ILE  669  <=> ARG  336  - ASN  364 )                          
   2: s001-A elct-A   670 - 683 <=>  366 - 379   (TYR  670  - ALA  683  <=> ASP  366  - ASP  379 )                          
   3: s001-A ee2c-A   295 - 301 <=>   13 -  19   (VAL  295  - LEU  301  <=> VAL   13  - PHE   19 )                          
   3: s001-A ee2c-A   306 - 312 <=>   22 -  28   (ASP  306  - MET  312  <=> ILE   22  - GLY   28 )                          
   3: s001-A ee2c-A   313 - 332 <=>   51 -  70   (CYS  313  - ARG  332  <=> SER   51  - GLU   70 )                          
   3: s001-A ee2c-A   333 - 337 <=>   73 -  77   (VAL  333  - LYS  337  <=> ILE   73  - LEU   77 )                          
   3: s001-A ee2c-A   349 - 368 <=>   90 - 109   (VAL  349  - PHE  368  <=> LEU   90  - PHE  109 )                          
   3: s001-A ee2c-A   369 - 375 <=>  113 - 119   (PHE  369  - LEU  375  <=> HIS  113  - ARG  119 )                          
   3: s001-A ee2c-A   381 - 387 <=>  122 - 128   (ARG  381  - SER  387  <=> ALA  122  - MET  128 )                          
   3: s001-A ee2c-A   388 - 391 <=>  133 - 136   (ALA  388  - ALA  391  <=> ALA  133  - ASN  136 )                          
   3: s001-A ee2c-A   398 - 401 <=>  137 - 140   (SER  398  - CYS  401  <=> TYR  137  - MET  140 )                          
   3: s001-A ee2c-A   415 - 425 <=>  141 - 151   (ASN  415  - PHE  425  <=> LEU  141  - VAL  151 )                          
   3: s001-A ee2c-A   427 - 439 <=>  152 - 164   (VAL  427  - ALA  439  <=> THR  152  - VAL  164 )                          
   3: s001-A ee2c-A   448 - 452 <=>  165 - 169   (MET  448  - ASN  452  <=> GLN  165  - GLY  169 )                          
   3: s001-A ee2c-A   455 - 499 <=>  170 - 214   (GLN  455  - PHE  499  <=> HIS  170  - GLN  214 )                          
   3: s001-A ee2c-A   501 - 504 <=>  215 - 218   (GLU  501  - CYS  504  <=> PRO  215  - LEU  218 )                          
   3: s001-A ee2c-A   514 - 517 <=>  219 - 222   (ILE  514  - ASP  517  <=> ASN  219  - PHE  222 )                          
   3: s001-A ee2c-A   519 - 522 <=>  226 - 229   (ASP  519  - PHE  522  <=> HIS  226  - GLU  229 )                          
   3: s001-A ee2c-A   530 - 582 <=>  230 - 282   (GLY  530  - ASN  582  <=> LEU  230  - ILE  282 )                          
   3: s001-A ee2c-A   583 - 586 <=>  284 - 287   (ARG  583  - ASP  586  <=> GLN  284  - GLU  287 )                          
   3: s001-A ee2c-A   588 - 599 <=>  293 - 304   (TYR  588  - THR  599  <=> CYS  293  - MET  304 )                          
   3: s001-A ee2c-A   601 - 636 <=>  305 - 340   (LEU  601  - ARG  636  <=> ILE  305  - PRO  340 )                          
   3: s001-A ee2c-A   640 - 664 <=>  341 - 365   (SER  640  - ILE  664  <=> GLN  341  - SER  365 )                          
   3: s001-A ee2c-A   665 - 690 <=>  367 - 392   (PHE  665  - TYR  690  <=> LEU  367  - GLN  392 )                          
   4: s001-A efru-A   231 - 234 <=>    1 -   4   (THR  231  - THR  234  <=> MET    1  - ALA    4 )                          
   4: s001-A efru-A   293 - 296 <=>   10 -  13   (GLU  293  - VAL  296  <=> PRO   10  - GLN   13 )                          
   4: s001-A efru-A   298 - 301 <=>   14 -  17   (GLY  298  - LEU  301  <=> GLN   14  - GLN   17 )                          
   4: s001-A efru-A   306 - 312 <=>   20 -  26   (ASP  306  - MET  312  <=> PHE   20  - GLY   26 )                          
   4: s001-A efru-A   313 - 330 <=>   53 -  70   (CYS  313  - ALA  330  <=> SER   53  - GLY   70 )                          
   4: s001-A efru-A   333 - 336 <=>   71 -  74   (VAL  333  - GLY  336  <=> GLU   71  - ARG   74 )                          
   4: s001-A efru-A   349 - 368 <=>   90 - 109   (VAL  349  - PHE  368  <=> PHE   90  - ASN  109 )                          
   4: s001-A efru-A   369 - 375 <=>  113 - 119   (PHE  369  - LEU  375  <=> ILE  113  - ARG  119 )                          
   4: s001-A efru-A   381 - 387 <=>  122 - 128   (ARG  381  - SER  387  <=> LEU  122  - TYR  128 )                          
   4: s001-A efru-A   388 - 391 <=>  132 - 135   (ALA  388  - ALA  391  <=> CYS  132  - ASP  135 )                          
   4: s001-A efru-A   397 - 400 <=>  136 - 139   (LYS  397  - VAL  400  <=> ASN  136  - ILE  139 )                          
   4: s001-A efru-A   416 - 441 <=>  140 - 165   (ARG  416  - ARG  441  <=> GLY  140  - LEU  165 )                          
   4: s001-A efru-A   448 - 451 <=>  166 - 169   (MET  448  - SER  451  <=> VAL  166  - SER  169 )                          
   4: s001-A efru-A   456 - 463 <=>  170 - 177   (LEU  456  - PHE  463  <=> GLN  170  - ILE  177 )                          
   4: s001-A efru-A   465 - 499 <=>  178 - 212   (ALA  465  - PHE  499  <=> VAL  178  - GLU  212 )                          
   4: s001-A efru-A   502 - 505 <=>  213 - 216   (ARG  502  - LEU  505  <=> GLU  213  - ASP  216 )                          
   4: s001-A efru-A   510 - 513 <=>  240 - 243   (LYS  510  - SER  513  <=> PRO  240  - TYR  243 )                          
   4: s001-A efru-A   517 - 521 <=>  310 - 314   (ASP  517  - SER  521  <=> GLU  310  - ALA  314 )                          
   4: s001-A efru-A   529 - 580 <=>  318 - 369   (SER  529  - GLN  580  <=> GLU  318  - GLN  369 )                          
   4: s001-A efru-A   587 - 590 <=>  370 - 373   (GLN  587  - SER  590  <=> TYR  370  - ILE  373 )                          
   4: s001-A efru-A   591 - 594 <=>  378 - 381   (THR  591  - SER  594  <=> ARG  378  - LYS  381 )                          
   4: s001-A efru-A   595 - 635 <=>  385 - 425   (TYR  595  - HIS  635  <=> ILE  385  - ALA  425 )                          
   4: s001-A efru-A   638 - 641 <=>  426 - 429   (LYS  638  - ASP  641  <=> ASP  426  - LEU  429 )                          
   4: s001-A efru-A   642 - 656 <=>  431 - 445   (SER  642  - GLU  656  <=> TYR  431  - SER  445 )                          
   4: s001-A efru-A   661 - 664 <=>  447 - 450   (GLU  661  - ILE  664  <=> ASP  447  - ALA  450 )                          
   4: s001-A efru-A   665 - 686 <=>  452 - 473   (PHE  665  - THR  686  <=> GLY  452  - ILE  473 )                          
   5: s001-A eldh-A     1 -   5 <=>   15 -  19   (MET    1  - SER    5  <=> GLN   15  - GLY   19 )                          
   5: s001-A eldh-A    29 - 102 <=>   79 - 152   (VAL   29  - TYR  102  <=> GLU   79  - SER  152 )                          
   5: s001-A eldh-A   103 - 109 <=>  154 - 160   (LYS  103  - GLN  109  <=> SER  154  - ALA  160 )                          
   5: s001-A eldh-A   110 - 127 <=>  164 - 181   (GLY  110  - PRO  127  <=> GLN  164  - LEU  181 )                          
   5: s001-A eldh-A   182 - 186 <=>  185 - 189   (SER  182  - ASP  186  <=> GLN  185  - ASN  189 )                          
   5: s001-A eldh-A   230 - 233 <=>  194 - 197   (SER  230  - GLY  233  <=> LYS  194  - LEU  197 )                          
   6: s001-A eliv-A     3 -   8 <=>    1 -   6   (ILE    3  - SER    8  <=> MET    1  - GLU    6 )                          
   6: s001-A eliv-A    10 -  14 <=>    7 -  11   (VAL   10  - PHE   14  <=> LYS    7  - GLY   11 )                          
   6: s001-A eliv-A    31 -  35 <=>   17 -  21   (GLU   31  - VAL   35  <=> SER   17  - LEU   21 )                          
   6: s001-A eliv-A   223 - 230 <=>   22 -  29   (ALA  223  - SER  230  <=> SER   22  - ARG   29 )                          
   6: s001-A eliv-A   234 - 237 <=>   50 -  53   (THR  234  - GLN  237  <=> ALA   50  - TYR   53 )                          
   6: s001-A eliv-A   238 - 249 <=>   56 -  67   (TYR  238  - ALA  249  <=> ARG   56  - ASP   67 )                          
   6: s001-A eliv-A   250 - 253 <=>   69 -  72   (PRO  250  - ASN  253  <=> ASP   69  - ALA   72 )                          
   6: s001-A eliv-A   296 - 301 <=>   96 - 101   (VAL  296  - LEU  301  <=> PHE   96  - ASP  101 )                          
   6: s001-A eliv-A   306 - 312 <=>  105 - 111   (ASP  306  - MET  312  <=> TRP  105  - GLY  111 )                          
   6: s001-A eliv-A   313 - 330 <=>  137 - 154   (CYS  313  - ALA  330  <=> VAL  137  - ILE  154 )                          
   6: s001-A eliv-A   333 - 336 <=>  155 - 158   (VAL  333  - GLY  336  <=> HIS  155  - ARG  158 )                          
   6: s001-A eliv-A   344 - 351 <=>  170 - 177   (THR  344  - PRO  351  <=> ALA  170  - ILE  177 )                          
   6: s001-A eliv-A   353 - 360 <=>  178 - 185   (VAL  353  - LEU  360  <=> LEU  178  - ILE  185 )                          
   6: s001-A eliv-A   362 - 372 <=>  186 - 196   (LYS  362  - PRO  372  <=> LEU  186  - LEU  196 )                          
   6: s001-A eliv-A   373 - 377 <=>  198 - 202   (HIS  373  - ARG  377  <=> ASN  198  - ASP  202 )                          
   6: s001-A eliv-A   379 - 384 <=>  203 - 208   (ASP  379  - PRO  384  <=> PHE  203  - TYR  208 )                          
   6: s001-A eliv-A   385 - 388 <=>  213 - 216   (LYS  385  - ALA  388  <=> HIS  213  - PRO  216 )                          
   6: s001-A eliv-A   415 - 435 <=>  219 - 239   (ASN  415  - LEU  435  <=> LEU  219  - VAL  239 )                          
   6: s001-A eliv-A   436 - 442 <=>  241 - 247   (SER  436  - GLY  442  <=> THR  241  - ASP  247 )                          
   6: s001-A eliv-A   458 - 461 <=>  249 - 252   (ALA  458  - LEU  461  <=> ASN  249  - GLN  252 )                          
   6: s001-A eliv-A   463 - 501 <=>  253 - 291   (PHE  463  - GLU  501  <=> VAL  253  - ALA  291 )                          
   6: s001-A eliv-A   517 - 522 <=>  293 - 298   (ASP  517  - PHE  522  <=> LYS  293  - ALA  298 )                          
   6: s001-A eliv-A   530 - 582 <=>  299 - 351   (GLY  530  - ASN  582  <=> ALA  299  - GLY  351 )                          
   6: s001-A eliv-A   587 - 590 <=>  352 - 355   (GLN  587  - SER  590  <=> PHE  352  - LYS  355 )                          
   6: s001-A eliv-A   594 - 599 <=>  358 - 363   (SER  594  - THR  599  <=> GLY  358  - ALA  363 )                          
   6: s001-A eliv-A   601 - 620 <=>  364 - 383   (LEU  601  - GLU  620  <=> LEU  364  - ASN  383 )                          
   6: s001-A eliv-A   621 - 630 <=>  385 - 394   (LEU  621  - ILE  630  <=> ARG  385  - MET  394 )                          
   6: s001-A eliv-A   636 - 641 <=>  397 - 402   (ARG  636  - ASP  641  <=> LEU  397  - SER  402 )                          
   6: s001-A eliv-A   642 - 656 <=>  405 - 419   (SER  642  - GLU  656  <=> GLN  405  - PRO  419 )                          
   6: s001-A eliv-A   659 - 663 <=>  420 - 424   (ASP  659  - GLU  663  <=> SER  420  - CYS  424 )                          
   6: s001-A eliv-A   666 - 669 <=>  426 - 429   (PRO  666  - ILE  669  <=> GLY  426  - ASP  429 )                          
   6: s001-A eliv-A   671 - 687 <=>  432 - 448   (CYS  671  - ALA  687  <=> ARG  432  - VAL  448 )                          
   7: s001-A ekah-A   294 - 300 <=>    3 -   9   (PHE  294  - ALA  300  <=> ILE    3  - PRO    9 )                          
   7: s001-A ekah-A   306 - 311 <=>   12 -  17   (ASP  306  - SER  311  <=> LYS   12  - PHE   17 )                          
   7: s001-A ekah-A   315 - 319 <=>   48 -  52   (ILE  315  - MET  319  <=> ILE   48  - SER   52 )                          
   7: s001-A ekah-A   320 - 330 <=>   54 -  64   (LEU  320  - ALA  330  <=> THR   54  - LYS   64 )                          
   7: s001-A ekah-A   335 - 339 <=>   67 -  71   (LEU  335  - GLN  339  <=> ARG   67  - SER   71 )                          
   7: s001-A ekah-A   345 - 368 <=>   79 - 102   (LEU  345  - PHE  368  <=> ILE   79  - ASN  102 )                          
   7: s001-A ekah-A   369 - 376 <=>  106 - 113   (PHE  369  - GLU  376  <=> HIS  106  - ILE  113 )                          
   7: s001-A ekah-A   381 - 388 <=>  115 - 122   (ARG  381  - ALA  388  <=> LYS  115  - ALA  122 )                          
   7: s001-A ekah-A   389 - 392 <=>  124 - 127   (LEU  389  - SER  392  <=> GLY  124  - GLU  127 )                          
   7: s001-A ekah-A   417 - 422 <=>  130 - 135   (HIS  417  - TRP  422  <=> SER  130  - THR  135 )                          
   7: s001-A ekah-A   424 - 440 <=>  136 - 152   (LEU  424  - THR  440  <=> ILE  136  - TYR  152 )                          
   7: s001-A ekah-A   441 - 444 <=>  154 - 157   (ARG  441  - TYR  444  <=> HIS  154  - SER  157 )                          
   7: s001-A ekah-A   455 - 499 <=>  160 - 204   (GLN  455  - PHE  499  <=> GLY  160  - ASP  204 )                          
   7: s001-A ekah-A   502 - 505 <=>  205 - 208   (ARG  502  - LEU  505  <=> THR  205  - LEU  208 )                          
   7: s001-A ekah-A   516 - 521 <=>  209 - 214   (PHE  516  - SER  521  <=> GLN  209  - MET  214 )                          
   7: s001-A ekah-A   529 - 582 <=>  217 - 270   (SER  529  - ASN  582  <=> TRP  217  - GLY  270 )                          
   7: s001-A ekah-A   584 - 587 <=>  271 - 274   (PRO  584  - GLN  587  <=> SER  271  - SER  274 )                          
   7: s001-A ekah-A   588 - 594 <=>  278 - 284   (TYR  588  - SER  594  <=> VAL  278  - LEU  284 )                          
   7: s001-A ekah-A   596 - 635 <=>  285 - 324   (ALA  596  - HIS  635  <=> SER  285  - SER  324 )                          
   7: s001-A ekah-A   642 - 652 <=>  325 - 335   (SER  642  - ARG  652  <=> LYS  325  - LEU  335 )                          
   7: s001-A ekah-A   653 - 659 <=>  337 - 343   (CYS  653  - ASP  659  <=> LYS  337  - LEU  343 )                          
   7: s001-A ekah-A   661 - 664 <=>  344 - 347   (GLU  661  - ILE  664  <=> GLN  344  - ALA  347 )                          
   7: s001-A ekah-A   665 - 669 <=>  349 - 353   (PHE  665  - ILE  669  <=> GLY  349  - ILE  353 )                          
   7: s001-A ekah-A   671 - 683 <=>  355 - 367   (CYS  671  - ALA  683  <=> ASN  355  - THR  367 )                          
   8: s001-A eepd-A   290 - 293 <=>    1 -   4   (GLU  290  - GLU  293  <=> MET    1  - SER    4 )                          
   8: s001-A eepd-A   298 - 301 <=>    5 -   8   (GLY  298  - LEU  301  <=> PHE    5  - TYR    8 )                          
   8: s001-A eepd-A   306 - 312 <=>   10 -  16   (ASP  306  - MET  312  <=> LYS   10  - GLY   16 )                          
   8: s001-A eepd-A   313 - 329 <=>   37 -  53   (CYS  313  - VAL  329  <=> ILE   37  - PRO   53 )                          
   8: s001-A eepd-A   333 - 337 <=>   54 -  58   (VAL  333  - LYS  337  <=> GLN   54  - LEU   58 )                          
   8: s001-A eepd-A   348 - 368 <=>   66 -  86   (MET  348  - PHE  368  <=> VAL   66  - HIS   86 )                          
   8: s001-A eepd-A   369 - 375 <=>   90 -  96   (PHE  369  - LEU  375  <=> TYR   90  - GLU   96 )                          
   8: s001-A eepd-A   382 - 387 <=>  100 - 105   (LEU  382  - SER  387  <=> LEU  100  - GLN  105 )                          
   8: s001-A eepd-A   388 - 391 <=>  110 - 113   (ALA  388  - ALA  391  <=> ILE  110  - GLY  113 )                          
   8: s001-A eepd-A   398 - 401 <=>  114 - 117   (SER  398  - CYS  401  <=> ARG  114  - TRP  117 )                          
   8: s001-A eepd-A   417 - 429 <=>  121 - 133   (HIS  417  - LEU  429  <=> ALA  121  - THR  133 )                          
   8: s001-A eepd-A   431 - 442 <=>  134 - 145   (LEU  431  - GLY  442  <=> VAL  134  - SER  145 )                          
   8: s001-A eepd-A   462 - 499 <=>  148 - 185   (ALA  462  - PHE  499  <=> TYR  148  - GLN  185 )                          
   8: s001-A eepd-A   502 - 505 <=>  186 - 189   (ARG  502  - LEU  505  <=> ASN  186  - GLU  189 )                          
   8: s001-A eepd-A   512 - 515 <=>  192 - 195   (ALA  512  - ALA  515  <=> LEU  192  - ALA  195 )                          
   8: s001-A eepd-A   517 - 520 <=>  206 - 209   (ASP  517  - GLU  520  <=> LEU  206  - LEU  209 )                          
   8: s001-A eepd-A   530 - 581 <=>  210 - 261   (GLY  530  - ASN  581  <=> GLU  210  - GLU  261 )                          
   8: s001-A eepd-A   587 - 633 <=>  262 - 308   (GLN  587  - LEU  633  <=> VAL  262  - CYS  308 )                          
   8: s001-A eepd-A   638 - 641 <=>  314 - 317   (LYS  638  - ASP  641  <=> ARG  314  - SER  317 )                          
   8: s001-A eepd-A   642 - 656 <=>  319 - 333   (SER  642  - GLU  656  <=> LYS  319  - VAL  333 )                          
   8: s001-A eepd-A   659 - 663 <=>  334 - 338   (ASP  659  - GLU  663  <=> LEU  334  - ALA  338 )                          
   8: s001-A eepd-A   666 - 669 <=>  340 - 343   (PRO  666  - ILE  669  <=> GLY  340  - SER  343 )                          
   8: s001-A eepd-A   671 - 683 <=>  346 - 358   (CYS  671  - ALA  683  <=> ASN  346  - THR  358 )                          
   9: s001-A eiw1-A   286 - 289 <=>   25 -  28   (THR  286  - HIS  289  <=> SER   25  - TYR   28 )                          
   9: s001-A eiw1-A   303 - 306 <=>   39 -  42   (SER  303  - ASP  306  <=> ARG   39  - GLN   42 )                          
   9: s001-A eiw1-A   307 - 326 <=>   44 -  63   (ALA  307  - ILE  326  <=> TYR   44  - ALA   63 )                          
   9: s001-A eiw1-A   327 - 330 <=>   65 -  68   (ILE  327  - ALA  330  <=> THR   65  - LEU   68 )                          
   9: s001-A eiw1-A   333 - 336 <=>   69 -  72   (VAL  333  - GLY  336  <=> GLU   69  - PHE   72 )                          
   9: s001-A eiw1-A   348 - 371 <=>   83 - 106   (MET  348  - PHE  371  <=> THR   83  - HIS  106 )                          
   9: s001-A eiw1-A   383 - 389 <=>  114 - 120   (THR  383  - LEU  389  <=> LEU  114  - HIS  120 )                          
   9: s001-A eiw1-A   390 - 393 <=>  122 - 125   (ALA  390  - LEU  393  <=> LEU  122  - LYS  125 )                          
   9: s001-A eiw1-A   398 - 401 <=>  126 - 129   (SER  398  - CYS  401  <=> GLU  126  - ARG  129 )                          
   9: s001-A eiw1-A   422 - 433 <=>  138 - 149   (TRP  422  - MET  433  <=> LYS  138  - ALA  149 )                          
   9: s001-A eiw1-A   435 - 442 <=>  150 - 157   (LEU  435  - GLY  442  <=> LEU  150  - GLY  157 )                          
   9: s001-A eiw1-A   446 - 449 <=>  158 - 161   (HIS  446  - PHE  449  <=> LEU  158  - PHE  161 )                          
   9: s001-A eiw1-A   456 - 497 <=>  162 - 203   (LEU  456  - LEU  497  <=> ASN  162  - GLN  203 )                          
   9: s001-A eiw1-A   500 - 503 <=>  204 - 207   (LEU  500  - ARG  503  <=> GLU  204  - THR  207 )                          
   9: s001-A eiw1-A   530 - 587 <=>  209 - 266   (GLY  530  - GLN  587  <=> SER  209  - GLY  266 )                          
   9: s001-A eiw1-A   596 - 627 <=>  277 - 308   (ALA  596  - ILE  627  <=> THR  277  - CYS  308 )                          
   9: s001-A eiw1-A   637 - 659 <=>  313 - 335   (VAL  637  - ASP  659  <=> ALA  313  - SER  335 )                          
   9: s001-A eiw1-A   660 - 663 <=>  337 - 340   (ALA  660  - GLU  663  <=> GLU  337  - VAL  340 )                          
   9: s001-A eiw1-A   665 - 669 <=>  341 - 345   (PHE  665  - ILE  669  <=> LEU  341  - ARG  345 )                          
   9: s001-A eiw1-A   670 - 686 <=>  347 - 363   (TYR  670  - THR  686  <=> ASP  347  - ILE  363 )                          
  10: s001-A edua-A   297 - 300 <=>    7 -  10   (SER  297  - ALA  300  <=> LEU    7  - MET   10 )                          
  10: s001-A edua-A   306 - 309 <=>   16 -  19   (ASP  306  - SER  309  <=> ARG   16  - ALA   19 )                          
  10: s001-A edua-A   310 - 324 <=>   27 -  41   (PHE  310  - VAL  324  <=> ARG   27  - THR   41 )                          
  10: s001-A edua-A   334 - 337 <=>   48 -  51   (PRO  334  - LYS  337  <=> SER   48  - GLU   51 )                          
  10: s001-A edua-A   348 - 367 <=>   59 -  78   (MET  348  - SER  367  <=> ASN   59  - ALA   78 )                          
  10: s001-A edua-A   368 - 372 <=>   82 -  86   (PHE  368  - PRO  372  <=> ARG   82  - LEU   86 )                          
  10: s001-A edua-A   381 - 389 <=>   92 - 100   (ARG  381  - LEU  389  <=> GLU   92  - LEU  100 )                          
  10: s001-A edua-A   391 - 396 <=>  102 - 107   (ALA  391  - ALA  396  <=> ASP  102  - GLU  107 )                          
  10: s001-A edua-A   398 - 401 <=>  110 - 113   (SER  398  - CYS  401  <=> ASP  110  - ASN  113 )                          
  10: s001-A edua-A   416 - 429 <=>  114 - 127   (ARG  416  - LEU  429  <=> LYS  114  - GLY  127 )                          
  10: s001-A edua-A   431 - 449 <=>  128 - 146   (LEU  431  - PHE  449  <=> MET  128  - LEU  146 )                          
  10: s001-A edua-A   450 - 453 <=>  157 - 160   (GLY  450  - GLY  453  <=> GLU  157  - SER  160 )                          
  10: s001-A edua-A   454 - 502 <=>  162 - 210   (PHE  454  - ARG  502  <=> TYR  162  - ALA  210 )                          
  10: s001-A edua-A   514 - 517 <=>  211 - 214   (ILE  514  - ASP  517  <=> LEU  211  - PRO  214 )                          
  10: s001-A edua-A   519 - 522 <=>  221 - 224   (ASP  519  - PHE  522  <=> ARG  221  - ARG  224 )                          
  10: s001-A edua-A   530 - 579 <=>  225 - 274   (GLY  530  - ILE  579  <=> GLU  225  - SER  274 )                          
  10: s001-A edua-A   587 - 590 <=>  275 - 278   (GLN  587  - SER  590  <=> GLY  275  - GLN  278 )                          
  10: s001-A edua-A   596 - 630 <=>  282 - 316   (ALA  596  - ILE  630  <=> VAL  282  - GLU  316 )                          
  10: s001-A edua-A   632 - 635 <=>  319 - 322   (GLY  632  - HIS  635  <=> TRP  319  - PHE  322 )                          
  10: s001-A edua-A   641 - 659 <=>  323 - 341   (ASP  641  - ASP  659  <=> ASP  323  - ALA  341 )                          
  10: s001-A edua-A   661 - 665 <=>  342 - 346   (GLU  661  - PHE  665  <=> ALA  342  - GLY  346 )                          
  10: s001-A edua-A   666 - 682 <=>  348 - 364   (PRO  666  - LEU  682  <=> ILE  348  - TYR  364 )                          
  11: s001-A emga-A   295 - 301 <=>    9 -  15   (VAL  295  - LEU  301  <=> HIS    9  - TYR   15 )                          
  11: s001-A emga-A   306 - 312 <=>   18 -  24   (ASP  306  - MET  312  <=> ARG   18  - GLY   24 )                          
  11: s001-A emga-A   315 - 330 <=>   42 -  57   (ILE  315  - ALA  330  <=> LEU   42  - ASP   57 )                          
  11: s001-A emga-A   333 - 337 <=>   58 -  62   (VAL  333  - LYS  337  <=> TYR   58  - TYR   62 )                          
  11: s001-A emga-A   349 - 365 <=>   76 -  92   (VAL  349  - TYR  365  <=> SER   76  - LEU   92 )                          
  11: s001-A emga-A   366 - 375 <=>   95 - 104   (ILE  366  - LEU  375  <=> GLY   95  - GLN  104 )                          
  11: s001-A emga-A   383 - 387 <=>  109 - 113   (THR  383  - SER  387  <=> HIS  109  - LYS  113 )                          
  11: s001-A emga-A   390 - 394 <=>  118 - 122   (ALA  390  - VAL  394  <=> THR  118  - THR  122 )                          
  11: s001-A emga-A   398 - 401 <=>  123 - 126   (SER  398  - CYS  401  <=> ASP  123  - ARG  126 )                          
  11: s001-A emga-A   416 - 429 <=>  130 - 143   (ARG  416  - LEU  429  <=> ASN  130  - PHE  143 )                          
  11: s001-A emga-A   431 - 438 <=>  144 - 151   (LEU  431  - PRO  438  <=> ILE  144  - ASN  151 )                          
  11: s001-A emga-A   461 - 498 <=>  153 - 190   (LEU  461  - ALA  498  <=> ALA  153  - GLY  190 )                          
  11: s001-A emga-A   501 - 504 <=>  191 - 194   (GLU  501  - CYS  504  <=> SER  191  - LEU  194 )                          
  11: s001-A emga-A   516 - 519 <=>  195 - 198   (PHE  516  - ASP  519  <=> ASP  195  - TYR  198 )                          
  11: s001-A emga-A   529 - 567 <=>  212 - 250   (SER  529  - ALA  567  <=> LEU  212  - ASP  250 )                          
  11: s001-A emga-A   568 - 579 <=>  252 - 263   (PHE  568  - ILE  579  <=> SER  252  - VAL  263 )                          
  11: s001-A emga-A   587 - 590 <=>  264 - 267   (GLN  587  - SER  590  <=> GLU  264  - ARG  267 )                          
  11: s001-A emga-A   591 - 631 <=>  269 - 309   (THR  591  - ALA  631  <=> ALA  269  - VAL  309 )                          
  11: s001-A emga-A   634 - 641 <=>  310 - 317   (TYR  634  - ASP  641  <=> THR  310  - GLN  317 )                          
  11: s001-A emga-A   642 - 656 <=>  319 - 333   (SER  642  - GLU  656  <=> ASN  319  - LYS  333 )                          
  11: s001-A emga-A   661 - 664 <=>  335 - 338   (GLU  661  - ILE  664  <=> LYS  335  - ALA  338 )                          
  11: s001-A emga-A   665 - 682 <=>  340 - 357   (PHE  665  - LEU  682  <=> GLY  340  - ILE  357 )                          
  12: s001-A eiso-A     1 -   5 <=>  634 - 638   (MET    1  - SER    5  <=> LYS  634  - SER  638 )                          
  12: s001-A eiso-A    24 -  27 <=>  736 - 739   (ALA   24  - ALA   27  <=> PRO  736  - SER  739 )                          
  12: s001-A eiso-A    31 -  88 <=>  751 - 808   (GLU   31  - THR   88  <=> VAL  751  - CYS  808 )                          
  12: s001-A eiso-A    89 - 102 <=>  814 - 827   (GLY   89  - TYR  102  <=> SER  814  - HIS  827 )                          
  12: s001-A eiso-A   103 - 129 <=>  829 - 855   (LYS  103  - LYS  129  <=> HIS  829  - GLU  855 )                          
  12: s001-A eiso-A   147 - 151 <=> 1057 -1061   (GLU  147  - GLU  151  <=> LYS 1057  - TYR 1061 )                          
  12: s001-A eiso-A   152 - 155 <=> 1063 -1066   (TYR  152  - GLY  155  <=> ASN 1063  - LEU 1066 )                          
  12: s001-A eiso-A   162 - 167 <=> 1067 -1072   (LYS  162  - ALA  167  <=> LEU 1067  - PRO 1072 )                          
  12: s001-A eiso-A   195 - 200 <=> 1088 -1093   (PRO  195  - VAL  200  <=> ALA 1088  - GLN 1093 )                          
  12: s001-A eiso-A   231 - 240 <=> 1115 -1124   (THR  231  - SER  240  <=> ALA 1115  - GLN 1124 )                          
  12: s001-A eiso-A   529 - 532 <=> 1126 -1129   (SER  529  - PRO  532  <=> ALA 1126  - LEU 1129 )                          
  12: s001-A eiso-A   536 - 539 <=> 1130 -1133   (SER  536  - SER  539  <=> ILE 1130  - GLY 1133 )                          
  12: s001-A eiso-A   546 - 549 <=> 1135 -1138   (ALA  546  - ASN  549  <=> ASN 1135  - ARG 1138 )                          
  12: s001-A eiso-A   594 - 597 <=> 1149 -1152   (SER  594  - PHE  597  <=> GLN 1149  - GLN 1152 )                          
  12: s001-A eiso-A   600 - 603 <=> 1153 -1156   (PHE  600  - TRP  603  <=> SER 1153  - ASN 1156 )                          
  12: s001-A eiso-A   665 - 668 <=> 1192 -1195   (PHE  665  - MET  668  <=> SER 1192  - SER 1195 )                          
  12: s001-A eiso-A   676 - 683 <=> 1349 -1356   (LEU  676  - ALA  683  <=> LEU 1349  - GLU 1356 )                          
  12: s001-A eiso-A   685 - 688 <=> 1360 -1363   (MET  685  - ILE  688  <=> HIS 1360  - PHE 1363 )                          
  12: s001-A eiso-A   693 - 698 <=> 1411 -1416   (GLY  693  - ARG  698  <=> MET 1411  - ALA 1416 )                          
  13: s001-A embr-A   296 - 301 <=>   18 -  23   (VAL  296  - LEU  301  <=> ALA   18  - THR   23 )                          
  13: s001-A embr-A   306 - 309 <=>   26 -  29   (ASP  306  - SER  309  <=> SER   26  - GLY   29 )                          
  13: s001-A embr-A   310 - 329 <=>   52 -  71   (PHE  310  - VAL  329  <=> ALA   52  - GLY   71 )                          
  13: s001-A embr-A   343 - 346 <=>   74 -  77   (LEU  343  - PRO  346  <=> ILE   74  - TYR   77 )                          
  13: s001-A embr-A   352 - 365 <=>   93 - 106   (CYS  352  - TYR  365  <=> LEU   93  - ALA  106 )                          
  13: s001-A embr-A   366 - 369 <=>  109 - 112   (ILE  366  - PHE  369  <=> LYS  109  - ARG  112 )                          
  13: s001-A embr-A   370 - 375 <=>  114 - 119   (ARG  370  - LEU  375  <=> VAL  114  - ASN  119 )                          
  13: s001-A embr-A   381 - 386 <=>  122 - 127   (ARG  381  - LEU  386  <=> VAL  122  - PHE  127 )                          
  13: s001-A embr-A   388 - 391 <=>  132 - 135   (ALA  388  - ALA  391  <=> MET  132  - ASP  135 )                          
  13: s001-A embr-A   398 - 401 <=>  137 - 140   (SER  398  - CYS  401  <=> ARG  137  - LEU  140 )                          
  13: s001-A embr-A   416 - 425 <=>  144 - 153   (ARG  416  - PHE  425  <=> PHE  144  - PHE  153 )                          
  13: s001-A embr-A   429 - 433 <=>  154 - 158   (LEU  429  - MET  433  <=> ASN  154  - LEU  158 )                          
  13: s001-A embr-A   435 - 444 <=>  159 - 168   (LEU  435  - TYR  444  <=> CYS  159  - ALA  168 )                          
  13: s001-A embr-A   446 - 449 <=>  169 - 172   (HIS  446  - PHE  449  <=> THR  169  - PRO  172 )                          
  13: s001-A embr-A   459 - 499 <=>  173 - 213   (ALA  459  - PHE  499  <=> SER  173  - GLN  213 )                          
  13: s001-A embr-A   502 - 505 <=>  214 - 217   (ARG  502  - LEU  505  <=> ASP  214  - ASP  217 )                          
  13: s001-A embr-A   506 - 513 <=>  233 - 240   (MET  506  - SER  513  <=> SER  233  - TYR  240 )                          
  13: s001-A embr-A   517 - 522 <=>  261 - 266   (ASP  517  - PHE  522  <=> ILE  261  - GLU  266 )                          
  13: s001-A embr-A   530 - 583 <=>  267 - 320   (GLY  530  - ARG  583  <=> TYR  267  - LYS  320 )                          
  13: s001-A embr-A   588 - 599 <=>  327 - 338   (TYR  588  - THR  599  <=> ALA  327  - LEU  338 )                          
  13: s001-A embr-A   601 - 634 <=>  339 - 372   (LEU  601  - TYR  634  <=> ILE  339  - ILE  372 )                          
  13: s001-A embr-A   637 - 641 <=>  373 - 377   (VAL  637  - ASP  641  <=> THR  373  - GLU  377 )                          
  13: s001-A embr-A   647 - 656 <=>  384 - 393   (ILE  647  - GLU  656  <=> ARG  384  - LYS  393 )                          
  13: s001-A embr-A   661 - 664 <=>  395 - 398   (GLU  661  - ILE  664  <=> LEU  395  - ALA  398 )                          
  13: s001-A embr-A   665 - 683 <=>  400 - 418   (PHE  665  - ALA  683  <=> GLY  400  - CYS  418 )                          
  14: s001-A egeg-A   289 - 293 <=>    1 -   5   (HIS  289  - GLU  293  <=> MET    1  - ASP    5 )                          
  14: s001-A egeg-A   297 - 300 <=>    8 -  11   (SER  297  - ALA  300  <=> LEU    8  - ILE   11 )                          
  14: s001-A egeg-A   306 - 309 <=>   17 -  20   (ASP  306  - SER  309  <=> ARG   17  - ALA   20 )                          
  14: s001-A egeg-A   310 - 324 <=>   31 -  45   (PHE  310  - VAL  324  <=> ARG   31  - MET   45 )                          
  14: s001-A egeg-A   349 - 365 <=>   64 -  80   (VAL  349  - TYR  365  <=> MET   64  - VAL   80 )                          
  14: s001-A egeg-A   366 - 369 <=>   84 -  87   (ILE  366  - PHE  369  <=> ARG   84  - PHE   87 )                          
  14: s001-A egeg-A   370 - 374 <=>   89 -  93   (ARG  370  - GLY  374  <=> GLU   89  - GLN   93 )                          
  14: s001-A egeg-A   383 - 388 <=>   98 - 103   (THR  383  - ALA  388  <=> PHE   98  - ASP  103 )                          
  14: s001-A egeg-A   389 - 392 <=>  108 - 111   (LEU  389  - SER  392  <=> TRP  108  - GLY  111 )                          
  14: s001-A egeg-A   398 - 401 <=>  114 - 117   (SER  398  - CYS  401  <=> ARG  114  - GLU  117 )                          
  14: s001-A egeg-A   418 - 439 <=>  120 - 141   (TYR  418  - ALA  439  <=> ALA  120  - SER  141 )                          
  14: s001-A egeg-A   441 - 449 <=>  142 - 150   (ARG  441  - PHE  449  <=> PRO  142  - HIS  150 )                          
  14: s001-A egeg-A   451 - 500 <=>  163 - 212   (SER  451  - LEU  500  <=> SER  163  - GLN  212 )                          
  14: s001-A egeg-A   519 - 522 <=>  221 - 224   (ASP  519  - PHE  522  <=> GLU  221  - PHE  224 )                          
  14: s001-A egeg-A   530 - 579 <=>  225 - 274   (GLY  530  - ILE  579  <=> GLN  225  - THR  274 )                          
  14: s001-A egeg-A   587 - 590 <=>  275 - 278   (GLN  587  - SER  590  <=> SER  275  - GLN  278 )                          
  14: s001-A egeg-A   596 - 631 <=>  282 - 317   (ALA  596  - ALA  631  <=> ILE  282  - VAL  317 )                          
  14: s001-A egeg-A   636 - 639 <=>  319 - 322   (ARG  636  - LEU  639  <=> TRP  319  - ALA  322 )                          
  14: s001-A egeg-A   641 - 657 <=>  323 - 339   (ASP  641  - SER  657  <=> GLY  323  - HIS  339 )                          
  14: s001-A egeg-A   659 - 665 <=>  340 - 346   (ASP  659  - PHE  665  <=> PRO  340  - GLY  346 )                          
  14: s001-A egeg-A   666 - 683 <=>  348 - 365   (PRO  666  - ALA  683  <=> VAL  348  - SER  365 )                          
  15: s001-A emyi-A   296 - 301 <=>   18 -  23   (VAL  296  - LEU  301  <=> PRO   18  - TYR   23 )                          
  15: s001-A emyi-A   306 - 312 <=>   26 -  32   (ASP  306  - MET  312  <=> TYR   26  - GLY   32 )                          
  15: s001-A emyi-A   313 - 325 <=>   49 -  61   (CYS  313  - ALA  325  <=> LEU   49  - GLY   61 )                          
  15: s001-A emyi-A   334 - 337 <=>   69 -  72   (PRO  334  - LYS  337  <=> ASP   69  - THR   72 )                          
  15: s001-A emyi-A   348 - 370 <=>   81 - 103   (MET  348  - ARG  370  <=> VAL   81  - SER  103 )                          
  15: s001-A emyi-A   371 - 375 <=>  107 - 111   (PHE  371  - LEU  375  <=> LYS  107  - LEU  111 )                          
  15: s001-A emyi-A   382 - 388 <=>  114 - 120   (LEU  382  - ALA  388  <=> GLU  114  - THR  120 )                          
  15: s001-A emyi-A   389 - 394 <=>  123 - 128   (LEU  389  - VAL  394  <=> LYS  123  - VAL  128 )                          
  15: s001-A emyi-A   398 - 401 <=>  129 - 132   (SER  398  - CYS  401  <=> HIS  129  - VAL  132 )                          
  15: s001-A emyi-A   417 - 432 <=>  134 - 149   (HIS  417  - LEU  432  <=> ARG  134  - TYR  149 )                          
  15: s001-A emyi-A   434 - 443 <=>  150 - 159   (SER  434  - GLY  443  <=> THR  150  - LEU  159 )                          
  15: s001-A emyi-A   446 - 449 <=>  160 - 163   (HIS  446  - PHE  449  <=> SER  160  - LEU  163 )                          
  15: s001-A emyi-A   452 - 499 <=>  178 - 225   (ASN  452  - PHE  499  <=> ARG  178  - GLU  225 )                          
  15: s001-A emyi-A   519 - 522 <=>  236 - 239   (ASP  519  - PHE  522  <=> ALA  236  - GLU  239 )                          
  15: s001-A emyi-A   530 - 578 <=>  240 - 288   (GLY  530  - MET  578  <=> GLN  240  - PHE  288 )                          
  15: s001-A emyi-A   587 - 590 <=>  290 - 293   (GLN  587  - SER  590  <=> ASP  290  - THR  293 )                          
  15: s001-A emyi-A   593 - 631 <=>  294 - 332   (HIS  593  - ALA  631  <=> GLY  294  - SER  332 )                          
  15: s001-A emyi-A   636 - 639 <=>  334 - 337   (ARG  636  - LEU  639  <=> TRP  334  - SER  337 )                          
  15: s001-A emyi-A   641 - 657 <=>  338 - 354   (ASP  641  - SER  657  <=> SER  338  - LYS  354 )                          
  15: s001-A emyi-A   661 - 664 <=>  357 - 360   (GLU  661  - ILE  664  <=> ALA  357  - ALA  360 )                          
  15: s001-A emyi-A   665 - 683 <=>  362 - 380   (PHE  665  - ALA  683  <=> SER  362  - SER  380 )                          
  16: s001-A elmc-A   296 - 301 <=>   17 -  22   (VAL  296  - LEU  301  <=> SER   17  - ILE   22 )                          
  16: s001-A elmc-A   306 - 312 <=>   26 -  32   (ASP  306  - MET  312  <=> ARG   26  - GLY   32 )                          
  16: s001-A elmc-A   313 - 318 <=>   52 -  57   (CYS  313  - GLY  318  <=> VAL   52  - VAL   57 )                          
  16: s001-A elmc-A   319 - 323 <=>   59 -  63   (MET  319  - ILE  323  <=> ILE   59  - TYR   63 )                          
  16: s001-A elmc-A   349 - 370 <=>   85 - 106   (VAL  349  - ARG  370  <=> VAL   85  - ARG  106 )                          
  16: s001-A elmc-A   371 - 375 <=>  110 - 114   (PHE  371  - LEU  375  <=> ARG  110  - MET  114 )                          
  16: s001-A elmc-A   382 - 389 <=>  117 - 124   (LEU  382  - LEU  389  <=> ALA  117  - LYS  124 )                          
  16: s001-A elmc-A   391 - 395 <=>  125 - 129   (ALA  391  - ASP  395  <=> MET  125  - VAL  129 )                          
  16: s001-A elmc-A   398 - 401 <=>  132 - 135   (SER  398  - CYS  401  <=> HIS  132  - ALA  135 )                          
  16: s001-A elmc-A   416 - 426 <=>  136 - 146   (ARG  416  - GLY  426  <=> ALA  136  - HIS  146 )                          
  16: s001-A elmc-A   428 - 443 <=>  147 - 162   (VAL  428  - GLY  443  <=> CYS  147  - VAL  162 )                          
  16: s001-A elmc-A   446 - 449 <=>  163 - 166   (HIS  446  - PHE  449  <=> ILE  163  - THR  166 )                          
  16: s001-A elmc-A   451 - 500 <=>  177 - 226   (SER  451  - LEU  500  <=> PRO  177  - THR  226 )                          
  16: s001-A elmc-A   518 - 522 <=>  235 - 239   (LEU  518  - PHE  522  <=> ASP  235  - TYR  239 )                          
  16: s001-A elmc-A   530 - 579 <=>  240 - 289   (GLY  530  - ILE  579  <=> ALA  240  - ASN  289 )                          
  16: s001-A elmc-A   587 - 590 <=>  290 - 293   (GLN  587  - SER  590  <=> THR  290  - GLU  293 )                          
  16: s001-A elmc-A   596 - 631 <=>  297 - 332   (ALA  596  - ALA  631  <=> SER  297  - SER  332 )                          
  16: s001-A elmc-A   634 - 637 <=>  333 - 336   (TYR  634  - VAL  637  <=> LYS  333  - GLY  336 )                          
  16: s001-A elmc-A   639 - 642 <=>  337 - 340   (LEU  639  - SER  642  <=> ALA  337  - ARG  340 )                          
  16: s001-A elmc-A   644 - 657 <=>  341 - 354   (ALA  644  - SER  657  <=> TYR  341  - GLN  354 )                          
  16: s001-A elmc-A   659 - 664 <=>  355 - 360   (ASP  659  - ILE  664  <=> SER  355  - ALA  360 )                          
  16: s001-A elmc-A   665 - 683 <=>  362 - 380   (PHE  665  - ALA  683  <=> GLY  362  - SER  380 )                          
  17: s001-A ekkf-A   298 - 301 <=>    8 -  11   (GLY  298  - LEU  301  <=> LEU    8  - ALA   11 )                          
  17: s001-A ekkf-A   306 - 311 <=>   14 -  19   (ASP  306  - SER  311  <=> ILE   14  - ILE   19 )                          
  17: s001-A ekkf-A   313 - 329 <=>   45 -  61   (CYS  313  - VAL  329  <=> MET   45  - HIS   61 )                          
  17: s001-A ekkf-A   333 - 336 <=>   62 -  65   (VAL  333  - GLY  336  <=> GLY   62  - ASN   65 )                          
  17: s001-A ekkf-A   337 - 340 <=>   67 -  70   (LYS  337  - ASP  340  <=> LEU   67  - SER   70 )                          
  17: s001-A ekkf-A   349 - 367 <=>   81 -  99   (VAL  349  - SER  367  <=> ILE   81  - LEU   99 )                          
  17: s001-A ekkf-A   368 - 375 <=>  103 - 110   (PHE  368  - LEU  375  <=> GLN  103  - ASP  110 )                          
  17: s001-A ekkf-A   383 - 386 <=>  115 - 118   (THR  383  - LEU  386  <=> TYR  115  - ASN  118 )                          
  17: s001-A ekkf-A   388 - 391 <=>  119 - 122   (ALA  388  - ALA  391  <=> PRO  119  - LYS  122 )                          
  17: s001-A ekkf-A   398 - 401 <=>  123 - 126   (SER  398  - CYS  401  <=> SER  123  - ARG  126 )                          
  17: s001-A ekkf-A   416 - 425 <=>  130 - 139   (ARG  416  - PHE  425  <=> LEU  130  - ILE  139 )                          
  17: s001-A ekkf-A   427 - 432 <=>  140 - 145   (VAL  427  - LEU  432  <=> GLU  140  - THR  145 )                          
  17: s001-A ekkf-A   435 - 438 <=>  147 - 150   (LEU  435  - PRO  438  <=> SER  147  - ALA  150 )                          
  17: s001-A ekkf-A   447 - 450 <=>  152 - 155   (ASN  447  - GLY  450  <=> ASP  152  - GLY  155 )                          
  17: s001-A ekkf-A   457 - 499 <=>  156 - 198   (THR  457  - PHE  499  <=> THR  156  - ARG  198 )                          
  17: s001-A ekkf-A   502 - 505 <=>  199 - 202   (ARG  502  - LEU  505  <=> MET  199  - GLU  202 )                          
  17: s001-A ekkf-A   515 - 518 <=>  203 - 206   (ALA  515  - LEU  518  <=> GLU  203  - ARG  206 )                          
  17: s001-A ekkf-A   519 - 522 <=>  222 - 225   (ASP  519  - PHE  522  <=> CYS  222  - SER  225 )                          
  17: s001-A ekkf-A   530 - 582 <=>  226 - 278   (GLY  530  - ASN  582  <=> ASP  226  - GLY  278 )                          
  17: s001-A ekkf-A   586 - 589 <=>  280 - 283   (ASP  586  - TYR  589  <=> HIS  280  - LYS  283 )                          
  17: s001-A ekkf-A   601 - 631 <=>  297 - 327   (LEU  601  - ALA  631  <=> THR  297  - ARG  327 )                          
  17: s001-A ekkf-A   637 - 641 <=>  333 - 337   (VAL  637  - ASP  641  <=> SER  333  - ARG  337 )                          
  17: s001-A ekkf-A   642 - 656 <=>  339 - 353   (SER  642  - GLU  656  <=> GLU  339  - PRO  353 )                          
  17: s001-A ekkf-A   659 - 696 <=>  354 - 391   (ASP  659  - ILE  696  <=> LEU  354  - PHE  391 )                          
  18: s001-A eh6u-A   295 - 301 <=>    3 -   9   (VAL  295  - LEU  301  <=> THR    3  - TYR    9 )                          
  18: s001-A eh6u-A   306 - 312 <=>   12 -  18   (ASP  306  - MET  312  <=> TRP   12  - GLY   18 )                          
  18: s001-A eh6u-A   313 - 320 <=>   40 -  47   (CYS  313  - LEU  320  <=> PHE   40  - ILE   47 )                          
  18: s001-A eh6u-A   352 - 368 <=>   73 -  89   (CYS  352  - PHE  368  <=> PHE   73  - LYS   89 )                          
  18: s001-A eh6u-A   369 - 372 <=>   93 -  96   (PHE  369  - PRO  372  <=> LEU   93  - LEU   96 )                          
  18: s001-A eh6u-A   383 - 389 <=>  102 - 108   (THR  383  - LEU  389  <=> SER  102  - LYS  108 )                          
  18: s001-A eh6u-A   392 - 395 <=>  110 - 113   (SER  392  - ASP  395  <=> GLU  110  - MET  113 )                          
  18: s001-A eh6u-A   398 - 401 <=>  117 - 120   (SER  398  - CYS  401  <=> GLU  117  - ARG  120 )                          
  18: s001-A eh6u-A   417 - 433 <=>  122 - 138   (HIS  417  - MET  433  <=> ALA  122  - ALA  138 )                          
  18: s001-A eh6u-A   435 - 449 <=>  139 - 153   (LEU  435  - PHE  449  <=> SER  139  - LEU  153 )                          
  18: s001-A eh6u-A   451 - 500 <=>  165 - 214   (SER  451  - LEU  500  <=> GLY  165  - LYS  214 )                          
  18: s001-A eh6u-A   519 - 522 <=>  225 - 228   (ASP  519  - PHE  522  <=> GLU  225  - ALA  228 )                          
  18: s001-A eh6u-A   530 - 579 <=>  229 - 278   (GLY  530  - ILE  579  <=> MET  229  - SER  278 )                          
  18: s001-A eh6u-A   586 - 589 <=>  280 - 283   (ASP  586  - TYR  589  <=> ALA  280  - ASP  283 )                          
  18: s001-A eh6u-A   590 - 599 <=>  285 - 294   (SER  590  - THR  599  <=> ILE  285  - GLN  294 )                          
  18: s001-A eh6u-A   601 - 631 <=>  295 - 325   (LEU  601  - ALA  631  <=> LEU  295  - SER  325 )                          
  18: s001-A eh6u-A   638 - 657 <=>  328 - 347   (LYS  638  - SER  657  <=> THR  328  - SER  347 )                          
  18: s001-A eh6u-A   661 - 664 <=>  350 - 353   (GLU  661  - ILE  664  <=> LEU  350  - THR  353 )                          
  18: s001-A eh6u-A   665 - 669 <=>  355 - 359   (PHE  665  - ILE  669  <=> ASN  355  - ALA  359 )                          
  18: s001-A eh6u-A   671 - 683 <=>  362 - 374   (CYS  671  - ALA  683  <=> LEU  362  - SER  374 )                          
  19: s001-A emt3-A   298 - 301 <=>    7 -  10   (GLY  298  - LEU  301  <=> GLU    7  - ALA   10 )                          
  19: s001-A emt3-A   306 - 312 <=>   13 -  19   (ASP  306  - MET  312  <=> ARG   13  - GLY   19 )                          
  19: s001-A emt3-A   313 - 330 <=>   46 -  63   (CYS  313  - ALA  330  <=> ALA   46  - ARG   63 )                          
  19: s001-A emt3-A   333 - 337 <=>   64 -  68   (VAL  333  - LYS  337  <=> ARG   64  - SER   68 )                          
  19: s001-A emt3-A   346 - 368 <=>   77 -  99   (PRO  346  - PHE  368  <=> PHE   77  - LEU   99 )                          
  19: s001-A emt3-A   369 - 372 <=>  103 - 106   (PHE  369  - PRO  372  <=> HIS  103  - ILE  106 )                          
  19: s001-A emt3-A   385 - 393 <=>  112 - 120   (LYS  385  - LEU  393  <=> PHE  112  - ASN  120 )                          
  19: s001-A emt3-A   398 - 401 <=>  121 - 124   (SER  398  - CYS  401  <=> VAL  121  - LEU  124 )                          
  19: s001-A emt3-A   416 - 429 <=>  127 - 140   (ARG  416  - LEU  429  <=> LYS  127  - TYR  140 )                          
  19: s001-A emt3-A   431 - 441 <=>  141 - 151   (LEU  431  - ARG  441  <=> MET  141  - GLU  151 )                          
  19: s001-A emt3-A   448 - 451 <=>  152 - 155   (MET  448  - SER  451  <=> TRP  152  - ASP  155 )                          
  19: s001-A emt3-A   455 - 462 <=>  157 - 164   (GLN  455  - ALA  462  <=> SER  157  - SER  164 )                          
  19: s001-A emt3-A   464 - 499 <=>  165 - 200   (PHE  464  - PHE  499  <=> LEU  165  - ASN  200 )                          
  19: s001-A emt3-A   502 - 505 <=>  201 - 204   (ARG  502  - LEU  505  <=> ALA  201  - ASP  204 )                          
  19: s001-A emt3-A   515 - 518 <=>  205 - 208   (ALA  515  - LEU  518  <=> GLU  205  - ASP  208 )                          
  19: s001-A emt3-A   519 - 522 <=>  213 - 216   (ASP  519  - PHE  522  <=> SER  213  - ARG  216 )                          
  19: s001-A emt3-A   530 - 547 <=>  217 - 234   (GLY  530  - CYS  547  <=> LEU  217  - ASN  234 )                          
  19: s001-A emt3-A   548 - 578 <=>  236 - 266   (ALA  548  - MET  578  <=> GLU  236  - ILE  266 )                          
  19: s001-A emt3-A   580 - 583 <=>  267 - 270   (GLN  580  - ARG  583  <=> GLN  267  - LYS  270 )                          
  19: s001-A emt3-A   596 - 600 <=>  279 - 283   (ALA  596  - PHE  600  <=> ASN  279  - LEU  283 )                          
  19: s001-A emt3-A   602 - 630 <=>  284 - 312   (PHE  602  - ILE  630  <=> SER  284  - LYS  312 )                          
  19: s001-A emt3-A   633 - 636 <=>  313 - 316   (LEU  633  - ARG  636  <=> VAL  313  - THR  316 )                          
  19: s001-A emt3-A   641 - 664 <=>  317 - 340   (ASP  641  - ILE  664  <=> GLY  317  - ALA  340 )                          
  19: s001-A emt3-A   665 - 683 <=>  342 - 360   (PHE  665  - ALA  683  <=> GLY  342  - THR  360 )                          
  19: s001-A emt3-A   694 - 698 <=>  371 - 375   (ARG  694  - ARG  698  <=> MET  371  - THR  375 )                          
  20: s001-A ele6-A   298 - 301 <=>    7 -  10   (GLY  298  - LEU  301  <=> LEU    7  - ALA   10 )                          
  20: s001-A ele6-A   306 - 312 <=>   13 -  19   (ASP  306  - MET  312  <=> TYR   13  - GLY   19 )                          
  20: s001-A ele6-A   314 - 329 <=>   45 -  60   (VAL  314  - VAL  329  <=> LEU   45  - ASN   60 )                          
  20: s001-A ele6-A   331 - 334 <=>   61 -  64   (SER  331  - PRO  334  <=> THR   61  - VAL   64 )                          
  20: s001-A ele6-A   335 - 340 <=>   66 -  71   (LEU  335  - ASP  340  <=> ALA   66  - ALA   71 )                          
  20: s001-A ele6-A   349 - 367 <=>   81 -  99   (VAL  349  - SER  367  <=> ILE   81  - TYR   99 )                          
  20: s001-A ele6-A   368 - 375 <=>  103 - 110   (PHE  368  - LEU  375  <=> LYS  103  - LYS  110 )                          
  20: s001-A ele6-A   382 - 385 <=>  114 - 117   (LEU  382  - LYS  385  <=> MET  114  - ALA  117 )                          
  20: s001-A ele6-A   387 - 391 <=>  118 - 122   (SER  387  - ALA  391  <=> ARG  118  - ARG  122 )                          
  20: s001-A ele6-A   398 - 401 <=>  123 - 126   (SER  398  - CYS  401  <=> ARG  123  - ARG  126 )                          
  20: s001-A ele6-A   416 - 425 <=>  130 - 139   (ARG  416  - PHE  425  <=> LEU  130  - THR  139 )                          
  20: s001-A ele6-A   427 - 439 <=>  140 - 152   (VAL  427  - ALA  439  <=> ASP  140  - GLY  152 )                          
  20: s001-A ele6-A   447 - 450 <=>  153 - 156   (ASN  447  - GLY  450  <=> SER  153  - SER  156 )                          
  20: s001-A ele6-A   458 - 499 <=>  157 - 198   (ALA  458  - PHE  499  <=> GLN  157  - ARG  198 )                          
  20: s001-A ele6-A   502 - 505 <=>  199 - 202   (ARG  502  - LEU  505  <=> GLN  199  - ASP  202 )                          
  20: s001-A ele6-A   515 - 518 <=>  203 - 206   (ALA  515  - LEU  518  <=> GLU  203  - ASP  206 )                          
  20: s001-A ele6-A   519 - 522 <=>  222 - 225   (ASP  519  - PHE  522  <=> CYS  222  - ALA  225 )                          
  20: s001-A ele6-A   530 - 582 <=>  226 - 278   (GLY  530  - ASN  582  <=> ASP  226  - GLY  278 )                          
  20: s001-A ele6-A   586 - 589 <=>  280 - 283   (ASP  586  - TYR  589  <=> GLU  280  - SER  283 )                          
  20: s001-A ele6-A   601 - 631 <=>  297 - 327   (LEU  601  - ALA  631  <=> PHE  297  - ARG  327 )                          
  20: s001-A ele6-A   637 - 641 <=>  332 - 336   (VAL  637  - ASP  641  <=> GLY  332  - ARG  336 )                          
  20: s001-A ele6-A   642 - 656 <=>  338 - 352   (SER  642  - GLU  656  <=> GLU  338  - PRO  352 )                          
  20: s001-A ele6-A   659 - 696 <=>  353 - 390   (ASP  659  - ILE  696  <=> LEU  353  - PHE  390 )                          
  21: s001-A emn9-A   298 - 301 <=>    8 -  11   (GLY  298  - LEU  301  <=> LEU    8  - VAL   11 )                          
  21: s001-A emn9-A   306 - 312 <=>   14 -  20   (ASP  306  - MET  312  <=> TYR   14  - GLY   20 )                          
  21: s001-A emn9-A   313 - 329 <=>   45 -  61   (CYS  313  - VAL  329  <=> ALA   45  - LYS   61 )                          
  21: s001-A emn9-A   333 - 336 <=>   62 -  65   (VAL  333  - GLY  336  <=> PHE   62  - ASP   65 )                          
  21: s001-A emn9-A   337 - 340 <=>   67 -  70   (LYS  337  - ASP  340  <=> TYR   67  - ARG   70 )                          
  21: s001-A emn9-A   349 - 367 <=>   81 -  99   (VAL  349  - SER  367  <=> VAL   81  - ARG   99 )                          
  21: s001-A emn9-A   368 - 375 <=>  103 - 110   (PHE  368  - LEU  375  <=> GLN  103  - CYS  110 )                          
  21: s001-A emn9-A   382 - 385 <=>  114 - 117   (LEU  382  - LYS  385  <=> LEU  114  - LYS  117 )                          
  21: s001-A emn9-A   387 - 391 <=>  118 - 122   (SER  387  - ALA  391  <=> LYS  118  - LYS  122 )                          
  21: s001-A emn9-A   398 - 401 <=>  123 - 126   (SER  398  - CYS  401  <=> GLN  123  - ARG  126 )                          
  21: s001-A emn9-A   416 - 425 <=>  130 - 139   (ARG  416  - PHE  425  <=> LEU  130  - SER  139 )                          
  21: s001-A emn9-A   427 - 432 <=>  140 - 145   (VAL  427  - LEU  432  <=> ASN  140  - ALA  145 )                          
  21: s001-A emn9-A   435 - 439 <=>  147 - 151   (LEU  435  - ALA  439  <=> SER  147  - LEU  151 )                          
  21: s001-A emn9-A   447 - 450 <=>  152 - 155   (ASN  447  - GLY  450  <=> ASP  152  - GLY  155 )                          
  21: s001-A emn9-A   457 - 499 <=>  156 - 198   (THR  457  - PHE  499  <=> PHE  156  - ARG  198 )                          
  21: s001-A emn9-A   502 - 505 <=>  199 - 202   (ARG  502  - LEU  505  <=> GLN  199  - HIS  202 )                          
  21: s001-A emn9-A   515 - 518 <=>  203 - 206   (ALA  515  - LEU  518  <=> GLU  203  - MET  206 )                          
  21: s001-A emn9-A   519 - 522 <=>  222 - 225   (ASP  519  - PHE  522  <=> CYS  222  - ALA  225 )                          
  21: s001-A emn9-A   530 - 582 <=>  226 - 278   (GLY  530  - ASN  582  <=> ASP  226  - GLY  278 )                          
  21: s001-A emn9-A   586 - 589 <=>  280 - 283   (ASP  586  - TYR  589  <=> GLU  280  - HIS  283 )                          
  21: s001-A emn9-A   601 - 631 <=>  297 - 327   (LEU  601  - ALA  631  <=> LEU  297  - ARG  327 )                          
  21: s001-A emn9-A   637 - 641 <=>  333 - 337   (VAL  637  - ASP  641  <=> ALA  333  - ARG  337 )                          
  21: s001-A emn9-A   642 - 656 <=>  339 - 353   (SER  642  - GLU  656  <=> GLU  339  - PRO  353 )                          
  21: s001-A emn9-A   659 - 696 <=>  354 - 391   (ASP  659  - ILE  696  <=> LEU  354  - PHE  391 )                          
  22: s001-A edbe-A   298 - 301 <=>   16 -  19   (GLY  298  - LEU  301  <=> ILE   16  - SER   19 )                          
  22: s001-A edbe-A   306 - 312 <=>   22 -  28   (ASP  306  - MET  312  <=> TYR   22  - GLY   28 )                          
  22: s001-A edbe-A   313 - 331 <=>   53 -  71   (CYS  313  - SER  331  <=> VAL   53  - GLU   71 )                          
  22: s001-A edbe-A   333 - 337 <=>   72 -  76   (VAL  333  - LYS  337  <=> HIS   72  - LEU   76 )                          
  22: s001-A edbe-A   352 - 368 <=>   94 - 110   (CYS  352  - PHE  368  <=> VAL   94  - ARG  110 )                          
  22: s001-A edbe-A   369 - 375 <=>  114 - 120   (PHE  369  - LEU  375  <=> LEU  114  - GLY  120 )                          
  22: s001-A edbe-A   381 - 389 <=>  123 - 131   (ARG  381  - LEU  389  <=> LEU  123  - SER  131 )                          
  22: s001-A edbe-A   391 - 394 <=>  132 - 135   (ALA  391  - VAL  394  <=> ASN  132  - GLU  135 )                          
  22: s001-A edbe-A   398 - 401 <=>  137 - 140   (SER  398  - CYS  401  <=> PRO  137  - ASP  140 )                          
  22: s001-A edbe-A   420 - 430 <=>  144 - 154   (TYR  420  - GLY  430  <=> ILE  144  - LEU  154 )                          
  22: s001-A edbe-A   432 - 441 <=>  155 - 164   (LEU  432  - ARG  441  <=> LEU  155  - MET  164 )                          
  22: s001-A edbe-A   446 - 449 <=>  165 - 168   (HIS  446  - PHE  449  <=> PRO  165  - LYS  168 )                          
  22: s001-A edbe-A   459 - 499 <=>  170 - 210   (ALA  459  - PHE  499  <=> PRO  170  - LEU  210 )                          
  22: s001-A edbe-A   502 - 505 <=>  211 - 214   (ARG  502  - LEU  505  <=> SER  211  - CYS  214 )                          
  22: s001-A edbe-A   515 - 518 <=>  215 - 218   (ALA  515  - LEU  518  <=> SER  215  - GLY  218 )                          
  22: s001-A edbe-A   519 - 522 <=>  221 - 224   (ASP  519  - PHE  522  <=> LYS  221  - SER  224 )                          
  22: s001-A edbe-A   530 - 582 <=>  225 - 277   (GLY  530  - ASN  582  <=> SER  225  - LEU  277 )                          
  22: s001-A edbe-A   586 - 589 <=>  278 - 281   (ASP  586  - TYR  589  <=> SER  278  - SER  281 )                          
  22: s001-A edbe-A   595 - 631 <=>  288 - 324   (TYR  595  - ALA  631  <=> MET  288  - PHE  324 )                          
  22: s001-A edbe-A   637 - 641 <=>  329 - 333   (VAL  637  - ASP  641  <=> ASN  329  - ASP  333 )                          
  22: s001-A edbe-A   647 - 656 <=>  340 - 349   (ILE  647  - GLU  656  <=> ASP  340  - ARG  349 )                          
  22: s001-A edbe-A   659 - 684 <=>  350 - 375   (ASP  659  - ALA  684  <=> PHE  350  - TYR  375 )                          
  23: s001-A egq9-A   296 - 301 <=>    6 -  11   (VAL  296  - LEU  301  <=> ARG    6  - GLN   11 )                          
  23: s001-A egq9-A   305 - 311 <=>   15 -  21   (PHE  305  - SER  311  <=> VAL   15  - GLY   21 )                          
  23: s001-A egq9-A   312 - 316 <=>   43 -  47   (MET  312  - ALA  316  <=> PHE   43  - LEU   47 )                          
  23: s001-A egq9-A   317 - 321 <=>   49 -  53   (VAL  317  - CYS  321  <=> LEU   49  - TYR   53 )                          
  23: s001-A egq9-A   352 - 368 <=>   77 -  93   (CYS  352  - PHE  368  <=> SER   77  - ARG   93 )                          
  23: s001-A egq9-A   369 - 372 <=>   97 - 100   (PHE  369  - PRO  372  <=> ALA   97  - LEU  100 )                          
  23: s001-A egq9-A   380 - 383 <=>  106 - 109   (ARG  380  - THR  383  <=> HIS  106  - ALA  109 )                          
  23: s001-A egq9-A   386 - 389 <=>  110 - 113   (LEU  386  - LEU  389  <=> PHE  110  - ARG  113 )                          
  23: s001-A egq9-A   392 - 395 <=>  116 - 119   (SER  392  - ASP  395  <=> GLU  116  - LYS  119 )                          
  23: s001-A egq9-A   398 - 401 <=>  122 - 125   (SER  398  - CYS  401  <=> GLN  122  - GLN  125 )                          
  23: s001-A egq9-A   416 - 429 <=>  126 - 139   (ARG  416  - LEU  429  <=> ARG  126  - SER  139 )                          
  23: s001-A egq9-A   431 - 449 <=>  140 - 158   (LEU  431  - PHE  449  <=> LEU  140  - LEU  158 )                          
  23: s001-A egq9-A   451 - 502 <=>  170 - 221   (SER  451  - ARG  502  <=> THR  170  - LYS  221 )                          
  23: s001-A egq9-A   515 - 522 <=>  222 - 229   (ALA  515  - PHE  522  <=> ASN  222  - ARG  229 )                          
  23: s001-A egq9-A   530 - 579 <=>  230 - 279   (GLY  530  - ILE  579  <=> PRO  230  - GLY  279 )                          
  23: s001-A egq9-A   587 - 590 <=>  281 - 284   (GLN  587  - SER  590  <=> LYS  281  - PRO  284 )                          
  23: s001-A egq9-A   591 - 599 <=>  286 - 294   (THR  591  - THR  599  <=> LEU  286  - VAL  294 )                          
  23: s001-A egq9-A   601 - 629 <=>  295 - 323   (LEU  601  - ASP  629  <=> ALA  295  - PHE  323 )                          
  23: s001-A egq9-A   636 - 641 <=>  328 - 333   (ARG  636  - ASP  641  <=> LEU  328  - GLY  333 )                          
  23: s001-A egq9-A   650 - 659 <=>  340 - 349   (GLN  650  - ASP  659  <=> CYS  340  - VAL  349 )                          
  23: s001-A egq9-A   661 - 669 <=>  350 - 358   (GLU  661  - ILE  669  <=> LYS  350  - GLU  358 )                          
  23: s001-A egq9-A   671 - 683 <=>  361 - 373   (CYS  671  - ALA  683  <=> LEU  361  - SER  373 )                          
  24: s001-A el78-A   286 - 289 <=>   33 -  36   (THR  286  - HIS  289  <=> PRO   33  - PHE   36 )                          
  24: s001-A el78-A   305 - 330 <=>   47 -  72   (PHE  305  - ALA  330  <=> ARG   47  - LYS   72 )                          
  24: s001-A el78-A   333 - 339 <=>   73 -  79   (VAL  333  - GLN  339  <=> GLN   73  - ALA   79 )                          
  24: s001-A el78-A   352 - 365 <=>   95 - 108   (CYS  352  - TYR  365  <=> VAL   95  - ASN  108 )                          
  24: s001-A el78-A   366 - 375 <=>  112 - 121   (ILE  366  - LEU  375  <=> SER  112  - GLU  121 )                          
  24: s001-A el78-A   382 - 390 <=>  125 - 133   (LEU  382  - ALA  390  <=> LEU  125  - LEU  133 )                          
  24: s001-A el78-A   392 - 395 <=>  134 - 137   (SER  392  - ASP  395  <=> THR  134  - ASN  137 )                          
  24: s001-A el78-A   398 - 401 <=>  139 - 142   (SER  398  - CYS  401  <=> PRO  139  - ASN  142 )                          
  24: s001-A el78-A   424 - 439 <=>  150 - 165   (LEU  424  - ALA  439  <=> VAL  150  - CYS  165 )                          
  24: s001-A el78-A   455 - 466 <=>  168 - 179   (GLN  455  - THR  466  <=> ASN  168  - CYS  179 )                          
  24: s001-A el78-A   468 - 503 <=>  180 - 215   (LEU  468  - ARG  503  <=> LEU  180  - HIS  215 )                          
  24: s001-A el78-A   529 - 576 <=>  218 - 265   (SER  529  - LEU  576  <=> SER  218  - ILE  265 )                          
  24: s001-A el78-A   586 - 589 <=>  270 - 273   (ASP  586  - TYR  589  <=> SER  270  - LYS  273 )                          
  24: s001-A el78-A   596 - 634 <=>  280 - 318   (ALA  596  - TYR  634  <=> ALA  280  - LEU  318 )                          
  24: s001-A el78-A   637 - 641 <=>  319 - 323   (VAL  637  - ASP  641  <=> GLU  319  - GLU  323 )                          
  24: s001-A el78-A   647 - 656 <=>  331 - 340   (ILE  647  - GLU  656  <=> GLU  331  - LYS  340 )                          
  24: s001-A el78-A   659 - 664 <=>  341 - 346   (ASP  659  - ILE  664  <=> PHE  341  - CYS  346 )                          
  24: s001-A el78-A   666 - 696 <=>  348 - 378   (PRO  666  - ILE  696  <=> LEU  348  - LEU  378 )                          
  25: s001-A ehif-A   298 - 301 <=>    5 -   8   (GLY  298  - LEU  301  <=> TYR    5  - VAL    8 )                          
  25: s001-A ehif-A   306 - 312 <=>   11 -  17   (ASP  306  - MET  312  <=> ARG   11  - GLY   17 )                          
  25: s001-A ehif-A   313 - 321 <=>   35 -  43   (CYS  313  - CYS  321  <=> ILE   35  - HIS   43 )                          
  25: s001-A ehif-A   351 - 371 <=>   67 -  87   (PRO  351  - PHE  371  <=> VAL   67  - ARG   87 )                          
  25: s001-A ehif-A   384 - 391 <=>   96 - 103   (PRO  384  - ALA  391  <=> HIS   96  - SER  103 )                          
  25: s001-A ehif-A   392 - 395 <=>  107 - 110   (SER  392  - ASP  395  <=> ASN  107  - GLU  110 )                          
  25: s001-A ehif-A   398 - 401 <=>  113 - 116   (SER  398  - CYS  401  <=> GLU  113  - ASN  116 )                          
  25: s001-A ehif-A   416 - 432 <=>  120 - 136   (ARG  416  - LEU  432  <=> ARG  120  - ALA  136 )                          
  25: s001-A ehif-A   434 - 445 <=>  137 - 148   (SER  434  - GLY  445  <=> SER  137  - GLY  148 )                          
  25: s001-A ehif-A   446 - 449 <=>  156 - 159   (HIS  446  - PHE  449  <=> THR  156  - THR  159 )                          
  25: s001-A ehif-A   450 - 453 <=>  169 - 172   (GLY  450  - GLY  453  <=> GLU  169  - PRO  172 )                          
  25: s001-A ehif-A   454 - 501 <=>  174 - 221   (PHE  454  - GLU  501  <=> PHE  174  - LYS  221 )                          
  25: s001-A ehif-A   518 - 522 <=>  223 - 227   (LEU  518  - PHE  522  <=> LEU  223  - ASP  227 )                          
  25: s001-A ehif-A   530 - 579 <=>  228 - 277   (GLY  530  - ILE  579  <=> SER  228  - GLY  277 )                          
  25: s001-A ehif-A   587 - 590 <=>  278 - 281   (GLN  587  - SER  590  <=> TRP  278  - GLN  281 )                          
  25: s001-A ehif-A   596 - 630 <=>  285 - 319   (ALA  596  - ILE  630  <=> ARG  285  - GLY  319 )                          
  25: s001-A ehif-A   636 - 639 <=>  323 - 326   (ARG  636  - LEU  639  <=> TRP  323  - MET  326 )                          
  25: s001-A ehif-A   641 - 657 <=>  327 - 343   (ASP  641  - SER  657  <=> THR  327  - ARG  343 )                          
  25: s001-A ehif-A   659 - 686 <=>  344 - 371   (ASP  659  - THR  686  <=> PRO  344  - ALA  371 )                          
  26: s001-A eeps-A   226 - 232 <=>    1 -   7   (ASP  226  - HIS  232  <=> MET    1  - VAL    7 )                          
  26: s001-A eeps-A   296 - 301 <=>   16 -  21   (VAL  296  - LEU  301  <=> SER   16  - ARG   21 )                          
  26: s001-A eeps-A   306 - 312 <=>   25 -  31   (ASP  306  - MET  312  <=> ASN   25  - GLY   31 )                          
  26: s001-A eeps-A   313 - 318 <=>   56 -  61   (CYS  313  - GLY  318  <=> VAL   56  - GLN   61 )                          
  26: s001-A eeps-A   334 - 338 <=>   75 -  79   (PRO  334  - VAL  338  <=> TYR   75  - MET   79 )                          
  26: s001-A eeps-A   351 - 371 <=>   90 - 110   (PRO  351  - PHE  371  <=> VAL   90  - LEU  110 )                          
  26: s001-A eeps-A   372 - 375 <=>  113 - 116   (PRO  372  - LEU  375  <=> ARG  113  - HIS  116 )                          
  26: s001-A eeps-A   382 - 389 <=>  120 - 127   (LEU  382  - LEU  389  <=> ALA  120  - GLU  127 )                          
  26: s001-A eeps-A   392 - 396 <=>  128 - 132   (SER  392  - ALA  396  <=> GLN  128  - GLN  132 )                          
  26: s001-A eeps-A   398 - 401 <=>  135 - 138   (SER  398  - CYS  401  <=> LEU  135  - VAL  138 )                          
  26: s001-A eeps-A   416 - 442 <=>  139 - 165   (ARG  416  - GLY  442  <=> ARG  139  - LEU  165 )                          
  26: s001-A eeps-A   446 - 449 <=>  166 - 169   (HIS  446  - PHE  449  <=> LEU  166  - PRO  169 )                          
  26: s001-A eeps-A   452 - 500 <=>  184 - 232   (ASN  452  - LEU  500  <=> GLN  184  - LYS  232 )                          
  26: s001-A eeps-A   511 - 515 <=>  238 - 242   (HIS  511  - ALA  515  <=> SER  238  - GLU  242 )                          
  26: s001-A eeps-A   517 - 522 <=>  249 - 254   (ASP  517  - PHE  522  <=> ARG  249  - CYS  254 )                          
  26: s001-A eeps-A   530 - 575 <=>  255 - 300   (GLY  530  - THR  575  <=> ALA  255  - ILE  300 )                          
  26: s001-A eeps-A   576 - 579 <=>  302 - 305   (LEU  576  - ILE  579  <=> ILE  302  - ASN  305 )                          
  26: s001-A eeps-A   596 - 631 <=>  312 - 347   (ALA  596  - ALA  631  <=> SER  312  - CYS  347 )                          
  26: s001-A eeps-A   641 - 659 <=>  353 - 371   (ASP  641  - ASP  659  <=> SER  353  - ILE  371 )                          
  26: s001-A eeps-A   661 - 669 <=>  372 - 380   (GLU  661  - ILE  669  <=> THR  372  - PRO  380 )                          
  26: s001-A eeps-A   671 - 683 <=>  383 - 395   (CYS  671  - ALA  683  <=> LEU  383  - SER  395 )                          
  27: s001-A ems3-A   298 - 301 <=>    8 -  11   (GLY  298  - LEU  301  <=> LEU    8  - LEU   11 )                          
  27: s001-A ems3-A   306 - 312 <=>   14 -  20   (ASP  306  - MET  312  <=> LYS   14  - GLY   20 )                          
  27: s001-A ems3-A   313 - 324 <=>   45 -  56   (CYS  313  - VAL  324  <=> ILE   45  - HIS   56 )                          
  27: s001-A ems3-A   343 - 346 <=>   62 -  65   (LEU  343  - PRO  346  <=> ALA   62  - LEU   65 )                          
  27: s001-A ems3-A   350 - 364 <=>   70 -  84   (VAL  350  - SER  364  <=> THR   70  - SER   84 )                          
  27: s001-A ems3-A   366 - 372 <=>   89 -  95   (ILE  366  - PRO  372  <=> ALA   89  - LEU   95 )                          
  27: s001-A ems3-A   382 - 391 <=>  102 - 111   (LEU  382  - ALA  391  <=> MET  102  - PRO  111 )                          
  27: s001-A ems3-A   398 - 401 <=>  114 - 117   (SER  398  - CYS  401  <=> LEU  114  - LYS  117 )                          
  27: s001-A ems3-A   419 - 425 <=>  124 - 130   (LYS  419  - PHE  425  <=> ILE  124  - THR  130 )                          
  27: s001-A ems3-A   427 - 431 <=>  131 - 135   (VAL  427  - LEU  431  <=> LEU  131  - HIS  135 )                          
  27: s001-A ems3-A   432 - 440 <=>  137 - 145   (LEU  432  - THR  440  <=> ILE  137  - LEU  145 )                          
  27: s001-A ems3-A   456 - 499 <=>  147 - 190   (LEU  456  - PHE  499  <=> PRO  147  - THR  190 )                          
  27: s001-A ems3-A   502 - 505 <=>  191 - 194   (ARG  502  - LEU  505  <=> LEU  191  - ALA  194 )                          
  27: s001-A ems3-A   515 - 522 <=>  195 - 202   (ALA  515  - PHE  522  <=> ARG  195  - LEU  202 )                          
  27: s001-A ems3-A   530 - 578 <=>  203 - 251   (GLY  530  - MET  578  <=> LYS  203  - MET  251 )                          
  27: s001-A ems3-A   579 - 582 <=>  253 - 256   (ILE  579  - ASN  582  <=> ALA  253  - LYS  256 )                          
  27: s001-A ems3-A   600 - 629 <=>  272 - 301   (PHE  600  - ASP  629  <=> TYR  272  - ARG  301 )                          
  27: s001-A ems3-A   631 - 634 <=>  302 - 305   (ALA  631  - TYR  634  <=> GLU  302  - ARG  305 )                          
  27: s001-A ems3-A   644 - 664 <=>  306 - 326   (ALA  644  - ILE  664  <=> LEU  306  - LEU  326 )                          
  27: s001-A ems3-A   665 - 698 <=>  328 - 361   (PHE  665  - ARG  698  <=> ASN  328  - ALA  361 )                          
  28: s001-A ef7l-A   294 - 301 <=>    2 -   9   (PHE  294  - LEU  301  <=> GLU    2  - GLY    9 )                          
  28: s001-A ef7l-A   306 - 312 <=>   12 -  18   (ASP  306  - MET  312  <=> TYR   12  - ALA   18 )                          
  28: s001-A ef7l-A   313 - 335 <=>   46 -  68   (CYS  313  - LEU  335  <=> THR   46  - PRO   68 )                          
  28: s001-A ef7l-A   343 - 346 <=>   69 -  72   (LEU  343  - PRO  346  <=> VAL   69  - LYS   72 )                          
  28: s001-A ef7l-A   351 - 377 <=>   84 - 110   (PRO  351  - ARG  377  <=> VAL   84  - ASP  110 )                          
  28: s001-A ef7l-A   382 - 392 <=>  114 - 124   (LEU  382  - SER  392  <=> LYS  114  - ASN  124 )                          
  28: s001-A ef7l-A   398 - 401 <=>  126 - 129   (SER  398  - CYS  401  <=> ARG  126  - ARG  129 )                          
  28: s001-A ef7l-A   416 - 441 <=>  130 - 155   (ARG  416  - ARG  441  <=> TRP  130  - MET  155 )                          
  28: s001-A ef7l-A   448 - 451 <=>  156 - 159   (MET  448  - SER  451  <=> ARG  156  - GLN  159 )                          
  28: s001-A ef7l-A   453 - 462 <=>  166 - 175   (GLY  453  - ALA  462  <=> SER  166  - TYR  175 )                          
  28: s001-A ef7l-A   464 - 500 <=>  176 - 212   (PHE  464  - LEU  500  <=> ILE  176  - SER  212 )                          
  28: s001-A ef7l-A   503 - 506 <=>  213 - 216   (ARG  503  - MET  506  <=> SER  213  - ALA  216 )                          
  28: s001-A ef7l-A   518 - 522 <=>  264 - 268   (LEU  518  - PHE  522  <=> ALA  264  - GLY  268 )                          
  28: s001-A ef7l-A   530 - 581 <=>  269 - 320   (GLY  530  - ASN  581  <=> LEU  269  - SER  320 )                          
  28: s001-A ef7l-A   587 - 590 <=>  321 - 324   (GLN  587  - SER  590  <=> LYS  321  - ASN  324 )                          
  28: s001-A ef7l-A   593 - 635 <=>  327 - 369   (HIS  593  - HIS  635  <=> LEU  327  - VAL  369 )                          
  28: s001-A ef7l-A   638 - 641 <=>  370 - 373   (LYS  638  - ASP  641  <=> HIS  370  - ILE  373 )                          
  28: s001-A ef7l-A   642 - 656 <=>  375 - 389   (SER  642  - GLU  656  <=> ALA  375  - ASP  389 )                          
  28: s001-A ef7l-A   659 - 664 <=>  390 - 395   (ASP  659  - ILE  664  <=> ALA  390  - CYS  395 )                          
  28: s001-A ef7l-A   666 - 669 <=>  396 - 399   (PRO  666  - ILE  669  <=> GLY  396  - ARG  399 )                          
  28: s001-A ef7l-A   671 - 686 <=>  402 - 417   (CYS  671  - THR  686  <=> ARG  402  - VAL  417 )                          
  29: s001-A eln0-A   284 - 287 <=>    1 -   4   (ARG  284  - SER  287  <=> MET    1  - SER    4 )                          
  29: s001-A eln0-A   289 - 293 <=>    5 -   9   (HIS  289  - GLU  293  <=> GLU    5  - ILE    9 )                          
  29: s001-A eln0-A   306 - 316 <=>   13 -  23   (ASP  306  - ALA  316  <=> ARG   13  - GLY   23 )                          
  29: s001-A eln0-A   319 - 328 <=>   40 -  49   (MET  319  - LEU  328  <=> CYS   40  - MET   49 )                          
  29: s001-A eln0-A   334 - 337 <=>   52 -  55   (PRO  334  - LYS  337  <=> ARG   52  - TYR   55 )                          
  29: s001-A eln0-A   344 - 361 <=>   66 -  83   (THR  344  - VAL  361  <=> SER   66  - TYR   83 )                          
  29: s001-A eln0-A   362 - 368 <=>   86 -  92   (LYS  362  - PHE  368  <=> GLN   86  - GLU   92 )                          
  29: s001-A eln0-A   369 - 373 <=>   94 -  98   (PHE  369  - HIS  373  <=> GLN   94  - GLY   98 )                          
  29: s001-A eln0-A   386 - 389 <=>  103 - 106   (LEU  386  - LEU  389  <=> ARG  103  - GLY  106 )                          
  29: s001-A eln0-A   392 - 395 <=>  107 - 110   (SER  392  - ASP  395  <=> GLU  107  - SER  110 )                          
  29: s001-A eln0-A   398 - 403 <=>  111 - 116   (SER  398  - PHE  403  <=> GLU  111  - MET  116 )                          
  29: s001-A eln0-A   417 - 439 <=>  118 - 140   (HIS  417  - ALA  439  <=> GLU  118  - VAL  140 )                          
  29: s001-A eln0-A   441 - 445 <=>  141 - 145   (ARG  441  - GLY  445  <=> PRO  141  - GLU  145 )                          
  29: s001-A eln0-A   446 - 449 <=>  149 - 152   (HIS  446  - PHE  449  <=> SER  149  - MET  152 )                          
  29: s001-A eln0-A   452 - 498 <=>  167 - 213   (ASN  452  - ALA  498  <=> TYR  167  - ILE  213 )                          
  29: s001-A eln0-A   516 - 520 <=>  216 - 220   (PHE  516  - GLU  520  <=> GLY  216  - LEU  220 )                          
  29: s001-A eln0-A   530 - 562 <=>  221 - 253   (GLY  530  - PHE  562  <=> GLU  221  - MET  253 )                          
  29: s001-A eln0-A   563 - 583 <=>  255 - 275   (ALA  563  - ARG  583  <=> GLN  255  - GLU  275 )                          
  29: s001-A eln0-A   595 - 599 <=>  286 - 290   (TYR  595  - THR  599  <=> PHE  286  - ILE  290 )                          
  29: s001-A eln0-A   601 - 628 <=>  291 - 318   (LEU  601  - MET  628  <=> THR  291  - SER  318 )                          
  29: s001-A eln0-A   632 - 635 <=>  320 - 323   (GLY  632  - HIS  635  <=> TRP  320  - GLN  323 )                          
  29: s001-A eln0-A   643 - 657 <=>  325 - 339   (GLU  643  - SER  657  <=> ALA  325  - LYS  339 )                          
  29: s001-A eln0-A   659 - 664 <=>  340 - 345   (ASP  659  - ILE  664  <=> ARG  340  - LEU  345 )                          
  29: s001-A eln0-A   666 - 669 <=>  348 - 351   (PRO  666  - ILE  669  <=> ASN  348  - PRO  351 )                          
  29: s001-A eln0-A   673 - 698 <=>  353 - 378   (VAL  673  - ARG  698  <=> HIS  353  - GLY  378 )                          
  30: s001-A emye-A   233 - 240 <=>    1 -   8   (GLY  233  - SER  240  <=> MET    1  - ILE    8 )                          
  30: s001-A emye-A   295 - 301 <=>   53 -  59   (VAL  295  - LEU  301  <=> VAL   53  - THR   59 )                          
  30: s001-A emye-A   306 - 312 <=>   62 -  68   (ASP  306  - MET  312  <=> SER   62  - GLY   68 )                          
  30: s001-A emye-A   315 - 328 <=>   99 - 112   (ILE  315  - LEU  328  <=> VAL   99  - THR  112 )                          
  30: s001-A emye-A   332 - 335 <=>  113 - 116   (ARG  332  - LEU  335  <=> PRO  113  - ALA  116 )                          
  30: s001-A emye-A   342 - 345 <=>  117 - 120   (LYS  342  - LEU  345  <=> GLN  117  - PHE  120 )                          
  30: s001-A emye-A   348 - 368 <=>  131 - 151   (MET  348  - PHE  368  <=> TRP  131  - ASN  151 )                          
  30: s001-A emye-A   369 - 375 <=>  155 - 161   (PHE  369  - LEU  375  <=> MET  155  - GLU  161 )                          
  30: s001-A emye-A   381 - 387 <=>  164 - 170   (ARG  381  - SER  387  <=> GLN  164  - ARG  170 )                          
  30: s001-A emye-A   388 - 391 <=>  175 - 178   (ALA  388  - ALA  391  <=> ALA  175  - SER  178 )                          
  30: s001-A emye-A   414 - 425 <=>  180 - 191   (MET  414  - PHE  425  <=> ASN  180  - ILE  191 )                          
  30: s001-A emye-A   427 - 441 <=>  192 - 206   (VAL  427  - ARG  441  <=> THR  192  - VAL  206 )                          
  30: s001-A emye-A   446 - 449 <=>  207 - 210   (HIS  446  - PHE  449  <=> GLN  207  - ILE  210 )                          
  30: s001-A emye-A   456 - 498 <=>  211 - 253   (LEU  456  - ALA  498  <=> THR  211  - LEU  253 )                          
  30: s001-A emye-A   502 - 505 <=>  254 - 257   (ARG  502  - LEU  505  <=> ASN  254  - THR  257 )                          
  30: s001-A emye-A   512 - 515 <=>  258 - 261   (ALA  512  - ALA  515  <=> TYR  258  - GLN  261 )                          
  30: s001-A emye-A   517 - 522 <=>  286 - 291   (ASP  517  - PHE  522  <=> LEU  286  - PRO  291 )                          
  30: s001-A emye-A   530 - 582 <=>  292 - 344   (GLY  530  - ASN  582  <=> GLU  292  - LYS  344 )                          
  30: s001-A emye-A   586 - 589 <=>  345 - 348   (ASP  586  - TYR  589  <=> GLY  345  - SER  348 )                          
  30: s001-A emye-A   592 - 631 <=>  351 - 390   (ALA  592  - ALA  631  <=> ILE  351  - VAL  390 )                          
  30: s001-A emye-A   638 - 641 <=>  393 - 396   (LYS  638  - ASP  641  <=> LYS  393  - GLU  396 )                          
  30: s001-A emye-A   642 - 656 <=>  398 - 412   (SER  642  - GLU  656  <=> GLN  398  - GLU  412 )                          
  30: s001-A emye-A   659 - 664 <=>  413 - 418   (ASP  659  - ILE  664  <=> VAL  413  - TYR  418 )                          
  30: s001-A emye-A   666 - 669 <=>  419 - 422   (PRO  666  - ILE  669  <=> GLY  419  - ALA  422 )                          
  30: s001-A emye-A   671 - 698 <=>  425 - 452   (CYS  671  - ARG  698  <=> ASN  425  - LYS  452 )                          
  31: s001-A eiql-A   298 - 301 <=>    9 -  12   (GLY  298  - LEU  301  <=> GLY    9  - LEU   12 )                          
  31: s001-A eiql-A   306 - 312 <=>   15 -  21   (ASP  306  - MET  312  <=> LYS   15  - ALA   21 )                          
  31: s001-A eiql-A   319 - 325 <=>   54 -  60   (MET  319  - ALA  325  <=> ALA   54  - LYS   60 )                          
  31: s001-A eiql-A   334 - 338 <=>   67 -  71   (PRO  334  - VAL  338  <=> ALA   67  - ARG   71 )                          
  31: s001-A eiql-A   348 - 368 <=>   81 - 101   (MET  348  - PHE  368  <=> LEU   81  - ASN  101 )                          
  31: s001-A eiql-A   369 - 372 <=>  105 - 108   (PHE  369  - PRO  372  <=> LEU  105  - LEU  108 )                          
  31: s001-A eiql-A   387 - 391 <=>  116 - 120   (SER  387  - ALA  391  <=> HIS  116  - ARG  120 )                          
  31: s001-A eiql-A   398 - 401 <=>  123 - 126   (SER  398  - CYS  401  <=> TRP  123  - THR  126 )                          
  31: s001-A eiql-A   420 - 432 <=>  130 - 142   (TYR  420  - LEU  432  <=> TRP  130  - CYS  142 )                          
  31: s001-A eiql-A   434 - 439 <=>  143 - 148   (SER  434  - ALA  439  <=> SER  143  - LYS  148 )                          
  31: s001-A eiql-A   447 - 451 <=>  149 - 153   (ASN  447  - SER  451  <=> GLY  149  - ARG  153 )                          
  31: s001-A eiql-A   455 - 498 <=>  154 - 197   (GLN  455  - ALA  498  <=> LEU  154  - GLU  197 )                          
  31: s001-A eiql-A   530 - 583 <=>  199 - 252   (GLY  530  - ARG  583  <=> THR  199  - HIS  252 )                          
  31: s001-A eiql-A   596 - 634 <=>  258 - 296   (ALA  596  - TYR  634  <=> ILE  258  - VAL  296 )                          
  31: s001-A eiql-A   637 - 640 <=>  297 - 300   (VAL  637  - SER  640  <=> PRO  297  - LEU  300 )                          
  31: s001-A eiql-A   645 - 648 <=>  311 - 314   (GLY  645  - ILE  648  <=> PHE  311  - LEU  314 )                          
  31: s001-A eiql-A   653 - 656 <=>  315 - 318   (CYS  653  - GLU  656  <=> THR  315  - GLY  318 )                          
  31: s001-A eiql-A   659 - 669 <=>  319 - 329   (ASP  659  - ILE  669  <=> ASN  319  - ILE  329 )                          
  31: s001-A eiql-A   670 - 683 <=>  331 - 344   (TYR  670  - ALA  683  <=> ASP  331  - ASN  344 )                          
  31: s001-A eiql-A   686 - 693 <=>  345 - 352   (THR  686  - GLY  693  <=> PHE  345  - THR  352 )                          
  32: s001-A eeje-A   296 - 299 <=>   17 -  20   (VAL  296  - ALA  299  <=> SER   17  - GLY   20 )                          
  32: s001-A eeje-A   306 - 312 <=>   26 -  32   (ASP  306  - MET  312  <=> ARG   26  - GLY   32 )                          
  32: s001-A eeje-A   313 - 321 <=>   51 -  59   (CYS  313  - CYS  321  <=> MET   51  - TYR   59 )                          
  32: s001-A eeje-A   334 - 337 <=>   73 -  76   (PRO  334  - LYS  337  <=> LYS   73  - SER   76 )                          
  32: s001-A eeje-A   349 - 365 <=>   84 - 100   (VAL  349  - TYR  365  <=> LEU   84  - THR  100 )                          
  32: s001-A eeje-A   366 - 369 <=>  102 - 105   (ILE  366  - PHE  369  <=> SER  102  - TRP  105 )                          
  32: s001-A eeje-A   370 - 375 <=>  108 - 113   (ARG  370  - LEU  375  <=> ILE  108  - ILE  113 )                          
  32: s001-A eeje-A   383 - 386 <=>  118 - 121   (THR  383  - LEU  386  <=> ASP  118  - CYS  121 )                          
  32: s001-A eeje-A   388 - 392 <=>  124 - 128   (ALA  388  - SER  392  <=> MET  124  - GLU  128 )                          
  32: s001-A eeje-A   398 - 401 <=>  131 - 134   (SER  398  - CYS  401  <=> HIS  131  - VAL  134 )                          
  32: s001-A eeje-A   416 - 426 <=>  135 - 145   (ARG  416  - GLY  426  <=> ALA  135  - THR  145 )                          
  32: s001-A eeje-A   428 - 443 <=>  146 - 161   (VAL  428  - GLY  443  <=> PHE  146  - LEU  161 )                          
  32: s001-A eeje-A   446 - 449 <=>  162 - 165   (HIS  446  - PHE  449  <=> SER  162  - PRO  165 )                          
  32: s001-A eeje-A   451 - 500 <=>  179 - 228   (SER  451  - LEU  500  <=> GLY  179  - ARG  228 )                          
  32: s001-A eeje-A   518 - 522 <=>  237 - 241   (LEU  518  - PHE  522  <=> GLU  237  - TYR  241 )                          
  32: s001-A eeje-A   530 - 578 <=>  242 - 290   (GLY  530  - MET  578  <=> GLU  242  - PHE  290 )                          
  32: s001-A eeje-A   589 - 631 <=>  292 - 334   (TYR  589  - ALA  631  <=> ASP  292  - SER  334 )                          
  32: s001-A eeje-A   638 - 641 <=>  339 - 342   (LYS  638  - ASP  641  <=> ALA  339  - ARG  342 )                          
  32: s001-A eeje-A   643 - 652 <=>  345 - 354   (GLU  643  - ARG  652  <=> THR  345  - VAL  354 )                          
  32: s001-A eeje-A   656 - 659 <=>  355 - 358   (GLU  656  - ASP  659  <=> GLN  355  - ILE  358 )                          
  32: s001-A eeje-A   661 - 664 <=>  359 - 362   (GLU  661  - ILE  664  <=> VAL  359  - ALA  362 )                          
  32: s001-A eeje-A   665 - 683 <=>  364 - 382   (PHE  665  - ALA  683  <=> GLY  364  - SER  382 )                          
  33: s001-A ec13-A   296 - 301 <=>   13 -  18   (VAL  296  - LEU  301  <=> TYR   13  - ARG   18 )                          
  33: s001-A ec13-A   306 - 312 <=>   22 -  28   (ASP  306  - MET  312  <=> PHE   22  - GLY   28 )                          
  33: s001-A ec13-A   313 - 323 <=>   44 -  54   (CYS  313  - ILE  323  <=> ALA   44  - ALA   54 )                          
  33: s001-A ec13-A   352 - 371 <=>   80 -  99   (CYS  352  - PHE  371  <=> VAL   80  - HIS   99 )                          
  33: s001-A ec13-A   383 - 391 <=>  107 - 115   (THR  383  - ALA  391  <=> TYR  107  - GLY  115 )                          
  33: s001-A ec13-A   392 - 395 <=>  120 - 123   (SER  392  - ASP  395  <=> GLU  120  - LYS  123 )                          
  33: s001-A ec13-A   398 - 401 <=>  126 - 129   (SER  398  - CYS  401  <=> GLU  126  - ILE  129 )                          
  33: s001-A ec13-A   416 - 433 <=>  133 - 150   (ARG  416  - MET  433  <=> TRP  133  - VAL  150 )                          
  33: s001-A ec13-A   435 - 443 <=>  151 - 159   (LEU  435  - GLY  443  <=> ILE  151  - LEU  159 )                          
  33: s001-A ec13-A   444 - 449 <=>  161 - 166   (TYR  444  - PHE  449  <=> LEU  161  - LEU  166 )                          
  33: s001-A ec13-A   451 - 488 <=>  179 - 216   (SER  451  - ARG  488  <=> THR  179  - PRO  216 )                          
  33: s001-A ec13-A   490 - 499 <=>  217 - 226   (LYS  490  - PHE  499  <=> LEU  217  - LEU  226 )                          
  33: s001-A ec13-A   501 - 504 <=>  227 - 230   (GLU  501  - CYS  504  <=> THR  227  - ASN  230 )                          
  33: s001-A ec13-A   515 - 518 <=>  231 - 234   (ALA  515  - LEU  518  <=> GLU  231  - MET  234 )                          
  33: s001-A ec13-A   519 - 522 <=>  240 - 243   (ASP  519  - PHE  522  <=> PRO  240  - ARG  243 )                          
  33: s001-A ec13-A   530 - 578 <=>  244 - 292   (GLY  530  - MET  578  <=> ALA  244  - LYS  292 )                          
  33: s001-A ec13-A   589 - 593 <=>  293 - 297   (TYR  589  - HIS  593  <=> ALA  293  - ALA  297 )                          
  33: s001-A ec13-A   597 - 630 <=>  298 - 331   (PHE  597  - ILE  630  <=> PRO  298  - THR  331 )                          
  33: s001-A ec13-A   634 - 637 <=>  334 - 337   (TYR  634  - VAL  637  <=> LEU  334  - GLU  337 )                          
  33: s001-A ec13-A   641 - 659 <=>  339 - 357   (ASP  641  - ASP  659  <=> PRO  339  - VAL  357 )                          
  33: s001-A ec13-A   661 - 664 <=>  358 - 361   (GLU  661  - ILE  664  <=> VAL  358  - ALA  361 )                          
  33: s001-A ec13-A   665 - 684 <=>  363 - 382   (PHE  665  - ALA  684  <=> ASP  363  - PHE  382 )                          
  34: s001-A ejdt-A   289 - 292 <=>    6 -   9   (HIS  289  - ARG  292  <=> MET    6  - VAL    9 )                          
  34: s001-A ejdt-A   296 - 301 <=>   11 -  16   (VAL  296  - LEU  301  <=> MET   11  - SER   16 )                          
  34: s001-A ejdt-A   306 - 312 <=>   19 -  25   (ASP  306  - MET  312  <=> LYS   19  - SER   25 )                          
  34: s001-A ejdt-A   313 - 321 <=>   36 -  44   (CYS  313  - CYS  321  <=> VAL   36  - ILE   44 )                          
  34: s001-A ejdt-A   351 - 365 <=>   68 -  82   (PRO  351  - TYR  365  <=> LEU   68  - LEU   82 )                          
  34: s001-A ejdt-A   366 - 369 <=>   86 -  89   (ILE  366  - PHE  369  <=> ARG   86  - TYR   89 )                          
  34: s001-A ejdt-A   370 - 374 <=>   91 -  95   (ARG  370  - GLY  374  <=> ARG   91  - ILE   95 )                          
  34: s001-A ejdt-A   383 - 389 <=>  100 - 106   (THR  383  - LEU  389  <=> TYR  100  - SER  106 )                          
  34: s001-A ejdt-A   392 - 396 <=>  109 - 113   (SER  392  - ALA  396  <=> PRO  109  - ILE  113 )                          
  34: s001-A ejdt-A   398 - 401 <=>  116 - 119   (SER  398  - CYS  401  <=> LYS  116  - THR  119 )                          
  34: s001-A ejdt-A   417 - 426 <=>  121 - 130   (HIS  417  - GLY  426  <=> LEU  121  - LEU  130 )                          
  34: s001-A ejdt-A   428 - 449 <=>  131 - 152   (VAL  428  - PHE  449  <=> LEU  131  - LEU  152 )                          
  34: s001-A ejdt-A   450 - 502 <=>  166 - 218   (GLY  450  - ARG  502  <=> TYR  166  - GLU  218 )                          
  34: s001-A ejdt-A   515 - 522 <=>  219 - 226   (ALA  515  - PHE  522  <=> LYS  219  - ARG  226 )                          
  34: s001-A ejdt-A   530 - 578 <=>  227 - 275   (GLY  530  - MET  578  <=> GLY  227  - ALA  275 )                          
  34: s001-A ejdt-A   588 - 630 <=>  276 - 318   (TYR  588  - ILE  630  <=> GLN  276  - GLU  318 )                          
  34: s001-A ejdt-A   636 - 641 <=>  322 - 327   (ARG  636  - ASP  641  <=> MET  322  - ASP  327 )                          
  34: s001-A ejdt-A   650 - 657 <=>  334 - 341   (GLN  650  - SER  657  <=> PHE  334  - LYS  341 )                          
  34: s001-A ejdt-A   659 - 665 <=>  342 - 348   (ASP  659  - PHE  665  <=> PRO  342  - GLY  348 )                          
  34: s001-A ejdt-A   666 - 683 <=>  350 - 367   (PRO  666  - ALA  683  <=> THR  350  - SER  367 )                          
  35: s001-A eg6r-A   298 - 301 <=>    6 -   9   (GLY  298  - LEU  301  <=> ALA    6  - PRO    9 )                          
  35: s001-A eg6r-A   306 - 312 <=>   12 -  18   (ASP  306  - MET  312  <=> ARG   12  - ASN   18 )                          
  35: s001-A eg6r-A   320 - 331 <=>   54 -  65   (LEU  320  - SER  331  <=> SER   54  - SER   65 )                          
  35: s001-A eg6r-A   344 - 368 <=>   81 - 105   (THR  344  - PHE  368  <=> HIS   81  - GLN  105 )                          
  35: s001-A eg6r-A   369 - 375 <=>  109 - 115   (PHE  369  - LEU  375  <=> GLN  109  - GLU  115 )                          
  35: s001-A eg6r-A   382 - 387 <=>  119 - 124   (LEU  382  - SER  387  <=> ILE  119  - SER  124 )                          
  35: s001-A eg6r-A   389 - 394 <=>  129 - 134   (LEU  389  - VAL  394  <=> VAL  129  - MET  134 )                          
  35: s001-A eg6r-A   398 - 401 <=>  136 - 139   (SER  398  - CYS  401  <=> ILE  136  - ARG  139 )                          
  35: s001-A eg6r-A   416 - 443 <=>  140 - 167   (ARG  416  - GLY  443  <=> ARG  140  - SER  167 )                          
  35: s001-A eg6r-A   446 - 449 <=>  168 - 171   (HIS  446  - PHE  449  <=> ARG  168  - ARG  171 )                          
  35: s001-A eg6r-A   459 - 498 <=>  172 - 211   (ALA  459  - ALA  498  <=> PHE  172  - LEU  211 )                          
  35: s001-A eg6r-A   502 - 505 <=>  212 - 215   (ARG  502  - LEU  505  <=> GLN  212  - GLN  215 )                          
  35: s001-A eg6r-A   516 - 519 <=>  216 - 219   (PHE  516  - ASP  519  <=> LEU  216  - LYS  219 )                          
  35: s001-A eg6r-A   529 - 573 <=>  238 - 282   (SER  529  - ALA  573  <=> MET  238  - TYR  282 )                          
  35: s001-A eg6r-A   588 - 591 <=>  297 - 300   (TYR  588  - THR  591  <=> ASP  297  - GLN  300 )                          
  35: s001-A eg6r-A   594 - 599 <=>  303 - 308   (SER  594  - THR  599  <=> ALA  303  - SER  308 )                          
  35: s001-A eg6r-A   601 - 639 <=>  309 - 347   (LEU  601  - LEU  639  <=> ALA  309  - SER  347 )                          
  35: s001-A eg6r-A   641 - 664 <=>  363 - 386   (ASP  641  - ILE  664  <=> ILE  363  - ALA  386 )                          
  35: s001-A eg6r-A   665 - 690 <=>  388 - 413   (PHE  665  - TYR  690  <=> GLY  388  - GLN  413 )                          
  36: s001-A ejwi-A   296 - 302 <=>   19 -  25   (VAL  296  - ARG  302  <=> ARG   19  - LEU   25 )                          
  36: s001-A ejwi-A   306 - 312 <=>   27 -  33   (ASP  306  - MET  312  <=> ARG   27  - GLY   33 )                          
  36: s001-A ejwi-A   313 - 318 <=>   52 -  57   (CYS  313  - GLY  318  <=> VAL   52  - GLY   57 )                          
  36: s001-A ejwi-A   319 - 331 <=>   59 -  71   (MET  319  - SER  331  <=> PHE   59  - GLN   71 )                          
  36: s001-A ejwi-A   334 - 337 <=>   74 -  77   (PRO  334  - LYS  337  <=> LYS   74  - THR   77 )                          
  36: s001-A ejwi-A   348 - 370 <=>   84 - 106   (MET  348  - ARG  370  <=> SER   84  - TRP  106 )                          
  36: s001-A ejwi-A   371 - 375 <=>  110 - 114   (PHE  371  - LEU  375  <=> LYS  110  - LEU  114 )                          
  36: s001-A ejwi-A   382 - 387 <=>  117 - 122   (LEU  382  - SER  387  <=> SER  117  - LEU  122 )                          
  36: s001-A ejwi-A   388 - 394 <=>  125 - 131   (ALA  388  - VAL  394  <=> ASP  125  - ILE  131 )                          
  36: s001-A ejwi-A   398 - 401 <=>  132 - 135   (SER  398  - CYS  401  <=> HIS  132  - VAL  135 )                          
  36: s001-A ejwi-A   416 - 428 <=>  139 - 151   (ARG  416  - VAL  428  <=> ASN  139  - GLY  151 )                          
  36: s001-A ejwi-A   432 - 442 <=>  152 - 162   (LEU  432  - GLY  442  <=> TYR  152  - LEU  162 )                          
  36: s001-A ejwi-A   446 - 449 <=>  163 - 166   (HIS  446  - PHE  449  <=> SER  163  - PRO  166 )                          
  36: s001-A ejwi-A   451 - 500 <=>  180 - 229   (SER  451  - LEU  500  <=> GLY  180  - SER  229 )                          
  36: s001-A ejwi-A   517 - 522 <=>  237 - 242   (ASP  517  - PHE  522  <=> SER  237  - TYR  242 )                          
  36: s001-A ejwi-A   530 - 578 <=>  243 - 291   (GLY  530  - MET  578  <=> GLN  243  - PHE  291 )                          
  36: s001-A ejwi-A   587 - 590 <=>  293 - 296   (GLN  587  - SER  590  <=> ASN  293  - LYS  296 )                          
  36: s001-A ejwi-A   596 - 631 <=>  300 - 335   (ALA  596  - ALA  631  <=> SER  300  - SER  335 )                          
  36: s001-A ejwi-A   634 - 637 <=>  336 - 339   (TYR  634  - VAL  637  <=> ASN  336  - ASP  339 )                          
  36: s001-A ejwi-A   640 - 657 <=>  340 - 357   (SER  640  - SER  657  <=> ALA  340  - GLN  357 )                          
  36: s001-A ejwi-A   659 - 664 <=>  358 - 363   (ASP  659  - ILE  664  <=> PRO  358  - ALA  363 )                          
  36: s001-A ejwi-A   665 - 680 <=>  365 - 380   (PHE  665  - LEU  680  <=> GLY  365  - PHE  380 )                          
  37: s001-A eh7m-A   296 - 301 <=>   10 -  15   (VAL  296  - LEU  301  <=> SER   10  - ARG   15 )                          
  37: s001-A eh7m-A   306 - 312 <=>   19 -  25   (ASP  306  - MET  312  <=> LEU   19  - GLY   25 )                          
  37: s001-A eh7m-A   313 - 318 <=>   39 -  44   (CYS  313  - GLY  318  <=> VAL   39  - VAL   44 )                          
  37: s001-A eh7m-A   351 - 371 <=>   71 -  91   (PRO  351  - PHE  371  <=> ILE   71  - GLU   91 )                          
  37: s001-A eh7m-A   372 - 375 <=>   94 -  97   (PRO  372  - LEU  375  <=> GLU   94  - ILE   97 )                          
  37: s001-A eh7m-A   382 - 389 <=>  101 - 108   (LEU  382  - LEU  389  <=> GLU  101  - SER  108 )                          
  37: s001-A eh7m-A   390 - 394 <=>  111 - 115   (ALA  390  - VAL  394  <=> GLU  111  - PHE  115 )                          
  37: s001-A eh7m-A   398 - 401 <=>  117 - 120   (SER  398  - CYS  401  <=> GLN  117  - ARG  120 )                          
  37: s001-A eh7m-A   419 - 422 <=>  124 - 127   (LYS  419  - TRP  422  <=> ASN  124  - TRP  127 )                          
  37: s001-A eh7m-A   424 - 449 <=>  128 - 153   (LEU  424  - PHE  449  <=> LYS  128  - LEU  153 )                          
  37: s001-A eh7m-A   452 - 501 <=>  167 - 216   (ASN  452  - GLU  501  <=> GLU  167  - ILE  216 )                          
  37: s001-A eh7m-A   516 - 522 <=>  222 - 228   (PHE  516  - PHE  522  <=> GLU  222  - GLY  228 )                          
  37: s001-A eh7m-A   530 - 578 <=>  229 - 277   (GLY  530  - MET  578  <=> LYS  229  - PHE  277 )                          
  37: s001-A eh7m-A   588 - 629 <=>  279 - 320   (TYR  588  - ASP  629  <=> ASP  279  - TYR  320 )                          
  37: s001-A eh7m-A   637 - 641 <=>  326 - 330   (VAL  637  - ASP  641  <=> SER  326  - SER  330 )                          
  37: s001-A eh7m-A   650 - 659 <=>  337 - 346   (GLN  650  - ASP  659  <=> ILE  337  - VAL  346 )                          
  37: s001-A eh7m-A   661 - 669 <=>  347 - 355   (GLU  661  - ILE  669  <=> GLN  347  - GLY  355 )                          
  37: s001-A eh7m-A   671 - 683 <=>  358 - 370   (CYS  671  - ALA  683  <=> MET  358  - SER  370 )                          
  38: s001-A ehcu-A    27 -  31 <=>   13 -  17   (ALA   27  - GLU   31  <=> LYS   13  - SER   17 )                          
  38: s001-A ehcu-A    33 -  36 <=>   18 -  21   (THR   33  - GLY   36  <=> SER   18  - ARG   21 )                          
  38: s001-A ehcu-A    37 -  65 <=>   23 -  51   (TYR   37  - SER   65  <=> THR   23  - LYS   51 )                          
  38: s001-A ehcu-A    66 -  87 <=>   66 -  87   (GLY   66  - ALA   87  <=> GLN   66  - LYS   87 )                          
  38: s001-A ehcu-A    88 - 102 <=>   92 - 106   (THR   88  - TYR  102  <=> VAL   92  - CYS  106 )                          
  38: s001-A ehcu-A   103 - 109 <=>  108 - 114   (LYS  103  - GLN  109  <=> GLU  108  - SER  114 )                          
  38: s001-A ehcu-A   110 - 127 <=>  116 - 133   (GLY  110  - PRO  127  <=> GLY  116  - ILE  133 )                          
  38: s001-A ehcu-A   178 - 181 <=>  148 - 151   (LEU  178  - LEU  181  <=> THR  148  - ARG  151 )                          
  38: s001-A ehcu-A   182 - 187 <=>  172 - 177   (SER  182  - ALA  187  <=> GLY  172  - GLU  177 )                          
  38: s001-A ehcu-A   190 - 195 <=>  179 - 184   (THR  190  - PRO  195  <=> VAL  179  - HIS  184 )                          
  38: s001-A ehcu-A   197 - 200 <=>  209 - 212   (HIS  197  - VAL  200  <=> ILE  209  - ASN  212 )                          
  38: s001-A ehcu-A   201 - 204 <=>  214 - 217   (ILE  201  - PHE  204  <=> VAL  214  - SER  217 )                          
  38: s001-A ehcu-A   205 - 213 <=>  219 - 227   (ASP  205  - SER  213  <=> PRO  219  - TYR  227 )                          
  38: s001-A ehcu-A   282 - 288 <=>  235 - 241   (PRO  282  - LEU  288  <=> LEU  235  - ASP  241 )                          
  39: s001-A emik-A   296 - 299 <=>   21 -  24   (VAL  296  - ALA  299  <=> SER   21  - ALA   24 )                          
  39: s001-A emik-A   306 - 312 <=>   30 -  36   (ASP  306  - MET  312  <=> ARG   30  - GLY   36 )                          
  39: s001-A emik-A   313 - 321 <=>   54 -  62   (CYS  313  - CYS  321  <=> ALA   54  - TYR   62 )                          
  39: s001-A emik-A   334 - 337 <=>   76 -  79   (PRO  334  - LYS  337  <=> SER   76  - SER   79 )                          
  39: s001-A emik-A   349 - 368 <=>   87 - 106   (VAL  349  - PHE  368  <=> LEU   87  - LEU  106 )                          
  39: s001-A emik-A   369 - 372 <=>  109 - 112   (PHE  369  - PRO  372  <=> ARG  109  - GLU  112 )                          
  39: s001-A emik-A   382 - 389 <=>  119 - 126   (LEU  382  - LEU  389  <=> GLU  119  - ASP  126 )                          
  39: s001-A emik-A   392 - 395 <=>  128 - 131   (SER  392  - ASP  395  <=> GLY  128  - LEU  131 )                          
  39: s001-A emik-A   398 - 401 <=>  134 - 137   (SER  398  - CYS  401  <=> HIS  134  - VAL  137 )                          
  39: s001-A emik-A   416 - 426 <=>  138 - 148   (ARG  416  - GLY  426  <=> SER  138  - MET  148 )                          
  39: s001-A emik-A   428 - 443 <=>  149 - 164   (VAL  428  - GLY  443  <=> ALA  149  - PHE  164 )                          
  39: s001-A emik-A   446 - 449 <=>  165 - 168   (HIS  446  - PHE  449  <=> ILE  165  - PRO  168 )                          
  39: s001-A emik-A   452 - 499 <=>  183 - 230   (ASN  452  - PHE  499  <=> THR  183  - ARG  230 )                          
  39: s001-A emik-A   519 - 522 <=>  241 - 244   (ASP  519  - PHE  522  <=> GLU  241  - TYR  244 )                          
  39: s001-A emik-A   530 - 578 <=>  245 - 293   (GLY  530  - MET  578  <=> GLU  245  - PHE  293 )                          
  39: s001-A emik-A   587 - 590 <=>  295 - 298   (GLN  587  - SER  590  <=> ASN  295  - SER  298 )                          
  39: s001-A emik-A   593 - 631 <=>  299 - 337   (HIS  593  - ALA  631  <=> ALA  299  - SER  337 )                          
  39: s001-A emik-A   635 - 638 <=>  339 - 342   (HIS  635  - LYS  638  <=> TRP  339  - GLU  342 )                          
  39: s001-A emik-A   641 - 659 <=>  343 - 361   (ASP  641  - ASP  659  <=> GLU  343  - ILE  361 )                          
  39: s001-A emik-A   661 - 664 <=>  362 - 365   (GLU  661  - ILE  664  <=> THR  362  - ALA  365 )                          
  39: s001-A emik-A   665 - 680 <=>  367 - 382   (PHE  665  - LEU  680  <=> ASN  367  - PHE  382 )                          
  40: s001-A eku8-A   298 - 301 <=>   13 -  16   (GLY  298  - LEU  301  <=> CYS   13  - ILE   16 )                          
  40: s001-A eku8-A   306 - 312 <=>   22 -  28   (ASP  306  - MET  312  <=> TYR   22  - GLY   28 )                          
  40: s001-A eku8-A   313 - 329 <=>   53 -  69   (CYS  313  - VAL  329  <=> ILE   53  - LYS   69 )                          
  40: s001-A eku8-A   333 - 340 <=>   70 -  77   (VAL  333  - ASP  340  <=> LEU   70  - ALA   77 )                          
  40: s001-A eku8-A   352 - 365 <=>   91 - 104   (CYS  352  - TYR  365  <=> MET   91  - ASN  104 )                          
  40: s001-A eku8-A   366 - 372 <=>  108 - 114   (ILE  366  - PRO  372  <=> SER  108  - LEU  114 )                          
  40: s001-A eku8-A   381 - 394 <=>  120 - 133   (ARG  381  - VAL  394  <=> VAL  120  - LYS  133 )                          
  40: s001-A eku8-A   398 - 401 <=>  135 - 138   (SER  398  - CYS  401  <=> PRO  135  - ASN  138 )                          
  40: s001-A eku8-A   421 - 441 <=>  143 - 163   (ARG  421  - ARG  441  <=> GLN  143  - PRO  163 )                          
  40: s001-A eku8-A   447 - 450 <=>  164 - 167   (ASN  447  - GLY  450  <=> GLY  164  - PHE  167 )                          
  40: s001-A eku8-A   459 - 499 <=>  168 - 208   (ALA  459  - PHE  499  <=> SER  168  - LEU  208 )                          
  40: s001-A eku8-A   502 - 505 <=>  209 - 212   (ARG  502  - LEU  505  <=> GLU  209  - THR  212 )                          
  40: s001-A eku8-A   519 - 522 <=>  219 - 222   (ASP  519  - PHE  522  <=> SER  219  - SER  222 )                          
  40: s001-A eku8-A   530 - 580 <=>  223 - 273   (GLY  530  - GLN  580  <=> SER  223  - ILE  273 )                          
  40: s001-A eku8-A   586 - 589 <=>  274 - 277   (ASP  586  - TYR  589  <=> SER  274  - ILE  277 )                          
  40: s001-A eku8-A   596 - 632 <=>  285 - 321   (ALA  596  - GLY  632  <=> PHE  285  - ALA  321 )                          
  40: s001-A eku8-A   638 - 641 <=>  326 - 329   (LYS  638  - ASP  641  <=> LYS  326  - GLU  329 )                          
  40: s001-A eku8-A   646 - 656 <=>  335 - 345   (ASP  646  - GLU  656  <=> ASN  335  - GLN  345 )                          
  40: s001-A eku8-A   661 - 669 <=>  347 - 355   (GLU  661  - ILE  669  <=> ASN  347  - THR  355 )                          
  40: s001-A eku8-A   670 - 686 <=>  357 - 373   (TYR  670  - THR  686  <=> ASN  357  - ILE  373 )                          
  41: s001-A ehyu-A   296 - 301 <=>   20 -  25   (VAL  296  - LEU  301  <=> SER   20  - VAL   25 )                          
  41: s001-A ehyu-A   306 - 312 <=>   29 -  35   (ASP  306  - MET  312  <=> ARG   29  - GLY   35 )                          
  41: s001-A ehyu-A   313 - 318 <=>   54 -  59   (CYS  313  - GLY  318  <=> PHE   54  - ILE   59 )                          
  41: s001-A ehyu-A   349 - 370 <=>   87 - 108   (VAL  349  - ARG  370  <=> ILE   87  - LYS  108 )                          
  41: s001-A ehyu-A   371 - 374 <=>  112 - 115   (PHE  371  - GLY  374  <=> GLU  112  - MET  115 )                          
  41: s001-A ehyu-A   382 - 388 <=>  119 - 125   (LEU  382  - ALA  388  <=> GLU  119  - VAL  125 )                          
  41: s001-A ehyu-A   389 - 392 <=>  128 - 131   (LEU  389  - SER  392  <=> GLU  128  - THR  131 )                          
  41: s001-A ehyu-A   398 - 401 <=>  134 - 137   (SER  398  - CYS  401  <=> HIS  134  - VAL  137 )                          
  41: s001-A ehyu-A   416 - 442 <=>  138 - 164   (ARG  416  - GLY  442  <=> ALA  138  - MET  164 )                          
  41: s001-A ehyu-A   446 - 449 <=>  165 - 168   (HIS  446  - PHE  449  <=> LYS  165  - HIS  168 )                          
  41: s001-A ehyu-A   451 - 500 <=>  179 - 228   (SER  451  - LEU  500  <=> PRO  179  - ASN  228 )                          
  41: s001-A ehyu-A   518 - 522 <=>  237 - 241   (LEU  518  - PHE  522  <=> GLU  237  - LEU  241 )                          
  41: s001-A ehyu-A   530 - 578 <=>  242 - 290   (GLY  530  - MET  578  <=> LYS  242  - PHE  290 )                          
  41: s001-A ehyu-A   587 - 590 <=>  292 - 295   (GLN  587  - SER  590  <=> THR  292  - THR  295 )                          
  41: s001-A ehyu-A   593 - 633 <=>  296 - 336   (HIS  593  - LEU  633  <=> GLY  296  - TRP  336 )                          
  41: s001-A ehyu-A   641 - 659 <=>  340 - 358   (ASP  641  - ASP  659  <=> ASP  340  - ILE  358 )                          
  41: s001-A ehyu-A   661 - 664 <=>  359 - 362   (GLU  661  - ILE  664  <=> ILE  359  - ALA  362 )                          
  41: s001-A ehyu-A   665 - 683 <=>  364 - 382   (PHE  665  - ALA  683  <=> GLY  364  - THR  382 )                          
  42: s001-A elep-A   297 - 300 <=>   15 -  18   (SER  297  - ALA  300  <=> HIS   15  - MET   18 )                          
  42: s001-A elep-A   307 - 312 <=>   23 -  28   (ALA  307  - MET  312  <=> ALA   23  - GLY   28 )                          
  42: s001-A elep-A   313 - 321 <=>   45 -  53   (CYS  313  - CYS  321  <=> PHE   45  - GLY   53 )                          
  42: s001-A elep-A   349 - 368 <=>   76 -  95   (VAL  349  - PHE  368  <=> LEU   76  - TYR   95 )                          
  42: s001-A elep-A   369 - 372 <=>   99 - 102   (PHE  369  - PRO  372  <=> LEU   99  - LEU  102 )                          
  42: s001-A elep-A   384 - 391 <=>  107 - 114   (PRO  384  - ALA  391  <=> ARG  107  - LYS  114 )                          
  42: s001-A elep-A   392 - 395 <=>  116 - 119   (SER  392  - ASP  395  <=> LYS  116  - LEU  119 )                          
  42: s001-A elep-A   398 - 401 <=>  120 - 123   (SER  398  - CYS  401  <=> GLY  120  - LYS  123 )                          
  42: s001-A elep-A   416 - 426 <=>  127 - 137   (ARG  416  - GLY  426  <=> THR  127  - LEU  137 )                          
  42: s001-A elep-A   428 - 446 <=>  138 - 156   (VAL  428  - HIS  446  <=> CYS  138  - ILE  156 )                          
  42: s001-A elep-A   452 - 499 <=>  182 - 229   (ASN  452  - PHE  499  <=> LEU  182  - CYS  229 )                          
  42: s001-A elep-A   502 - 505 <=>  230 - 233   (ARG  502  - LEU  505  <=> ASP  230  - GLU  233 )                          
  42: s001-A elep-A   518 - 522 <=>  246 - 250   (LEU  518  - PHE  522  <=> GLU  246  - VAL  250 )                          
  42: s001-A elep-A   530 - 578 <=>  251 - 299   (GLY  530  - MET  578  <=> ARG  251  - PHE  299 )                          
  42: s001-A elep-A   588 - 591 <=>  300 - 303   (TYR  588  - THR  591  <=> SER  300  - GLY  303 )                          
  42: s001-A elep-A   593 - 629 <=>  304 - 340   (HIS  593  - ASP  629  <=> ILE  304  - PHE  340 )                          
  42: s001-A elep-A   636 - 639 <=>  345 - 348   (ARG  636  - LEU  639  <=> TYR  345  - SER  348 )                          
  42: s001-A elep-A   642 - 657 <=>  349 - 364   (SER  642  - SER  657  <=> VAL  349  - ARG  364 )                          
  42: s001-A elep-A   659 - 664 <=>  365 - 370   (ASP  659  - ILE  664  <=> VAL  365  - ILE  370 )                          
  42: s001-A elep-A   666 - 669 <=>  371 - 374   (PRO  666  - ILE  669  <=> PRO  371  - SER  374 )                          
  42: s001-A elep-A   671 - 683 <=>  377 - 389   (CYS  671  - ALA  683  <=> LEU  377  - SER  389 )                          
  43: s001-A ehwi-A   298 - 301 <=>   14 -  17   (GLY  298  - LEU  301  <=> THR   14  - THR   17 )                          
  43: s001-A ehwi-A   306 - 312 <=>   23 -  29   (ASP  306  - MET  312  <=> TYR   23  - GLY   29 )                          
  43: s001-A ehwi-A   313 - 326 <=>   54 -  67   (CYS  313  - ILE  326  <=> VAL   54  - ASP   67 )                          
  43: s001-A ehwi-A   335 - 340 <=>   72 -  77   (LEU  335  - ASP  340  <=> THR   72  - GLU   77 )                          
  43: s001-A ehwi-A   352 - 368 <=>   94 - 110   (CYS  352  - PHE  368  <=> ILE   94  - LYS  110 )                          
  43: s001-A ehwi-A   369 - 375 <=>  114 - 120   (PHE  369  - LEU  375  <=> ILE  114  - GLU  120 )                          
  43: s001-A ehwi-A   381 - 390 <=>  123 - 132   (ARG  381  - ALA  390  <=> ASP  123  - TYR  132 )                          
  43: s001-A ehwi-A   393 - 396 <=>  133 - 136   (LEU  393  - ALA  396  <=> SER  133  - GLU  136 )                          
  43: s001-A ehwi-A   398 - 401 <=>  138 - 141   (SER  398  - CYS  401  <=> ILE  138  - ASP  141 )                          
  43: s001-A ehwi-A   421 - 441 <=>  146 - 166   (ARG  421  - ARG  441  <=> TYR  146  - SER  166 )                          
  43: s001-A ehwi-A   447 - 450 <=>  167 - 170   (ASN  447  - GLY  450  <=> PRO  167  - SER  170 )                          
  43: s001-A ehwi-A   457 - 499 <=>  171 - 213   (THR  457  - PHE  499  <=> ALA  171  - LEU  213 )                          
  43: s001-A ehwi-A   502 - 505 <=>  214 - 217   (ARG  502  - LEU  505  <=> LYS  214  - ASN  217 )                          
  43: s001-A ehwi-A   514 - 517 <=>  218 - 221   (ILE  514  - ASP  517  <=> LYS  218  - ILE  221 )                          
  43: s001-A ehwi-A   519 - 522 <=>  224 - 227   (ASP  519  - PHE  522  <=> THR  224  - SER  227 )                          
  43: s001-A ehwi-A   530 - 583 <=>  228 - 281   (GLY  530  - ARG  583  <=> GLU  228  - ASN  281 )                          
  43: s001-A ehwi-A   594 - 599 <=>  290 - 295   (SER  594  - THR  599  <=> VAL  290  - LEU  295 )                          
  43: s001-A ehwi-A   601 - 631 <=>  296 - 326   (LEU  601  - ALA  631  <=> VAL  296  - PHE  326 )                          
  43: s001-A ehwi-A   637 - 641 <=>  331 - 335   (VAL  637  - ASP  641  <=> ASN  331  - LYS  335 )                          
  43: s001-A ehwi-A   647 - 656 <=>  342 - 351   (ILE  647  - GLU  656  <=> ASP  342  - ARG  351 )                          
  43: s001-A ehwi-A   659 - 663 <=>  352 - 356   (ASP  659  - GLU  663  <=> LEU  352  - HIS  356 )                          
  43: s001-A ehwi-A   665 - 669 <=>  357 - 361   (PHE  665  - ILE  669  <=> CYS  357  - TYR  361 )                          
  43: s001-A ehwi-A   671 - 684 <=>  364 - 377   (CYS  671  - ALA  684  <=> TYR  364  - TYR  377 )                          
  44: s001-A ek22-A   296 - 301 <=>    1 -   6   (VAL  296  - LEU  301  <=> MET    1  - LYS    6 )                          
  44: s001-A ek22-A   306 - 312 <=>   10 -  16   (ASP  306  - MET  312  <=> PHE   10  - GLY   16 )                          
  44: s001-A ek22-A   314 - 325 <=>   36 -  47   (VAL  314  - ALA  325  <=> VAL   36  - VAL   47 )                          
  44: s001-A ek22-A   351 - 368 <=>   73 -  90   (PRO  351  - PHE  368  <=> TYR   73  - LYS   90 )                          
  44: s001-A ek22-A   369 - 375 <=>   94 - 100   (PHE  369  - LEU  375  <=> ILE   94  - GLU  100 )                          
  44: s001-A ek22-A   384 - 388 <=>  103 - 107   (PRO  384  - ALA  388  <=> GLU  103  - ASN  107 )                          
  44: s001-A ek22-A   390 - 394 <=>  111 - 115   (ALA  390  - VAL  394  <=> ARG  111  - TYR  115 )                          
  44: s001-A ek22-A   398 - 401 <=>  118 - 121   (SER  398  - CYS  401  <=> PRO  118  - LEU  121 )                          
  44: s001-A ek22-A   418 - 444 <=>  124 - 150   (TYR  418  - TYR  444  <=> CYS  124  - TYR  150 )                          
  44: s001-A ek22-A   445 - 449 <=>  162 - 166   (GLY  445  - PHE  449  <=> VAL  162  - LEU  166 )                          
  44: s001-A ek22-A   451 - 502 <=>  178 - 229   (SER  451  - ARG  502  <=> ASP  178  - GLU  229 )                          
  44: s001-A ek22-A   519 - 522 <=>  235 - 238   (ASP  519  - PHE  522  <=> LYS  235  - SER  238 )                          
  44: s001-A ek22-A   530 - 578 <=>  239 - 287   (GLY  530  - MET  578  <=> ARG  239  - GLY  287 )                          
  44: s001-A ek22-A   588 - 591 <=>  289 - 292   (TYR  588  - THR  591  <=> PRO  289  - ILE  292 )                          
  44: s001-A ek22-A   593 - 630 <=>  293 - 330   (HIS  593  - ILE  630  <=> VAL  293  - ASN  330 )                          
  44: s001-A ek22-A   642 - 657 <=>  338 - 353   (SER  642  - SER  657  <=> VAL  338  - LYS  353 )                          
  44: s001-A ek22-A   659 - 664 <=>  354 - 359   (ASP  659  - ILE  664  <=> VAL  354  - ALA  359 )                          
  44: s001-A ek22-A   665 - 683 <=>  361 - 379   (PHE  665  - ALA  683  <=> ILE  361  - LYS  379 )
[truncated: 5,688,926 more chars]
