# Supplementary material for: Structural screens identify candidate human homologs of insect chemoreceptors and cryptic Drosophila gustatory receptor-like proteins
Source: eLife. 2023 Feb 20;12:e85537. doi: 10.7554/eLife.85537 (PMC9998090; doi:10.7554/eLife.85537)
Supplement: Source data 3. — Individual text files represent the output of the Dali AF-DB search using the indicated query candidate seven transmembrane domain ion channels (7TMICs) from Trypanosoma (GRL1), D. melanogaster (Grls), or H. sapiens (PHTF1/2) and the structural proteomic dataset of D. melanogaster. [file elife-85537-data3.zip › Dmel_TbruGRL1.txt]

# Job: Dmel_TbruGRL1_Q57U78
# Query: s001A
# No:  Chain   Z    rmsd lali nres  %id PDB  Description
   1:  ee2c-A 17.3  5.3  318   416   10   DROME:AF-Q9V969-F1 PUTATIVE GUSTATORY RECEPTOR 57A;
   2:  eh0n-A 17.1  5.2  315   414   10   DROME:AF-P58961-F1 PUTATIVE GUSTATORY RECEPTOR 47B;
   3:  elct-A 16.9  5.2  306   406   10   DROME:AF-Q9W1N5-F1 PUTATIVE GUSTATORY RECEPTOR 59F;
   4:  efru-A 16.2  6.1  322   527   11   DROME:AF-Q9VSH2-F1 GUSTATORY RECEPTOR FOR BITTER TASTE 66A;
   5:  embr-A 16.2  4.5  311   450    8   DROME:AF-Q9VM09-F1 PUTATIVE GUSTATORY RECEPTOR 28A;
   6:  egeg-A 15.8  4.1  286   376    8   DROME:AF-P81917-F1 ODORANT RECEPTOR 43A;
   7:  ekah-A 15.5  4.8  298   389    8   DROME:AF-Q9VTN0-F1 GUSTATORY RECEPTOR 68A;
   8:  edua-A 15.4  4.3  284   375   10   DROME:AF-Q9V6H2-F1 ODORANT RECEPTOR 49B;
   9:  emga-A 15.3  5.9  288   391    6   DROME:AF-Q9VB30-F1 PUTATIVE GUSTATORY RECEPTOR 98A;
  10:  eg6r-A 15.1  6.0  290   428   11   DROME:AF-Q9W594-F1 PUTATIVE GUSTATORY RECEPTOR 2A;
  11:  eln0-A 15.1  4.7  286   379   10   DROME:AF-P81912-F1 ODORANT RECEPTOR 23A;
  12:  eepd-A 15.1  4.9  288   369    7   DROME:AF-P58960-F1 PUTATIVE GUSTATORY RECEPTOR 39B;
  13:  eldh-A 15.1 15.7  115   197   19   DROME:AF-A1ZB08-F1 RT08033P;
  14:  emow-A 15.0  5.2  316   475    8   DROME:AF-Q9VKA5-F1 GUSTATORY AND PHEROMONE RECEPTOR 33A;
  15:  egq9-A 15.0  4.6  283   383    8   DROME:AF-Q9VCS8-F1 ODORANT RECEPTOR 94B;
  16:  ehji-A 15.0  4.2  283   392   10   DROME:AF-Q9W5G6-F1 ODORANT RECEPTOR 1A;
  17:  ehif-A 15.0  4.2  282   378   10   DROME:AF-Q9V568-F1 ODORANT RECEPTOR 45A;
  18:  eku8-A 15.0  4.6  289   383    8   DROME:AF-P58952-F1 PUTATIVE GUSTATORY RECEPTOR 22C;
  19:  egpc-A 15.0  4.4  282   387    7   DROME:AF-Q8IRZ5-F1 PUTATIVE ODORANT RECEPTOR 19B;
  20:  el78-A 15.0  4.4  284   378    7   DROME:AF-P58954-F1 PUTATIVE GUSTATORY RECEPTOR 22F;
  21:  eidg-A 14.9  4.5  292   386   10   DROME:AF-P84180-F1 PUTATIVE GUSTATORY RECEPTOR 22B;
  22:  eiw1-A 14.9  4.7  287   373    7   DROME:AF-Q9VYZ2-F1 PUTATIVE GUSTATORY RECEPTOR 10B;
  23:  el65-A 14.9  9.5  310   454    8   DROME:AF-Q9VPT1-F1 GUSTATORY AND ODORANT RECEPTOR 21A;
  24:  eh6u-A 14.8  4.5  285   384   10   DROME:AF-Q9V3N2-F1 ODORANT RECEPTOR 46A, ISOFORM B;
  25:  eliv-A 14.8  7.0  353   512    7   DROME:AF-Q9VZL7-F1 GUSTATORY AND ODORANT RECEPTOR 63A;
  26:  ejx9-A 14.8  4.8  288   397   11   DROME:AF-O46077-F1 ODORANT RECEPTOR 2A;
  27:  efj3-A 14.7  4.9  285   387    8   DROME:AF-Q9VCS9-F1 ODORANT RECEPTOR 94A;
  28:  edbe-A 14.6  4.3  282   387    7   DROME:AF-P84181-F1 PUTATIVE GUSTATORY RECEPTOR 22D;
  29:  elmc-A 14.6  3.9  271   397    8   DROME:AF-Q9VHS4-F1 ODORANT RECEPTOR 85A;
  30:  ejdt-A 14.6  4.3  278   377    8   DROME:AF-Q9VLE5-F1 ODORANT RECEPTOR 30A;
  31:  ekwq-A 14.6  4.3  271   378    9   DROME:AF-P81914-F1 ODORANT RECEPTOR 33A;
  32:  ef7l-A 14.5  4.9  318   427    9   DROME:AF-Q9V4K2-F1 GUSTATORY RECEPTOR FOR SUGAR TASTE 43A;
  33:  eiql-A 14.5  4.9  266   362    9   DROME:AF-Q9VEU0-F1 PUTATIVE GUSTATORY RECEPTOR 89A;
  34:  eeps-A 14.4  4.4  287   413    8   DROME:AF-Q9W3I5-F1 ODORANT RECEPTOR 7A;
  35:  ek22-A 14.4  4.4  278   390    8   DROME:AF-Q9VHQ7-F1 ODORANT RECEPTOR 85B;
  36:  ehwi-A 14.4  4.6  283   389    6   DROME:AF-P58953-F1 GUSTATORY RECEPTOR FOR BITTER TASTE 22E;
  37:  edup-A 14.3  4.9  285   394    7   DROME:AF-P58951-F1 PUTATIVE GUSTATORY RECEPTOR 22A;
  38:  eiid-A 14.3  5.1  281   378    6   DROME:AF-Q9VUK5-F1 PUTATIVE ODORANT RECEPTOR 71A;
  39:  ehhh-A 14.3  5.7  280   381    8   DROME:AF-Q8IN22-F1 GUSTATORY RECEPTOR;
  40:  eeje-A 14.3  4.1  276   399    9   DROME:AF-Q9V9I4-F1 ODORANT RECEPTOR 42B;
  41:  ehm4-A 14.3  7.0  292   397    8   DROME:AF-Q8INM9-F1 PUTATIVE GUSTATORY RECEPTOR 85A;
  42:  eh7m-A 14.2  4.7  277   379   10   DROME:AF-P81915-F1 ODORANT RECEPTOR 33B;
  43:  ehyu-A 14.2  4.4  279   397    8   DROME:AF-P81910-F1 ODORANT RECEPTOR 22B;
  44:  ekyd-A 14.1  4.5  280   392    7   DROME:AF-Q9VHE6-F1 ODORANT RECEPTOR 85F;
  45:  elft-A 14.1  4.4  280   385    6   DROME:AF-P81921-F1 ODORANT RECEPTOR 47A;
  46:  eiso-A 14.1 22.7  146  1486   23   DROME:AF-Q9VNZ8-F1 ALSIN HOMOLOG;
  47:  ec13-A 14.1  4.8  287   391    7   DROME:AF-Q9VT92-F1 ODORANT RECEPTOR 67D;
  48:  edgo-A 14.0  4.4  281   387    7   DROME:AF-Q9I816-F1 ODORANT RECEPTOR 19A;
  49:  emt3-A 14.0  5.8  292   381    6   DROME:AF-P58957-F1 GUSTATORY AND PHEROMONE RECEPTOR 39A, ISOFORM C;
  50:  ejsu-A 14.0  4.5  282   397    9   DROME:AF-P81923-F1 ODORANT RECEPTOR 59A;
  51:  embs-A 13.9  4.4  279   397    8   DROME:AF-P81909-F1 ODORANT RECEPTOR 22A;
  52:  ejwi-A 13.9  4.1  271   398    9   DROME:AF-Q9W1P8-F1 ODORANT RECEPTOR 59B;
  53:  efmx-A 13.9  4.3  279   389    8   DROME:AF-Q9VHQ6-F1 ODORANT RECEPTOR 85C;
  54:  ec6b-A 13.9  5.1  267   341   10   DROME:AF-Q8IRL8-F1 PUTATIVE GUSTATORY RECEPTOR 9A;
  55:  ehy8-A 13.9  5.1  288   407    6   DROME:AF-Q9VT08-F1 ODORANT RECEPTOR 67A;
  56:  ehc8-A 13.9  4.9  284   385    7   DROME:AF-P82986-F1 ODORANT RECEPTOR 82A;
  57:  ej04-A 13.8 10.4  300   451    6   DROME:AF-A0A0B4KFG3-F1 UNCHARACTERIZED PROTEIN, ISOFORM C;
  58:  ed4v-A 13.8  4.6  282   406    8   DROME:AF-Q9VYZ1-F1 ODORANT RECEPTOR 10A;
  59:  el1v-A 13.8  4.7  267   384   11   DROME:AF-P81916-F1 ODORANT RECEPTOR 33C;
  60:  emye-A 13.7  4.7  305   461    7   DROME:AF-Q9VKJ7-F1 GUSTATORY AND PHEROMONE RECEPTOR 32A;
  61:  ec06-A 13.7  4.5  289   392    7   DROME:AF-Q9W2U9-F1 ODORANT RECEPTOR 9A;
  62:  eh83-A 13.7  4.4  279   402   10   DROME:AF-P81911-F1 ODORANT RECEPTOR 22C;
  63:  emik-A 13.7  5.5  281   406    7   DROME:AF-Q9V9I2-F1 ODORANT RECEPTOR 42A;
  64:  el2r-A 13.7  5.8  306   423    7   DROME:AF-Q8IMQ6-F1 PUTATIVE GUSTATORY RECEPTOR 97A;
  65:  edo9-A 13.7  5.6  283   397    7   DROME:AF-Q9VD74-F1 PUTATIVE GUSTATORY RECEPTOR 93C;
  66:  effz-A 13.6  5.5  294   408    9   DROME:AF-Q8IMN6-F1 PUTATIVE GUSTATORY RECEPTOR 98C;
  67:  ell6-A 13.6  5.6  289   412    8   DROME:AF-Q8IMN5-F1 PUTATIVE GUSTATORY RECEPTOR 98D;
  68:  ee0h-A 13.6  4.9  292   384    6   DROME:AF-Q9VAW0-F1 PUTATIVE ODORANT RECEPTOR 98B;
  69:  eioz-A 13.6  5.0  287   417   10   DROME:AF-Q9VZJ6-F1 GUSTATORY RECEPTOR FOR SUGAR TASTE 64D;
  70:  eer4-A 13.6  4.5  277   395   10   DROME:AF-Q8IN23-F1 PUTATIVE GUSTATORY RECEPTOR 93B;
  71:  ek3z-A 13.6 25.0  320   451    9   DROME:AF-P83296-F1 GUSTATORY RECEPTOR FOR SUGAR TASTE 64E;
  72:  em2e-A 13.5  4.2  273   403    8   DROME:AF-P81918-F1 ODORANT RECEPTOR 43B;
  73:  ei7y-A 13.4  4.6  283   406    8   DROME:AF-P82983-F1 PUTATIVE ODORANT RECEPTOR 65B;
  74:  ekmp-A 13.4  5.9  288   403    9   DROME:AF-Q9VB26-F1 PUTATIVE GUSTATORY RECEPTOR 98B;
  75:  emw6-A 13.3  4.7  293   404    7   DROME:AF-Q8IMZ5-F1 PUTATIVE GUSTATORY RECEPTOR 94A;
  76:  efrd-A 13.3  4.7  286   421    8   DROME:AF-Q9VT20-F1 ODORANT RECEPTOR 67B;
  77:  el2g-A 13.3  4.6  281   393    5   DROME:AF-P82985-F1 PUTATIVE ODORANT RECEPTOR 69A, ISOFORM B;
  78:  em1q-A 13.3  4.3  279   396    9   DROME:AF-Q9V589-F1 ODORANT RECEPTOR 45B;
  79:  efj8-A 13.1  4.5  285   420    9   DROME:AF-Q9VZW8-F1 ODORANT RECEPTOR 63A;
  80:  edxo-A 13.1  4.5  279   412    8   DROME:AF-P81922-F1 ODORANT RECEPTOR 47B;
  81:  eeha-A 13.1  5.0  278   412    8   DROME:AF-Q9VHQ2-F1 PUTATIVE ODORANT RECEPTOR 85D;
  82:  edkk-A 13.1  4.8  274   386    6   DROME:AF-Q8IN58-F1 PUTATIVE GUSTATORY RECEPTOR 92A;
  83:  ec2h-A 13.1  5.6  288   406    6   DROME:AF-P83294-F1 GUSTATORY RECEPTOR FOR SUGAR TASTE 64B;
  84:  ejek-A 13.1  5.2  272   374    7   DROME:AF-P83292-F1 GUSTATORY RECEPTOR 23A;
  85:  elpf-A 13.0 20.4  334   470    7   DROME:AF-Q9VM08-F1 PUTATIVE GUSTATORY RECEPTOR 28B;
  86:  ejc1-A 13.0  6.0  279   444    8   DROME:AF-Q9W497-F1 GUSTATORY RECEPTOR 5A FOR TREHALOSE;
  87:  ei0r-A 12.9  4.6  277   401    7   DROME:AF-Q9VFN2-F1 ODORANT RECEPTOR 88A;
  88:  emx7-A 12.9  4.1  272   411   10   DROME:AF-Q9W1P7-F1 PUTATIVE ODORANT RECEPTOR 59C;
  89:  ehu2-A 12.9  5.1  289   419    9   DROME:AF-P83295-F1 GUSTATORY RECEPTOR FOR SUGAR TASTE 64C;
  90:  ec6g-A 12.9  4.8  291   417    8   DROME:AF-P82982-F1 ODORANT RECEPTOR 65A;
  91:  efkv-A 12.9  6.9  276   399    7   DROME:AF-Q9W1N6-F1 PUTATIVE GUSTATORY RECEPTOR 59E;
  92:  emyi-A 12.8  4.4  283   397    8   DROME:AF-Q9VAZ3-F1 ODORANT RECEPTOR 98A;
  93:  emlt-A 12.8  4.3  280   397    5   DROME:AF-Q9VNK9-F1 PUTATIVE ODORANT RECEPTOR 83C;
  94:  elxa-A 12.8  4.5  279   410    8   DROME:AF-P82984-F1 PUTATIVE ODORANT RECEPTOR 65C;
  95:  ed3z-A 12.7  5.1  292   419    7   DROME:AF-Q9V8Y7-F1 ODORANT RECEPTOR 56A;
  96:  ehto-A 12.7 21.2  304   449    9   DROME:AF-Q8IPU5-F1 PUTATIVE GUSTATORY RECEPTOR 77A;
  97:  ehcu-A 12.6 20.0  153   305   10   DROME:AF-Q8MLN3-F1 IP09867P;
  98:  eeqs-A 12.6  4.2  276   408    8   DROME:AF-Q9VDM1-F1 PUTATIVE ODORANT RECEPTOR 92A;
  99:  efb7-A 12.6  4.4  274   404    7   DROME:AF-Q9VT90-F1 ODORANT RECEPTOR 67C;
 100:  eiwv-A 12.5 15.5  303   469   10   DROME:AF-P83297-F1 GUSTATORY RECEPTOR FOR SUGAR TASTE 64F;
 101:  egyy-A 12.4  4.4  107   344   18   DROME:AF-Q9VK29-F1 AT19426P;
 102:  ec7p-A 12.4  5.7  276   385    8   DROME:AF-Q9W367-F1 GUSTATORY RECEPTOR 8A;
 103:  edln-A 12.2  5.7  296   436    8   DROME:AF-Q9W0M2-F1 GUSTATORY RECEPTOR FOR SUGAR TASTE 61A;
 104:  em4m-A 12.1  7.0  285   419    8   DROME:AF-Q9VD76-F1 GUSTATORY RECEPTOR FOR BITTER TASTE 93A;
 105:  ejx2-A 12.0  5.2  292   453    9   DROME:AF-Q9VNB3-F1 ODORANT RECEPTOR 83A;
 106:  ego8-A 12.0  5.3  285   418    8   DROME:AF-Q9VXL0-F1 ODORANT RECEPTOR 13A;
 107:  ehao-A 12.0  4.3  268   396    9   DROME:AF-Q9V6A9-F1 ODORANT RECEPTOR 49A;
 108:  elep-A 11.9  4.4  271   398    7   DROME:AF-P81913-F1 ODORANT RECEPTOR 24A;
 109:  edeq-A 11.8  5.1  300   449    7   DROME:AF-B7Z0I0-F1 UNCHARACTERIZED PROTEIN;
 110:  efqn-A 11.7  6.5  279   430    5   DROME:AF-Q9V4Q0-F1 UNCHARACTERIZED PROTEIN CG1339;
 111:  ee8p-A 11.6  8.1  309   456    8   DROME:AF-P83293-F1 GUSTATORY RECEPTOR FOR SUGAR TASTE 64A;
 112:  elpp-A 11.5 18.6  124  1054   15   DROME:AF-Q7JV09-F1 GH28348P;
 113:  ef4x-A 11.2  4.7  280   467    7   DROME:AF-A0A0B4KGT9-F1 ODORANT RECEPTOR 85E;
 114:  efh4-A 11.1 13.2  149   379   11   DROME:AF-Q9VT14-F1 MORN REPEAT-CONTAINING PROTEIN 5;
 115:  egn9-A 11.1  5.4  272   404    8   DROME:AF-Q9VVF3-F1 ODORANT RECEPTOR 74A;
 116:  ejfj-A 10.8  4.9  285   486    7   DROME:AF-Q9VNB5-F1 ODORANT RECEPTOR CORECEPTOR;
 117:  ejv8-A 10.7  6.5  269   410    6   DROME:AF-Q8INZ1-F1 UNCHARACTERIZED PROTEIN CG31750;
 118:  ekzp-A 10.5  4.7  370   880   10   DROME:AF-Q9V9A8-F1 PROTEIN PHTF;
 119:  eei0-A 10.3 26.5  168   288   10   DROME:AF-Q9VT16-F1 MORN REPEAT-CONTAINING PROTEIN 5;
 120:  ekp8-A 10.3  5.8  114   198   21   DROME:AF-Q9VN91-F1 MORN REPEAT-CONTAINING PROTEIN 4 HOMOLOG;
 121:  eh4y-A  9.3  5.8  208   333    6   DROME:AF-Q7KVY7-F1 SYNTAXIN-4;
 122:  eh5v-A  9.0  4.6  200   291    8   DROME:AF-Q24547-F1 SYNTAXIN-1A;
 123:  edkp-A  8.9 20.4  126   543    6   DROME:AF-Q9VSZ1-F1 GH05942P;
 124:  eduw-A  8.8  6.9  209   467    9   DROME:AF-Q24509-F1 SYNTAXIN-5;
 125:  ed61-A  8.7  2.4  105   844    4   DROME:AF-Q7K126-F1 CCR4-NOT TRANSCRIPTION COMPLEX SUBUNIT 3, ISOFORM
 126:  eh3v-A  8.6  3.3  118   134    8   DROME:AF-Q9W5U9-F1 UNCHARACTERIZED PROTEIN;
 127:  ekwo-A  8.6 13.8  138   660    9   DROME:AF-Q9W329-F1 GOLGI-LOCALIZED, GAMMA-ADAPTIN EAR CONTAINING, AR
 128:  eh5r-A  8.6  3.4  106   227    5   DROME:AF-Q9VNI9-F1 IP18173P;
 129:  ee49-A  8.5 18.2  188   284    6   DROME:AF-Q9VU45-F1 LD27581P;
 130:  elfy-A  8.4 21.8  170   896    8   DROME:AF-Q9VDD8-F1 UBIQUITIN CARBOXYL-TERMINAL HYDROLASE;
 131:  edj7-A  8.4  4.7  163   674    7   DROME:AF-Q9VWZ2-F1 LD30826P;
 132:  ed87-A  8.3  7.0  120   183    6   DROME:AF-Q8IRN4-F1 UNCHARACTERIZED PROTEIN;
 133:  edrc-A  8.2  6.6  170   649    6   DROME:AF-Q9W4P9-F1 UNCHARACTERIZED PROTEIN;
 134:  ehsj-A  8.1  2.9   97   216    4   DROME:AF-Q9VRL2-F1 PROBABLE GOLGI SNAP RECEPTOR COMPLEX MEMBER 2;
 135:  eioc-A  8.1  6.6  174   671    5   DROME:AF-Q9VRR2-F1 GH26628P;
 136:  ejkb-A  7.9  2.8  101   183    5   DROME:AF-X2JEK5-F1 UNCHARACTERIZED PROTEIN;
 137:  ejak-A  7.9  3.4  122   182    7   DROME:AF-Q8IQ56-F1 TRANSMEMBRANE PROTEIN 11 HOMOLOG, MITOCHONDRIAL;
 138:  ehd7-A  7.7  7.3  123   220   10   DROME:AF-Q7K010-F1 TETRASPANIN;
 139:  efqt-A  7.6  4.2  105   232    5   DROME:AF-Q9VV76-F1 SYNTAXIN 8;
 140:  edgt-A  7.6  3.8  114   218   11   DROME:AF-Q7JYY8-F1 TETRASPANIN;
 141:  ehlv-A  7.6 25.2  145   264    3   DROME:AF-Q9VPW6-F1 UNCHARACTERIZED PROTEIN;
 142:  ejol-A  7.5  3.9  115   339    5   DROME:AF-Q7JY00-F1 HL02043P;
 143:  efq0-A  7.5 15.9  143   573    8   DROME:AF-Q9W358-F1 SYNEMBRYN;
 144:  ehdv-A  7.4  3.5   97   147    6   DROME:AF-A0A0B4KEF0-F1 UNCHARACTERIZED PROTEIN;
 145:  efj6-A  7.4  4.6  170   282    6   DROME:AF-Q7K0X9-F1 LD23667P;
 146:  ek1q-A  7.4 18.9  174   420    9   DROME:AF-Q9VXQ8-F1 GM02445P;
 147:  eetg-A  7.4  5.8  127   208    9   DROME:AF-Q24188-F1 PROTEIN LATE BLOOMER;
 148:  ee9f-A  7.4  3.9  121   237    8   DROME:AF-Q1ECC3-F1 IP01956P;
 149:  emwk-A  7.4  8.1  199   352    7   DROME:AF-Q9VR90-F1 SYNTAXIN 16;
 150:  eggl-A  7.3  3.2  103   155    9   DROME:AF-M9NEY2-F1 UNCHARACTERIZED PROTEIN;
 151:  eidz-A  7.3 46.3  171   739    5   DROME:AF-P91928-F1 MICOS COMPLEX SUBUNIT MIC60;
 152:  ehf3-A  7.3 19.7  104   901   14   DROME:AF-Q9VI72-F1 SPINDLE ASSEMBLY ABNORMAL 4;
 153:  ejoe-A  7.2 33.2  173  1117    3   DROME:AF-Q9W3N0-F1 FI21262P1;
 154:  em25-A  7.2  4.2  150  1380    8   DROME:AF-Q9VAJ1-F1 CONDENSIN COMPLEX SUBUNIT 1;
 155:  elhm-A  7.1  9.9   99  1416    8   DROME:AF-Q9XZ34-F1 TELOMERE-ASSOCIATED PROTEIN RIF1;
 156:  eh7j-A  7.1  4.0  123   136    2   DROME:AF-Q9VW41-F1 COILED-COIL DOMAIN-CONTAINING PROTEIN 58;
 157:  ei2i-A  7.0  6.0  139   231    6   DROME:AF-A1Z6T8-F1 TETRASPANIN;
 158:  ef3h-A  7.0 10.2  134   557    9   DROME:AF-Q8IPJ9-F1 ZZ-TYPE DOMAIN-CONTAINING PROTEIN;
 159:  eket-A  7.0  4.2  127   211    4   DROME:AF-Q1EC46-F1 TETRASPANIN;
 160:  eiea-A  6.9 13.8  147   970   11   DROME:AF-Q9U6L4-F1 PROTEIN TWEETY;
 161:  efma-A  6.9  7.7  159   761    7   DROME:AF-Q24151-F1 SIGNAL TRANSDUCER AND TRANSCRIPTION ACTIVATOR;
 162:  ehcb-A  6.9 21.0  183  2036    4   DROME:AF-A0A0U1QT59-F1 TRANSMEMBRANE CHANNEL-LIKE, ISOFORM C;
 163:  eldy-A  6.9  3.6  145   195    8   DROME:AF-Q9VP89-F1 UNCHARACTERIZED PROTEIN, ISOFORM A;
 164:  ejgi-A  6.8  9.1   87   341    7   DROME:AF-Q9VGQ6-F1 LD25880P;
 165:  eh0p-A  6.7 17.9   98   237    3   DROME:AF-Q9W3C0-F1 PROBABLE U3 SMALL NUCLEOLAR RNA-ASSOCIATED PROTEI
 166:  edmk-A  6.7 10.4  144   368    8   DROME:AF-M9PGC0-F1 M6, ISOFORM F;
 167:  efm9-A  6.7 29.4  200  2272    4   DROME:AF-M9PGK7-F1 KLARSICHT, ISOFORM E;
 168:  eipp-A  6.7  3.1  107   142    7   DROME:AF-M9NFP0-F1 UNCHARACTERIZED PROTEIN;
 169:  ee26-A  6.7 16.7  133   732    5   DROME:AF-H9ZYQ1-F1 FI19927P1;
 170:  ehuv-A  6.6  5.5  131   233    9   DROME:AF-Q8IMF1-F1 IP08088P;
 171:  el3f-A  6.6 42.1  211   828    4   DROME:AF-X2JD14-F1 UNCHARACTERIZED PROTEIN, ISOFORM B;
 172:  ec94-A  6.6 13.1  184  1402   11   DROME:AF-Q9VC63-F1 FI20190P1;
 173:  eeqn-A  6.6  3.5  103   141   13   DROME:AF-F0JAT1-F1 MIP06308P;
 174:  ejp3-A  6.6  5.2  104   136    6   DROME:AF-Q9VHN0-F1 GEO07735P1;
 175:  el88-A  6.6  3.3  114   162   12   DROME:AF-Q9VW87-F1 PROTEIN SNAKESKIN;
 176:  eghk-A  6.6  5.2  107   139   10   DROME:AF-A0A0B4JCU6-F1 UNCHARACTERIZED PROTEIN;
 177:  ekyv-A  6.6  5.4  124   219    7   DROME:AF-Q7JZW7-F1 TETRASPANIN;
 178:  ecww-A  6.6  3.3  112   238    9   DROME:AF-M9PEE6-F1 TETRASPANIN 66A, ISOFORM E;
 179:  ek56-A  6.5  5.3  134   362    7   DROME:AF-Q8IQK9-F1 TETRASPANIN 68C, ISOFORM A;
 180:  eexs-A  6.5 16.2  137  1084    8   DROME:AF-Q9VXD4-F1 MAB-21 DOMAIN-CONTAINING PROTEIN;
 181:  ef5y-A  6.5  3.6  101   142    8   DROME:AF-A1Z998-F1 IP17185P2;
 182:  ej6r-A  6.5  3.7  111   193    4   DROME:AF-Q9W333-F1 IP06839P;
 183:  ek0g-A  6.5  6.0  123   219    7   DROME:AF-A1Z6U8-F1 FI23944P1;
 184:  ei71-A  6.4 22.9  136   718    4   DROME:AF-Q9XYY9-F1 LD12055P;
 185:  elsp-A  6.4 20.6   99   138    3   DROME:AF-Q6IGU9-F1 HDC05165;
 186:  ei6x-A  6.4  7.6  102   200    4   DROME:AF-O77259-F1 EG:115C2.5 PROTEIN;
 187:  einn-A  6.4 22.7  126   784    5   DROME:AF-A1Z814-F1 OXYSTEROL-BINDING PROTEIN;
 188:  ejj5-A  6.4 20.5  108  1013    8   DROME:AF-P91927-F1 MITOCHONDRIAL PROTON/CALCIUM EXCHANGER PROTEIN;
 189:  eh2s-A  6.4 19.0  126  1489    4   DROME:AF-B7Z126-F1 TOUSLED-LIKE KINASE, ISOFORM G;
 190:  ee16-A  6.4 23.9  162  1316    9   DROME:AF-Q9VGM1-F1 MULTIDRUG RESISTANCE PROTEIN 4;
 191:  edmc-A  6.4 15.2  142   903    5   DROME:AF-Q9VCB7-F1 UNCHARACTERIZED PROTEIN;
 192:  eixl-A  6.4 12.9  126   594   13   DROME:AF-Q95ST2-F1 PROTEIN WNTLESS;
 193:  eey7-A  6.4  3.0   97   140    4   DROME:AF-A8JRH2-F1 UNCHARACTERIZED PROTEIN, ISOFORM A;
 194:  egqk-A  6.4 23.8  168  1320    7   DROME:AF-Q9VAN4-F1 UNCHARACTERIZED PROTEIN;
 195:  efc8-A  6.4 18.6  127   855   12   DROME:AF-Q8MQJ7-F1 NON-SPECIFIC SERINE/THREONINE PROTEIN KINASE;
 196:  efc0-A  6.3 27.3  188   927    6   DROME:AF-Q7KVW5-F1 SMALL CONDUCTANCE CALCIUM-ACTIVATED POTASSIUM CHA
 197:  egs9-A  6.3 33.8  196  1113    5   DROME:AF-Q9VW37-F1 LP12374P;
 198:  emw9-A  6.3  4.9  104   542    5   DROME:AF-Q9VVF4-F1 FI08815P;
 199:  eger-A  6.3  4.1  105   285    4   DROME:AF-Q9VJY8-F1 INHIBITOR OF GROWTH PROTEIN;
 200:  effs-A  6.3 12.7  148   585    5   DROME:AF-Q9W0R5-F1 PROBABLE G-PROTEIN COUPLED RECEPTOR MTH-LIKE 10;
 201:  eltf-A  6.3 18.5  142  1121    8   DROME:AF-Q9VIP4-F1 LP17758P;
 202:  eflm-A  6.3 12.9  136   505    3   DROME:AF-Q9VLS5-F1 LD29542P;
 203:  eexn-A  6.3 14.6  171   262    6   DROME:AF-Q8T421-F1 AT21561P;
 204:  ej9w-A  6.3  7.6  110   224    7   DROME:AF-Q9W0K9-F1 LD10220P;
 205:  eefe-A  6.3  8.5  160   652    9   DROME:AF-Q9VW35-F1 SD02261P;
 206:  eex1-A  6.3  6.0  101   394    2   DROME:AF-Q8MSB1-F1 E3 UBIQUITIN-PROTEIN TRANSFERASE MAEA;
 207:  emdb-A  6.3  4.5  104   140   11   DROME:AF-A0A0B4JD85-F1 UNCHARACTERIZED PROTEIN, ISOFORM A;
 208:  emhu-A  6.3 10.5  131  2531    5   DROME:AF-Q9VW47-F1 MEDIATOR OF RNA POLYMERASE II TRANSCRIPTION SUBUN
 209:  ejtm-A  6.3 13.6  116   377    6   DROME:AF-Q9VUN5-F1 FI08508P;
 210:  el5b-A  6.3  4.0  126   520    5   DROME:AF-Q9VHF6-F1 SERINE/THREONINE-PROTEIN KINASE ULK3;
 211:  ei0h-A  6.3 22.2  170   699    5   DROME:AF-Q8MS38-F1 RE15216P;
 212:  ely9-A  6.3  5.6  126   229    6   DROME:AF-Q7JZW3-F1 TETRASPANIN;
 213:  em65-A  6.2 24.4  128   726    5   DROME:AF-E2QCZ5-F1 FHA DOMAIN-CONTAINING PROTEIN;
 214:  eg15-A  6.2  3.1  112   241    5   DROME:AF-Q7JYV2-F1 SYNAPTOGYRIN;
 215:  elgk-A  6.2  8.6  152   498    5   DROME:AF-A1ZAP0-F1 SET AND MYND DOMAIN CONTAINING, ARTHROPOD-SPECIFI
 216:  ekpt-A  6.2  4.3  107   772    6   DROME:AF-Q9VCV8-F1 UNCHARACTERIZED PROTEIN;
 217:  ed0h-A  6.2 34.9   95   585    9   DROME:AF-Q9W288-F1 NTR, ISOFORM A;
 218:  ehxf-A  6.2  3.8   99   134    8   DROME:AF-E1JH38-F1 UNCHARACTERIZED PROTEIN, ISOFORM A;
 219:  ee85-A  6.2 18.6  152   666    6   DROME:AF-Q2PDW6-F1 CENTRIOLAR COILED COIL PROTEIN 110KDA, ISOFORM B;
 220:  eib6-A  6.2 13.3  113   228    2   DROME:AF-Q9VBI1-F1 DNA REPLICATION COMPLEX GINS PROTEIN SLD5;
 221:  eli2-A  6.2  2.9  105   142   11   DROME:AF-E0R7Q3-F1 MIP06256P;
 222:  ee0v-A  6.1 27.8  135   317    4   DROME:AF-M9PB06-F1 UNCHARACTERIZED PROTEIN, ISOFORM D;
 223:  emfx-A  6.1 10.5  112   420    4   DROME:AF-Q9VVI1-F1 LD04387P;
 224:  eepf-A  6.1 23.4  111   798    1   DROME:AF-Q0E938-F1 UNCHARACTERIZED PROTEIN, ISOFORM A;
 225:  ei2b-A  6.1 17.8  112   769    5   DROME:AF-O97143-F1 SERINE/THREONINE-PROTEIN KINASE PLK4;
 226:  eg82-A  6.1  3.2   99   163    9   DROME:AF-Q9VAZ2-F1 IP06517P;
 227:  ed9c-A  6.1 24.4  146  1320    4   DROME:AF-Q9VRW2-F1 UNCHARACTERIZED PROTEIN, ISOFORM A;
 228:  el67-A  6.1  5.5  165   354    7   DROME:AF-Q8T8Y8-F1 AT15826P;
 229:  eiuc-A  6.1 41.7  128   601    9   DROME:AF-Q8I0K9-F1 LD08455P;
 230:  egal-A  6.1 37.2  202   912    4   DROME:AF-Q9V3R1-F1 ACCESSORY GLAND PROTEIN ACP36DE;
 231:  eeoe-A  6.1  7.1  101   411    3   DROME:AF-Q9VP78-F1 GH23156P;
 232:  em58-A  6.1  3.4  105   156   12   DROME:AF-A8DT49-F1 IP17185P3;
 233:  eh14-A  6.0 17.5  148   723    3   DROME:AF-Q9VI25-F1 NEUROCHONDRIN HOMOLOG;
 234:  ef1q-A  6.0 12.4   99   845    2   DROME:AF-Q8INF7-F1 DYNEIN ASSEMBLY FACTOR 5, AXONEMAL;
 235:  ec0o-A  6.0 28.2  128   805    5   DROME:AF-Q8IPW1-F1 AROUSER, ISOFORM A;
 236:  ei52-A  6.0  6.8   94   264    6   DROME:AF-Q7KTJ2-F1 CMP/DCMP-TYPE DEAMINASE DOMAIN-CONTAINING PROTEIN
 237:  eh5i-A  6.0 35.0  206  1901    4   DROME:AF-M9PCE3-F1 UNCHARACTERIZED PROTEIN, ISOFORM D;
 238:  emf8-A  6.0  3.9   93   133    6   DROME:AF-Q8MZ67-F1 AT28918P;
 239:  ee1k-A  6.0 30.0  130   857    3   DROME:AF-Q7KRS6-F1 NO MECHANORECEPTOR POTENTIAL B, ISOFORM D;
 240:  ejmw-A  6.0  5.8  106   123    7   DROME:AF-Q5LJU1-F1 TRANSMEMBRANE PROTEIN 188;
 241:  efh1-A  6.0  5.8  106   178    3   DROME:AF-Q8T481-F1 GUIDED ENTRY OF TAIL-ANCHORED PROTEINS FACTOR 1;
 242:  ed57-A  6.0 13.3  142  1212    7   DROME:AF-Q9XZ29-F1 EG:BACR25B3.9 PROTEIN;
 243:  eixh-A  6.0  4.1  110   154    6   DROME:AF-E1JH37-F1 GEO02178P1;
 244:  ectn-A  6.0  3.2   81   213    4   DROME:AF-E1JHX0-F1 MIP29328P;
 245:  eha7-A  6.0 12.5  139   393   11   DROME:AF-Q9W1F5-F1 RE54691P;
 246:  ef5r-A  6.0  6.6   91   142    7   DROME:AF-Q9W5P1-F1 MEDIATOR OF RNA POLYMERASE II TRANSCRIPTION SUBUN
 247:  efcp-A  6.0 16.3  152   591    6   DROME:AF-Q8SYP8-F1 RE47911P;
 248:  eei6-A  6.0 22.2  124   187    4   DROME:AF-E1JIB1-F1 UNCHARACTERIZED PROTEIN;
 249:  ed6b-A  6.0 14.0   99   195    3   DROME:AF-A1Z9Q7-F1 IP07182P;
 250:  eg1d-A  6.0 14.2  246   948    8   DROME:AF-Q9VDQ7-F1 PHAGOCYTE SIGNALING-IMPAIRED PROTEIN;
 251:  elr4-A  5.9 17.9  137  1351    7   DROME:AF-Q9VTS3-F1 GRIP163;
 252:  ed7x-A  5.9 14.5  100   201    3   DROME:AF-A1Z891-F1 FI14123P;
 253:  efv3-A  5.9  4.3  111   174   12   DROME:AF-A8DYC7-F1 UNCHARACTERIZED PROTEIN;
 254:  eghv-A  5.9  5.5   93   721    9   DROME:AF-Q9W4X9-F1 CENTROMERE/KINETOCHORE PROTEIN ZW10;
 255:  egzu-A  5.9  4.7   92   290   10   DROME:AF-Q9VKV4-F1 NON-STRUCTURAL MAINTENANCE OF CHROMOSOMES ELEMENT
 256:  el3u-A  5.9  6.8  124   438    6   DROME:AF-Q9W3X8-F1 RH42690P;
 257:  elum-A  5.9 17.6  142   832    7   DROME:AF-A1Z8W1-F1 SALTO, ISOFORM A;
 258:  eiq2-A  5.9 10.4  102   511    7   DROME:AF-Q9VM69-F1 CG10206-PA;
 259:  eiwz-A  5.9  3.5   93   338    6   DROME:AF-Q9VZJ9-F1 MITOCHONDRIAL E3 UBIQUITIN PROTEIN LIGASE 1;
 260:  ehvx-A  5.9  4.2  117   273   12   DROME:AF-M9PEG2-F1 UNCHARACTERIZED PROTEIN, ISOFORM C;
 261:  eeu0-A  5.9 22.6  126   432    3   DROME:AF-Q9W1V2-F1 TEKTIN;
 262:  ehdi-A  5.9 23.3  197   676    3   DROME:AF-Q9VQS0-F1 FI13205P;
 263:  ekd7-A  5.9 15.5  108   190    4   DROME:AF-Q9W0V5-F1 AT11049P;
 264:  eig4-A  5.9 19.9  132   503    5   DROME:AF-Q9VSF7-F1 GH28769P;
 265:  ejwc-A  5.9  7.1  131   326    9   DROME:AF-Q9VKF3-F1 AT12771P;
 266:  elyk-A  5.9 23.6  137   692    5   DROME:AF-Q8SWW9-F1 LD18126P;
 267:  eg7z-A  5.9 20.7  190  1463    4   DROME:AF-M9MSM5-F1 DISHEVELLED ASSOCIATED ACTIVATOR OF MORPHOGENESIS
 268:  ed4b-A  5.9  3.0   93   658    6   DROME:AF-A6MHQ4-F1 SODIUM/POTASSIUM-TRANSPORTING ATPASE SUBUNIT
 269:  ehja-A  5.9 30.1  183   887    6   DROME:AF-P14599-F1 AMYLOID-BETA-LIKE PROTEIN;
 270:  ekyu-A  5.9  6.8  117  1360   14   DROME:AF-Q7KTA0-F1 RICKETS;
 271:  el1i-A  5.9 26.0  134   619    4   DROME:AF-Q9VYV5-F1 ALPHA-(1,6)-FUCOSYLTRANSFERASE;
 272:  ej2r-A  5.9  4.4  106   686    8   DROME:AF-Q9VWS0-F1 INHIBITOR OF GROWTH PROTEIN;
 273:  eloz-A  5.8  4.1  137  1102    7   DROME:AF-Q9VXH9-F1 WASH COMPLEX SUBUNIT 4;
 274:  ejvz-A  5.8  4.9  105   138    9   DROME:AF-G2J646-F1 MIP06567P1;
 275:  ej35-A  5.8 17.9  110   146    8   DROME:AF-Q9VU59-F1 GEO07864P1;
 276:  ehmv-A  5.8 12.3  108   264    8   DROME:AF-Q9W528-F1 LD31238P;
 277:  elg7-A  5.8 26.4  175   972    5   DROME:AF-P30189-F1 DNA TOPOISOMERASE 1;
 278:  elkb-A  5.8  4.8   98   149    6   DROME:AF-Q8INQ3-F1 GEO13292P1;
 279:  ek4s-A  5.8  6.8  135   760    7   DROME:AF-Q960X8-F1 HEPATOCYTE GROWTH FACTOR-REGULATED TYROSINE KINAS
 280:  ehiq-A  5.8 33.6  126  1574    7   DROME:AF-Q7KQM6-F1 GIGYF FAMILY PROTEIN GYF;
 281:  ej5r-A  5.8 23.3  121   312    6   DROME:AF-Q8IP32-F1 UNCHARACTERIZED PROTEIN, ISOFORM A;
 282:  emb2-A  5.8  3.6  106   161    5   DROME:AF-A0A6M3QAV0-F1 UNCHARACTERIZED PROTEIN;
 283:  eevr-A  5.8  4.9  159   655    4   DROME:AF-Q9W5A5-F1 PROTEIN TWEETY-2;
 284:  ei1c-A  5.8 37.9  121  1697    7   DROME:AF-A1Z7G7-F1 LATROPHILIN CIRL;
 285:  ei0b-A  5.8  7.7  150   465    5   DROME:AF-Q9W4J6-F1 LD19190P;
 286:  ehnb-A  5.8 22.2  122   524    7   DROME:AF-Q9VUU9-F1 MERU, ISOFORM A;
 287:  eh33-A  5.8 31.4  175  1252    6   DROME:AF-Q9VGK7-F1 PUTATIVE ELONGATOR COMPLEX PROTEIN 1;
 288:  em28-A  5.8  3.0   95   160   13   DROME:AF-Q9VYX8-F1 LD04844P;
 289:  eiix-A  5.8 11.7  149   986    7   DROME:AF-Q9W542-F1 LD07342P;
 290:  edne-A  5.8  4.9  110   740    5   DROME:AF-Q9VDS5-F1 RHO GTPASE-ACTIVATING PROTEIN 92B;
 291:  ejld-A  5.8 19.1  233  1571    9   DROME:AF-Q8MSQ4-F1 MEKK1, ISOFORM B;
 292:  efk5-A  5.7  7.1  121   230   12   DROME:AF-Q960K3-F1 LD47387P;
 293:  eikd-A  5.7  5.9  173  1013    9   DROME:AF-P82295-F1 PROMININ-LIKE PROTEIN;
 294:  ek5d-A  5.7  2.8   91   146   10   DROME:AF-A0A0B4KED5-F1 UNCHARACTERIZED PROTEIN;
 295:  ed7z-A  5.7  6.7   94   452    4   DROME:AF-P48613-F1 PROTEIN TIPE;
 296:  ef3i-A  5.7  8.1  133   265    6   DROME:AF-Q9VH59-F1 ELONGATION OF VERY LONG CHAIN FATTY ACIDS PROTEIN
 297:  ejwa-A  5.7  3.1   57   133    2   DROME:AF-Q9GYU7-F1 MEDIATOR OF RNA POLYMERASE II TRANSCRIPTION SUBUN
 298:  egvs-A  5.7 14.2  109   358    3   DROME:AF-Q9VT59-F1 AT16804P;
 299:  ecwa-A  5.7  5.8  134   530    7   DROME:AF-Q9VVV8-F1 SET AND MYND DOMAIN CONTAINING, ARTHROPOD-SPECIFI
 300:  ek0n-A  5.7  3.8  100   122    5   DROME:AF-A0A0B4K6B2-F1 UNCHARACTERIZED PROTEIN;
 301:  edhq-A  5.7  7.4  131   784    5   DROME:AF-Q9VC05-F1 OXYSTEROL-BINDING PROTEIN;
 302:  ei3k-A  5.7 10.0   88   196   13   DROME:AF-Q9VTA1-F1 UNCHARACTERIZED PROTEIN;
 303:  ecv2-A  5.7 22.8  189  1141    3   DROME:AF-A4UZL3-F1 EPS15 HOMOLOGY DOMAIN CONTAINING PROTEIN-BINDING
 304:  eien-A  5.7  7.1   84    87   10   DROME:AF-A1A6N4-F1 GEO11018P1;
 305:  efkm-A  5.7 21.8  126   527    9   DROME:AF-Q9VC35-F1 PROTEIN LILIPOD;
 306:  ed1i-A  5.7 11.4  135  1441    9   DROME:AF-Q9V6K1-F1 TRIPEPTIDYL-PEPTIDASE 2;
 307:  ef8j-A  5.7  3.0   80   442    5   DROME:AF-Q9Y162-F1 VESICLE-FUSING ATPASE;
 308:  egp7-A  5.7  7.0  138   488    4   DROME:AF-Q5U179-F1 RE22408P;
 309:  emoo-A  5.7 39.6  204  1201    4   DROME:AF-O16844-F1 KINESIN-LIKE PROTEIN COSTA;
 310:  ehm0-A  5.7  5.2  162   646    6   DROME:AF-Q7KT29-F1 UNCHARACTERIZED PROTEIN;
 311:  egc7-A  5.6 11.2   87   224    5   DROME:AF-P00850-F1 ATP SYNTHASE SUBUNIT A;
 312:  ejxo-A  5.6  6.2  103   432   12   DROME:AF-Q7KGU6-F1 LYSOSOMAL-ASSOCIATED TRANSMEMBRANE PROTEIN;
 313:  eduj-A  5.6 11.8  121   630    6   DROME:AF-Q9VLJ6-F1 ANGIOTENSIN-CONVERTING ENZYME-RELATED PROTEIN;
 314:  elrk-A  5.6 18.0  171  1124    7   DROME:AF-Q8MQJ8-F1 HUNTINGTIN INTERACTING PROTEIN 1;
 315:  efsl-A  5.6 21.6  136  1105    7   DROME:AF-Q9VN44-F1 FI07923P;
 316:  ekrl-A  5.6  9.5  141  1288    5   DROME:AF-Q9VFG8-F1 PROTEIN KIBRA;
 317:  efyv-A  5.6 11.0  107   611    6   DROME:AF-Q9VJV2-F1 ANGIOTENSIN-CONVERTING ENZYME;
 318:  emy4-A  5.6 15.3   99   539   12   DROME:AF-Q24563-F1 DOPAMINE RECEPTOR 2;
 319:  edgg-A  5.6 14.2  117   365    6   DROME:AF-Q9VZ54-F1 GH19655P;
 320:  ejec-A  5.6 22.7  172  1291    8   DROME:AF-Q9VF87-F1 CYTOPLASMIC FMR1-INTERACTING PROTEIN;
 321:  eimv-A  5.6  4.3  102   599    3   DROME:AF-M9PER3-F1 UNCHARACTERIZED PROTEIN, ISOFORM D;
 322:  eekq-A  5.6  5.5  141  1292    7   DROME:AF-Q7KT22-F1 UNCHARACTERIZED PROTEIN;
 323:  ejhy-A  5.6  6.1  133   163   11   DROME:AF-Q9W0Q8-F1 UNCHARACTERIZED PROTEIN;
 324:  ec83-A  5.6  3.4   89  1318    7   DROME:AF-B7Z150-F1 INACTIVATION NO AFTERPOTENTIAL E, ISOFORM E;
 325:  eeom-A  5.6  6.6  129   257    7   DROME:AF-Q9VH58-F1 ELONGATION OF VERY LONG CHAIN FATTY ACIDS PROTEIN
 326:  eeoq-A  5.6 12.3  107   253    5   DROME:AF-A1ZB21-F1 DUF725 DOMAIN-CONTAINING PROTEIN;
 327:  ek55-A  5.6  2.9   96   316   10   DROME:AF-Q9W0B3-F1 GH19706P;
 328:  eisr-A  5.6  5.6  114   227   11   DROME:AF-Q7JWV7-F1 TETRASPANIN;
 329:  ek3b-A  5.5 15.3  127   834    7   DROME:AF-Q8IGJ0-F1 PROTEIN EFR3 HOMOLOG CMP44E;
 330:  ef1y-A  5.5 10.1  138  1179    3   DROME:AF-Q7KK96-F1 STRUCTURAL MAINTENANCE OF CHROMOSOMES PROTEIN;
 331:  eixy-A  5.5 26.2  108  1092    4   DROME:AF-P54358-F1 DNA POLYMERASE DELTA CATALYTIC SUBUNIT;
 332:  eeh8-A  5.5 26.8  108   601    8   DROME:AF-P31368-F1 PROTEIN NUBBIN;
 333:  ehdw-A  5.5 14.7  179  1036    6   DROME:AF-P91682-F1 PROTEIN SMOOTHENED;
 334:  eh0c-A  5.5 25.8  120   373   11   DROME:AF-Q9VJ40-F1 RH30783P;
 335:  edo7-A  5.5  4.8   81   513    4   DROME:AF-Q9W4D3-F1 TUDOR DOMAIN-CONTAINING PROTEIN;
 336:  ekai-A  5.5  4.2   83   432    6   DROME:AF-Q9W2N5-F1 GH10162P;
 337:  efzm-A  5.5 16.9  108   477    6   DROME:AF-Q9V785-F1 SH3 DOMAIN-BINDING PROTEIN 5 HOMOLOG;
 338:  eib1-A  5.5  5.1  137   631    5   DROME:AF-Q9VEG1-F1 TYRAMINE RECEPTOR;
 339:  ehq7-A  5.5 17.3  120   596    2   DROME:AF-Q7K3N1-F1 GH27401P;
 340:  ek17-A  5.5  4.7  126   213   11   DROME:AF-A8JRH4-F1 UNCHARACTERIZED PROTEIN;
 341:  ema6-A  5.5  4.6   84    98    7   DROME:AF-M9MS63-F1 UNCHARACTERIZED PROTEIN, ISOFORM A;
 342:  ekuw-A  5.5 12.8  187  1982    9   DROME:AF-O97159-F1 CHROMODOMAIN-HELICASE-DNA-BINDING PROTEIN MI-2 HO
 343:  ee8r-A  5.5 25.9  108   765    6   DROME:AF-Q9VUK8-F1 GLYCINE--TRNA LIGASE;
 344:  efx0-A  5.5  3.4  106   227    8   DROME:AF-Q7K3Z2-F1 GH01773P;
 345:  ely2-A  5.5  3.6   97   144    8   DROME:AF-Q4V4P2-F1 IP04228P;
 346:  eht7-A  5.5 12.1  152   846    9   DROME:AF-Q9VR48-F1 HOEPEL2;
 347:  em5f-A  5.5 13.9  111   832    6   DROME:AF-Q9V4M2-F1 PROTEIN WECH;
 348:  efr9-A  5.5  6.7   99   212   11   DROME:AF-Q9VVY1-F1 UNCHARACTERIZED PROTEIN;
 349:  eljt-A  5.5  7.3   91   143    4   DROME:AF-Q9VTE5-F1 PROBABLE PREFOLDIN SUBUNIT 2;
 350:  eezn-A  5.5  3.2   91   138    9   DROME:AF-C0PV55-F1 MIP07212P;
 351:  ekge-A  5.4  6.7  129   761    8   DROME:AF-Q9VYL5-F1 GH19726P;
 352:  ec5c-A  5.4  3.5   96   150    5   DROME:AF-Q7JYX3-F1 GEO08273P1;
 353:  ehcc-A  5.4  4.3   70   332    4   DROME:AF-Q9VMM7-F1 FI04466P;
 354:  elr5-A  5.4  4.6  127   197    9   DROME:AF-Q7K1V5-F1 PROTEIN JAGUNAL;
 355:  egb6-A  5.4 15.3  132   559    5   DROME:AF-Q7K581-F1 SD01637P;
 356:  ej3i-A  5.4 16.2   94   159   10   DROME:AF-Q9VXL4-F1 NUCLEAR NUCLEIC ACID-BINDING PROTEIN C1D;
 357:  eiyz-A  5.4 15.9  126   650    6   DROME:AF-Q9VKU7-F1 GAMMA-TUBULIN COMPLEX COMPONENT 4 HOMOLOG;
 358:  em4t-A  5.4  8.8  126  1076    2   DROME:AF-Q8IQE6-F1 INSULIN RECEPTOR SUBSTRATE 53 KDA, ISOFORM A;
 359:  el34-A  5.4  4.7  100   142    6   DROME:AF-A8DY57-F1 GEO10349P1;
 360:  ef9o-A  5.4  9.4  121   445    7   DROME:AF-Q8SYG2-F1 COP9 SIGNALOSOME COMPLEX SUBUNIT 3;
 361:  eegj-A  5.4 17.8  143   891    8   DROME:AF-Q9W4V1-F1 UNCHARACTERIZED PROTEIN, ISOFORM E;
 362:  edm9-A  5.4  5.7  149   395    5   DROME:AF-P58962-F1 PUTATIVE GUSTATORY RECEPTOR 58A;
 363:  em36-A  5.4 24.4  118   674    8   DROME:AF-Q4V5A7-F1 IP14655P;
 364:  ekiq-A  5.4 18.9  106   305    4   DROME:AF-Q9U599-F1 AT01821P;
 365:  ef50-A  5.4 19.3  172  1307    7   DROME:AF-Q8MT77-F1 LD28489P;
 366:  ek2z-A  5.4 26.5  180  1059    9   DROME:AF-Q24120-F1 PROTEIN CAPPUCCINO;
 367:  ek62-A  5.4  5.8  118  2224   11   DROME:AF-P98081-F1 PROTEIN DISABLED;
 368:  edwn-A  5.4 21.1  109   592    5   DROME:AF-E2QCZ3-F1 DIAMOND;
 369:  eknk-A  5.4 15.4  131   530    2   DROME:AF-P07666-F1 SERENDIPITY LOCUS PROTEIN ALPHA;
 370:  ejr0-A  5.4  2.8   87   129   10   DROME:AF-A8DYA9-F1 UNCHARACTERIZED PROTEIN;
 371:  ejhe-A  5.3  3.6   84   258   10   DROME:AF-Q9VS38-F1 MEDIATOR OF RNA POLYMERASE II TRANSCRIPTION SUBUN
 372:  eg5z-A  5.3 14.1   85   213    5   DROME:AF-M9NFK6-F1 UNCHARACTERIZED PROTEIN, ISOFORM A;
 373:  emw5-A  5.3  9.5  109   890    7   DROME:AF-Q9VW97-F1 POSSIBLE LYSINE-SPECIFIC HISTONE DEMETHYLASE 1;
 374:  ec97-A  5.3 11.0  155   601   14   DROME:AF-Q9Y128-F1 CERAMIDE TRANSFER PROTEIN;
 375:  efvc-A  5.3 31.0  124   257    9   DROME:AF-Q8ML70-F1 IMMUNE-INDUCED PEPTIDES;
 376:  ejso-A  5.3 20.3  117   175    9   DROME:AF-Q9VUF9-F1 GH08457P;
 377:  ekha-A  5.3 21.1  141  1122    4   DROME:AF-Q9VCB8-F1 JAVA NO JIVE;
 378:  ege1-A  5.3  8.9  128   289    5   DROME:AF-Q9XYW6-F1 CARBOXY TERMINUS OF HSP70-INTERACTING PROTEIN;
 379:  egq4-A  5.3  5.4  131  1858    3   DROME:AF-M9PI41-F1 STICKY, ISOFORM B;
 380:  ehex-A  5.3 13.9  117   149    3   DROME:AF-Q9VXY1-F1 TUBULIN-SPECIFIC CHAPERONE A;
 381:  em4c-A  5.3  3.9  107   315    8   DROME:AF-Q95SH7-F1 GH26007P;
 382:  eequ-A  5.3  6.2  112   190    4   DROME:AF-A1A711-F1 IP17374P;
 383:  eig1-A  5.3 11.7  142   522    6   DROME:AF-Q9VG60-F1 DNA-DIRECTED RNA POLYMERASE III SUBUNIT RPC3;
 384:  emfl-A  5.3  9.8  103   405    4   DROME:AF-O01367-F1 PROTEIN HELD OUT WINGS;
 385:  ed5q-A  5.3  5.8  106   137    5   DROME:AF-A0A0B4JCU2-F1 UNCHARACTERIZED PROTEIN, ISOFORM A;
 386:  emzn-A  5.3 11.1  134   861   11   DROME:AF-Q7KN74-F1 TETRATRICOPEPTIDE REPEAT DOMAIN 7, ISOFORM A;
 387:  edmb-A  5.3  6.2  116   359    8   DROME:AF-Q7JW48-F1 RE12410P;
 388:  egqs-A  5.3 23.1  172  1091    6   DROME:AF-P48608-F1 PROTEIN DIAPHANOUS;
 389:  ej4p-A  5.3 14.7  113   966    4   DROME:AF-Q24171-F1 AT08303P;
 390:  ehjr-A  5.3  9.4  130   604    4   DROME:AF-Q9VNP7-F1 LD37241P;
 391:  eeun-A  5.3 11.9   99   600    4   DROME:AF-Q9VMX1-F1 KIF-BINDING PROTEIN;
 392:  eeud-A  5.3  3.8  109   347    8   DROME:AF-Q9VT39-F1 DUF4477 DOMAIN-CONTAINING PROTEIN;
 393:  ed0l-A  5.3  6.9   82   122    5   DROME:AF-M9PFD1-F1 UNCHARACTERIZED PROTEIN;
 394:  eia1-A  5.3  3.6  113   126    5   DROME:AF-Q9VGY3-F1 GEO12082P1;
 395:  ej9k-A  5.3 15.0  104   204    7   DROME:AF-Q059A4-F1 TRANSMEMBRANE PROTEIN 186;
 396:  ehbo-A  5.3  4.6  102   628    4   DROME:AF-Q9VSB3-F1 UNCHARACTERIZED PROTEIN, ISOFORM A;
 397:  emf4-A  5.3  3.7   68   252    3   DROME:AF-A1ZBT5-F1 MEDIATOR OF RNA POLYMERASE II TRANSCRIPTION SUBUN
 398:  emwi-A  5.3  6.2   69   507    4   DROME:AF-Q9W0X1-F1 GH15894P;
 399:  ei7a-A  5.3  4.1  108   606    7   DROME:AF-M9PC61-F1 UNCHARACTERIZED PROTEIN, ISOFORM E;
 400:  edsy-A  5.3  7.6  132   888    9   DROME:AF-A1Z7Y7-F1 SPAGHETTI-SQUASH ACTIVATOR, ISOFORM C;
 401:  efsv-A  5.2  9.6  100   509    4   DROME:AF-Q9VMS7-F1 PROBABLE CYTOCHROME P450 4AC3;
 402:  efxp-A  5.2 33.6   97   612    8   DROME:AF-Q9VXL9-F1 IP12579P;
 403:  ee9c-A  5.2 36.7  175   680    5   DROME:AF-A1Z9G7-F1 UNCHARACTERIZED PROTEIN, ISOFORM A;
 404:  eg1v-A  5.2  3.9   64   293    6   DROME:AF-Q9VNG0-F1 MEDIATOR OF RNA POLYMERASE II TRANSCRIPTION SUBUN
 405:  eevn-A  5.2  5.0  135   412    6   DROME:AF-Q9W2B2-F1 PUTATIVE GUSTATORY RECEPTOR 58C;
 406:  ec3w-A  5.2  3.3  101   831    3   DROME:AF-Q9VHB4-F1 UNCHARACTERIZED PROTEIN, ISOFORM A;
 407:  ej5x-A  5.2 19.3  126   250    6   DROME:AF-Q9VZL8-F1 FIRE EXIT, ISOFORM A;
 408:  ej11-A  5.2 12.4  114  1667    4   DROME:AF-Q9VHT6-F1 UNCHARACTERIZED PROTEIN, ISOFORM A;
 409:  el0d-A  5.2 28.2   81   648    2   DROME:AF-Q9VEC3-F1 ACTIN-RELATED PROTEIN 5;
 410:  ei2r-A  5.2  9.5   87   345    3   DROME:AF-Q9VXR6-F1 GH09650P;
 411:  ei1i-A  5.2 13.2  113   173    4   DROME:AF-Q01071-F1 ENHANCER OF SPLIT MDELTA PROTEIN;
 412:  emka-A  5.2 18.0  147  1302    5   DROME:AF-Q00748-F1 MULTIDRUG RESISTANCE PROTEIN HOMOLOG 65;
 413:  ef9g-A  5.2  8.8  107   485    5   DROME:AF-A1ZB24-F1 MUCIN 55B, ISOFORM A;
 414:  ejwp-A  5.2  4.5  107   560    5   DROME:AF-Q9VFG0-F1 MFS DOMAIN-CONTAINING PROTEIN;
 415:  ekts-A  5.2 21.8  146  1323    8   DROME:AF-Q9VJ21-F1 UNCHARACTERIZED PROTEIN, ISOFORM B;
 416:  egdh-A  5.2 13.1  167  1732    4   DROME:AF-Q9VJ35-F1 LD01527P;
 417:  ee23-A  5.2 20.8  174  2263   11   DROME:AF-M9PHU0-F1 UNCHARACTERIZED PROTEIN, ISOFORM C;
 418:  ef3y-A  5.2  8.2   83   392    8   DROME:AF-Q9VK20-F1 LD18447P;
 419:  ec70-A  5.2 13.5  128   724    5   DROME:AF-B7Z028-F1 ACYL-COENZYME A OXIDASE;
 420:  ejn2-A  5.2 20.2  182   805    6   DROME:AF-Q960Z0-F1 KINESIN-LIKE PROTEIN KLP10A;
 421:  ecup-A  5.2 39.1  179  1154    4   DROME:AF-A1Z9G8-F1 UNCHARACTERIZED PROTEIN;
 422:  eibd-A  5.2  4.8  117   731    5   DROME:AF-Q95RG8-F1 G PROTEIN-COUPLED RECEPTOR KINASE INTERACTING ARF
 423:  eiwj-A  5.2 21.5  124   318    7   DROME:AF-Q9W0P3-F1 MEDIATOR OF RNA POLYMERASE II TRANSCRIPTION SUBUN
 424:  el0j-A  5.2  7.6  102   271    1   DROME:AF-Q7K1H9-F1 GH07575P;
 425:  efka-A  5.2 16.6  131   535    8   DROME:AF-Q9VAU6-F1 LD27564P;
 426:  elkz-A  5.2  4.9   93   513    4   DROME:AF-Q7K561-F1 GH11294P;
 427:  elks-A  5.2 10.0  140   338    7   DROME:AF-Q9W2J0-F1 UNCHARACTERIZED PROTEIN;
 428:  egul-A  5.2  4.2  109   218   12   DROME:AF-Q7JWP5-F1 TETRASPANIN;
 429:  el3s-A  5.1 26.9  144   889   11   DROME:AF-Q9VZ63-F1 RE22038P;
 430:  ekj2-A  5.1 10.6  104   665   10   DROME:AF-Q9VWC8-F1 LD11581P;
 431:  ej7q-A  5.1 29.3  140   458    7   DROME:AF-Q9VQQ6-F1 FI18122P1;
 432:  eg18-A  5.1  4.6  113   639    4   DROME:AF-Q24179-F1 PROTEIN SLY1 HOMOLOG;
 433:  ec34-A  5.1  7.8  114   194    3   DROME:AF-P22468-F1 GONADAL PROTEIN GDL;
 434:  ehs4-A  5.1 34.4  137   379    9   DROME:AF-Q9VH64-F1 LD29322P;
 435:  ed5f-A  5.1  8.2   97   255    2   DROME:AF-Q9VIB7-F1 RETICULON-LIKE PROTEIN;
 436:  eh5h-A  5.1 13.6  161   823    9   DROME:AF-Q9XZ06-F1 NUCLEAR PORE COMPLEX PROTEIN NUP93-1;
 437:  ekww-A  5.1 21.9  158   678    4   DROME:AF-Q9I7L8-F1 CELL DIVISION CYCLE 23, ISOFORM A;
 438:  ei3t-A  5.1  5.5  108   814    8   DROME:AF-Q9VKF6-F1 V-TYPE PROTON ATPASE SUBUNIT A;
 439:  eiqu-A  5.1  7.5  124  1063    7   DROME:AF-Q2PDY3-F1 UNCHARACTERIZED PROTEIN, ISOFORM F;
 440:  elv4-A  5.1 15.1  136   327    4   DROME:AF-Q9XZ58-F1 COP9 SIGNALOSOME COMPLEX SUBUNIT 5;
 441:  ei9f-A  5.1 19.0  127  1355    9   DROME:AF-Q9VLN6-F1 FI20146P1;
 442:  elxv-A  5.1 26.5  206  1513    4   DROME:AF-Q9VWK5-F1 GH15225P;
 443:  egtz-A  5.1 29.3  190   896    6   DROME:AF-P22815-F1 PROTEIN BRIDE OF SEVENLESS;
 444:  ee9e-A  5.1 24.9  182  2528    8   DROME:AF-E1JI78-F1 FORMIN HOMOLOGY 2 DOMAIN CONTAINING, ISOFORM I;
 445:  elbc-A  5.1  5.1  110   986    9   DROME:AF-Q9VHY7-F1 HL04706P;
 446:  eikg-A  5.1  3.4   97   110    1   DROME:AF-Q9V9U7-F1 TUBULIN-SPECIFIC CHAPERONE A;
 447:  emzk-A  5.1 23.4  129   568    4   DROME:AF-Q9VZW3-F1 ALWAYS EARLY, ISOFORM A;
 448:  eifj-A  5.1  5.1  102   226    8   DROME:AF-Q8T0Q4-F1 GH13992P;
 449:  els7-A  5.1  4.6   74    78    9   DROME:AF-Q9VVA8-F1 TRANSMEMBRANE PROTEIN 258;
 450:  ejys-A  5.1  5.6  107   145    9   DROME:AF-B7YZH0-F1 UNCHARACTERIZED PROTEIN;
 451:  ek4f-A  5.1 12.5  114   266    4   DROME:AF-Q9VT69-F1 PHOSPHATIDYLINOSITOL-4,5-BISPHOSPHATE 4-PHOSPHATA
 452:  ekpd-A  5.1 26.5  108   307    4   DROME:AF-Q9VZZ8-F1 AT01695P;
 453:  eliz-A  5.1  4.9   89   289    6   DROME:AF-Q9W2I4-F1 FI01566P;
 454:  ekp1-A  5.1 17.9  116   868    8   DROME:AF-Q9VIY5-F1 UNCHARACTERIZED PROTEIN;
 455:  edeh-A  5.1  6.5  107   495    4   DROME:AF-A0A0B4KH28-F1 SYNDAPIN, ISOFORM C;
 456:  ejls-A  5.1  6.5  126   751    2   DROME:AF-Q9VJD3-F1 CONSERVED OLIGOMERIC GOLGI COMPLEX SUBUNIT 5;
 457:  ek8q-A  5.1 26.8  131   814    7   DROME:AF-Q9VSW5-F1 KINESIN-LIKE PROTEIN AT 67A, ISOFORM A;
 458:  eeui-A  5.1 32.0  142  2300    4   DROME:AF-Q9VZS7-F1 HOBBIT, ISOFORM B;
 459:  eiru-A  5.1  7.8  127   217    7   DROME:AF-Q7K527-F1 GH14950P;
 460:  elxk-A  5.0 12.8   90   635    7   DROME:AF-A1Z6S7-F1 FI02061P;
 461:  ec17-A  5.0 13.5  132   592    8   DROME:AF-Q9W0I6-F1 PHOSPHATIDYLINOSITOL-3-PHOSPHATASE SAC1;
 462:  eh9a-A  5.0  7.1  120   570    4   DROME:AF-P83094-F1 STROMAL INTERACTION MOLECULE HOMOLOG;
 463:  egp4-A  5.0  4.4  126   508   10   DROME:AF-Q9VCZ3-F1 OCTOPAMINE RECEPTOR BETA-1R;
 464:  eezj-A  5.0  9.3  134   183    4   DROME:AF-Q9VJ11-F1 CALCIUM LOAD-ACTIVATED CALCIUM CHANNEL;
 465:  eejo-A  5.0  6.6   97   739    1   DROME:AF-P11346-F1 RAF HOMOLOG SERINE/THREONINE-PROTEIN KINASE RAF;
 466:  emx3-A  5.0 32.9  202  1900   11   DROME:AF-Q9VTS9-F1 ROLLING PEBBLES, ISOFORM B;
 467:  ejw4-A  5.0 11.2  105   513   13   DROME:AF-A1ZBJ8-F1 FI19908P1;
 468:  ejr4-A  5.0  3.9  106   602    5   DROME:AF-Q9W397-F1 RE67794P;
 469:  el31-A  5.0 35.3  133   242    6   DROME:AF-M9PIQ9-F1 UNCHARACTERIZED PROTEIN, ISOFORM C;
 470:  ee0d-A  5.0 34.4  194  1265    5   DROME:AF-Q9VB25-F1 KINESIN-LIKE PROTEIN KLP98A;
 471:  efvo-A  5.0  4.3  128   228    2   DROME:AF-Q9W0M4-F1 ENDOPLASMIC RETICULUM TRANSMEMBRANE PROTEIN;
 472:  ek9x-A  5.0  7.0  113   355    5   DROME:AF-Q95TP0-F1 TUBULIN-FOLDING COFACTOR C;
 473:  eits-A  5.0  5.9   94   502    5   DROME:AF-Q9VHP4-F1 PROBABLE CYTOCHROME P450 313B1;
 474:  el9t-A  5.0 31.2  137   711    6   DROME:AF-Q9W5C1-F1 RE02292P;
 475:  ee2a-A  5.0 11.6  133  2072    4   DROME:AF-P91621-F1 PROTEIN STILL LIFE, ISOFORM SIF TYPE 1;
 476:  efm0-A  5.0 37.8  110   421    4   DROME:AF-Q8T3Z0-F1 TEKTIN;
 477:  eg09-A  5.0 27.6  117  1885    6   DROME:AF-M9NGY4-F1 ZAP3, ISOFORM E;
 478:  eiuk-A  5.0 35.0  113   388    7   DROME:AF-Q6NMT8-F1 AT01712P;
 479:  ejlv-A  5.0  5.7  106   207    4   DROME:AF-Q9VE78-F1 CORONA;
 480:  eio8-A  5.0  8.6  117   411    7   DROME:AF-Q9VYY5-F1 UNCHARACTERIZED PROTEIN;
 481:  eghg-A  5.0  4.3  100   160    6   DROME:AF-Q8T0T9-F1 TRANSMEMBRANE PROTEIN 35A;
 482:  efyy-A  5.0 15.9  125   366    5   DROME:AF-Q8IQ70-F1 CALCIUM UNIPORTER PROTEIN, MITOCHONDRIAL;
 483:  eewz-A  5.0  7.9   87   103    3   DROME:AF-E1JIX4-F1 UNCHARACTERIZED PROTEIN;
 484:  efbz-A  5.0 22.5  169   957    8   DROME:AF-B7YZM8-F1 BARDET-BIEDL SYNDROME 9;
 485:  ehnl-A  5.0 15.1  104   602    9   DROME:AF-Q7KLE5-F1 ENDOPHILIN-A;
 486:  em67-A  5.0  4.9   98   122    7   DROME:AF-Q9VTT1-F1 IP04456P;
 487:  empp-A  5.0  5.6  139   507    9   DROME:AF-Q9VKN9-F1 RE12806P;
 488:  ei6b-A  4.9 28.6  213   863    5   DROME:AF-Q8IR94-F1 UNCHARACTERIZED PROTEIN;
 489:  ejmf-A  4.9 33.2  189  1340    8   DROME:AF-Q9VPR5-F1 SPLICING FACTOR 3B SUBUNIT 1, ISOFORM A;
 490:  eftl-A  4.9 13.2  124   338    6   DROME:AF-Q9U9Q4-F1 EUKARYOTIC TRANSLATION INITIATION FACTOR 3 SUBUNI
 491:  eh5a-A  4.9 16.7  157  1010    8   DROME:AF-Q9VU34-F1 LD45758P;
 492:  efdi-A  4.9  6.3  115   615    3   DROME:AF-Q10714-F1 ANGIOTENSIN-CONVERTING ENZYME;
 493:  eevy-A  4.9  3.2   89   176    6   DROME:AF-Q9VVS4-F1 MEDIATOR OF RNA POLYMERASE II TRANSCRIPTION SUBUN
 494:  ejsj-A  4.9  4.8   86    88    1   DROME:AF-Q8IQ94-F1 FI09328P;
 495:  eg1m-A  4.9 23.2  182   704   10   DROME:AF-Q9VW76-F1 GH12423P;
 496:  emhz-A  4.9 13.5  122   807    7   DROME:AF-Q9VYY9-F1 ECOTROPIC VIRAL INTEGRATION SITE 5 ORTHOLOG;
 497:  emwj-A  4.9  9.4  139   471    1   DROME:AF-Q7K5N4-F1 UBIQUITIN CARBOXYL-TERMINAL HYDROLASE CALYPSO;
 498:  ee2r-A  4.9  6.1  117   226    7   DROME:AF-Q7K1I4-F1 TETRASPANIN;
 499:  elmx-A  4.9  7.7  124   146    4   DROME:AF-Q7JVK8-F1 GEO08987P1;
 500:  edn1-A  4.9 12.3  106   224    6   DROME:AF-Q01068-F1 ENHANCER OF SPLIT M3 PROTEIN;
 501:  egxj-A  4.9 10.0  110   376    4   DROME:AF-P40427-F1 HOMEOBOX PROTEIN EXTRADENTICLE;
 502:  ehaa-A  4.9 10.3   90   628    8   DROME:AF-Q9W0Z1-F1 ANGIOTENSIN-CONVERTING ENZYME;
 503:  eggi-A  4.9 11.6  150   905    7   DROME:AF-Q9VI54-F1 LD29489P;
 504:  eio1-A  4.9  6.0  109   286    6   DROME:AF-Q9VDE4-F1 BRIDE OF DOUBLETIME;
 505:  emtr-A  4.9  9.0  139   215   12   DROME:AF-A1Z6U3-F1 IP01824P;
 506:  ehxh-A  4.9 19.7  106   195    4   DROME:AF-Q01069-F1 ENHANCER OF SPLIT MBETA PROTEIN;
 507:  ekhr-A  4.9 17.6   81   644    4   DROME:AF-A1Z714-F1 BLOWN FUSE, ISOFORM A;
 508:  ejty-A  4.9 13.9  141   584    6   DROME:AF-Q9VXF1-F1 SERINE/THREONINE-PROTEIN PHOSPHATASE 2B CATALYTIC
 509:  elfi-A  4.9  3.4   93   145    9   DROME:AF-Q86BK9-F1 MEDIATOR COMPLEX SUBUNIT 22;
 510:  ef6j-A  4.9  5.5   99  1190    5   DROME:AF-A1Z7T0-F1 SERINE/THREONINE-PROTEIN KINASE N;
 511:  emw2-A  4.9 21.3  124   890    8   DROME:AF-Q9V435-F1 YURI GAGARIN, ISOFORM B;
 512:  elcp-A  4.9  3.7  114   195    8   DROME:AF-A1A701-F1 IP17336P;
 513:  egyh-A  4.9  4.6   81   159    6   DROME:AF-Q9VQR2-F1 NADH DEHYDROGENASE  1 BETA SUBCOMPLEX
 514:  efi1-A  4.9 16.9  134   292    7   DROME:AF-Q9VWF7-F1 PHOSPHOSERYL TRNA KINASE, ISOFORM A;
 515:  ef3r-A  4.9  9.4  113   520    5   DROME:AF-Q9V557-F1 PROBABLE CYTOCHROME P450 4P2;
 516:  ej4w-A  4.9  8.0  114   212    7   DROME:AF-Q9W236-F1 VACUOLAR PROTEIN SORTING 20, ISOFORM A;
 517:  ecw5-A  4.9 27.7  142   302   10   DROME:AF-Q8SXS0-F1 RE40914P;
 518:  eeni-A  4.9  8.6  150  1200    2   DROME:AF-Q9VXE9-F1 STRUCTURAL MAINTENANCE OF CHROMOSOMES PROTEIN;
 519:  emfw-A  4.9  8.9  109   639    5   DROME:AF-Q8T051-F1 LD28458P;
 520:  eev2-A  4.9 19.3  112   859    4   DROME:AF-Q9W2R4-F1 INSCUTEABLE;
 521:  ehni-A  4.9 34.8  143  1238   10   DROME:AF-Q9VCD8-F1 STRUCTURAL MAINTENANCE OF CHROMOSOMES PROTEIN;
 522:  efbx-A  4.9 25.5  222  2516    9   DROME:AF-Q24270-F1 VOLTAGE-DEPENDENT CALCIUM CHANNEL TYPE D SUBUNIT
 523:  ekkt-A  4.9 15.0  102   553   10   DROME:AF-Q9VEQ5-F1 ALPHA ACTININ 3;
 524:  eh08-A  4.9  9.3   95  1553   11   DROME:AF-Q9W0P8-F1 MEDIATOR OF RNA POLYMERASE II TRANSCRIPTION SUBUN
 525:  efvu-A  4.9 18.5  104   740    4   DROME:AF-M9MRI4-F1 E3 UBIQUITIN-PROTEIN LIGASE TRIM9;
 526:  eew9-A  4.9 18.2  146   647   10   DROME:AF-Q8MSU3-F1 PUTATIVE FERRIC-CHELATE REDUCTASE 1 HOMOLOG;
 527:  eixp-A  4.9 15.9  164   362    2   DROME:AF-Q9VCX6-F1 AT09144P;
 528:  ehx9-A  4.8 15.9  145   809   10   DROME:AF-Q7KRW1-F1 PROTEIN TRC8 HOMOLOG;
 529:  eh06-A  4.8 30.6  102   428    7   DROME:AF-Q9I7W5-F1 SOMETHING ABOUT SILENCING PROTEIN 10;
 530:  ekou-A  4.8 30.6  166  1953    4   DROME:AF-A1Z9W4-F1 LD11480P;
 531:  ej5d-A  4.8 47.7  124  1833    5   DROME:AF-Q9VUH6-F1 MYOPIC;
 532:  elvb-A  4.8 18.1  153   984   11   DROME:AF-M9MRJ1-F1 UNCHARACTERIZED PROTEIN, ISOFORM F;
 533:  em55-A  4.8 12.7  101   246    4   DROME:AF-Q9VII2-F1 IP07785P;
 534:  emn8-A  4.8  9.5  109   750    9   DROME:AF-X2JI61-F1 BRIVIDO-3, ISOFORM C;
 535:  efz1-A  4.8  4.6  111   314    5   DROME:AF-A0A0B4K6G0-F1 UNCHARACTERIZED PROTEIN, ISOFORM B;
 536:  elxt-A  4.8  9.0  100   199   11   DROME:AF-Q9VVF2-F1 UNCHARACTERIZED PROTEIN;
 537:  elz7-A  4.8 24.8  152   446    6   DROME:AF-B7YZX2-F1 INWARDLY RECTIFYING POTASSIUM CHANNEL 3, ISOFORM
 538:  efnm-A  4.8  6.8  110   262   11   DROME:AF-P00417-F1 CYTOCHROME C OXIDASE SUBUNIT 3;
 539:  eie7-A  4.8  5.5   91   206    4   DROME:AF-Q9VJC8-F1 UNCHARACTERIZED PROTEIN;
 540:  eh18-A  4.8  8.7  100   509    9   DROME:AF-Q95SK3-F1 CDK5RAP3-LIKE PROTEIN;
 541:  emps-A  4.8  6.0  107   234    6   DROME:AF-A0A0B4K701-F1 UNCHARACTERIZED PROTEIN, ISOFORM B;
 542:  eiyp-A  4.8 34.2  129   715    9   DROME:AF-Q9VF73-F1 FI17904P1;
 543:  ec2p-A  4.8 17.8  110   139    8   DROME:AF-Q8T975-F1 AT18358P;
 544:  eivk-A  4.8 27.8  115  1061    4   DROME:AF-P34739-F1 TRANSCRIPTION TERMINATION FACTOR 2;
 545:  efxh-A  4.8 26.2  156  1318    4   DROME:AF-Q9W252-F1 DNA REPAIR PROTEIN RAD50;
 546:  eimc-A  4.8  8.5  129   359    4   DROME:AF-Q9VX12-F1 LD38742P;
 547:  edmi-A  4.8  4.3   69   495    4   DROME:AF-Q8IMZ4-F1 P53 PROTEIN LONG FORM VARIANT 1;
 548:  ek35-A  4.8  5.6  145   877    3   DROME:AF-Q9VXC2-F1 UNCHARACTERIZED PROTEIN;
 549:  ekqm-A  4.8 13.2  150   435    9   DROME:AF-Q8SWR3-F1 SEX PEPTIDE RECEPTOR;
 550:  edhw-A  4.8 35.8  150  1336    5   DROME:AF-A1ZAV1-F1 COILED-COIL AND C2 DOMAIN-CONTAINING PROTEIN 2A;
 551:  ej8t-A  4.8  4.4  113   250    8   DROME:AF-A1Z6U7-F1 TETRASPANIN 42EP, ISOFORM A;
 552:  ekor-A  4.8  6.5  108   395   10   DROME:AF-Q7JZM1-F1 RE21922P;
 553:  ej2x-A  4.8  6.5  109   186    6   DROME:AF-Q9VYH1-F1 FERRITIN;
 554:  elmo-A  4.8  7.9  111   961    7   DROME:AF-O46037-F1 VINCULIN;
 555:  egb1-A  4.8  7.5  114   189    7   DROME:AF-Q9VNT6-F1 GH11730P;
 556:  edho-A  4.8 29.1  148   917    8   DROME:AF-P43248-F1 DNA MISMATCH REPAIR PROTEIN SPELLCHECKER 1;
 557:  emhk-A  4.8  9.5  100   442    6   DROME:AF-Q9VZS6-F1 PUTATIVE NEUTRAL SPHINGOMYELINASE;
 558:  elq7-A  4.8 34.3  122   783    2   DROME:AF-A1Z847-F1 UNCHARACTERIZED PROTEIN, ISOFORM B;
 559:  ekui-A  4.8  3.5   94   161    3   DROME:AF-M9MRW9-F1 UNCHARACTERIZED PROTEIN, ISOFORM C;
 560:  eeci-A  4.8 20.9   89   513    2   DROME:AF-Q9VL59-F1 ZINC FINGER CCCH-TYPE WITH G PATCH DOMAIN-CONTAIN
 561:  ef1f-A  4.8  6.0  161   363    6   DROME:AF-Q7KTW4-F1 RE38102P;
 562:  emgx-A  4.8 13.3  128   220    9   DROME:AF-Q9GYV9-F1 MEDIATOR OF RNA POLYMERASE II TRANSCRIPTION SUBUN
 563:  ek9g-A  4.8 22.3  117   720    5   DROME:AF-Q9V3Y8-F1 FI05319P;
 564:  eeoz-A  4.8  9.8  155  1374   10   DROME:AF-P91660-F1 PROBABLE MULTIDRUG RESISTANCE-ASSOCIATED PROTEIN
 565:  eew5-A  4.8  5.7  125   235    3   DROME:AF-Q9VID1-F1 TETRASPANIN;
 566:  ei8d-A  4.7 14.6  193  2042    5   DROME:AF-Q9VEZ3-F1 PROTEIN MINI SPINDLES;
 567:  ecvg-A  4.7 15.9  164  1248   12   DROME:AF-Q9VKY2-F1 CULLIN-ASSOCIATED NEDD8-DISSOCIATED PROTEIN 1;
 568:  eht9-A  4.7  8.2  151  1324    3   DROME:AF-Q9VVF8-F1 UNCHARACTERIZED PROTEIN, ISOFORM A;
 569:  elo7-A  4.7 23.3  158  1313    7   DROME:AF-Q5BI62-F1 LP14331P;
 570:  emum-A  4.7 10.0   96   387    7   DROME:AF-Q7K2N0-F1 ENDOPLASMIC RETICULUM JUNCTION FORMATION PROTEIN
 571:  eld4-A  4.7 33.7  120   637    4   DROME:AF-Q9W2B3-F1 UNCHARACTERIZED PROTEIN, ISOFORM A;
 572:  edp5-A  4.7 15.3  117   531    7   DROME:AF-Q9VPX0-F1 GH26159P;
 573:  ecw7-A  4.7  6.3  102   581    7   DROME:AF-Q9VVD3-F1 LD31138P;
 574:  em19-A  4.7 17.0  220   742   10   DROME:AF-Q9VAD6-F1 CONSERVED OLIGOMERIC GOLGI COMPLEX SUBUNIT 7;
 575:  eimo-A  4.7 13.7  168   993    5   DROME:AF-Q9U4F8-F1 BCDNA.LD34475;
 576:  ehyo-A  4.7 20.3  151  1192    7   DROME:AF-Q8IMA8-F1 PROTEIN PANGOLIN, ISOFORM J;
 577:  emyo-A  4.7  5.0  108   153    5   DROME:AF-A0A0B4LG35-F1 UNCHARACTERIZED PROTEIN;
 578:  eh4i-A  4.7  4.6   93   508    6   DROME:AF-P46824-F1 KINESIN LIGHT CHAIN;
 579:  elik-A  4.7  5.9  102   634   10   DROME:AF-Q9VRN6-F1 SEPARASE;
 580:  eex5-A  4.7 14.0  127  1713    6   DROME:AF-Q9VTR6-F1 PERICARDIN;
 581:  ekcj-A  4.7 13.7  140   814    6   DROME:AF-Q9VA23-F1 FI22211P1;
 582:  egkj-A  4.7  7.6  104   609    8   DROME:AF-A1Z7M8-F1 ANGIOTENSIN-CONVERTING ENZYME;
 583:  ec1s-A  4.7 15.1  122  1263    9   DROME:AF-A1ZA45-F1 UNCHARACTERIZED PROTEIN, ISOFORM A;
 584:  ed8m-A  4.7 25.9  143   246    6   DROME:AF-Q9V9U6-F1 LD39576P;
 585:  eeh0-A  4.7  5.6   85   314   12   DROME:AF-Q9VMJ6-F1 TETRASPANIN;
 586:  ekj1-A  4.7  6.1  180  1977    6   DROME:AF-A1Z8X3-F1 ANASTRAL SPINDLE 3;
 587:  egec-A  4.7  5.2   83   549   11   DROME:AF-Q9VPP9-F1 BARDET-BIEDL SYNDROME 8;
 588:  egfd-A  4.7  7.2   89   276    6   DROME:AF-Q2PDV5-F1 UNCHARACTERIZED PROTEIN;
 589:  el27-A  4.7  5.0   99   241    6   DROME:AF-Q9VLI3-F1 IP07829P;
 590:  eiyi-A  4.7  6.3  116   219   15   DROME:AF-Q9W0X9-F1 FI21252P1;
 591:  elhq-A  4.7 16.3   96   361    6   DROME:AF-Q9VKP4-F1 MIP04751P;
 592:  ef1g-A  4.7  8.3  121   210   10   DROME:AF-Q9VXZ7-F1 UNCHARACTERIZED PROTEIN;
 593:  ejgb-A  4.7  2.1   60   243    3   DROME:AF-Q95RI7-F1 LD28068P;
 594:  ele4-A  4.7  3.3   96   264    1   DROME:AF-Q9V436-F1 26S PROTEASOME NON-ATPASE REGULATORY SUBUNIT 8;
 595:  egw4-A  4.7 21.7  103   236    6   DROME:AF-Q95SS8-F1 TRANSMEMBRANE PROTEIN 70 HOMOLOG, MITOCHONDRIAL;
 596:  efe0-A  4.7 17.4  176  1931    2   DROME:AF-Q4LDP4-F1 GCP_N_TERMINAL DOMAIN-CONTAINING PROTEIN;
 597:  edp2-A  4.7 14.8  130   783    5   DROME:AF-Q7KTT0-F1 XE7, ISOFORM A;
 598:  ejzz-A  4.7 14.7  154   571    8   DROME:AF-A0A1Z1CH18-F1 MITOCHONDRIA-EATING PROTEIN;
 599:  eiw3-A  4.7  9.8  109   188    4   DROME:AF-Q7KBL8-F1 MEDIATOR OF RNA POLYMERASE II TRANSCRIPTION SUBUN
 600:  em4k-A  4.7  4.3   89   125    3   DROME:AF-Q9VW56-F1 PROBABLE PREFOLDIN SUBUNIT 6;
 601:  egyj-A  4.7  7.7  125   149    5   DROME:AF-Q7JY26-F1 AT24188P;
 602:  efvr-A  4.7  5.0   94   228   11   DROME:AF-Q9VIU6-F1 LD43293P;
 603:  ekh1-A  4.7  5.5  143  1374    7   DROME:AF-Q961D3-F1 LD17001P;
 604:  ek51-A  4.7  4.5  117   433    8   DROME:AF-Q9VEF5-F1 INHIBITOR OF GROWTH PROTEIN;
 605:  eerw-A  4.7  8.4  137  1363    6   DROME:AF-Q9VDS9-F1 APOPTOTIC SIGNAL-REGULATING KINASE 1, ISOFORM C;
 606:  em48-A  4.6 20.8   98   392    6   DROME:AF-Q8IR43-F1 FI08446P;
 607:  ekfl-A  4.6 35.4  118   795    8   DROME:AF-Q9W3G6-F1 NICOTINIC ACETYLCHOLINE RECEPTOR ALPHA3, ISOFORM
 608:  eflx-A  4.6 15.1   84   332   11   DROME:AF-Q9W1Q4-F1 UNCHARACTERIZED PROTEIN, ISOFORM D;
 609:  edtj-A  4.6 20.5  126   598    4   DROME:AF-Q9VWA6-F1 CILIA- AND FLAGELLA-ASSOCIATED PROTEIN 157;
 610:  ec39-A  4.6 35.6  180  1059    8   DROME:AF-Q9VW51-F1 RNA POLYMERASE II ELONGATION FACTOR ELL;
 611:  ee0c-A  4.6  3.5   91   226    2   DROME:AF-Q9VVI9-F1 CHARGED MULTIVESICULAR BODY PROTEIN 5;
 612:  emd1-A  4.6 26.5  136   585    9   DROME:AF-Q960E8-F1 GENERAL TRANSCRIPTION FACTOR IIH SUBUNIT 1;
 613:  eh9j-A  4.6 24.9  117  1844    5   DROME:AF-A0A0B4JDC9-F1 RIM-BINDING PROTEIN, ISOFORM F;
 614:  eiqe-A  4.6 24.7  134   591    6   DROME:AF-X2JAL0-F1 UNCHARACTERIZED PROTEIN;
 615:  eftz-A  4.6  3.8  106   168    6   DROME:AF-Q9VCZ8-F1 PROBABLE PREFOLDIN SUBUNIT 5;
 616:  egyp-A  4.6 13.7   92   176    3   DROME:AF-Q9W549-F1 COA8 FAMILY PROTEIN CG14806, MITOCHONDRIAL;
 617:  elh6-A  4.6 22.3  163   454   11   DROME:AF-A0A0B4LHI9-F1 INWARDLY RECTIFYING POTASSIUM CHANNEL 2, ISOFO
 618:  ehyz-A  4.6 30.8  136   731    3   DROME:AF-Q9W148-F1 UNCONVENTIONAL PREFOLDIN RPB5 INTERACTOR-LIKE PRO
 619:  ejew-A  4.6 26.9  148   917    4   DROME:AF-Q9XYP8-F1 GAMMA-TUBULIN COMPLEX COMPONENT 3;
 620:  ed64-A  4.6 16.9  202  1126    6   DROME:AF-P55162-F1 MEMBRANE-ASSOCIATED PROTEIN HEM;
 621:  ek4w-A  4.6 10.3   97   590    7   DROME:AF-A1Z7N3-F1 CONCENTRATIVE NUCLEOSIDE TRANSPORTER 1;
 622:  eicn-A  4.6  4.0   74   615    9   DROME:AF-Q9W3Y6-F1 ANAPHASE PROMOTING COMPLEX SUBUNIT 7, ISOFORM A;
 623:  eh9r-A  4.6  4.3   92   165    7   DROME:AF-Q9VMK8-F1 TRANSMEMBRANE PROTEIN 138;
 624:  eiot-A  4.6  7.1  105   634    6   DROME:AF-Q961J0-F1 GH21160P;
 625:  ek31-A  4.6  4.6   91   132    8   DROME:AF-Q4QQ01-F1 IP05962P;
 626:  el26-A  4.6 23.7  126   443    5   DROME:AF-Q9V784-F1 SAM50-LIKE PROTEIN CG7639;
 627:  ej2u-A  4.6 31.1  147  1346    4   DROME:AF-B7Z0D3-F1 BCL2-ASSOCIATED ATHANOGENE 6;
 628:  ecvd-A  4.6  3.7   93   746    4   DROME:AF-A1ZAC4-F1 FI20010P1;
 629:  ei72-A  4.6 10.6  148   390    3   DROME:AF-Q8SYD9-F1 ENDOPHILIN-A;
 630:  ekw1-A  4.6 22.9  155   961    8   DROME:AF-Q9I7D3-F1 CAPRIN HOMOLOG;
 631:  ekkw-A  4.6 37.0  127   625    6   DROME:AF-Q9VDG2-F1 RALA-BINDING PROTEIN 1;
 632:  emin-A  4.6  8.6  125   341    6   DROME:AF-Q9VK00-F1 UNCHARACTERIZED PROTEIN, ISOFORM A;
 633:  ee62-A  4.6  6.4  140  1137    8   DROME:AF-Q9VXF4-F1 UNCHARACTERIZED PROTEIN, ISOFORM A;
 634:  edvq-A  4.6  6.2  125   603    8   DROME:AF-M9PJS6-F1 UNCHARACTERIZED PROTEIN, ISOFORM D;
 635:  ede2-A  4.6 10.3   99   274    5   DROME:AF-Q9VIK5-F1 RE60872P;
 636:  eitv-A  4.6  2.4   85   177    6   DROME:AF-Q9VZ71-F1 RE01453P;
 637:  emt4-A  4.6  5.5   88   552    9   DROME:AF-Q9VET1-F1 FI07620P;
 638:  eenn-A  4.6 27.2  126   972    6   DROME:AF-A1Z9N0-F1 DYNAMIN-LIKE 120 KDA PROTEIN, FORM S1;
 639:  eddi-A  4.6 16.1  131   736    8   DROME:AF-Q8T8Z2-F1 AT14535P;
 640:  eelj-A  4.6  9.2  117   131    5   DROME:AF-Q9W3A7-F1 MIP32340P1;
 641:  ejkm-A  4.6 18.3  186  1815    4   DROME:AF-Q9W1Y8-F1 UNCHARACTERIZED PROTEIN, ISOFORM B;
 642:  edax-A  4.6  4.8  107   131    7   DROME:AF-Q8T0B1-F1 NUCLEAR ENVELOPE PHOSPHATASE-REGULATORY SUBUNIT 1
 643:  emyh-A  4.5 24.6  137   471    4   DROME:AF-M9PIH9-F1 TRANSCRIPTION FACTOR AP-2, ISOFORM D;
 644:  ee1x-A  4.5 10.3  109   456   11   DROME:AF-Q7JV41-F1 CAAX PRENYL PROTEASE;
 645:  eiud-A  4.5 33.9  162  1555    7   DROME:AF-Q9VB40-F1 UNCHARACTERIZED PROTEIN, ISOFORM C;
 646:  edk2-A  4.5 16.3  171   966    6   DROME:AF-Q9VLM8-F1 ALANINE--TRNA LIGASE, CYTOPLASMIC;
 647:  eljb-A  4.5  9.8  109   208    6   DROME:AF-Q9VF70-F1 CEREBRAL CAVERNOUS MALFORMATION 3;
 648:  eczw-A  4.5 15.1  134   921    5   DROME:AF-Q7K3L1-F1 GUANYLATE KINASE-ASSOCIATED PROTEIN MARS;
 649:  elyi-A  4.5  3.8   73   345    5   DROME:AF-Q9VDQ6-F1 UNCHARACTERIZED PROTEIN;
 650:  edt2-A  4.5 14.4  102   569    7   DROME:AF-Q9VVK7-F1 NUCB1;
 651:  ejgo-A  4.5  8.8   93   107    5   DROME:AF-Q9W286-F1 FI15737P1;
 652:  ee9m-A  4.5 17.0   92   469    8   DROME:AF-Q9VZP2-F1 FI19868P1;
 653:  egi4-A  4.5 28.2  122  1878    8   DROME:AF-A8DY93-F1 SLOWPOKE 2, ISOFORM D;
 654:  em0f-A  4.5 11.6  148   693    6   DROME:AF-A2VEY9-F1 PALMITOYLTRANSFERASE APP;
 655:  eiw7-A  4.5 17.0  115   186    5   DROME:AF-Q4V5L4-F1 IP06917P;
 656:  eeie-A  4.5 18.6  145  1476    4   DROME:AF-Q9V9T4-F1 ATP-DEPENDENT CHROMATIN ASSEMBLY FACTOR LARGE SUB
 657:  eh2g-A  4.5  7.4  113   268   10   DROME:AF-A8Y4V5-F1 FI20903P1;
 658:  eji7-A  4.5  4.6   88   227    7   DROME:AF-Q9VNA4-F1 UNCHARACTERIZED PROTEIN CG1161;
 659:  eg13-A  4.5  8.6   77   101    4   DROME:AF-Q9VYX1-F1 ENHANCER OF YELLOW 2 TRANSCRIPTION FACTOR;
 660:  eltx-A  4.5 19.4  111   435    6   DROME:AF-Q26263-F1 PROTEIN DEADPAN;
 661:  eda7-A  4.5  4.8   90   126    4   DROME:AF-Q9VMH8-F1 GEO07746P1;
 662:  ejw8-A  4.5 50.6  130   677    7   DROME:AF-Q9V4W1-F1 NUCLEOPORIN GLE1;
 663:  el8u-A  4.5  6.4  100   448    8   DROME:AF-Q9VZG8-F1 RT03134P;
 664:  elzj-A  4.5  9.7  119   515    8   DROME:AF-Q9V559-F1 PROBABLE CYTOCHROME P450 4P3;
 665:  eluy-A  4.5 15.8  178   660    6   DROME:AF-A1Z935-F1 SOLUTE CARRIER FAMILY 30 MEMBER 9;
 666:  edtc-A  4.5 12.5   98   435   15   DROME:AF-O77410-F1 EUKARYOTIC TRANSLATION INITIATION FACTOR 3 SUBUNI
 667:  eja5-A  4.5 44.0  134  1797   10   DROME:AF-Q7KV24-F1 UNCHARACTERIZED PROTEIN;
 668:  ehhf-A  4.5 22.3  134   474   10   DROME:AF-Q9VJQ7-F1 LD27791P;
 669:  efbo-A  4.5 25.8  139   663    6   DROME:AF-Q9W352-F1 CXXC-TYPE ZINC FINGER PROTEIN 1;
 670:  edis-A  4.5  8.7  104   651    8   DROME:AF-P11147-F1 HEAT SHOCK 70 KDA PROTEIN COGNATE 4;
 671:  ej1b-A  4.5  3.2   66   131   11   DROME:AF-Q9VRD7-F1 GEO12064P1;
 672:  eese-A  4.5 20.5  141   669    6   DROME:AF-Q9VCD3-F1 LP20373P;
 673:  eime-A  4.5  5.3  130   190    5   DROME:AF-R9PY72-F1 UNCHARACTERIZED PROTEIN, ISOFORM D;
 674:  ei35-A  4.5 36.1  131   533    3   DROME:AF-Q8SYV9-F1 PROBABLE G-PROTEIN COUPLED RECEPTOR MTH-LIKE 14;
 675:  ej8b-A  4.5  7.0   99   518    4   DROME:AF-Q9W133-F1 AARF DOMAIN-CONTAINING KINASE 1;
 676:  ejd1-A  4.5 20.7  133   524    3   DROME:AF-Q9VFQ3-F1 E5;
 677:  ei0l-A  4.5  5.1   86   203    2   DROME:AF-Q95SH2-F1 CHARGED MULTIVESICULAR BODY PROTEIN 1, ISOFORM A;
 678:  eh9i-A  4.5  4.2  101   395    8   DROME:AF-Q9VTL1-F1 PCI DOMAIN-CONTAINING PROTEIN 2 HOMOLOG;
 679:  edjc-A  4.5  4.3   93   220    6   DROME:AF-Q9VFS8-F1 26S PROTEASOME NON-ATPASE REGULATORY SUBUNIT 9;
 680:  em4n-A  4.5 27.1  128  1260    7   DROME:AF-Q9V468-F1 ZINC FINGER MATRIN-TYPE PROTEIN CG9776;
 681:  ec5d-A  4.5  5.3  103   677    8   DROME:AF-Q9W2G8-F1 ACYL-COENZYME A OXIDASE;
 682:  ekl8-A  4.5 25.2  122   455    3   DROME:AF-Q3ZAN1-F1 GOLGI PH REGULATOR;
 683:  eg7y-A  4.5  4.5   98   464    3   DROME:AF-Q95T19-F1 SERINE--TRNA SYNTHETASE-LIKE PROTEIN SLIMP;
 684:  eg64-A  4.5  5.0  127   707    9   DROME:AF-Q8IQ80-F1 GH06117P;
 685:  elwj-A  4.5 13.3  143  1386    3   DROME:AF-Q9VRF2-F1 UNCOORDINATED;
 686:  ej2b-A  4.5 20.3   95   813    7   DROME:AF-Q6NQY9-F1 RNA HELICASE;
 687:  ecw6-A  4.5 10.0  109   234    4   DROME:AF-A1ZB17-F1 UNCHARACTERIZED PROTEIN, ISOFORM A;
 688:  ecwm-A  4.5 19.9   72  1055    7   DROME:AF-Q9Y134-F1 L.2.35DF;
 689:  ejc6-A  4.4  8.6   87   293    5   DROME:AF-Q9VKP2-F1 GH26960P;
 690:  eibb-A  4.4 25.5  144  1101    6   DROME:AF-B7Z095-F1 UNCHARACTERIZED PROTEIN;
 691:  ei1z-A  4.4 12.6  109   477    6   DROME:AF-Q9W455-F1 LD25916P;
 692:  eios-A  4.4  7.5  126   539    7   DROME:AF-A0A0S0WNY8-F1 NICOTINIC ACETYLCHOLINE RECEPTOR ALPHA4, ISOFO
 693:  ee6h-A  4.4 11.7   94   179    3   DROME:AF-P13098-F1 ENHANCER OF SPLIT M8 PROTEIN;
 694:  edh3-A  4.4  6.7  149   217    5   DROME:AF-Q6IHY4-F1 HDC00336;
 695:  ehzo-A  4.4 15.7  103   178    8   DROME:AF-P13096-F1 ENHANCER OF SPLIT M5 PROTEIN;
 696:  eeyw-A  4.4  9.4   92   117    8   DROME:AF-Q9VZ99-F1 UNCHARACTERIZED PROTEIN;
 697:  ekc2-A  4.4  8.5   99   392    5   DROME:AF-Q9VXD7-F1 GH04692P;
 698:  ecy7-A  4.4 16.7   88   569    8   DROME:AF-Q9W250-F1 PICKPOCKET 12;
 699:  eh4k-A  4.4 11.2  122   270    7   DROME:AF-Q9VNB1-F1 AT23701P;
 700:  ehii-A  4.4  6.1  103   649    5   DROME:AF-A1ZAZ7-F1 XK-RELATED PROTEIN;
 701:  eh6m-A  4.4 33.8  119   514    5   DROME:AF-O97148-F1 G-PROTEIN COUPLED RECEPTOR MTH;
 702:  ei40-A  4.4 18.4  118   706    3   DROME:AF-Q9VD15-F1 UNCHARACTERIZED PROTEIN;
 703:  eewb-A  4.4  2.8   80   101    6   DROME:AF-Q86BE9-F1 GAMMA-SECRETASE SUBUNIT PEN-2;
 704:  edb9-A  4.4 17.8   98   434    8   DROME:AF-O46070-F1 EG:25E8.4 PROTEIN;
 705:  elur-A  4.4 13.2  116   816    8   DROME:AF-Q9VKJ9-F1 COILED-COIL AND C2 DOMAIN-CONTAINING PROTEIN 1-LI
 706:  elpq-A  4.4 13.8  116   545   11   DROME:AF-Q9VMI4-F1 ORPHAN G PROTEIN-COUPLED RECEPTOR;
 707:  ehd8-A  4.4  5.8   79   180    4   DROME:AF-Q9VA85-F1 GH09039P;
 708:  em3c-A  4.4 33.4  138   861    9   DROME:AF-Q9VLX2-F1 LD22651P;
 709:  ed50-A  4.4 32.6  178  1077   11   DROME:AF-A1ZB84-F1 GPI ETHANOLAMINE PHOSPHATE TRANSFERASE 3;
 710:  ej6x-A  4.4  5.9   96   563    3   DROME:AF-Q9VM10-F1 SCAVENGER RECEPTOR ACTING IN NEURAL TISSUE AND MA
 711:  efcz-A  4.4  3.6   97   262    4   DROME:AF-Q9VUJ4-F1 26S PROTEASOME NON-ATPASE REGULATORY SUBUNIT 8;
 712:  eeuu-A  4.4 19.2  110   266    9   DROME:AF-Q9W3Y8-F1 UNCHARACTERIZED PROTEIN, ISOFORM A;
 713:  elha-A  4.4  7.5   73   112    7   DROME:AF-Q9VLM5-F1 DOLICHYL-DIPHOSPHOOLIGOSACCHARIDE--PROTEIN
 714:  eh0d-A  4.4  7.2  154   447    4   DROME:AF-E1JGK3-F1 FI18012P1;
 715:  eiwh-A  4.4 11.1  164   581    7   DROME:AF-P18537-F1 FRIZZLED;
 716:  ekpn-A  4.4  6.4  108   293    6   DROME:AF-Q9VDZ2-F1 IP09474P;
 717:  ej64-A  4.4  4.1  130   251   12   DROME:AF-Q7JZY1-F1 RE06389P;
 718:  ekuk-A  4.4 28.5  133  1256    3   DROME:AF-H9XVN1-F1 RHO GTPASE ACTIVATING PROTEIN AT 102A, ISOFORM D;
 719:  eiyk-A  4.4  7.6  106   367    6   DROME:AF-Q9V427-F1 INNEXIN INX2;
 720:  egy4-A  4.4  7.8   59    65    7   DROME:AF-B7YZN4-F1 GH02741P3;
 721:  elab-A  4.4  5.4  110  1041    7   DROME:AF-Q9VQK0-F1 UPF0518 PROTEIN CG3558;
 722:  ekjw-A  4.4 24.2  152   709   10   DROME:AF-Q9VFC8-F1 GLYCOGEN  SYNTHASE;
 723:  ek5l-A  4.4  6.9  120   185    5   DROME:AF-Q6IG80-F1 HDC07063;
 724:  efg7-A  4.4 37.8  111  1183    7   DROME:AF-Q9VUC6-F1 FORMIN-LIKE PROTEIN;
 725:  em4b-A  4.4  8.9   96   491    6   DROME:AF-Q8MSK0-F1 PROCOLLAGEN-PROLINE 4-DIOXYGENASE;
 726:  ek1v-A  4.4 13.4  124   728    7   DROME:AF-Q9VVZ8-F1 BRIVIDO-1;
 727:  emwv-A  4.4  8.3  119   796    6   DROME:AF-Q9VAP3-F1 CHOLINE TRANSPORTER-LIKE 2;
 728:  el5e-A  4.4  5.6   99   131    3   DROME:AF-Q9W0B7-F1 GEO11828P1;
 729:  ed5a-A  4.4  5.2   94   133   13   DROME:AF-A0A6H2EED7-F1 UNCHARACTERIZED PROTEIN;
 730:  efwy-A  4.4  5.6  118   232    4   DROME:AF-Q9VE50-F1 GOLGI SNAP RECEPTOR COMPLEX MEMBER 1;
 731:  ei7k-A  4.4  9.7  131   549    8   DROME:AF-Q9VZW5-F1 FMRFAMIDE RECEPTOR;
 732:  emhe-A  4.4  7.4   78    94    4   DROME:AF-Q9VSP7-F1 GEO10181P1;
 733:  elt6-A  4.4 44.7  145   519    7   DROME:AF-P25162-F1 ACETYLCHOLINE RECEPTOR SUBUNIT BETA-LIKE 2;
 734:  emoe-A  4.4  4.4   99   202    2   DROME:AF-Q9W1F0-F1 UNCHARACTERIZED PROTEIN;
 735:  el9s-A  4.4  7.4   84   228    7   DROME:AF-P00408-F1 CYTOCHROME C OXIDASE SUBUNIT 2;
 736:  eff3-A  4.4 26.7  145   729    6   DROME:AF-Q9W1U1-F1 FI21273P1;
 737:  ehfd-A  4.4 26.1  111   511    6   DROME:AF-Q9V818-F1 PROBABLE G-PROTEIN COUPLED RECEPTOR MTH-LIKE 3;
 738:  ei0i-A  4.3 12.8  170   447    8   DROME:AF-Q9VRE6-F1 GH12419P1;
 739:  ei4z-A  4.3  9.1  101   212    1   DROME:AF-Q9VRJ5-F1 CHARGED MULTIVESICULAR BODY PROTEIN 2B;
 740:  ees6-A  4.3  5.0   70   132    9   DROME:AF-Q6GUR9-F1 ACP53C14B;
 741:  ej5q-A  4.3  5.2  125   495   11   DROME:AF-Q868T3-F1 CARDIOACCELERATORY PEPTIDE RECEPTOR;
 742:  edlj-A  4.3 22.3  124   249    6   DROME:AF-Q9VJ59-F1 PRA1 FAMILY PROTEIN;
 743:  elqa-A  4.3 11.5  115   198    8   DROME:AF-Q8IMK8-F1 DUF725 DOMAIN-CONTAINING PROTEIN;
 744:  eiim-A  4.3  7.6  159  1098    8   DROME:AF-Q9GQN0-F1 RAN-BINDING PROTEIN 16;
 745:  eiob-A  4.3 22.0  170  1197    6   DROME:AF-Q7Z020-F1 TRANSIENT RECEPTOR POTENTIAL CATION CHANNEL SUBFA
 746:  ed0v-A  4.3 17.5   86   681    5   DROME:AF-A1Z6W6-F1 LP06106P;
 747:  eh6v-A  4.3  9.2   85   138    2   DROME:AF-A8JQY7-F1 NINJURIN C, ISOFORM D;
 748:  ecuv-A  4.3 14.9  110   513    5   DROME:AF-Q9W0R6-F1 PROBABLE G-PROTEIN COUPLED RECEPTOR MTH-LIKE 9;
 749:  emwt-A  4.3  4.7   92   162    2   DROME:AF-Q9VJP9-F1 GEO12025P1;
 750:  ej8c-A  4.3 41.0  107  1253    4   DROME:AF-Q01989-F1 MYOSIN HEAVY CHAIN 95F;
 751:  ec1c-A  4.3  7.3   81   409    5   DROME:AF-Q9VN16-F1 RE35255P;
 752:  ejyy-A  4.3 17.9  137  1123    9   DROME:AF-Q9W3W0-F1 INACTIVE;
 753:  ejrz-A  4.3  3.9   93   440   10   DROME:AF-Q9W297-F1 CERAMIDE GLUCOSYLTRANSFERASE;
 754:  eekj-A  4.3  7.6  119   298    3   DROME:AF-Q9VF77-F1 FI16517P1;
 755:  efaw-A  4.3 17.0  120   852    6   DROME:AF-Q9VV62-F1 DOUBLESEX COGNATE 73A;
 756:  eh3i-A  4.3 25.5  119   689   10   DROME:AF-Q9VJ41-F1 GH11223P;
 757:  egtq-A  4.3  7.4  107   617    7   DROME:AF-Q9VSX7-F1 LD02310P;
 758:  ei18-A  4.3  9.6   75    89    4   DROME:AF-Q9VP18-F1 V-TYPE PROTON ATPASE SUBUNIT;
 759:  eh1e-A  4.3 24.6  193  1517    6   DROME:AF-Q7KTG6-F1 PHOSPHOLIPID-TRANSPORTING ATPASE;
 760:  ely6-A  4.3 44.3  165   881    6   DROME:AF-A0A1L4AAC2-F1 UNCHARACTERIZED PROTEIN;
 761:  ejvj-A  4.3  9.4  120   252    8   DROME:AF-Q9VMW8-F1 MANNOSE-P-DOLICHOL UTILIZATION DEFECT 1 PROTEIN H
 762:  ekgo-A  4.3  6.6   88   422    9   DROME:AF-Q7KLV9-F1 26S PROTEASOME NON-ATPASE REGULATORY SUBUNIT 11;
 763:  ecxe-A  4.3 32.1  150   809    6   DROME:AF-X2JJX6-F1 LEUCINE-RICH REPEAT-CONTAINING G PROTEIN-COUPLED
 764:  edvt-A  4.3 27.9  168   581    6   DROME:AF-Q9VHJ7-F1 LD41978P;
 765:  ekva-A  4.3 11.1  108   116    6   DROME:AF-Q8MKK8-F1 GEO07755P1;
 766:  efip-A  4.3 33.1  187  1234    4   DROME:AF-Q9W0B8-F1 COATOMER SUBUNIT ALPHA;
 767:  eh7n-A  4.3  9.9  110   320    6   DROME:AF-A1Z9W2-F1 RH47216P;
 768:  edeo-A  4.3  5.0   93  1005    5   DROME:AF-Q8IPF4-F1 UNCHARACTERIZED PROTEIN;
 769:  ed6w-A  4.3 29.8  113   926    6   DROME:AF-Q9W3G1-F1 UNCHARACTERIZED PROTEIN, ISOFORM A;
 770:  ehd4-A  4.3  5.9   99   269    5   DROME:AF-Q9VXB1-F1 FI24303P1;
 771:  ee7j-A  4.3  4.8  125   206    7   DROME:AF-A8JNQ7-F1 UNCHARACTERIZED PROTEIN;
 772:  ek65-A  4.3  5.7   82   138    9   DROME:AF-Q6NN09-F1 ATPASE PROTEIN 9;
 773:  egme-A  4.3 15.2  124   380    7   DROME:AF-Q7K2D2-F1 DYNACTIN SUBUNIT 2;
 774:  eir0-A  4.3 17.1  127   796    4   DROME:AF-Q9VFE7-F1 NUCLEAR PORE PROTEIN;
 775:  ejcr-A  4.3  9.7  100   298    7   DROME:AF-Q9VYK9-F1 LP16520P;
 776:  el0k-A  4.3  8.6   90   197    8   DROME:AF-Q9W0C7-F1 PROTEIN OPI10 HOMOLOG;
 777:  ef4e-A  4.3  3.5  137   468    7   DROME:AF-Q9VI75-F1 PHOSPHATIDYLINOSITOL-BINDING CLATHRIN ASSEMBLY PR
 778:  efzy-A  4.3  9.4   88   373   11   DROME:AF-Q9VUM3-F1 GH25868P;
 779:  ehvz-A  4.3 10.7  137   267    7   DROME:AF-Q9V3E5-F1 TETRASPANIN;
 780:  ejk1-A  4.3  5.4  114   248    9   DROME:AF-Q9VLH1-F1 TETRASPANIN;
 781:  eega-A  4.2  6.6  102  1025    5   DROME:AF-X2JDY8-F1 GTPASE REGULATOR ASSOCIATED WITH FAK, ISOFORM G;
 782:  ecui-A  4.2 19.4  132   425    5   DROME:AF-A1ZBY4-F1 FI20425P1;
 783:  eibh-A  4.2  3.9   99   138    5   DROME:AF-Q9VRL3-F1 PROBABLE PREFOLDIN SUBUNIT 4;
 784:  emvi-A  4.2  7.3   80   228   13   DROME:AF-Q9VB99-F1 LD03691P;
 785:  emev-A  4.2 13.2   94   682   11   DROME:AF-M9PBM5-F1 UNCHARACTERIZED PROTEIN, ISOFORM B;
 786:  egd6-A  4.2 15.0  103   134    4   DROME:AF-Q9VTC6-F1 CUTICULAR PROTEIN 67FA1;
 787:  eh66-A  4.2  6.8  138   626    6   DROME:AF-Q95SP2-F1 E3 UBIQUITIN-PROTEIN LIGASE HRD1;
 788:  ehiy-A  4.2 10.6   99   504    9   DROME:AF-A8DYR4-F1 PROCOLLAGEN-PROLINE 4-DIOXYGENASE;
 789:  egt4-A  4.2 23.9   98   663    8   DROME:AF-Q9VTX2-F1 RE32936P;
 790:  elzk-A  4.2 20.8   75   312    8   DROME:AF-Q9VYB9-F1 LP02557P;
 791:  ei31-A  4.2 21.5  132  1320    5   DROME:AF-P54623-F1 CENTROSOMIN;
 792:  efc2-A  4.2 37.4  123  1199    9   DROME:AF-A1Z8R2-F1 DNA HELICASE;
 793:  efi0-A  4.2 34.1  142   541    7   DROME:AF-Q8SZY9-F1 LD47413P;
 794:  ee90-A  4.2  3.6  112   248    5   DROME:AF-P29310-F1 14-3-3 PROTEIN ZETA;
 795:  eif3-A  4.2 20.8  139   743    5   DROME:AF-Q9W3J8-F1 DYNEIN REGULATORY COMPLEX PROTEIN 1 HOMOLOG;
 796:  eijp-A  4.2 11.6  111   218    9   DROME:AF-Q9W3F5-F1 GH02722P;
 797:  emrj-A  4.2 48.0  140  1169    7   DROME:AF-Q9VGA4-F1 MBD-R2;
 798:  embm-A  4.2  7.4   76   337    9   DROME:AF-P14003-F1 PROTEIN HAIRY;
 799:  ejee-A  4.2 10.8   93   441    9   DROME:AF-O76896-F1 EG:65F1.1 PROTEIN;
 800:  efcq-A  4.2  9.0  121   844    2   DROME:AF-Q9VE77-F1 V-TYPE PROTON ATPASE SUBUNIT A;
 801:  ehgx-A  4.2 16.6  162   818    8   DROME:AF-Q9W278-F1 MEDIATOR OF RNA POLYMERASE II TRANSCRIPTION SUBUN
 802:  ekzf-A  4.2 12.7  156   734    8   DROME:AF-A1ZAH1-F1 ATP SYNTHASE SUBUNIT D, MITOCHONDRIAL;
 803:  ei8c-A  4.2 25.2  163  1241    7   DROME:AF-Q9W3L1-F1 RE04053P;
 804:  efgv-A  4.2 10.4  100   340    8   DROME:AF-A1Z6L1-F1 MITOCHONDRIAL IMPORT RECEPTOR SUBUNIT TOM40 HOMOL
 805:  el9y-A  4.2  5.6  100   297    4   DROME:AF-O01666-F1 ATP SYNTHASE SUBUNIT GAMMA, MITOCHONDRIAL;
 806:  egub-A  4.2 17.8  148   924    7   DROME:AF-Q9VK95-F1 MIP30126P;
 807:  eejk-A  4.2 19.0  172   245    8   DROME:AF-Q8MPP0-F1 NINJURIN A ALPHA;
 808:  eizy-A  4.2 37.4  192  2238    8   DROME:AF-A0A0B4K7K9-F1 BRUCHPILOT, ISOFORM J;
 809:  eg05-A  4.2 30.7  136   905   11   DROME:AF-Q961G1-F1 CONSERVED OLIGOMERIC GOLGI COMPLEX SUBUNIT 3;
 810:  ekrh-A  4.2  7.4   99   431   10   DROME:AF-Q9VJI4-F1 PICKPOCKET 17, ISOFORM A;
 811:  elwt-A  4.2 10.0  124   391    5   DROME:AF-Q8IRI7-F1 CKII-ALPHA SUBUNIT INTERACTOR-3, ISOFORM B;
 812:  eeh3-A  4.2 26.0  125   945    6   DROME:AF-Q9VHY2-F1 UNCHARACTERIZED PROTEIN, ISOFORM C;
 813:  elp8-A  4.2 16.3  123   689    4   DROME:AF-Q8SYC3-F1 RE68569P;
 814:  ej1i-A  4.2 33.5  133   604    7   DROME:AF-Q9VSS2-F1 SIGNAL RECOGNITION PARTICLE SUBUNIT SRP68;
 815:  elp5-A  4.2 17.5   99   627    8   DROME:AF-A1ZBJ2-F1 UNCHARACTERIZED PROTEIN, ISOFORM B;
 816:  ehib-A  4.2  6.5   73   463    7   DROME:AF-Q27411-F1 RLB1;
 817:  ekcu-A  4.2  7.8   96   568    2   DROME:AF-Q2PDP5-F1 UNCHARACTERIZED PROTEIN, ISOFORM F;
 818:  ehy1-A  4.2  9.3  144   219    6   DROME:AF-Q9W377-F1 LP05863P;
 819:  efek-A  4.2 19.3  130   648    7   DROME:AF-M9PCT4-F1 IONOTROPIC RECEPTOR 31A, ISOFORM C;
 820:  ek1s-A  4.2  4.0  103   427   10   DROME:AF-Q9VG80-F1 PALMITOYLTRANSFERASE;
 821:  ei65-A  4.2  9.2  146   455    5   DROME:AF-Q9VWX4-F1 CG5936;
 822:  emi0-A  4.2  7.2   87   341    7   DROME:AF-Q9VPB9-F1 PEROXISOMAL MEMBRANE PROTEIN PEX16;
 823:  eian-A  4.2  4.9   83  1284    4   DROME:AF-A1ZB14-F1 EAG-LIKE K CHANNEL, ISOFORM A;
 824:  efsn-A  4.2  5.3   95   168    4   DROME:AF-Q9VW61-F1 MIP13743P;
 825:  efr0-A  4.2 16.7  149   600    7   DROME:AF-Q9VW75-F1 GH23382P;
 826:  ejdp-A  4.2  5.7   96   233    7   DROME:AF-Q9VVH7-F1 E3 SUMO-PROTEIN LIGASE NSE2;
 827:  eh3p-A  4.2 11.3  112   463    4   DROME:AF-P13468-F1 DNA-BINDING PROTEIN K10;
 828:  ehmi-A  4.2 28.0  154   765    5   DROME:AF-Q9VUG1-F1 DALLY-LIKE, ISOFORM A;
 829:  egs7-A  4.2 32.2  131  1034    5   DROME:AF-Q8IPT2-F1 STRUCTURAL MAINTENANCE OF CHROMOSOMES PROTEIN 5;
 830:  ejqm-A  4.2 15.5  151   519    5   DROME:AF-P30975-F1 TACHYKININ-LIKE PEPTIDES RECEPTOR 99D;
 831:  emu1-A  4.2  6.1   95  1008    6   DROME:AF-Q59E37-F1 UNCHARACTERIZED PROTEIN, ISOFORM C;
 832:  ekde-A  4.2 23.0  115   669   10   DROME:AF-Q9W4Y2-F1 PDF RECEPTOR;
 833:  ejks-A  4.2 16.0   91   127   10   DROME:AF-Q9VS12-F1 CUTICULAR PROTEIN 65EA;
 834:  eier-A  4.2  5.5  103   143    6   DROME:AF-Q9V439-F1 MEDIATOR OF RNA POLYMERASE II TRANSCRIPTION SUBUN
 835:  ef8w-A  4.2 12.5  103   615    7   DROME:AF-A8JNI3-F1 DEBRIS BUSTER, ISOFORM D;
 836:  ej1s-A  4.2  5.9  131   194    5   DROME:AF-Q9VGP6-F1 PREFOLDIN SUBUNIT 3;
 837:  edq4-A  4.2 27.3  121   641    8   DROME:AF-Q9I7N9-F1 FI18149P1;
 838:  em3o-A  4.2 18.0   91   554    9   DROME:AF-A8DYY1-F1 UNCHARACTERIZED PROTEIN, ISOFORM B;
 839:  efge-A  4.2 23.3  173  2455    7   DROME:AF-Q9VE34-F1 ECTOPIC P GRANULES PROTEIN 5 HOMOLOG;
 840:  ej25-A  4.2  7.6   98   114    5   DROME:AF-E1JHK5-F1 GEO02513P1;
 841:  ehgw-A  4.2 29.0  114   606    8   DROME:AF-P25123-F1 GAMMA-AMINOBUTYRIC ACID RECEPTOR SUBUNIT BETA;
 842:  egs8-A  4.2 30.5  190  2066    7   DROME:AF-A0A0B4K765-F1 SIN3A, ISOFORM G;
 843:  eedq-A  4.1 15.7  135   798    4   DROME:AF-Q9VVM8-F1 FI02004P;
 844:  ekty-A  4.1 37.5  109   686    8   DROME:AF-P29845-F1 HEAT SHOCK 70 KDA PROTEIN COGNATE 5;
 845:  edp9-A  4.1 27.8  110   957    6   DROME:AF-Q9W2N6-F1 UNCHARACTERIZED PROTEIN;
 846:  ega8-A  4.1  7.4   81   112    2   DROME:AF-P07188-F1 LARVAL CUTICLE PROTEIN 3;
 847:  ee2e-A  4.1  7.0  105   536   10   DROME:AF-Q9VA52-F1 PROCOLLAGEN-PROLINE 4-DIOXYGENASE;
 848:  efos-A  4.1 27.4  103   332    6   DROME:AF-Q9VWS9-F1 UNCHARACTERIZED PROTEIN;
 849:  edde-A  4.1 16.9  113   567    5   DROME:AF-A1ZBM8-F1 IONOTROPIC RECEPTOR 56C;
 850:  ed67-A  4.1 42.3  122   521   11   DROME:AF-P04755-F1 ACETYLCHOLINE RECEPTOR SUBUNIT BETA-LIKE 1;
 851:  edds-A  4.1 38.6  170  1247    7   DROME:AF-Q9VX80-F1 KINESIN-LIKE PROTEIN UNC-104;
 852:  edky-A  4.1 19.1  102   952    6   DROME:AF-Q9VTM9-F1 SISTERS UNBOUND;
 853:  ejbg-A  4.1  5.7   85   189    8   DROME:AF-Q9VBQ9-F1 MEDIATOR OF RNA POLYMERASE II TRANSCRIPTION SUBUN
 854:  ekuo-A  4.1 22.6  128   750    7   DROME:AF-Q7KSK2-F1 KINESIN FAMILY MEMBER 19A;
 855:  ejj0-A  4.1 22.3  152   635    5   DROME:AF-Q9V3G6-F1 CCR4-NOT TRANSCRIPTION COMPLEX SUBUNIT 10;
 856:  ehie-A  4.1 13.9   86   537    6   DROME:AF-Q9VPB1-F1 PROTEIN ST7 HOMOLOG;
 857:  ej3a-A  4.1  8.7  107   993    2   DROME:AF-A1Z856-F1 KCNQ POTASSIUM CHANNEL, ISOFORM F;
 858:  ehty-A  4.1  7.2  119   184    6   DROME:AF-E1JIB0-F1 UNCHARACTERIZED PROTEIN;
 859:  elyu-A  4.1 18.6  148   635    7   DROME:AF-A8JNS4-F1 STARVIN, ISOFORM E;
 860:  ef1e-A  4.1 39.9  157  2059    5   DROME:AF-O18475-F1 DNA POLYMERASE THETA;
 861:  eh8e-A  4.1 38.0  151   375   10   DROME:AF-Q8MRK8-F1 GH26280P;
 862:  eitn-A  4.1 16.7  130   395   12   DROME:AF-Q9VC58-F1 LD37002P;
 863:  ee9q-A  4.1 13.7   79   120    8   DROME:AF-O46199-F1 ACCESSORY GLAND PROTEIN ACP53EA;
 864:  ehzn-A  4.1 14.1   82   225    7   DROME:AF-Q8MTA6-F1 AT13932P;
 865:  ee36-A  4.1  8.3  137   699    7   DROME:AF-Q9I7M8-F1 ATP-DEPENDENT DNA HELICASE II SUBUNIT 2;
 866:  ek95-A  4.1  9.5  102   536    5   DROME:AF-Q9VC10-F1 PHOSPHATIDYLINOSITOL GLYCAN ANCHOR BIOSYNTHESIS C
 867:  el97-A  4.1 32.2  132   679    6   DROME:AF-E1JJ71-F1 DEMENTIN, ISOFORM H;
 868:  el8t-A  4.1  7.4   95   107    7   DROME:AF-Q7KSC4-F1 MITOCHONDRIAL PYRUVATE CARRIER 1;
 869:  efqe-A  4.1  9.5   86   117    7   DROME:AF-P18930-F1 NADH-UBIQUINONE OXIDOREDUCTASE CHAIN 3;
 870:  edvl-A  4.1  5.1   85   152    6   DROME:AF-O96067-F1 DJTB-LIKE PROTEIN;
 871:  emgi-A  4.1  6.0  130   437    8   DROME:AF-Q9VZZ0-F1 RE02644P;
 872:  emqx-A  4.1 15.4  100   357    8   DROME:AF-Q9VXG0-F1 CELL CYCLE CONTROL PROTEIN 50A;
 873:  egp6-A  4.1  9.1   95   562    7   DROME:AF-Q9VQI2-F1 LD08641P;
 874:  ei81-A  4.1  7.5   83   581    4   DROME:AF-Q95TY8-F1 GH20963P;
 875:  eh9y-A  4.1 19.1  133   501    6   DROME:AF-Q9VUM1-F1 PRE-MRNA-PROCESSING FACTOR 31;
 876:  ej31-A  4.1 11.8  112   218    9   DROME:AF-Q9VVE8-F1 AT21490P;
 877:  ejh6-A  4.1 14.0  103   252    6   DROME:AF-A0A0B4LGC2-F1 CATION_ATPASE_N DOMAIN-CONTAINING PROTEIN;
 878:  egvo-A  4.1  8.7  109   270    9   DROME:AF-O18405-F1 SURFEIT LOCUS PROTEIN 4 HOMOLOG;
 879:  eltb-A  4.1 12.3  113   334    4   DROME:AF-Q9VYS5-F1 NADH DEHYDROGENASE (UBIQUINONE) COMPLEX I, ASSEMB
 880:  ehup-A  4.1 37.4  166   776   10   DROME:AF-Q95TN4-F1 CONSERVED OLIGOMERIC GOLGI COMPLEX SUBUNIT 4;
 881:  edpt-A  4.1 10.4   96  1151    4   DROME:AF-A0A0B4KHZ9-F1 BIORIENTATION DEFECTIVE 1, ISOFORM E;
 882:  eh1b-A  4.1 13.4  108   536    2   DROME:AF-A1Z6W1-F1 FI21641P1;
 883:  egsp-A  4.1 19.4  114  1063    5   DROME:AF-Q9TVM2-F1 EXPORTIN-1;
 884:  eg59-A  4.1 26.3  105  1717    6   DROME:AF-A8JNM1-F1 FORMIN 3, ISOFORM B;
 885:  ehwb-A  4.1  5.5   86   485    8   DROME:AF-Q86LH1-F1 PICKPOCKET 10;
 886:  efda-A  4.1  4.8  118   557    5   DROME:AF-Q9VFG1-F1 FI01439P;
 887:  ee98-A  4.1  9.1  107  1099    4   DROME:AF-Q9VMS5-F1 BUB1 KINASE, ISOFORM A;
 888:  ehky-A  4.1 27.9  176  1190    5   DROME:AF-Q9VUM0-F1 PROBABLE DNA MISMATCH REPAIR PROTEIN MSH6;
 889:  ehk3-A  4.1 24.1  205  1673    6   DROME:AF-Q9VQI9-F1 AF4/FMR2 FAMILY MEMBER LILLI;
 890:  ee95-A  4.1  9.2  152  1112    4   DROME:AF-Q9VK51-F1 ADENYLYL CYCLASE X A, ISOFORM A;
 891:  el32-A  4.1  7.7   94   141    5   DROME:AF-A1Z8U7-F1 GEO13458P1;
 892:  elgg-A  4.1  6.3  167  1549    8   DROME:AF-Q7KTC0-F1 MULTIDRUG-RESISTANCE LIKE PROTEIN 1, ISOFORM I;
 893:  ehs0-A  4.0 17.1  157  1150    7   DROME:AF-Q7K0X3-F1 CTR9, ISOFORM A;
 894:  emyb-A  4.0  6.0   93   199   11   DROME:AF-Q6II06-F1 VESICLE TRANSPORT PROTEIN;
 895:  egx0-A  4.0  5.6  132  1398   11   DROME:AF-P49021-F1 PROTEIN TIMELESS;
 896:  ei59-A  4.0  4.0   88   176    3   DROME:AF-Q9VUE3-F1 IP04153P;
 897:  ee8h-A  4.0  6.4  123   307    4   DROME:AF-A8JQW3-F1 PININ, ISOFORM B;
 898:  eif2-A  4.0 15.1  108   373    9   DROME:AF-Q9VR50-F1 SOLUTE CARRIER FAMILY 35 MEMBER E1 HOMOLOG;
 899:  emve-A  4.0  5.1  153   408    5   DROME:AF-P58950-F1 GUSTATORY RECEPTOR 10A;
 900:  emkx-A  4.0 20.2   92   668    9   DROME:AF-A1YK02-F1 NUCLEAR PORE COMPLEX PROTEIN NUP75;
 901:  ek9s-A  4.0  2.0   58   230   10   DROME:AF-Q9W3Y3-F1 CALCYCLIN-BINDING PROTEIN;
 902:  ed8n-A  4.0  7.5   86   240    5   DROME:AF-A8JNT7-F1 HEAT SHOCK PROTEIN COGNATE 20;
 903:  egsn-A  4.0 32.2  133   684    7   DROME:AF-Q8IR46-F1 LD13933P1;
 904:  efr6-A  4.0 13.2  116   560    4   DROME:AF-B7YZK5-F1 JABBA, ISOFORM C;
 905:  empd-A  4.0 21.9  123   834    7   DROME:AF-X2JAA3-F1 UNCHARACTERIZED PROTEIN, ISOFORM C;
 906:  edgq-A  4.0  7.6  107   562    7   DROME:AF-Q9VYG3-F1 LD41462P;
 907:  ef2y-A  4.0  9.7   88   181    5   DROME:AF-Q9VS01-F1 MIS12;
 908:  ejrk-A  4.0  9.8  107   774    8   DROME:AF-Q9VJ73-F1 ADA2A-CONTAINING COMPLEX COMPONENT 2;
 909:  ef4o-A  4.0  6.1   84   152   10   DROME:AF-Q8SY19-F1 GLUTATHIONE TRANSFERASE;
 910:  eemi-A  4.0 16.7   71  1022    7   DROME:AF-A1ZBE9-F1 METHIONINE--TRNA LIGASE, CYTOPLASMIC;
 911:  ec87-A  4.0  4.3   86    99    2   DROME:AF-Q9VZ91-F1 UNCHARACTERIZED PROTEIN;
 912:  ecxz-A  4.0 29.4  174  1127    7   DROME:AF-Q9VM62-F1 LD34181P;
 913:  ei33-A  4.0  7.4  127  1104    6   DROME:AF-B7Z092-F1 UNCHARACTERIZED PROTEIN, ISOFORM D;
 914:  elo5-A  4.0 46.6  133   456    8   DROME:AF-Q94900-F1 GLUTAMATE-GATED CHLORIDE CHANNEL;
 915:  eifr-A  4.0 28.2  146   613    8   DROME:AF-A0A4D6K4L3-F1 PALMITOYLTRANSFERASE;
 916:  ehlb-A  4.0 20.0  142  1275    2   DROME:AF-P19334-F1 TRANSIENT RECEPTOR POTENTIAL PROTEIN;
 917:  edz8-A  4.0  6.7   77   138    5   DROME:AF-A1Z6Y1-F1 UNCHARACTERIZED PROTEIN;
 918:  el74-A  4.0 32.2  100   418    5   DROME:AF-Q9W3S4-F1 LD46272P;
 919:  edtn-A  4.0  5.2  104   182    5   DROME:AF-Q8T965-F1 PREFOLDIN SUBUNIT 3;
 920:  emmp-A  4.0  6.1  122   362    6   DROME:AF-P27716-F1 INNEXIN INX1;
 921:  ehso-A  4.0  7.1   83   174    1   DROME:AF-A1ZA77-F1 TRANSMEMBRANE PROTEIN 208;
 922:  efbl-A  4.0 23.0  115   517    8   DROME:AF-Q9VB75-F1 GH08870P;
 923:  ehqn-A  4.0 29.1  159  1449    6   DROME:AF-Q9W0E1-F1 PINSTRIPE, ISOFORM A;
 924:  ejwv-A  4.0 10.8  101   949    7   DROME:AF-Q9VWZ7-F1 FI21454P1;
 925:  emts-A  4.0 16.3  106   196    5   DROME:AF-M9NDP9-F1 UNCHARACTERIZED PROTEIN, ISOFORM E;
 926:  eg6u-A  4.0 13.7  104  1916    9   DROME:AF-Q9VKG8-F1 DISCS LARGE 5, ISOFORM A;
 927:  ef5o-A  4.0  9.6  131   455    6   DROME:AF-Q9VXV4-F1 RH04535P;
 928:  eg08-A  4.0 13.5  109   419    3   DROME:AF-Q9VSA3-F1 PROBABLE MEDIUM-CHAIN SPECIFIC ACYL-COA DEHYDROGE
 929:  el4w-A  4.0 13.2   84   468   12   DROME:AF-Q9VX70-F1 IP12247P;
 930:  elb3-A  4.0 25.3  113  1714    6   DROME:AF-P28668-F1 BIFUNCTIONAL GLUTAMATE/PROLINE--TRNA LIGASE;
 931:  ee3p-A  4.0  5.3   98   132    7   DROME:AF-Q9VFU3-F1 IP05608P;
 932:  ej4n-A  4.0  4.2   91   118    3   DROME:AF-A0A0B4KGB5-F1 UNCHARACTERIZED PROTEIN;
 933:  emxt-A  4.0 37.0  135   564    6   DROME:AF-E1JJR2-F1 NICOTINIC ACETYLCHOLINE RECEPTOR ALPHA7, ISOFORM
 934:  ej93-A  4.0 21.8  119   647    8   DROME:AF-Q9VS45-F1 LD03170P;
 935:  efly-A  4.0 11.0  116   715    9   DROME:AF-Q9VU52-F1 PROTEIN SNEAKY;
 936:  el3z-A  4.0  8.2   97   217    6   DROME:AF-M9NGJ4-F1 UNCHARACTERIZED PROTEIN, ISOFORM D;
 937:  eht8-A  3.9 30.6  129   522    2   DROME:AF-P52295-F1 IMPORTIN SUBUNIT ALPHA;
 938:  ee5t-A  3.9 21.3  130  1415    8   DROME:AF-Q8IN05-F1 TELOMERE LENGTH REGULATION PROTEIN TEL2 HOMOLOG;
 939:  edo5-A  3.9 22.8   92   182   13   DROME:AF-Q9VCI5-F1 SUCCINATE DEHYDROGENASE  CYTOCHROME B
 940:  ek93-A  3.9 23.0  144   541    8   DROME:AF-Q8IR48-F1 SOBREMESA, ISOFORM B;
 941:  eczf-A  3.9  4.0  102   369   12   DROME:AF-Q8SYD0-F1 TETRATRICOPEPTIDE REPEAT PROTEIN 19 HOMOLOG, MITO
 942:  eg5d-A  3.9  3.9   73   127   10   DROME:AF-Q8IPI2-F1 GEO12034P1;
 943:  edw2-A  3.9  5.7   96   186    6   DROME:AF-Q8IQX3-F1 UNCHARACTERIZED PROTEIN, ISOFORM A;
 944:  egif-A  3.9 10.0  123   205    9   DROME:AF-Q9VSZ0-F1 UNCHARACTERIZED PROTEIN, ISOFORM A;
 945:  ej8k-A  3.9 35.3  125  1066    6   DROME:AF-P46863-F1 KINESIN-LIKE PROTEIN KLP61F;
 946:  emxn-A  3.9 20.2   90   332    4   DROME:AF-Q9VG11-F1 IP10581P;
 947:  ek61-A  3.9  8.6  104   328   10   DROME:AF-Q9VVV2-F1 ORGANIC SOLUTE TRANSPORTER ALPHA-LIKE PROTEIN;
 948:  ei4m-A  3.9  8.3  108  2028    4   DROME:AF-A0A0B4JCZ8-F1 MISSING-IN-METASTASIS, ISOFORM F;
 949:  elvj-A  3.9 13.8   85   131    4   DROME:AF-Q9VMR8-F1 PROTEIN TURANDOT M;
 950:  ed7f-A  3.9 11.3   93   228   10   DROME:AF-A1Z7X7-F1 GLUTATHIONE S TRANSFERASE T2;
 951:  eifp-A  3.9  7.0  115   387    3   DROME:AF-Q9VYE3-F1 FI21110P1;
 952:  emtm-A  3.9 12.8  146   355    8   DROME:AF-Q9VGQ8-F1 ARFAPTIN;
 953:  ekc0-A  3.9 23.6  118   486    3   DROME:AF-Q9VYH9-F1 HECTOR, ISOFORM A;
 954:  elsa-A  3.9 11.7  104   363    8   DROME:AF-Q9VR17-F1 EARLY BOUNDARY ACTIVITY PROTEIN 1;
 955:  emgh-A  3.9  3.7  118   837    7   DROME:AF-Q0E9B5-F1 UNCHARACTERIZED PROTEIN, ISOFORM A;
 956:  ed7v-A  3.9 10.2   94   617    3   DROME:AF-Q9Y1I2-F1 VACUOLAR PROTEIN SORTING-ASSOCIATED PROTEIN 33A;
 957:  ec01-A  3.9 16.0  114   132    8   DROME:AF-Q9VIL1-F1 GEO05273P1;
 958:  emt6-A  3.9 16.7   86   599    3   DROME:AF-Q9W2B5-F1 PICKPOCKET 9, ISOFORM A;
 959:  ehn2-A  3.9  5.2  107   255    8   DROME:AF-Q29QP5-F1 IP09539P;
 960:  ed0x-A  3.9  5.4   87   141    6   DROME:AF-Q8INQ7-F1 PROTEIN KRTCAP2 HOMOLOG;
 961:  ems4-A  3.9  5.8   79   453    1   DROME:AF-Q8IMH8-F1 P4HA_N DOMAIN-CONTAINING PROTEIN;
 962:  egtu-A  3.9  5.5   92   167    8   DROME:AF-Q86B54-F1 GLUTATHIONE TRANSFERASE;
 963:  eih2-A  3.9  5.5  102   148    7   DROME:AF-X2J8R6-F1 UNCHARACTERIZED PROTEIN, ISOFORM A;
 964:  ee5i-A  3.9 16.5   96   205    8   DROME:AF-Q8IRU2-F1 IP04215P;
 965:  eiej-A  3.9 43.8  143   441    6   DROME:AF-Q9VPQ8-F1 NICOTINIC ACETYLCHOLINE RECEPTOR BETA 3 (DBETA3)
 966:  emng-A  3.9 14.2  179   481    9   DROME:AF-Q8IR17-F1 PHOSPHATIDYLINOSITOL GLYCAN ANCHOR BIOSYNTHESIS C
 967:  ek7o-A  3.9 21.6   92   578    3   DROME:AF-P46150-F1 MOESIN/EZRIN/RADIXIN HOMOLOG 1;
 968:  ef83-A  3.9  7.2  114   503    6   DROME:AF-Q9W3X5-F1 FUMARATE HYDRATASE;
 969:  ek8u-A  3.9 13.0  142   539    6   DROME:AF-Q9VTU4-F1 EUKARYOTIC TRANSLATION INITIATION FACTOR 3 SUBUNI
 970:  egfc-A  3.9  5.3  128   338   11   DROME:AF-A1ZAR2-F1 PALMITOYLTRANSFERASE;
 971:  ed9t-A  3.9 10.7   78   181    6   DROME:AF-Q9VEH5-F1 ATTACIN-D;
 972:  elty-A  3.9  7.4   91   614   11   DROME:AF-Q9VE46-F1 HIGH-AFFINITY CHOLINE TRANSPORTER 1;
 973:  efhn-A  3.9  7.8  103   633    7   DROME:AF-P11146-F1 HEAT SHOCK 70 KDA PROTEIN COGNATE 2;
 974:  egla-A  3.9 29.6  118   597    5   DROME:AF-Q961K6-F1 GH19047P;
 975:  ekh0-A  3.9 16.8  126   222    5   DROME:AF-A1Z7M6-F1 UNCHARACTERIZED PROTEIN;
 976:  eihv-A  3.9  6.5   78   106    3   DROME:AF-A0A0B4K877-F1 UNCHARACTERIZED PROTEIN;
 977:  efyk-A  3.9 21.4  133   918   10   DROME:AF-Q7KMM5-F1 BCDNA.GH04802;
 978:  eeyp-A  3.9 27.1  175  2023    6   DROME:AF-A8DYE2-F1 TRANSIENT RECEPTOR POTENTIAL CATION CHANNEL TRPM;
 979:  eiaq-A  3.9 11.2  100   379   10   DROME:AF-Q9VI32-F1 DYNEIN REGULATORY COMPLEX PROTEIN 10;
 980:  ej81-A  3.9 21.7  103   249    8   DROME:AF-P41043-F1 GLUTATHIONE S-TRANSFERASE S1;
 981:  efo1-A  3.9 14.2  159   478    8   DROME:AF-Q8SYM5-F1 RE53026P;
 982:  ef07-A  3.9  8.8  143  1220    6   DROME:AF-Q6AWD5-F1 AT02057P;
 983:  efx2-A  3.9 10.5  103   451    6   DROME:AF-Q7K172-F1 CAAX PRENYL PROTEASE;
 984:  eheo-A  3.9  4.1  105   230    7   DROME:AF-Q9W0N6-F1 LD27967P;
 985:  eegv-A  3.9 14.2   63    93    6   DROME:AF-Q8MLN7-F1 CUTICULAR PROTEIN 60D, ISOFORM A;
 986:  eikj-A  3.9  8.5  106   468    8   DROME:AF-Q9W4X8-F1 EG:BACR7C10.4 PROTEIN;
 987:  eigj-A  3.9  8.9   97  1068   11   DROME:AF-Q7PLS8-F1 INTEGRATOR COMPLEX SUBUNIT 3;
 988:  eda9-A  3.9 21.6  131   571    8   DROME:AF-P17971-F1 POTASSIUM VOLTAGE-GATED CHANNEL PROTEIN SHAL;
 989:  eeej-A  3.9  7.3  103  1067    5   DROME:AF-Q9Y1T2-F1 ADENOMATOUS POLYPOSIS COLI 2;
 990:  egbt-A  3.9 32.5  145   559    6   DROME:AF-Q8MYW9-F1 O-ACYLTRANSFERASE;
 991:  ed8w-A  3.9  5.5  101   162    9   DROME:AF-B7Z085-F1 GEO02576P1;
 992:  efs1-A  3.9  5.1   94   439   10   DROME:AF-Q9I7X6-F1 CARNOSINE N-METHYLTRANSFERASE;
 993:  ecuh-A  3.9 14.1  146   585    4   DROME:AF-Q9VDV5-F1 FI18650P1;
 994:  efas-A  3.9 22.1  132   596    8   DROME:AF-A1ZA15-F1 IONOTROPIC RECEPTOR 52B;
 995:  ehkc-A  3.9 34.8  107   166    9   DROME:AF-Q9VNQ3-F1 ER MEMBRANE PROTEIN COMPLEX SUBUNIT 4;
 996:  emp2-A  3.9  5.7   96   535    5   DROME:AF-Q9V8M2-F1 PROBABLE CYTOCHROME P450 12B2, MITOCHONDRIAL;
 997:  edxt-A  3.9  5.5   77   222   14   DROME:AF-Q7K2V7-F1 TETRASPANIN;
 998:  em38-A  3.9  6.2  130   492    3   DROME:AF-Q9I7K6-F1 PROTEIN NASP HOMOLOG;
 999:  ehtn-A  3.9  4.7   96   501    7   DROME:AF-Q9VQL1-F1 SERYL-TRNA SYNTHETASE;
1000:  egnn-A  3.9 24.8  142   708    2   DROME:AF-Q9VW13-F1 FI01412P;
1001:  ek9t-A  3.9 17.9   91   715    4   DROME:AF-Q9VM74-F1 NA HYDROGEN ANTIPORTER 1, ISOFORM A;
1002:  eg1t-A  3.9  6.4  128   503    6   DROME:AF-E1JIL1-F1 UNCHARACTERIZED PROTEIN, ISOFORM D;
1003:  ejnt-A  3.9 37.2  147   717    7   DROME:AF-Q9VPT4-F1 LD32410P;
1004:  ekmi-A  3.9  8.4  125   948    8   DROME:AF-Q7KT91-F1 NON-LYSOSOMAL GLUCOSYLCERAMIDASE;
1005:  ek23-A  3.9  3.8   87   127    1   DROME:AF-A0A0B4K7K5-F1 UNCHARACTERIZED PROTEIN;
1006:  eew6-A  3.9 13.7  168  1164    8   DROME:AF-Q8IRF5-F1 UNCHARACTERIZED PROTEIN;
1007:  ek2h-A  3.9  5.9   72    85    3   DROME:AF-Q9VJG4-F1 GEO09352P1;
1008:  eilq-A  3.9 13.9   69  1234    4   DROME:AF-Q7KW14-F1 COILED-COIL DOMAIN-CONTAINING PROTEIN CG32809;
1009:  egp9-A  3.9 34.5  130   489    6   DROME:AF-Q9VR36-F1 LD16635P;
1010:  eini-A  3.9 17.4  104   250    5   DROME:AF-Q9VSS7-F1 UPF0193 PROTEIN EVG1 HOMOLOG;
1011:  ei2m-A  3.9  4.2   93   553    6   DROME:AF-Q8T3Z4-F1 AT24727P;
1012:  eglr-A  3.8  4.9  102   509    5   DROME:AF-Q9VVQ9-F1 PROCOLLAGEN-PROLINE 4-DIOXYGENASE;
1013:  edll-A  3.8 39.6  102   496   11   DROME:AF-Q08832-F1 GAMMA-AMINOBUTYRIC ACID RECEPTOR SUBUNIT BETA-LIK
1014:  ed2b-A  3.8  6.1  101   537    7   DROME:AF-Q9VA64-F1 PROCOLLAGEN-PROLINE 4-DIOXYGENASE;
1015:  ed0w-A  3.8 26.1  129   425    6   DROME:AF-Q7KM13-F1 HAIRY/ENHANCER-OF-SPLIT RELATED WITH YRPW MOTIF P
1016:  eisp-A  3.8 10.5  131   496   10   DROME:AF-Q9VTF5-F1 RE42071P;
1017:  edxq-A  3.8  4.8   99   135    5   DROME:AF-B7Z064-F1 MIP03067P;
1018:  ef86-A  3.8 33.7  175   911    9   DROME:AF-Q8IRS9-F1 GEMIN 4C;
1019:  efz9-A  3.8 10.4   95   134    5   DROME:AF-Q95RB2-F1 CUTICULAR PROTEIN 49AE;
1020:  ec8t-A  3.8  9.6  153   782    4   DROME:AF-P16568-F1 PROTEIN BICAUDAL D;
1021:  efqz-A  3.8 11.3   79   558   10   DROME:AF-Q7KTW9-F1 ASPARAGINE SYNTHETASE ;
1022:  ej7n-A  3.8  4.9   72   632    4   DROME:AF-Q9VFC0-F1 MAU2 CHROMATID COHESION FACTOR HOMOLOG;
1023:  eedo-A  3.8 17.9  145   698    5   DROME:AF-Q9VGZ5-F1 TRANSCRIPTION FACTOR CWO;
1024:  eg5x-A  3.8  7.4  117   729    9   DROME:AF-Q9W0J0-F1 FI03418P;
1025:  emh4-A  3.8  7.4  156   378    7   DROME:AF-Q9VMY2-F1 RE15880P;
1026:  ek3f-A  3.8  8.4  120   536    4   DROME:AF-Q9VQ34-F1 GH17801P;
1027:  ehcm-A  3.8  5.9  169  1235   11   DROME:AF-B7YZQ3-F1 PROMININ, ISOFORM D;
1028:  elzw-A  3.8 24.4  104   381   10   DROME:AF-Q9VDJ8-F1 CUTICULAR PROTEIN 92F;
1029:  ej62-A  3.8 13.4   69   836   10   DROME:AF-M9MSL3-F1 HSC70CB, ISOFORM G;
1030:  ehko-A  3.8  9.4  105   680    4   DROME:AF-Q8IMS5-F1 UNCHARACTERIZED PROTEIN, ISOFORM B;
1031:  ehg3-A  3.8 10.1  150   623    7   DROME:AF-P91659-F1 UNCHARACTERIZED PROTEIN D3-100EF;
1032:  ec7j-A  3.8  8.5  134   665    5   DROME:AF-A8JNK4-F1 CDC42-INTERACTING PROTEIN 4, ISOFORM B;
1033:  eemn-A  3.8  6.0  103   217    6   DROME:AF-Q9VED1-F1 IP07781P;
1034:  edy4-A  3.8 23.9  110   239    5   DROME:AF-Q9VRU9-F1 CUTICULAR PROTEIN 65AZ;
1035:  een8-A  3.8 11.3  141   536    9   DROME:AF-Q4LBB9-F1 OCTOPAMINE RECEPTOR BETA-2R;
1036:  ei5o-A  3.8  4.0   79   339   10   DROME:AF-Q9VN19-F1 GOLGI TO ER TRAFFIC PROTEIN 4 HOMOLOG;
1037:  ei8w-A  3.8 29.4  152   568    6   DROME:AF-P23792-F1 PROTEIN DISCONNECTED;
1038:  eegg-A  3.8 10.2  145   507    4   DROME:AF-P53403-F1 GLUCOSE TRANSPORTER TYPE 3;
1039:  ei2j-A  3.8  6.5   76   124   12   DROME:AF-Q6IGA4-F1 ACP53C14C;
1040:  eg2t-A  3.8 14.1   85   920    2   DROME:AF-Q9VBH3-F1 DYSFUSION, ISOFORM D;
1041:  ejyz-A  3.8  6.3  152   694    3   DROME:AF-Q9VVX3-F1 FRIZZLED-2;
1042:  ecvk-A  3.8  8.4   80   170    4   DROME:AF-Q961T9-F1 GH07914P;
1043:  elxy-A  3.8 20.3  135   654   10   DROME:AF-Q9VAP2-F1 AUGMIN COMPLEX SUBUNIT DGT6;
1044:  ejz8-A  3.8 21.8  119   351    8   DROME:AF-Q9U6B8-F1 CALCIUM RELEASE-ACTIVATED CALCIUM CHANNEL PROTEIN
1045:  ee7b-A  3.8  6.2   91   177    8   DROME:AF-X2JF29-F1 GLUTATHIONE TRANSFERASE;
1046:  eeoi-A  3.8 11.7  155   267    5   DROME:AF-Q9VVJ5-F1 NEDD4 FAMILY INTERACTING PROTEIN;
1047:  eh63-A  3.8  8.4  148   273    9   DROME:AF-A0A0B4LHK8-F1 UNCHARACTERIZED PROTEIN, ISOFORM D;
1048:  ej6l-A  3.8  9.7   88   222    7   DROME:AF-A1ZB71-F1 GLUTATHIONE S TRANSFERASE E6;
1049:  eh1a-A  3.8  3.9   68   186    9   DROME:AF-P13097-F1 ENHANCER OF SPLIT M7 PROTEIN;
1050:  emd9-A  3.8 13.5  112   539    3   DROME:AF-Q9VU17-F1 HL01062P;
1051:  eh49-A  3.8 40.6  118   526    7   DROME:AF-Q9V9Y4-F1 PH-SENSITIVE CHLORIDE CHANNEL 2;
1052:  ekcq-A  3.8 17.5   76   440   11   DROME:AF-A0A0B4LH29-F1 UNCHARACTERIZED PROTEIN, ISOFORM B;
1053:  ejpm-A  3.8 21.5  125   652    7   DROME:AF-A0A0B4KH86-F1 INWARDLY RECTIFYING POTASSIUM CHANNEL 1, ISOFO
1054:  ejds-A  3.8 22.1  109   980    3   DROME:AF-Q9VFS5-F1 SERINE/THREONINE-PROTEIN PHOSPHATASE 4 REGULATORY
1055:  eele-A  3.8  8.2  104   314    5   DROME:AF-Q9VT01-F1 FI06792P;
1056:  ef9z-A  3.8 18.5   64  1055    3   DROME:AF-A0A0B4KF06-F1 VALYL-TRNA SYNTHETASE;
1057:  elqk-A  3.8 11.3   97   587    9   DROME:AF-Q9VAJ6-F1 PICKPOCKET 20, ISOFORM A;
1058:  emah-A  3.8  7.4  130   738    8   DROME:AF-Q9W366-F1 RE59932P;
1059:  egk7-A  3.8 14.8  162   515    6   DROME:AF-Q9VCH2-F1 SHOOTIN-1;
1060:  ed7e-A  3.8  6.5  113  1078    6   DROME:AF-Q9VSS9-F1 RE40614P;
1061:  eltz-A  3.8 14.7  125   622    8   DROME:AF-P48456-F1 SERINE/THREONINE-PROTEIN PHOSPHATASE 2B CATALYTIC
1062:  elox-A  3.8 47.2   86  1741    8   DROME:AF-Q9W517-F1 PROTEIN WINGS APART-LIKE;
1063:  ekuf-A  3.8  8.3   84   398    5   DROME:AF-Q8T3P5-F1 AT26438P;
1064:  ekzs-A  3.8 14.7  128  1145    2   DROME:AF-Q27607-F1 DNA POLYMERASE SUBUNIT GAMMA-1, MITOCHONDRIAL;
1065:  ecv8-A  3.8 26.0  109  1365    6   DROME:AF-P39770-F1 HOMEOTIC PROTEIN SPALT-MAJOR;
1066:  efkh-A  3.8  4.1   67   126    0   DROME:AF-Q8MMD0-F1 RH04491P;
1067:  egl5-A  3.8 11.9   92   176   13   DROME:AF-Q9VXD1-F1 PROTEIN SINGLES BAR;
1068:  efey-A  3.8  6.5  101   256    2   DROME:AF-Q9VBI3-F1 RH72336P;
1069:  eimz-A  3.8  4.6   87  1001    9   DROME:AF-Q94526-F1 OPEN RECTIFIER POTASSIUM CHANNEL PROTEIN 1;
1070:  eeor-A  3.8  8.7  135   511    5   DROME:AF-P41596-F1 DOPAMINE RECEPTOR 1;
1071:  elkk-A  3.8  5.9  162   404    6   DROME:AF-Q9W2A4-F1 UNCHARACTERIZED PROTEIN;
1072:  ehub-A  3.8 17.8  115   513   10   DROME:AF-Q7JR73-F1 LD20239P;
1073:  egmf-A  3.8 12.8  132   611    4   DROME:AF-Q9VXR5-F1 LD02975P;
1074:  el1s-A  3.8 13.1   80   136    6   DROME:AF-Q9W079-F1 CUTICULAR PROTEIN 62BA, ISOFORM B;
1075:  egkk-A  3.8 49.2  150  1079    6   DROME:AF-Q9VN30-F1 DHC_N2 DOMAIN-CONTAINING PROTEIN;
1076:  ec0r-A  3.8  3.7   94   155    5   DROME:AF-Q9VND4-F1 GEO12035P1;
1077:  embe-A  3.8 20.9  162   532    7   DROME:AF-Q9VZ41-F1 SET AND MYND DOMAIN CONTAINING, ARTHROPOD-SPECIFI
1078:  eeo3-A  3.8  7.1  131   304    7   DROME:AF-Q9W4X6-F1 TETRASPANIN;
1079:  efhs-A  3.7  9.9  103   288    6   DROME:AF-Q8IRJ8-F1 THO COMPLEX PROTEIN 7;
1080:  ela3-A  3.7 25.9  167   879    4   DROME:AF-Q9VEP2-F1 UNCHARACTERIZED PROTEIN, ISOFORM B;
1081:  ecu7-A  3.7 18.6  132   690    7   DROME:AF-Q2MGK5-F1 DUF4201 DOMAIN-CONTAINING PROTEIN;
1082:  ee6i-A  3.7  8.5  140   735    7   DROME:AF-O76912-F1 EG:95B7.9 PROTEIN;
1083:  eec3-A  3.7 19.7  125  1071    2   DROME:AF-Q9VIG1-F1 FI12406P;
1084:  effo-A  3.7  5.7   78    96    5   DROME:AF-P18934-F1 NADH-UBIQUINONE OXIDOREDUCTASE CHAIN 4L;
1085:  efap-A  3.7  6.5  128   828    5   DROME:AF-Q9VCQ6-F1 CENTAURIN BETA 1A;
1086:  emgp-A  3.7 29.4  121   655    7   DROME:AF-P08510-F1 POTASSIUM VOLTAGE-GATED CHANNEL PROTEIN SHAKER;
1087:  eler-A  3.7 28.5  121   821    2   DROME:AF-Q5BI50-F1 CULLIN 4, ISOFORM A;
1088:  ee25-A  3.7 29.4   91   154   11   DROME:AF-Q9VKW8-F1 U6 SNRNA-ASSOCIATED SM-LIKE PROTEIN LSM4;
1089:  ee6j-A  3.7  4.4   81   364    6   DROME:AF-Q9VJR9-F1 COP9 SIGNALOSOME SUBUNIT 1A;
1090:  eety-A  3.7  4.6  127   836    7   DROME:AF-Q9V7N5-F1 V-TYPE PROTON ATPASE SUBUNIT C;
1091:  elrt-A  3.7 26.9  155   975    1   DROME:AF-Q9VYT7-F1 UNCHARACTERIZED PROTEIN;
1092:  eeip-A  3.7  5.2   70   503    4   DROME:AF-O46106-F1 SPLICING FACTOR 3A SUBUNIT 3;
1093:  ehi2-A  3.7 22.6  147  1057    8   DROME:AF-Q7K4E0-F1 LD43457P;
1094:  ek3k-A  3.7  8.6   97   210    5   DROME:AF-Q9V359-F1 VACUOLAR PROTEIN SORTING-ASSOCIATED PROTEIN 28 HO
1095:  el70-A  3.7  4.6   89   224    7   DROME:AF-P45884-F1 ATTACIN-A;
1096:  ektz-A  3.7 11.2  107   535    9   DROME:AF-Q9VJB3-F1 UNCHARACTERIZED PROTEIN;
1097:  ec7u-A  3.7  4.7   76   152    3   DROME:AF-Q4V3Z6-F1 GEO02130P1;
1098:  ekkb-A  3.7 37.4  121  2616    6   DROME:AF-P98159-F1 SERINE PROTEASE NUDEL;
1099:  ehcs-A  3.7 19.9  101  1085    7   DROME:AF-M9MSI7-F1 UNCHARACTERIZED PROTEIN;
1100:  ekr5-A  3.7  9.9   83    95    4   DROME:AF-Q9VI60-F1 ENHANCER OF YELLOW 2B TRANSCRIPTION FACTOR;
1101:  ehcw-A  3.7 10.9  103   498   10   DROME:AF-P17972-F1 POTASSIUM VOLTAGE-GATED CHANNEL PROTEIN SHAW;
1102:  ekph-A  3.7  3.5   88   152    8   DROME:AF-Q9VUE9-F1 IP08778P;
1103:  ed8r-A  3.7 28.3  111   469    3   DROME:AF-A1Z7D6-F1 FI11533P;
1104:  ehrk-A  3.7 15.1   72  1197    4   DROME:AF-Q9VCH8-F1 LD23303P;
1105:  emg7-A  3.7  7.8  108   395    5   DROME:AF-Q9VAS7-F1 INNEXIN INX3;
1106:  ei70-A  3.7 25.7  101   638    6   DROME:AF-Q9VNX8-F1 EUKARYOTIC TRANSLATION INITIATION FACTOR 2A;
1107:  em2g-A  3.7 17.1  166  1690    4   DROME:AF-Q9VJE5-F1 RESTIN HOMOLOG;
1108:  ejto-A  3.7  9.2  107  1405    7   DROME:AF-Q9VSA4-F1 TONSOKU-LIKE PROTEIN;
1109:  ejpr-A  3.7 18.2  132   937    5   DROME:AF-A8DYR5-F1 SHAW-LIKE, ISOFORM C;
1110:  ef2i-A  3.7  5.0   70    98    7   DROME:AF-Q8MZ28-F1 GEO09656P1;
1111:  ejdu-A  3.7 12.4  110   989    4   DROME:AF-Q9VB70-F1 LATERAL SIGNALING TARGET PROTEIN 2 HOMOLOG;
1112:  ei19-A  3.7 10.2   88   174    9   DROME:AF-M9NF55-F1 UNCHARACTERIZED PROTEIN;
1113:  ectq-A  3.7 11.5  112   340    8   DROME:AF-Q9VHE0-F1 IP11374P;
1114:  eds3-A  3.7  4.1   79  1136    6   DROME:AF-Q9VD22-F1 LP02352P;
1115:  eg53-A  3.7 20.4  120   678   11   DROME:AF-Q9VDN3-F1 IONOTROPIC RECEPTOR 92A;
1116:  edvf-A  3.7 39.2  159   894    6   DROME:AF-Q9VQQ9-F1 EXOCYST COMPLEX COMPONENT 2;
1117:  edwr-A  3.7 42.1  154  2519    9   DROME:AF-A0A0B4K6L3-F1 UNCHARACTERIZED PROTEIN, ISOFORM C;
1118:  ejqh-A  3.7 10.2  140   263    5   DROME:AF-Q9I7W3-F1 UNCHARACTERIZED PROTEIN;
1119:  eec9-A  3.7  4.8   90   234   11   DROME:AF-A0A0B4LH44-F1 UNCHARACTERIZED PROTEIN, ISOFORM C;
1120:  emof-A  3.7  8.9   99   414    9   DROME:AF-Q9VRE2-F1 BVES;
1121:  emxc-A  3.7  8.3  104  1227   11   DROME:AF-Q9GQF1-F1 JNK-INTERACTING PROTEIN 3;
1122:  egr4-A  3.7  6.4  136   905    7   DROME:AF-Q8IS44-F1 DOPAMINE D2-LIKE RECEPTOR;
1123:  emae-A  3.7 13.6  116   324    8   DROME:AF-Q9VE12-F1 LD27322P;
1124:  ef5t-A  3.7 29.8  155   901    6   DROME:AF-Q9VYW4-F1 LD04461P;
1125:  ejp1-A  3.7 14.5   73   135    4   DROME:AF-Q9VG36-F1 FI08238P;
1126:  ej3h-A  3.7 10.5   96   550    8   DROME:AF-Q9VA69-F1 PROCOLLAGEN-PROLINE 4-DIOXYGENASE;
1127:  ehyd-A  3.7 31.1  125   442    6   DROME:AF-P22745-F1 PROTEIN BAG-OF-MARBLES;
1128:  el22-A  3.7  7.4   99   147    2   DROME:AF-Q8INU9-F1 UNCHARACTERIZED PROTEIN;
1129:  egrw-A  3.7 13.4   75   202   12   DROME:AF-Q7JVV8-F1 CG10200;
1130:  ely0-A  3.7 16.1  160  1197    6   DROME:AF-Q9VLB3-F1 ORGANIC ANION TRANSPORTING POLYPEPTIDE 30B, ISOFO
1131:  elo8-A  3.7 22.2  149   818    5   DROME:AF-Q0E908-F1 HILLARIN;
1132:  eelz-A  3.7 11.7  101   738    5   DROME:AF-Q9W0L8-F1 UNCHARACTERIZED PROTEIN, ISOFORM B;
1133:  eles-A  3.7 48.8  117  1125    8   DROME:AF-A1Z8Z0-F1 UNCHARACTERIZED PROTEIN, ISOFORM C;
1134:  efb4-A  3.7  5.6   72   154    7   DROME:AF-M9MSL9-F1 UNCHARACTERIZED PROTEIN;
1135:  ejbh-A  3.7  8.5  113   599   12   DROME:AF-Q9VFW6-F1 PYROKININ 2 RECEPTOR 2, ISOFORM A;
1136:  ej82-A  3.7 17.3  112   429    4   DROME:AF-O96880-F1 TRANSCRIPTION INITIATION FACTOR IIE SUBUNIT ALPHA
1137:  el9w-A  3.7  3.4   89   712    4   DROME:AF-Q7KKH3-F1 PROTEIN SDA1 HOMOLOG;
1138:  emks-A  3.7  9.1  140   601   11   DROME:AF-P22270-F1 TYRAMINE/OCTOPAMINE RECEPTOR;
1139:  egsd-A  3.7  7.6   86   170   13   DROME:AF-Q8T8R7-F1 AT31812P;
1140:  ehb5-A  3.7 11.4   74   111    7   DROME:AF-Q8I0P8-F1 CUTICULAR PROTEIN 65AV;
1141:  egoc-A  3.7  7.8   91   914   11   DROME:AF-Q5LJN3-F1 OCCLUDIN-RELATED Y;
1142:  emg8-A  3.7 15.5   91   130    3   DROME:AF-P02839-F1 LARVAL CUTICLE PROTEIN 1;
1143:  emzo-A  3.7 29.2  131   603    9   DROME:AF-Q7K2J4-F1 DAMPENED, ISOFORM A;
1144:  emos-A  3.7  4.2  117   435    7   DROME:AF-Q9VSV3-F1 PALMITOYLTRANSFERASE;
1145:  ef65-A  3.7  7.1   76   181    9   DROME:AF-Q9VDT4-F1 UNCHARACTERIZED PROTEIN, ISOFORM A;
1146:  ek8v-A  3.7 21.0   92   205    4   DROME:AF-Q01070-F1 ENHANCER OF SPLIT MGAMMA PROTEIN;
1147:  ejqa-A  3.7 11.5  222   751    5   DROME:AF-Q9VEZ5-F1 INHIBITOR OF NUCLEAR FACTOR KAPPA-B KINASE SUBUNI
1148:  eji8-A  3.7 11.0  101   366    7   DROME:AF-Q9VGS1-F1 LD23375P;
1149:  ecyu-A  3.7  6.1   77   366    8   DROME:AF-P52654-F1 TRANSCRIPTION INITIATION FACTOR IIA SUBUNIT 1;
1150:  eg4u-A  3.7 38.2  132   523    6   DROME:AF-Q7KTF8-F1 NICOTINIC ACETYLCHOLINE RECEPTOR ALPHA6, ISOFORM
1151:  egvl-A  3.7 24.0  130   558    8   DROME:AF-Q9V3J5-F1 EG:BACR7A4.13 PROTEIN;
1152:  ee63-A  3.7  3.2   66   721    6   DROME:AF-Q9VHX0-F1 LD18233P;
1153:  edc3-A  3.6 14.0   67   109    3   DROME:AF-P92181-F1 CUTICLE PROTEIN DCP2;
1154:  emg3-A  3.6 16.1   72   123    6   DROME:AF-A0A0B4KI23-F1 UNCHARACTERIZED PROTEIN;
1155:  ejoa-A  3.6 13.5   73   126   10   DROME:AF-A1ZAX7-F1 UNCHARACTERIZED PROTEIN;
1156:  emnr-A  3.6 10.3   92   206    4   DROME:AF-Q8MLQ8-F1 LP05237P;
1157:  ehzz-A  3.6 33.9  125   214    6   DROME:AF-Q7K0A2-F1 CUTICULAR PROTEIN 47EB;
1158:  emhh-A  3.6 14.6  154   576    5   DROME:AF-A1ZBX0-F1 CILIA- AND FLAGELLA-ASSOCIATED PROTEIN 206;
1159:  edna-A  3.6 14.2  123   487    7   DROME:AF-Q9V9S9-F1 RIBOFLAVIN TRANSPORTER;
1160:  egu6-A  3.6 14.4   72   483    6   DROME:AF-Q9VBF6-F1 PICKPOCKET 15;
1161:  eihe-A  3.6 10.0   93   240    6   DROME:AF-Q4V6J1-F1 GLUTATHIONE S TRANSFERASE E10, ISOFORM A;
1162:  egh3-A  3.6 13.0  113   878    9   DROME:AF-Q9VSK2-F1 E3 UBIQUITIN-PROTEIN LIGASE CBL;
1163:  egm1-A  3.6 12.6   92   185    4   DROME:AF-A8JRH0-F1 UNCHARACTERIZED PROTEIN, ISOFORM A;
1164:  ej96-A  3.6 38.0  163   680    7   DROME:AF-B7YZH1-F1 FI20143P1;
1165:  ehrb-A  3.6 10.7   85   109    8   DROME:AF-B7YZU6-F1 HALO;
1166:  emdo-A  3.6  7.2   90   774    4   DROME:AF-Q9VAA2-F1 ADENOSINE RECEPTOR, ISOFORM A;
1167:  ei8i-A  3.6 15.6  137   656    3   DROME:AF-P29844-F1 ENDOPLASMIC RETICULUM CHAPERONE BIP;
1168:  elw4-A  3.6 18.7   72   760    6   DROME:AF-Q6NP91-F1 RE44586P;
1169:  eg3j-A  3.6  4.5   79   458    5   DROME:AF-Q9VAR7-F1 P4HC DOMAIN-CONTAINING PROTEIN;
1170:  eeky-A  3.6 11.5  140   509    7   DROME:AF-Q9VVH4-F1 IP12572P;
1171:  ekpv-A  3.6  9.1  125   296    8   DROME:AF-Q9VFL9-F1 FI07901P;
1172:  ehc3-A  3.6 23.0  133   810    6   DROME:AF-Q7YU24-F1 TRANSMEMBRANE GTPASE MARF;
1173:  egak-A  3.6 11.4   84   317    4   DROME:AF-Q7KSQ0-F1 LD46175P;
1174:  ei3o-A  3.6 21.5  156  1500    6   DROME:AF-B7YZL9-F1 FOCAL ADHESION KINASE, ISOFORM D;
1175:  eh39-A  3.6 17.9   90   685    3   DROME:AF-Q7K4B4-F1 AUGMIN COMPLEX SUBUNIT DGT5;
1176:  eect-A  3.6  9.6  155  2189    5   DROME:AF-Q9VKI0-F1 CENP-META, ISOFORM C;
1177:  ekpj-A  3.6 14.8   85   119    5   DROME:AF-Q9VP53-F1 CUTICULAR PROTEIN 78CC;
1178:  ejg5-A  3.6 24.4   94  2171   10   DROME:AF-Q9VL32-F1 ATP-BINDING CASSETTE SUB-FAMILY C MEMBER SUR;
1179:  ems5-A  3.6 26.8  132   595    4   DROME:AF-Q9W4K2-F1 UNCHARACTERIZED PROTEIN CG3556;
1180:  eip5-A  3.6  9.6   93   727    8   DROME:AF-Q0E8N2-F1 MIP16918P;
1181:  elky-A  3.6  9.2  123   587    7   DROME:AF-Q9W2Z8-F1 UNCHARACTERIZED PROTEIN, ISOFORM C;
1182:  emp6-A  3.6 26.8  157   950    6   DROME:AF-A1Z9E2-F1 PROTEIN LIN-54 HOMOLOG;
1183:  effn-A  3.6 27.1  122   360   10   DROME:AF-Q9VPI8-F1 NET, ISOFORM B;
1184:  eg9r-A  3.6  7.7   97   372    3   DROME:AF-P33085-F1 INNEXIN SHAKING-B;
1185:  el1w-A  3.6 14.8  143  1788    6   DROME:AF-P11046-F1 LAMININ SUBUNIT BETA-1;
1186:  ege8-A  3.6  7.4   93   204    8   DROME:AF-Q6IGD9-F1 HDC06561;
1187:  elle-A  3.6 20.2  109   358    6   DROME:AF-Q5U0V4-F1 AT29763P;
1188:  eipk-A  3.6 14.0   68   104    6   DROME:AF-C0HL63-F1 LARVAL CUTICLE PROTEIN 65AB2;
1189:  el5x-A  3.6 10.0   83  1676    4   DROME:AF-B7Z0D7-F1 UNCHARACTERIZED PROTEIN, ISOFORM B;
1190:  ee8q-A  3.6  4.0   82   515    6   DROME:AF-Q9VVQ5-F1 PROCOLLAGEN-PROLINE 4-DIOXYGENASE;
1191:  ee8y-A  3.6  7.8  198   836    6   DROME:AF-Q9VB05-F1 ALG-2 INTERACTING PROTEIN X;
1192:  ed7s-A  3.6 10.9  105   504    7   DROME:AF-Q9W096-F1 PHOSPHATIDYLINOSITOL-GLYCAN BIOSYNTHESIS CLASS W
1193:  ek0y-A  3.6 16.9  112   436    6   DROME:AF-Q9VSM4-F1 GH26459P;
1194:  eglf-A  3.6  5.5  123   228   11   DROME:AF-Q9VUN8-F1 SUGAR TRANSPORTER SWEET;
1195:  ekgr-A  3.6 18.0  117   574    5   DROME:AF-O01939-F1 PROTEIN MISATO;
1196:  eixk-A  3.6 12.8   71   102    7   DROME:AF-Q9I7C6-F1 CUTICULAR PROTEIN 65AX1;
1197:  efob-A  3.6  7.3   83   183    4   DROME:AF-X2J753-F1 UNCHARACTERIZED PROTEIN, ISOFORM C;
1198:  egg3-A  3.6 12.5  101   542    5   DROME:AF-Q9VA61-F1 PROCOLLAGEN-PROLINE 4-DIOXYGENASE;
1199:  ek6f-A  3.6  5.1  132   272    5   DROME:AF-Q9VCT3-F1 ELONGATION OF VERY LONG CHAIN FATTY ACIDS PROTEIN
1200:  el3t-A  3.6 20.9  105   151    8   DROME:AF-Q9VHB2-F1 MITOCHONDRIAL PYRUVATE CARRIER;
1201:  emqp-A  3.6 10.7  134   232    9   DROME:AF-Q8INR2-F1 UNCHARACTERIZED PROTEIN;
1202:  eda4-A  3.6  8.7   87   366    6   DROME:AF-A0A0B4LF50-F1 METALLOPHOSPHOESTERASE, ISOFORM E;
1203:  eilv-A  3.6  6.1  130   293    8   DROME:AF-Q7K3T4-F1 PALMITOYLTRANSFERASE;
1204:  el9h-A  3.6  7.3   94  1236    2   DROME:AF-Q4U2Q5-F1 FI23547P1;
1205:  eew1-A  3.6  9.4  132   483    7   DROME:AF-Q9VT78-F1 IP11976P;
1206:  ef7s-A  3.6 12.6   87   591    6   DROME:AF-A8JV41-F1 PICKPOCKET 23, ISOFORM C;
1207:  ehw8-A  3.6 11.3  110   371    4   DROME:AF-Q9VJX8-F1 VERY-LONG-CHAIN (3R)-3-HYDROXYACYL-COA DEHYDRATAS
1208:  emox-A  3.6  4.5   89   442    2   DROME:AF-Q9VRS0-F1 IMPORTIN SUBUNIT ALPHA;
1209:  ek0p-A  3.6  6.0   75   602    3   DROME:AF-Q9VZ22-F1 L(3)MBT INTERACTING PROTEIN 1, ISOFORM A;
1210:  ee0b-A  3.6 12.4   93   184    6   DROME:AF-P14484-F1 PUPAL CUTICLE PROTEIN;
1211:  edlq-A  3.6 20.2  156   992    8   DROME:AF-Q9VBX1-F1 NUCLEAR EXPORT MEDIATOR FACTOR NEMF HOMOLOG;
1212:  eewq-A  3.6 15.5  117   476    4   DROME:AF-E2QCM9-F1 DIURETIC HORMONE 44 RECEPTOR 2, ISOFORM B;
1213:  edjl-A  3.6 17.3  122   881    9   DROME:AF-Q9U6A0-F1 SODIUM/POTASSIUM/CALCIUM EXCHANGER NCKX30C;
1214:  ehr9-A  3.6 29.6  125   793    6   DROME:AF-Q9NHV9-F1 PROTEIN VAV;
1215:  efh3-A  3.6 32.5  136   831    5   DROME:AF-Q9VEG4-F1 LP13728P;
1216:  el7f-A  3.6  4.1  124   660    6   DROME:AF-Q9VFW5-F1 PYROKININ 2 RECEPTOR 1;
1217:  ekzh-A  3.6 27.9  116   508    9   DROME:AF-A1ZAQ4-F1 UNCHARACTERIZED PROTEIN, ISOFORM A;
1218:  el37-A  3.6 22.6  117   862   10   DROME:AF-Q9W4P0-F1 LD22456P;
1219:  eea3-A  3.6  4.4  102   152    7   DROME:AF-A1ZAJ5-F1 VITAMIN-K-EPOXIDE REDUCTASE (WARFARIN-SENSITIVE);
1220:  eh19-A  3.6 28.0   85   290    9   DROME:AF-Q86BM4-F1 IP10109P;
1221:  ef1s-A  3.6  8.4  123   524    7   DROME:AF-Q9W4G1-F1 LD07278P;
1222:  edj4-A  3.6  6.4   84   387    6   DROME:AF-Q8INH8-F1 UNCHARACTERIZED PROTEIN, ISOFORM C;
1223:  eeve-A  3.6 20.3  141   405   10   DROME:AF-Q9V3B1-F1 AT09889P;
1224:  ehxk-A  3.6 18.3  134   664    6   DROME:AF-Q9W3M4-F1 LD24308P;
1225:  efjc-A  3.6  8.2   81   160    9   DROME:AF-A1Z9K9-F1 UNCHARACTERIZED PROTEIN, ISOFORM A;
1226:  ef2b-A  3.6  5.5  126   191    4   DROME:AF-Q4V5L1-F1 IP07030P;
1227:  ejem-A  3.6 17.0  131   399    6   DROME:AF-Q9VYR3-F1 LP03706P;
1228:  eg1h-A  3.6 17.5  110   260    5   DROME:AF-Q9VSY0-F1 CUTICULAR PROTEIN 67B;
1229:  el8v-A  3.6  4.4   76   142    4   DROME:AF-A2VER2-F1 IP18228P;
1230:  ek2b-A  3.6 14.2  115   382    9   DROME:AF-Q9VF34-F1 FIBRINOGEN C-TERMINAL DOMAIN-CONTAINING PROTEIN;
1231:  eeal-A  3.6 22.7  101   607    7   DROME:AF-A1Z9G6-F1 UNCHARACTERIZED PROTEIN;
1232:  emm0-A  3.6  8.8  156   212    4   DROME:AF-Q9VFE5-F1 VACUOLAR H ATPASE PPA1 SUBUNIT 2;
1233:  efqc-A  3.6 25.7  165   699    5   DROME:AF-Q7KNA0-F1 DYMECLIN;
1234:  el6j-A  3.6  5.3   79   215   13   DROME:AF-Q9VG94-F1 GLUTATHIONE S-TRANSFERASE D6;
1235:  ejh2-A  3.6 18.8  109   250    3   DROME:AF-Q9VC34-F1 GH10293P;
1236:  el5g-A  3.6  8.1   93  1579    5   DROME:AF-Q9VSE6-F1 DNA HELICASE;
1237:  ec4q-A  3.6 17.7   87   564    9   DROME:AF-Q5LJP9-F1 ASPARAGINE SYNTHETASE DOMAIN-CONTAINING PROTEIN C
1238:  eeob-A  3.6  7.4   77   474    3   DROME:AF-Q7KTW2-F1 PICKPOCKET 5, ISOFORM B;
1239:  eiws-A  3.6  9.2  138  1075    3   DROME:AF-X2JAU8-F1 PROTEIN NERVOUS WRECK;
1240:  edrw-A  3.6 13.7  112   583    5   DROME:AF-Q9W145-F1 STEROIDOGENIC ACUTE REGULATORY PROTEIN-LIKE;
1241:  emwy-A  3.6  4.0  127   288    7   DROME:AF-Q8IQN9-F1 PALMITOYLTRANSFERASE;
1242:  egnh-A  3.6  6.9  102   425    6   DROME:AF-Q9VJZ2-F1 LD05321P;
1243:  efzh-A  3.6 12.4  112   746   10   DROME:AF-P16376-F1 STEROID RECEPTOR SEVEN-UP, ISOFORM A;
1244:  ehri-A  3.6  4.4  126   283    9   DROME:AF-Q9VBM5-F1 PALMITOYLTRANSFERASE;
1245:  eevi-A  3.5 14.4   60    92    8   DROME:AF-P82384-F1 LARVAL CUTICLE PROTEIN 9;
1246:  ef6i-A  3.5  8.6  124  1325    4   DROME:AF-P18106-F1 TYROSINE-PROTEIN KINASE FER;
1247:  eks7-A  3.5 23.3   89   370   11   DROME:AF-Q9VFP0-F1 RH07106P;
1248:  empi-A  3.5 13.0  121   154    7   DROME:AF-Q9VY41-F1 UNCHARACTERIZED PROTEIN;
1249:  eef7-A  3.5  8.9  108   378    7   DROME:AF-P18935-F1 CYTOCHROME B;
1250:  eesu-A  3.5 11.0  112   512    7   DROME:AF-Q9VPX2-F1 MAJOR FACILITATOR SUPERFAMILY TRANSPORTER 3;
1251:  ee3y-A  3.5 13.2  121   181    7   DROME:AF-Q9VVT9-F1 NINJURIN B;
1252:  eetj-A  3.5  9.0  157  1594    6   DROME:AF-Q9VU57-F1 CILIA- AND FLAGELLA-ASSOCIATED PROTEIN 43;
1253:  eidp-A  3.5  3.7   99   407    3   DROME:AF-Q9VRC1-F1 PLSC DOMAIN-CONTAINING PROTEIN;
1254:  egf4-A  3.5  6.1  100   235    3   DROME:AF-Q7JVK6-F1 COMPONENT 3 OF PROMOTER OF RISC;
1255:  ecvt-A  3.5 17.6  138   767    4   DROME:AF-Q8IRH3-F1 DC_STAMP DOMAIN-CONTAINING PROTEIN;
1256:  ef6s-A  3.5 20.2  110   716    6   DROME:AF-P41073-F1 ZINC FINGER PROTEIN ON ECDYSONE PUFFS;
1257:  elux-A  3.5 13.6   88   127    6   DROME:AF-Q9VP56-F1 CUTICULAR PROTEIN 78CA;
1258:  emvv-A  3.5  5.1  129   276    6   DROME:AF-Q9VBM6-F1 PALMITOYLTRANSFERASE;
1259:  egzr-A  3.5 24.6  157  1566    7   DROME:AF-Q9VJT4-F1 MALE STERILE (2) 34FE;
1260:  efwa-A  3.5  9.1  103   323   11   DROME:AF-Q9VS39-F1 FI19525P1;
1261:  eheh-A  3.5 28.3  117   294    6   DROME:AF-Q9VYK8-F1 APOPTOSIS AND CASPASE ACTIVATION INHIBITOR, ISOFO
1262:  eijn-A  3.5 20.5  120  2417    3   DROME:AF-Q9VAS9-F1 APC-LIKE, ISOFORM A;
1263:  el1q-A  3.5  5.8   98   345    3   DROME:AF-Q9VXR2-F1 RE17665P;
1264:  ee6d-A  3.5 12.5   69    99    6   DROME:AF-P91942-F1 CUTICLE PROTEIN LCP65AE;
1265:  el18-A  3.5 17.9  118   207    6   DROME:AF-Q9VHK9-F1 RH02303P;
1266:  emte-A  3.5  8.0  118   577    5   DROME:AF-X2JDZ1-F1 PRKCA-BINDING PROTEIN;
1267:  ehse-A  3.5 12.9   86   448    6   DROME:AF-Q9VB28-F1 DYNEIN REGULATORY COMPLEX PROTEIN 9;
1268:  eivs-A  3.5 32.8  140   254    3   DROME:AF-Q9VSW4-F1 FI06490P;
1269:  ec7i-A  3.5  8.0   91   110   13   DROME:AF-Q9VVE9-F1 IP05279P;
1270:  eg7d-A  3.5 19.6  117   566    6   DROME:AF-Q9VL65-F1 TBCMF46;
1271:  ei1l-A  3.5  8.6   74   240    3   DROME:AF-Q9VYX3-F1 RECEPTOR EXPRESSION-ENHANCING PROTEIN;
1272:  ee27-A  3.5 18.1  125  2122    3   DROME:AF-Q8IPH8-F1 MYOSIN 28B1, ISOFORM B;
1273:  egqg-A  3.5 11.1   89   137    6   DROME:AF-Q9VP00-F1 CUTICULAR PROTEIN 78E;
1274:  egrj-A  3.5 18.9   89   257    2   DROME:AF-Q9VD50-F1 IP09356P;
1275:  egdv-A  3.5 10.2  110   193    4   DROME:AF-A1ZB23-F1 IP19117P;
1276:  eiyr-A  3.5  6.3  110   214    7   DROME:AF-Q9VX58-F1 LP09593P;
1277:  ehld-A  3.5  6.1   91   162    9   DROME:AF-B7YZF1-F1 UNCHARACTERIZED PROTEIN, ISOFORM D;
1278:  efvd-A  3.5 24.6  144   509    9   DROME:AF-Q9VPF8-F1 TRANSMEMBRANE PROTEIN 104 HOMOLOG;
1279:  egxp-A  3.5 19.1  135   626    5   DROME:AF-Q24114-F1 DIVISION ABNORMALLY DELAYED PROTEIN;
1280:  el7o-A  3.5  5.4  172   409    5   DROME:AF-Q9V3Q2-F1 ODORANT RECEPTOR 35A;
1281:  ec4d-A  3.5 33.9  104  1930    5   DROME:AF-A8DYY0-F1 UNCHARACTERIZED PROTEIN, ISOFORM A;
1282:  egik-A  3.5 28.5   91   266    4   DROME:AF-Q9VSH5-F1 IP09562P;
1283:  el4x-A  3.5 10.3  103  1028    4   DROME:AF-Q9V3C4-F1 RNA HELICASE;
1284:  elsz-A  3.5 13.0   70   100   10   DROME:AF-P92194-F1 CUTICLE PROTEIN DCP7;
1285:  elm4-A  3.5  4.4  128   278    8   DROME:AF-Q9W251-F1 PALMITOYLTRANSFERASE;
1286:  ef49-A  3.5 39.8  111  1247    6   DROME:AF-A8QI68-F1 POLYCYSTIN-RELATED Y PROTEIN;
1287:  egqp-A  3.5 19.9  117  1257    3   DROME:AF-Q9VK28-F1 LD10349P;
1288:  ehyp-A  3.5 14.2   85   886    7   DROME:AF-Q9VIH3-F1 MICROSOMAL TRIACYLGLYCEROL TRANSFER PROTEIN;
1289:  eibk-A  3.5 23.6  131  2167    5   DROME:AF-Q9V3Z6-F1 MYOSIN-VIIA;
1290:  em1j-A  3.5 18.2  123   367   10   DROME:AF-Q9W1U2-F1 AT20903P;
1291:  ehdy-A  3.5 21.9  147   592    3   DROME:AF-Q8IN09-F1 IONOTROPIC RECEPTOR 94B;
1292:  emcs-A  3.5 15.2   74   122    5   DROME:AF-Q9VTC8-F1 CUTICULAR PROTEIN 67FB;
1293:  eir8-A  3.5  9.3  121   239    8   DROME:AF-Q9VIU0-F1 IP11805P;
1294:  ec2b-A  3.5 19.5  127   443    8   DROME:AF-Q9VHG8-F1 UNCHARACTERIZED PROTEIN;
1295:  effk-A  3.5 13.7   68   231    3   DROME:AF-Q9VU04-F1 RE60105P;
1296:  ehhx-A  3.5  6.6   87   224    5   DROME:AF-Q7KK90-F1 GH14654P;
1297:  el5t-A  3.5 35.0  122  1175    5   DROME:AF-Q9VCE7-F1 KRUEPPEL TARGET AT 95D, ISOFORM A;
1298:  efcv-A  3.5 18.4  105   582    7   DROME:AF-Q9VFL5-F1 METHIONINE--TRNA LIGASE, MITOCHONDRIAL;
1299:  ekno-A  3.5 15.1  106   345    6   DROME:AF-Q9VSG7-F1 UNCHARACTERIZED PROTEIN, ISOFORM A;
1300:  ehbk-A  3.5  7.2  107   814    4   DROME:AF-Q9VK82-F1 ORGANIC ANION TRANSPORTING POLYPEPTIDE 33EB;
1301:  edyg-A  3.5 26.5  196   935    6   DROME:AF-Q9VGN4-F1 SARCOMERE LENGTH SHORT, ISOFORM B;
1302:  eiyb-A  3.5 19.0   64   691    8   DROME:AF-Q9VZE7-F1 CHOLINE TRANSPORTER-LIKE 1;
1303:  eioy-A  3.5 18.7  102   573    5   DROME:AF-Q9VME9-F1 PICKPOCKET 7;
1304:  emel-A  3.5  6.6   81   555    5   DROME:AF-B7Z031-F1 PROTEIN PESTE;
1305:  efcc-A  3.5 14.9  109  1684    6   DROME:AF-Q9VLT1-F1 PROTEIN MON2 HOMOLOG;
1306:  eidt-A  3.5 10.8  120   682    3   DROME:AF-A1ZAQ3-F1 UNCHARACTERIZED PROTEIN, ISOFORM B;
1307:  elem-A  3.5 18.2   86   308    2   DROME:AF-Q9V3H2-F1 26S PROTEASOME NON-ATPASE REGULATORY SUBUNIT 14;
1308:  eg5n-A  3.5  5.5  103   223    4   DROME:AF-Q8MLR5-F1 IP08069P;
1309:  emd8-A  3.5  5.2  129   244    8   DROME:AF-O46101-F1 TETRASPANIN-2A;
1310:  el46-A  3.5  4.6  103   168    8   DROME:AF-Q9VFY4-F1 UNCHARACTERIZED PROTEIN;
1311:  eeu5-A  3.5  4.0   68   302    6   DROME:AF-Q9VND7-F1 RNA-BINDING MOTIF PROTEIN 42;
1312:  elkl-A  3.5  5.2   95  1320    7   DROME:AF-Q9VIL0-F1 PROTEIN BRUNELLESCHI;
1313:  em2n-A  3.5 11.7   90   421    2   DROME:AF-Q9VHI6-F1 IP11728P;
1314:  ejv6-A  3.5  5.1   83   183    7   DROME:AF-Q9VXV0-F1 IP07051P;
1315:  egms-A  3.5  9.3  101   702   12   DROME:AF-Q9VH96-F1 GH26575P;
1316:  ekl7-A  3.5  8.4  126  1155    6   DROME:AF-A1Z7A6-F1 ARFGAP WITH SH3 DOMAIN, ANK REPEAT AND PH DOMAIN-
1317:  em1p-A  3.5 16.7  132   633    7   DROME:AF-Q9VN12-F1 PROBABLE SODIUM/POTASSIUM/CALCIUM EXCHANGER CG109
1318:  ejxk-A  3.5 20.6  150   834    5   DROME:AF-M9PI57-F1 NANCHUNG, ISOFORM B;
1319:  ednb-A  3.5 33.4  149   461    5   DROME:AF-Q7K5K0-F1 GH09064P;
1320:  efwq-A  3.5 28.6  185   510    8   DROME:AF-Q9VL73-F1 LP20791P;
1321:  ekcn-A  3.5  5.0  106   258    8   DROME:AF-Q9VHF5-F1 LD42595P;
1322:  eiof-A  3.5 26.4  131   866    6   DROME:AF-A1ZBK1-F1 FI23922P1;
1323:  ejcj-A  3.5 30.8  182  1576    4   DROME:AF-A1Z9P3-F1 PROTEIN SHROOM;
1324:  eiw4-A  3.5 14.7  169   728    4   DROME:AF-Q9VS91-F1 GAMMA-TUBULIN COMPLEX COMPONENT;
1325:  eiao-A  3.5  3.8   78   715    4   DROME:AF-O96689-F1 FI11703P;
1326:  emua-A  3.5 12.6  102   562    4   DROME:AF-Q7KSD8-F1 TRANSCRIPTIONAL ADAPTER 2A;
1327:  efkw-A  3.5  5.0   55   179    7   DROME:AF-Q8MZ06-F1 CUTICULAR PROTEIN 65EB;
1328:  efcg-A  3.5  6.9   86   884    8   DROME:AF-Q9VB71-F1 UNCHARACTERIZED PROTEIN;
1329:  ei4t-A  3.5 19.2   93   206    5   DROME:AF-Q8MRW1-F1 SD19278P;
1330:  eknt-A  3.5  5.2  120  1200   10   DROME:AF-Q03720-F1 CALCIUM-ACTIVATED POTASSIUM CHANNEL SLOWPOKE;
1331:  eid0-A  3.5 40.4  121   485    8   DROME:AF-Q9VDU9-F1 HISTAMINE-GATED CHLORIDE CHANNEL ALPHA1 SUBUNIT;
1332:  egd1-A  3.5  6.0   87   308    8   DROME:AF-Q9VLH0-F1 TETRASPANIN;
1333:  eegs-A  3.5  3.7   58   109    7   DROME:AF-Q9VJ25-F1 MEMBRANE MAGNESIUM TRANSPORTER;
1334:  efr8-A  3.5 11.9  168  1302    7   DROME:AF-Q00449-F1 MULTIDRUG RESISTANCE PROTEIN HOMOLOG 49;
1335:  ek54-A  3.5 22.7  180  1487   11   DROME:AF-Q9VLP5-F1 LD42916P;
1336:  egsf-A  3.5  8.9  119  1124    7   DROME:AF-Q7PLP5-F1 UNCHARACTERIZED PROTEIN, ISOFORM C;
1337:  eivq-A  3.5 23.1   88   700    5   DROME:AF-P32865-F1 G PROTEIN-COUPLED RECEPTOR KINASE 1;
1338:  eg0k-A  3.5  6.6   97   375   12   DROME:AF-Q7YZ91-F1 RT01013P;
1339:  ejwd-A  3.4 17.8  100   263    6   DROME:AF-Q7JXC4-F1 CG6459 PROTEIN;
1340:  efmb-A  3.4 29.7  131   564    6   DROME:AF-Q9VD14-F1 GH07286P;
1341:  edc1-A  3.4  4.7   91   263    3   DROME:AF-Q9VF09-F1 AT06251P;
1342:  eizu-A  3.4 28.4   98   408   15   DROME:AF-A1ZBM7-F1 IONOTROPIC RECEPTOR 56B;
1343:  ehpu-A  3.4 22.8  129   504    7   DROME:AF-A1Z9Q8-F1 DIURETIC HORMONE 44 RECEPTOR 1;
1344:  ed7k-A  3.4  4.8  107   538    6   DROME:AF-Q9VDV7-F1 LP04053P;
1345:  ek4i-A  3.4 11.8  108   632   10   DROME:AF-Q9VDR9-F1 UNCHARACTERIZED PROTEIN;
1346:  ehwp-A  3.4 16.1  134  1962    2   DROME:AF-P05661-F1 MYOSIN HEAVY CHAIN, MUSCLE;
1347:  egts-A  3.4 25.3  150   581   11   DROME:AF-Q9VWE5-F1 IP19862P;
1348:  eh1w-A  3.4 26.8  123   805    7   DROME:AF-P16395-F1 MUSCARINIC ACETYLCHOLINE RECEPTOR DM1;
1349:  eh4z-A  3.4  6.0   90   121   12   DROME:AF-Q6GUT7-F1 ACP53C14A;
1350:  ej7b-A  3.4 16.8  126   561    4   DROME:AF-A1Z8P2-F1 IONOTROPIC RECEPTOR 48C;
1351:  edo2-A  3.4 13.7  135  1558    3   DROME:AF-X2JE77-F1 CHASCON, ISOFORM D;
1352:  eiv7-A  3.4 15.2   80   172    6   DROME:AF-Q9VYQ0-F1 MOONSHINER;
1353:  elk8-A  3.4 20.4  136   669    5   DROME:AF-Q9VML9-F1 TRISSIN RECEPTOR;
1354:  egwe-A  3.4  6.2  130   186    7   DROME:AF-Q4QQB9-F1 LP21121P;
1355:  egf9-A  3.4 19.3  108   629    3   DROME:AF-Q9VVL1-F1 IONOTROPIC RECEPTOR 75A;
1356:  eg6o-A  3.4 43.8  123  1267    6   DROME:AF-B7Z0I2-F1 UNCHARACTERIZED PROTEIN, ISOFORM G;
1357:  ee5m-A  3.4 10.2   94   881    5   DROME:AF-Q7JR83-F1 HORMONE-SENSITIVE LIPASE, ISOFORM A;
1358:  elyo-A  3.4 16.4  104   214    4   DROME:AF-Q9VN88-F1 LD45836P;
1359:  egbo-A  3.4 11.0  108   891   12   DROME:AF-Q4U2G8-F1 LD02432P;
1360:  eftu-A  3.4 24.0  129  1566    5   DROME:AF-Q27421-F1 PROTEIN OUTSPREAD;
1361:  efp3-A  3.4 22.8   98   272    8   DROME:AF-Q9W4D8-F1 UNCHARACTERIZED PROTEIN;
1362:  ejzb-A  3.4  5.8  102   200    6   DROME:AF-Q9VMP7-F1 UNCHARACTERIZED PROTEIN;
1363:  emit-A  3.4 25.4   88   631    6   DROME:AF-Q23976-F1 ATP-DEPENDENT DNA HELICASE 2 SUBUNIT 1;
1364:  ecyz-A  3.4 12.5  104   134    6   DROME:AF-Q8IRF2-F1 GEO11850P1;
1365:  ej0u-A  3.4  8.1  126   511    6   DROME:AF-P00399-F1 CYTOCHROME C OXIDASE SUBUNIT 1;
1366:  ehcd-A  3.4 11.9   70   568   11   DROME:AF-A0A0B4K691-F1 RIPPED POCKET, ISOFORM B;
1367:  ed7w-A  3.4 14.2   99   499    4   DROME:AF-Q9W282-F1 GH14326P;
1368:  eh3s-A  3.4  4.6  126   476    7   DROME:AF-O02373-F1 UDP-GLUCOSE 6-DEHYDROGENASE;
1369:  ec7k-A  3.4 12.4   97   243    6   DROME:AF-B7Z0S9-F1 GLUTATHIONE S TRANSFERASE D11, ISOFORM B;
1370:  ehap-A  3.4  9.6  100   547    3   DROME:AF-Q9VA60-F1 PROCOLLAGEN-PROLINE 4-DIOXYGENASE;
1371:  eino-A  3.4  6.3   98   507    4   DROME:AF-O46051-F1 PROBABLE CYTOCHROME P450 4D14;
1372:  emr4-A  3.4  6.4  103   249    7   DROME:AF-Q9NEF6-F1 PROBABLE V-TYPE PROTON ATPASE SUBUNIT D 2;
1373:  ehyy-A  3.4  9.4   95   360    2   DROME:AF-A1Z8V5-F1 DYNEIN REGULATORY COMPLEX PROTEIN 10;
1374:  ej24-A  3.4 42.5  117   831    3   DROME:AF-A4IJ58-F1 IP17195P;
1375:  ego9-A  3.4  5.2  157   578    6   DROME:AF-Q9VCG4-F1 NUCLEOPORIN NDC1;
1376:  edqi-A  3.4 10.8   69   183    7   DROME:AF-Q9VNE8-F1 RE24848P;
1377:  eli5-A  3.4  9.3   68    88    4   DROME:AF-Q9VEQ6-F1 V-TYPE PROTON ATPASE SUBUNIT;
1378:  egqd-A  3.4  4.5  103   145    8   DROME:AF-A0A0B4K816-F1 UNCHARACTERIZED PROTEIN, ISOFORM A;
1379:  edso-A  3.4 18.5  177   718    7   DROME:AF-E2QCS3-F1 METHUSELAH-LIKE 15, ISOFORM C;
1380:  emkr-A  3.4 34.4  125  1227    4   DROME:AF-A1ZAD3-F1 DHC_N1 DOMAIN-CONTAINING PROTEIN;
1381:  eg2f-A  3.4  9.1  105   480    9   DROME:AF-Q9VT27-F1 CNMAMIDE RECEPTOR;
1382:  ekmo-A  3.4 12.5  165  1039    5   DROME:AF-Q0KHQ5-F1 SERINE/THREONINE-PROTEIN KINASE TAO;
1383:  empg-A  3.4 12.0   85   891    6   DROME:AF-A0A6M3Q9L5-F1 PHOSPHATIDYLINOSITOL 4-PHOSPHATE 5-KINASE 59B,
1384:  ek1x-A  3.4 40.7  138   678    5   DROME:AF-Q9VBW6-F1 PROTEIN DISTAL ANTENNA;
1385:  eeg3-A  3.4  4.8  114   146    4   DROME:AF-Q9W398-F1 UNCHARACTERIZED PROTEIN, ISOFORM A;
1386:  ejy3-A  3.4  5.7  135   354    7   DROME:AF-Q95T98-F1 ELONGATION OF VERY LONG CHAIN FATTY ACIDS PROTEIN
1387:  elof-A  3.4  4.2  103   369    7   DROME:AF-Q8T390-F1 ENDOPHILIN-A;
1388:  elhe-A  3.4 21.1   90   245    7   DROME:AF-A0A0B4KI27-F1 FERRITIN;
1389:  efco-A  3.4  6.1  106   677    3   DROME:AF-Q9W3U0-F1 ACYL-COENZYME A OXIDASE;
1390:  eghi-A  3.4 15.1  159   420   11   DROME:AF-Q9VQK9-F1 PALMITOYLTRANSFERASE;
1391:  ehef-A  3.4 12.3  129   496    5   DROME:AF-Q7KTZ2-F1 PI3K21B, ISOFORM B;
1392:  ed0q-A  3.4  6.4  138   337    7   DROME:AF-Q9VCY5-F1 ELONGATION OF VERY LONG CHAIN FATTY ACIDS PROTEIN
1393:  em4d-A  3.4 13.5  133   338    6   DROME:AF-Q9VS54-F1 QUEMAO, ISOFORM A;
1394:  eggv-A  3.4 15.6   75  2148    9   DROME:AF-M9NFI9-F1 SPINOPHILIN, ISOFORM J;
1395:  ekgz-A  3.4  4.8  102   535    4   DROME:AF-Q9VA65-F1 PROCOLLAGEN-PROLINE 4-DIOXYGENASE;
1396:  eeh1-A  3.4  4.8   69   163    6   DROME:AF-Q9VZK5-F1 GEO11537P1;
1397:  ei5s-A  3.4 22.0  132  1513    3   DROME:AF-Q86B91-F1 PROTEIN TINCAR;
1398:  emjm-A  3.4 26.5   91   374    5   DROME:AF-Q9VFH8-F1 FI08257P;
1399:  el0w-A  3.4 19.9  104   173   12   DROME:AF-Q9VYC1-F1 CUTICULAR PROTEIN 12A;
1400:  ei4y-A  3.4  7.2   88   183    8   DROME:AF-Q9VZW6-F1 LP16467P;
1401:  ek7t-A  3.4  3.2  107   202    8   DROME:AF-Q9W0I7-F1 GINS COMPLEX SUBUNIT 1;
1402:  egyb-A  3.4 11.7   98   623    8   DROME:AF-A1ZB18-F1 UNCHARACTERIZED PROTEIN;
1403:  ef36-A  3.4  6.4  121   834    5   DROME:AF-B7YZV4-F1 CALCIUM/CALMODULIN-DEPENDENT 3',5'-CYCLIC NUCLEOT
1404:  edqu-A  3.4 12.8   71   108    4   DROME:AF-P91939-F1 CUTICLE PROTEIN LCP65AD;
1405:  elr8-A  3.4 25.0   92  1037    5   DROME:AF-Q9VYR9-F1 LD34222P;
1406:  em09-A  3.4 11.4   91   553    9   DROME:AF-Q9VL88-F1 PICKPOCKET 18;
1407:  eekd-A  3.4  5.3   85   218    6   DROME:AF-Q9VGA0-F1 GLUTATHIONE S TRANSFERASE D9, ISOFORM A;
1408:  een7-A  3.4  4.5  100   470    7   DROME:AF-Q9VVQ7-F1 P4HC DOMAIN-CONTAINING PROTEIN;
1409:  einh-A  3.4  4.7  107   154   11   DROME:AF-Q9VP04-F1 ORM1-LIKE PROTEIN;
1410:  ehoi-A  3.4 15.2  133  1188    2   DROME:AF-Q9W1J0-F1 TRANSPORTER;
1411:  em6w-A  3.4 16.5   60   897    5   DROME:AF-Q4V516-F1 COILED-COIL DOMAIN-CONTAINING PROTEIN LOBO;
1412:  elcn-A  3.4 13.2  168   852    7   DROME:AF-Q9XYP7-F1 GAMMA-TUBULIN COMPLEX COMPONENT 2 HOMOLOG;
1413:  em1i-A  3.4 37.4  114  1459    4   DROME:AF-Q9VVK6-F1 UNCHARACTERIZED PROTEIN;
1414:  eezd-A  3.4 30.3  181  2291    6   DROME:AF-Q00963-F1 SPECTRIN BETA CHAIN;
1415:  ee5u-A  3.4 17.6  113   243    5   DROME:AF-Q9VMQ3-F1 RT06796P1;
1416:  ej8m-A  3.4 24.9  115   580    3   DROME:AF-Q9VIA6-F1 LP11585P;
1417:  ecy5-A  3.4  6.2   88  1022    7   DROME:AF-Q9W3E1-F1 INTEGRATOR COMPLEX SUBUNIT 4;
1418:  elkv-A  3.4 23.9  114  1231    9   DROME:AF-Q7YZA2-F1 UNCHARACTERIZED PROTEIN CG7065;
1419:  ej9r-A  3.4  6.2   85   226    8   DROME:AF-Q7JVI6-F1 GLUTATHIONE S TRANSFERASE E13, ISOFORM A;
1420:  ehj1-A  3.4  7.4  106  1136    6   DROME:AF-Q9VL07-F1 LD02225P;
1421:  efmj-A  3.4 41.5  172  1620    6   DROME:AF-P00522-F1 TYROSINE-PROTEIN KINASE ABL;
1422:  eho1-A  3.4 18.4  121   877    6   DROME:AF-A0A0B4LHR8-F1 UNCHARACTERIZED PROTEIN, ISOFORM G;
1423:  ee97-A  3.4 23.0  131   532    8   DROME:AF-P83118-F1 PROBABLE G-PROTEIN COUPLED RECEPTOR MTH-LIKE 11;
1424:  ef8o-A  3.3 36.6  140   545    6   DROME:AF-Q7K0W1-F1 LD27406P;
1425:  ekz8-A  3.3 21.5  141   565    6   DROME:AF-Q8IRA7-F1 UNCHARACTERIZED PROTEIN;
1426:  ejq9-A  3.3  4.4   88   223    6   DROME:AF-Q6IH48-F1 HDC03337;
1427:  elrs-A  3.3 17.6  103   132   10   DROME:AF-Q9VDZ5-F1 GH27195P;
1428:  eleg-A  3.3 22.9  156   429    5   DROME:AF-Q9VV46-F1 CUTICULAR PROTEIN 72EC;
1429:  egfr-A  3.3  6.2  140  1153    4   DROME:AF-Q9VBY8-F1 PROTEIN UNC-13 HOMOLOG 4B;
1430:  ekxl-A  3.3 30.1  127   536    2   DROME:AF-Q9V431-F1 APOPTOSIS INHIBITOR 5 HOMOLOG;
1431:  el13-A  3.3 10.1  125   249   10   DROME:AF-Q9W4U9-F1 CYTOCHROME B561 DOMAIN-CONTAINING PROTEIN;
1432:  ehfx-A  3.3 12.4  119   540    9   DROME:AF-Q8T8W3-F1 AT21416P;
1433:  elcc-A  3.3  5.2   85   504    2   DROME:AF-Q9VME8-F1 PICKPOCKET 14;
1434:  edvx-A  3.3  7.0   97   576    4   DROME:AF-P52304-F1 SERINE/THREONINE-PROTEIN KINASE POLO;
1435:  ecx2-A  3.3  7.5   96   221    6   DROME:AF-Q9VHX6-F1 IP07787P;
1436:  efnl-A  3.3  3.4   63    87    6   DROME:AF-E1JI70-F1 LD07519P;
1437:  eizo-A  3.3 19.7  140  1449    8   DROME:AF-Q9VQZ1-F1 LETHAL (2) K05819, ISOFORM A;
1438:  eklo-A  3.3 13.3  108   706    9   DROME:AF-Q7K2W2-F1 GH04548P;
1439:  egzh-A  3.3  5.8   70   238    6   DROME:AF-Q9VX99-F1 DNA-DIRECTED RNA POLYMERASE III SUBUNIT RPC9;
1440:  egl1-A  3.3  7.8  108   215    6   DROME:AF-Q7KVF6-F1 IP20706P;
1441:  ejgw-A  3.3 14.8  121   584    2   DROME:AF-Q9VT09-F1 IONOTROPIC RECEPTOR 67A;
1442:  ei3z-A  3.3 25.6  144   436    6   DROME:AF-Q9VRE4-F1 LD23009P;
1443:  efdb-A  3.3  5.6  103   692    4   DROME:AF-Q9VA78-F1 SPHINGOMYELIN PHOSPHODIESTERASE;
1444:  emz9-A  3.3  8.0  162  1312    9   DROME:AF-Q9W2I5-F1 UNCHARACTERIZED PROTEIN;
1445:  edja-A  3.3 14.8   60  2096    0   DROME:AF-Q9VM75-F1 HEAT REPEAT-CONTAINING PROTEIN 1 HOMOLOG;
1446:  ekjh-A  3.3 23.9  123  1609    9   DROME:AF-Q9VJS0-F1 PLAT DOMAIN-CONTAINING PROTEIN;
1447:  eh7s-A  3.3  8.8  124   358    9   DROME:AF-Q9VWK7-F1 SD22372P;
1448:  eeic-A  3.3  8.3  133   316    7   DROME:AF-Q9VV87-F1 ELONGATION OF VERY LONG CHAIN FATTY ACIDS PROTEIN
1449:  ejy0-A  3.3 44.2  107   585    7   DROME:AF-Q9V3M9-F1 TEKTIN;
1450:  ei0x-A  3.3 24.4   87   634    5   DROME:AF-Q7K110-F1 DOLICHYL-DIPHOSPHOOLIGOSACCHARIDE--PROTEIN
1451:  eemg-A  3.3  4.4  134   290    8   DROME:AF-Q9VBM7-F1 PALMITOYLTRANSFERASE;
1452:  edbk-A  3.3 13.5   84   178    4   DROME:AF-A1Z9M2-F1 RECEPTOR EXPRESSION-ENHANCING PROTEIN;
1453:  eg0u-A  3.3  8.1   81   346    9   DROME:AF-Q9VHM4-F1 RANSHI;
1454:  ekak-A  3.3  5.2   78   138   12   DROME:AF-Q9VKN6-F1 GEO10377P1;
1455:  efvy-A  3.3  7.4   99   534    4   DROME:AF-Q9VA50-F1 PROCOLLAGEN-PROLINE 4-DIOXYGENASE;
1456:  edn9-A  3.3 30.2  102   207   12   DROME:AF-Q7K0Q0-F1 LD43023P;
1457:  ems8-A  3.3 19.0   85  1351    4   DROME:AF-A1Z987-F1 CHROMOSOME ASSOCIATED PROTEIN G, ISOFORM F;
1458:  egy2-A  3.3 35.8  136   604    4   DROME:AF-Q9VE87-F1 PROTEIN HEMINGWAY;
1459:  elnn-A  3.3 10.7   94   204    6   DROME:AF-Q8IPW3-F1 NNF1B;
1460:  eftv-A  3.3 20.7  137   743    9   DROME:AF-Q9W0C5-F1 ATP BINDING CASSETTE SUBFAMILY B MEMBER 7, ISOFOR
1461:  ely8-A  3.3 11.4  109   594    4   DROME:AF-Q9VRD3-F1 FI06015P;
1462:  ef3p-A  3.3  4.6   50    59    6   DROME:AF-Q8INX9-F1 IP19941P;
1463:  ecvs-A  3.3 14.5  128  1065    6   DROME:AF-M9MSL4-F1 CENTROSOMAL PROTEIN 135KDA, ISOFORM B;
1464:  egss-A  3.3 14.8  207   887    5   DROME:AF-Q9VQY8-F1 VACUOLAR PROTEIN SORTING-ASSOCIATED PROTEIN 53 HO
1465:  ed2j-A  3.3 20.4  103   755    9   DROME:AF-P21525-F1 TRANSCRIPTION FACTOR KAYAK, ISOFORMS A/B/F;
1466:  em32-A  3.3  2.9   64   241   11   DROME:AF-Q9VZK1-F1 FI11682P;
1467:  em23-A  3.3 42.7  151   710    9   DROME:AF-Q9VF78-F1 CONSERVED OLIGOMERIC GOLGI COMPLEX SUBUNIT 2;
1468:  eeyz-A  3.3  5.3  134   798    6   DROME:AF-Q9VBG4-F1 GH12381P;
1469:  ekhu-A  3.3  6.5   99   418    6   DROME:AF-Q4V6Y7-F1 IP01295P;
1470:  egtv-A  3.3  6.6  124   212    6   DROME:AF-Q9VH76-F1 SYNAPTOSOMAL-ASSOCIATED PROTEIN;
1471:  eelw-A  3.3 30.2  110   477    3   DROME:AF-Q9VMQ5-F1 UBIQUINONE BIOSYNTHESIS MONOOXYGENASE COQ6, MITOC
1472:  ef0r-A  3.3 14.6   72   134    1   DROME:AF-A1Z8Z3-F1 CUTICULAR PROTEIN 49AG;
1473:  ejm9-A  3.3 21.5  110   250    5   DROME:AF-A2VEQ2-F1 IP18157P;
1474:  ej78-A  3.3 17.3  156   472    5   DROME:AF-Q9V471-F1 RE54080P;
1475:  edjo-A  3.3 13.5  140  1009    8   DROME:AF-A8QI34-F1 SODIUM/POTASSIUM-TRANSPORTING ATPASE SUBUNIT ALPH
1476:  ec9k-A  3.3 12.0   84   131    4   DROME:AF-A1Z8H4-F1 CUTICULAR PROTEIN 47EC;
1477:  ec89-A  3.3  9.0  183   498    5   DROME:AF-Q8T0G1-F1 LD05335P;
1478:  eeoy-A  3.3  9.3  100   734    3   DROME:AF-Q9VL47-F1 UNCHARACTERIZED PROTEIN;
1479:  edrj-A  3.3  8.5  108   820    6   DROME:AF-A8JV07-F1 UNCHARACTERIZED PROTEIN, ISOFORM B;
1480:  egwt-A  3.3 15.9  136  1984    7   DROME:AF-Q9VZ85-F1 RHO GUANINE NUCLEOTIDE EXCHANGE FACTOR AT 64C, IS
1481:  efmf-A  3.3  6.7  107   834    7   DROME:AF-Q9VE75-F1 V-TYPE PROTON ATPASE SUBUNIT A;
1482:  emzi-A  3.3 19.6   88   801    6   DROME:AF-Q9W3K6-F1 LD35927P;
1483:  ejj9-A  3.3 24.7  131   381    7   DROME:AF-Q9VB73-F1 PALMITOYLTRANSFERASE;
1484:  ec3c-A  3.3 10.6  144  1254    6   DROME:AF-Q9VYT4-F1 P-TYPE CU(+) TRANSPORTER;
1485:  ejup-A  3.3 12.6   68   105    3   DROME:AF-P91941-F1 ADULT CUTICLE PROTEIN 65AA;
1486:  ec41-A  3.3  6.6  120   698    5   DROME:AF-Q8SXX4-F1 CAPON-LIKE PROTEIN;
1487:  edbd-A  3.3  5.0  100   349   10   DROME:AF-Q9VSZ4-F1 UNCHARACTERIZED PROTEIN;
1488:  ee81-A  3.3  8.6   92   581    2   DROME:AF-Q08605-F1 TRANSCRIPTION FACTOR GAGA;
1489:  elv8-A  3.3 20.5   97   190    2   DROME:AF-A1Z8Z7-F1 CUTICULAR PROTEIN 49AH;
1490:  ehr6-A  3.3 12.8  130   291    5   DROME:AF-Q9VG03-F1 GH08448P;
1491:  ed6s-A  3.3  9.4   85   222    5   DROME:AF-A1ZB69-F1 GLUTATHIONE S TRANSFERASE E4;
1492:  emxg-A  3.3 33.3  123   968   10   DROME:AF-Q9VPM2-F1 UNCHARACTERIZED PROTEIN, ISOFORM A;
1493:  ef8l-A  3.3  9.6   68    85    7   DROME:AF-Q9VZE9-F1 V-TYPE PROTON ATPASE SUBUNIT;
1494:  ei92-A  3.3 20.4  134  1124    7   DROME:AF-P48994-F1 TRANSIENT-RECEPTOR-POTENTIAL-LIKE PROTEIN;
1495:  emcl-A  3.3  4.7  129   975    9   DROME:AF-Q9XZU1-F1 EXPORTIN-2;
1496:  emix-A  3.3  6.1   89   108    8   DROME:AF-Q9VRJ8-F1 PROTEIN ASTERIX;
1497:  eh6l-A  3.3  7.4  145   739    6   DROME:AF-Q9VKD9-F1 MIP16835P1;
1498:  ej21-A  3.3 13.6  138   426    6   DROME:AF-Q9VGI0-F1 HISTAMINE-GATED CHLORIDE CHANNEL SUBUNIT 1;
1499:  eh65-A  3.3 37.3  136  1254    5   DROME:AF-Q9VRC9-F1 NPC INTRACELLULAR CHOLESTEROL TRANSPORTER 1 HOMOL
1500:  ek7f-A  3.3  6.0   80   224   11   DROME:AF-Q9VG93-F1 GLUTATHIONE S-TRANSFERASE D7;
1501:  ehrj-A  3.3 16.1   85   182    4   DROME:AF-M9NDZ8-F1 UNCHARACTERIZED PROTEIN;
1502:  efbe-A  3.3 17.4  100   570    7   DROME:AF-Q9VJL5-F1 CROSSOVER SUPPRESSOR ON 2 OF MANHEIM;
1503:  eju7-A  3.3 23.4  171   496    5   DROME:AF-Q9VGG8-F1 PROBABLE G-PROTEIN COUPLED RECEPTOR MTH-LIKE 5;
1504:  ekns-A  3.2 20.1  162  2059    6   DROME:AF-Q9VD07-F1 UNCHARACTERIZED PROTEIN;
1505:  ec88-A  3.2 26.8  128   883    3   DROME:AF-A1Z9G2-F1 PRE-MRNA-SPLICING FACTOR SYF1 HOMOLOG;
1506:  eidf-A  3.2 18.3  211  1018    6   DROME:AF-Q9VGP4-F1 LP08082P;
1507:  ek74-A  3.2 16.1  140  1217    4   DROME:AF-Q9VK44-F1 LD24832P;
1508:  egdm-A  3.2  5.1  140   392    4   DROME:AF-A0A0B4KF65-F1 ELONGATION OF VERY LONG CHAIN FATTY ACIDS PROT
1509:  eda6-A  3.2  4.5  105  1045   10   DROME:AF-Q9W5D3-F1 HEAT REPEAT-CONTAINING PROTEIN 6;
1510:  edto-A  3.2  7.2   86   631    6   DROME:AF-Q7KRR5-F1 PEPTIDE-N(4)-(N-ACETYL-BETA-GLUCOSAMINYL)ASPARAGI
1511:  eexp-A  3.2 33.1  156   999    7   DROME:AF-Q23972-F1 PROTEIN SMAUG;
1512:  ejmi-A  3.2  5.5  121   276    8   DROME:AF-Q9VKN8-F1 PALMITOYLTRANSFERASE;
1513:  edn8-A  3.2  7.2   80   256   15   DROME:AF-A0A0B4KFD8-F1 48 RELATED 1, ISOFORM B;
1514:  eddv-A  3.2 11.7   99   326    7   DROME:AF-Q9VQG1-F1 LD12265P;
1515:  edc6-A  3.2  5.8   84   165    7   DROME:AF-Q9VD32-F1 GEO10853P1;
1516:  edwy-A  3.2  8.6   94   259    3   DROME:AF-A1Z8Y3-F1 CUTICULAR PROTEIN 49AB;
1517:  ec43-A  3.2  6.0  103  1140    5   DROME:AF-Q9VN25-F1 EUKARYOTIC TRANSLATION INITIATION FACTOR 3 SUBUNI
1518:  edi8-A  3.2 20.4   92   900    4   DROME:AF-Q9VFF3-F1 RRP6, ISOFORM B;
1519:  emfq-A  3.2  6.6  104   510    6   DROME:AF-Q9W011-F1 PROBABLE CYTOCHROME P450 4D20;
1520:  ekuq-A  3.2  4.6   73    80    3   DROME:AF-Q9VTE1-F1 IMMEDIATE EARLY RESPONSE 3-INTERACTING PROTEIN 1;
1521:  eknd-A  3.2  7.0   76   113    4   DROME:AF-Q9VBZ8-F1 ER MEMBRANE PROTEIN COMPLEX SUBUNIT 6;
1522:  eg2u-A  3.2 27.1  101  1478    9   DROME:AF-Q8MYL1-F1 FANCD2;
1523:  eivw-A  3.2 11.9  127   524    6   DROME:AF-Q7JZR4-F1 NA-DEPENDENT INORGANIC PHOSPHATE COTRANSPORTER
1524:  ed3j-A  3.2 14.0   75   959    3   DROME:AF-Q9VXW7-F1 GERM CELL-EXPRESSED BHLH-PAS, ISOFORM C;
1525:  ekj6-A  3.2 13.7  125   340    9   DROME:AF-Q9I7U1-F1 LD36721P;
1526:  eluf-A  3.2  4.3   61    72   10   DROME:AF-Q9VWH8-F1 PROTEIN KISH;
1527:  emv7-A  3.2 22.6  133   796    8   DROME:AF-Q9VFV0-F1 IONOTROPIC RECEPTOR 87A;
1528:  eia8-A  3.2  9.2  109   256   10   DROME:AF-O76899-F1 EG:80H7.2 PROTEIN;
1529:  ek67-A  3.2 11.9  133   527   11   DROME:AF-Q9VC02-F1 MAHOGANY;
1530:  eeug-A  3.2  9.9  130   278    6   DROME:AF-Q7JWE2-F1 GH09427P;
1531:  eg5y-A  3.2 13.2   95   641    5   DROME:AF-Q8IQZ7-F1 FI19014P1;
1532:  emuk-A  3.2  6.4   87   225   10   DROME:AF-Q8IND4-F1 TPR_REGION DOMAIN-CONTAINING PROTEIN;
1533:  ednc-A  3.2  5.4  142   422    6   DROME:AF-B7Z0I1-F1 UNCHARACTERIZED PROTEIN;
1534:  emww-A  3.2  7.8  129   475    5   DROME:AF-A8JNI7-F1 UNCHARACTERIZED PROTEIN, ISOFORM D;
1535:  edar-A  3.2  9.6   82   179    9   DROME:AF-B7Z137-F1 UNCHARACTERIZED PROTEIN;
1536:  ehvc-A  3.2 16.4  116   545    8   DROME:AF-Q9VCM1-F1 IONOTROPIC RECEPTOR 94G;
1537:  ekrb-A  3.2  3.8   76   194    8   DROME:AF-Q95T12-F1 CALCIUM CHANNEL FLOWER;
1538:  ejth-A  3.2  5.1  133   401    4   DROME:AF-Q9VME1-F1 FI01864P;
1539:  eipm-A  3.2 14.1  102   268    5   DROME:AF-E1JJS1-F1 GLUTATHIONE S TRANSFERASE T3, ISOFORM B;
1540:  edwm-A  3.2  5.6   79   570    3   DROME:AF-Q9VF41-F1 GH11140P;
1541:  eeo9-A  3.2 13.9  101   503    5   DROME:AF-Q94981-F1 E3 UBIQUITIN-PROTEIN LIGASE ARIADNE-1;
1542:  ekce-A  3.2 27.2  120   541   13   DROME:AF-O02194-F1 PRESENILIN HOMOLOG;
1543:  efi3-A  3.2  7.8  129   212    9   DROME:AF-P36975-F1 SYNAPTOSOMAL-ASSOCIATED PROTEIN 25;
1544:  eeo6-A  3.2  7.2  113   480    9   DROME:AF-Q8MSL1-F1 AT27928P;
1545:  elmd-A  3.2  7.4   77   281    9   DROME:AF-Q9VYC3-F1 UNCHARACTERIZED PROTEIN;
1546:  ekrd-A  3.2  4.1  116   921    9   DROME:AF-Q9VJ29-F1 TRANSPORT AND GOLGI ORGANIZATION PROTEIN 6;
1547:  egy9-A  3.2 10.9  135  1229    4   DROME:AF-Q8MSW0-F1 ISOLEUCYL-TRNA SYNTHETASE;
1548:  ehzd-A  3.2 16.0  158  1703    8   DROME:AF-M9PEP2-F1 ADENYLYL CYCLASE 13E, ISOFORM C;
1549:  ee3g-A  3.2 21.4  119   170    5   DROME:AF-Q9W073-F1 RH22148P;
1550:  ekgm-A  3.2 18.1  139   800    6   DROME:AF-Q7K4N3-F1 NUCLEAR CAP-BINDING PROTEIN SUBUNIT 1;
1551:  ekmx-A  3.2 20.3  127   563    6   DROME:AF-Q9VGX6-F1 FI03320P;
1552:  em53-A  3.2 11.1  116   260    8   DROME:AF-Q9VEH2-F1 TRANSMEMBRANE PROTEIN 192;
1553:  eh7t-A  3.2 35.3  148  2233    7   DROME:AF-A8JUW5-F1 NARROW ABDOMEN, ISOFORM F;
1554:  ejqj-A  3.2 24.4  145   535    6   DROME:AF-Q9VDZ3-F1 ZINC FINGER PROTEIN SQUEEZE;
1555:  ekw8-A  3.2 15.3  106   604    5   DROME:AF-Q9VVD0-F1 GH21622P;
1556:  ehms-A  3.2  7.8  103   313    8   DROME:AF-B6IDT8-F1 IP20336P;
1557:  ed1b-A  3.2  5.5  100   240    6   DROME:AF-Q9VHT8-F1 RE26525P;
1558:  em6z-A  3.2 17.3  197   429   10   DROME:AF-Q9V3S7-F1 BCDNA.GH12326;
1559:  eilw-A  3.2 19.0   99   351    4   DROME:AF-Q9VTM4-F1 LD30288P;
1560:  eczb-A  3.2  4.3  124   284    9   DROME:AF-Q9W1I8-F1 LD03592P;
1561:  ek0z-A  3.2 16.0  163  1002    7   DROME:AF-P25992-F1 YEMANUCLEIN;
1562:  ejei-A  3.2  9.2  124   484    8   DROME:AF-Q9VPB6-F1 RE19263P;
1563:  elzr-A  3.2 12.8   77   117    6   DROME:AF-Q7JZV0-F1 CUTICULAR PROTEIN 47EG;
1564:  eig7-A  3.2 11.6   91   160   10   DROME:AF-F7VJS7-F1 MIP31873P;
1565:  eftf-A  3.2 14.0  124   299    2   DROME:AF-Q9VBM8-F1 PALMITOYLTRANSFERASE;
1566:  ejsm-A  3.2 13.2  123   211    7   DROME:AF-Q9VAK3-F1 RE47447P;
1567:  eix0-A  3.2  5.8  105   208    7   DROME:AF-Q6IGE2-F1 AT03641P;
1568:  eh15-A  3.2 11.8  140   606    4   DROME:AF-Q7K4Y8-F1 GH22690P;
1569:  eg2e-A  3.2  4.7  105   237    4   DROME:AF-Q8SZN4-F1 RH01588P;
1570:  ejlp-A  3.2  6.8  135   508    4   DROME:AF-Q9V3W1-F1 TETRATRICOPEPTIDE REPEAT PROTEIN 2;
1571:  ekcx-A  3.2  4.5  123   284    6   DROME:AF-Q0IGS7-F1 PALMITOYLTRANSFERASE;
1572:  el2h-A  3.2 13.8   63   106    8   DROME:AF-Q9I7Q5-F1 CUTICULAR PROTEIN 65AU, ISOFORM A;
1573:  eelb-A  3.2 26.0  159   620    9   DROME:AF-A1Z7K2-F1 FI03455P;
1574:  ehvb-A  3.2  2.7   84   515    6   DROME:AF-Q9VN77-F1 GERANYLGERANYL TRANSFERASE TYPE-2 SUBUNIT ALPHA;
1575:  ed4g-A  3.2  6.7  141   765    6   DROME:AF-P25991-F1 PROTEIN SUPPRESSOR OF FORKED;
1576:  ec8x-A  3.2  6.1   98   136    3   DROME:AF-Q8IQR9-F1 IP15629P;
1577:  efjp-A  3.2 17.1  122   686    6   DROME:AF-Q24352-F1 GAMMA-AMINOBUTYRIC ACID RECEPTOR ALPHA-LIKE;
1578:  ekkv-A  3.2 21.3  134   455    4   DROME:AF-M9NDI3-F1 SORTING NEXIN 6, ISOFORM B;
1579:  eg74-A  3.2 17.1  101   973    8   DROME:AF-Q9W0F4-F1 STROMALIN-2;
1580:  eky0-A  3.2  5.1   56    60    5   DROME:AF-Q8STB0-F1 GEO09683P1;
1581:  edqf-A  3.2  4.4   76   239    8   DROME:AF-A1Z8K7-F1 TETRASPANIN;
1582:  eil1-A  3.2 13.2  148   735    7   DROME:AF-Q9VQE0-F1 DYNAMIN-1-LIKE PROTEIN;
1583:  emd6-A  3.2  4.8   84   136    5   DROME:AF-Q9VKN5-F1 IP04277P;
1584:  ehci-A  3.2  8.8  121   526   10   DROME:AF-Q9VUM6-F1 BESTROPHIN HOMOLOG;
1585:  emxh-A  3.2  7.2  123   827    9   DROME:AF-Q8IR42-F1 DROP DEAD;
1586:  efx7-A  3.2 42.4  144  1929    3   DROME:AF-Q9VRM6-F1 LETHAL (3) PERSISTENT SALIVARY GLAND 2;
1587:  eell-A  3.2 24.5  116   270    6   DROME:AF-Q9VA22-F1 COPPER TRANSPORTER;
1588:  eko6-A  3.2  6.5  106   724    6   DROME:AF-Q9VS46-F1 RINT1-LIKE PROTEIN;
1589:  egay-A  3.2 10.7   83    98    4   DROME:AF-A0A126GUZ5-F1 UNCHARACTERIZED PROTEIN, ISOFORM F;
1590:  egeu-A  3.2  7.4  103   373    1   DROME:AF-A1Z8V7-F1 FI16532P1;
1591:  emrf-A  3.2 23.5  138   637    5   DROME:AF-Q9W3K4-F1 LD45266P;
1592:  eej8-A  3.2 20.0  132   924    4   DROME:AF-P18091-F1 ALPHA-ACTININ, SARCOMERIC;
1593:  eldb-A  3.2  8.5   83   572    4   DROME:AF-P18932-F1 NADH-UBIQUINONE OXIDOREDUCTASE CHAIN 5;
1594:  eknq-A  3.2  5.5  160   366    4   DROME:AF-Q8MLS6-F1 GUSTATORY RECEPTOR;
1595:  ehx3-A  3.2 20.2  103   498    3   DROME:AF-Q9VHA8-F1 LD25575P;
1596:  ed48-A  3.2 25.6  111  1447    4   DROME:AF-P15348-F1 DNA TOPOISOMERASE 2;
1597:  ekbr-A  3.2  6.1   72   302    7   DROME:AF-Q9U6R9-F1 GH13039P;
1598:  eecn-A  3.2  4.7  131   223    4   DROME:AF-Q8IQC1-F1 UNCHARACTERIZED GOLGI APPARATUS MEMBRANE PROTEIN-
1599:  em5s-A  3.2 14.9  157  2089    3   DROME:AF-Q9V9W7-F1 ROUGH DEAL;
1600:  eizh-A  3.2  7.1   52   133   10   DROME:AF-A1Z6K6-F1 UNCHARACTERIZED PROTEIN;
1601:  ekhl-A  3.2 31.6  134   365    9   DROME:AF-Q9VIB2-F1 MIP04261P;
1602:  eij3-A  3.2 20.6  157   775    6   DROME:AF-Q9W395-F1 ANAPHASE-PROMOTING COMPLEX SUBUNIT 4;
1603:  efej-A  3.2 25.5  133  1820    2   DROME:AF-Q9W5D0-F1 UNCHARACTERIZED PROTEIN CG43867;
1604:  edq2-A  3.1 17.6  132   707   10   DROME:AF-Q7KSU3-F1 LD33793P;
1605:  eez0-A  3.1  7.0   99   198    8   DROME:AF-Q9Y0A7-F1 BASIC HELIX-LOOP-HELIX TRANSCRIPTION FACTOR AMOS;
1606:  ehvd-A  3.1 14.5   79   312    6   DROME:AF-Q9VUN9-F1 FI09629P;
1607:  elfd-A  3.1  6.5   98   233   11   DROME:AF-A8JRH5-F1 UNCHARACTERIZED PROTEIN, ISOFORM A;
1608:  ee8i-A  3.1  4.3   99   169    5   DROME:AF-Q9VEF6-F1 PASIFLORA 1, ISOFORM A;
1609:  egw9-A  3.1 11.3  145   521   10   DROME:AF-Q9W189-F1 FI22604P1;
1610:  elpn-A  3.1 17.4  139   672    3   DROME:AF-Q7KRZ3-F1 EXOCYST COMPLEX COMPONENT 8;
1611:  ehlr-A  3.1  4.0  109   212   11   DROME:AF-O76767-F1 ER LUMEN PROTEIN-RETAINING RECEPTOR;
1612:  ej8u-A  3.1 34.8  120   556    9   DROME:AF-Q9V3S0-F1 CYTOCHROME P450 4G1;
1613:  ehpg-A  3.1 19.7  116   646    5   DROME:AF-O97132-F1 ANOCTAMIN;
1614:  edkn-A  3.1  5.8   97   245    6   DROME:AF-Q9VKD2-F1 VERY-LONG-CHAIN (3R)-3-HYDROXYACYL-COA DEHYDRATAS
1615:  ed76-A  3.1 16.6   64  1895    2   DROME:AF-A8JQ65-F1 DIACYLGLYCEROL KINASE ETA;
1616:  emw0-A  3.1  4.7   53    56    6   DROME:AF-A0A6M3Q6E2-F1 UNCHARACTERIZED PROTEIN;
1617:  ed3o-A  3.1  6.1  106   241    6   DROME:AF-Q95NH6-F1 ATTACIN-C;
1618:  eium-A  3.1  4.7   93  1621    9   DROME:AF-Q9W437-F1 RAPTOR, ISOFORM B;
1619:  ekni-A  3.1  5.5  112   493    6   DROME:AF-Q9VC87-F1 RE57978P;
1620:  ej87-A  3.1 12.8   78   126    9   DROME:AF-A1Z8Z2-F1 CUTICULAR PROTEIN 49AF, ISOFORM A;
1621:  ejwh-A  3.1 36.8  113   358    7   DROME:AF-Q8MRL6-F1 GH20547P;
1622:  ec1p-A  3.1 19.6  141  1341    6   DROME:AF-Q9VKB9-F1 RAB3 GTPASE-ACTIVATING PROTEIN REGULATORY SUBUNIT
1623:  emem-A  3.1 18.9  145   341    8   DROME:AF-P03896-F1 NADH-UBIQUINONE OXIDOREDUCTASE CHAIN 2;
1624:  ef77-A  3.1  8.5  100   312   11   DROME:AF-Q9V3I0-F1 EG:BACR42I17.2 PROTEIN;
1625:  ejir-A  3.1 17.9  138   586    7   DROME:AF-A1ZAR6-F1 XPO1 DOMAIN-CONTAINING PROTEIN;
1626:  ee29-A  3.1 19.1  117   491    7   DROME:AF-Q8IMG8-F1 FI22218P1;
1627:  ehmo-A  3.1 22.6  170  1503    4   DROME:AF-A1Z9C4-F1 UNCHARACTERIZED PROTEIN;
1628:  eidu-A  3.1  3.3   69    80    3   DROME:AF-B7Z0J4-F1 COX ASSEMBLY MITOCHONDRIAL PROTEIN;
1629:  ej40-A  3.1  9.6  102   642    2   DROME:AF-Q9VNZ9-F1 UNCHARACTERIZED PROTEIN;
1630:  eme6-A  3.1  8.2  112   324    6   DROME:AF-Q7K1H0-F1 GH09096P;
1631:  egu7-A  3.1  6.5   71   106    8   DROME:AF-A0A0B4K6E6-F1 UNCHARACTERIZED PROTEIN, ISOFORM C;
1632:  efdt-A  3.1 47.3  105  1311    6   DROME:AF-Q8IQ97-F1 PEBBLE, ISOFORM B;
1633:  edgc-A  3.1  4.2   90   268    3   DROME:AF-Q9VVE2-F1 PROTEIN ROGDI;
1634:  eh4f-A  3.1 18.1   86   594    7   DROME:AF-Q9VDK2-F1 GH15831P;
1635:  eh2b-A  3.1 29.8  135  2118    7   DROME:AF-O76904-F1 EG:8D8.1 PROTEIN;
1636:  ejse-A  3.1  4.3   73   169   15   DROME:AF-Q9VDI6-F1 GM10285P;
1637:  egpe-A  3.1 28.8  185   548    4   DROME:AF-F0JAI6-F1 KINETOCHORE AND EB1-ASSOCIATED BASIC PROTEIN;
1638:  eeo0-A  3.1 21.0  154   565    5   DROME:AF-Q9NCC3-F1 SORTING NEXIN;
1639:  elgq-A  3.1 10.9   84   607    7   DROME:AF-Q9VZ61-F1 SISTER OF FEO, ISOFORM A;
1640:  eiyx-A  3.1 11.1   83   352   12   DROME:AF-Q7JZR2-F1 RE15841P;
1641:  em2q-A  3.1  5.5   92   197    5   DROME:AF-Q8IPG8-F1 UNCHARACTERIZED PROTEIN;
1642:  edoc-A  3.1 44.0  199  2351    8   DROME:AF-Q9VT00-F1 JUMONJI, AT RICH INTERACTIVE DOMAIN 2;
1643:  ekgt-A  3.1 43.6  136   567    8   DROME:AF-P09478-F1 ACETYLCHOLINE RECEPTOR SUBUNIT ALPHA-LIKE 1;
1644:  eijf-A  3.1 12.6   89   610    7   DROME:AF-D0IQA3-F1 MIP06971P;
1645:  ee4g-A  3.1 39.2  116  2397    5   DROME:AF-M9PB01-F1 WD REPEAT DOMAIN 62, ISOFORM G;
1646:  el51-A  3.1 22.1  149  1918    5   DROME:AF-Q0KHR2-F1 FORKED, ISOFORM F;
1647:  ef4w-A  3.1 31.5  154   755    4   DROME:AF-Q9VC61-F1 PROTEIN CREBRF HOMOLOG;
1648:  ehpa-A  3.1 11.1  112   212    4   DROME:AF-A1ZA08-F1 UNCHARACTERIZED PROTEIN;
1649:  elpt-A  3.1 11.0   87   122    8   DROME:AF-P27779-F1 PUPAL CUTICLE PROTEIN EDG-78E;
1650:  ehzf-A  3.1 37.6  114   341    6   DROME:AF-Q9VV44-F1 CUTICULAR PROTEIN 72EA;
1651:  eg6n-A  3.1 13.8  132  1360    8   DROME:AF-Q6IDD9-F1 NAD(+) HYDROLASE SARM1;
1652:  elt9-A  3.1  8.8  132   264    8   DROME:AF-Q9VH55-F1 ELONGATION OF VERY LONG CHAIN FATTY ACIDS PROTEIN
1653:  eicv-A  3.1  4.8   90   397    6   DROME:AF-Q7K3D4-F1 PEPTIDYLPROLYL ISOMERASE;
1654:  ek8f-A  3.1 20.1  108   404    7   DROME:AF-B5RJJ4-F1 LD14019P;
1655:  ehp0-A  3.1 23.0  153   859    7   DROME:AF-Q9VRL4-F1 IONOTROPIC RECEPTOR 64A;
1656:  ef1a-A  3.1 13.3  133   595    5   DROME:AF-A1ZAC7-F1 COILED-COIL DOMAIN-CONTAINING PROTEIN 93;
1657:  ehjd-A  3.1 23.3  125   870    8   DROME:AF-Q9VWC7-F1 FI02109P;
1658:  eljx-A  3.1 21.1   87   376    6   DROME:AF-Q9NKV0-F1 MYELOID LEUKEMIA FACTOR;
1659:  efpw-A  3.1  6.2   89   155    7   DROME:AF-Q8SYR5-F1 GEO07715P1;
1660:  ejqb-A  3.1 12.5  120  1851   10   DROME:AF-P91645-F1 VOLTAGE-DEPENDENT CALCIUM CHANNEL TYPE A SUBUNIT
1661:  elp4-A  3.1 28.2  184   952    8   DROME:AF-Q8I0D4-F1 RE20510P;
1662:  em2h-A  3.1 30.4  140  1180    5   DROME:AF-B7Z0B9-F1 FARMER, ISOFORM H;
1663:  egy7-A  3.1  7.1  101  1218    4   DROME:AF-Q5U0V7-F1 PHOSPHOINOSITIDE 5-PHOSPHATASE;
1664:  ekkm-A  3.1 19.0  129   639    4   DROME:AF-Q9VJR4-F1 TRANSPORTER;
1665:  eicy-A  3.1  9.4  110   192    6   DROME:AF-M9NEW7-F1 UNCHARACTERIZED PROTEIN;
1666:  edwd-A  3.1 13.0   98   320    7   DROME:AF-Q9VF44-F1 IP11229P;
1667:  elht-A  3.1  7.7   79    92    8   DROME:AF-Q9VTN3-F1 MITOCHONDRIAL IMPORT INNER MEMBRANE TRANSLOCASE S
1668:  ekrj-A  3.1 15.9  126   845    6   DROME:AF-Q9V466-F1 NUCLEAR PORE COMPLEX PROTEIN NUP107;
1669:  eh04-A  3.1 25.8  212  1332    5   DROME:AF-Q9VFC4-F1 AT01875P;
1670:  ejye-A  3.1 25.3  179   988    6   DROME:AF-Q9W023-F1 FI03626P;
1671:  ef9f-A  3.1  7.8  109   565    3   DROME:AF-Q8IMI5-F1 FI04474P;
1672:  ejkd-A  3.1 13.1  155   499    5   DROME:AF-A1ZAX0-F1 NEUROPEPTIDE CCHAMIDE-1 RECEPTOR;
1673:  eky3-A  3.1 31.3  151  1115    5   DROME:AF-Q7KTW3-F1 HDC11342;
1674:  edyq-A  3.1  6.9  101   536    8   DROME:AF-Q8IMI2-F1 PROCOLLAGEN-PROLINE 4-DIOXYGENASE;
1675:  efby-A  3.1  9.3   87   340    3   DROME:AF-Q9VYQ3-F1 UBIQUITIN CARBOXYL-TERMINAL HYDROLASE;
1676:  el0u-A  3.1 23.6  160   436    6   DROME:AF-Q9V9Z3-F1 FI02023P;
1677:  ehzx-A  3.1 13.3   89    95    4   DROME:AF-Q9VYD7-F1 MITOCHONDRIAL IMPORT INNER MEMBRANE TRANSLOCASE S
1678:  eed7-A  3.1 12.7  141   804    6   DROME:AF-Q9VFB6-F1 RUN AND TBC1 DOMAIN-CONTAINING PROTEIN 3;
1679:  ei8p-A  3.1 21.5  121   211    3   DROME:AF-Q9VCQ2-F1 UNCHARACTERIZED PROTEIN;
1680:  egit-A  3.1 11.9  116   230    5   DROME:AF-Q9VAK2-F1 UNCHARACTERIZED PROTEIN, ISOFORM A;
1681:  ed5k-A  3.1 28.4  105  2431   10   DROME:AF-Q8IRW8-F1 HISTONE-LYSINE N-METHYLTRANSFERASE TRR;
1682:  ejh0-A  3.1  5.7  152   371    7   DROME:AF-Q8IQ72-F1 UNCHARACTERIZED PROTEIN CG32395;
1683:  ed21-A  3.1 16.1  105  2103    7   DROME:AF-Q9VUH9-F1 HELICASE WITH ZINC FINGER, ISOFORM B;
1684:  emt1-A  3.1 13.5   83   291    7   DROME:AF-A0A6M3Q724-F1 UNCHARACTERIZED PROTEIN, ISOFORM C;
1685:  edkf-A  3.1 27.1  112   279    5   DROME:AF-Q95TS8-F1 DAEDALUS, ISOFORM A;
1686:  el89-A  3.1 21.4  119   508    6   DROME:AF-P20153-F1 PROTEIN ULTRASPIRACLE;
1687:  el59-A  3.1  8.6   83   158    4   DROME:AF-Q9VTI6-F1 V-TYPE PROTON ATPASE PROTEOLIPID SUBUNIT;
1688:  ek4p-A  3.1  4.3  120   645    9   DROME:AF-Q7JQF1-F1 OCTOPAMINE RECEPTOR OAMB;
1689:  eg2v-A  3.1 21.7   89  1200    7   DROME:AF-Q9VCW3-F1 NUCLEAR PORE COMPLEX PROTEIN NUP133;
1690:  emti-A  3.1 21.5   92   406    5   DROME:AF-Q9VX95-F1 DNAJ HOMOLOG SUBFAMILY C MEMBER 22;
1691:  eit0-A  3.1  5.0   99  1267    2   DROME:AF-Q9VMQ4-F1 CONDENSIN-2 COMPLEX SUBUNIT;
1692:  el3w-A  3.1 13.2  114   717    8   DROME:AF-Q9VAY0-F1 NEPRILYSIN 7;
1693:  ek9a-A  3.1  5.6  116   513    6   DROME:AF-Q9VPE3-F1 FI23527P1;
1694:  ejcs-A  3.1  7.5  103   641    5   DROME:AF-Q9VQX6-F1 LP05054P;
1695:  ek0l-A  3.1 11.6  113   496    8   DROME:AF-Q95WY3-F1 FI04781P;
1696:  egt8-A  3.1 25.8   89   975    8   DROME:AF-Q9W2L7-F1 UNCHARACTERIZED PROTEIN, ISOFORM D;
1697:  ehrw-A  3.1  6.3  106   148    3   DROME:AF-Q8SXX5-F1 GEO12594P1;
1698:  ehmx-A  3.1 24.2   77   319    3   DROME:AF-Q9W197-F1 7-METHYLGUANOSINE PHOSPHATE-SPECIFIC 5'-NUCLEOTID
1699:  ehik-A  3.1 19.0  164   910    5   DROME:AF-Q9V4A0-F1 FI01405P;
1700:  elqf-A  3.1  5.7   95   288    3   DROME:AF-Q9VB43-F1 UNCHARACTERIZED PROTEIN;
1701:  egz9-A  3.1 20.4  128   517    9   DROME:AF-Q9V817-F1 PROBABLE G-PROTEIN COUPLED RECEPTOR MTH-LIKE 4;
1702:  ek6q-A  3.1 19.3  124   518    7   DROME:AF-Q9VRN2-F1 PROBABLE G-PROTEIN COUPLED RECEPTOR MTH-LIKE 2;
1703:  em5l-A  3.0  8.5   95   473    7   DROME:AF-Q9VVQ4-F1 UNCHARACTERIZED PROTEIN, ISOFORM D;
1704:  eik0-A  3.0  7.4   93   164    6   DROME:AF-Q9VX02-F1 MITOCHONDRIAL 18 KDA PROTEIN;
1705:  eise-A  3.0  5.0  107   266    4   DROME:AF-Q8SXD1-F1 ELONGATION OF VERY LONG CHAIN FATTY ACIDS PROTEIN
1706:  ehlp-A  3.0 10.9  121   352    2   DROME:AF-Q7KT67-F1 UNCHARACTERIZED PROTEIN;
1707:  eet2-A  3.0 19.5   81   314    2   DROME:AF-A1ZA86-F1 UNCHARACTERIZED PROTEIN;
1708:  ed0d-A  3.0 19.6   85   396    8   DROME:AF-Q9VVD9-F1 ADENOSINE 3'-PHOSPHO 5'-PHOSPHOSULFATE TRANSPORTE
1709:  em3r-A  3.0 14.5   54   126    7   DROME:AF-P23779-F1 CYSTATIN-LIKE PROTEIN;
1710:  emij-A  3.0 12.8  115   247    6   DROME:AF-Q8MLP8-F1 CCR4-NOT TRANSCRIPTION COMPLEX SUBUNIT 11;
1711:  ectk-A  3.0 11.6  113   188    9   DROME:AF-Q7KVH9-F1 TUMOR NECROSIS FACTOR ALPHA-INDUCED PROTEIN 8-LIK
1712:  ekhy-A  3.0  8.0   98   488    8   DROME:AF-Q9VM95-F1 PROTEIN AATF;
1713:  ekqx-A  3.0 27.6  156   710    8   DROME:AF-P11420-F1 PROTEIN DAUGHTERLESS;
1714:  ejkw-A  3.0 13.6  101   219    6   DROME:AF-Q9W3W4-F1 5-DEMETHOXYUBIQUINONE HYDROXYLASE, MITOCHONDRIAL;
1715:  eh77-A  3.0 12.3  106  1174    4   DROME:AF-Q02280-F1 POTASSIUM VOLTAGE-GATED CHANNEL PROTEIN EAG;
1716:  emgg-A  3.0  5.9  108   254    6   DROME:AF-Q9W012-F1 LP12691P;
1717:  eflj-A  3.0 19.7  116   978    5   DROME:AF-Q9VLI1-F1 ALPHA-MANNOSIDASE;
1718:  ek80-A  3.0  7.6   90   199    3   DROME:AF-Q9VYY2-F1 SIGNAL PEPTIDASE COMPLEX SUBUNIT 2;
1719:  ehai-A  3.0 16.9  111   902    7   DROME:AF-Q9TVI0-F1 FI23915P1;
1720:  emei-A  3.0 10.0  101   151    8   DROME:AF-A1Z903-F1 TRANSMEMBRANE PROTEIN 18;
1721:  ei6u-A  3.0 27.4   96   547    4   DROME:AF-Q967S0-F1 AMIDOPHOSPHORIBOSYLTRANSFERASE;
1722:  ed81-A  3.0  6.1   75   126    3   DROME:AF-A0A0B4K7V7-F1 UNCHARACTERIZED PROTEIN, ISOFORM A;
1723:  eejy-A  3.0 25.6   91  1102    4   DROME:AF-O46089-F1 PROTEIN MMS22-LIKE;
1724:  ecz7-A  3.0  9.1  114   967    2   DROME:AF-A8JR16-F1 UNCHARACTERIZED PROTEIN, ISOFORM C;
1725:  ele6-A  3.0  7.3   91   390    7   DROME:AF-Q8INZ2-F1 PUTATIVE GUSTATORY RECEPTOR 36C;
1726:  eec4-A  3.0  9.4  101   365    6   DROME:AF-Q9VDL7-F1 DEPHOSPHOCOENZYME A CARRIER, ISOFORM A;
1727:  eiip-A  3.0  8.8  119   421    4   DROME:AF-Q9VGC1-F1 AT09290P;
1728:  eiac-A  3.0 28.7  190   969    9   DROME:AF-Q9XZ11-F1 SMR DOMAIN-CONTAINING PROTEIN;
1729:  efq5-A  3.0  5.6   78   223    8   DROME:AF-Q9XYZ9-F1 GLUTATHIONE S TRANSFERASE E12, ISOFORM A;
1730:  eewo-A  3.0 26.5  164  1029    7   DROME:AF-Q76NS2-F1 ANOCTAMIN;
1731:  eiy6-A  3.0  9.3  125   555    2   DROME:AF-Q9VVB4-F1 COILED-COIL DOMAIN-CONTAINING PROTEIN 22 HOMOLOG;
1732:  em39-A  3.0  5.9   90   417    4   DROME:AF-Q9VRY6-F1 IST1 HOMOLOG;
1733:  emwf-A  3.0  4.2  101   399    6   DROME:AF-Q8SYC5-F1 RE68347P;
1734:  edyk-A  3.0  7.5   66   151    8   DROME:AF-Q03334-F1 40S RIBOSOMAL PROTEIN S13;
1735:  ednv-A  3.0 14.6  162   548    6   DROME:AF-A1Z7V9-F1 FI20020P1;
1736:  eh9k-A  3.0  3.7   47    76    0   DROME:AF-A1ZB62-F1 BOMANIN-836;
1737:  ema4-A  3.0  6.4   99   203    3   DROME:AF-Q9VYF5-F1 UNCHARACTERIZED PROTEIN, ISOFORM A;
1738:  egw2-A  3.0  5.3   97   408    6   DROME:AF-Q9VFS9-F1 ACID-SENSITIVE TWO PORE DOMAIN K+ CHANNEL DTASK-6
1739:  ehhn-A  3.0  8.6   81   116    7   DROME:AF-Q9VQM2-F1 NADH DEHYDROGENASE  1 SUBUNIT C2;
1740:  eena-A  3.0  4.9   85   652    8   DROME:AF-Q9V411-F1 NUCLEOLAR GTP-BINDING PROTEIN 1;
1741:  eml4-A  3.0  6.9   98   241   11   DROME:AF-Q7JZE1-F1 PEROXIN 11;
1742:  ehhp-A  3.0  8.8  118   312    8   DROME:AF-P48987-F1 PROTEIN ATONAL;
1743:  edqm-A  3.0 13.1   90   120    8   DROME:AF-Q9W114-F1 IP05433P;
1744:  einm-A  3.0 10.6   63   128    8   DROME:AF-E1JH94-F1 GEO02631P1;
1745:  emr3-A  3.0  4.3  122  1019    5   DROME:AF-Q9VDC9-F1 O-GLCNACASE;
1746:  eird-A  3.0 18.7   78   442    4   DROME:AF-Q9VG61-F1 F-BOX ONLY PROTEIN 9;
1747:  ekhn-A  3.0  4.9   91   152    4   DROME:AF-Q9VZE2-F1 GEO04055P1;
1748:  ekyz-A  3.0 11.0  101   429   11   DROME:AF-Q9VMN0-F1 AT07567P;
1749:  ehpq-A  3.0  7.6  113   574    3   DROME:AF-Q9VHB5-F1 SD10846P;
1750:  ejhd-A  3.0 23.1  147  2029    9   DROME:AF-Q9VVC6-F1 EPHEXIN, ISOFORM D;
1751:  eeez-A  3.0  5.0  119   300    8   DROME:AF-Q9I7L7-F1 PALMITOYLTRANSFERASE;
1752:  elr6-A  3.0  9.9   98   447    9   DROME:AF-A1ZAM7-F1 CAAX PRENYL PROTEASE;
1753:  eiyn-A  3.0  4.9   51    66    6   DROME:AF-M9NDN6-F1 UNCHARACTERIZED PROTEIN;
1754:  ejy4-A  3.0 25.5  122   419    8   DROME:AF-Q9VMC6-F1 GH06693P;
1755:  edh1-A  3.0 18.9  223  2077    7   DROME:AF-Q7PLI2-F1 NIPPED-B PROTEIN;
1756:  eefm-A  3.0  8.9   92   672    2   DROME:AF-Q9W0V0-F1 UNCHARACTERIZED PROTEIN, ISOFORM C;
1757:  elxd-A  3.0  9.0  123   214    4   DROME:AF-Q9VT96-F1 IP08601P;
1758:  ee1a-A  3.0 13.0  113   960    7   DROME:AF-Q59E33-F1 LD21442P;
1759:  ehtx-A  3.0  3.1   71   338   10   DROME:AF-Q9VDD7-F1 SOLUTE CARRIER FAMILY 35 MEMBER B1 HOMOLOG;
1760:  eh0a-A  3.0  8.0   82   287    5   DROME:AF-A1Z787-F1 DICARBOXYLATE CARRIER 3, ISOFORM A;
1761:  eiss-A  3.0  5.7  121   676    7   DROME:AF-Q9VXD9-F1 PROBABLE G-PROTEIN COUPLED RECEPTOR MTH-LIKE 1;
1762:  ekdu-A  3.0 18.0  124   808    9   DROME:AF-Q05192-F1 NUCLEAR HORMONE RECEPTOR FTZ-F1 BETA;
1763:  ect7-A  3.0 17.5  138  1661    7   DROME:AF-Q9VW85-F1 UNCHARACTERIZED PROTEIN, ISOFORM C;
1764:  edxu-A  3.0 10.9  129   545    5   DROME:AF-Q9VDV6-F1 LP02775P;
1765:  eelt-A  3.0 11.9  127   938    4   DROME:AF-Q9V3X5-F1 PROTEIN O-MANNOSYL-TRANSFERASE TMTC2;
1766:  ek0x-A  3.0 21.7  131   563    3   DROME:AF-Q9VRI8-F1 IONOTROPIC RECEPTOR 20A;
1767:  eizi-A  3.0  8.2   84   221    8   DROME:AF-Q7JYZ9-F1 GLUTATHIONE S TRANSFERASE E2;
1768:  ehiz-A  3.0  7.2  119  1953    8   DROME:AF-Q9VKD0-F1 GH12955P;
1769:  efui-A  3.0 11.9   80   129    8   DROME:AF-Q8IN44-F1 PROTEIN TURANDOT A;
1770:  el45-A  3.0 29.1  156   735    4   DROME:AF-F7VJS4-F1 MIP31237P;
1771:  ek0r-A  3.0  6.1   94   185   15   DROME:AF-Q9VPR1-F1 GH02075P;
1772:  ee6z-A  3.0 18.7   94  1105    5   DROME:AF-Q9VX31-F1 INTEGRATOR COMPLEX SUBUNIT 2;
1773:  elfw-A  3.0  6.7  146   411    8   DROME:AF-M9PDY1-F1 UNCHARACTERIZED PROTEIN, ISOFORM C;
1774:  efzp-A  3.0 39.9  140   630    7   DROME:AF-Q9V564-F1 CONSERVED OLIGOMERIC GOLGI COMPLEX SUBUNIT 6;
1775:  emc3-A  3.0 14.3   94   168    5   DROME:AF-Q0KI06-F1 UNCHARACTERIZED PROTEIN, ISOFORM A;
1776:  eifq-A  3.0  9.6  132  1923    8   DROME:AF-Q9VF02-F1 HELICASE 89B, ISOFORM B;
1777:  eiav-A  3.0  4.8   66   491    6   DROME:AF-Q9VJA7-F1 UNCHARACTERIZED PROTEIN;
1778:  edrh-A  3.0  3.4   85   265    7   DROME:AF-Q9W068-F1 LP10272P;
1779:  emj0-A  3.0 28.7  105   837    5   DROME:AF-Q9VGL9-F1 GPI ETHANOLAMINE PHOSPHATE TRANSFERASE 1;
1780:  edbs-A  3.0 15.8   88   151   11   DROME:AF-O44437-F1 SMALL NUCLEAR RIBONUCLEOPROTEIN SM D3;
1781:  elyq-A  3.0  7.3   98   223    3   DROME:AF-Q9VN02-F1 GH14561P;
1782:  edah-A  3.0 19.8   92   312   12   DROME:AF-A8JNN4-F1 MIP24917P;
1783:  edpc-A  3.0 18.1  151  1639    9   DROME:AF-P15215-F1 LAMININ SUBUNIT GAMMA-1;
1784:  ejeu-A  3.0  5.6   75   199    8   DROME:AF-Q9I7M1-F1 OLFACTORY-SPECIFIC 9;
1785:  ej5h-A  3.0  3.6   97   275    8   DROME:AF-O44252-F1 PROTEIN ROLLING STONE;
1786:  egf0-A  3.0 20.8  100   597    1   DROME:AF-Q8T3W3-F1 AT27838P;
1787:  elxe-A  3.0 15.6  129   521    9   DROME:AF-Q9VHB9-F1 PROBABLE TRNA (URACIL-O(2)-)-METHYLTRANSFERASE;
1788:  edx4-A  3.0 15.3  111   947    5   DROME:AF-E9NA96-F1 IONOTROPIC RECEPTOR 25A;
1789:  elw0-A  3.0 22.5  129   649    6   DROME:AF-Q9VLP4-F1 PROTEIN MITOSHELL;
1790:  ek5i-A  3.0 29.2  122   612    6   DROME:AF-A1Z8H7-F1 CUTICULAR PROTEIN 47EF, ISOFORM C;
1791:  ed4c-A  3.0 20.1  102   920    5   DROME:AF-Q9VPB7-F1 FI17508P1;
1792:  emz8-A  3.0 16.1  103   232    7   DROME:AF-Q9VJC1-F1 GH17679P;
1793:  ed3y-A  3.0 34.7  175  2139    9   DROME:AF-Q9VUQ9-F1 NON-SPECIFIC SERINE/THREONINE PROTEIN KINASE;
1794:  eehf-A  2.9 26.1   68   141    9   DROME:AF-A1Z8C4-F1 LSM10;
1795:  ejez-A  2.9 18.8  169   922    5   DROME:AF-Q9W1T9-F1 TPR_REGION DOMAIN-CONTAINING PROTEIN;
1796:  edmq-A  2.9 22.4  140   913    5   DROME:AF-Q9VMP3-F1 GLUTAMATE RECEPTOR IIB;
1797:  ek7g-A  2.9 19.2   66   698    9   DROME:AF-Q9VSG9-F1 GH24192P;
1798:  efk9-A  2.9  7.2   63   369    6   DROME:AF-Q9VQC2-F1 MIP30168P;
1799:  ej80-A  2.9 19.6  124   729   10   DROME:AF-A0A0B4KEF7-F1 UNCHARACTERIZED PROTEIN, ISOFORM C;
1800:  ejf0-A  2.9 10.3   92   110    9   DROME:AF-Q9VG00-F1 CYTOCHROME C OXIDASE ASSEMBLY PROTEIN COX20, MITO
1801:  elws-A  2.9  5.5   83   123    6   DROME:AF-E2QCN8-F1 UNCHARACTERIZED PROTEIN;
1802:  em1z-A  2.9 29.8  151   991    7   DROME:AF-Q03445-F1 GLUTAMATE RECEPTOR 1;
1803:  elh8-A  2.9 17.5   85   127    6   DROME:AF-A1Z8H5-F1 CUTICULAR PROTEIN 47ED;
1804:  eixx-A  2.9 16.2  139   371   10   DROME:AF-Q9W3V5-F1 LP14436P;
1805:  eesf-A  2.9 15.4  137   538    6   DROME:AF-Q9Y115-F1 UNC93-LIKE PROTEIN;
1806:  eh5n-A  2.9 20.9  180  1718    6   DROME:AF-Q9VP76-F1 ADENYLYL CYCLASE 78C;
1807:  ekp2-A  2.9  5.9   64    90    8   DROME:AF-Q6IGM9-F1 GEO11086P1;
1808:  ekwu-A  2.9  6.7   79   491    9   DROME:AF-Q27367-F1 PROTEIN CROQUEMORT;
1809:  ekgq-A  2.9 17.3  143   397    8   DROME:AF-Q9VCR7-F1 CYSTINOSIN HOMOLOG;
1810:  efpd-A  2.9 11.4  127   201    9   DROME:AF-Q9V3A3-F1 CG11379-PA;
1811:  em1t-A  2.9 25.3   83   141    6   DROME:AF-Q9VPZ2-F1 IP04288P;
1812:  ekk7-A  2.9 23.0  115   503    8   DROME:AF-A1ZAI1-F1 DOLICHOL KINASE;
1813:  ejs0-A  2.9  5.5   89   238    6   DROME:AF-Q9VS07-F1 AT01876P;
1814:  elev-A  2.9 15.5  109   497    4   DROME:AF-Q9VVX5-F1 LYSOPHOSPHOLIPID ACYLTRANSFERASE 5;
1815:  elsl-A  2.9  6.4  129  1019    5   DROME:AF-Q9VHW1-F1 MUSCARINIC ACETYLCHOLINE RECEPTOR, B-TYPE, ISOFOR
1816:  eeby-A  2.9 17.7  123   675    7   DROME:AF-Q9VVU7-F1 IONOTROPIC RECEPTOR 75D;
1817:  ehbi-A  2.9  5.7  117  1357    3   DROME:AF-Q7KTS2-F1 AUTOPHAGY-RELATED 17, ISOFORM B;
1818:  eirz-A  2.9 13.5   93   149    5   DROME:AF-A1Z7I6-F1 UNCHARACTERIZED PROTEIN;
1819:  ee4r-A  2.9  7.1   80   159    5   DROME:AF-P23380-F1 V-TYPE PROTON ATPASE 16 KDA PROTEOLIPID SUBUNIT;
1820:  elqq-A  2.9  4.7   96   191    4   DROME:AF-M9MRG9-F1 UNCHARACTERIZED PROTEIN;
1821:  egq5-A  2.9 11.9   91   244    1   DROME:AF-Q9VFJ1-F1 LD29276P;
1822:  eem4-A  2.9 18.4   96   359    4   DROME:AF-Q9V3R8-F1 UBIA PRENYLTRANSFERASE DOMAIN-CONTAINING PROTEIN
1823:  ekpo-A  2.9  8.3   72   253    7   DROME:AF-Q9W1W4-F1 RE45066P;
1824:  eeux-A  2.9 22.7  144   644    8   DROME:AF-Q9VIA5-F1 IONOTROPIC RECEPTOR 84A;
1825:  ekxa-A  2.9 11.3  131  2003    4   DROME:AF-Q0E8T7-F1 FI23230P1;
1826:  ejok-A  2.9 41.7  137   985    5   DROME:AF-Q9VNH6-F1 EXOCYST COMPLEX COMPONENT 4;
1827:  eluq-A  2.9  8.1   81   178    5   DROME:AF-Q8IPY6-F1 IP07416P;
1828:  ec93-A  2.9 18.7  139   658    7   DROME:AF-Q8IQI3-F1 UNCHARACTERIZED PROTEIN, ISOFORM B;
1829:  el8w-A  2.9  4.5   78   199   12   DROME:AF-Q9VG97-F1 INACTIVE GLUTATHIONE S-TRANSFERASE D3;
1830:  ee3n-A  2.9 13.2   82   157    2   DROME:AF-Q9VB09-F1 IP04131P;
1831:  ec27-A  2.9  5.2   84   833    5   DROME:AF-Q9VHG1-F1 VACUOLAR PROTEIN SORTING-ASSOCIATED PROTEIN 16 HO
1832:  ekf2-A  2.9 14.8   86   337    8   DROME:AF-Q9VU69-F1 ENKURIN DOMAIN-CONTAINING PROTEIN;
1833:  emre-A  2.9 21.4  168  1190    9   DROME:AF-Q8IPI3-F1 ANION EXCHANGE PROTEIN;
1834:  ec7c-A  2.9  3.3   74   159    1   DROME:AF-Q9VIL5-F1 GEO08953P1;
1835:  eii4-A  2.9  7.9   66   395    8   DROME:AF-Q8SXF0-F1 MITOCHONDRIAL RIBOSOMAL PROTEIN S9;
1836:  edx1-A  2.9  8.3   93   325   12   DROME:AF-Q9VWK6-F1 POST-GPI ATTACHMENT TO PROTEINS FACTOR 2-LIKE;
1837:  ef5p-A  2.9 32.8  100   523    5   DROME:AF-Q9VBR4-F1 COMPLEX I-49KD;
1838:  ed5r-A  2.9  8.8  142   303    6   DROME:AF-Q9VB24-F1 SD08189P;
1839:  ei9i-A  2.9  6.6   87   170   10   DROME:AF-A0A0B4K7P2-F1 UNCHARACTERIZED PROTEIN;
1840:  ehgh-A  2.9  7.3  102   376    3   DROME:AF-Q9VSB9-F1 TRANSMEMBRANE PROTEIN 43 HOMOLOG;
1841:  ejfy-A  2.9 12.4   90   585   11   DROME:AF-M9NFP5-F1 UNCHARACTERIZED PROTEIN, ISOFORM C;
1842:  ed86-A  2.9 14.6  113   236    5   DROME:AF-A0A0B4KHF0-F1 FERRITIN;
1843:  ec2z-A  2.9 11.5   94   228   11   DROME:AF-Q7K0B6-F1 GLUTATHIONE S TRANSFERASE T1;
1844:  edil-A  2.9 37.4  162   916    7   DROME:AF-Q9VEX7-F1 RE12330P;
1845:  empa-A  2.9 12.1   99   144    7   DROME:AF-A8DRW0-F1 CUTICULAR PROTEIN 49AA;
1846:  elqv-A  2.9 18.1  124   574    6   DROME:AF-Q9VT95-F1 IONOTROPIC RECEPTOR 67B;
1847:  ecvx-A  2.9 15.9   72    86    8   DROME:AF-Q4QPY6-F1 CYTOCHROME B-C1 COMPLEX SUBUNIT 6;
1848:  eiyj-A  2.9 15.1  113   466    5   DROME:AF-Q9W2E4-F1 GPI MANNOSYLTRANSFERASE 1;
1849:  el7m-A  2.9  5.0   69   350    4   DROME:AF-Q9VCQ3-F1 PROBABLE V-TYPE PROTON ATPASE SUBUNIT D 2;
1850:  eg20-A  2.9  8.3   83   155    6   DROME:AF-A1ZAL7-F1 V-TYPE PROTON ATPASE PROTEOLIPID SUBUNIT;
1851:  eh3a-A  2.9 16.9  140  2131    7   DROME:AF-P35500-F1 SODIUM CHANNEL PROTEIN PARA;
1852:  em6d-A  2.9  8.6   79   388    6   DROME:AF-Q9VMU8-F1 UDP-GALACTOSE TRANSPORTER SENJU;
1853:  ejr9-A  2.9 45.1  184  1447    5   DROME:AF-Q9NHE5-F1 CALCIUM-DEPENDENT SECRETION ACTIVATOR;
1854:  eiwb-A  2.9 29.0   99   324    6   DROME:AF-Q9VRL8-F1 BLANKS;
1855:  ed4r-A  2.9  9.8   95   507    4   DROME:AF-Q8IMI4-F1 UNCHARACTERIZED PROTEIN, ISOFORM B;
1856:  emvf-A  2.9 11.0   87   282    5   DROME:AF-Q94920-F1 VOLTAGE-DEPENDENT ANION-SELECTIVE CHANNEL;
1857:  efsb-A  2.9 28.1  165   940    8   DROME:AF-Q9VLC0-F1 VACUOLAR PROTEIN SORTING-ASSOCIATED PROTEIN 54;
1858:  elzy-A  2.9  6.2  117   232    9   DROME:AF-Q9NB13-F1 TETRASPANIN;
1859:  ehip-A  2.9 10.1   86   140    7   DROME:AF-Q9VP55-F1 CUTICULAR PROTEIN 78CB, ISOFORM A;
1860:  ej98-A  2.9  9.3   74   138    5   DROME:AF-Q9VDH4-F1 PROTEIN TURANDOT B;
1861:  el3h-A  2.9  5.7   84   181    7   DROME:AF-Q9VQQ4-F1 UNCHARACTERIZED PROTEIN, ISOFORM A;
1862:  eilk-A  2.9 10.2  135  1162    1   DROME:AF-A8JUM9-F1 UNCHARACTERIZED PROTEIN, ISOFORM E;
1863:  el5p-A  2.9 25.5  184   613    5   DROME:AF-Q9XZS8-F1 ACTIVATING TRANSCRIPTION FACTOR 3;
1864:  egjp-A  2.9  6.3  120   380    6   DROME:AF-Q8INY2-F1 UNCHARACTERIZED PROTEIN;
1865:  ei9a-A  2.9  5.1   87   223    9   DROME:AF-A1ZB72-F1 GLUTATHIONE S TRANSFERASE E7;
1866:  el40-A  2.9  9.7  137   690    5   DROME:AF-Q7K2W6-F1 GH04080P;
1867:  edyb-A  2.9  6.8  103   397    7   DROME:AF-Q9W1U5-F1 PUTATIVE GUSTATORY RECEPTOR 59C;
1868:  eg0r-A  2.9 14.0  105   451    3   DROME:AF-M9PET2-F1 TARGET OF WINGLESS, ISOFORM E;
1869:  edfb-A  2.9 18.8  168   802    5   DROME:AF-Q8SZ78-F1 RE14222P;
1870:  ejl2-A  2.9 23.0  121   593    4   DROME:AF-A1Z882-F1 IONOTROPIC RECEPTOR 47A;
1871:  ee9i-A  2.9 11.0  125   784    4   DROME:AF-P46867-F1 KINESIN-LIKE PROTEIN KLP68D;
1872:  el9v-A  2.9 10.8  112   321    5   DROME:AF-A1Z6G4-F1 RE41154P1;
1873:  ek3y-A  2.9 26.5  158   630    7   DROME:AF-Q7K0L4-F1 WD REPEAT-CONTAINING PROTEIN 26 HOMOLOG;
1874:  elfm-A  2.9 22.4  145   359    6   DROME:AF-Q9VM54-F1 J DOMAIN-CONTAINING PROTEIN;
1875:  emoj-A  2.9  7.9   71   662    6   DROME:AF-Q9VLK1-F1 U3 SMALL NUCLEOLAR RIBONUCLEOPROTEIN PROTEIN MPP1
1876:  egi1-A  2.9  7.5  103   481    4   DROME:AF-Q961I8-F1 PROCOLLAGEN-PROLINE 4-DIOXYGENASE;
1877:  elu3-A  2.9  3.2   68   262    4   DROME:AF-P05552-F1 TRANSCRIPTION FACTOR ADF-1;
1878:  ehw6-A  2.9  5.9  132   993   11   DROME:AF-Q9VSF2-F1 MEDIATOR OF RNA POLYMERASE II TRANSCRIPTION SUBUN
1879:  efke-A  2.9 25.3  135   703    4   DROME:AF-Q9VRJ7-F1 RE45108P;
1880:  emn9-A  2.9  5.6  144   391    6   DROME:AF-P58955-F1 PUTATIVE GUSTATORY RECEPTOR 36A;
1881:  ed0y-A  2.9 17.3  191  1904    8   DROME:AF-Q7KU89-F1 PURATROPHIN-1-LIKE, ISOFORM A;
1882:  emf2-A  2.9 36.6  139   688    8   DROME:AF-Q9VWH1-F1 UNCHARACTERIZED PROTEIN, ISOFORM D;
1883:  efba-A  2.9 19.2   80   714    9   DROME:AF-P32866-F1 G PROTEIN-COUPLED RECEPTOR KINASE 2;
1884:  ehen-A  2.9  6.2  144   440    7   DROME:AF-V9H0I1-F1 METHUSELAH-LIKE 13;
1885:  ed26-A  2.8 12.3   62   102    5   DROME:AF-P91940-F1 CUTICLE PROTEIN LCP65AA;
1886:  eh2v-A  2.8 19.2  121   900    7   DROME:AF-Q9VS37-F1 CELL DIVISION CYCLE 27, ISOFORM A;
1887:  eigd-A  2.8 15.6   85   371    5   DROME:AF-Q9VEY0-F1 UNCHARACTERIZED PROTEIN, ISOFORM C;
1888:  emy7-A  2.8  5.8   54   208    4   DROME:AF-Q8IPE7-F1 LP04712P;
1889:  ek3j-A  2.8  7.2   71   493    1   DROME:AF-P09087-F1 HOMEOBOX PROTEIN ABDOMINAL-B;
1890:  eejz-A  2.8 27.2  195   841    4   DROME:AF-Q9V3Q9-F1 IP03705P;
1891:  eh43-A  2.8 48.3  120   679    5   DROME:AF-Q8IN79-F1 DUF4201 DOMAIN-CONTAINING PROTEIN;
1892:  ejax-A  2.8 19.9   82   299    2   DROME:AF-Q9VU37-F1 PROTEIN-S-ISOPRENYLCYSTEINE O-METHYLTRANSFERASE;
1893:  edj6-A  2.8 19.8  101   288    6   DROME:AF-C0P8P1-F1 MIP06306P;
1894:  ejh9-A  2.8 15.5  133   448   11   DROME:AF-Q9VP87-F1 DECAPRENYL DIPHOSPHATE SYNTHASE SUBUNIT 2, ISOFOR
1895:  ecty-A  2.8 27.1  147   709    3   DROME:AF-Q9VWV5-F1 UNCHARACTERIZED PROTEIN, ISOFORM G;
1896:  eh8w-A  2.8 35.5  179  1048    6   DROME:AF-Q9VKW4-F1 KINESIN-LIKE PROTEIN AT 31E, ISOFORM A;
1897:  edtg-A  2.8 26.4  106   353    8   DROME:AF-Q9VNW1-F1 LD30543P;
1898:  edly-A  2.8  6.2   89   524    6   DROME:AF-Q4V5U6-F1 IP11896P;
1899:  ejef-A  2.8  9.3   78   136   10   DROME:AF-A0A0B4KEI1-F1 UNCHARACTERIZED PROTEIN, ISOFORM C;
1900:  edsp-A  2.8 16.2  179  2236    9   DROME:AF-Q9VCN1-F1 DNA POLYMERASE EPSILON CATALYTIC SUBUNIT 1;
1901:  ed79-A  2.8  9.8   74   687    5   DROME:AF-Q8SXR7-F1 FATTY ACID TRANSPORT PROTEIN 3, ISOFORM A;
1902:  el6e-A  2.8 17.2   88  1004   10   DROME:AF-Q9V3H9-F1 ZINC FINGER CCCH DOMAIN-CONTAINING PROTEIN 14;
1903:  eear-A  2.8 20.3   95   235   12   DROME:AF-Q9VB81-F1 CUTICULAR PROTEIN 97EB;
1904:  ec9h-A  2.8  5.8  103   444    5   DROME:AF-Q94899-F1 COP9 SIGNALOSOME COMPLEX SUBUNIT 2;
1905:  elc5-A  2.8 22.5  121   619    7   DROME:AF-Q9V3C0-F1 ATP-DEPENDENT RNA HELICASE ABSTRAKT;
1906:  ejyq-A  2.8  6.8   88   237    1   DROME:AF-Q8MRM0-F1 GH16740P;
1907:  ekim-A  2.8  4.6   92   671    9   DROME:AF-Q9VZ62-F1 FASCETTO;
1908:  ekiz-A  2.8 12.5  109   594    5   DROME:AF-Q8SXK2-F1 ARGINYL-TRNA SYNTHETASE;
1909:  ef69-A  2.8 25.5  119   525    8   DROME:AF-Q9W3F7-F1 MITOGUARDIN;
1910:  ek50-A  2.8 26.3  143   514    7   DROME:AF-Q7KTB0-F1 RE25285P;
1911:  ek1m-A  2.8 25.0  213  2019    8   DROME:AF-Q9W0D3-F1 GH15728P;
1912:  eihl-A  2.8  5.9   90   720    3   DROME:AF-Q9W293-F1 PLECKSTRIN HOMOLOGY AND RUN DOMAIN CONTAINING M1;
1913:  edrz-A  2.8  8.3  120   265    8   DROME:AF-Q4V3H4-F1 ELONGATION OF VERY LONG CHAIN FATTY ACIDS PROTEIN
1914:  eghr-A  2.8 17.3   72   122    7   DROME:AF-Q9W370-F1 GEO12084P1;
1915:  edw3-A  2.8  6.0   93   305    3   DROME:AF-Q9VMN2-F1 UNCHARACTERIZED PROTEIN;
1916:  eg78-A  2.8  6.1   89   546   10   DROME:AF-Q7K3J0-F1 CCT-THETA;
1917:  ejau-A  2.8 10.3   92   355    7   DROME:AF-Q9VAF0-F1 ZINC TRANSPORTER ZIP13 HOMOLOG;
1918:  eey0-A  2.8  4.2  104   227    8   DROME:AF-Q9VHD2-F1 PROBABLE MALEYLACETOACETATE ISOMERASE 2;
1919:  eeoj-A  2.8 17.9  108   470    6   DROME:AF-E1JHL3-F1 FI16531P1;
1920:  ec55-A  2.8 12.2  166   533    7   DROME:AF-Q8MLQ7-F1 RH09188P;
1921:  elqu-A  2.8 19.4  102   277    5   DROME:AF-Q9W019-F1 IP09724P;
1922:  eeff-A  2.8 23.9   99   699    6   DROME:AF-Q9VCK9-F1 RE58966P;
1923:  eg7n-A  2.8 10.7   92   536    7   DROME:AF-Q9VE00-F1 PROBABLE CYTOCHROME P450 12A4, MITOCHONDRIAL;
1924:  ecx9-A  2.8  9.3  113   579    5   DROME:AF-Q8T4A3-F1 AT08308P;
1925:  efd5-A  2.8 24.0  174  1739    6   DROME:AF-A8DYH1-F1 MUSCLE WASTED, ISOFORM C;
1926:  ec68-A  2.8 15.2  143   469    9   DROME:AF-A1ZAL6-F1 G_PROTEIN_RECEP_F1_2 DOMAIN-CONTAINING PROTEIN;
1927:  ee4b-A  2.8 19.6   82   225    6   DROME:AF-O77424-F1 EG:114D9.1 PROTEIN;
1928:  edsv-A  2.8 21.7  170  1094    8   DROME:AF-Q0KHX7-F1 FI18193P1;
1929:  ej1a-A  2.8  5.6   95   536    3   DROME:AF-Q9VYQ5-F1 PROBABLE CYTOCHROME P450 318A1;
1930:  eg9t-A  2.8  7.2  123   881    7   DROME:AF-A0A0B4KFC9-F1 UNCHARACTERIZED PROTEIN, ISOFORM C;
1931:  elq4-A  2.8 13.1   68    91    9   DROME:AF-Q9VRT7-F1 U6 SNRNA-ASSOCIATED SM-LIKE PROTEIN LSM5;
1932:  eeii-A  2.8  4.5  127   412    8   DROME:AF-Q9VVJ1-F1 UNCHARACTERIZED PROTEIN, ISOFORM B;
1933:  eltl-A  2.8 25.9   63   975    6   DROME:AF-Q8IRA1-F1 GAMMA-TUBULIN COMPLEX COMPONENT;
1934:  ek63-A  2.8 14.4  100   540    2   DROME:AF-Q9VRQ8-F1 MFS DOMAIN-CONTAINING PROTEIN;
1935:  eenm-A  2.8  9.1   79   124    9   DROME:AF-Q6IJR5-F1 HDC14388;
1936:  egvz-A  2.8  8.7  112   538    3   DROME:AF-Q9VX50-F1 AT04489P;
1937:  eeek-A  2.8 22.7  174   976    9   DROME:AF-Q8IQQ7-F1 BLOATED TUBULES, ISOFORM B;
1938:  eky9-A  2.8 18.5  134   525    7   DROME:AF-Q9VWV9-F1 PROTEIN-SERINE O-PALMITOLEOYLTRANSFERASE PORCUPIN
1939:  ehah-A  2.8 27.1  131  1857    5   DROME:AF-Q9VE55-F1 QIN;
1940:  ef41-A  2.8  9.1  136  1075    9   DROME:AF-Q7K0Q2-F1 IMPORTIN BETA11;
1941:  emdv-A  2.8  6.6  100   481    9   DROME:AF-Q9VR82-F1 INNEXIN INX6;
1942:  elfl-A  2.8 11.6  111  1108    5   DROME:AF-Q24451-F1 ALPHA-MANNOSIDASE 2;
1943:  edez-A  2.8 28.7  145   217    8   DROME:AF-Q9VV45-F1 CUTICULAR PROTEIN 72EB;
1944:  eesj-A  2.8 34.1  105   638    8   DROME:AF-Q9I7H4-F1 RE02508P;
1945:  efem-A  2.8 29.7   98   416    6   DROME:AF-Q27350-F1 PROTEIN SINE OCULIS;
1946:  efyr-A  2.8 10.9  188  1537    7   DROME:AF-Q9VQH2-F1 DUAL OXIDASE;
1947:  ei7c-A  2.8  7.3   74   300    7   DROME:AF-Q9VLF1-F1 AT23224P;
1948:  el4r-A  2.8 14.3   81   134    4   DROME:AF-A1Z6Y2-F1 UNCHARACTERIZED PROTEIN, ISOFORM B;
1949:  ejno-A  2.8 22.0  139   621    4   DROME:AF-B7Z0X6-F1 IONOTROPIC RECEPTOR 7F;
1950:  ej19-A  2.8  5.9  108   855    6   DROME:AF-Q9XZ10-F1 V-TYPE PROTON ATPASE SUBUNIT A;
1951:  eg9z-A  2.8 23.8  152  1062    5   DROME:AF-Q9VIV2-F1 ZINC FINGER PROTEIN SWM;
1952:  emkc-A  2.8 24.5  111   369    6   DROME:AF-A1Z8H6-F1 CUTICULAR PROTEIN 47EE;
1953:  ehbf-A  2.8  6.0  136   971    5   DROME:AF-Q9VEC5-F1 IMPORTIN-13;
1954:  ejkf-A  2.8 33.7  108   869    9   DROME:AF-A0A0B4K6B9-F1 UNCHARACTERIZED PROTEIN, ISOFORM D;
1955:  elsj-A  2.8  8.6   89   224    9   DROME:AF-Q9VZK9-F1 TRANSMEMBRANE PROTEIN 267;
1956:  ejk5-A  2.8 22.6   91  1866    5   DROME:AF-A0A0B4K859-F1 NUCLEOPORIN NUP188;
1957:  ejip-A  2.8 18.3   80   655    9   DROME:AF-Q9VK41-F1 TETRATRICOPEPTIDE REPEAT PROTEIN 30 HOMOLOG;
1958:  em0w-A  2.8 22.8  137   907    2   DROME:AF-Q9VMP4-F1 GLUTAMATE RECEPTOR IIA;
1959:  ek9z-A  2.8  8.4  109   222   11   DROME:AF-Q9VIT6-F1 IP07844P;
1960:  el7c-A  2.8 21.8  126  1298    9   DROME:AF-Q7KVK5-F1 UNCHARACTERIZED PROTEIN, ISOFORM M;
1961:  em6e-A  2.8 39.3  127  2188    2   DROME:AF-Q9VMD9-F1 TIGGRIN;
1962:  ekms-A  2.8  6.8   82   407    5   DROME:AF-Q8MR82-F1 AT12644P;
1963:  elfv-A  2.8  4.7  130   382    3   DROME:AF-P91657-F1 OPSIN RH5;
1964:  egjb-A  2.8 20.7  127   606    3   DROME:AF-Q2MGM0-F1 IONOTROPIC RECEPTOR 62A;
1965:  eh5m-A  2.8 14.9  117   605    3   DROME:AF-Q7K1T1-F1 LD44824P;
1966:  ejcl-A  2.8 13.9  156   957    6   DROME:AF-M9PFK5-F1 ANCHOR, ISOFORM B;
1967:  ehzg-A  2.8 11.8  131  1248    5   DROME:AF-M9PHU7-F1 UNCHARACTERIZED PROTEIN, ISOFORM G;
1968:  ed73-A  2.8  4.5  140  1256    6   DROME:AF-Q4LBB6-F1 OCTOPAMINE RECEPTOR BETA-3R;
1969:  ejko-A  2.8 38.2  158   783    9   DROME:AF-Q9VPX6-F1 ADENYLYL CYCLASE-ASSOCIATED PROTEIN;
1970:  ee1y-A  2.8 14.4  111   710    5   DROME:AF-A1ZB47-F1 GUANYLATE CYCLASE;
1971:  em2u-A  2.8 23.7  136  2296    7   DROME:AF-Q9VNE0-F1 UNCHARACTERIZED PROTEIN, ISOFORM A;
1972:  ek6r-A  2.8 18.1  168  1339    7   DROME:AF-Q7JQV2-F1 DYNACTIN SUBUNIT 1;
1973:  ek6y-A  2.8  3.3   62   162    3   DROME:AF-Q9V3Z8-F1 AT18988P;
1974:  egdx-A  2.8 19.3  113   899    7   DROME:AF-Q0KIF2-F1 EYE-ENRICHED KAINATE RECEPTOR, ISOFORM B;
1975:  elbu-A  2.8 26.0  138   408    4   DROME:AF-Q9VVA7-F1 TUMOR SUPPRESSOR PROTEIN 101;
1976:  edsr-A  2.8  4.2  104   205    4   DROME:AF-Q9VXV1-F1 RH52220P;
1977:  eeyg-A  2.8 10.1   94   203    7   DROME:AF-A8DYY2-F1 UNCHARACTERIZED PROTEIN;
1978:  egvw-A  2.8 10.7  102   198    3   DROME:AF-Q9VX57-F1 CG8661 PROTEIN;
1979:  ejtc-A  2.8 10.4  127   208    6   DROME:AF-Q8IPB0-F1 UNCHARACTERIZED PROTEIN, ISOFORM A;
1980:  el7s-A  2.8 20.4  109   241    5   DROME:AF-M9NE97-F1 COPPER TRANSPORTER;
1981:  ejxd-A  2.8 26.2  118   661    8   DROME:AF-Q9VYI6-F1 COENZYME Q8;
1982:  ee7q-A  2.8  7.2  104   367    7   DROME:AF-Q9VRX6-F1 INNEXIN INX4;
1983:  edn0-A  2.8 18.4  123   635    8   DROME:AF-Q9VTT6-F1 IONOTROPIC RECEPTOR 68B;
1984:  ej01-A  2.8 10.9   74   242    8   DROME:AF-B7YZW2-F1 UNCHARACTERIZED PROTEIN;
1985:  ek2u-A  2.8 23.4   86   713    5   DROME:AF-Q8IPV8-F1 UNCHARACTERIZED PROTEIN;
1986:  ejl0-A  2.8 15.6  122  1837    7   DROME:AF-Q9W363-F1 MULTI SEX COMBS, ISOFORM A;
1987:  efpf-A  2.7  5.6  129   535    8   DROME:AF-Q9VUM7-F1 BESTROPHIN HOMOLOG;
1988:  ecve-A  2.7 19.6  111   649    8   DROME:AF-Q24175-F1 DISCONTINUOUS ACTIN HEXAGON;
1989:  ej18-A  2.7  7.4  143   488    8   DROME:AF-P83119-F1 PROBABLE G-PROTEIN COUPLED RECEPTOR MTH-LIKE 12;
1990:  ej85-A  2.7 18.8  101   837   11   DROME:AF-C3KGP2-F1 MIP04163P;
1991:  ec7n-A  2.7 13.2  111   304    2   DROME:AF-Q7JVP2-F1 CCR4-NOT TRANSCRIPTION COMPLEX SUBUNIT 9;
1992:  ehn4-A  2.7 21.2   76  2090    5   DROME:AF-Q8IQV9-F1 NUCLEAR PORE COMPLEX PROTEIN NUP205;
1993:  eiua-A  2.7 13.3   84   337    4   DROME:AF-Q8T0D1-F1 LD10183P;
1994:  ec21-A  2.7 31.7  145   597    5   DROME:AF-Q9VVC3-F1 CUTICULAR PROTEIN 73D, ISOFORM B;
1995:  ekmb-A  2.7  4.8  113   527    7   DROME:AF-A1Z8H3-F1 UNCHARACTERIZED PROTEIN;
1996:  eems-A  2.7  6.5   85   305   14   DROME:AF-Q7KUV8-F1 UNCHARACTERIZED PROTEIN, ISOFORM C;
1997:  eds0-A  2.7 12.8   88   345   16   DROME:AF-P10084-F1 ACHAETE-SCUTE COMPLEX PROTEIN T4;
1998:  eg5c-A  2.7  7.9   72   117    4   DROME:AF-Q9VXZ0-F1 NADH DEHYDROGENASE  1 BETA SUBCOMPLEX
1999:  ed5i-A  2.7 20.5   86   913    9   DROME:AF-Q9W0Y6-F1 TRANSIENT RECEPTOR POTENTIAL CATION CHANNEL PROTE
2000:  el2e-A  2.7 10.0   99   168    6   DROME:AF-Q9VE26-F1 UNCHARACTERIZED PROTEIN;
2001:  edq6-A  2.7  9.3  100   249    2   DROME:AF-Q9VTA7-F1 UNCHARACTERIZED PROTEIN, ISOFORM A;
2002:  eigy-A  2.7 16.8  121  1657    4   DROME:AF-Q9VU76-F1 COMBOVER, ISOFORM A;
2003:  ej1g-A  2.7 24.3  124   475    6   DROME:AF-Q9VU71-F1 GH11086P;
2004:  ed5h-A  2.7 12.2   61   276    2   DROME:AF-Q0E8E7-F1 TRNA-SPLICING ENDONUCLEASE SUBUNIT SEN34;
2005:  ehl4-A  2.7 13.7   70   105   10   DROME:AF-Q9I7Q6-F1 FI01403P;
2006:  elrc-A  2.7 14.9  163   981    4   DROME:AF-Q9VIF5-F1 PROTEIN DEADLOCK;
2007:  elo2-A  2.7  5.8  140   322    8   DROME:AF-Q9VCY7-F1 ELONGATION OF VERY LONG CHAIN FATTY ACIDS PROTEIN
2008:  ed6c-A  2.7  7.7  162   504   12   DROME:AF-P30974-F1 TACHYKININ-LIKE PEPTIDES RECEPTOR 86C;
2009:  edj1-A  2.7 23.8   87   597    9   DROME:AF-A1Z9Y5-F1 IONOTROPIC RECEPTOR 51B;
2010:  ej4f-A  2.7  9.5   58   115    7   DROME:AF-Q8IQR7-F1 ELEVATED DURING INFECTION;
2011:  egzz-A  2.7 23.1  123   562    4   DROME:AF-P54385-F1 GLUTAMATE DEHYDROGENASE, MITOCHONDRIAL;
2012:  ejx5-A  2.7  5.1   99   413   13   DROME:AF-P91622-F1  KI
2013:  ed60-A  2.7  9.2  117   452    8   DROME:AF-A0A0B4LF16-F1 PALMITOYLTRANSFERASE;
2014:  ehjh-A  2.7 16.9  108   439    2   DROME:AF-Q9VL78-F1 FK506-BINDING PROTEIN 59;
2015:  edza-A  2.7 26.0  164   625    6   DROME:AF-Q9VI15-F1 GH12023P;
2016:  ek4e-A  2.7 13.8   88   268    5   DROME:AF-Q9VKY1-F1 PROTEIN LIMB EXPRESSION 1 HOMOLOG;
2017:  edam-A  2.7  4.6   96   532    9   DROME:AF-Q9W555-F1 COATOMER SUBUNIT DELTA;
2018:  emtx-A  2.7  6.2  110   810    5   DROME:AF-Q8IP90-F1 BRUNO 1, ISOFORM B;
2019:  edu3-A  2.7  6.6   76   950    8   DROME:AF-Q9VKV2-F1 ALPHA-MANNOSIDASE;
2020:  ekkf-A  2.7 11.4   92   391    8   DROME:AF-Q9VJF2-F1 PUTATIVE GUSTATORY RECEPTOR 36B;
2021:  ee0q-A  2.7 13.2  134  1162   10   DROME:AF-Q9W038-F1 ADENYLATE CYCLASE;
2022:  eeeq-A  2.7  5.5   67   642    9   DROME:AF-O15945-F1 ARYL HYDROCARBON RECEPTOR NUCLEAR TRANSLOCATOR HO
2023:  efyp-A  2.7 15.9   69   261   12   DROME:AF-Q9VGT9-F1 SUCCINATE DEHYDROGENASE CYTOCHROME B560 SUBUNIT,
2024:  efi2-A  2.7 45.8  158  2313    4   DROME:AF-Q9VYD1-F1 PROBABLE HISTONE-LYSINE N-METHYLTRANSFERASE CG171
2025:  ekrp-A  2.7  6.8   74   513   11   DROME:AF-Q8INY3-F1 FI02050P;
2026:  ed6u-A  2.7 12.5  110   819    5   DROME:AF-Q9VV48-F1 RING-TYPE E3 UBIQUITIN TRANSFERASE;
2027:  ef54-A  2.7  7.7  105  1597   11   DROME:AF-Q0E8Q7-F1 ENGULFMENT ABC TRANSPORTER IN THE OVARY, ISOFORM
2028:  edjk-A  2.7 11.0  106   382    4   DROME:AF-Q9W3G7-F1 LD42063P;
2029:  empu-A  2.7 24.0  133   867    3   DROME:AF-A1ZBN5-F1 TUBULIN TYROSINE LIGASE-LIKE 6A;
2030:  egdn-A  2.7 18.9  122   636    6   DROME:AF-Q9VW78-F1 IP13856P;
2031:  ede8-A  2.7 20.5  139   709   10   DROME:AF-Q94883-F1 DNA REPLICATION-RELATED ELEMENT FACTOR, ISOFORM A
2032:  edtw-A  2.7 16.5  162   687    8   DROME:AF-P10090-F1 PROTEIN WHITE;
2033:  ed9d-A  2.7 23.8  112   894    2   DROME:AF-Q9VIZ3-F1 LD25692P;
2034:  ef8h-A  2.7  6.0  130   477    4   DROME:AF-Q8ITC7-F1 NEUROPEPTIDES CAPA RECEPTOR;
2035:  edko-A  2.7 10.2   78   650    5   DROME:AF-A1ZBY1-F1 PROTEIN FEM-1 HOMOLOG B;
2036:  efa7-A  2.7 11.2  100   550    7   DROME:AF-Q9VAJ7-F1 PICKPOCKET 21, ISOFORM A;
2037:  em4e-A  2.7 23.6   98   869    4   DROME:AF-Q9VZ82-F1 LEUCYL-TRNA SYNTHETASE;
2038:  eeyj-A  2.7 37.1  147   738    5   DROME:AF-Q9V8K2-F1 EXOCYST COMPLEX COMPONENT 3;
2039:  egdu-A  2.7 15.6  118   443    6   DROME:AF-Q9VPL8-F1 DUF4201 DOMAIN-CONTAINING PROTEIN;
2040:  ejkl-A  2.7 17.1   90   214   11   DROME:AF-Q9VIQ4-F1 GH03980P;
2041:  ejbn-A  2.7  6.9  122   530    5   DROME:AF-Q9W2S1-F1 FI17817P1;
2042:  eh0m-A  2.7  5.0   97   540    5   DROME:AF-Q9VA63-F1 PROCOLLAGEN-PROLINE 4-DIOXYGENASE;
2043:  ejjo-A  2.7 11.8   73   404    4   DROME:AF-Q9VJE3-F1 LD24839P;
2044:  elcy-A  2.7 20.4  100  1020    7   DROME:AF-Q9U1K1-F1 PROTEIN SPIRE;
2045:  edkg-A  2.7 10.5   75   117    4   DROME:AF-Q9VRU7-F1 CUTICULAR PROTEIN 65AW, ISOFORM A;
2046:  ehee-A  2.7  4.3  112   398    4   DROME:AF-Q9W501-F1 LD45906P;
2047:  eeqa-A  2.7  6.3  123  1590    3   DROME:AF-P18171-F1 DEFECTIVE CHORION-1 PROTEIN, FC177 ISOFORM;
2048:  ehwc-A  2.7 11.3   96   415    3   DROME:AF-Q9VGC2-F1 RE05302P;
2049:  ek9r-A  2.7 20.7  177   994    5   DROME:AF-Q9VFS6-F1 INTEGRATOR COMPLEX SUBUNIT 5;
2050:  elv7-A  2.7  4.6   72   282   10   DROME:AF-Q86BI6-F1 UNCHARACTERIZED PROTEIN, ISOFORM B;
2051:  ejbw-A  2.7 43.5  139  1642    6   DROME:AF-Q9W2I0-F1 UNCHARACTERIZED PROTEIN, ISOFORM P;
2052:  efy5-A  2.7 15.8  105   263    5   DROME:AF-Q9VEV3-F1 LP07287P;
2053:  ee5w-A  2.7  4.6   78   535    3   DROME:AF-Q9W3W7-F1 LP14756P;
2054:  ej8e-A  2.7 13.7  147   778    6   DROME:AF-Q9VLL5-F1 LP03571P;
2055:  eeai-A  2.7  4.5   97   148    8   DROME:AF-Q9W4B6-F1 RE01432P;
2056:  ehwr-A  2.7  6.4  122  1049    7   DROME:AF-Q9VSD6-F1 D-IMPORTIN 7/RANBP7;
2057:  ehb9-A  2.7 28.2  123  1398    3   DROME:AF-Q9XZ32-F1 UNCHARACTERIZED PROTEIN, ISOFORM A;
2058:  ecyr-A  2.7  7.9   94   160    2   DROME:AF-Q2MGP2-F1 UNCHARACTERIZED PROTEIN;
2059:  edo4-A  2.7  5.6   84   422    6   DROME:AF-Q9VZN1-F1 PICKPOCKET 27;
2060:  eez5-A  2.7 17.5  116   264    3   DROME:AF-Q8SWS7-F1 NUCLEOLAR PROTEIN 12;
2061:  ehjw-A  2.7 31.3  104  1596   11   DROME:AF-P26675-F1 PROTEIN SON OF SEVENLESS;
2062:  ek7x-A  2.7 19.8  146  1703    3   DROME:AF-Q9W179-F1 STERILE20-LIKE KINASE, ISOFORM B;
2063:  edt8-A  2.7  3.0   94   233    2   DROME:AF-Q9VCF1-F1 GH22341P;
2064:  ejre-A  2.7  6.0   72   174    8   DROME:AF-P18933-F1 NADH-UBIQUINONE OXIDOREDUCTASE CHAIN 6;
2065:  ek92-A  2.7  9.4   98   166    8   DROME:AF-E1JHP6-F1 UNCHARACTERIZED PROTEIN;
2066:  eedj-A  2.7 16.4   63  2326    5   DROME:AF-A0A126GUQ2-F1 PIEZO-TYPE MECHANOSENSITIVE ION CHANNEL COMPON
2067:  emer-A  2.7 13.0  112   271    4   DROME:AF-Q8T3V6-F1 AT29239P;
2068:  ei3q-A  2.7  5.8   81   123    6   DROME:AF-Q9W499-F1 60S RIBOSOMAL PROTEIN L35;
2069:  ekwc-A  2.7 13.6  113   383    9   DROME:AF-Q9VT21-F1 GH06403P;
2070:  ekia-A  2.7 11.1   73   121    4   DROME:AF-A8JUP9-F1 MITOCHONDRIAL IMPORT INNER MEMBRANE TRANSLOCASE S
2071:  ellb-A  2.7  9.0  150   716   10   DROME:AF-A0A0B4KGW3-F1 UNCHARACTERIZED PROTEIN, ISOFORM B;
2072:  eh52-A  2.7 36.8   91  2294    3   DROME:AF-Q9VUB7-F1 PAX TRANSCRIPTION ACTIVATION DOMAIN INTERACTING P
2073:  efv7-A  2.7 27.3  143   706    5   DROME:AF-Q9VRR0-F1 UNCHARACTERIZED PROTEIN, ISOFORM B;
2074:  ee4z-A  2.7 23.2   96   922    8   DROME:AF-Q9VFV8-F1 WD REPEAT-CONTAINING PROTEIN 55 HOMOLOG;
2075:  eiln-A  2.7 15.6  108   263    5   DROME:AF-Q9VPT6-F1 UNCHARACTERIZED PROTEIN;
2076:  eivl-A  2.7  7.5   75   558    1   DROME:AF-Q9VLK8-F1 FI01024P;
2077:  ej6n-A  2.7 18.5  148   475    7   DROME:AF-Q9VAA9-F1 JIL-1 ANCHORING AND STABILIZING PROTEIN, ISOFORM
2078:  egjm-A  2.7 17.4  118   458    9   DROME:AF-Q9VZJ2-F1 GH27759P;
2079:  ehdj-A  2.7 14.1  131   737    8   DROME:AF-Q9VC70-F1 UNCHARACTERIZED PROTEIN, ISOFORM A;
2080:  ed6n-A  2.7  4.5   80   121    4   DROME:AF-M9ND94-F1 UNCHARACTERIZED PROTEIN, ISOFORM A;
2081:  ehsw-A  2.7 20.7  145   743    7   DROME:AF-P91679-F1 PEPTIDE TRANSPORTER FAMILY 1;
2082:  emli-A  2.7  8.5   73   688    7   DROME:AF-Q7KRS1-F1 UNCHARACTERIZED PROTEIN, ISOFORM A;
2083:  eh9v-A  2.7 15.5   90   653    7   DROME:AF-Q9VR35-F1 EUKARYOTIC TRANSLATION INITIATION FACTOR 4E-BINDI
2084:  em4j-A  2.7 33.5  115  1246   10   DROME:AF-Q9VXK9-F1 RH04127P;
2085:  elt5-A  2.7  2.8   93   399   10   DROME:AF-Q9VHM5-F1 RT10616P;
2086:  edtl-A  2.7  6.0   57   409    4   DROME:AF-Q9I7J8-F1 FI01424P;
2087:  efw3-A  2.7 12.8  130   677    8   DROME:AF-Q9VRK9-F1 KINESIN-LIKE PROTEIN;
2088:  ef7u-A  2.6 17.7  156  1020    5   DROME:AF-Q9V3P6-F1 26S PROTEASOME NON-ATPASE REGULATORY SUBUNIT 1;
2089:  el83-A  2.6 23.2  106   594    3   DROME:AF-A1ZA17-F1 IONOTROPIC RECEPTOR 52D;
2090:  ej65-A  2.6 15.4   95   787    6   DROME:AF-Q9VPY2-F1 PHOSPHOLIPASE A2 ACTIVATOR PROTEIN, ISOFORM A;
2091:  elzd-A  2.6 20.9  107   653    7   DROME:AF-Q9VZK2-F1 FI01106P;
2092:  ec0g-A  2.6  7.5   78   263    4   DROME:AF-Q9W3T1-F1 UNCHARACTERIZED PROTEIN, ISOFORM D;
2093:  ells-A  2.6 22.5  155  1760    6   DROME:AF-Q9VLT3-F1 LD23292P;
2094:  ecz9-A  2.6 31.1   97   138   10   DROME:AF-Q9W0G7-F1 AUGMIN COMPLEX SUBUNIT MSD1;
2095:  ejxz-A  2.6  6.6   82   518    6   DROME:AF-Q9VLU7-F1 GH07959P;
2096:  ee5v-A  2.6 57.9  161  2021    6   DROME:AF-M9PC26-F1 UNCHARACTERIZED PROTEIN, ISOFORM E;
2097:  ekpr-A  2.6 10.1  136   784    7   DROME:AF-A0A0B4K651-F1 BESTROPHIN 1, ISOFORM C;
2098:  elhx-A  2.6 24.5  121   333    2   DROME:AF-Q9VXT2-F1 DNAJ HOMOLOG SUBFAMILY C MEMBER 25 HOMOLOG;
2099:  egy0-A  2.6  4.2  106   695    5   DROME:AF-Q9VGR1-F1 GRIP AND COILED-COIL DOMAIN CONTAINING 88 KDA;
2100:  ekfx-A  2.6  6.5   65   495    9   DROME:AF-Q2MGL7-F1 UNCHARACTERIZED PROTEIN, ISOFORM A;
2101:  ecx5-A  2.6 12.8  130   617    7   DROME:AF-P28286-F1 5-HYDROXYTRYPTAMINE RECEPTOR 2B;
2102:  ef0a-A  2.6 20.4  102   893    9   DROME:AF-Q9VRV8-F1 FI21453P1;
2103:  emhd-A  2.6  4.2   73   313    4   DROME:AF-Q7KSU5-F1 UNCHARACTERIZED PROTEIN;
2104:  ehcf-A  2.6  8.0  140   400   10   DROME:AF-Q9W423-F1 LD18904P;
2105:  eekz-A  2.6 36.2  143   907    4   DROME:AF-Q8MQS4-F1 GH06923P;
2106:  ei7g-A  2.6 45.2  160  1465    6   DROME:AF-Q9VWA0-F1 UNCHARACTERIZED PROTEIN, ISOFORM C;
2107:  emgs-A  2.6  9.2   95   194   11   DROME:AF-Q7K1B3-F1 GH26058P;
2108:  eko7-A  2.6  5.9  143   263    3   DROME:AF-Q6NN18-F1 ELONGATION OF VERY LONG CHAIN FATTY ACIDS PROTEIN
2109:  eg3w-A  2.6 12.4   71   160    6   DROME:AF-Q9VKA2-F1 GEO12039P1;
2110:  em7d-A  2.6 10.9  109   574    6   DROME:AF-Q9VYY4-F1 CYTOCHROME P450 4G15;
2111:  ej9m-A  2.6 17.4  103  1560    6   DROME:AF-Q9VFD3-F1 UNCHARACTERIZED PROTEIN, ISOFORM B;
2112:  ed6a-A  2.6 10.3   68   332    4   DROME:AF-Q8SYS8-F1 RE37218P2;
2113:  emcn-A  2.6 27.8   93   633    3   DROME:AF-A1Z910-F1 NEPRILYSIN-LIKE 10;
2114:  ef96-A  2.6  6.6  102  1970    4   DROME:AF-M9NEI3-F1 CYCLIC NUCLEOTIDE-GATED ION CHANNEL-LIKE, ISOFORM
2115:  eh28-A  2.6 17.8   70   121    1   DROME:AF-Q9VD66-F1 FEMALE-SPECIFIC INDEPENDENT OF TRANSFORMER;
2116:  el54-A  2.6  6.8  100   741    9   DROME:AF-Q7KN90-F1 CYSTEINE--TRNA LIGASE, CYTOPLASMIC;
2117:  eh75-A  2.6 17.5   98   340    9   DROME:AF-Q9VKP3-F1 UNCHARACTERIZED PROTEIN;
2118:  eczd-A  2.6 16.8  133   978    8   DROME:AF-M9PI70-F1 PH-SENSITIVE CHLORIDE CHANNEL 1, ISOFORM N;
2119:  eds8-A  2.6 28.3  108   690    7   DROME:AF-Q9W024-F1 IP12954P;
2120:  ed1x-A  2.6 19.7   98  1647    3   DROME:AF-B7Z0E5-F1 MISFIRE, ISOFORM F;
2121:  eg6t-A  2.6 14.1  100   531   13   DROME:AF-Q86LG7-F1 PICKPOCKET 16;
2122:  eks8-A  2.6  4.8   69    95   13   DROME:AF-Q8MSF5-F1 RIBONUCLEASE KAPPA;
2123:  ekii-A  2.6 11.2  128   904    8   DROME:AF-A1ZBF7-F1 V-TYPE PROTON ATPASE SUBUNIT A;
2124:  emw7-A  2.6  5.5  111   250   11   DROME:AF-Q9VLH6-F1 UNCHARACTERIZED PROTEIN;
2125:  eg57-A  2.6  4.9   76   182    8   DROME:AF-Q8IP88-F1 UNCHARACTERIZED PROTEIN;
2126:  elq0-A  2.6  6.8  114   713    8   DROME:AF-Q9VRE0-F1 DOLICHYL-DIPHOSPHOOLIGOSACCHARIDE--PROTEIN
2127:  ej71-A  2.6 24.1   92   520   10   DROME:AF-A1ZBT3-F1 UNCHARACTERIZED PROTEIN;
2128:  edqy-A  2.6 19.1  158   837    8   DROME:AF-Q9W4B2-F1 FI01127P;
2129:  eelg-A  2.6  9.2   60    88    7   DROME:AF-Q6NLJ9-F1 AT19138P;
2130:  egxw-A  2.6 11.7   77   338    4   DROME:AF-Q8IRM2-F1 UNCHARACTERIZED PROTEIN, ISOFORM D;
2131:  eevf-A  2.6 13.7   95   198   11   DROME:AF-Q9W1R8-F1 PROTEIN TEX261;
2132:  eeur-A  2.6 21.4  123   628    3   DROME:AF-Q7K7W5-F1 ADIPOSE PROTEIN;
2133:  ellk-A  2.6  4.3   59   323    7   DROME:AF-A1Z815-F1 FI16505P1;
2134:  ekew-A  2.6  3.7   73   236   10   DROME:AF-Q9VW21-F1 PHOSPHATIDYLINOSITOL GLYCAN ANCHOR BIOSYNTHESIS C
2135:  ehi7-A  2.6 25.8   95  1549    7   DROME:AF-A1ZBA1-F1 FI17866P1;
2136:  eeqc-A  2.6 12.4   71   413    6   DROME:AF-Q9VJL7-F1 IP01243P;
2137:  ef4z-A  2.6 17.3  100   196    7   DROME:AF-Q9VTQ1-F1 FI08002P;
2138:  edub-A  2.6  7.4  144   670    8   DROME:AF-Q9W534-F1 G-PROTEIN COUPLED RECEPTOR MOODY;
2139:  eg7m-A  2.6 25.0  133   700    5   DROME:AF-Q9UAS6-F1 CAP-SPECIFIC MRNA (NUCLEOSIDE-2'-O-)-METHYLTRANSF
2140:  elvv-A  2.6 14.8   92   252    5   DROME:AF-P32100-F1 60S RIBOSOMAL PROTEIN L7;
2141:  ee0z-A  2.6  5.1  122   336    8   DROME:AF-Q7JWD3-F1 ATPASE ASNA1 HOMOLOG;
2142:  ef2z-A  2.6 22.1  121   599    6   DROME:AF-A1ZA14-F1 IONOTROPIC RECEPTOR 52A;
2143:  em16-A  2.6 14.3  119   486    4   DROME:AF-Q9W1Y9-F1 MFS DOMAIN-CONTAINING PROTEIN;
2144:  egm9-A  2.6  4.4  124   430    5   DROME:AF-Q8ITC9-F1 PYROKININ-1 RECEPTOR;
2145:  eflu-A  2.6 11.4  111   494    9   DROME:AF-Q9VG40-F1 PROBABLE CYTOCHROME P450 313A4;
2146:  ej34-A  2.6  9.8   88   502    8   DROME:AF-A8JQU1-F1 UNCHARACTERIZED PROTEIN, ISOFORM C;
2147:  egp5-A  2.6  5.7   72   140   13   DROME:AF-Q9VHT9-F1 GEO08986P1;
2148:  ede7-A  2.6  4.1  113   262    7   DROME:AF-A1ZBD2-F1 ELONGATION OF VERY LONG CHAIN FATTY ACIDS PROTEIN
2149:  eg4q-A  2.6 13.0  114  1411    6   DROME:AF-Q9VKJ3-F1 NUCLEAR PORE COMPLEX PROTEIN NUP160 HOMOLOG;
2150:  efgp-A  2.6 18.3  104   640   11   DROME:AF-Q9VBR1-F1 VACUOLAR PROTEIN SORTING 33B;
2151:  ejym-A  2.6 16.7  100   432    6   DROME:AF-Q9VK64-F1 UNCHARACTERIZED PROTEIN, ISOFORM A;
2152:  eja3-A  2.6  8.5   81   128    7   DROME:AF-Q7JV61-F1 SD17342P;
2153:  ejgj-A  2.6  4.9  144   523    6   DROME:AF-Q9VBE7-F1 UNCHARACTERIZED PROTEIN;
2154:  egsz-A  2.6 17.0  103   477    8   DROME:AF-Q8MS56-F1 STE24 ENDOPEPTIDASE;
2155:  ehrp-A  2.6 15.9   59   278    5   DROME:AF-Q9VPX8-F1 DITRANS,POLYCIS-POLYPRENYL DIPHOSPHATE SYNTHASE
2156:  ejzc-A  2.6  6.4  107   580    6   DROME:AF-A1ZBP5-F1 FI19322P1;
2157:  ejw2-A  2.6  4.6   76   501    5   DROME:AF-Q960Q9-F1 LD39664P;
2158:  eeov-A  2.6 22.4   99   420    8   DROME:AF-Q9VA71-F1 FI19924P1;
2159:  ek7j-A  2.6 24.0   90   514    2   DROME:AF-Q7K130-F1 DYNACTIN 4, P62 SUBUNIT;
2160:  emeb-A  2.6 23.2  127  1191    7   DROME:AF-Q9VUY8-F1 WASH COMPLEX SUBUNIT HOMOLOG 5;
2161:  eea2-A  2.6 18.2   92   302    3   DROME:AF-Q9VVS1-F1 DICARBOXYLATE CARRIER 4, ISOFORM A;
2162:  eek5-A  2.6 18.4   97   127   11   DROME:AF-Q9VS14-F1 CUTICULAR PROTEIN 65EC;
2163:  em00-A  2.6 16.9  114   730    6   DROME:AF-Q9VC06-F1 LD37516P;
2164:  ejxn-A  2.6 17.3  103   473    5   DROME:AF-Q9VES4-F1 UNCHARACTERIZED PROTEIN;
2165:  ehph-A  2.6 12.3   90   257    3   DROME:AF-Q9W1X9-F1 OCIA DOMAIN-CONTAINING PROTEIN 1;
2166:  ekeq-A  2.6 10.8  173  1747    9   DROME:AF-Q9VW09-F1 E3 UBIQUITIN-PROTEIN LIGASE LISTERIN;
2167:  ejlh-A  2.6  3.8   59    59    7   DROME:AF-Q1WWA2-F1 GEO11554P1;
2168:  ej6a-A  2.6 19.2  141   819    9   DROME:AF-Q0KHS0-F1 KATANIN P80 WD40 REPEAT-CONTAINING SUBUNIT B1;
2169:  emva-A  2.6 11.1   90   485    9   DROME:AF-Q7K7B0-F1 EG:EG0003.4 PROTEIN;
2170:  ekcl-A  2.6  6.4   81   592    9   DROME:AF-Q9VYR2-F1 RE13973P;
2171:  ejxm-A  2.6  8.0  114   696    5   DROME:AF-A8JV32-F1 UNCHARACTERIZED PROTEIN, ISOFORM C;
2172:  elhu-A  2.6 11.3   69   121   12   DROME:AF-Q9VKM9-F1 GEO11549P1;
2173:  em04-A  2.6 24.0  149   564    7   DROME:AF-Q9VTS7-F1 UNCHARACTERIZED PROTEIN;
2174:  ei5h-A  2.6 15.8  125  1042    7   DROME:AF-A1ZAE9-F1 TREHALASE;
2175:  ekrx-A  2.6  8.7   81   193    4   DROME:AF-Q9VKQ8-F1 V-TYPE PROTON ATPASE PROTEOLIPID SUBUNIT;
2176:  ehz5-A  2.6  8.5   93   247    6   DROME:AF-Q9VKR0-F1 ER MEMBRANE PROTEIN COMPLEX SUBUNIT 3;
2177:  ekzk-A  2.6  7.2   83   236    8   DROME:AF-Q7JZI2-F1 TETRASPANIN;
2178:  eh6z-A  2.6 13.0   69   199    3   DROME:AF-Q9VJY0-F1 UNCHARACTERIZED PROTEIN;
2179:  eflt-A  2.6 18.9  154   662    4   DROME:AF-Q9VMQ8-F1 VACUOLAR PROTEIN SORTING-ASSOCIATED PROTEIN 52 HO
2180:  efij-A  2.6  8.8  102   346    9   DROME:AF-Q9VYI7-F1 UNCHARACTERIZED PROTEIN;
2181:  ef3c-A  2.6  7.6  144   245    4   DROME:AF-Q9V3P3-F1 LD45860P;
2182:  efq7-A  2.6  8.5   91  1177    5   DROME:AF-Q24592-F1 TYROSINE-PROTEIN KINASE HOPSCOTCH;
2183:  ehae-A  2.6 24.0  108   373    6   DROME:AF-Q9VPF9-F1 SD10847P;
2184:  ec5b-A  2.6 13.4  101   970    3   DROME:AF-P31007-F1 DISKS LARGE 1 TUMOR SUPPRESSOR PROTEIN;
2185:  edp1-A  2.6  6.1  121   501    5   DROME:AF-Q27589-F1 CYTOCHROME P450 4D2;
2186:  emed-A  2.6  9.4   86   258    9   DROME:AF-A1ZBG2-F1 UNCHARACTERIZED PROTEIN;
2187:  eczy-A  2.6 51.5  116   611   10   DROME:AF-Q7K4K7-F1 CENTROSOMIN'S BEAUTIFUL SISTER, ISOFORM A;
2188:  eg06-A  2.6  5.4  161   492    7   DROME:AF-Q9W0V7-F1 PROBABLE G-PROTEIN COUPLED RECEPTOR MTH-LIKE 8;
2189:  eit2-A  2.5  4.4   54   103    4   DROME:AF-R9PY51-F1 UNCHARACTERIZED PROTEIN;
2190:  eg01-A  2.5 13.3   59    88   10   DROME:AF-Q24297-F1 SMALL NUCLEAR RIBONUCLEOPROTEIN F;
2191:  emis-A  2.5 28.8   76   464    7   DROME:AF-Q9VJ58-F1 FAS-ASSOCIATED FACTOR 2, ISOFORM A;
2192:  ein7-A  2.5 12.6  102   299    4   DROME:AF-O46079-F1 EG:39E1.2 PROTEIN;
2193:  egzb-A  2.5 32.1  130  1571    6   DROME:AF-O77086-F1 GUANINE NUCLEOTIDE-RELEASING FACTOR 2;
2194:  eiri-A  2.5 29.0   87  1129    1   DROME:AF-Q9I7U7-F1 RE23320P;
2195:  efnq-A  2.5  1.6   53  1469    6   DROME:AF-A1ZBW7-F1 WASH COMPLEX SUBUNIT 2;
2196:  ej7m-A  2.5  9.3   95   769    3   DROME:AF-Q7KVP9-F1 GENERAL TRANSCRIPTION AND DNA REPAIR FACTOR IIH H
2197:  emm9-A  2.5 15.0  124   334    5   DROME:AF-Q9VBH0-F1 IP09281P;
2198:  elf2-A  2.5 24.4  119   573    4   DROME:AF-Q7KMH5-F1 BCDNA.LD29892;
2199:  emho-A  2.5  8.5   82    92    7   DROME:AF-Q9W2D6-F1 MITOCHONDRIAL IMPORT INNER MEMBRANE TRANSLOCASE S
2200:  emcz-A  2.5 26.1   76   124    9   DROME:AF-Q9VU02-F1 PROBABLE SMALL NUCLEAR RIBONUCLEOPROTEIN SM D1;
2201:  elqs-A  2.5 14.5  126   389    7   DROME:AF-Q9VE68-F1 UNCHARACTERIZED PROTEIN;
2202:  ego2-A  2.5 26.3  129   376    7   DROME:AF-Q9W4X2-F1 HELIX LOOP HELIX PROTEIN 3B;
2203:  ehi6-A  2.5 18.9  102  1120    6   DROME:AF-Q9VB48-F1 DUF2428 DOMAIN-CONTAINING PROTEIN;
2204:  egm6-A  2.5 18.8  112   361    6   DROME:AF-Q9VMU2-F1 UNCHARACTERIZED PROTEIN, ISOFORM A;
2205:  ejt8-A  2.5  5.2   79   212   15   DROME:AF-Q9VG92-F1 GLUTATHIONE S TRANSFERASE D8;
2206:  ee9r-A  2.5 28.3   88   533    3   DROME:AF-Q9VNM2-F1 OSIRIS 24;
2207:  eemc-A  2.5 14.7   93   478    8   DROME:AF-Q8SX21-F1 HIF PROLYL HYDROXYLASE, ISOFORM C;
2208:  em6u-A  2.5 12.2  114   589    8   DROME:AF-X2JAX9-F1 ECTODERMAL, ISOFORM F;
2209:  ed3x-A  2.5  8.8  124   917    6   DROME:AF-P35220-F1 CATENIN ALPHA;
2210:  ee0i-A  2.5 10.0  159   414   10   DROME:AF-Q7JVS8-F1 AT19640P;
2211:  ego4-A  2.5 16.0  135   449    4   DROME:AF-Q8SWZ1-F1 RH55021P;
2212:  eho0-A  2.5  4.1   62    87    3   DROME:AF-B7YZZ0-F1 GH19557P;
2213:  ec3t-A  2.5  7.8   83   179    5   DROME:AF-A8DYT9-F1 IP03973P1;
2214:  elsm-A  2.5 21.9   72   971    8   DROME:AF-Q9W157-F1 BREAST CANCER TYPE 2 SUSCEPTIBILITY PROTEIN HOMOL
2215:  eehp-A  2.5 24.0  134   667   10   DROME:AF-P53624-F1 MANNOSYL-OLIGOSACCHARIDE ALPHA-1,2-MANNOSIDASE IA
2216:  ee56-A  2.5 14.5   79   447    5   DROME:AF-M9PI51-F1 UNCHARACTERIZED PROTEIN, ISOFORM E;
2217:  eio5-A  2.5 14.2   77   181    3   DROME:AF-Q9VG76-F1 C-MYC-BINDING PROTEIN HOMOLOG;
2218:  ef5v-A  2.5 19.5  121   813   12   DROME:AF-D2NUL5-F1 MIP13952P;
2219:  el1c-A  2.5  8.6   99   606    7   DROME:AF-Q86LG1-F1 PICKPOCKET PROTEIN 28;
2220:  eeel-A  2.5 12.6  125   686    2   DROME:AF-Q9W3Y7-F1 GH10889P;
2221:  elay-A  2.5  4.3   59   344    7   DROME:AF-Q9U4L6-F1 MITOCHONDRIAL IMPORT RECEPTOR SUBUNIT TOM40 HOMOL
2222:  ec4l-A  2.5 24.0  145   556    6   DROME:AF-Q9Y123-F1 PROTEIN RFT1 HOMOLOG;
2223:  emlj-A  2.5  7.5  101   444    4   DROME:AF-Q9VGV5-F1 IP12456P;
2224:  edyx-A  2.5  3.6   51   146    6   DROME:AF-Q9VYX5-F1 TRANSMEMBRANE PROTEIN 242;
2225:  ehed-A  2.5  5.8   99   527    4   DROME:AF-Q9I7H5-F1 PROCOLLAGEN-PROLINE 4-DIOXYGENASE;
2226:  emxq-A  2.5 11.6   95   197    6   DROME:AF-Q9VES1-F1 ADP-RIBOSYLATION FACTOR-LIKE PROTEIN 6-INTERACTIN
2227:  ej2f-A  2.5 16.7   92   234    8   DROME:AF-A8JQZ1-F1 UNCHARACTERIZED PROTEIN;
2228:  eiyl-A  2.5 31.6   72   597   11   DROME:AF-Q9VS73-F1 PICKPOCKET 26;
2229:  ejq2-A  2.5  9.0  102   500    8   DROME:AF-Q9VZU2-F1 PROTEIN-CYSTEINE N-PALMITOYLTRANSFERASE RASP;
2230:  efiq-A  2.5 12.1  133  1035    5   DROME:AF-Q23979-F1 UNCONVENTIONAL MYOSIN IC;
2231:  elh3-A  2.5 37.0  153   877    6   DROME:AF-P27619-F1 DYNAMIN;
2232:  edva-A  2.5  9.3   58  2147   10   DROME:AF-Q7KUQ6-F1 LIMPET, ISOFORM K;
2233:  ec9p-A  2.5 23.7  102  1168    6   DROME:AF-Q9VZE8-F1 RE03558P;
2234:  elol-A  2.5 11.0   81   524    6   DROME:AF-Q9VZF1-F1 GH07444P;
2235:  eeju-A  2.5 26.1   96   556    2   DROME:AF-Q7K204-F1 BARRICADE, ISOFORM A;
2236:  ee52-A  2.5 12.4  106   481    5   DROME:AF-A1Z9Z7-F1 NADH DEHYDROGENASE (UBIQUINONE) 51 KDA SUBUNIT-LI
2237:  ek7r-A  2.5 20.7  142  1041    7   DROME:AF-P13607-F1 SODIUM/POTASSIUM-TRANSPORTING ATPASE SUBUNIT ALPH
2238:  egwi-A  2.5  9.5   85   686    7   DROME:AF-Q9VGJ0-F1 UNCHARACTERIZED PROTEIN, ISOFORM A;
2239:  em1l-A  2.5  8.4   68   129    4   DROME:AF-Q8IN43-F1 PROTEIN TURANDOT C;
2240:  egx2-A  2.5 32.7  120   290   10   DROME:AF-Q7JR72-F1 NO EXTENDED MEMORY, ISOFORM A;
2241:  ee0o-A  2.5 12.5  105   277    2   DROME:AF-Q9VCZ0-F1 ELONGATION OF VERY LONG CHAIN FATTY ACIDS PROTEIN
2242:  ehqc-A  2.5  6.4  121   295    7   DROME:AF-Q9VCY6-F1 ELONGATION OF VERY LONG CHAIN FATTY ACIDS PROTEIN
2243:  els5-A  2.5  7.4   80   306    9   DROME:AF-Q9VAD4-F1 EIF-2B GDP-GTP EXCHANGE FACTOR SUBUNIT ALPHA;
2244:  egj0-A  2.5 15.0   85  1180    6   DROME:AF-Q9VYS3-F1 REGULATOR OF NONSENSE TRANSCRIPTS 1 HOMOLOG;
2245:  emku-A  2.5 21.5   86   809    5   DROME:AF-Q9VRW4-F1 BESTROPHIN 2;
2246:  efnh-A  2.5 23.7  129  1269    7   DROME:AF-M9PHQ2-F1 HISTONE DEACETYLASE;
2247:  ejjm-A  2.5 15.4  106   276    7   DROME:AF-Q9V447-F1 KRUEPPEL HOMOLOG 2;
2248:  ejd8-A  2.5 11.9   74   200    9   DROME:AF-Q9W4S4-F1 UNCHARACTERIZED PROTEIN;
2249:  emfy-A  2.5  9.0   89   118    7   DROME:AF-Q8WTI6-F1 PFTAIRE-INTERACTING FACTOR 2;
2250:  ej5n-A  2.5 32.9  166   985    7   DROME:AF-P17970-F1 POTASSIUM VOLTAGE-GATED CHANNEL PROTEIN SHAB;
2251:  eh6a-A  2.5  8.1   83   104    7   DROME:AF-Q8IQY1-F1 UNCHARACTERIZED PROTEIN;
2252:  ejim-A  2.5  5.8  101   165    7   DROME:AF-Q9VEW3-F1 RE61190P;
2253:  ejk8-A  2.5 15.0   68   133    7   DROME:AF-Q6II68-F1 GEO10370P1;
2254:  ed7b-A  2.5  4.4   69   318    3   DROME:AF-Q8IPZ0-F1 ENDONUCLEASE;
2255:  em6v-A  2.5 15.6   86   299    9   DROME:AF-Q9VGR0-F1 RE47242P;
2256:  efce-A  2.5 24.8  111   570    6   DROME:AF-Q8MR37-F1 KRUEPPEL-LIKE FACTOR LUNA;
2257:  emws-A  2.5  7.2   59    88    7   DROME:AF-A1ZAX2-F1 UNCHARACTERIZED PROTEIN;
2258:  ehvj-A  2.5 18.9   94   882    5   DROME:AF-Q9V3J9-F1 DOWN AND OUT, ISOFORM A;
2259:  ef5e-A  2.5 11.2  128  1728    7   DROME:AF-X2JEC6-F1 UNCHARACTERIZED PROTEIN, ISOFORM H;
2260:  ehs7-A  2.5  3.8   56    79    4   DROME:AF-Q9VUM2-F1 PROTEIN MGR2 HOMOLOG;
2261:  ekgv-A  2.5 28.7  130  1615    3   DROME:AF-Q8IPN4-F1 CHITIN SYNTHASE;
2262:  el7j-A  2.5  8.0  107   379    5   DROME:AF-P20351-F1 TRYPTOPHAN 2,3-DIOXYGENASE;
2263:  ehj8-A  2.5 20.5  136   391    5   DROME:AF-Q9VKZ1-F1 HEME O SYNTHASE;
2264:  ed04-A  2.5  8.1   94   420    5   DROME:AF-Q9VSL9-F1 BUTYRYL-COA DEHYDROGENASE;
2265:  ehfb-A  2.5  7.8  133   540    8   DROME:AF-Q9VDV9-F1 IP21962P;
2266:  elng-A  2.5 16.6  137   642    8   DROME:AF-Q9VRX1-F1 MIC1 DOMAIN-CONTAINING PROTEIN;
2267:  eesq-A  2.5 19.6  163  1204    8   DROME:AF-Q9W1Q5-F1 FI21439P1;
2268:  emul-A  2.5 25.0  101  1150    3   DROME:AF-Q9VWN4-F1 FL(2)D-ASSOCIATED COMPLEX COMPONENT;
2269:  ef0b-A  2.5  8.0   55   325    9   DROME:AF-Q9VR28-F1 MIP05442P;
2270:  ejmj-A  2.5 18.5  127   247    8   DROME:AF-Q9VRM3-F1 SINUOUS;
2271:  ec65-A  2.5 10.1   96   189    5   DROME:AF-Q9VZ09-F1 PROTEIN SISTERLESS A;
2272:  efg1-A  2.5  4.7  106   535    8   DROME:AF-A8DYZ4-F1 UNCHARACTERIZED PROTEIN;
2273:  ejnw-A  2.5  5.8   94   393    4   DROME:AF-Q24537-F1 HIGH MOBILITY GROUP PROTEIN DSP1;
2274:  ekuc-A  2.5 22.9  111   993    5   DROME:AF-Q9VBW1-F1 UNCHARACTERIZED PROTEIN, ISOFORM A;
2275:  emsd-A  2.5  5.2   62    79    6   DROME:AF-Q4V429-F1 CYTOCHROME C OXIDASE ASSEMBLY FACTOR 5;
2276:  eg30-A  2.5  3.6   77   210   12   DROME:AF-Q9VGA1-F1 GLUTATHIONE S TRANSFERASE D10, ISOFORM A;
2277:  el69-A  2.5 13.7   59   748    8   DROME:AF-A8JNS0-F1 UNCHARACTERIZED PROTEIN, ISOFORM B;
2278:  eh22-A  2.5 11.5   75   267    3   DROME:AF-Q8MLV2-F1 MIT_C DOMAIN-CONTAINING PROTEIN;
2279:  ejzd-A  2.5 17.5  162   951    5   DROME:AF-M9ND25-F1 SMOG, ISOFORM D;
2280:  emln-A  2.5 18.3  107   941    9   DROME:AF-Q9VIU5-F1 GH24474P;
2281:  edsx-A  2.5  4.9  121   396    9   DROME:AF-A1Z7X3-F1 G_PROTEIN_RECEP_F1_2 DOMAIN-CONTAINING PROTEIN;
2282:  egyx-A  2.5 21.9  196  1451    8   DROME:AF-A8DZ26-F1 CATION-TRANSPORTING ATPASE;
2283:  elm2-A  2.5  5.5   99   632    7   DROME:AF-Q9VQC0-F1 VESICULAR GLUTAMATE TRANSPORTER, ISOFORM A;
2284:  eee9-A  2.5 14.9   96   498    8   DROME:AF-Q86LH3-F1 PICKPOCKET 6;
2285:  ei0o-A  2.5  3.8   56   267    5   DROME:AF-Q9VFY5-F1 UNCHARACTERIZED PROTEIN;
2286:  ejmo-A  2.5 21.0  107   659    6   DROME:AF-Q9VMD6-F1 PROTEIN REAL-TIME;
2287:  ee8c-A  2.5 11.2   63   608   10   DROME:AF-Q961U0-F1 ALPHA-1,6-MANNOSYL-GLYCOPROTEIN 2-BETA-N-
2288:  ejwf-A  2.5  4.5   92   174   11   DROME:AF-Q9VHS6-F1 COPPER TRANSPORTER;
2289:  elgb-A  2.5 11.7  108  1073    6   DROME:AF-Q9VKT1-F1 GH11711P;
2290:  ehno-A  2.5 35.0  131   562   11   DROME:AF-Q9W409-F1 LD26135P;
2291:  ejf8-A  2.5  5.1  123   994    2   DROME:AF-P35875-F1 POLY  POLYMERASE;
2292:  eenw-A  2.5 14.1   99   542    6   DROME:AF-Q5LJX8-F1 ZYDECO, ISOFORM F;
2293:  el7k-A  2.5 34.5  120   890    7   DROME:AF-A0A0B7P7M6-F1 LETHAL (2) 41AB, ISOFORM A;
2294:  ehes-A  2.5  5.9   85   673    6   DROME:AF-A8JUP8-F1 CHOLECYSTOKININ-LIKE RECEPTOR AT 17D1;
2295:  emtf-A  2.5 11.5  110   997    6   DROME:AF-Q24418-F1 GLUTAMATE  RECEPTOR SUBUNIT 1;
2296:  eeeb-A  2.5  8.5  119   269    7   DROME:AF-A8JNR0-F1 ELONGATION OF VERY LONG CHAIN FATTY ACIDS PROTEIN
2297:  eldk-A  2.5 26.0   90   355    7   DROME:AF-Q9VNQ6-F1 FI06051P;
2298:  egcn-A  2.5  8.5   86   528    3   DROME:AF-Q9W0N5-F1 FI18166P1;
2299:  ej7l-A  2.5 13.1   99   233    1   DROME:AF-A8JQU5-F1 RT07743P;
2300:  ek5e-A  2.5 25.0  102   231    5   DROME:AF-Q7JW07-F1 LD08826P;
2301:  efea-A  2.5 29.7  113   499    5   DROME:AF-Q8SXT3-F1 PROTEIN SINGED WINGS 2;
2302:  eh05-A  2.5 28.5   70   421   10   DROME:AF-Q9VN39-F1 RE74585P;
2303:  edt1-A  2.5 19.6  169   914    5   DROME:AF-Q6NNF2-F1 HIGH AFFINITY CAMP-SPECIFIC AND IBMX-INSENSITIVE
2304:  efs0-A  2.5  9.5   74   496    9   DROME:AF-Q9VKC9-F1 DIETARY AND METABOLIC GLUTAMATE TRANSPORTER;
2305:  efrm-A  2.5 14.3   93   254   11   DROME:AF-Q9VB47-F1 BIGMAX;
2306:  eekn-A  2.5  5.4   95  1122   11   DROME:AF-Q9W196-F1 LP03102P;
2307:  ekhf-A  2.5 15.8   79   465    6   DROME:AF-Q9VEK5-F1 PEPTIDASE A1 DOMAIN-CONTAINING PROTEIN;
2308:  ele3-A  2.5 18.8   91   387   12   DROME:AF-Q9U1M2-F1 TRANSMEMBRANE PROTEIN 120 HOMOLOG;
2309:  eind-A  2.5  7.7   85   587    7   DROME:AF-Q9VUH4-F1 FI02046P;
2310:  egh1-A  2.5 10.1   80   269    4   DROME:AF-P36188-F1 TROPONIN I;
2311:  ei5b-A  2.5  5.0   56   430    4   DROME:AF-Q9VEF0-F1 LD33778P;
2312:  eejs-A  2.5 20.6  146  1150    4   DROME:AF-Q7KQN5-F1 DATILOGRAFO, ISOFORM A;
2313:  embo-A  2.4  5.4   99   389    7   DROME:AF-Q24276-F1 HSP90 CO-CHAPERONE CDC37;
2314:  ee8j-A  2.4  9.4   98   324    7   DROME:AF-Q9XZ61-F1 UBIQUITIN CARBOXYL-TERMINAL HYDROLASE;
2315:  ejqw-A  2.4 28.9  147   800    8   DROME:AF-Q0IGY6-F1 IP07646P;
2316:  empk-A  2.4 32.0  106  2464    4   DROME:AF-Q9VG05-F1 UNCHARACTERIZED PROTEIN, ISOFORM H;
2317:  ef1b-A  2.4 13.0  100   204    7   DROME:AF-A8JNT1-F1 UNCHARACTERIZED PROTEIN, ISOFORM B;
2318:  eltn-A  2.4 21.4  107   537    6   DROME:AF-Q9W3U1-F1 ACTIN-HISTIDINE N-METHYLTRANSFERASE;
2319:  ellr-A  2.4 12.8  109  1150    6   DROME:AF-Q9VBX4-F1 LD36051P;
2320:  ehmn-A  2.4 12.3   79   664    1   DROME:AF-Q9VYX2-F1 LD18373P;
2321:  efgh-A  2.4 21.7  160   504    9   DROME:AF-Q9VLM3-F1 UNCHARACTERIZED PROTEIN, ISOFORM C;
2322:  efgo-A  2.4 30.2  127   809    3   DROME:AF-Q9VEG6-F1 CHORION PEROXIDASE;
2323:  ej29-A  2.4  9.4   83   352    7   DROME:AF-A1Z6N3-F1 UNCHARACTERIZED PROTEIN;
2324:  ejdg-A  2.4 10.2  100   273    9   DROME:AF-Q6ILN6-F1 HDC08855;
2325:  ek36-A  2.4  4.9   89   364    8   DROME:AF-Q9V9Y9-F1 PROTEIN SPINDLE-F;
2326:  ehl7-A  2.4 39.9  100   926    8   DROME:AF-Q9VPB0-F1 FI23914P1;
2327:  ek82-A  2.4  5.0   56   267    2   DROME:AF-A0A0B4K6S5-F1 UNCHARACTERIZED PROTEIN, ISOFORM B;
2328:  ec4f-A  2.4 11.0  115   566    4   DROME:AF-B7YZU3-F1 UNCHARACTERIZED PROTEIN, ISOFORM B;
2329:  egzx-A  2.4  9.2  138   303    6   DROME:AF-Q7K566-F1 MITOCHONDRIAL UNCOUPLING PROTEIN BMCP;
2330:  ejv9-A  2.4  4.5   71   550    1   DROME:AF-Q9VJN8-F1 RE50361P;
2331:  eebp-A  2.4 19.4  113   325   10   DROME:AF-Q9VXB7-F1 UNCHARACTERIZED PROTEIN, ISOFORM B;
2332:  ejkk-A  2.4 13.9   63   511    5   DROME:AF-Q9V9Z4-F1 UNCHARACTERIZED PROTEIN;
2333:  em1v-A  2.4  5.2   80   216   10   DROME:AF-Q9VG95-F1 GLUTATHIONE S-TRANSFERASE D5;
2334:  ek6p-A  2.4 18.5  119   572    8   DROME:AF-Q7KT81-F1 UNCHARACTERIZED PROTEIN;
2335:  eech-A  2.4  9.3  111   138    9   DROME:AF-A0A0B4LFY7-F1 UNCHARACTERIZED PROTEIN;
2336:  ejvk-A  2.4  6.6   88   344    8   DROME:AF-Q9W1J1-F1 UNCHARACTERIZED PROTEIN;
2337:  ehag-A  2.4 40.9  128   598    7   DROME:AF-Q9VW52-F1 PRECURSOR RNA PROCESSING 3, ISOFORM A;
2338:  eh02-A  2.4  4.2   82   316   10   DROME:AF-Q9VVN1-F1 GH19567P;
2339:  elwk-A  2.4  5.5  144   996    8   DROME:AF-M9PEH8-F1 FIERY MOUNTAIN, ISOFORM D;
2340:  elaf-A  2.4  4.2   61   318   10   DROME:AF-Q9V9S0-F1 FI04419P;
2341:  ef6a-A  2.4 34.4   82   381    2   DROME:AF-Q9VID3-F1 CRYPTOCEPHAL, ISOFORM A;
2342:  eirw-A  2.4 37.4  114   491    4   DROME:AF-Q8INW8-F1 GH03493P;
2343:  edjm-A  2.4 30.8  120   268    8   DROME:AF-Q9VHG3-F1 IP14615P;
2344:  ejo6-A  2.4 13.7   88   436    5   DROME:AF-Q9VRT5-F1 UNCHARACTERIZED PROTEIN;
2345:  eefw-A  2.4 12.5   73   275    7   DROME:AF-Q9VKG2-F1 SPERM-ASSOCIATED ANTIGEN 4;
2346:  eecd-A  2.4 17.8   66  1946    8   DROME:AF-Q9VL42-F1 UNCHARACTERIZED PROTEIN, ISOFORM A;
2347:  ee4d-A  2.4 17.7   83   191    6   DROME:AF-Q9VI02-F1 UNCHARACTERIZED PROTEIN, ISOFORM A;
2348:  ef51-A  2.4 20.0   71   479    7   DROME:AF-Q8MT08-F1 DYNEIN REGULATORY COMPLEX SUBUNIT 4;
2349:  elr1-A  2.4 28.8  121  1213    7   DROME:AF-Q9VE06-F1 CENTER DIVIDER, ISOFORM A;
2350:  efhd-A  2.4  8.9   73   209    8   DROME:AF-Q9VL94-F1 FI04446P;
2351:  egwf-A  2.4  6.4   71   182    3   DROME:AF-Q7KTH8-F1 COP9 SIGNALOSOME COMPLEX SUBUNIT 8;
2352:  ekm5-A  2.4  4.5  119   322    1   DROME:AF-Q9VZD1-F1 DOPAMINE/ECDYSTEROID RECEPTOR, ISOFORM A;
2353:  ecwz-A  2.4  9.7  128   280    5   DROME:AF-Q9Y166-F1 BCDNA.GH02431;
2354:  ekev-A  2.4 21.3  115   668    8   DROME:AF-Q9VU20-F1 EQUILIBRATIVE NUCLEOSIDE TRANSPORTER 3, ISOFORM A
2355:  eh60-A  2.4  4.4   86   292    2   DROME:AF-Q23983-F1 ALPHA-SOLUBLE NSF ATTACHMENT PROTEIN;
2356:  elva-A  2.4 23.1  110   496    7   DROME:AF-Q1EC10-F1 IP12271P;
2357:  ecyl-A  2.4  8.5   60   304    3   DROME:AF-O97365-F1 BM-40;
2358:  ejzy-A  2.4  7.6  134   316    8   DROME:AF-Q9V3Y4-F1 LD43650P;
2359:  el55-A  2.4 13.9   88   255    9   DROME:AF-Q9VPT7-F1 POST-GPI ATTACHMENT TO PROTEINS FACTOR 2;
2360:  ejxy-A  2.4  8.9  126   699    4   DROME:AF-Q8IPV3-F1 UNCHARACTERIZED PROTEIN, ISOFORM A;
2361:  efi6-A  2.4 30.2  140  1315    4   DROME:AF-A0A0B4K682-F1 JAVELIN-LIKE, ISOFORM D;
2362:  ekq4-A  2.4 26.2  140   645    7   DROME:AF-Q24256-F1 HOMEOBOX PROTEIN B-H2;
2363:  ees1-A  2.4 28.5  115   581   10   DROME:AF-Q8IMP6-F1 PROTEIN SPT2 HOMOLOG;
2364:  eeqk-A  2.4  5.5   96   220    7   DROME:AF-Q9VR65-F1 UNCHARACTERIZED PROTEIN;
2365:  emjf-A  2.4 23.3  114   611    7   DROME:AF-A1Z7I2-F1 UNCHARACTERIZED PROTEIN;
2366:  ellq-A  2.4  6.5  102   410    5   DROME:AF-Q9W295-F1 UNCHARACTERIZED PROTEIN, ISOFORM A;
2367:  egkr-A  2.4  6.1  114   861    6   DROME:AF-Q9XZS9-F1 EG:33C11.2 PROTEIN;
2368:  emck-A  2.4  9.4   70   185   11   DROME:AF-Q9VRF6-F1 MIP34364P1;
2369:  ejra-A  2.4 10.0   71   173    8   DROME:AF-Q7PLT4-F1 TRANSLOCASE OF THE INNER MITOCHONDRIAL MEMBRANE 1
2370:  ekoq-A  2.4 13.1   73   605    3   DROME:AF-A0A0B4KFL3-F1 KATANIN P60 ATPASE-CONTAINING SUBUNIT A1;
2371:  eikt-A  2.4 22.6  185  1001    5   DROME:AF-Q9VT41-F1 INTEGRATOR COMPLEX SUBUNIT 7;
2372:  ej0p-A  2.4 31.9  206  2599    8   DROME:AF-A1ZBE8-F1 PROTEIN DOPEY-1 HOMOLOG;
2373:  eic5-A  2.4  7.5   73   163    5   DROME:AF-Q9VPD4-F1 VESICLE TRANSPORT PROTEIN;
2374:  ee8z-A  2.4 21.0  106   340    7   DROME:AF-Q9V437-F1 PRP18 HOMOLOG;
2375:  eir6-A  2.4 17.2   96   827    4   DROME:AF-Q9W3C9-F1 RUBICON, ISOFORM A;
2376:  edh2-A  2.4  7.8   85   185    4   DROME:AF-A0A6M3Q7P0-F1 UNCHARACTERIZED PROTEIN;
2377:  ed4a-A  2.4  9.1  102   619    5   DROME:AF-Q29R14-F1 LP01683P;
2378:  efw9-A  2.4 26.9  120   282    7   DROME:AF-Q9VEQ2-F1 ER MEMBRANE PROTEIN COMPLEX SUBUNIT 2;
2379:  eljo-A  2.4  9.9  153   542    8   DROME:AF-Q9VRM0-F1 LEUCOKININ RECEPTOR;
2380:  efar-A  2.4  6.3   91   213    5   DROME:AF-Q9Y107-F1 BCDNA.GH11112;
2381:  eecr-A  2.4  4.0   74   144    7   DROME:AF-P49858-F1 PROTEIN CORNICHON;
2382:  eggu-A  2.4  7.2  118  1322    7   DROME:AF-B7YZY2-F1 SODIUM/HYDROGEN EXCHANGER;
2383:  emfg-A  2.4  8.6   76   889    4   DROME:AF-A1ZAP1-F1 FI21220P1;
2384:  egd5-A  2.4 10.1   85   125    6   DROME:AF-Q9VIR2-F1 PROTEIN TURANDOT F;
2385:  ejl7-A  2.4 21.9   86  1054    8   DROME:AF-Q59DZ7-F1 DISCOIDIN DOMAIN RECEPTOR, ISOFORM F;
2386:  eecz-A  2.4  6.7  136   369    5   DROME:AF-O01668-F1 OPSIN RH6;
2387:  efdm-A  2.4 36.5   90   912    6   DROME:AF-X2JAG8-F1 PRP4 PRE-MRNA-PROCESSING FACTOR 4 HOMOLOG;
2388:  ekrc-A  2.4 12.9  125   738    7   DROME:AF-Q9VDC5-F1 NRF DOMAIN-CONTAINING PROTEIN;
2389:  ejo4-A  2.4 24.5  101   612    4   DROME:AF-Q7K155-F1 LD07878P;
2390:  eddo-A  2.4 22.2  131   193    7   DROME:AF-A1Z823-F1 PRA1 FAMILY PROTEIN;
2391:  ej4t-A  2.4 39.5   85  2051    9   DROME:AF-Q9VN82-F1 CANOE, ISOFORM E;
2392:  elx8-A  2.4  6.9  100   602    1   DROME:AF-Q9VAC2-F1 LP13633P;
2393:  edbz-A  2.4 24.9   75   894    7   DROME:AF-A1Z838-F1 GPI ETHANOLAMINE PHOSPHATE TRANSFERASE 1;
2394:  ed4i-A  2.4 18.0   79   745    1   DROME:AF-Q9V407-F1 AXIN;
2395:  egsi-A  2.4  4.4   76   234    7   DROME:AF-Q9VTI1-F1 UNCHARACTERIZED PROTEIN;
2396:  edpe-A  2.4 24.0  150   816    2   DROME:AF-Q9W0L6-F1 GH22266P;
2397:  eile-A  2.4 28.9   93   657    4   DROME:AF-Q8I7C3-F1 LIM AND SH3 DOMAIN PROTEIN LASP;
2398:  ems3-A  2.4  5.4  118   361    5   DROME:AF-A1Z881-F1 GUSTATORY RECEPTOR;
2399:  edj5-A  2.4 17.5  169   843    4   DROME:AF-P18824-F1 ARMADILLO SEGMENT POLARITY PROTEIN;
2400:  efeq-A  2.4 12.3   96   681    3   DROME:AF-Q9VEA9-F1 LD24550P;
2401:  ec6v-A  2.4 21.1  191   701    8   DROME:AF-Q9VKA3-F1 ZINC TRANSPORTER 33D, ISOFORM B;
2402:  el29-A  2.4 15.1  101   186    4   DROME:AF-Q9W587-F1 UNCHARACTERIZED PROTEIN;
2403:  efb0-A  2.4 10.3   76  1193    3   DROME:AF-A0A6H2EEJ8-F1 UNCHARACTERIZED PROTEIN, ISOFORM C;
2404:  eg1o-A  2.4 20.8  141   940    3   DROME:AF-P91926-F1 AP-2 COMPLEX SUBUNIT ALPHA;
2405:  emdn-A  2.4  7.9   87   169    5   DROME:AF-M9NFY9-F1 UNCHARACTERIZED PROTEIN;
2406:  ej6o-A  2.4 18.4   66   721    5   DROME:AF-Q9VFK4-F1 NK7.1, ISOFORM A;
2407:  elvg-A  2.4 13.5  111   269    6   DROME:AF-Q9VIT5-F1 RH01238P;
2408:  efml-A  2.4 28.1   87   971   10   DROME:AF-Q94527-F1 NUCLEAR FACTOR NF-KAPPA-B P110 SUBUNIT;
2409:  ejda-A  2.4  5.3   87   830    7   DROME:AF-Q8SX81-F1 LD20292P;
2410:  ekcy-A  2.4 32.7  134   765    7   DROME:AF-Q9VBP0-F1 FI21465P1;
2411:  el20-A  2.4  5.3  126   758    5   DROME:AF-Q8IN35-F1 NEUROPEPTIDE SIFAMIDE RECEPTOR;
2412:  ed9n-A  2.4  8.9   91   372    8   DROME:AF-Q9V9V8-F1 LP07209P;
2413:  ehv0-A  2.4 16.1  117   572    6   DROME:AF-Q9W155-F1 IONOTROPIC RECEPTOR 60E;
2414:  ekjx-A  2.4  9.6   69   585   12   DROME:AF-Q9VJ34-F1 GLUTATHIONE S-TRANSFERASE C-TERMINAL DOMAIN-CONTA
2415:  egcz-A  2.4 12.9  105   392    5   DROME:AF-O77475-F1 CERAMIDE PHOSPHOETHANOLAMINE SYNTHASE;
2416:  ej5c-A  2.4  7.8  123   852    3   DROME:AF-Q9VAQ0-F1 CULLIN 5;
2417:  eflf-A  2.4 24.2  112  1006    4   DROME:AF-A1Z6P8-F1 EXCHANGE PROTEIN DIRECTLY ACTIVATED BY CAMP, ISOF
2418:  ec72-A  2.4  8.5   72   334   10   DROME:AF-Q9W302-F1 GH05177P;
2419:  ekur-A  2.4  4.9  122   581   11   DROME:AF-O77438-F1 FRIZZLED-3;
2420:  edji-A  2.4 14.0  100   383    6   DROME:AF-Q9VHT7-F1 UNCHARACTERIZED PROTEIN;
2421:  efq9-A  2.4  5.9   89  1135   10   DROME:AF-Q7KU01-F1 PHOSPHATASE 1 NUCLEAR TARGETING SUBUNIT, ISOFORM
2422:  edok-A  2.4 15.7   97   223   10   DROME:AF-Q7JRN6-F1 GH06388P;
2423:  ekdk-A  2.4 29.5  132   565    8   DROME:AF-Q8IQF1-F1 MOLYBDENUM COFACTOR BIOSYNTHESIS PROTEIN 1;
2424:  edqv-A  2.4  6.6   69   689    6   DROME:AF-Q9XTL2-F1 JAK PATHWAY SIGNAL TRANSDUCTION ADAPTOR MOLECULE;
2425:  ehak-A  2.4  6.3   83   392    5   DROME:AF-Q9VY83-F1 UNCHARACTERIZED PROTEIN;
2426:  eeyl-A  2.4 11.4   89   822   11   DROME:AF-Q7KUX2-F1 UNCHARACTERIZED PROTEIN, ISOFORM B;
2427:  ekyj-A  2.4 13.5   83   189    1   DROME:AF-Q8MSI2-F1 GH15296P;
2428:  ed9a-A  2.4  5.1   87   251   10   DROME:AF-Q9VKN4-F1 UNCHARACTERIZED PROTEIN, ISOFORM A;
2429:  edau-A  2.4  5.7  109   457    7   DROME:AF-A0A0B4LGH8-F1 OXYSTEROL-BINDING PROTEIN;
2430:  ed08-A  2.4 13.3   90   512    7   DROME:AF-B7Z152-F1 UNCHARACTERIZED PROTEIN, ISOFORM C;
2431:  emky-A  2.4 23.1   87   771    5   DROME:AF-Q9VUR2-F1 LD31322P;
2432:  ei3p-A  2.4 12.8   80   680    4   DROME:AF-Q9VVI2-F1 ENHANCER OF MRNA-DECAPPING PROTEIN 3;
2433:  ehpf-A  2.4 14.0   91   292    8   DROME:AF-Q8IP97-F1 PEROXIN-19;
2434:  em17-A  2.4  6.2   90   253    6   DROME:AF-Q8IMY2-F1 ELONGATION OF VERY LONG CHAIN FATTY ACIDS PROTEIN
2435:  ek1a-A  2.4 22.2   96   332    3   DROME:AF-Q9VKW3-F1 REPLICATION FACTOR C SUBUNIT 3;
2436:  ehp7-A  2.4 18.3  132   642    6   DROME:AF-Q9VYN4-F1 IONOTROPIC RECEPTOR 11A;
2437:  ehl5-A  2.4  9.4   98   212    6   DROME:AF-Q9VFE3-F1 GH03514P;
2438:  eid2-A  2.4  7.5  143   471   12   DROME:AF-Q0E960-F1 UNCHARACTERIZED PROTEIN, ISOFORM A;
2439:  eh32-A  2.4 20.6  134   641    5   DROME:AF-Q9W4C5-F1 SODIUM-DEPENDENT NUTRIENT AMINO ACID TRANSPORTER
2440:  eggw-A  2.4  6.0  108   438    5   DROME:AF-Q9V3W6-F1 INNEXIN INX7;
2441:  ee78-A  2.4  4.5   93   494    1   DROME:AF-P25161-F1 PROBABLE 26S PROTEASOME NON-ATPASE REGULATORY SUB
2442:  eiax-A  2.4  4.7   93   513    2   DROME:AF-Q9VIY9-F1 IP01252P;
2443:  ee5q-A  2.4 11.9   88   381    6   DROME:AF-Q8T913-F1 AT07283P;
2444:  emy1-A  2.4 14.3  110   497    3   DROME:AF-Q9VR33-F1 IP13216P;
2445:  ejai-A  2.4 15.3  105   707    6   DROME:AF-Q9Y136-F1 NEPRILYSIN-LIKE 21;
2446:  eirv-A  2.4  8.7  141   405    4   DROME:AF-Q9VDT1-F1 ARC42;
2447:  ekrt-A  2.4 25.7   76   334    5   DROME:AF-Q9VUR3-F1 PROBABLE AMINOACYL TRNA SYNTHASE COMPLEX-INTERACT
2448:  eg3n-A  2.4  7.8   84   255    5   DROME:AF-Q9VCG3-F1 PUTATIVE OPA3-LIKE PROTEIN CG13603;
2449:  eijs-A  2.4 10.2  116  1123    7   DROME:AF-Q9VK50-F1 ADENYLYL CYCLASE X E;
2450:  elge-A  2.4  6.5  114   872    9   DROME:AF-Q9VW72-F1 GH08353P;
2451:  ekkq-A  2.4 10.5  119   427    6   DROME:AF-Q9VIU4-F1 FI05338P;
2452:  ej0z-A  2.4 37.0  111   952    4   DROME:AF-Q9VPC0-F1 SERINE/THREONINE-PROTEIN KINASE PITSLRE;
2453:  el6a-A  2.4 11.6   82   323    9   DROME:AF-Q9W3I6-F1 AT07234P;
2454:  efl1-A  2.4 15.5   72   474    6   DROME:AF-P21521-F1 SYNAPTOTAGMIN 1;
2455:  elms-A  2.4 40.7   83  1052    5   DROME:AF-Q9VS50-F1 N-ACETYLTRANSFERASE ECO;
2456:  ee1e-A  2.4 17.3   86   994    2   DROME:AF-Q9VSR7-F1 VALYL-TRNA SYNTHETASE;
2457:  edwi-A  2.4  6.3   48   103    4   DROME:AF-Q9VY03-F1 UNCHARACTERIZED PROTEIN, ISOFORM A;
2458:  ek88-A  2.4 11.4  116   463    3   DROME:AF-Q9VA86-F1 RE19971P;
2459:  ekxb-A  2.4  8.3   83   147    7   DROME:AF-Q9VI69-F1 UNCHARACTERIZED PROTEIN;
2460:  emzh-A  2.4 19.7  102   753    9   DROME:AF-Q9VS57-F1 RE14391P;
2461:  efiz-A  2.4  5.1   80   228   14   DROME:AF-Q7KJ73-F1 TETRASPANIN;
2462:  ei5v-A  2.4 18.9  101   587    6   DROME:AF-Q9VEF4-F1 IP01257P;
2463:  ejky-A  2.3 36.5  148  1340   10   DROME:AF-A8DWJ8-F1 NADPH OXIDASE, ISOFORM C;
2464:  ecu2-A  2.3 28.7   83   520    7   DROME:AF-Q27237-F1 PROTEIN TUMOROUS IMAGINAL DISCS, MITOCHONDRIAL;
2465:  eh9l-A  2.3 15.6   73   694    8   DROME:AF-Q9VZZ7-F1 FI03949P;
2466:  efpp-A  2.3  9.1  121   329    7   DROME:AF-Q9VHX7-F1 ELONGATION OF VERY LONG CHAIN FATTY ACIDS PROTEIN
2467:  eglc-A  2.3 13.3   68   578    9   DROME:AF-Q9VN36-F1 MUCIN RELATED 82C;
2468:  emv9-A  2.3 15.2   89  1670    6   DROME:AF-A1ZAJ2-F1 KINESIN-LIKE PROTEIN UNC-104;
2469:  eezv-A  2.3 16.5  135   584    7   DROME:AF-Q7M3J6-F1 CHOLECYSTOKININ-2 RECEPTOR;
2470:  ejbd-A  2.3 27.9   62  1076    6   DROME:AF-Q8MLT4-F1 GP150, ISOFORM D;
2471:  efkf-A  2.3 10.7  134   485   10   DROME:AF-Q9VQN9-F1 IP12678P;
2472:  ee5e-A  2.3 40.6  143  1330    5   DROME:AF-X2JAX8-F1 NOSTRIN, ISOFORM H;
2473:  ejho-A  2.3  6.7  116   481   10   DROME:AF-Q9VEP6-F1 ADENYLOSUCCINATE LYASE;
2474:  egmk-A  2.3 14.2   72   374    3   DROME:AF-E1JII1-F1 UNCHARACTERIZED PROTEIN;
2475:  eibl-A  2.3 17.8  104   313    2   DROME:AF-Q9W3S5-F1 LD03007P;
2476:  eia2-A  2.3 26.1  149   602    8   DROME:AF-Q8T079-F1 PUTATIVE OXIDOREDUCTASE GLYR1 HOMOLOG;
2477:  edpp-A  2.3 14.2  120  1233    3   DROME:AF-Q6NNB2-F1 LP07472P;
2478:  eeev-A  2.3 25.0  168   697    5   DROME:AF-Q7JY04-F1 GH20325P;
2479:  eff7-A  2.3 16.6  101   830    7   DROME:AF-Q9VNZ7-F1 LD44094P;
2480:  emcq-A  2.3 16.3   82   355    6   DROME:AF-Q9VTI2-F1 GH07076P;
2481:  edqb-A  2.3 33.8   94   541    3   DROME:AF-Q9VC57-F1 ATLASTIN;
2482:  eefk-A  2.3 12.1   99   609    5   DROME:AF-P39768-F1 PAIR-RULE PROTEIN ODD-PAIRED;
2483:  ekfj-A  2.3  5.1   76   101    7   DROME:AF-A8DYL6-F1 UNCHARACTERIZED PROTEIN;
2484:  emtg-A  2.3 23.6  120   376   11   DROME:AF-Q9VUX1-F1 28S RIBOSOMAL PROTEIN S31, MITOCHONDRIAL;
2485:  elsr-A  2.3 23.2  118   393    5   DROME:AF-P48592-F1 RIBONUCLEOSIDE-DIPHOSPHATE REDUCTASE SUBUNIT M2;
2486:  ejui-A  2.3  8.3  109   543    5   DROME:AF-O76521-F1 IMPORTIN SUBUNIT ALPHA;
2487:  egdf-A  2.3  5.2   99   353    9   DROME:AF-Q9VI64-F1 LD30995P;
2488:  ehpo-A  2.3 11.7  136   614    5   DROME:AF-Q9VBQ3-F1 FI08017P;
2489:  ed1e-A  2.3 11.3  150   583    7   DROME:AF-Q0E8F2-F1 FI05451P;
2490:  ee99-A  2.3  6.0   63   144    2   DROME:AF-O97454-F1 PROTEIN BUD31 HOMOLOG;
2491:  elul-A  2.3 10.8   69   342    6   DROME:AF-Q9W2U5-F1 AT19485P;
2492:  ekwb-A  2.3 23.5  135   581    9   DROME:AF-Q9W4E4-F1 AT09729P;
2493:  ein9-A  2.3 21.6  119   413    8   DROME:AF-Q9VWW4-F1 OUTSTRETCHED;
2494:  eitm-A  2.3  7.8   60   128    5   DROME:AF-Q9VNW0-F1 GEO11142P1;
2495:  eg19-A  2.3 17.8   75   532    7   DROME:AF-P28750-F1 MATERNAL PROTEIN EXUPERANTIA;
2496:  emn7-A  2.3  9.1   75  1189    7   DROME:AF-A1ZAE2-F1 UNCHARACTERIZED PROTEIN;
2497:  eidw-A  2.3 29.4  116   423    7   DROME:AF-Q9VRJ2-F1 ACYL-COENZYME A DIPHOSPHATASE FITM2;
2498:  ei9g-A  2.3 16.6   74  1162    8   DROME:AF-Q86BP6-F1 ENHANCED LEVEL OF GENOMIC INSTABILITY 1, ISOFORM
2499:  elzx-A  2.3  8.7   78   135   13   DROME:AF-A1Z8H1-F1 CUTICULAR PROTEIN 47EA;
2500:  ejze-A  2.3  4.3   64   114    9   DROME:AF-A0A0B4K6Y3-F1 UNCHARACTERIZED PROTEIN;
2501:  emr9-A  2.3 18.6   74  1023    7   DROME:AF-Q8IQM0-F1 UNCHARACTERIZED PROTEIN, ISOFORM B;
2502:  ekkn-A  2.3  9.9  197   605    8   DROME:AF-Q9VKU2-F1 LD46023P;
2503:  eia5-A  2.3 28.9  120   654    8   DROME:AF-Q9VC29-F1 EPIDERMAL STRIPES AND PATCHES, ISOFORM A;
2504:  edbg-A  2.3 23.0  100   392   11   DROME:AF-Q9VHS7-F1 4-HYDROXYBENZOATE POLYPRENYLTRANSFERASE, MITOCHON
2505:  ec0f-A  2.3 12.5  114   923    6   DROME:AF-X2JF48-F1 UNCHARACTERIZED PROTEIN, ISOFORM B;
2506:  efmv-A  2.3  9.5  126   317    2   DROME:AF-Q9VAJ9-F1 SD09259P;
2507:  ect3-A  2.3  7.3   68   232    3   DROME:AF-M9PB26-F1 C-TYPE LECTIN DOMAIN-CONTAINING PROTEIN;
2508:  emme-A  2.3 20.2   97   479    4   DROME:AF-Q1WWC1-F1 IP12064P;
2509:  ektv-A  2.3  5.0  125   425    4   DROME:AF-Q9VJ97-F1 2-OXOGLUTARATE AND IRON-DEPENDENT OXYGENASE JMJD4
2510:  efck-A  2.3  9.4  127   311    6   DROME:AF-Q9VZ93-F1 CG18418 PROTEIN;
2511:  eil7-A  2.3  9.0   93   142    6   DROME:AF-E1JJ15-F1 UNCHARACTERIZED PROTEIN;
2512:  ella-A  2.3  7.4  101   531    7   DROME:AF-Q9VSY1-F1 LD09868P;
2513:  egi8-A  2.3 21.7   93   368    6   DROME:AF-Q9VDY6-F1 GDOWN1;
2514:  egjk-A  2.3 10.7   74   485    4   DROME:AF-A1Z830-F1 UNCHARACTERIZED PROTEIN, ISOFORM A;
2515:  ejeh-A  2.3 11.3  117   293    8   DROME:AF-Q9VGY0-F1 AT31162P;
2516:  eem1-A  2.3  4.3  111   853    5   DROME:AF-Q9VRV9-F1 IMPORTIN N-TERMINAL DOMAIN-CONTAINING PROTEIN;
2517:  ef6w-A  2.3 18.8  115   603    4   DROME:AF-A1ZBG7-F1 IONOTROPIC RECEPTOR 56A;
2518:  el64-A  2.3  8.0   69    88    6   DROME:AF-Q9Y1A3-F1 MITOCHONDRIAL IMPORT INNER MEMBRANE TRANSLOCASE S
2519:  ei34-A  2.3  4.7  100   381    8   DROME:AF-Q9VGF5-F1 LP09696P;
2520:  eh4e-A  2.3 18.2  125  1083    7   DROME:AF-Q9W581-F1 NMDA RECEPTOR 2, ISOFORM C;
2521:  ehcz-A  2.3 25.3  101   507    7   DROME:AF-A0A0B4KHK8-F1 UNCHARACTERIZED PROTEIN, ISOFORM C;
2522:  edl6-A  2.3  5.9  137   381    7   DROME:AF-P08099-F1 OPSIN RH2;
2523:  em0c-A  2.3 22.6  145   511    7   DROME:AF-Q9W3V8-F1 PROBABLE DOLICHYL PYROPHOSPHATE GLC1MAN9GLCNAC2
2524:  ed7l-A  2.3 12.5   98   476    8   DROME:AF-Q8STG9-F1 DSEC61ALPHA;
2525:  ec57-A  2.3 11.5   87   269    5   DROME:AF-Q9VW58-F1 LD33138P;
2526:  egb9-A  2.3  6.3   55   334    9   DROME:AF-Q8IQJ7-F1 TRANSMEMBRANE PROTEIN 19;
2527:  el8f-A  2.3  6.1   66  1630    3   DROME:AF-A1ZAC8-F1 UNCHARACTERIZED PROTEIN, ISOFORM B;
2528:  egp3-A  2.3 36.7  124  1487    8   DROME:AF-Q9VGI8-F1 BLOOM SYNDROME PROTEIN HOMOLOG;
2529:  ejcp-A  2.3 15.9   91   654    5   DROME:AF-Q7K330-F1 TRANSPORTER;
2530:  el1a-A  2.3 11.3  128   305    7   DROME:AF-Q9VNU0-F1 RE35159P;
2531:  ec8m-A  2.3 16.2  101   850    7   DROME:AF-O46094-F1 PHOSPHOINOSITIDE 5-PHOSPHATASE;
2532:  eh8k-A  2.3 23.1  137   680    6   DROME:AF-Q7KTU3-F1 FI23912P1;
2533:  efwd-A  2.3 24.5  115  1695    3   DROME:AF-Q9VRG3-F1 UNCHARACTERIZED PROTEIN, ISOFORM B;
2534:  eif7-A  2.3 15.2  125   324    9   DROME:AF-Q7JR69-F1 CUTICULAR PROTEIN 49AC, ISOFORM C;
2535:  el43-A  2.3 15.6  102   956    3   DROME:AF-Q9W4T9-F1 KIN OF IRRE, ISOFORM A;
2536:  emr0-A  2.3 19.0  142  1541    2   DROME:AF-Q9VCX1-F1 REGULATOR OF G-PROTEIN SIGNALING LOCO;
2537:  ejdz-A  2.3 28.3  140   541    9   DROME:AF-Q9W533-F1 UNCHARACTERIZED PROTEIN, ISOFORM D;
2538:  ec2o-A  2.3 13.2   70   936    6   DROME:AF-Q9VGK1-F1 FI03704P;
2539:  edmw-A  2.3 18.7  103   161    5   DROME:AF-P91664-F1 PROTEIN MAX;
2540:  ee1d-A  2.3  8.4  133  1176    3   DROME:AF-P08266-F1 DNA-DIRECTED RNA POLYMERASE II SUBUNIT RPB2;
2541:  ek3l-A  2.3 12.3   84   206    4   DROME:AF-Q8IRC8-F1 UNCHARACTERIZED PROTEIN;
2542:  eir5-A  2.3 27.6  170   556    6   DROME:AF-A0A0B4JCV5-F1 PEPTIDASE S1 DOMAIN-CONTAINING PROTEIN;
2543:  emo8-A  2.3 35.5  137   545    6   DROME:AF-Q9W4H3-F1 PROCTOLIN RECEPTOR, ISOFORM A;
2544:  ein0-A  2.3  9.3   62   236    3   DROME:AF-Q9VLM0-F1 LECTIN-29CA;
2545:  ej08-A  2.3  8.7  141   383    6   DROME:AF-P04950-F1 OPSIN RH3;
2546:  em07-A  2.3 13.4   90   284    7   DROME:AF-C0PDE0-F1 RETICULON-LIKE PROTEIN;
2547:  elln-A  2.3 10.0  100   280    7   DROME:AF-Q8WTC1-F1 28S RIBOSOMAL PROTEIN S15, MITOCHONDRIAL;
2548:  efvs-A  2.3 30.7  121   293    7   DROME:AF-Q9W465-F1 FI21917P1;
2549:  ejo2-A  2.3 12.7  102   713    8   DROME:AF-Q9VWG4-F1 NRF DOMAIN-CONTAINING PROTEIN;
2550:  eep2-A  2.3 29.4  132  1339    4   DROME:AF-A8DYE0-F1 KANK, ISOFORM D;
2551:  eh7h-A  2.3 20.5   76   343   11   DROME:AF-A0A6F7S5S7-F1 CHORION PROTEIN A AT 7F, ISOFORM B;
2552:  eldi-A  2.3 35.1  105   382    3   DROME:AF-Q9VX20-F1 IP01524P;
2553:  eeqq-A  2.3 10.1  148   601    5   DROME:AF-Q9W3R0-F1 FI02094P;
2554:  eitd-A  2.3 16.4  126   868    5   DROME:AF-Q9VDH6-F1 IONOTROPIC RECEPTOR 93A;
2555:  eh4h-A  2.3 28.7   85   976    6   DROME:AF-Q9VX63-F1 FI18001P1;
2556:  ehjj-A  2.3  3.7  105   535    5   DROME:AF-Q9W4Z9-F1 U3 SMALL NUCLEOLAR RNA-ASSOCIATED PROTEIN 15 HOMO
2557:  eha5-A  2.3  3.7   46    62    7   DROME:AF-C9QP72-F1 MIP12787P;
2558:  eg97-A  2.3 26.8  136   930    7   DROME:AF-Q8IPN2-F1 5-HYDROXYTRYPTAMINE (SEROTONIN) RECEPTOR 2A, ISOF
2559:  ekq7-A  2.3 14.8  105   224    2   DROME:AF-Q8SX37-F1 CDP-DIACYLGLYCEROL--INOSITOL 3-PHOSPHATIDYLTRANSF
2560:  em4v-A  2.3  5.5   87   529   10   DROME:AF-Q9V7S5-F1 PUTATIVE INORGANIC PHOSPHATE COTRANSPORTER;
2561:  efzx-A  2.3 34.9  163   858    7   DROME:AF-Q9V4Z9-F1 PROTEIN LINES;
2562:  ema7-A  2.3  7.1  150   480   11   DROME:AF-Q9VS77-F1 PROBABLE G-PROTEIN COUPLED RECEPTOR MTH-LIKE 6;
2563:  egnt-A  2.3  7.6   93   274    1   DROME:AF-Q8T017-F1 DOUBLE HIT, ISOFORM B;
2564:  el71-A  2.3  5.8   77   648    6   DROME:AF-Q9VPS5-F1 60 KDA HEAT SHOCK PROTEIN HOMOLOG 1, MITOCHONDRIA
2565:  ekuv-A  2.3 29.7  193  1426    8   DROME:AF-M9MRE4-F1 DACHS, ISOFORM E;
2566:  ei4l-A  2.3 15.9  132   454    5   DROME:AF-Q9VXF5-F1 UNCHARACTERIZED PROTEIN;
2567:  eexo-A  2.3  6.2  120   257    5   DROME:AF-Q86BM3-F1 UNCHARACTERIZED PROTEIN;
2568:  ejs1-A  2.3 23.0   96   649    5   DROME:AF-Q9VK22-F1 KEKKON4;
2569:  ee9g-A  2.3 12.4   80  1044    4   DROME:AF-Q8IRJ7-F1 DIS3 LIKE 3'-5' EXORIBONUCLEASE 2, ISOFORM C;
2570:  eiie-A  2.3 21.5  113   300    9   DROME:AF-Q9U4F3-F1 SURF1-LIKE PROTEIN;
2571:  eh89-A  2.3 22.6   94   777    6   DROME:AF-Q9VZL2-F1 ANAPHASE-PROMOTING COMPLEX SUBUNIT 5;
2572:  eie8-A  2.3  6.1   76   521    5   DROME:AF-Q9VA06-F1 ANKYRIN REPEAT AND SOCS BOX PROTEIN 17;
2573:  eivm-A  2.3 45.7   80  1767    1   DROME:AF-Q9VMG8-F1 UNCHARACTERIZED PROTEIN;
2574:  ef3k-A  2.3  8.8   91   282    4   DROME:AF-A0A0B4K830-F1 UNCHARACTERIZED PROTEIN;
2575:  edvk-A  2.3 18.1   85   166    5   DROME:AF-Q86BB7-F1 FI06435P;
2576:  ekas-A  2.3 29.2   92   296    4   DROME:AF-Q9VZ88-F1 AT07585P;
2577:  egt0-A  2.3  4.7   93   309   12   DROME:AF-Q9VPR6-F1 KINASE;
2578:  eg6e-A  2.3 31.0  103   252    7   DROME:AF-Q8IPS1-F1 UNCHARACTERIZED PROTEIN;
2579:  edo0-A  2.3  7.5   71   524    1   DROME:AF-A1Z913-F1 VISMAY, ISOFORM B;
2580:  emzx-A  2.3  7.7   91   129    4   DROME:AF-A0A0S0WGS4-F1 UNCHARACTERIZED PROTEIN, ISOFORM E;
2581:  ej63-A  2.3 20.6  107   306    5   DROME:AF-Q9VAQ5-F1 PROBABLE DIMETHYLADENOSINE TRANSFERASE;
2582:  ehlw-A  2.3 24.9   95   606    4   DROME:AF-Q7KT94-F1 AMILORIDE-SENSITIVE NA+ CHANNEL;
2583:  egru-A  2.3 18.3  135   359    1   DROME:AF-Q9V3V9-F1 ENDONUCLEASE G INHIBITOR, ISOFORM A;
2584:  ei6h-A  2.3  8.2  103   359    8   DROME:AF-M9PHA4-F1 XK-RELATED PROTEIN;
2585:  ec2n-A  2.3  8.7  124   395    6   DROME:AF-Q9VK91-F1 GH04442P;
2586:  ecyv-A  2.3 13.2   94   637   12   DROME:AF-Q9VUW9-F1 PALMITOYLTRANSFERASE HIP14;
2587:  ekjn-A  2.3  5.0   61   103    7   DROME:AF-Q8IMX8-F1 U6 SNRNA-ASSOCIATED SM-LIKE PROTEIN LSM3;
2588:  el7n-A  2.3 15.0   99   743    5   DROME:AF-Q7JVY2-F1 DOUBLE PARKED, ISOFORM A;
2589:  ecvb-A  2.3 10.5   78   753    3   DROME:AF-Q9VVG1-F1 FI21477P1;
2590:  ekll-A  2.3 47.0  107  2415    5   DROME:AF-P13395-F1 SPECTRIN ALPHA CHAIN;
2591:  eh0u-A  2.3 18.0   84   704    4   DROME:AF-Q9XTN4-F1 BRINKER;
2592:  em0p-A  2.3 29.0  172  1240    7   DROME:AF-Q9W206-F1 DUF4821 DOMAIN-CONTAINING PROTEIN;
2593:  ekx6-A  2.3 12.9   97   142    8   DROME:AF-Q8IN41-F1 PROTEIN TURANDOT X;
2594:  edd3-A  2.3  7.6  129   419    7   DROME:AF-Q9VWL5-F1 INNEXIN INX5;
2595:  ecwb-A  2.3  8.2   80  2248   13   DROME:AF-P32870-F1 CA(2+)/CALMODULIN-RESPONSIVE ADENYLATE CYCLASE;
2596:  ehle-A  2.3  6.5  125   579    3   DROME:AF-E1JHQ6-F1 AMINO ACID TRANSPORTER;
2597:  ehkx-A  2.3 17.6   65   923    5   DROME:AF-O46067-F1 EG:25E8.1 PROTEIN;
2598:  ec2a-A  2.3 17.5   80   964    8   DROME:AF-P45437-F1 COATOMER SUBUNIT BETA;
2599:  eeiq-A  2.3 25.1  158  2482    5   DROME:AF-A1Z784-F1 ACETYL-COA CARBOXYLASE;
2600:  ege0-A  2.3  6.9   87  1657    3   DROME:AF-M9PGH7-F1 G9A, ISOFORM B;
2601:  ekqs-A  2.3  5.4   53   113    6   DROME:AF-E1JIQ5-F1 EXIT PROTEIN OF RHODOPSIN AND TRP B, ISOFORM A;
2602:  eje4-A  2.3 10.4  184   639    6   DROME:AF-Q5U117-F1 ENIGMA;
2603:  emgc-A  2.3 11.2  108   524    6   DROME:AF-Q9VE24-F1 N-SULFOGLUCOSAMINE SULFOHYDROLASE;
2604:  ej2z-A  2.3  8.3  135   340    5   DROME:AF-Q9VX14-F1 RH64870P;
2605:  ej75-A  2.3 27.5  138   646    9   DROME:AF-A8JNV9-F1 IONOTROPIC RECEPTOR 76A, ISOFORM E;
2606:  ein8-A  2.3  7.8  101   213    6   DROME:AF-Q9VBQ4-F1 GH01257P;
2607:  elc0-A  2.3 11.6  115   455    7   DROME:AF-Q9W1I9-F1 INACTIVE PEPTIDYL-PROLYL CIS-TRANS ISOMERASE SHUT
2608:  ehpx-A  2.2 20.6   86   232    8   DROME:AF-Q9VCE2-F1 REPLICATION STRESS RESPONSE REGULATOR SDE2;
2609:  ed00-A  2.2 25.6  173  2007    6   DROME:AF-M9PHT1-F1 GRUNGE, ISOFORM J;
2610:  edo6-A  2.2  8.9   57    76    9   DROME:AF-Q9V3J3-F1 ACCESSORY GLAND-SPECIFIC PEPTIDE 57DC;
2611:  eeuv-A  2.2 12.3  143   375    5   DROME:AF-Q9W039-F1 UNCHARACTERIZED PROTEIN, ISOFORM A;
2612:  ef3o-A  2.2  5.2  119   753    3   DROME:AF-Q9V9R2-F1 CULLIN 2, ISOFORM A;
2613:  elrq-A  2.2 25.7  141   453    7   DROME:AF-Q7K3S3-F1 FUSELESS, ISOFORM A;
2614:  eid1-A  2.2 15.4  126   520    9   DROME:AF-Q9VK31-F1 LD35592P;
2615:  ekqg-A  2.2  8.4  156  1469    5   DROME:AF-Q9VLY7-F1 GH05679P;
2616:  efk7-A  2.2 23.6  112   457    8   DROME:AF-P25157-F1 GUANINE NUCLEOTIDE-BINDING PROTEIN SUBUNIT ALPHA
2617:  emj5-A  2.2  3.8  100   232    3   DROME:AF-Q7JYX0-F1 GLUTATHIONE S-TRANSFERASE E14;
2618:  eh67-A  2.2  3.2   53   100    9   DROME:AF-Q9VUS3-F1 ECDYSONE-INDUCED GENE 71EA;
2619:  eeqy-A  2.2  5.2   47    82    6   DROME:AF-Q9VSP9-F1 ACYL-COA BINDING PROTEIN 5;
2620:  eik8-A  2.2  5.8   66   135    6   DROME:AF-A0A0B4JD30-F1 UNCHARACTERIZED PROTEIN;
2621:  el4d-A  2.2  5.3  108   262    5   DROME:AF-P92177-F1 14-3-3 PROTEIN EPSILON;
2622:  eilo-A  2.2 28.3  129   575    5   DROME:AF-Q9I7I0-F1 G2/MITOTIC-SPECIFIC CYCLIN-B3;
2623:  egwa-A  2.2 19.4   64   342   11   DROME:AF-Q9W5B0-F1 EG:BACR42I17.6 PROTEIN;
2624:  ec0z-A  2.2  6.0   92   365    4   DROME:AF-Q9VUX9-F1 LD05057P;
2625:  eghn-A  2.2 22.9  132   724    9   DROME:AF-Q9VWG5-F1 NRF DOMAIN-CONTAINING PROTEIN;
2626:  ekyx-A  2.2  5.2   65   166    6   DROME:AF-A1Z8Y8-F1 CUTICULAR PROTEIN 49AD;
2627:  ek4r-A  2.2 12.3   99   310   11   DROME:AF-A1Z6P0-F1 ZINC/IRON REGULATED TRANSPORTER-RELATED PROTEIN 4
2628:  eg9u-A  2.2  5.5  100   669    4   DROME:AF-Q7KML2-F1 PROBABLE PEROXISOMAL ACYL-COENZYME A OXIDASE 1;
2629:  efbs-A  2.2  9.9  111  1083    8   DROME:AF-Q8IRG6-F1 FACT COMPLEX SUBUNIT SPT16;
2630:  eecc-A  2.2  5.8   72   497    4   DROME:AF-Q9W4R1-F1 LD21615P;
2631:  edy8-A  2.2 23.9  117   604    9   DROME:AF-Q8IN08-F1 IONOTROPIC RECEPTOR 94C;
2632:  eicl-A  2.2 18.2   96   789   10   DROME:AF-Q9W269-F1 SOLUTE CARRIER ORGANIC ANION TRANSPORTER FAMILY M
2633:  ejb4-A  2.2 16.8  123   498    3   DROME:AF-Q8INX4-F1 MALE-SPECIFIC TRANSCRIPT 36FA;
2634:  ec18-A  2.2  8.5   63   179    6   DROME:AF-Q9VNA0-F1 PROBABLE MITOCHONDRIAL IMPORT INNER MEMBRANE TRAN
2635:  ekzv-A  2.2 22.3   93   437    5   DROME:AF-Q9W4J8-F1 FI24210P1;
2636:  egc4-A  2.2  8.3   72   271    3   DROME:AF-P32029-F1 FORK HEAD DOMAIN-CONTAINING PROTEIN FD5;
2637:  ef4l-A  2.2  5.6   81   558   11   DROME:AF-Q9VJX7-F1 AT04835P;
2638:  eifx-A  2.2 13.9  123   483    9   DROME:AF-Q9VTU7-F1 GH14208P;
2639:  eeyo-A  2.2  4.6   96   242    9   DROME:AF-Q9VLH5-F1 GH20208P;
2640:  ef5k-A  2.2 21.3  105   266    8   DROME:AF-Q9VUH0-F1 AT01878P;
2641:  ek1u-A  2.2 22.1  113   300    4   DROME:AF-Q9VT87-F1 UNCHARACTERIZED PROTEIN, ISOFORM B;
2642:  edqh-A  2.2 12.6   78   602   12   DROME:AF-Q9VFD9-F1 DEFECTIVE PROBOSCIS EXTENSION RESPONSE 9, ISOFORM
2643:  ektu-A  2.2 25.6  130   636    5   DROME:AF-Q9V4E7-F1 TRANSPORTER;
2644:  ed28-A  2.2 27.5   97   396    5   DROME:AF-P24350-F1 INHIBITORY POU PROTEIN;
2645:  eksr-A  2.2  3.8   98   272    5   DROME:AF-Q9VJR3-F1 IP08657P;
2646:  el0x-A  2.2 11.9   99   371    2   DROME:AF-O46052-F1 EG:152A3.3 PROTEIN;
2647:  ef22-A  2.2 26.4  125   919    8   DROME:AF-A0A0B4K653-F1 RFX, ISOFORM H;
2648:  ejlr-A  2.2 19.2  125   317    9   DROME:AF-Q8IR56-F1 GM07807P;
2649:  ekfh-A  2.2 24.7  101   180    7   DROME:AF-A0A0B4K7B6-F1 BESS DOMAIN-CONTAINING PROTEIN;
2650:  egoe-A  2.2  4.5   50   125    6   DROME:AF-Q7KE32-F1 IP02289P;
2651:  elnh-A  2.2 20.6  150   940    5   DROME:AF-Q9VPV3-F1 GLUTAMATE RECEPTOR IIC;
2652:  elst-A  2.2 15.2   84   364    1   DROME:AF-Q7KRX0-F1 ENDONUCLEASE;
2653:  ehjt-A  2.2 15.7   97  1310    5   DROME:AF-A8DZ19-F1 RHO-TYPE GUANINE NUCLEOTIDE EXCHANGE FACTOR, ISOF
2654:  emp5-A  2.2 22.3  109   296    8   DROME:AF-Q9W1J5-F1 RECEPTOR EXPRESSION-ENHANCING PROTEIN;
2655:  edb5-A  2.2  8.9   87   255    7   DROME:AF-A0A0S0WGR0-F1 UNCHARACTERIZED PROTEIN, ISOFORM C;
2656:  ed6g-A  2.2 22.7  148  1343    8   DROME:AF-Q7K9H6-F1 ZINC FINGER FYVE DOMAIN-CONTAINING PROTEIN;
2657:  eidy-A  2.2 11.6   95   271    4   DROME:AF-Q7JW12-F1 THIOREDOXIN-RELATED TRANSMEMBRANE PROTEIN 2 HOMOL
2658:  eg5e-A  2.2 12.0   86   373    2   DROME:AF-Q9VBC6-F1 LD14717P;
2659:  eh54-A  2.2 11.8   66   719    3   DROME:AF-Q8T0R3-F1 GH12815P;
2660:  elek-A  2.2 12.7  140  1279    8   DROME:AF-A0A0B4K7J4-F1 GLIAL CELL LINE-DERIVED NEUROTROPHIC FAMILY RE
2661:  elx7-A  2.2  8.5   76   120    7   DROME:AF-Q8SZ16-F1 SUCCINATE DEHYDROGENASE ASSEMBLY FACTOR 3, MITOCH
2662:  ejo7-A  2.2 31.0  136   749    3   DROME:AF-Q9Y149-F1 MEDIATOR OF RNA POLYMERASE II TRANSCRIPTION SUBUN
2663:  ej55-A  2.2  8.5   99   385    6   DROME:AF-E1JJF2-F1 UNCHARACTERIZED PROTEIN, ISOFORM B;
2664:  eft6-A  2.2  7.8  164  1333    4   DROME:AF-Q9VUG6-F1 UNCHARACTERIZED PROTEIN, ISOFORM A;
2665:  ef6v-A  2.2 24.4   90   444    3   DROME:AF-Q9V3E0-F1 EG:BACR7A4.20 PROTEIN;
2666:  egur-A  2.2 10.5   84   160    5   DROME:AF-P81829-F1 LEUCOKININ;
2667:  ej02-A  2.2 16.0   78   265   10   DROME:AF-Q9VLW1-F1 LECTIN TYPE C;
2668:  ehkj-A  2.2 27.1  117  1470    5   DROME:AF-Q9VF24-F1 CROSSVEINLESS D;
2669:  emtb-A  2.2 38.7  108  1526    5   DROME:AF-Q9I7S6-F1 HIGH AFFINITY CGMP-SPECIFIC 3',5'-CYCLIC PHOSPHOD
2670:  effy-A  2.2 14.4  134   556    5   DROME:AF-Q9VFG2-F1 MFS DOMAIN-CONTAINING PROTEIN;
2671:  eirg-A  2.2 20.9   90   167    4   DROME:AF-Q9VBA6-F1 RE49565P;
2672:  edmd-A  2.2 18.7  169   549    6   DROME:AF-A1Z9M6-F1 VESICULAR GABA TRANSPORTER;
2673:  eiuf-A  2.2  4.0   62   213    3   DROME:AF-M9PGI6-F1 SECRETORY 22, ISOFORM B;
2674:  emxw-A  2.2 35.3  113   396    6   DROME:AF-A1Z6M6-F1 DNA POLYMERASE INTERACTING TETRATRICOPEPTIDE REPE
2675:  ed94-A  2.2 16.1  149   709    9   DROME:AF-Q9VR70-F1 AT15442P;
2676:  eggk-A  2.2  4.6  117   394    8   DROME:AF-Q9U721-F1 ALLATOSTATIN A RECEPTOR 1, ISOFORM B;
2677:  emxz-A  2.2  9.4  146   591    5   DROME:AF-Q9V9U1-F1 FI02923P;
2678:  ei1j-A  2.2  5.2   85   425    2   DROME:AF-A8DYP1-F1 PICKPOCKET 29, ISOFORM D;
2679:  efpn-A  2.2 18.0  168  1327    8   DROME:AF-Q7KNF1-F1 DROSHA;
2680:  ejq1-A  2.2  8.3   90   343    4   DROME:AF-A0A0B4LFY9-F1 STIMULATOR OF INTERFERON GENES PROTEIN;
2681:  edaq-A  2.2 10.1   63   246    8   DROME:AF-Q9VHZ5-F1 PYRIDOXAL 5'-PHOSPHATE SYNTHASE;
2682:  eiay-A  2.2 28.1   85  1817    6   DROME:AF-Q0KHN6-F1 UNCHARACTERIZED PROTEIN, ISOFORM C;
2683:  ef52-A  2.2  5.6   70   160   10   DROME:AF-Q9VHP1-F1 PROTEIN SYS1 HOMOLOG;
2684:  em4z-A  2.2  4.3   66   157   12   DROME:AF-Q9VQL3-F1 CORNICHON RELATED;
2685:  eluu-A  2.2 25.3  145   766    5   DROME:AF-Q9VUI7-F1 UNCHARACTERIZED PROTEIN;
2686:  edny-A  2.2 22.9  104   775    7   DROME:AF-Q9VB49-F1 MARTIK, ISOFORM A;
2687:  ed33-A  2.2  4.9   69   131    7   DROME:AF-Q9VMN4-F1 UNCHARACTERIZED PROTEIN, ISOFORM B;
2688:  el6h-A  2.2  5.3   72   564    4   DROME:AF-M9MSI4-F1 UNCHARACTERIZED PROTEIN, ISOFORM B;
2689:  emfr-A  2.2  8.2   72   684    8   DROME:AF-Q8SZZ8-F1 LITTLE ELONGATION COMPLEX SUBUNIT 2;
2690:  eixu-A  2.2 22.5   87   150    7   DROME:AF-Q9W3P5-F1 UNCHARACTERIZED PROTEIN;
2691:  ega4-A  2.2 17.1   60   970    2   DROME:AF-Q9VAW1-F1 MOCA-CYP, ISOFORM A;
2692:  elg3-A  2.2 20.5  119   596    8   DROME:AF-P49283-F1 PROTEIN MALVOLIO;
2693:  ek5s-A  2.2 29.5  115   343    8   DROME:AF-A1Z6G9-F1 FI18173P1;
2694:  ekft-A  2.2 26.8  177   983    5   DROME:AF-Q8IN16-F1 UNCHARACTERIZED PROTEIN, ISOFORM D;
2695:  edni-A  2.2 11.5  161   959    3   DROME:AF-Q95U54-F1 MMS19 NUCLEOTIDE EXCISION REPAIR PROTEIN;
2696:  em21-A  2.2 19.4   75  1742    9   DROME:AF-Q9W350-F1 C11.1, ISOFORM A;
2697:  el0q-A  2.2 29.9  103   281    5   DROME:AF-Q9V3A9-F1 UNCHARACTERIZED PROTEIN, ISOFORM A;
2698:  efec-A  2.2  7.6   82   855   10   DROME:AF-Q7JPB9-F1 GH12235P;
2699:  ed3i-A  2.2 11.2   97   275    4   DROME:AF-Q9VLF8-F1 UNCHARACTERIZED PROTEIN, ISOFORM A;
2700:  efv1-A  2.2 17.8  131   513    4   DROME:AF-Q9VCG6-F1 IP14417P1;
2701:  elm5-A  2.2 15.0  170   665    6   DROME:AF-Q24278-F1 CYCLIC NUCLEOTIDE-GATED CATION CHANNEL SUBUNIT A;
2702:  efs6-A  2.2 18.4  162   586    9   DROME:AF-Q9VEG2-F1 IP13425P;
2703:  eg8w-A  2.2 26.9  141   809    8   DROME:AF-Q960C5-F1 LEUCINE-RICH REPEAT AND CALPONIN HOMOLOGY DOMAIN-
2704:  egfl-A  2.2 23.3  141   899   12   DROME:AF-A1Z8D1-F1 PEROXIN 6, ISOFORM D;
2705:  ehgz-A  2.2 27.8  108   700    5   DROME:AF-Q7KUA4-F1 SUMO-ACTIVATING ENZYME SUBUNIT;
2706:  ee3a-A  2.2 35.9  140   950    4   DROME:AF-Q9VK59-F1 LD23647P;
2707:  egf8-A  2.2 12.6   96   327   11   DROME:AF-Q9VHB6-F1 METAXIN-1 HOMOLOG;
2708:  emfd-A  2.2 29.9  146   769    7   DROME:AF-O61348-F1 BOBBY SOX;
2709:  el9a-A  2.2 15.0   76  1047    8   DROME:AF-O17468-F1 PROTEIN HIRA HOMOLOG;
2710:  ej4a-A  2.2 32.5   79  1883   10   DROME:AF-Q9VXE6-F1 NUCLEAR PORE COMPLEX PROTEIN NUP153;
2711:  ek1h-A  2.2  8.3   70   199    9   DROME:AF-V9HVU8-F1 IP06873P;
2712:  ejgg-A  2.2 16.2   77   485    3   DROME:AF-Q9W4L8-F1 AT12403P;
2713:  eii2-A  2.2 18.2  188   889    5   DROME:AF-Q9VVG4-F1 EXOCYST COMPLEX COMPONENT 1;
2714:  edvg-A  2.2 31.9   73   598    7   DROME:AF-Q9V4F4-F1 LD29161P;
2715:  ek0b-A  2.2  6.3   92   262   12   DROME:AF-Q9VH57-F1 ELONGATION OF VERY LONG CHAIN FATTY ACIDS PROTEIN
2716:  emz5-A  2.2  8.4  138   400    6   DROME:AF-Q6IDE2-F1 GH07226P;
2717:  egwm-A  2.2 16.1  118   704    8   DROME:AF-Q9VTH3-F1 IONOTROPIC RECEPTOR 68A, ISOFORM A;
2718:  ed80-A  2.2 40.2   82   902    6   DROME:AF-Q9W2E9-F1 KINASE;
2719:  emgf-A  2.2 18.3   56   919    2   DROME:AF-Q9VR18-F1 UNCHARACTERIZED PROTEIN, ISOFORM A;
2720:  emxf-A  2.2 11.7  116   871    3   DROME:AF-Q9NB04-F1 PATJ HOMOLOG;
2721:  ede0-A  2.2 30.1   96   834    3   DROME:AF-Q9VX88-F1 WW DOMAIN-CONTAINING ADAPTER PROTEIN WITH COILED-
2722:  egzn-A  2.2  4.8  100   960    3   DROME:AF-Q8INL2-F1 CHROMOSOME ASSOCIATED PROTEIN H2, ISOFORM E;
2723:  emkp-A  2.2 12.2   82   190    2   DROME:AF-Q9VR87-F1 AT16570P;
2724:  eigg-A  2.2 13.3   95   275    5   DROME:AF-Q9VLF7-F1 RT08066P;
2725:  eerh-A  2.2 20.5  143   530    7   DROME:AF-Q9VG30-F1 UDP-GLYCOSYLTRANSFERASE FAMILY 37 MEMBER A2;
2726:  egis-A  2.2 16.0  123   436    5   DROME:AF-Q9VG64-F1 RE35942P;
2727:  edq7-A  2.2 30.5   89   888    4   DROME:AF-Q9W0A2-F1 MIP23106P;
2728:  eewi-A  2.2 25.8  170  2154    5   DROME:AF-M9PDM4-F1 PHOSPHATIDYLINOSITOL 4-KINASE III ALPHA, ISOFORM
2729:  emeo-A  2.2 24.4  110   663    5   DROME:AF-Q9VX29-F1 RE33814P;
2730:  ee28-A  2.2 14.3   81   338    5   DROME:AF-Q9VPU4-F1 FI17537P1;
2731:  efeh-A  2.2  8.1   83   126   10   DROME:AF-Q9VJK9-F1 GEO06505P1;
2732:  efmk-A  2.2  6.0   75   116    9   DROME:AF-A8DYT6-F1 PROTEIN C10;
2733:  elzu-A  2.2 20.3  111   614    6   DROME:AF-Q9W3P8-F1 IONOTROPIC RECEPTOR 7A;
2734:  emwh-A  2.2  8.0   62    92    2   DROME:AF-O46098-F1 PROTEIN BCN92;
2735:  em33-A  2.2  6.3   79   142   10   DROME:AF-A1Z7W3-F1 GEO10290P1;
2736:  eipb-A  2.2 25.9   67  1058    9   DROME:AF-Q9V433-F1 DNA HELICASE;
2737:  ec6r-A  2.2  9.3  114   648    5   DROME:AF-Q9VUC9-F1 UNCHARACTERIZED PROTEIN, ISOFORM A;
2738:  ejuf-A  2.2  6.9  124   302    7   DROME:AF-Q9VBM4-F1 PALMITOYLTRANSFERASE;
2739:  ecwt-A  2.2  6.7   67  1023    7   DROME:AF-Q9VQ58-F1 FI15207P1;
2740:  ed23-A  2.2  6.8   73   113    7   DROME:AF-Q9VTE8-F1 GEO08928P1;
2741:  eks0-A  2.2 14.0  216  1800    5   DROME:AF-A1Z6Z8-F1 DILUTE CLASS UNCONVENTIONAL MYOSIN, ISOFORM C;
2742:  ehca-A  2.2  7.4   68   305    6   DROME:AF-Q8IPA8-F1 UNCHARACTERIZED PROTEIN, ISOFORM E;
2743:  edcx-A  2.2  9.7   59    92    3   DROME:AF-A1Z793-F1 FI15285P1;
2744:  efpa-A  2.2 20.3  124   531    7   DROME:AF-Q9VHH1-F1 LD42037P;
2745:  egyq-A  2.2 17.0  156  1486    4   DROME:AF-Q7KSN8-F1 UNCHARACTERIZED PROTEIN, ISOFORM D;
2746:  egjs-A  2.2 19.4   98   662    4   DROME:AF-Q7K4Q5-F1 PROBABLE PROTEIN PHOSPHATASE CG10417;
2747:  ei6c-A  2.2 21.0  130   566    8   DROME:AF-Q8MLW5-F1 MAJOR FACILITATOR SUPERFAMILY TRANSPORTER 16, ISO
2748:  ec0u-A  2.2 14.5   82   278    4   DROME:AF-Q4V6X9-F1 IP01247P;
2749:  ek8r-A  2.1 18.8   60   613    0   DROME:AF-Q9VHU1-F1 PROBABLE ATP-DEPENDENT RNA HELICASE DDX55 HOMOLOG
2750:  ehur-A  2.1 10.6  100   301    9   DROME:AF-Q9VXH7-F1 FI17510P1;
2751:  edo8-A  2.1 15.2  113   379    6   DROME:AF-Q9V576-F1 PUTATIVE PHOSPHATIDATE PHOSPHATASE;
2752:  ekar-A  2.1  5.7   77   298    5   DROME:AF-Q9VBY2-F1 FI08810P;
2753:  efx6-A  2.1 25.4   81   324   10   DROME:AF-Q7JRM9-F1 GH11283P;
2754:  ekfi-A  2.1 28.2   90   391   12   DROME:AF-Q9VTT2-F1 LD20590P;
2755:  efah-A  2.1 28.0  158  1320    7   DROME:AF-Q8IRE3-F1 TRAFFICKING PROTEIN PARTICLE COMPLEX SUBUNIT 11;
2756:  eift-A  2.1  9.6   85   289    7   DROME:AF-Q9VP30-F1 UNCHARACTERIZED PROTEIN;
2757:  effd-A  2.1 20.3  139   572    6   DROME:AF-M9PEU1-F1 UNCHARACTERIZED PROTEIN, ISOFORM G;
2758:  ekbf-A  2.1  3.5   57    85    7   DROME:AF-Q9VPC2-F1 FI14109P;
2759:  ejr8-A  2.1 20.3   69   819   12   DROME:AF-Q9V415-F1 HMG-COA REDUCTASE DEGRADATION 3, ISOFORM A;
2760:  egyu-A  2.1 22.2  139   213    4   DROME:AF-P48604-F1 GRPE PROTEIN HOMOLOG, MITOCHONDRIAL;
2761:  ef8c-A  2.1 27.0   90   790    7   DROME:AF-Q9VIK6-F1 CENTROCORTIN, ISOFORM A;
2762:  edow-A  2.1 13.2  112   292    5   DROME:AF-Q8T4F2-F1 AT01806P;
2763:  eemw-A  2.1 34.1   66   866    9   DROME:AF-Q962I0-F1 LD47926P;
2764:  efkd-A  2.1  5.6   81   264   10   DROME:AF-A8DY63-F1 RT07360P;
2765:  ecu4-A  2.1 13.7   91   141   10   DROME:AF-Q9VF08-F1 MITOCHONDRIAL IMPORT INNER MEMBRANE TRANSLOCASE S
2766:  ej4v-A  2.1 31.4  107   484    2   DROME:AF-Q8IPD2-F1 FUMARATE HYDRATASE;
2767:  ejhm-A  2.1 15.4  165  1060    7   DROME:AF-Q9VXG7-F1 PHOSPHOLIPID-TRANSPORTING ATPASE;
2768:  emuf-A  2.1 28.4   97   854    5   DROME:AF-Q9VHC5-F1 JMJC DOMAIN-CONTAINING HISTONE DEMETHYLASE 2, ISO
2769:  eep4-A  2.1 25.1   71   716   15   DROME:AF-A0A0B4JCU3-F1 RECEPTOR EXPRESSION ENHANCING PROTEIN A, ISOFO
2770:  elcz-A  2.1  5.8   74   193    4   DROME:AF-Q8T4C9-F1 AT03632P;
2771:  ejmd-A  2.1 26.6  125   459    6   DROME:AF-Q8IN01-F1 FI06006P;
2772:  emzf-A  2.1 10.0   99   196    7   DROME:AF-Q9W588-F1 IP10007P;
2773:  edz3-A  2.1  4.7   99   264   10   DROME:AF-A1Z6H0-F1 KUNE-KUNE;
2774:  em4h-A  2.1 11.3   80   667    4   DROME:AF-Q9VTG0-F1 PHOSPHATE TRANSPORTER;
2775:  eh8q-A  2.1 10.3  109   174    6   DROME:AF-Q9VFI4-F1 UNCHARACTERIZED PROTEIN;
2776:  emc5-A  2.1 14.0   69   439    4   DROME:AF-A8QI20-F1 UNCHARACTERIZED PROTEIN;
2777:  ec16-A  2.1  6.3   81   125    5   DROME:AF-Q9VQ44-F1 GEO11131P1;
2778:  ej36-A  2.1  7.7   65   213    5   DROME:AF-Q9W3G8-F1 PYRIDOXAL 5'-PHOSPHATE SYNTHASE;
2779:  egw5-A  2.1 14.7  115   889    3   DROME:AF-E1JH10-F1 REGULAR, ISOFORM C;
2780:  eezx-A  2.1  7.1  101   417   10   DROME:AF-A0A0B4K7Y4-F1 BB IN A BOXCAR, ISOFORM C;
2781:  efx8-A  2.1 17.2  118  1784    4   DROME:AF-Q9VE02-F1 UNCHARACTERIZED PROTEIN;
2782:  ekun-A  2.1 22.1  153   755    5   DROME:AF-Q9VA10-F1 FI21270P1;
2783:  ejd5-A  2.1  7.8  141   471    9   DROME:AF-Q9VDC4-F1 THYROLIBERIN RECEPTOR;
2784:  edoo-A  2.1 12.7   66   328    8   DROME:AF-Q9VJW5-F1 E3 UBIQUITIN-PROTEIN LIGASE NRDP1;
2785:  elc6-A  2.1  6.7   82   523    6   DROME:AF-Q9VHR6-F1 AUTOPHAGY-RELATED PROTEIN 13 HOMOLOG;
2786:  ekjm-A  2.1  3.1   61   681    7   DROME:AF-Q9VRX7-F1 LD29573P;
2787:  eecx-A  2.1  6.4  145   485   10   DROME:AF-Q9VNM1-F1 NEUROPEPTIDE F RECEPTOR;
2788:  edpd-A  2.1 21.0   94   154    5   DROME:AF-Q9VHB1-F1 MITOCHONDRIAL PYRUVATE CARRIER;
2789:  ejff-A  2.1  9.1  142   359    3   DROME:AF-Q7PLK1-F1 MIP30541P;
2790:  ee4c-A  2.1  9.2  117   717    9   DROME:AF-Q9W4S7-F1 MYC PROTEIN;
2791:  ehy6-A  2.1 44.4  105   657    4   DROME:AF-M9PF20-F1 TRAILER HITCH, ISOFORM H;
2792:  edh5-A  2.1 31.4   94   366    9   DROME:AF-Q8T3Y1-F1 AT26187P;
2793:  eg93-A  2.1 23.1  132   622    8   DROME:AF-Q9V3I3-F1 FI03282P;
2794:  ekqe-A  2.1  3.1   56    56   11   DROME:AF-G4LU19-F1 MIP32906P1;
2795:  ekag-A  2.1  3.1   67   389    4   DROME:AF-Q9VSF5-F1 GH02649P;
2796:  edon-A  2.1 17.6  147  2232   10   DROME:AF-Q9VC96-F1 BRWD3;
2797:  eddy-A  2.1  9.0   82   431    9   DROME:AF-Q9NJH0-F1 ELONGATION FACTOR 1-GAMMA;
2798:  elec-A  2.1  5.6   91   140    8   DROME:AF-Q8INZ7-F1 MITOCHONDRIAL PYRUVATE CARRIER;
2799:  eei1-A  2.1 22.2  132   658    5   DROME:AF-Q8MQZ8-F1 LP07906P;
2800:  edli-A  2.1 19.9   80   354    8   DROME:AF-Q9VPQ2-F1 DNAJ HOMOLOG SHV;
2801:  ehv2-A  2.1 30.2  130   494    4   DROME:AF-M9MRP4-F1 COILED-COIL DOMAIN-CONTAINING PROTEIN 181;
2802:  edpf-A  2.1  8.0   73   169    5   DROME:AF-C4NAP3-F1 SEMINAL FLUID PROTEIN 38D;
2803:  ekxp-A  2.1 16.4  160  1130    1   DROME:AF-Q9VK53-F1 AT30656P;
2804:  eli4-A  2.1  8.5  138   878    6   DROME:AF-A1Z8X5-F1 PEPTIDASE_M28 DOMAIN-CONTAINING PROTEIN;
2805:  ejkp-A  2.1 20.2  112  1068   10   DROME:AF-Q9VNC7-F1 GH09711P;
2806:  ee6p-A  2.1 27.1   82   345    5   DROME:AF-M9PHX0-F1 UNCHARACTERIZED PROTEIN;
2807:  edwa-A  2.1  7.7   90   107    4   DROME:AF-Q9V3U7-F1 GEO12036P1;
2808:  eh5s-A  2.1 23.5  121   629    4   DROME:AF-Q9VMU6-F1 LD31822P;
2809:  ee4q-A  2.1  4.3  115   483    9   DROME:AF-Q9VVQ1-F1 ALLATOSTATIN C RECEPTOR 1;
2810:  ef2q-A  2.1 10.5   81   551   12   DROME:AF-Q9VDD3-F1 SENSORY NEURON MEMBRANE PROTEIN 1;
2811:  edg3-A  2.1 47.3   93   630    9   DROME:AF-Q9W4J3-F1 UNCHARACTERIZED PROTEIN;
2812:  eisi-A  2.1 11.9   78  2175    4   DROME:AF-P10180-F1 HOMEOBOX PROTEIN CUT;
2813:  eh36-A  2.1  4.9  104   396    9   DROME:AF-Q9VXN3-F1 LD07988P;
2814:  ej0g-A  2.1 17.3   93  1224    3   DROME:AF-B7Z0M7-F1 UNCHARACTERIZED PROTEIN, ISOFORM E;
2815:  ef1i-A  2.1  3.2   65   590    9   DROME:AF-Q9VUT6-F1 POLYPEPTIDE N-ACETYLGALACTOSAMINYLTRANSFERASE 8;
2816:  egly-A  2.1  5.7   54   487    7   DROME:AF-Q9VTV7-F1 UNCHARACTERIZED PROTEIN;
2817:  edyh-A  2.1  8.0   88  1305   11   DROME:AF-Q9VPS7-F1 METABOTROPIC GABA-B RECEPTOR SUBTYPE 3, ISOFORM A
2818:  edap-A  2.1  3.1   54    54    6   DROME:AF-A0A1L4AAF3-F1 UNCHARACTERIZED PROTEIN, ISOFORM A;
2819:  ed3s-A  2.1  9.7   92   225    7   DROME:AF-Q7JVZ8-F1 GLUTATHIONE S TRANSFERASE E11, ISOFORM A;
2820:  ejig-A  2.1 17.2  105   671    9   DROME:AF-Q9VAS1-F1 NEPRILYSIN-LIKE 19;
2821:  eee2-A  2.1 16.4  111   853    6   DROME:AF-M9NDT0-F1 UNCHARACTERIZED PROTEIN, ISOFORM B;
2822:  eejv-A  2.1  6.4   95   355    7   DROME:AF-Q8SXY2-F1 FATTY ACID 2-HYDROXYLASE;
2823:  eku4-A  2.1 18.5   91   197    4   DROME:AF-Q9VYM0-F1 CG2555-PA;
2824:  eg1u-A  2.1  3.2   55    97    9   DROME:AF-M9NFE3-F1 UNCHARACTERIZED PROTEIN;
2825:  elvf-A  2.1  6.7  117   299    9   DROME:AF-Q9W0D7-F1 GM14467P;
2826:  eifb-A  2.1  7.7   67   105    7   DROME:AF-Q9VPE4-F1 VACUOLAR ATPASE ASSEMBLY INTEGRAL MEMBRANE PROTEI
2827:  ei2f-A  2.1 23.2   94   180    6   DROME:AF-Q9VYW7-F1 UNCHARACTERIZED PROTEIN;
2828:  egt2-A  2.1 20.1   88   118    2   DROME:AF-Q9VTJ8-F1 MITOCHONDRIAL IMPORT INNER MEMBRANE TRANSLOCASE S
2829:  ejih-A  2.1 27.5  120   576   13   DROME:AF-P05527-F1 HOMEOBOX PROTEIN INVECTED;
2830:  ehxl-A  2.1  7.2   81   358    6   DROME:AF-Q9VX04-F1 LP06940P;
2831:  ec1d-A  2.1 17.6  110   522    6   DROME:AF-Q9VGZ0-F1 PROBABLE CYTOCHROME P450 12E1, MITOCHONDRIAL;
2832:  emvp-A  2.1 10.1   48   115    0   DROME:AF-Q9VRB8-F1 IP07141P;
2833:  efk1-A  2.1 31.4  120   756    4   DROME:AF-Q9U1L6-F1 EG:BACR42I17.8 PROTEIN;
2834:  ejqo-A  2.1  5.8   71   109    4   DROME:AF-F0JAR5-F1 MIP29410P1;
2835:  egcr-A  2.1 27.6  120   594    6   DROME:AF-Q9VZR7-F1 FI24008P1;
2836:  efvl-A  2.1  7.9  117   479    8   DROME:AF-Q9W4G7-F1 MFS DOMAIN-CONTAINING PROTEIN;
2837:  ekq1-A  2.1  7.3  113   224    4   DROME:AF-Q9VQZ0-F1 PROTEIN YIPF;
2838:  eigr-A  2.1 35.6  119   835    5   DROME:AF-A0A0B4KF34-F1 UNCHARACTERIZED PROTEIN, ISOFORM D;
2839:  ef4g-A  2.1 27.3  103   589    3   DROME:AF-Q9V5L3-F1 PROBABLE CYTOCHROME P450 49A1;
2840:  edjh-A  2.1 37.6  150  1024    7   DROME:AF-Q9U3V5-F1 PROTEIN TIPTOP;
2841:  ekju-A  2.1 33.1  127   973    8   DROME:AF-A0A0B4K6E2-F1 NA/CA-EXCHANGE PROTEIN, ISOFORM G;
2842:  ehhm-A  2.1 14.5  137   341    7   DROME:AF-Q9VZ34-F1 RH72958P;
2843:  eklj-A  2.1 12.0   95   389   14   DROME:AF-Q9VMY7-F1 FI21815P1;
2844:  ejtl-A  2.1 19.7   99   360    4   DROME:AF-Q8INF6-F1 HEXAMETHYLENE BISACETAMIDE INDUCIBLE, ISOFORM B;
2845:  ekk3-A  2.1  6.5   66    98    8   DROME:AF-Q9VAL0-F1 SIGNAL PEPTIDASE COMPLEX SUBUNIT 1;
2846:  eg4w-A  2.1 19.8  137   687    7   DROME:AF-Q9VG59-F1 PROTEIN VAC14 HOMOLOG;
2847:  egu9-A  2.1 12.8  104   412    7   DROME:AF-M9PFA9-F1 UNCHARACTERIZED PROTEIN, ISOFORM B;
2848:  egm5-A  2.1  3.2   51    99   10   DROME:AF-Q27241-F1 ECDYSONE-INDUCED GENE 71ED;
2849:  emcv-A  2.1 22.3  111   356    8   DROME:AF-Q9VM59-F1 ADA2A-CONTAINING COMPLEX COMPONENT 1;
2850:  efmn-A  2.1  6.6   53   315    4   DROME:AF-Q9VLD6-F1 BOREALIN;
2851:  edtp-A  2.1  7.5  105   509    5   DROME:AF-Q9VBP6-F1 SUCCINATE-SEMIALDEHYDE DEHYDROGENASE;
2852:  ed49-A  2.1 17.0  114  1003    5   DROME:AF-Q9VLI2-F1 ALPHA-MANNOSIDASE;
2853:  egvr-A  2.1 13.0   92   390    8   DROME:AF-P58985-F1 PUTATIVE GUSTATORY RECEPTOR 59D;
2854:  ed4d-A  2.1  7.9  109   292    6   DROME:AF-E1JI06-F1 UNCHARACTERIZED PROTEIN;
2855:  egd2-A  2.1 23.2  108   850    6   DROME:AF-Q24211-F1 PROTEIN STONED-A;
2856:  eib8-A  2.1  4.9   69   101    4   DROME:AF-Q0KI97-F1 PROTEIN FMC1 HOMOLOG;
2857:  emav-A  2.1 35.7   73   153    7   DROME:AF-X2JCP1-F1 UNCHARACTERIZED PROTEIN;
2858:  eiw9-A  2.1  8.8  143   368   11   DROME:AF-Q9W5C2-F1 TRANSLOCATING CHAIN-ASSOCIATED MEMBRANE PROTEIN;
2859:  ekwm-A  2.1 15.9  114  1420    6   DROME:AF-Q7KMH9-F1 BCDNA.LD26050;
2860:  el44-A  2.1  7.2   85   561    9   DROME:AF-Q8IMV2-F1 PICKPOCKET 22, ISOFORM B;
2861:  ek2v-A  2.1 11.0   83   293    8   DROME:AF-A0A0B4KED2-F1 UNCHARACTERIZED PROTEIN, ISOFORM B;
2862:  emwo-A  2.1 20.2   99   608    6   DROME:AF-Q7K264-F1 LD16826P;
2863:  eizp-A  2.1 11.3   91   181    3   DROME:AF-Q7JZ53-F1 RE57564P;
2864:  efwp-A  2.1 12.4  119   419    3   DROME:AF-Q7KN61-F1 FARNESYL PYROPHOSPHATE SYNTHASE;
2865:  ejgf-A  2.1  4.1   88  1155    7   DROME:AF-Q8IQ30-F1 TRABUCO, ISOFORM C;
2866:  ejr3-A  2.1 14.8   94   440    7   DROME:AF-Q7JRD4-F1 PEROXIN-13;
2867:  efl6-A  2.1 12.0  106   601    4   DROME:AF-Q8INF8-F1 FI20128P1;
2868:  efmo-A  2.1  4.5   97  1690    7   DROME:AF-Q86B52-F1 UNCHARACTERIZED PROTEIN;
2869:  ei1m-A  2.1 18.3  136   853    4   DROME:AF-Q9VYG5-F1 FI21449P1;
2870:  efoa-A  2.1 20.0  105  1084    5   DROME:AF-Q8SWR8-F1 ATAXIN-2 HOMOLOG;
2871:  ef89-A  2.1  5.3  139   927    4   DROME:AF-A1Z705-F1 GPI ETHANOLAMINE PHOSPHATE TRANSFERASE 2;
2872:  eewa-A  2.1  2.8   58   398    7   DROME:AF-Q9VTQ9-F1 AT06668P;
2873:  eis5-A  2.1  9.4   83   249    4   DROME:AF-M9PCT6-F1 UNCHARACTERIZED PROTEIN;
2874:  edit-A  2.1 23.6  105  1031    6   DROME:AF-B6JUP5-F1 SISTER CHROMATID COHESION PROTEIN SOLO;
2875:  ed2y-A  2.1 20.3  145   351    9   DROME:AF-Q9VST8-F1 LD38503P;
2876:  ej23-A  2.1 20.9  150   991    8   DROME:AF-E1JJE6-F1 OTOPETRIN-LIKE A, ISOFORM C;
2877:  ee9w-A  2.1 17.6  105   536    7   DROME:AF-B7YZU1-F1 UNCHARACTERIZED PROTEIN, ISOFORM B;
2878:  eh0r-A  2.1 26.5  131   808    7   DROME:AF-Q5BIA9-F1 RE10908P;
2879:  egfp-A  2.1 29.6  146   895    3   DROME:AF-Q494K2-F1 WD REPEAT-CONTAINING PROTEIN 55 HOMOLOG;
2880:  ee2d-A  2.1 20.5   90   331    4   DROME:AF-Q9VIY1-F1 CG10750 PROTEIN;
2881:  egef-A  2.1  7.1  123   414    7   DROME:AF-Q9VVU1-F1 FI09602P;
2882:  emuq-A  2.1  9.3   78   142    5   DROME:AF-Q8IPM8-F1 COMPLEXIN;
2883:  ei2a-A  2.1 32.3  149   797    7   DROME:AF-Q9VQN3-F1 GH01206P;
2884:  efd1-A  2.1 28.4  129   766    6   DROME:AF-Q05201-F1 DEVELOPMENTAL PROTEIN EYES ABSENT;
2885:  ecvz-A  2.1 25.7  112   566   10   DROME:AF-Q8IQG1-F1 MOB KINASE ACTIVATOR-LIKE 2;
2886:  emhx-A  2.1 34.5  124   559    6   DROME:AF-Q9VDF4-F1 CORTACTIN, ISOFORM A;
2887:  ejzm-A  2.1 19.4  136   676    7   DROME:AF-Q9VED0-F1 PROTEIN TAPT1 HOMOLOG;
2888:  efam-A  2.1  8.1   72   153    3   DROME:AF-Q9VCG2-F1 PUTATIVE OPA3-LIKE PROTEIN CG43998;
2889:  eddk-A  2.1 27.2  108  1262    6   DROME:AF-Q32KD2-F1 HISTONE-LYSINE N-METHYLTRANSFERASE EGGLESS;
2890:  eksm-A  2.1 23.3   88   223    2   DROME:AF-Q7K0E3-F1 MOB KINASE ACTIVATOR-LIKE 4;
2891:  elkd-A  2.1  4.6   68   457    3   DROME:AF-Q9VAB8-F1 LD15405P;
2892:  ekmv-A  2.1 48.2  136   523    7   DROME:AF-Q9VP67-F1 FI07739P;
2893:  emfp-A  2.1 20.8   86   956    7   DROME:AF-Q9W0T5-F1 TRANSIENT RECEPTOR POTENTIAL CHANNEL PYREXIA;
2894:  ehu3-A  2.1 13.8  103   754    4   DROME:AF-Q9VZA7-F1 GH19286P;
2895:  ek11-A  2.1 43.2  165  1589    5   DROME:AF-P39769-F1 POLYHOMEOTIC-PROXIMAL CHROMATIN PROTEIN;
2896:  ei6r-A  2.1 26.7   87  1499    2   DROME:AF-M9PGQ5-F1 UNCHARACTERIZED PROTEIN, ISOFORM C;
2897:  eibr-A  2.1 16.5  108   552    3   DROME:AF-Q9W3Q4-F1 SD03340P;
2898:  ekp6-A  2.1 14.0  107   941    7   DROME:AF-A0A0B4KI34-F1 CIN85 AND CD2AP RELATED, ISOFORM J;
2899:  eftt-A  2.1 18.3   83   187    2   DROME:AF-A8JUN7-F1 UNCHARACTERIZED PROTEIN, ISOFORM B;
2900:  ekja-A  2.1 16.0  136   875    7   DROME:AF-Q4V5E4-F1 RE61138P;
2901:  ehhz-A  2.1 25.9  120   520    6   DROME:AF-Q9VGH1-F1 CYTOCHROME P450 315A1, MITOCHONDRIAL;
2902:  efh0-A  2.1 17.6  162   632    7   DROME:AF-Q9W3W9-F1 LP17136P;
2903:  egr9-A  2.1 30.0  187  1224    8   DROME:AF-A0A0B4LHR4-F1 METABOTROPIC GABA-B RECEPTOR SUBTYPE 2, ISOFOR
2904:  ekx4-A  2.1 16.0   89   884   10   DROME:AF-O18388-F1 IMPORTIN SUBUNIT BETA;
2905:  ef9p-A  2.0  9.0  110   296    4   DROME:AF-Q9VGJ9-F1 HEME OXYGENASE;
2906:  egux-A  2.0 38.8  123   349    3   DROME:AF-A1ZAM0-F1 UNCHARACTERIZED PROTEIN;
2907:  ec2k-A  2.0 17.2  155   907    8   DROME:AF-A0A0B4KHJ0-F1 GRIK, ISOFORM C;
2908:  emkd-A  2.0  6.7   81   401    4   DROME:AF-Q9W0M3-F1 GM21055P;
2909:  emdx-A  2.0 21.0  104   849    2   DROME:AF-Q9W436-F1 NEPRILYSIN-1;
2910:  ej9s-A  2.0 22.0  113   972    6   DROME:AF-Q9XZ08-F1 EXOSTOSIN-3;
2911:  eiui-A  2.0  6.0   84   535   11   DROME:AF-Q9W392-F1 CCT-BETA;
2912:  eeyk-A  2.0 30.9  167  1427    7   DROME:AF-Q9W4H8-F1 LD34192P;
2913:  egbd-A  2.0  3.0   56    57    0   DROME:AF-A0A0B4K6K5-F1 UNCHARACTERIZED PROTEIN;
2914:  eggn-A  2.0 27.0   94   243    4   DROME:AF-A0A0B4KFV4-F1 REGULATORY PROTEIN ZESTE;
2915:  edk8-A  2.0  2.4   56    86    5   DROME:AF-Q95TA8-F1 AT05092P1;
2916:  ekpe-A  2.0 17.8   93   537    6   DROME:AF-Q9W457-F1 SERINE HYDROXYMETHYLTRANSFERASE;
2917:  elon-A  2.0 10.6   73   312    7   DROME:AF-Q9VUV8-F1 RE41485P;
2918:  ejsq-A  2.0  9.5   58   215    3   DROME:AF-Q8IPK2-F1 AT02387P;
2919:  efit-A  2.0 25.5  107   458    7   DROME:AF-Q7K4T8-F1 LD23856P;
2920:  el0y-A  2.0  8.9   77   240    3   DROME:AF-Q8MR62-F1 VIRAL IAP-ASSOCIATED FACTOR HOMOLOG;
2921:  elg1-A  2.0  8.4   89   220    7   DROME:AF-A1ZB68-F1 FI01423P;
2922:  elra-A  2.0  6.8  111   367    6   DROME:AF-Q9W1V0-F1 GUSTATORY RECEPTOR;
2923:  eke6-A  2.0  7.6   92   608    9   DROME:AF-A1ZAL4-F1 FI02064P;
2924:  egjc-A  2.0  7.7   63  1322    2   DROME:AF-A0A0B4JD97-F1 TRANSFORMING ACIDIC COILED-COIL PROTEIN, ISOFO
2925:  ed55-A  2.0 18.6   95   212   11   DROME:AF-Q9VTY4-F1 KXDL MOTIF-CONTAINING PROTEIN CG10681;
2926:  ejt0-A  2.0 23.7   96   544    8   DROME:AF-Q24255-F1 HOMEOBOX PROTEIN B-H1;
2927:  efzv-A  2.0  6.1   78   147    6   DROME:AF-Q9W222-F1 GEO10449P1;
2928:  elvi-A  2.0  9.5   81   366    4   DROME:AF-Q9VVU4-F1 CIR_N DOMAIN-CONTAINING PROTEIN;
2929:  ejiw-A  2.0  7.4   78   575    6   DROME:AF-Q9VYD9-F1 AT04676P;
2930:  edge-A  2.0 24.8   91   773    9   DROME:AF-Q9VBW3-F1 TYROSINE KINASE RECEPTOR CAD96CA;
2931:  edih-A  2.0 11.2  136   460   11   DROME:AF-Q9VQP0-F1 MFS DOMAIN-CONTAINING PROTEIN;
2932:  efgu-A  2.0 12.7   99   256    4   DROME:AF-E1JHH4-F1 UNCHARACTERIZED PROTEIN;
2933:  ej17-A  2.0 31.6  159   893    7   DROME:AF-Q9VUY1-F1 CHLORIDE CHANNEL PROTEIN;
2934:  ehq2-A  2.0  5.9  113   669    4   DROME:AF-Q9VEU5-F1 SOLUBLE GUANYLATE CYCLASE 89DB;
2935:  ejfo-A  2.0 24.6   85   217    4   DROME:AF-Q9VJ26-F1 EF-HAND DOMAIN-CONTAINING PROTEIN D2 HOMOLOG;
2936:  edai-A  2.0 14.9  108   186    6   DROME:AF-A1ZAF4-F1 UNCHARACTERIZED PROTEIN, ISOFORM A;
2937:  ehgq-A  2.0 27.5  147   753    5   DROME:AF-Q4V551-F1 80 KDA NUCLEAR CAP-BINDING PROTEIN;
2938:  eg5t-A  2.0 13.1  100   281    4   DROME:AF-A8DZ10-F1 GH21880P1;
2939:  edgd-A  2.0 22.5   82   346    6   DROME:AF-A8DYF7-F1 MRJ, ISOFORM E;
2940:  egpn-A  2.0 36.4  136   998    6   DROME:AF-Q9V3Y5-F1 BCDNA.LD23634;
2941:  el2m-A  2.0 30.7  111  1887    4   DROME:AF-P04052-F1 DNA-DIRECTED RNA POLYMERASE II SUBUNIT RPB1;
2942:  ei9b-A  2.0  2.1   39    57    3   DROME:AF-A0A6H2EI34-F1 UNCHARACTERIZED PROTEIN;
2943:  ef02-A  2.0 14.2  114   521    5   DROME:AF-Q9VA14-F1 UNCHARACTERIZED PROTEIN;
2944:  egvd-A  2.0 38.3  133  2554    7   DROME:AF-P13368-F1 PROTEIN SEVENLESS;
2945:  eea7-A  2.0 26.9  119   963    8   DROME:AF-P12297-F1 PROTEIN SUPPRESSOR OF WHITE APRICOT;
2946:  eh61-A  2.0  5.7   54   475    2   DROME:AF-A1Z9R9-F1 UNCHARACTERIZED PROTEIN;
2947:  eje1-A  2.0 30.0   87   537    5   DROME:AF-Q9VMG1-F1 RE52038P;
2948:  eh8n-A  2.0 13.7  131   332    4   DROME:AF-Q7K483-F1 SD08549P;
2949:  elmz-A  2.0 12.6  123   183    3   DROME:AF-Q9VYX4-F1 CG1558-RA PROTEIN;
2950:  el1o-A  2.0  7.3   88   121    8   DROME:AF-Q9W306-F1 GEO08256P1;
2951:  ejdw-A  2.0  3.6   58   319    7   DROME:AF-Q8IPY9-F1 MIP05340P;
2952:  eep5-A  2.0 24.0   56   316    4   DROME:AF-Q7K0F0-F1 COILED-COIL DOMAIN-CONTAINING PROTEIN 130 HOMOLOG
2953:  elcj-A  2.0  3.8   80   120    6   DROME:AF-Q9VNS7-F1 RE01153P;
2954:  ejut-A  2.0 25.5   80   177    3   DROME:AF-Q9VBW0-F1 SAYSVFN DOMAIN-CONTAINING PROTEIN;
2955:  eela-A  2.0 18.9  135   557    6   DROME:AF-Q9VTG5-F1 AARF DOMAIN CONTAINING KINASE 5, ISOFORM A;
2956:  elub-A  2.0 29.2  109   218    8   DROME:AF-M9PD03-F1 COILED-COIL DOMAIN-CONTAINING PROTEIN 43;
2957:  egun-A  2.0 19.0   89  1906    6   DROME:AF-Q9VZX7-F1 AUTOPHAGY-RELATED 2, ISOFORM A;
2958:  egmy-A  2.0  3.1   56   330    5   DROME:AF-Q9VEU9-F1 FI21838P1;
2959:  ek2m-A  2.0  7.9   76  1233   12   DROME:AF-Q9VZA8-F1 TIE-LIKE RECEPTOR TYROSINE KINASE;
2960:  ejny-A  2.0 31.5  134  1304    4   DROME:AF-Q8IN06-F1 GLYCEROL-3-PHOSPHATE DEHYDROGENASE ;
2961:  eenf-A  2.0 14.6   99   608    4   DROME:AF-Q9VV99-F1 RE72625P;
2962:  egh4-A  2.0 18.2   95   648    3   DROME:AF-Q8IQJ5-F1 UNCHARACTERIZED PROTEIN;
2963:  ekm0-A  2.0 25.9  142   444    8   DROME:AF-Q9VCY8-F1 ADIPONECTIN RECEPTOR PROTEIN;
2964:  ehhr-A  2.0 22.0  117  1519    8   DROME:AF-Q2PDQ0-F1 UNCHARACTERIZED PROTEIN;
2965:  eenr-A  2.0 21.3   61  1235    3   DROME:AF-Q7KT06-F1 RET ONCOGENE, ISOFORM A;
2966:  edas-A  2.0  7.7  106   449    9   DROME:AF-Q7K3M9-F1 GH27640P;
2967:  emjt-A  2.0  4.5   86   629    7   DROME:AF-Q9W2T3-F1 CG2124;
2968:  edqg-A  2.0 29.9  147  1281    1   DROME:AF-Q9W4E8-F1 UNCHARACTERIZED PROTEIN, ISOFORM C;
2969:  eegk-A  2.0  1.8   52   408   10   DROME:AF-Q9W4G9-F1 UNCHARACTERIZED PROTEIN;
2970:  eked-A  2.0 25.8   88   589    3   DROME:AF-O44783-F1 PROTEIN SPROUTY;
2971:  ef47-A  2.0 26.0  112   541    6   DROME:AF-Q9VV98-F1 LP05116P;
2972:  eh7r-A  2.0  8.6   72   730    7   DROME:AF-P16371-F1 PROTEIN GROUCHO;
2973:  efie-A  2.0 35.5  159  1184    7   DROME:AF-A1Z813-F1 SECRETORY 24AB, ISOFORM A;
2974:  ecya-A  2.0 13.5  130   718    6   DROME:AF-O18412-F1 TRANSMEMBRANE GTPASE FZO;
2975:  el92-A  2.0 18.7  118   321    8   DROME:AF-Q9VX13-F1 FI05221P;
2976:  eiz6-A  2.0  8.1   80   147    8   DROME:AF-Q9VGX9-F1 GEO10511P1;
2977:  edhc-A  2.0 14.8  114  1108    3   DROME:AF-Q9VDB7-F1 LP06548P;
2978:  ejyp-A  2.0 25.5  167   784    7   DROME:AF-Q9W1A2-F1 N-ALPHA-ACETYLTRANSFERASE 35, NATC AUXILIARY SUBU
2979:  eeb9-A  2.0 25.5   94  1354    6   DROME:AF-Q9NFV8-F1 TEP1 PROTEIN;
2980:  ed91-A  2.0 19.8   78   595    3   DROME:AF-Q8IN10-F1 IONOTROPIC RECEPTOR 94A;
2981:  em6b-A  2.0 18.9  130   600    5   DROME:AF-A1Z8N9-F1 IONOTROPIC RECEPTOR 48B;
2982:  egbw-A  2.0 22.1  136   941    5   DROME:AF-P08970-F1 PROTEIN SUPPRESSOR OF HAIRY WING;
2983:  ef4d-A  2.0  6.1   76   226    7   DROME:AF-Q7JVE7-F1 SUGAR TRANSPORTER SWEET1;
2984:  ell5-A  2.0 26.5  139   535    2   DROME:AF-Q9VCN3-F1 GLUTAMATE DEHYDROGENASE;
2985:  embl-A  2.0 23.7  143   543   10   DROME:AF-Q9VJH8-F1 FI03416P;
2986:  efc1-A  2.0  8.9  110  1420    9   DROME:AF-A8DY43-F1 G_PROTEIN_RECEP_F3_4 DOMAIN-CONTAINING PROTEIN;
2987:  ee66-A  2.0 18.7   73  1843    5   DROME:AF-Q9VIS1-F1 GTPASE-ACTIVATING PROTEIN CDGAPR;
2988:  ec4e-A  2.0  4.3   82   221    6   DROME:AF-Q7K8X7-F1 GLUTATHIONE S TRANSFERASE E9;
2989:  elhs-A  2.0 13.5  110   640    4   DROME:AF-Q9VF65-F1 UNCHARACTERIZED PROTEIN, ISOFORM A;
2990:  ei8z-A  2.0 17.2  104   349    4   DROME:AF-Q9VTI0-F1 METHYLENETETRAHYDROFOLATE REDUCTASE (NAD(P)H);
2991:  eku0-A  2.0  8.5  120  1169    7   DROME:AF-Q86P36-F1 PATCHED-RELATED, ISOFORM A;
2992:  el2w-A  2.0 28.2  103   286    2   DROME:AF-Q9VI51-F1 DON JUAN LIKE;
2993:  eh71-A  2.0  8.1   63   183    8   DROME:AF-Q9VJQ5-F1 PROTEIN DR1;
2994:  eijd-A  2.0 15.1   83   195    2   DROME:AF-Q9TVP3-F1 J DOMAIN-CONTAINING PROTEIN;
2995:  ehq1-A  2.0  7.6   86   674    3   DROME:AF-A1Z9B0-F1 FI19336P1;
2996:  elu9-A  2.0 10.0   73  1157   11   DROME:AF-Q9VP22-F1 CYCLIN-DEPENDENT KINASE 12;

# Structural equivalences
   1: s001-A ee2c-A   333 - 338 <=>   37 -  42   (LEU  333  - ASN  338  <=> SER   37  - SER   42 )                          
   1: s001-A ee2c-A   339 - 367 <=>   45 -  73   (VAL  339  - LEU  367  <=> SER   45  - ILE   73 )                          
   1: s001-A ee2c-A   368 - 372 <=>   76 -  80   (GLY  368  - GLU  372  <=> ARG   76  - ALA   80 )                          
   1: s001-A ee2c-A   382 - 397 <=>   91 - 106   (ILE  382  - TYR  397  <=> GLU   91  - LEU  106 )                          
   1: s001-A ee2c-A   398 - 402 <=>  108 - 112   (ASN  398  - ARG  402  <=> VAL  108  - ARG  112 )                          
   1: s001-A ee2c-A   415 - 423 <=>  120 - 128   (THR  415  - ALA  423  <=> LEU  120  - MET  128 )                          
   1: s001-A ee2c-A   424 - 432 <=>  132 - 140   (GLY  424  - VAL  432  <=> GLY  132  - MET  140 )                          
   1: s001-A ee2c-A   448 - 471 <=>  141 - 164   (VAL  448  - LEU  471  <=> LEU  141  - VAL  164 )                          
   1: s001-A ee2c-A   480 - 484 <=>  165 - 169   (MET  480  - THR  484  <=> GLN  165  - GLY  169 )                          
   1: s001-A ee2c-A   487 - 531 <=>  170 - 214   (GLU  487  - TYR  531  <=> HIS  170  - GLN  214 )                          
   1: s001-A ee2c-A   532 - 535 <=>  217 - 220   (VAL  532  - LYS  535  <=> PHE  217  - TRP  220 )                          
   1: s001-A ee2c-A   551 - 554 <=>  226 - 229   (ASP  551  - PHE  554  <=> HIS  226  - GLU  229 )                          
   1: s001-A ee2c-A   562 - 576 <=>  230 - 244   (GLY  562  - ALA  576  <=> LEU  230  - TYR  244 )                          
   1: s001-A ee2c-A   578 - 582 <=>  245 - 249   (SER  578  - HIS  582  <=> LEU  245  - ILE  249 )                          
   1: s001-A ee2c-A   583 - 617 <=>  251 - 285   (ALA  583  - ASP  617  <=> ARG  251  - GLN  285 )                          
   1: s001-A ee2c-A   619 - 622 <=>  290 - 293   (GLY  619  - PHE  622  <=> ASN  290  - CYS  293 )                          
   1: s001-A ee2c-A   623 - 632 <=>  295 - 304   (SER  623  - THR  632  <=> ARG  295  - MET  304 )                          
   1: s001-A ee2c-A   634 - 668 <=>  305 - 339   (SER  634  - HIS  668  <=> ILE  305  - PHE  339 )                          
   1: s001-A ee2c-A   671 - 674 <=>  340 - 343   (ARG  671  - ASN  674  <=> PRO  340  - SER  343 )                          
   1: s001-A ee2c-A   677 - 699 <=>  344 - 366   (GLY  677  - PHE  699  <=> SER  344  - GLY  366 )                          
   1: s001-A ee2c-A   700 - 721 <=>  368 - 389   (LEU  700  - ILE  721  <=> ASP  368  - ILE  389 )                          
   1: s001-A ee2c-A   737 - 740 <=>  403 - 406   (THR  737  - ARG  740  <=> ILE  403  - GLN  406 )                          
   2: s001-A eh0n-A   333 - 336 <=>    5 -   8   (LEU  333  - SER  336  <=> ASP    5  - VAL    8 )                          
   2: s001-A eh0n-A   338 - 344 <=>   16 -  22   (ASN  338  - LEU  344  <=> SER   16  - GLY   22 )                          
   2: s001-A eh0n-A   345 - 364 <=>   48 -  67   (THR  345  - LYS  364  <=> PHE   48  - ASP   67 )                          
   2: s001-A eh0n-A   365 - 368 <=>   69 -  72   (VAL  365  - GLY  368  <=> GLU   69  - ALA   72 )                          
   2: s001-A eh0n-A   374 - 377 <=>   73 -  76   (LYS  374  - LEU  377  <=> ALA   73  - GLY   76 )                          
   2: s001-A eh0n-A   381 - 398 <=>   88 - 105   (PHE  381  - ASN  398  <=> TRP   88  - ASP  105 )                          
   2: s001-A eh0n-A   399 - 402 <=>  107 - 110   (SER  399  - ARG  402  <=> GLN  107  - ARG  110 )                          
   2: s001-A eh0n-A   415 - 421 <=>  122 - 128   (THR  415  - CYS  421  <=> ASP  122  - VAL  128 )                          
   2: s001-A eh0n-A   424 - 432 <=>  131 - 139   (GLY  424  - VAL  432  <=> HIS  131  - ALA  139 )                          
   2: s001-A eh0n-A   447 - 472 <=>  140 - 165   (ASN  447  - THR  472  <=> ARG  140  - THR  165 )                          
   2: s001-A eh0n-A   480 - 483 <=>  167 - 170   (MET  480  - TYR  483  <=> ARG  167  - CYS  170 )                          
   2: s001-A eh0n-A   487 - 532 <=>  171 - 216   (GLU  487  - VAL  532  <=> GLY  171  - GLN  216 )                          
   2: s001-A eh0n-A   548 - 553 <=>  218 - 223   (PHE  548  - PRO  553  <=> TYR  218  - SER  223 )                          
   2: s001-A eh0n-A   561 - 576 <=>  224 - 239   (ASN  561  - ALA  576  <=> SER  224  - ARG  239 )                          
   2: s001-A eh0n-A   577 - 583 <=>  242 - 248   (ALA  577  - ALA  583  <=> PHE  242  - ASN  248 )                          
   2: s001-A eh0n-A   584 - 614 <=>  250 - 280   (ALA  584  - HIS  614  <=> VAL  250  - ARG  280 )                          
   2: s001-A eh0n-A   619 - 624 <=>  281 - 286   (GLY  619  - CYS  624  <=> GLU  281  - GLU  286 )                          
   2: s001-A eh0n-A   626 - 668 <=>  287 - 329   (HIS  626  - HIS  668  <=> TYR  287  - PHE  329 )                          
   2: s001-A eh0n-A   671 - 674 <=>  330 - 333   (ARG  671  - ASN  674  <=> SER  330  - ASP  333 )                          
   2: s001-A eh0n-A   677 - 699 <=>  334 - 356   (GLY  677  - PHE  699  <=> VAL  334  - GLY  356 )                          
   2: s001-A eh0n-A   700 - 721 <=>  358 - 379   (LEU  700  - ILE  721  <=> THR  358  - ILE  379 )                          
   2: s001-A eh0n-A   737 - 740 <=>  394 - 397   (THR  737  - ARG  740  <=> GLN  394  - SER  397 )                          
   3: s001-A elct-A    38 -  43 <=>    1 -   6   (THR   38  - ARG   43  <=> MET    1  - THR    6 )                          
   3: s001-A elct-A    65 -  69 <=>    7 -  11   (CYS   65  - SER   69  <=> LYS    7  - LEU   11 )                          
   3: s001-A elct-A   255 - 259 <=>   15 -  19   (ASP  255  - LEU  259  <=> PRO   15  - LEU   19 )                          
   3: s001-A elct-A   316 - 319 <=>   61 -  64   (ARG  316  - MET  319  <=> ARG   61  - ARG   64 )                          
   3: s001-A elct-A   339 - 361 <=>   67 -  89   (VAL  339  - VAL  361  <=> HIS   67  - VAL   89 )                          
   3: s001-A elct-A   366 - 369 <=>   92 -  95   (GLU  366  - PRO  369  <=> GLN   92  - SER   95 )                          
   3: s001-A elct-A   380 - 400 <=>  102 - 122   (LEU  380  - TYR  400  <=> ALA  102  - CYS  122 )                          
   3: s001-A elct-A   416 - 422 <=>  134 - 140   (PRO  416  - ALA  422  <=> VAL  134  - ARG  140 )                          
   3: s001-A elct-A   425 - 430 <=>  141 - 146   (ILE  425  - ALA  430  <=> ALA  141  - CYS  146 )                          
   3: s001-A elct-A   446 - 473 <=>  148 - 175   (THR  446  - ARG  473  <=> ARG  148  - HIS  175 )                          
   3: s001-A elct-A   479 - 482 <=>  176 - 179   (PRO  479  - GLY  482  <=> LYS  176  - VAL  179 )                          
   3: s001-A elct-A   489 - 532 <=>  180 - 223   (SER  489  - VAL  532  <=> TYR  180  - ARG  223 )                          
   3: s001-A elct-A   548 - 552 <=>  226 - 230   (PHE  548  - GLU  552  <=> THR  226  - SER  230 )                          
   3: s001-A elct-A   563 - 580 <=>  231 - 248   (VAL  563  - SER  580  <=> PRO  231  - ASP  248 )                          
   3: s001-A elct-A   581 - 613 <=>  253 - 285   (ASN  581  - PHE  613  <=> VAL  253  - ASN  285 )                          
   3: s001-A elct-A   618 - 664 <=>  286 - 332   (LEU  618  - ALA  664  <=> PRO  286  - VAL  332 )                          
   3: s001-A elct-A   667 - 670 <=>  333 - 336   (TYR  667  - THR  670  <=> SER  333  - ARG  336 )                          
   3: s001-A elct-A   676 - 700 <=>  337 - 361   (GLU  676  - LEU  700  <=> LYS  337  - GLY  361 )                          
   3: s001-A elct-A   701 - 717 <=>  363 - 379   (PHE  701  - VAL  717  <=> ILE  363  - ASP  379 )                          
   4: s001-A efru-A   248 - 251 <=>    1 -   4   (ARG  248  - PRO  251  <=> MET    1  - ALA    4 )                          
   4: s001-A efru-A   318 - 324 <=>   31 -  37   (VAL  318  - ARG  324  <=> ASP   31  - SER   37 )                          
   4: s001-A efru-A   334 - 338 <=>   40 -  44   (PHE  334  - ASN  338  <=> LEU   40  - SER   44 )                          
   4: s001-A efru-A   339 - 361 <=>   47 -  69   (VAL  339  - VAL  361  <=> GLY   47  - PHE   69 )                          
   4: s001-A efru-A   366 - 369 <=>   71 -  74   (GLU  366  - PRO  369  <=> GLU   71  - ARG   74 )                          
   4: s001-A efru-A   381 - 397 <=>   90 - 106   (PHE  381  - TYR  397  <=> PHE   90  - ALA  106 )                          
   4: s001-A efru-A   398 - 402 <=>  108 - 112   (ASN  398  - ARG  402  <=> ARG  108  - ARG  112 )                          
   4: s001-A efru-A   414 - 420 <=>  122 - 128   (LEU  414  - ALA  420  <=> LEU  122  - TYR  128 )                          
   4: s001-A efru-A   421 - 424 <=>  131 - 134   (CYS  421  - GLY  424  <=> GLY  131  - MET  134 )                          
   4: s001-A efru-A   428 - 432 <=>  135 - 139   (THR  428  - VAL  432  <=> ASP  135  - ILE  139 )                          
   4: s001-A efru-A   448 - 473 <=>  140 - 165   (VAL  448  - ARG  473  <=> GLY  140  - LEU  165 )                          
   4: s001-A efru-A   480 - 483 <=>  166 - 169   (MET  480  - TYR  483  <=> VAL  166  - SER  169 )                          
   4: s001-A efru-A   487 - 490 <=>  170 - 173   (GLU  487  - ALA  490  <=> GLN  170  - SER  173 )                          
   4: s001-A efru-A   492 - 495 <=>  174 - 177   (VAL  492  - SER  495  <=> LEU  174  - ILE  177 )                          
   4: s001-A efru-A   497 - 532 <=>  178 - 213   (SER  497  - VAL  532  <=> VAL  178  - GLU  213 )                          
   4: s001-A efru-A   534 - 538 <=>  235 - 239   (GLY  534  - MET  538  <=> LEU  235  - GLN  239 )                          
   4: s001-A efru-A   549 - 554 <=>  310 - 315   (ASN  549  - PHE  554  <=> GLU  310  - ALA  315 )                          
   4: s001-A efru-A   562 - 575 <=>  316 - 329   (GLY  562  - TYR  575  <=> LYS  316  - ASP  329 )                          
   4: s001-A efru-A   577 - 580 <=>  330 - 333   (ALA  577  - SER  580  <=> GLU  330  - GLU  333 )                          
   4: s001-A efru-A   581 - 611 <=>  338 - 368   (ASN  581  - LEU  611  <=> LEU  338  - THR  368 )                          
   4: s001-A efru-A   618 - 622 <=>  369 - 373   (LEU  618  - PHE  622  <=> GLN  369  - ILE  373 )                          
   4: s001-A efru-A   623 - 626 <=>  377 - 380   (SER  623  - HIS  626  <=> PHE  377  - ALA  380 )                          
   4: s001-A efru-A   628 - 669 <=>  385 - 426   (TYR  628  - ARG  669  <=> ILE  385  - ASP  426 )                          
   4: s001-A efru-A   676 - 700 <=>  428 - 452   (GLU  676  - LEU  700  <=> ASN  428  - GLY  452 )                          
   4: s001-A efru-A   701 - 721 <=>  454 - 474   (PHE  701  - ILE  721  <=> PHE  454  - ILE  474 )                          
   4: s001-A efru-A   731 - 740 <=>  481 - 490   (VAL  731  - ARG  740  <=> ALA  481  - GLN  490 )                          
   5: s001-A embr-A   333 - 338 <=>   41 -  46   (LEU  333  - ASN  338  <=> LYS   41  - SER   46 )                          
   5: s001-A embr-A   339 - 361 <=>   49 -  71   (VAL  339  - VAL  361  <=> SER   49  - GLY   71 )                          
   5: s001-A embr-A   375 - 378 <=>   74 -  77   (VAL  375  - GLU  378  <=> ILE   74  - TYR   77 )                          
   5: s001-A embr-A   384 - 397 <=>   93 - 106   (CYS  384  - TYR  397  <=> LEU   93  - ALA  106 )                          
   5: s001-A embr-A   398 - 402 <=>  108 - 112   (ASN  398  - ARG  402  <=> PHE  108  - ARG  112 )                          
   5: s001-A embr-A   415 - 423 <=>  120 - 128   (THR  415  - ALA  423  <=> ASN  120  - VAL  128 )                          
   5: s001-A embr-A   425 - 432 <=>  132 - 139   (ILE  425  - VAL  432  <=> MET  132  - ILE  139 )                          
   5: s001-A embr-A   447 - 465 <=>  140 - 158   (ASN  447  - PHE  465  <=> LEU  140  - LEU  158 )                          
   5: s001-A embr-A   467 - 476 <=>  159 - 168   (LEU  467  - TYR  476  <=> CYS  159  - ALA  168 )                          
   5: s001-A embr-A   478 - 481 <=>  169 - 172   (GLN  478  - PHE  481  <=> THR  169  - PRO  172 )                          
   5: s001-A embr-A   491 - 532 <=>  173 - 214   (LEU  491  - VAL  532  <=> SER  173  - ASP  214 )                          
   5: s001-A embr-A   535 - 538 <=>  237 - 240   (LYS  535  - MET  538  <=> HIS  237  - TYR  240 )                          
   5: s001-A embr-A   542 - 549 <=>  255 - 262   (GLU  542  - ASN  549  <=> TYR  255  - ARG  262 )                          
   5: s001-A embr-A   551 - 554 <=>  263 - 266   (ASP  551  - PHE  554  <=> LEU  263  - GLU  266 )                          
   5: s001-A embr-A   562 - 575 <=>  267 - 280   (GLY  562  - TYR  575  <=> TYR  267  - CYS  280 )                          
   5: s001-A embr-A   577 - 581 <=>  281 - 285   (ALA  577  - ASN  581  <=> ASP  281  - THR  285 )                          
   5: s001-A embr-A   582 - 614 <=>  287 - 319   (HIS  582  - HIS  614  <=> GLU  287  - PRO  319 )                          
   5: s001-A embr-A   616 - 620 <=>  320 - 324   (ASN  616  - LYS  620  <=> LYS  320  - VAL  324 )                          
   5: s001-A embr-A   621 - 631 <=>  327 - 337   (ARG  621  - VAL  631  <=> ALA  327  - GLN  337 )                          
   5: s001-A embr-A   633 - 669 <=>  338 - 374   (CYS  633  - ARG  669  <=> LEU  338  - ASP  374 )                          
   5: s001-A embr-A   675 - 700 <=>  375 - 400   (ALA  675  - LEU  700  <=> ASP  375  - GLY  400 )                          
   5: s001-A embr-A   701 - 720 <=>  402 - 421   (PHE  701  - LEU  720  <=> PHE  402  - ILE  421 )                          
   6: s001-A egeg-A   333 - 336 <=>    1 -   4   (LEU  333  - SER  336  <=> MET    1  - GLU    4 )                          
   6: s001-A egeg-A   338 - 341 <=>   17 -  20   (ASN  338  - ILE  341  <=> ARG   17  - ALA   20 )                          
   6: s001-A egeg-A   342 - 356 <=>   31 -  45   (TYR  342  - ALA  356  <=> ARG   31  - MET   45 )                          
   6: s001-A egeg-A   383 - 397 <=>   66 -  80   (PRO  383  - TYR  397  <=> PHE   66  - VAL   80 )                          
   6: s001-A egeg-A   398 - 402 <=>   82 -  86   (ASN  398  - ARG  402  <=> ILE   82  - GLN   86 )                          
   6: s001-A egeg-A   415 - 421 <=>   97 - 103   (THR  415  - CYS  421  <=> LEU   97  - ASP  103 )                          
   6: s001-A egeg-A   423 - 426 <=>  106 - 109   (ALA  423  - VAL  426  <=> ASP  106  - GLY  109 )                          
   6: s001-A egeg-A   427 - 434 <=>  111 - 118   (ASN  427  - ILE  434  <=> GLY  111  - ARG  118 )                          
   6: s001-A egeg-A   450 - 471 <=>  120 - 141   (TYR  450  - LEU  471  <=> ALA  120  - SER  141 )                          
   6: s001-A egeg-A   473 - 481 <=>  142 - 150   (ARG  473  - PHE  481  <=> PRO  142  - HIS  150 )                          
   6: s001-A egeg-A   483 - 532 <=>  163 - 212   (TYR  483  - VAL  532  <=> SER  163  - GLN  212 )                          
   6: s001-A egeg-A   551 - 554 <=>  221 - 224   (ASP  551  - PHE  554  <=> GLU  221  - PHE  224 )                          
   6: s001-A egeg-A   562 - 610 <=>  225 - 273   (GLY  562  - MET  610  <=> GLN  225  - ILE  273 )                          
   6: s001-A egeg-A   620 - 623 <=>  275 - 278   (LYS  620  - SER  623  <=> SER  275  - GLN  278 )                          
   6: s001-A egeg-A   626 - 664 <=>  279 - 317   (HIS  626  - ALA  664  <=> VAL  279  - VAL  317 )                          
   6: s001-A egeg-A   667 - 670 <=>  318 - 321   (TYR  667  - THR  670  <=> PRO  318  - GLU  321 )                          
   6: s001-A egeg-A   674 - 690 <=>  322 - 338   (ASN  674  - LYS  690  <=> ALA  322  - GLN  338 )                          
   6: s001-A egeg-A   692 - 700 <=>  339 - 347   (TYR  692  - LEU  700  <=> HIS  339  - ASN  347 )                          
   6: s001-A egeg-A   701 - 717 <=>  349 - 365   (PHE  701  - VAL  717  <=> TYR  349  - SER  365 )                          
   7: s001-A ekah-A   330 - 334 <=>   29 -  33   (GLY  330  - PHE  334  <=> ASP   29  - PHE   33 )                          
   7: s001-A ekah-A   336 - 340 <=>   37 -  41   (SER  336  - PRO  340  <=> GLY   37  - GLY   41 )                          
   7: s001-A ekah-A   341 - 358 <=>   43 -  60   (ILE  341  - VAL  358  <=> LEU   43  - LEU   60 )                          
   7: s001-A ekah-A   374 - 377 <=>   65 -  68   (LYS  374  - LEU  377  <=> GLU   65  - LEU   68 )                          
   7: s001-A ekah-A   381 - 397 <=>   83 -  99   (PHE  381  - TYR  397  <=> ILE   83  - SER   99 )                          
   7: s001-A ekah-A   398 - 402 <=>  101 - 105   (ASN  398  - ARG  402  <=> GLN  101  - ARG  105 )                          
   7: s001-A ekah-A   414 - 424 <=>  112 - 122   (LEU  414  - GLY  424  <=> ASP  112  - ALA  122 )                          
   7: s001-A ekah-A   425 - 428 <=>  124 - 127   (ILE  425  - THR  428  <=> GLY  124  - GLU  127 )                          
   7: s001-A ekah-A   431 - 434 <=>  128 - 131   (LYS  431  - ILE  434  <=> THR  128  - CYS  131 )                          
   7: s001-A ekah-A   451 - 454 <=>  132 - 135   (ARG  451  - TRP  454  <=> ARG  132  - THR  135 )                          
   7: s001-A ekah-A   456 - 472 <=>  136 - 152   (GLY  456  - THR  472  <=> ILE  136  - TYR  152 )                          
   7: s001-A ekah-A   473 - 476 <=>  154 - 157   (ARG  473  - TYR  476  <=> HIS  154  - SER  157 )                          
   7: s001-A ekah-A   487 - 532 <=>  160 - 205   (GLU  487  - VAL  532  <=> GLY  160  - THR  205 )                          
   7: s001-A ekah-A   551 - 554 <=>  214 - 217   (ASP  551  - PHE  554  <=> MET  214  - TRP  217 )                          
   7: s001-A ekah-A   562 - 619 <=>  218 - 275   (GLY  562  - GLY  619  <=> ARG  218  - LYS  275 )                          
   7: s001-A ekah-A   620 - 623 <=>  277 - 280   (LYS  620  - SER  623  <=> GLU  277  - ASP  280 )                          
   7: s001-A ekah-A   626 - 669 <=>  282 - 325   (HIS  626  - ARG  669  <=> ILE  282  - LYS  325 )                          
   7: s001-A ekah-A   677 - 700 <=>  326 - 349   (GLY  677  - LEU  700  <=> GLN  326  - GLY  349 )                          
   7: s001-A ekah-A   701 - 720 <=>  351 - 370   (PHE  701  - LEU  720  <=> PHE  351  - VAL  370 )                          
   8: s001-A edua-A   338 - 341 <=>   16 -  19   (ASN  338  - ILE  341  <=> ARG   16  - ALA   19 )                          
   8: s001-A edua-A   342 - 356 <=>   27 -  41   (TYR  342  - ALA  356  <=> ARG   27  - THR   41 )                          
   8: s001-A edua-A   381 - 397 <=>   60 -  76   (PHE  381  - TYR  397  <=> SER   60  - LEU   76 )                          
   8: s001-A edua-A   398 - 402 <=>   78 -  82   (ASN  398  - ARG  402  <=> ALA   78  - ARG   82 )                          
   8: s001-A edua-A   416 - 423 <=>   91 -  98   (PRO  416  - ALA  423  <=> THR   91  - LEU   98 )                          
   8: s001-A edua-A   424 - 427 <=>  103 - 106   (GLY  424  - ASN  427  <=> SER  103  - SER  106 )                          
   8: s001-A edua-A   428 - 433 <=>  108 - 113   (THR  428  - CYS  433  <=> ILE  108  - ASN  113 )                          
   8: s001-A edua-A   449 - 481 <=>  114 - 146   (HIS  449  - PHE  481  <=> LYS  114  - LEU  146 )                          
   8: s001-A edua-A   482 - 532 <=>  158 - 208   (GLY  482  - VAL  532  <=> TYR  158  - GLN  208 )                          
   8: s001-A edua-A   551 - 554 <=>  221 - 224   (ASP  551  - PHE  554  <=> ARG  221  - ARG  224 )                          
   8: s001-A edua-A   562 - 575 <=>  225 - 238   (GLY  562  - TYR  575  <=> GLU  225  - ILE  238 )                          
   8: s001-A edua-A   577 - 581 <=>  239 - 243   (ALA  577  - ASN  581  <=> GLU  239  - HIS  243 )                          
   8: s001-A edua-A   582 - 610 <=>  245 - 273   (HIS  582  - MET  610  <=> ASN  245  - VAL  273 )                          
   8: s001-A edua-A   618 - 622 <=>  274 - 278   (LEU  618  - PHE  622  <=> SER  274  - GLN  278 )                          
   8: s001-A edua-A   629 - 664 <=>  282 - 317   (GLY  629  - ALA  664  <=> VAL  282  - THR  317 )                          
   8: s001-A edua-A   667 - 670 <=>  318 - 321   (TYR  667  - THR  670  <=> GLU  318  - THR  321 )                          
   8: s001-A edua-A   674 - 691 <=>  322 - 339   (ASN  674  - ALA  691  <=> PHE  322  - ARG  339 )                          
   8: s001-A edua-A   693 - 700 <=>  340 - 347   (GLU  693  - LEU  700  <=> PRO  340  - ASN  347 )                          
   8: s001-A edua-A   701 - 718 <=>  349 - 366   (PHE  701  - ALA  718  <=> ARG  349  - PHE  366 )                          
   9: s001-A emga-A   331 - 334 <=>    3 -   6   (ALA  331  - PHE  334  <=> GLN    3  - GLY    6 )                          
   9: s001-A emga-A   338 - 344 <=>   18 -  24   (ASN  338  - LEU  344  <=> ARG   18  - GLY   24 )                          
   9: s001-A emga-A   347 - 361 <=>   42 -  56   (SER  347  - VAL  361  <=> LEU   42  - PHE   56 )                          
   9: s001-A emga-A   365 - 369 <=>   57 -  61   (VAL  365  - PRO  369  <=> ASP   57  - ASP   61 )                          
   9: s001-A emga-A   383 - 397 <=>   78 -  92   (PRO  383  - TYR  397  <=> PHE   78  - LEU   92 )                          
   9: s001-A emga-A   398 - 401 <=>   94 -  97   (ASN  398  - VAL  401  <=> TRP   94  - CYS   97 )                          
   9: s001-A emga-A   416 - 423 <=>  106 - 113   (PRO  416  - ALA  423  <=> GLN  106  - LYS  113 )                          
   9: s001-A emga-A   425 - 429 <=>  119 - 123   (ILE  425  - LYS  429  <=> SER  119  - ASP  123 )                          
   9: s001-A emga-A   431 - 434 <=>  124 - 127   (LYS  431  - ILE  434  <=> ARG  124  - ARG  127 )                          
   9: s001-A emga-A   448 - 461 <=>  130 - 143   (VAL  448  - VAL  461  <=> ASN  130  - PHE  143 )                          
   9: s001-A emga-A   463 - 470 <=>  144 - 151   (ILE  463  - PRO  470  <=> ILE  144  - ASN  151 )                          
   9: s001-A emga-A   493 - 532 <=>  153 - 192   (LEU  493  - VAL  532  <=> ALA  153  - ASN  192 )                          
   9: s001-A emga-A   548 - 551 <=>  195 - 198   (PHE  548  - ASP  551  <=> ASP  195  - TYR  198 )                          
   9: s001-A emga-A   552 - 555 <=>  210 - 213   (GLU  552  - ASN  555  <=> LEU  210  - GLN  213 )                          
   9: s001-A emga-A   563 - 575 <=>  214 - 226   (VAL  563  - TYR  575  <=> LYS  214  - TRP  226 )                          
   9: s001-A emga-A   577 - 580 <=>  227 - 230   (ALA  577  - SER  580  <=> GLN  227  - ARG  230 )                          
   9: s001-A emga-A   581 - 609 <=>  232 - 260   (ASN  581  - CYS  609  <=> LEU  232  - LEU  260 )                          
   9: s001-A emga-A   618 - 663 <=>  263 - 308   (LEU  618  - VAL  663  <=> VAL  263  - THR  308 )                          
   9: s001-A emga-A   666 - 669 <=>  309 - 312   (LEU  666  - ARG  669  <=> VAL  309  - ASP  312 )                          
   9: s001-A emga-A   672 - 675 <=>  313 - 316   (TYR  672  - ALA  675  <=> ARG  313  - SER  316 )                          
   9: s001-A emga-A   677 - 700 <=>  317 - 340   (GLY  677  - LEU  700  <=> GLN  317  - GLY  340 )                          
   9: s001-A emga-A   701 - 720 <=>  342 - 361   (PHE  701  - LEU  720  <=> VAL  342  - VAL  361 )                          
   9: s001-A emga-A   734 - 740 <=>  373 - 379   (PHE  734  - ARG  740  <=> LYS  373  - GLN  379 )                          
  10: s001-A eg6r-A   333 - 336 <=>    2 -   5   (LEU  333  - SER  336  <=> ASP    2  - ARG    5 )                          
  10: s001-A eg6r-A   337 - 340 <=>   10 -  13   (PHE  337  - PRO  340  <=> LEU   10  - ALA   13 )                          
  10: s001-A eg6r-A   341 - 344 <=>   15 -  18   (ILE  341  - LEU  344  <=> GLN   15  - ASN   18 )                          
  10: s001-A eg6r-A   351 - 364 <=>   56 -  69   (THR  351  - LYS  364  <=> THR   56  - LYS   69 )                          
  10: s001-A eg6r-A   379 - 398 <=>   84 - 103   (GLU  379  - ASN  398  <=> ASP   84  - LEU  103 )                          
  10: s001-A eg6r-A   399 - 402 <=>  105 - 108   (SER  399  - ARG  402  <=> GLN  105  - ALA  108 )                          
  10: s001-A eg6r-A   414 - 420 <=>  118 - 124   (LEU  414  - ALA  420  <=> GLU  118  - SER  124 )                          
  10: s001-A eg6r-A   421 - 424 <=>  128 - 131   (CYS  421  - GLY  424  <=> ARG  128  - VAL  131 )                          
  10: s001-A eg6r-A   427 - 432 <=>  133 - 138   (ASN  427  - VAL  432  <=> ALA  133  - MET  138 )                          
  10: s001-A eg6r-A   446 - 461 <=>  141 - 156   (THR  446  - VAL  461  <=> GLN  141  - SER  156 )                          
  10: s001-A eg6r-A   468 - 474 <=>  160 - 166   (ALA  468  - VAL  474  <=> ILE  160  - LEU  166 )                          
  10: s001-A eg6r-A   478 - 481 <=>  167 - 170   (GLN  478  - PHE  481  <=> SER  167  - ASP  170 )                          
  10: s001-A eg6r-A   491 - 532 <=>  172 - 213   (LEU  491  - VAL  532  <=> PHE  172  - GLN  213 )                          
  10: s001-A eg6r-A   548 - 551 <=>  216 - 219   (PHE  548  - ASP  551  <=> LEU  216  - LYS  219 )                          
  10: s001-A eg6r-A   561 - 579 <=>  234 - 252   (ASN  561  - CYS  579  <=> GLU  234  - TRP  252 )                          
  10: s001-A eg6r-A   580 - 583 <=>  256 - 259   (SER  580  - ALA  583  <=> ALA  256  - ASN  259 )                          
  10: s001-A eg6r-A   584 - 611 <=>  261 - 288   (ALA  584  - LEU  611  <=> CYS  261  - PHE  288 )                          
  10: s001-A eg6r-A   634 - 673 <=>  309 - 348   (SER  634  - ASN  673  <=> ALA  309  - HIS  348 )                          
  10: s001-A eg6r-A   675 - 700 <=>  363 - 388   (ALA  675  - LEU  700  <=> ILE  363  - GLY  388 )                          
  10: s001-A eg6r-A   701 - 728 <=>  390 - 417   (PHE  701  - PHE  728  <=> PHE  390  - SER  417 )                          
  10: s001-A eg6r-A   730 - 734 <=>  418 - 422   (ALA  730  - PHE  734  <=> GLU  418  - GLY  422 )                          
  11: s001-A eln0-A   333 - 336 <=>    2 -   5   (LEU  333  - SER  336  <=> LYS    2  - GLU    5 )                          
  11: s001-A eln0-A   338 - 344 <=>   17 -  23   (ASN  338  - LEU  344  <=> ASN   17  - GLY   23 )                          
  11: s001-A eln0-A   345 - 356 <=>   38 -  49   (THR  345  - ALA  356  <=> LEU   38  - MET   49 )                          
  11: s001-A eln0-A   381 - 397 <=>   67 -  83   (PHE  381  - TYR  397  <=> LEU   67  - TYR   83 )                          
  11: s001-A eln0-A   398 - 402 <=>   85 -  89   (ASN  398  - ARG  402  <=> ALA   85  - LYS   89 )                          
  11: s001-A eln0-A   415 - 422 <=>   97 - 104   (THR  415  - ALA  422  <=> ILE   97  - VAL  104 )                          
  11: s001-A eln0-A   424 - 434 <=>  108 - 118   (GLY  424  - ILE  434  <=> SER  108  - GLU  118 )                          
  11: s001-A eln0-A   448 - 461 <=>  121 - 134   (VAL  448  - VAL  461  <=> LEU  121  - VAL  134 )                          
  11: s001-A eln0-A   463 - 467 <=>  135 - 139   (ILE  463  - LEU  467  <=> PHE  135  - ALA  139 )                          
  11: s001-A eln0-A   471 - 481 <=>  140 - 150   (LEU  471  - PHE  481  <=> VAL  140  - LEU  150 )                          
  11: s001-A eln0-A   483 - 532 <=>  163 - 212   (TYR  483  - VAL  532  <=> SER  163  - GLU  212 )                          
  11: s001-A eln0-A   551 - 554 <=>  221 - 224   (ASP  551  - PHE  554  <=> GLU  221  - GLU  224 )                          
  11: s001-A eln0-A   562 - 575 <=>  225 - 238   (GLY  562  - TYR  575  <=> GLN  225  - TYR  238 )                          
  11: s001-A eln0-A   577 - 580 <=>  239 - 242   (ALA  577  - SER  580  <=> ARG  239  - ASP  242 )                          
  11: s001-A eln0-A   581 - 610 <=>  244 - 273   (ASN  581  - MET  610  <=> THR  244  - TYR  273 )                          
  11: s001-A eln0-A   621 - 624 <=>  276 - 279   (ARG  621  - CYS  624  <=> THR  276  - ASP  279 )                          
  11: s001-A eln0-A   626 - 664 <=>  280 - 318   (HIS  626  - ALA  664  <=> ARG  280  - SER  318 )                          
  11: s001-A eln0-A   667 - 672 <=>  319 - 324   (TYR  667  - TYR  672  <=> ASN  319  - SER  324 )                          
  11: s001-A eln0-A   676 - 691 <=>  325 - 340   (GLU  676  - ALA  691  <=> ALA  325  - ARG  340 )                          
  11: s001-A eln0-A   693 - 701 <=>  341 - 349   (GLU  693  - PHE  701  <=> MET  341  - LEU  349 )                          
  11: s001-A eln0-A   702 - 717 <=>  351 - 366   (PRO  702  - VAL  717  <=> PRO  351  - SER  366 )                          
  12: s001-A eepd-A   334 - 337 <=>    1 -   4   (PHE  334  - PHE  337  <=> MET    1  - SER    4 )                          
  12: s001-A eepd-A   340 - 343 <=>   13 -  16   (PRO  340  - THR  343  <=> ALA   13  - GLY   16 )                          
  12: s001-A eepd-A   344 - 359 <=>   36 -  51   (LEU  344  - VAL  359  <=> ALA   36  - TYR   51 )                          
  12: s001-A eepd-A   380 - 397 <=>   66 -  83   (LEU  380  - TYR  397  <=> VAL   66  - VAL   83 )                          
  12: s001-A eepd-A   398 - 402 <=>   85 -  89   (ASN  398  - ARG  402  <=> VAL   85  - ASP   89 )                          
  12: s001-A eepd-A   414 - 421 <=>   99 - 106   (LEU  414  - CYS  421  <=> TYR   99  - CYS  106 )                          
  12: s001-A eepd-A   424 - 428 <=>  109 - 113   (GLY  424  - THR  428  <=> LYS  109  - GLY  113 )                          
  12: s001-A eepd-A   431 - 434 <=>  114 - 117   (LYS  431  - ILE  434  <=> ARG  114  - TRP  117 )                          
  12: s001-A eepd-A   448 - 460 <=>  120 - 132   (VAL  448  - PHE  460  <=> TYR  120  - VAL  132 )                          
  12: s001-A eepd-A   464 - 475 <=>  133 - 144   (LEU  464  - SER  475  <=> THR  133  - GLY  144 )                          
  12: s001-A eepd-A   493 - 532 <=>  147 - 186   (LEU  493  - VAL  532  <=> LEU  147  - ASN  186 )                          
  12: s001-A eepd-A   543 - 546 <=>  199 - 202   (HIS  543  - GLN  546  <=> LEU  199  - ASN  202 )                          
  12: s001-A eepd-A   547 - 550 <=>  205 - 208   (ARG  547  - LEU  550  <=> ARG  205  - SER  208 )                          
  12: s001-A eepd-A   562 - 612 <=>  210 - 260   (GLY  562  - SER  612  <=> GLU  210  - VAL  260 )                          
  12: s001-A eepd-A   618 - 624 <=>  261 - 267   (LEU  618  - CYS  624  <=> GLU  261  - TYR  267 )                          
  12: s001-A eepd-A   626 - 668 <=>  268 - 310   (HIS  626  - HIS  668  <=> LEU  268  - PRO  310 )                          
  12: s001-A eepd-A   671 - 700 <=>  311 - 340   (ARG  671  - LEU  700  <=> SER  311  - GLY  340 )                          
  12: s001-A eepd-A   701 - 720 <=>  342 - 361   (PHE  701  - LEU  720  <=> MET  342  - ILE  361 )                          
  13: s001-A eldh-A     5 -   9 <=>    1 -   5   (ALA    5  - CYS    9  <=> MET    1  - THR    5 )                          
  13: s001-A eldh-A    29 -  36 <=>   51 -  58   (ASN   29  - ASP   36  <=> LYS   51  - GLY   58 )                          
  13: s001-A eldh-A    39 - 114 <=>   85 - 160   (PRO   39  - ASN  114  <=> GLU   85  - ALA  160 )                          
  13: s001-A eldh-A   115 - 136 <=>  164 - 185   (GLY  115  - ASN  136  <=> GLN  164  - GLN  185 )                          
  13: s001-A eldh-A   668 - 671 <=>  190 - 193   (HIS  668  - ARG  671  <=> GLU  190  - SER  193 )                          
  14: s001-A emow-A   321 - 325 <=>   18 -  22   (LYS  321  - GLU  325  <=> ASN   18  - SER   22 )                          
  14: s001-A emow-A   339 - 362 <=>   29 -  52   (VAL  339  - SER  362  <=> ASP   29  - ILE   52 )                          
  14: s001-A emow-A   366 - 370 <=>   57 -  61   (GLU  366  - VAL  370  <=> LEU   57  - CYS   61 )                          
  14: s001-A emow-A   376 - 397 <=>   66 -  87   (THR  376  - TYR  397  <=> LYS   66  - SER   87 )                          
  14: s001-A emow-A   398 - 402 <=>   89 -  93   (ASN  398  - ARG  402  <=> TYR   89  - GLU   93 )                          
  14: s001-A emow-A   413 - 425 <=>  100 - 112   (ARG  413  - ILE  425  <=> ALA  100  - CYS  112 )                          
  14: s001-A emow-A   427 - 431 <=>  124 - 128   (ASN  427  - LYS  431  <=> THR  124  - HIS  128 )                          
  14: s001-A emow-A   447 - 471 <=>  129 - 153   (ASN  447  - LEU  471  <=> SER  129  - SER  153 )                          
  14: s001-A emow-A   479 - 482 <=>  156 - 159   (PRO  479  - GLY  482  <=> LEU  156  - GLY  159 )                          
  14: s001-A emow-A   489 - 532 <=>  160 - 203   (SER  489  - VAL  532  <=> ASN  160  - LYS  203 )                          
  14: s001-A emow-A   533 - 536 <=>  206 - 209   (GLU  533  - SER  536  <=> GLN  206  - ARG  209 )                          
  14: s001-A emow-A   545 - 549 <=>  292 - 296   (LEU  545  - ASN  549  <=> GLY  292  - GLU  296 )                          
  14: s001-A emow-A   562 - 614 <=>  297 - 349   (GLY  562  - HIS  614  <=> ALA  297  - VAL  349 )                          
  14: s001-A emow-A   618 - 621 <=>  350 - 353   (LEU  618  - ARG  621  <=> GLY  350  - SER  353 )                          
  14: s001-A emow-A   622 - 667 <=>  356 - 401   (PHE  622  - TYR  667  <=> LEU  356  - LYS  401 )                          
  14: s001-A emow-A   669 - 672 <=>  402 - 405   (ARG  669  - TYR  672  <=> LYS  402  - PHE  405 )                          
  14: s001-A emow-A   673 - 692 <=>  407 - 426   (ASN  673  - TYR  692  <=> LEU  407  - TRP  426 )                          
  14: s001-A emow-A   693 - 700 <=>  429 - 436   (GLU  693  - LEU  700  <=> PHE  429  - GLY  436 )                          
  14: s001-A emow-A   701 - 720 <=>  438 - 457   (PHE  701  - LEU  720  <=> PHE  438  - ILE  457 )                          
  15: s001-A egq9-A   337 - 344 <=>   14 -  21   (PHE  337  - LEU  344  <=> LEU   14  - GLY   21 )                          
  15: s001-A egq9-A   345 - 351 <=>   44 -  50   (THR  345  - THR  351  <=> VAL   44  - THR   50 )                          
  15: s001-A egq9-A   352 - 355 <=>   52 -  55   (CYS  352  - ILE  355  <=> THR   52  - ALA   55 )                          
  15: s001-A egq9-A   384 - 397 <=>   77 -  90   (CYS  384  - TYR  397  <=> SER   77  - ILE   90 )                          
  15: s001-A egq9-A   398 - 402 <=>   92 -  96   (ASN  398  - ARG  402  <=> TYR   92  - GLU   96 )                          
  15: s001-A egq9-A   416 - 419 <=>  107 - 110   (PRO  416  - TYR  419  <=> ASP  107  - PHE  110 )                          
  15: s001-A egq9-A   422 - 425 <=>  111 - 114   (ALA  422  - ILE  425  <=> ASN  111  - ASN  114 )                          
  15: s001-A egq9-A   426 - 429 <=>  117 - 120   (VAL  426  - LYS  429  <=> GLU  117  - PHE  120 )                          
  15: s001-A egq9-A   430 - 433 <=>  122 - 125   (ALA  430  - CYS  433  <=> GLN  122  - GLN  125 )                          
  15: s001-A egq9-A   448 - 465 <=>  126 - 143   (VAL  448  - PHE  465  <=> ARG  126  - ALA  143 )                          
  15: s001-A egq9-A   467 - 481 <=>  144 - 158   (LEU  467  - PHE  481  <=> VAL  144  - LEU  158 )                          
  15: s001-A egq9-A   483 - 532 <=>  170 - 219   (TYR  483  - VAL  532  <=> THR  170  - ALA  219 )                          
  15: s001-A egq9-A   549 - 553 <=>  222 - 226   (ASN  549  - PRO  553  <=> ASN  222  - GLU  226 )                          
  15: s001-A egq9-A   562 - 575 <=>  230 - 243   (GLY  562  - TYR  575  <=> PRO  230  - ARG  243 )                          
  15: s001-A egq9-A   577 - 581 <=>  244 - 248   (ALA  577  - ASN  581  <=> ARG  244  - GLU  248 )                          
  15: s001-A egq9-A   582 - 610 <=>  250 - 278   (HIS  582  - MET  610  <=> GLU  250  - MET  278 )                          
  15: s001-A egq9-A   618 - 631 <=>  280 - 293   (LEU  618  - VAL  631  <=> PHE  280  - PHE  293 )                          
  15: s001-A egq9-A   633 - 664 <=>  294 - 325   (CYS  633  - ALA  664  <=> VAL  294  - THR  325 )                          
  15: s001-A egq9-A   667 - 672 <=>  326 - 331   (TYR  667  - TYR  672  <=> ASN  326  - SER  331 )                          
  15: s001-A egq9-A   676 - 693 <=>  332 - 349   (GLU  676  - GLU  693  <=> VAL  332  - VAL  349 )                          
  15: s001-A egq9-A   695 - 700 <=>  350 - 355   (LEU  695  - LEU  700  <=> LYS  350  - VAL  355 )                          
  15: s001-A egq9-A   701 - 717 <=>  357 - 373   (PHE  701  - VAL  717  <=> PHE  357  - SER  373 )                          
  16: s001-A ehji-A   319 - 323 <=>   28 -  32   (MET  319  - GLU  323  <=> PRO   28  - GLY   32 )                          
  16: s001-A ehji-A   338 - 342 <=>   33 -  37   (ASN  338  - TYR  342  <=> ASN   33  - SER   37 )                          
  16: s001-A ehji-A   344 - 355 <=>   38 -  49   (LEU  344  - ILE  355  <=> PRO   38  - SER   49 )                          
  16: s001-A ehji-A   384 - 397 <=>   76 -  89   (CYS  384  - TYR  397  <=> GLY   76  - PHE   89 )                          
  16: s001-A ehji-A   398 - 402 <=>   91 -  95   (ASN  398  - ARG  402  <=> ALA   91  - ASP   95 )                          
  16: s001-A ehji-A   417 - 421 <=>  105 - 109   (GLN  417  - CYS  421  <=> SER  105  - GLU  109 )                          
  16: s001-A ehji-A   424 - 427 <=>  111 - 114   (GLY  424  - ASN  427  <=> ASP  111  - GLY  114 )                          
  16: s001-A ehji-A   428 - 434 <=>  116 - 122   (THR  428  - ILE  434  <=> GLU  116  - GLN  122 )                          
  16: s001-A ehji-A   449 - 478 <=>  123 - 152   (HIS  449  - GLN  478  <=> ARG  123  - LEU  152 )                          
  16: s001-A ehji-A   483 - 532 <=>  176 - 225   (TYR  483  - VAL  532  <=> GLN  176  - ARG  225 )                          
  16: s001-A ehji-A   548 - 553 <=>  227 - 232   (PHE  548  - PRO  553  <=> PRO  227  - PRO  232 )                          
  16: s001-A ehji-A   561 - 575 <=>  236 - 250   (ASN  561  - TYR  575  <=> ASP  236  - LEU  250 )                          
  16: s001-A ehji-A   577 - 581 <=>  251 - 255   (ALA  577  - ASN  581  <=> LYS  251  - HIS  255 )                          
  16: s001-A ehji-A   582 - 610 <=>  257 - 285   (HIS  582  - MET  610  <=> ASN  257  - PRO  285 )                          
  16: s001-A ehji-A   620 - 623 <=>  287 - 290   (LYS  620  - SER  623  <=> THR  287  - ASN  290 )                          
  16: s001-A ehji-A   626 - 665 <=>  291 - 330   (HIS  626  - SER  665  <=> PHE  291  - ILE  330 )                          
  16: s001-A ehji-A   668 - 671 <=>  331 - 334   (HIS  668  - ARG  671  <=> PRO  331  - ASN  334 )                          
  16: s001-A ehji-A   674 - 691 <=>  335 - 352   (ASN  674  - ALA  691  <=> LEU  335  - ARG  352 )                          
  16: s001-A ehji-A   693 - 717 <=>  353 - 377   (GLU  693  - VAL  717  <=> GLU  353  - SER  377 )                          
  17: s001-A ehif-A   334 - 342 <=>   21 -  29   (PHE  334  - TYR  342  <=> SER   21  - HIS   29 )                          
  17: s001-A ehif-A   344 - 356 <=>   30 -  42   (LEU  344  - ALA  356  <=> PRO   30  - SER   42 )                          
  17: s001-A ehif-A   384 - 400 <=>   68 -  84   (CYS  384  - TYR  400  <=> PHE   68  - LYS   84 )                          
  17: s001-A ehif-A   416 - 423 <=>   96 - 103   (PRO  416  - ALA  423  <=> HIS   96  - SER  103 )                          
  17: s001-A ehif-A   424 - 427 <=>  106 - 109   (GLY  424  - ASN  427  <=> PRO  106  - LEU  109 )                          
  17: s001-A ehif-A   428 - 434 <=>  111 - 117   (THR  428  - ILE  434  <=> LYS  111  - GLN  117 )                          
  17: s001-A ehif-A   450 - 478 <=>  119 - 147   (TYR  450  - GLN  478  <=> ASP  119  - TRP  147 )                          
  17: s001-A ehif-A   483 - 532 <=>  171 - 220   (TYR  483  - VAL  532  <=> LYS  171  - GLU  220 )                          
  17: s001-A ehif-A   548 - 554 <=>  221 - 227   (PHE  548  - PHE  554  <=> LYS  221  - ASP  227 )                          
  17: s001-A ehif-A   562 - 575 <=>  228 - 241   (GLY  562  - TYR  575  <=> SER  228  - LEU  241 )                          
  17: s001-A ehif-A   577 - 581 <=>  242 - 246   (ALA  577  - ASN  581  <=> ASP  242  - GLU  246 )                          
  17: s001-A ehif-A   582 - 611 <=>  248 - 277   (HIS  582  - LEU  611  <=> SER  248  - GLY  277 )                          
  17: s001-A ehif-A   618 - 621 <=>  278 - 281   (LEU  618  - ARG  621  <=> TRP  278  - GLN  281 )                          
  17: s001-A ehif-A   629 - 664 <=>  285 - 320   (GLY  629  - ALA  664  <=> ARG  285  - GLN  320 )                          
  17: s001-A ehif-A   667 - 671 <=>  321 - 325   (TYR  667  - ARG  671  <=> ILE  321  - GLU  325 )                          
  17: s001-A ehif-A   674 - 691 <=>  326 - 343   (ASN  674  - ALA  691  <=> MET  326  - ARG  343 )                          
  17: s001-A ehif-A   693 - 718 <=>  344 - 369   (GLU  693  - ALA  718  <=> PRO  344  - PHE  369 )                          
  18: s001-A eku8-A   333 - 338 <=>   39 -  44   (LEU  333  - ASN  338  <=> GLY   39  - SER   44 )                          
  18: s001-A eku8-A   339 - 361 <=>   47 -  69   (VAL  339  - VAL  361  <=> LEU   47  - LYS   69 )                          
  18: s001-A eku8-A   367 - 371 <=>   70 -  74   (LEU  367  - THR  371  <=> LEU   70  - GLU   74 )                          
  18: s001-A eku8-A   384 - 397 <=>   91 - 104   (CYS  384  - TYR  397  <=> MET   91  - ASN  104 )                          
  18: s001-A eku8-A   398 - 401 <=>  107 - 110   (ASN  398  - VAL  401  <=> GLY  107  - ARG  110 )                          
  18: s001-A eku8-A   415 - 423 <=>  122 - 130   (THR  415  - ALA  423  <=> GLU  122  - ASN  130 )                          
  18: s001-A eku8-A   425 - 428 <=>  131 - 134   (ILE  425  - THR  428  <=> GLU  131  - CYS  134 )                          
  18: s001-A eku8-A   430 - 433 <=>  135 - 138   (ALA  430  - CYS  433  <=> PRO  135  - ASN  138 )                          
  18: s001-A eku8-A   453 - 472 <=>  143 - 162   (ARG  453  - THR  472  <=> GLN  143  - LEU  162 )                          
  18: s001-A eku8-A   478 - 481 <=>  163 - 166   (GLN  478  - PHE  481  <=> PRO  163  - ASN  166 )                          
  18: s001-A eku8-A   491 - 532 <=>  168 - 209   (LEU  491  - VAL  532  <=> SER  168  - GLU  209 )                          
  18: s001-A eku8-A   548 - 551 <=>  212 - 215   (PHE  548  - ASP  551  <=> THR  212  - LYS  215 )                          
  18: s001-A eku8-A   552 - 555 <=>  218 - 221   (GLU  552  - ASN  555  <=> CYS  218  - ASP  221 )                          
  18: s001-A eku8-A   565 - 579 <=>  222 - 236   (GLY  565  - CYS  579  <=> SER  222  - LEU  236 )                          
  18: s001-A eku8-A   580 - 583 <=>  240 - 243   (SER  580  - ALA  583  <=> GLY  240  - VAL  243 )                          
  18: s001-A eku8-A   584 - 610 <=>  245 - 271   (ALA  584  - MET  610  <=> THR  245  - LEU  271 )                          
  18: s001-A eku8-A   618 - 621 <=>  273 - 276   (LEU  618  - ARG  621  <=> ILE  273  - ASN  276 )                          
  18: s001-A eku8-A   629 - 667 <=>  285 - 323   (GLY  629  - TYR  667  <=> PHE  285  - LEU  323 )                          
  18: s001-A eku8-A   671 - 674 <=>  324 - 327   (ARG  671  - ASN  674  <=> GLU  324  - ASP  327 )                          
  18: s001-A eku8-A   676 - 700 <=>  328 - 352   (GLU  676  - LEU  700  <=> ILE  328  - GLY  352 )                          
  18: s001-A eku8-A   701 - 724 <=>  354 - 377   (PHE  701  - ILE  724  <=> PHE  354  - GLN  377 )                          
  18: s001-A eku8-A   727 - 730 <=>  380 - 383   (TYR  727  - ALA  730  <=> PHE  380  - LEU  383 )                          
  19: s001-A egpc-A   337 - 344 <=>   16 -  23   (PHE  337  - LEU  344  <=> TRP   16  - GLY   23 )                          
  19: s001-A egpc-A   346 - 354 <=>   44 -  52   (PHE  346  - LEU  354  <=> TRP   44  - ILE   52 )                          
  19: s001-A egpc-A   384 - 397 <=>   76 -  89   (CYS  384  - TYR  397  <=> THR   76  - VAL   89 )                          
  19: s001-A egpc-A   398 - 402 <=>   91 -  95   (ASN  398  - ARG  402  <=> ARG   91  - GLU   95 )                          
  19: s001-A egpc-A   415 - 422 <=>  103 - 110   (THR  415  - ALA  422  <=> LEU  103  - LEU  110 )                          
  19: s001-A egpc-A   424 - 427 <=>  113 - 116   (GLY  424  - ASN  427  <=> ALA  113  - ARG  116 )                          
  19: s001-A egpc-A   428 - 434 <=>  118 - 124   (THR  428  - ILE  434  <=> ILE  118  - GLU  124 )                          
  19: s001-A egpc-A   450 - 464 <=>  126 - 140   (TYR  450  - LEU  464  <=> ALA  126  - THR  140 )                          
  19: s001-A egpc-A   466 - 481 <=>  141 - 156   (SER  466  - PHE  481  <=> VAL  141  - LEU  156 )                          
  19: s001-A egpc-A   483 - 532 <=>  169 - 218   (TYR  483  - VAL  532  <=> SER  169  - LYS  218 )                          
  19: s001-A egpc-A   551 - 554 <=>  228 - 231   (ASP  551  - PHE  554  <=> VAL  228  - GLN  231 )                          
  19: s001-A egpc-A   562 - 575 <=>  232 - 245   (GLY  562  - TYR  575  <=> ALA  232  - LEU  245 )                          
  19: s001-A egpc-A   577 - 580 <=>  246 - 249   (ALA  577  - SER  580  <=> ARG  246  - LYS  249 )                          
  19: s001-A egpc-A   581 - 611 <=>  251 - 281   (ASN  581  - LEU  611  <=> LEU  251  - ASN  281 )                          
  19: s001-A egpc-A   621 - 627 <=>  283 - 289   (ARG  621  - ALA  627  <=> GLY  283  - ASN  289 )                          
  19: s001-A egpc-A   629 - 664 <=>  290 - 325   (GLY  629  - ALA  664  <=> MET  290  - CYS  325 )                          
  19: s001-A egpc-A   667 - 670 <=>  326 - 329   (TYR  667  - THR  670  <=> ASN  326  - SER  329 )                          
  19: s001-A egpc-A   674 - 691 <=>  330 - 347   (ASN  674  - ALA  691  <=> GLN  330  - ILE  347 )                          
  19: s001-A egpc-A   693 - 700 <=>  348 - 355   (GLU  693  - LEU  700  <=> PRO  348  - VAL  355 )                          
  19: s001-A egpc-A   701 - 720 <=>  357 - 376   (PHE  701  - LEU  720  <=> VAL  357  - THR  376 )                          
  20: s001-A el78-A   333 - 338 <=>   41 -  46   (LEU  333  - ASN  338  <=> LYS   41  - SER   46 )                          
  20: s001-A el78-A   339 - 361 <=>   49 -  71   (VAL  339  - VAL  361  <=> LEU   49  - SER   71 )                          
  20: s001-A el78-A   365 - 369 <=>   73 -  77   (VAL  365  - PRO  369  <=> GLN   73  - TYR   77 )                          
  20: s001-A el78-A   384 - 397 <=>   95 - 108   (CYS  384  - TYR  397  <=> VAL   95  - ASN  108 )                          
  20: s001-A el78-A   398 - 402 <=>  110 - 114   (ASN  398  - ARG  402  <=> TRP  110  - THR  114 )                          
  20: s001-A el78-A   415 - 424 <=>  122 - 131   (THR  415  - GLY  424  <=> LEU  122  - ASP  131 )                          
  20: s001-A el78-A   425 - 428 <=>  135 - 138   (ILE  425  - THR  428  <=> LEU  135  - CYS  138 )                          
  20: s001-A el78-A   430 - 433 <=>  139 - 142   (ALA  430  - CYS  433  <=> PRO  139  - ASN  142 )                          
  20: s001-A el78-A   455 - 473 <=>  149 - 167   (LEU  455  - ARG  473  <=> HIS  149  - GLU  167 )                          
  20: s001-A el78-A   487 - 498 <=>  168 - 179   (GLU  487  - VAL  498  <=> ASN  168  - CYS  179 )                          
  20: s001-A el78-A   500 - 534 <=>  180 - 214   (VAL  500  - GLY  534  <=> LEU  180  - HIS  214 )                          
  20: s001-A el78-A   547 - 550 <=>  215 - 218   (ARG  547  - LEU  550  <=> HIS  215  - SER  218 )                          
  20: s001-A el78-A   562 - 609 <=>  219 - 266   (GLY  562  - CYS  609  <=> SER  219  - VAL  266 )                          
  20: s001-A el78-A   610 - 613 <=>  268 - 271   (MET  610  - PHE  613  <=> GLY  268  - MET  271 )                          
  20: s001-A el78-A   618 - 622 <=>  272 - 276   (LEU  618  - PHE  622  <=> ASN  272  - ILE  276 )                          
  20: s001-A el78-A   627 - 631 <=>  279 - 283   (ALA  627  - VAL  631  <=> VAL  279  - GLN  283 )                          
  20: s001-A el78-A   633 - 667 <=>  284 - 318   (CYS  633  - TYR  667  <=> LEU  284  - LEU  318 )                          
  20: s001-A el78-A   670 - 674 <=>  319 - 323   (THR  670  - ASN  674  <=> GLU  319  - GLU  323 )                          
  20: s001-A el78-A   677 - 689 <=>  327 - 339   (GLY  677  - VAL  689  <=> ARG  327  - ARG  339 )                          
  20: s001-A el78-A   693 - 700 <=>  340 - 347   (GLU  693  - LEU  700  <=> LYS  340  - GLY  347 )                          
  20: s001-A el78-A   701 - 720 <=>  349 - 368   (PHE  701  - LEU  720  <=> PHE  349  - VAL  368 )                          
  21: s001-A eidg-A   332 - 338 <=>   40 -  46   (PHE  332  - ASN  338  <=> ILE   40  - SER   46 )                          
  21: s001-A eidg-A   339 - 362 <=>   49 -  72   (VAL  339  - SER  362  <=> LEU   49  - ARG   72 )                          
  21: s001-A eidg-A   365 - 372 <=>   73 -  80   (VAL  365  - GLU  372  <=> LYS   73  - LYS   80 )                          
  21: s001-A eidg-A   381 - 397 <=>   91 - 107   (PHE  381  - TYR  397  <=> VAL   91  - ASN  107 )                          
  21: s001-A eidg-A   398 - 401 <=>  110 - 113   (ASN  398  - VAL  401  <=> GLY  110  - LYS  113 )                          
  21: s001-A eidg-A   416 - 423 <=>  126 - 133   (PRO  416  - ALA  423  <=> TYR  126  - ASN  133 )                          
  21: s001-A eidg-A   425 - 428 <=>  134 - 137   (ILE  425  - THR  428  <=> GLY  134  - CYS  137 )                          
  21: s001-A eidg-A   430 - 433 <=>  138 - 141   (ALA  430  - CYS  433  <=> PRO  138  - ASN  141 )                          
  21: s001-A eidg-A   453 - 473 <=>  146 - 166   (ARG  453  - ARG  473  <=> GLN  146  - PRO  166 )                          
  21: s001-A eidg-A   479 - 482 <=>  167 - 170   (PRO  479  - GLY  482  <=> GLY  167  - PHE  170 )                          
  21: s001-A eidg-A   491 - 532 <=>  171 - 212   (LEU  491  - VAL  532  <=> HIS  171  - ASP  212 )                          
  21: s001-A eidg-A   548 - 552 <=>  215 - 219   (PHE  548  - GLU  552  <=> SER  215  - LEU  219 )                          
  21: s001-A eidg-A   562 - 566 <=>  223 - 227   (GLY  562  - TRP  566  <=> THR  223  - ARG  227 )                          
  21: s001-A eidg-A   568 - 580 <=>  228 - 240   (VAL  568  - SER  580  <=> ILE  228  - GLU  240 )                          
  21: s001-A eidg-A   581 - 608 <=>  245 - 272   (ASN  581  - ILE  608  <=> LEU  245  - ILE  272 )                          
  21: s001-A eidg-A   617 - 621 <=>  276 - 280   (ASP  617  - ARG  621  <=> LEU  276  - THR  280 )                          
  21: s001-A eidg-A   629 - 667 <=>  288 - 326   (GLY  629  - TYR  667  <=> PHE  288  - LEU  326 )                          
  21: s001-A eidg-A   671 - 674 <=>  327 - 330   (ARG  671  - ASN  674  <=> GLU  327  - ASP  330 )                          
  21: s001-A eidg-A   676 - 700 <=>  331 - 355   (GLU  676  - LEU  700  <=> ASP  331  - GLY  355 )                          
  21: s001-A eidg-A   701 - 725 <=>  357 - 381   (PHE  701  - HIS  725  <=> PHE  357  - PHE  381 )                          
  22: s001-A eiw1-A   333 - 337 <=>   33 -  37   (LEU  333  - PHE  337  <=> ARG   33  - TYR   37 )                          
  22: s001-A eiw1-A   339 - 361 <=>   44 -  66   (VAL  339  - VAL  361  <=> TYR   44  - TYR   66 )                          
  22: s001-A eiw1-A   365 - 368 <=>   69 -  72   (VAL  365  - GLY  368  <=> GLU   69  - PHE   72 )                          
  22: s001-A eiw1-A   381 - 396 <=>   84 -  99   (PHE  381  - ALA  396  <=> CYS   84  - LEU   99 )                          
  22: s001-A eiw1-A   398 - 402 <=>  102 - 106   (ASN  398  - ARG  402  <=> LEU  102  - HIS  106 )                          
  22: s001-A eiw1-A   415 - 418 <=>  114 - 117   (THR  415  - LEU  418  <=> LEU  114  - ILE  117 )                          
  22: s001-A eiw1-A   419 - 422 <=>  119 - 122   (TYR  419  - ALA  422  <=> LYS  119  - LEU  122 )                          
  22: s001-A eiw1-A   425 - 434 <=>  123 - 132   (ILE  425  - ILE  434  <=> LYS  123  - CYS  132 )                          
  22: s001-A eiw1-A   453 - 469 <=>  137 - 153   (ARG  453  - GLY  469  <=> ALA  137  - ILE  153 )                          
  22: s001-A eiw1-A   471 - 474 <=>  154 - 157   (LEU  471  - VAL  474  <=> MET  154  - GLY  157 )                          
  22: s001-A eiw1-A   478 - 481 <=>  158 - 161   (GLN  478  - PHE  481  <=> LEU  158  - PHE  161 )                          
  22: s001-A eiw1-A   488 - 529 <=>  162 - 203   (VAL  488  - LEU  529  <=> ASN  162  - GLN  203 )                          
  22: s001-A eiw1-A   547 - 550 <=>  204 - 207   (ARG  547  - LEU  550  <=> GLU  204  - THR  207 )                          
  22: s001-A eiw1-A   562 - 612 <=>  209 - 259   (GLY  562  - SER  612  <=> SER  209  - ILE  259 )                          
  22: s001-A eiw1-A   614 - 617 <=>  260 - 263   (HIS  614  - ASP  617  <=> GLN  260  - ASP  263 )                          
  22: s001-A eiw1-A   619 - 622 <=>  268 - 271   (GLY  619  - PHE  622  <=> ARG  268  - GLY  271 )                          
  22: s001-A eiw1-A   629 - 660 <=>  277 - 308   (GLY  629  - LEU  660  <=> THR  277  - CYS  308 )                          
  22: s001-A eiw1-A   666 - 669 <=>  310 - 313   (LEU  666  - ARG  669  <=> GLU  310  - ALA  313 )                          
  22: s001-A eiw1-A   671 - 674 <=>  314 - 317   (ARG  671  - ASN  674  <=> SER  314  - THR  317 )                          
  22: s001-A eiw1-A   676 - 700 <=>  318 - 342   (GLU  676  - LEU  700  <=> THR  318  - GLY  342 )                          
  22: s001-A eiw1-A   701 - 721 <=>  344 - 364   (PHE  701  - ILE  721  <=> PHE  344  - ILE  364 )                          
  23: s001-A el65-A    28 -  35 <=>   14 -  21   (GLN   28  - THR   35  <=> SER   14  - SER   21 )                          
  23: s001-A el65-A    90 -  95 <=>   45 -  50   (LEU   90  - PHE   95  <=> LEU   45  - ARG   50 )                          
  23: s001-A el65-A   112 - 115 <=>   52 -  55   (LEU  112  - GLY  115  <=> ASP   52  - GLU   55 )                          
  23: s001-A el65-A   273 - 276 <=>   57 -  60   (GLN  273  - ILE  276  <=> VAL   57  - ARG   60 )                          
  23: s001-A el65-A   338 - 344 <=>   86 -  92   (ASN  338  - LEU  344  <=> VAL   86  - GLY   92 )                          
  23: s001-A el65-A   345 - 368 <=>  122 - 145   (THR  345  - GLY  368  <=> PHE  122  - SER  145 )                          
  23: s001-A el65-A   380 - 398 <=>  159 - 177   (LEU  380  - ASN  398  <=> PHE  159  - GLY  177 )                          
  23: s001-A el65-A   399 - 402 <=>  179 - 182   (SER  399  - ARG  402  <=> GLN  179  - ILE  182 )                          
  23: s001-A el65-A   414 - 421 <=>  189 - 196   (LEU  414  - CYS  421  <=> ASN  189  - LYS  196 )                          
  23: s001-A el65-A   424 - 428 <=>  200 - 204   (GLY  424  - THR  428  <=> SER  200  - PHE  204 )                          
  23: s001-A el65-A   431 - 434 <=>  205 - 208   (LYS  431  - ILE  434  <=> PRO  205  - TYR  208 )                          
  23: s001-A el65-A   449 - 474 <=>  209 - 234   (HIS  449  - VAL  474  <=> PRO  209  - PRO  234 )                          
  23: s001-A el65-A   491 - 532 <=>  237 - 278   (LEU  491  - VAL  532  <=> ARG  237  - THR  278 )                          
  23: s001-A el65-A   548 - 554 <=>  280 - 286   (PHE  548  - PHE  554  <=> ILE  280  - ALA  286 )                          
  23: s001-A el65-A   562 - 615 <=>  287 - 340   (GLY  562  - TYR  615  <=> GLN  287  - GLY  340 )                          
  23: s001-A el65-A   621 - 627 <=>  341 - 347   (ARG  621  - ALA  627  <=> ALA  341  - GLY  347 )                          
  23: s001-A el65-A   629 - 653 <=>  348 - 372   (GLY  629  - GLU  653  <=> LEU  348  - LYS  372 )                          
  23: s001-A el65-A   654 - 664 <=>  374 - 384   (SER  654  - ALA  664  <=> GLY  374  - ILE  384 )                          
  23: s001-A el65-A   668 - 672 <=>  386 - 390   (HIS  668  - TYR  672  <=> LEU  386  - ASP  390 )                          
  23: s001-A el65-A   679 - 700 <=>  394 - 415   (ALA  679  - LEU  700  <=> GLN  394  - GLY  415 )                          
  23: s001-A el65-A   701 - 718 <=>  417 - 434   (PHE  701  - ALA  718  <=> ALA  417  - TYR  434 )                          
  24: s001-A eh6u-A   337 - 344 <=>   11 -  18   (PHE  337  - LEU  344  <=> VAL   11  - GLY   18 )                          
  24: s001-A eh6u-A   345 - 354 <=>   39 -  48   (THR  345  - LEU  354  <=> GLY   39  - MET   48 )                          
  24: s001-A eh6u-A   384 - 397 <=>   73 -  86   (CYS  384  - TYR  397  <=> PHE   73  - LEU   86 )                          
  24: s001-A eh6u-A   398 - 402 <=>   88 -  92   (ASN  398  - ARG  402  <=> LEU   88  - LYS   92 )                          
  24: s001-A eh6u-A   416 - 419 <=>  102 - 105   (PRO  416  - TYR  419  <=> SER  102  - PHE  105 )                          
  24: s001-A eh6u-A   422 - 425 <=>  106 - 109   (ALA  422  - ILE  425  <=> GLY  106  - SER  109 )                          
  24: s001-A eh6u-A   426 - 429 <=>  112 - 115   (VAL  426  - LYS  429  <=> GLU  112  - MET  115 )                          
  24: s001-A eh6u-A   430 - 433 <=>  117 - 120   (ALA  430  - CYS  433  <=> GLU  117  - ARG  120 )                          
  24: s001-A eh6u-A   448 - 469 <=>  121 - 142   (VAL  448  - GLY  469  <=> VAL  121  - LEU  142 )                          
  24: s001-A eh6u-A   471 - 481 <=>  143 - 153   (LEU  471  - PHE  481  <=> ILE  143  - LEU  153 )                          
  24: s001-A eh6u-A   483 - 532 <=>  165 - 214   (TYR  483  - VAL  532  <=> GLY  165  - LYS  214 )                          
  24: s001-A eh6u-A   548 - 551 <=>  215 - 218   (PHE  548  - ASP  551  <=> LEU  215  - VAL  218 )                          
  24: s001-A eh6u-A   552 - 555 <=>  223 - 226   (GLU  552  - ASN  555  <=> ASP  223  - LYS  226 )                          
  24: s001-A eh6u-A   564 - 571 <=>  231 - 238   (SER  564  - SER  571  <=> LEU  231  - TYR  238 )                          
  24: s001-A eh6u-A   573 - 581 <=>  239 - 247   (VAL  573  - ASN  581  <=> ASN  239  - LEU  247 )                          
  24: s001-A eh6u-A   582 - 610 <=>  249 - 277   (HIS  582  - MET  610  <=> GLU  249  - MET  277 )                          
  24: s001-A eh6u-A   617 - 632 <=>  279 - 294   (ASP  617  - THR  632  <=> ILE  279  - GLN  294 )                          
  24: s001-A eh6u-A   634 - 664 <=>  295 - 325   (SER  634  - ALA  664  <=> LEU  295  - SER  325 )                          
  24: s001-A eh6u-A   667 - 670 <=>  326 - 329   (TYR  667  - THR  670  <=> GLN  326  - GLY  329 )                          
  24: s001-A eh6u-A   674 - 691 <=>  330 - 347   (ASN  674  - ALA  691  <=> TRP  330  - SER  347 )                          
  24: s001-A eh6u-A   693 - 700 <=>  348 - 355   (GLU  693  - LEU  700  <=> PRO  348  - ASN  355 )                          
  24: s001-A eh6u-A   701 - 718 <=>  358 - 375   (PHE  701  - ALA  718  <=> PHE  358  - TYR  375 )                          
  25: s001-A eliv-A     7 -  16 <=>    1 -  10   (ARG    7  - ASP   16  <=> MET    1  - LYS   10 )                          
  25: s001-A eliv-A    18 -  23 <=>   11 -  16   (GLU   18  - SER   23  <=> GLY   11  - ASN   16 )                          
  25: s001-A eliv-A    81 -  84 <=>   18 -  21   (CYS   81  - GLY   84  <=> GLY   18  - LEU   21 )                          
  25: s001-A eliv-A   106 - 109 <=>   22 -  25   (HIS  106  - GLY  109  <=> SER   22  - ALA   25 )                          
  25: s001-A eliv-A   130 - 133 <=>   26 -  29   (ARG  130  - GLU  133  <=> ASN   26  - ARG   29 )                          
  25: s001-A eliv-A   196 - 199 <=>   31 -  34   (ASP  196  - GLN  199  <=> LYS   31  - ASP   34 )                          
  25: s001-A eliv-A   247 - 252 <=>   38 -  43   (HIS  247  - THR  252  <=> LEU   38  - LEU   43 )                          
  25: s001-A eliv-A   255 - 267 <=>   44 -  56   (ASP  255  - LEU  267  <=> ASN   44  - ARG   56 )                          
  25: s001-A eliv-A   275 - 281 <=>   61 -  67   (ALA  275  - ALA  281  <=> GLY   61  - ASP   67 )                          
  25: s001-A eliv-A   326 - 329 <=>   70 -  73   (PHE  326  - SER  329  <=> TYR   70  - PRO   73 )                          
  25: s001-A eliv-A   333 - 336 <=>   94 -  97   (LEU  333  - SER  336  <=> SER   94  - TYR   97 )                          
  25: s001-A eliv-A   340 - 344 <=>  107 - 111   (PRO  340  - LEU  344  <=> LEU  107  - GLY  111 )                          
  25: s001-A eliv-A   345 - 368 <=>  137 - 160   (THR  345  - GLY  368  <=> VAL  137  - LEU  160 )                          
  25: s001-A eliv-A   379 - 383 <=>  173 - 177   (GLU  379  - PRO  383  <=> PHE  173  - ILE  177 )                          
  25: s001-A eliv-A   385 - 388 <=>  178 - 181   (ILE  385  - VAL  388  <=> LEU  178  - MET  181 )                          
  25: s001-A eliv-A   390 - 398 <=>  182 - 190   (GLN  390  - ASN  398  <=> ILE  182  - ALA  190 )                          
  25: s001-A eliv-A   399 - 402 <=>  192 - 195   (SER  399  - ARG  402  <=> LYS  192  - LYS  195 )                          
  25: s001-A eliv-A   415 - 419 <=>  204 - 208   (THR  415  - TYR  419  <=> GLU  204  - TYR  208 )                          
  25: s001-A eliv-A   420 - 423 <=>  213 - 216   (ALA  420  - ALA  423  <=> HIS  213  - PRO  216 )                          
  25: s001-A eliv-A   432 - 435 <=>  217 - 220   (VAL  432  - PHE  435  <=> LEU  217  - ARG  220 )                          
  25: s001-A eliv-A   448 - 474 <=>  221 - 247   (VAL  448  - VAL  474  <=> GLN  221  - ASP  247 )                          
  25: s001-A eliv-A   491 - 532 <=>  249 - 290   (LEU  491  - VAL  532  <=> ASN  249  - LYS  290 )                          
  25: s001-A eliv-A   551 - 556 <=>  293 - 298   (ASP  551  - VAL  556  <=> LYS  293  - ALA  298 )                          
  25: s001-A eliv-A   565 - 580 <=>  299 - 314   (GLY  565  - SER  580  <=> ALA  299  - LEU  314 )                          
  25: s001-A eliv-A   581 - 611 <=>  318 - 348   (ASN  581  - LEU  611  <=> THR  318  - LEU  348 )                          
  25: s001-A eliv-A   618 - 624 <=>  349 - 355   (LEU  618  - CYS  624  <=> SER  349  - LYS  355 )                          
  25: s001-A eliv-A   626 - 653 <=>  356 - 383   (HIS  626  - GLU  653  <=> ASP  356  - ASN  383 )                          
  25: s001-A eliv-A   654 - 664 <=>  385 - 395   (SER  654  - ALA  664  <=> ARG  385  - VAL  395 )                          
  25: s001-A eliv-A   667 - 670 <=>  396 - 399   (TYR  667  - THR  670  <=> GLU  396  - TRP  399 )                          
  25: s001-A eliv-A   674 - 700 <=>  400 - 426   (ASN  674  - LEU  700  <=> MET  400  - GLY  426 )                          
  25: s001-A eliv-A   701 - 720 <=>  428 - 447   (PHE  701  - LEU  720  <=> PHE  428  - VAL  447 )                          
  25: s001-A eliv-A   737 - 740 <=>  460 - 463   (THR  737  - ARG  740  <=> LYS  460  - SER  463 )                          
  26: s001-A ejx9-A   245 - 248 <=>    1 -   4   (ASN  245  - ARG  248  <=> MET    1  - GLN    4 )                          
  26: s001-A ejx9-A   337 - 344 <=>   19 -  26   (PHE  337  - LEU  344  <=> TRP   19  - GLY   26 )                          
  26: s001-A ejx9-A   345 - 350 <=>   44 -  49   (THR  345  - ALA  350  <=> THR   44  - VAL   49 )                          
  26: s001-A ejx9-A   351 - 354 <=>   51 -  54   (THR  351  - LEU  354  <=> VAL   51  - PRO   54 )                          
  26: s001-A ejx9-A   385 - 402 <=>   78 -  95   (ILE  385  - ARG  402  <=> ILE   78  - LYS   95 )                          
  26: s001-A ejx9-A   413 - 424 <=>  102 - 113   (ARG  413  - GLY  424  <=> SER  102  - LEU  113 )                          
  26: s001-A ejx9-A   425 - 428 <=>  119 - 122   (ILE  425  - THR  428  <=> GLU  119  - ALA  122 )                          
  26: s001-A ejx9-A   430 - 434 <=>  124 - 128   (ALA  430  - ILE  434  <=> ARG  124  - ASN  128 )                          
  26: s001-A ejx9-A   448 - 463 <=>  131 - 146   (VAL  448  - ILE  463  <=> GLN  131  - THR  146 )                          
  26: s001-A ejx9-A   467 - 475 <=>  147 - 155   (LEU  467  - SER  475  <=> LEU  147  - ARG  155 )                          
  26: s001-A ejx9-A   477 - 481 <=>  156 - 160   (LYS  477  - PHE  481  <=> PRO  156  - LEU  160 )                          
  26: s001-A ejx9-A   483 - 532 <=>  173 - 222   (TYR  483  - VAL  532  <=> SER  173  - ARG  222 )                          
  26: s001-A ejx9-A   551 - 554 <=>  241 - 244   (ASP  551  - PHE  554  <=> GLU  241  - TYR  244 )                          
  26: s001-A ejx9-A   562 - 575 <=>  245 - 258   (GLY  562  - TYR  575  <=> GLN  245  - HIS  258 )                          
  26: s001-A ejx9-A   577 - 581 <=>  259 - 263   (ALA  577  - ASN  581  <=> ARG  259  - ILE  263 )                          
  26: s001-A ejx9-A   582 - 614 <=>  265 - 297   (HIS  582  - HIS  614  <=> GLN  265  - HIS  297 )                          
  26: s001-A ejx9-A   620 - 623 <=>  298 - 301   (LYS  620  - SER  623  <=> ASP  298  - ALA  301 )                          
  26: s001-A ejx9-A   629 - 664 <=>  305 - 340   (GLY  629  - ALA  664  <=> SER  305  - CYS  340 )                          
  26: s001-A ejx9-A   667 - 670 <=>  341 - 344   (TYR  667  - THR  670  <=> ASN  341  - GLU  344 )                          
  26: s001-A ejx9-A   674 - 691 <=>  345 - 362   (ASN  674  - ALA  691  <=> GLN  345  - ARG  362 )                          
  26: s001-A ejx9-A   693 - 701 <=>  363 - 371   (GLU  693  - PHE  701  <=> PRO  363  - TYR  371 )                          
  26: s001-A ejx9-A   702 - 721 <=>  373 - 392   (PRO  702  - ILE  721  <=> ALA  373  - LEU  392 )                          
  27: s001-A efj3-A   338 - 344 <=>   16 -  22   (ASN  338  - LEU  344  <=> GLN   16  - GLY   22 )                          
  27: s001-A efj3-A   345 - 348 <=>   47 -  50   (THR  345  - THR  348  <=> LEU   47  - LEU   50 )                          
  27: s001-A efj3-A   349 - 355 <=>   52 -  58   (ILE  349  - ILE  355  <=> ILE   52  - GLY   58 )                          
  27: s001-A efj3-A   384 - 397 <=>   80 -  93   (CYS  384  - TYR  397  <=> SER   80  - ILE   93 )                          
  27: s001-A efj3-A   398 - 402 <=>   95 -  99   (ASN  398  - ARG  402  <=> HIS   95  - GLU   99 )                          
  27: s001-A efj3-A   415 - 421 <=>  109 - 115   (THR  415  - CYS  421  <=> HIS  109  - LEU  115 )                          
  27: s001-A efj3-A   424 - 427 <=>  118 - 121   (GLY  424  - ASN  427  <=> GLN  118  - VAL  121 )                          
  27: s001-A efj3-A   428 - 433 <=>  123 - 128   (THR  428  - CYS  433  <=> PHE  123  - GLN  128 )                          
  27: s001-A efj3-A   448 - 465 <=>  129 - 146   (VAL  448  - PHE  465  <=> ARG  129  - VAL  146 )                          
  27: s001-A efj3-A   467 - 481 <=>  147 - 161   (LEU  467  - PHE  481  <=> TYR  147  - LEU  161 )                          
  27: s001-A efj3-A   483 - 532 <=>  173 - 222   (TYR  483  - VAL  532  <=> ASN  173  - GLU  222 )                          
  27: s001-A efj3-A   549 - 553 <=>  225 - 229   (ASN  549  - PRO  553  <=> ASN  225  - ASP  229 )                          
  27: s001-A efj3-A   561 - 575 <=>  233 - 247   (ASN  561  - TYR  575  <=> GLY  233  - ARG  247 )                          
  27: s001-A efj3-A   577 - 581 <=>  248 - 252   (ALA  577  - ASN  581  <=> SER  248  - THR  252 )                          
  27: s001-A efj3-A   582 - 608 <=>  254 - 280   (HIS  582  - ILE  608  <=> GLN  254  - GLN  280 )                          
  27: s001-A efj3-A   618 - 627 <=>  284 - 293   (LEU  618  - ALA  627  <=> ILE  284  - SER  293 )                          
  27: s001-A efj3-A   629 - 664 <=>  294 - 329   (GLY  629  - ALA  664  <=> MET  294  - THR  329 )                          
  27: s001-A efj3-A   667 - 672 <=>  330 - 335   (TYR  667  - TYR  672  <=> ASN  330  - ARG  335 )                          
  27: s001-A efj3-A   676 - 691 <=>  336 - 351   (GLU  676  - ALA  691  <=> PRO  336  - LYS  351 )                          
  27: s001-A efj3-A   693 - 700 <=>  352 - 359   (GLU  693  - LEU  700  <=> PRO  352  - ASN  359 )                          
  27: s001-A efj3-A   701 - 720 <=>  361 - 380   (PHE  701  - LEU  720  <=> PHE  361  - ALA  380 )                          
  28: s001-A edbe-A   333 - 337 <=>   39 -  43   (LEU  333  - PHE  337  <=> ARG   39  - ARG   43 )                          
  28: s001-A edbe-A   339 - 363 <=>   47 -  71   (VAL  339  - LEU  363  <=> LEU   47  - GLU   71 )                          
  28: s001-A edbe-A   365 - 369 <=>   72 -  76   (VAL  365  - PRO  369  <=> HIS   72  - LEU   76 )                          
  28: s001-A edbe-A   384 - 397 <=>   94 - 107   (CYS  384  - TYR  397  <=> VAL   94  - THR  107 )                          
  28: s001-A edbe-A   398 - 402 <=>  109 - 113   (ASN  398  - ARG  402  <=> TRP  109  - HIS  113 )                          
  28: s001-A edbe-A   415 - 420 <=>  121 - 126   (THR  415  - ALA  420  <=> LEU  121  - ALA  126 )                          
  28: s001-A edbe-A   421 - 433 <=>  128 - 140   (CYS  421  - CYS  433  <=> TYR  128  - ASP  140 )                          
  28: s001-A edbe-A   454 - 464 <=>  146 - 156   (TRP  454  - LEU  464  <=> LYS  146  - ALA  156 )                          
  28: s001-A edbe-A   466 - 473 <=>  157 - 164   (SER  466  - ARG  473  <=> PRO  157  - MET  164 )                          
  28: s001-A edbe-A   478 - 481 <=>  165 - 168   (GLN  478  - PHE  481  <=> PRO  165  - LYS  168 )                          
  28: s001-A edbe-A   491 - 532 <=>  170 - 211   (LEU  491  - VAL  532  <=> PRO  170  - SER  211 )                          
  28: s001-A edbe-A   551 - 554 <=>  221 - 224   (ASP  551  - PHE  554  <=> LYS  221  - SER  224 )                          
  28: s001-A edbe-A   562 - 613 <=>  225 - 276   (GLY  562  - PHE  613  <=> SER  225  - SER  276 )                          
  28: s001-A edbe-A   618 - 622 <=>  277 - 281   (LEU  618  - PHE  622  <=> LEU  277  - SER  281 )                          
  28: s001-A edbe-A   627 - 664 <=>  287 - 324   (ALA  627  - ALA  664  <=> ILE  287  - PHE  324 )                          
  28: s001-A edbe-A   670 - 674 <=>  329 - 333   (THR  670  - ASN  674  <=> ASN  329  - ASP  333 )                          
  28: s001-A edbe-A   677 - 690 <=>  336 - 349   (GLY  677  - LYS  690  <=> ILE  336  - ARG  349 )                          
  28: s001-A edbe-A   695 - 700 <=>  351 - 356   (LEU  695  - LEU  700  <=> LYS  351  - GLY  356 )                          
  28: s001-A edbe-A   701 - 720 <=>  358 - 377   (PHE  701  - LEU  720  <=> PHE  358  - LEU  377 )                          
  29: s001-A elmc-A   340 - 344 <=>   28 -  32   (PRO  340  - LEU  344  <=> ILE   28  - GLY   32 )                          
  29: s001-A elmc-A   345 - 354 <=>   52 -  61   (THR  345  - LEU  354  <=> VAL   52  - ILE   61 )                          
  29: s001-A elmc-A   384 - 397 <=>   88 - 101   (CYS  384  - TYR  397  <=> PRO   88  - VAL  101 )                          
  29: s001-A elmc-A   398 - 402 <=>  103 - 107   (ASN  398  - ARG  402  <=> PHE  103  - ARG  107 )                          
  29: s001-A elmc-A   416 - 422 <=>  116 - 122   (PRO  416  - ALA  422  <=> ASP  116  - CYS  122 )                          
  29: s001-A elmc-A   424 - 427 <=>  125 - 128   (GLY  424  - ASN  427  <=> MET  125  - LYS  128 )                          
  29: s001-A elmc-A   428 - 434 <=>  130 - 136   (THR  428  - ILE  434  <=> GLN  130  - ALA  136 )                          
  29: s001-A elmc-A   450 - 454 <=>  138 - 142   (TYR  450  - TRP  454  <=> CYS  138  - VAL  142 )                          
  29: s001-A elmc-A   456 - 475 <=>  143 - 162   (GLY  456  - SER  475  <=> VAL  143  - VAL  162 )                          
  29: s001-A elmc-A   478 - 481 <=>  163 - 166   (GLN  478  - PHE  481  <=> ILE  163  - THR  166 )                          
  29: s001-A elmc-A   483 - 532 <=>  177 - 226   (TYR  483  - VAL  532  <=> PRO  177  - THR  226 )                          
  29: s001-A elmc-A   551 - 554 <=>  236 - 239   (ASP  551  - PHE  554  <=> ASP  236  - TYR  239 )                          
  29: s001-A elmc-A   562 - 575 <=>  240 - 253   (GLY  562  - TYR  575  <=> ALA  240  - VAL  253 )                          
  29: s001-A elmc-A   577 - 580 <=>  254 - 257   (ALA  577  - SER  580  <=> GLU  254  - ASN  257 )                          
  29: s001-A elmc-A   581 - 610 <=>  259 - 288   (ASN  581  - MET  610  <=> LEU  259  - TYR  288 )                          
  29: s001-A elmc-A   618 - 622 <=>  289 - 293   (LEU  618  - PHE  622  <=> ASN  289  - GLU  293 )                          
  29: s001-A elmc-A   629 - 664 <=>  297 - 332   (GLY  629  - ALA  664  <=> SER  297  - SER  332 )                          
  29: s001-A elmc-A   667 - 670 <=>  333 - 336   (TYR  667  - THR  670  <=> LYS  333  - GLY  336 )                          
  29: s001-A elmc-A   674 - 691 <=>  337 - 354   (ASN  674  - ALA  691  <=> ALA  337  - GLN  354 )                          
  29: s001-A elmc-A   693 - 700 <=>  355 - 362   (GLU  693  - LEU  700  <=> SER  355  - GLY  362 )                          
  29: s001-A elmc-A   701 - 717 <=>  364 - 380   (PHE  701  - VAL  717  <=> PHE  364  - SER  380 )                          
  30: s001-A ejdt-A   333 - 336 <=>    6 -   9   (LEU  333  - SER  336  <=> MET    6  - VAL    9 )                          
  30: s001-A ejdt-A   339 - 343 <=>   22 -  26   (VAL  339  - THR  343  <=> LYS   22  - TYR   26 )                          
  30: s001-A ejdt-A   344 - 352 <=>   35 -  43   (LEU  344  - CYS  352  <=> TYR   35  - ILE   43 )                          
  30: s001-A ejdt-A   384 - 396 <=>   69 -  81   (CYS  384  - ALA  396  <=> ALA   69  - LEU   81 )                          
  30: s001-A ejdt-A   398 - 401 <=>   85 -  88   (ASN  398  - VAL  401  <=> GLN   85  - SER   88 )                          
  30: s001-A ejdt-A   415 - 422 <=>   99 - 106   (THR  415  - ALA  422  <=> PHE   99  - SER  106 )                          
  30: s001-A ejdt-A   424 - 427 <=>  109 - 112   (GLY  424  - ASN  427  <=> PRO  109  - ASN  112 )                          
  30: s001-A ejdt-A   428 - 434 <=>  114 - 120   (THR  428  - ILE  434  <=> LEU  114  - ARG  120 )                          
  30: s001-A ejdt-A   450 - 461 <=>  122 - 133   (TYR  450  - VAL  461  <=> SER  122  - GLY  133 )                          
  30: s001-A ejdt-A   463 - 481 <=>  134 - 152   (ILE  463  - PHE  481  <=> CYS  134  - LEU  152 )                          
  30: s001-A ejdt-A   482 - 532 <=>  166 - 216   (GLY  482  - VAL  532  <=> TYR  166  - SER  216 )                          
  30: s001-A ejdt-A   548 - 553 <=>  218 - 223   (PHE  548  - PRO  553  <=> GLU  218  - GLU  223 )                          
  30: s001-A ejdt-A   563 - 579 <=>  224 - 240   (VAL  563  - CYS  579  <=> GLN  224  - SER  240 )                          
  30: s001-A ejdt-A   580 - 583 <=>  244 - 247   (SER  580  - ALA  583  <=> ASP  244  - ASN  247 )                          
  30: s001-A ejdt-A   584 - 609 <=>  249 - 274   (ALA  584  - CYS  609  <=> LEU  249  - ILE  274 )                          
  30: s001-A ejdt-A   620 - 631 <=>  276 - 287   (LYS  620  - VAL  631  <=> GLN  276  - TYR  287 )                          
  30: s001-A ejdt-A   633 - 664 <=>  288 - 319   (CYS  633  - ALA  664  <=> MET  288  - SER  319 )                          
  30: s001-A ejdt-A   667 - 670 <=>  320 - 323   (TYR  667  - THR  670  <=> ASN  320  - ASP  323 )                          
  30: s001-A ejdt-A   676 - 691 <=>  326 - 341   (GLU  676  - ALA  691  <=> VAL  326  - LYS  341 )                          
  30: s001-A ejdt-A   693 - 700 <=>  342 - 349   (GLU  693  - LEU  700  <=> PRO  342  - GLY  349 )                          
  30: s001-A ejdt-A   701 - 717 <=>  351 - 367   (PHE  701  - VAL  717  <=> TYR  351  - SER  367 )                          
  31: s001-A ekwq-A   340 - 344 <=>   20 -  24   (PRO  340  - LEU  344  <=> TRP   20  - GLY   24 )                          
  31: s001-A ekwq-A   345 - 350 <=>   38 -  43   (THR  345  - ALA  350  <=> THR   38  - ILE   43 )                          
  31: s001-A ekwq-A   384 - 397 <=>   70 -  83   (CYS  384  - TYR  397  <=> THR   70  - PHE   83 )                          
  31: s001-A ekwq-A   398 - 402 <=>   85 -  89   (ASN  398  - ARG  402  <=> TRP   85  - GLU   89 )                          
  31: s001-A ekwq-A   416 - 422 <=>   98 - 104   (PRO  416  - ALA  422  <=> GLN   98  - VAL  104 )                          
  31: s001-A ekwq-A   424 - 427 <=>  107 - 110   (GLY  424  - ASN  427  <=> GLU  107  - ARG  110 )                          
  31: s001-A ekwq-A   428 - 434 <=>  113 - 119   (THR  428  - ILE  434  <=> PHE  113  - ARG  119 )                          
  31: s001-A ekwq-A   451 - 454 <=>  122 - 125   (ARG  451  - TRP  454  <=> ARG  122  - SER  125 )                          
  31: s001-A ekwq-A   456 - 467 <=>  126 - 137   (GLY  456  - LEU  467  <=> LYS  126  - ILE  137 )                          
  31: s001-A ekwq-A   468 - 476 <=>  139 - 147   (ALA  468  - TYR  476  <=> ALA  139  - THR  147 )                          
  31: s001-A ekwq-A   478 - 481 <=>  148 - 151   (GLN  478  - PHE  481  <=> GLY  148  - LEU  151 )                          
  31: s001-A ekwq-A   483 - 532 <=>  164 - 213   (TYR  483  - VAL  532  <=> THR  164  - ARG  213 )                          
  31: s001-A ekwq-A   551 - 555 <=>  220 - 224   (ASP  551  - ASN  555  <=> LEU  220  - GLU  224 )                          
  31: s001-A ekwq-A   562 - 583 <=>  226 - 247   (GLY  562  - ALA  583  <=> THR  226  - ARG  247 )                          
  31: s001-A ekwq-A   584 - 610 <=>  249 - 275   (ALA  584  - MET  610  <=> THR  249  - PHE  275 )                          
  31: s001-A ekwq-A   621 - 664 <=>  277 - 320   (ARG  621  - ALA  664  <=> GLU  277  - SER  320 )                          
  31: s001-A ekwq-A   667 - 670 <=>  321 - 324   (TYR  667  - THR  670  <=> ASN  321  - LYS  324 )                          
  31: s001-A ekwq-A   675 - 691 <=>  326 - 342   (ALA  675  - ALA  691  <=> ASP  326  - VAL  342 )                          
  31: s001-A ekwq-A   693 - 700 <=>  343 - 350   (GLU  693  - LEU  700  <=> PRO  343  - GLY  350 )                          
  31: s001-A ekwq-A   701 - 717 <=>  352 - 368   (PHE  701  - VAL  717  <=> VAL  352  - SER  368 )                          
  32: s001-A ef7l-A   318 - 321 <=>   22 -  25   (VAL  318  - LYS  321  <=> TYR   22  - VAL   25 )                          
  32: s001-A ef7l-A   333 - 337 <=>   31 -  35   (LEU  333  - PHE  337  <=> ARG   31  - GLY   35 )                          
  32: s001-A ef7l-A   339 - 362 <=>   40 -  63   (VAL  339  - SER  362  <=> PHE   40  - ALA   63 )                          
  32: s001-A ef7l-A   364 - 367 <=>   64 -  67   (LYS  364  - LEU  367  <=> ASN   64  - ILE   67 )                          
  32: s001-A ef7l-A   374 - 377 <=>   68 -  71   (LYS  374  - LEU  377  <=> PRO   68  - MET   71 )                          
  32: s001-A ef7l-A   383 - 397 <=>   84 -  98   (PRO  383  - TYR  397  <=> VAL   84  - GLY   98 )                          
  32: s001-A ef7l-A   398 - 402 <=>  100 - 104   (ASN  398  - ARG  402  <=> PHE  100  - ASP  104 )                          
  32: s001-A ef7l-A   415 - 423 <=>  112 - 120   (THR  415  - ALA  423  <=> LEU  112  - ASN  120 )                          
  32: s001-A ef7l-A   425 - 432 <=>  121 - 128   (ILE  425  - VAL  432  <=> ALA  121  - ASP  128 )                          
  32: s001-A ef7l-A   447 - 465 <=>  129 - 147   (ASN  447  - PHE  465  <=> ARG  129  - VAL  147 )                          
  32: s001-A ef7l-A   467 - 474 <=>  148 - 155   (LEU  467  - VAL  474  <=> GLY  148  - MET  155 )                          
  32: s001-A ef7l-A   479 - 482 <=>  156 - 159   (PRO  479  - GLY  482  <=> ARG  156  - GLN  159 )                          
  32: s001-A ef7l-A   485 - 494 <=>  166 - 175   (LYS  485  - ILE  494  <=> SER  166  - TYR  175 )                          
  32: s001-A ef7l-A   496 - 532 <=>  176 - 212   (ALA  496  - VAL  532  <=> ILE  176  - SER  212 )                          
  32: s001-A ef7l-A   535 - 542 <=>  222 - 229   (LYS  535  - GLU  542  <=> SER  222  - VAL  229 )                          
  32: s001-A ef7l-A   544 - 547 <=>  248 - 251   (LEU  544  - ARG  547  <=> ALA  248  - THR  251 )                          
  32: s001-A ef7l-A   551 - 554 <=>  261 - 264   (ASP  551  - PHE  554  <=> GLU  261  - ALA  264 )                          
  32: s001-A ef7l-A   562 - 579 <=>  265 - 282   (GLY  562  - CYS  579  <=> LYS  265  - GLY  282 )                          
  32: s001-A ef7l-A   580 - 583 <=>  286 - 289   (SER  580  - ALA  583  <=> HIS  286  - SER  289 )                          
  32: s001-A ef7l-A   584 - 612 <=>  291 - 319   (ALA  584  - SER  612  <=> SER  291  - LEU  319 )                          
  32: s001-A ef7l-A   618 - 624 <=>  320 - 326   (LEU  618  - CYS  624  <=> SER  320  - TYR  326 )                          
  32: s001-A ef7l-A   626 - 631 <=>  328 - 333   (HIS  626  - VAL  631  <=> TRP  328  - TRP  333 )                          
  32: s001-A ef7l-A   633 - 669 <=>  334 - 370   (CYS  633  - ARG  669  <=> ILE  334  - HIS  370 )                          
  32: s001-A ef7l-A   676 - 700 <=>  372 - 396   (GLU  676  - LEU  700  <=> PRO  372  - GLY  396 )                          
  32: s001-A ef7l-A   701 - 720 <=>  398 - 417   (PHE  701  - LEU  720  <=> CYS  398  - VAL  417 )                          
  33: s001-A eiql-A   313 - 317 <=>   38 -  42   (SER  313  - ARG  317  <=> TRP   38  - ILE   42 )                          
  33: s001-A eiql-A   342 - 359 <=>   46 -  63   (TYR  342  - VAL  359  <=> ARG   46  - ALA   63 )                          
  33: s001-A eiql-A   365 - 369 <=>   66 -  70   (VAL  365  - PRO  369  <=> GLU   66  - VAL   70 )                          
  33: s001-A eiql-A   380 - 397 <=>   81 -  98   (LEU  380  - TYR  397  <=> LEU   81  - HIS   98 )                          
  33: s001-A eiql-A   398 - 402 <=>  100 - 104   (ASN  398  - ARG  402  <=> TRP  100  - GLU  104 )                          
  33: s001-A eiql-A   417 - 423 <=>  114 - 120   (GLN  417  - ALA  423  <=> ARG  114  - ARG  120 )                          
  33: s001-A eiql-A   428 - 433 <=>  121 - 126   (THR  428  - CYS  433  <=> LEU  121  - THR  126 )                          
  33: s001-A eiql-A   452 - 464 <=>  130 - 142   (TYR  452  - LEU  464  <=> TRP  130  - CYS  142 )                          
  33: s001-A eiql-A   466 - 471 <=>  143 - 148   (SER  466  - LEU  471  <=> SER  143  - LYS  148 )                          
  33: s001-A eiql-A   479 - 483 <=>  149 - 153   (PRO  479  - TYR  483  <=> GLY  149  - ARG  153 )                          
  33: s001-A eiql-A   487 - 532 <=>  154 - 199   (GLU  487  - VAL  532  <=> LEU  154  - THR  199 )                          
  33: s001-A eiql-A   563 - 615 <=>  200 - 252   (VAL  563  - TYR  615  <=> ASN  200  - HIS  252 )                          
  33: s001-A eiql-A   629 - 667 <=>  258 - 296   (GLY  629  - TYR  667  <=> ILE  258  - VAL  296 )                          
  33: s001-A eiql-A   670 - 673 <=>  297 - 300   (THR  670  - ASN  673  <=> PRO  297  - LEU  300 )                          
  33: s001-A eiql-A   679 - 682 <=>  311 - 314   (ALA  679  - ILE  682  <=> PHE  311  - LEU  314 )                          
  33: s001-A eiql-A   687 - 690 <=>  315 - 318   (LYS  687  - LYS  690  <=> THR  315  - GLY  318 )                          
  33: s001-A eiql-A   693 - 700 <=>  319 - 326   (GLU  693  - LEU  700  <=> ASN  319  - GLY  326 )                          
  33: s001-A eiql-A   701 - 720 <=>  328 - 347   (PHE  701  - LEU  720  <=> PHE  328  - VAL  347 )                          
  34: s001-A eeps-A   240 - 245 <=>    1 -   6   (SER  240  - ASN  245  <=> MET    1  - ARG    6 )                          
  34: s001-A eeps-A   247 - 250 <=>    7 -  10   (HIS  247  - GLN  250  <=> VAL    7  - LYS   10 )                          
  34: s001-A eeps-A   338 - 344 <=>   25 -  31   (ASN  338  - LEU  344  <=> ASN   25  - GLY   31 )                          
  34: s001-A eeps-A   345 - 349 <=>   56 -  60   (THR  345  - ILE  349  <=> VAL   56  - TRP   60 )                          
  34: s001-A eeps-A   366 - 369 <=>   75 -  78   (GLU  366  - PRO  369  <=> TYR   75  - GLY   78 )                          
  34: s001-A eeps-A   383 - 402 <=>   90 - 109   (PRO  383  - ARG  402  <=> VAL   90  - PRO  109 )                          
  34: s001-A eeps-A   415 - 422 <=>  118 - 125   (THR  415  - ALA  422  <=> LEU  118  - CYS  125 )                          
  34: s001-A eeps-A   424 - 427 <=>  128 - 131   (GLY  424  - ASN  427  <=> GLN  128  - PHE  131 )                          
  34: s001-A eeps-A   428 - 433 <=>  133 - 138   (THR  428  - CYS  433  <=> LEU  133  - VAL  138 )                          
  34: s001-A eeps-A   448 - 474 <=>  139 - 165   (VAL  448  - VAL  474  <=> ARG  139  - LEU  165 )                          
  34: s001-A eeps-A   478 - 481 <=>  166 - 169   (GLN  478  - PHE  481  <=> LEU  166  - PRO  169 )                          
  34: s001-A eeps-A   483 - 532 <=>  183 - 232   (TYR  483  - VAL  532  <=> SER  183  - LYS  232 )                          
  34: s001-A eeps-A   533 - 536 <=>  236 - 239   (GLU  533  - SER  536  <=> ASP  236  - GLY  239 )                          
  34: s001-A eeps-A   551 - 554 <=>  249 - 252   (ASP  551  - PHE  554  <=> ARG  249  - GLU  252 )                          
  34: s001-A eeps-A   562 - 575 <=>  255 - 268   (GLY  562  - TYR  575  <=> ALA  255  - LEU  268 )                          
  34: s001-A eeps-A   577 - 580 <=>  269 - 272   (ALA  577  - SER  580  <=> GLN  269  - ASP  272 )                          
  34: s001-A eeps-A   581 - 610 <=>  274 - 303   (ASN  581  - MET  610  <=> ILE  274  - PHE  303 )                          
  34: s001-A eeps-A   620 - 623 <=>  305 - 308   (LYS  620  - SER  623  <=> ASN  305  - THR  308 )                          
  34: s001-A eeps-A   629 - 664 <=>  312 - 347   (GLY  629  - ALA  664  <=> SER  312  - CYS  347 )                          
  34: s001-A eeps-A   667 - 672 <=>  348 - 353   (TYR  667  - TYR  672  <=> GLN  348  - SER  353 )                          
  34: s001-A eeps-A   676 - 691 <=>  354 - 369   (GLU  676  - ALA  691  <=> ALA  354  - GLN  369 )                          
  34: s001-A eeps-A   693 - 700 <=>  370 - 377   (GLU  693  - LEU  700  <=> PRO  370  - LYS  377 )                          
  34: s001-A eeps-A   701 - 716 <=>  379 - 394   (PHE  701  - ILE  716  <=> PHE  379  - PHE  394 )                          
  35: s001-A ek22-A   340 - 344 <=>   12 -  16   (PRO  340  - LEU  344  <=> TYR   12  - GLY   16 )                          
  35: s001-A ek22-A   345 - 356 <=>   35 -  46   (THR  345  - ALA  356  <=> ILE   35  - PHE   46 )                          
  35: s001-A ek22-A   384 - 397 <=>   74 -  87   (CYS  384  - TYR  397  <=> ILE   74  - ILE   87 )                          
  35: s001-A ek22-A   398 - 402 <=>   89 -  93   (ASN  398  - ARG  402  <=> TRP   89  - ALA   93 )                          
  35: s001-A ek22-A   416 - 421 <=>  102 - 107   (PRO  416  - CYS  421  <=> LYS  102  - ASN  107 )                          
  35: s001-A ek22-A   423 - 429 <=>  112 - 118   (ALA  423  - LYS  429  <=> GLU  112  - PRO  118 )                          
  35: s001-A ek22-A   431 - 434 <=>  119 - 122   (LYS  431  - ILE  434  <=> MET  119  - GLY  122 )                          
  35: s001-A ek22-A   450 - 476 <=>  124 - 150   (TYR  450  - TYR  476  <=> CYS  124  - TYR  150 )                          
  35: s001-A ek22-A   477 - 481 <=>  162 - 166   (LYS  477  - PHE  481  <=> VAL  162  - LEU  166 )                          
  35: s001-A ek22-A   482 - 532 <=>  177 - 227   (GLY  482  - VAL  532  <=> GLN  177  - ARG  227 )                          
  35: s001-A ek22-A   551 - 554 <=>  235 - 238   (ASP  551  - PHE  554  <=> LYS  235  - SER  238 )                          
  35: s001-A ek22-A   562 - 575 <=>  239 - 252   (GLY  562  - TYR  575  <=> ARG  239  - LEU  252 )                          
  35: s001-A ek22-A   577 - 581 <=>  253 - 257   (ALA  577  - ASN  581  <=> ARG  253  - ALA  257 )                          
  35: s001-A ek22-A   582 - 610 <=>  259 - 287   (HIS  582  - MET  610  <=> ASN  259  - GLY  287 )                          
  35: s001-A ek22-A   621 - 624 <=>  289 - 292   (ARG  621  - CYS  624  <=> PRO  289  - ILE  292 )                          
  35: s001-A ek22-A   626 - 664 <=>  293 - 331   (HIS  626  - ALA  664  <=> VAL  293  - GLN  331 )                          
  35: s001-A ek22-A   667 - 670 <=>  332 - 335   (TYR  667  - THR  670  <=> LYS  332  - LYS  335 )                          
  35: s001-A ek22-A   674 - 691 <=>  336 - 353   (ASN  674  - ALA  691  <=> ALA  336  - LYS  353 )                          
  35: s001-A ek22-A   693 - 700 <=>  354 - 361   (GLU  693  - LEU  700  <=> VAL  354  - ILE  361 )                          
  35: s001-A ek22-A   701 - 717 <=>  363 - 379   (PHE  701  - VAL  717  <=> LEU  363  - LYS  379 )                          
  36: s001-A ehwi-A   333 - 338 <=>   40 -  45   (LEU  333  - ASN  338  <=> ARG   40  - SER   45 )                          
  36: s001-A ehwi-A   339 - 358 <=>   48 -  67   (VAL  339  - VAL  358  <=> LEU   48  - ASP   67 )                          
  36: s001-A ehwi-A   374 - 377 <=>   70 -  73   (LYS  374  - LEU  377  <=> SER   70  - PRO   73 )                          
  36: s001-A ehwi-A   384 - 397 <=>   94 - 107   (CYS  384  - TYR  397  <=> ILE   94  - SER  107 )                          
  36: s001-A ehwi-A   398 - 402 <=>  109 - 113   (ASN  398  - ARG  402  <=> TRP  109  - ASP  113 )                          
  36: s001-A ehwi-A   415 - 420 <=>  121 - 126   (THR  415  - ALA  420  <=> LEU  121  - HIS  126 )                          
  36: s001-A ehwi-A   421 - 425 <=>  128 - 132   (CYS  421  - ILE  425  <=> TYR  128  - TYR  132 )                          
  36: s001-A ehwi-A   427 - 430 <=>  133 - 136   (ASN  427  - ALA  430  <=> SER  133  - GLU  136 )                          
  36: s001-A ehwi-A   431 - 434 <=>  138 - 141   (LYS  431  - ILE  434  <=> ILE  138  - ASP  141 )                          
  36: s001-A ehwi-A   453 - 472 <=>  146 - 165   (ARG  453  - THR  472  <=> TYR  146  - MET  165 )                          
  36: s001-A ehwi-A   480 - 483 <=>  166 - 169   (MET  480  - TYR  483  <=> SER  166  - TYR  169 )                          
  36: s001-A ehwi-A   488 - 532 <=>  170 - 214   (VAL  488  - VAL  532  <=> SER  170  - LYS  214 )                          
  36: s001-A ehwi-A   551 - 554 <=>  224 - 227   (ASP  551  - PHE  554  <=> THR  224  - SER  227 )                          
  36: s001-A ehwi-A   562 - 615 <=>  228 - 281   (GLY  562  - TYR  615  <=> GLU  228  - ASN  281 )                          
  36: s001-A ehwi-A   618 - 623 <=>  282 - 287   (LEU  618  - SER  623  <=> LYS  282  - LYS  287 )                          
  36: s001-A ehwi-A   626 - 631 <=>  289 - 294   (HIS  626  - VAL  631  <=> LEU  289  - ALA  294 )                          
  36: s001-A ehwi-A   633 - 665 <=>  295 - 327   (CYS  633  - SER  665  <=> LEU  295  - ASN  327 )                          
  36: s001-A ehwi-A   668 - 673 <=>  329 - 334   (HIS  668  - ASN  673  <=> ILE  329  - GLU  334 )                          
  36: s001-A ehwi-A   684 - 700 <=>  342 - 358   (THR  684  - LEU  700  <=> ASP  342  - GLY  358 )                          
  36: s001-A ehwi-A   701 - 720 <=>  360 - 379   (PHE  701  - LEU  720  <=> PHE  360  - LEU  379 )                          
  37: s001-A edup-A   315 - 319 <=>   46 -  50   (ILE  315  - MET  319  <=> SER   46  - LEU   50 )                          
  37: s001-A edup-A   339 - 351 <=>   53 -  65   (VAL  339  - THR  351  <=> GLY   53  - MET   65 )                          
  37: s001-A edup-A   355 - 358 <=>   66 -  69   (ILE  355  - VAL  358  <=> LEU   66  - THR   69 )                          
  37: s001-A edup-A   374 - 377 <=>   71 -  74   (LYS  374  - LEU  377  <=> ASP   71  - SER   74 )                          
  37: s001-A edup-A   384 - 397 <=>   95 - 108   (CYS  384  - TYR  397  <=> VAL   95  - THR  108 )                          
  37: s001-A edup-A   398 - 402 <=>  110 - 114   (ASN  398  - ARG  402  <=> SER  110  - GLU  114 )                          
  37: s001-A edup-A   413 - 423 <=>  124 - 134   (ARG  413  - ALA  423  <=> VAL  124  - MET  134 )                          
  37: s001-A edup-A   425 - 428 <=>  135 - 138   (ILE  425  - THR  428  <=> LEU  135  - CYS  138 )                          
  37: s001-A edup-A   430 - 433 <=>  139 - 142   (ALA  430  - CYS  433  <=> HIS  139  - ASN  142 )                          
  37: s001-A edup-A   453 - 472 <=>  147 - 166   (ARG  453  - THR  472  <=> GLU  147  - ILE  166 )                          
  37: s001-A edup-A   478 - 481 <=>  167 - 170   (GLN  478  - PHE  481  <=> PRO  167  - LYS  170 )                          
  37: s001-A edup-A   491 - 532 <=>  172 - 213   (LEU  491  - VAL  532  <=> VAL  172  - ASP  213 )                          
  37: s001-A edup-A   548 - 552 <=>  216 - 220   (PHE  548  - GLU  552  <=> SER  216  - ARG  220 )                          
  37: s001-A edup-A   562 - 580 <=>  223 - 241   (GLY  562  - SER  580  <=> SER  223  - ASP  241 )                          
  37: s001-A edup-A   581 - 612 <=>  246 - 277   (ASN  581  - SER  612  <=> LEU  246  - ILE  277 )                          
  37: s001-A edup-A   614 - 622 <=>  278 - 286   (HIS  614  - PHE  622  <=> ASN  278  - VAL  286 )                          
  37: s001-A edup-A   627 - 631 <=>  290 - 294   (ALA  627  - VAL  631  <=> LEU  290  - ALA  294 )                          
  37: s001-A edup-A   633 - 663 <=>  295 - 325   (CYS  633  - VAL  663  <=> LEU  295  - LEU  325 )                          
  37: s001-A edup-A   665 - 668 <=>  326 - 329   (SER  665  - HIS  668  <=> PHE  326  - MET  329 )                          
  37: s001-A edup-A   671 - 674 <=>  330 - 333   (ARG  671  - ASN  674  <=> GLU  330  - ASP  333 )                          
  37: s001-A edup-A   676 - 700 <=>  334 - 358   (GLU  676  - LEU  700  <=> GLN  334  - GLY  358 )                          
  37: s001-A edup-A   701 - 721 <=>  360 - 380   (PHE  701  - ILE  721  <=> LEU  360  - PHE  380 )                          
  38: s001-A eiid-A   322 - 326 <=>   25 -  29   (MET  322  - PHE  326  <=> LYS   25  - SER   29 )                          
  38: s001-A eiid-A   339 - 342 <=>   35 -  38   (VAL  339  - TYR  342  <=> ASN   35  - ALA   38 )                          
  38: s001-A eiid-A   344 - 351 <=>   39 -  46   (LEU  344  - THR  351  <=> TYR   39  - THR   46 )                          
  38: s001-A eiid-A   385 - 402 <=>   74 -  91   (ILE  385  - ARG  402  <=> LEU   74  - HIS   91 )                          
  38: s001-A eiid-A   415 - 421 <=>  102 - 108   (THR  415  - CYS  421  <=> THR  102  - LEU  108 )                          
  38: s001-A eiid-A   424 - 427 <=>  111 - 114   (GLY  424  - ASN  427  <=> LYS  111  - VAL  114 )                          
  38: s001-A eiid-A   428 - 433 <=>  116 - 121   (THR  428  - CYS  433  <=> MET  116  - HIS  121 )                          
  38: s001-A eiid-A   448 - 462 <=>  122 - 136   (VAL  448  - GLY  462  <=> ARG  122  - ALA  136 )                          
  38: s001-A eiid-A   464 - 481 <=>  137 - 154   (LEU  464  - PHE  481  <=> GLY  137  - LEU  154 )                          
  38: s001-A eiid-A   483 - 532 <=>  166 - 215   (TYR  483  - VAL  532  <=> GLN  166  - LYS  215 )                          
  38: s001-A eiid-A   550 - 554 <=>  220 - 224   (LEU  550  - PHE  554  <=> ASP  220  - ARG  224 )                          
  38: s001-A eiid-A   562 - 575 <=>  225 - 238   (GLY  562  - TYR  575  <=> GLU  225  - LYS  238 )                          
  38: s001-A eiid-A   577 - 581 <=>  239 - 243   (ALA  577  - ASN  581  <=> GLN  239  - SER  243 )                          
  38: s001-A eiid-A   582 - 610 <=>  245 - 273   (HIS  582  - MET  610  <=> GLU  245  - SER  273 )                          
  38: s001-A eiid-A   618 - 664 <=>  274 - 320   (LEU  618  - ALA  664  <=> PRO  274  - SER  320 )                          
  38: s001-A eiid-A   668 - 671 <=>  322 - 325   (HIS  668  - ARG  671  <=> TRP  322  - MET  325 )                          
  38: s001-A eiid-A   675 - 693 <=>  326 - 344   (ALA  675  - GLU  693  <=> ASN  326  - VAL  344 )                          
  38: s001-A eiid-A   695 - 700 <=>  345 - 350   (LEU  695  - LEU  700  <=> THR  345  - GLY  350 )                          
  38: s001-A eiid-A   701 - 717 <=>  352 - 368   (PHE  701  - VAL  717  <=> PHE  352  - SER  368 )                          
  39: s001-A ehhh-A   248 - 251 <=>   30 -  33   (ARG  248  - PRO  251  <=> LYS   30  - ASP   33 )                          
  39: s001-A ehhh-A   311 - 316 <=>   45 -  50   (SER  311  - ARG  316  <=> ARG   45  - TRP   50 )                          
  39: s001-A ehhh-A   344 - 354 <=>   53 -  63   (LEU  344  - LEU  354  <=> VAL   53  - TYR   63 )                          
  39: s001-A ehhh-A   376 - 379 <=>   69 -  72   (THR  376  - GLU  379  <=> GLU   69  - SER   72 )                          
  39: s001-A ehhh-A   385 - 396 <=>   89 - 100   (ILE  385  - ALA  396  <=> VAL   89  - LEU  100 )                          
  39: s001-A ehhh-A   398 - 402 <=>  103 - 107   (ASN  398  - ARG  402  <=> CYS  103  - GLU  107 )                          
  39: s001-A ehhh-A   415 - 424 <=>  115 - 124   (THR  415  - GLY  424  <=> TYR  115  - LEU  124 )                          
  39: s001-A ehhh-A   425 - 431 <=>  129 - 135   (ILE  425  - LYS  431  <=> ARG  129  - GLY  135 )                          
  39: s001-A ehhh-A   455 - 465 <=>  145 - 155   (LEU  455  - PHE  465  <=> VAL  145  - ILE  155 )                          
  39: s001-A ehhh-A   467 - 470 <=>  156 - 159   (LEU  467  - PRO  470  <=> LEU  156  - ALA  159 )                          
  39: s001-A ehhh-A   479 - 482 <=>  160 - 163   (PRO  479  - GLY  482  <=> SER  160  - CYS  163 )                          
  39: s001-A ehhh-A   488 - 533 <=>  164 - 209   (VAL  488  - GLU  533  <=> GLY  164  - GLU  209 )                          
  39: s001-A ehhh-A   549 - 554 <=>  217 - 222   (ASN  549  - PHE  554  <=> LEU  217  - ARG  222 )                          
  39: s001-A ehhh-A   562 - 612 <=>  223 - 273   (GLY  562  - SER  612  <=> ILE  223  - GLY  273 )                          
  39: s001-A ehhh-A   632 - 668 <=>  282 - 318   (THR  632  - HIS  668  <=> PHE  282  - GLY  318 )                          
  39: s001-A ehhh-A   674 - 700 <=>  319 - 345   (ASN  674  - LEU  700  <=> LYS  319  - GLY  345 )                          
  39: s001-A ehhh-A   701 - 718 <=>  347 - 364   (PHE  701  - ALA  718  <=> PHE  347  - TYR  364 )                          
  39: s001-A ehhh-A   720 - 736 <=>  365 - 381   (LEU  720  - ASP  736  <=> LEU  365  - ILE  381 )                          
  40: s001-A eeje-A   337 - 344 <=>   25 -  32   (PHE  337  - LEU  344  <=> TYR   25  - GLY   32 )                          
  40: s001-A eeje-A   345 - 350 <=>   51 -  56   (THR  345  - ALA  350  <=> MET   51  - CYS   56 )                          
  40: s001-A eeje-A   366 - 369 <=>   73 -  76   (GLU  366  - PRO  369  <=> LYS   73  - SER   76 )                          
  40: s001-A eeje-A   384 - 397 <=>   87 - 100   (CYS  384  - TYR  397  <=> CYS   87  - THR  100 )                          
  40: s001-A eeje-A   398 - 402 <=>  102 - 106   (ASN  398  - ARG  402  <=> SER  102  - ARG  106 )                          
  40: s001-A eeje-A   415 - 422 <=>  114 - 121   (THR  415  - ALA  422  <=> LEU  114  - CYS  121 )                          
  40: s001-A eeje-A   424 - 427 <=>  124 - 127   (GLY  424  - ASN  427  <=> MET  124  - ARG  127 )                          
  40: s001-A eeje-A   428 - 434 <=>  129 - 135   (THR  428  - ILE  434  <=> LYS  129  - ALA  135 )                          
  40: s001-A eeje-A   450 - 474 <=>  137 - 161   (TYR  450  - VAL  474  <=> SER  137  - LEU  161 )                          
  40: s001-A eeje-A   478 - 481 <=>  162 - 165   (GLN  478  - PHE  481  <=> SER  162  - PRO  165 )                          
  40: s001-A eeje-A   483 - 532 <=>  179 - 228   (TYR  483  - VAL  532  <=> GLY  179  - ARG  228 )                          
  40: s001-A eeje-A   551 - 554 <=>  238 - 241   (ASP  551  - PHE  554  <=> ALA  238  - TYR  241 )                          
  40: s001-A eeje-A   562 - 575 <=>  242 - 255   (GLY  562  - TYR  575  <=> GLU  242  - LEU  255 )                          
  40: s001-A eeje-A   577 - 580 <=>  256 - 259   (ALA  577  - SER  580  <=> ARG  256  - ALA  259 )                          
  40: s001-A eeje-A   581 - 610 <=>  261 - 290   (ASN  581  - MET  610  <=> ILE  261  - PHE  290 )                          
  40: s001-A eeje-A   621 - 624 <=>  292 - 295   (ARG  621  - CYS  624  <=> ASP  292  - THR  295 )                          
  40: s001-A eeje-A   626 - 664 <=>  296 - 334   (HIS  626  - ALA  664  <=> GLY  296  - SER  334 )                          
  40: s001-A eeje-A   667 - 670 <=>  335 - 338   (TYR  667  - THR  670  <=> ASN  335  - ASP  338 )                          
  40: s001-A eeje-A   674 - 691 <=>  339 - 356   (ASN  674  - ALA  691  <=> ALA  339  - GLN  356 )                          
  40: s001-A eeje-A   693 - 700 <=>  357 - 364   (GLU  693  - LEU  700  <=> PRO  357  - GLY  364 )                          
  40: s001-A eeje-A   701 - 716 <=>  366 - 381   (PHE  701  - ILE  716  <=> PHE  366  - PHE  381 )                          
  41: s001-A ehm4-A   242 - 245 <=>    1 -   4   (SER  242  - ASN  245  <=> MET    1  - LEU    4 )                          
  41: s001-A ehm4-A   246 - 249 <=>    7 -  10   (THR  246  - ARG  249  <=> ALA    7  - LEU   10 )                          
  41: s001-A ehm4-A   334 - 338 <=>   50 -  54   (PHE  334  - ASN  338  <=> ASN   50  - TYR   54 )                          
  41: s001-A ehm4-A   339 - 362 <=>   57 -  80   (VAL  339  - SER  362  <=> LEU   57  - THR   80 )                          
  41: s001-A ehm4-A   365 - 368 <=>   82 -  85   (VAL  365  - GLY  368  <=> HIS   82  - TYR   85 )                          
  41: s001-A ehm4-A   382 - 396 <=>   99 - 113   (ILE  382  - ALA  396  <=> TYR   99  - SER  113 )                          
  41: s001-A ehm4-A   398 - 401 <=>  117 - 120   (ASN  398  - VAL  401  <=> TRP  117  - ARG  120 )                          
  41: s001-A ehm4-A   416 - 424 <=>  129 - 137   (PRO  416  - GLY  424  <=> LYS  129  - HIS  137 )                          
  41: s001-A ehm4-A   425 - 432 <=>  140 - 147   (ILE  425  - VAL  432  <=> TYR  140  - GLN  147 )                          
  41: s001-A ehm4-A   452 - 461 <=>  155 - 164   (TYR  452  - VAL  461  <=> PHE  155  - ARG  164 )                          
  41: s001-A ehm4-A   463 - 474 <=>  165 - 176   (ILE  463  - VAL  474  <=> LEU  165  - ALA  176 )                          
  41: s001-A ehm4-A   477 - 481 <=>  177 - 181   (LYS  477  - PHE  481  <=> ARG  177  - ASN  181 )                          
  41: s001-A ehm4-A   491 - 494 <=>  182 - 185   (LEU  491  - ILE  494  <=> HIS  182  - ASN  185 )                          
  41: s001-A ehm4-A   498 - 532 <=>  186 - 220   (VAL  498  - VAL  532  <=> CYS  186  - MET  220 )                          
  41: s001-A ehm4-A   551 - 554 <=>  228 - 231   (ASP  551  - PHE  554  <=> SER  228  - ALA  231 )                          
  41: s001-A ehm4-A   562 - 570 <=>  232 - 240   (GLY  562  - ARG  570  <=> PHE  232  - LEU  240 )                          
  41: s001-A ehm4-A   572 - 579 <=>  241 - 248   (VAL  572  - CYS  579  <=> HIS  241  - ILE  248 )                          
  41: s001-A ehm4-A   580 - 583 <=>  252 - 255   (SER  580  - ALA  583  <=> SER  252  - CYS  255 )                          
  41: s001-A ehm4-A   584 - 613 <=>  257 - 286   (ALA  584  - PHE  613  <=> ILE  257  - GLY  286 )                          
  41: s001-A ehm4-A   615 - 633 <=>  287 - 305   (TYR  615  - CYS  633  <=> ASN  287  - ILE  305 )                          
  41: s001-A ehm4-A   635 - 663 <=>  306 - 334   (VAL  635  - VAL  663  <=> GLN  306  - ILE  334 )                          
  41: s001-A ehm4-A   666 - 669 <=>  335 - 338   (LEU  666  - ARG  669  <=> SER  335  - LYS  338 )                          
  41: s001-A ehm4-A   676 - 700 <=>  340 - 364   (GLU  676  - LEU  700  <=> VAL  340  - GLY  364 )                          
  41: s001-A ehm4-A   701 - 717 <=>  366 - 382   (PHE  701  - VAL  717  <=> PHE  366  - VAL  382 )                          
  42: s001-A eh7m-A   248 - 251 <=>    1 -   4   (ARG  248  - PRO  251  <=> MET    1  - LYS    4 )                          
  42: s001-A eh7m-A   337 - 344 <=>   18 -  25   (PHE  337  - LEU  344  <=> TRP   18  - GLY   25 )                          
  42: s001-A eh7m-A   346 - 350 <=>   40 -  44   (PHE  346  - ALA  350  <=> ILE   40  - VAL   44 )                          
  42: s001-A eh7m-A   383 - 397 <=>   71 -  85   (PRO  383  - TYR  397  <=> ILE   71  - PHE   85 )                          
  42: s001-A eh7m-A   398 - 402 <=>   87 -  91   (ASN  398  - ARG  402  <=> PHE   87  - GLU   91 )                          
  42: s001-A eh7m-A   416 - 422 <=>  100 - 106   (PRO  416  - ALA  422  <=> LYS  100  - ALA  106 )                          
  42: s001-A eh7m-A   424 - 427 <=>  109 - 112   (GLY  424  - ASN  427  <=> ARG  109  - CYS  112 )                          
  42: s001-A eh7m-A   428 - 434 <=>  115 - 121   (THR  428  - ILE  434  <=> PHE  115  - ARG  121 )                          
  42: s001-A eh7m-A   451 - 454 <=>  124 - 127   (ARG  451  - TRP  454  <=> ASN  124  - TRP  127 )                          
  42: s001-A eh7m-A   456 - 481 <=>  128 - 153   (GLY  456  - PHE  481  <=> LYS  128  - LEU  153 )                          
  42: s001-A eh7m-A   484 - 532 <=>  167 - 215   (THR  484  - VAL  532  <=> GLU  167  - ARG  215 )                          
  42: s001-A eh7m-A   551 - 554 <=>  222 - 225   (ASP  551  - PHE  554  <=> GLU  222  - TYR  225 )                          
  42: s001-A eh7m-A   563 - 579 <=>  226 - 242   (VAL  563  - CYS  579  <=> LEU  226  - MET  242 )                          
  42: s001-A eh7m-A   580 - 583 <=>  246 - 249   (SER  580  - ALA  583  <=> GLU  246  - ARG  249 )                          
  42: s001-A eh7m-A   584 - 610 <=>  251 - 277   (ALA  584  - MET  610  <=> THR  251  - PHE  277 )                          
  42: s001-A eh7m-A   621 - 664 <=>  279 - 322   (ARG  621  - ALA  664  <=> ASP  279  - SER  322 )                          
  42: s001-A eh7m-A   667 - 670 <=>  323 - 326   (TYR  667  - THR  670  <=> ASN  323  - SER  326 )                          
  42: s001-A eh7m-A   674 - 691 <=>  327 - 344   (ASN  674  - ALA  691  <=> MET  327  - ALA  344 )                          
  42: s001-A eh7m-A   693 - 700 <=>  345 - 352   (GLU  693  - LEU  700  <=> GLU  345  - GLY  352 )                          
  42: s001-A eh7m-A   701 - 717 <=>  354 - 370   (PHE  701  - VAL  717  <=> ILE  354  - SER  370 )                          
  43: s001-A ehyu-A   310 - 316 <=>   43 -  49   (PHE  310  - ARG  316  <=> ARG   43  - LYS   49 )                          
  43: s001-A ehyu-A   340 - 347 <=>   52 -  59   (PRO  340  - SER  347  <=> SER   52  - ILE   59 )                          
  43: s001-A ehyu-A   348 - 351 <=>   61 -  64   (THR  348  - THR  351  <=> ILE   61  - PRO   64 )                          
  43: s001-A ehyu-A   385 - 397 <=>   91 - 103   (ILE  385  - TYR  397  <=> VAL   91  - THR  103 )                          
  43: s001-A ehyu-A   398 - 402 <=>  105 - 109   (ASN  398  - ARG  402  <=> MET  105  - LYS  109 )                          
  43: s001-A ehyu-A   415 - 422 <=>  117 - 124   (THR  415  - ALA  422  <=> LEU  117  - CYS  124 )                          
  43: s001-A ehyu-A   424 - 434 <=>  128 - 138   (GLY  424  - ILE  434  <=> GLU  128  - ALA  138 )                          
  43: s001-A ehyu-A   450 - 474 <=>  140 - 164   (TYR  450  - VAL  474  <=> GLY  140  - MET  164 )                          
  43: s001-A ehyu-A   478 - 481 <=>  165 - 168   (GLN  478  - PHE  481  <=> LYS  165  - HIS  168 )                          
  43: s001-A ehyu-A   484 - 532 <=>  180 - 228   (THR  484  - VAL  532  <=> GLU  180  - ASN  228 )                          
  43: s001-A ehyu-A   548 - 551 <=>  229 - 232   (PHE  548  - ASP  551  <=> LEU  229  - GLU  232 )                          
  43: s001-A ehyu-A   552 - 555 <=>  239 - 242   (GLU  552  - ASN  555  <=> GLU  239  - LYS  242 )                          
  43: s001-A ehyu-A   563 - 571 <=>  243 - 251   (VAL  563  - SER  571  <=> GLU  243  - HIS  251 )                          
  43: s001-A ehyu-A   573 - 580 <=>  252 - 259   (VAL  573  - SER  580  <=> ARG  252  - ASP  259 )                          
  43: s001-A ehyu-A   581 - 610 <=>  261 - 290   (ASN  581  - MET  610  <=> LEU  261  - PHE  290 )                          
  43: s001-A ehyu-A   621 - 627 <=>  292 - 298   (ARG  621  - ALA  627  <=> THR  292  - ALA  298 )                          
  43: s001-A ehyu-A   629 - 664 <=>  299 - 334   (GLY  629  - ALA  664  <=> VAL  299  - SER  334 )                          
  43: s001-A ehyu-A   667 - 670 <=>  335 - 338   (TYR  667  - THR  670  <=> ASP  335  - SER  338 )                          
  43: s001-A ehyu-A   674 - 690 <=>  339 - 355   (ASN  674  - LYS  690  <=> ALA  339  - GLN  355 )                          
  43: s001-A ehyu-A   692 - 700 <=>  356 - 364   (TYR  692  - LEU  700  <=> GLN  356  - GLY  364 )                          
  43: s001-A ehyu-A   701 - 717 <=>  366 - 382   (PHE  701  - VAL  717  <=> PHE  366  - THR  382 )                          
  44: s001-A ekyd-A   340 - 345 <=>   19 -  24   (PRO  340  - THR  345  <=> PHE   19  - TYR   24 )                          
  44: s001-A ekyd-A   347 - 359 <=>   43 -  55   (SER  347  - VAL  359  <=> ARG   43  - GLY   55 )                          
  44: s001-A ekyd-A   384 - 402 <=>   80 -  98   (CYS  384  - ARG  402  <=> VAL   80  - ALA   98 )                          
  44: s001-A ekyd-A   416 - 420 <=>  107 - 111   (PRO  416  - ALA  420  <=> ALA  107  - PRO  111 )                          
  44: s001-A ekyd-A   422 - 428 <=>  116 - 122   (ALA  422  - THR  428  <=> ASP  116  - VAL  122 )                          
  44: s001-A ekyd-A   430 - 433 <=>  123 - 126   (ALA  430  - CYS  433  <=> ASN  123  - TYR  126 )                          
  44: s001-A ekyd-A   450 - 477 <=>  127 - 154   (TYR  450  - LYS  477  <=> TRP  127  - ILE  154 )                          
  44: s001-A ekyd-A   478 - 481 <=>  164 - 167   (GLN  478  - PHE  481  <=> THR  164  - HIS  167 )                          
  44: s001-A ekyd-A   484 - 532 <=>  181 - 229   (THR  484  - VAL  532  <=> VAL  181  - ASP  229 )                          
  44: s001-A ekyd-A   548 - 551 <=>  230 - 233   (PHE  548  - ASP  551  <=> HIS  230  - SER  233 )                          
  44: s001-A ekyd-A   552 - 555 <=>  235 - 238   (GLU  552  - ASN  555  <=> LYS  235  - GLN  238 )                          
  44: s001-A ekyd-A   564 - 579 <=>  240 - 255   (SER  564  - CYS  579  <=> ASP  240  - VAL  255 )                          
  44: s001-A ekyd-A   580 - 583 <=>  259 - 262   (SER  580  - ALA  583  <=> ASN  259  - ASN  262 )                          
  44: s001-A ekyd-A   584 - 611 <=>  264 - 291   (ALA  584  - LEU  611  <=> ILE  264  - GLY  291 )                          
  44: s001-A ekyd-A   621 - 632 <=>  292 - 303   (ARG  621  - THR  632  <=> PRO  292  - ILE  303 )                          
  44: s001-A ekyd-A   634 - 664 <=>  304 - 334   (SER  634  - ALA  664  <=> GLY  304  - HIS  334 )                          
  44: s001-A ekyd-A   667 - 670 <=>  335 - 338   (TYR  667  - THR  670  <=> ASP  335  - ASP  338 )                          
  44: s001-A ekyd-A   676 - 691 <=>  341 - 356   (GLU  676  - ALA  691  <=> ILE  341  - GLN  356 )                          
  44: s001-A ekyd-A   693 - 700 <=>  357 - 364   (GLU  693  - LEU  700  <=> PRO  357  - GLY  364 )                          
  44: s001-A ekyd-A   701 - 718 <=>  366 - 383   (PHE  701  - ALA  718  <=> LEU  366  - VAL  383 )                          
  45: s001-A elft-A   340 - 344 <=>   12 -  16   (PRO  340  - LEU  344  <=> ILE   12  - GLY   16 )                          
  45: s001-A elft-A   345 - 356 <=>   34 -  45   (THR  345  - ALA  356  <=> MET   34  - PHE   45 )                          
  45: s001-A elft-A   383 - 397 <=>   66 -  80   (PRO  383  - TYR  397  <=> ALA   66  - ILE   80 )                          
  45: s001-A elft-A   398 - 402 <=>   82 -  86   (ASN  398  - ARG  402  <=> TYR   82  - ASP   86 )                          
  45: s001-A elft-A   416 - 423 <=>   95 - 102   (PRO  416  - ALA  423  <=> ARG   95  - ALA  102 )                          
  45: s001-A elft-A   424 - 427 <=>  106 - 109   (GLY  424  - ASN  427  <=> GLU  106  - ALA  109 )                          
  45: s001-A elft-A   428 - 434 <=>  111 - 117   (THR  428  - ILE  434  <=> ILE  111  - LYS  117 )                          
  45: s001-A elft-A   448 - 463 <=>  120 - 135   (VAL  448  - ILE  463  <=> GLN  120  - ALA  135 )                          
  45: s001-A elft-A   467 - 478 <=>  136 - 147   (LEU  467  - GLN  478  <=> LEU  136  - LEU  147 )                          
  45: s001-A elft-A   483 - 532 <=>  171 - 220   (TYR  483  - VAL  532  <=> ILE  171  - ARG  220 )                          
  45: s001-A elft-A   551 - 554 <=>  227 - 230   (ASP  551  - PHE  554  <=> LYS  227  - GLN  230 )                          
  45: s001-A elft-A   562 - 575 <=>  231 - 244   (GLY  562  - TYR  575  <=> ALA  231  - LEU  244 )                          
  45: s001-A elft-A   577 - 580 <=>  245 - 248   (ALA  577  - SER  580  <=> ASP  245  - ASN  248 )                          
  45: s001-A elft-A   581 - 610 <=>  250 - 279   (ASN  581  - MET  610  <=> LEU  250  - THR  279 )                          
  45: s001-A elft-A   620 - 623 <=>  281 - 284   (LYS  620  - SER  623  <=> ALA  281  - GLU  284 )                          
  45: s001-A elft-A   626 - 664 <=>  285 - 323   (HIS  626  - ALA  664  <=> GLY  285  - SER  323 )                          
  45: s001-A elft-A   669 - 673 <=>  326 - 330   (ARG  669  - ASN  673  <=> HIS  326  - GLY  330 )                          
  45: s001-A elft-A   675 - 691 <=>  335 - 351   (ALA  675  - ALA  691  <=> SER  335  - ARG  351 )                          
  45: s001-A elft-A   693 - 721 <=>  352 - 380   (GLU  693  - ILE  721  <=> GLY  352  - MET  380 )                          
  46: s001-A eiso-A     1 -   6 <=>  290 - 295   (MET    1  - SER    6  <=> MET  290  - ILE  295 )                          
  46: s001-A eiso-A     7 -  10 <=>  640 - 643   (ARG    7  - GLY   10  <=> ILE  640  - SER  643 )                          
  46: s001-A eiso-A    28 -  37 <=>  719 - 728   (GLN   28  - SER   37  <=> SER  719  - GLY  728 )                          
  46: s001-A eiso-A    39 -  92 <=>  755 - 808   (PRO   39  - CYS   92  <=> ASN  755  - CYS  808 )                          
  46: s001-A eiso-A    93 - 128 <=>  814 - 849   (GLY   93  - VAL  128  <=> SER  814  - SER  849 )                          
  46: s001-A eiso-A   129 - 132 <=>  851 - 854   (ARG  129  - LEU  132  <=> TYR  851  - ILE  854 )                          
  46: s001-A eiso-A   136 - 139 <=>  856 - 859   (ASN  136  - ARG  139  <=> ASP  856  - SER  859 )                          
  46: s001-A eiso-A   156 - 163 <=> 1063 -1070   (GLU  156  - GLU  163  <=> ASN 1063  - PRO 1070 )                          
  46: s001-A eiso-A   328 - 331 <=> 1075 -1078   (VAL  328  - ALA  331  <=> THR 1075  - PRO 1078 )                          
  46: s001-A eiso-A   580 - 583 <=> 1080 -1083   (SER  580  - ALA  583  <=> ALA 1080  - ARG 1083 )                          
  46: s001-A eiso-A   593 - 596 <=> 1087 -1090   (PHE  593  - VAL  596  <=> SER 1087  - SER 1090 )                          
  46: s001-A eiso-A   632 - 635 <=> 1091 -1094   (THR  632  - VAL  635  <=> LYS 1091  - THR 1094 )                          
  46: s001-A eiso-A   732 - 735 <=> 1115 -1118   (ALA  732  - ALA  735  <=> ALA 1115  - SER 1118 )                          
  47: s001-A ec13-A   244 - 248 <=>    1 -   5   (LEU  244  - ARG  248  <=> MET    1  - ALA    5 )                          
  47: s001-A ec13-A   340 - 344 <=>   24 -  28   (PRO  340  - LEU  344  <=> VAL   24  - GLY   28 )                          
  47: s001-A ec13-A   345 - 356 <=>   44 -  55   (THR  345  - ALA  356  <=> ALA   44  - CYS   55 )                          
  47: s001-A ec13-A   384 - 397 <=>   80 -  93   (CYS  384  - TYR  397  <=> VAL   80  - THR   93 )                          
  47: s001-A ec13-A   398 - 402 <=>   95 -  99   (ASN  398  - ARG  402  <=> ASN   95  - HIS   99 )                          
  47: s001-A ec13-A   416 - 423 <=>  108 - 115   (PRO  416  - ALA  423  <=> GLU  108  - GLY  115 )                          
  47: s001-A ec13-A   424 - 434 <=>  120 - 130   (GLY  424  - ILE  434  <=> GLU  120  - ARG  130 )                          
  47: s001-A ec13-A   448 - 465 <=>  133 - 150   (VAL  448  - PHE  465  <=> TRP  133  - VAL  150 )                          
  47: s001-A ec13-A   467 - 475 <=>  151 - 159   (LEU  467  - SER  475  <=> ILE  151  - LEU  159 )                          
  47: s001-A ec13-A   476 - 480 <=>  161 - 165   (TYR  476  - MET  480  <=> LEU  161  - VAL  165 )                          
  47: s001-A ec13-A   482 - 532 <=>  178 - 228   (GLY  482  - VAL  532  <=> THR  178  - GLU  228 )                          
  47: s001-A ec13-A   547 - 550 <=>  230 - 233   (ARG  547  - LEU  550  <=> ASN  230  - VAL  233 )                          
  47: s001-A ec13-A   551 - 554 <=>  240 - 243   (ASP  551  - PHE  554  <=> PRO  240  - ARG  243 )                          
  47: s001-A ec13-A   562 - 571 <=>  244 - 253   (GLY  562  - SER  571  <=> ALA  244  - HIS  253 )                          
  47: s001-A ec13-A   573 - 581 <=>  254 - 262   (VAL  573  - ASN  581  <=> GLN  254  - THR  262 )                          
  47: s001-A ec13-A   582 - 610 <=>  264 - 292   (HIS  582  - MET  610  <=> LYS  264  - LYS  292 )                          
  47: s001-A ec13-A   625 - 628 <=>  294 - 297   (MET  625  - TYR  628  <=> TRP  294  - ALA  297 )                          
  47: s001-A ec13-A   630 - 663 <=>  298 - 331   (VAL  630  - VAL  663  <=> PRO  298  - THR  331 )                          
  47: s001-A ec13-A   667 - 670 <=>  334 - 337   (TYR  667  - THR  670  <=> LEU  334  - GLU  337 )                          
  47: s001-A ec13-A   674 - 691 <=>  338 - 355   (ASN  674  - ALA  691  <=> LEU  338  - ASN  355 )                          
  47: s001-A ec13-A   693 - 700 <=>  356 - 363   (GLU  693  - LEU  700  <=> GLU  356  - ASP  363 )                          
  47: s001-A ec13-A   701 - 720 <=>  365 - 384   (PHE  701  - LEU  720  <=> ALA  365  - MET  384 )                          
  48: s001-A edgo-A   337 - 343 <=>   16 -  22   (PHE  337  - THR  343  <=> TRP   16  - MET   22 )                          
  48: s001-A edgo-A   345 - 350 <=>   43 -  48   (THR  345  - ALA  350  <=> VAL   43  - PHE   48 )                          
  48: s001-A edgo-A   351 - 355 <=>   50 -  54   (THR  351  - ILE  355  <=> ILE   50  - VAL   54 )                          
  48: s001-A edgo-A   385 - 402 <=>   77 -  94   (ILE  385  - ARG  402  <=> MET   77  - GLY   94 )                          
  48: s001-A edgo-A   413 - 422 <=>  101 - 110   (ARG  413  - ALA  422  <=> TRP  101  - LEU  110 )                          
  48: s001-A edgo-A   424 - 427 <=>  113 - 116   (GLY  424  - ASN  427  <=> ASP  113  - ARG  116 )                          
  48: s001-A edgo-A   428 - 434 <=>  118 - 124   (THR  428  - ILE  434  <=> ILE  118  - GLU  124 )                          
  48: s001-A edgo-A   450 - 464 <=>  126 - 140   (TYR  450  - LEU  464  <=> ALA  126  - THR  140 )                          
  48: s001-A edgo-A   466 - 481 <=>  141 - 156   (SER  466  - PHE  481  <=> VAL  141  - LEU  156 )                          
  48: s001-A edgo-A   483 - 532 <=>  169 - 218   (TYR  483  - VAL  532  <=> SER  169  - LYS  218 )                          
  48: s001-A edgo-A   551 - 554 <=>  228 - 231   (ASP  551  - PHE  554  <=> VAL  228  - GLN  231 )                          
  48: s001-A edgo-A   562 - 575 <=>  232 - 245   (GLY  562  - TYR  575  <=> ALA  232  - LEU  245 )                          
  48: s001-A edgo-A   577 - 581 <=>  246 - 250   (ALA  577  - ASN  581  <=> ARG  246  - SER  250 )                          
  48: s001-A edgo-A   582 - 611 <=>  252 - 281   (HIS  582  - LEU  611  <=> GLU  252  - ASN  281 )                          
  48: s001-A edgo-A   621 - 627 <=>  283 - 289   (ARG  621  - ALA  627  <=> GLY  283  - ASN  289 )                          
  48: s001-A edgo-A   629 - 664 <=>  290 - 325   (GLY  629  - ALA  664  <=> MET  290  - CYS  325 )                          
  48: s001-A edgo-A   667 - 670 <=>  326 - 329   (TYR  667  - THR  670  <=> ASN  326  - SER  329 )                          
  48: s001-A edgo-A   674 - 691 <=>  330 - 347   (ASN  674  - ALA  691  <=> GLN  330  - ILE  347 )                          
  48: s001-A edgo-A   693 - 700 <=>  348 - 355   (GLU  693  - LEU  700  <=> PRO  348  - VAL  355 )                          
  48: s001-A edgo-A   701 - 717 <=>  357 - 373   (PHE  701  - VAL  717  <=> VAL  357  - THR  373 )                          
  49: s001-A emt3-A   337 - 344 <=>   12 -  19   (PHE  337  - LEU  344  <=> TYR   12  - GLY   19 )                          
  49: s001-A emt3-A   347 - 362 <=>   47 -  62   (SER  347  - SER  362  <=> LEU   47  - TRP   62 )                          
  49: s001-A emt3-A   365 - 372 <=>   63 -  70   (VAL  365  - GLU  372  <=> ARG   63  - LEU   70 )                          
  49: s001-A emt3-A   380 - 398 <=>   79 -  97   (LEU  380  - ASN  398  <=> ARG   79  - ILE   97 )                          
  49: s001-A emt3-A   399 - 402 <=>   99 - 102   (SER  399  - ARG  402  <=> LEU   99  - PRO  102 )                          
  49: s001-A emt3-A   417 - 424 <=>  112 - 119   (GLN  417  - GLY  424  <=> PHE  112  - ALA  119 )                          
  49: s001-A emt3-A   427 - 431 <=>  120 - 124   (ASN  427  - LYS  431  <=> ASN  120  - LEU  124 )                          
  49: s001-A emt3-A   448 - 461 <=>  127 - 140   (VAL  448  - VAL  461  <=> LYS  127  - TYR  140 )                          
  49: s001-A emt3-A   463 - 473 <=>  141 - 151   (ILE  463  - ARG  473  <=> MET  141  - GLU  151 )                          
  49: s001-A emt3-A   480 - 483 <=>  152 - 155   (MET  480  - TYR  483  <=> TRP  152  - ASP  155 )                          
  49: s001-A emt3-A   487 - 494 <=>  157 - 164   (GLU  487  - ILE  494  <=> SER  157  - SER  164 )                          
  49: s001-A emt3-A   496 - 532 <=>  165 - 201   (ALA  496  - VAL  532  <=> LEU  165  - ALA  201 )                          
  49: s001-A emt3-A   548 - 551 <=>  204 - 207   (PHE  548  - ASP  551  <=> ASP  204  - ALA  207 )                          
  49: s001-A emt3-A   552 - 555 <=>  209 - 212   (GLU  552  - ASN  555  <=> LEU  209  - THR  212 )                          
  49: s001-A emt3-A   561 - 580 <=>  213 - 232   (ASN  561  - SER  580  <=> SER  213  - LEU  232 )                          
  49: s001-A emt3-A   581 - 584 <=>  236 - 239   (ASN  581  - ALA  584  <=> GLU  236  - LEU  239 )                          
  49: s001-A emt3-A   585 - 610 <=>  241 - 266   (ARG  585  - MET  610  <=> TYR  241  - ILE  266 )                          
  49: s001-A emt3-A   618 - 621 <=>  267 - 270   (LEU  618  - ARG  621  <=> GLN  267  - LYS  270 )                          
  49: s001-A emt3-A   629 - 633 <=>  279 - 283   (GLY  629  - CYS  633  <=> ASN  279  - LEU  283 )                          
  49: s001-A emt3-A   635 - 663 <=>  284 - 312   (VAL  635  - VAL  663  <=> SER  284  - LYS  312 )                          
  49: s001-A emt3-A   666 - 669 <=>  313 - 316   (LEU  666  - ARG  669  <=> VAL  313  - THR  316 )                          
  49: s001-A emt3-A   675 - 700 <=>  317 - 342   (ALA  675  - LEU  700  <=> GLY  317  - GLY  342 )                          
  49: s001-A emt3-A   701 - 720 <=>  344 - 363   (PHE  701  - LEU  720  <=> PHE  344  - VAL  363 )                          
  49: s001-A emt3-A   737 - 740 <=>  378 - 381   (THR  737  - ARG  740  <=> ILE  378  - PHE  381 )                          
  50: s001-A ejsu-A   337 - 344 <=>   16 -  23   (PHE  337  - LEU  344  <=> TRP   16  - GLY   23 )                          
  50: s001-A ejsu-A   345 - 350 <=>   42 -  47   (THR  345  - ALA  350  <=> VAL   42  - VAL   47 )                          
  50: s001-A ejsu-A   351 - 355 <=>   49 -  53   (THR  351  - ILE  355  <=> LEU   49  - VAL   53 )                          
  50: s001-A ejsu-A   386 - 397 <=>   77 -  88   (LEU  386  - TYR  397  <=> THR   77  - TYR   88 )                          
  50: s001-A ejsu-A   398 - 402 <=>   90 -  94   (ASN  398  - ARG  402  <=> TYR   90  - ASP   94 )                          
  50: s001-A ejsu-A   415 - 422 <=>  102 - 109   (THR  415  - ALA  422  <=> LEU  102  - VAL  109 )                          
  50: s001-A ejsu-A   424 - 427 <=>  112 - 115   (GLY  424  - ASN  427  <=> PRO  112  - ARG  115 )                          
  50: s001-A ejsu-A   428 - 433 <=>  117 - 122   (THR  428  - CYS  433  <=> ILE  117  - ARG  122 )                          
  50: s001-A ejsu-A   451 - 454 <=>  126 - 129   (ARG  451  - TRP  454  <=> ARG  126  - LEU  129 )                          
  50: s001-A ejsu-A   456 - 481 <=>  130 - 155   (GLY  456  - PHE  481  <=> TYR  130  - LEU  155 )                          
  50: s001-A ejsu-A   484 - 532 <=>  169 - 217   (THR  484  - VAL  532  <=> THR  169  - GLU  217 )                          
  50: s001-A ejsu-A   548 - 551 <=>  218 - 221   (PHE  548  - ASP  551  <=> VAL  218  - ASP  221 )                          
  50: s001-A ejsu-A   556 - 559 <=>  242 - 245   (VAL  556  - ILE  559  <=> GLU  242  - GLY  245 )                          
  50: s001-A ejsu-A   562 - 575 <=>  246 - 259   (GLY  562  - TYR  575  <=> GLY  246  - SER  259 )                          
  50: s001-A ejsu-A   577 - 581 <=>  260 - 264   (ALA  577  - ASN  581  <=> ARG  260  - ARG  264 )                          
  50: s001-A ejsu-A   582 - 610 <=>  266 - 294   (HIS  582  - MET  610  <=> GLU  266  - PHE  294 )                          
  50: s001-A ejsu-A   621 - 624 <=>  297 - 300   (ARG  621  - CYS  624  <=> GLU  297  - ALA  300 )                          
  50: s001-A ejsu-A   626 - 664 <=>  301 - 339   (HIS  626  - ALA  664  <=> ARG  301  - CYS  339 )                          
  50: s001-A ejsu-A   667 - 670 <=>  340 - 343   (TYR  667  - THR  670  <=> ASN  340  - THR  343 )                          
  50: s001-A ejsu-A   674 - 691 <=>  344 - 361   (ASN  674  - ALA  691  <=> GLN  344  - LYS  361 )                          
  50: s001-A ejsu-A   693 - 701 <=>  362 - 370   (GLU  693  - PHE  701  <=> LYS  362  - MET  370 )                          
  50: s001-A ejsu-A   702 - 720 <=>  372 - 390   (PRO  702  - LEU  720  <=> ARG  372  - THR  390 )                          
  51: s001-A embs-A   310 - 316 <=>   44 -  50   (PHE  310  - ARG  316  <=> TRP   44  - LEU   50 )                          
  51: s001-A embs-A   340 - 347 <=>   52 -  59   (PRO  340  - SER  347  <=> LEU   52  - MET   59 )                          
  51: s001-A embs-A   348 - 351 <=>   61 -  64   (THR  348  - THR  351  <=> ILE   61  - PRO   64 )                          
  51: s001-A embs-A   385 - 397 <=>   91 - 103   (ILE  385  - TYR  397  <=> VAL   91  - THR  103 )                          
  51: s001-A embs-A   398 - 402 <=>  105 - 109   (ASN  398  - ARG  402  <=> ILE  105  - LYS  109 )                          
  51: s001-A embs-A   415 - 422 <=>  117 - 124   (THR  415  - ALA  422  <=> LEU  117  - CYS  124 )                          
  51: s001-A embs-A   424 - 434 <=>  128 - 138   (GLY  424  - ILE  434  <=> LYS  128  - ALA  138 )                          
  51: s001-A embs-A   450 - 461 <=>  140 - 151   (TYR  450  - VAL  461  <=> GLY  140  - TYR  151 )                          
  51: s001-A embs-A   463 - 475 <=>  152 - 164   (ILE  463  - SER  475  <=> SER  152  - LEU  164 )                          
  51: s001-A embs-A   478 - 481 <=>  165 - 168   (GLN  478  - PHE  481  <=> GLU  165  - HIS  168 )                          
  51: s001-A embs-A   484 - 532 <=>  180 - 228   (THR  484  - VAL  532  <=> ASP  180  - ASN  228 )                          
  51: s001-A embs-A   548 - 551 <=>  229 - 232   (PHE  548  - ASP  551  <=> LEU  229  - LYS  232 )                          
  51: s001-A embs-A   552 - 555 <=>  239 - 242   (GLU  552  - ASN  555  <=> GLU  239  - GLU  242 )                          
  51: s001-A embs-A   563 - 571 <=>  243 - 251   (VAL  563  - SER  571  <=> GLU  243  - HIS  251 )                          
  51: s001-A embs-A   573 - 580 <=>  252 - 259   (VAL  573  - SER  580  <=> ARG  252  - ASP  259 )                          
  51: s001-A embs-A   581 - 610 <=>  261 - 290   (ASN  581  - MET  610  <=> LEU  261  - PHE  290 )                          
  51: s001-A embs-A   620 - 623 <=>  292 - 295   (LYS  620  - SER  623  <=> THR  292  - THR  295 )                          
  51: s001-A embs-A   626 - 664 <=>  296 - 334   (HIS  626  - ALA  664  <=> GLY  296  - SER  334 )                          
  51: s001-A embs-A   667 - 670 <=>  335 - 338   (TYR  667  - THR  670  <=> ASP  335  - SER  338 )                          
  51: s001-A embs-A   674 - 690 <=>  339 - 355   (ASN  674  - LYS  690  <=> ALA  339  - GLN  355 )                          
  51: s001-A embs-A   692 - 700 <=>  356 - 364   (TYR  692  - LEU  700  <=> GLN  356  - GLY  364 )                          
  51: s001-A embs-A   701 - 717 <=>  366 - 382   (PHE  701  - VAL  717  <=> PHE  366  - SER  382 )                          
  52: s001-A ejwi-A   337 - 344 <=>   26 -  33   (PHE  337  - LEU  344  <=> TYR   26  - GLY   33 )                          
  52: s001-A ejwi-A   345 - 350 <=>   52 -  57   (THR  345  - ALA  350  <=> VAL   52  - GLY   57 )                          
  52: s001-A ejwi-A   383 - 397 <=>   87 - 101   (PRO  383  - TYR  397  <=> VAL   87  - THR  101 )                          
  52: s001-A ejwi-A   398 - 402 <=>  103 - 107   (ASN  398  - ARG  402  <=> LEU  103  - ARG  107 )                          
  52: s001-A ejwi-A   415 - 422 <=>  115 - 122   (THR  415  - ALA  422  <=> LEU  115  - LEU  122 )                          
  52: s001-A ejwi-A   424 - 427 <=>  125 - 128   (GLY  424  - ASN  427  <=> ASP  125  - ARG  128 )                          
  52: s001-A ejwi-A   428 - 434 <=>  130 - 136   (THR  428  - ILE  434  <=> ARG  130  - ALA  136 )                          
  52: s001-A ejwi-A   450 - 474 <=>  138 - 162   (TYR  450  - VAL  474  <=> CYS  138  - LEU  162 )                          
  52: s001-A ejwi-A   478 - 481 <=>  163 - 166   (GLN  478  - PHE  481  <=> SER  163  - PRO  166 )                          
  52: s001-A ejwi-A   483 - 532 <=>  180 - 229   (TYR  483  - VAL  532  <=> GLY  180  - SER  229 )                          
  52: s001-A ejwi-A   551 - 554 <=>  239 - 242   (ASP  551  - PHE  554  <=> ALA  239  - TYR  242 )                          
  52: s001-A ejwi-A   562 - 575 <=>  243 - 256   (GLY  562  - TYR  575  <=> GLN  243  - LEU  256 )                          
  52: s001-A ejwi-A   577 - 580 <=>  257 - 260   (ALA  577  - SER  580  <=> LYS  257  - ASP  260 )                          
  52: s001-A ejwi-A   581 - 610 <=>  262 - 291   (ASN  581  - MET  610  <=> ILE  262  - PHE  291 )                          
  52: s001-A ejwi-A   620 - 623 <=>  293 - 296   (LYS  620  - SER  623  <=> ASN  293  - LYS  296 )                          
  52: s001-A ejwi-A   629 - 664 <=>  300 - 335   (GLY  629  - ALA  664  <=> SER  300  - SER  335 )                          
  52: s001-A ejwi-A   667 - 670 <=>  336 - 339   (TYR  667  - THR  670  <=> ASN  336  - ASP  339 )                          
  52: s001-A ejwi-A   674 - 691 <=>  340 - 357   (ASN  674  - ALA  691  <=> ALA  340  - GLN  357 )                          
  52: s001-A ejwi-A   693 - 700 <=>  358 - 365   (GLU  693  - LEU  700  <=> PRO  358  - GLY  365 )                          
  52: s001-A ejwi-A   701 - 717 <=>  367 - 383   (PHE  701  - VAL  717  <=> PHE  367  - SER  383 )                          
  53: s001-A efmx-A   340 - 344 <=>   11 -  15   (PRO  340  - LEU  344  <=> TYR   11  - GLY   15 )                          
  53: s001-A efmx-A   345 - 357 <=>   34 -  46   (THR  345  - THR  357  <=> LEU   34  - ILE   46 )                          
  53: s001-A efmx-A   384 - 397 <=>   73 -  86   (CYS  384  - TYR  397  <=> ILE   73  - ILE   86 )                          
  53: s001-A efmx-A   398 - 402 <=>   88 -  92   (ASN  398  - ARG  402  <=> TRP   88  - ASP   92 )                          
  53: s001-A efmx-A   416 - 420 <=>  101 - 105   (PRO  416  - ALA  420  <=> GLU  101  - PRO  105 )                          
  53: s001-A efmx-A   422 - 429 <=>  110 - 117   (ALA  422  - LYS  429  <=> GLU  110  - ASP  117 )                          
  53: s001-A efmx-A   431 - 434 <=>  118 - 121   (LYS  431  - ILE  434  <=> ARG  118  - ARG  121 )                          
  53: s001-A efmx-A   450 - 476 <=>  123 - 149   (TYR  450  - TYR  476  <=> CYS  123  - PHE  149 )                          
  53: s001-A efmx-A   477 - 481 <=>  161 - 165   (LYS  477  - PHE  481  <=> VAL  161  - LEU  165 )                          
  53: s001-A efmx-A   483 - 532 <=>  177 - 226   (TYR  483  - VAL  532  <=> GLU  177  - LYS  226 )                          
  53: s001-A efmx-A   548 - 555 <=>  227 - 234   (PHE  548  - ASN  555  <=> GLN  227  - SER  234 )                          
  53: s001-A efmx-A   564 - 578 <=>  236 - 250   (SER  564  - SER  578  <=> ASN  236  - ILE  250 )                          
  53: s001-A efmx-A   579 - 582 <=>  254 - 257   (CYS  579  - HIS  582  <=> MET  254  - LEU  257 )                          
  53: s001-A efmx-A   583 - 610 <=>  259 - 286   (ALA  583  - MET  610  <=> ASP  259  - GLY  286 )                          
  53: s001-A efmx-A   621 - 624 <=>  288 - 291   (ARG  621  - CYS  624  <=> PRO  288  - ILE  291 )                          
  53: s001-A efmx-A   626 - 664 <=>  292 - 330   (HIS  626  - ALA  664  <=> MET  292  - GLN  330 )                          
  53: s001-A efmx-A   667 - 670 <=>  331 - 334   (TYR  667  - THR  670  <=> ASN  331  - ASN  334 )                          
  53: s001-A efmx-A   676 - 691 <=>  337 - 352   (GLU  676  - ALA  691  <=> ILE  337  - ARG  352 )                          
  53: s001-A efmx-A   693 - 700 <=>  353 - 360   (GLU  693  - LEU  700  <=> THR  353  - ILE  360 )                          
  53: s001-A efmx-A   701 - 717 <=>  362 - 378   (PHE  701  - VAL  717  <=> MET  362  - LYS  378 )                          
  54: s001-A ec6b-A   335 - 338 <=>   22 -  25   (ARG  335  - ASN  338  <=> TRP   22  - SER   25 )                          
  54: s001-A ec6b-A   339 - 364 <=>   28 -  53   (VAL  339  - LYS  364  <=> GLY   28  - GLU   53 )                          
  54: s001-A ec6b-A   380 - 396 <=>   74 -  90   (LEU  380  - ALA  396  <=> MET   74  - GLU   90 )                          
  54: s001-A ec6b-A   398 - 401 <=>   93 -  96   (ASN  398  - VAL  401  <=> ARG   93  - TYR   96 )                          
  54: s001-A ec6b-A   431 - 434 <=>  103 - 106   (LYS  431  - ILE  434  <=> PRO  103  - ALA  106 )                          
  54: s001-A ec6b-A   450 - 454 <=>  110 - 114   (TYR  450  - TRP  454  <=> ILE  110  - LEU  114 )                          
  54: s001-A ec6b-A   456 - 473 <=>  115 - 132   (GLY  456  - ARG  473  <=> ILE  115  - TYR  132 )                          
  54: s001-A ec6b-A   478 - 481 <=>  134 - 137   (GLN  478  - PHE  481  <=> ILE  134  - ILE  137 )                          
  54: s001-A ec6b-A   492 - 532 <=>  138 - 178   (VAL  492  - VAL  532  <=> TYR  138  - SER  178 )                          
  54: s001-A ec6b-A   564 - 567 <=>  180 - 183   (SER  564  - TYR  567  <=> SER  180  - TYR  183 )                          
  54: s001-A ec6b-A   569 - 579 <=>  184 - 194   (ILE  569  - CYS  579  <=> LYS  184  - ALA  194 )                          
  54: s001-A ec6b-A   580 - 583 <=>  198 - 201   (SER  580  - ALA  583  <=> ARG  198  - SER  201 )                          
  54: s001-A ec6b-A   584 - 615 <=>  203 - 234   (ALA  584  - TYR  615  <=> LEU  203  - VAL  234 )                          
  54: s001-A ec6b-A   618 - 623 <=>  235 - 240   (LEU  618  - SER  623  <=> LEU  235  - PHE  240 )                          
  54: s001-A ec6b-A   626 - 663 <=>  242 - 279   (HIS  626  - VAL  663  <=> PHE  242  - ASP  279 )                          
  54: s001-A ec6b-A   666 - 669 <=>  280 - 283   (LEU  666  - ARG  669  <=> LEU  280  - GLN  283 )                          
  54: s001-A ec6b-A   676 - 700 <=>  285 - 309   (GLU  676  - LEU  700  <=> PRO  285  - GLY  309 )                          
  54: s001-A ec6b-A   701 - 720 <=>  311 - 330   (PHE  701  - LEU  720  <=> TYR  311  - VAL  330 )                          
  55: s001-A ehy8-A   238 - 246 <=>    1 -   9   (ARG  238  - THR  246  <=> MET    1  - GLU    9 )                          
  55: s001-A ehy8-A   340 - 345 <=>   26 -  31   (PRO  340  - THR  345  <=> TYR   26  - ILE   31 )                          
  55: s001-A ehy8-A   347 - 357 <=>   48 -  58   (SER  347  - THR  357  <=> PHE   48  - SER   58 )                          
  55: s001-A ehy8-A   384 - 397 <=>   86 -  99   (CYS  384  - TYR  397  <=> VAL   86  - VAL   99 )                          
  55: s001-A ehy8-A   398 - 402 <=>  101 - 105   (ASN  398  - ARG  402  <=> LYS  101  - LYS  105 )                          
  55: s001-A ehy8-A   416 - 421 <=>  114 - 119   (PRO  416  - CYS  421  <=> GLU  114  - SER  119 )                          
  55: s001-A ehy8-A   423 - 428 <=>  125 - 130   (ALA  423  - THR  428  <=> GLN  125  - VAL  130 )                          
  55: s001-A ehy8-A   430 - 434 <=>  131 - 135   (ALA  430  - ILE  434  <=> LYS  131  - LYS  135 )                          
  55: s001-A ehy8-A   450 - 477 <=>  137 - 164   (TYR  450  - LYS  477  <=> CYS  137  - PHE  164 )                          
  55: s001-A ehy8-A   478 - 481 <=>  176 - 179   (GLN  478  - PHE  481  <=> LYS  176  - MET  179 )                          
  55: s001-A ehy8-A   483 - 532 <=>  191 - 240   (TYR  483  - VAL  532  <=> ASP  191  - GLU  240 )                          
  55: s001-A ehy8-A   550 - 553 <=>  242 - 245   (LEU  550  - PRO  553  <=> LYS  242  - ALA  245 )                          
  55: s001-A ehy8-A   562 - 575 <=>  257 - 270   (GLY  562  - TYR  575  <=> ARG  257  - LEU  270 )                          
  55: s001-A ehy8-A   577 - 581 <=>  271 - 275   (ALA  577  - ASN  581  <=> ARG  271  - LEU  275 )
[truncated: 4,950,152 more chars]
