# Supplementary material for: Structural screens identify candidate human homologs of insect chemoreceptors and cryptic Drosophila gustatory receptor-like proteins
Source: eLife. 2023 Feb 20;12:e85537. doi: 10.7554/eLife.85537 (PMC9998090; doi:10.7554/eLife.85537)
Supplement: Source data 4. — Each of the FASTA filenames is formatted as follows (with the exception of the D. melanogaster odorant receptor (Or) and gustatory receptor (Gr) sequences, which were collected manually from FlyBase): ProteinFamily-QuerySpecies-QuerySequence.fasta. [file elife-85537-data4.zip]

Archive with 28 entries (28 files):
- AnimalGrls-Nvec-XP_048580785.1.fasta
- DmelGrs-manually-collected.fasta
- DmelOrs-manually-collected.fasta
- DUF3537-Arath-Q8L726.fasta
- Grl36a-Dmel-CG31750.fasta
- Grl36b-Dmel-CG31785.fasta
- Grl40a-Dmel-CG41434.fasta
- Grl43a-Dmel-CG1339.fasta
- Grl58a-Dmel-CG13500.fasta
- Grl62a-Dmel-CG42357.fasta
- Grl62b-Dmel-CG42356.fasta
- Grl62c-Dmel-CG34259.fasta
- Grl65a-Dmel-CG32395.fasta
- GrlHz-Dmel-CG3831.fasta
- PHTF-Dmel-phtf.fasta
- PHTF-Hsap-PHTF1.fasta
- PHTF-Hsap-PHTF2.fasta
- SRR-Cele-SRR1.fasta
- SRR-Cele-SRR10.fasta
- SRR-Cele-SRR2.fasta
- SRR-Cele-SRR3.fasta
- SRR-Cele-SRR4.fasta
- SRR-Cele-SRR6.fasta
- SRR-Cele-SRR7.fasta
- SRR-Cele-SRR8.fasta
- SRR-Cele-SRR9.fasta
- Trypanosome-Linf-A4HWQ9.fasta
- Trypanosome-Tbruc-Q57U78.fasta
