# Supplementary material for: Structural screens identify candidate human homologs of insect chemoreceptors and cryptic Drosophila gustatory receptor-like proteins
Source: eLife. 2023 Feb 20;12:e85537. doi: 10.7554/eLife.85537 (PMC9998090; doi:10.7554/eLife.85537)
Supplement: Source data 4. — Each of the FASTA filenames is formatted as follows (with the exception of the D. melanogaster odorant receptor (Or) and gustatory receptor (Gr) sequences, which were collected manually from FlyBase): ProteinFamily-QuerySpecies-QuerySequence.fasta. [file elife-85537-data4.zip › DUF3537-Arath-Q8L726.fasta]

>XP_040988631.1 uncharacterized protein LOC121236168 [Juglans microcarpa x Juglans regia]
MGDEDREALLSRNTKFTRCISHAQDELQSFRSYLQWMCVDQSNVWTACLSWSMFILFAIGVPAVSHFLLACSTCDSKHSR
PFDGVVQLSLSSVATLSFVCLSRFVRKYGLRRFLFFDKLVDESETVRKGYTGQLNRSLKLLSVFVVPCFVAESAYKIWWY
ASGASQIPFLGNVYVSDTVACIMELCSWLYRTTVIFLVCVLFRLICYLQILRLQDFASVFQVDSDVESVLSEHLRIRRHL
RIISHRYRAFILWALILITGSQFASLLITTKSSADVNIYKAGELALCSITLLTGLMILMRSATKITHKAQSVTCLAAKWH
VCATLESFEGADGETPRAPVDHGLVFPMGAGEESDGEEAGDEEDDLDNDKLIPSYAYSTISFQKRQALVTYFENNRAGIT
VFGFTLDRTTLHTIFGIELSLVLWLLGKTIGIS
>XP_018812130.1 uncharacterized protein LOC108984576 [Juglans regia]
MGDEDREALLSRNTKFTRCISHAQDELQSFRSYLQWMCVDQSNVWTACLSWSMFILFAIVVPAVSHFLLACSTCDSKHSR
PFDGVVQLSLSSVATLSFVCLSRFVRKYGLRRFLFFDKLVDESETVRKGYTGQLNRSLKLLSVFVVPCFVAESAYKIWWY
ASGASQIPFLGNVYVSDTVACIMELCSWLYRTTVIFLVCVLFRLICYLQILRLQDFASVFQVDSDVESVLSEHLRIRRHL
RIISHRYRAFILWALILITGSQFASLLITTKSSADVNIYKAGELALCSITLLTGLMILMRSATKITHKAQSVTCLAAKWH
VCATLESFEGADGETPRAQVDHGLVFPVGAGEESDGEEAGDEEDDLDNDKLIPSYAYSTISFQKRQALVTYFENNRAGIT
VFGFTLDRTTLHTIFGIELSLVLWLLGKTIGIS
>XP_042947692.1 uncharacterized protein LOC122280749 [Carya illinoinensis]
MGDEDREALLSRNTKFTRCISHAQDELQSFRSYLRWMCVDQSNVWTACLSWSMFILFAIVVPAVSHFLLACSTCDSKHSR
PFDVVVQLSLSSVATLSFVCLSSFVRKYGLRRFLFFDKLVDESETVRNGYTGQLNRALKLLSVFVVPCFVAESAYKIWWY
ASGASQIPFLGNVYVSDTVACIMELCSWLYRTALIFLVCILFRLICYLQILRLQDFASVFQVDSDVESVLSEHLRIRRHL
RIISHRYRAFILWALILITGSQFASLLITTKSSADVNIYKAGELALCSITLLTGLMILMRSATKITHKAQSVTCLAAKWH
VCATLESFEGADGETPRAPVDNGLVFPMGAGEESDGEEAGDEEDDLDNNKLIPSYAYSTISFQKRQALVTYFENNRAGIT
VFGFTLDRTTLHTIFGIELSLVLWLLGKTIGIS
>XP_022717904.1 uncharacterized protein LOC111276434 [Durio zibethinus]
MGDTGEPLVDRTRFTRSISYAQDELQSFRTYLRWMCVDQSNIWTACLSWFLFIFLGLVVPAVSHFLLACSTCDARHARPY
DWVVQLSLSSVAALSFVCLTRFVKKYGLRRFLFFDKLCDESETVRKGYTGKLNRSLKIVSIFVLPCFIAETAYKVWWYAS
GASQIPFLGIVWLSDTVACMVELCSWLYRTTVFFLACVLFHLICNLQVLRLQDFAGVFQIDSDVGSVLSEHLRIRRHLRI
ISHRYRAFILWCLILVTGSQFTSLLITTKATSELNIYKAGELAMCSITLLTGLCILLRSATKITHKAQSVTCLAAKWHVC
ATLDSFDANDGETPRTPAAYSRQAYPHVGTDGESDGEDAGDEEDDIDNNKLIPAYAYSTISYQKRQALVTYFENNRAGIT
IYGFTLDRSTLHTIFGIELSLVLWLLGKTIVSL
>XP_022753916.1 uncharacterized protein LOC111302251 [Durio zibethinus]
MGDSREPLVDRTKFTRSISHAQDELRSFRTYLRWMCVDQSNIWRACLSWFLFIFLGLVVPAVSHCFLACSTCDARHARPY
DWVVQLSLSSVAAMSFVCLTRFVKKYGLRRFLFFDKLCDESETVRKGHTGQLNRSLKIVSIFVLPCFIAETAYKVWWYAS
GASQIPFLGIVWLSDTVACIMELWSWLYRTTVFFLVCVLFRLICNLQVLRLQDFAKVFQVDYDVGSVLSEHLRIRRHLRI
ISHRYRAFILWCLILVTGSQFTSLLVTTKANSDLNIYKAGELAMCSITLVTGLCILLRSATKITHKAQSVTCLAAKWHVC
ATLDSFDANDGETPRTPAIHGHQSFPHMGTDGESDGEDAGDEEDDIDNNKLIPAYAYSTISFQKRQALVTYFEKNRAGIT
IYGFTLDRSTLHTIFGIELSLVLWLLGKTIGSL
>XP_030542947.1 uncharacterized protein LOC115750004 [Rhodamnia argentea]
MRHFWPTAYINLNIVQKQKLRIYTFVCRPHFLGQSPSSPSPSAMADGGEALISSNSRHRSVTFARCSSHAQDELQSFRSY
LRWMCVDQSNAWTACLSWSMFFVFGIVVPIVSHFLLACSSCDSKHKRPFDGVVQLSLSSVATLSFVCLSRFVKKYGLRRF
LFFDKLWDESETVRKGYTEQLNRSLKILSIFVIPCFAAESAYKIWWYASGASQIPFLGNVYLSDTVACIMELFSWLYRTM
VIFLVCVLFRLICSLQILRLQDFAQMFHVDSDVASVLSEHLRIRRHLRIISHRYRAFIVWALVLVTGSQFASLLVTTKST
ADVNIFLAGELALCSMTLVAGLFILLRSATKITHKAQSVTCLAAKWHVCATLDDSFETNDGETPMAQAAPVLVFPVSSTG
SDSDDAGDEEDDLDNNKLIPAYAYSTITYQKRQALVTYFENNRAGITVYGFTLDRSTLHTIFGIELSLVLWLLGKTIGIS
>XP_021905984.1 uncharacterized protein LOC110820714 isoform X2 [Carica papaya]
MGDDKREPLVDQNSRFKRCISHPQDELQSFRKYLKWLCVDQSNVWTACLSWSVFVVFALVVPAASHFVLACDTCDAKHGR
PYDTVVQVSLSSVATLSFVCLSRFVRKYGLRRFLFFDKLWHESETVRKGYTGQLNRSLKILSIFVLPCFLAESAYKIWWY
ASGASRIPFLGNVYLSDTVACIMELLSWLYRTTVIFLVCILFHLICHLHILRLQDYALVFQIDSDVGSVLAEHLRIRRHL
RIISHRYRAFILCVLVLVTGTQFAALLVTTKSHDVNIYRAGELALCSVTVVTALLIILRSATKITHKAQAVTCLAAKWHV
CATLDSFETADGETPRVDVEGGPQIFPVGDEGESEDTEDVGDEEDDLDNNKWIPAYAYSTISYQKRQALVTYFENNRAGI
TVFGFTLDRSTLHTLFGIELSLVLWLLGKTVGIS
>XP_034678168.1 uncharacterized protein LOC117908620 [Vitis riparia]
MGDERERLLRKNKFQRSISYAQDELQSFRSWLRWMCVDQSTISTGCLSWSVFILLAIAVPVMSHFLLACSSCDAKHQRPY
DAVVQLSLSSVAVLSFLCLSRFIRNYGLRRFLFFDKLRDESEMVRKNYTEQLNRSMKILSLFVLPCFAAEATYKIWWYSS
GRSRIPFLGNVYVSDVIACTLELCSWLYRTSVFFLVCVLFRLICHLQILRLQDFARVFQAESDVESVLKEHLRIRRHLRI
ISHRNRVFILFALMFVTASQFASLLSTTRSRADVNMFTAGELALCSITLVTGLLVLFRGATKITHKAQAITCLAAKWHVC
ATIDSFESNEPESPRIQIPCPRPFPSRANNENDAESDGEDAGDEEDDVDSTKLIPAYASSTISFQKRQALVVYFENNRAG
ITVYGFMLDRTSLNTIFMIEMSLVLWLLGKTIGIS
>XP_021288223.1 uncharacterized protein LOC110419477 [Herrania umbratica]
MGDAREPLVDRTKFMRTISHAQDELQSFRTYLRWMCVDQSDVWTACLSWFVFILLGLVVPAVSHFLLACSTCDARHARPY
DWVVQLSLSSVASLSFVCLTRFVKKYGLRRFLFFDKLCDESETVRKGYTGQLNRSLKIVSIFVLPCFVAESAYKVWWYAS
GASQIPFLGIVWLSDAMACMMELCSWLYRATVFFLVCVLFRLICNLQVLRIQDFAQVFQVDSDVGSVLSEHLRIRRHLRI
ISHRYRAFILWCLILVTGSQFTSLLITTKADAELNIYKAGELAMCSITLLTGLSILLRSATKITHKAQSVTCLAAKWHVC
ATLDSFDANDGETPRTPAIHGCQAFPYVGTDGESDGEDAGDEEDDIDNNKLIPAYAYSTISYQKRQALVTYFENNRAGIT
IYGFTLDRSTLHTIFGIELSLVLWLLGKTIGIS
>XP_030453663.1 uncharacterized protein LOC115675202 [Syzygium oleosum]
MADDREALISSNSGSRNRSVTFARCASHPQDELQSFRSYLRWMCVDQSDAWSACLSWSVFFVFAIVVPIASHFLLACASC
DGKHARPFDGVVQLSLSSVAVLSFVCLSRFVRKYGLRRFLFFDKLWDESETVRKGYTEQLNRSLKILSIFVIPCFAAESA
YKIWWYASGASQIPFLGNVYLSDTVACMMELFSWLYRTMVIFLVCVLFRLICSLQILRLQDFAQMFQVDSDVASVLSEHL
RIRRHLRIISHRYRAFILWALVLVTGSQFASLLVTTKSTADVNIFRAGELALCSMTLVAGLFILLRSATKITHKAQSVTC
LAAKWHVCATLDDSFETNDGETPVAQAAHGQAFPVSSTESDSDDAGDEEDDLDNNNLIPAYAYSTISYQKREALVKYFEN
NRAGITVYGFTLDRSTLHTIFGIELSLVLWLLGKTIGIS
>XP_002885364.1 uncharacterized protein LOC9321430 [Arabidopsis lyrata subsp. lyrata]
MADIDIGTAATTGGNDGRGTRERLINRETKFTRSVSHAQDELQSFRKYLRWMCVDQSSPWTAVLSWSMFVVFTLVVPATS
HFMLACADCDSHHSRPYDSVVQLSLSSFAALSFLCLSRFVSKYGLRRFLFFDKLWDESETVRRGYTNQLNRSLKILSYFV
TPCFLAMSSYKIWWYASGASQIPFLGNVILSDTVACLMELCSWLYRTTVIFLVCVLFRLICHLQILRLQDFAQVFQMDSD
VGSILSEHLRIRRHLRIISHRYRTFILLSLILVTGSQFYSLLITTKAYAELNIYRAGELALCSMTLVTALLILLRSASKI
THKAQAVTCLAAKWHVCATIESFETVDGETPRLVDRASGHGYYPTDDDNGESDSEDYGDEEDDFDNNNLIPAYAYSTISF
QKRQALVNYFENNRAGITVFGFTLDRSTLHTIFGIEMSLVLWLLGKTIGIS
>XP_002277314.1 PREDICTED: uncharacterized protein LOC100245205 [Vitis vinifera]
MGDERERLLRKNKFQRSISYAQDELQSFRSWLRWMCVDQSTISTGCLSWSVFILLAIAVPVMSHFLLACSSCDAKHQRPY
DAVVQLSLSSVAVLSFLCLSRFIRNYGLRRFLFFDKLRDESEMVRKNYTEQLNRSMKILSLFVLPCFAAEATYKIWWYSS
GRSRIPFLGNVYVSDVIACTLELCSWLYRTSVFFLVCVLFRLICHLQILRLQDFARVFQAESDVESVLKEHLRIRRHLRI
ISHRNRVFILFALMFVTASQFASLLSTTRSRADVNMFTAGELALCSITLVTGLMVLFRSATKITHKAQAITCLAAKWHVC
ATIDSFESNEPESPRIQIPCPRPFPSRASNENDVESDGEDAGDEEDDVDSTKLIPAYASSTISFQKRQALVVYFENNRAG
ITVYGFMLDRTSLNTIFMIEMSLVLWLLGKTIGIS
>XP_044500894.1 uncharacterized protein LOC123221998 [Mangifera indica]
MADNNSTREGLIQRNAKFMRCISHAQDELQSFRSYLRWMCVDQSNFWTAGLSWLVFVLFGIVVPAFSHFFLACAKCDAHH
DRPFDGVVQVSLSSMATLSFVCLSGFVRKFGLRRFLFFDKLYDESETVRRGYTAQLTRSLKILSFFVLPCFVADSAYKIW
WYASGASQIPFLGNVYLSDTIACIMELCSWLYRTTVIFLVCVLFRLICNLQILRLHDFAQVFQIESDVGSVLSEHLRIRR
HLRIISHRYRAFIVWSLILITGSQFASLLITTKSSSIVDIYRAGELALCSMTLVTALLILLRSASKITHKAQAVTCLAAK
WHVCSTLDSFDSTDGETPRAAAAAGQDYHGSGHERSDSDDAGDEEDDLDNTNLIPAYEYNTISYQKRQALVTYFENNRAG
ITLYGFMLDRSTLHTIFGIELSLVLWLLGKTVGLS
>XP_039026782.1 uncharacterized protein LOC120160432 [Hibiscus syriacus]
MGDNMEPLVHRTNKLARSISHAQDELHSFRTYLRWMCVDQSNIWMACLSWFMFIVFGLVVPCVSHFLLACPSCDATHARP
YDWVVQLSFSSVSALSFVCLTRFVKKYGLRRFLFFDKLCDESETVRKCYTVQLNKSLKMVSIFVFPCFIAETAYKVWWYA
SGASQVPFLGVVWLSDAVACFMELCSWLYRTTVFFLICVLFQLICNLQVLRLHDFAQVFHVDSDVGSVLAEHLRIRRHLK
IISHRYRTFILWCLILVTGSQFTSLLITTKADSDLNIYKTGELAMCSITLLTGLCILLRSATKITHKAQAVTCLASKWHV
CATLDSFDANDGETPRTPAIHGQQALPVVGTDGESDGEDAGDEEDDLDNSKLIPAYAYSTISYQKRQALVTYFENNRAGI
TVYGFMLDRSTLDTIFGIEFSLVLWLLGKTVGIS
>XP_007020713.2 PREDICTED: uncharacterized protein LOC18593433 [Theobroma cacao]
MGDNREPLVDRTRFMRTISHAHDELQSFRTYLRWMCVDQSDVWTACLSWFVFILLGLVVPAVSHFLLACSTCDARHARPY
DWVVQLSLSSVASLSFVCLTRFVKKYGLRRFLFFDKLCDESETVRKGYTGQLNRSLKIVSIFVLPCFVAESAYKVWWYAS
GASQIPFLGIVWLSDAMACMMELCSWLYRTTVFFLVCVLFRLICNLQVLRIQDFAQVFQVDSDVDSVLSEHLRIRRHLRI
ISHRYRAFILWCLILVTGSQFTSLLITTKANAELNIYKAGELAMCSITLLTGLSILLRSATKITHKAQSVTCLAAKWHVC
ATLDSFDANDGETPRIPAIHGCQSFPYVGTDGESDGEDAGDEEDDIDNSKLIPAYAYSTISYQKRQALVTYFENNRAGIT
IYGFTLDRSTLHTIFGIELSLVLWLLGKTIGIS
>XP_006452451.1 uncharacterized protein LOC18054348 [Citrus clementina]
MGDAIEGLLTNRRKNLSRSISHAQDELHSFRSYLKWMCVDQSNCFTACLSWSMFVLFTIVVPAISHFVLACDTCDGTHKR
PYDGVVQLSLSSVAALSFICLSSFVKKYGLRRFLFLDKLCDESEMVRSRYMEQLNRSLKILSIFVLPCFLVESAYKIWWY
ASGASQIPFLGNVYLSDTVACIMELCSWLYRTTVIFLVCVLFRLVCHLQILRLLDFAQVFQTDSDVDSVLAEHLRIRKHL
RIISHRYRAFILWFLIMVTGSQFASLLMTTKPSAVVNIYIAGELALCSMTLVAGLLILLRSATKITHKAQAVTCLAAKWH
VCATVDSFDVNDGETPRIPDAAGRAFPICHGESDCDDAGDEEDDLDNSNLIPAYAYSTISFQKRQALVNYFENNRAGITV
FGFTLDRSTLHTIFGIQLSLVLWLLGKTVGLS
>XP_022139425.1 uncharacterized protein LOC111010361 [Momordica charantia]
MGDNGEALMNRYKRSASHAHDELRSFRSYLRWMCVDQSDIWTAGLSWSMFFLFAVIVPATSHFLLACASCDSNHARPFDR
VVQLSLSCVATVSFLCLSNFIRRYGLRRFLFFDKLCDESETVRRGYTIKLNRSLRVLSTFVIPCFAAESAYKIWWYASGA
SQIPFLGNVIVSDVVACAMELLSWLYRTTVIFLVCILFRLICDLQILRLQDFASVFQVDSDVGSVLSEHLRIRRHLRIIS
HRYRAFILLTLVLVTGSQFASLLITTKSSSNLNIYIAGELALCSMTLLTSLMILLRSATKITHKAQSVTSLAAKWHVCAT
LDSFDVTDGETPMAAGGGQVVFPVTPSHGGAAETDSDEGCDEEDDLDNTKLIPAYAYSTISFQKRQALVTYFENNRAGIT
IYGFTLDRSTLHTIFGIELSLVLWLLGKTIGFS
>XP_026407845.1 uncharacterized protein LOC113303070 [Papaver somniferum]
MGDEERQVLINHSNENKKEIKFTRSASNAGDELKSFRSCLRWMCVDQSDPLRAGLSWSLFFLLGIAVPILSHSFLACKDC
DATHHRPYDANVQLSLSAVAALSFICLSKFNRKYGLRRFLFLDKLCGESERVRQGYHFQLQRSMKLLACFVLPCFAAECS
YKIWWYSSGASQIPFLGNVYLSDATACILELFSWLYRTTIFFLVCVLYRLICYLQILRLQDFTKVFQEESEVESVLKEHL
RIRRQLTVISHRYRGFIMLALAFVTASQFAALLSTTRTNANLNIFMAGELALCSMTLMAGVFILLRSATKITHKAQSITS
LAAKWHICATLDSFEGIDGETPRAPISTCGQQRVSTVFAGSSGESDEESVDGDDHETKIILPSYTHTICFQKRQALVTYF
ENNRAGITVFGFMLDRTLLHTIFGISLSLVLWLLGKTIGIS
>XP_010488001.1 PREDICTED: uncharacterized protein LOC104765908 isoform X1 [Camelina sativa]
MADIDIGSAATRANDGRGAQERLINRETKFTRSVSHAQDELQSFRKYLRWMCVDQSSPWTALLSWSMFVVFTIVVPATSH
FMLACSDCDSHHSRPHDSVVQLSLSSFAALSFLCLSRFVSKYGLRRFLFFDKLWDESETVRRGYTNQLNRSLKILSYFVT
PCFLAMSSYKIWWYASGASQIPFLGNVILSDTVACLMELCSWLYRTTVIFLVCVLFRLICHLQILRLQDFAQVFQMDSDV
GSILSEHLRIRRHLRIISHRYRTFILLSLILVTGSQFYSLLITTKAYADLNIYRAGELALCSMTLVTALLILLRSASKIT
HKAQAVTCLAAKWHVCATIESFETVDGETPRLVDRASGPGYYQTDGDIGGSDSEDYGDEEDDFDNNNLIPAYAYSTISFQ
KRQALVNYFENNKAGITVFGFTLDRSTLHTIFGIEMSLVLWLLGKTIGIS
>XP_026392787.1 uncharacterized protein LOC113288060 [Papaver somniferum]
MGDEERQVLINHSNENKKEIKFTRSASNAGDELKSFRSCLRWMCVDQSDPLRAGLSWSLFFLLGIAVPILSHSFLACKDC
DATHHRPYDANVQLSLSAVAALSFICLSKFNRKYGLRRFLFLDKLCGESERVRQGYHFQLQRSMKLLACFVLPCFAAECS
YKVWWYSSGASQIPFLGNVYLSDATACILELFSWLYRTTIFFLVCVLYRLICYLQILRLQDFTKVFQEESEVESVLKEHL
RIRRQLTVISHRYRGFIMLALAFVTASQFAALLSTTRTNANLNIFMAGELALCSMTLMAGVFILLRSATKITHKAQSITS
LAAKWHICATLDSFEGINGETPRAPISTCGQQRVSTVFAGSSGESDEESVDGDDHETKIILPSYTHTICFQKRQALVTYF
ENNRAGITVFGFMLDRTLLHTIFGISLSLVLWLLGKTIGIS
>XP_010508774.1 PREDICTED: uncharacterized protein LOC104785287 [Camelina sativa]
MADIDIGTAATRANDGRGGARERLINRETKFTRSVSHAQDELQSFRKYLRWMCVDQSSPWTALLSWSMFVVFTIVVPATS
HFMLACADCDSHHSRPHDSVVQLSLSSFAALSFLCLSRFVSKYGLRRFLFFDKLWDESETVRRGYTNQLNRSLKILSYFV
TPCFLAMSSYKIWWYASGASQIPFLGNVILSDTVACLMELCSWLYRTTVIFLVCVLFRLICHLQILRLQDFAQVFQMDSD
VGSILSEHLRIRRHLRIISHRYRTFILLSLILVTGSQFYSLLITTKAYADLNIYRAGELALCSMTLVTALLILLRSASKI
THKAQAVTCLAAKWHVCATIESFETVDGETPRLVDRASGPGYYQTDGDIGGSDSEDYGDEEDDFDNNNLIPAYAYSTISF
QKRQALVNYFENNKAGITVFGFTLDRSTLHTIFGIEMSLVLWLLGKTIGIS
>XP_006297578.2 uncharacterized protein LOC17892631 [Capsella rubella]
MADIDIGTAATTGVHDGGGGGGVRERLINRETKFKRSVSHAQDELQSFRKYLRWMCVDQSSPWTALLSWSMFVVFTVVVP
ATSHFMLACADCDSHHSRPYDSAVQLSLSSFAALSFLCLSRFVSKYGLRRFLFFDKLWDESETVRRGYTNQLNRSLKILS
YFVTPCFLAMSSYKIWWYASGASQIPFLGNVILSDTVACLMELCSWLYRTTVIFLVCVLFRLICHLQILRLQDFAQVFQM
DSDVGSILSEHLRIRRHLRIISHRYRTFILLSLILVTGSQFYSLLITTKAYADLNIYRAGELALCSMTLVTALLILLRSA
SKITHKAQAVTCLAAKWHVCATIESFETVDGETPRLVDRASGPGYYPTDGDTGGSDSEDYGDEEDDFDNNNLIPAYAYST
ISFQKRQALVNYFENNKAGITVFGFTLDRSTLHTIFGIEMSLVLWLLGKTIGIS
>NP_566658.1 extracellular ligand-gated ion channel protein (DUF3537) [Arabidopsis thaliana]
MADIDIGTAATTGGNEGRGGTRERLINRENKFTRSVSHAQDELHSFRKYLRWMCVDQSSPWTAVLSWSMFVVFTLVVPAT
SHFMLACSDCDSHHSRPYDSVVQLSLSSFAALSFLCLSRFVSKYGLRRFLFFDKLWDESETVRLGYTNQLNRSLKILSYF
VSPCFLAMSSYKIWWYASGASQIPFLGNVILSDTVACLMELCSWLYRTTVIFLVCVLFRLICHLQILRLQDFAQVFQMDS
DVGSILSEHLRIRRHLRIISHRYRTFILLSLILVTGSQFYSLLITTKAYAELNIYRAGELALCSMTLVTALLILLRSASK
ITHKAQAVTCLAAKWHVCATIESFETVDGETPRLVDRASGHGYYPTDDDNGESDSEDYGDEEDDFDNNNLIPAYAYSTIS
FQKRQALVNYFENNRSGITVFGFTLDRSTLHTIFGIEMSLVLWLLGKTIGIS
>XP_010466213.1 PREDICTED: uncharacterized protein LOC104746436 [Camelina sativa]
MADIDIGSAATVANHGEGGARERLIKRETKFTRSVSHAQDELQSFRKYLRWMCVDQSSPWTALLSWSMFVVFTIVVPATS
HFMLACADCDSHHSRPHDSVVQLSLSSFAALSFLCLSRFVSKYGLRRFLFFDKLWDESETVRRGYTNQLNRSLKILSYFV
TPCFLAMSSYKIWWYASGASQIPFLGNVILSDTVACLMELCSWLYRTTVIFLVCVLFRLICHLQILRLQDFAQVFQMDSD
VGSILSEHLRIRRHLRIISHRYRTFILLSLILVTGSQFYSLLITTKAYADLNIYRAGELALCSMTLVTALLILLRSASKI
THKAQAVTCLAAKWHVCATIESFETVDGETPRLVDRASGPGYYQTDGDIGGSDSEDYGDEEDDFDNNNLIPAYAYSTISF
QKRQALVNYFENNKAGITVFGFTLDRSTLHTIFGIEMSLVLWLLGKTIGIS
>XP_027343826.1 uncharacterized protein LOC113856274 [Abrus precatorius]
MGEITTTAAESLLDRRSKFNRSVSHVNDEFHTFRSYLRWMCVDQSNPFTAALSWSVFLLFAIAVPAASHFLLACDSCDAR
HSRPYDAVVQVSLSSVAALSFLCLASFVRKYGLRRFLFFDKLCDESETVRMNYMAQLNRSVKILSVFVGPCFVAEVAYKI
WWYASGASQIPFLGNVYVSDAVACILELWSWLYRTTVIFLVCVLFRLNCHLQILRLRDFARFFHVDSDVASVMSEHLRIR
RHLRIISHRFRAFILLALLLVTGSQFACLLVTTKPTHDVNIYKTGELALCSVTLLSALCILLRSATKITHKAQAITGLAA
KWHVCATLDSFDGATEGDTPMVIQNSHERSFPNVGTDGESETDEAGDEEDEIDTTKFIPSYAYSTISYQKRQALVNYFEN
NRAGITVFGFMLDRSSLHTIFGIELSLVLWLLGKTIGIS
>XP_038898198.1 uncharacterized protein LOC120085939 [Benincasa hispida]
MGDSNREALISRKSSVFKRSASHAHDELQSFRSYLRWMCVDQSDIWTAGLSWSMFFLFAIIVPATSHFVLACSSCDSNHA
RPFDRVVQLSLSSLATVSFLCLSGFIRRYGLRRFLFFDKLCDESETVRTGYTNKFNRSLRVLSTFVIPCFAAESAYKIWW
YASGASQIPFLGNVIVSDVVACAMELLSWLYRTTIIFLVCILFRLICDLQILRLQDFATVFQVDSDVASVLSEHLRIRRH
LRIISHRYRAFILGSLVLVTGSQFTSLLITTKSSSNLNIYIAGELALCSMTLLTSLMILLRSATKITHKAQSVTSLAAKW
HVCATLDSFDVTDGETPMASTIQQVFPATHEGGDESEGCDEEDDLDNTKLIPAYAYSTISFQKRQALVTYFENNRAGITI
YGFTLDRTTLHTIFGIELSLVLWLLGKTIGFS
>XP_019430583.1 PREDICTED: uncharacterized protein LOC109337943 [Lupinus angustifolius]
MGDITNKNKETLLERKRSKYTRTVSHVNDELHSFRSYLRWMCVDQSNPFTAALSWFVFLLFAVAIPAASHFFLACPSCDA
KHSRPFDAVVQLSLTSVSALSFLCLARFVSKYGLRRFLFFDKLCDESETVRMNYMAQLNRSLKILSWFVGPCFVAEGAYK
IWWYASGATQIPFLGNVYLSDAVACILELCSWLYRTTVIFLVCVLFRLICHLQILRLQDFANFFHVDSDVASVMTEHLRI
RRHLRIISHRYRAFILLALVLVTGSQFACLLLTTKPTNEFNIYKTGELALCSMTLLSALCILLRSATKITHKAQDITGLA
AKWHVCATLDSFDGGAQGDILTAQISNERSFPIVGTDGESEADETGDEEDEINTTKLIPSYAYSTISYQKRQALVNYFEN
NRAGITVFGFILDRSTLHTIFGIELSLVLWLLGKTIGIS
>XP_010060281.2 uncharacterized protein LOC104448186 [Eucalyptus grandis]
MEAGGGEEPLIGDRRRSVTFARCVSHAQDELQSFRSYLRWMCVDQSNAWTACLSWSMFLIFAIAVPAASHFLLACSSCDA
KHARPFDGVVQLSLSSLATLSFVCLSRFVRKYGLRRFLFFDKLWDESETVRDGYTDQLNRSLKILSIFVLPCFAAESAYK
IWWYASGASQIPFLGNVYLSDTVACIMELCSWLYRTMVIFLVCVLFRLICSLQILRLQDFAKLFEVDSDVASVLSEHLRI
RRHLRIISHRYRAFILWALVLVTGSQFAALLVTTKSTADVNIYRAGELALCSMALVAALLILLRSATKITHKAQSVTCLA
AKWHICATLDGSFEANDGETPVAQAADGQVFAVRSTESESDAGDEEDDLDNSKLIPEYTYSTISYQKRQALVTYFENNRA
GITVYGFTLDRTTLHTIFGIELSLVLWLLGKTIGIS
>XP_008447712.1 PREDICTED: uncharacterized protein LOC103490125 [Cucumis melo]
MGDSNREALINRKSSVFKRSVSHAHDELHSFRSYLRWMCVDQSDIWTAGLSWSMFFLFAIIVPATSHFLLACSSCDSNHA
RPFDRVVQLSLSSVATVSFLCLSSFIRRYGLRRFLFFDKLCDESETVRRGYTIKLNRSLRVLSTFVIPCFAAESAYKIWW
YASGASQIPFLGNVIVSDVVACCMELLSWLYRTTVIFLVCILFRLICDLQILRLQDFATVFQVDSDVASVLSEHLRIRRH
LRIISHRYRVFILGSLVLVTGSQFTSLLITTKSSSNLNIYIAGELALCSMTLLTSLMILLRSATKITHKAQSVTALAAKW
HVCATLDSFDVTDGETPMASTIHQAFPTHHGVGEESEGDEGCDEDDLDNTKLIPAYAYSTISFQKRQALVTYFENNRAGI
TIYGFTLDRTTLHTIFGIELSLVLWLLGKTIGFS
>XP_047253822.1 uncharacterized protein LOC107844836 [Capsicum annuum]
MCDMKKESLLNKNKAIERTVSNAYDELRSFRTWLKWMCVDQSDTFSACLSWFVFVVLAVIVPCLSHFLLARDSYNDAAHS
RPYDDIVQLSLSCVAALSFVCLSRFVKKYGLRRFLFLDKLCDESETVRKGYTEQLNSSLKILFIFVLPCFAVECAYKIWW
YSAGGTRIPFLGNVVVSDTVACILELSSWLYRTVVFFLVCILFRLICYLQILRLQDFAQVFHVDSDVESVLREHLRIRRH
LRIISHRYRSFILWALMFVTASQFASLLMTTRSTADLHIYKSGELALCSVSLLAGLMILLRSATRITHKAQSVTCLAAKW
HVCATIDSFDSTEAETPITRAISDQVFPACSEGSSDADDVGDEEDELDNTKFVPAYAYSTISFQKRQALVTYFENNRAGV
TIYGFMLDRSSIHTIFGIELSLVLWLLGKTIGIS
>XP_031286561.1 uncharacterized protein LOC116145262 [Pistacia vera]
MGDEYENSTREVLIPPNNKFTRSISHAQDELHSFRSYLRWMCVDQSNLWRACLSWFVFLLFAIVVPAFSHFFLACGTCDA
HHDRPFDGVVQVSLSSVAALSFICLSGFVKKFGLRRFLFFDKLCDESETVRRGYTEQLNRSLKILSYFVLPCFVVETAYK
IWWYASGASQIPFLGNVYLSDSIACIMELCSWLYRTTVIFLVCVLFRLICHLQILRLQDFAQVFQTESDVGSVLSEHLRI
RRHLRIISHRYRVFILWSLILVTGSQFASLLITTKSSSTVDMYRAGELALCSITLVTALLILLRSASKITHKAQAITCLA
AKWHVCATLDSFDLNDSETLMGAGAGQADHGSGHGGSDADDLGDEEDDLDNTNLIPSYAYSTISFQKRQALVNYFENNRA
GITLYGFMLDRSTLHTIFGIEMSLVLWLLGKTVGIS
>XP_021692216.1 uncharacterized protein LOC110673397 [Hevea brasiliensis]
MEDNGEPLTGGNSKITRTVSNAYDEFHSFRSYLRWMCLDQSNKGLICLSWFMFILFAIVVPAISHFVLACASCDSKHTRP
YDSVVQLSLSSVATLSFVCLSKFIRSYGLRRFLFFDKLCDESETVRNGYMNKLNRSLKLLSFFVVPCFIAESAYKIWWYA
SGASQIPFLGNVILSDTVACIMELCSWLYRTTIIFLVCVLFHLICHLQILRLQDFAQVFQVDSDVESVLSEHLRIRRHLR
IISHRYRAFVLWALILVTGSQFASLLITTRSGAAVDIYRAGELALCSITLVTGILIILRSATKITHKAQAVACLAAKWHI
CATLDSFDATEGETPRTPLMITADAESEGDDAGDEEDELDNTKLIPAYAYSTISFQKRQALVTYFENNRAGITVYGFTLD
RSTLHSIFGVELALVLWLLGKTVGIS
>XP_012070901.1 uncharacterized protein LOC105633014 [Jatropha curcas]
MEETLIARPNDKFKRSVSHAYDELQSFRYYLRWMCVDQSNIWLVCLSWFMFILFSIIVPAISHFLLACSTCDGKHKRPYD
SVVQLSLSSVATLSFVCLSRFVSKYGLRRFLFFDKLCDESETVRKGYTNQLNRSLQLLSIFVAPCFIAESAYKIWWYASG
ASQIPFLGNVILSDTVACIMELCSWLYRTTIIFLVCVLFHLICHLQILRLQDFAKVFQTDSDVESVLSEHLRIRRHLRII
SHRYRFFVLWALILVTGSQFASLLTTTKSGAVVDLYRAGELALCSITLVTGLLILLRSATKITHKAQSVTNLAAKWHICA
TLDSFDASEGETPRFQRVTSSTEDGSEEADDVGDEEDELDNSKLIPAYAYSTISFQKRQALVTYFENNRAGITVYGFTLD
RSTLHSIFGVELALVLWLLGKTVGIS
>XP_038992517.1 uncharacterized protein LOC120115998 [Hibiscus syriacus]
MGDNRVPLVDRSGFQRSVSHPQDEFQTFRTYLRWMCMDQSNIWTTCLSWFLFIVLGLVVPSLSHFLLACSTCDAKHARPY
DWVIQLSLSSVSATSFVCLTRFIKKYGLKRFMFFDKLYNESETVRKGYTAQLNRSLKIVSIFVLPCFLAETAYKVWWYAS
GASQIPFLGIVWLSDSVACFMELWSWLYRTTVFFLVCVLFHLVCNLQVLRLQDFAQFFQVDSDVGLVLIEHLRIRRHLRI
ISHRFRTFILWCLILITGSQFTSLLITLKATSGLNIYKAGELVMCSLTLLTGLCILLRSATKITHKAQAVTCLASKWHIC
ATLDSFNVNDGETPRTPAIHAHQVFPRVGTDGESESEDVGDEEDDLDNNKLIPAYAYSTISYQKRQALVTYFENNRAGVT
VYGFMLDRGTLHTIFGIELSLVLWLLGKTVVFS
>XP_004151004.1 uncharacterized protein LOC101212672 [Cucumis sativus]
MGDSNREALISRKSSVFKRSVSHAHDELHSFRSYLRWMCVDQSDIWTAGLSWSMFFLFAIIVPATSHFVLACSSCDSNHA
RPFDRVVQLSLSSVATVSFLCLSSFIRRYGLRRFLFFDKLCDESETVRRGYTIKFNRSLRVLSTFVIPCFAAESAYKIWW
YASGASQIPFLGNVIVSDAVACAMELLSWLYRTTVIFLVCILFRLICDLQILRLQDFATVFQVDSDVASVLSEHLRIRRH
LRIISHRYRVFILGSLVLVTGSQFTSLLITTKSSSNLNIYIAGELALCSMTLLTSLMILLRSATKITHKAQSVTALAAKW
HVCATLDSFDVTDGETPMASTIHQAFPPHHGVGEESEGDEGCDEDDLDNTKLIPAYAYSTISFQKRQALVTYFENNRAGI
TIYGFTLDRTTLHTIFGIELSLVLWLLGKTIGFS
>XP_004513895.1 uncharacterized protein LOC101499556 [Cicer arietinum]
MMDTTTIKFAEESLLQPTTTNNKNKGKFNRSVSHVNDELHSFRSYLRWMCVDQSNAFTATLSWFVFLLFAVVVPALSHFF
LACSDCDARHSRPYDAVVQLSLSSIAALSFLCLSSFVRKYGLKRFLFFDKLCDESETVRRNYMAQLNRSLKLLSVFAGPC
FVAMVAYKIWWYASGGSQIPFLGNVYVSDAVACILELCSWLYRTTVIFLVCVLFRLICHLQILRLKDFATYFHVDSDVQS
VLSEHLRIRRHLRIISHRFRAFILLALVLVTGSLFVCLLVTTKARHDLNIYKTGELALCSVTLLSALSIMFRSATKITHK
AQAITGLAAKWHVCATLDSFDGVAQGDTLTAQISHDRIYPTVGTDGESETDDAGDEEDDINNTKLIPSYAYSTISYQKRQ
ALVNYFENNKAGITVYGFMLDRSTLHTIFGIELSLVLWLLGKTIGIS
>XP_042508741.1 uncharacterized protein LOC122084507 [Macadamia integrifolia]
MEDEREVLIRKTNKVFDRCVSNAGDELCSFRSCLRWMCLDQSSLWRSCLAWSLFLLLAIVVPLVSHFVLACPTCDARHQR
PYNVVVQLSLTVVAALSFFCLTRFVRTYGLRRFLFLDKLCEESEKVGLGYTQQLNRSWKLLLLFILPCFAVESAYKIWWF
SSGANRIPFLGNEIMSDAVACTLELCSWLYRTSIIFFVCILFRLLCYLQILRLEDFAEVFQVESDVESVLKEHLRIRRHL
RIISHRYRAFIVFALLCITASQLASLLIITRSSSAVDIFTGGEMALCSITLVTGLFICLRSATKITHKAQAVTCLAAKWH
VCATIQSFDDGTESDIPVLADYQLARPHVRDFPINANGEWEDEENADGENDLDNTNIIMPIYARTISFHKRQALVTYFEN
NRAGITVFGFMLDRSCLHTIFGIEMSLVLWLLSKTIGIS
>XP_019071398.1 uncharacterized protein LOC101267356 [Solanum lycopersicum]
MCDIKKETLLNKNKEIERTVSNAYDELRSFRTWLKWMCVDQSNAFSAFLSWFVFILLAVIVPCLSHFLLAMDDSDAAHSR
PYDDVVQLSLSSVAALSFVCLSQFVKKYGLRRFLFLDKLCDESETVRRGYTEQLNSSLKILFIFVLPCFAVECAYKIWWY
SSGGTRIPFLGNVIVSDTVACILELSSWLYRTVVFFLVCILFRLICYLQILRLQDFAQVFHVDSDVESVLREHLRIRRHL
RIISHRYRSFILWALMLVTASQFASLLMTTRSTADLHIYESGELALCSVSLLAGLMILLRSATRITHKAQSVTCLAAKWH
VCATIDSFDSTEADTPITRATCDHIFPVCSEGSSDADDVGDEEDELDNTKFVHAYAYSTISFQKRQALVTYFENNRAGVT
IYGFMLDRSSIHTIFGIELSLVLWLLGKTIGIS
>XP_015055217.1 uncharacterized protein LOC107001757 [Solanum pennellii]
MCDIKKETLLNKNKEIERTVSNAYDELRSFRTWLKWMCVDQSNAFSAFLSWFVFILLAVIVPCLSHFLLARDDSDAAHSR
PYDNVVQLSLSSVAALSFVCLSQFVKKYGLRRFLFLDKLCDESETVRRGYTEQLNSSLKILFIFVLPCFAVECAYKIWWY
SSGGTRIPFLGNVIVSDTVACILELSSWLYRTVVFFLVCILFRLICYLQILRLQDFAQVFHVDSDVESVLREHLRIRRHL
RIISHRYRSFILWALMLVTASQFASLLMTTRSTADLHIYESGELALCSVSLLAGLMILLRSATRITHKAQSVTCLAAKWH
VCATIDSFDSTEADTPITRATCDHIFPVCSEGSSDADDVGDEEDELDNTKFVHAYAYSTISFQKRQALVTYFENNRAGVT
IYGFMLDRSSIHTIFGIELSLVLWLLGKTIGIS
>XP_017406172.1 PREDICTED: uncharacterized protein LOC108319523 [Vigna angularis]
MSDTAATALLDRRGKYNRSVSHVNDEFHTFRSYLRWMCVDQSNAFTAALSWSVFLLLAVVVPAASHFLLACPDCDGRHSR
PYDGVVQVSLTTVATLSFLCLAGFVRKYGLRRFLFFDKLCDESETVRNNYMAQLNRSLKILSVFVGPCFVVECAYKIWWY
GSGASQIPFLGNVYVSDAVACILELCSWLYRITVIFLVCVLFRLICHLQILRLHDFARFFHVDSDVASVMSEHLRIRRHL
RIISHRFRAFILLALLLVTGSQFACLLVTTKHSRDMNLYMAGELALCSVTLLSALCILLRSATKITHKAQAITGLAAKWH
VCATLDSFDGAVTDGETPMGPQSSHETVFPKVGTDGESDTDEAGDEEDEIDTTKFIPSYAYSTISYQKRQALVNYFENNR
AGITVYGFMLDRSTLHTIFGIQLSLVLWLLGKTIGSF
>XP_023745759.1 uncharacterized protein LOC111893912 [Lactuca sativa]
MDAQRVALMAKPKDISRTKSSAHDELHSFRSWLRWMCVDQSNCWTFCLSWLVFIVFAIVIPVLSHFYLACSDCDNRHARP
YDTLVQLSLSSIATLSFVCLSQFVRIYGLRRFLFFDKLCNESETVRRGYTEQLNSSLKIVFIFVAPCFTAEAAYKIWWYS
SGATAIPFLGNAIVSDAVACTLELCSWLYRTVVFFLVCVLFRLICHLQILRLQDFAQVFHVESDVESVLREHLRIRRHLR
IISHRFRVFILWALILVTVSQFASLLDTTRSTADLSIFKTGELALVSVSLLAGLMILLRSATRITHKALGVTCLATKWHV
CATIESYDPPDVDMETPPTAMGVMGNQVFRRDASSSSSDNEDVGSEDELDNDKLIPAYAYSTISFQKRQALVTYFENNRA
GITVFGFMLDRTTLHTIVMIEMSLVLWLLGKTVGIS
>XP_024966147.1 uncharacterized protein LOC112506374 [Cynara cardunculus var. scolymus]
MAMDPLIAKRKDISRTISCIHDELHSFRSWLRWMCVDQSNAFTFCLSWFVFIIFAIVIPFLSHFYLACSDCDNRHARPYD
TLVQLSLTSIATLSFVCLSQFVRIYGLRRFLFFDKLCNESETVRRGYTQQLNSSLKMVFIFVAPCFAAEAAYKIWWYSSG
ATRIPFLGNVIVSDAVACILELCSWLYRTVVFFLVCVLFRLICHLQILRLQDFAQVFHVDSDVEFVLREHLRIRRHLRII
SHRYRIFILWALILVTVSQFASLLNTTRSKADLSIFKTGELALVSVSLLAGLMILLRSATRITHKAQGVTCLATKWHVCA
TIESFDPPDVDTETPPVGVAGNQVFSGDGSSSDNEDVGSEDDLDNTKLIPAYAYSTISFQKRQALVTYFENNSAGITVYG
FMLDRTSLHTIVMIEMSLVLWLLGKTVGIS
>XP_049356541.1 uncharacterized protein LOC125821172 [Solanum verrucosum]
MCDIKKESLLNKNKGIERTVSNAYDELRSFRTWLKWMCVDQSNAFSACLSWFVFILLAVIVPCLSHFLLARDDSDAAHSR
PYDNVVQLSLSSVAALSFVCLSQFVKKYGLRRFLFLDKLCDESETVRRGYTEQLNSSLKILFIFVLPCFAVECAYKIWWY
SSGGTRIPFLGNVIVSDTVACILELSSWLYRTVVFFLVCILFRLICYLQILRLQDFAQVFHVDSDVESVLREHLRIRRHL
RIISHRYRSFILWALMFVTASQFASLLMTTRSTADLHIYESGELALCSVSLLAGLMILLRSATRITHKAQSVTCLAAKWH
VCATIDSFDSTEADTPITRATSDHVFPVCSEGSSDADDVGDEEDELDNTKFIHAYAYSTISFQKRQALVTYFENNRAGVT
IYGFMLDRSSIHTIFGIELSLVLWLLGKTIGIS
>XP_010943240.1 uncharacterized protein LOC105061026 [Elaeis guineensis]
MARGSGGGAEEALLAPAKTWYGRCRAHPGDELRGFQSCLRWMCMDQSDRWRALMSWSLFFVLSLAVPIVSHFVLSYNPHR
RPYDLSVQLSLTAASALSFICLSAVTRRYGLRRFLFLDKLRGESEHVRLGYTAHLDRSFRLLSCFVLPLFAAETAYKVWW
YCAGAGRIPFLGNPVASDVVACVFELASWIYRTATFFLLCVLFRLICQLQILRLQEFAAVFQEESEVGLVLAEHLRIRRQ
LRVISHRFRGFIVSCLVLVTASQFAALLLTTRSHSDINLFNTGELALCSIVLVTGLLICLRSAAKITHKAQALTSHAAKW
HVCATIDSFYADPETPCEVTLNPNCVFPVNGGEGESDEEVSAEDELEDTKIVPPHAHTISFQKRQALVTYLENNRAGITI
FGFTLDRAWLHTVFMLETTLFLWLLGKTIGIS
>XP_016720290.2 uncharacterized protein LOC107932714 [Gossypium hirsutum]
MGDTTMEPLMDRSTRFQRTISHAQDELHSFRTYLRWMCVDQSNIWTTTLSWFLFIVLGLVVPCLSHFFLACSSCDAKHAR
PYDWVVQLSLSSVSTMSFVCLTSFVKKYGLKRFLFFDKLCNESEIVRKGYTAKLNRSLKIVSSFVIPCFLAETAYKVWWY
ASGASQIPFLGIVWLSDSVACFMELCSWLYRTTVFFLVCVLFHLVCNLQVLRLQDFAQVFQVDSDVGSVLSEHLRIRRHL
RIISHRYRSFILWCLILVTGSQFTSLLVTLKATSELNIYKAGELLMCSLTLVTGLCILLRSATKITHKAQSVTCLASKWH
VCATLDSFDVNDGETPRTPAIHVCQSFPNVGTDGESESEDVGEEEDDLDNNKLIPAYAYSTISYQKRHALVTYFENNRAG
ITIYGFMLDRSTLHTIFGIELSLVLWLLSKTIGIS
>XP_042007982.1 uncharacterized protein LOC121756491 [Salvia splendens]
MGDERETALLVDKSMAFARCQSHARDELHSFRTWLRWLCVDQSNAWTACLSWLVFLLFAILVPALSHFVLFCTDCDSRHS
RPYDTVAQLSLSGVAAISFICLSTFVRRYGLRRFLFFDKLRHESETVRQGYTEQLNRSLKILFVFVLPCFAAEAAYKIWW
YSSGGSKIPFLGNVVVSNTVACILDLCSWFYRTVVFFLVCVLFRLICYLQILRMQDFALVFQGNSEVEAVLKEHLRIRRQ
LRIISHRYRSFILCGLISITASQFASLLMTTRPNSHLDIFNCGELAVCSVSLLAGLLILLRSAARITHKAQGVTCLAAKW
HVCATIDSFDGGDGETPVAKVGDEQAFLENSSGSFDYDDVGDEEDELDNTKFIPAYAYSTISFQKRQALVTYFENNRAGI
TVFGFMLDRSSLHTIFGIELSLVLWLLGKTVGIS
>XP_012443883.1 PREDICTED: uncharacterized protein LOC105768492 [Gossypium raimondii]
MEDTTREPLMDRSTRFQRTISHAQDELHSFRTYLRWMCVDQSNIWTASLSWFLFIVLGLVVPCLSHFFLACSSCDAKHAR
PYDWVVQLSLSSVSTMSFVCLTSFVKKYGLKRFLFFDKLCNESEIVRKGYTAKLNRSLKIVSSFVIPCFLAETAYKVWWY
ASGASQIPFLGIVWLSDSVACFMELCSWLYRTTVFFLVCVLFHLVCNLQVLRIQDFAQVFQVDSDVGSVLSEHLRIRRHL
RIISHRYRSFILWCLILVTGSQFTSLLVTLKATSELNIYKAGELLMCSLTLVTGLCILLRSATKITHKAQSVTCLASKWH
VCATLDSFDVNDGETPRTPAIHVRQSFPNVGTDGESESEDVGEEEDDLDNNKLIPAYAYSTISYQKRHALVTYFENNRAG
ITIYGFMLDRSTLHTIFGIELSLVLWLLSKTIGIS
>XP_020230599.1 uncharacterized protein LOC109811309 [Cajanus cajan]
MADTTAGATALLERRGKFSRSVSHVNDEFHTFRSYLRWMCVDQSNPFTAVVSWSVFLLLAVAVPAASHFLLACPSCDGRH
SRPYNAVVQLSLTAVSTLSFLCLAAFVRQYGLRRFLFFDKLCDESETVRTNYMAHLNRSLKIISVFVGPCFVAEGAYKIW
WYASGASQIPFLGNVYVSDSVACILELWSWLYRTTVIFIVCVLFRLICHLQILRLHDFARFFHVDSDVASVMSEHLRIRR
HLRIISHRFRAFILLALLLVTGSQLACLLVTTKHPHDMNIYKTGELALCSVTLLSALCILLRSATKITHKAQAITGLAAK
WHVCATLDSFDGVAMEGETPMAPQSSHETVFPNVGTDGESETDEAGDEEDEIDDTKFIPSYAYSTISYQKRQALVNYFEN
NRAGITVYGFMLDRSTLHTIFGIEMSLVLWLLGKTIGFS
>XP_040948465.1 uncharacterized protein LOC107903475 [Gossypium hirsutum]
MEDTTREPLMDRSTRFQRTISHAQDELHSFRTYLRWMCVDQSNIWTTTLSWFLFIVLGLVVPCLSHFFLACSSCDAKHAR
PYDWVVQLSLSSVSTMSFVCLTSFVKKYGLKRFLFFDKLCNESEIVRKGYTAKLNRSLKIVSSFVIPCFLAETAYKVWWY
ASGASQIPFLGIVWLSDSVACFMELCSWLYRTTVFFLVCVLFHLVCNLQVLRIQDFAQVFQVDSDVGSVLSEHLRIRRHL
RIISHRYRSFILWCLILVTGSQFTSLLVTLKATSELNIYKAGELLMCSLTLVTGLCILLRSATKITHKAQSVTCLASKWH
VCATLDSFDVNDGETPRTPAIHVRQSFPNVGTDGESESEDVGEEEDDLDNNKLIPAYAYSTISYQKRHALVTYFENNRAG
ITIYGFMLDRSTLHTIFGIELSLVLWLLSKTIGIS
>XP_011097838.1 uncharacterized protein LOC105176662 [Sesamum indicum]
MADEKAALLNPGKNRAFARSVSHAQDELQGFRTWLKWLCVDQSNHWTAALSWFVFVGLAIIVPALSHFVLACADCDSLHN
RPYDAVAQLSLSGVAALSFICLSGFVRKYGLRRFLFFDKLCDESETVRKGYTKQFNRSMKLLFIFVLPCFAAESAYKIWW
YSSGGTRIPFLGNVIVSNTVACILELCSWFYRTVVFFLVCILFRLICYLQILRLQDFAQVFQVDSDVESVLREHLRIRRH
LRIISHRYRSFILLALIFITASQFASLLMTTRSSADVNIYHTGELAVCSLSLLAGLLILLRSATRITHKAQAVTCLAAKW
HVCATIDSFDTAETETPVARVSDEQIFTGSSDGSSDLDDVGDEEDELDNSKFLPAYAFSTISFQKRQALVTYFENNRAGI
TIYGFMLDRTSLHTIFGIELSLVLWLLGKTVGIS
>XP_011095451.1 uncharacterized protein LOC105174899 [Sesamum indicum]
MGDEREALLLNHLNKSRAFARCVSHPRDELQSFRTWLKWLCVDQSNPLTACLSWFVFFAFAIVVPAVSHFVLSCSDCDSR
HSRPYDTVAQLSLSGVATLSFVCLSTFVRKYGLRRFLFFDKLRDESETVRKGYTQQFHRSLKILFSFVLPCFVAESVYKI
WWFGSGGTRIPFLGHVIVSNTVACILELCSWFYRAMVFFLVCILFRLICYLQILRLQDFAQVFQVDSDVESVMKEHLRIR
RHLSIISHRYRAFILWALIFITASQFASLLMTTRPNADVNIFHAGELAVCSVSLLSGLLSLLRSAARITHKAQAVTSLAA
KWHVCATIDSFNTTETENAAAQVAREQVFAESSQGSSDLDDVGDEEDDLDNTKFLPSYAYSTISFQKRQALVTYFEQNRA
GITVYGFMLDRSYLHTIFGIEFSLVLWLLGKTIGIS
>XP_027930814.1 uncharacterized protein LOC114186936 [Vigna unguiculata]
MSDTAATALLDRRGKYNRCVSHVNDEFHTFRSYLRWMCVDQSNAFTATLSWSVFLLLAVVVPAASHFLLACPDCDGRHSR
PYDGVVQVSLTTVATLSFLCLAGFVRKYGLRRFLFFDKLCDESETVRTNYMAQLNRSLKILSVFVGPCFVVECAYKIWWY
ASGASQIPFLGNVYVSDAVACILELCSWLYRITVIFLVCVLFRLICHLQILRLHDFAGFFHVDSDVASVMSEHLRIRRHL
RIISHRFRAFILLALILVTGSQFASLLVTTKHSRDMNLYMAGELALCSVTLLSALCILLRSATKITHKAQAITGLAAKWH
VCATLDSFDGAVTDGETPMAPQSSCETAFPNVGTDGESDTDEAGDEEDEINTTKFIPSYAYSTISYQKRQALVNYFENNR
AGITVYGFMLDRSTLHTIFGIQLSLVLWLLGKTIGSF
>XP_047937733.1 uncharacterized protein LOC125185267 [Salvia hispanica]
MGDERERPLLVDKSRAFARCQSHARDELHSFRTWLRWLCVDQSNAWTACLSWLVFLLFAILVPALSHFVLFCTDCDSRHS
RPYDTVAQLSLSGVAAISFLSLSTFVRRYGLRRFLFFDKLRHESETVRQGYTEQLNRSLKILFVFVLPCFAAEAAYKIWW
YSSGGSKIPFLGNVVISNTVACILDLCSWFYRTVVFFLVCVLFRLICYLQILRMQDFALVFQGNSEVEAVLKEHLRIRRQ
LRIISHRYRSFILCGLISITASQFASLLMTTRPNAHLDIFNCGELAVCSVSLLAGLLILLRSAARITHKAQGVTCLAAKW
HVCATIDSFDGGDGETPVAKVGDEQQAFLENSNGSFDYDDVGDEEDELDNTKFIPAYAYSTISFQKRQALVTYFENNRAG
ITVFGFMLDRSSLHTIFGIELSLVLWLLGKTVGIS
>XP_030931897.1 uncharacterized protein LOC115957725 isoform X1 [Quercus lobata]
MGDDREPLITRNNNNNNNKNKFARSISHAQDELHSFRSYLRWMCVDQSNVWRACLSWSMFILFAIVVPAISHFVLACSTC
DSKHARPYDAVVQLSLSSVAILSFVCLSTFVRKFGLRRFLFFDKLVDESETVRSGYTEQLNRSLKILSVFVIPCFVAESA
YKIWWYASGASQIPFLGNVYASDAVACIMEICSWLYRVTVIFLVCILFRLICYLQILRLQDFASIFHQDNDVGPVLSEHL
RIRRHLRIISHRYRAFILLLLVLVTGSQLASLLITTKSGAEVSLYTAGELALCSMTLLAGLLILLRSATKITHKAQSVTC
LAAKWHVCATVDSFDVADGESTPSAQIAYARQFTMGAREESDGDEAGEEEDDLDNNKLIPSYAYNTISFQKRQALVTYFE
NNRAGITVYGFTLDRTTLHTIFGIELSLVLWLLGKTIGIS
>XP_014626591.1 uncharacterized protein LOC100817487 [Glycine max]
MKDTTTTATASTALLDRRGKYNRSVSNLNDEFHTFRSYIRWMCVDQSNPFTAALSWSLFLLLAVAVPAASHFLLACPDCD
ARHSRPYDAVVQLSLTSVSALSFLCLAVFVRKYGLRRFLFFDKLCDESETVRTNYMAQHNRSLKILSVFVGPCFVAECAY
KIWWYTSGAPQIPFLGNVYVSDAVACILELWSWLYRTTVIFLVCVLFRLICHLQILRLCDFARFFHVDSDVASVMSEHLR
IRRHLRIISHRFRAFILLALVLVTGSQFACLLVTTKHTKDMNIYKTGELALCSVTLLSALCILLRSATKITHKAQAITGL
AAKWHVCATLDFDGVLTEGGTPTAPQSSHETMFPNVGTDGESETDEAGDEEDEIDTTKLIPSYAYSTISYQKRQALVKYF
ENNRAGITVYGFMLDRSTLNTIFGIELSLVLWLLGKTIGFS
>XP_023895232.1 uncharacterized protein LOC112007158 [Quercus suber]
MGDNREPLINRNNNNNSNNKNKFARSISHAQDELHSFRSYLQWMCVDQSNVWRACLSWSMFILFAIVVPAISHFVLACST
CDSRHSRPFDTVVQLSLSSVATLSFVCLSTFVRKFGLRRFLFFDKLVDESETVRNGYTEQLNRSLKILSVFVTPCFVAES
AYKIWWYASGASQIPFLGNVYVSDAVACIMEICSWLYRITVIFLVCILFRLICYLQILRLQDFASIFHQDNDVGPVLSEH
LRIRRHLRIISHRYRAFILLLLVLVTGSQLASLLITTKSGAEVSVYTAGELALCSMTLLAGLLILLRSATKITHKAQSVT
CLAAKWHVCATVDSFDVADGESTPSAQITYARQFTMGAREESDSDEAGDEEDDLDNNKLIPSYAYSTISFQKRQALVTYF
ENNRAGITVYGFTLDRTTLHTIFGIELSLVLWLLGKTIGIS
>XP_028214522.1 uncharacterized protein LOC114396634 [Glycine soja]
MNDTTTTATATTATASTALLDRRGKYNRSVSNLNDEFHTFRSYIRWMCVDQSNPFTAALSWSLFLLLAVAVPAASHFLLA
CPDCDARHSRPYDAVVQLSLTSVSALSFLCLAVFVRKYGLRRFLFFDKLCDESETVRTNYMAQHNRSLKILSVFVGPCFV
AECAYKIWWYTSGAPQIPFLGNVYVSDAVACILELWSWLYRTTVIFLVCVLFRLICHLQILRLCDFARFFHVDSDVASVM
SEHLRIRRHLRIISHRFRAFILLALVLVTGSQFACLLVTTKHTKDMNIYKTGELALCSVTLLSALCILLRSATKITHKAQ
AITGLAAKWHVCATLDFDGVLTEGGTPTAPQSSHETMFPNVGTDGESETDEAGDEEDEIDTTKLIPSYAYSTISYQKRQA
LVKYFENNRAGITVYGFMLDRSTLNTIFGIELSLVLWLLGKTIGFS
>XP_039072269.1 uncharacterized protein LOC120219525 [Hibiscus syriacus]
MGDNREPLVDRSSFKRSISHPLDEFQTFRTYLRWMCMDQSNIWTTCLSWFLFIVLGLVVPSLSRFLLACSTCDAKHARPY
DWVIQLSLSSVSATSFVCLTRFVKKYGLKRFMFFDKLYNESETVRKGYTAQLNRSLKIVSIFVLPCFLAETAYKVWWYAS
GASQIPFLGIVWLSDSVACFMELSSWLYRTTVFFLVCVLFHLVCNLQVLRLQDFALFFQVESDVGSVLIEHLRIRRHLRI
ISHRFRSFILWCLILITGSQFTSLLITLKATSELNIYKAGELVMCSLTLLTGLCILLRSATKITHKAQAVTCLASKWHIC
ATLDSFDVNDGETPRTPVIHAHQACPRVGTDGESESEDVGDEEDDLDNNNLIPVYAYSTISYQKRQALVTYFENNRAGIT
VYGFMLDRGTLHTIFGIELSLVLWLLGKTVVFS
>XP_007146523.1 hypothetical protein PHAVU_006G048100g [Phaseolus vulgaris]
MSDTAATALLDRRGKYNRSVSHVNDEFHTFRSYLRWMCVDQSNAFTAALSWSVFLLLAVVVPAASHFLLACPDCDGHHSR
PYDGVVQVSLTTVAALSFLCLAGFVRKYGLRRFLFFDKLCDESETVRTNYMAQLNRSLKILSVFVGPCFVVECAYKIWWY
ASGASQIPFLGNVYVSDAVACILELCSWLYRITVIFLVCVLFRLICHLQILRLRDFAGFFHVDSDVASVMSEHLRIRRHL
RIISHRFRAFILLALVLVTGSQFASLLVTTKHSGSMNLYMAGELALCSVTLLSALCILLRSATKITHKAQAITGLAAKWH
VCATLDSFDGVLTDGETPMAPQSSHETVFPNVGTDGESDAGDEEDEIDTTKFIPSYAYSTISYQKRQALVNYFENNRAGI
TVYGFMLDRSTLHTIFGIQLSLVLWLLGKTIGSF
>XP_034925112.1 uncharacterized protein LOC118056841 [Populus alba]
MEENNNRESLINRNNKLSRSQSHAYDELKSFRSYLRWMCVDQSSMATACLSWAMFVLFGLVVPATSHFMLACSSCDSRHG
RPYDSVVQLSLSSVATLSFVCLSRFVRKYGLRRFLFFDKLWDESETVRRGYTNQLNRSLKLLLIFVIPCFVAECAYKIWW
YASGASQIPFLGNVVLSDTVACVMELCSWLYRTLVIFLVCVLFHLICHLQILRLQDFARVFQVDSDVGSVLSEHFRIRRH
LRIISHRYRRFVLCSLILITGSQFASLLITTKAHAVVDIYRAGELALCSITLVTGLLIILRTATKITHKAQAVTSLAAKW
HICATLDTFDSTEGETPRHDSGQVFPVVGTDGESDGDDAGDEEDELDNSKLIPAYAYSTISFQKRQALVTYFENNRAGIT
VYGFTLDRSTLHSIFGFELALVLWLLGKTIGIS
>XP_031399281.1 uncharacterized protein LOC116209689 [Punica granatum]
MGDTTREALITGGGGGAGSSERNRVKFGRCVSHAQDELKSFRSYLRWLCVDQSNLWTACLSWSMFVVFGIIVPIVSHFLL
ACSSCDSRHDRPFDGVVQVSLSSVATLSFVCLSSFVRSYGLRRFLFFDKLWDDSETVRNGYTGQLNRSLKILSIFVLPCF
AAESAYKIWWYASGASQIPFLGNVYLSDTVACIMELLSWLYRTTIIFLVCVLFRLICSLQILRLQDFAQVFQGDTDVASV
LLEHLRIRRHLRIISHRYRAFILWSLILVTGSQLASLLVVTKNSAEVNIYKAGELVLCSITLLTALSILLRNATRITHKA
QAVTSLAAKWHVCATLDDSLDVNESETPVAPAAATDGNPFPVEILGESDSEDAGDEEDDLDNNKFIPACAYSTISFQKRQ
ALVTYFENNRAGITVYGFTLDRSTLHTIFAMELSLVLWLLSKTIGSF
>XP_018437207.1 PREDICTED: uncharacterized protein LOC108809567 [Raphanus sativus]
MTDIDIGTAAERNDDGGGRREPLINREKKFKRCVSNVHDELHSFRKYLRWMCVDQSSPWTAVLSWSMFVVFTLVVPAMSH
FMLACANCDSHHSRPYDSGVQLSLSSFAALSFLCLSRFVSKFGLRRFLFFDKLWDESSTVRRGYTNQLNRSLKILSYFVA
PCFLAMSSYKIWWYASGASQIPFLGNVILSDTVACLMELCSWLYRTTVIFLVCVLFRLICHLQILRLQDFAQVFQMDSDV
GSILSEHLRIRRHLRIISHRYRIFILSSLILVTGSQFYSLLITTKSHAGLNINSAGELALCSMTLVTALLILLRSASKIT
HKAQAVTSLAAKWHVCATIESFETVEGGTPRLVDRASGHGFHSTDVGIGDTDSEDYGEEEDDFDNNDLIPAYAYSTISFQ
KRQALVNYFENNKAGITVFGFTLDRSTLHTIFGIEMTLVLWLLGKTIGIS
>XP_009598341.1 uncharacterized protein LOC104094171 isoform X1 [Nicotiana tomentosiformis]
MGDATQTQSQSQSLLPKNIAYNRSKSHAYDELRSFRRWLKWMCVDQSDTWSTCLSWFVFIVFTIVVPCLSHFLLACADCD
ATHDRPYDNVVQLSLSGVAALSFICLSGFVKKFGLRRFLFLDKLCDESETVRKGYMQQLHRSLKILFIFVLPCFAAESIY
KIWWYSSGGTQIPFLGNVIVSDTVACILELSSWLYRTTVFFLVCVLFRLICYLQILRLQDFAQVFHVDSDVESVLREHLR
IRRHLRIISHRYRRFIVLALVFITASQFASLFMSTRSSSDLHIYKSGELALCSVSLLAGLLILLRSAVRITHKAQAVTCL
AAKWHVCATIDSFDSVEGETPPISQIASNQVFPVSSQGSSDADDVGDEEDELDNTQFVPSYAYSTISFQKRQALVTYFEN
NRAGVTLYGFMLDRSYLHTIFGIELALVLWLLGKTIGIS
>XP_014521854.1 uncharacterized protein LOC106778411 [Vigna radiata var. radiata]
MSDTAATALLDRRGKYNRSVSHVNDEFHTFRSYLRWMCVDQSNAFTAALSWSVFLLLAVIVPAASHFLLACPDCDGRHSR
PYDGVVQVSLTTVATLSFLCLAGFVRKYGLRRFLFFDKLCDESETVKTNYMAQLNRSLKILSVFVGPCFVVECAYKIWWY
GSGASQIPFLGNVYVSDAVACILELSSWLYRITVIFLVCVLFRLICHLQILRLHDFARFFHVDSDVASVMSEHLRIRRHL
RIISHRFRAFILLALLLVTGSQFACLLVTTKHSRDMNLYMAGELALCSVTLLSALCILLRSATKITHKAQAITGLAAKWH
VCATLDSFDGAVTDGETPMGPQSSRETVFPNVGTDGESDTDEAGDEEDEIDTTKFIPSYAYSTISYQKRQALVNYFENNR
AGITVYGFMLDRSTLHTIFGIQLSLVLWLLGKTIGSF
>XP_017248900.1 PREDICTED: uncharacterized protein LOC108219859 [Daucus carota subsp. sativus]
MGDLPGTTTRLLNKDKAFSRSVSHAYDELHSFRTWLKWMFVDQSTGWTTFVSWFMYILFTIVVPCLSYFGLACSDCDSRH
SRPFDKVVQLSLSAIAPLSFLCLSRFVSRYGLRRFLFFDRLCDESETVRKGYTDQLNRSLKILFIFVIPCFAAESAYKIW
WYGSGGTQIPFLGNVIVSDVVACLLELMSWLYRTVVFFLVCVLFRLICYLQILRLHDFAQIFHIDSDVETVLREHLRIRR
HLRIISHRYRAFILFALFGITVSQFASLLMTTRSSADLEIFKSGELALCSMSLLAGLMIILRSATRITHKAQAVTSLAAK
WHVCATIDSFDSVEADATPLAQVGQYASFPGVTSNDTLSDMEDVGDEEDELDNTKLLPAYAYSTISFQKRQALVTYFENN
RAGITVFGWMLDRTTLHTIFGFELSLVLWLLGKTVGIS
>XP_009111188.2 uncharacterized protein LOC103836644 [Brassica rapa]
MTDIDIGTAAERNDDGGGRREPLINRENKFKRSVSNVHDELHSFRKYLRWMCVDQSSPWTAVLSWSMFVVFTLVVPAMSH
FMLACANCDSHHSRPYDSGVQLSLSSFAALSFLCLSRFVSKFGLRRFLFFDKLWDESSTVRRGYTNQLNRSLKILSYFVA
PCFLAMSSYKIWWYASGASQIPFLGNVILSDTVACLMELCSWLYRTTVIFLVCVLFRLICHLQILRLQDFAQVFQMDSDV
GSILSEHLRIRRHLRIISHRYRIFILSSLILVTGSQFYSLLITTKSHAGLNVNSAGELALCSMTLVTALLILLRSASKIT
HKAQAVTCLAAKWHVCATIESFETVDGGTPRLVDRASGHGFYSTDVEIGDTDDSEDYGEEEDDFDNNDLIPAYAYSTISF
QKRQALVHYFENNKAGITVFGFTLDRSTLHTIFGIEMSLVLWLLGKTIGIS
>XP_013640876.1 uncharacterized protein BNAC01G32640D [Brassica napus]
MTDIDIGTAAERNDDGGGRREPLINREKKFKRSVSNVHDELHSFRKYLRWMCVDQSSPWTAVLSWSMFVVFTLVVPAMSH
FMLACANCDSHHSRPYDSGVQLSLSSFAALSFLCLSRFVSKFGLRRFLFFDKLWDESSTVRRGYTNQLNRSLKILSYFVA
PCFLAMSSYKIWWYASGASQIPFLGNVILSDTVACLMELCSWLYRTTVIFLVCVLFRLICHLQILRLQDFAQVFQMDSDV
GSILSEHLRIRRHLRIISHRYRIFILSSLILVTGSQFYSLLITTKSHAGLNVNSAGELALCSMTLVTALLILLRSASKIT
HKAQAVTCLAAKWHVCATIESFETVDGGTPRLVDRASGHGFYSTDVEIGDTDDSEDYGEEEDDFDNNDLIPAYAYSTISF
QKRQALVHYFENNKAGITVFGFTLDRSTLHTIFGIEMSLVLWLLGKTIGIS
>XP_042041048.1 uncharacterized protein LOC121786471 [Salvia splendens]
MEESGRESPLMSHTEKRRTLMRMSSNVHDELQAFRRWLKWLCVDQSNAWTSCLSWFVFIAMTIVIPAFSHFVLACTYCDS
RHSRPYDAVAQLSLSGIAAISFVCLSHFVRKYGLRRFLFFDKLRDESEIVRKGYTKQFNRSLKLLFIFVLPCFAAESAYK
MWWYGSGGTRISFLGNAVVSNTVACILELCSWFYRTMVFFLVCVLFRLICCLQILRLQDFAQVFQAYSDVESVLKEHLRI
RRHLRIISHRYRSFILWSLIFITASQFSSLLMTTRPNADVNVYHTGELAVCCVSLLAGLLILLRSATRITHKAQAVTCLA
AKWHVCATVDSFDTKTPASDEQFIDGASGTEDSGDEDDELDNCKFDPSYVYSTISFQKRQALVTYFENNRAGITIYGFMI
DRTTLHTIFGIEMSLVLWLLGKTVGIS
>XP_009794607.1 PREDICTED: uncharacterized protein LOC104241364 [Nicotiana sylvestris]
MGDATQNQSQSQSLLPKSIAYNRSKSHAYDELRSFRRWLKWMCVDQSDTWSTCLSWFVFIVFTIIVPCLSHFLLACADCD
ATHDRPYDNVVQLSLSGVAALSFICLSGFVKKFGLRRFLFLDKLCDESETVRKGYMQQLHRSLKILFIFVLPCFAAESIY
KIWWYSSGGTQIPFLGNVIVSDTVACILELSSWLYRTTVFFLVCVLFRLICYLQILRLQDFAQVFHVDSDVESVLREHLR
IRRHLRIISHRYRRFIVLALVFITASQFASLFMSTRSSSDLHIYKSGELALCSVSLLAGLLILLRSAVRITHKAQAVTCL
AAKWHVCATIDSFDSVEGETPPISQIVSNQVFPVSSQGSSDADDVGDEEDELDNTQFVPSYAYSTISFQKRQALVTYFEN
NRAGVTLYGFMLDRSYLHTIFGIELALVLWLLGKTIGIS
>XP_002298818.1 uncharacterized protein LOC7478701 [Populus trichocarpa]
MEENNNRESLINRNNKLSRSQSHAYDELKSFRSYLRWMCVDQSSMGTACLSWTMFVLFGLVVPATSHFVLACSSCDSRHG
RPYDSVVQLSLSSVATLSFVCLSRFVRKYGLRRFLFFDKLWDESETVRRGYTNQLNSSLKLLLIFVIPCFVAECAYKIWW
YASGASQIPFLGNVVLSDTVACIMELCSWLYRTIVIFLVCVLFHLICHLQILRLQDFARVFQVDSDVGSVLSEHFRIRRH
LRIISHRYRGFVLCSLILITGSQFSSLLITTKAHAVVDIYRAGELALCSITLVTGLLIILRSATKITHKAQAVTSLAAKW
HICATLDTFDATEGETPRHDSGQVFPVVGTDGESDGDDAGDEEDELDNSKLIPAYAYSTISFQKRQALVTYFENNRAGIT
VYGFILDRSTLHSIFGVELALVLWLLGKTIGIS
>XP_042008339.1 uncharacterized protein LOC121756962 [Salvia splendens]
MGDERESPLLVDKSRAFARCQSHARDELHSFRTWLRWLCVDQSNAWTACLSWLVFLLFAILVPALSHFVLFCTDCDSRHS
RPYDTVAQLSLSGVAAISFISLSTFVRRYGLRRFLFFDKLRHESETVRQGYTEQLNRSLKILFVFVLPCFAAEAAYKIWW
YSSGGSKIPFLGNVFISNTVACILDLCSWFYRTVVFFLVCVLFRLICYLQILRMQDFALVFQGNSEVEAVLKEHLRIRRQ
LRIISHRYRSFILCGLISITASQFASLLMTTRPNAHLDIFNCGELTVCSVSLLAGLLILLRSAARITHKAQGVTCLAAKW
HVCATIDSFDGGDGETPVAKVGDEQQAFLEDSSGSFDYDDVGDEEDELDNTKFIPAYAYSTISFQKRQALVTYFENNRAG
ITVFGFMLDRSSLHTIFGIELSLVLWLLGKTVGIS
>XP_011046716.1 PREDICTED: uncharacterized protein LOC105141243 [Populus euphratica]
MEDNNNRESLINRNDKLSRSQSHAYDELKSFRSYLRWMCVDQSSMATACLSWAMFVFFGLVVPATSHFVLACSSCDSKHG
RPYDSVVQLSLSSFATLSFVCLSRFVRKYGLRRFLFFDKLWDESETVRRGYTNQLNSSLKLLLIFVIPCFVAECAYKIWW
YASGASQIPFLGNAVLSDTVACIMELCSWLYRTIVIFLVCVLFHLICHLQILRLQDFARVFQVDSDVGSVLAEHFRIKRH
LRIISHRYRGFVLCSLILITGSQFASLLITTKAHAVVDIYRAGELARRSITLVTGLLIILRSATKITHKAQAVTSLAAKW
HICATLDTFDATEGETPRHDIAQVFPVVGIDGESDGDDAGDEEDELDNSKLIPAYAYSTISFQKRQALVTYFENNRAGIT
VYGFTLDRTTLHSIFGVELALVLWLLGKTIGIS
>XP_039026781.1 uncharacterized protein LOC120160431 [Hibiscus syriacus]
MGDMEPLVDRSTKLARTISHAQDELHSFRTCLRWMCVDQSNIWMACLSWFMFIVFGLLVPCVSHFLLACPTCDATHARPY
DWVVQPSLSSVSALSFVCLTGFVKRYGLRRFLFFDKLCDESETVRKDYIVQLNRSLKIVSIFVLPCFIAETAYKVWWYAS
GASQIPFLGIMWLSDMVACFMELYSWLYRTAVFFLVCVLFQLICNLQVLRLQDFAQVFHVDSDVSSVLAEHLRIKRHLKI
ISHRYRAFILWCLILVTGSQFTSLLITTKADSDLNIYKTGELAMCSLTLVTGLLILLRNAAKITHKAQSITNLASKWHVC
ATLDSRGVNDIETPSSPAIHALQEFPNDRESDCDDAGDEEDDLENNKLIPAYAYCTISYQKRQALVTYFENNRAGITVYG
FMLDRSTLRIIFGIELSLVLWLLGKTIGSRLVNAV
>XP_016703217.1 uncharacterized protein LOC107918196 [Gossypium hirsutum]
MGDNMEPLVERTRLARTISHAQDELKSFRTYLRWMCVDQSNIWMGCLSWFMFIVFGLLVPLVSHFMLACSTCDATHTRPY
DWVVQLSLSSVSALSFVCLTRFVKKHGLRRFLFLDKLCDESETVRKQYTVQLNRSLKIVSFFVLPCFIAETAYKVWWYAS
GASQIPFLGIVWLSDTVACVMELCSWLYRTTVFFLVCVLFRLICNLQVLRLHDFAKVFNVDSDVGSVLREHLRIRRQLRI
ISHRYRAFIVWCLILVTFSQFTSLLITTKSNSRLNIYKAGELALCSITLLTGLCILLRSATKITHKAQSVTSLASKWHVC
ATLDSFDEGETPRTPAIHDQQVLQHVGVNGESEGDDPGEEEDELDNCKLIPAYAYSTISYHKRQALVTYFEKNQGGITVY
GIALDRSTLHTIFGIELSLVLWILGKTIGIS
>XP_043618807.1 uncharacterized protein LOC122590691 [Erigeron canadensis]
MDDPETGSASSLLIQKQQRRKDMISRTKSSAHDELHSFRSCLQWMCVDQSTGYTFCLSWLVFIVFAIVIPILSHFYLACS
DCDYRHGRPYDGLVQLSLTSIATLSFVCLSRFVRFYGLRRFLFFDKLCNESETVRRGYTQQLHSSLKIVFIFVAPCFTAE
AAYKIWWYSSSATSIPFFGNTIVINIFACTFELASWLYRTMVFFLVCVLFRLTCHLQILRLQDFAKVFHEDSDVESVLRE
HLRIRRHLRIISHRWRVFILWVLILVTVSQFVALLDTTRSNADLSIFKAGELALVSVSLLVGLMILLRSATRITHKAQGV
TCLATKWHVCATIESFDPPDVETETPPVGVNQVFPRGESSSDNEEDGGSEDELDSTKLIPAFAYSTISFQKRQALVTYFE
NNGAGITVYGFTLDRSSVHTIAMIEMSLVLWLLGKTVGIS
>XP_027169966.1 uncharacterized protein LOC113769861 isoform X1 [Coffea eugenioides]
MEADREASLNENSKKALLARSASHAQDELKSFRTWLKWMCVDQSDWWTAFLSWSVFVVLAIVVPCLSHFFLACSDCDSRH
SRPYDTIVQLSLSTLAALSFICLSQFVRKYGLRRFLFFDRLCDDSETVRKGYTVQFNRSLKIVFIFVIPCFTVECAYKIW
WYSSGGTRIPFLGNIIVSDTVACILELCSWLYRTVVFFLVCTLFRLICYLQILRLQDFAQVFQVESDVESVLREHLRIRR
HLRIISHRYRLFILWALIIITVSQFASLLMTTRSTADLNIYKTGELALCSVSLLAGLMILLRSATRITHKAQAVTCLAAK
WHVCATIDSFDTTEAETPISRVPVNHVFPVSSDGSDADDDVGDEEDDIDHTKLVPSYNYNTISFQKRQALVTYFENNRAG
VTVYGFMLDRTSLHTIFGIELSLVLWLLGKTIGIS
>XP_009589161.1 uncharacterized protein LOC104086572 [Nicotiana tomentosiformis]
MEDENEELVNKKVLVRSGSHMYDELRSFRTWFKWMCVDQSDTWSACLSWFVFIWLAVVVPWLSHYLLACTDCDADHSRPY
DSVVQLSLSSVAALSFICLSRFNKKYGLRRFLFLDKLCGESETVRNCYTQQLNRSMKILFIFVMPCFAAEITYKIWWYSS
GGTRFPFLGNVVMSNIVACILELTSWLYRTVVFFLVCVLFRLICYLQILRLQDFAQVLFHVDSDVESVLREHLRIRRHLR
IISHRYRVFILWALIFITASLFASLLMTTRPNADLHIYKSGELALCSVSLLAGLMILLRSATRITHKAQAVTSLAAKWHV
CATIGSYDWAKAETSPATQVACNQDFHPSSNGSSDAEDVGDEEDELDNTKFVPSYAYSTISFQKRQALVTYFENNRAGVT
IYGFMLDRSSLHTIFGIELTLMLWLLGKTVGVS
>XP_016433477.1 PREDICTED: uncharacterized protein LOC107759973 [Nicotiana tabacum]
MEGENEELVNKKVLVRSGSHMYDELRSFRTWFKWMCVDQSDTWSACLSWFVFIWLAVVVPWLSHYLLACTDCDADHSRPY
DSVVQLSLSSVAALSFICLSRFNKKYGLRRFLFLDKLCGESETVRNCYTQQLNRSMKILFIFVMPCFAAEITYKIWWYSS
GGTRFPFLGNVVMSNIVACILELTSWLYRTVVFFLVCVLFRLICYLQILRLQDFAQVLFHVDSDVESVLREHLRIRRHLR
IISHRYRVFILWALIFITASLFASLLMTTRPNADLHIYKSGELALCSVSLLAGLMILLRSATRITHKAQAVTSLAAKWHV
CATIGSYDWAKAETSPATQVACNQDFHPSSNGSSDAEDVGDEEDELDNTKFVPSYAYSTISFQKRQALVTYFENNRAGVT
IYGFMLDRSSLHTIFGIELTLMLWLLGKTVGVS
>XP_019183555.1 PREDICTED: uncharacterized protein LOC109178357 [Ipomoea nil]
MGDEGEALLKKKNNKALGRSKSHAFDELHSFRSWLKWMCVDQSDRCSTALSWTVFLVMTVGVPCFSHFFLACSGCDNQHS
RPYDAIVQLSLSGVAALSFVCLSGFVRRYGLRRFLFFDKLCDESEAVRKCYTEQLNRSIRILFIFVMPCLAAESAYKIWW
YTSGGTQIPFLGNAVVSDVFACTLELCSWLYRTVVFFLVCVLFRLICYLQILRLQDFAQVFHQDSNVESVLREHLRIRRY
LRIISHRYRVFILWALVFITASQFASLLVTTRATADLHIYKSGELALCSLSLLAGLMILLRSATRITHKAQGVTCLAAKW
HVCATIDSFDTVEAETPQIAQMPSADCVFPVTSDPSSDADDVGDEEDELDNTNFVHSYAFSTISFQKRQALVTYFENNRA
GITIYGFMLDRSSLHTIFGIELSLVLWLLGKTVGIS
>XP_031117504.1 uncharacterized protein LOC116021045 [Ipomoea triloba]
MGDEAGEALLKKKNKALGRSKSHAFDELHSFRSWLKWMCVDQSDRCSTVLSWTVFLLMTVVVPCFSHFFLACSGCDSKHS
RPYDIIVQLSLSGVAALSFVCLSGFVRKYGLRRFLFFDKLCDESEAVRKCYTEQLNRSIRILFIFVMPCLAAESAYKIWW
YTSGGTQIPFLGNAVVSDVFACTLELCSWLYRTVVFFLVCVLFRLICYLQILRLQDFAQVFHQDSNVESVLREHLRIRRY
LRIISHRYRVFILWALVFITASQFASLLVTTRATADLHIYKSGELALCSLSLLAGLMILLRSATRITHKAQGVTCLAAKW
HVCATIDSFDTVEAETPQIAQIPSTDCVFPVTSDPSSDADDVGEEEDELDNTNFVHSYAFSTISFQKRQALVTYFENNRA
GITIYGFMLDRTSLHTIFGIELSLVLWLLGKTVGIS
>XP_009796127.1 PREDICTED: uncharacterized protein LOC104242742 [Nicotiana sylvestris]
MEDEDKELLNKKVLVRSGSHMYDELRSFRTWFKWMCVDQSDTWSACLSWFVFIWLAVVVPWLSHYLLACTDCVSDHSRPY
DSVVQLSLSSVAALSFICLSRFNKKYGLRRFLFLDKLCGESETVRNCYTQQLNRSMKILFIFVMPCFAAEITYKIWWYSS
GGTRFPFLGNVVMSNIVACILELTSWLYRTVVFFLVCVLFRLICYLQILRLQDFAQVLFHVDSDVESVLREHLRIRRHLR
IISHRYRVFILWALIFITASLFASLLMTTRPNADLHIYKSGELALCSVSLLAGLMILLRSATRITHKAQAVTSLAAKWHV
CATIDSYDWAKVENSPATQVAYNQDFHPSSNGSSDAEDVGDEEDELDNTKFVPSYAYSTISFQKRQALVTYFENNRAGVT
IYGFMLDRSSLHTIFGIELTLMLWLLGKTVGVS
>XP_013622925.1 PREDICTED: uncharacterized protein LOC106328929 [Brassica oleracea var. oleracea]
MADIDIGTAAGGDRGGRREPLINRENKFTRCVSHAQDELQSFRKYLRWMCVDQSSPWTAVLSWSMFVVFTLVVPATSHFV
IACADCDSHHSRPYDSVVQLSLSSFASLSFLCLSRFVSKYGLRRFLFFDKLWHESETVRQGYTNQLNRSLKILSYFVTPC
VLATSAYKIWWYASGASRIPFLGNVLLSDTVACLMEICSWLYRTTVIFLVCVLFRLICHLQILRLQDFAQVFQMDSDVGT
ILSEHLRIRRHLRIISHRFRTFILLSLILVTGSQFYSLLITTKAHAELNIYKTGELALCSVTLVTALLILLRSASKITHK
AQAVTCLAAKWHVCATIESFETVEGGSPRLVDRESGHGFSSKDVDTGDTDDSEDYGDEEDDFDNNNLIPAYAYSTISFQK
RQALVNYFENNKAGITVFGFTLDRSTLHTIFGIEMSLVLWLLGKTIGIS
>XP_017640460.1 PREDICTED: uncharacterized protein LOC108481905 [Gossypium arboreum]
MGDNMEPLVERTRLARTISHAQDELKSFRTYLRWMCVDQSNIWMGCLSWFMFIVFGLLVPLVSHFMLACSTCDATHTRPY
DWVVQLSLSSVSALSFVCLTRFVKKHGLRRFLFLDKLCDESETVRKQYTVQLNRSLKIVSFFVLPCFIAETAYKVWWYAS
GASQIPFLGIVWLSDTVACVMELCSWLYRTTVFFLVCVLFRLICNLQVLRLHDFAKVFNVDSDVGSVLREHLRIRRQLRI
ISHRYRAFIVWCLILVTFSQFTSLLITTKSNSRLNIYKAGELALCSITLLTGLCILLRSATKITHKAQSVTSLASKWHVC
ATLDSFDEGETPRTPAIHDQQVLPHVGVNGESEGDDPGEEEDELDNCKLIPAYAYSTISYHKRQALVTYFEKNQGGITVY
GIALDRSTLHTIFGIELSFVLWILGKTIGIS
>XP_021905983.1 uncharacterized protein LOC110820714 isoform X1 [Carica papaya]
MGDDKREPLVDQNSRFKRCISHPQDELQSFRKYLKWLCVDQSNVWTACLSWSVFVVFALVVPAASHFVLACDTCDAKHGR
PYDTVVQVSLSSVATLSFVCLSRFVRKYGLRRFLFFDKLWHESETVRKGYTGQLNRSLKILSIFVLPCFLAESAYKIWWY
ASGASRIPFLGNVYLSDTVACIMELLSWLYRTTVIFLVCILFHLICHLHILRLQDYALVFQIDSDVGSVLAEHLRIRRHL
RIISHRYRAFILCVLVLVTGTQFAALLVTTKSHDVNIYRAGELALCSVTVVTALLIILRSATKITHKAQAVTCLAAKWHV
CATLDSFETADGETPRVDVEGGPQIFPVGDEGESEDTEDVGDEEDDLDNNKWIPAYAYSTISYQKRQALGNYLTPPKFIC
HPLSMYYICISSQKDLLFSFLWEIMMLIFCNYMTVTYFENNRAGITVFGFTLDRSTLHTLFGIELSLVLWLLGKTVGIS
>XP_015582109.1 uncharacterized protein LOC8269016 [Ricinus communis]
MSENNANTTDPLLGRKSSKFTRSVSHAYDELQSFRSYLRWMCVDQSNIWVTCLSWFMFILFAVVVPAISHFVLACSTCDS
KHKRPYDSVVQLSLSSVATLSFVCLSKFIRKYGLRRFLFLDKLCDESETVRKGYTDQLNWSLKLLSIFVLPCFVAESAYK
IWWYASGASQIPFLGNVILSDTVACIMELCSWLYRTTIIFLVCVLFHLICHLQILRLQDFAQVFQVDSDVESVLSEHLRI
KRHLRIISHRYRAFVLWALILATGSQFASLLITTKSGAVVDVYRAGELALCSITLVTGLLIILRSATKITHKAQSVTSLA
AKWHICATLDTFDSTEGETPRTPTANGITDDEEGDDAGDEEDELDNSKLIPAYAYSTISFQKRQALVNYFENNRAGITVY
GFTLDRSTLHSIFGVELALVLWLLGKTVGIS
>XP_021595355.1 uncharacterized protein LOC110602205 [Manihot esculenta]
MEDNTEPLTGGNIKFTRSASHAYDELKSFRSYLRWMCLDQSNKWSICLSWFIFILFTLVVPVISHFVLACATCDSNHSRP
YDRVVQLSLSSFATLSFVCLSKFVRKYGLRRFLFFDKLCDESETVRKGYTKQLNRSLKILSIFVVPCFIAECAYKIWWYA
SGASQIPFLGNIILSDTVACIMELCSWLYRTTVIFLVCVLFHLLCHLQILRLQDFAQVFQVDSDVESVLSEHLRIRRHLR
IISHRYRAFVLCALILVTGSQFASLLITTKSGATVDIYRAGELALCSITLVTGILIILRSATKITHKAQAVTCLASKWHI
CATLDSFYATDGETPTTPLTIRPTIDAGSEDDDADDEEDELDNTKWIPAYAHSTISFQKRQALVTYFENNRAGITVYGFT
LDRSTLHSIFGVELALVLWLLGKTVGIS
>XP_042057918.1 uncharacterized protein LOC121802335 [Salvia splendens]
MGGESGTVAPLMSPSEKRRALIRMSSDIHDELQAFRRWLKWLCVDQSNAWTACLSWFVFVAMSIAIPALSHFVLACADCD
TRHSRPYDAVAQLSLTGVAAISFLCISHFVSRYGLRRFLFFDKLCDESETVRKGYTNQFNRSLKLLFIFVLPCFAAESAY
KIWWYGSGGTRVSFLGNAIVSNTVACILELCSWFYRTMVFFLVCVLFRLICCLQILRLQDFSQVFQINSDVESVLKEHLR
IRRHLRIISHRYRSFILWSLIFITASQFSSLLMTTRPNADVNIYHTGELAVCCVSLLAGLLILLRSATRITHKAHAVTCL
AAKWHVCATVDSFDAETLVAVRGDEQLVDTASDDGGDEEDELDNCKFDPSYAYSTISFQKRQALVTYFENNRAGITIYGF
MLDRTSLHTIFGIELSLVLWLLGKTVGIS
>XP_019259695.1 PREDICTED: uncharacterized protein LOC109237779 [Nicotiana attenuata]
MGDATQSQSLLPKSIAYNRSKSHAYDELRSFRRWLKWMCVDQSDTWSTCLSWFVFIVFTIVVPCLSHFLLACADCDATHD
RPYDNVVQLSLSGVAALSFICLSGFVKKFGLRRFLFLDKLCDESETVRKGYMQQLHRSLKILFIFVLPCFAAESIYKIWW
YSSGGTQIPFLGNVIVSDTVACILELSSWLYRTTVFFLVCVLFRLICYLQILRLQDFAQVFHVDSDVESVLREHLRIRRH
LRIISHRYRRFIVLALVFITASQFASLFMSTRSSSDLHIYKSGELALCSVSLLAGLLILLRSAVRITHKAQSVTCLAAKW
HVCATIDSFDSVEGETPPISQIVSNQVFPVSSQGSSDADDVGDEEDELDNTQFVPSYAYSTISFQKRQALVTYFENNRAG
VTLYGFMLDRSYLHTIFGIELALVLWLLGKTIGIS
>XP_013684982.1 uncharacterized protein BNAC03G41510D [Brassica napus]
MADIDIGTAAGGVRGGRREPLINRENKFTRCVSHAQDELQSFRKYLRWMCVDQSSPWTAVMSWSMFVVFTLVVPATSHFV
IACADCDSHHSRPYDSVVQLSLSSFASLSFLCLSRFVSKYGLRRFLFFDKLWHESETVRQGYTNQLNRSLKILSYFVTPC
VLATSAYKIWWYASGASRIPFLGNVLLSDTVACLMEICSWLYRTTVIFLVCVLFRLICHLQILRLQDFAQVFQMDSDVGT
ILSEHLRIRRHLRIISHRFRTFILLSLILVTGSQFYSLLITTKAHAELNIYKTGELALCSVTLVTALLILLRSASKITHK
AQAVTCLAAKWHVCATIESFETVEGGSPRLVDRESGHGFSSKDVDTGDTDDSEDYGDEEDDFDNNNLIPAYAYSTISFQK
RQALVNYFENNKAGITVFGFTLDRSTLHTIFGIEMSLVLWLLGKTIGIS
>XP_022029148.1 uncharacterized protein LOC110930207 [Helianthus annuus]
MEAEKASLIPKRRDISRTKSSAHDELHSFRSWLRWMCVDQSTGYTFCLSWLVFIVFTIVIPTLSHFYLACSDCDNRHARP
HDSHVQLSLSTMATLSFLCLSRFVRVYGLRRFLFFDKLCNESDTVRKGYTEQLDSSLKILFIFVAPCFTAEAAYKIWWYS
SGATAIPFLGNAMVSDAVACTLELASWLYRTVVFFLVCVLFRLICHLQILRLQDFAKVFHVDSDVEDVLREHLRIRRHLH
IISHRYRVFILWALILVTISQFTSLLDTTRSTADLSIFKTGELALVSVSLLAGIMILLRCATRITHKAQGVTCLAAKWHV
CATIESFDPPDIDTETPPMGVLTNQVFSHDASASDNDDAGSEDELDSTKLIPAYARSTISFQKRQALVTYFENNRAGITV
FGFMLDRTSLHTIVMIEMSLVLWLLGKTVGIS
>XP_019257360.1 PREDICTED: uncharacterized protein LOC109235635 [Nicotiana attenuata]
MEDEKEELVNKKVLVRSGSHMYDELRSFRTWFKWMCVDQSDTWSSCLSWFVFIWLAVVVPWLSHYLLACTDCDADHSRPY
DSVVQLSLSSVAALSFICLSRFNKKYGLRRFLFLDKLCGESETVRNCYTQQLNRSMKILFIFVMPCFAAEITYKIWWYSS
GRTRFPFLGNVVMSNIVACILELTSWLYRTVVFFLVCVLFRLICYLQILRLQDFAQVLFHVDSDVESVLREHLRIRRHLR
IISHRYRVFILWALIFITASLFSSLLMTTRPNADLHIYKSGELALCSVSLLAGLMILLRSATRITHKAQAVTSLAAKWHV
CATIDSYDWAKAENSPATRVACNQDFHPSSNVSSDAEDVGDEEDELDNTKFVPSYAYSTISFQKRQALVTYFENNRAGVT
IYGFMLDRSSLHTIFGIELTLMLWLLGKTVGVS
>XP_022552451.2 uncharacterized protein LOC106399274 [Brassica napus]
MTDIDIGTAAERNDDGGGRREPLINREKKFKRSVSNVHDELHSFRKYLRWMCVDQSSPWTAVLSWSMFVVFTLVVPAMSH
FMLACANCDSHHSRPYDSGVQLSLSSFAALSFLCLSKFVSKFGLRRFLFFDKLWDESSTVRRGYTSQLNRSLKILFYFVA
PCFLAMSSYKIWWYASGASQIPFLGNVILSDTVACLMELCSWLYRTTVIFLVCVLFRLICHLQILRLQDFAQVFQMDSDV
GSILSEHLRIRRHLRIISHRYRIFILSSLILVTGSQFYSLLISTKSHAGLNVNSAGELALCSMTLVTALLILLRSASKIT
HKAQAVTCLAAKWHVCATIESFETVDGGTPRLVDRASGHGFYSTDVEIGDTDDSEDYGEEEDDFDNNDRIPAYAYSTISF
QKRQALVHYFENNKAGITVFGFTLDRSTLHTIFGIEMSLVLWLLGKTIGIS
>XP_010545495.1 PREDICTED: uncharacterized protein LOC104817849 [Tarenaya hassleriana]
MAEIDHGREPLVARENKFTRCVSHAQDELQSFRKYLRWMCVDQSNPWTAVLSWSMFVVFTLVVPATSHVLLACADCDSRH
SRRYDAVVELSLSSVASLSFLCLSRFVSKYGLRRFLFFDKLWNESETVRRGYTDKLNTSVKLLSYFVAPCFLAESAYKIW
WYGSGASQIPFLGNVVLSDTVACLMELLSWLYRTTVIFLVCVLFRLICHLQILRLQDFASLFQVDSDVGSVLSEHLRIRR
HLRIISHRFRTFILWSLILVTGSQFTSLLVTTKAYAEVNIYRAGELALCSMTLVTALLILLRSASKITHKAQAVTCLAAK
WHVCATLESFETMDGETPRLASRDAAPHGVDPDMGDTESDDYGDEEDDLDNNNLIPAYAYSTISFQKRQALVTYFENNRA
GITVFGFTLDRSTLHTIFGIEMSLVLWLLGKTVGIS
>XP_009135678.2 uncharacterized protein LOC103859848 [Brassica rapa]
MADIDIGTAAGGGGRREPLINRENKFTRCVSHAQDELQSFRKYLRWMCVDQSSPWTAVLSWSMFVVFTLVVPATSHFVIA
CADCDSHHSRPYDSVVQLSLSSFASLSFLCLSRFVSKYGLRRFLFFDKLWHESETVRQGYTNQLNRSLKILSYFVTPCFL
ATSAYKIWWYASGASRIPFLGNVLLSDTVACLMEICSWLYRTTVIFLVCVLFRLICHLQILRLQDFAQVFQTDSDVGTIL
SEHLRIRRHLRIISHRFRTFILLSLILVTGSQFYSLLITTKAHAELNIYKTGELALCSVTLVTALLILLRSASKITHKAQ
AVTCLAAKWHVCATIESFEAVEGGSPRLVDRESGHGFSSKDVDTGDTDDSEDYGDEEDDFDNNNLIPAYAYSTISFQKRQ
ALVNYFENNKAGITVFGFTLDRSTLHTIFGIEMSLVLWLLGKTIGIS
>XP_022981472.1 uncharacterized protein LOC111480583 [Cucurbita maxima]
MGDTSREALISRKAKVFNRSASHAQDELHSFRSYLRWMCVDQSDIWSAGLSWSVFFLFAIVVPATSHFHLACSSCDSHHA
RPFDRVVQLSLSSVATVSFLCLSNFIRRYGLRRFLFFDRLCDESETVRRGYTNKFNRSLRVLSAFVVPCFAAESAYKIWW
YASGASQIPFLGNVIVSDAVACSMELLSWLYRTTVIFLVCILFRLICDLQILRLQDFATVFQVDSDVGSVLSEHLRIRRH
LRIISHRYRAFILWSLILVTGSQFTSLLMTTKSSSLNIYIAGELALCSMTLLTSLMILLRSATKITHKAQSVTALAAKWH
VCATLDSFDVTDGETPMAAAAPADGNLMFPVTPRGDEESDGEEGCDEEDELDNTKLIPAYAYSTISFQKRQALVTYFENN
RAGITIYGFTLDRTTLHTIFGIELSLVLWLLGKTIGFS
>XP_022001532.1 uncharacterized protein LOC110898982 [Helianthus annuus]
MEEAKASLIKRNRFSRTASHTHDELHSFRTWLQWMCVDQSNIYTATLSWLIFIIFTFIVPSLSHFYLACSDCDNRHARPY
DTLVQLSLSSVATLSFVSLSQFVRVYGLRRFLFFDKLCDESEIVRKGYTDQLNRSLKILSIFVLPCFAAESAYKIWWYTS
GATAIPFLGNVIVSDTFACVLELCSWLYRTVVFFLVCVLFRLICCLQILRLQDFAQVFQVDSDVESVLREHLRIRRHLKI
ISHRYRVFILLALILVTVSQLASLLNTTRSSAELSIFKSGELALVSVSLLAGLMILLRSATRITHKAQGVTCLAAKWHVC
ATIDAFEPLEADTETPTVGVVGDPVFHEASSSDYDDVGSEEDELDNCKLIPAYAYSTISFQKRQALVTYFENNRAGITVF
GFMLDRTSIHTIVTIEMSLVLWLLGKTIGIS
>XP_043691073.1 uncharacterized protein LOC122641834 [Telopea speciosissima]
MEDEREILIRKTNKVFNRCISNAGDELCSFRSCLRWMCLDQSSIWRSCLSWSLFLLLAIIVPLLSHFVLACPTCDARHHR
PYDGVVQLSLTVVATLSFFCLSRFVRTYGLRRFLFLDKLCEESEKVGLGYTEQFNRSWKLLLVFILPCFAVESAYKIWWF
SSAAIPFLGSEIVSDAVACTLELCSWLYRTSIIFFVCILFRLLCYLQILRLQDFAEVFQVESDVASILKEHLRIRRHLRI
ISHRYRVFIIFALLCITASQLASLLIITRSNSVVTIFTAGELALCSITLVTGLFICLRSATKITHKAQAVTCLAAKWHVC
ATIESFDGGGTDSETPVLADYEVARPHVRDFPINSNGEWEDEENADGENELDNTNIIMPIYARTISFHKRQALVTYFENN
KAGITVFGFVLDRSCLHTIFAVEMSLVLWLLSKTIGIS
>XP_012461151.1 PREDICTED: uncharacterized protein LOC105781121 isoform X1 [Gossypium raimondii]
MEPLVERTRLARTISHAQDELQSFRTYLRWMCVDQSNIWMGCLSWFMFIVFGLLVPLVSHFMLACSTCDATHTRPYDWVV
QLSLSSVSALSFVCLTRFVKKHGLRRFLFLDKLCDESETVRKQYTVQLNRSLKIVSFFVLPCFIAETAYKVWWYASGASQ
IPFLGIVWLSDTVACVMELCSWLYRTTVFFLVCVLFRLICNLQVLRLHDFAKVFNVDSDVGSVLREHLRIRRQLRIISHR
YRAFIVWCLILVTFSQFTSLLITTKSNSRLNIYKAGELALCSITLLTGLCILLRSATKITHKAQSVTSLASKWHVCATLD
SFDEGETPRTPAIHDQQVLPHVGANGESEGDDPGEEDDELDNCKLIPAHAYSTISYHKRQALVTYFEKNQGGITVYGIAL
DRSTLHTIFGIELSFVLWILGKTIGIS
>XP_022940637.1 uncharacterized protein LOC111446173 [Cucurbita moschata]
MGDTSREALISRKAKVFNRSASHAQDELHSFRSYLRWMCVDQSDIWSAGLSWSVFFLFAIVVPATSHFHLACSSCDSHHA
RPFDRVVQLSLSSVATVSFLCLSNFIRRYGLRRFLFFDRLCDESETVRRGYTNKFNRSLRVLSAFVVPCFAAESAYKIWW
YASGASQIPFLGNVIVSDAVACSMELLSWLYRTTVIFLVCILFRLICDLQILRLQDFATVFQVDSDVGSVLSEHLRIRRH
LRIISHRYRAFILWSLILVTGSQFTSLLMTTKSSSLNIYIAGELALCSMTLLTSLMILLRSATKITHKAQSVTALAAKWH
VCATLDSFDVTDGETPMAAAAPTDGNLMFPVTPRGDEESEGEEGCDEEDELDNTKLIPAYAYSTISFQKRQALVTYFENN
RAGITIYGFTLDRTTLHTIFGIELSLVLWLLGKTIGFS
>XP_013459882.1 uncharacterized protein LOC25489025 [Medicago truncatula]
MNETSTPTKKINFAEESLLPKTTTNINRHKFNRSISHVNDELHTFRSYLRWMCVDQSNAIHATLSWFVFFVFALAVPALS
HFFLACEDCDARHSRPYDSVVQISLSSVAVLSFLCLSTFVKKYGLRRFLFLDKLCDESENVRMNYMVQLNRSLKLISVFS
GPCFIAMATYKIWWYASGGSQIPFLGNVYLSDAVACILELCSWLYRTTTIFLVCVLFRLICHLQILRLKDFATLFHVDSD
VHSVMSEHLRIRRHLRIISHRYRAFILLALVLVTGSQFACLLVTMKARHDLNVYKTGELALCSVTLLSALSIMFRSATKI
THKAQAITGLAAKWHVCATLDSFDGVGEGETLSAQISRERIYPSVGTDGESETDDAGSEEDEIDTTKMIPSYSYSTISYQ
KRQALVNYFENNKAGITVYGFMLDRSTLHTIFGIEMSLVLWLLGKTIGSF
>XP_011096021.1 uncharacterized protein LOC105175311 [Sesamum indicum]
MEAEVAEVLLSKNKSVLSGNSHGEGNCELKSYSSGLKWVFLDYSSLWRTGLSWSIFFLLNIGVPLVSHFVFSCSDCDPSH
QRPYDAIVQLSLSLFAALSFISLSSFARKYGLRRFLFLDKLYDESEKVRQGYTQQLHRSVKLLSAFVLPCFFADSVYKIW
WFSSGGTQIPYLYNMYLSKVIVCILLMCSWLYRISICFLVCLLFRLTCYLQILRLEEFAQVFERESDVASILIEHLRIRR
NLRVISHRFRVFILSTLILVTISQFVSLLVTTEPRSKINISTSGELALCSITLVTGLLICLRSAAKITHKAQSVTSLAAK
WHACATIDSFDELDDETPTAQIASARAGYPVTSNWDSDTEEGDGDDALDNTNLVPIYANTITYQKRQALVTYFEHNRAGI
TVYGFMLDRTWLHTIFAIQLSLTLWILNKTIGIS
>XP_008803503.1 uncharacterized protein LOC103717050 [Phoenix dactylifera]
MARGSSGRGGGAEEALLAPATAAKTWYGRCLSYRGDELGGFRSCLRWMCMDQSDRCHGLMSWSLFFVLSLAVPIVSHFVL
SYNPHRRPYDLAVQLSLTAASALSFLCLSAVTRRYGLHRFLFLDKLRDETEHVRLGYTAHLDRSFRLLSYFVLPLFAAEM
AYKIWWYCAGAGRIPFLGNPVASDVVACVLELASWIYRTATFILLCVLFRLICQLQILRLQDFAAVFQEESEVGLVLAEH
LRIRRQLRVISHRFRAFILSCLVLVTASQFAALLLTTRSHSDVNLFNTGELALCSIVLVTGLFICLRSAAKITHKAQALT
SHAAKWHVCATIDSFDADPETPGEVTLNPNCVFAVNGGEDESDEDVSAEDELEDMKILPPHAHTISFQKRQALVTYLENN
KAGITIFGFTLDRAWLYTIFMLETTLFLWLLGKTTGIS
>XP_006352526.1 PREDICTED: uncharacterized protein LOC102597876 [Solanum tuberosum]
MCDIKKETLLNKNKEIVRTVSNAYDELRSFRTWLKWMCVDQSNAFSACLSWFVFILLAVIVPCLSHFLLARDDSDAAHSR
PYDNVVQLSLSSVSALSFVCLSQFVKKYGLRRFLFLDKLCDESETVRRGYTEQLNSSLKILFIFVLPCFAVECAYKIWWY
SSGGTRIPFLGNVIVSDTVACILELSSWLYRTVVFFLVCILFRLICYLQILRLQDFAQVFHVDSDVESVLREHLRIRRHL
RIISHRYRSFILWALMLVTASQFASLLMTTRSTADLHIYKSGELALCSVSLLAGLMILLRSATRITHKAQSVTCLAAKWH
VCATIDSFDSTEADTPITRATSDHVFPVCSEGSSDADDVGDEEDELDNTKFVHAYAYSTISFQKRQALVTYFENNRAGVT
IYGFMLDRSSIHTIFGIELSLVLWLLGKTIGIS
>XP_010675782.1 uncharacterized protein LOC104891734 [Beta vulgaris subsp. vulgaris]
MGDDGTPRDTLLPRARTQRKSFNRLLSHAHDELHSFRSYLRWMCVDQSNIYTAFLSWFVFLVFAIVVPAFSHFYLACPTC
DAKHDRPYDTLVQLSLSSIATLSFVCISQFVRKYGLRRFLFLDKLVDESDSVRHHYTTELNRSLKILSIFVLPCFVAECT
YKVWWYSSGSSQIPFLGNIILSDIVACSLELISWLYRTLVFFLVCVLFRLICYLQILRLKDFATVFQVDSDVGSVLVEHL
RIRRHLRIISHRYRAFILYALTIITSSQFAALLFTTKNHADMSIFRAGELALSSMTLMTGLAIILRSATKITHKAQAVTA
LSTKWHVCATIDSFFTTSETETPVAQNTSTGGAASPGFFDARSGDSDEDEAGSEEDDVDNTKFLPAYAYSSIGFQKRQAL
VTYFENNKAGITVYGFMLDRTWLQLIFGIELSLVLWLLGKTIGI
>XP_006406400.1 uncharacterized protein LOC18024883 [Eutrema salsugineum]
MADIDIGTAAGGDGGGRRREPLINRENKFTRCVSHAQDELQSFRKYLRWMCVDQSSPWTAALSWSMFVFFTLVVPVTSHF
MLACADCDSHHSRPYDSVVQLSLSSFAALSFLCLSRFVSKYGLRRFLFFDKLWDESETVRRGYTNQLNRSLKILSYFVTP
CFLAMSAYKIWWYASGASQIPFLGNVILSDTVACMMELCSWLYRTTVIFLVCVLFRLICHLQILRLQDFAQVFQMDSDVG
SILSEHLRIRRHLRIISHRYRTFILLSLILVTGSQFYSLLITTKAYAELNIYRAGELALCSMTLVTALLILLRSASKITH
KAQAVTCLAAKWHVCATIESFETVDGETPRLVDRASGHGFYSTDVDTGDTDDSEDYGDEEDDFDNNDLIPAYAYSTISFQ
KRQALVNYFENNRAGITVFGFTLDRSTLHTIFGIEMSLVLWLLGKTIGIS
>XP_023744634.1 uncharacterized protein LOC111892823 [Lactuca sativa]
MAMDDGRVALLAAKRRGFTRSASHASDELQSFRSWLRWMCVDQSNGWTASLSWFVFIIFTFVVPSFSHFYLACSDCDNRH
ARPYDSLVQLSLSGIATLSFISLSQFVRIYGLRRFLFFDKLCDESEIVRRGYTEHLHRSLKILSIFVVPCFAAESAYKIW
WYTSGATAIPFLGNVIVSDSVACIMELCSWLYRTVVFFLVCVLFRLICCLQILRLQDFAQVFQVDSDVESVLREHLRIRR
HLKIISHRYRAFITFALIIVTVSQFAALLDTTRKKADLSIFKSGELGLVSVSLLAGLMILLRSAARITHKAQGVTCLAAK
WHVCATIDIFESPEADTETPTAGGVFGNNGNGLPFEPPSSDFDDVGSEEDELDNTKIIPAYAYSTISFQKRQALVTYFEN
NTAGITVFGFMLDRSSLHTIAMIEMSLVLWLLGKTINEIS
>XP_028053699.1 uncharacterized protein LOC114258047 isoform X1 [Camellia sinensis]
MVDPHLLPEPSKPQNQTPLLTNPTDQTQQQQQKQEQNPEPDCDTHLDKTLQRLESFLSLLGFNQSSVLSFVLSWVAFLLI
GVALPVIALEVSDCSGCEAYQIKDFELEIVVSQACLAAVSLLCLSHNLRKYGIRKFLFVDRYSGQMARFRDEYIRKVLDT
AHYLVWWILPCFILKTAREIARILYGPHESWWLSVAILLALIISWIYVTTIYLFACILFHLVCNLQIIHFDDYGKCLEKE
SDVMVLIEEHIRLRHHLSKISHRFRIYLLLVFLVVTASQFVTLFQSTGYSGPITFTNGGDFAVSSVVQVVGIILCLNAAA
KISHRAQGVASLASRWHAAVTCSSPDASQLSVSNSVGSLEAANALRSLYIVNSESDLESLDYIPRPTNTQLASYMSSYHK
RQSFVMYLQTNPGGITIFGWTVDRGLINTIFFIQLSLVLFVLGKTIVLASE
>XP_048323347.1 uncharacterized protein LOC107403604 [Ziziphus jujuba var. spinosa]
MEENREALIDQHNKLMRCVSHAQDELQSFRSYLRWMCVDQSNVWRTCLSWSMFILFAIVVPAISHFMLACASCDSKHERP
YDGVVQLSLSSVATLSFICLSNFVRKYGLRRFLFFDKLWDESETVRKGYTEQLNRSLKIHSVIVLPCVLAEAAYKIWWYA
SGASQIPFLGNVIVSDTVACVMEICSWLYRATVIFLVCVLFRLICHLQILRLQDFANVFQDDSDVGSVLSEHLRIRRHLR
IISHRFRAFILWSLILVTGSQFASLLISTKANADLNIFKAGELALCSMTLVAALLLLLRSATKITHKAQAITCLAAKWHV
CATLDSFEAGDGETPRTPAGRGQVFPSVGTDGETEGDDETEEDDLDNTKLIPAYAYSTISFQKRQALVAYFENNRAGVTV
FGFTLDRTTLHSIFGVEFALVLWLLGKTIGIS
>XP_023523310.1 uncharacterized protein LOC111787544 [Cucurbita pepo subsp. pepo]
MGDTSREALISRKAKVFNRSASHAQDELHSFRSYLRWMCVDQSDIWSAGLSWSVFFLFAIVVPAMSHFHLACSSCDSHHA
RPFDRVVQLSLSSVATVSFLCLSNFIRRYGLRRFLFFDRLCDESETVRRGYTNKFNRSLRVLSAFVVPCFAAESAYKIWW
YASGASQIPFLGNVIVSDAVACSMELLSWLYRTTVIFLVCILFRLICDLQILRLQDFATVFQVDSDVGSVLSEHLRIRRH
LRIISHRYRAFILWSLILVTGSQFTSLLMTTKSSSLNIYIAGELALCSMTLLTSLMILLRSATKITHKAQSVTALAAKWH
VCATLDSFDVTDGETPMAAAAASADGNLMFPVTPRGDEESEGEEGCDEEDELDNTKLIPAYAYSTISFQKRQALVTYFEN
NRAGITIYGFTLDRTTLHTIFGIELSLVLWLLGKTIGFS
>XP_016581346.1 uncharacterized protein LOC107878749 [Capsicum annuum]
MGDESKGRSQRESLLNNKSIVYARSKSHAYDELRVFRRWLKWMCVDQSDTLSTLLSWFVFIMFTIVVPCLSHFLLACAEC
DANHDRPYDNVVQLSLSAVAALSFICLSGFVKEFGLRRFLFLDKLCDESETVRECYMEQLHRSLKILFIFVLPCFAAESI
YKIWWYGSGGTQIPFLGNVVVSDIVACLLELSSWLYRTTVFFLVCVLFRLICYLQILRLRDFAQIFQVDSDVETVLREHL
RIRRHLRIISHRYRRFILSALIIVTASQFASLLMTTRSTADLHIYKSGEVALCSVSLLAGLLIILRSAVRITHKALGVTC
LAAKWHVCATIDSFESVEGETPPVSQIASNQVFPATSETSSDADDVGDEEDELDNTKFVHSYAYSTISFQKRQALVTYFE
NNKAGITLYGFMLDRSYLHTIFGMELALFLWLLGKTVGAIA
>XP_047970849.1 uncharacterized protein LOC125214040 [Salvia hispanica]
MAESGRESPLMSPTEKRRTLMRMSSNAHDELQAFRRWLKWLCVDQSNAWTTCLSWFVFVAMTIFIPAFSHFVLACTYCDS
RHSRPYDAVAQLSLSGIAAISFVCLSHFVSKYGLRRFLFFDKLRDESEIVRKGYTKQFNRSLKLLFIFVLPCFATESAYK
MWWYGSGGTRISFLGNAAVSNTVACILELCSWFYRTMVFFLVCVLFRLICCLQILRLQDFAQVFQVYSDVESVLKEHLRI
RRHLRIISHRYRSFILWSLIFITASQFSSLLMTTRPNADVNVYHTGELAVCCVSLLAGLLILLRSATRITHKAQAVMCLA
AKWHVCATVDSFDTETPVSDEQFIDGASGTSDSGEDDELDNCKFDPSYVYSSISFQKRQALVTYFENNRAGITIYGFMLD
RTSLHTIFGIEMSLVLWLLGKTVGIS
>XP_021968906.1 uncharacterized protein LOC110864128 [Helianthus annuus]
MDAERVSLVRKDFCRSKSSVHDELHSFRSWLRWMCVDQSTWPTFCLSWLVFIIFTFLIPGLSHFFLACSNCDNRHARPYD
SHVQLSLSSIAALSFVCLSQFVRTYGLRRFLFFDKLCDESETVRRGYTQQFHSSLTILFIFVAPCFTAEAAYKIWWYTSG
ATAIPFLINAMVSDAVACTLELASWLYRTVVFFLVCILFHLICHLQILRLQDFAQVFHVDSDVESVLNEHLRIRRHLRII
SHRYRIFILWALILITISQFTSLLDTTRPKADLSIFKTGEVALVSVSLLAGLMILLRSATRITHKAQGVTCLAAKWHVCA
TIESFDPPDAADTETPPAVGNQVFRPDASSSDNEAGSEDGLDSIKLIPAYAYSTLSFQKRQALVTYFENNPAGITVFGFM
LDRSSVHTIVMIEMSLVLWLLGKTVGIS
>XP_003632960.2 PREDICTED: uncharacterized protein LOC100854830 [Vitis vinifera]
MEEEREFFLRSNKAFSGYLGLEGGELQSFRSCLKWVCVDQSNLWRTGLSWSIFFVLAIGVPILSHFLFSCSSCDDKHARP
YDVIVQLSLSSLAALSFISLSALVKKYGLRRSLFLDKLCDVSEKVRLGYTQQLHRSMKLLSLFVLPCFAVEIAYKIWWYI
TGATQIPYLGNIYLSHAIACTLELCSWLYRTAIFLLVCVLFRLICHMQILRLEDFAQVFQKESDVGSVLKEHLRIRRNLR
IISHRFRVFILSSLILVTASQLASLLITTRSSAKVTIYKAGELALCSISLVTGLGICLRSATKITHKAQSVTCLAAKWHV
CATIDTFDATDGETPTIRAASAQVFPVNTNWGSDDEEGDGDDALDNTKMIPIYAHTISFHKRQALVTYLENNRAGITVFG
FMLDRTWLHTIFGVEMSLVLWLLSKTIAWTLKKA
>XP_047946704.1 uncharacterized protein LOC125193042 isoform X2 [Salvia hispanica]
MGDESGTVAPLMSPSEKRRALIRMSSDIHDELQAFRRCLKWLCVDQSNAWTACLSWFVFVAMSIAIPALSHLVLACSDCD
TRHSRPYDAVAQLSLTGVAAISFLCISHFVSKYGLRRFLFFDKLCDESETVRKGYTNQFNRSLKLLFIFVLPCFAAESAY
KIWWYGSGGTRVSFLGNAIVSNTVACTLELCSWFYRTVVFFLVCLLFRLICCLQILRLQDFAQLFQINSDVESVLKEHLR
IRRHLRIISHRYRSFILWSLIFITASQFSSLLMTTRPNADVNIYHTGELAVCCVSLLAGLLILLRSATRITHKAQAVTCL
AAKWHVCATVDSFDAETPVAIRGDEQFVDTASDAEDDGGDEEDELDNCNFDPSYAYSTISFQKRQALVTYFENNRAGITI
YGFMLDRTSLHTIFGIELSLVLWLLGKTVGIS
>XP_034697601.1 uncharacterized protein LOC117923430 [Vitis riparia]
MEEEREFFLRSNKAFSGYLGLEGGELQSFRSCLKWVCVDQSNLWRTGLSWSIFFVLAIGVPILSHFLFSCSSCDDKHTRP
YDAIVQLSLSSLAALSFISLSALVKKYGLRRSLFLDKLCDVSEKVRLGYTQQLHRSMKLLSLFVLPCFAVEIAYKIWWYI
TGATQIPYLGNIYLSHAIACTLELCSWLYRTAIFLLVCVLFRLICHMQILRLEDFAQVFQKESDVGSVLKEHLRIRRNLR
IISHRFRVFILSSLILVTASQLASLLITTRSSAKVTIYKAGELALCSISLVTGLGICLRSATKITHKAQSVTCLAAKWHV
CATIDTFDATDGETPTIRAASAQVFPVNTNWGSDDEEGDGDDVLDNTKMIPIYAHTISFHKRQALVTYLENNRAGITVFG
FMLDRTWLHTIFGVEMSLVLWLLSKTIAWTLKKA
>XP_018490775.1 PREDICTED: uncharacterized protein LOC108861413 [Raphanus sativus]
MADIIDNVGTAGGGGGGREPLINRESKFTRCVSHAQDELQSFRKYLRWMCVDQSSPWTAVLSWSMFVVFTIVVPATSHFM
LACADCDSHHSRPYDSIVQLSLSSFAALSFLCLSRFVSKYGLRRFLFFDKLWDESETVRRGYTNQLNRSVKILSYFVTPC
FLAMSSYKIWWYASGASQIPFLGNVILSDTVACVMELCSWLYRTTVIFLVCVLFRLICHLQILRLQDFAQVFQMDSDVGT
ILSEHLRIRRHLRIISHRYRTFILLSLILVTGSQFYSLLITTKAYAELNIYRAGELALCSMTLLTALLILLRSASKITHK
AQAVTCLAAKWHVCATIESFETVDGETPRLVDRASGHGYYATGVDTGDIDDSEDYGDEEDDFDNNDLIPAYAYSTISFQK
RQALVNYFENNKAGITVFGFTLDRSTLHTIFGIEMSLVLWLLGKTIGIS
>XP_024960255.1 uncharacterized protein LOC112500880 [Cynara cardunculus var. scolymus]
MAMEDGRLALISKRKVYSRCVSHAYDELQSFRSWLRWMCVDQSNGWTASLSWFVFVIFTIIIPSFSHFFLACSNCDNQHA
RPFDSVVQLSLSGIATLSFVSLSQFMRIYGLRRFLFFDKLCDESEIVRKGYTEQLNRSLTILSIFVIPCFAAESAYKIWW
YSSGATDIPFLGNVLVSDTLACILELCSWLYRTIVFFLVCVLFRLICYLQILRLQDFAQVFQVDSDVDSVLREHLRIRRH
LKIISHRYRAFILLALIIVTVSQLASLLDTTRRTSDISIFKSGELALVSLSLLAGLMILLRSATRITHKAQGVTCLAAKW
HVCATIDVFESPEADTETPTIGVFSSQSFPCEASSSDYDDVGSEEDELDNTKLIPAYAYSTISFQKRQALVTYFENNKAG
ITVFGFMLDRSSIHTIVTIEMSLVLWLLGKTIGIS
>XP_022714615.1 uncharacterized protein LOC111274284, partial [Durio zibethinus]
NRANTGYITQEGLELKSFRLCLNWVCLDQSSLWRVSLSWSLFFVLAIGVPIVSHFVLLCSNCDKKHQRPYDGLVQLSLSS
FAAISFISLSSWARKYGIRKFLFLDKLCDVSDKVRQGYAQELQKSMKLLSVFVLPCLAAEGAYRIWWYATGASQIPYFGN
IYVSDIIACTLQLCSWLYRTSVFILACIFYQLTCHLQILRLEDFAQVFQKETEVGSILAEHLRIRRNLRIISHRFRLFIL
SSLVLVTASQFIALLMTTRTSTTVNIYEAGELALCSISLVTGLFICLRSATKITHRAQSITSLAAKWHACATINSFDDAD
GETPTTQIVSPPMFPADVDWESEEEDGENDLDNTKLVPIFAHTISFQKRQALVTYLEHNRAGITVFGFMVDRTGIHTIFG
IELALLLWLLNKTIVNLT
>XP_018470138.1 PREDICTED: LOW QUALITY PROTEIN: uncharacterized protein LOC108841853 [Raphanus sativus]
MADIDIGVGNEPLISHENNTNKVFNRCVSHQQDELQSFRKYLRWMCVDHSSPWTAILSWTMFVVFTLVVPAISHFLLACA
DCDSYHSRPYDGVVQLSLSSVAAVSFLCLTRFVSKYGLRRFLFFDKLWDESETVRRNYTNQLNTSLHIVSYFVIPCFLAM
SAYKIWWYASGGSQIPFLGNVVLSDTVACVMELCSWLYRTTVIFLVCVLFRLICHLQILRLQDFAKLFQIDSDVGSILSE
HLRIRRHLRIISHRYRSFILACLVLVTGSQFSSLLITTKAYTEVNIYRAGELALCSMTLVTALLILLRSASKITHKAQAV
TCLAAKWHVCATLESFEVADGETPTLVARNSHSNKGNDVITLAESDSDDYGDEEDDLDNNNIIPAYAFSTISFQKRQALV
SYFENNRAGITVYGFTLDRGTLHTIFGLELSLVLWLLGKTIGIS
>XP_009603512.1 uncharacterized protein LOC104098475 isoform X1 [Nicotiana tomentosiformis]
MHKLKILAPPRSETTMCDKSEALLINKNKELGRSVSNEYDELRSFRTWLKWMCVDQSDPFSACLSWFVFALLAIVVPCLS
HFSLACSDCDAAHSRPYDNVVQLSLSSVAALSFICLSRFVKKYGLRRFLFLDKLCDESETVRKCYTQQLNSSLKILFIFV
LPCFAAECAYKIWWYSSGGTQIPFLGNVIASDIVACILELSSWLYRTVVFFLVCVLFRLICYLQVLRLQDFAQVFHVDSD
VESVLREHLRIRRHLRIISHRYRAFILWALMFITASQFASLLMTTRSTADLHIYKSGELALCSVSLLAGLMILLRSATKI
THKAQSVTCLAAKWHVCATIDSFDSIEGETPITRATCGQGFPECSKGSDSDDVGDEEDELDNTIFVPAYAYSTISFQKRQ
ALVKYFENNRAGVTIYGFMLDRSSIHTIFGLELSLVLWLLGKTIGIS
>XP_042489633.1 uncharacterized protein LOC122069647 [Macadamia integrifolia]
MGDERETLIPKSDNKGFNRCISHAGDELCSFRLCLKWMCVDQSSIWRASLSWSLFLLLSIVVPLLSYFVLACSDCDAEHH
RPYDSVVQLSLTIVSAVSFFCLSRFVRKYGLRRFLFLDKLREESEQVGFGYIEQLNRSWKLLLVFVLPCFIAECAYKIWW
YSSGASGIPFLGNQILSDAVACTLELCSWLYRTSIFFLVCVLFRLLCSLQILRLQDFALVFQIECDVSSVLKEHLRIRRH
LRIISHRYRAFILFSLLFITASQFASLLMTTRSTAVVDVFTAGELALCSITLVTGLLICLRSATKITHKAQSVTCLAAKW
HVCATIDSFDGTDSETPVAHPPARPHVRDFPINANGEWEDDETADGDDELDNTNMLMPIYARTISFHKRQALVTYFENNR
AGVTVFGFMLDRSTLNMIFGVEMSFVLWLLGKTIAIS
>XP_013639560.1 PREDICTED: uncharacterized protein LOC106344796 [Brassica oleracea var. oleracea]
MTDIDIGTAAERNDDGGGRREPLINREKKFKRSVSNVHDELHSFRKYLRWMCVDQSSPWTAVLSWSMFVVFTLVVPAMSH
FMLACANCDSHHSRPYDSGVQLSLSSFAALSFLCLSRFVSKFGLRRFLFFDKLWDESSTVRRGYTNQLNRSLKILFYFVA
PCFLAMSSYKIWWYASGASQIPFLGNVILSDTVACLMELCSWLYRTTVIFLVCVLFRLICHLQILRLQDFAQVFQMDSDV
GSILSEHLRIRRHLRIISHRYRIFILSSLILVTGSQLYSLLITTKSHTGLNVNSAGELALCSMTLVTALLILLRSASKIT
HKAQAVTCLAAKWHVCATIESFETVDGGTPRLVDRASGHGFYSTDVEIGDTDDSEDYGEEEDDFDNDDLIPAYAYSTISF
QKRQALVHYFENNKAGITVFGFTLDRSTLHTIFGIEMSLVLWLLGKTIGIS
>XP_030931898.1 uncharacterized protein LOC115957725 isoform X2 [Quercus lobata]
MGDDREPLITRNNNNNNNKNKFARSISHAQDELHSFRSYLRWMCVDQSNVWRACLSWSMFILFAIVVPAISHFVLACSTC
DSKHARPYDAVVQLSLSSVAILSFVCLSTFVRKFGLRRFLFFDKLVDESETVRSGYTEQLNRSLKILSVFVIPCFVAESA
YKIWWYASGASQIPFLGNVYASDAVACIMEICSWLYRVTVIFLVCILFRLICYLQILRLQDFASIFHQDNDVGPVLSEHL
RIRRHLRIISHRYRAFILLLLVLVTGSQLASLLITTKSGAELCSMTLLAGLLILLRSATKITHKAQSVTCLAAKWHVCAT
VDSFDVADGESTPSAQIAYARQFTMGAREESDGDEAGEEEDDLDNNKLIPSYAYNTISFQKRQALVTYFENNRAGITVYG
FTLDRTTLHTIFGIELSLVLWLLGKTIGIS
>XP_009147821.1 uncharacterized protein LOC103871333 [Brassica rapa]
MADIDITTGNEPLINRENNRNKVFNRCVSHQQDELQSFRKYLRWMCVDHSSPWTAILSWTMFVVFTLVVPAISHFLLACA
DCDSYHSRPYDSVVQLSLSSVAAVSFLCLTRFVSKYGLRRFLFFDKLWDESETVRRNYTNQLNTSLHIVSYFVIPCFLAM
SAYKIWWYASGGSQIPFLGNVILSDTVACVMELCSWLYRTTVIFLVCVLFRLICHLQILRLQDFAKLFQIDSDVGSILSE
HLRIRRHLRIISHRYRSFILCLLVLVTGSQFSSLLITTKAYTEVNMYRAGELALCSMTLVTALLILLRSASKITHKAQAV
TCLAAKWHVCATLESFEIADGETPTLVARNSNNNKGNDVITLAESDSDDYGDEEDDLDNNNIIPAYAFSTISFQKRQALV
SYFENNRAGITVYGFTLDRGTLHTIFGLELSLVLWLLGKTIGIS
>XP_006344870.1 PREDICTED: uncharacterized protein LOC102588767 [Solanum tuberosum]
MADEDEALENKTVLVRSGSHMYDELRSFRTWFKWMCVDQSSPSSACLSWFVFSLLTVVVPWLSHYLLACSECDADHIRTY
DCVTQLSMSSVAALSFICLSRFNKKYGLRRFLFLDKLCDESETVRNCYTQQLNRSTKILFFFVLPCFVAESTYKIWWYSS
GGTQIPFLGNVIACILELSSWFYRTVVFFLVCVLFRLICYLQILRLQDFAQVLFHVDSDVESVLREHLRIRRHLRIISHR
FRVFILWTLIFITASLFASLLLTTRPNADLRIYKSGELALCSVSLLAGLMILLRSATRITHKAQSVTCLAAKWHACATID
SYHWAENEFPPAAHRVDCNNGYNGSSDAEDVGDEEDELDNTKFVPSYAYSTISFQKRQALVTYFENNRAGVTIYGFMLDR
TSLHTIFGIELTLMLWLLGKTVGVS
>XP_027064308.1 uncharacterized protein LOC113690548 isoform X1 [Coffea arabica]
MEADREASLNENSKKALLARSASHAQDELKSFRTWLKWMCVDQSDWWTAFLSWSVFVVLAVVVPCLSHFFLACSDCDSRH
SRPYDTIVQLSLSTLAALSFICLSQFVRKYGLRRFLFFDRLCDDSETVRKGYTVQLNRSLKIVFIFVIPCFTVECAYKIW
WYSSGGTRIPFLGNIIVSDTVACILELCSWLYRTVVFFLVCILFRLICYLQILRLQDFAQVFQVESDVESVLREHLRIRR
HLRIISHRYRSFILWALIIITVSQFASLLMTTRSTADLNIYKTGELALCSVSLLAGLMILLRSATRITHKAQAVTCLAAK
WHVCATIDSFDTTEAETPISRVPVNHVFPVSSDGSDADDDVGDEEDDIDHTKLVPSYNYNTISFQKRQALVTYFENNRAG
VTVYGFMLDRTSLHTIFGIELSLVLWLLGKTIGIS
>XP_028944718.1 uncharacterized protein LOC114819611 [Malus domestica]
MRNDVMEGLLNQNNKTNTGLGRCVSHIQDELKSFRSYVRWMCVDQSNAWRACISWSIFILFAIVVPAISHFVFTCASCDG
KHKRPYDSVVQLSLSSVATVSFLCLSWFVRKFGLRRFLFFDKLYNESETVRREYTQQLNRSLKILCIFVMPCFAAESAYK
IWWYASRASQMPFLGNVYVSDVVACTLELCSWLYRTTVFFLVCVLFRLICYLQILRLQDFATVFQEQSDVGSVLSEHLRI
RRHLTIISHRYRGFILWSLILVTGSQFSLLLITTRSSATANLDVYRSGELALCSITLVTGVLILLRSATKITHKAQAVTC
LATKWHVCATLESFDANEGDSPPPDETGNGRVVSGASSDRESDSDLASDDQDELENAKFVPSYAYSTISYQKRQALVTYL
ENNRAGITIYGFTLDRTTLHTIFMLELSLILWLLGKTVGIS
>XP_021849037.1 uncharacterized protein LOC110788702 [Spinacia oleracea]
MGDDATPRDSLLPNTQNPKRSFNRLLSHAHDELHGFRSYLRWMCVDQSNIYTAFLSWFVFLIFAIAIPAFSHFYLACPSC
DATHDRPYDTVVQLSLSSIATLSFLCLSKFVRKYGLRRFLFFDKLVDESDSVRHHYTTQLYGSLKILSVFVLPCFLAECA
YKIWWYSSGASQIPFLGNIILSDIVACSLELLSWLYRTLVFFLVCVLFRLICYLQILRLKDFATVFQVDSDVGSVLVEHL
RIRRHLRIISHRYRAFILMALILITTSQFAALLYTTKNHANMSIFRAGELALCSLTLLTGIIIILQSATKITHKAQAVTS
LSAKWHVCATIDSFGTTSETETPVLQNGSGGSQGFFDARSGHSDEDEAGDEEDDVDNTRFLPAYAYSSIGFQKRQALVTY
FENNKAGITVYGFMLDRTWLQLIFGIELSLVLWLLGKTIGI
>XP_047336896.1 uncharacterized protein LOC124940423 [Impatiens glandulifera]
MADAPLMNRKKSLDRSVSHVHDELHYFRSWLRLMCVDQSTMATACLSWTVFVIFAIAVPCISHFVLACSNCDNKHNRPYN
SVVQLSLSGIAALSFVCLSYFVRKYGLRRFLFFDKLYNESETVRSGYTIELHRSFKILFVFVLPCFTAESAYKIWWYASG
ASGIPFLGNVIVSDTVACVVELCSWLYRTVVFFLVCILFRLVCYLQILRLQDFAQVFQMDSDVESVLREHLRIRRHLKII
SHRYRAFIVWALVIVTASQFASLLLTTRSVYDVNIYKAGELALCSISLLAGLMILLRSATRITHKAQSVTCLAAKWHVCS
TIDSFDNAESDTPPIGNAGSNNHPLSEESSSEGDEEIGDEEDDLDNTKLLPSYARSTISFQKRHALVTYFENNRAGISLY
GFVLDRGSLHTIFGVELSLVLWLLGKTIASV
>XP_024198366.1 uncharacterized protein LOC112201685 [Rosa chinensis]
MADESGSREALLANRRKNMFQRCVSHAHDELKSFRSYLRWMCVDQSNVWRLCLSWSVFVVFTIVVPAVSHFLFACSTCDG
KHKRPYDSVVQLSLSGVATLSFVCLSSFVRKYGLKRFLFFDKLYDESETVRRGYTAQLNRSLKLLSCFVIPCFVAESVYK
IWWYSSEASQIPYVGNIYASAAMACIMELFSWLYRTTVIFLVCVLFRLICYLQILRLQDFATMFEVDSDVGSVLSEHLRI
RRHLRIISHRCRDFVLWKLILVTGSQFALLLITTSSSAIANLDICTAGELLFCSITLVTGLLIVLRSATKITHKAQAVTC
LAAKWHVCATLDSFDATTAQIASNGRVFLAESDNDETEDEAEDEEDELDNSKLIPSYAYSTISYQKRQALVTYFENNRAG
ITVYGFTLDRTTLHMLFMIEFSLILWLLGKTINGIS
>XP_042062721.1 uncharacterized protein LOC121806669 isoform X1 [Salvia splendens]
MMGDESGTVAPLMSPSEKRRALIRMSSDIHDELQAFRRWLKWLCLDQSNAWTSCLSWFVFVAMSIVIPALSHFVLACSDC
DTRHSRPYDAVAQLSLTGVAAISFLCISHFVSRYGLRRFLFFDKLCDESETVRKGYTNQFNRSLKILFIFVLPCFAAESA
YKIWWYGSGGTRVSFLGNVIVNNTVACILELCSWFYRTVVFFLVCVLFRLICCLQILRLQDFAQVFQINSDVESVLKEHL
RIRRHLRIISHRYRSFILWSLIFITASQFSSLLMTTRPNADVNIYHTGELAVCCVSLLAGLLILLRSATRITHKAQAVTC
LAAKWHVCATVDSFDAETPVAIRGDEQFVNTASDAEDEGGDEEDELDNCKFDPSYAYSTISFQKRQALVTYFENNRAGIT
IYGFMLDRTSLHTIFGIEMSLVLWLLGKTVGIS
>XP_009770783.1 PREDICTED: uncharacterized protein LOC104221410 [Nicotiana sylvestris]
MSLLSDTTMCDKNETLLINKNKELGRSVSNEYDELRSFRTWLKWMCVDQSDPFSACLSWFVFVLLAIVVPCLSHFSLACS
DCDAAYNRPYDNVVQLSLSSVAALSFICLSRFVKKYGLRRFLFLDKLCDESETVRKCYTQQLNSSLKILFIFVLPCFAAE
CAYKIWWYSSGGTQIPFLGNVIASDIVACILELTSWLYRTVVFFLVCILFRLICYLQVLRLQDFAQVFHVDSDVESVLRE
HLRIRRHLRIISHRYRAFILWALMFITASQFASLLMTTRSTADLHIYKSGELALCSVSLLAGLMILLRSATKITHKAQSV
TCLAAKWHVCATIDSFDSIEGETPISRATCGQSFPACSEGSDSDDVGDEEDELDNTKFVPAYAYSTISFQKRQALVKYFE
NNRAGVTIYGFMLDRSSIHTIFGLELSLVLWLLGKTIGIS
>XP_006393128.1 uncharacterized protein LOC18010927 [Eutrema salsugineum]
MADIAIGVGKEPLINREKNKVFNRCVSHQQDELQSFRKYLRWMCVDHSSPWTAILSWTMFVVFTLVVPAISHFLLACADC
DSYHSRPYDSVVQLSLSSVAAVSFLCLTRFVSKYGLRRFLFFDKLWDESETVRRNYTNQLNTSLHIVSYFVIPCFLAMSA
YKIWWYASGGSQIPFLGNVILSDTVACVMELCSWLYRTTVIFLVCVLFRLICHLQILRLQDFAKLFQIDSDVGSILSEHL
RIRRHLRIISHRYRSFILCLLVLVTGSQFSSLLITTKAYAEVNIYRAGELALCSMTLVTALLILLRSASKITHKAQAVTC
LAAKWHVCATLESFDETADGETPTLVARNNNNNKGHDVITVAESDSEEYGDEEDDLDNNNIIPAYAFSTMSFQKRQALVS
YFENNRAGITVYGFTLDRGTLHTIFGLELSLVLWLLGKTIGIS
>XP_013699229.1 uncharacterized protein LOC106402952 [Brassica napus]
MADIDISTGNEPLINRENNRNKIFNRCISHQQDELQSFRKYLRWMCVDHSSPWTAILSWTMFVVFALVVPAISHFLLACA
DCDSYHSRPYDSVVQLSLSSVAAVSFLCLTRFVSKYGLRRFLFFDKLWDESETVRRNYTNQLNTSLHIVSYFVIPCFLAM
SAYKIWWYASGGSQIPFLGNVILSDTVACVMELCSWLYRTTVIFLVCVLFRLICHLQILRLQDFAKLFQIDSDVGSILSE
HLRIRRHLRIISHRYRSFILCLLVLVTGSQFSSLLITTKAYTEVNMYRAGELALCSMTLVTALLILLRSASKITHKAQAV
TCLAAKWHVCATLESFEIADGETPTLVARNSNSNKGNDVITLAESDSDDYGDEEDDLDNNNIIPAYAFSTISFQKRQALV
SYFENNRAGITVYGFTLDRGTLHTIFGLELSLVLWLLGKTIGIS
>XP_045827126.1 uncharacterized protein LOC123918967 [Trifolium pratense]
MTETSTNTKIRFAEEALLQNNNTTITNKNKNKFFNRSVSHVNDELHTFRTYLRWMCVDQSNAFTATLSWFVFFLLALAVP
AASHFIIACRDCDARHSRPHDAIVQISLSSVASLSFLCLSSFVRKYGLRRFLFLDKLCDESEMVRMNYMTQLNRSVKLIS
VFAGPCFIAMATYKIWWYASGGSQIPFLGNVYISDTLACILELCSWLYRTTVIFLVCVLFRLICHLQILRLHDFANYFHV
DSDVQSVMSEHLRIRRHLRIISHRYRAFILFALLLVTGSQFVCLLVTTKARRDLNIYKTGELALCSVTLLSALSIMFRSA
TKITHKAQAITGLAAKWHVCATLDSFDGVVDGETLTARSSDDKIYPSVGTDGESDSDDAGDEEDEIDTTKFIPSYAYSTI
SYQKRQALVNYFENNKAGITVYGFMLDRSTLHTIFGIHMSLVLWLLGKTIGI
>XP_022576230.2 uncharacterized protein LOC111197800 isoform X1 [Brassica napus]
MADIDITTGNEPLINRENNRNKVFNRCVSHQQDELQSFRKYLRWMCVDHSSLWTAILSWTMFVVFTLVVPAISHFLLACA
DCDSYHSRPYDSVVQLSLSSVAAVSFLCLTRFVSKYGLRRFLFFDKLWDESETVRRNYTNQLNTSLHIVSYFVIPCFLAM
SAYKIWWYASGGSQIPFLGNVILSDTVACVMELCSWLYRTTVIFLVCVLFRLICHLQILRLQDFAKLFQIDSDVGSILSE
HLRIRRHLRIISHRYRSFILCLLVLVTGSQFSSLLITTKAYTEVNMYRAGELALCSMTLVTALLILLRSASKITHKAQAV
TCLAAKWHVCATLESFEIADGETPTLVARNSNNNKGNDVITLAESDSDDYGDEEDDLDNNNIIPAYAFSTISFQKRQALV
SYFENNRAGITVYGFTLDRGTLHTIFGLELSLVLWLLGKTIGIS
>XP_022028577.1 uncharacterized protein LOC110929708 [Helianthus annuus]
MANENNSLPLINKKRAYARSASHAYDELQSFRSYLRWMCVDQSNGWTATLSWFVFIIFTFIIPGFSHFYLACSDCDNRHA
RPYDSLVQLSLSCIATLSFVSLSQFVRIYGLKRFLFFDKLCDESETVRKGYTAQLNRSLKILSIFVTPCFAAESAYKIWW
YTSGATAIPFLGDVIVSDTVACVLELGSWLYRTIVFFLVCVLFRLICCLQILRLQDFALVFQVDSDVESVLREHLRIRRH
LKIISHRYRVFILFALIIVTVSQFTALLDTTRHTAELSIFKTGELALVSVSLLAGLMILLRSATRITHKAQGVTCLAAKW
HVCATIDNFESPEVADTETPPVGVVSTSVFPCEASSSDCEDVGSEEDELDNTKLIPAYAYSTISFQKRQALVTYFENNRA
GITLFGIMLDRTTLHTIVTIELSLVLWLLGKTIGIS
>XP_004251922.1 uncharacterized protein LOC101243767 [Solanum lycopersicum]
MEDEDEALEDKTVLVRSGSHMYDELRSFRTWFKWMCVDQSNPSSACLSWFVFSLLTFVVPWLSHYLLACSECDADHSRTY
DCVTQLSMSSVAGLSFICLSRFNRKYGLRRFLFLDKLCDESETVRNCYTQQLNRSTKILFIFVLPCFVAESTYKIWWYSS
GGSGIPFLGNVIACILELSSWFYRTVVFFLVCVLFRLICYLQILRLQDFAQVLFHVDSDVESVLREHLRIRRHLRIISHR
FRVFILWALIFITASLFASLLLTTRPNADLRVYKSGELALCSISLLAGLMILLRSATRITHKAQSVTCLAAKWHACATID
SYYWAETESPPAAHQVDCNNGYNGSSDAEDVGDEEDELDNTKFVPSYAYSTISFQKRQALVTYFENNRAGVTIYGFMLDR
TSLHTIFGIELTLMLWLLGKTVGVS
>XP_038689505.1 uncharacterized protein LOC119988517 [Tripterygium wilfordii]
MGDERESLIDRTKFARSVSNAQDELHSFRSYLRWMCVDQSNVWVTILSWSVFVVLALIVPAISHFMLACSTCDSNHDRPY
DGVVQLSLSSVATLSFFCLTRFVRKYGLRRFLFFDKLCDESETVRKGYTEQLNRSLYILSVFVLPCFIAESAYKIWWYAS
GASQIPFLGNVVLSDAVACVMELCSWLYRTTVIFLVCVLFRLICHLQILRLQDFAQVFQVDSDVGSVLSEHLRIRRHLRI
ISHRYRAFILWALILVTTSQFASLLITTKSRNVNMYKAGELALCSITLLTGLLILLRSATKITHKAQSITCLAAKWHVCA
TLDSFEAAEGETPTASNTHIQAIFPMVTDSSDVDDVGDEEDDIDNSKLIPAYAYSTISFQKRQALVTYFENNRAGITVYG
FTLDRSTLHTIFGIQLSLVLWLLGKTIGI
>XP_038685202.1 uncharacterized protein LOC119985103 [Tripterygium wilfordii]
MAEERESLIRRTNFARSVSHAQDELHSFRSYLRWMCVDQSNLWVTVLSWSVFVVLALIVPAISHFMLACSTCDSNHERPY
DGVVQLSLSSVATLSFFCLARFVRKYGLRRFLFFDKLCNESETVRKGYTEQLNRSLYILSVFVLPCFMAESAYKIWWYAS
GASQIPFLGNVVLSDTVACVMELCSWLYRTTVIFLVCVLFRLICHLQILRLQDFAQVFQVDSDVGSVLSEHLRIRRHLRI
ISHRYRAFILWALILVTTSQFASLLITTKSHDVNIYKAGELALCSITLLTGLLILLRSATKITHKAQSITCLAAKWHICA
TLDSFEAVEGETPMAPAETDVQVIFPISTDSSDFDDDVGDEEDDIDNSKLIPTYAYSTISFQKRQALVTYFENNRAGITV
YGFTLDRSTLHTIFGIQLSLVLWLLGKTIGI
>XP_049413607.1 uncharacterized protein LOC125876463 [Solanum stenotomum]
MGDESKGESQSQSQSLLNKKSILYARSKSHAYDELRVFRRWLKWMCVDQSDTLSTVLSWFVFIIFAIVVPCLSHFLLACA
DCDANHDRPYDNVVQLSLSGVAALSFICLTGFVKKFGLRRFLFLDKLCDESETVRKCYMEELNRSLKILFIFVLPCFAAE
SIYKIWWYSSGGTQIPFLGNVIVSDIVACLLELSSWLYRTTVFFLVCVLFRLICYLQILRLRDFAQIFHIDSDVETVLRE
HLRIRRHLRIISHRYRRFILLALVFVTASQFASLLMTTRSTADLHIYKSGELALCSLSLLAGLLILLRSAVRITHKAQAV
TCLAAKWHVCATIDSFEAVEGETPPISQIASNQVFPVTSEGSSDADDVGDEEDELDNTKFVHSYAYSTISFQKRQALVTY
FEHNRAGITLYGFMLDRSYLHTIFGMELALVLWLLGKTVASIG
>XP_042045614.1 uncharacterized protein LOC121791862 [Salvia splendens]
MMGDESGTVAPLMSPSEKRRALIRMSSDIHDELQAFRRWLKWLCLDQSNAWTSCLSWFVFVAMSIVIPALSHFVLACSDC
DTRHSRPYDAVAQLSLTGVAAISFLCISHFVSRYGLRRFLFFDKLCDESETVRKGYTNQFNRSLKILFIFVLPCFAGESA
YKIWWYGSGGTRVSFLGNVIVNNTVACILELCSWFYRTVVFFLVCVLFRLICCLQILRLQDFAQVFQINSDVESVLKEHL
RIRRHLRIISHRYRSFILWSLIFITASQFSSLLMTTRPNADVNIYHTGELAVCCVSLLAGLLILLRSATRITHKAQAVTC
LAAKWHVCATVDSFDAETPVAIRGDEQFVNTASDAEDEGGDEEDELDNCKFDPSYAYSTISFQKRQALVTYFENNRAGIT
IYGFMLDRTSLHTIFGIEMSLVLWLLGKTVGIS
>XP_027063401.1 uncharacterized protein LOC113689813 isoform X1 [Coffea arabica]
MEADREASLNENSKKALLARSASHAQDELKSFRTWLKWMCVDQSDWWTAFLSWSVFVVLAVVVPCLSHFFLACSDCDSRH
SRPYDTIVQLSLSTLAALSFICLSQFVRKYGLRRFLFFDRLCDDSETVRKGYTVQLNRSLKIVFIFVIPCFTVECAYKIW
WYSSGGTRIPFLGNIIVSDTVACILELCSWLYRTVVFFLVCILFRLICYLQILRLQDFAQVFQVESDVESVLREHLRIRR
HLRIISHRYRSFILWALIIITVSQFASLLMTTRSTADLSIYKTGELALCSVSLLAGLMILLRSATRITHKAQAVTCLAAK
WHVCATIDSFDTTEAETPISRVPVNHVFPVSSDGSDADDDVGDEEDDIDHTKLVPSYNYNTISFQKRQALVTYFENNRAG
VTIYGFMLDRTSLHTIFGIELSLVLWLLGKTIGIS
>XP_015059557.1 uncharacterized protein LOC107005472 [Solanum pennellii]
MADEDEALENKTVLVRSGSHMYDELRSFRTWFKWMCVDQSNPSSACLSWFVFSLLTFVVPWLSHYLLACSECDADHSRTY
DCVTQLSMSSVAALSFICLSRFNKKYGLRRFLFLDKLCDESETVRNCYTQQLNRSTKILFIFVLPCFVAESTYKIWWYSS
GGSGIPFLGNVIACILELSSWFYRTVVFFLVCVLFRLICYLQILRLQDFAQVLFHVDSDVESVLREHLRIRRHLRIISHR
FRVFILWALIFITASLFASLLLTTRPNADLRVYKSGELALCSVSLLAGLMILLRSATRITHKAQSVTCLAAKWHACATID
SYHWAETESPPAAHQVDCNNGYNGSSDAEDVGDEEDELDNTKFVPSYAYSTISFQKRQALVTYFENNRAGVTIYGFMLDR
TSLHTIFGIELTLMLWLLGKTVGVS
>XP_013589943.1 PREDICTED: uncharacterized protein LOC106298377 [Brassica oleracea var. oleracea]
MADIDITTGNEPLINRENNRNKVFNRCVSHQQDELQSFRKYLRWMCVDHSSPWTAILSWTMFVVFTLVVPAISHFLLACA
DCDSYHSRPYDSVVQLSLSSVAAVSFLCLTRFVSKYGLRRFLFFDKLWDESETVRRNYTNQLNTSLHIVSYFVIPCFLAM
SAYKIWWYASGGSQIPFLGNVILSDTVACVMELCSWLYRTTVIFLVCVLFRLICHLQILRLQDFAKLFQIDSDVGSILSE
HLRIRRHLRIISHRYRSFILCLLVLVTGSQFSSLLITTKAYTEVNMYRAGELALCSMTLVTALLILLRSASKITHKAQAV
TCLAAKWHVCSTLESFEIADGETPTLVARNSHSNKGNDVITLTESDSDDYGDEEDDLDNNNIIPAYAFSTISFQKRQALV
SYFENNRAGITVYGFTLDRGTLHTIFGLELSLVLWLLGKTIGIS
>XP_047946703.1 uncharacterized protein LOC125193042 isoform X1 [Salvia hispanica]
MGDESGTVAPLMSPSEKRRALIRMSSDIHDELQAFRRCLKWLCVDQSNAWTACLSWFVFVAMSIAIPALSHLVLACSDCD
TRHSRPYDAVAQLSLTGVAAISFLCISHFVSKYGLRRFLFFDKLCDESETVRKGYTNQFNSLEFWHCIQRSLKLLFIFVL
PCFAAESAYKIWWYGSGGTRVSFLGNAIVSNTVACTLELCSWFYRTVVFFLVCLLFRLICCLQILRLQDFAQLFQINSDV
ESVLKEHLRIRRHLRIISHRYRSFILWSLIFITASQFSSLLMTTRPNADVNIYHTGELAVCCVSLLAGLLILLRSATRIT
HKAQAVTCLAAKWHVCATVDSFDAETPVAIRGDEQFVDTASDAEDDGGDEEDELDNCNFDPSYAYSTISFQKRQALVTYF
ENNRAGITIYGFMLDRTSLHTIFGIELSLVLWLLGKTVGIS
>XP_019251798.1 PREDICTED: uncharacterized protein LOC109230813 [Nicotiana attenuata]
MCDKNETLLINKNKELGRSVSNEYDELRSFRTWLKWMCVDQSDPFSACLSWFVFVLLAIVVPCLSHFSLACSDCDAAYNR
PYDNVVQLSLSSVAALSFVCLSRFVKKYGLRRFLFLDKLCDESETVRKCYTVQLNSSLKILFIFVLPCFAAECAYKIWWY
TSGGTQIAFLGNVIASDIVACILELTSWLYRTVVFFLVCVLFRLICYLQVLRLQDFAQVFHVDSDVESVLREHLRIRRHL
RIISHRYRAFILWALMFITASQFASLLMTTRSTADLHIYKSGELALCSVSLLAGLMILLRSATKITHKAQSVTCLAAKWH
VCATIDSFDSIEGETPVTRATCGQSFPECSEGSDSDDVGDEEDELDNTKFVPAYAYSTISFQKRQALVKYFENNRAGVTI
YGFMLDRSSIHTIFGLQLSLVLWLLGKTIGIS
>XP_049349944.1 uncharacterized protein LOC125814533 [Solanum verrucosum]
MADEDETLENKTVLVRSGSHMYDELRSFRTWFKWMCVDQSSPSSACLSWFVFSLLTVVVPWLSHYLLACSECDADHSRTY
GCVTQLSMSSVAALSFICLSRFNKKYGLRRFLFLDKLCDESETVRNCYTQQLNRSTKILFFFVLPCFVAESTYKIWWYSS
GGTQIPFLGNVIACILELSSWFYRTVVFFLVCVLFRLICYLQILRLQDFAQVLFHVDSDVESVLREHLRIRRHLRIISHR
FRVFILWTLIFITASLFASLLLTTRPNADLRIYKSGELALCSVSLLAGLMILLRSATRITHKAQSVTCLAAKWHACATID
SYHWAESEFPPAAHRVDCNNGYNGSSDAEDVGDEEDELDNTKFVPSYAYSTISFQKRQALVTYFENNRAGVTIYGFMLDR
TSLHTIFGIELTLMLWLLGKTVGVS
>XP_021755675.1 uncharacterized protein LOC110720899 [Chenopodium quinoa]
MGDDATPTHSLIPKSQNPRKSFNRLLSHAHDELHGFRSYLRWMCVDQSNIYTAILSWSVFLIFAILVPAFSHFYLACPSC
DATHDRPYDTVVQLSLSTVATLSFVCLTQYVRKYGLRRFLFFDKLVDESDSVRHHYTTQVYGSLKILSVFVLPCFLAECA
YKIWWYASGASQIPFLGNIILSDIVACSLELISWLYRTLVFFLVCILFRLICYLQILRLKDFANVFQEDSDVMSVLMEHL
RIRRHLRIISHRYRSFILLALVLITSSQFAALLYTTKNHSNMSIFRVGELALCSITLLTGIVIILQSATKITHKAQAITS
LSAKWHVCATVESFGTTSETETPVAQTSSGGSPGFFDSRSSHSDDDEAGDEEDDVDNTKFLPAYAYSSIGFQKRQALVTY
FENNKAGITVYGFMLDRTWLQLIFGIELSLVLWLLGKTVGI
>XP_016484343.1 PREDICTED: uncharacterized protein LOC107804906 [Nicotiana tabacum]
MSLLSDTTMCDKNETLLINKNKELGRSVSNEYDELRSFRTWLKWMCVDQSDPFSACLSWFVFVLLAIVVPCLSHFSLACS
DCDAAYNRPYDNVVQLSLSSVAALSFICLSRFVKKYGLRRFLFLDKLCDESETVRKCYTQQLNSSLKILFIFVLPCFAAE
CAYKIWWYSSGGTQIPFLGNVIASDIVACILELTSWLYRTVVFFLVCILFRLICYLQVLRLQDFAQVFHVDSDVESVLRE
HLRIRRHLRIISHRYRAFILWALMFITASQFASLLMTTRSTADLHIYKSGELALCSVSLLAGLMILLRSATKITHKAQSV
TCLAAKWHVCATIDSFDSIEGETPITRATCGQSFPACSEGSDSDDVGDEEDELDNTKFVPAYAYSTISFQKRQALVKYFE
NNRAGVAIYGFMLDRSSIHTIFGLELSLVLWLLGKTIGIS
>XP_024200420.1 uncharacterized protein LOC112203728 [Rosa chinensis]
MGDNGDALLNRKSNKFQRCVSHTHDELQIFRSYLRWMFVDQSNVWRACLSWCMFILFGIVVPAISHFVFACATCDGNHKR
PYDSVVELSLSSVATVSFVCLSWFVRKFGLRRFLFFDKLYYESETVRREYTAQLNRSLKILSIFVLPCFFAESVYKIWWY
TSGFSQVPFVANVYVSSTVACILELCSWLYRTTVFFLVCVLFRLICYLQILRLQDFATVFQVESDVASIMSEHLRIRRHL
TIISHRFRGFILWSLTLITGSQFALLLITTKSSAAVDYTHIFRVGELVLCSITLVTGLLLLLRSATKITHKAQAVACLAT
KWHVCATLESFDGTELDSPTAQIANDPAFYFNTDEESDGDLVSDEDNDLENTKMVPSCSSHTISYQKRQALVTYFENNKA
GITVYGFTLDRTTLHMLFMIEFSLILWLLGKTINGIS
>XP_021759016.1 uncharacterized protein LOC110723914 [Chenopodium quinoa]
MGDDATPTHSLIPTSRNPRKSFNRLLSHAHDELHGFRSYLRWMCVDQSNIYTAILSWSVFLIFAILVPAFSHFYLACPSC
DATHDRPYDTVVQLSLSSVATLSFVCLTQYVRKYGLRRFLFFDKLVDESDSVRHHYTTQVYGSLKILSVFVLPCFLAECA
YKIWWYASGASQIPFLGNIILSDIVACSLELISWLYRTLVFFLVCILFRLICYLQILRLKDFANVFQEDSDVMSVLMEHL
RIRRHLRIISHRYRSFILLALVLITSSQFAALLYTTKNHSNMSIFRAGELALCSITLLTGIVIILQSATKITHKAQAITS
LSAKWHVCATVESFGTTSETETPVAQTSSGGSPGFFDSRSTHSDDDEAGDEEDDVDNTKFLPAYAYSSIGFQKRQALVTY
FENNKAGITVYGFMLDRAWLQLIFGIELSLVLWLLGKTVGI
>XP_013693320.1 uncharacterized protein BNAC05G31730D [Brassica napus]
MADIDIGTAAGDNGGGGRREPLINRESKFTRCVSHAQDELQSFRKYLRWMCVDQSSPWTAVLSWSMFVVFTIVVPATSHF
MLACADCDSHHSRPYDSVVQLSLSSLAALSFICLSRFVSKYGLRRFLFFDKLWDESETVRRGYTNQLNRSVKILSYFVTP
CFLAMSSYKIWWYASGASQIPFLGNVILSDTVACVMELCSWLYRTTVIFLVCVLFRLICHLQILRLQDFAQVFQMDSDVG
SILSEHLRIRRHLRIISHRYRTFILLSLILVTGSQFYSLLITTKAYAELNIYRAGELALCSMTLLTALLILLRSASKITH
KAQAVTCLAAKWHVCATIESFETVDGETPRLVNRSSGHGYYATDVDAGDLDDSEDYGDEEDDFDNNDLIPAYAYSAISFQ
KRQALVNYFENNKAGITVFGFTLDRSTLHTIFGIEMSLVLWLLGKTIGIS
>XP_047940824.1 uncharacterized protein LOC125188123 [Salvia hispanica]
MEAEVVEILLPKNKPNLSRRDSWNEANLELKSYGSGLKWVFLDYSSLWRAGLSWSVFFVLNIGVPLVSHFVFSCSDCDPS
HQRPFDAITQLSLSLFAAISFLSISSFAQKYGLRRFLFLNRLSEETEKVQQGYTHQLHRSMKLLWAFVLPCFIVDSVYKI
WWFSTGGDQIPYVYNIYLSKSIVCILLMCSWLYRVSICFLVCVLFRLTCYLQLLRLDEFAKVFERESEVATILVDHLSIR
RNLRVISHRFRLFILSTLILVTISQFASLLVTTEPRSNVNIATAGELALCSMTLVTGLFICLRSAAKITHKAQAVTCLAA
KWHACATISSFDELDDVTPPAQIASAAAAVVDWDTDNEEGDGDDVLDNTNLVPIYANTISYQKRQALVTYFEHNRAGITV
YGFMLDRTWLHTIFAIQLSLTLWILNKTIGIS
>XP_009626940.1 uncharacterized protein LOC104117579 [Nicotiana tomentosiformis]
MEEGETGLLQTTSKEALSSGYSIHENSAEIKKIKSALTWVFLDQSNIWRAGLSWSLFFILTIGVPLVSHFVFACESCDSM
HQRPFDAVVQVSLSLFATLSFVSLSAFSRKYGIRRFLFLDKLYEDSEKVQQEYTQQLHRSMKILSAFVLPSFIAESIYKI
WWFSSGGTQIPYLYNAALSNTLVCILLMCSWLYRISISFLVCVLFRLICCLQILRLEEFAQVFERESDVATIMIEHLRIR
RNLRVISHRFRVFILSTLILVTISQFLALLLTTEPSSTVNIFTAGELALSSITLVTGLFMCLRSAAKITHKAQAVTSLAA
KWHACATISSFDDMDNETPTAQSATPQVVYPINSSWDTDEEGDGDDVLDNTNMVPVHAHTISYQKRQALVSYFEHNRAGI
TVYGFMLDRTWLHTIFAIQLSLTLWILNKTIGIS
>XP_012848731.1 PREDICTED: uncharacterized protein LOC105968645 [Erythranthe guttata]
MADEETLISSSQTKNRSFARCASHSHDELQGFRTWLKWLCVDQSTHWTACLSWFVFFALAIVVPAVSHFVLTCGADCDSF
HSRPYDAVAQLSLSGIAALSFICLSTFVRKYGLRRFLFFDKLRDESETVRNGYTQQFNRSLKILFVFVLPCLAAESAYKI
WWYTSGGTRIPFLGNAVVSNTVACVLELCSWFYRSMVFFLVCVLFRLLCYLQILRMQDFALVFQVNSDVETVLREHLRIR
RHLRIISHRYRAFILCALFFITASQLSSLLMTTRPNADVNLYHSGELAVCSVSLVAGLLILLRSAARITHKAQAVTCLAS
KWHVCATIDSFDTTETETPVTRMVEERMFTATCSDGSFDLDDVGDEEDELDNSKFVPMYTHSTISFQKRQALVTYFENNR
AGITVYGFMLDRSSLHTIFGLELSLVLWLLGKTIGIS
>XP_002894263.1 uncharacterized protein LOC9327647 [Arabidopsis lyrata subsp. lyrata]
MADIDIDVGKEPLINHENNNKKKIFNRCVSHQQDELHSFRKYLRWMCVDHSSPWTAILSWTMFVVFTLVVPAISHFLLAC
ADCDSYHSRPYDSVVQLSLSSVATVSFLCLTRFVSKYGLRRFLFFDKLWDESETVRRNYTNQLNTSLHIVSYFVIPCFSA
MSAYKIWWYASGGSQIPFLGNVVLSDTVACIMELCSWLYRTTVIFLVCVLFRLICHLQILRLQDFAKLFQIDSDVGSILS
EHLRIRRHLRIISHRYRSFILCLLILVTGSQFSSLLITTKAYTEVNMYRAGELALCSMTLVTALLILLRSASKITHKAQA
VTCLAAKWHVCATLESFDQTVDGETPTLVARNNNNDNNNGHDVITLTESDSDEYGDEEDDLDNNNIIPAYAFSTMSFQKR
QALVSYFENNRAGITVYGFTLDRGTLHTIFGLELSLVLWLLGKTIGIS
>XP_017230898.1 PREDICTED: uncharacterized protein LOC108205446 [Daucus carota subsp. sativus]
MAEEAEDYQKQEEGFVRKSSTLISIQDGSDDLKNFFTWVFLDQSNIWRTGLSWSIFSLLAIGVPLLSHFVFQCNSCDHNH
RRPFDSIVQLSLSFVSVLSFISLSSFTRKYGLRRFLFLDKLYGVSDIVQKGYAHQLHISMKLLCSFVLPCFVADCMYKIW
WFTSGRNQIPYFLNAFLSNTVACFLLLASWLYRTSIFFLVCVLFRLICYLQILRLEDFAQFFHKESDVGLILLEHLTVRR
NLRIISHRFRVFILLTLILVTASQFASLLVTTETGSEVNIFNAGELALTSMTLVAGLFICLRSAAKITHRAQAITCLATK
WHACSTINSFDDVDNETASSQSQSQTISPRVNYIDGHWGSDNDEGDEDDIDNTDMTPIFTHTISYQKRQALVTYFENNKA
GITVFGFMLDRTSLHTIFAIEMSLTLWLLNKTIGIS
>XP_049375386.1 uncharacterized protein LOC125840436 [Solanum verrucosum]
MGDESQSQSQSLLNKKSILYARSKSHAYDELCVFRRWLKWMCVDQSDTLSTVLSWFVFIIFAIVVPCLSHFLLACADCDA
NHDRPYDNVVQLSLSGVAALSFICLTRFVKKFGLRRFLFLDKLCDESETVRKCYMEELNRSLKILFIFVLPCFAAESVYK
IWWYSSGGTQIPFLGNVIVSDIVACLLELSSWLYRTTVFFLVCVLFRLICYLQILRLRDFAQIFHIDSDVETVLREHLRI
RRHLRIISHRYRRFILLALVFVTASQFASLLMTTRSTADLHIYKSGELALCSLSLLAGLLILLRGAVRITHKAQAVTCLA
AKWHVCATVDSFEAVEGETPPISQIASNQVFPVTSEGSSDADDVGDEEDEFDNTKFVHSYAYSTISFQKRQALVTYFEHN
RAGITLYGFMLDRSYLHTIFGMELALVLWLLGKTVASIA
>XP_010479527.1 PREDICTED: uncharacterized protein LOC104758369 [Camelina sativa]
MADIDIGLGKEPLINHENNNKTNKIFNRCVSHQQDELHSFRKYLRWMCVDHSSPWTAILSWTMFVVFTLVVPAISHFLLA
CAECDSYHSRPYDSVVQLSLSSVATVSFLCLTRFVSKYGLRRFLFFDKLWDESETVRRNYTNQLNTSLHIVSYFVIPCFS
AMSAYKIWWYASGGSQIPFLGNVVLSDTVACVMELCSWLYRTTVIFLVCVLFRLICHLQILRLQDFAKLFQIDSDVGSIL
SEHLRIRRHLRIISHRYRSFILCLLILVTGSQFSSLLITTKAYTEVNIYRAGELALCSMTLVTALLILLRSASKITHKAQ
AVTCLAAKWHVCATLESFDQTVDGETPTLVARNNNIDNNRGHDVVTLTESDSEEYGDEEDDLDNNNIIPAYAFSTMSFQK
RQALVSYFENNRAGITVYGFTLDRGTLHTIFGLELSLVLWLLGKTVGIS
>XP_006346194.1 PREDICTED: uncharacterized protein LOC102602141 isoform X1 [Solanum tuberosum]
MGDESKGESQSQSQSLLNKKSILYARSTSHAYDELHVFRRWLKWMCVDQSDTLSTVLSWFVFIIFAIVVPCLSHFLLACA
DCDANHDRPYDNVVQLSLSGVAALSFICLTRFMKKFGLRRFLFLDKLCDESETVRKCYMEELNRSLKILFIFVLPCFAAE
SIYKIWWYSSGGTQIPFLGNVIVSDIVACLLELSSWLYRTTVFFLVCVLFRLICYLQILRLRDFSQIFHIDSDVETVLRE
HLRIRRHLRIISHRYRRFILLGLVFVTASQFASLLMTTRSTADLHIYKSGELALCSLSLLAGLLILLRGAVRITHKAQAV
TCLAAKWHVCATVDSFEAVEGETPPISQIASNQVFPVTSEGSSDADDVGDEEDEFDNTKFVHSYAYSTISFQKRQALVTY
FEHNRAGITLYGFMLDRSYLHTIFGMELALVLWLLGKTVASIA
>XP_043610861.1 uncharacterized protein LOC122582522 [Erigeron canadensis]
MEPDREETLITITNDNNKQYNPKSKSNYWIIDTLESTRFSWIFIDQSNPYKAILSWVIFFIFTIGVPMLSHIVYQCNTCD
HSHQRPFDMIVQLSLSICSTLSFINLSAFAKKYGLRKFLFLDKMSDVSVKVRDGYSDQLHRSMKLLCAFIVPCFLADSAY
KIWWFSSGGYQIPYISNIYLSHMLACILLLSSWLYRTSLFFLVCVLFKLTCSLQILRLEDFAKVFEKQADVGLILMEHLA
IRRTLRIISHRFRAFILSTLILVTASQFASLLVTTETGSLVNISTAGELALCSLTLVSGLCICLRSAAKITHKAQSVTSL
AAKWHTCATIDSFDNVGPIEETPMANPDRANHQFNAHIDSDMDEGDEDELDNTKMVPIYRDTISYQKRQALVSYFENNRA
GITVFGFMLDRSSLHTIFAIEMSLTLWLLNKTIGFS
>XP_012841775.1 PREDICTED: uncharacterized protein LOC105962050 [Erythranthe guttata]
MGDARVALLNHENNNRRAFSRSQSHAHDELRGFRRWLKCLCVDQSDRRTACLSWLVFFVLTVVVPAVSHFVFACGGRGDD
CDSLHSRPYDAVAQLSLSGIAALSFICLSEFVRKFGLRRFLFFDKLCDESETVRKGYTKQFNRSMKLLFIFVLPCFAAEG
AYKIWWYTSGGTRIPFLGNTVISNTVACALELCSWFYRTVVFFLVCILFRLICCLQILRLQDFAQVFVQVDSNVESVLKE
HLRIRRHLRIISHRYRLFILWALVFITASQFASLFVTTRNADVNIYHTGELAVCSVSLLAGLLILLRSATKITHKAQSVT
CLAAKWHVCATIDSFDHTADQAHATPVGCVADEHLFTLTSDGPSDQDDVGDEEDELDNTQFVPSYAYSTISFQKRQALVN
YFENNRAGITIFGFMLDRSSLHTIFGIELSLVLWLLGKTIGIS
>XP_022892267.1 uncharacterized protein LOC111407170 [Olea europaea var. sylvestris]
MEEQEREAFFSKNTALSSSEHSNHESPIELKSYSSGLKWVFLDYSSLWQAGLSWSIFFLLNIGVPLVSHFLFSCSNCDAK
HQRPYDTIVQLSLSVFTALSFISLSTFGRKYGVRKFLFLDKVAYESDKVREGYTQQLHRSLKLLSAFVLPCFLADSAYKI
WWFASGGTQIPYLYNIYISKIVMCILLMSSWLYRTSICFLVCVIFRLTCYLQILRLEEFAQVFNKESDVATILLEHLRIR
KNLRVISHRFRVFILSTLILVTVSQFASLLITTEPSSPVDIFTAGELALCSITLVTGLFICLRSAAKITHKAQGVTSLAA
KWHASATMETFDGLDDETPTAQIASARATYCATADWDTDNEEGDGDDELDNKNVVPAHANTVSYQKRQALVTYFEHNRAG
ITVYGFMLDRTWLHTIVAIQLSLTLWILNKTIGIS
>XP_030471204.1 uncharacterized protein LOC115689336 [Syzygium oleosum]
MEDERRQAFVPRSKPISSYLYRSSSEPVELNGFTSCFKWVCVDQSNLWWAGLSWSVFFLFTVAVPLASHFLLQCSSCDAN
HQRPYHVPVQISLSVFAAISFVCLSRWSRKYGIRKFLFLDKLCDSSENVRRGYSQHLQRSVKLWSWFVVPCFAVEAAYKL
WWYISGSTDIPYYGNLYVSDTIACTLELLSWLYRTSIFILVCVLYRLVCYLQILRLEDFGQVFQKETEVVLILKEHIRFR
RTLRIISHRFRAFLLSSLILITASQFISVLMITRSGAHANIFKAGELSLCSMSLLTGLFICLRSATKVTHKAQSITGLAA
KWHICATINSFDENDGETPTAQVASTHVFPVDAEWESEEEEGDGDDDLNNAKIMPIYAHTISFHKRQALVTYLENNKAGI
TVYGFMLDRSYLHTIFGIEFALFLWLLNKTIGIS
>XP_041991971.1 uncharacterized protein LOC121742909 [Salvia splendens]
MEAEVVEILLPKNKPNLSRRDSWNEANLEVKSYGSGLKWVFLDYSSLWRAGLSWSVFFVLNIGVPLVSHFVFSCSDCDPS
HQRPFDAITQLSLSLFAAISFLSISSFAQKYGLRRFLFLNRLSEETEKVQQGYTHQLHRSMKLLWAFVLPCFLADSVYKI
WWFSTGGDQIPYVYNIYLSKSIVCILLMCSWLYRVSICFLVCVLFRLTCYLQLLRLDEFAKVFERESEVATILVDHLSIR
RNLRVISHRFRLFILSTLILVTISQFASLLVTTEPRSNVNIATAGELALCSMTLVTGLFICLRSAAKITHKAQAVTCLAA
KWHACATISSFDELDDVTPPAQVASAAAAVVDWDTDNEEGDGDDELDNTNLVPIYANTVSYQKRQALVTYFEHNRAGITV
YGFMLDRTWLHTIFAIQLSLTLWILNKTIGIS
>XP_030960362.1 uncharacterized protein LOC115982031 [Quercus lobata]
MADIHINTEESPTQTPLLIPIQNNNHNHQVPQQEQNEETQLDQTLKKLETFLTLLGFNQSSWLCIALSWIAFLLIGVVLP
VVVLEQSKCSGCELYQIKNFELDIVASQACLAAVSLLCLSHNLRKYGIRRFLFVDRFNGKMAQLHDDYVKQIWGSLRLLI
FWALPCIILKIVREVIRILYVPHESRWLSVAILLALILSWTYVSLISLSASVLFHLVCNLQVIHFNDYGKLLERESDVFV
YIEEHIRLRYYLSKISHRFRIYLLLEFLVVTASQFLTLLQTTGYSGTITLINGGDFAVSTIVQVVGIILCLHAATKISHR
AQAITSLASRWHALVTCGPADSSQHRVSNNVGNMEPENFLNYIDINYSESDLESLDYVAIPTNSQLASYMSSYHKREAFV
MYLQTNPGGITIFGWTVDRALLNTIFFIELSLVTWVLGKTIVLTSSK
>XP_049402687.1 uncharacterized protein LOC125866369 [Solanum stenotomum]
MCDIKKESLLNKNKGIERTVSNAYDELRSFRTWLKWMCVDQSNAFSACLSWFVFILLAVIVPCLSHFLLARDDSDAAHSR
PYDNVVQLSLSSVAALSFVCLSQFVKKYGLRRFLFLDKLCDESETVRRGYTEQLNSSLKILFIFVLPCFAVECAYKIWWY
SSGGTRIPFLGNVIVSDTVACILELSSWLYRTVVFFLVCILFRLICYLQILRLQDFAQVFHVDSDVESVLREHLRIRRHL
RIISHRYRSFILWALMFVTASQFASLLMTTRSTADLHIYESGELALCSVSLLAGLMILLRSATRITHKAQSVTCLAAKWH
VCATIDSFDSTEADTPITRATSDHVFPVCSEGSSDADDVGDEEDELDNTKFVHAYAYSTISFQKRQALVTYFENNRAGVT
IYGFMLDRSSIHTIFGLELSLVLWLLGKTIGIS
>XP_019174213.1 PREDICTED: uncharacterized protein LOC109169764 isoform X2 [Ipomoea nil]
MEEGAEVPLRITTIKASSPPSLPSEHSAELRSFKSDLKWLFLDQSSVYSAALSWSLFFIFAIAVPLVSHLVYACYGCDTV
HQRPFDGIVQLSLSGFATLSFISLSAAARKYGLRRFLFLDKLCDQSEKVQEGYTNQIHASVKILSAFVLPIFVADCAYKI
WWFASGGTQIPYFYNHYLSNAIICILLLCSWLYRTAISLFVCVLFRLICYLQILRLEDYSRVFEKEANVSAILIEHLRIR
RTLRVISHRFRFFILTTLILVTISQFMSLLVTMESSTNTNISTAGELALCSITLVTGLFICLRSAAKITHRAHALCSLAA
KWHACATLSSFEFDNETPLSRTETPPMISQASLANWDSDKEEGYEDDELDDTNMMAVNAHTVSYQKRQALVTYFEHNKAG
ITVYGFMLDRSWLHTIFVIQLSLTLWILNKTIGIS
>XP_009334182.2 uncharacterized protein LOC103927009 [Pyrus x bretschneideri]
MEGLLNPNNKTSAGLGRCVSHVQDELKSFRSYVRWMCVDQSNAWRTCISWSIFILFAIVVPAISHFVFTCASCDGKHKRP
YDGVVQLSLSSVATVSFLCLSWFVRKFGLRRFLFFDKLYNESETVRREYTQQLNRSLKILCIFVMPCFAAESVYKIWWYA
SRASQMPFLGNVYVSDMVACTLELCSWLYRTTVFFLVCVLFRLICYLQILRLQDFATVFQEQSDVGSVLSEHLRIRRHLT
IISHRYRGFILWSLILVTGSQFSLLLITTRASATANLDVYRSGELVLCSITLVTGVLILLRSATKITHKAQAVTCLATKW
HVCATLESFDANEGDSPPPDETGNGRVVSGASSDRESDSDLASDDQDELENAKFVPSYAYSTISYQKRQALVTYLENNRA
GITIYGFTLDRSTLHTIFMLELSLILWLLGKTVGIS
>XP_019096221.1 PREDICTED: uncharacterized protein LOC104765908 isoform X2 [Camelina sativa]
MCVDQSSPWTALLSWSMFVVFTIVVPATSHFMLACSDCDSHHSRPHDSVVQLSLSSFAALSFLCLSRFVSKYGLRRFLFF
DKLWDESETVRRGYTNQLNRSLKILSYFVTPCFLAMSSYKIWWYASGASQIPFLGNVILSDTVACLMELCSWLYRTTVIF
LVCVLFRLICHLQILRLQDFAQVFQMDSDVGSILSEHLRIRRHLRIISHRYRTFILLSLILVTGSQFYSLLITTKAYADL
NIYRAGELALCSMTLVTALLILLRSASKITHKAQAVTCLAAKWHVCATIESFETVDGETPRLVDRASGPGYYQTDGDIGG
SDSEDYGDEEDDFDNNNLIPAYAYSTISFQKRQALVNYFENNKAGITVFGFTLDRSTLHTIFGIEMSLVLWLLGKTIGIS
>XP_021719763.1 uncharacterized protein LOC110687423 [Chenopodium quinoa]
MENEERENHNLHQNQHNLHQNLLSPKSQKQTLQYEDDELKSLRIFLTWACVDQSNPWKTSLSWSVFFLFCIGVPILSHFV
LYCSTCKDEDHLQPFDSIVELSLSAISILSFLNLTKFARKLGLRRFLFLDKLYEESDRVRFGYSKQLQRSVKILCMFVVP
CFIADTAYKIWWYATGGPKIPHFGNLILSHTIACFLEQCSWLYRTSIFFLACVLYRVSCYLQILRLEDFAQVFQLETDVA
MVLLEHLRIRKTLRIISHRFRTFILFTLLLVTASQFASLLVITKSDGGKVDVYTAGEVALCSVTLVTGVCICLRSAAKIT
HKAQAITSLAAKWHICATIDSFDAVEGQTTPITRSFSPLTFPYCTHTESDEEEGDGDDDLDNTKMVPVFANTISYQKRQA
LVTYLENNRAGITVYGFMLDRSYLHTIFGVELSLVLWLLSKTVGIS
>XP_004295847.1 PREDICTED: uncharacterized protein LOC101309337 [Fragaria vesca subsp. vesca]
MADESGSRDALLADRRNKMFQRCVSHAQDELKSFRSYLRWMCVDQSNVGRLCLSWSVFVVFTIVVPAVSHFVFACSFCDG
KHKRPYDSVVQLSLSGVATLSFVCLSTFVRKFGLKRFLFFDKLYDESETVRKGYTAQLNRSLKVVCCFVIPSFVAESVYK
IWWYASEASQIPYVGNVYASAAMACLMELFSWLYRTTVIFLVCVLFRLICYLQILRLQDFATMFEVDSDVGSVLSEHLRI
RRHLKIISHRCRDFILWTLILVTGSQFALLLITTKSSAISSLDFYRGGELLLCSITLNTGLLILLRSATKITHKVQAVTC
LAAKWHVCATLDSFDATTAQIASSGQMFRRESSKDDESEDEAEDEEDELDNSKLIPSYAYSTISFQKRQALVTYFENNRA
GITIYGFTLDRTTLHMLFMIEFSLVLWLLGKTVNGIS
>XP_008805602.1 uncharacterized protein LOC103718515 [Phoenix dactylifera]
MARSGGEVGDNYARQPLLPRKASYTRSLSHAGDELKSFRSCLRWLCVDQSDTPRAVVSWSLFFLLGLFVPAASHFLLIYS
PARRPYDLAVQLSLTAVSALSYLCLSAFHRRYGLRRFLFLDKLVGESERVRLGYTIQLNSSFRLLALFLMPSFAGDVAYK
VWWHATGAGRLPEYLLFFGWRGAAWVSEAAACGLELASWVYRMAIFFLICVLFRLICYLQILRLQDFAAIFREESDVATV
LREHLRIRKQLRIISHRYRAFILSCLVLVSAGNFASLLLTTGHHHTEVNIANAGELALCSIGLMTGLLICLRSAAKITHK
AQAITSHAATWHVLATIESFDADTEEPTSETSANAYPLSNSTAESDEEARDEDELDDMKLMPSHVNTISFQKRQALVTYL
ENNRAGITVFGFVVDRSWLHGLFMIEFSLILWLLGKTIGIS
>XP_011071201.1 uncharacterized protein LOC105156687 isoform X1 [Sesamum indicum]
MAEGHIQIEVEGSAIPHENTPLLKIPDQPQEPDLPDDQENDKETLLDKTLQRLDFFMYFLGFNQSTVWSFLLSWGVFLVI
GVLLPVVMLELSNCPGCEKGQIKSFEIGIVVSQACLAAASLICLSHDLRKYGVRKFLFVDRYSGHVERFSDQYVQKISGS
VRLLVLWVLPCCLLKTAREIIRIMYVHHESWWQSVAILLVFVFSWTYVTAIILSACVLFHLVCNLQIIHFDDYGKLLERE
PDVIILLQEHARLRNYLSKISHRFRIYLLLQFVIVTISQFMTLFQTTGYNGIITFINGGDFAVSSVVQVVGIILCLNAAA
KISHRAQGIGALASRWHALMACSAADVCPLRTSNSIGNLQAANKLGSFHTDSSESDLESLDFITAPTNMQLASYMSCYHK
RLALVMYLQSNPGGITIFGWTVDRGLINTIFFIELSLVTFVLGKTIVVTPE
>XP_042062722.1 uncharacterized protein LOC121806669 isoform X2 [Salvia splendens]
MMGDESGTVAPLMSPSEKRRALIRMSSDIHDELQAFRRWLKWLCLDQSNAWTSCLSWFVFVAMSIVIPALSHFVLACSDC
DTRHSRPYDAVAQLSLTGVAAISFLCISHFVSRYGLRRFLFFDKLCDESETVRKGYTNQFNILFIFVLPCFAAESAYKIW
WYGSGGTRVSFLGNVIVNNTVACILELCSWFYRTVVFFLVCVLFRLICCLQILRLQDFAQVFQINSDVESVLKEHLRIRR
HLRIISHRYRSFILWSLIFITASQFSSLLMTTRPNADVNIYHTGELAVCCVSLLAGLLILLRSATRITHKAQAVTCLAAK
WHVCATVDSFDAETPVAIRGDEQFVNTASDAEDEGGDEEDELDNCKFDPSYAYSTISFQKRQALVTYFENNRAGITIYGF
MLDRTSLHTIFGIEMSLVLWLLGKTVGIS
>XP_009415457.1 PREDICTED: uncharacterized protein LOC103996294 [Musa acuminata subsp. malaccensis]
MGRHADAGADARPLLTSESYARCPSRRDDDLRNFRSCLRWLCLDQSGSGYRAAVSWAVFLLLAVAVPAVSHFVLAFRPQR
RPYDLVVQLSLTAASALSFLTLSSVTRSYGLRRFLFLDKLPGETDRVRLGYTFELNQSFRLLSCFVAPCFAAEVAYKLWW
YISGAGRIPFVGNPLLSYCVSCALQLASLIYRISSFFLSCVLFRLICHLQILRLEDFAAVFRGESEVEAVLREHLRLRRQ
LKVISHRFRVFILAGLIMVTASQFAATLVTLRPHSDDNLFNTGELALCSIVLVTGLLICLRSAAKITHKAQALTGHAAKW
HVCATIDSYAVDLETTSTIAPDTNHVSPENDADTDDEEASDIDELICTKIVHTHVNTMAFQKRQALVTYLENNRAGITIF
GFTVDRAWLHTIFMLEITLFLWLLGKTVGIS
>XP_030511023.1 uncharacterized protein LOC115725587 [Cannabis sativa]
MEGSNREPLVAEGIKSRKFMRCVSHAQDELQSFRSYLRWMCVDQSTIWTASLSWSVFVLFTIVVPGISHFVLACSTCDSK
HDRPYDSVVQLSLSSVATLSFVCLSNFYRKYGLRRFLFFDKLWNDSETVRRGYTSQLDRSLTILGIFVLPCLVAETGYKI
WWYTSGSSQIPFLGDVVVSDTVACIMEVFSWFYRTTVIFLVCVLFRLICHLQILRIQDFATLFHVDSDVGSVLSEHLRIR
KHLRIISHRFRVFILMALILVTGSQFASLLITTKAKSELNIFRAGELALCSMTLVTAVLILLRSATKITHKAQAVTCLAA
KWHVCATLDNFEADTPISQAAAAAARDVFNAAAAAAAADDQSDGTEDEAEGEEDELDNSKLIPAYAYSTISFQKRQALVT
YFENNRAGVTVFGFTLDRTTLHSIFGVELALVLWLLGKTINAL
>XP_003530763.1 uncharacterized protein LOC100806904 [Glycine max]
MNDATAATPATALLDRRGKYNRSVSHVNDEFHTFRSYLRWMCVDQSNNFTAALSWSLFLLLALAVPAASHFLLACPDCDA
RHSRPYDAVVQLSLTSVSALSFLCLAGFVRKYGLRRFLFFDKLCDESETVRTNYMAQLNRSVKILSVFVGPCFVAECAYK
IWWYASGASQIPFLGNVYVSDAVACILELWSWLYRTTVIFLVCVLFRLICHLQILRLRDFARFFHVDSDVASVMTEHLRI
RRHLRIISHRFRAFILLALLLVTGSQLACLLVTTKHTQDMNIYKTGELALCSVTLLSALCILLRSATKITHKAQAITGLA
AKWHVCATLDSFDGVVTEGETPMAPQSSHETVFPNVGTDGESETDEAGDEEDEIDTTKLIPSYAYSTISYQKRQALVNYF
ENNRAGITVYGFMLDRSTLHTIFGIEMSLVLWLLGKTIGFS
>XP_010928244.1 uncharacterized protein LOC105050081 [Elaeis guineensis]
MEREKEAGIHLPIFNEGDLEEQVDRTERKRVSISMPKSGGGGVFDRAREPLLPQKASYTRCLSHAGDELKSFRSCLRWLC
VDQSDGPRAVLSWSLFFLLGLFVPAASHFLLIYSPARRPYDLAVQLSLTAVSSLSYLCLSAFHRRYGLRRFLFLDKLVGE
SERVRLDYTIQLSRSFRLLAFFIMPSFGGDVAYKIWWYATGAGRVPDYLILFGGRWGAWASEAAACGLELASWIYRMAIF
FLVCVLFRLICYLQILRLQDFAAVFQEESDVAAVLRAHLRIRRQLRIISHRYRAFIVSCLVLVTASNFVSLLLTTGRHHA
STNIANTGELALCSIGLMTGLLICLRSAAKITHKAQAITSHAATWHVSATIESFSADTEDLVLETSASVYPLSNSGGDSD
EEETGDELGLDDTKLMPSNVNTISFQKRQALVTYLENNRAGITVFGFVVDRSSLQGLFMIEFSLVLWLLGKTIGIS
>XP_013652620.2 uncharacterized protein LOC106357506 [Brassica napus]
MADIDIGTAAGGDGGGGRREPLINRESKFTRCVSHAQDELQSFRKYLRWMCVDQSSPWTAVLSWSMFVVFTIVVPATSHF
MLACADCDSHHSRPYDSVVQLSLSSLAALSFICLSRFVSKYGLRRFLFFDKLWDESETVRRGYTNQLNRSVKILSYFVTP
CFLAMSSYKIWWYASGASQIPFLGNVILSDTVACVMELCSWLYRTTVIFLVCVLFRLICHLQILRLQDFAQVFQMDSDVG
SILSEHLRIRRHLRIISHRYRTFILLSLILVTGSQFYSLLITTKAYAELNIYRAGELALCSMTLLTALLILLRSASKITH
KAQAVTCLAAKWHVCATIESFETVDGETPRLVDRSSGHGYYATDVDAGDLDDSEDYGDEEDDFDNNDLIPAYAYSTISFQ
KRQALVNYFENNKAGITVFGFTLDRSTLHTIFGIEMSLVLWLLGKTIGIS
>XP_028247040.1 uncharacterized protein LOC114424401 [Glycine soja]
MNDATAATPATALLDRRGKYNRSVSHVNDEFHTFRSYLRWMCVDQSNNFTAALSWSLFLLLALAVPAASHFLLACPDCDA
RHSRPYDAVVQLSLTSVSALSFLCLAGFVRKYGLRRFLFFDKLCDESETVRTNYMAQLNRSVKILSVFVGPCFVAECAYK
IWWYASGASQIPFLGNVYVSDAVACILELWSWLYRTTVIFLVCVLFRLICHLQILRLRDFARFFHVDSDVASVMTEHLRI
RRHLRIISHRFRAFILLALLLVTGSQLACLLVTTKHTQDMNIYKTGELALCSVTLLSALCILLRSATKITHKAQAITGLA
AKWHVCATLDSFDGVLTEGETPMAPQSSHETVFPNVGTDGESETDEAGDEEDEIDTTKLIPSYAYSTISYQKRQALVNYF
ENNRAGITVYGFMLDRSTLHTIFGIEMSLVLWLLGKTIGFS
>XP_009145646.2 uncharacterized protein LOC103869337 [Brassica rapa]
MADIDIGTAAGGDNGGGGGGRREPLINRESKFTRCVSHAQDELQSFRKYLRWMCVDQSSPWTAVLSWSMFVVFTIVVPAT
SHFMLACADCDSHHSRPYDSVVQLSLSSLAALSFICLSRFVSKYGLRRFLFFDKLWDESETVRRGYTNQLNRSVKILSYF
VTPCFLAMSSYKIWWYASGASQIPFLGNVILSDTVACVMELCSWLYRTTVIFLVCVLFRLICHLQILRLQDFAQVFQMDS
DVGSILSEHLRIRRHLRIISHRYRTFILLSLILVTGSQFYSLLITTKAYAELNIYRAGELALCSMTLLTALLILLRSASK
ITHKAQAVTCLAAKWHVCATIESFETVDGETPRLVDRSSGHGYYATDVDAGDLDDSEDYGDEEDDFDNNDLIPAYAYSTI
SFQKRQALVNYFENNKAGITVFGFTLDRSTLHTIFGIEMSLVLWLLGKTIGIS
>XP_042466474.1 uncharacterized protein LOC122049053 [Zingiber officinale]
MVGNGDAGGSGSGGEPLLSCKATSYLRSLSRSDDELRVFRSCLRWMCVDQSDTCHAVVSWSVFLLLSIFVPTASHFVLNC
FPGRRAYDVAVQLSLTSASALAFVCLSHFVRRYGLRRFLFLDKLVGESERVRAGYMDQLNRSFRLLSLFVMPCFAGEVAY
KIWWYSSGSERVPFPIAGSMAVGNVVACALELASWIYRVALFLFVCVLFRLMCYLQILRLQDFAAVFVEGGPTSDVAEVL
GEHLRIRRQLRIISHRYRSFILYSLILVSASQLVALLLTTRHRAIVNFNNAGELALCSIGLVTGLLICLRSAAKITHKAQ
AITSQAATWHVCATIESDAENRTSVPSCDDESGEEDDECRKDDGEEILDVGKITPCHMNNISYQKRQALVTYLENNPAGI
TVFGFVVDRTWLHALFMMEFSLVMWLLGKTIGIS
>XP_023901995.1 uncharacterized protein LOC112013843 [Quercus suber]
MADIHINTEESPTQTPLLIPIQNNNHNNHNHQVPQQEQNEETQLDQTLKKLETFLTLLGFNQSSWLSIALSWIAFLLIGV
VLPVVLLEQSKCSGCELYQIKNFELDIVASQACLAAVSLLCLSHSLRKYGIRRFLFVDRFNGKMAQLHDDYVKQIWGSLR
LLVFWALPCIILKTVREVIRISYVPHELWWLSVAILLASILSWTYVSLISLSASVLFHLVCNLQVIHFNDYGKLLERESD
VFIYIEEHIRLRYYLSKISHRFRIYLLLEFLVVTASQFLTLLQTTGYSGTITLINGGDFAVSTIVQVVGIILCLHAATKI
SHRAQAITSLASRWHALVTCGSADSSQHRVSNNVGNMEPENFLNYLDINYSESDLESLDYVAIPTNSQLASYMSSYHKRE
AFVMYLQTNPGGITIFGWTVDRALLNTIFFIELSLVTWVLGKTIVFTSSK
>XP_025688429.1 uncharacterized protein LOC112790310 [Arachis hypogaea]
MADSTTNITDADNSSSKKEPLLDRRKQYNRCVSNVNDEFRTFRSYLRWMCMDQSNKFTAALSWLVFLLFTVAVPAVSHFL
LSCPSCDSHHSRPYDSVVQVSLSGMAAVSFLCLTGFVKQYGLRRFLFFDKLRDESETVRNNYMFELNRSLKIISVFVVPC
FAAESAYKIWWYASASSQIPFFGSVYVTGTVLCILELCSWLYRTTVIFLVCILFRLICYLQILRLKDFATVFHVDSDVAT
VLLEHLRIRRHLRIISHRYRAFIILAIVLVTGSQLMCLLVTTKARNQVNIYKAGELALCSVTLLSALCILLRSATKITHR
AQAITGLAAKWHVCATLDSFDGAGAGDGLVAAAENSTERIFPHVGTDGDSSDTDDGGDEEDDINSTKLIPSYAYSTISYQ
KRQALVNYFENNGAGITMFGVMLDRGTLNTIFGIEMSLVLWLLGKTIFL
>XP_041989661.1 uncharacterized protein LOC121741043 [Salvia splendens]
MEAEVVEILLPKNKPNLSRRDSWNEANLELKSYGSGLKWVFLDYSSLWRAGLSWSVFFVLNIGVPLVSHFVFSCSDCDPS
HQRPFDAITQLSLSLFAAISFLSISSFAQKYGLRRFLFLNRLSEETEKVQQGYTHQLHRSMKLLWAFVLPCFLVDSVYKI
WWFSTGGDQIPYVYNIYLSKSIICILLMCSWLYRVSICFLFCVLFRLTCYLQLLRLDEFAKVFERESEVATILVDHLSIR
RNLRVISHRFRLFILSTLILVTISQFASLLVTTEPRSNVNIATAGELALCSMTLVTGLFICLQSAAKITHKAQAVTCLAA
KWHACATISSFDELDDVTPPAQIASAAAAVVDWDTDNEEGDGDDVLDNTNLVPIYANTISYQKRQALVTYFEHNRAGMTV
YGFMLDRTWLHTIFAIQLSLTLWILNKTIGIS
>XP_031124752.1 uncharacterized protein LOC116027329 [Ipomoea triloba]
MEEGAEVPLRRTASKASSPSPSLPSEHAAEVKSFKSDLKWLFLDQSTVFSAALSWSLFFIFTIAIPLVSHLIYACHGCDT
VHQRPFDGIVQLSLSGIATLSFVSLSVAARKYGIRRFLFLDKLCDQSEKVRDGYTNQIHQSVKILAAFVLPIFVADCAYK
IWWFASGGTQIPYFYNHYLSNAIVCILLLCSWLYRTTISFFVCVLFRLICYLQILRLEDYSRVFEKESDVSAILIEHLRI
RRTLRVISHRFRLFIMMALILVTISQFMSLLVTMESSTNTNLSTAGELALCSITLVTGLFICLRSAAKITHRAHALSSLA
AKWHACATLSSFEFDPETPLARTETPQMIFSASLANWDSENDEGYEDELDDTNMMAVNAHTISYQKRQALVTYFEHNRAG
ITVYGFMLDRSWLHTIFAIQLSLTLWILNKTIGIS
>XP_028769265.1 uncharacterized protein LOC114726743 [Prosopis alba]
MAMDDNGEPLLSSRAITSKYNRSVSHAYDELHSFRTYLRWMCVDQSNVWTALVSWSMFLLFAVIVPATSHFLLACPGCDA
KHSRPYDSIVQLSLSSVASLSFICLSRFVKKFGLRRFLFFDRLCDESETVRTSYTGQLNRSLKILSVFVIPCLIAESAYK
IWWYASGASQIPFLGNVYLSDAVACVMELLSWLYRTTVIFLVCVLFRLICHLQILRLKDFASVFHMDSDVESVLSEHLRI
RRHLRIISHRFRAFILWSLILVTGSQFASLLLTTRSSRDLNIYKTGELALCSVTLLSALLILLRSATKITHKAQAITGLA
AKWHACATLDAFDGVGVDGETPTAQIACERVYPAVGTDGESEADDDPGDEECEINTTRLIPTYARSTISFQKRQALVNYF
ENNRAGITMFGFMLDRSTLHTIFGIQLSLVLWLLGKTIGSFS
>XP_013638675.1 PREDICTED: uncharacterized protein LOC106343878 [Brassica oleracea var. oleracea]
MADIDIGTAAGGDNGGGGRREPLINRESKFTRCVSHAQDELQSFRKYLRWMCVDQSSPWMAVLSWSMFVVFTIVVPATSH
FMLACADCDSHHSRPYDSVVQLSLSSLSALSFICLSRFVSKYGLRRFLFFDKLWDESETVRRGYTNQLNRSVKILSYFVT
PCFLAMSSYKIWWYASGASQIPFLGNVILSDTVACVMELCSWLYRTTVIFLVCVLFRLICHLQILRLQDFAQVFQMDSDV
GSILSEHLRIRRHLRIISHRYRTFILLSLILVTGSQFYSLLITTKAYAELNIYRAGELALCSMTLLTALLILLRSASKIT
HKAQAVTCLAAKWHVCATIESFETVDGETPRLVNRSSGHGYYATDVDAGDLDDSEDYGDEEDDFDNNDLIPAYAYSTISF
QKRQALVNYFENNKAGITVFGFTLDRSTLHTIFGIEMSLVLWLLGKTIGIS
>XP_010263393.1 PREDICTED: uncharacterized protein LOC104601654 [Nelumbo nucifera]
MEPTNPSMNSGDARIDVEFPSRHVSFSDQPNKPDTAPATVPLLPQPAYARSKSSIYDELRNFRISLKWCALDHSSCTGKF
VSYLAFVLLTVIIPIASSLSVRLPPTASADDPISFNKLVQFPESGHAAIAFFTLSGFFRRYGLRQLLFLDAMQDDSPFVR
RGYARELDKAFRHLAFILLPSFFVEFFHKIIFFSTVTVSIPYISASVPSNSIMFIAVLASWVYRTGVFLLVCVLFRLTCE
LQILRFEGFHKLLEGCGSESDSCVIFREHMRIRKQLSVTSHRYRSFIIGCLVTITVSQLGALMLALASKSEKSFFNSGDV
VVCSAVQLSGFFLCLLGAARITHRAQGIVSIATRWHIVVTCASCNAAESEAWKNLLPIANADPSDDHSSHTLASIPSSQD
TSSFQTRQALVTYLQHNNGGITLFGFALDRGLLHTLFAFEFSLVLWILSKAVVLS
>XP_039130216.1 uncharacterized protein LOC120266640 [Dioscorea cayenensis subsp. rotundata]
MARLAAAAGDGPSRRDPLLHKKGAYTRCLSHAGDELHSFRSCLRWMCVDQSDPFRASISWSIFIIFGVIVPIASHALLAT
SNTSRRAYDAVVQFSLSSISAISYLCLSAFVRRYGLRRFLFLDKLVGESDLVLRGYMAELNRSFRILSFFVLPCFFIESA
YRIWWYASGHGPGQSIPFLGDRIATDVFCCLMELGSWIYRIAIFFLLCVLFRLGCHLQILRLQDFSNGFREELDVALVLK
EHLRIRKQLTVISHRYRAFIVSVLFLVTISNFTSLLLTTRPHANVTFSNAGELALCSIALVTGLSICLRCAAKITHKAQG
ITCTASAWHVFATVDSFDVDPETPPLTTSHPNNPLVNGNGDAIDESEEDTEDDDELDEINEAKLQPHQMHTISFQKRQAL
VTYLENNRAGITVFGFVVDRAWLHTIFMIELSLVLWLLGKTVGIS
>XP_019174207.1 PREDICTED: uncharacterized protein LOC109169764 isoform X1 [Ipomoea nil]
MEEGAEVPLRITTIKASSPPSLPSEHSAELRSFKSDLKWLFLDQSSVYSAALSWSLFFIFAIAVPLVSHLVYACYGCDTV
HQRPFDGIVQLSLSGFATLSFISLSAAARKYGLRRFLFLDKLCDQSEKVQEGYTNQIHQASVKILSAFVLPIFVADCAYK
IWWFASGGTQIPYFYNHYLSNAIICILLLCSWLYRTAISLFVCVLFRLICYLQILRLEDYSRVFEKEANVSAILIEHLRI
RRTLRVISHRFRFFILTTLILVTISQFMSLLVTMESSTNTNISTAGELALCSITLVTGLFICLRSAAKITHRAHALCSLA
AKWHACATLSSFEFDNETPLSRTETPPMISQASLANWDSDKEEGYEDDELDDTNMMAVNAHTVSYQKRQALVTYFEHNKA
GITVYGFMLDRSWLHTIFVIQLSLTLWILNKTIGIS
>XP_031255186.1 uncharacterized protein LOC116113168 [Pistacia vera]
MMSPKTSNATHMDNQVSEPNQLANVPLLLQPSYARSKSLLYDELRNFRISLKWCALDHSSRIGKFISYLTFVFLSIVVPL
LGCFSIKVQSSAEADDPISFNKWVQFPESGLALLGFFTLSRFFSKYGLRQLLFLDGLQDDSLFVRRGYTRELDKSFRYLA
CILLPSFFVELAHKIIFFSTVKVTLPYIGSGVPLNSIVFVLVLSSWVYRTGVFLLVCVLFRLTCELQILRFEGFHKMFEG
CESDAGVIFREHVRIRKQLSATSHRYRFFIIASLVVITVSQLGALILVLATKSDKSFFNSGDLVVCSAVELSGFFLCLLG
AARITHRAQGIASIATRWHMTVTCASSGSDQWKEQTECRDSDSDSSDIFITVSSQDQSSFQTRQALVAYLQHNNGGITLF
GFALDRGLLHTIFAFEFSLVLWILSKVVVLS
>XP_047975948.1 uncharacterized protein LOC125218338 [Salvia hispanica]
MEDEVVEILLPNNKPKPNLSRRDSWNEANIETKSYGSGLKWVFLDYSSLWRAWLSWSVFFVLNIGFPLVSHLVFSCSDSD
PSHQRPFNAITQLSLSLFATISFLSISSFARKYGLRRFLFLTRLSEESEKVRHGYAHQLHTSMKLLSVFVLPCFMADTAY
KIWWFSTGGNQIPYLYNIYLSKFIICILLMCSWLYRVSICFLVCVLFRLTCYLQLLRLDEFAQLFETESDVAAILVEHLS
IRRNLRIISHRFRLFILSTLILVTISQFASLLVITEPKSNVNIATAGELSLCSITLVTGLFICLRSAAKITHKAQSVTSL
AAKWHACATISSFDEVDDVTPPGQIAPAAADWDTDNEEGDGDDVLDNTNLVPIYVNTISYQRRQALVTYFEHNKAGITVY
GFMLDRTWLHTIFAIQLSLTLWILNKTIGIS
>XP_021807807.1 uncharacterized protein LOC110751615 [Prunus avium]
MRNDGREALLNRNKLGRCVSHKQDELKSFRSYIWWMCVDQSNAWRACISWSIFILFGIVVPAISHFVFACATCDGKHKRP
YDCVVQLSLSSVATVSFLCLSWFVRKFGLRRFLFFDKLYNESETVRREYTEQLNRSLKLLCIFVMPCFAAESAYKIWWYA
SEATMIPFLGNVYMSAAIACSLELCSWLYRTTVFFLVCVLFRLICYLQILRLQDFANVFQVESDVGSVLSEHLRIRRHLT
IISHRYRGFILWSLILVTGSQFALLLITTRSGATAILDVYRSGELALCSVTLVTGVLILLRSATKITHKAQAVTCLATKW
HVCATLDSFDANEGDSPTTNPIAANGRVFPVASSGGESDSDLASDDQDELENAKLDPSYSYSTISYQKRQALVTYLENNR
AGITMYGFTFDRTTLHTIFMLELSLILWLLGKTVGI
>XP_042029555.1 uncharacterized protein LOC121776447 [Salvia splendens]
MEDEVVEILLPNNKPKPNLSQRHSWNEANIETKSYGSGLKWMFLDYSSMWRAWLSWSVFFVLNIGFPIVSHLVFSCSDCD
PSHQRPFNAITQLSLSLFATISFLNISSFARKYGLRRFLFLTRLSEESEKVRHGYAHQLHTSMKLLSVFVLPCFMADTVY
KIWWFSTGGNQIPYLYNIYLSKFIICILLMCSWLYRVSICFLVCVLFRLTCYLQLLRLDEFAQLFETESDVAAILVEHLS
IRRNLRVISHRFRLFILSTLILVTISQFASLLVITEPKSNVNIATAGELELCSITLVTGLFICLRSAAKITHKAQSVTSL
AAKWHACATISSFDEVDDVTPPAQIAAAAADWDTDNEEGDGDDVLDNTNLVPIYVSTISYQRRQALVTYFEHNKAGITVY
GFMLDRTWLHTIFAIQLSLTLWILNKTIGIS
>XP_018488945.1 PREDICTED: uncharacterized protein LOC108859538 [Raphanus sativus]
MADIDIGTAAGGGGGRREPLINRENKFTRCVSHAQDELQSFRKYLRWMCVDQSSPWTAVLSWSMFVVFTIVVPATSHFVI
ACADCDSHHSRPYDSVVQLSLSSFASLSFLCLSRFVSKFGLRRFLFFDKLWHESETVRQGYTNQLNRSLKILSYFVSPCF
LAMSAYKIWWYASGASQIPFLGNVILSDTVACLMDIFSWLYRTTVIFLVCVLFRLICHLQILRLQDFAQVFQMDSDVGTI
LSEHLRIRRHLRIISHRFRTFILLSLILVTGSQFYSLLITTKAHAELNIYKTGELALCSMTLVTALLILLRSASKITHKA
QAVTCLAAKWHVCATIESFETVEGGSPRLVDRESGQGLSSKDVDSGDTDDSEDYGDDDDDFDNNDLIPAYAYSTISFQKR
QALVNYFENNKAGITVFGFTLDRSTLHTIFGIEMSLVLWLLGKTIGIS
>XP_010270062.1 PREDICTED: uncharacterized protein LOC104606514 [Nelumbo nucifera]
MKMGDDREALLNRTPRTRARSLTRCFSNPRDELQSFRSWLRYMCVDQSNTCTTFLSWTFFLFMNIVVPLITYFFLACRSC
DHKHRRRFDGVVQLSLSSVATVSFLCLSAFIRKYGLRRFLFLDKLCDESEKVRHGYIQQLNKSLKMLAVFVVPSFAAESS
YKIWWYSSGKAGIPFLINIYVSDTLACALELCSWLYRTSIFFLVCVLFRLICYLQILRIQDFAQVFQKESNVGLVLKEHL
RIRRHLRIISHRFRAFILYTLTLVTASLFACLLVTTRAHANVTILKSGELAMCSITLVTGLFICLRSAIKITHKAQSIKC
LAALWHVFATIDFFDGTDSHTPTSQTPTYSKIFPSDGNDELDDEEEDNDGDDDLDNINIIVPAYAHTISFQKRQALVTYF
ENNGAGITVYGFLLDRTFLHTIVMVEMSLVLWILGKTIGIS
>XP_043629445.1 uncharacterized protein LOC122600753 [Erigeron canadensis]
MAIEHGGTTAQPLLPTSKRRTFNRSTSYAYDELHSFRSWLRWMCVDQSNNWTASLSWTVFIIFTFIIPILSHFYLACSDC
DNRHARPYDSLVQLSLSAVATLSFVSLSQFIRIYGLRRFLFFDKLCDESEIVRTGYTAQLNRSLKILSIFVVPCFAAESA
YKIWWYTSGATAIPFLVNVVVSNTVACILELFSWLYRTVVFFLVCVLFRLICYLQILRLQDFAQVFQVDSDVESVLREHL
RIRRHLKIISHRYRVFILFSLIIVTVSQLASLLNTTRHTAQLSIFKSGELALVSVSLLAGLLILLRSATRITHKAQGVTC
LAAKWHVCATIDVFETPEADTETPTTATGVPGNPGSQAFPCEASSSDYDDVGSEEDELDNTKLIPAYAYSTISFQKRQAL
VTYFENNRAGITVFGFMLDRTSLHTIVTIEMSLVLWLLGKTIGIS
>XP_021766813.1 uncharacterized protein LOC110731280 [Chenopodium quinoa]
MENEERENHNLHQNQHILHQNLLLPKSHKQTLQYEDDELKSLRLFLTWACVDQSNPWKTSLSWSVFFLFCIGVPILSHFV
LYCSTCKDEDHLQPFDSIVELSLSAISILSFLNLTKFARKLGLRRFLFLDKLYEESDRVRFGYSIQLQRSVKILCMFVVP
CFIADTAYKIWWYATGGPKIPHFGNLILSHTIACFLEQCSWLYRTSIFFLACVLYRVSCYLQILRFEDFAQVFQLETDVA
MVLLEHLRIRKTLRIISHRFRTFILFTLLLVTASQFASLLVITKSDGGKVDLYTAGEVALCSVTLVTGVCICLRSAAKIT
HKAQAITSLAAKWHICATIDSFDAVEGQTTPITRSFSPLTFPYCTHTESDEEEGDGDDDLDNTKMVPVFANTISYQKRQA
LVTYLENNRAGITVYGFMLDRSYLHTIFGVELSLVLWLLSKTVGIS
>XP_027089296.1 uncharacterized protein LOC113710467 [Coffea arabica]
MEEDETEVLLSKYKSLPAENSFHEHEATVGLKKFTSSPAWFFLDQSSLWRAGLSWSLFFLLTIGVPLVSHFVFACSSCDG
DHVRPFDSIVQLSLSVFASLSFISLYSFTRSYGLRKFLFLDKLSDESEKVRHGYTLQIHRSLKILSAFVLPCFLADGVYK
IWWFASGGTQIPYFYNVYLSHIIVCILLLSSWLYRTSVSFLVCVLFRLICYLQILRLEDFAQVFEKESDVGAILLEHLKI
RRNLRIISHRFRRFILSSLILVTASQFASLLVTTESSSTFNISTAGELALCSITLVTGLFICLRSAAKITHKAQSVTSLA
AKWHICSTTNSFDDFDAETPRSPITSDQAIYTDSDAYCDTDNEEGDGDDEIDNTNMVPVIHTVSYQKRQALVTYFEHNRA
GITVYGFMLDRSWLHTIFAIQLSLTLWILNKTIGIGQ
>XP_017227278.1 PREDICTED: uncharacterized protein LOC108203072 [Daucus carota subsp. sativus]
MEEGEDHQKQEQGLGQECTAIINSEDRVDDLKRLFACVFIDQSNLWHAGLSWSIFCLLAIAVPLLSHFVLHCSTCDRNHR
RPFDSIVQLSLSVFSVLSFISLSSFARKYGLRRFLFLDKLCGVSAKVQRGYAQQVHTSMRLLCSFVLPCFAADCIYKIWW
FTSGRNQIPYFFNAYLSSTLACIFLLSSWLYRTSIFFLVCVLFRLICYLQILRLEDFAQVFQKESDVGTILLEHLTVRRN
LRIISHRFRIFILLTLILVTASQFASLLVTLEAGSEVNIFNAGELALTSMTLVAGLFICLRSAAKITHRAQAITCLAAKW
HASSTINSFDDVDDDIPRPRIVAPRMDYINGNWVSDNEEGDEDVIDNTNIMPIFTHTMSYQKRQALVTYFENNKAGITVF
GFMLDRTSLHTIIAIQMSLTLWLLNKTIEDRKLIGSVKISRRSDSKFLDTRTELRLIRHRGHSHVIQSLCCGATLITWIR
SAIKQITHTGN
>XP_008227044.1 PREDICTED: uncharacterized protein LOC103326581 [Prunus mume]
MRNDGGEALLNRNRLGRCVSHKQDELKSFRSYIWWMCVDQSNAWRAFISWSIFILFGILVPAISHFVFACATCDGKHKRP
YDCVVQLSLSSVATVSFLCLSWFVRKFGLRRFLFFDKLYNESETVRREYTEQLNRSLKLLCIFVMPCFAAESAYKIWWYA
SEATQIPFLGNVYMSAAIACSLELCSWLYRTTVFFLVCVLFRLICYLQILRLQDFATVFQVESDVGSVLSEHLRIRRHLT
IISHRYRGFILWSLILVTGSQFALLLITTRSGATANLDVYRSGELALSSITLVTGVLILLRSATKITHKAQAVTCLATKW
HVCATLDSFDANEGDSPTTNPIAANGRVFPVACSSGESDSDLASDDQDELENAKLDPSYSYSTISYQKRQALVTYLENNR
AGITIYGFTFDRTTLHTIFMLELSLILWLLGKTVGI
>XP_024983797.1 uncharacterized protein LOC112519773 [Cynara cardunculus var. scolymus]
MEEERETLVIINNQPNPKSKSNYXIIDALESKSFSWIFIDQSNPWKTAISGLIFFIFTIAVPILAHIVYQCSTCDHSHRR
PFDLIVQLSLSICSTASFVSLSSFARKYGLRRFLFLDKLSDVSVKVRDGYSEHLHRSMKLLCAFIVPCFLADSAYKIWWF
SSGGNQIPYIYNIYLSHTLACILLLSSWLYRTSVFFLVCVLFKLTCSLQILRLEDFAKVFEKQADVGSILLEHLNVRRKL
RIISHRFRSFILSTLILVTASQFASLLVTTETGSLVNISTAGELALCSVTLVSGLFICLRSAAKITHKAQSVTSLAAKWH
TCATVDSFDNVGLSEETPTANTSNSVNYHFNAHVDSDMDEGEEDDLDNTKMFPIYRDTISYQKRQALVTYFENNRAGITL
FGFMLDRTSLHTIFAIEMSLTLWLLNKTIGFS
>XP_043628178.1 uncharacterized protein LOC122599692 [Erigeron canadensis]
MKEIILSNLTISLLQIYRYIDIDIIDQSPLNVFAANMEDESVALISKRQIYSRSKSHAYDELQNFRSWLLLMCVDQSNVW
TASLSWAVFVIFTFIVPSLSHFYLACSNCDNQHARPFDMLVQLSLSCVATLSFVSLSQFMRIYGLRKFLFFDRLCDESQN
VRKGYTEQVNRSLKILSIFVIPCFVLECAYKIWWYSSVATAITFLGNVMLSDAVACTLELFSWLYRIVVYFLVCVLFRLV
CSLQILRLQDFAKVFHIDSDVKSVMREHLRIRRHLNTISYRYRVFMLLVLIVVTVSQLVSLLVTTRSTADLNIFETGELA
LVSVSLLAGLMILMRSATGITHKAQGVTCLAAKWHVCATIDIFESPEGEREAIPSEESTSDCDVGNEEDELVNTKLIPSY
AYSTISFQKRQALLSYFENNRAGIAVFGYVLDRTTLHTIVTIELTLVLWLLGKTIGIS
>XP_008788884.3 uncharacterized protein LOC103706529 [Phoenix dactylifera]
MEREKERSIHLLFSNEGAEEEKLDRTERKRVSISMPKSGGGEVFNSARQPLLRASYTRCLSHAGDELKSFRSCLRWLCVD
QSDTPRAVVSWFLFLFLGLFVPAASHLLLIYSPARRPYNLAVQLSLTAVSSLSYLCLSAFHRRYGLRRFLFLDKLVGESE
RVRLGYTIQLSRSFRLLAFFVMPCFGGDAAYKIWWYATGAGRVPDYLILFGGRGISWASDAAACGLELASWMYRMAIFFL
VCVLFRLICYLQILRLQDFAAVFREESDVATVLREHLRIRRQLRIISHRYRAFIVSCLLLVTASNFASLLLTTGRHHAEV
NIVNAGELALCSVGLMTGLLICLRSAAKITHKAQAITSHAATWHVFATIESSSADTEDPLSHTSAAVHPSSNSGGDSDDE
EARDELELDDTKLMPSHVNTISFQKRQALVTYLENNRAGITVFGFVVDRSSLQGLFMIEFSLVLWLLGKTIGIS
>XP_021759015.1 uncharacterized protein LOC110723912 isoform X2 [Chenopodium quinoa]
MEEEDLIPRNEKKTYNRVLSHAQDELQSYRIYLRWMCVDQSDWLNSIISWSVFLIFAIIVPAFSYFYLTCPSCDDKHRQP
YDAVVQLSLSSIATLSFLCLSHFVRKFGVRRFLFFDKLYNDSDSVRHHYTTQLNRSLNILCIFVIPCFVAECAYKVWWYA
TGASRIPFLGNVILSDVVACSLELISWIYRTLVFFLVCVLFRLICYLQILRLRDFASVFEVDSDVASILIEHLRIRRHLR
IISHRYRAFILFSLILITLSQLTFLVLTTKPNADMSIYRAGELALCSVTLLAGLMIILRSATKITHKAQAITALSAKWHV
CATIDSFVTSETELPGANHTNAGLFDPRSLDSDDDDAGSEEDDVDTTKFLPAYAYSTISFQKRHALVTYFERNRAGITLY
GFMLDRTWLQLIFGVELSLVLFLLKKTINF
>XP_027332988.1 uncharacterized protein LOC113847881 [Abrus precatorius]
MINPSTSPHNDTTIDIEPSSRRVSFAENHPNEEQYHPNNVPLLLQPSYARSKSIIFDELRNFRISLKWCALDHSSCVGKL
ISYVSFIFFTIIVPLLSSIFVHVPASAPEDDPISFNKLVQLPESALAIIAFFTLSSFFRRYGLRQLLFLDALQEDTTYVR
RGYTKELEKAFRYLAYIILPSFFVELAHKIIFFSAVKISAPHISPGFPLNSIVFVLVLVSWVYRTGVFLLVCVLFRLTCE
LQILRFQGVHKLFEGCGSEAGVIFQEHVRIRRQLWVTSHRYRFFIIGCVVTITVSQLGALLLVLASKSDKTFFNSGDLVI
CSAVQLCGFFMCILGAARITHRAQGIVSIATRWHMLVTTASAESEQCKAQVSEGLASDSDSDDSSNIHISVIPRQLSSFQ
TRQSLVTYLQHNHGGITVYGYSLDRGLLHTLFAFEFSLVLWILSKVVVLS
>XP_004250244.1 uncharacterized protein LOC101249979 [Solanum lycopersicum]
MEEGETGLLLQSNKEMVSSGFSTNESSEEIKKIKSALTWVFLDQSNLWRAGLSWSFFSILTIGVPLVSHFMFACLTCDTM
HQRPFDALVQVSLSLFATLSFVSLSSFARKYGIRKFLFLDKLYEDSEKVQQGYTEQLHRSMKILSSFVLPSFIVESIYKI
WWFSSGGTQIPYLYNAALSNIFVCILLISSWLYRISISFLVCVLFRLICSLQILRLEEFAQVFEKETDVSSIMMEHLRIR
RNLRVISHRFRVFILSTLILVTISQFLALLLTTEPSSTVNIFTAGELALSSITLVTGLFMCLRSAAKITHKAQAVTSLAA
KWHACATISSLDDMTEETPMARSVAPQVVYPINSSWDTDEEGDGDDVLDNTNMVPIHASTISYQKRQALVTYFEHNKAGI
TVYGFMLDRTWLHTIFAIQLSLTLWILNKTIGIS
>XP_016173904.1 uncharacterized protein LOC107616459 [Arachis ipaensis]
MADSTTTITDADNSSSNKEPLLDRRKQYNRCVSNVNDEFRTFRSYLRWMCMDQSNNFTAALSWLVFLLFTVAVPAASHFL
LSCPSCDSHHSRSYDSVVQVSLSGMAAVSFLCLTGFVKQYGLRRFLFFDKLRDESETVRNNYMFELNRSLKIISVFVVPC
FAAESAYKIWWYASASSQIPFFGYITGTVGCILELCSWLYRTTVIFLVCILFRLICYLQILRLKDFATVFHVDSDVATVL
SEHLRIRRHLRIISHRYRAFIILAIVLVTGSQFMCLLVTTKARNQVNIYKAGELALCSVTLLAALCILLRSATKITHRAQ
AITGLAAKWHVCATLDSFDGAGAGDGLVAAAESSTERIFPHVGTDGDSSDTDDGGDEEDDINSTKLIPSYAYSTISYQKR
QALVNYFENNGAGITMFGVMLDRGTLNTIFGIEMSLVLWLLGKTIFL
>XP_006484055.1 uncharacterized protein LOC102620652 [Citrus sinensis]
MADPHIQIQTDPPPAQTPLLNNSNQNHTQLPQQQQQENQIPETDLDRTLQKLEYFLTFLGFNHSSVLSFVLSWTAFLVTG
VLVPVVILELSNCPGCEKGQIKDFELCIVASQACLAAISLICMSHNLRKYGIRKFLFVDRHSGHMERFHYQYIQQIKDSL
RLLIVWSLPCFILKTAREIIRILYVHHESWWQSAAILFALILSWTYLSTISLSASILFHVVCNLQVMHFDDYAKLLAMES
DVVVLIEEHMRLRYHLSKISHRFRIYLLLEFLVVTASQIVSLFQTTGYGGKITFINGGDFAASSVVQVVGIILCLHAATK
ISHRAQNIASIASRWHALATCSSADSSQLRVSNSFGNLEASSPLNSVHMNYSESDLVSLDYVAMPTNTQLASYMCSYHRR
QAYVMYLQANPGGITIFGWTVDRALINTIFFIELSLVTFVLGKTIVNSN
>XP_043689149.1 uncharacterized protein LOC122640090 [Telopea speciosissima]
MGDEREVLIRKSKKDFNRCISHAGDELCSFRSCLRWMCVDQSSIWRACLSWSLFLLLSIVVPLLSHFVLACSNCDARHYR
PYDTVIQLSLTAVATLSFFCLSRFVRKYGLRRFLFLDKLREESEQVGFGYIEQLNRSWKLLLVFVLPCFVAESAYKIWWY
SSGASRIPFLGNAAVSDAVACTLELCSWLYRTSIFFLMCVLFRMLCSLQILRLQDFALVFLVECDVASALKEHLRIRRHL
RIISHRYRAFILFALLFITASQLASLLMTTRSSAVNNIFNAGELALCSITLLTGLLICLRSATKITHKAQSVAGLAAKWH
VCATIDSFDGTDSETPVTDQPARPHVRDFPINANGEWEDDETADGDDDLDNTNFMMPIYARTISFHKRQALVTYFQNNGA
GFSVFGFMLDRSTLNIIFGVEFSLVLWLLGKVISIS
>XP_012849258.1 PREDICTED: uncharacterized protein LOC105969073 [Erythranthe guttata]
MEAEVITEILLPKKNSISAGDSFHELNSFELKSYGSGLKWVFHDYSSFWRAGLSWSVFFLLNVGVPIVSHFVFSCSGCDP
SHQRPYDAVVQVSLSLFATISFVSISTFARKYGLRRFLFLDKLSDDHEKVRLGYTDQLHKSMRLLSAFVLPCFFADSVYK
IWWFTSGGNQIPYLYNMYLSNTIVCLLLLCSWLYRVSICFLVCILFRLTCFLQLLRLDEFAQVFEGESDVASILLEHLRI
RRNLRVISHRFRLFILSTLILVTISQFVSLLVTTEPRSKINLATAGELALCSITLVTGLLICLRSAAKITHKAQSVTSLA
AKWHACATINSFDELEDETPRAPILSSANAGNSVAPNWDFDDEEGDGDDSLDNTNLVPIFANTMSYQKRQALVTYFEHNR
AGITVYGFMLDRTWLHTIFAIQLSLTLWILNKTIGIS
>XP_015056761.1 uncharacterized protein LOC107003031 [Solanum pennellii]
MEEGETGLLLQSTKEMVSSGFSTNENSEEIKKIKSALTWVFLDQSNLWRAGLSWSFFSILTIGVPLVSHFVFACLTCDTM
HQRPFDALVQVSLSLFATLSFVSLSSFARKYGIRKFLFLDKLYEDSEKVQQGYTEQLHRSMKILSSFVLPSFIVESIYKI
WWFSSGGTQIPYLYNAALSNIFVCILLISSWLYRISISFLVCVLFRLICSLQILRLEEFAQVFEKETDVSSIMIEHLRIR
RNLRVISHRFRVFILSTLILVTISQFLALLLTTEPSSTVNIFTAGELALSSITLVTGLFMCLRSAAKITHKAQAVTSLAA
KWHACATISSLDDMTEETPMARTVAPQGVYPINSSWDTDEEGDGDDVLDNTNMVPIHASTISYQKRQALVTYFEHNKAGI
TVYGFMLDRTWLHTIFAIQLSLTLWILNKTIGIS
>XP_006307478.1 uncharacterized protein LOC17900705 [Capsella rubella]
MADIDIGVAGKEPLINHDNNNNNNKTNKMFNRCVSYQQDELQSFRKFLRWMCVDHSSPWTAILSWTMFFVFTLLVPSFSH
FFLACADCDSYHSRPYDSVVQLSLSSVATVSFLCLTRFVSKYGLRRFLFFDKLWDESETVRRNYTNQLNTSLHIVSYFVI
PCFSAMSAYKIWWYASGGSQIPFLGNVVLSDTVACVMELCSWLYRTTVIFLVCVLFRLICHLQILRLQDFAKLFQIDSDV
GSILSEHLRIRRHLRIISHRYRSFILCLLILVTGSQFSSLLITTKAYTEVNIYRAGELALCSMTLVTALLILLRSASKIT
HKAQAVTCLAAKWHVCATLESFDQTVDGETPTLVARNNNIDNNKGQDVITLTESDSDEYGDEEDDIDNNNIIPAYAFSTM
SFQKRQALVSYFENNRAGITVYGFTLDRGTLHTIFGLELSLVLWLLGKTIGIS
>XP_015896189.1 uncharacterized protein LOC107429928 [Ziziphus jujuba var. spinosa]
MNTITTISPPAPPDTHIDVKFTGISFPDNSGEPHQPKNIPLLLQPSYGRSKSSMFDELRNFRISLKWCALDHSSFYGKSI
SYTTFILLTIIVPILTTFAVHVPSTSPEDDPFSFNKLVQLPESGLAAIGFFTLSQFFKKYGLRQLLFLDALEDDSLYVRR
GYTRELDKAFRYLACILLPSFFVALAHKIIFFSTVKISLPYISPGVPLNSIVFFLVLASWVYRTGVFLLVCVLFRLTCEL
QILRFEGLHKLFEGWDSDSSVIFEEHVRIRKQLLVTSHRYRVFIIACLFTITVSQFVALLLVLASKSEKTFFNSGDLLVC
SAVQLCGFCLCLLGAARITHRAQGIVGIATRWNMVVTGTSAGLGGQCKSQAPAAADPNDSSEFSDSSDNFISVSPHDPSS
FQTRQALVGYLQHNNGGITVFGFALDRGLLHTLFAFEFSLVLWILSKVVVLS
>XP_021755677.1 uncharacterized protein LOC110720900 isoform X2 [Chenopodium quinoa]
MEEEDLIPRNQKKCFNRVLSHAQDELQSYRIYLRWMCVDQSDWLNTLISWSVFLIFAIIVPAFSYFYLTCPSCDDKHRQP
YDAVVQLSLSSIATLSFLCLSHFVRKFGVRRFLFFDKLYNDSDSVRHHYTSQLKRSLNILCIFVIPCFVAECAYKVWWYA
TGASRIPFLGNVILSDVVACSLELISWIYRTLVFFLVCVLFRLICYLQILRLKDFASVFEVDSDVASILIEHLRIRRHLR
IISHRYRAFILFSLILITLSQLTFLVLTTKPNADMSIFRAGELALCSVTLLAGLMIILRSATKITHKAQAITALSAKWHV
CATIDSFVTSETELPGANHTNAGLFDPRSLDSDDDDAGSEEDDVDTTKLLPAYAYSTISFQKRHALVTYFEKNRAGITLY
GFMLDRTWLQLIFGVELSLVLFLLKKTINF
>XP_042026481.1 uncharacterized protein LOC121773649 [Salvia splendens]
MEDEVVEILLPNNKPKPNLSRRDSWNDTNIETKSYGSGLKWVFLDYSSLWRAWLSWSVFFVLNIGFPLVSHLVFSCSDCD
PSHQRPFNAITQLSLSLFATISFLSISSFARKYGLRRFLFLTRLSEESEKVRHGYAHQLHTSMKLLSVFVLPCFMADAAY
KIWWFSTGGNQIPYLYNIYLSKFIICILLMCSWLYRVSICFLVCVLFRLTCYLQLLRLDEFAQLFETESDVAAILVEHLS
IRRNLRIISHRFRLFILSTLILVTISQFASLLVITDPKSNVHVATAGELALCSITLVTGLFICLRSAAKITHKAQAVTSL
AAKWHACATISSFDEVDDVTPPAQIAPAAADWDTDNEEGDGDDVLDNTNLVPIYVNTISYQRRQALVTYFEHNKAGITVY
GFMLDRTWLHTIFAIQLSLTLWILNKTIGIS
>XP_024045896.1 uncharacterized protein LOC18050959 isoform X1 [Citrus clementina]
MEDERRSCISRNKGKNNNNFSHLGVELKSFTSCLKWVCVDQSNIWRAGLSWSIFFLLVIGSPLVSHFLLLCSACDNQHQR
PYDAIVQVSLSVFAIISFLSLSSWSRKYGLNRFLFLDKLSDESEKVCQEYAAQLRRSMKLLCIFVLPCFGFECAYKIWWY
ITGASEIPYFYNTHASNIIACILQLCSWLYRISIYILACILYQLVCYLHLVKMEDFAQFFQKEAEVVSILQEHLRIRRNL
RIISHRYRAFILLSLILVTASQFISLLTITRSSAHNNIFEAGELALCSISLVTGLFICLRSAAKITHRAQSITSLAARWH
VCATINSYDDLDGETPTAQITAPQVFPVTDDWESDEEVDGDDLDNTKINPIYAQTVSYQKRQALVTYLENNRAGITVFGF
MMDRTWLHAIFGIELGLLLWLLNKTIAKLT
>XP_019176707.1 PREDICTED: uncharacterized protein LOC109172028 isoform X3 [Ipomoea nil]
MAESFVRVDESSLLETTPLLPPLPQKPGNQEKKGNGEEIDGRDHVATDLDKALQRLEWFLGALGFNQSSVLRIVVSWGLF
LVLGLAVPVVILELSDCRGCQKGQIKSFEVDIVVSQACLAAVSLLCASHNLRKYGIRKFLFVDRYSGHVERFSEEYIKKI
SDSIRLLVLWVLPCLVLKTAREIIRVLYVHQESLWHSTAILLAFIMSWTFAAAIFLSVCVLFHLVCNLQIIHFDDYANLL
ERESDVLLLMKEHMRLRYNLSKISHRFRIFLLLEFTIVTGSQFVTLFQTTAYHGIITCVNGGDFAVSSIVQVVGVILCLN
AASKISHRAQGIGSLASRWHALATCGSGEATNAHITSSFYRIGSESDLESVDFMMMPTNTHLASSMSSYQKRQSLVMYLQ
SNRGGITIYGWTVDRGLINTIFFIELSLILFVLGKTIVFTGPGWFVSRN
>XP_039163638.1 uncharacterized protein LOC104433649 isoform X1 [Eucalyptus grandis]
MADPHAAAEEPPVLAPLLVQDQSRGNHRPPPPPPPPPPHHHRRRREEEDVDPHLDQALHKLEMFLSFLGFNQSTVLSTVL
SWTAFVVIGVVLPVIVLELSDCSDCDKYQIKNFELDIVASQACLAAVSLLCLSHNLRKYGMRKFLFVDRYSGQMSRFRDE
YIKQIKDSVRLLVLWSLPCFVLKTVREVVRLVYIHHESWWLSVYILFSLVISWTYVSTISLSASTLFHLVCNLQVIHFDD
YGKILQSDDDVLVIIEEHIRLRYYLSKISHRFRIFLLLEFLVVTASQFITLFQITGYSGLVTVINGGDFAVSTIVQVVGI
SLCLHAATRISHRAQGVASIASKWHALMTCSSTGTASLRGSDNVGSMEPMNAFGSIHTDFSESDLESLEYIGMPTSTQLA
TYMSTYHKRQALVMYLQTNPGGITLYGWTVDRALINTIFFIELSLVTFVLGKTIVFSSS
>XP_006438096.1 uncharacterized protein LOC18043841 [Citrus clementina]
MADPHIQIQTDPPPAQTPLLNNSNQNHTQLPQQQQQENQIPETDLDRTLQKLEYFLTFLGFNHSSVLSFVLSWTAFLVTG
VLAPVVILELSNCPGCEKGQIKDFELCIVASQACLAAISLICMSHNLRKYGIRKFLFVDRHSGHMERFHYQYIQQIKDSL
RLLIVWSLPCFILKTAREIIRILYVHHESWWQSAAILFALILSWTYLSTISLSASILFHIVCNLQVMHFDDYAKLLAMES
DVVVLIEEHMRLRYHLSKISHRFRIYLLLEFLVVTASQIVSLFQTTGYGGKITFINGGDFAASSVVQVVGIILCLHAATK
ISHRAQNIASIASRWHALATCSSADSSQLRVSNSFGNLEASSPLNSVHMNYSESDLVSLDYVAMPTNTQLASYMCSYHRR
QAYVMYLQANPGGITIFGWTVDRALINTIFFIELSLVTFVLGKTIVNSN
>XP_019176706.1 PREDICTED: uncharacterized protein LOC109172028 isoform X2 [Ipomoea nil]
MAESFVRVDESSLLETTPLLPPLPQKPGNQEKKGNGEEIDGRDHVATDLDKALQRLEWFLGALGFNQSSVLRIVVSWGLF
LVLGLAVPVVILELSDCRGCQKGQIKSFEVDIVVSQACLAAVSLLCASHNLRKYGIRKFLFVDRYSGHVERFSEEYIKKI
SDSIRLLVLWVLPCLVLKTAREIIRVLYVHQESLWHSTAILLAFIMSWTFAAAIFLSVCVLFHLVCNLQIIHFDDYANLL
ERESDVLLLMKEHMRLRYNLSKISHRFRIFLLLEFTIVTGSQFVTLFQTTAYHGIITCVNGGDFAVSSIVQVVGVILCLN
AASKISHRAQGIGSLASRWHALATCGSGEASQMRNTNNGNSEATNAHITSSFYRIGSESDLESVDFMMMPTNTHLASSMS
SYQKRQSLVMYLQSNRGGITIYGWTVDRGLINTIFFIELSLILFVLGKTIVFTGIEERVRS
>XP_049353342.1 uncharacterized protein LOC125817878 [Solanum verrucosum]
MEEGETGLLLQSNKELLSSGYSIHEYSEEIKKIKSALTWVFLDQSNLWRAGLSWSLFFILTIGVPLVSHFMFACLTCDTM
HQRPFDALVQVSLSLFATLSFVSLSSFARKYGIRKFLFLDKLYEDSEKVQQGYTEQLHRSMKILSSFVLPSFIAESIYKI
WWFSSGGTQIPYLYNAALSNIFVCILLISSWLYRISISFLVCVLFRLICSLQILRLEEFAQVFEKESDVSSIMIEHLRIR
RNLRVISHRFRVFILSTLILVTISQFLALLLITEPSSTVNIFTAGELALSSITLVTGLFMCLRSAAKITHKAQAVTSLAA
KWHACATISTLDDMTEETPMARTVTPQMVYPINSSWDTDEEGDGDDVLDNTNMVPIHASTISYQKRQALVTYFEHNKAGI
TVYGFMLDRTWLHTIFAIQLSLTLWILNKTIGIS
>XP_028793858.1 uncharacterized protein LOC114749530 [Prosopis alba]
MDSSASTAIDVDCSGRRVSFADQCQPNNVPLLLQPSYARSKSIISDELRNFRISLKWCALDHSSSLGKLISYVLFVFLAI
VVPILTSIFIRVPESAAEDDPLSFNKLVQLPESILAIISFFTLSRFFHRYGLRQLLFLDILQDDSTYVRRGYTRELEKAF
RYLAAIILPSFFVELAHKIIFFSTVKVSVPHISPGFPLNSIVLLLMLVSWIYRTGVFLLVCVMFRLTCELQILRFEGVHK
LFEGCGSDANVIFREHVKIRKQLSVTSHRYRFFIIGCLVTITVSQSGALLLVLASKSDKTFFNSGDLVICSVVQLCGCFL
CLLGAARITHRAQGIVAIATRWHMLATNASAESESDNQWKSQTPEGFGNESDYDTSDIYISVTPQQPSSFQTRQALVTYL
QHNNVGITLFGFALDRGLLHTLFAFEFSLVLWILSKVVVL
>XP_018857532.1 uncharacterized protein LOC109019642 isoform X1 [Juglans regia]
MADLHVVHAENPPAQTPLLNSNQNHIPPQEPRQQQQQQQNEETHLDQTLKKLEKFLTFLGFKQSSWRSSALSWTAFVLIS
VALPVVVLELSDCSGCEMYQIKAFELDIVASQACLAAVSLLCISHNLRKYGIRKFLFVDRSNGQMSRFHDVYVRQILASL
RLLIYWALPCVALKTAREVIRMLYVNHESWWQSVAILLALIIPWTYVSMISLSASVLFHMVCNLQVIHFDDYGKLLERES
DVLVFMEEHIRLRYHLSKISHRFRIYLLLGFFVVTASQFVTLLRTTAYSGIITIINGGHFAVSTIVQVVGIIICLHAATK
ISHRAQGIASLASRWHALLTCSSTDSLHNRVSNNVGNLEAAINLDSMEINYSESDLDSSDYVPIPINAQLASYMSSYHKR
QAFVTYLQTNPGGITIFGWTVDRALLNTLFFIELSLVTFLLGKTVVFTSN
>XP_019176705.1 PREDICTED: uncharacterized protein LOC109172028 isoform X1 [Ipomoea nil]
MAESFVRVDESSLLETTPLLPPLPQKPGNQEKKGNGEEIDGRDHVATDLDKALQRLEWFLGALGFNQSSVLRIVVSWGLF
LVLGLAVPVVILELSDCRGCQKGQIKSFEVDIVVSQACLAAVSLLCASHNLRKYGIRKFLFVDRYSGHVERFSEEYIKKI
SDSIRLLVLWVLPCLVLKTAREIIRVLYVHQESLWHSTAILLAFIMSWTFAAAIFLSVCVLFHLVCNLQIIHFDDYANLL
ERESDVLLLMKEHMRLRYNLSKISHRFRIFLLLEFTIVTGSQFVTLFQTTAYHGIITCVNGGDFAVSSIVQVVGVILCLN
AASKISHRAQGIGSLASRWHALATCGSGEASQMRNTNNGNSEATNAHITSSFYRIGSESDLESVDFMMMPTNTHLASSMS
SYQKRQSLVMYLQSNRGGITIYGWTVDRGLINTIFFIELSLILFVLGKTIVFTGPGWFVSRN
>XP_031267972.1 uncharacterized protein LOC116126420 [Pistacia vera]
MADPHINVQQTDPPPAQIPLLNSNTNHTQNNHQHQQHPNENRNQHQETDLDRTLKRLENFLSILGFNQSSVLGFVLSWSA
FLLIGVLLPVVILELSNCPGCEKGQIKDFELVIVASQACVAAVSLLCLSHNLRKHGIRRFLFVDRYSGQMARFSKHYIQQ
IRGSIRLLVFWSLPCFILKTVREVVRILYVHHESWWLSTAICLALIVSWTYLSTISLSASILFHLVCNLQVMHFEDYAKL
MEHESDVLVLIEEHMRLRYYLSKISHRFRIYLLLEFLFVTASLFVTLFQTTAYSGIITFINGGDFAVSSVVQVVGIIICL
HAATKISHRAQNIASLASRWHAVATCSSTDASQLRASSSGGSLEASGALNSLHMNYSESDLESLDYLSMPTSAQLASYMS
SYHRRQAFVLYLQTNPGGITIFGWTVDRALITTIFFIELSLVTFVLGKTIISGTS
>XP_043688134.1 uncharacterized protein LOC122639364 [Telopea speciosissima]
MGDEGEILIRKSKKDFNRCISHAGDELRSFRSCLRWMCVDQSSIWRACLSWSLFLLLSIVVPLVSHFVLACSNCDARHYR
PYDTVIQLSLTAVATLSFFCLSSFVRKYGLRRFLFLDKLREESEQVGFGYREQLNRSWKLLLVFVLPCFVAESAYKIWWY
SSGASRIPFLGNAAVSDAVACTLELCSWLYRTSIFFLMCVLFRILCSLQILRLQDFALVFLLECDVASALKEHLRIRRHL
RIISHRYRAFILFALLFITASQLASLLTTTRSSAVNNIFNAGELALCSITLLTGLLICLRSATKITHKAQSVAGLAAKWH
VCATIDSFDGTDSETPVTDQPARPHVRDFPINANGEWEDDETADGDDDLDNTNFMMPIYARTISFHKRQALVTYFQNNEA
GFSIFGFMLDRSTLNIIFGVEFSLVLWLLGKVISIS
>XP_034686314.1 uncharacterized protein LOC117914902 isoform X1 [Vitis riparia]
MGDARNHEPKEDSSAQTLLLGVNRTHEEVEEEWSNTHLDETLQRLESFLCVLGFHQSSVLSIGLSWTVFFVIGVLLPVVV
LELSNCEGCDKYQIKDFELDIVALQACLAAVSLLCLSHNLRKYGIRKFLFVDRFSGQMVRFRDEYVQKITGSLRLLVSWI
LPCFLLKTAREVIRMLYVQHESWWLSVAILLALIVSWTYVSMISLTACTLFHLVCNLQVIHFDDYGKLLDSESDVLVFME
EHIRLRHHLSKISHRFRIYLLLEFLVVTASQFVTLFQTTGYSGIITFINGGDFAVSSLVQVVGIILCLHAATKISHRAQG
IASLASKWHALSTCSSTDTSQLRTSTSTGNLEAYNRPNSLHINYSESDLESLDYVVMPTSAQLASYMSSYHKRQAFVMYL
QNNPGGITIFGWTVDRALINTIFFIELSLITFVLGKTIVFSSQ
>XP_043725720.1 uncharacterized protein LOC122672291 [Telopea speciosissima]
MEPMNSSTDSGGLETLSDVESPNNDLNISFPDQPDYEPTPATVPLLLRRSYLQSKSTTIHDDDELRKFQISLRWCALDHS
SCTGKFISYITFIILTVVVPLVSSLTVRVPASTTLPTDDLISFNKLVQLPESGLATIGFFTLSCFFRRYGLRQLLFLDEA
LQDDSLFVRRGYKKELDRAFRHLAIILLPSFFVELAHKIIFFSTVKVSIPYVTASIPANSIMFIAVLASWVYRTGVFLLV
CVLFRLTCELQILRLEGLYKLLEGSGSDDGVIFREHMRIRMQLSVTSHRYRYFIIGCLVAISVSQLGALMLVLESKSEKS
FFNSGDVLVCSVVQISGFFLCLLGAARITHRAQGIVSIATRWHMLVTCASASSSNTLKDILPVANGNPRPTASKCSSDSE
SEVHISISSQDTTSFQTRQALVTYLQHNNGGITLFGFALDRGLLHTLFAFEFSLVLWILSKAVVLS
>XP_022576232.2 uncharacterized protein LOC111197800 isoform X3 [Brassica napus]
MADIDITTGNEPLINRENNRNKVFNRCVSHQQDELQSFRKYLRWMCVDHSSLWTAILSWTMFVVFTLVVPAISHFLLACA
DCDSYHSRPYDSVVQLSLSSVAAVSFLCLTRFVSKYGLRRFLFFDKLWDESETVRRNYTNQLNTSLHIVSYFVIPCFLAM
SAYKIWWYASGGSQIPFLGNVILSDTVACVMELCSWLYRTTVIFLVCVLFRLICHLQILRLQDFAKLFQIDSDVGSILSE
HLRIRRHLRIISHRYRSFILCLLVLVTGSQFSSLLITTKAYTEVNMYRAGELALCSMTLVTALLILLRSASKITHKAQAV
TCLAAKWHVCATLESFEIADGETPTLVARNSNNNKGNDVITLAESDSDDYGDEEDDLDNNNIIPAYAFSTISFQKRQALV
SYFENNRAGITVYGFTLDRGIYKSTVKELSNKSE
>XP_027086911.1 uncharacterized protein LOC113708601 [Coffea arabica]
MEEDETEVLLSKYKSLPAENSFHEHEATVGLKKFTSSPAWFFLDQSSLWRAGLSWSLFFLLTIGVPLVSHFVFACSSCDQ
DHVRPFDSIVQLSLSVFATLSFISLYSFTRSYGLRKFLFLDKLSDESEKVRHGYTLQIERSLKILSAFVLPCFLADGVYK
IWWFASGGTQIPYFYNVYLSHIIVCVLLLSSWLYRTSVSFLVCVLFRLICYLQILRLEDFAQVFEKESDVAAILLEHLKI
RRNLRVISHRFRRFILSSLILVTASQFASLLVTTESSSTVNISTAGELALCSITLVTGLFICLRSAAKITHKAQSVTSLA
AKWHICSTTNSFDDFDAETPRSHITSDQAIYTDSDAYCDTDNEEGDGDDEIDNTNMVPVIHAVSYQKRQALVTYFEHNRA
GITVYGFMLDRSWLHTIVAIQLSLTLWILNKTIGIGQ
>XP_016551885.1 uncharacterized protein LOC107851402 [Capsicum annuum]
MEEGETGILLHSSNKEFLSSGYSIHENSEEIKKIKSALTWIFLDQSNLWRAGLSWTLFFLLTIVVPLVSHFVFSCSSCDV
MHQRPFDVLVQVSLSLFATLSFVSLSRFARKYGIKKFLFLDKLYEDSEKVQQGYTLQLHRSMKILSSFVLPSVIAESIYK
IWWFSSGGKQIPYLYNGVLSNIFVCILLICSWLYRISISFLVCVLFRLICCLQILRLEEFAQVFEKESDVSSIMLEHLRI
RRTLRVISHRFRVFILSTLILVTISQFLALLLTTEPSSTVNMFTAGELALSSITLVTGLFMCLRSAAKITHKAQAVTSLA
AKWHACATISSFDDMNDDTPTAQTENPHAVYPINSSWDSDEEGDGDDVLDNTNMVPIHASTVSYQKRQALVSYFEHNKAG
ITVYGFMLDRTWLHTIFAIQLSLTLWILNKTIGIS
>XP_002266342.1 PREDICTED: uncharacterized protein LOC100240965 isoform X1 [Vitis vinifera]
MGDVRNHEPKEDSSAQTLLLGVNRTHEEVEEEWCNTHLDETLQRLESFLCVLGFHQSSVLSIGLSWTVFFVIGVLLPVVV
LELSNCEGCDKYQIKDFELDIVALQTCLAAVSLLCLSHNLRKYGIRKFLFVDRFSGQMVRFRDQYVQKITGSLRLLVSWI
LPCFLLKTAREVIRMLYVQHESWWLSVAILLALIVSWTYVSMISLTACTLFHLVCNLQVIHFDDYGKLLESESDVLVFME
EHIRLRHHLSKISHRFRIYLLLEFLVVTASQFVTLFQTTGYSGIITFINGGDFAVSSLVQVVGIILCLHAATKISHRAQG
IASLASKWHAMSTCSSTDTSQLRTSTSTGNLEAYNRLNSLHINYSESDLESLDYVVMPTSAQLASYMSSYHKRQAFVMYL
QNNPGGITIFGWTVDRALINTIFFIELSLITFVLGKTIVFSSQ
>XP_042979296.1 uncharacterized protein LOC122309744 isoform X1 [Carya illinoinensis]
MADLNVVHAENPPAQTPLLNSNQNHIPPQELRQQQQQRQNEETHLDQTLKKLEKFLTFLGFKQSSWRSSALFWTAFVLIS
VALPVVVLELSDCSGCEMYQIKAFELDIVASQACLAAVSLLCISHNLRKYGIRKFLFVDRFNGQMSRFHDVYVKQILASL
RLLVYWALPCVALKTAREVIRMLYVNHESWWQSVAILLALIIPWTYLSLISLSASVLFHMVCNLQVIHFDDYGKLLERES
DVLVFMEEHIRLRYHLSKISHRFRIYLLLGFFVVTASQFVTLLRTTAYSGIITIINGGHFAVSTIVQVVGIIICLHAATK
ISHRAQGIASLASRWHALLTCSSTDSLHNRVSNNVGNLEAAINLDSMEINYSESDLDSSDYVPIPTNAQLASYMSSYHKR
QAFVTYLQTNPGGITIFGWTVDRALLNTLFFIELSLVTFLLGKTVVFNSN
>XP_012461123.1 PREDICTED: uncharacterized protein LOC105781089 [Gossypium raimondii]
MKTNDIMNGCKSDFDHGDDTDYFNEPLLLRPSYARSTSLLCDELRSFRISLRWCALDHSSSTGKFVSYLTFILLAVFVPI
ISSLPVWFQDLSIAFPTETTAFNLLVQFPESALAFLGFFTLSCFFRRYGLRQLLFLDALQQDTTFVRRGYTRELDKAFRY
LACILLPSFFVEVVHKIIFFSTVKISLPYVSSGFPLNSIAFVLVLGSWVYRTGVFLLVCVLFRLTCELQILRFQGLHKMF
EGCGSDGGDIFQEHVRIRKQLAITSHRYRFFIIASLIVITASQFAALLMVLASKSDKNFFNSGDLLVCSTVQLSGFFLCL
LGAARITHRAQGMAAVASRWHMSMTCAMAGVEQGKQEDDGFLPVSTCNETDSDDSSDMFISFSAQHPSNFQTRQALVSYL
QHNNKGITLFGYALDRGLLHTLFAFEFSLVMWILSKVVVLND
>XP_016667948.2 uncharacterized protein LOC107888372 [Gossypium hirsutum]
MKTNDIMNGCKSDFDHGDDTDYFNEPLLLRPSYARSTSLLCDELRSFRISLRWCALDHSSSTGKFVSYLTFILLAVFVPI
ISSLPVWFQDLSIAFPTETTAFNLLVQFPESALAFLGFFTLSCFFRRYGLRQLLFLDALQQDTTFVRRGYTRELDKAFRY
LACILLPSFFVEVVHKIIFFSTVKISLPYVSSGFPLNSIAFVLVLGSWVYRTGVFLLVCVLFRLTCELQILRFQGLHKMF
EGCGSDGGDIFQEHVRIRKQLAITSHRYRFFIIASLVVITASQFAALLMVLASKSDKNFFNSGDLLVCSTVQLSGFFLCL
LGAARITHRAQGMAAVASRWHMSMTCAMAGVEQGKQEDDGFLPVSTCNETDSDDSSDMFISFSAQHPSNFQTRQALVSYL
QHNNKGITLFGYALDRGLLHTLFAFEFSLVMWILSKVVVLND
>XP_041012968.1 uncharacterized protein LOC121256290 isoform X1 [Juglans microcarpa x Juglans regia]
MADLHVVHAENPPAQTPLLNSNQNHIPPQEPRQQQQQRQNEETHLDQTLKKLEKFLTFLGFKQSSWRSSALSWTAFVLIS
VALPVVVLELSDCSGCEMYQIKAFELDIVASQACLAAVSLLCISHNLRKYGIRKFLFVDRSNGQMSRFHDVYVKQILASL
RLLIYWALPCVALKTAREVIRMLYVNHESWWQSVAILLALIIPWTYVSMISLSASVLFHMVCNLQVIHFDDYGKLLERES
DVLVFMEEHIRLRYHLSKISHRFRIYLLLGFFVVTASQFVTLLRTTAYSGIITIINGGHFAVSTIVQVVGIIICLHAATK
ISHRAQGIASLASRWHALLTCSSTDSLHNRVSNNVGNLEAAINLDSMEINYSESDLDSSDYVPIPIDAQLASYMSSYHKR
QAFVTYLQTNPGGITIFGWTVDRALLNTLFFIELSLVTFLLGKTVVFTSN
>XP_010500640.1 PREDICTED: uncharacterized protein LOC104777990 [Camelina sativa]
MADIDIGLGKEPLINHENNNNNKTNKIFNRCVSHQQDDLHSFRKYLRWMCVDHSSPWTAILSWTMFVVFTLVVPAISHFL
LACAECDSYHSRPYDSVVQLSLSSVATVSFLCLTRFISKYGLRRFLFFDKLWDESETVRRNYTNQLNTSLHIVSYFVIPC
FSAMSAYKIWWYASGGSQIPFLGNVVLSDTVACVMELCSWLYRTTVIFLVCVLFRLICHLQILRLQDFAKLFQIDSDVGS
ILSEHLRIRRHLRIISHRYRSFILCLLILVTGSQFSSLLITTKAYTEVNIYRAGELALCSMTLVTALLILLRSASKITHK
AQAVTCLAAKWHVCATLESFDQTVDGETPTLVSRNNNIDNNRGHDVVTLTESDSDEYGDEEDDLDNNNIIHAYAFSTMSF
QKRQALVSYFENNRAGITVYGFTLDRGTLHTIFGLELSLVLWLLGKTIGIS
>XP_028781292.1 uncharacterized protein LOC114737518 [Prosopis alba]
MDSSASTAIDVDCSGRRVSFADQCQPNNVPLLLQPSYARSKSIISDELRNFRISLKWCALDHSSSLGKLISYVLFVFLAI
VVPILTSIFIRVPESAAEDDPLSFNKLVQLPESILAIISFFTLSRFFHRYGLRQLLFLDILQDDSTYVRRGYTRELEKAF
RYLAAIILPSFFVELVHKIIFFSTVKVSVPHISPGFPLNSIVLLLMLVSWIYRTGVFLLVCVMFRLTCELQILRFEGVHK
LFEGCGSDANVIFREHVKIRKQLSVTSHRYRFFIIGCLVTITVSQSGALLLVLASKSDKTFFNSGDLVICSVVQLCGCFL
CLLGAARITHRAQGIVAIATRWHMLVTNASAESESDNQWKSQTPEGFGNESDYDTSDIYISVTPQQPSSFQTRQALVTYL
QHNNVGITLFGFALDRGLLHTLFAFEFSLVLWILSKVVVL
>XP_012848732.1 PREDICTED: uncharacterized protein LOC105968646 [Erythranthe guttata]
MADEENLIISSQTKSRSFARYASHSHDELHDFRTWLKWLCVDQSNHWSACLSWFVFFALAIVVPAVSHFVLTCGADCDSF
HSRPYDAVTQLSLSGIAALSFICLSTFVRKYGLRRFLFFDKLRDESETVRNGYTQQFNRSLKILFVFVLPCFAAETAYKI
WWYTSGGTRIAFLGNVVVSNTVACVLELCSWFYRSMVFFLVCVLFRLLCYLQILRMQDFALVFQVNSNVETVLREHLRIR
RHLMIISHRYRAFILCALFFITASQLSSLLMTTRPNADVNLYHSGELAVCSVSLVAGLLILLRSAARITHKAQAVTCLAS
KWHVCATIDSFDTTETETPVTRMVEERIFSATCSDGSFDLDDVGDEEDELDNSKFVPMYTHSTISFQKRQALVTYFENNR
AGITVYGFMLDRSSLNTIFGLELSLVLWLLGNTTGIS
>XP_022576231.2 uncharacterized protein LOC111197800 isoform X2 [Brassica napus]
MADIDITTGNEPLINRENNRNKVFNRCVSHQQDELQSFRKYLRWMCVDHSSLWTAILSWTMFVVFTLVVPAISHFLLACA
DCDSYHSRPYDSVVQLSLSSVAAVSFLCLTRFVSKYGLRRFLFFDKLWDESETVRRNYTNQLNTSLHIVSYFVIPCFLAM
SAYKIWWYASGGSQIPFLGNVILSDTVACVMELCSWLYRTTVIFLVCVLFRLICHLQILRLQDFAKLFQIDSDVGSILSE
HLRIRRHLRIISHRYRSFILCLLVLVTGSQFSSLLITTKAYTEVNMYRAGELALCSMTLVTALLILLRSASKITHKAQAV
TCLAAKWHVCATLESFEIADGETPTLVARNSNNNKGNDVITLAESDSDDYGDEEDDLDNNNIIPAYAFSTISFQKRQALV
SYFENNRAGITVYGFTLDRDAVGIYKSTVKELSNKSE
>XP_015572123.1 uncharacterized protein LOC8278424 isoform X1 [Ricinus communis]
MADPPIQIIHQPPAIQTPLLPPTQNNNTNHHNHHHQPNQETNADLNQSLKGLEIFLTFLGFNQSSVLSFLVSWTVFILIG
GLLPVLILELSKCSGCDKYQIKDFELDIVASQACLAAVSLACLSLNLRKYGVRKFLFVDRCNAHILARFSHQYVQQIKDS
FRLLVFWSLPCFILKVVREVIRISYIQHESWWLSTTILLGMTLSWSYVSTISLTASIIFHLVCNLQVIHFDDYAKLLERE
SDVLLFIEEHIRLRYHLSKISHKFRIFLLLQFCVVTAGQIVTLFQITGYSGIITVINGGDFAVSSVVQVVGIILCLHAAT
KISHRAQGIASVVSRWHALATCGSGDSSHMRVSNSAGNLEAPNPLNSLQITYSESDLESADYIAMPTNTQLASYMSSYHK
RQAFVMYLQNNPGGITIFGWTVDRGLINTIFFIELTLVTFVLGKTIVFTSK
>XP_030553004.2 uncharacterized protein LOC115757058 [Rhodamnia argentea]
MEDEGQAFVPRSKVISGYFEPVELNRLVSCFKWVCLDQSNLWRAGLSWSVFFLFTVAVPLASHFLLQCSSCDADHQRPYH
VPVQISLSLFAAISFVCLSRWSRKYGIRKFLFLDKLCDSSENVRHGYSQQLQRSVKLWSWFVFPCFAVETAYKLWWFISG
STTIPYYGNLYVSDTMACTLELLSWLYRTAVFILVCVLYQLICYLQILRLEEFAEVFQKETEVVSILKEHLRFRRTLRII
SHRFRAFLLSSLILITASQFTSLLMITRSGANANIFKAGELSLCSISLLTGLFICLRSATKVTHKAQSITGLAAKWHICA
TINSFDENDGETPTTQVASTHVFPVDAEWESEEEEGDGDDDLNNARIMPIYAHTISFHKRQALVTYLENNKAGITVYGSM
LDRTYLHTIFAIDLALFLWLLNKTIGIS
>XP_004244094.1 uncharacterized protein LOC101266537 [Solanum lycopersicum]
MGDESKGESQSQSLLNKKSILYARSKSHAYDELRVFRRWLKWMCVDQSDTLSTVLSWFVFIIFVIVVPCLSHFLLACADC
DANHDRPYDNVVQLSLSGVAALSFICLTGFVKKFGLRRFLFLDKLCDESETVRKCYMEELNRSLKILFIFVLPCFAAESI
YKIWWYSSGGTQIPFLGNVIVSDVVACLLELSSWLYRTTVFFLVCVLFRLICYLQILRLRDFAQIFHIDSDVETVLREHL
RIRRHLRIISHRYRIFILLALIFVTASQFASLLMTTRSTADLHIYKSGELALCSLSLLAGLLILLRSAVRITHKAQAVTC
LAAKWHVCATIDSFEAVEGETPPISQITSNQVFPVTSEGSSDADDVGDEEDELDNTKFVHSYAYSTISFQKRQALVTYFE
HNRAGITLYGFMLDRSYLHTIFGMELALVLWLLGKTIASIA
>XP_006467360.1 uncharacterized protein LOC102610018 [Citrus sinensis]
MEDERRSCISRNKGKNNNNFSHLGVELKSFTSCLKWVCVDQSNIWRAGLSWSIFFLLVIGSPLVSHFLLLCSTCDNQHQR
PYDAIVQVSLSVFAIISFLSLSSWSRKYGLNRFLFLDKLSDESEKVCQEYAAQLRRSMKLLCIFVLPCFGFECAYKIWWY
ITGASEIPYFYNTYASNIIACILQLCSWLYRISIYILACILYQLICYLHLVKMEDLAQFFQKEAEVVSILHEHLRIRRNL
RIISHRYRAFILLSLILVTASQFVSLLTITRSSAHNNIFEAGELALCSISLVTGLFICLRSAAKITHRAQSITSLAARWH
VCATINSYDDLDGETPTAQITAPQVFPVTDDWESDEEVDGDDLDNTKINPIYPQTVSYQKRQALVTYLENNRAGITVFGF
MMDRTWLHAIFGIELGLLLWLLNKTIAKLT
>XP_044472402.1 uncharacterized protein LOC123201022 [Mangifera indica]
MDFHGQVSEPNQLANVNLPLLLQPSYARSKSLLFDELRSFRISLKWCALDHSSGFGKFISYLTFIFFTIVVPLLCCFAIK
VPSSAAADDPISFNKLVQFPESGLALLGFFTLSRFFSKYGLRQLLFLDGLQDDSLFVRRGYTRELDKSFRYLACILLPSF
FVELAHKIIFFSTVKVTLPYISSGVPLNSIMFVLVLTSWVYRTGVFLLVCVLFRSTCELQILRFEGFHKTFEGCESDAGV
IFKEHARIRKQLSATSHRYRFFIIASLVVITVSQLGALLLVLATKSDKSFFNSGDLVVCSAVELSGFLLCLLGAARITHR
AQGIAAIGSRWHMAVTCASAGSDSWKEQADCRDVDSDSSDIFITVSSQDRYSSFQTRQALVAYLQHNNGGITLFGFALDR
GLLHTLFAFEFSLVLWILSKVVVLS
>XP_017617665.1 PREDICTED: uncharacterized protein LOC108462200 [Gossypium arboreum]
MKTNDIMNCCKSDFDHGNDTDYFNEPLLLRPSYARSTSLLCDELRSFRISLRWCALDHSSSTGKFVSYLTFILLAVFVPI
ISSLPVWFQDLSIAFPTENTAFNLLVQFPESALAFLGFFTLSCFFRRYGLRQLLFLDALQQDTTFVRRGYTRELDKAFRY
LACILLPSFFVEVVHKIIFFSTVKISLPYVSSGFPLNSIAFVLVLGSWVYRTGVFLLVCVLFRLTCELQILRFQGLHKMF
EGCGSDGGDIFQEHVRIRKQLAITSHRYRFFIIASLVVITASQFAALLMVLASKSDKNFFNSGDLLVCSTVQLSGFFLCL
LGAARITHRAQGMAAVASRWHMSMTCAMAGVEQGKQEDDGFLPVSTCNETDSDDSSDMFISFSAQHPSNFQTRQALVSYL
QHNNKGITLFGYALDRGLLHTLFAFEFSLVMWILSKVVVLND
>XP_006352381.1 PREDICTED: uncharacterized protein LOC102604757 [Solanum tuberosum]
MEEGETGLLLQSNKELLSSGYSIHEYSEEIKKIKSALTWVFLDQSNLWRAGLSWSLFFILTIGVPLVSHFMFACLTCDTM
HQRPFDALVQVSLSLFATLSFVSLSSFARKYGIRKFLFLDKLYEDSEKVQQGYTEQLHRSMKILSSFVLPSFIAESIYKI
WWFSSGGTQIPYLYNAALSNIFVCILLISSWLYRISISFLVCVLFRLICSLQILRLEEFAQVFEKQSDVSSIMIEHLRIR
RNLRVISHRFRVFILSTLILVTISQFLALLLITEPSSTVNIFTAGELALSSITLVTGLFMCLRSAAKITHKAQAVTSLAA
KWHACATISTLDDMTEETPMARTVTSQVVYPINSSWDTDEEGDGDDVLDNTNMVPIHASTISYQKRQALVTYFEHNKAGI
TVYGFMLDRTWLHTIFAIQLSLTLWILNKTIGIS
>XP_047307255.1 uncharacterized protein LOC124910629 [Impatiens glandulifera]
MEHQELESPFQINPNKSRLSRIISRNDDELHEFRSWLRLICVDQSTKTTTFLSWTVFIIFAIIVPCISHFFIPCSNCDSK
HTLPFDTVVQLSLTAITTISFICLTRFISKFGLRRFLFIDKLCNESETVRRKYTGELNRSFKILFIFLLPCFTVECAYKI
WWYASGVNEIPFLGNAIVSNIVACIVELCSWLYRTVVFFLVCILFRLICCLQILRLQGFAKVFQIDSSEVELVLKEHLRI
RRYLKIISHRYRLFIVLVLLIVTVSQFASLLLTTRSESEVNIYKAGEIALCSINLLTGLIIILRSATRITHKAQEVTSLA
AKWHVCSTIDSYENVESETPVANINHNPPLSRGSSEDDDDEEFDEDDLDNTMMIPAYARSTISFQKREALVTYFDNNRAG
ISLYGYVLDRGSLHTIFGIELSLVLWLLGKTIASV
>XP_015082592.1 uncharacterized protein LOC107026216 [Solanum pennellii]
MGDESKGESQSLLNKKSILYARSKSHAYDELRVFRRWLKWMCVDQSDTLSTVLSWFVFIIFVIVVPCLSHFLLACADCDA
NHDRPYDNVVQLSLSGVAALSFICLTGFVKKFGLRRFLFLDKLCDESETVRKCYMEELNRSLKILFIFVLPCFAAESIYK
IWWYSSGGTQIPFLGNVIVSDVVACLLELSSWLYRTTVFFLVCVLFRLICYLQILRLRDFAQIFHIDSDVETVLREHLRI
RRHLRIISHRYRIFILLALIFVTASQFASLLMTTRSTADLHIYKSGELALCSLSLLAGLLILLRSAVRITHKAQAVTCLA
AKWHVCATIDSFEAVEGETPPISQIASNQVFPVTSEGSSDADDVGDEEDELDNTKFVHSYAYSTISFQKRQALVTYFEHN
RAGITLYGFMLDRSYLHTIFGMELALVLWLLGKTIASIA
>XP_010531304.1 PREDICTED: uncharacterized protein LOC104807629 [Tarenaya hassleriana]
MADSPIEREQSPPADTPLLVSSQPPLDQLRRSNGGGGGESVDANDDDLDRTMQRLETFLTFLGFNQSSALSFVLSWMAFF
AIGVALPVTVLELSHCRGCEKYQYKNFELDIVVSQACLAGVSLICVSHNLRKHGMRKFLFVDQLSGRMGRLKDRYIKQIT
ASVRLLAVWSFPCFALKAAREIIRILYVTHDSWWLSVAILLSLILSWTYLSTIFLAASAMFHLVCNLQVIHFEDYAKLLE
GESDISLFIYEHIRLRHYLSKISHRFRIFLLLQFLVVTASQFITLFQTTVYSGRITYINGGDFAVSSVVQVVGIILCLHA
ATKISHRAQAIASVASRWHAVMSCTSSDSSTPMRASPSGGSLDFTNQLNALPIPIDYSESDLESLDYVRMPTNNNPHFAS
YMSSYHKRQAFVMYLQTNPGGITIFGWTVDRHLINTIFFIELSLVTFVLGKTVVFGVE
>XP_009385545.1 PREDICTED: uncharacterized protein LOC103972887 [Musa acuminata subsp. malaccensis]
MAGEGVVVEATISSTTESLLSSRVSYARCLSRADDELRSFRFCLRWMCVDQSDAKHAVVSWSIFLLLSVFVPIASHFVFS
CAPTRRAYDVVVQLSLISASSLSYLCLSAFVRCYGLRRFLFLDKLVGASERVREGYMDQLNRSFRLLSVFVMPCFAGEVT
YKIWWYSSGSERVPFEVAGSVVVGDVVACALELASWIYRMSLFLFVCVLFRLMCHLQILRLQDFASVFREGGPESDVASV
LGEHLRIRRQLRIISHRYRSFILSCLLLVTASQLATLLLTTRPRAVVNLNNAGELALCSIGLVTGLLICLRSAAKITHKA
QAITSQAATWHACATVESFDAEPETSFPPNCSSGDESDDDDDKDGDVWDVRKMMPSNINTISFQKRQALVTYLENNRAGI
TVFGFVVDRAWLHALFMIEFSLVMWLLGKTVGIS
>XP_047307257.1 uncharacterized protein LOC124910631 isoform X1 [Impatiens glandulifera]
MEHQELESPFLNNPDKSRLSRCISRDDDELHEFRSWLRLICVDQSTKTTTFLSWTVFIIFAIIVPCISHFFLLCSDCDGE
HNRSFDAVVQLSLTSITTLSFTCLTRFMSKFGLRRFLFIDKLCNESETVREKYTGELHRSFKILFMFLLPCFTVECAYKI
WWYASGVNEIPFLGNAIVSDIVACTVELCSWLYRTVVFFLVCILFRLICCLQILRLQDFAKVFQSDSSDVELVLKEHLRI
RRYLKIISHRYRLFIVSALIIVTISQFASLLLTTRSGSEVNIYKAGEIALCSINLLTGLIIILRSATRITHKAQAITSLA
AKWHVCSTIDSYENAESETPVAIINHNRPFSKGSYEDDVDEFEEDDLDNTKMIPAYARSTICFQKRQALVTYFDNNRAGI
LLYGSVLDRGSLHTILGIELSLVLWLLGKTVANV
>XP_008222053.1 PREDICTED: uncharacterized protein LOC103321979 [Prunus mume]
MANPGLKTEEPPAQNTPLLDSNNNNHRQGLEEGYKDTQLDQTLQWLETFLTLLGFSQSSFLSLAMSWTALVLIGVLLPVL
AVELFNCSDCAKYQIKSFELVIVGSQACLATVSLLCLSHNLRKYGLRRFLFVDRYSGHMLRFRNDYIKQIKGSLRLLVWW
ALPCFLLKTVREVVRMIYVLHDSWGVSVAILLALVLSWAYVSTITLTASILFHLVCNLQVIHFDDYARLLERESDVLIFM
EEHIRLRYHLSKISHRFRIFLVLQFLVVTASQFVTLFETTGYSGKITLINGGDFAVSTIVQVVGFSLSLHAATRISHRAQ
GIASVASRWHALVTCSSNETSQNRNSNSAQNLEAANTLNSLHISYSESDLESVDYVAMPTNTQLASYMSSYHRRQAFVMY
LQTNYGGITIFGWTVDRGLLNTIFFIELSLITFVLGKTLVFSST
>XP_044490471.1 uncharacterized protein LOC123214632 isoform X1 [Mangifera indica]
MADPHINVQQRDPPPAQLPLLNSNTNRHPNQSHDHKGSQETDLDKKLKRLENFLSVLGFSQSSVLGFVLSWSAFLLIGVL
LPVVILELSNCPGCGKGQVKDFELVIVASQACVAAVSLLCLSHNLRKYGIRRFLFVDRYSGQMARFSHQYIQQIRGSVRL
LVMWSLPCFILKTVREVIRILYVHHESWWLSTAICLALIVSWTYLSMISLSASLLFHLVCNLQVIHFEDYPKLMERESDI
LVLIEEHRRLCYHLTKISHRFRIYLILEFVVVTASLFVTLFQTTGYSGKITYINGGDFAASSIVQVVGIIICLHAATRIS
HRAQNTASLASRWHAVATCSSTDASQLRMSNSGGNLEASASLNSLHMNYSESDLESLDYLAMPTSAQLASYMSSYHKRQA
FVLYLQTNPGGITIFGWTVDRTLITTIFFIELSLVTFVLGKTIVLGTS
>XP_009348304.2 uncharacterized protein LOC103939933 [Pyrus x bretschneideri]
MEDDTVVDEALLNRSKNKFRRCVSHARDELHSFRSYLRWMCVDQSSVWRACLSWFMFILFGIVVPAVSHFLFGCAACDSK
HKRPYDSVVQLSLSSVASLSFVCLTRFVKKFGLRRFLFFDKLYDESETVRKGYTAQLNRSLQLLCFFVIPIFAIESVYKI
WWYASEATQIPFLGSVYVSAAVACVMELCSWLYRTTVIFLVCVLFRLICYLQILRLQDFATMFEVDSDVGSVLSEHLRIR
RHLRIISHRCRAFILWSLILVTGSQFALLLITTKSSAKENLDVYRAGELVLCSITLVTGLFILLRSATKITHKAQAVTCL
AAKWHVCATLDSFDAAAAEITSGRALAEAVGTERGESDNEEGDADEDELDNTKLIPSYAYSTISFQKRQALVTYFENNRA
GITIFGFTLDRTTLHTIFMLELSLVLWLLGKTVGIS
>XP_028126343.1 uncharacterized protein LOC114323074 isoform X1 [Camellia sinensis]
MEDETELSNKALYSSTHEQEVVELKSFRSILTWVCLDQSNLWRAGLSGSIFFVLVIVVPLVSHFVFSCSSCDAKHQRPYD
AIVQLSLSVVATLSFYCLSSFANQYGLKKFLFLDKLSEASEKVRQGYTQQLHRSMKLLSAFVLPCFIADTIYKTWWFISG
GTTTPYFINVYASDIIACTLQLCSWLYRTSIFVLVCVLFRLICYLQILRLEDFSQVFERESEVGSVLNEHFGIRRSLRII
SHRFRVFILWTLVLGTASQLASLVVTTKSGATVNVYTAGELALCSITLATGLFICLRSATKITHRAQIVSCLAAKWHVCA
TVDSFDDLDDETETLTAQISSSPPLICPISNGNSSCHHQQSDHEEEDGDGEEDDLDNTKMVPISAHTISYQKRQALVTYF
ENNRAGITVFGFMLDRTWLHTIFVIELSLTLWLLNKTIGIS
>XP_030542009.1 uncharacterized protein LOC115749367 isoform X2 [Rhodamnia argentea]
MADPHAAAAAEPPVQAPLLVQDQSRGEEDDEDPHLDQTLHKLEMFLSFLGFNQSTVLRTLLSWTAFVLIGVVLPVIVLEL
SDCSDCEQYQIKNFELDIVASQACLAAFSLLCLSHNLRKYGIRKFLFVDRYSGQMSRFRDEYIKQIKGSLRLLILWSLPC
FVLKTVREVVRLVYIDRESRWLSVYILFSLVISWTYVSTISLSASTLFHLVCNLQVIHFDDYGKLLERETDVLVFIEEHI
RLRYYLSKISHRFRIFLLLEFLVVTASQFITLFQITGYSGLVTVINGGDFAVSTIVQVVGISLCLHAATRISHRAQGIAS
IASKWHALMTCGSTGSASLRGSDNVGSKEPMNAFSSIHIDYSESDLESLEYVGMPTSTQLATYMSTYHKRQALVMYLQTN
PGGITLYGWTVDRALINTIFFIELSLVTWVLGKTIVFSSS
>XP_012831688.1 PREDICTED: uncharacterized protein LOC105952653 [Erythranthe guttata]
MAEVQIQIEAEESITPHETTPLLKNPDETQVPNPPDDEENDKETRLDKTLQRLDFFLSLLGFNNQSSVWSFLLSWALFLA
IGVFLPIVVLELSNCPGCEKDQIKSFEIGIVISQACLAAASLICLSHNLRKYGVRKFLFVDRYSGHVERFSDQYVQKISD
SMRLLVLWVFACCLLKTAREIIRIMYVRHESLWQSAAILVAFVLSWTFVTTIIISACVMFHLVCNLQIIHFEDYGKLLER
ESDVVVLLQEHARLRYYLSKISHRFRIYLLLQFVIVTINQFLTLFQTTGYKGIITFINGGDFAVSSIVQVVGTILCLNAA
AKISHRAQGIGALASRWHALMTCTATESSQLRTSNSIANLETAYKSGSFNNDYSESDLESLDFITAPTNVQLASYMSSYH
KRLALVMYLQANPGGITIFGWTVDRSLINTIFFIQLSLVTFVLGKTIVVTPE
>XP_010057868.2 LOW QUALITY PROTEIN: uncharacterized protein LOC104445657 [Eucalyptus grandis]
MEDEARAFVLRRKPISSYLSSPVLPSEPVELNSFTSCFKWVCVDQSSLWLTGLSWSVFFLFAVAVPLASHFLLQCSSCDA
NLQRPYHIPVQISLSVFAAISFVCLSRWSRKYGIRKFLFLDKLCDSSDNVRRGYSQQLQRSVKLWTWFVLPCFAVETAYK
LWWFIDGSTNIPYYGNLYVSDTILCALELLSWLYRTSMFILVCVLYRPICYLHILRLEDFAHVFEKETEVVSILKEHLRF
RRTLRIISHRFRSFLLLCLILVTASQFTFVLLLTRSGANANIFKAGELSLCSVSLLTGLFICLRSATKVSHKAQSITGLA
AKWHICATINSFDDNDGETPRIEVASTHVFPADAEWESEEEEEGDGDDDLNNAKIMPIYAHTISFHKRQALVTYLEHNKA
GITVYGFMLDRTYLHTIFGIEFALFLWLLNKTIGIS
>XP_031486121.1 uncharacterized protein LOC116254716 [Nymphaea colorata]
MDADAEEQALLWKKSLTRSVSRADDELCSFRTCLRWMCVDQSDPWRTTLCWSVFLVLAFGVPILSHLILWCPACDPKHQR
PYDLLVEVSLTSISTLSFLSLSSFVRKYGLRRFLFLDKLCDESEKVRQQYSHQLNSSFRLLSCFVLPCFVVEIGYKAWWY
VYGTAKFPFIWNAYVSDTISCILELSSWVYRTSIFFLVCVLFQLICHLQILRLQDFTKVFQAESDVETILREHLRVRKQL
RVISHRYRAFIISSLIVVTISQFASLLATTRSTAHINLFKAGDVALCSVVLLTGLLICLRSAVKITHKAQAIVSHAAKWH
ICMTCDSFETLDCETPTRVSANQRVSPMSSSSATEPDSDDEAADEDDFDEDLIVPALASAASFQKRQALVTYFEHNRAGI
SVFGLMLDRSSLHTVFGIELSLVLWILGKTVGIS
>XP_023747289.1 uncharacterized protein LOC111895445 [Lactuca sativa]
MEEEQETLVTISNHKPKSKSNYRIIDALESKSFSWIFIDQSNPWKAALSWLIFFIFTVGLPMLSHIVYQCSTCDDSHQRP
FDMIVQLSLSICSTLSFINLSSFARKYGLRRFLFLDKLSDVSAKVRDGYSEQLHRSIKLLCTFIIPCFLADSAYKIWWFI
SGRNQIPYIYNIYLSHTIACILLLCSWLYRTSLFFLVCVLFKLTCSLQILRLEDFAKVFEKQADVGSILLEHLAIRRTLK
IISHRFRAFILSTLILVTVSQFASLLVTLETGSLVNLSTAGELALCSLTLVSGLFICLRSAAKITHKAQSVTSLAAKWHT
CATIDSFDDVGLTEETPMANSSNRANYHFAPVDSDLDEGDEDELDNTKLIPVYKDTITYQKRQALVTYFENNRAGITVFG
FMLDRSSLHTIFAIEMSLTLWLVNKTISFS
>XP_021606901.1 uncharacterized protein LOC110611085 [Manihot esculenta]
MPTSTTSDETHIDVQFSDRRVTMGLPDQNNDSNVPLLLQPSYARSKSLLFDELRNFRISLKWCALDHSSCIGKFVSYLTC
IFFTIIVPIISSLSIQVPSDYPISLNKLVQFPESGLALIAFLTLSGFFRKYGLRQLLFLDGLQDDSLFVRRGYSRELDKA
FRYLACILLPSFLVELAHKITLFSTVKISLPYIIGSGVPWNSIMFVLVLASWVYRTGVFLLVCVLFRLTCELQILRFEGL
HKLFDGCESDAGVIFREHVRIKKQLSVTSHRYRFFIIACSVTITISQLGALLLVLAFKSDKTFINSGDLVICSVVQLSGF
FLCLLGAARITHRAQRIVSVATRWHMIVTSASDRSDQGKRLIQDADGTLVSNSADIDADSSDILVSDNSSQDPSSYQTRQ
AFVAYLQHNNGGITLFGFALDRGLLHTLFAFEFSLVMWILSKAVVLS
>XP_034928234.1 uncharacterized protein LOC118059467 [Populus alba]
MINNTSTTSGDTIIDAHCSGPHVTFTKENDQSDQLQANVPLLLQPSYARSKSLLFDELRNFRMSLRWCALDHSSCIGKTV
SYFVFIFLAIIVPIVSSLSIRVPSSAPADDPISYNKLVQVPESALAFIAFFTLFRFFKRYGLRQLLFLDGLQDDSLFVRQ
GYSRELDKAFRYLACILLPSFFVELAHKIIFFSTVKIWLPYNISPHSIPLNSIMFVLVLASWVYRTGVFLLVCVLFRLTC
ELQILRFEGLHKLFEGCGSGAGVIFREHVRIKKQLSLTSHRYRFFIISCLVTITVSQFGALLLVLGFNTQKSFFNSGDLV
ICSAVQLSGFFLCLLGAARITHRAQRIVSIATRWHMNVTSAFARVDQGKNHLPEADGSLAFNAGDSESDSSDFFIAISSQ
DPCSFQTRQALVAYLQHNNGGITLFGFALDRGLLHTLFAFEFSLGMWIMSKVVVLS
>XP_010250800.1 PREDICTED: uncharacterized protein LOC104592942 isoform X1 [Nelumbo nucifera]
MAEAHIQTEQTPAQTPLLDPEQTQEEVEKDTQLDQALQRLETVLCFLGFHQSSLLSILFSWFIFLLVGVSIPVVALQISR
CSDCERYQINKFELHILVSEACLAAVSLLCVSHNLRKYGIRKFLFVDRYHGHMSRFRKEYIRKIEDFFCLLVLWMLPCFL
LKTAREVIRAIYVRHESWWQSVAIFLALVVSWTYLTTIFLSACLLFSLVCNLQIIHFEDYGMLLERNHDVSVFIEEHIRL
RHHLSKISHRFRIYLLLAFLVVTASQFVTLLQTTGYHGISFINGGDFAVSSIVQVVGIVLCLHAAAKISHRAQGIASVAS
RWHALLTCSSTDASQLRVSNSMGNLEASNQVGSISINYSESDLESVDYLPFSTNSQLASYMSTYHKRQAFVLYLQSNPGG
VTIFGWTVDRALINTIFFIELSLVLFVLGKTIVFTTK
>XP_011002963.1 PREDICTED: uncharacterized protein LOC105109832 [Populus euphratica]
MINNTSTTSGDTLIDAHCSDRHVTFTKENDQSDQLQANVPLLLQPSYARSKSLLFDELRNFRMSLRWCALDHSSCIGKTV
SYFVFIFLAIIVPILSSLSIRVPSSAPADDPISYNKLVQVPESALAFIAFFTLFRFFKRYGLRQLLFLDGLQDDSLFVRR
GYSRELDKAFRYLACILLPSFFVELAHKIIFFSTVKIWLPYNISPHSIPLNSIMFVLVLASWVYRTGVFLLVCVLFRLTC
ELQILRFEGFHKLFEGCGSGADVIFREHVRIKKQLSLTSHRYRFFIISCLVTITVSQFGALLLVLGFSTQKSFFNSGDLV
ICSAVQLSGFFLCLLGAARITHRAQGIVSIATRWHMNVTSAFARVDQGKNHVPEADGSLAFNAGDSESDSSDFFIAISSQ
DPCSFQTRQALVAYLQHNNGGITLFGFALDRGLLHTLFAFEFSLGMWIMSKVVVLS
>XP_021635303.1 uncharacterized protein LOC110631696 isoform X1 [Hevea brasiliensis]
MADPHLQIDQQPRPPVHTPLLPPTHNNTNNHHDGRRQDQETDLDQALEGLETFLTLLGFNQSSVLSFLLSWTVFILIGVS
LPVMILELSKCGGCEKYQIKDFELDIVASQACLAAVSLACLSHSLRKYGIRKFLFLDRRSGPIMARFGHKYVQQMKDSLR
LLILWSLPCFILKVVREVIRVLYVQHESWWLSAAILFGLILSWGYVSTISLSASILFHLVCNLQVIHFDDYAKLLERESD
VLVFIEEHIHLRYHLSKISHRFRIFLLLQFCVVTASQIVTLFQTTGYSGIITVINGGDFAVSSIVQVVGISICLHAATKI
SHRAQGIASIVSRWHALATCISSDASHQMRVSNSAGNLEAANQLNSLHLSYSESDLESVDYIAMPTNTQLASNMSSYHRR
LAFVLYLQNNPGGITIFGWTVDRALINTIFFIELTLVTFVLGKTIVFTSK
>XP_021809612.1 uncharacterized protein LOC110753110 isoform X1 [Prunus avium]
MANPCLKTEEPPAQNTPLLDSNHNNNHHQGVEEGYKDTQLDQTLQWLETSLTLLGFSQSSFLSLAMSWTALVLIGVMLPV
LAVELFNCSDCEKYQIKSFELVIVGSQACLATVSLLCLSHNLRKYGLRRFLFVDRYSGHMLRFRNDYIKQIKGSLRLLIW
WALPCFLLKTVREVVRMIYVRHDSWGVSVAILLALVLSWAYVSTITLTASILFHLVCNLQVIHFDDYARLLERESDVLIF
MEEHIRLRYHLSKISHRFRIFLLLQFLVVTASQFVTLFETTGYSGKITLINGGDFAVSTIVQVVGFSLSLHAATRISHRA
QGIASVASRWHALVTCSSNETSQNRNSNSALNLEAANTLNSLHISYSESDLESVDYVAMPTNTQLASYMSSYHRRQAFVM
YLQTNYGGITIFGWTVDRGLLNTIFFIELSLITFVLGKTLVFSST
>XP_028755214.1 uncharacterized protein LOC114714632 [Prosopis alba]
MEDETRVFLPKTKQASDFFDHEGPELRKFRSYLRWVYVDHSNYCRAAVSWTVFFVVAFVIPLLSHFLLLCPDCDSDHTRP
YHIPVQISLSVFATLSFLCLSRWDRKYGLRRFLFLDKVIYEADKIQEGYAEQLQRTMKLILLWGLPSFLAECAYKIWWFA
SGASELPYYGNIYVSAIVLCALELFSWLYRTSIFFLVCVFFRLICCLEILKLEEFAQVFQKETEVASILVEHLKHRRNLR
IISHRFRFFILSSLLLVTASQLIFLLMTTRTGADVDILRAGELALVSITLVSGLYILLRSATKITHKAQSTTGLAAKWHI
CATINSFDNEGETPRVPEQIASTPVLDANALLGSDEDEVGDEEDELDNTKLVPIYAHTISFHKRQALVTYMENNRAGITV
YGFMLDRTWLHSIFAIQLALCLWLLNKTIGV
>XP_034213401.1 uncharacterized protein LOC117625919 [Prunus dulcis]
MRNDGREALLNRNKLGRCVSHKQDELKSFRSYIWWMCVDQSNAWKACISWTIFILFGIVVPAISHFVFACAICDGKHKRP
YDCVVQLSLSSVATVSFLCLSWFVRKFGLRRFLFFDKLYNESETVRREYTEQLNRSLKLLCIFVMPCFAAESAYKIWWYA
SEATQIPFLGNVYMSAAIACSLELCSWLYRTTVFFLVCVLFRLICYLQILRLQDFATVFQVESDVGSVLSEHLRIRRHLT
IISHRYRGFILWSLILVTGSQFALLLITTRSGATANLDVYRSGELALCSITLVTGVLILLRSATKITHKAQAVTCLATKW
HVCATLDSFDANEGDSPTTNPIAANGRVFPVASSSGDSDSDLASDDQDELENAKLDLSYSYSTISYQKRQALVTYLENNR
AGITIYGFTFDRTTLHTIFMLELSLILWLLGKTVGI
>XP_027338898.1 uncharacterized protein LOC113852738 [Abrus precatorius]
MEEERGSLVPKNKENTSYIALDGTELRNFRSYLRWVYVDHSNVYKAGLSWSIFFILAFVVPVLSHFLLDCDTTCDPDHTR
PYHVPVQISLSVLATLSYISLSFWDRKYGFSKFLFLDKLSDDSLKIQKGYAEQMQGTMKLILRWGLPCFIVECAYKIWWY
ISGSPQIPYYGEIYVSSIILCTLELCSWLYRTSIFFLVCVLFRLICYLQIFRLDDFAQVFQRQTEVGSILLEHLRIRRNL
RIISHRFRCFILGSLILVTASQLIFLLMVTKPRADVDVLKAGELGLVSITLVSGLFLLLRSATKITHKAQSITCLAAKWH
ICATINSFDNIDGETPVSAQAIATNIISWGSSDDDDVGDEEDEVDNTKLLPIYTQTISFHKRQALVTYMENNRAGITVYG
FMLDRTWLHSIFGIQLALCLWLLNKTVGI
>XP_007211685.1 uncharacterized protein LOC18781317 [Prunus persica]
MRNDGREALLNRNKLGRCVSHKQDELKSFRSYIWWMCVDQSNAWKACISWSIFILFGIVVPAISHFVFACAICDGKHKRP
YDCVVQLSLSSVATVSFLCLSWFVRKFGLRRFLFFDKLYNESETVRREYTEQLNRSLKLLCIFVMPCFAAESAYKIWWYA
SEATQIPFLGNVYMSAAIACSLELCSWLYRTTVFFLVCVLFRLICYLQILRLQDFATVFQVESDVGSVLSEHLRIRRHLT
IISHRYRGFILWSLILVTGSQFALLLITTRSGATANLDVYRSGELALCSITLVTGVLILLRSATKITHKAQAVTCLATKW
HVCATLDSFDANEGDSPTTNPIAANGRVFPVASSSGDSDSDLASDDQDELENAKLDLSYSYSTISYQKRQALVTYLENNR
AGITIYGFTFDRTTLHTIFMLELSLILWLLGKTVGI
>XP_024445556.1 uncharacterized protein LOC18107565 [Populus trichocarpa]
MINNTSTTSGDTLIDAHCSGPHVTFTKENDQSDQLQANVPLLLQPSYARSKSLLFDELRNFRMSLRWCALDHSSCIGKTV
SYFVFIFLAIIVPIVSSLSIRVPSSAPADDPISYNKLVQVPESALAFIAFFTLFRFFKRYGLRQLLFLDGLQDDSLFVRQ
GYSRELDKAFRYLACILLPSFFVELAHKIIFFSTVKIWLPYNISPHGIPLNSIMFVLVLASWVYRTGVFLLVCVLFRLTC
ELQILRFEGLHKLFEGCGSGAGVIFREHVRIKKQLSLTSHRYRFFIISCLVTITVSQFGALLLVLGFNTQKSFFNSGDLV
ICSAVQLSGFFLCLLGAARITHRAQGIVSIATRWHMNVTSAFARVDQGKNHVLEADGSLAFNAGDSESDSSDFFIAISSQ
DPCTFQTRQALVAYLQHNNGGITLFGFALDRGLLHTLFAFEFSLGMWIMSKVVVLS
>XP_007226694.1 uncharacterized protein LOC18789525 [Prunus persica]
MANPGLKTEEPPAQNTPLLDSNHNNNHRQGLEEGYKDTQLDQTLQWLETFLTLLGFSQSSFLSLAMSWTALVLIGVLLPV
LAVELFNCSGCGKYQIKSFELVIVGSQACLATVSLLCLSHNLRKYGLRRFLFVDRYSGHMLRFRNDYIKQIKGSLRLLVW
WALPCFLLKTVREVVRMIYVRYDSWGVSVAILLALVLSWAYVSTITLTASILFHLVCNLQVIHFDDYARLLERESDVLIF
MEEHIRLRYHLSKISHRFRIFLVLQFLVVTASQFVTLFETTGYSGKITLINGGDFAVSTIVQVVGFSLSLHAATRISHRA
QGIASVASRWHALVTCSSNETSQNRNSNSALNLEAANRLNSLHISYSESDLESVDYVAMPTNTQLASYMSSYHRRQAFVM
YLQTNYGGITIFGWTVDRGLLNTIFFIELSLITFVLGKTLVFSST
>XP_016162433.1 uncharacterized protein LOC107605169 [Arachis ipaensis]
MNPTNEEPTIDINSSRRRVSFADDEEEPNHNNNIPLLLQPSYERSKSMMHDELRNFRISLKWCALDHSSCFGKLISYVVF
IFLAVVVPLLTSIFVRVPASSPEDDPISFNKLVQVPESTLAIIAFFTLSCFFRRYGLRQLLFLDMLRDDSSYVRRGYKVE
LDKSFRYLAYIMLPSFFLELAHKIIFFSAVKISAPHLNPTFPLNSTAFVLVLVSWLYRTLVFLVLCVLFRLTCELQRLRF
EGVHKLFEGCGSDASLIFGEHVRIRKQLWLTSHRYRFFIIGCLVTITVSQLGALLLVLASKSDKTFFNSGDLLICSAVQL
SGFMLCLVGAARITHRAQGIVAIATRWHLLVTIASAESQHCKAQIPDGLASDNSDSDSSDIRISVIPQQLSTFQIREALV
TYLQHNKGGITLYGFTLDRGLLHTLFAFELSLVLWILSKVVVLS
>XP_009769724.1 PREDICTED: uncharacterized protein LOC104220540 [Nicotiana sylvestris]
MEEGETGLLQITTSKEALSSGYSIHENSAEIKKIKSALTWVFLDQSNIWRAGLSWSLFFILTIGVPLVSHFVFACESCDS
MHQRPFDAVVQVSLSLFATLSFVSLSSFSRKYGIRRFLFLDRLYEDSEKVQQEYTQQLHRSMKILSAFVLPSFIAESIYK
IWWFSSGGTQIPYLYNAALSNTFVCILLICSWLYRISISFLVCVLFRLISCLQIFRLEDFAQVFEKESDVATIMIEHLRI
RRNLRVISHRFRVFILSTLILVTVSQFLALLLTTEPSSTVNIFTAGELALSSITLVTGLFMCLRSAAKITHKAQAVTSLA
AKWHACATISSFDDIDNETPTGQSATTQVVYPINSSWDTDEEGDGDDVLDNTNMVPVHAHTISYQKRQALVSYFEHNRAG
ITVYGFMLDRTWLHTIFAIQLSLTLWILNKTIGIS
>XP_022731184.1 uncharacterized protein LOC111285830 [Durio zibethinus]
MEPSTNCGDVTMNCSISDVGHGDETNYFNSPLLLQPSYARSKSLLCDELRSFRISLRWCALDHSSCKGKFISYFMFVFLT
VFVPLISSLSVSLQVPSSALTTDTTGFNLLVQFPESGLAFLGFLTLCCFFRRYGLRQLLFLDALQQDTTFVRRGYTRELD
KAFRHLAFILLPSFFVEVAHKIIFFSTVKISLPYVSSGFPLNSIAFVLVLWSWVYRTGVFLLVCVLFRLTCELQILRLQG
LHKMFDGCGSDAGDIFQEHVRIRKQLSVTSHRYRFFIIASLVVITVSQFVALLMVLASKSDKNFFNSGDLLVCSAVQLSG
FFLCLLGAARITHRAQGMASVATRWHMNMTCATAGVEQGKVVLHNRDADVALDPHSSQSKFNESDTDDSSDIFISISTQH
PTSNYQARQALVSYLQHNNRGITLFGYALDRGLLHTLFAFEFSLVMWILSKVVVLS
>XP_038704779.1 uncharacterized protein LOC120000735 [Tripterygium wilfordii]
MGDNNIEVPQPPLQTPLLQESNLSQENHHQQEVTRDEGTDLDRNLRRLETFLTFLGFNQSSPLSFILSWTVFVLVGVVLP
IVILELPNCEGCDEYQIKDFELDIVASQACLAAVSLICLSHNLRKYGIRKFLFVDRSSGHMDRLRNLYIRQISESMRLLI
WGSVPCFILKVSREVIRGLYIRHESWWQSVAILLGLILSWTYVSAIFLTASTLFHLVCNLQVIHFDDYAKLLERESDVLV
LMEEHIRLRYHLSKISHRFRIYLLLEFVVVTASLFMTLFQTTGYSGIITAINGGDFAVSSVVQVIGIIISLHAATKISHR
AQNIASLASRWHALAACCPADASQLRTSNSAGNIQAASLPNLLHINYSESDLESLDYVSMPTDSRLISYMSSYYKRHAFV
IYLQMNPGGITIFGWTVDRGLLNTIFFLELTLVTFVLGKTIILSTT
>XP_002311725.1 uncharacterized protein LOC7494783 isoform X1 [Populus trichocarpa]
MADAHVIHFQTEHQPPPHTPLLDDDDTNNKNSNSKSTPNHNPQQQNQGISFPNQNINQALEKLEAYLSFLGFNQSSLKSF
LLSWAAFLLVGVLLPVALLELSQCSGCDKYQIKDFELDIVASQACLAAVSLICLSHNLRKYGIRKFLFVDRFGGHISRFS
LLYIRQIKDSLRLLILWSLPCFILKVAREAIRVSYVRHESWLMSTAVLIGLIISWSYVSTISLSASILFHLICNLQVIHF
EDYAKLLERDCDVLVFIEEHTRLRYHLSKISHRFRIFLILQFCVVTASQFVTLFRITGYRGIITGINGGDFAVSSTVQVV
GIILCLHAATKISHRALGIASIASRWHALATCGQNDTSQLRVSNSTGNLEAANLQNSARINYSESDLESFDYIAMPTNMQ
LASYMTSYHKRQAFVLYLQNNPGGITIFGWTVDRGLINTIFFIELSLITFVLGKTIVFSS
>XP_031123599.1 uncharacterized protein LOC116026255 [Ipomoea triloba]
MAESFVRVDESSLLEATPLLPPLPQKPGNQEKQGNGEEIEGRDHESTDLDKALQRLEWFLGALGFNQSSVLRILVSWGLF
LVLGLAIPVVILELSDCRGCQKGQIKSFEIDIVVSQACLAAVSLLCASHNLRKYGIRKFLFVDRYSGHVERFSEEYIKKI
SDSIRLLVLWVLPCLGLKTAREIIRVLYVHQESLWHSTAILLAFILSWTYTAAIFLSVCVLFHLVCNLQIIHFDDYANLL
ERESDVLLLIKEHMRLQYNLSKISHRFRIFLLLEFTIVTGSQFVTLFQTTAYHGIITCVNGGDFAVSSIVQVVGVILCLN
AASKISHRAQGIGSLASRWHALATCSSSEVTNAHITSSFYRMSSESDLESVDFMMMPTNTQLASSMTSYQKRQSLVMYLQ
SNRGGITIYGWTVDRGLINTIFFIELSLILFVLGKTIVFTGPGWFVSRNRRKSEWFSS
>XP_009418874.1 PREDICTED: uncharacterized protein LOC103998968 [Musa acuminata subsp. malaccensis]
MPRGDGGGDSAFLLQSAKSLPLCGEPEDEDVELRGLRTFLRWMCLDQSDRCRAAVSWSVFLLLAVAVPALSHFALSYSPE
RRPYDLVAQVSLTSAAALSFFTLSELTRRYGLRRFLFLNKLPAESGRVRLAYAAQLRRSSRLLACFVAPCFAAEFAYKLS
WYAVGAGRVPFVGNQTVSGCVACALELASWIYRTANFFLVCVLFRLICHLHILRLQDFAAVFQEESDVEVVLKEHLRVRR
QLKVISHRFRSFILLGMILVTASQFAATLVTLRPHSDDNLFNTGELALCSVVLVTGLFVCLRSAAKITHKAQALTSHATK
WHVCATIDSFTVEPETSHEVAFAVGEGAADSSYEEESSEEDDLEGTNVLRPHVRTITFQKRQALVTYLENNRAGITIFGF
TLDRAWLHTIFMLEVVLFLWLLGKTIGIS
>XP_021755676.1 uncharacterized protein LOC110720900 isoform X1 [Chenopodium quinoa]
MAEDEVLISKHQNKSYNRSLSHANDELCTVRSYLRYMCVDQSTIFNIILSWTVFIIFTIIVPAFSHFYLGCQACDAKHHR
PYDGIVQLSLSSIATLSFLCLSKFVRKFGVRRFLFFDKLVHESNSVRSHYTSQLDRSLNILCIFVIPCFVAECAYKVWWY
ATGASRIPFLGNVILSDVVACSLELISWIYRTLVFFLVCVLFRLICYLQILRLKDFASVFEVDSDVASILIEHLRIRRHL
RIISHRYRAFILFSLILITLSQLTFLVLTTKPNADMSIFRAGELALCSVTLLAGLMIILRSATKITHKAQAITALSAKWH
VCATIDSFVTSETELPGANHTNAGLFDPRSLDSDDDDAGSEEDDVDTTKLLPAYAYSTISFQKRHALVTYFEKNRAGITL
YGFMLDRTWLQLIFGVELSLVLFLLKKTINF
>XP_006382205.1 uncharacterized protein LOC18100793 isoform X1 [Populus trichocarpa]
MINTSTASGDTLIDIHSSGRHVTFPDENNQSNQLRASVPLLLQPSYARSKSLLFDELRNFRISLKWCALDHSTCIGKFVS
CFIFVFLAIILPIVSSLSIRVPSSAPANDPISYNKLVQLPESVLALISFFSLFRFFKRYGLRQLLFLDDLQEDSLFIRRG
YSRELDKAFRYLACILLPSFFVEVAHKIIFFSTVKIWLPCNVFPGNIPLNSIMFVLVLASWVYRTGVFLLVCVLFRLTCE
LQILRFDGLHKLFDGCESDAGVIFREHVRIKKQLSFTSHRYRFFIISCLVTITVSQFGSLLLVLGFNNEKNFFNSGDLVI
CSAVQLCGFFLCLLGAARITHRAQGIVSMATRWHMIVASASASARIDQGKSHVPEADGTLASNTEDSESDSSDNFIAISS
QDPCSFQTRQALVAYLQHNNGGITLFGFALDRGLLHTLFAFEFSLVLWILSKVVVLS
>XP_030542008.1 uncharacterized protein LOC115749367 isoform X1 [Rhodamnia argentea]
MADPHAAAAAEPPVQAPLLVQDQSRGNHLPPRRHEEEEDDEDPHLDQTLHKLEMFLSFLGFNQSTVLRTLLSWTAFVLIG
VVLPVIVLELSDCSDCEQYQIKNFELDIVASQACLAAFSLLCLSHNLRKYGIRKFLFVDRYSGQMSRFRDEYIKQIKGSL
RLLILWSLPCFVLKTVREVVRLVYIDRESRWLSVYILFSLVISWTYVSTISLSASTLFHLVCNLQVIHFDDYGKLLERET
DVLVFIEEHIRLRYYLSKISHRFRIFLLLEFLVVTASQFITLFQITGYSGLVTVINGGDFAVSTIVQVVGISLCLHAATR
ISHRAQGIASIASKWHALMTCGSTGSASLRGSDNVGSKEPMNAFSSIHIDYSESDLESLEYVGMPTSTQLATYMSTYHKR
QALVMYLQTNPGGITLYGWTVDRALINTIFFIELSLVTWVLGKTIVFSSS
>XP_031279151.1 uncharacterized protein LOC116137597 [Pistacia vera]
MEDESRSLVISRNRATFTHLDYPGVELKSFTSCLKWVCVDQSNIWKAILSWSIFFLLAIGSPLVSHFFLLCSTCDKKHQR
PYDSIVQLSLSVFATISFLSLSSWARKYGVNRFLFLDKLPEESERVKQGYAAQLRRSMKLLCIFVLPCFTFECAYRIWWY
ATGASEIPYYINLYASDIIACTLQLLSWLYRISIYILACILYQLICYLQIIKMDDFAQVFQKETEVGSILKEHLRIKRNL
RVISHRFRRFILLSLLLVTASQFISLLMTTRSSANNNIFEAGELALCSISLVTGLFICLRSATKITHKAQSITSLAAKWH
VCATINSFDDLDGETPTAENGSSQVFPVDAYCISDDEEGEGDEDDLDNTRMYPIYANTISFQKRQALVTYLENNKAGITV
YGFMLDRTWLHTIFGIQLALLLWLLNKTLVSWT
>XP_047961213.1 uncharacterized protein LOC125206003 [Salvia hispanica]
MAEAHIQIEVEDSRISHENAPLLKNSDENQQSEPSGVRENDKETLLDKTLQRLDLFITLLGYNQSSVGRFLVSWGVFLVF
GVVLPVVMLELSNCPGCEKGQIKSFEIGIVVSQASLAASSMLCFSHNLRKYGVRKFLFVDRYSGYVERFSAQYVQKISGS
LRLLVVWVIPCCLLKTAREIIRIMYVHHESQWQSVAILIAFVLSWTYVTIIILSACVLFHLVCNLQIIHFEDYGKLLERE
SDVVALLQEHARLRYYLSKISHRFRIYLLLQFVIVTASHFMFLFQTTGYSGIITFINGGDFAVTSIVQVAVIILCLNAAA
KISHRAQGIGGLASRWHALVTCSVDDSSQFRNSNYSGNYEATAEKLVSLHVDYSESDLESLDFMSTPTNIQLASYMSSYH
KRLALVMYLQSNPGGITIFGWTVDRGMINTIFFIELSLVTFVLGKTIVIT
>XP_020221742.1 uncharacterized protein LOC109804336 [Cajanus cajan]
MEDERGSLLHKEEEPALDGAIELRNFRSYLRWVYVDHSNVIKACLSWSVFFTLAFVVPILSHFLLSCPTCDQDHSRPYHI
PVQISLSALATLSFISISSWDRKYGLSKFLFLDKLSDESPKIQRGYSEQMQGTMKLILRWGLPCFIVECAYKIWWYVSGS
SQIPYYGDIFMSSIILCALELCSWLYRTSIFFLVCVLFRLICYLQILRLDDFARVFQQETEVESILLEHLRMRRNLRIIS
HRFRGFILSSLLLVTASQLIFLLMVTKPHADVDIIKAGELALVSITLVSGLFLLLRGATKITHKAQSITGLASKWHICAT
INSFDNIEGETPSTAHAISAQAIAANISWGSSDDEVGDEEDELDNTKLLPIYTQTISFHKRQALVTYLENNRAGITVFGF
MLDRTWLHSIFGIQLALCLWLLNKTVGV
>XP_030499628.1 uncharacterized protein LOC115714988 [Cannabis sativa]
MAEPHVKTESQTIQIPLLTSNQEEREGENEDLSEALEGLEKFLALLGFNQACYLSLALSWTVFLVIGVLVPVLVLEFSDC
PSCEKYQIKNFELQIVATQACLAAVSLLCLSHNLRKYGIRRFLFVDRHSGHMVRFRKDYVKQISGSLRLLVLWALPCFIL
KTAREIVRVYYINRGSWWVSTAILLALVVSWTYVSTISLTASILFHLICNLQAIHFDDYGKLLERESDVLVFIEEHIRLR
YHLSKISHRFRIFLVLQFLVVTTGHVVTLFQTTGYRGIVTFVNGGDFAVSSIVQVVGIIVCLHAATRISHRAQGIASLAS
RWHALVTCGSNDSSYHRASNNNMLNMEAVQALNSLDLSYSESDLESLDYVSMPTNTQLVSYLSSYHRRQAFVMYLQTNPG
GITIFGWTIDRALINTIFFIELTLVTFVLGKTIAFTSK
>XP_021670147.1 uncharacterized protein LOC110657301 [Hevea brasiliensis]
MITSTPSSDAHIDVQFSDRRVMTTTLPDQNNDANVPLLLQPSYARSKSLLFDELRNFRISLKWCALDHSSCIGKFISYLA
STLFTIVVPIISCLSIKVPSDNPISFNKLVQFPESGLALIAFLTLSRFFRKYGLRQLLFLDGLQDDSLFVRRGYSRELDK
AFRLLSCILLPSFLVELAHKITLFSTVKISLPFLISSGVPLNSIMFVLVLASWVYRTGVFLLVCVLFRLTCELQILRFEG
LHKLFDGCESDAGVIFREHLRIKKQLSVTSHRYRFFIIACLVAISISQLGALLLVLAFKSDKTFINSGDLVICSVVQLSG
FFLCLLGAARITHRAQGIVSVATRWHMIVTSASARSDQGKCLVPEADGILVSNTADTDSNLSDILVSDSSQDPSSFQTRQ
AFVAYLQHNNGGITLFGFALDRGLLHTLFAFEFSLVMWILSKVVVLS
>XP_028790512.1 uncharacterized protein LOC114746461 [Prosopis alba]
MANLDSEPEQVPYLTPLLASSSNPNQNDIEVDEAQQEENDEEVRLDQTLRRLETFLTVLGFNQSSVLGFALSWSAFMAVG
VVVPLLALHFSDCSNCEKYQIRNFEMDVVALQACLAAVSLVCLSHNLRKYGLRRFLFVDRHSGQIASFRKDYVKQILESM
RLLVLWLLPCFLLKMAREIIRLIYVRRESWWLSVAILLALTISWTYVSTISLSASILFHLVCNLQVIHFDDYGKLLERES
DVLVFMEEHIRLRYHLSKISHRFRIYLLLQFLVVTTSQFVTLLQITVYGGIISLTNGGDFAVSTLLPVVGIIICLHAATR
ISHRAQNIVSLASRWHALATCTSSDASQLRNSVSLGNLEAANRLNSLYLDYSESDVESLDYIGMSTNTQLASYMASQHKR
QAFVMYLQSNPGGITIFGWTVDRSFVNTIFFIELSLVTFVLGQTIV
>XP_010103194.2 uncharacterized protein LOC21390166 [Morus notabilis]
MADPHAPKKDSPPTPTDQTPLLNSSQNHREEQSGGSRREENDDLSQTLERLDKFLTFLGFNQSCLLSLVLSWAAFLLIGV
LLPVLVLEFSGCPGTEKYQIKEFELDIVASQACLAAVSLLCVSHNLRKYGIRRFLFVDRHTGYMLRLKDDYINQISGSFR
LLVLWALPCFLLKTVREIVRMLYVEQKSGWHSVAILMALVISWAYVSTISLTASIMFHLVCNLQVIHFDDYGKLLERESD
VLVFIEEHIRLRYHLSKISHRFRIFLVLQFLVVTASQFVTLFQTTGYSGFITLVNGGDFAASSIVQVVGIILCLHAATRI
SHRAQGIASLASRWHALVTCGTTDHPSHRGSNNNMQTLEAAQALNSLVLNYSESDLESMDYVAIPTHTQLASYMSSYHRR
QAFVLYLQTNPGGITIFGWTVDRALINTIFFIELTLVTFLLGKTVVFTSK
>XP_003545561.1 uncharacterized protein LOC100783743 [Glycine max]
MNHSKSNDTSIDIEPSNRRVSFAENHPNEQEPPHHHQPYNNSIPLLLQPSYARSKSIIFDELRNFRISLKWCALDHSSFI
GRLISYVTFIFFTIVVPLFTSIFVEVPASAPEDDPISFNKLVQLPESGLAIVAFFTLSSFFKRYGLRQLLFLDALQEDTT
YVRRGYTRELEKAFRYLTYIILPSFFMELAHKIIFFSAVKISAPHISPGFPLNSIVFVLVLVSWVYRTGVFLLVCVLFRL
TCELQKLRFEGVHKLFEGCGSEAGVIFKEHVRIRRQLWVTSHRYRFFIIGCVVTITVSQLGALLLVLASKSDKTFFNSGD
LVICSAVQLSGFFLCILGAARITHRAQGIVAIATRWHMLVTTASAESEHCEAQVSEGLASDDDSDSDDSSNIHVSVIPPQ
LSSFQTRQTLVTYLQHNHGGITVYGYSLDRGLLHTLFAFEFSLVLWILSKVVVLS
>XP_008366458.2 uncharacterized protein LOC103430105 [Malus domestica]
MNGPLNNRAAFRLYKSKNKEQLFFFPIRVLLGFTLYRNPSRLVLYIFYIPLQHFIVSIYNLKLPKQLELNKLTNKLKTKD
DKFIYTNVLSHPPCYFLPPSFLKLTHIHSNQIKHVEELTRHRMEDDTVVDEALLNRSKNKFRRCVSHARDELHSFRSYLR
WMCVDQSSVWRACLSWFMFILFGIVVPAMSHFLFGCAACDSKHKRPYDSVVQLSLSSVASLSFVCLSRFVKKFGLRRFLF
FDKLYDESETVRKGYTAQLNRSLQLLCFFVIPIFAIESVYKIWWYASEATQIPFLGSVYASAAVVCVMELCSWLYRTTMI
FLVCVLFRLICYLQILRLQDFATMFEVDSDVGSVLSEHLRIRRHLRIISHRCRAFILWSLILVTGSQFALLLITTKSSAK
ENLDVYRAGELVLCSITLVTSLLILLRSATKITHKAQAVTCLAAKWHVCATLDSFDAAAAEITSGRVLAEAVGTERGESD
SEEGDADEDELDNTKLIPSYAYSTISFQKRQALVTYFENNRAGITIFGFTLDRTTLHTIFMLELSLVLWLLGKTVGIS
>XP_015959031.1 uncharacterized protein LOC107482957 [Arachis duranensis]
MEDERGSLLPKNNESGFYVTYDGAELRSFRSYLRWVYVDQSNACKSTVSWSIFIFLALVVPICSHFLLDCSDTCDSDHTR
PYHVPVQISLSVFATLSFLCLSGWDRRYGFRKFLFLDKVGDESLKIQRAYAEQMKRTNILILRWGLPCFIAEFAYKIWWY
ASGGSRIPYYGNVYLSSIILCTLELCSWIYRTSIFFLVCVLFRLICYLQIFRLDDFAQVFQRESEVAFILIEHLRIRRNL
RIISHRFRVFILASLILVTASQLIFLLMATRPNADLDILRGGELALVAITLVSGLYILLRSATKITHKAQASTSLAAKWH
ICATVNSFDNIEGETPRVPTPLAQDIAAHISWGSSDDDVGDEEDELDNTKMMPIHTQTISFHKRQALVTYMENNRAGITV
FGFMLDRTWLHSIFAIQLALCLWLLNKTVGV
>XP_010686754.1 uncharacterized protein LOC104900923 [Beta vulgaris subsp. vulgaris]
MEDQERENNNNNHLLSSKTTQKYILHYEDSELKNLRVFLTWACVDQSNPWKTSLSWSVFFLFCIGVPVVAHFVLFCSSCE
DEDHLQPFDSIVELSLSAISILSFLSLTKFAKKYGLKRFLFLDKLCEESERVRQGYTIQLQRSIKILCMFVLPCFVADTA
YKIWWYVTGGPKIPHFGNLVVSHTVACFLEQCSWLYRTSIFFLACVLYRVSCYLQILRLEDFAQVFQLETDVALVLLEHL
RVRRTLRIISHRFRTFLLFTLLLVTASQFASLLVTTKSDSSIDIYTAGELALCSLTLVTGVCICLRSAAKITHKAQAITS
LAAKWHVCATIDSFDVVEGETQITSSTSPLAFPYSAHSESDDEEGDGDDYLDNTKMIPVFANTISYQKRQALVTYLENNR
AGITVYGFMLDRSYLHTIFGVELSLVLWLLSKTVGIS
>XP_030449453.1 uncharacterized protein LOC115671910 [Syzygium oleosum]
MADPHPVAAAAEEPTAQAPLLAQDQSRGNQRPPQPQPQPQQPRREEREDEDPHLDQALHKLEMFLSFLGFNQSTVLGTVL
SWTAFVVIGVVLPVIVLELSDCSDCDEYQIKNFELDIVASQACLAAVSLLCLSHNLRKYGIRKFLFVDRYSGRMSRFRDE
YIKQIKGSLRLLVLWSLPCIVLKTVREVVRLVYIHRESWWLSVYILFSLVISWTYVSTISLSASTMFHLVCNLQVIHFDD
YGKLLERETDVLVFIEEHIRLRYYLSKISHRFRIFLLLEFLVVTASQFVTLFQITGYSGLVTVINGGDFAVSTIVQVVGI
SLCLHAATRISHRAQGIASIASKWHALMTCGFTGAASLRGSDSVGSTEHMNAFSTIHIDYSESDLESLEYVGMPTSTQLA
TYMSTYHQRQALVMYLQTNPGGITLYGWTVDRALINTIFFIELSLVTFVLGRTVVFSSS
>XP_011629187.1 uncharacterized protein LOC18424876 isoform X1 [Amborella trichopoda]
MACRTGEGEEREEEECLFPRERKKAFLRCGSHADDELKSFRRCVGWLCVDQSNPWRTFVSWCVFLLMVVVIPTASPFILS
CSHCEPSHRRTHDTAVQLSLSAVAAASFLSLSKFLRKYGLRRFLFLDNLCFDSEKVRLSYTTQLNSSFKLLSCFVLPCFV
AEAVYKIWWYAYGLAKVPFIGNVYVGDGIACIVELASWMYRMSIFFMVCVLLRLICHLQILRLQDFGKVFQGESDVGEIL
REHLRVRKQLRVISHRFRAFILLSLLLVTASQFASLLITTKSHSTLTIFRDGDLAICSVVLMTGLLMCLHSAAKITHKAQ
SIVSLAAKWHICATCDSLESMESETTPTAQRIFPATPNGEHTFSLLDNDDDDDIDDSDENDDLVLTAYAQTASFQRREAL
VKYFEHNRAGISVFGFMLDRASLQVIFMIEMSLVLWILGKTVGI
>XP_034199617.1 uncharacterized protein LOC117614815 [Prunus dulcis]
MANPGLKTEEPPAQNTPLLDSNHNNNHRQGLEEGYKDTQLDQTLQWLETFLTLLGFSQSSFLSLAMSWTALVLIGVLLPV
LAVELFNCSGCGKYQIKSFELVIVGSQACLATVSLLCLSHNLRKYGLRRFLFVDRYSGHMLRFRNDYIKQIKGSLRLLVW
WALPCFLLKTVREVVRMIYVRYDSWGVSVAILLALVLSWAYVSTITLTASILFHLVCNLQVIHFDDYARLLERESDVLIF
MEEHIRLRYHLSKISHRFRIFLVLQFLVVTASQFVTLFETTGYSGKITLINGGDFAVSTIVQVVGFSLSLHAATRISHRA
QGIASVASRWHALVTCSSNETSQNRNSNSALNLEAANTLNSLHISYSESDLESVDYVAMATNTQLASYMSSYHRRQAFVM
YLQTNYGGITIFGWTVDRGLLNTIFFIELSLITFVLGKTLVFSST
>XP_021759014.1 uncharacterized protein LOC110723912 isoform X1 [Chenopodium quinoa]
MAEDEVLISKHQNKSYNRSLSHANDELCTVRSYLRYMCVDQSTIYNIILSWTVFIIFTIIVPAFSHFYLGCKACDAKHHR
PYDGIVQLSLSSIATLSFLCLSKFVRKFGVRRFLFFDKLVHESNSVRSHYTSQLDRSLNILCIFVIPCFVAECAYKVWWY
ATGASRIPFLGNVILSDVVACSLELISWIYRTLVFFLVCVLFRLICYLQILRLRDFASVFEVDSDVASILIEHLRIRRHL
RIISHRYRAFILFSLILITLSQLTFLVLTTKPNADMSIYRAGELALCSVTLLAGLMIILRSATKITHKAQAITALSAKWH
VCATIDSFVTSETELPGANHTNAGLFDPRSLDSDDDDAGSEEDDVDTTKFLPAYAYSTISFQKRHALVTYFERNRAGITL
YGFMLDRTWLQLIFGVELSLVLFLLKKTINF
>XP_034920426.1 uncharacterized protein LOC118053305 isoform X1 [Populus alba]
MADAHVIHFQTEHQPPPHTPLLDDDTDNIHSNSKSTPNHNPQQQNQGISIPNQNINQALEKLEAYLSFLGFNQSSLKSFL
LSWAAFMLIGVLLPVALLELSQCSGCDKYQIKDFELDIVASQACLAAVSLICLSHNLRKYGIRKFLFVDRFGGHISRFSL
LYIRQIKDSLRLLILWSLPCFILKVTREVIRVSYVRHESWLMSTAVLIGLIISWSYVSTISLSASILFHLICNLQVIHFE
DYAKLLERDCDVLVFIEEHTRLRYHLSKISHRFRIFLILQFCVVTASQFVTLFRITGYRGIITGINGGDFAVSSIVQVVG
IILCLHAATKISHRALGIASIASRWHALATCGQNDTSQLRVSNSTGNLEAANPQNSARINYSESDLESFDYIAMPTNMQL
ASYMTSYHKRQAFVLYLQNNPGGITIFGWIVDRGLINTIFFIELSLITFVLGKTIVFSS
>XP_025693975.1 uncharacterized protein LOC112795964 [Arachis hypogaea]
MEDERGSLLPKNNESGFYVTYDGAELRSFRSYLRWVYVDQSNACKSTVSWSIFIFLALLVPICSHFLLDCSDTCDSDHTR
PYHVPVQISLSVFATLSFLCLSGWDRRYGFRKFLFLDKVGDESLKIQRAYAEQMKRTNILILRWGLPCFIAEFAYKIWWY
ASGGSRIPYYGNVYLSSIILCTLELCSWIYRTSIFFLVCVLFRLICYLQIFRLDDFAQVFQRESEVAFILIEHLRIRRNL
RIISHRFRVFILASLILVTASQLIFLLMATRPNADLDILRGGELALVAITLVSGLYILLRSATKITHKAQASTSLAAKWH
ICATVNSFDNIEGETPRVPTPLAQDIAAHISWGSSDDDVGDEEDELDNTKMMPIHTQTISFHKRQALVTYMENNRAGITV
FGFMLDRTWLHSIFAIQLALCLWLLNKTVGV
>XP_016197510.1 uncharacterized protein LOC107638668 [Arachis ipaensis]
MEDERGSLLPKNNESGFYVTYDGAELRSFRSYLRWVYVDQSNACKSTVSWSIFIFLALVVPICSHFLLDCSDTCDSDHTR
PYHVPVQISLSVFATLSFLCLSGWDRRYGFRKFLFLDKVGDESLKIQRAYAEQMKRTNILILRWGLPCFIAEFAYKIWWY
ASGGSGIPYYGNVYLSSIILCTLELCSWIYRTSIFFLVCVLFRLICYLQIFRLDDFAQVFQRESEVAFILIEHLRIRRNL
RIISHRFRVFILASLILVTASQLIFLLMATRPNADLDILRGGELALVAITLVSGLYILLRSATKITHKAQASTSLAAKWH
ICATVNSFDNIEGETPRVPTPLAQDIAAHISWGSSDDDVGDEEDELDNTKMMPIHTQTISFHKRQALVTYMENNRAGITV
FGFMLDRTWLHSIFAIQLALCLWLLNKTVGV
>XP_003534739.1 uncharacterized protein LOC100816572 [Glycine max]
MEDERGSLLLPKNMEEHHPAHDRGTTELRNFRSYLRWVYVDHSNVCKAGLSWTVFFTLAFVVPTLSHFLLDCPTCDRDHS
RPYHIPVQISLSVFAALSFISISSWDRRYGFRKFLFLDKLGDESLKIQRGYSEQMQGTMKLIMRWGLPCFIAECAYKIWW
YVSGASQIPHYGSIYVSSIILCTLDLCSWLYRTSIFFLVCVLFRLICYLQILRLDEFARVFQRETEVGSILLEHLRMRRN
LRIISHRFRGFILASLLLVTASQLIFLLMVTKPHADVDILKAGELALVSITLVSGLLILLRGATKITHKAHSITGLAAKW
HICATINSFDNIEGETPTTAHAISAQAIATNISWGSSDDDEVGDEEDDLDNTKLLLPIYTQTISFHKRQALVTYLENNRA
GITVFGFMLDRTWLHSIFGIQLALCLWLLNKTVGV
>XP_006483640.1 uncharacterized protein LOC102622682 isoform X2 [Citrus sinensis]
MKSPKNSGDETRVDIQFNLQQENVPLLLQPSYARSKSLLFDELRNFRISLKWCALDHSSCIGKFISYFAFIFLAIIVPLI
SSLCIKVPSSTQDCAQDGPVSFNKLVQFPESGLALVGFFILSRFFSKYGLRHLLFLDGLQEDSLFVRRGYTRELDKAFRY
LACILLPSFFVELAHKIIYFSTVRVSFPGGGGDPWINSIVMFVLVLASWVYRTGLYLLVCVMFRLTCELHILRFEGLHNM
FEGRRSGSDAGFIFREHLRIRKQLSATSHRYRFFIIASLVVISISQMGALLLILGTHADKSFFSSGELVVCSAVELSGFF
LCVLGAARITHRAQGITSVATRWHMTATCASVGGSDSGKGNAGEAADHDQCRDSTSSSSDSDSSSDINIKVLSSQEPPSF
QIRQALVAYLQHNNGGITLFGFALDRGLLHTIFAFEFSLVLWILSKVVVLS
>XP_024034137.1 uncharacterized protein LOC18056011 [Citrus clementina]
MKSPKNSGDETRVDIQFNLQQENVPLLLQPSYARSKSLLFDELRNFRISLKWCALDHSSCFGKFISYFAFIFLAIIVPLI
SSLCIKVPSSTQDCAQDGPVSFNKLVQFPESGLALVGFFILSRFFSKYGLRHLLFLDGLQEDSLFVRRGYTRELDKAFRY
LACILLPSFFVELAHKIIYFSTVRVSFPGGGGDPWINSIVMFVLVLASWVYRTGLYLLVCVMFRLTCELHILRFEGLHNM
FEGRRSGSDAGFIFREHLRIRKQLSGTSHRYRFFIIASLVVISISQMGALLLILGTHADKSFFSSGELVVCSAVELSGFF
LCVLGAARITHRAQGITSVATRWHMTATCASVGGSDSGKGNAGEAADHDQCRDSTSSSSDSDSSSDINIKVLSSQEPPSF
QIRQALVAYLQHNNGGITLFGFALDRGLLHTIFAFEFSLVLWILSKVVVLS
>XP_019259827.1 PREDICTED: uncharacterized protein LOC109237887 [Nicotiana attenuata]
MEESETGLLQITNSKEALSSGYSIHENSAEIKKIKSALTWVFLDQSNIWRAGLSWSLFFILTIGVPLVSHFVFACESCDS
MHQRPFDSVVQVSLSLFATLSFVSLSSFSRKYGIRRFLFLDKLYEDSEKVQQEYTQQLHRSIKILSAFVLPSFIAESIYK
IWWFSSGGTQIPYLYNAALSNTFVCILLICSWLYRISISFLVCVLFRLISCLQIFRLEDFAQVFEKESDVATIMIEHLRI
RRNLRVISHRFRVFILSTLILVTISQFLALLLTTEPSSTVNIFTAGELALSSITLVTGLFMCLRSAAKITHKAQAVTSLA
AKWHACATISSFDDMDNETPKAQSETPQVVYSINSSWDTDEEGDGDDVLDNTNMVPVHAHTISYQKRQALVSYFEHNRAG
ITVYGFMLDRTWLHTIFAIQLSLTLWILNKTIGIS
>XP_042020053.1 uncharacterized protein LOC121767792 [Salvia splendens]
MAEAHIQIEVEDSRISHENAPLLKNSDENQQSEPSGVRENDKETLLDKTLQRLDLFITLLGYNQSSVVRFLVSWGVFLVF
GVVLPVVMLQLSNCSGCEQGQIMSFEIGIVVSQASLAASSMLCFSHNLRKYGVRKFLFVDRYSGYVERFSAQYVQKISGS
LRLLVVWVIPCCLLKTAREIIRIMYVHHESQWQSVAILIAFVLSWTYVTIIILSACVLFHLVCNLQIIHFEDYGKLLERE
SDVVALLQEHARLRYYLSKISHRFRIYLLLQFVIVTASHFMFLFQTTGYSGIITFINGGDFAVTSIVQVAVIILCLNAAA
KISHRAQGIGGLASRWHALVTCSADDSSQFRNSNYSGNYEATAEKLVSLHVDYSESDLESLDFMSTPTNIQLASYMSSYH
KRLALVMYLQSNPGGITIFGWTVDRGLINTIFFIELSLVTFVLGKTIVIT
>XP_022857325.1 uncharacterized protein LOC111378368 isoform X1 [Olea europaea var. sylvestris]
MAECPIQIRADESRSPLDQTPLLENRQENDNETTLDKTLLQLELFLTILGFNQTTVLSFVLSWGFLLLIGISLPVVILEL
SNCPGCEKGQIKTFEIDIVISQACLAAASLVCVSHNLRKYGIRKFLFVDRYSGHVERFGDQYIQKISNSMRLLVLWVLPC
FILKSAREVIRILYVRHESWWHSVAILFALILSWTCVTTIFLSACILFHVVCNLQIIHFEEYGKLLEREHDCLVLIQEHA
RLRFYLSKISHRFRIYLLLLFLIVTISQFVTLFQTTEYNGMITFINGGDFAVSSIVQVIGIILCLNAAAKISHRAQAVGA
RASRWHALMTCSATDSSLLRTSNSMGNLNAANMSGSLCMNYSESDLDSLDFVVGPTNTQLASYMSSYHKRLALVMYLQSN
PGGITIFGWTVDRGLINTIFFIELSLVTFVLGKTIIDPS
>XP_020204405.1 uncharacterized protein LOC109789781 [Cajanus cajan]
MNPSKLNDTRIDIEPSNRRVSFAENHANEEEPPHHQHQTNCNSSVPLLLQPSYARSKSMIFDELRNFRISLKWCALDHSS
CVGKLISYVTFIFFTIVVPLLTSIFVQVPASSPEDDPFSFNKLVQLPESGLAMIAFFTLSSFFRRYGLRQLLFLDALQED
TSYVKRGYTRELEKAFRYLTYIMLPSFLVELAHKIIFFSAVKVSLPHTRSGLPVNSIAFVLVLVSWVYRTGVFLLVCVLF
RLTCELQKLRFEGVHKLFEGCGSEAGEIFKEHVRIRRQLWVTSHRYRFFIIGCVVTITVSQLGALLLVLASKAHKTFFNS
GDLLICSAVQISGFFLCILGAARITHRAQGIVAMATRWHMLVTTASAESEHCKTQVSEGLASDSDSDDSSNIHVSAIPQL
SSFQTRQTLVTYLQHNHGGITVYGYSLDRGLLHTLFAFEFSLVLWILSKVVVLS
>NP_001240036.1 uncharacterized protein LOC100809035 [Glycine max]
MEDARGSSLLLPKNMEEHNPTHDHGTTELRNFRSYLRWVYVDHSNVCKAGLSWSVFFTLAFVVPTLSHFLLDCPTCDRDH
SRPYHIPVQISLSVFAALSFISISSWDRRYGFRKFLFLDKLGDESLKIQRGYSEQMQGTMKLILRWGLPCFIAECGYKIW
WYVSGASQIPHYGNIYVSSIILCTLDLCSWLYRTSIFFLVCVLFRLICYLQILRLDEFARVFQRETEVGSILLEYLRMRR
NLRIISHRFRGFILASLLLVTASQLIFLLMVTKPYADVDILKAGELALVSITLVSGLLILLRGATKITHKAHSITGLAAK
WHICATINSFDNIEGETPTTANAISAQAIAANISWGSDDDEVGDEEDELDNTKLLLPIYTQTISFHKRQALVTYLENNRA
GITVFGFMLDRTWLHSIFGIQLALCLWLLNKTVGV
>XP_042064041.1 uncharacterized protein LOC121807790 [Salvia splendens]
MESGVADHDFSSKNKSDSAAQDPNFGLRSYISPLKWLFLDHSSLWRAGLSWSIFFVLNICVPIVSHFLYSCSTCDPAHQR
PFDAIVQLSLSSFAAISFFCLSSFARTYGFRKFLFLDRLGDESDKIQQGYAQQFNRSMKLLLAFVLPCFLADSVYKIWWF
STVGTQIPYLYNIYLSKAVMCTLLMCSWLYRISICYVVCILFRLTCYLQVLKLEGYAQVFERESDVASILTRHLRIRRNL
RVISHRFRRFILLTLITVTMSQFISLLVTLEPSSRVDICTAGELALCSITLVTGLFICLRSAAKITHKAQAITSLAAKWH
ACSTMSSLDEMYDETPRAQNSSMGTVYPVTLDWDSDKEGDEDDELNDTSSVHNYANTISYQKRQALAKYFEHNKAGVSVY
GFMLDRTRLHTIFAVHLSLTLWILNKTIGVS
>XP_021632520.1 uncharacterized protein LOC110629734 [Manihot esculenta]
MADTHLQIDQESLPPSQTPLLPPTHNNNKSHHRSRRQDQGTDLDQALKGLETFLTFLGFNQSSALSFVLSWTAFIVIGVL
LPVVILELSKCGDCKKYQIKDFELDIVASQACLAAVSLACISHSLRKYGIRKFLFVERCAGHGMARFSHKYVQQIKDSLR
LLVLWSLPCFILKVVREVIRVLYVQHESWWLSAAILFGLILSWVYVSTVSLSASILFHLVCNLQVIHFDDYAKLLERESD
VLVFIEEHIHLRYHLSKISHRFRIFLLLEFCAVTASQFVTLFQTTGYSGIITVINGGDFAVSSIVQVVGIILCLHAATKI
SHRAQGIASVVSRWHAMATCASIDSSHQLRVSSSMGNLEAANSLNSLHFSYSESDLESLDYIAMPTNTQLASHMASYHKR
LAFVLYLQNNPGGITIFGWTVDRALINTIFFIELSLVTFVLGKTIVFTTK
>XP_011029654.1 PREDICTED: uncharacterized protein LOC105129344 isoform X1 [Populus euphratica]
MADALVIHFQTEHQPPTHTPLLDDDTNNKNSNSKSTPNHNPQQQDQGISIPNQDIDQALEKLEAYLSFLGFNQSSLKSFL
LSWVAFMLIGVLLPVALLELSQCSGCDKYQIKDFELDIVASQACLAAVSLICLSHNLRKYGIRKFLFVDRFGGHLSRFSL
LYVRQIKDSLRLLILWSLPCFILKVVREAIRVSYARHESWLMSTAVLIGLIISWSYVSTISLSASILFHLICNLQVIHFE
DYAKLLERDCDVLVFIEEHTRLRYHLSKISHRFRIFLILQFCVVTASQFVTLFRITGYSGIITGINGGDFAVSSIVQVVG
IILCLHAATKISHRALGIASIASRWHALATCGQNDTSQLRVSNSTGNLEAANPQNSARRNYSESDLESFDYIAMPTNMQL
ASYMTSYHKRQAFVLYLQNNPGGITIFGWIVDRGLINTIFFIELSLITFLLGKTIVFSS
>XP_021969991.1 uncharacterized protein LOC110865093 [Helianthus annuus]
MADDIETETLVTISNGKSKSNYWIINTLESRSFSWILIDQSNPWKSALSWLIFFIFSICVPILAHIVYQCNTCDYSHRRP
FDLIVQLSLSICSTLSFISLSAFARKYGLRRFLFLDKLSDVSLKVRDAYSHQLHRSMKLLCSFIIPCFLADSAYKIWWFS
SGGKQIPYIYNIYISHTLACTLLLSSWLYRTSLFYLVCVLFKLTCSLQILRLDDFAKVFERKADVGLILMEHLAIRRTLR
IISHRFRAFILSTLILVTVSQFASLLVTTETGSLVNLSTAGELALCSVTLVSGLFICLRSAAKITHKAQAVTSLAAKWHT
CATIDSFDDVGPTEDTPVANVSDRANYNFNAHMDSDMDEGDEDEIDNTKMLPIYRDTISYQKRQALVSYFENNRAGITVF
GFMLDRTSLHTIFVIEMSLTLWLLNKTIGFS
>XP_002527998.1 uncharacterized protein LOC8282113 [Ricinus communis]
MNPSPTCADTPHPSNLNNQPDHLQQSAVPLLLHPSYARSKSLLFDELRHFRICLKWCALDHSSCLGKFISYSTFIFFAII
LPILSSLSVKLPPSAALRDPISFNTLVQLPESGLALIAFFTLSRFFSTYGLRQLLFLDGLQDDSLFVRRGYSRELDKAFR
YLACILLPSFFVELAHKIIFFSTVEITLPYISLGVPLNSVMFLLVLASWVYRTGVFLLVCVLFRLTCELQILRFEGLHKL
FEGCESDAGAIFKEHFRIKKQLSGTSHRYRFFIIACSVTITITQLGALLLVLAFKSEKNFFNSGDIVICSVVQLSGFFLC
LLGAARITHRAQGIVSIATRWHMMVTSASSRSEQGKCLVRETDDSIQTDDADPPDIFITQDASSFQTRQAFIAYLQHNHG
GITLFGFALDRGLLHTLFAFEFSLVLWILSKVVVLS
>XP_021294668.1 uncharacterized protein LOC110424433 [Herrania umbratica]
MENEVQSSLSKSRANPGYITQEGLELKSFRLCLYWVCLDQSSLWGVGLSWSVFFVLAVGVPIVSHFVLLCSNCDEEHQRP
YDALVQLSLSSFAAISFISLSSWARKYGIRRFLFLDKLCDVSDKVRQGYAKELQKSMKLLCIFVLPCFAAESAYRIWWYA
TGASQIPYLGNYYVSDIIACTLQLSSWLYRTATFILACILYQLTCHLQILRLEDFAQAFQKETEVGSILAEHLRIRRNLR
IISHRFRLFLLLSLVFITASQFIALFMTTRTSTTVNFYEAGELALCSISLVTGLFICLRSATKITHRAQSITSLAAKWHV
CATINSFDDADGETPTEQIVSSQMLPAGVDWESEEEEDGEDDLDNTNLVPIFAHTISFQKRQALVTYLEHNRAGITVFGF
MVDRTGIHTIFVIELALLLWLLNKTIANLT
>XP_017406455.1 PREDICTED: uncharacterized protein LOC108319730 [Vigna angularis]
MNPSKPNNTRIDIEPSNRRVSFAENNPDEELSSHQHQSLNNTVPLLLQPSYARSKSMIFDELRNFRISLKWCALDHSSCV
GKLISYVTFIFFTILVPLLTSIFVEIPSSAPEDDPFSFNKLVQLPESALAIISFFTISSFFRRYGLRQLLFLDALQEDTN
YVRRGYTRELEKAFRYLTYIILPSFLVELVHKIIFFSAVKISGPDIRPGFPLNSIVFVLMLVCWVYRTGVFLLVCVLFRL
TCELQKLRFEGVHKLFEGCGSEAGVIFKEHVRIRRQLWVTSHRYRFFIIGCVVTITVSQLGALLLVLASNSHKTFFNSGD
LVICSAVQLSGFFMCILGAARITHRAQGIVAIATRWHMLVTTASAESEHCKSQVSEGLASDTDSDDSSNIHVSVIPPQLS
SFQTRQTLITYLQHNHGGITVYGYSLDRGLLHTLFAFEFSLVLWILSKVVVLSK
>XP_048231029.1 uncharacterized protein LOC8277958 isoform X5 [Ricinus communis]
MLKYVQRIHQTNNFADSIHAPRFPCLVTDSDIDKVSKAMENEGGVSFLSQKKENLAYFFNDGIEMKSFRLCLKWVCLDQS
NIWKTGLSWSFFFLLAIGIPIVSHFFLLCSDCDSKHQRPYDAVVQLSLSIFAIVSFLSLSSWSHKYGLSKFLFLDKLDDE
AERIRRGYKEQLQKSMKLLCIFVLPCLTAEAAYRIWWYTTGATQIPYFENKYVSDTIACILQLCSWAYRISIYILVCIIY
RLICYLQILRLEDFAQVFQMESDVGSILKEHLRIRRNLRVISHRFRRFILLSLVLVTASQLISLLVTTRSTANNNIFEAG
ELLLCSINLVTGLFICLRSATKITHKAQSITSLAAKWHVCATINSYDDMEGETPTNQSASIRQVFPIDIDWVLDDDDDDG
DDDPDSSTKLVPIFAHTISFQKRQALVTYLENNRAGMTVYGSMMDRTWLHTIFGIELALLLWLLNKTIVNWT
>XP_031128498.1 uncharacterized protein LOC116030401 [Ipomoea triloba]
MDNDEETEILLRLSKSALISSSFHEISNAREVKRLMSALAWLFLDQSNLWRAGLSWSLFFILTIGVPLVSYLVFSCDACD
SKHQRPFDAIVQLSLSVFATISFISLSCFARRYGVRKFLFLDRLCEENDKVQQGYTLQIHSSLKILASFVLPTFLADCAY
KIWWFGTGGAQIPYFYNMFLSNVVVCILLLCSWLYRIAILFLVCVLFRLICHLQILRLDGFAQVFEKESEVSAILIEHLR
IRRNLRVISHRFRLFILSTLIVVTASQFVSLLVTTESNSHANIFAAAELGLCSMTMVTGLFICLRSAAKITHKAQSVASL
AAKWHACATLSSFDDQFGDETPVDRTGTPPAIHPVDADWENDDDEEGDGDDELDNTNMVPVHARTISYHKRQALVTYFEH
NKAGITVYGFMLDRTWLHTIFVIQLSLTLWILNKTIGIS
>XP_025659583.1 uncharacterized protein LOC112755604 [Arachis hypogaea]
MNPTNEEPTIDINSSRRRVSFTDDAEQEPNNNNNIPLLLQPSYERSKSMMHDELRNFRISLKWCALDHSSCFGKLISYVV
FIFLAVVVPLLTSIFVRVPASSPEDDPISFNKLVQVPESTLAIIAFFTLSCFFRRYGLRQLLFLDMLRDDSSYVRRGYKV
ELDKSFRYLAYIMLPSFFLELAHKIIFFSAVKISAPHLNPTFPLNSIAFVLVLVSWLYRTLVFLVLCVLFRLTCELQRLR
FEGVHKLFEGCGSDASLIFGEHVRIRKQLWLTSHRYRFFIIGCLVTITVSQLGALLLVLASKSDKTFFNSGDLLICSAVQ
LSGFMLCLVGAARITHRAQGIVAIATRWHLLVTIASAESQHCKAQIPDGLASDNSDSDSSDIRISVIPQQLSTFQIREAL
VTYLQHNKGGITLYGFTLDRGLLHTLFAFELSLVLWILSKVVVLS
>XP_021665526.1 uncharacterized protein LOC110654002 [Hevea brasiliensis]
MITSTTSADTLNDAQFSNRHLTALPDQNNEAAHANVPFLLQPSYAMSKSLLFDELRNFRISLKWCALDHSSCIGKFISYF
TFIFFTIIVPTISSLSIKVPSSSAASDDPISFNNLVQFPESGLALMAFLTLSRFFRRYSLRQLLFLDGLQDDSLFVRRGY
SRELDKAFRYLACILLPSFFVELAHKIIFFSSVKISLPCMSSGVPMNSIMFVLVLASWVYRTGVFLLVCVLFRLTCELQI
LRFEGFHKLFDGCESYAGVIFREHVRIKKQLSVTSHRYRFFIIACLVTITISQLGALLLVLAFKSDKTFVNSGDLVICSV
VQLSGFFLCILGAARITHRAQGVVSIATRWHMIVTSSSARSDQGKCIVPEVDETLVSKSAVTDADSSDILVSTSSQNPSS
FQTRQAFVAYLQHNNGGITLFGFALDRGLLHTLFAFEFSLVLWILSKVVVLS
>XP_019171872.1 PREDICTED: uncharacterized protein LOC109167303 [Ipomoea nil]
MEDDEETEIILRLSKTALISSSYHEISNAREVKRLMSALAWLFLDQSNLWRAGLSWSLFFILTIGVPLVSYLVFSCDACD
SKHQRPFNAIVQLSLSVFATISFISLSCFARRYGVRKFLFLDRLCEENDKVQQGYTLQIHSSLKILASFVLPTFLADCAY
KIWWFVTGGGQIPYFYNMILSNVVICILLLSSWLYRIAISFLVCVLFRLICHLQILRLDGFAQVFEKESEVSAILIEHLR
IRRNLRVISHRFRLFILSTLIVVTASQFVSLLVTTESKSHAHIFAAAELGLCSMIMVTGLFICLRSAAKITHKAQSVASL
AAKWHACATLSSFDEFGDETPVDRTGTGTPQAIHPVDADWENDDEEGDGDDELDNTNMVPVHAHTISYHKRQALVTYFEH
NKAGITVYGFMLDRTWLHTIFVIQLSLTLWILNKTIGIS
>XP_015971731.1 uncharacterized protein LOC107495151 [Arachis duranensis]
MNPTNEEPTIDINSSRRRVSFADDAEQEPNNNNNIPLLLQPSYERSKSMMHDELRNFRISLKWCALDHSSCFGKLISYVV
FIFLAVVVPLLTSIFVRVPASSPEDDPVSFNKLVQVPESTLAIIAFFTLSCFFRRYGLRQLLFLDMLRDDSSYVRRGYKV
ELDKSFRYLAYIMLPSFFLELAHKIIFFSAVKISAPHLNPTFPLNSIAFVLVLVSWLYRTLVFLVLCVLFRLTCELQRLR
FEGVHKLFEGCGSDASLIFGEHVRIRKQLWLTSHRYRFFIIGCLVTITVSQLGALLLVLASKSDKTFFNSGDLLICSAVQ
LSGFMLCLVGAARITHRAQGIVAIATRWHLLVTIASAESQHCKAQIPDGLASDNSDSDSSDIRISVIPQQLSTFQIREAL
VTYLQHNKGGITLYGFTLDRGLLHTLFAFELSLVLWILSKVVVLS
>XP_042023665.1 uncharacterized protein LOC121770953 [Salvia splendens]
MAEDHIQIEVEDSRISHENAPLLKNSDENQQSEPSGVRENDKETLLDKTLQRLDLFITLLGYNQSSLVRFLVSWGLFLVF
GVVLPVVMLQLSNCPGCEKGQIMSFEIGIVVSQASLAASSMLCFSHNLRKYGVRKFLFVDRYSGYVERFSAQYVQKISGS
LRLLVIWVIPCCLLKTAREIIRIMYVRHESQWQSVAILIAFVLSWTYVTIIILSACVLFHLVCNLQIIHFEDYGKLLEIE
SDVVALLQEHARLRYYLSKISHRFRIYLLLQFVIVTASHFMFLFQTTGYNGIITFINGGDFAVTSIVQVAVIILCLNAAA
KISHRAQGIGGLASRWHALVTCSADDSSQFRNSNYSGNYEATAEKLVSLHVDYSESDLESLDFMSTPTNIQLASYMSSYH
KRLALVMYLQSNPGGITIFGWTVDRGLINTIFFIELSLVTFVLGKTIVIT
>XP_045805278.1 uncharacterized protein LOC123898386 [Trifolium pratense]
MEEERETSFLSMGKENSGLYQDGTELRRFRAYLRWVYVDQSNLSKAGISWSVFFTLAYVVPILSHFLLDCSTTCDADHGR
PYHIPVQISLSVIATLSFISLSQWDRKYGFSRFLFLDKLTDESLKIQRGYAHQMKRTMKLILLWGLPCFIAECVYKIWWY
VSGSSQIPYYGNIYVSSIIMCTLELCSWLYRTSIFFLVCVLFRLIGYLQIQRLDEFAPVFQRETEVGSILLEHLKIRRNL
RIISHRFRAFILSSLLLVTASQLIFLLMVIKPHADVDVLRGGELGLVSITLVSGLYILLRSATKITHKAQSITGLAAKWH
ICATVNSFDNIDGETPVAHEASAQAMAANISWGTSSDDELGDEEDELNNTKMLPIYTRTISFHKRQALVTYMENNRAGIT
VYGFMLDRTWLHSIFGIQLALCLWLLNKTVGI
>XP_028771328.1 LOW QUALITY PROTEIN: uncharacterized protein LOC114728586 [Prosopis alba]
MANLDSEPEQVPYLTPLLASSSNPNQNGIEVDEAQQEENDEEVRLDQTLRRLETFLTVLGFNQSSVLGFALSWSAFMAIG
VVVPLLALHFSDCSNCEKYQIRNFEMDVVALQACLAAVSLVCLSHNLRKYGLRRFLFVDRHSGQIASFRKDYVKQILESM
RLLVLWLLPCFLLKMAREIIRLIYVRRESWWLSVAILLALTISWTYVSTISLSASXLFHLVCNLQVIHFDDYGKLLERES
DVLVFMEEHIRLRYHLSKISHRFRIYLLLQFLVVTXSQFVTLLQITVYGEIISLTNGGDFAVSTLLPVVGIIICLHAATR
ISHRAQTIVSLASRWHALATCTSSDASQLRNSVSLGNLEAATXLNSLYLDYSESDVESLDYIGMSTNTQLASYMASQHKR
QAFVMYLQSNPGGITIFGWTVDRSFVNTIFFIELSLVTFVLGQTIV
>XP_047155920.1 uncharacterized protein LOC124826987 [Vigna umbellata]
MNPSKPNNTSIDIEPSNRRVSFAENNPDEELSSHQHQSLNNTVPLLLQPSYARSKSIIFDELRNFRISLKWCALDHSSCV
GKLISYVTFIFFTILVPLLTSIFVEIPSSAPEDDPFSFNKLVQLPESALAIISFLTISSFFRRYGLRQLLFLDALQEDTN
YVRRGYTRELEKAFRYLTYIILPSFLVELVHKIIFFSAVKISGPDIRPGFPLNSIVFVLVLVCWVYRTGVFLLVCVLFRL
TCELQKLRFEGVHKLFEGCGSEAGVIFKEHVRIRRQLWVTSHRYRFFIIGCVVTITVSQLGALLLVLASNSHKTFFNSGD
LVICSAVQLSGFFMCILGAARITHRAQGIVAIATRWHMLVTTASAESEHCKSQVSEGLASDTDSDDSSNIHVSVIPPQLS
SFQTRQTLITYLQHNHGGITVYGYSLDRGLLHTLFAFEFSLVLWILSKVVVLSK
>XP_027933267.1 uncharacterized protein LOC114188821 [Vigna unguiculata]
MDDERGSFLPNNKDEHLLPLDGRTELKNFRSYLRWVYVDHSNVCKAGFSWSVFFTLAFVVPVLSHFLLDCPTCDQDHSRP
YHIPVQISLSVFAALSFISISSWDRKYGFSKFLFLDKLGDESLKIQRGYSEQMQGTMKLIMRWGLPCFIAECGYKIWWYV
SGVSQIPYYGNIYASSIILCAFELCSWLYRTSIFFLVCVLFRLICYLQILRLDEFARVFHRETEVGSILLEHLRLRRNLR
IISHRFRVFILSSLLLVTASQLIFLLMVTRPHADVDIMKSGELAFVSITLVSGLFLLLRGATKITHKAHSVTGLAAKWHI
CATINSFDNIDGETPTTAQAISAQAIAANISWGSSDDEVGDEEDELDNTKLMPIYTQTISFHKRQALVTYLENNRAGITV
FGFTLDRTWLHSIFGIQLALCLWLLNKTVGV
>XP_014522249.1 uncharacterized protein LOC106778774 [Vigna radiata var. radiata]
MNSSKPNNTSIDIEPSNRRVSFAENNPNEELPSHQLQPLNNTVPLLLQPSYARSKSMIFDELRNFRISLKWCALDHSSCV
GKLISYVTFIFFTILVPLLTSIFVEIPSSSPEDDPFSFNKLVQLPESGLAVISFFTISSFFRRYGLRQLLFLDALQEDTN
YVRRGYARELEKAFRYLTYIILPSFLVELVHKIIFFSAVKISGPNITPGFPLNSIVFVLVLVCWVYRTGVFLLVCVLFRL
TCELQKLRFEGVHKLFEGCGSEAGVIFKEHVRIRRQLWVTSHRYRFFIIGCVVTITVSQLGALLLVLASNSHKTFFNSGD
IVICSAVQLSGFFMCILGAARITHRAQGIVAIATRWHMLVTTASAESEHCKSQVSEGLASDTDSDDSSNIHVSVIPPQLS
SFQTRQTLITYLQHNHGGITVYGYSLDRGLLHTLFAFEFSLVLWILSKVVVLSK
>NP_179704.2 Ras guanine nucleotide exchange factor K [Arabidopsis thaliana]
MNPGEDEYFLLHLPNLSNTPLQPSKSLPSDDLRNFRLLLKWCALDHSSSCGKAVSYMMFVVFTLLVPLISCLFIKTPRNR
PSAVMDANSFNVLVQFPESGLAVIGFLTLICFFRIYSLTKLLFLDDSTLVRLGYSRELDKALRYLAYILVPSFLVELVHK
SIFFYSAEVSFPFIKSSCAALNFVMFFLVLFSWVYRTGVFLLVCILFRLTCELQILRFRGLHKLFDRCGSDTIEDVCKEH
VRIKKQLSATSHRYRFFIITAFVVISTSQFVALLLVLASKSEKSFLSSGDLVVCSAVQLSGFFLCLLGAARITHRAQGVV
CIATRWHMALTCASEAVSPESDTDSSDNIYINVSPSLDLSSFFQARQALVEYLRHNNKGITLYGYALDRGLLHTLFAFEF
SLVMWILSKVVVLS
>XP_024993888.1 uncharacterized protein LOC112527449 [Cynara cardunculus var. scolymus]
MADSKETLLITTINHKINTKSNYWIIDALESNSFSWIFPDQSDLRKAGLSWSIFVLLAICVPILSHFAFQCSACDQHHRR
PFDWIVQSSLSVFSAISFVSLSYFSRKYGLRRFLFLDKMCDVSDKVRQGYSDQLHKAMKFFCAFVIPCFLADSIYKIWWF
ISGAHQIPYISNIYLSHTLACILLLGSWLYRTSLFFLVCVLFKLTCSMQIFRLQDFAKVFEKQGDVGLILMEHLSIRRTL
RIISHRFRGFVLSTLILVTASQFASLLVMTRTGSLVNISTAGELMLCSLTLVSGLFICLRNAAKITHKAQSVTSLAAKWH
TCATVDSFDDMDPTDETQSPSANITSERSNNHFDAHQCSDNEEGDEDELDNTKLVPIYRHTLSYQKRQALVTYFENNRAG
ITVFGFMLDRTYLHTIFAIEMSLTLWLLNQTIGFS
>XP_020265532.1 uncharacterized protein LOC109841080 [Asparagus officinalis]
MGKEKPLLPSKSVAFARCVSRPDDELKWFRSCLRWMCVDQSTTCHTLVSCSLFFLLAIVVPVMSHFFLVLPEYYRPYDTV
VQLSLTAASLLSFFCLSASFRKYGLRKFLFLDKICGDSERVRVGYSVELNRSFRILSFFVLPCFVAECGYKVWCYCAGAR
RISFLGNAIASDILACILELASWLYRTAIFLLVCVLFCLICHLQILRLQDFTKVFQEESDVASILQEHLRIRRHLMVISH
RFRKFIIGVLTIVTVSQFAALLLTTRPSAVVTLFDTGELALSSIGLVTGLLICLCSAAKITHKAQAIKSHATKWHVSATI
DFSIADPDTPSEFIASSHSFPEPNHANGEDSDESEEGDEDELEATKIVQPNATTISYQKRQALVTYLENNMAGITLFGFM
LDRGYLHAVFMFQLSLILWLLGKTIGIS
>XP_042058035.1 uncharacterized protein LOC121802428 isoform X1 [Salvia splendens]
MESGVADHDFSSTNKSDSAAQDPIFGLRSYISPLKWLFLDHSNLWRAGLSWSIFFVFNICVPIVSHFLYSCSTCDPAHQR
PFDAIVQLSLSSFAAISFFCLSSFARTYGFRKFLFLDRLGDESDKIQQGYAQQFNRSMKLLLAFVLPCFLADSVYKIWWF
STVGTQIPYFYNIYLSKAVMCTLLMCSWLYRISICYVVCILFRLTCYLQVLKLEGYAQVFWRESDVASILTRHLRIRRNL
RVISHRFRRFILLTLVTVTMSQFISLLVTTEPSSRVDICTAGELALCSITLVTGLFICLRSAAKITHKAQAITSLAAKWH
ACSTMSSLDEMYDETPRAQNSSIGTVYPVTLDWDSDKEGDEDDELNDTSSVHNYANTISYQKRQALAKYFEHNKAGVSVY
GFMLDRTRLHTIFAVHLSLTLWILNKTIGVS
>XP_019435146.1 PREDICTED: uncharacterized protein LOC109341660 isoform X2 [Lupinus angustifolius]
MLLFPLINFIFSLFFSKTNPTMNSSIEVANETSIIDIDFSNRRVSFDDEKHPHDEEETQYHQPNVPLLLQPSYARSKSMI
FDELRNFRVSLKWCALDHSSCVGKLISYMVFIFLAIIVPLLTSLFVRVPASSHEDDPISLNKLVQLPESGLAIIAFFTFS
RFFRRYGLRQLLFLDVLQYDTAYVRRGYTRELEKSFRYLSYIILPSFVVELGHKIIFFYAVKISAPHISPGFPLNSIVFI
FVLVSWVYRTGLFLLVCVLFRLTCELQILRFEGLHKLLEGYGSDAGVIFKEHLRIRKQLSVTSHRYRIFIIGCLVTITIS
QFGALLLVLGSKSAKTFFNSGDLVICSVVQLSGFLLCLFGAARITHRAQKIVSIATRWHMLVTNAFAELEQCKTEVPEEL
ATDTDSDSSDICISVIPQQFSSFQTRQSLVTYLQHNNGGITLYGFALDRGLLHTLFAFEFSLVLWVLSKVVVLS
>XP_007147672.1 hypothetical protein PHAVU_006G144700g [Phaseolus vulgaris]
MEDERGIFLANNKDEHLALDRTAELKNFRSYMRWVYVDHSNVWKAGFSWSVFFTLAFVVPILSHFLLDCPTCDQDHSRPY
HIPVQISLSVFAALSFISISSWDRKYGFSKFLFLDKLGDESLKIQRGYSEQMQGTMKLIFRWGLPCFIAECGYKIWWYVS
GVSQIPHYGNMYVSSIILCTFELCSWIYRTSLFFLVCVLFRLICYLQILRLDEFARVFHRETEVGSIMLEHLRMRRNLRI
ISHRFRGFILSSLLLVTASQLIFLLMATKPHADVDIMKAGELALVSITLVSGLFLLLRGATKITHKAHSVTGLAAKWHIC
ATINSFDNIEGETPTSAHAISAQAIAANISWVSSDDEEGDGEDELDNAKLIPIYTQTISFHKRQALVTYLENNRAGITVF
GFMLDRTWLHSIFGIQLALCLWLLNKTIGV
>XP_014517108.1 uncharacterized protein LOC106774585 [Vigna radiata var. radiata]
MEEEIGSFLPNNKDELLPLDGKTELKNFRSYLRWVYVDHSNVCKAAFSWSVFFTLAFVVPILSHLLLDCPTCDQDHSRPY
HIPVQISLSVFATLSFISISSWDRKYGFSKFLFLDKLGDESLKIQRGYSEQMQGTMKLILRWGLPCFIAEFAYKIWWYVS
GVSQIPHYGNIYVSSIILCTFELCSWLYRTSIFFLVCVLFRLICYLQILRLDDFARVFHRETEVGSILLEHLRLRRNLRI
ISHRFRVFILSSLLLVTASQLIFLLMVTRAHADVDIMKSGELALVSITLVSGLFLLLRGATKITHKAHSVTGLAAKWHIC
ATINSFDNIEGETPTTAQAISAQATAANISWGSSDDEVGDEEDELDNTKLLPIYTQTISFHKRQALVTYLENNRAGITVF
GFMLDRSWLHSIFGIQLALCLWLLNKTIGV
>XP_004486201.1 uncharacterized protein LOC101488219 [Cicer arietinum]
MEDERGSNRLAMNKENPGYLSPDGSELRRFRSYLRWLYVDQSNLWKACISWSLFFTLAFVVPILSHFLLDCSTTCDEDHR
RPYHVPVQISLSVFATLSFISLSEWDRRYGFSRFLFLDKVSDESLKIQRGYARQMKRTMKLILLWGLPCFIAECVYKIWW
YISGSSQIPHYGEIYVSSIILCTLELCSWLYRTSIFFLVCVLFRLIGYLHIQRLDEFASVFQRETEVGTILLEHLRIRRN
LRVISHRFRAFILSSLLLVTASQLIFLLMVIKPHADVDILRGGELGLVSITLVSGLYILLRSATKITHKAQSITGLAAKW
HICATINSFDNVDGETPTAHDTASAQAMAANITWGSSDDEIGDEEDELDNTKLLPIFTHTISFHKRQALVTYMENNRAGI
TVYGFMLDRSWLHSIFGIQLALCLWLLNKTVGI
>XP_008227040.1 PREDICTED: uncharacterized protein LOC103326578 [Prunus mume]
MADDIMVDEALLNRSKNKFKRCVSHTQDELKSFRSYLRWMCVDQSNAWRACLSWFVFFLFGIFVPAMSHFVFGCGTCDSK
HKRPYDSVVQLSLSSVASLSFVCLSRFVKKFGLRRFLFLDKLYDESETVRRGYTAQLDRSLKLLCIFVIPCFVADGAYKI
WWYASEARQIPFVGNVYASAAVACIMELCSWLFRTTVIFLVCVLFRLICYLQILRLQDFATMFEVDSDVGSVLSEHLRIR
RQLTIISHRCRAFILWSLILVTVSQFALLLITTKSSTMVNLDVYRAGELVLCSITLVTGLFILLRSATKITHKAQAVTCL
AAKWHVCATLDSFDAATAQNASGRSLPVVVGSEEHGESDNEEVDVEEDELDNTKLIPSYAYTTISFQKRHALVKYFENNR
AGITIFGFTLDRTTLHTIFMLELSLVLWLLGKTVGIS
>XP_015882345.1 uncharacterized protein LOC107418182 [Ziziphus jujuba var. spinosa]
MAVPHTQAENPATQTPLLDPSRTVLQQEEPNDDQLNHFLHRLETFLRVFGFCQYSFVSVTLSWVWFLILGVGVPLLFIEI
SYCSDCERYQVKSFELQILVSESFAAAISLICISHNLRKYGFRRFLFVDRYHGHMTQFREEYIQKINGFFRLLAVCALPC
FLLKAVREAFRIRYIHHLSWWQSVVALFAVLVSWTYSNIIFLSGSVLFNLVCNLQVVHFENYGRLLERDLDVSVYIEEHI
RLTHHLSKISHRFRIFLLMEFLVVTASQFVYLLQTTGNRGIINFVNGGDFAVSSIVELVGIIICLHAAAKISHRAQGLAS
VTSRWHALVTCNSNDASQLGIPNNGGNTEPTNPPAAASLSISYSESDLEAADFVPEPTNTQLVSSMSSYHKRQAFVIYMQ
TNPRGATVFGWTIDRALIGTLFFLELSLVLFVLGKTITFSTK
>XP_021285708.1 uncharacterized protein LOC110417596 isoform X2 [Herrania umbratica]
MAVPPAQAQETATAQTNIPLLEPSTQLEEDRDDTQLSSSLHRLETFLRLLGFCQYSVFSFSISWFLFLLLGITLPLLIIL
LSYCSGCYKYEIKSFELEILVSQFLVSAISLFCISRNLRKYGIRKFLFVDRYHGHVEQFRGEYAKKIDDFFRLLAVWILP
CFIVKAAREVTRVVYAYHDSWWRSVVMLTVLLVSWIYSTVIYLSGSGLFNLVCNLQVIHFENYGKLLERDSDVSVYMEEH
IRLTHYLSKISHRFRIFLLLEFLVVTASQVVALLETTGNRGIINFINGGDFAVISIVELIGIIICLHAAAKISHRAQGLA
SVASRWHALVTCNSNDTSQSVLISNDDGGLEGAPLPVPMPISYSETDLEAVDYVPVPTNTQMASYMSSYHKRQAFVMYLQ
FNPGGATVYGWKIDRALISTIFFIELSLVLFVLGKTITFTTS
>XP_034212890.1 uncharacterized protein LOC117625446 [Prunus dulcis]
MADDIVVDEALLNRSKNKFKRCVSHTQDELKSFRSYLRWMCVDQSNARSACLSWFVFFLFGIFVPAMSHFVFGCGTCDSK
HKRPYDSVVQLSLSSVASLSFVCLSRFVKKFGLRRFLFLDKLYDESETVRRGYTAQLDRSLKLLCIFVIPCFVADSAYKI
WWYASEARQIPFVGNVYASAAVACIMELCSWLYRTTVIFLVCVLFRLICYLQILRLQDFATMFEVDSDVGSVLSEHLRIR
RQLTIISHRCRAFILWSLILVTVSQFALLLITTKSSTMVNLDVYRAGELVLCSITLVTGLFILLRSATKITHKAQAVTCL
AAKWHVCATLDSFDAATAQNGSGRSLPVVVGSEEHGESDNEEVDVEEDELDNTKLIPSYAYSTISFQKRHALVKYFENNR
AGITIFGFTLDRTTLHTIFMLELSLVLWLLGKTVGIS
>XP_027939832.1 uncharacterized protein LOC114194007 [Vigna unguiculata]
MNPSKPNNTSIDIEPSNRRVSFAENNPNEEQQPHQLQPINSSVPLLLQPSYARSKSMIFDELRNFRISLKWCALDHSSCI
GKLISYVTFIFFTILVPLLTSIFVEIPTSAPEDDPFSFNKLVQLPESGLAIISFFTISSFFRRYGLRQLLFLDALQEDTN
YVRRGYTRELEKAFRYLTYIILPSFLVELVHKIIFFSAVKISGADSRPGFPLNSIVFVLVLVCWVYRTGVFLLVCVLFRL
TCELQKLRFEGVHKLFEGCGSEAGVIFKEHVRIRRQLWVTSHRYRFFIIGCVVTITVSQLGALLLVLASNSDKTFFNSGD
LLICSAVQLSGFFLCILGAARITHRAQGIVAIATRWHMLVTTASAESEHCKSQVSEGLASDTDSDDSSNIHVSVIPPQLS
SFQTRQTLITYLQHNHGGITVYGYSLDRGLLHTLFAFEFSLVLWILSKVVVLAK
>XP_023742837.1 uncharacterized protein LOC111890981 [Lactuca sativa]
MADSRETLLTAVNNKINIKSNYWIIDALESRGFSWIFFDQSSLWKAGLSWSIFFLLAICVPILSHLVFQCSTCDYNHRRP
FDLIVQSSLSVFSAISFVSLSSFSRKYGLRRFLFLDKMSDVSDKVRHGYSDQLHKAMKFYCAFVVPCFLADAIYKIWWFI
SGAHQIPFISNIYLSHTIACVLLLGSWLYRTSLFFLVCMLFKLTCSLQIFRLDDFAKVFERQGDVGLILMEHLAIRRTLR
IISHRFRGFVLSTLILVTASQFASLLVLTRTGSLVNVSTAGELALCSATLVSGLLICLRYAAKITHKAQSVTSLAAKWHT
CATVDSFDDIDPIDETLSTNITSERQNYNFNPQSHSDSEEGDEDELDNTKLVPVYRHTVSFQKRQALVTYFENNKAGITV
FGFILDRSYLHTIFALEMTLTLWLLNKTIGFT
>XP_042942488.1 uncharacterized protein LOC122276676 isoform X1 [Carya illinoinensis]
MEDEREIIYSRSPQVSGYLDKEGVVELRSFRLCLKWVCLDQSNIWRSGLSWSIFFLLSFGVPLLSNFALSCSSCDDDHTR
PYHSVVQISLSIFATLSFVCLTRWARKFGLRRFLFLDKLSDASDKVQHGYAEQIQRSMKLLLIFILPCFGAVSAYKVWWY
VSGATELPYYGNIYLSDTILCTLELCSWLYRTSIFFLVCFLFRLICYLQILRLEDFAQTFQKETEVGSILLEHLRIRRNL
RIISHRFRAFILSCLVLVTASQLISLLMTIRSSAKVNIFKAGELTICSISLVTGLFICLRSATKITHRAHSITSLAAKWH
ACATINSFDNTDGETPRGQITSAQVFHMSAVWESDDEEGDGDDDLDNTKLVPIFAHTISFQKRQALVTYLENNKAGITVF
GFMLDRTWLHSIFVIQLALLLWLLNKTVVLHHGINSACPKRKRQKP
>XP_007026218.2 PREDICTED: uncharacterized protein LOC18597244 [Theobroma cacao]
MESEAQSSLSKNRANPGYITQEGLELKSFSLCLYWVCLDQSSLWRVGLSWSVFFVLAVGVPIVSHFVLLCSNCDEEHQRP
YDGLVQLSLSSFAAISFISLSSWARKYGIRRFLFLDKLCDVSDKVRQGYAKELQKSMKLLCIFVLPCFAAESAYRIWWYA
TGASQIPYLGNYYVSDIIACTLQLSSWLYRTSIFILACILYQLTCHLQILRLEDFAQVFRKETEVGSILAEHLRIRRNLR
IISHRFRLFLLLSLVFITASQFIALFMTTRTSTTVNFYEAGELALCSISLVTGLFICLRSATKITHRAQSITSLAAKWHV
CATINSFDDADGETPTAQIVSSQMLPAGVDWESEEEEDGEDDLDNTNLVPIFAHTISFQKRQALVTYLEHNRAGITVFGF
MVDRTGIHTIFVIELALLLWLLNKTIENLT
>XP_007214588.1 uncharacterized protein LOC18778754 [Prunus persica]
MADDIVVDEALLNRSKNKFKRCVSHTQDELKSFRSYLRWMCVDQSNARSACLSWFVFFLFGIFVPAMSHFVFGCGTCDSK
HKRPYDSVVQLSLSSVASLSFVCLSRFVKKFGLRRFLFLDKLYDESETVRRGYTAQLDRSLKLLSIFVIPCFVADSAYKI
WWYASEARQIPFVGNVYASAAVACIMELCSWLYRTTVIFLVCVLFRLICYLQILRLQDFATMFEVDSDVGSVLSEHLRIR
RQLTIISHRCRAFILWSLILVTVSQFALLLITTKSSTMVNLDVYRAGELVLCSITLVTGLFILLRSATKITHKAQAVTCL
AAKWHVCATLDSFDAATAQNGSGRSLPVAVGSEEHGESDNEEVDVEEDELDNTKLIPSYAYSTISFQKRHALVKYFENNR
AGITIFGFTLDRTTLHTIFMLELSLVLWLLGKTVGIS
>XP_042490333.1 uncharacterized protein LOC122070274 [Macadamia integrifolia]
MEPTNSSTDSGAATHIDFDYGPTPATVPLLLRPSYPQSKTTAHDELRKFQISLKWCALDHSTTTGKFISYVIFFILAVII
PIVSSLTLKVPASSPTNDLISFNKLVQLPESGLAAIGFFTLSSFFRRYGLRQLLFLDALQDDSPFVRRGYTRELDKAFRH
LAIILLPSFFVEFVHKIVFFSTVKVSIPYVTASMPSNSIMFIAVLASWVYRTGVFLLVCVLFRLTCELQILRFEGLYKLL
EGSGSDAGVIFQEHMRIRKQLSVTSHRYRYFIIGCLVVISVSQLGALMLVLESKSGKSFINSGDVLVCSVVELSGFFLCL
LGAARITHRAQGIVCIATRWHMLVTCASATGSNTTWKDILPVANGADPPPPSPSPPPPSPLASKCSSDSESEVHISFSSQ
DTTSFQTRQTLVTYLQHNNGGITLFGFALDRGLLHTLFAFEFSLVLWILSKVAVLS
>XP_028210185.1 uncharacterized protein LOC114393122 [Glycine soja]
MNHFKPNDTSIDIEPLKRRVSFAEYHPNEQEPPPHQHQPNNNSVPLLLQPSYARSKSVIFDELRNFRISLRWCALDHSSC
AGKIISYATFIFFTIIVPLLASIFVEIPASAPEDDPISFNKLVQLPKSGLAIIAFFTLSGFFKRYGLRQLLFLDALQEDT
TYVRRGYTRELEKAFRYLTCIILPCLFVELAHKIIFFSAVKFSAPHISPGLPLNSIVFVLVLLSWLYRTGVFLLVCVLFR
LTCELQKLRFEGVHKLFEGCGSEAGVIFKEHVRIRRQLWDTSHRYRFFIIGCVVTITISQLGALLLVLASKSDKTFFNSG
DLVICSAVQLSGFFLCILGATRITHRAQGIVAIATRWHMLVTEASSESKQCKARVSEGLASDSDSDDSSNIHVSVIPSQL
SSFQTRQTLVTYLQHNQRGITVYGYSLDRRFLHTLFAFEFSLVLWILSRVVVLS
>XP_003594165.1 uncharacterized protein LOC11443885 [Medicago truncatula]
MEEEREVSFLAMNKENSGIYHDGKELRRFRAYLRWVYVDQSNLCKAGISWSVFFTLAYVVPILSHFLLDCSTTCDADHRR
PYHVPVQISLSVFATLSFISLSKWDRKYGFSKFLFLDKVSDESLKIQRGYAIQMKRTMKLILLWGLPCFICQCVYKIWWY
ISGASQIPYYGEVYVSGIILCTLELCSWFYRTSIFFLVCVLFRLIGYLQIQRLDEFAPVFQRETEVGTILLEHLRIRRNL
RVISHRFRAFILSSLLLVTASQLIFLLMVIKPHADVDILKGGELGLVSITLVSGLYILLRSATKITHKAQSLTGLASKWH
ICATINSFDNIDGETPTALIASAQAMAADISWGSSEDESGDEEDELNNTKMMPIQTRTISFHKRQALVTYMENNRAGITV
YGFMLDRTWLHSIFGIQLALCLWLLNKTVGI
>XP_031271824.1 uncharacterized protein LOC116130226 isoform X1 [Pistacia vera]
MAAPNSSTTQTPLIQTETPPLQQEDVEVNDTQLSKSLDRLETFLRIFGFCQYSFLRFSLSWFCFLLLCVALPLFIIQLSY
CSNCEKYEVKNFELEILISQSLVAAISLLCVSHNLRKYGVRKFLFVDGQHGHLAEFRREYIQKIHGFFKLLGVWILPCFL
LKAAREVIHIVYAHQSWWQSVGIVVALLVSWTYSTIIYLSGSLLFHLVCNLQVIHFENYGKLLERDLDVSVYIEEHVRLK
HHLSKISHRFRIYLLLEFLVVTATQFMSLLETTGNYGIINFINGGDFAVACIVELVGMVICLHAAAKISHRAQGLGSVAS
RWHASITCSSNGASQLGINSNVGSLEAANPSSSIPISYSESDLESGDYVPMATNTQLASYMTMYHKRQAFVTYLQSNSGG
ATIFGWTIDRALINTIFFIELTVVLFVLGKTITFTTK
>XP_015894375.1 uncharacterized protein LOC107428365 [Ziziphus jujuba var. spinosa]
MADPHGKTEKPPVQTPLLVSNENQNNTNISHQHQQQRGEEENDGTPLDQILQRLENFLTFLGFNQTSWLRFSLSWIAFLL
IGVLLPVLVLELTNCSGCEAYQIKDFELDIVASQACLAAVSLLCLSHNLRKYGIRRFLFVDRHSGYMLRFRDDYIKEISG
SLRLLVLWALPCFLLKLVREIMRMVFVDHDSWWLSIAILLALVISWTYVSTISLSASILFHLVCHLQVIHFEDYGKLLER
ESDVLVFIEEHIRLRYHLSKISHRFRIFLVLQFLVVTASQFVTLFQVTGYGGIITLVNGGDFAVSSIVQVVGIILCLHAA
TRISHRAQAIASIASRWHAMLTCSSDTSQHRSSNGVGSLEAVHALNSLAVNYSESDLESLDYIAMPTNTQLASYLSSYHR
RQAFVMYLQANPGGITIFGWTVDRGLINTIFFIELTLITFLLGKTIIFTSE
>XP_009398681.1 PREDICTED: uncharacterized protein LOC103983209 isoform X1 [Musa acuminata subsp. malaccensis]
MARGQAAPLLPARKSGRDDGDDELRGLRSCLRWMCHDQSDAGLAVVSWVAFFVLAVAIPAVSHFVLSYRPDRRPYDLVVQ
LSLSAAAALSFLTLSSATRRYGLRRFLLLDKLPSQSPRVRLAYTAQLRRSFRLLALFVTPCFVAEVAYKSWWYAFSADRI
PFLGNPVATGCVACALELASWIYRTASFFVVCVMFRSICHLQILRLQEFAAVFQEESEVMVVLKEHLRVRRQLRVISHRF
RGFILLGLIMVTASQFAAVFVTTRPHSDDSLFNTGELAICSFALVTGLLICLRGAAKITHKAQALTSHAAKWHVCATIET
FAVDPETPSEAISKASSEFPVTNGDEDSDEEEGSEEDELEGTKIVQSHAHTISFQKRQALVTYLENNRAGITIFGFTVDR
SWLHTVFMLETTLFLWLLGKTIGIS
>XP_023873322.1 uncharacterized protein LOC111985908 isoform X1 [Quercus suber]
MAVPNTQTEPPASAQTPLIILDSNQQELNDTQLNHSLHRLETFIRIFGFCQYSALSATLSWLVFLLLGVALPLSIIELSY
CSDCEKYQIKNFELEILISESLVAAISLLFISHNLRKYGVRKFLFVDRHHGHMTQFREEYIQKINGFFRLLAVWLLPCFL
LKTVRDVIRMVYAHNDSWWQSVATLFASLVSWTYSTTIFLSGSALFNLVCNLQIIHFENYGKLLERDLDVSVYIEEHIRL
KHNLSKISHRFRIYLVLELLVVTASQFVALLETTGNPDIINFINGGDFAVSSIVELVGLIICLHSAAKISYRSLSLAAIS
SRWHALVTCNPNDVSQRGISSNGGNLEAAFPAGSLPINYSESDLESIDYFPVPTNTQMASYISMYHKRQAFVMYMQSNLG
GATIYGWTIDRPLINTVFFLEFSLVLFVLGKTITFTTK
>XP_014622850.1 uncharacterized protein LOC100809035 isoform X1 [Glycine max]
MEDARGSSLLLPKNMEEHNPTHDHGTTELRNFRSYLRWVYVDHSNVCKAGLSWSVFFTLAFVVPTLSHFLLDCPTCDRDH
SRPYHIPVQISLSVFAALSFISISSWDRRYGFRKFLFLDKLGDESLKIQRGYSEQMQGTMKLILRWGLPCFIAECGYKIW
WYVSGASQIPHYGNIYVSSIILCTLDLCSWLYRTSIFFLVCVLFRLICYLQILRLDEFARVFQRETEVGSILLEYLRMRR
NLRIISHRFRGFILASLLLVTASQLIFLLMVTKPYADVDILKAGELALVSITLVSGLLILLRGATKITHKAHSITGLAAK
WHICATINSFDNIEGETPTTANAISAQAIAANISWGSDDDEVGDEEDELDNTKLLLPIYTQTISFHKRQALAIDAVTYLE
NNRAGITVFGFMLDRTWLHSIFGIQLALCLWLLNKTVGV
>XP_043703880.1 uncharacterized protein LOC122653976 [Telopea speciosissima]
MGEPHSRIEEESPAQLPLLVTTQTQEEEEKDYHLDRILHRLDVFLCFFGFHQSSVLGFLLSWAVFLLFGVSVPVVILKLL
SCSNCEKYQIYNFELDIIVSQSCLTAVSLGCISHNLRKYGIRKFLFVDRFHGHMLSFRKEYIEMIEGFFRLLVYWMLPCF
LLKIAHEVIRIIYVYHHSWWQSVGMFLAMILSWAYLTTISLSACLLFNLVCNLQVIHLDNYGKLLERDSDVSVFIEEHLR
LRHHLSKISHRFRIFLLLACLIVTASQVVTLFWVTGSSGIINFINGGDFAVASIVQVVGIVLCLNAAAKISSRVQGIVSV
ACRWHALVTCNSTDASESGFSNSAGNLEAMNSAGSLRINYSESDLESVDYFAPPMNTRPVSYLSTYHKRQSFVTYLQSNP
GGITIFGWVIDRALINTIFFLEFSLVLFVLGKTLVLTTK
>XP_034923542.1 uncharacterized protein LOC118055699 [Populus alba]
MTSSMINTSTASGDTLIDIHSSGRHVTFPDENNQPSQLRAGVPLLLQPSYDRSKSLLFDELRDFRKSLKWCALDHSTCIG
KLVSCFIFVFLAIILPIVSSLSIRVPSSAPANDPISYNKLVQLPESVLALISFFTLFRFFKRYGLRQLLFLDDLQEDSLF
IRRGYSRELDKAFRYLACILFPSFFVEVAHKIIFFSTVKIWLPCNVFPGNIPLNSIMFVLVLASWVYRTGVFLLVCVLFR
LTCELQILRFEGLHKLFDGCESDAGVIFREHIRIKKQLSFTSHRYRFFIISCLVTITVSQFGSLWLVLGFNNIEKNFFNS
GDLVICSAVQLCGFFLCLLGAARITHRAQGIVSIATRWHMIAASASASTRIDQGKSHVPEADGTLASNAEDSESDSSDIF
IAISSQDPCSFQTRQALVAYLQHNNGGVTLFGFALDRGLLHTLFAFEFSLVLWILSKVVVLSK
>XP_042463472.1 uncharacterized protein LOC122046715 [Zingiber officinale]
MPRGRGGGDSAFFLPSTKSMPLYDHADDDDNGDAEIRGFRTFLRWMCLDQSDACRAAFSWLVFLLFAAAVPAFSHFGLFY
AADRRPYDLVAQTSLTAAAALSFITLSALTRRYGLRRFLFLHIRADSDRVRHAYAAEIRRSYRLLAAFVVPCFAAETACK
LAWYGAGAGRVPFFDGHPVAAGCTACALELASWIYRTANFFLVCVLFRLICHLHILRLQDFAAVFEEESDVEAILREHLR
VRRQLKVISHRFRVFILLGMVTVTASQFATALVTLRPNSDDNLFNTGELALCSIVLVTGLFICLRSAAKITHKAQALTSH
ATKWHICATLESFAVDRPSEPVNMATTSSAIEAEEEDDEEGSSEKDELEGTKVLYPHAHTISFQKRQALVTYLENNRAGI
TIFGFTMDRAWLHTIFMLEVVLFLWLLGKTVGIS
>XP_021807783.1 uncharacterized protein LOC110751594 [Prunus avium]
MADDIMVDEALLNRSKNKFKRCVSHTQDELKSFRSYLRWMCVDQSNAWSACLSWFVFFLFGIFVPAMSHFVFSCGTCDSK
HKRPYDSVVQLSLSSVASLSFVCLSRFVKKFGLRRFLFFDKLYDESETVRRGYTAQLDRSLKLLCIFVIPCFVADSAYKI
WWYASEATQIPFVGNVYVSAAVACIMELCSWFYRTTVIFLVCVLFRLICYLQILRLQDFATMFEVDSDVGSVLSEHLRIR
RQLTIISHRCRAFILWSLILVTVSQFALLLITTKSSTMVNLDVYRAGELVLCSVTLVTGMFILLRSAAKITHKAQAVTCL
AAKWHVCATLDSFDVATAQNGSGRSLPGAVGSEEHGESDNEEVDVEEDELDNTKLIPSYAFSTISFQKRHALVKYFENNR
AGITIFGFILDRTTLHTIFMLELSLVLWLLGKTVGIS
>XP_018822634.1 uncharacterized protein LOC108992471 [Juglans regia]
MALPPKQTEASSAHTPLRVDSHQHEEVLDDTQLDHSLLRLETFLRIFGFCQFSFISFTLSWVSFLLLGVALPLALIERSY
CSDCEKYEIKSFEIEILVSESLVAAISLLCISHNLRKYGVKKFLFVDRYHGNMAQFREEYLQKINGFFRLLAVWLLPCFL
LKTAREVIHMFYVHNDSWWQSTATLFALLVSWTYSAIIYLSGAALFNLVCNLQVIHFENYGKLLESDLDVSLYIEEHIRL
KHHLTKISHRFRIFLLLEFLFVTASQFLALVETTGNKGIINFSNGGNFAVCSIVELVGIIIVLQSAAKISHRAQSLASVT
TRWHALLTCNSDNASQMGISNNGRSMEAAIPAGPLLINYSESDLESIDYVPVPTNSQLASNMSLYHKRQALVMYMQSNLG
GVTIFGWTIDRALLNTIFFIELSLVLFVLGKTITFTTK
>XP_039044103.1 uncharacterized protein LOC120183494 [Hibiscus syriacus]
MENEATQDLLPQNRPNPGYATQEGLELKSFRLGLRWFCLDQSSLWKLSLSWSIFFVLAVGSPIISHFLLLCSDCDKQHQR
PYDALVQLSLSSFAAISFVSLSYWARKYGIRKFLFLDKLCDVSDKVRRGYAEELQKSMKLLGVFVLPCFALESAYRIWWY
ATGPSQIPYLGNMIVSDTIACALQLMSWLYRTSIFILACIFYQLTCHLQILRLEDFAQVFQKETEVSSILAEHLRIRRNL
RIISHRFRLFLLLSLLLVTASQFFALLLTTRTTTSVNIYEVGELALCSISLVTGLFICLRSATKITHRAQAITGLASKWH
VCATINTFDDAENETPTNQITSPRMYPAEDDWESDEEDGSDDLDNTKLVPVFAHTISFQKRQALVNYLEHNRAGITVFGF
MVDRTGIHTIFGIELALLLWLLNKTIVNLT
>XP_048231024.1 uncharacterized protein LOC8277958 isoform X1 [Ricinus communis]
MLKYVQRIHQTNNFADSIHAPRFPCLVTDSDIDKVSKAMENEGGVSFLSQKKENLAYFFNDGIEMKSFRLCLKWVCLDQS
NIWKTGLSWSFFFLLAIGIPIVSHFFLLCSDCDSKHQRPYDAVVQLSLSIFAIVSFLSLSSWSHKYGLSKFLFLDKLDDE
AERIRRGYKEQLQKSMKLLCIFVLPCLTAEAAYRIWWYTTGATQIPYFENKYVSDTIACILQLCSWAYRISIYILVCIIY
RLICYLQILRLEDFAQVFQMESDVGSILKEHLRIRRNLRVISHRFRRFILLSLVLVTASQLISLLVTTRSTANNNIFEAG
ELLLCSINLVTGLFICLRSATKITHKAQSITSLAAKWHVCATINSYDDMEGETPTNQSASIRQVFPIDIDWVLDDDDDDG
DDDPDSSTKLVPIFAHTISFQKRQALVTYLENNRAGMTVYGSMMDRTWLHTIFGIELALLLWLLNKTIGRSFVGLLCSCI
NTCLYQLLTFRFVFFCFSPLSELDMKAPGLHLRYKWSNVGRERAYKGKDALANMRNFFYLFIWFLNFVTTPTAIVYGF
>XP_003551145.1 uncharacterized protein LOC100775945 [Glycine max]
MNHFKPNDTSIDIEPLKRRVSFAEYHPNEQEPPPHQHQPNNNSVPLFLQPSYARSKSVIFDELRNFRISLRWCALDHSSC
AGKIISYATFIFFTIIVPLLASIFVEIPASAPEDDPISFNKLVQLPKSGLAIIAFFTLSGFFKRYGLRQLLFLDALQEDT
TYVRRGYTRELEKAFRYLTCIILPCLFVELAHKIIFFSAVKFSAPHISPGLPLNSIVFVLVLLSWLYRTGVFLLVCVLFR
LTCELQKLRFEGVHKLFEGCGSEAGVIFKEHVRIRRQLWDTSHRYRFFIIGCVVTITISQLGALLLVLASKSDKTFFNSG
DLVICSAVQLSGFFLCILGATRITHRAQGIVAIATRWHMLVTEASSESKQCKARVSEGLASDSDSDDSSNIHVSVIPSQL
SSFQTRQTLVTYLQHNQRGITVYGYSLDRRFLHTLFAFEFSLVLWILSRVVVLS
>XP_020229858.1 uncharacterized protein LOC109810727 [Cajanus cajan]
MGFVVGERWELKREKVVEYKIVDSNLGWIIRKTTKMTNLQIQTEEPPQSQTPLLSSNHGVENGDNNDNTKKIEDGHGHGD
NEEESEVEESLARLDRFLTVLGFNQDSVLSLVVSWSVFVAVGVVAPLLALSMCDCAECERYEIQSFEMIIVAFQASLAAV
SLLCLSHNLRKYGLRRFLFVDRYSGQMHCFHRDYVAQISGSMRLLILWVLPCFLLKTVREIIRISYVQHGSWWLSFAIFS
ALIISWTYMSTISLSACILFHLVCNLQVIHFDDYGKLLQRESDVLVFMEEHIRLRYHLSKISHRFRIYLLLEFLVVTASQ
VVTLLQVTGYGEMLTFINGGDFAVSTLVQVVGIIICLHAATRISHRAQGIVSLASRWHAMVTCTSSDASQLRSSASTANL
EAANHLNAIHIDYSESDLESMDYAGMSMNTQWASHMSSHHKRQAFVMYLQTNQGGITIFGWTVDRSLVNTIFFLELSLVT
FVLGQTLI
>XP_017435200.1 PREDICTED: uncharacterized protein LOC108342010 [Vigna angularis]
MEEERGSFLPNNKDELLPLDRTTELKNFRSYLRWVYVDHSNVCKAGFSWSVFFTLAFVVPILSHFLLDCPTCDQDHTRPY
HIPVQISLSIFAALSFISISSWDRKYGFSKFLFLDKLGDESLKIQRGYSEQMQGTMKLILRWGLPCFIAEFAYKIWWYVS
GVSQIPHYGNIYVSSIILCTFELCSWLYRTSIFFLVCVLFRLICYLQILRLDEFARVFHRETEVGSILLEHLRLRRNLRI
ISHRFRVFILSSLLLVTASQLIFLLMVTKAHADVDIMKSGELALVSITLVSGLFLLLRGATKITHKAHSVTGLAAKWHIC
ATINSFDNIDGETPTTAQAISAQAIAANISWGSSDDEVGDEEDELDNTKLLPIYTQTISFHKRQALVTYLENNRAGITVF
GFMLDRSWLHSIFGIQMALCLWLLNKTIGV
>XP_047950236.1 uncharacterized protein LOC125195969 isoform X1 [Salvia hispanica]
MESGVTNTSDPNFGLRTYISPLKWLFLDHSSLWRAGLSWSIFFVLNICVPIVSHFLYSCSDCDPAHQRPFDAIVQLSLSS
FAAISFFCLSSFARTYGFRKFLFLDRLGDESDKIQQGYAQQFNRSMKLLLAFVLPCFLADSVYKIWWFSTVGTHIPYFYN
IYLSKAVMCTLLMCSWLYRISICYVVCILFRLTCYLQVLKLEGYAQVFKRESDVASILTRHLRIRRNLRVISHRFRRFIL
LTLITVTMSQFISLLVTLEPSSRVDICTAGELALCSITLVTGLFICLRSAAKITHKAQAITSLAAKWHACSTMSSLDEMY
DETPRAQNSSIGTVYPVTLDWDSDKEGDEDDELNDTSSVHNYANTISYQKRQALAKYFEHNKAGVSVYGFVLDRTRLHTI
FAVHLSLTLWILNKTIGVS
>XP_010096104.1 uncharacterized protein LOC21395672 [Morus notabilis]
MEDDDDNRDALLSNRSNKKFMRCVSHAQDELQSFRSYLRWMCVDQSSAWTACLSWSMFVLFTVVVPAASHFLIACASCDS
KHARPYDPVVQLSLSAVATLSFVCLSNFVRRYGLRRFLFFDKLWDDSETVRKRYTEQLNRSLKILSIFVVPCFLAESAYK
IWWYASGASQIPFLGNVVVSDFVACVMELCSWLYRTTIIFLVCVLFRLICHLQILRLQDFATVFHVDSDVGSILAEHLRI
RRHLRIISHRFRAFILCALILVTCSQFASLLTSTTIKSRVDFNLFKTGELTLCSMTLLAAILILLRSATKITHKAQAITC
LASKWHICATLDSFDAVDGETPTADATTHQAFPAGAEVESGDDDNDEDGEEDDVDNTKFIPAYAYSTISFQKRQALVTYF
ENNRAGITVFGFTLDRSTIHSIFGLELALVLWLLGKTISAL
>NP_564578.1 extracellular ligand-gated ion channel protein (DUF3537) [Arabidopsis thaliana]
MADIDIAVGKEPLINHENNNNTNKIFNRCVSHQQDELHSFRKYLRWMCVDHSSPWTAILSWTMFIVFTLVVPAISHFLLA
CADCDSYHSRPYDSVVQLSLSSVATVSFLCLTRFVSKYGLRRFLFFDKLWDESETVRRNYTNQLNTSLHIVSYFVIPCFS
AMSAYKIWWYASGGSRIPFLGNAVLSDTVACIMELCSWLYRTTVIFLVCVLFRLICHLQILRLQDFAKLFQIDSDVGSIL
SEHLRIRRHLRIISHRYRSFILCLLILVTGSQFSSLLITTKAYTEVNIYRAGELALCSMTLVTALLILLRSASKITHKAQ
AVTCLAAKWHVCATLESFDQTVESFDQTVETPTLVARNNNDNNNVHDVVTLTESDSDEYGDEEDDLDNNDIIPVYAFSTM
SFQKRQALVSYFENNSAGITVYGFTLDRGTLHTIFGLELSLVLWLLGKTIGIS
>XP_020204397.1 uncharacterized protein LOC109789776 isoform X1 [Cajanus cajan]
MNHSKLNDTSIDIEPSNRRVSFAENHPNEEPPHHQHQTNCNSSVPLLLQPSYARSKSMIFDELRNFRMSLKWCALDHSSC
VGKLISYITFIFFTIIVPLVTSIFVQVPASSPEDDPVSFNKLVQLPESGLAIIAFFTLSSFFRRYGLRQLLFLDALQEDT
SYVKRGYTRELEKAFRYLTYIMLPSFLVELAHKIIFFSAVKVSLPHTRSGLPVNSIAFVLVLVSWVYRTGVFLLVCVLFR
LTCELQKLRFEGVHKLFEGCGSEAGEIFKEHVRIRRQLWVTSHRYRFFIIGCVVTITVSQLGALLLVLASKAHKTFFNSG
DLLICSAVQLSGFFLCILGAARITHRAQGIVAMATRWHMLVTTASAESEHCKTQVSEGLASDSDSEDSSNIHISVIPPQV
SSFLTRQTLVTYLQHNHRGITVYGYSLDRGFLHTLFAFEFSLVLWILSRVVVLS
>XP_030940555.1 uncharacterized protein LOC115965465 [Quercus lobata]
MAVPNTQTELPASAQTPLIILDSNQQEELNDTQLNHSLHRLETFLRIFGFCQYSALSITLSWLVFLLLGVALPLSIIELS
YCSNCEKYQIKNFELEILVSESLLAAISLLFISHNLRKYGERKFLFVDRCHGHMTQFREEYLQKINGFFRLLAVWLLPCF
LLKTVRDVIRMVYAHNDSWWLSVATLFASLVSWTYSTTIFLSGSALFNLVCNLQIIHFENYGKLLERDLDVSVYIEEHIR
LKHNLSKISHRFRIYLVLELLVVTASQFVALLETTGNPDIINFINGGDFAVSSIVELVGLIICLHSAAKISYRSLSLAAI
SSRWHALVTCNPNDVSQRGISSNGGNLEAAISAGSLPINYSESDLESIDYFPVPTNTQMASYISMYHKRQAFVMYMQSNL
GGATIYGWTIDRPLINTIFFLEFSLVLFVLGKTITFTTK
>XP_019435145.1 PREDICTED: uncharacterized protein LOC109341660 isoform X1 [Lupinus angustifolius]
MLLFPLINFIFSLFFSKTNPTMNSSIEVANETSIIDIDFSNRRVSFDDEKHPHDEEETQYHQPNVPLLLQPSYARSKSMI
FDELRNFRVSLKWCALDHSSCVGKLISYMVFIFLAIIVPLLTSLFVRVPASSHEDDPISLNKLVQLPESGLAIIAFFTFS
RFFRRYGLRQLLFLDVLQYDTAYVRRGYTRELEKSFRYLSYIILPSFVVELGHKIIFFYAVKISAPHISPGFPLNSIVFI
FVLVSWVYRTGLFLLVCVLFRLTCELQILRFEGLHKLLEGYGSDAGVIFKEHLRIRKQLSVTSHRYRIFIIGCLVTITIS
QFGALLLVLGSKSAKTFFNSGDLVICSVVQLSGFLLCLFGAARITHRAQKIVSIATRWHMLVTNAFAELEQCKTEVPEEL
ATDTDSDSSDICISVIPQQFSSFQTRQSLAVTYLQHNNGGITLYGFALDRGLLHTLFAFEFSLVLWVLSKVVVLS
>XP_048231025.1 uncharacterized protein LOC8277958 isoform X2 [Ricinus communis]
MIGNYVLFTSHIHAPRFPCLVTDSDIDKVSKAMENEGGVSFLSQKKENLAYFFNDGIEMKSFRLCLKWVCLDQSNIWKTG
LSWSFFFLLAIGIPIVSHFFLLCSDCDSKHQRPYDAVVQLSLSIFAIVSFLSLSSWSHKYGLSKFLFLDKLDDEAERIRR
GYKEQLQKSMKLLCIFVLPCLTAEAAYRIWWYTTGATQIPYFENKYVSDTIACILQLCSWAYRISIYILVCIIYRLICYL
QILRLEDFAQVFQMESDVGSILKEHLRIRRNLRVISHRFRRFILLSLVLVTASQLISLLVTTRSTANNNIFEAGELLLCS
INLVTGLFICLRSATKITHKAQSITSLAAKWHVCATINSYDDMEGETPTNQSASIRQVFPIDIDWVLDDDDDDGDDDPDS
STKLVPIFAHTISFQKRQALVTYLENNRAGMTVYGSMMDRTWLHTIFGIELALLLWLLNKTIGRSFVGLLCSCINTCLYQ
LLTFRFVFFCFSPLSELDMKAPGLHLRYKWSNVGRERAYKGKDALANMRNFFYLFIWFLNFVTTPTAIVYGF
>XP_044461130.1 uncharacterized protein LOC123192592 [Mangifera indica]
MEDEGPSFLISGNKAIFTRLDYPGVELKSFTSCLKWVCVDQSSIWKAVLSWSIFFLLAIISPLVSHFFLLCSTCDKNHQR
PYDTIVQLSLSVFATISFLSLSFWARKYGVNRFLFLDKLPEESEKVKQGYAAQLRRSMKLLCTFVLPCFAFECAYRIWWY
ATGASEIPYYINIYASDIIVCTLQLLSWLYRIAIYILACILYQLICYLQIIKMDDFAQVFQKETEVGSILKEHFKIRRNL
RVISHRFRAFILLSLVLVTASQSISLLMTIRSSANNNIFEAGELALCSISLVTGLFICLRSATKITHKAQSITSLAAKWH
VCATINSFDDLDGETPTTQTASSQVFPVDAYCISDDEEEDGDDIDNTRMFPIFAHTICFQKRQALVTYLENNKAGITLYG
FMLDRTWIHTIFGIELALLLWLLNKTLVNL
>XP_020411218.1 uncharacterized protein LOC18793433 isoform X1 [Prunus persica]
MNPSTTSPNTNIHVDFPNSHPNEDQNQPNTPLLHQCCDELRSFRVSLKWWTLDHSSCLGKFISYFTFIFLTILVPILAAF
SLKSPSEDPISFNKLVQLPQSGLAAIGFITLSGFFRKYGLRQLLFLDGLGDDTCFVRRGYTRQLDKAFKCLAYILLPSFF
IELAHKIIFFCTVKISLLHISSSVPLNSIMFVLVLASWVYRTGVFLLVCVLFRLTCELQILRFQGLHKLFEGRESESSVI
FQEHIRIRKQLWVTSHRYRFFIIGCMFVVTVSQFGALLLVLASKTEKTFLNSGDLVVCSVVELSGLFLCLMEAARITHRA
QGISAIATRWHMLLTCPSAALDQQCKKQQSSEADGCCGDTDSEFSSNVLTSVSPQEPSSFQTRQALVAYLGHNSGGITLF
GFPLDRGLLHTLFAFEFSLVLWVLSKVVVLS
>NP_001136565.1 uncharacterized protein LOC100216686 [Zea mays]
MGRRLSATAAAAAASAEPLLPPALKRGVLIERCASHADDELQWFRSCLRWVCMDHSGPGQAALSWLLFLVLAAIVPAAAH
FLLAFRASRRPFSAVVQLSLSAASAAGFLCLSSSFRRVGLRRLLHLDKLRSKSDRVRASYTARLAFSFRLLASLVAPCFA
AEAAYKAWWYATSADRVPFFANDVLSDVLVCSLEMASWMYRSAIYLLTCVLFRLICHLQGLRLEDFAGSLLEEVEEGRAG
VDAVLREHLDIRKQLKVISHRFRKFIVAALLIATASQFASVLLTTRRDSVDDLLNTGELALCSVVLMSGLIIILSSAAKI
THQAQALTGHTTKWHACCTIEPVLEEGEPGSNQNSMIDQEPESDSDTEDSEETGDEDLLENTKIHMPHAHVISFQKRQAL
VTYLENNRAGITVFGFTLDRSYLHTIFMLEWTLFLWLLGKTIGFS
>XP_016711431.1 uncharacterized protein LOC107925294 isoform X1 [Gossypium hirsutum]
MENETQSLLPKNRSSNPSYSTPEGLELRSFRLGLNWFCLDQSNLWKVSLSWSFFFVLAIGVPIISHYVLLCSNCDEKHRR
PYDAVVQLSLSSFAAVSFISLSSWARKYGIRKFLFLDKLCDVSDKVRKGYAEELQKSMKLLCVFVLPCLAAESAYRIWWY
ATGASQIPYLGNMYVSDIIVCALQLASWLYRTSIFILACIFYQLTCHLQILRLEDFAQVFQKETEVRSILAEHLRIRRNL
RIISHRFRLFLLLSLVLVTASQFFALLMTTRTTTAVNIYEVGELALCSISLVTGLFICLRSATKITHRAQAITGLAAKWH
VCATINSFDEADGETPMAQVVSPQMYPADVDWESDEEDEGDDLDNTKLVPIFAHTVSFQKRQALVTYLEHNRAGITVYGF
MVDRTGIHTIFGIELALLLWLLNKTIVNLT
>XP_048231026.1 uncharacterized protein LOC8277958 isoform X3 [Ricinus communis]
MENEGGVSFLSQKKENLAYFFNDGIEMKSFRLCLKWVCLDQSNIWKTGLSWSFFFLLAIGIPIVSHFFLLCSDCDSKHQR
PYDAVVQLSLSIFAIVSFLSLSSWSHKYGLSKFLFLDKLDDEAERIRRGYKEQLQKSMKLLCIFVLPCLTAEAAYRIWWY
TTGATQIPYFENKYVSDTIACILQLCSWAYRISIYILVCIIYRLICYLQILRLEDFAQVFQMESDVGSILKEHLRIRRNL
RVISHRFRRFILLSLVLVTASQLISLLVTTRSTANNNIFEAGELLLCSINLVTGLFICLRSATKITHKAQSITSLAAKWH
VCATINSYDDMEGETPTNQSASIRQVFPIDIDWVLDDDDDDGDDDPDSSTKLVPIFAHTISFQKRQALVTYLENNRAGMT
VYGSMMDRTWLHTIFGIELALLLWLLNKTIGRSFVGLLCSCINTCLYQLLTFRFVFFCFSPLSELDMKAPGLHLRYKWSN
VGRERAYKGKDALANMRNFFYLFIWFLNFVTTPTAIVYGF
>XP_012456654.1 PREDICTED: uncharacterized protein LOC105777760 isoform X1 [Gossypium raimondii]
MENETQSLLPKNRSSNPSYSTPEGLELRSFRLGLNWFCLDQSNLWKVSLSWSFFFVLAIGVPIISHYVLLCSNCDEKHRR
PYDAVVQLSLSSFAAVSFISLSSWARKYGIRKFLFLDKLCDVSDKVRKGYAEELQKSMKLLCVFVLPCLAAESAYRIWWY
ATGASQIPYLGNMYVSDIIVCALQLASWLYRTSIFILACIFYQLTCHLQILRLEDFAQVFQKETEVRSILAEHLRIRRNL
RIISHRFRLFLLLSLVLVTASQFFALLMTTRTTTAVNIYEVGELALCSISLVTGLFICLRSATKITHRAQAITGLAAKWH
VCATINSFDEADGETPMAQIVSPQMYPVDVDWESDEEDEGDDLDNTKLVPIFAHTVSFQKRQALVTYLEHNRAGITVYGF
MVDRTGIHTIFGIELALLLWLLNKTIVNLT
>XP_042519663.1 uncharacterized protein LOC122093391 isoform X1 [Macadamia integrifolia]
MGDPQSRIEEVSPAEFPLLVTENTQEEKETHLDRILHRLDIFLCFFGFHQSSPLGFLLSWAVFLLLGIAVPVVILRLSSC
SNCEKYQIYNFELDIIVSQSCLAAISLGCVSHNLRKYGIRNFLFVDRFHGQMLRFRKEYIEKIEGFFRLLIYWMLPCLLL
KTVHEVIRIIYVYRDSWWQSVAMILAMVFSWAYLTTISLSACLLFNLVCNLQVIHLDNYGKLLEGDSDVSIFIEEHLRLR
HHLSKISHRFRIFLLLACLIVTASEIVTLFRTTGSSGIINIINGGDFAVSSIVQVVGIIFCLNASAKISSRVHGIVSVAC
RWHALVTCNSTDASESGVSNSVGNLEVTNSSGSLRINYSESDLESVDYLAPPMNTRPVSHLSTYHKRQAFVAYLQSNTGG
ITIFGWIIDRALINTIFFLEFSLVLFVLGKTLVLTTK
>XP_004965802.1 uncharacterized protein LOC101778259 [Setaria italica]
MGRRPSASNAAAVASAEPLLPSALKRGVMERCASRPDDELHWFRSCLRWVCMDHSGPCQSALSWLLFLALSVVVPAAAHF
LLAFRASRRPISAVVQLSLSAASAAGFLCLSSSFRRIGLRRLLYLDKLRTKSDRVRFHYTARLAFSFRLLASLVAPCFVA
EAAYKAWWYATSADRVPFFANDVLSDVLACSLEMASWMYRSAVYLLTCVLFRLICHLQGLRLEDFAGSLLEDVEEGRTGV
ASVLREHLDIRRQLKVISHRFRKFIVAALLITTASQFASVLLTTRRDSVDNLLTTGELALCSVVLMSGLIIILNSAAKIT
HQAQALTGHTTKWHACCTIAPVQDEEGEPGSNQNSMIEQDPSSDSDTESDEYTGDDEDLLENTKIHLPHAHVISFQKRQA
LVTYLENNRAGITVFGFTLDRSYLHTIFMLEWTLFLWLLGKTIGFS
>XP_007140992.1 hypothetical protein PHAVU_008G158000g [Phaseolus vulgaris]
MNPSKTNNTSIDIEPCNRRVSFAENHPNEELPPHQFSPINNTLPLLLQPSYARSKSMIFDELRNFRISLKWCALDHSSCV
GKLISYVTFIFFTIIVPLLTSIFVEVPSSAPEDDPFSFNKLVQLPESGLAIISFFTISSFFRRYGLRQLLFLDALQEDTV
YVRRGYTRELEKAFRYLTYIILPSFLVELVHKIIFFSAVKISTPGITPGFPLNSIVFVLVLVCWVYRTGVFLLLCVLFRL
TCELQKLRFEGVHKLFEGCGSEAGVIFKEHVRIRRQLWVTSHRYRFFIIGSLVTITVSHLGALLLVLASKSDKTFFNSGD
LVICSAVQLSGFFLCILGAARITHRAQGIVAIATRWHMLVTTASAESEHCKTQVSEGLASDSDSDDSSNIHVSVIPQLSS
FQTRQTLITYLQHNHGGITVYGYSLDRGLLHTLFAFEFSLVLWILSKVIVLSK
>XP_028778785.1 uncharacterized protein LOC114735269 [Prosopis alba]
MENETETSTNHHNLSNKSASTTSGSYLPSDGVEMRSFRSYLRWVYVDHSNICRTSLSWSLFFFLAFLVPLLSHFLLACSS
TCDADHSRPYHIPVQISLSVFATLSFLSLSRWDSKYGIRKFLFIDKVGDESHKIRRGYAEQLQKTMKLILLWGLPCFLAE
SGYKVWWYISGAHEIPYYGDLYISDMTLFILELLSWLYRTSIFFLVCVLFRLICYLQILRLEDFAQVFQKETGVGSILME
HLRMRRNLRIISHRFRGFILASLILVTASQLIFLLLTTRTGADVDILKAGELVLVSITLVSGLFIMLRSATKITHKAQSV
TSLAAKWHILCTINSFDNIEDNGETQHVEASSAQAFALTTTSWGSEDDELGDEEDELDNTKLLPIFTHTVSFHKRQALVT
YMENNRAGITMFGFMLDRMWLHSIFAIQLALCLWLLNKTIGV
>XP_007045013.1 PREDICTED: uncharacterized protein LOC18609704 [Theobroma cacao]
MGDSQVQTEAEQPPPAQIPLLNSNNRNDTAQTQLLRRDQEYRIGDDLDDSLEKLERFLSFLGFNQSSLLSCSLSWAAFSV
VGVLVPVLVLELSKCDGCETYQIKDFEMDIVASQACLAAVSLFCVSFNLRKYGIRRFLFLDRYGGQMARFTNLYVKQIWD
SMRLLIWWSLPCFILKTAREIIRILYVQRDSWWISVVILLALILSWTYVSTISLSASILFHLVCNLQVIHFDDYAKFLER
ESDVLVFIEEHSRLRHHLSKISHRFRIFLLLEFLVVTASQFVTLFQTTGYSGMVNFINGGDFAVSSIVQVVGIILCLHAA
TKISHRAQGIASLASRWHALATCTSTEASLRGSNSVGNMEAFNQLNSLRMTFSESDLESVDYVAMPTTTQLASYVSSYHR
RQAFVMYLQANPGGITIFGWTVDRGLINTIFFIELTLITFVLGKTIVFSST
>XP_024957121.1 uncharacterized protein LOC102622682 isoform X1 [Citrus sinensis]
MKSPKNSGDETRVDIQFNLQQENVPLLLQPSYARSKSLLFDELRNFRISLKWCALDHSSCIGKFISYFAFIFLAIIVPLI
SSLCIKVPSSTQDCAQDGPVSFNKLVQFPESGLALVGFFILSRFFSKYGLRHLLFLDGLQEDSLFVRRGYTRELDKAFRY
LACILLPSFFVELAHKIIYFSTVRVSFPGGGGDPWINSIVMFVLVLASWVYRTGLYLLVCVMFRLTCELHILRFEGLHNM
FEGRRSGSDAGFIFREHLRIRKQLSATSHRYRFFIIASLVVISISQMGALLLILGTHADKSFFSSGELVVINLCFCVQVC
SAVELSGFFLCVLGAARITHRAQGITSVATRWHMTATCASVGGSDSGKGNAGEAADHDQCRDSTSSSSDSDSSSDINIKV
LSSQEPPSFQIRQALVAYLQHNNGGITLFGFALDRGLLHTIFAFEFSLVLWILSKVVVLS
>XP_017189045.1 uncharacterized protein LOC103441326 [Malus domestica]
MNNQINVHCTSHPQISSPGRPNNNSNEPNTAPLLLQSSDELCSFKGSLKWWALDHSSCFGKFLSYFTFIFLTVLVPILTS
LSLKLPSGDPISFNKLVQLPESSLAAIGFMTLSGFFRKYGLRQLLFLDGLTDDSGFVRRGYTRELDKAFKYLACILLPSF
FIELAHKIIFFSNVQISLPHISSSVPVNSIMFVLVLASWVYRTGVFLLVCVMFRLTCELQILRFEGLYKLFEGHEYESSI
IFQEHVRIRKQLKVTSHRYRFFIIGCMFTITVSQFGALLLVLASKTEKTFLNSGDLVVCSAVELSGLFCCLMEAARITHR
AQGVVAIATRWHMLLTCPNAGSDQQWKSRQISSEANGRCRESDCEHSSDISTSVPPQQPSSFQTRQALVAYLSHNNGGIT
LYGFALDRGLLHTLFAFEFSLVLWVLSKVVVLS
>XP_011006658.1 PREDICTED: uncharacterized protein LOC105112614 isoform X1 [Populus euphratica]
MIKTSTASGDTLTDIHSSGRHVTFPDENNQSSQLRASVPLLLQPSYAGSKSLLFDELRNFRISLKWCALDHSTCIGKFVS
CFIFVFLAIILPIVSSLSIRVPSSVPANDPVSYNKLVQLPESVLALISFFTLFRSFKRYGLRQLLFLDDLQEDSLFIRRG
YSRELDKAFRYLACILFPSFFVEVAHKIIFFSTVKIWLPCNVFPGNIPLNSIMFVLVLASWVYRTGVFLLVCVLFRLTCE
LQILRFEGLHKLFDGCESDAGVIFREHIRIKKQLSFTSHRYRFFIISCLVTITVSQFGSLWLVLGFNNIEKNFFNSGDLV
ICSAVQLCGFFLCLLGAARITHRAQGIVSIATRWHMIVASASTRIDQGKSHVPEADGTLESNAEDSESDSSDILIAISSQ
DPCSFQTRQALVAYLQHNNGGITLFGFALDRGLLHTLFAFEFSLVLWILSKVVVLS
>XP_048446084.1 uncharacterized protein LOC103957568 [Pyrus x bretschneideri]
MKSMSTTKIIVDTCFIHPSITKGLKFLQRAYYSCPNAKQNLSQSSNSVASIDPFTLQHSQNQSMNNQINVHCTSHPQISS
PCRPNDDANQPNTAPLLLQSSDELRSFRVSLKWWALDHSSCFGKFLSYFTFIFLTVLVPILTSLFLKLPSGDPISFNKLV
QLPESGLAAIGFITLSCFFRKYGLRQLLFLDGLRDDSGFVRRRYTRELNKVFKYLACILLPSFFIELTHKIIFFSTIQLS
LPHISSSVPVNSIMFILVLASWVYRTGVFLLVCVMFRLTCELQILRFKGLHKLFEGRESESSIIFQEQVRIRKQLWVTSH
RYRFFIIGCMFTITVSQFGALLLVLASKTEKTFLNSGDLVVCSAVELSGFFCCLMEAARITHRAQGVVAIATRWHMLLTC
PSAGSEQQWKSRQISSETNTRCGESDSEHSSDISTSVPPQEPSSFQTRQALVAYLSHNNGGITLYGFALDRGLLHTLFAF
EFSLVLWVLSKVVVLS
>XP_021285707.1 uncharacterized protein LOC110417596 isoform X1 [Herrania umbratica]
MAVPPAQAQETATAQTNIPLLEPSTQLEEDRDDTQLSSSLHRLETFLRLLGFCQYSVFSFSISWFLFLLLGITLPLLIIL
LSYCSGCYKYEIKSFELEILVSQFLVSAISLFCISRNLRKYGIRKFLFVDRYHGHVEQFRGEYAKKIDDFFRLLAVWILP
CFIVKAAREVTRVVYAYHDSWWRSVVMLTVLLVSWIYSTVIYLSGSGLFNLVCNLQVIHFENYGKLLERDSDVSVYMEEH
IRLTHYLSKISHRFRIFLLLEFLVVTASQVVALLETTGNRGIINFINGGDFAVSGVISIVELIGIIICLHAAAKISHRAQ
GLASVASRWHALVTCNSNDTSQSVLISNDDGGLEGAPLPVPMPISYSETDLEAVDYVPVPTNTQMASYMSSYHKRQAFVM
YLQFNPGGATVYGWKIDRALISTIFFIELSLVLFVLGKTITFTTS
>XP_017613294.1 PREDICTED: uncharacterized protein LOC108458418 [Gossypium arboreum]
MENETQSLLPKNRSSNPSYSTPEGLELRSFRLGLNWFCLDQSNLWKVSLSWSFFFVLAIGVPIISHYVLLCSNCDEKHRR
PYDAVVQLSLSSFAAVSFISLSSWARKYGIRKFLFLDKLCDVSDKVRKGYAEELQKSMKLLCVFVLPCLAAESAYRIWWY
ATGASQIPYLGNMYVSDIIVCALQLASWLYRTSIFILACIFYQLTCHLQILRLEDFAQVFQKETEVRSILAEHLRIRRNL
RIISHRFRLFLLLSLVLVTASQFFALLMTTRTTTALNIYEVGELALCSISLVTGLFICLRSATKITHRAQAITGLAAKWH
VCATINSFDEADGETPMAQVVSPQMYPADVDWESDEEDEGDDLDNTKLVPIFAHTVSFQKRQALVTYLEHNRAGITVYGF
MVDRTGIHTIFGIELALLLWLLNKTIVNLT
>XP_017982846.1 PREDICTED: uncharacterized protein LOC18587578 isoform X2 [Theobroma cacao]
MEPSANCPACDAGHGNETSYLNVPLLLQPSYSRSKSLLCDELRRFRISLKWCALDHSSRLGKFISYLMFVSLTVFVPIIS
SLSVQVPSSSLATDTTAFNLLVQFPESGLAFLGFFNLCCFFRRYGLRQLLFLDALQQDTTFVRRGYTRELDKAFRYLACI
LLPSFFVQVAHKIIFFSTVKISLPYVRSGFPLNSIMFVLVLGSWVYRTGVFLLVCVLFRLTCELQILRFEGLHKMFEGSG
SGCDAGEIFQEHVRIRKQLSVTSHRYRFFIIASLVVITVSQFAALLMVLASKSEKSFFNSGDLLVCSAVQQSGFFLCLLG
AARMTHRAQGMASVATRWHMSIIISSLAGLGQQQQGKLHNPDTDVTPQASISKCNDESDSDSSSDTLIRLSAQHPSNFQT
RQALVLYLQHNNRGITLFGYALDRGLLHTLFAFEFSLVMWILSKVVVLS
>XP_024168173.1 uncharacterized protein LOC112174605 [Rosa chinensis]
MNPSTTSPKTHMITINSSSNDSDQPNKPLLQKSPKPPDELSNFQISLKWCALDHSTYLGKFISYFTFILLTLVVPILTSF
TLKLPTNDYPISFNKLVQLPESGLAAIAFFTLSAFFRNYGLKQLLFLDGLEDDTFSVRRGYTREVDKAFKCLVCILLPSF
FIEIAHKILFFTTVKVSLPYMSPSVPLNSIVFVLVLASWVYRTGVFLLVCILFRLTCELQILRFEGLHKFFEGSDSNSKV
IFQEHVRIRKQLWVTSHRYRFFIIGCWFTSTVSQFAALLMVLASKAEKTFLNSGDLVVCSAVELSGLFLCLMEAARMTHR
AQGIVAIATRWHMFLTCSSAAGLDSNKQGKRQSPEANGGCDGESDNDSSDISTSVSPHDPSSFQTRQALVTYLGHNHGGI
TLFGFALDRGMLHTIFAFEFSLVLWILSKVVVLS
>XP_002438712.1 uncharacterized protein LOC8067683 [Sorghum bicolor]
MGRRLSASTAAVASAEPLLPRALKRGVLLERCASRADDELQWFRSCLRWVCMDHSSGPAQAALSWLLFLVLAIIVPAAAH
FLLAFRASRRPFSAVVQLSLSAASAAGFLCLSSSFRRVGLRRLLHLDKLRGKSDRVRLNYTARLAFSFRLLASLVAPCFA
AEAAYKAWWYATSADRVPFFANDVLSDVLACSLEMASWMYRSAVYLLTCVLFRLICHLQGLRLEDFAGSLLEEVEEGRAG
VETVLREHLDIRKQLKVISHRFRKFIVAALLIATASQFASVLLTTRRDSVDDLLNTGELALCSVVLMSGLIIILSSAAKI
THQAQALTGHTTKWHACCTIEPVLEDGEPGSNQNSMIEQEPESDSDTEYSEETGDEDLLENTKIHMPHAHVISFQKRQAL
VTYLENNRAGITVFGFTLDRSYLHTIFMLEWTLFLWLLGKTIGFS
>XP_004498558.1 uncharacterized protein LOC101507189 [Cicer arietinum]
MKPSIEPNNETTIDIENSNSKRASISNQHNVPLLLQPSYARSKSIIYDELRNFRICLKWCALDHSSCVGKLISYVSFIFL
TLIVPLFTTLFVQVSASSPENDPISLNKLVQIPESALAIISFFTLSRFFRRYGLRQLLFLDALQDDATFVRRGYARELEK
AFRYLGYIILPSFFVELGHKIIFLSAVKISAPHISAGFPLNSIVFVLVLVSWVYRTGVYLLVCVIFRLTCQLQILRFEGV
HKLFEGCGSEAGFIFKEHVRIRRQLWVISHRYRFFIICCVVTMSVSQLGALLLVLASKSKKTFFNSGDLVICSAVQLSGF
LLCILGAAKITHRAQGIVSIATRWHMLVTNAFAESEQCKDQMSEALASDSSDSDSSDIHITIIPQRLSSFHTRQSLVTYL
QHNHGGITLYGFTLDRGFLHTLFAFEFSIVLWILSKVVVLS
>XP_018445683.1 PREDICTED: uncharacterized protein LOC108817478 [Raphanus sativus]
MFPFAVDLFCKLIQSLMSSSSDHQPPETPLLDQEQPPSDEDDDLGQTLQWLETFLTLLGFNQSSTRSLALSWIVFLTVGL
VIPVTVLELGHCRDCERYQYKSFELNIVVSQACLAGVSLLCVSHNLRKHGIRKFLFVDQLSGRMGRLKAQYIQQISNSVR
LLALWSLPCFGLKAVREIIRMLYVPHDQPWLSVLILLSMILSWTYLSTIFLAASAMFHLVCNLQVIHFEDYAKLLDGESE
ISLFIYEHIRLRHYLSKISHRFRIFLLLQFLVVTVSQFTTLFQTTAYSGTITYINGGDFAVSAVVQVVGIILCLHAATKI
SHRAQAIASVASKWHAIMSCSSTDATQIRTSPSGAHLEATTNPPISFQISHSESDVESMDHYMRMPANNNNHFPSYMSMS
AYHKRQAFVLYLQMNPGGITIFGWTVDRHLINTIFFIELSLVTFVLGKTIVFSPE
>XP_025691655.1 uncharacterized protein LOC112792577 [Arachis hypogaea]
MSNSNLQIQIEEPPPAHTPLLTSNSNQNPQPLPPQNQCINKNSNSNNDGNEESEFDRTLASLEALLTLLGFNQRTVFSFA
VSWTVFAVVGTTMPLVALALSECSDGRSHCQKYQIPAFEMAIVAFQACLAAVSLLCLSHNLRKYGVRRFLFVDRHSGQLH
CFHRDYVNQIQGSLRLLIIWMLPCFFVKTAREIIRISNVQHESWILSVAIFFALIISWTYVSAVSLSATIMFHLVCNLQV
IHFDDYGKLLQRESDVLVFMEEHIRLRYHLSKISHRFRIYLLLQFLVVTASQFVTLLQVTGYGGMLTFLNGGDFAVSTLV
QVVGIIICLHAATRISHRAQGVVSLASRWHALLTCSSDASQLRSSASTGSLEAVNHLNSIQLDYSESDLESMDYAGMPTN
TQLASYMSSHHKRQAFVMYLQTNPGGITIFGWTVDRSLVNTIFFLELSLVTFVLSKTII
>XP_042942489.1 uncharacterized protein LOC122276676 isoform X2 [Carya illinoinensis]
MEDEREIIYSRSPQVSGYLDKEGVVELRSFRLCLKWVCLDQSNIWRSGLSWSIFFLLSFGVPLLSNFALSCSSCDDDHTR
PYHSVVQISLSIFATLSFVCLTRWARKFGLRRFLFLDKLSDASDKVQHGYAEQIQRSMKLLLIFILPCFGAVSAYKVWWY
VSGATELPYYGNIYLSDTILCTLELCSWLYRTSIFFLVCFLFRLICYLQILRLEDFAQTFQKETEVGSILLEHLRIRRNL
RIISHRFRAFILSCLVLVTASQLISLLMTIRSSAKVNIFKAGELTICSISLVTGLFICLRSATKITHRAHSITSLAAKWH
ACATINSFDNTDGETPRGQITSAQVFHMSAVWESDDEEGDGDDDLDNTKLVPIFAHTISFQKRQALVTYLENNKAGITVF
GFMLDRTWLHSIFVIQLALLLWLLNKTVE
>XP_009359324.2 uncharacterized protein LOC103949907 [Pyrus x bretschneideri]
MADVFIKTEEPPSQLIPLLDSNNNNNHHHNDPHSNRHLGGEEEYKDTPLDQTLQWLETFLTLLGFNQSSWLSLALSWTAL
ALIGVALPVFVLVVFNCSDCKKYQIKRFELVIVGSQAILAAVSVLCISPRLRKYGIRRFLFVDRYSGHIVRFRNDYIKQI
KDSFRLLVRWALPCFLLKTLREVVRMIYVHHDSWGWGKSVGVLFTLVLSWAYVSTITLTASILFHLVCNLQVIHFDDYAR
LLERESDVLVFMDEHIRLRYHLSKISHRFRIFLLLQFIVVTASQFVTLFETTEYRGDITVINGGDFAVSTIVQVVGIILS
LHAATRISHRAQGIVTVASRWHALMTCSSNDTSHNRSSNCLVNPEAADTLNSLQISYSESDLESMDYVPMPTNTQLASYM
SSYHRRQAFVSYLQTNHGGITIFGWTVDRALLNTIFFIELSLITFVLGKTLVFTST
>XP_039042833.1 uncharacterized protein LOC120181856 [Hibiscus syriacus]
MNGYKSDIGHGGDNTDNFKQPLLLQPSYGRSTSLLCDELRSFRISLRWWALDHSTWIGKFVSYLTFAILAVFVPIVSSLP
VWFQVPSFVFPMEATAFHLLVQFPESALAFLGFSTLTCFFRKYGLRQLLFLDALQEDTTFVRRGYTWKLDKAFRFLAFIL
LPSSFVEIVHKVIFFSTVKISLPYVSAGFPLNSIAFVLVLGSWVYRTGVFLLVCVLFRLTCELQILRFEGLHKMFEGCGS
DGGEIFQEHVRIRKQLSVTSHRYRFFIIASIVVITASQFAALFMVLASKSDKNFFNSGDLLVCSTVQLSGFFLCFSGAAR
ITHRAQGMAAVASRWHMNMTCAMTGAEQGKKIDDDFPPKSNCNENDSDDSSDMFISFPDQHPSNLQARHALVSYLAYNNK
GITLFGYALDRGLLHTLFAFEFSLVMWILSKVVVLSD
>XP_044485805.1 uncharacterized protein LOC123211263 isoform X1 [Mangifera indica]
MAAPDSSTIQTPLIQTQTPPLRQEDVEVDDTQLSKSLDRLETFLRFFGFCQYSFLSFSLSWICFLLLGVALPILIIQLTY
CSNCEKYEIESFELEILISQSLVAVISLICVSHNLRKYGVRKFLFVDRQHGHLIQFRREYLQKIHGFFKLLGVWIIPCFL
LKAARQVVHIVYVHHSWWQSVGIIVVLLVSWTYSTIIYLSGSLLFHLVCNLQVIHFENYGRLLERDLDVSLYIEEHVRLK
HHLSKISHRFRIFLLLEFLIVTATQVMALLETTGNYGIINFINGGDFAVASIVELVGIVICLNAAAKITHRAQGLGSVAS
RWHASVTCSSNSVTQMGINSNGGSVEAANSSTSIPTSYSESDLESVEYVPMATNTQLASYMTMYHKRQAFVTYLQSNPGG
VTIFGWTIDRVLINTIFFVEMSLVLFVLGKTITWTTK
>XP_028105743.1 uncharacterized protein LOC114304794 [Camellia sinensis]
MEVDESSTEISLIDTAATQSSSEDVQLDKYLQRLELFLRFFGFCHYSPLSFTLSWLSFLAIGLAVPFLIIEFSYCSDCEK
YQIRVFELEIFVCQSLLAAISLLCISHNLRKYGVRRLLFVDRYRGHMAQFRDLYIHKIHDFFRVLALWTLPCLLLKTARE
VARAIYVRHDPWWQSVGIVIASVVSWTYLTMIFLSGTALFNLVCNLQVIHFESYGKLLERDLDVSVYIEEHIRLTHYLSK
ISHRFRIFLLLEFLVVTASLFVALLQTTGNHGILNLINGGDFAVSSIVELVGIILCLHGAAKITHRAQGIASVASRWHAF
VTCNSNEGSQGGTVTNGRNVEAVNPTGALPMYYSESDLESTDYVPMPTNTQLASYMSSYHKRQSFVTYLQSNPGGFTVFG
WTIDRILINTIFFIEFSLFSFVLGKTITITTR
>XP_041022976.1 uncharacterized protein LOC121264014 [Juglans microcarpa x Juglans regia]
MEDEREIIYSRSPQVSGYSDKEGVVELRSFRLCLKWVCLDQSNIWRSGLSWSIFFLFSFGVPLLSNFALSCSSCDDDHTR
PYHSVVQISLSIFATLSFVCLTRWARKFGLRRFLFLDKLGDASDKVQHGYAEQLQRSMKLLLVFILPCFGAVSAYKVWWY
VSGATELPYYGNIYLSDTILCTLELCSWLYRTSVFFLVCFLFRLICYLQILRLEDFAQTFQKETEVESILLEHLGIRRNL
RIISHRFRAFILSCLVLVTASQLISLLMTIRSSAKLNIFKAGELAICSISLVTGLFICLRSAIKITHRAHSITSLAAKWH
VCATINSFDNTDGETPRAQITSAQVFRMGTVWESDDEEGDGDDDLDNTKLVPIFAHTISFQKRQALVTYLENNKAGITVF
GFMLDRTWLHSIFVIQLALLLWLLNKTVGIS
>XP_024994584.1 uncharacterized protein LOC112527952 [Cynara cardunculus var. scolymus]
MSDHSPTPIEHESKEEPTQIKTPLILHDSDQTQNLNEANQDDNEEEEEEGRTHLDKSLQRLNFYLCLLGFDQSSVIRCVI
SWVMFLVIGVAIPVVVLLLTTNCLSCDLYQINGFELVIVASHACLAAVALLCLSHNLRKYGIRKFLFVDQYSGHVERFSK
EYIQKISESIRLLVLWVLPCMILKIAREIISVTYMHHQSWWKSSSVPVVLTLSWAYVNTIYLSSCLVFHLVCILQIIHFD
DYGKLLETETDVLVFIEEHARLRHDLSKISHRFRIYLILVFTVVTSSQFAMLFQITEFSDKVTFINGGDFAVSSIAQVVG
LILCLNAAAKISHRAQGIAALATRWHALASCGPDDMSHMRLSNRAMSTVSSESDLEAMNYIPLPTNTQLASYLSSYHRRQ
AFVMYLQNNPGGITLYGWTVDRGLINTIFFIELSLVLFVLGRTTVFTSESLP
>XP_027064309.1 uncharacterized protein LOC113690548 isoform X2 [Coffea arabica]
MEADREASLNENSKKALLARSASHAQDELKSFRTWLKWMCVDQSDWWTAFLSWSVFVLSLSTLAALSFICLSQFVRKYGL
RRFLFFDRLCDDSETVRKGYTVQLNRSLKIVFIFVIPCFTVECAYKIWWYSSGGTRIPFLGNIIVSDTVACILELCSWLY
RTVVFFLVCILFRLICYLQILRLQDFAQVFQVESDVESVLREHLRIRRHLRIISHRYRSFILWALIIITVSQFASLLMTT
RSTADLNIYKTGELALCSVSLLAGLMILLRSATRITHKAQAVTCLAAKWHVCATIDSFDTTEAETPISRVPVNHVFPVSS
DGSDADDDVGDEEDDIDHTKLVPSYNYNTISFQKRQALVTYFENNRAGVTVYGFMLDRTSLHTIFGIELSLVLWLLGKTI
GIS
>XP_009375736.2 uncharacterized protein LOC103964525 [Pyrus x bretschneideri]
MNNQMNVHCTSHPQISSPGHPNNNSNEPNTAPLLLQSSDELCSFKVSLKWWALDHSSCFGKFLSYFTFIFLTALVPILTS
LSLKLPSGDPISFNKLVQLPESSLAAIGFITLSGFFRKYGLRQLLFLDGLTEDSGFVRRGYTRELDKAFKYLACILLPSF
FIELAHKIIFFSTVHISLPHISSSVPVNSIMLVLVLASWVYRTGVFLLVCVMFRLTCELQILRFKRLCKLFEGREYESSI
IFQEHVRIRKQLKVTSHRYRFFIIGCMFIITVSQFGALLLVLASKTEKTFLNSGDLVVCSAVELSGLFCCLMEAARITHR
AQGVVAIATRWHMLLTCPSAGSDQQWKSQQISSEANGRCGESDSEHSSDISTSVPPQKPSSFQTRQALVAYLSHNNGGIT
LYGFALDRGLLHTLFAFEFSLVLWVLSKVVVLS
>XP_038993873.1 uncharacterized protein LOC120117703 [Hibiscus syriacus]
MNSYKSDVGHGDYTDNLKQPLLLQPSYARSTSLLSDELRSFRISLRWWALDHSTWIGKFVSYLTFAILAVFVPIVSSLPV
WFQVPSFAFPMEATAFHLLVQFPESALAFLGFSTLTCFFRKYGLRQLLFLDVLQEDTTFVRRGYTRKLDKAFRYLAFILL
PSSFVEIVHKIIFFSTVKISLPYVSAGFPLNSIAFVLVLGSWVYRTGLFLLVSVLFRLTCELQILRFEGLHKMFEGCGSD
GGEIFQEHVRIRKQLSIISHRYRFFIIASLVVITASQFAALFMVLASKSDKNFFNSGDLLVCSTVQLSGFFLCLLGAARI
THRAQGMAAVASRWNMSMTCAMTGVEQGKQIGDDFPPKSNCNENDSDDSSDMFISFPEQHPSNLQTRQALVSYLAYNNKG
ITLFGYALDRGLLHTLFAFEFSLVMWILSKVVVLSD
>XP_018808701.2 uncharacterized protein LOC108981906 isoform X1 [Juglans regia]
MEDEREIIYSRSPQVSGYSDKEGVVELRSFRLCLKWVCLDQSNIWRSGLSWSIFFLFSFGVPLLSNFALSCSSCDDDHTR
PYHSVVQISLSIFATLSFVCLTRWARKFGLRRFLFLDKLGDASDKVQHGYAEQLQRLMKLLLVFILPCFGAVSAYKVWWY
VSGARELPYYGNIYLSDTILCTLELCSWLYRTSVFFLVCFLFRLICYLQILRLEDFAQTFQKETEVESILLEHLGIRRNL
RIISHRFRAFILSCLVLVTASQLISLLMTIRSSAKVNIFKAGELAICSISLVTGLFICLRSAIKITHRAHSITSLAAKWH
VCATINSFDNTDGETPRAQITSAQVFRMGAVWESDDEEGDGDDDLDNTKLVPIFAHTISFQKRQALVTYLENNKAGITVF
GFMLDRTWLHSIFVIQLALLLWLLNKTVGIS
>XP_021597955.2 uncharacterized protein LOC110604148 [Manihot esculenta]
MCIYNYSNLFYFFQIYKAPTMITSHIDDQLSNPRLATLPHQNNQADHANAPLLLQPANATSKSLLFDELRHFRISLKWCA
LDHSTCTAKFISYFTFIFFTIIVPIISSLCIKVPSDDPISFNNLVQFPESGLALIAFLTLSRFFRRYSLRQLLFLDGLQD
DSSFVRRGYSRELDKAFRYLACILLPSFLVELAHKIIFFSTVKISLPYLSSGVPLNSTIFVLVLASWVYRTGVFLLVCVL
FRLTCELQILRFEGLHKWFDGCGSDASVIFREHVRIKKQLSVTSHRYRFFIITCLVTITVTQLGALLLVLAFTSDKTFIN
SGGLVICSVVQLSGFFLCLLGAARITHRAQGIVSIATRWNMILTSSSARSDQGKCSVPEIDKTLVSESAVIGADSSEILV
SISSQYPSSFQTRQAFVAYLQHNNGGITLFGFALDRGLLHTLFAFEFSLVLWILSKVVVLS
>XP_017227279.1 PREDICTED: uncharacterized protein LOC108203073 [Daucus carota subsp. sativus]
MEKAKHHQTQEPTSPPKSPSSTSTLSRSDDHKSFFTWVFLDQSNFWHAGLSWSIFSLLAIAVPLLSHFVYHCNTCDRNHR
RPFDAIVQLSLSVLSLISFVSLSDFSRKYGLRRFLFLDKLSGVSDQVQRGYTQQVHKSMRLMCAFVLPCFVADFMYKIWW
FTSGRNQIPYFINAYLSSTVACFLMLSSWLYRTSIFFLVCILFQVICHLQILRLEDFAQVFHKDSDVGLILLEHLAIRRT
LRIISHRFRRFILLTLILVMASQFASLLVTTKKGSDFNFFNGGELALTSITLVTGLLICLRSAAKITHRAQAITSLAAKW
NACSTINSFDDMENETPRAQVAAPRVDCIAGNLDSNNEEGEEDAIDNTNMMPIFTHTMSYQKRQALVTYFENNKAGITVF
GFMLDRSSLRIVFAIQLSLTLWLLSKTIGSSPIFNTNLE
>XP_043723879.1 uncharacterized protein LOC122670911 [Telopea speciosissima]
MAEPPCLETSEPSTQTPLLDVEASQEPEEEEERDTHLDQTLQRLETFLCFFGFHQSSVLGFLLSWFTFLLLGVSLPVLIL
ELSDCSGCENYQIFNFELDAIVAQSCLAAVSLACASHNLRKYGIREFLFVDRYHGHMLRFRKDYIDKIEGFFRLLVLWIL
PCFILKTVREVIRTTYVHHASWWRTTAILLALILSWIYLTTISFSACVLFNLVCNLQVIHFDDYAKLLERDSNVSLFIKE
HIRLRFYLSKISHRFRIYLLLVFLVVTASQFVFLFQTTGYKGTNTFINGGDLVVSSIVQVVGIYFCLHGAAKISHRAQGI
ASVACRWHALISCCSTDAPQLIVSNGAGNLVAWNPVGSLPFNFSESDLESLDSVEFTINTQFASYMSTYHKRQAFVMYLQ
SNPGGVTIFGWTVDRTLITTIFFIELSLVLFVLGKTMVL
>XP_042947456.1 uncharacterized protein LOC122280566 isoform X2 [Carya illinoinensis]
MALPHKQTEASSAESAHTPLRVDSHQHEEVLDDTQLDHSLLRLETFLRIFGFCQFSFISFTLSWVSFLLLGVALPLALIE
RSYCSDCEKYEIKSFEIEILVSESLVAASSLLCISHNLRKYGVKKFLFVDRYHGNMAQFREEYLQKINGFFRLLAVWLLP
CFLLKTAREVIHMVYVHNDSWWQSIATLFALLVSWTYSAIIYLSGTVLFNLVCNLQIIHFENYGKLLESDLDVSLYIEEH
IRLKHHLSKISHRFRIFLLLEFLFVTASQFLALLETTGNKGIINFSNGGDFAVCSIVELVGIIIFLQSAAKISHRAQSLA
SVTSRWHALLTCNSDNASQTGISNNVRSMEAAIPAGPLHINYSESDMESIDYVPVPTNSQLASNMSLYHKRQALVMYMQS
NLGGVTIFGWTIDRALLNTVFFIELSLVLFVLGKTITFTTK
>XP_021819411.1 uncharacterized protein LOC110761275 isoform X1 [Prunus avium]
MNPSTTSPNTNIHVDFPNSHPNEDQNQLNTPLLHQCSEELRSFRASLKWWTLDHSSCLGKFISYFTFIFLTILVPILTAF
SLKSPSEDPISFNKLVQLPQSGLAAIGFITLSSFFRKYGLRQLLFLDGLGDDTCFVRRGYTRELDKAFKCLAYILLPSFF
IELAHKIIFFCTVKISLPHISLSVPLNSIMFVLVLASWVYRTGVFLLVCVLFRLTCELQILRFQGLHKLFEGRESESSVI
FQEHIRIRKQLWVTSHRYRFFIIGCIFVVTVSQFGALLLVLASKTEKTFLNSGDLVVCSAVELSGLFLCLMEAARITHRA
QGISAIATRWHMLLTCPSAALDQQCKKQQSSEDDGCCGETDSEFSSNVLTSVSPQEPSSFQTRQALVAYLGHNSGGITLF
GFPLDRGLLHTLFAFEFSLVLWVLSKVVVLS
>XP_015957986.1 uncharacterized protein LOC107482107 [Arachis duranensis]
MSNSNLQIQIEEPPPAHTPLLTSNSNQNPQPLPPQNQCINKNSNSNNDGNEDSEFDRTLASLEALLTLLGFNQRTVFSFA
VSWTVFAVVGTTMPLVALALSECSDGRSHCQKYQIPAFEMAIVAFQACLASVSLLCLSHNLRKYGVRRFLFVDRHSGQLH
CFHRDYVNQIQGSLRLLIIWMLPCFFVKTAREIIRISNVQHESWILSVAIFFALIISWTYVSAVSLSATIMFHLVCNLQV
IHFDDYGKLLQRESDVLVFMEEHIRLRYHLSKISHRFRIYLLLQFLVVTASQFVTLLQVTGYGGMLTFLNGGDFAVSTLV
QVVGIIICLHAATRISHRAQGVVSLASRWHALLTCSSDASQLRSSASTGSLEAVNHLNSIQLDYSESDLESMDYAGMPTN
TQLASYMSSHHKRQAFVMYLQTNPGGITIFGWTVDRSLVNTIFFLELSLVTFVLSKTII
>XP_034200453.1 uncharacterized protein LOC117615480 [Prunus dulcis]
MNPSTTSPNTNIHVDFPNSHPNEDQNQPNTPLLHQCCDELRSFRVSLKWWTLDHSSCLGKFISYFTFIFLTILVPILAAF
SLKSPSEDPISFNKLVQLPQSGLAAIGFITLSGFFRKYGLRQLLFLDGLEDDTCFVRRGYTRQLDKAFKCLAYILLPSFF
IELAHKIIFFCTVKISLLHISSSVPLNSIMFVLVLASWVYRTGVFLLVCVLFRLTCELQILRFQGLHKLFEGRESESSVI
FQEHIRIRKQLWVTSHRYRFFIIGCMFVVTVSQFGALLLVLASKTEKTFLNSGDLVVCSAVELSGLFLCLMEAARITHRA
QGISAIATRWHMLLTCPSAALDQQCKKQQSSEADGCCGETDSEFSSNVLTSFSPQEPSSFQTRQALVAYLGHNSGGITLF
GFPLDRGLLHTLFAFEFSLVLWVLSKVVVLS
>XP_012440615.1 PREDICTED: uncharacterized protein LOC105765889 [Gossypium raimondii]
MGDNTELRSDEEQPPPAQIPLLSSNLQNDAVGGLHQRQQEIRTSNRLDDSLEYLERFLTCLGFNQSSLLSFSLSWAAFTV
VGVLVPVLALELSQCDGCEMYQIKNFEVGIVASQACLAAVSLFCISFNLRKYGIRRFLFVDRYGGQMVRFTDLYVKQIAA
SMRLLIWWLLPCFILKTAREVIRILYVQHDSRWISVAISVPLTLSWTYVSTISLSASILFHLLCNLQFIHFDDYAKLLER
ESDVMVFIEEHIRLRYHLSKISHRFRIFLLLQFLVVTVSQVVTLFQTTVYSGMINLSNGGDFAISAIVQVVGIILCLHAA
TRISHRAQGIASFACRWHALATCTSTDACLRHSNSLGSMEPLSQSNLLDITFSESDLDSMDYIAMPTTTQLASYMSSYHR
RQAFVMYLQANPGGITIFGWTVDRGLINTIFFLELTLVTFVLGQTVVFNSA
>XP_027169967.1 uncharacterized protein LOC113769861 isoform X2 [Coffea eugenioides]
MEADREASLNENSKKALLARSASHAQDELKSFRTWLKWMCVDQSDWWTAFLSWSVFVLSLSTLAALSFICLSQFVRKYGL
RRFLFFDRLCDDSETVRKGYTVQFNRSLKIVFIFVIPCFTVECAYKIWWYSSGGTRIPFLGNIIVSDTVACILELCSWLY
RTVVFFLVCTLFRLICYLQILRLQDFAQVFQVESDVESVLREHLRIRRHLRIISHRYRLFILWALIIITVSQFASLLMTT
RSTADLNIYKTGELALCSVSLLAGLMILLRSATRITHKAQAVTCLAAKWHVCATIDSFDTTEAETPISRVPVNHVFPVSS
DGSDADDDVGDEEDDIDHTKLVPSYNYNTISFQKRQALVTYFENNRAGVTVYGFMLDRTSLHTIFGIELSLVLWLLGKTI
GIS
>XP_016748304.1 uncharacterized protein LOC107957311 [Gossypium hirsutum]
MGDNTQLRSDEEQPPPAQIPLLSSNLQNDAVGGLHQRQQEIRTSNRLDDSLEYLERFLTCLGFNQSSLLSFSLSWAAFTV
VGVLVPVLALELSDCDGCEMYQIKNFEVGIVASQACLAAVSLFCISFNLRKYGIRRFLFVDRYGGQMVRFTDLYVKQIAA
SMRLLIWWLLPCFILKTVREVIRILYVQHDSRWISVAISVPLTLSWTYVSTISLSASILFHLLCNLQFIHFDDYAKLLER
ESDVMVFIEEHIRLRYHLSKISHRFRIFLLLQFLVVTVSQVVTLFQTTVYSGMINLSNGGDFAISAIVQVVGIILCLHAA
TRISHRAQGIASFACRWHALATCTSTDACLRHSNSLGSMEPLSQSNLLDITFSESDLDSMDYITMPTTTQLASYMSSYHR
RQAFVMYLQANPGGITIFGWTVDRGLINTIFFLELTLVTFVLGQTVVFNSA
>XP_010470668.1 PREDICTED: uncharacterized protein LOC104750556 isoform X1 [Camelina sativa]
METHQQQLPPAVETPLLLDSNQDQPPLAPETDGGGGEGVNDDLDITLEWLETFLTLLGFNQSSPRSLVLSWIVFLSIGLV
LPVTVLELGHCLGCERYQYKSFELNIVVSQALLAGVSLLCVSHNLRKHGIRKFLFVDQLSGRMGRLKAQYILQISNSVRL
LAVWSLPCFGLKAVREIIRMYYVPHDQPWLSVAILFCMILSWTYLSTIFLAASAMFHLVCNLQVIHFEDYAKLLEGESEI
SLFIYEHMRLRHYLSKISHRFRIFLLLQFLVVTASQFTTLFQTTAYSGRITYINGGDFAVSAVVQTIGIILCLHAATKIS
HRAQAIASVASRWHAMMSCSSTDSTQIRTSPSGVHLEATTNPPLSFPISRSESDVESMDHYMRMPAPNHFPSYMSMSSYH
KRQAFVLYLQMNPGGITIFGWTVDRHLINTIFFIELSLVTFVLGKTVVFGTE
>XP_021293515.1 uncharacterized protein LOC110423588 [Herrania umbratica]
MGDSQVQTEAEQPPPAQIPLLNSNNRDDAAQTQLRRRDQEYRIGDDLDDSLEKLERFLSFLGFNQSSLLSCSLSWAAFSV
VGVLVPVLVLELSKCDGCETYQIKDFELDIVASQACLAAVSLFCVSSNLRKYGIRRFLFLDRYGGQMARFTSLYVKQIWD
SMRLLIWWSLPCFILKTAREIIRVLYVQRDSWWISVVILLALILSWTCVSTISLSASILFHLVCNLQVIHFDDYAKFLER
ESDVLVFIEEHSRLRHHLSKISHRFRIFLLLEFLVVTASQFVTLFQTTGYSGMVNFINGGDFAVSSIVQVVGIILCLHAA
TKISHRAQGIASLASRWHALATCTSTEASLRGSNSVGNMEAFNQLNSLHMTFSESDLESVDYVAMPTTTQLASYMSSYHR
RQAFVMYLQANPGGITIFGWTVDRGLINTIFFIELTLITFVLGKTIVFSST
>XP_012463650.1 PREDICTED: uncharacterized protein LOC105783028 [Gossypium raimondii]
MGDTMEPLVDDGTKKFTRSISHAKDELQSFRTYLKWMCVDQSNIWTTCLSWFLFIFLGLVVPSVSHFWLACSTCDAKHAR
PYDSVVQLSLSSVSALSFVCLTRFVKTYGLKRFLFFDKLYVESEAVRKGYTGQLNRSLKIVAVFVLPCFIAETAYKVWWY
ASGASQIPFLGIVWLSDTVACITELCSWLYRTTVFFLVCVLFHLICNLQVLRLRDFAQVFQIDSDVGSVLSEHLRIRRHL
RIISHRYRAFIICCLILITGSQFTSLLITTKATSALNFYKAGELALCSITLLTGLCILLRSATKITHKAQAITCLAAKWH
ACATLDSLNANEDDMPRSPSVIQSHQPFPHVGTDGESDDGDDVGDEDDIDNNKMIPSYAYSTLSFQKRQALVTYFENNRA
GITIYGFVLDRSTLHTIFGLELSLVLWLLGKTIVSL
>XP_012091268.1 uncharacterized protein LOC105649276 isoform X2 [Jatropha curcas]
MENEAGSLIPKDRTNLGYFDNEGVGLKSFRVFLNWVCPDRSNIWRTSLSWSIFFILVIVVPLVSHFLFLCSNCDSKHRRP
YDAVVQLSLSIFAIISFLSLSSWSHKYGLNKFLFLDKLNDETERIRGEYKQQLQTSTKLLCIFVLPCFALESAYRIWWYA
TGVSEIPYFGNMYISDTIICLLQLSSWVYRMSIYIVVCILYKLICYLQVLRLEDFGQVFQKESDVSSILKEHLRIRRNLR
IISHRFRRFILLSLILVTASQFIYLLMTTRSSANNNIFEAGELALCSINLVAGLFICLRSATKITHKAQSVTSLATKWHV
CATINSYDDMDGETPTYQISTCSRQVFHVDIDWSLDDEDDEGDDDLDDNNKMVPIFAHTISFQKRQALVTYMENNRAGMT
VYGFMMDRAWLHTIFGIELALLLWLLNKTIVNWS
>XP_004292871.2 PREDICTED: uncharacterized protein LOC101310198 [Fragaria vesca subsp. vesca]
MTPSTNSTKTHMININSSSNDSDQPNKPLLQKSPEPSDELSNFQISLKWCALDHSTSLGKFISYFTFILLTLVVPILTSL
TLKLPSKDPTSFNKLVQLPESGLAAIAFFTLSAFFRNYGLGQLLFLDGLQEDTFSVRRGYTREVDKAFKCLAWILLPSCF
LELAHKVIFFTTVKVSLPYLSPSVPLNSIVFVLVLASWLYRTGVFLLVCILFRLTCELQILRFEGLHKFFEGCDSNSKVI
FQEHVRIRKQLWVTSHRYRFFIIGCWFTITVSQFAALLLVLASKAEKTFLNSGDLVVCSAVELSGLFLCLMEAARMTHRA
QGIVAIATRWHMLLTCSSAAGLDSDKQGKGQSPEANGGCNGESDNDSSDISTSVSPHEPSSFQTRQALVTYLGHNHGGIT
LFGFALDRGMLHTIFAFEFSLVLWVLSKVVVLS
>XP_019418923.1 PREDICTED: uncharacterized protein LOC109329660 [Lupinus angustifolius]
MADERGSLLQMNKETEDVAQLRSFTSYLRWVYVDQSNLFKAGLSWSVFFSLAYVVPILSHVMLDCSKTTCDADHSRPYHV
PVQISLSVFATISFLSLSDWDRRYGFRKFLFLDKVCDESIKIQRGYSHQMQRTMKLILLWGLPCFVAECAYKIWWYVSGN
SQIPHYGNPYMSSIILSTLELCSWLYRTSIFFLVCVLFRLICYLQLLRLEDFAQVFQRETEVELILMEHLRIRKNLRIIS
HRFRGFILASLILVTASQLSFLLVATKPHADVDVLKAGELALVSITLVSGLFILLRGATKITHKAQSITGLCAKWHICAT
INSFENVDGETTTASQVVSRQATAATCGSSDDEVGDEEDELDNTKMLPIFTHTISFQRRQALVSYMENNKGGVTMFGFML
DRTWLHSIFAIQLALCLWLLNKTIGV
>XP_015878165.1 uncharacterized protein LOC107414539 [Ziziphus jujuba var. spinosa]
MEDERRTILLSNQKDHELHEGIELKSFMSFLKWVCVDQSSLWRASLSWSVFLFLAIGVPVLSHFLLDCSSTCDADHTRPY
HVPVQISLSLFATLSFFCISRWARKYGLRRFLFIDKLFDHSEKVRHGYKEQLQKSMRLLYVVVLLFFAIETAYKIWWYIS
GGTQVPHYGNLYLSDTIACILEICSWLYRTTLFFLVCVLYQLICFLQILRLEDFARVFQRETEVELILIDHLRIRRNLRI
ISHRFRAFVLLSLIMVTASQLAALLMATRASSQVNIFKAGELALCSMSLISGLFICLRSATKVTHRAQSITGLAAKWHLC
ATINSFDYTDGETPTTQISSAQVFPLGSECESDTEEGDVDDDLDDAKMVPIFAHTISFQKRQALVNYLETNRAGITVYGF
VVDRAWLHSIFAIQLALLLWLLNKTIGIS
>XP_017982845.1 PREDICTED: uncharacterized protein LOC18587578 isoform X1 [Theobroma cacao]
MEPSANCPACDAGHGNETSYLNVPLLLQPSYSRSKSLLCDELRRFRISLKWCALDHSSRLGKFISYLMFVSLTVFVPIIS
SLSVQVPSSSLATDTTAFNLLVQFPESGLAFLGFFNLCCFFRRYGLRQLLFLDALQQDTTFVRRGYTRELDKAFRYLACI
LLPSFFVQVAHKIIFFSTVKISLPYVRSGFPLNSIMFVLVLGSWVYRTGVFLLVCVLFRLTCELQILRFEGLHKMFEGSG
SGCDAGEIFQEHVRIRKQLSVTSHRYRFFIIASLVVITVSQFAALLMVLASKSEKSFFNSGDLLVCSAVQQSGFFLCLLG
AARMTHRAQGMASVATRWHMSIIISSLAGLGQQQQGKLHNPDTDVTPQASISKCNDESDSDSSSDTLIRLSAQHPSNFQT
RQALVLYLQHNNRGITLFGYALDRGLLHTLFAFEFSLVMWILSKETPWPNG
>XP_027063403.1 uncharacterized protein LOC113689813 isoform X2 [Coffea arabica]
MEADREASLNENSKKALLARSASHAQDELKSFRTWLKWMCVDQSDWWTAFLSWSVFVLSLSTLAALSFICLSQFVRKYGL
RRFLFFDRLCDDSETVRKGYTVQLNRSLKIVFIFVIPCFTVECAYKIWWYSSGGTRIPFLGNIIVSDTVACILELCSWLY
RTVVFFLVCILFRLICYLQILRLQDFAQVFQVESDVESVLREHLRIRRHLRIISHRYRSFILWALIIITVSQFASLLMTT
RSTADLSIYKTGELALCSVSLLAGLMILLRSATRITHKAQAVTCLAAKWHVCATIDSFDTTEAETPISRVPVNHVFPVSS
DGSDADDDVGDEEDDIDHTKLVPSYNYNTISFQKRQALVTYFENNRAGVTIYGFMLDRTSLHTIFGIELSLVLWLLGKTI
GIS
>XP_020883423.1 uncharacterized protein LOC9314601 isoform X1 [Arabidopsis lyrata subsp. lyrata]
MNPGENEYFHHHLPILSNTPLQPSKSLPSDDLRNFRLLLKWCALDHSSSSGKAVSYMMFVVFTLLVPLISCLSIKTPRTW
PSSVMDVNSFNVLVQFPESGLAVIGFLTLICFFRIYSLTQLLFLDDSTLVRLGYSRELDKALCYLAYILVPSFLVELVHK
SIFFSSAEVSFPFIKSSCAALNFVMFFLVLFSWVYRTGVFLLVCILFRLTCELQILRFRGLHKLFDRCGSDTIEDVCKEH
VRIKKQLSATSHRYRFFIIAAFVVISTSQFVALLLVLASKSDRSFLSSGDLVVCSAVQLSGFFLCVLGAARITHRAQGVV
CIATRWHMALTCASEAVSPESDTDSSDNIYINVSPSLDLSSFFQARQALVEYLRHNNKGITLYGYALDRGLLHTLFAFEF
SLVMWILSKVVVLS
>XP_016207798.1 uncharacterized protein LOC107648456 [Arachis ipaensis]
MNPTNEEPTIDINYSGRHVSFAEDECRPAEEEPITQYHPSNNNNIPLLLQPSYERSKSMMHDELRNFRISLKWCALDHSS
CVGKLISYVVFVFLAVVVPLLTSIFVRVPASSPEDDPISFNKLVQVPESTLAIIAFFTLSCFFQRYGLRQLLFLDMLRDD
SSYVRRGYKVELDKSFRYLAYIMLPSFFLELAHKIIFFSAVKISAPHLNPTFPLNSIAFVLVLVSWLYRTLVFLVLCVLF
RLTCELQRLRFEGVHKLFEGCGSDASLIFGEHVRIRKQLWLTSHRYRFFIIGCLVTITVSQLGALLLVLASKSDKTFFNS
GDLLICSAVQLSGFMLCLVGAARITHRAQGIVAIATRWHLLVTNASSDSQHCKPQIPDGLASDNSDSDSSDIKISVIPQQ
LSIFQTRQSLVTYLQHNKGGITLYGFTLDRGLLHTLFAFELSLVLWILSRVVVLS
>XP_016685694.1 uncharacterized protein LOC107903969 isoform X1 [Gossypium hirsutum]
MGDNTELRSDEEQPPPAQIPLLSSNLQNDAVGGLHQRQQEIRTSNRLDDSLEYLERFLTCLGFNQSSLLSFSLSWAAFTV
VGVLVPVLALELSQCDGCEMYQIKNFEVGIVASQACLAAVSLFCISFNLRKYGIRRFLFVDRYGGQMVRFTDLYVKQIAA
SMHLLIWWLLPCFILKTAREVIRILYVEHDSRWISVAISVPLTLSWTYVSTISLSASILFHLLCNLQFIHFDDYAKLLER
ESDVMVFIEEHIRLRYHLSKISHRFRIFLLLQFLVVTVSQVVTLFQTTVYSGMINLSNGGDFAISAIVQVVGIILCLHAA
TRISHRAQGIASFACRWHALATCTSTDACLRHSNSLGSMEPLSQSNLLDITFSESDLDSMDYIAMPTTTQLASYMSSYHR
RQAFVMYLQANPGGITIFGWTVDRGLINTIFFLELTLVTFVLGQTVVFNSA
>XP_042500967.1 uncharacterized protein LOC122078858 isoform X1 [Macadamia integrifolia]
MAEPPRLETPEPSVQTPLLDLEVSHQPQEEEEKDTQLDQALQRLETFLCFFGFHQSSLLGFLLSWATFLLLGISVPVLIL
QVSDCSGCENYQIFNFELHAIVAQSCLAAVSLACTSHNLRKYGIREFLFVDRYHGHMLRFCKDYIDKIKGFFRLLLLWIL
PCFILKTVREVVRTTYVHHDSWWQTTSILLALILSWIYLTTISFSACVLFNLVCNLQVIHFDDYAKLLERDPNLSLFIKE
HIRLRFYLSKISHGFRIYLLLVFLVVTASQFAFLFQTTGYRGTNTFINGGDLVVSSIVQVVGIYFCLHGAAKISHRAQGI
ASVACRWHALITCCSADAPQLRVSNSAGNLVASNPVGSIPLNFSESDLESLDSVEFTINTQFASYMSTYHKRQAFVMYLQ
SNPGGVTIFGWTVDRTLITTIFFIELSLVLFVLGKTMVL
>XP_015971735.1 uncharacterized protein LOC107495156 [Arachis duranensis]
MNPTNEEPTIDINYSGRHVSFADDECRPAEEEPKNNNNIPLLLQPSYERSKSMMHDELQNFRISLKWCALDHSSCVGKLI
SYVVFVFLAVVVPLLTSVFVRVPASSPEDDPISFNKLVQVPESTLAIIAFFTLSCFFRRYGLRQLLFLDMLRDDSSYVRR
GYRVELDKSFRYLAYIILPSFFLELAHKIIFFSAVKISASHLNPTFPLNSIAFVLVLVSWLYRTLVFLVLCVLFRLTCEL
QRLRFEGVHKLFEGCGSDASLIFGEHVRIRKQLWLTSHRYRFFIIGCLVTITVSQLGALLLVLASKSDKTFFNSGDLLIC
SAVQLSGFMLCLVGAARITHRAQGIVAIATRWHLLVTNASCDSQHCKPQIPDGLASDNSDSDSSDIKISVIPQQFSMFQT
RQSLVTYLQHNKGGITLYGFTLDRGLLHTLFAFELSLVLWILSRVVVLS
>XP_010415335.1 PREDICTED: uncharacterized protein LOC104701362 isoform X1 [Camelina sativa]
METHQQQLPPAVETPLLHDSNRDQPPPETDGGGGGEGVNDDLDITLEWLETFLTLLGFNQSSPRSLVLSWIVFLSIGLVL
PVTVLELGHCLGCERYQYKSFELNIVVSQALLAGVSLLCVSHNLRKHGIRKFLFVDQLSGRMGRLKAQYIQQISNSVRLL
AFWSLPCFVLKAVREIIRMYYVPHDQPWLSVAILFCMILSWTYLSTIFLAASAVFHLVCNLQVIHFEDYAKLLEGESEIS
LFIYEHMRLRHYLSKISHRFRIFLLLQFLVVTASQFTTLFQTTAYSGRITYINGGDFAVSAVVQTVGIILCLHAATKISH
RAQAIASVASRWHAMMSCSSTDSTQIRTSPSGVHLEATTNPPLSFPISRSESDVESMDHYMRMPAPNHFPSYMSMSSYHK
RQAFVLYLQMNPGGITIFGWTVDRHLINTIFFIELSLVTFVLGKTVVFGTE
>XP_010927168.1 uncharacterized protein LOC105049268 [Elaeis guineensis]
MDLPGGTGTDARNGSDPAAMEANSASVAVPLLLNPAYARTKSIVHDELRNFRICLKWCALDHSSCGGRAASYATFVALAV
VLPAATSLSVRPPPSAAAMPLYQLVQLPESGLAAISFLTLAAFFRRHGLRQLLFLDGALRDDSAFVRRGYNRELDRAFRH
LAAILLPSFSVELAHKILFFSSVPVSARLPFRAPIPWNSVAFVATLASWVYRTGVFLLVCVLFRLTCELQILRFEGFYRM
FDEGEGAGVEHRRSGNYAWAIFKEHLRIKRQLLETSHRYRIFIIGCLVIISVSQLGALMLVLASKSQKNFCNSGDLVVCS
AVQISGFFMCLLGAARITHRAQRVVSVASRWHTITSCAPRCPSDASQLQKQTPAPPINEHHASDAGDCERNLSKEPIMSS
SHPGASFESRQALVTYLQHNGGGITLFGFALDRGLLHTLFAFEMTLVLWILSKVVVLA
>XP_024171424.1 uncharacterized protein LOC112177363 [Rosa chinensis]
MAIPESQETIIPLIGTSETQTKTELDDDTQLDHTLYRFETFLRLFGFCQYSFWSFSLSWLAFLLVGVALPVLLIGIFQCS
NCDKYQIKSFELEILVSESLVAASSLLCISHNLRKYGVRRFLFVDRYHGHMTQFHDEYMRKINDFFHLLSVWLLPCFLLK
TAREITRVIYVPQDSLWKSVAVLLAFLVSWMYSNVIFLSGSCLFNLVCNLQVIHFENYGKLLEMDIDVSAYLEEHICLTH
YLSKISHRFRIYLLLQLLLVTASQFVALLESTENSKVITLINGGDIVVSSIVELVGIIICLQAAAKISHRAQGLASVASR
WHALITCSSGDASQLGIDNDTENLGSSYPAGSLPINYSETDLDSIDYVPVPTNTQLASYMSLYHKRQAFVTYMQSNPGGA
TIYGWRIDRALINTIFFVELSLVLFVLGKTITFTTK
>XP_021849041.1 uncharacterized protein LOC110788703 isoform X3 [Spinacia oleracea]
MEEENLLPRNQTKSYNRVLSNAKDELQSYRIYLRWMCVDQSDWFSTFISWSVFLLFTFIVPAFSYFYLTCPSCDAKHQQP
YDAVVQLSLSSIATLSFLCLSHFVRKFGVRRFLFFDKLVNESDSVRHHYTTQLTRSLNILCIFTLPCFVAECTYKVWWYA
SGASKIPFLGNAVLSDIVACSLELISWIYRTLVFFLVCILFRLICYLQILRLKDFATVFEVDSDVTSILVEHLRIRRHLR
IISHRYRAFILCSLILITLTQLTFLLLTTKPNAEVSIFRTGELALCSMTLLAGLMIILRSATKITHKAQAITALSAKWHV
CATIDSFVTSETELPGTHNISHAGGFDPNLNSDSDDAGSEEDDVDSTKFLPAYAYSTISFQKRHALVTYFERNRAGITLY
GFMLDRTWLQLIFGVELSLVLFLLKQTIHVI
>XP_009105298.1 uncharacterized protein LOC103831181 [Brassica rapa]
MFPLAVNFFCKLIHSLMSSDQPPLIETPLLDSNHDQEQQQPLSGVVEDEDDDLGQTLQWLETFLTLLGFNQSSTQSLVLS
WIVFLTVGLVIPVTVLELGHCKDCERYQYKSFELNIVVSQACLAGVSLLCVSHNLRKHGIRKFLFVDQLSGRMGRLKAQY
IQQISNSVRLLALWSLPCFGLKAVREIIRMLYVPHDQPWLSVLILLSMIMSWTYLSTIFLAASAMFHLVCNLQVIHFEDY
AKLLDGESEISLFIYEHIRLRHYLSKISHRFRIFLLLQFLVVTVSQFTTLFQTTAYSGRITYINGGDFAVSAVVQVVGII
LCLHAATKISHRAQAIASVASKWHAIMSCSSTDATQIRTSPSGVHLEATTNPPISFQISHSESDVESMDHYMRMPANNNN
NHFPSYMSMSAYHKRQAFVLYLQMNPGGITIFGWTVDRHLINTIFFIELSLVTFVLGKTIVFSPE
>XP_024198065.1 uncharacterized protein LOC112201420 [Rosa chinensis]
MDFLVSLFIYIQTSKESLYRTMEDQSHPILPKQTSISSHEGLELPSFGSWLKWVFVDQSSIWRTGLSWSIFFVLAIGVPL
VTHFLLSCSSCDANHSRPYHVVSQISLSLFAMLSFISLSCWTRKFGLKRFLFLDKLSDASEKVRHEYKQQFQNSMKLLCL
IVFPCFAAECVYKIWWYVSGATELPYYGNMYLSDTILCMLELCSWLYRTTIFFLVCVLFRLICHLQILRLEIYALVFQKE
TEVETIMMEHNKIRRTFRIISHRFRAFILISLIMVTASQLAFLVMITRSSAHVNIFTAGELALCSISLVTSLFICLRSAT
KVTHKAQKVTGLAAKWHVCATIHSFDYAETETPMVPQVSSDHLVFPFGADLESDDEEGDEEDDLDNTKLVPIFTNTISFQ
KRQALVKYLEHNRAGITVFGFMVDRTWLHSIFGIQLALLLWMLNKTIS
>XP_003588620.2 uncharacterized protein LOC11446051 [Medicago truncatula]
MKPSTESTKDTTIDIDNSSSKRVSFSDQQQQHQHNVPLLLQPSYARSKSMIFDELRNFRICLKWCALDHSSCVGKLISYV
SFIFLTFVVPLFTTLFVQVSASSPEVDPISLNKLVQIPESALAIISFFTLYRFFRRYGLRQLLFLDALQDDTTYVRRGYA
RELEKAFRYLAYIILPSFFVELAHKIIFFSAVKISAPNLSAGFPLHSIVFVFMLLSWLYRTGVYLLVCVIFKLTCQLQIL
RFEGVHKLFEGCGSEAGVIFKEHVRIRRQLWIISHRYRFFIICCVVTMSVSQLGSLLLVLASKSEKTFFNSGDLVICSAV
QLSGFFLCILGAAKITHRAQGIVSIATRWHMLVTNAFAESEQCKDNMSEALASDSSDSDSSDIHISIIPQRLSSFQTRQS
LVTYLQHNHGGITLYGFALDRGMLHTLFAFEFSIVLWILSKVVVLE
>XP_047338524.1 uncharacterized protein LOC124942139 [Impatiens glandulifera]
MEDERSNTSLLPSFTTTKEGIALKSFKSFLTWICLDQSNPWKTTLSYSIFFLLTIAIPILNHIIYASCKTCDSHHLRPYD
SIIQLSLFSVSTLSFLCLSSFTHNYGIKRFLFLDKLGHSSDKVRQGYVDQLQRSAKILASFVLPIFVIDGGYKIWWFVSA
GNVYVYDMIACVLQMCSWLYRTAIFFVVCVLFRLICYLQILKLEEFARVFEKESDVGNILTEHLKIRRNLRIISHRFRVF
VLMTVVLVTMSQLASLLVTTKAGSTVDVYTAGELALCSITLVTGLFICLRSATKITHRAQSITSLATKWHVCATINSFDD
FDGNTPTTPSRVSHTDANWDSDNDGEEENGDDDDLDNTKMIPIFSISISYQKRQALVNYFEQNKAGITVFGFVLDRTSIH
MMFVIQMSLTLWLLNKTIGFS
>XP_020692590.1 uncharacterized protein LOC110106869 [Dendrobium catenatum]
MADGIAFSGCGDERESLLPRKSSYQRSFSHAADELKSFRSCLRWLCIDHSDSFHAAISWFVFFIFSFAVPLASHFIMSYS
PSRRAYDSVVQLALSGSAALSYLSLSTFVRRHGLRRFLFLDKLRLESERVRLGYTNQLNRSFRILSVFVLPCFAGEVVYK
LAWYLSGEERVPPGLFFMGNAVLAESVFAFLELASWIYRTAIFFVVCVLFRLMCYLQILRLEDFAGAFSDGANVACILRA
HLRIRRELRIISHRYRIFNVYCVVIVTVSQFVTLLVTTRPSAVVNFFNAGEIALCSIGLVTGLLMCLRSAAKITHKAQAI
TSLAATWHVSATIDSYGEDSEVPSPETSVFVNEAGEEESEHQDSDEDDELEDAKLVSSNIHTFSFQKRQSLVTYMENNRA
GITLFGFVVDRTWLHALFMIEFSLVMWLLGKTVGIS
>NP_564899.1 zinc finger CONSTANS-like protein (DUF3537) [Arabidopsis thaliana]
MESQQQQSPAVETPLLLNSNQDHQDRPSPEIDGGGGGGGGEGVNDDLDRTLEWLETFLTLLGFNQSSKQSLVLSWIVFLS
IGLVLPVTVLELGHCLGCERYQYKSFELNIVVSQALLAGVSLLCVSHNLRKHGIRKFLFVDQLSGRMDRLKAQYIQQILN
SVRLLAVWSLPCFALKGVREIIRMYYVPHDQPWLSVAILLSMILSWTYLSTIFLAASAMFHLVCNLQVIHFEDYAKLLEG
ESEISLFIYEHMRLRHYLSKISHRFRIFLLLQFLVVTASQFTTLFQTTAYSGRITYINGGDFAVSAVVQVVGIILCLHAA
TKISHRAQAIASVASRWHAMMSCSSTDSTQIRASPSGVHLEATTNPPISFPISRSDSDVESMDHYMRMPVTNQFPSYMSM
SSYHKRQAFVLYLQMNPGGITIFGWTVDRHLINTIFFIELSLVTFVLGKTVVFGTE
>XP_013751837.1 uncharacterized protein LOC106454226 [Brassica napus]
MFPLAVNFFCKLIHSLMSSDQPPLIETPLLDSNHDQEQQQPLSGVVEEEDDDLGQTLQWLETFLTLLGFNQSSTQSLVLS
WIVFLTVGLVVPVTVLELGHCKDCERYQYKSFELNIVVSQACLAGVSLLCVSHNLRKHGIRKFLFVDQLSGRMGRLKAQY
IQQISNSVRLLALWSLPCFGLKAVREIIRMLYVPHDQPWLSVLILLSMIMSWTYLSTIFLAASAMFHLVCNLQVIHFEDY
AKLLDGESEISLFIYEHIRLRHYLSKISHRFRIFLLLQFLVVTISQFTTLFQTTAYSGRITYINGGDFAVSAVVQVVGII
LCLHAATKISHRAQAIASVASKWHAIMSCSSTDATQIRTSPSGVHLEATTNPPISFQISHSESDVESMDHYMRMPANNNS
HHFPSYMSMSAYHKRQAFVLYLQMNPGGITIFGWTVDRHLINTIFFIELSLVTFVLGKTIVFSPE
>XP_038691343.1 uncharacterized protein LOC119989739 [Tripterygium wilfordii]
MEDEEQLSSNKVDKGGALTLNRDGIESKSFRSLLSWFCLDHSNLWKSGVSWSVFFVLGIGAPLVSHFVFLCSTCDSEHQR
PYDAVVQLSLSSLAVVSFLCLSAWARKFGVRRFLFLDKLSDESDKVREGYQKHLQRSMRLLCIFVLPCFAVEIVYRIWWY
ATGAHEIPYYGNMYVSDTIICIMQLVSWLYRTSIYILVCILYQLICHLQILKLEDFAQVFQQETEVGSILQQHLKIRRSL
KVISHRFRKFILSSLILVTASQLICLLITTRSSANNNIFEAGELSLCSIILVLGLFICLRSATKITHKAQSITSLAAKWH
VCATINSFDELDGETPTTQITSNRVYPVNIDCELDDEEDDAEDDLDNSKLVPVFAHTISFQKRHALVMYLENNRAGITVF
GFMLDRTGLHAVFGVELALLLWLLNKTIVSWT
>XP_008220009.1 PREDICTED: uncharacterized protein LOC103320155 [Prunus mume]
MNPSTTSPNTNIHVDFPNSHPNEDQNQPNTPLLHQCSDELRNFRVSLKWWTLDHSSCLGKFISYFTFIFLTILVPILAAF
SLKSPSEDPISFNKLVQLPQSGLAAIGFITLSSFFRKYGLRQLLFLDGLGDDTCFVRRGYTRELDKAFKCLAYILLPSFF
IELAHKIIFFCTVKISLLHISSSVPLNSIMFVLVLASWVYRTGVFLLVCVLFRLTCELQILRFQGLHKLFEGRESKSSFI
FQEHIRIRKQLWVTSHRYRFFIIGCTFVVTVSQFGALLLVLASKTKKTFLNSGDLVVCSAVELSGFFLCLMEAARITHRA
QGISAIATRWHMLLTCPSAALDQQCKKQQSSEADGCCGETDSEFSSNVLTSVSPQEPSSFQTRQALVAYLGHNSGGITLF
GFPLDRGLLHTLFAFEFSLVLWVLSKVVVLS
>XP_023001582.1 uncharacterized protein LOC111495669 [Cucurbita maxima]
MKNRDKKSPSPSPTDSQESESELEAPELRRLESFLKWICVNDQSNPYRASLSCLIFFIFAIAVPLASHFALSCSDCDEDH
QRPFHVVVQLSLSAVAMLSFVSLSLWLRLFGFNRFLFLDKLSKASPRVQAEYSRQLQRSMELISLFVVPCFMAEAAYKMW
WYITAAKQIPYYTNNMYLSYITSCTLELCSWLYRTSIFFFVCVLFRLICCLQMIRLEDFASVFCRETDVGTILVLHLGLR
RTFTIISHRFRAFILLSLILVTASQFISLLMTTTAKAHVNLSKAGQLALCSISLVTGLFICLRSAAKITHKAQSITCLAA
KWHVSAVVSTFDDLDNKTTPTAATIELNSDDEDGDEDDLDDAKLMPVFADTISFQKRQALVIYLRNNKAGITVYGFMVDR
TWLKSIFAIELALFLWLLNKTVGIS
>XP_028126344.1 uncharacterized protein LOC114323074 isoform X2 [Camellia sinensis]
MEDETELSNKALYSSTHEQEVVELKSFRSILTWVCLDQSNLWRAGLSGSIFFVLVIVVPLVSHFVFSCSSCDAKHQRPYD
AIVQLSLSVVATLSFYCLSSFANQYGLKKFLFLDKLSEASEKRSMKLLSAFVLPCFIADTIYKTWWFISGGTTTPYFINV
YASDIIACTLQLCSWLYRTSIFVLVCVLFRLICYLQILRLEDFSQVFERESEVGSVLNEHFGIRRSLRIISHRFRVFILW
TLVLGTASQLASLVVTTKSGATVNVYTAGELALCSITLATGLFICLRSATKITHRAQIVSCLAAKWHVCATVDSFDDLDD
ETETLTAQISSSPPLICPISNGNSSCHHQQSDHEEEDGDGEEDDLDNTKMVPISAHTISYQKRQALVTYFENNRAGITVF
GFMLDRTWLHTIFVIELSLTLWLLNKTIGIS
>XP_020416984.1 uncharacterized protein LOC18780190 [Prunus persica]
MEDERQSFLSKDRAISGYIAHEGLELKNFDACLKWVFVDQSNVWRTGISWSIFFVLAIGVPLVSHFLLSCSDCDENHSRP
YHVVSQLSLSLFSVLAFISLSCWTRKYGLRRFLFLDKLYDASEKVRHGYKQQFQNSLKLLCMIVFPCFAAECLYKIWWYV
SGATELPYYGNIYLSNTILCTLELCSWLYRTTIFFLVCVLFRLICHLQILRLENFAQVFQKETEVELILMEHLKIRRNLR
LMSHRFRVFILLSLIMVTASQLISLVMVTRSSAHVNIFKAGELALCSISLVISLFICLRSATKITHKAQSITGLAAKWHV
CATIQSFDYTESETPMAPISSAQVFPFGADTESEDDEAGEDDDLDNTRLVPIYTQTISFQKRQALVKYLENNRAGITVFG
FTVDRMWLHSIFAIQLALLLWLLNKTIG
>XP_012091267.1 uncharacterized protein LOC105649276 isoform X1 [Jatropha curcas]
MENEAGSLIPKDRTNLGYFDNEGVGLKSFRVFLNWVCPDRSNIWRTSLSWSIFFILVIVVPLVSHFLFLCSNCDSKHRRP
YDAVVQLSLSIFAIISFLSLSSWSHKYGLNKFLFLDKLNDETERIRGEYKQQLQTSTKLLCIFVLPCFALESAYRIWWYA
TGVSEIPYFGNMYISDTIICLLQLSSWVYRMSIYIVVCILYKLICYLQVLRLEDFGQVFQKESDVSSILKEHLRIRRNLR
IISHRFRRFILLSLILVTASQFIYLLMTTRSSANNNIFEAGELALCSINLVAGLFICLRSATKITHKAQSVTSLATKWHV
CATINSYDDMDGETPTYQISTCSRQVFHVDIDWSLDDEDDEGDDDLDDNNKMVPIFAHTISFQKRQALVTYMENNRAGMT
VYGFMMDRAWLHTIFGIELALLLWLLNKTIGASSFLFFFS
>XP_011660297.1 uncharacterized protein LOC101203162 [Cucumis sativus]
METVEKKSQPQIDSQKSKSAELESELEAPELRKLESFLRWICIMDHSNLYRASVSCIMFFVFGIAVPIASHFGLSCSDCD
EDHQRPFHVVVQLSLSAVATLSFLCLSLWLRVFGLNRFLFLDKLCEASPKIRAEYFRQLQKSMKLMSFFLLPCFMAEAGY
KIWWYISAAKEIPYYTNNMYISYVTSCTLELCSWLYRTSIFFFVCIFFRLICCLQMIRLEDFASSFRSETEVGTILIQHL
GLRRTFTVISHRFRVFMLLSLILVTASQFISLLMTTRSKAHANLSKSGQLALCSISLVTGLFICLRSAAKITHKAQSITC
LAAKWHVSAVINTFDELDTEMTPTASFVPNVVESNSDDEDGDEDEDDLDDAKLMPVFAHTISFQKRQALVTYLRNNKAGI
TVYGFMVDRTWLKSIFAIELALFLWLLNKTVGVS
>XP_034211142.1 uncharacterized protein LOC117624113 [Prunus dulcis]
MEDERQSFLSKHRAISGYIAHEGLELKNFDACLKWVFVDQSNVWRTGISWSIFFVLAIGVPLVSHFLLSCSDCDENHSRP
YHIVSQLSLSLFSVLAFISLSCWTRKYGLRRFLFLDKLYDASEKVRHGYKQQFQNSMKLLCMIVFPCFAAECLYKIWWYV
SGATELPYYGNIYLSNTILCTLELCSWLYRTTIFFLVCVLFRLICHLQILRLENFAQVFQKETEVELILMEHLKIRRNLR
LMSHRFRLFILLSLIMVTASQLISLVMVTRSSAHVNIFKAGELALCSISLVISLFICLRSATKITHKAQSITGLAAKWHV
CATIQSFDYTESETPMAPISSAQVFPFGADIESEDDEAAEDDDLDNTRLVPIYTQTISFQKRQALVKYLENNRAGITVFG
FTVDRMWLHSIFAIQLALLLWLLNKTIG
>XP_017603992.1 PREDICTED: uncharacterized protein LOC108450748 isoform X1 [Gossypium arboreum]
MGDNTQLRSDEEQPPPAQIPLLSSNLQNDAVGALHQRQQEIRTSNRLDDSLEYLERFLTCLGFNQSSLLSFSLSWAAFTV
VGVLVPVLALELSDCDGCEMYQIKNFEVGIVASQACLAAVSLFCISFNLRKYGIRRFLFVDRYGGQMVRFTDLYVKQIAA
SMRLLIWWLLPCFILKTVREVIRILYVQHDSRWISVAISVPLTLSWTYVSTISLSASILFHLLCNLQFIHFDDYAKLLER
ESDVMVFIEEHIRLRYHLSKISHRFRIFLLLQFLVVTVSQVVTLFQTTVYSGMINLSNGGDFAISAIVQVVGIILCLHAA
TRISHRAQGIASFACRWHALATCTSTDACLRHSNSLGSMEPLSQSNLLDITFSESDLDSMDYITMPTTTQLASYMSSYHR
RQAFMMYLQANPGGITIFGWTVDRGLINTIFFLELTLVTFVLGQTVVFNSA
>XP_042947455.1 uncharacterized protein LOC122280566 isoform X1 [Carya illinoinensis]
MALPHKQTEASSAESAHTPLRVDSHQHEEVLDDTQLDHSLLRLETFLRIFGFCQFSFISFTLSWVSFLLLGVALPLALIE
RSYCSDCEKYEIKSFEIEILVSESLVAASSLLCISHNLRKYGVKKFLFVDRYHGNMAQFREEYLQKINGFFRLLAVWLLP
CFLLKTAREVIHMVYVHNDSWWQSIATLFALLVSWTYSAIIYLSGTVLFNLVCNLQIIHFENYGKLLESDLDVSLYIEEH
IRLKHHLSKISHRFRIFLLLEFLFVTASQFLALLETTGNKGIINFSNGGDFAVRVCSIVELVGIIIFLQSAAKISHRAQS
LASVTSRWHALLTCNSDNASQTGISNNVRSMEAAIPAGPLHINYSESDMESIDYVPVPTNSQLASNMSLYHKRQALVMYM
QSNLGGVTIFGWTIDRALLNTVFFIELSLVLFVLGKTITFTTK
>XP_013591644.1 PREDICTED: uncharacterized protein LOC106300114 [Brassica oleracea var. oleracea]
MFPLAVNFFYKLIHSLMSSDQPPETPLLDSNHDQEQQQPLSGVVEDEDDDLGQTLQWLETFLTLLGFNQSSTRSLVLSWI
VFLTVGLVIPVTVLELGHCKDCERYQYKSFELNIVVSQACLAGVSLLCVSHNLRKHGIRKFLFVDQLSGRMGRLKAQYIQ
QISNSVRLLALWSLPCFGLKAVREIIRMLYVPHDQPWLSVLILLSMIMSWTYLSTIFLAASAMFHLVCNLQVIHFEDYAK
LLDGESEISLFIYEHIRLRHYLSKISHRFRIFLLLQFLVVTVSQFTTLFQTTAYSGRITYINGGDFAVSAVVQVVGIILC
LHAATKISHRAQAIASVASKWHAIMSCSSTDATQIRTSPSGVHLEATTNPPISFQISHSESDVESMDHYMRMPANNNNHF
PSYMSMSAYHKRQAFVLYLQMNPGGITIFGWTVDRHLINTIFFIELSLVTFVLGKTIVFSPE
>XP_012076289.1 uncharacterized protein LOC105637439 [Jatropha curcas]
MNPPTSSGDARIHVQFSDSHVTLPDQNNETERANVPLLLQPSYARSKSLLFDELRHFRISLKWCALDHSSCLGKFISYFT
FILFTVVVPIISSLSIKIPSSDDPISFNTLVQLPESGLALISFLTLSGFFRRYGLRQLLFLDALQDDPLYVRRGYSRELD
KAFRFLAFILLPSFLVELAHKVIFFGTVKITLPYVSSGVPLNSIMFVLVLSSWVYRTGVFLLVCILFRLTCALQILRFEG
LHKLFDGCESDAGVIFREHVRIKKQLSATSHRYRFFIIACSVTITISQLGALLLVLLFKSDKTFINSGDLVICSVVQLSG
FFLCILGAARITHRAQGIVSIATRWHMMLTSASARLDQRKANVPDATVDGTTVPDSAEGDSSDIFISTSSQESSSFQTRQ
AFVAYLQHNHGGITLFGFALDRGLLHTLFAFEFSLVLWILSKVVVLS
>XP_013699092.1 uncharacterized protein BNAC06G28600D [Brassica napus]
MFPLAVNFFCKLIHSLMSSDQPPETPLLDSNHDQEQQQPLSGVVEDEDDDLGQTLQWLETFLTLLGFNQSSTRSLVLSWI
VFLTVGLVIPVTVLELGHCKDCERYQYKSFELNIVVSQACLAGVSLLCVSHNLRKHGIRKFLFVDQLSGRMGRLKAQYIQ
QISNSVRLLALWSLPCFGLKAVREIIRMLYVPHDQPWLSVLILLSMIMSWTYLSTIFLAASAMFHLVCNLQVIHFEDYAK
LLDGESEISLFIYEHIRLRHYLSKISHRFRIFLLLQFLVVTVSQFTTLFQTTAYSGRITYINGGDFAVSAVVQVVGIILC
LHAATKISHRAQAIASVASKWHAIMSCSSTDATQIRTSPSGVHLEATTNPPISFQISHSESDVESMDHYMRMPANNNNHF
PSYMSMSAYHKRQAFVLYLQMNPGGITIFGWTVDRHLINTIFFIELSLVTFVLGKTIVFSPE
>XP_020589005.1 uncharacterized protein LOC110030576 [Phalaenopsis equestris]
MANAAAAFSRNGNGDEPLLPRKGAYQRCFSHSGDELKSFRSCLRWLCIDHSDRLHAASSWSVFVIFSVAVPLASHFLMSY
SPSRRAYDSVVQLALSGSAALSYLCLSAFVRFHGLRRFLFLDKLRLESERVRLGYTNQLNRSFRILSIFVLPCFAGEVAY
KLAWYLSGEERVPPSLLFMGSSVFAECVFAFLELASWIYRTAIFFLVCVLFRLICFLQILRLEDFAGAFSEGADVAYILR
AHLRIRRELRIISHRYRNFNVYCVLIVTVSQFVTLLVTTRPTAVVKFFNAGEIALCSTGLVTGLLMCLHSAAKITHKAQA
ITSLAATWHVSATVASYEDSSDIPSPATSATDNEARDDDDSVQDELEEDDVEGDDELHDSKLVSSSIHTISFRKRQALVT
YLENNRAGITVFGFVVDRTWLHALFMIEFSLVMWLLGKTVGIS
>XP_004310198.1 PREDICTED: uncharacterized protein LOC101297985 [Fragaria vesca subsp. vesca]
MADPHTKTEDLPPLHPNTTTTPLLDSNHTHHPEEQGLEIKDTQLDQTLQKLEAFLTLLGFNQTCIFSCILSWFAFVIIGV
LLPVLVLVIFNCSDCDKFQIEGFELVIVGSQACLAAVSLLCLSHNLRKYGIRRFLFVDRYTGHMVRFRNDYINQIKGSFR
LLLWWSLPCLLLKTIREVVRMLYVHHDSWWLSVSILLALVLSWTYASTITLTASILFHLVCNLQVIHFEDYGRLLERESD
VLVFMEEHIRLRYHLSKISHRFRIFLLLQFLVVTSSQFVTLFEVTGYSGKITFINGGDFAVSTIVQVVGIIISLHAATRI
SHRAQALASLASRWHALVTSSSNDSSHNRNSNSTGNLEAANTINSLHLSYSESDLESCDYYVSMPTNTQLASYMSSYHRR
QAFVMYLQTNAGGITIFGWTVDRALLNTIFFIELSLITFVLGKTIVFSST
>XP_019057474.1 PREDICTED: uncharacterized protein LOC104808241 isoform X1 [Tarenaya hassleriana]
MNPSADESSSPPNLPLLLQPSYARSKSMLFDDLRNFRVSLKWCALDHSSPWGKILSYFTFVVFTILVPLVSCLSIETPNS
LSSPVEDPISFNALVQFPESGLATVGFFTLICFFRKYGLRQLLFLDGLGDDSVFVRRGYSRELDKAFRYVAAILLPSFFV
ELVHKSIFFSSTKVSFPFMKSSCLPLNSVMFFLVLVSWVYRTGVFLLVCILFRLTCELQILRFVGLHKMFDGCGSDTIED
IYKEHTRIKKQLSATSHRYRFFIIASSVVISASQFVALLLVLASKSEKSFLNSGDLVVCSAVQLSGFFLCLLGAVRITHR
AQGVVSIATRWHMTLTLASSASLDSDGRKIQDGMPESQAESDTDSSDNICITVSSSLDPTSFFQARQALVEYLRHNNKGI
TLYGYTLDRGLLHTLFAFEFSLVMWILSKVVVLS
>XP_010511702.1 PREDICTED: uncharacterized protein LOC104787770 [Camelina sativa]
METHQQLPPAFETPLLLDSNQDQPPPETDGGGGGEGVNDDLDITLEWLETFLTLLGFNQSSPRSLVLSWIVFLSIGLVLP
VTVLELGHCLGCERYQYKSFELNIVVSQALLAGVSLLCVSHNLRKHGIRKFLFVDQLSGRMGRLKAQYIQQIWNSVRLLA
FWSLPCFVLKAVREIIRMYYVPHDQPWLSVAILFCMILSWTYLSTIFLAASAMFHLVCNLQVIHFEDYAKLLEGESEISL
FIYEHMRLRHYLSKISHRFRIFLLLQFLVVTASQFTTLFQTTAYSGRITYINGGDFAVSAVVQTVGIILCLHAATKISHR
AQAIASVASRWHAMMSCSSTDSTQIRTSPSGVHLEATTNPPLSFPISRSESDVESMDHYMRMPAPNHLPSYMSMSSYHKR
QAFVLYLQMNPGGITIFGWTVDRHLINTIFFIELSLVTFVLGKAVVFGTE
>XP_007037920.2 PREDICTED: uncharacterized protein LOC18605065 isoform X1 [Theobroma cacao]
MATPPAQAQETATAQTNIPLLEPSTQLEEDQDDTQLSRSLHRLETFLRLFGFCQYSVFSFSISWFLFLLLGITLPLLIIL
LSYCSGCYKYEIKSFELEILVSQFLVSAISLFCISRNLRKYGIRKFLFVDRYHGHVEQFREEYAKKIDDFFRLLAAWILP
CFIVKAAREVTRVVYAYHDSWWRSVVMLTVLLVSWSYSTVIYLSGSGLFNLVCNLQVIHFENYGKLLERDSDLSVYMEEH
IRLTHYLSKISHRFRIFLLLEFLVVTASQFVALLETTENRGIINFINGGDFAVISIVELVGIIICLHAAAKISHRAQGLA
SVASRWHALVTCNSNDTSQSVSISNDDGGLEAAHLPVPMPINYSETDLEAVDYVPVPTNTQMASYMSLYHERQAFVMYLQ
FNPGGATVYGWKIDRALVSTIFFIELSLVLFVLGKTLTFTTK
>XP_008224762.1 PREDICTED: uncharacterized protein LOC103324482 [Prunus mume]
MEDERQSFLSKHRAISGYIGHEGLELKNFDACLKWVFVDQSNVWRTGISWSIFFVLAIGVPLVSHFLLSCSDCDENHSRP
YHVVSQLSLSLFSVLAFISLSCWTRKYGLRRFLFLDKLYDASEKVRHGYKQQFQNSTKLLCMIVFPCFAAECLYKIWWYV
SGATELPYYGNIYLSDTILCTLELCSWLYRTTIFFLVCVLFRLICHLQILRLENFAQVFQKETEVELILMEHLKIRRNLR
LMSHRFRVFILLSLIMVTASQLISLVMVTRSSAHVNIFKAGDLALCSISLVISLFICLRSATKITHKAQSITGLAAKWHV
CATIQSFDYTESETPMAPISSAQVFPFGADTESEDDEAGEDDDLDNTRLVPIYTQTISFQKRQALVKYLENNRAGITVFG
FTVDRMWLHSIFAIQLALLLWLLNKTIG
>XP_008458982.1 PREDICTED: uncharacterized protein LOC103498231 [Cucumis melo]
METEEEKKSQPQMDSQKSKSAESESESELEAAELRRFESFLKWICIMDHSNLYRASLSCIVFFVFGIAVPIASHFALSCS
DCDEDHQRPFHVVVQLSLSAVATLSFLCLSLWLRLFGLNRFLFLDKLSEASPKIRAEYFRQLQRSMELMSFFLLPCFMAE
AGYKIWWYISAAKEIPYYTNNMYISYITSCTLELCSWLYRTSIFFFVCILFRLICCLQMIRLEDFASIFRSETEVGTILI
QHLGLRRTFTIISHRFRVFMLLSLILVTASQFISLLMTTRSKAHVNLSKAGQLALCSISLVTGLFICLRSAAKITHKAQS
ITCLAAKWHVSAVINTFDDLDTETPPTASLVPNIVESNSDDEDGDEDDLDDPKLMPVFAHTISFQKRQALVTYLRNNKAG
ITVYGFMVDRTWLKSIFAIELALFLWLLNKTVGVS
>XP_020251904.1 LOW QUALITY PROTEIN: uncharacterized protein LOC109829170 [Asparagus officinalis]
MGILRRRRDPLFDEVILPRPLPLAPDDELCDLPGRFSGGLCVDQSSIVAGPNSQWSLFLLLACRFVPLVSHFVFAVSDHR
RPYDAVAQSSLERRRGAISVVCLSALMRRFGLRKLLFLDEVVGESKKVRFGYVRQLNRSFRILSFFVLPCFLAECGYKVW
WYLAGARRIPFLGNAVASDAVACALELASWIYRTAIFFLVCVLFWLICFLQILRLQDFTTVFQEESDVAAVLREHLKIRR
QLMVISHRFRRFIVAGMILVTASQFAGLLLTTRPHGDVNLFNTGELALCSVILVTGLLICLRSATKITHQAQAITKHAAK
WHVCAAIDSFNPDPETPSENVATSSVFPENDVDNEEESIEDLAGDDEYEAIKLVMPHANTISFQKRQALVTYLENNAAGI
TLFGFVLDRSYLHMVFMIELPLFLWLLGKTIGIS
>XP_020975664.1 uncharacterized protein LOC107632006 [Arachis ipaensis]
MSNSNLQIQTEEPPPAHTPLLTSNSNQNPQNQCITKNSNNNNDGNEESEFDRTLASLEALLTLLGFNQRTVFSFAVSWTV
FAVVGTTMPLVALALSECSDGRSHCEKYQVPAFEMAIVAFQACLAAVSLLCLSHNLRKYGVRRFLFVDRHSGQLHCFHRD
YVNQIQGSLRLLIIWMLPCFFVKTAREIIRISNVQHESWILSVAIFFALIISWTYVSAVSLSATIMFHLVCNLQVIHFDD
YGKLLQRESDVLVFMEEHIRLRYHLSKISHRFRIYLLLQFLVVTASQFVTLLQVTGYGGMLTFLNGGDFAVSTLVQVVGI
IICLHAATRISHRAQGVVSLASRWHALLTCSSDASQLRSSASTGSLEAVNHLNSIQLDYSESDLESMDYAGMPTNTQLAS
YMSSHHKRQAFVMYLQTNPGGITIFGWTVDRSLVNTIFFLELSLVTFVLSKTII
>XP_018461899.1 PREDICTED: uncharacterized protein LOC108832945, partial [Raphanus sativus]
TPLLDQEQPPSDEDDDLGQTLQWLETFLTLLGFNQSSTRSLALSWIVFLTVGLVVPVTVLELGHCRDCERYQYKSFELNI
VVSQACLAGVSLLCVSHNLRKHGIRKFLFVDQLSGRMGRLKAQYIQQISNSVRLLALWSLPCFGLKAFREIIRMLYVPHD
QPWLSVLILLSMILSWTYLSTIFLAASAMFHLVCNLQVIHFEDYAKLLDGESEISLFIYEHIRLRHYLSKISHRFRIFLL
LQFLVVTVSQFTTLFQTTAYSGTITYINGGDFAVSAVVQVVGIILCLHAATKISHRAQAIASVASKWHAIMSCSSTDSTQ
IRTSPSGAHLEATTNPPISFQISNSESDVESMDHYVRMPGGNNNHFPSYMSMSAYHKRQAFVLYLQMNPGGITIFGWTVD
RHLINTIFFIELSLVTFVLGKTIVFSPE
>XP_025657520.1 uncharacterized protein LOC112754156 [Arachis hypogaea]
MNPTNEEPTIDINYSGRHVSFAEDKCRPAEEETITQHHPSNNNNIPLLLQLSYERSKSMMHDELQNFRISLKWCALDHSS
CVGKLISYVVFVFLAVVVPLLTSVFVRVPASSPEDDPISFNMLVQVPESTLAIIAFFTLSCFFRRYGLRQLLFLDMLRDD
SSYVRRGYRVELDKSFRYLAYIILPSFFLKLAHKIIFFSAVKISAPHLNPTFPLNSIAFVLVLVSWLYRTLVFLMLCVLF
RLTCELQRLRFEGVHKLFEGCGSDASLIFGEHVRIRKQLWLTSHRYRFFIIGCLVTITVSQLGALLLVLASKSDKTFFNS
GDLLICSAVQLSGFMLCLVGAARITHRAQGIVAIATRWHLLVTNASCDSQHCKPQIPDGLASDNSDSDSSDIKISVIPQQ
FSMFQTRQSLVTYLQHNKGGITLYGFTLDRGLLHTLFAFELSLVLWILSRVVVLS
>XP_031384462.1 uncharacterized protein LOC116198455 [Punica granatum]
MADHNPAPPPSLESPFLVPPSGPQNNLNHDYQQQRQGVDRSWEEGDCQLDQTLQKLETFLSFLGFNQSTVLGFVLSWTAF
LLVGVVLPVIVVELSDCSDCQEYQVKKFELDIVASQASLAAVSLLCLSHNLRKFGLRKFLFVDRYSGQMSRFRDQYITQI
KGSVRLLVIWALPCVLLKTAREIVRIVYTYQESWWLSVYILLAMIISWAYVSTIFLSASILFHLVCNLQVIHLDDYGKLL
ERESDVLLLIEEHIRLRYYLSKISHRFRIFLLLQFFIVTASQFVTLLQTTACSGLITLINSGDFAVSAIVQVVGIILCLH
AATKISSRAQGIAVLASRWHALMTCGSSSTDGSAPRPQSNVGNSEPPCPLSSLHIDYSESDLESLEYISIPTSSQLASYM
STYHKRQAFVCYLQTNPGGITIFGWMVDRALLTTIFFIELSLVTFVLGKTIVFSSS
>XP_010529468.1 PREDICTED: uncharacterized protein LOC104806325 isoform X2 [Tarenaya hassleriana]
MEGATERGSRDSLLPGTRPDPIGKPPESPAVHLSFPRFVVWFDQSNRGGAVVSWSIFFLLAVGVPIMSHFVLICSDCDFQ
HRRPYDAVVQLSLSGFAGISFVSLSSWSRKYGIRRFLFLDKLWDVSDMARLGYESQIQKSMKLLTIFVLPSLTLESVYRI
WWYVTGFDEIPYTINPFLSHVVACTLQLSSWLYRTSLFIFVCLLYQLTCHLQILRLEDFARCFSSEISDVSSILAEHLKI
RRNLRVVSHRFRRFILSSLVLVTATQFMALLMTIRASVSFNIYEVGELLLCSITLVAGLFICLRSATKITHKGQSVTSLA
AKWNVCATIDSFDDLDEETLNHQFHVIESEDEDDEEGDGDDDLDNTKILPIYARTISFQKRQALVTYLENNRAGITVYGF
MVDRAWLHTIFGIELALFLWLLNKTIANIP
>XP_022131491.1 uncharacterized protein LOC111004677 isoform X2 [Momordica charantia]
MEIPNDPSLITIVFPKTHYQKKRKSKFLFKELRSPTSMAERRDQVDIEDPPARIPLLESIQSQNSEPTGREDDEEAHLDS
ALQLLDVLLAFLGFHQSSVLSCALSWTGFVLVGIVLPVVVLQLTDCATCEKYQIKDFELDIVASQACLAAVSLLCLSHNL
RKYGIKRFLTVDRQTSSLARFRKDYVEKILGSIRLLVFWALACFILKAVREVIRILYAERVSWGISIAILLAMTISWTYV
SLISISTAIVFHLMCNLQLIHFDDYAKLLQTESEVLLLIEEHIFLRYHLSKISHRFRIFLLLQFLVVTASQFMTLFQTTG
YSAMITLINGGDFAVSAIVQVVGVILCLHGATKISHRAQGTASVASRWHALVTCGPGDVSQPRHQNGNGNSDAPSSRLNS
MTSNYSESDLESLDILTMPTTTQLASYMTSYHKRQAFVMYLQMNPGGITIFGWTVDRALMNTIFFIELTLVTFVLGKTIV
FS
>XP_021849038.1 uncharacterized protein LOC110788703 isoform X1 [Spinacia oleracea]
MVEEETLISIHPNKTYKRSISHANDELYGVRSFLRYMCVDQSTLFTSILSWSIFFIFAILVPIVSHFYLSCPSCDAKHYQ
PYDAVVQLSLSGIATLSFLCLSKFVRKFGVRRFLFLDKLVRESNSVRSHYIAQLDRSLNILCIFTLPCFVAECTYKVWWY
ASGASKIPFLGNAVLSDIVACSLELISWIYRTLVFFLVCILFRLICYLQILRLKDFATVFEVDSDVTSILVEHLRIRRHL
RIISHRYRAFILCSLILITLTQLTFLLLTTKPNAEVSIFRTGELALCSMTLLAGLMIILRSATKITHKAQAITALSAKWH
VCATIDSFVTSETELPGTHNISHAGGFDPNLNSDSDDAGSEEDDVDSTKFLPAYAYSTISFQKRHALVTYFERNRAGITL
YGFMLDRTWLQLIFGVELSLVLFLLKQTIHVI
>XP_022776276.1 uncharacterized protein LOC111317976 isoform X1 [Durio zibethinus]
MGDSEVQTEAEQPPPAQIPLLNSSHQNDTAQNRQQQEIRTRNDLDDSLEKLERFLSFLGFNQSSLLSFSLSWAAFSMVGV
LVPVLVLELSKCDGCETYQIKDFEMDIVASQACLAAVSLFCISFNLRKYGIRRFLFVDRYGGQMARFTNLYVKQISDSIH
LLIWWLLPCFILKTVCEIIRSLYVQRNSWWISVAILLALILSWTFVSTISLSASILFHLVCNLQVIHFDDYAKLLEREFD
VLVLIEEHIRLRHHLSKISHRFRIFLLLEFLVVTASQFVTLFQTTGYGGMINFINGGDFAVSSIVQVVGIILCLHAATKI
SHRAQGIASLASRWHALATCTSTDESLRGSNSVGNMEAFNQLNSLHLTFSESDLESVDYVAMPTTMQLASYMSSYHRRQA
FVMYLQGNPGGITIFGWTVDRGLINTIFFIELSLVTFVLGKTIVFSST
>XP_021609545.1 uncharacterized protein LOC110612975 [Manihot esculenta]
MEKEGEPFTSSNKSNLWFFIDEGTELKSLTICLNWVFQDQPNIWITALSWSIFLLLAIGVPIVSHFALLCSNCDSNHQRP
YDAVVQLSLSTFAIVSFFSLFSWSRKYGVRRFLFLDKLDDQNERIRREYKQRLHRSMKLLCVFVLPCFAAESAYRIWWYV
TGNTQIPYYGNMYASDAIVCILQLFSWVYRISIYILVCILYQLICYLQVLSLEEFAQVFQTGSDVGSILREHLRIRRNLR
IISHRFRRFILLSLVLVTASQLMSLLVTTRSSAQNNIFEAGELALCSINLVTGLFICLRSATKITHRAQSVTSLATKWHV
CATINSFDDIDGETPLDQTSACSHQVFPVDIDWVLDDEDDDGDEDTDNSTKMVPIFAHTISFQRRQALVTYLENNRAGMT
VYGFMMDRTWLHTVFGIELALLLWLLNKTIVNWT
>XP_021823198.1 uncharacterized protein LOC110764514 isoform X1 [Prunus avium]
MEDERQSFLSKHRAISGYIGHEGLELKSFDACLKWVFVDQSNVWRTGISWSIFFVLAIGVPLVSHFLLSCSDCDENHSRP
YHVVSQLSLSLFSVLAFISLYCWTRKYGLRRFLFLDKLYDASEKVRHGYKQLFQNSMKLLCMIVFPCFAAECLYKLWWYV
SGATELPYYGNIYLSNTILCTLELCSWLYRTTIFFLVCVLFRLICRLQILRLENFAQVFQKETEVELILMEHLKIRRNLR
LMSHRFRVFILLSLIMVTASQLISLVMVTRSSAHVNIFKAGELALCSISLVISLFICLRSATKITHKAQSITGLAAKWHV
CATIQSFDYTESETPMAPISSAQVFPFGADIESEDDEAGEDDDLDNTKLVPIYTHTISFQKRQALVKYLENNRAGITVFG
FTVDRMWLHSIFAIQLALLLWLLNKTIGIS
>XP_022011101.1 uncharacterized protein LOC110910824 [Helianthus annuus]
MADSKETLAATKHNTKSNYRIIDTLESKGFSWVFVDQSNPWKAGLSWSIFFFLTICVPLLSHLAFQCSTCDYNHRRPYDL
IVQSSLSVLSAVSFLSLLSFSRKYGLRRFLFLDKMSYVSDEVRRGYSDQLHRAMKFFYAFVIPCFIANATYKIWWFVSGA
HQIPYVYNICLSHTLACILLVGSWLYRTALFFLVCMLFKLTLSMQIFRLEDFAKVFENQGDVGLILMEHLTIRRTLRIIS
HRFRGFVLSTLILVTASQFASLLVTTRAGSHVNISTAGELALCSITLVSGLFICLRNAAKITHKAQSVTSLAAKWHTCAT
IDSFDDMGPTEETNITSETNNYLLNQTDSDDEGDDDKLENTKLVPIYRHTVSYQKRQALVTYLENNKAGITVFGFMLDRT
YLHTIFALEMSLTLWLLNKTIGLS
>XP_043607901.1 uncharacterized protein LOC122579740 [Erigeron canadensis]
MSNHSPTPIQQESKQQDIKTPLTNHTQIFPNEQIIQCINDPLSVPLHPAEQNQENHETQLDQSLKRLLFYLNLLGFDQSS
YLRFGICWLTFLVIGVLIPVVILLVTANCLRCDVYQIKGFELVIVASHACLAAVALLCLSHNLRKYGIRKFLFVDQYNGH
VERFSKEYIQKISESMRLLVLWVLPCLSLKIAREFIRLMYMHHESWWKSFSILIALTFSWAYVNFIYLSSCLVFHLVCNL
QIIHFDDYGRLLETETDVLVFIEEHARLRHDLSKISHRFRIYLLLVFAVVTSSQFAMLFQITENSNKVTFINGGDFAVSS
ISQVVGVILCLNAAAKISHRAQGVAALAARWHALASCGPDERSHMRLNNGAITAVSSESDLEAMNYIPLPTNMQLSSSLS
SYHRRQAFVMYLQNNPGGITLYGWTVDRSLINTIFFIQLSLVLFVLGRTTVFTYERSP
>XP_023733704.1 uncharacterized protein LOC111881546 [Lactuca sativa]
MSDHSPAQIEQESKEETPPIKTPLLPLIPDQTQNLNEEDEEHKEDDEEEETRLDKSLQRLKLILILLGFDQTTVLRFGIS
WVTFLVIGVAVPVIVLWLTTNCVNCDLYQIKGFELIIVASHACLAAVSLLCLSHNLRKYGLRKFLFVDQYSGHVERFSKE
YIQKISESIRLLILWALPCLILKIAREVIRITYMHNESWWKSLGILVALTWSWAYVNFIYLSACLVFHLVCNLQIIQFDD
YGRLLETETDVLVFIEEHARLRHDLSKISHRFRIFLILMFTVVTSSQFAMLFQITEFSNKVTFINSGDFAVSSIAQVVGL
ILCLNAAAKISHRAQGIAALASRWHALASCGPDDASHMRVSNQAMSVSSESDLEAMSYIPLPTNTQLASYLSSYHRRQAF
VMYLQNNPGGITLYGWTVDRSLINTIFFIELSLVLFVLGRTTVFTSETLP
>XP_022996746.1 uncharacterized protein LOC111491891 [Cucurbita maxima]
MAKQRDHVDIDDPEAHLPLLDSNQNQSSQTTGREEDGEEAHLDSALKLFDTLLGFLGFHQSSVLSCVLSWSGFVLVGIVL
PVVMLQLTDCAACKQYQIKDFELDIVASQACLAAVSLLCLSHNLRKYGIKRFLSVDRQISSLAGFRKDYVKKIRGSIRLL
VFWALPCFILKAAREVIRILYVERVTWGLSVAILLAMTISWTYLSLISLSAAIVFHLMCNLQVIHFDNYAKLLQTESEVL
LLIEEHIFLRYHLSKISHRFRIFLLLDFLVVTASQFMTLFQTTRYSAMVTLINSGDFAVSAIVQVVGVILCLHGATKISH
RAQGIASVASRWHALVTCGPGDVSQTRHPNGDGNSESPKRLNSMACAYSESDLESLDIVTMPTTTQLASYMSSYHKREAF
VMYLQMNPGGITIFGWTVNRALLNTIFFIELTLVTFVLGKTLVFT
>XP_038893800.1 uncharacterized protein LOC120082620 [Benincasa hispida]
METEEKKSQPQIDSQKLESEPESEPESEAAELRRFKSILKWICITDHSNPYRASLSCIVFFVFAIAVPVASHFALSCSDC
DEDHQRPFHVVVQLSLSAVATLSFLCLSLWLRFFGLNRFLFLDKLSEASPRVRAEYFRQLQRSMVLMSFFLLPCFMAEAG
YKIWWYISAAKEIPYYTNNIYISYIISCTLELCSWLYRTSIFFFVCILFRLICHLQMIRLEDFASIFHREAEVGTILMQH
LVLRRTFTIISHRFRAFILLSLILVTASQFISLLMTTRSKAHVNLSKAGQLALCSISLVTGLFICLRSAAKITHKAQSIT
CLAAKWHVSAVINTFDDLDSETPPTASLISNIVESNSDEESDEDDLDDAKLMPVFAHTISFQKRQALVTYLRNNKAGITV
YGFEVDRTWLKSIFAIELALFLWLLNKTVGVS
>XP_002280927.1 PREDICTED: uncharacterized protein LOC100262807 [Vitis vinifera]
MKSCTSPCDTHINLEFSGRHASVPDQVDEPIQINVPLLLQPSYARSKSSIFDELRHFRMSLKWCALDHSSWAGKSISCLT
FIVLAIIVPILSSLFIEPPSSSSTKDPISFNKLVQLPESGLAAIAFFTLSRFFQQYGLRHLLFLDDLMDDSLYVRRGYTR
ELDKAFRFLAFILLPSLFVELAHKILFFSTVRISIPHIPSGVPLNSIAFVLVLASWIYRTGLFLLVCVLFRLTCELQILR
FEGFQKLLEGCGSDAGVIFREHMRIRKQLSVTSHRYRFFIIGCLITITVSQLGALLIVLASKSNKTFFNSGDLVVCSAVQ
LSGFLLCLLGAARITHRAQRMVSVATRWHMLVTCATINLHPDASSDQWRGIIQGPDPDHTLLPSKFDDTVSDLSQTLITV
SSQDLSSFQTSWQALVTYLQHNSGGITLFGFTLDRGLLHTIFAFEFSLVMWILSKVVVLS
>XP_023547131.1 uncharacterized protein LOC111806032 [Cucurbita pepo subsp. pepo]
MAKHRDHVDIDDPEAHLPLLDSNQNQSSQTTGREEDGEEAHLDSALKLFDTLLGFLGFHQSSVLSCVLSWSGFVLVGIVL
PVVMLQLTDCAACKQYQIKDFELDIVASQACLAAVSLLCLSHNLRKYGIKRFLSVDRQISSLAGFRKDYVKKIRGSIRLL
VFWALPCFILKAAREVIRILYAERVSWGLSVAILLAMTISWTYLSLISLSAAIVFHLMCNLQVIHFDNYAKLLQTESEVL
LLIEEHIFLRYHLSKISHRFRIFLLLDFLVVTASQFMTLFQTTRYSAVVTLINSGDFAVSAIVQVVGVILCLHGATKISH
RAQGIASVASRWHALVTCGPGDVSQTRHPNGDGNSESPKRLNSMTCAYSESDLESLDIVTMPTTTQLASYMSSYHKREAF
VMYLQMNPGGITIFGWTVNRALLNTIFFIELTLVTFVLGKTLVFT
>XP_030492634.1 uncharacterized protein LOC115708761 [Cannabis sativa]
MGRSTESETPLIIIQDTSDALNTQLINHYLHHLETFLTLFGFCQNSFFSFTFSWVSFLLFGIALPLLIIQVSYCSNCENY
QIKSFELQILVSQSLVAAISLICISHNFRKYGLRKFLFVDRYHGHVTQFRDEYIRKIKGFFHLLVVWVLPCFLLKAAREV
SRIRYIDKDSWWQSAAIILGLLFSWTYLNIIFLSGSALFNLVCNLQIIHLENYGKLLERDLDVSEYITEHIRLNHNLSKI
SHRFRIFLLLEFLVVTASEFMALLQTTGNRGIINLINGGDFAVSCIVELVGIIICLHGAAKISHRAQALVSITSKWHALV
TCNSSDNPSQVDISVTNGTNNEADITGGSIPVTYSENDLESVDFVPVPTNAQLASSLSLYHKRQAFVTYMESNLGGASVF
GWRIDRTLVNTIFFIELSLVLFVLGKTITFTTK
>XP_042502889.1 uncharacterized protein LOC122080077 [Macadamia integrifolia]
MGNPRTQIEEESPTEVQVTLLGPEQTQEEEEEEEEKDTQLDPILRRLDIFLCFFGFHQSSLLGFLLSWAAFLLLGVSIPV
VILRVSSCYDCEKHQIYNFELDIIVSRSCLAAVSLGCVSHNLRKYGIRKFLFVDRLHGQMLRFRKEYTEKIQGFFRLLFF
WIFPCFLLKTACEVIRIAYAYHDFWWQSVAMLLASVISWIYLITISLTACLLFNLVCNLQVIHLENYGKLLERDSDVSVF
IEEHLRLRLHLSKISHRFRIFLLLAFLVVTASQFVTLFRAMASRRIINFINECDFAVFSIVQVVGIILCLNAAVKISHRA
QGVVSVVCRWHALLTCNSTDASELRVSNSAGSLEAMNPSGSLPMNYSESDLESLDYLAHPINTQPVSYMSTYHKRQAFVT
YLQSNPGGITIFGWTVDRALINTIFFLEFTLVLFVLGNTLGLTAN
>XP_008796963.2 uncharacterized protein LOC103712264 [Phoenix dactylifera]
MDIPPGSSRMDARNGSDLAAAEVNSSSVAVPLLLNPAYARTKSIVHDELRNFRICLKWCALDHSSTGGRAASYAVFVALA
VVLPAATSLSVRPPSSAAAFHFNQLVQLPESGLAAISFLTLAAFFRRHGLRQLLFLDGALRDDSAFVRRGYHRELDRAFR
RLAAILLPSFSVELAHKILFFSSVSVSARLPFRGPVPWNSVAFVATLASWVYRTGVFLLVCVLFRLTCELQILRFEGLYK
MFEDDEEERAGRRSGNAWAIFREHLRIKRQLLAISHRYRIFIIGCMVIISVSQLGALMLVLASKFQKNFCNSGDLLVCSA
VQISGYFMCLMGAASITHRAQRAVSVASRWHAVMSCAPRRTSDASQLQKQTRALPINELHASDRDYECNLSKEPIMYSSS
HQDTSSESRQALVTYLQHNGGGITLFGFPLDRGLLHTLFAFEMTLVLWILSKVVVLS
>XP_009367974.1 uncharacterized protein LOC103957521 [Pyrus x bretschneideri]
MDSFTLTNNQINVNFTSQSHSEISSRHPPNDNSNQPDIPLLLQSSYELCSFRVSLKWWALDHSSCLGKFISYFTFIFLTI
LVPILTSLSLNTSSDPISFNKLVQLPESGLAAIGFITLSGFFRKYGLRQLLFLDGLGDDSGFVRREYTRELNKAFKSLAC
ILLPSFFIELAHKIIFFCTVKISLPHISSSVPLNSIMFVIVLASWVYRTGVFLLVCVLFRLTCELQILRFQELHKLFEGC
ESESSIIFKEHVRIRKQLWVTSHRYRFFIIGCLFIITVSQFGALLLVLASKTEKTFLNSGDLVVCSAVELSGLFLCLMEA
ARITHRAQGIVAIATRWHMFLTCPSTLSDQQCKNWLRSEASGQHGESDSEHLSDVFSSVPQEEPSSFQTRQALVAYLRHN
NGGITLFGFMLDRGSLRTLFAFEFSLVLWILSRVVVLH
>XP_038990537.1 uncharacterized protein LOC120113429 [Hibiscus syriacus]
MGDYRVRSDEEQPPPAQIPLLSSNIQNDAVQYQREQEIRTSNSLDDALEKLERFLTFLGFNQSSLQSFSLSWAAFTVVGV
LLPVLILELSKCNNCEVYQIKDFEVDVVASQACLAAVSLFCISFNLRKYGLRRFLFVDRYGDQVARFSDLYVKQISASMR
LMVWWLIPCFILKLAREVIRSLYVHRDSWWISVAILVALIFSWTCVSTVSISTSILFHLLCNLQVIHFDDYAKLLERESD
VMVFIEEHIRLCYHLSKISHRFRIFLLLQFLVVTVSQFVTLSQTMVYGGKVNFINGGDFAISSIVQVVGIILCLHAATRI
SHRAQGIASFASRWHAMATCTSTDASLRGSNSAGSMEALNHSNSLHMTFSESDLDSVDYFAMPTTTQLASYMSSYHRRQA
LVMYLQANPGGITIFGWTVDRGFINTIFCIELSLVTFVLGRTVVFGST
>XP_027153322.1 uncharacterized protein LOC113753383 [Coffea eugenioides]
MAETHIQVADVPEEESHSRQLQDQTPLLKVEQTHQSQNQETTEEDQEAYTPLDKTLKTLDSFLTLLGFKQNSILSVGLSW
MVFLLIGFFLPVVILQLSNCPGCEKGQIKSFELDIVASQASLAAASLICVSHNLRKYGIRKFLFVDRYTGHVERFSDQYI
QKISESVRLLVLWVLPCFILKTAREVIRMLYVHHELWWQTVVILLAFVLSSTYVTIIFLSSCILFYLVCNLQIIHFDDYG
KLLERQSDVLILIKEHIRLRHYLSKISHRFRIYLILVFLIVTVSQFVTLFQTTGYTGIISFINGGDFAVSSIVQVAGITL
CLNAAAKISHRAQGIGSLASQWHALRTCTPTDASQFRIASSTGSLEVDHMIGSLYTSYSESDLESLEFVPTSQSTPLSSY
ASSYHKRQALVTYLQSNPGGITVFGWTVDRGLINTIFFIQLSLVLFVLGKTVVFTSQ
>XP_045811298.1 uncharacterized protein LOC123905653 [Trifolium pratense]
MKPSTNDTTIDIDHNSSSKRVSFSENNHQNGEQQQHQHQHNVPLLLQPSYARSKSMIFDELRHFRICLKWCALDHSSCVG
KLTSYVTFIFLTFIVPLFTTLFVQVSTSSPQDDPISLNKLVQIPESALAIISFFTLSRFFRRYGLRQLLFLDALQDDTTY
VRRGYACELEKAFRFLTYIILPSFFVELVHKIIFFSAVKISAPHISAGFPLNSIVFVLTLVSWLYRTGVYLLVCVIFRLT
CQLQILRFEGVHKLFEGFGSEAGVIFKEHVRIRRQLWIISHRYRFFIICCVVTMSVSQLGALLLVLASKTEKSFFNSGDL
VICSAVQLSGFFLCILGAAKITHRAQGIVSIATRWHMLVTNAFAESEQCKDQMSDALASDSSDSDSSDIHISIIPQRLSS
FHTRQSLVTYLQHNHGGITLYGFALDRGMLHTLFAFEFSIVLWILSKVVVLE
>XP_027099852.1 uncharacterized protein LOC113719057 isoform X1 [Coffea arabica]
MAETHIQVADVPEEESHSRQLQDQTPLLKVEQTHQSQNQETTEEDQEAYTPLDKTLKTLDSFLALLGFKQNSILSVGLSW
MVFLLIGFFLPVVILQLSNCPGCEKGQIKSFELDIVASQASLASASLICVSHNLRKYGIRKFLFVDRYTGHVERFSDQYI
QKISESVRLLVLWVLPCFILKTAREVIRMLYVHHELWWQTVVILLAFVLSSTYVTIIFLSSCILFYLVCNLQIIHFDDYG
KLLERQSDVLILIKEHIRLRHYLSKISHRFRIYLILVFLIVTVSQFVTLFQTTGYTGIISFINGGDFAVSSIVQVAGITL
CLNAAAKISHRAQGIGSLASQWHALRTCTPTDASQFRIASSTGSLEVDHMIGSLYTSYSESDLESLEFVPTSQSTPLSSY
ASSYHKRQALVTYLQSNPGGITVFGWTVDRGLINTIFFIQLSLVLFVLGKTVVFTSQ
>XP_034909064.1 uncharacterized protein LOC118044731 isoform X1 [Populus alba]
MAVPCSQTDDLVSTSQVPLIYEDQEDEAHLSKSLNHLETILRVFGFCQHSFISITLSWLSFLLLGIALPVVMIHYFSYCT
TDCKKYQIRTFEIQVLVFQCLVAAISLVCISHNLRKYGFRKFLFVDRYHGHMAQFRDEYVKKINGFFRLLAVWVLPFLLL
KIVREAVRIIYVPHHSWGQSVAILIALIVSWTYSITIYLSGCALFNLVCNFQVIHFENYGKLLERDMDVSQYIEEHIRLT
HYLSKISHRFRIFFILELLVVTASQVVALFQTTWNSEIINFINGGDFVISSIVELVGLIICLHAAAKITHRAQGTGSVAA
KWHSIVTCASDDTSQVEISGNGGSSEAANTGHLLCINYSESDLEAVDYVPVPTTTQLASYMSTYHKRQAFVTYLQSNPGG
FSVFGWTIDRTLINTIFFLEMSLVLFVLGKTITIYHS
>XP_022962411.1 uncharacterized protein LOC111462859 [Cucurbita moschata]
MAKHRDHVDIDDPEAHLPLLDSNQNQSSQTTRREEDGEEAHLDSALKLFDTLLGFLGFHQSSVLSCVLSWSGFVLVGIVL
PVVMLQLTDCAACKQHQIKDFELDIVASQACLAAVSLLCLSHNLRKYGIKRFLSVDRQISSLAGFRKDYVKKIRGSIRLL
VFWALPCFILKAAREVIRILYAERVSWGVSVAILLAMTISWTYLSLISLSAAIVFHLMCNLQVIHFDNYAKLLQTESEVL
LLIEEHIFLRYHLSKISHRFRIFLLLDFLVVTASQFMTLFQTTRYSAMVTLINSGDFAVSAIVQVVGVILCLHGATKISH
RAQGIASVASRWHALVTCGPGDVSQTRHPNGDGNSESPKRLNSMTCAYSESDLESLDIVTMPTTTQLASYMSSYHKREAF
VMYLQMNPGGITIFGWTVNRALLNTIFFIELTLVTFVLGKTLVFT
>XP_021823199.1 uncharacterized protein LOC110764514 isoform X2 [Prunus avium]
MEDERQSFLSKHRAISGYIGHEGLELKSFDACLKWVFVDQSNVWRTGISWSIFFVLAIGVPLVSHFLLSCSDCDENHSRP
YHVVSQLSLSLFSVLAFISLYCWTRKYGLRRFLFLDKLYDASEKVRHGYKQLFQNSMKLLCMIVFPCFAAECLYKLWWYV
SGATELPYYGNIYLSNTILCTLELCSWLYRTTIFFLVCVLFRLICRLQILRLENFAQVFQKETEVELILMEHLKIRRNLR
LMSHRFRVFILLSLIMVTASQLISLVMVTRSSAHVNIFKAGELALCSISLVISLFICLRSATKITHKAQSITGLAAKWHV
CATIQSFDYTESETPMAPISSAQVFPFGADIESEDDEAGEDDDLDNTKLVPIYTHTISFQKRQALVKYLENNRAGITVFG
FTVDRMWLHSIFAIQLALLLWLLNKTIG
>XP_002887131.2 uncharacterized protein LOC9323196 isoform X1 [Arabidopsis lyrata subsp. lyrata]
MMESHQQQSPAVETPLLINSNQDHRERPSPEIDGGGGEGVDDDLDRTLERLETFLTLLGFNQSSTRSLVLSWIVFLAIGL
VLPVTVLELGHCLGCERYQYKSFELNIVVSQALLAGVSLLCVSHNLRKHGIRKFLFVDQLSGRMGRLKAQYIKQISNSVR
LLAVWSLPCFALKAIREIIRMYYVPHDQAWLSVAILLSMILSWTYLSTIFLAASAMFHLVCNLQVIHFEDYAKLLEGESE
ISLFIYEHMRLRHYLSKISHRFRIFLLLQFLVVTASQFTTLFQTTAYSGRITYVNGGDFAVSAVVQVVGIILCLHAATKI
SHRAQAIASVASRWHAMMSCSSTDSTQIRTSPSGVHLEATTNPPISFPISRSDSDVESLDHYMRMPATNHFPSYMSMSSY
HKRQAFVLYLQMNPGGITIFGWTVDRHLINTIFFIELSLVTFVLGKTVVFGSE
>XP_027096662.1 uncharacterized protein LOC113716495 [Coffea arabica]
MAETHIQVADVPEEESHSRQLQDQTPLLKVEQTQQSQNQETTEEDQEAYTPLDKTLKTLDSFLALLGFKQNSILSVGLSW
MVFLLIGFFLPVVILQLSNCPGCEKGQIKSFELDIVASQASLAAASLICVSHNLRKYGIRKFLFVDRYTGHVERFSDQYI
QKISESVRLLVLWVLPCFILKTAREVIRMLYVHHELWWQTVVILLAFVLSSTYVTIIFLCSCILFYLVCNLQIIHFDDYG
KLLERQSDVLILIKEHIRLRHYLSKISHRFRIYLILVFLIVTVSQFVTLFQTTGYTGIISFINGGDFAVSSIVQVAGITL
CLNAAAKISHRAQGIGSLAGQWHALRTCTPTDASQFRIASSTGSLEVDHMIGSLYTSYSESDLESLEFVPTSQSTPLSSY
ASSYHKRQALVTYLQSNPGGITVFGWTVDRGLINTIFFIQLSLVLFVLGKTVVFTSQ
>XP_024031690.1 uncharacterized protein LOC21402785 [Morus notabilis]
MNSTTILPPETHIADDFTGNRCRISLSSDGYSPNQTNVPFLLQPSYSHISSSKSDELRHFGISLKWCLLDHSSTTGRLVS
YLAFAFLTIIVPAAASIAFRDPAADPIRFNKLVQLPESGLAAIGFLLLARFFSRYRLRQLLFLDALRDDSLFVRRRYAAE
LDKAFRRLSLILFPAFFVELAHKIIFFSSVTLSLPFLPPNGVVPVNSILFLLVLASWVYRSGVFLLVCVMFRLTCELQIL
RFEGFQKMFEGVESNCEMMFKEHVRIRKQLWVTSHRYRFFIIGCLVVITVSQFGALLLVFASKTEKNFLNSGDLVVCSVV
EISGFFLCLVGAARITHRAQRIVSIATRWHMLVTCASAGPDQSKAHIHDANNDQCCGDISDSDSDNFISASPQDPSSFQT
RQALVAYLQHNNGGITLFGFALDRGLLHTLFAFEFSLVLWILSKVVVLS
>XP_010675783.1 uncharacterized protein LOC104891735 [Beta vulgaris subsp. vulgaris]
MEDETLIHKNQNKTYTRVFSHAQDELHSVRTYLSWMCVDQSIYFNTFLSWFVFLIFAIIVPAISHFYLTCPSCDVKHKQP
YDAVVQLSLSSIATLSFLCLTHFSRKYGVRRFLFFDKLVNESDSVRHHYTTQLNRSLNILSGFILPCFVAECTYKVWWYV
SGASHIPFLGNAILSDIVACSLELTSWIYRTLVFFLVCVLFRLICYLQILRLKDFATVFEVDSDVASILVEHLRIRRHLR
IISHRYRAFILCALMLITLSQLTFLTLTTKANDVSIFRAGELALCSVTLLAGLTIILRSATKITHKAQAITALSAKWHVC
ATIDSFVTSETELPGTNNISNAVCSNASSVDSDDDDAGDEEDDVDNTKFLPAYAYSSMSFQKRHALVTYLEKNKAGITLY
GSMLDRTWLRLIFGVELSLVLWLLKKTITI
>XP_030957505.1 uncharacterized protein LOC115979591 [Quercus lobata]
MEDERETFLSKSPQVSGNLDNEGAELKSLRLCLKWVCLDQSNLWRASLSWSIFFLLAIGVPIGSHFALSCSSCDENHSRP
YRLVVQISLSVFATLSFLCLSTWSNKHGLRKFLFLDKLSDASEKVQHGYTKQLQRSMKLLLVFLLPCFISVCAYKIWWYV
SGGTKLPYYVNIYISDTILCTLELCSWLYRTAIFFLVCILFRVSCYLQILRLEDFAQVFQKETEVGSILVEHFKIRRNLR
IISHRFRAFIFLTLVLVTASQFTTLLDTVPSSANVNIFKAGELIVCSISLVTGLFICLRSATKITHKAQSLTSLAAKWHA
CATINPFDNTDGETPRARITSSQVFSMNHYWESDDEEDGDDDLDNTKLVPIFTHTISFQKRQALVTYLENNKAGITVFGF
MLDRTGLRSIFLLELALFLWLLKKTIDVS
>XP_034682929.1 uncharacterized protein LOC117912460 [Vitis riparia]
MKSCTSPCDTHINLEFSGRHTSVPDQVDEPIQINVPLLLQPSYARSKSSIFDELRHFRMSLKWCALDHSSWTGKSISCLT
FIVLAIIVPILSSLFIEPPSSSSTKDPISFNKLVQLPESGLAAIAFFTLSRFFQQYGLRHLLFLDDLMDDSLYVRRGYTR
ELDKAFRFLTFILLPSLFVELAHKILFFSTVRISIPHIPSGVPLNSIAFVLVLATWIYRTGLFLLVCVLFRLTCELQILR
FEGFQKLLEGCGSDAGVIFREHMRIRKQLSVTSHRYRFFIIGCLITITVSQLGALLIVLASKSNKTFFNSGDLVVCSAVQ
LSGFLLCLLGAARITHRAQRMVSVATRWHMLVTCATINLHPDASSDQWRGIIQGPDPDHTLLPSKFDDTVSDLSQTLITV
SSQDLSSFQTSWQALVTYLQHNSGGITLFGFTLDRGLLHTIFAFEFSLVMWILSKVVVLS
>XP_042415761.1 uncharacterized protein LOC122004953 isoform X2 [Zingiber officinale]
MTRREAAPLLPAMKSLLMDDSDEIRSLRSCLRWMCLDQSNAGRSVVSWVVFLVFGVAVPAVSHFVLSYRPHRRPYDLVVQ
LSLSAASALSFISLSASTRSGGLRRFIFLDKVAAQSARVRAAYSAQLRRSFRFLSLFLASCFAAEVAYKIWWYAFSADRI
PFWKNPVATGCVACLLELTSWAYRAASFLVACAVFRSVCHLHILRLQEFAAVFQEESEVMPVLKEHLRLRRQLKVVSHRF
RGFILSGMAMVTASQFAAVLVTTRQHSDDNLFNTGELALCSIVLVTGLLTCLRSAAKITHKAQALTSHAAKWHVCATIES
YAIDPETPCGAISTSTPQLPAAEIDDYSDDDEEGGSEEDELEDTKIVPTHAHTISFQQRQALVTYLENNRAGITIFGFTV
DRTWLHTVFMLETSLFLWLLGKTIGIS
>XP_030968691.1 uncharacterized protein LOC115989169 [Quercus lobata]
MEDERETFLSKSPQVSGNLDNEGAELKSLRLCLKWVCLDQSNLWRASLSWSIFFLLAIGVPIGSHFALSCSSCDENHSRP
YRLVVQISLSVFATLSFLCLSTWSNKHGLRKFLFLDKLSDASEKVQHGYTKQLQRSMKLLLIFLLPCFVSVCAYKIWWYV
SGGTKLPYYVNIYISDTILCTLELCSWLYRTAIFFLVCILFRVSCYLQILRLEDFAQVFQKETEVGSILVEHFKIRRNLR
IISHRFRAFIFLTLVLVTASQFTTLLDTVPSSANVNIFKAGELIVCSISLVTGLFICLRSATKITHKAQSLTSLAAKWHA
CATINPFDNTDGETPRARITSSQVFSMNHYWESDDEEDGDDDLDNTKLVPIFTHTISFQKRQALVTYLENNKAGITVFGF
MLDRTGLRSIFLLELALFLWLLKKTIDVS
>XP_006413675.1 uncharacterized protein LOC18028656 [Eutrema salsugineum]
MENTSEQGSREHLIHRETRPSAINKPPEFHASRFTFMSIVLWFDQSNRGTALLSWSVFFLLVVGVPMISHFMLVCSDCDS
YHRRPYDAVVQLSLSVFAGISFVSLSLWSRKFGMRKFLFLDKLWDVSDKVRIGYEAEIQRSLKRLMIFVLPSLTLEAIYR
IWWYISGSNQIPYIINPVLSHVIACTLQLSSWLYRNAIYITVCILYQITCHLQTLRLDDFARCFASEITDVGSALAEHQK
IRRNLRIVSHRFRRFILLSLVLVTATQFTALLTTTRASVAVNIYEVGELALCSLSLVTGVFICLRSATKITHKAQSVTSL
AAKWNVCATVESFDSLDGETPTASMIESQISPCGNGMDSSDEEGEGDDDLDNTKIHPIYANTISYQKRQALVTYLENNRA
GITVYGFLVDRSWLHTIFGIELALLLWLLNKTIVNIP
>XP_039139024.1 uncharacterized protein LOC120276364 isoform X2 [Dioscorea cayenensis subsp. rotundata]
MAADPQTLAPAGDHPPPETQTPLLDAADSHLDVALHRLECFLAVLGFHHASSSLSFVLSCFAFLLLGIVTPTLCIYFSRC
YGSRCDEYQIDRFEFWVLFFEAVLAGVSLGCVSRNLFKYGMRRFLFVDQHHGHLERFQTQYVRRIQAFFCLLLWWILPCF
IAKATREIIRFVYVHHGSIWKSVIFTLASIISWTYLTTIFLSACVLFNLVCNLQVIHFDDYVKLLERDTEALVYLEEHVR
LRYYLSKISHRFRIYLLLIFLFVTASQFVALFQTTGYSEIVNFINAGDLAVSSVVQVVGIVLCLHAAAKISHRAQGIASV
ASRWHALVTCTPNGDSSYPRVTSSSGNLDAVSPNALLREFSESDLDSLDNLPVQTNTHLVSYMSSYHKRQALVMYLQSNP
GGITIFGWTVDRALLNTIFFIELTLVLFVLGKSIVFSS
>XP_006301293.1 uncharacterized protein LOC17896385 isoform X1 [Capsella rubella]
MEQQPSPAVETPLLHQDQTPPEIDAAGGGGGEGVDDDLDRTLEWLETFLTLLGFNQSSPRSLVLSWIVFLAIGLVLPVTV
LELGHCLGCERYQYKSFELNIVVSQALLAGVSLLCVSHNLRKHGIRKFLFVDQLSGRMGRLKAQYIKQILNSVRLLAYWS
LPCFALKAVREIIRMHYVPHDQPWLSFVILFAMILSWTYLSTIFLAASAMFHLVCNLQVIHFEDYAKQLEGESEISLFIY
EHMRLRHYLSKISHRFRIFLLLQFLVVTASQFTTLFQTTAYSGRITYINGGDFAVSAVVQVVGIILCLHAATKISHRAQA
IASVASRWHAMMSCSSTDSTQIRTSPSGVHLEATTNPPISFPISRSDSDVESMDHYMRMPAPNHFPSYMSMSSYHKRQAF
VLYLQMNPGGITIFGWTVDRHLINTIFFIELSLVTFVLGKTVVFGGE
>XP_010416847.1 PREDICTED: uncharacterized protein LOC104702652 isoform X1 [Camelina sativa]
MNPCEDEYFLDHLSNTPLQPSKSLLSDDLRNFHLILKWCALDHSNPSGKAMSYMIFVVFTLLVPLINCLFIKTPRTRPSS
VMDANSFNVLVQFPESGLAVIGFLTLICFFRMYSLTQLLFLDDSTLVRLGYSLELDRALRYLASILVPSFLVELVHKSIF
FSSAEVSFPFIKSSCAALNFVMFLLVLFSWVYRTGVFLLVCVLFWLTCELQILRFRGLHKMFDRCGSDTIEDVCKEHVRI
RKQLSATSHRYRFFIIAAFVVISTSQFVALLLVLASKSDKSFLSSGDLVVCSAVQLSGFFLCLLGAARITHRAQGVVCIA
TRWHMALTCASEAISPESDTDSSDNIYINVSPSLDLSSFFQARQALVEYLRHNNKGITLYGYALDRGLLHTLFAFEFSLV
MWILSKVVVLS
>XP_022726803.1 uncharacterized protein LOC111282812 [Durio zibethinus]
MGDSPVQTEAEQPPPAQIPLLNSNNRNDTAQNQQQRRQQREIRTSNDLDDSLEKLERFLTFLGFNQSSWLSFSLSWAAFS
VVGVLVPVLVLELSNCDSCETYQIKNFEMVIVASQACLAAVSLFCISFNLRNYGIRKFLFVDRYGGQMARFTNLYVKQIL
DSMRLLIWWSLPCFILKTAREIIRSLYVQRDSWWISVAILLALVLSWTYASTISLSASILFHLVCNLQVIHFDDYAKLLE
RESDVVVFIEEHIRLRHHLFKISHRFRIFLLLQFCVVTASQFVTLLQTTGYSGIVNFINGGDFAVSSIVQVVGIILCLHA
ATKISHRAQGIASLASRWHALATCTSTDASLRSSNSVGNMEALNQLNSLHMTLSESDLESVDYVAMPTTTQLASYMSSYH
RRQAFVMYLQTNPGGITIFGWTVDRGLINTIFFIELSLVTFVLGRTVVFAST
>XP_024197507.1 uncharacterized protein LOC112200735 [Rosa chinensis]
MADPHIRTEERPPLPPLPTTPLLDSSQTHHPEDQELEIKDTQLDLTLQSVEAFLTLLGFSQSSLFSFVLSWFGFVVIGVL
LPVLVLVIFNCSDCDKYQIEGFELVIVGSQACLAAVSLLCLSHNLRKYGIRRFLFVDRYTGHMVRFRNDYIKQIKGSFRL
LIWWSLPCLLLKTVREVVRMLYVHHDSWWLSFLILLAFVLSWTYASTITLTASILFHLVCNLQVIHFEDYGRLLERESDV
LVFMEEHIRLRYHLSKISHRFRIFLLLQFLVVTASQFVTLFEVTGYSGKITVINGGDFAVSTIVQVVGIIISLHAATRIS
HRAQALASLASRWHALVTCSSNDSSQQRNSNGMGNSEAANSINSLHLSYSESDLESCDYHVSMPTNTQLASYMSSYHRRQ
AFVMYLQTNAGGITIFGWTVDRALLNTIFFIELSLITFVLGKTIVFSST
>XP_026458213.1 uncharacterized protein LOC113358761 isoform X1 [Papaver somniferum]
MEPMNSSTNSLGSTTINVNISDEANAMIVPLLLTNPSYHRSKSNIYDELRSFRVSLKWCALDHSTYVNKTISYLVFIFLT
IVVPIFSSVFVHVPKTSTIEDPISFNKLIQLPESGLAIIGFFTISRFFKKYGLRRLLYLDELQDDSTYVRRGYARELDKS
FRHLAYILLPSFLVEFAHKILFFSTVIVSIPVPYAENRLPYNSIMFLAGLVSWVYRTGVFLLVCALFRLTCELQILRFEG
FQKMLEGYGSDPGTIFEEHMRIKKQLSETSHRYRLFIVASLFMITICQFGVLMLVLGSKAEKNFFNSGDLVVCSAVQLSG
FLLSLLGAARITHRAQGIVSIATRWHMLHATTYSNGVSKSKCCTLEKIDRISAANAGVVEESNRAISSNSTNDTLIAMPS
QDSSSFQTRQSLVTYLQHNNGGITVYGFALDRGLLHTLFAFEFSLVLWILSKVVVLSS
>XP_038689127.1 uncharacterized protein LOC119988234 isoform X1 [Tripterygium wilfordii]
MEDEEQLSNYKADMGDGLTLNRDGIESKSFRSLLSWVCLDHSSLWKSGLSWSVFFVLGIGVPLVSHFVFLCSTCDSEHQR
PYDAVVQLSLSSLAIVSFLCLSAWARKFGVRRFLFLDKLSDESDRVREGYQRHLQRSMKLLCIFVLPCFAVESVYRIWWY
ATGAYEIPYYGNMFVSDAIICIMQLASWLYRTSIYILVCILYQLICHLQILKLEDFAQVFQQETEVCSILQQHLMIRRSL
KVISHRFRKFILSSLIFVTASQLMCLLITIRSSANNNIFEAGELALCSISLVLGLFICLRSSTKISHKAQSITSLAATWH
VCATINSFDEPDGETPTTQITSGQVYPVNIDCELDDEEDDADDDSDNSKLVPVFAHTISFQKRHALVMYLENNRAGITVF
GFMLDRTGLHAVFGVELALLLWLLNKTIVSWT
>XP_020090986.1 uncharacterized protein LOC109711996 [Ananas comosus]
MASSTGNGGEGEAEAEAPLLPLAGRKAAAAASSYYRRCLSHAGDELRSFRSCLRWMLLDQSEPARAAASWALFLLLGALV
PAAAHLALVGAAAATPGGHRRAYDAAVQLSLSGAGAIAYLCLSAFVRRYGLRRFLFLDKLRRESERVRLGYTAQLSRSFR
LLACFVLPGFAAEVAIKLWWYWSALAAAASWRPPFAPAAGSTVTRIILAVACVLELASWLYRMAIFFLVCVLFRLICYLQ
ILRMQDFAAVFEEGAEAAAVLKEHLRIRRQLQIISHRFRAFIVSCLVLVTVSQFVTLLLTTRPHAKVDVFITGDLLLCSI
GLMTGLLVCLRSAAKITHKTQAITSHAATWHACATIKSFDADTEDPYPTAAGVHTTTALSSSGDDSDEDEGRDDDDLDDR
KLLPSHVSTISFQKRQSLVTYLENNKAGITVFGFVVDRTWLHALFMIEFSLVMWLLGKTVGI
>XP_022994504.1 uncharacterized protein LOC111490209 [Cucurbita maxima]
MEDPEKKSPSPSSSPSPSPSPSQINSRKSELKSESESESESDSAELRRFESFLKWICIMDHSNPFTATLSCFLFSAFAIA
VPIASHFALSCSDCDEDHRRPFHVVVQLSLSAVATLSFGCLSAWLRHFGLSRFLFLDKLCESSHKARDEYSKQLKRSMEL
ISFFLLPCFMAEAAYKIWWYVSAAYEIPYYGNMYLSYITSCTLELFSWLYRTSIFFFVCILFRLVCRLQMIRLEDFVSVF
HRESDVGTILMQHLGLRRTLTIISHRFRVFMFLSLILVTASQFIFLLMTTRSHALANLSKTGQLALCSISLVTGLFICLR
SAAKISHKAQSITCLAAKWHVSAAINTFDDLDNETPTTSVIATFEFNSDDDEDDDEDDEDDMKLMPVFAHTISFQKRQAL
VTYLRNNKAGITVYGFVVDRTWLKSVFAIELALVLWLLNKTVGIS
>XP_044960801.1 uncharacterized protein LOC123411910 [Hordeum vulgare subsp. vulgare]
MGRRSSASTPASGEPLLSEVLKCSGGGGARGAAMQRSLSRADDELQWFRSCLRWVCMDHSAPGGAALSWFLFLLLAVVVP
ATAHFLLAFRPSRRPFDAVVQVSLSAASGASFLCLSSSFRRIGLRRLLYLDKLRTNSDRVRLNYTARLAFSFRLLASLVA
PCFAAEAAYKAWWYATSADRVPFFANDLLSDVLACSLEMASWMYRSAIYLLTCVLFRLICHLQGLRLEDFAGSLLVEVEE
GRMGVERVLREHLDIRKQLKVISHRFRRFIVAALLIGTASQFASVLLTTRHDSIDDLLHTGELALCSVVLMSGLIIILSS
AAKITHQAQALTGQTTKWHACCTIEPVPDDEIDPGSNQNSMLEEYAEEESDCESSEDTGDEDMLENTRFLQPHTHVISFQ
KRQALVTYLENNKAGITVFGFTLDRSYLHTIFMLEWTLFLWLLGKTVGFS
>XP_021889387.1 uncharacterized protein LOC110808261 [Carica papaya]
MPLLLQPSYARSKSSLFDDLRNFRISLKWCALDHSSCAGKLVSYFVFFFLTIIVPIVSCLSVKTQPADDYSFSFNLLAQF
PESGLAAIAFLTLLRFFKKYGLRQLLFLDGLQDDSILVRRGYTRELDRAFRYLACILLPSFFVELAHKIIFFSSVKISLP
YVNISSGFPLNSTMFVLVLVSWVYRTGVFLLVCVLFRLTCELQILRFGGLHKMFEGRGSDVGVIFREHVRIKKQLSATSH
RYRFFIITCSVVITVSQFAALLLVLIPKSDKSFLNSGDLVVCSAAQLSGFFLCLLGAARITHRAQGIVSVATRWHMSVSC
GSSAGSDEPKLHVPRDSDGGDTDSDSSDIFPCTVSSQDSAFYQTRQALVDYLRHNNGGITLYGYALDRGLLHTLFAFEFS
LVMWILSKVVVLS
>XP_027343556.1 uncharacterized protein LOC113856087 [Abrus precatorius]
MRNLNLQIQTEEPPNIETPLLLSNQQRQEEEDSNNNNDINNKNKNEDGDGNANGESETEESEVEESLARLELFLTVLGFN
QDSPLSLVVSWSVFAAVGVVAPLVALSMCGCSECLKYEIQNFEMVIVAFQASLAAVSLLCLSHNLRKYGLRRFLFVDRYS
GQMHCFHRDYVAQISGSLRLVILWVLPCFLLKTVREIIRISYVQHGSWWLSLAIFSALIISWTYMSAISLTACILFHLVC
NLQVIHFDDYGKLLQRENDVLVFLEEHIRLRYHLSKISHRFRIYLLLEFLVVTASQVVTLLQVTGYREILTLINGGDFAV
STLVQVVGIIICLHAATRISHRAQGIVSHASRWHAMLTCTSSDVSQLRSSASAGSLEAANHLNSIHVDFSESDLESLDYS
GMSMNTQWASYVSSHHKRQAFVMYLQTNPGGITIFGWTVDRSLVNTIFFLELSLVTFVLGQTLI
>XP_039807437.1 uncharacterized protein LOC120671222 [Panicum virgatum]
MGRRPSASAEPLLPPALKRGVAAVERCASRADDELRWFRSCLRWACMDHSGPAQAALSWLLFLALGVLAPAAAHFLLVLR
DSRRPFSAVVQLSLSAAAAAGFLCLSASFRRVGLRRLLYLDKLRTKSDRVRAHYTARLAFSFRLLAALVAPCFAAEAAYK
VWWYATSAAGAPFFGGDVLGDVLACSVEMASWMYRSAVYLLTCVLFRLICHLQGLRLEDFAGTLLEEVEEGRAGIDRVLR
EHLDIRKQLKVISHRFRKFIVAALLIATASQFASVLLTTRRDSVDDLLNTGELALCSVVLMSGLIIILSSAAKITHQAQA
LTGHTTKWHACCTIAPVPDEEGEPGSNQNSMIEQDPSSDSDTESSEETGDEDLLENTKIHLPQAHVISFQKRQALVTYLE
NNRAGITVFGFTLDRSYLHTIFMLEWTLFLWLLGKTIGFS
>XP_008384265.2 uncharacterized protein LOC103446889 [Malus domestica]
MEEQMIAKQKANSSDYLGREGSEFKSFGVCLKWVFVDQSSIWRTGLSWSVFFVLAIGVPLASHFLLACSDCDTNHSRPYH
VVSQLSLSLFSVLAFVSLSIWTHRYGLRKFLFLDRLYESSEKVRHGYKQQFQNSMKLLCLIVIPCFVLECVYKIWWYVSG
ARELPYYGNVYLSNTILCMLELISWLYRTTIFFLVCVLFRLVCHLQILRLQNFAQVFQEETEVELILMEHLKIRRNLRSM
SHRFRIFILFSLIMVTASQLTSLVLVTRSSAHVNIYKAGELALCSISLVTSLFICLRSATKITHKAQSITGLATKWHVCA
TLHSFDYTETETPMAPISSTPAFPFGVDMESEDEEGVEDDDLDSTKLVPIYSQTISFQKRQALVTYLENNRAGITVFGFT
VDRMWLHSIFAIQLALLLWLLNKTLGV
>XP_048427548.1 uncharacterized protein LOC125471310 isoform X2 [Pyrus x bretschneideri]
MADPFVKTEEPPSQLTPLLDSNNNNNHHHNNHHLGGEEEYKDTQLDQTLQWLETFLTLLGFNQSSWLSLALSWTALVLIG
VALPVVVLVVFNCSDCDKYQIKGFELVIVGSQAVLAAVSVLCISHSLRKYGIRRFLFVDRYSGHMVRFRNEYIKQIKDSF
CLLVRWALPCFLLKTLREVVRMIYVHQDSSGWGMSIGVLLALVLSWTYVSTITLTASILFHLVCNLQVIHFDDFGRVLER
ESDVLVFMEEHIRLRYHLCKISHRFRIFLLLQFIVVTASQFVTLFETTGYSGEISVINGGDFAVSTIVQVVCIILSLHAA
TRISHRAQGIATVASRWHALMTCSSNDTSNNRSSNGSVNSEAANALNSLHISYSDSDLESMDYVQMPRNTQLASYMSSYH
RRQAFVLYLQTNHGGITIFGWTVDRGLLNTIFFIELSLITFVLGKTLVFSST
>XP_006391254.1 uncharacterized protein LOC18008277 isoform X1 [Eutrema salsugineum]
MRSKPPLTSFYVCKSVAVDFCKRIWALLMAEQSPPVAETPLLDSNHDQEQPPPVIDGGGGGEGIGDEDDDLGETLQWLEM
LLMLLGFNQSSTRSLVLSWIVFLTIGLVLPVTVLELGHCLGCEKYQYKSFELNIVVSQACLAGVSLLCVSHNLRKHGIRK
FLFVDQLSGRMGRLKALYIQQISNSVKLLAFWSLPCFGLKVVREIIRMLYVPHDQPWLSFLILLCMILSWTYLSTIFLAA
SAMFHLVCNLQVIHFEDYAKQLDGESEISLFIYEHIRLRHYLSKISHRFRIFLLLQFLVVTASQFTTLFQTTAYSGRITY
INGGDFAVSAVVQVVGIILCLHAATKISHRAQAIASVASKWHAIMSCSSTDSTQIRTSPSGVHLEATTNPPISFQISNSE
SDVESMDHYMRMPANNNNFPSYMSMSSYHKRQAFVLYLQMNPGGITIFGWTVDRHLINTIFFIELSLVTFVLGKTVVFSS
E
>XP_021839763.1 uncharacterized protein LOC110779582 [Spinacia oleracea]
MEDEERENNDHNEHLLLSSKSSQFSQKYILQYEDDELKNLRVFLSWACVDQSNPWKTSLSWSVLFLFSIGVPILSHFVLL
CSTCDDEDHLQPFDSVVELSLSSISLISFFSLTNFARKLGIRRFLFLDKLYEQSERVRFGYSIQLQRSIKILCMFVVPCF
IGDTAYKIWWYTTGGNKIPHFGNVIVSHTIACFLEQCSWLYRTSIFFLACVLYRVCCHLQILRLDDFAQVFQLETDVALV
LMEHLRIRKTLRIISHRFRTFLLFTLLLVTASQFASLLVTTKSVSNIDVYTTGELALCSVTLVTGVCICLRSAAKITHKA
QAITSLAAKWHVCATVDSLDAIDTGLEVPITTTTSFSPLAFPYNTHSDSDEEEGDGDDDLDNTKMVPVFAHTISYQKRQA
LVTYLENNRAGITIYGFMLDRSYLHTIFGVELSLVLWLLSKTVGIS
>XP_020102331.1 uncharacterized protein LOC109719902 [Ananas comosus]
MQLMRPGSSEVLLLTPTQLDEAAELRWFQSCLRWMCMDHQPSAGWHAAISWLLFAILALAVPAFSHFALSFDPDRRPYDA
VVQIALSAASAISFVCLSAVIHCVGLRRLLFLHKLRHESDRVHAGYTAQLNRSFRLLACFVMPCFAAEAAYKVWWYCAGA
RQIPFMGNAVLSDVVACAMELASWVYRTAIFLLTCVLFRLICYLQRLRLHDFAAVHFVEHVEAEAVLREHLDIRRQLKII
SHRFRGFIVACLLTVTASQFASVLLITRKQSQDNLFNTGELAICSIVLVTGFLTCLHSAAKITHHAQALTSHATKWHACC
TIDSFEEVEPNGSFVRVIPAANPSSLLPEYTINEDESPEDTADDDDDDDDDDLLEDTKLVHPHAHTISFQKRQALVTYLE
SNKAGITVYGYTLDRTWLNAIFMVEWTLFLWLLGKTIGVS
>XP_049392476.1 uncharacterized protein LOC125856872 isoform X1 [Solanum stenotomum]
MDETLIVHVQESESQEQEQTPPLLKPQKNGNGNHDVDDTDLDKTLQKLELFLTLLGFNQSSVLSFVLSWIFFLVLGILVP
MVMLEVSNCQNPQIKSFEFDILVSQALLAAASLLCLSHNLRKYGIRKFLFVDRYSGHIERFSNQYHKKISDSVRLLLWWV
LPCFLLKTAREIIRILYVQHESWWQSAAISLAFVSSWTYITAIFLSACVLFHLVCSLQIIHFDDYVKFLEREPDCFVLIQ
EHVRLRYYLSKISHRFRIYLLLLFLIVIVSHFMTLFQTTGYTGLITYINGGDFAVSSIVQVVGVILCLNAAAKISHRAQG
IGSIASRWHALATCTSGEASQMRNSTSMSCLEAANRSNSFYMNFSESDLESVDFVTEPTNTQLASYMSSYQKRQALVMYL
QNNPGGITIFGWTVDRGLINTIFFIELTVVTFILGKTIVFTGQ
>XP_038884149.1 uncharacterized protein LOC120075065 [Benincasa hispida]
MAELRDQVDTEDPQAHIPLLESNHNQSSQPTEEDNDEEALLDSALELFDKLLGFLGFHQSSVLSCALSWSGFVLVGIILP
VVVLQLSECAACEKYQIKDFELDVVASQACLAAVSLLCLSHNLRKYGVKRFLSVDRQIASLARFRKDYVKKIRGSIRLLV
FWALPCCILKTAREVIRILYAERVSWGLSVAILLAMIISWTYLTLISLSAAIVFHLMCNLQVIHFDNYAKLLQTESEVLL
LIEDHIFLRYHLSKISHRFRIFLLLNFLVVSASQFMTLFQTTRYTTRITLINGGDFAVSAIVQVVGVILCLHGATKISHR
AEGIASVASRWHALVTCGPGDVSQPRYPNGNGSSESPDRLKSLTCTYSESDLESLDIVTMPTTTQLASYMSSYHKREAFV
MYLQMNPGGITIFGWTVNRALLNTIFFLELTLVTFVLGKTLVFT
>XP_011040400.1 PREDICTED: uncharacterized protein LOC105136671 isoform X1 [Populus euphratica]
MAVRCSQTDNLSTTQVPLIYEDQEDEAHLSKSLNHLETILRVFGFCQHSFISLTLSWLTFLLLGIALPVVMIHYFSYCTT
DCKKYQIRSFEIQVLVFQCLVAAISLVCISHNLRKYGFRKFLFVDRYHGHMAQFRDEYVKKINGFFRLLAVWVIPFLLLK
IIREAVRIIYVPHHSWGQSVAILIALIVSWTYSITIYLSGCALFNLVCNFQVIHFENYGKLLERDMDVSQYIEEHIRLTH
YLSKISHRFRIFFILELLVVTASQVVALFQTTWNSEIINFINGGDFVISSIVELVGLIICLHAAAKITHRAQGTGSVAAK
WHSIVTCASDDTSQVEISSNCGSSEAANTGHLLCINYSESDLEAVDYVPVPTTTQLASYMSTYHKREAFVTYLQSNPGGF
SVFGWTIDRTLINTIFFLEMSLVLFVLGKTITIYHS
>XP_004142939.1 uncharacterized protein LOC101221462 [Cucumis sativus]
MAELRDQVDIEDPQAHIPLLDSNHNQSSQPTKEEDDEEAHLDSAFKLFDTLLGLLGFHQSSVFSCVLSWSVFVLVGIVLP
VVVLQLSDCAAYEKYQIKGFELDVVASQACLAAVSLLCLSHNLRKYGIKRFLSVDRQITSLARFRKEYVKKIRGSIRLLV
FWALPCFLLKTAREVIRILYAERVSWGLSVATLLAMIISWTYLTLISLSAAIVFHLMCNLQVTHFDNYAKLLQTESEVLV
LIEDHIFLRYHLSKISHRFRIFLLLDFFVVSASQFMTLFQTTRYTTRVTLINGGDFAVSAIVQVVGVILCLHGATKISHR
AEGIASVASRWHALVTCGPGEVSQPRYPNGNGNSESPDRLKSMTCTYSESDLESLDIVTMPTTTQLASYMSSYHKREAFV
MYLQMNPGGITIFGWTVNRALLNTIFFLELTLVTFVLGKTLVFT
>XP_010429000.1 PREDICTED: uncharacterized protein LOC104713550 isoform X1 [Camelina sativa]
MNPCEDEYFLDHLPIHSNTPLQPSKSLLSDDLRSFHLLLKWCALDHSNPSGKAKSYMIFVVFTLLVPLINCLFIKTPRTR
PSSVMDANSFNVLVQFPESGLAVIGFLTLICFFRMYSLTQLLFLDDSTLVRLGYSLELDRALRYLASILVPSFLVELVHK
SIFFSSAEVSFPFIKSSCAALNFVMFLLVLFSWVYRTGVFLLVCVLFWLTCELQILRFRGLYKMFDRCGSDTIEDVCKEH
VRIKKQLSATSHRYRFFIIAAFVVISTSQFVALLLVLASKSDRSFLSSGDLVVCSAVQLSGIFLCLLGAARITHRAQGVV
CIATRWHMALTCASEAVSPESDSTDSSDNIYINVSPSLDLSSFFQARQALVEYLRHNNKGITLYGYALDRGLLHTLFAFE
FSLVMWILSKVVVLS
>XP_042989409.1 uncharacterized protein LOC122316731 [Carya illinoinensis]
MYMLTLFRSKSPQPKPNPMNSSTTSPDPHIEVNFTSGCRTPSPDEPNDSNTVPLLLQPSYARSKSLIFDELRNFRISLRW
CALDHSSCIGKSVSYFTFIFFTILVPFVAFFSVRVPAAASIDEPISFNKLVQLPESGLAAIAFFTLSWFFRRYGLRQLLL
LEGLQEDSLYVQRGYKRELDKAFRYLAIILLPSFFVEVVHKLLFFSSVSISFPYVSTSVALNCIVLVLVLVSWVYRTGLF
LLVCVLFRLTCELQILRFEGFQKMFEGCESDCSVIFKEHARIRKQLLVTSHRYRLFIIACMFTITVSQFVALLLVLASKS
EKTFFNSGDLVVCSAAQLSGFLLCLLGAARITHRAQGIVSVATRWHMVVTCASSGSNQGKGHQTISDQAEDSNPVSKCDH
SDSESSEIIVSISPTVAGQDPASSAQTRQALVTYLQHNNGGITLFGFALDRGLLHTLFAFEFSLVLWILSKVVVLS
>XP_016180537.1 uncharacterized protein LOC107622967 [Arachis ipaensis]
MKPSSTTEPTKSTTTISITTLSPQNEDQQQHNVPLLMQQPCYARSKPISSDELRNLRIILKWCALDHSYCFGRIISYALF
VVLAVAAPLLISIFIGVSHSASIDDPFKFNKLVQLPESALAVIAFFTLSRFFRRYGLRQLLFLDILQDDSMYVRRGYTRE
LEKAFKYLSFIILPSFFVQLAHKILLFTTAKITVRHIGPAANGGQFPLNSILFLLVLVSWVYRTGVFLLMCVLFRLTCEL
QILRFEGLKKLFEGCGDGCNNEASVIFREHVRIRRQLWVTSHRYRFFIIGSLVTISVSQLAALLLVLESKSHKTFFNSGD
LVICSAVQLSGFLLCLVSAARITHRAQGIVSIATKWHMLVTNASAESEQFKAQMMPPECDSDSDSHSHSEGIYISVTSQQ
RPSSSFQTRQALVTYLQHNYGGITVFGFLLDRGLLYTLFAFEFSLVMWILSKVVVLS
>XP_010029421.2 uncharacterized protein LOC104419453 isoform X1 [Eucalyptus grandis]
MHPSTISDDALIHVETPNHDRESSSPTRFHEPCQLATVPLLLQPSYARSKSLISDDLRHFRISLRWCALDQSSCFGMFIS
IFTFILFTFVIPIVSSLAVKVPSTAPVENPISFNLLVQFPESGLAAIGFFTLCRFFNKYGLRQLLFLDVLEYDSAPVRRN
YTRELDKSFRYLSYILLPSFLVELTHKVVFFSTVSMSFSLPFPFPSNAVLFVLVLASWIYRTGIFLLVCVLFRLTCELQI
LRLGGLHGMLEGCGSDPSAIFDEHVRIRKQLSATSHRYRFFIISCLLTMTVSQFAALLIVLASKTEKNFFNSGDLVVCSV
VELSGLFLCLLGAARITHRAQGIASLATRWNMLVTSASASGSNRPKPETVEHNGWHSDTDSDLLIPVSTFSDSSSFQIRQ
ALVAYLERNNGGITLYGFALDRGLLHTIFAFEFSLVLWILSKVVVLS
>XP_039024801.1 uncharacterized protein LOC120157876 [Hibiscus syriacus]
MGDSQVRSDEEQPPPAQIPLLSSNTQNDAFQHQRQQEIRKSNSLDDALENLEWFLTFLGFNQSSLLSFSLSWAVFTVVGV
LVPVLALELSECGSCEMYQIKDFEVDVMASQACLAAVSLFCISFNLRKYGLRRFLFVDRYGGQMARFSDLYVKQISASMR
LMVWWLIPCFSLKLTREVIRSLYVHRDSWWISVSILVALILSWTFVSTISLSTSILFHLLCNLQVIHFDDYAKLLERVSD
VMIFIEEHIRLRYHLSKISHRFRIFLLLQFLVVTVSQFVTLSKTMVYGGTINFINGGDFAISSSVQVVGIILCLHAATRI
SHRAQGIASFASRWHAMATCTSTDASLRGSNSAGSMEPLNQSNLLHMTFSESDLDSVDYFAMPTTTWMASYMSSYHRRQA
LVMYLQANPGGITVFGWTVDRGLINSIFCIELSLVTFVLGRTVVFNST
>XP_011044193.1 PREDICTED: uncharacterized protein LOC105139455 isoform X1 [Populus euphratica]
MAVPCSQTDNLSTTQVPLIYEDQEDEAHLSKSLNHLETILRVFGFCQHSFISLTLSWLTFLLLGIALPVVMIHYFSYCTT
DCKKYQIRSFEIQVLVFQCLVAAISLVCISHNLRKYGFRKFLFVDRYHGHMAQFRDEYVKKINGFFRLLAVWVIPFLLLK
IVREAVRIIYVPHHSWGQPVAILIALIVSWTYSITIYLSGCALFNLVCNFQVIHFENYGKLLERDMDVSQYIEEHIRLTH
YLSKISHRFRIFFILELLVVTASQVVALFQTTWNSEIINFINGGDFVISSIVELVGLIVCLHAAAKITHRAQGTGSVAAK
WHSIVTCASDDTSQVEISSNCGSSEAANTGHLLCINYSESDLEAVDYVPVPTTTQLASYMSTYHKREAFVTYLQSNPGGF
SVFGWTIDRTLINTIFFLEMSLVLFVLGKTITIYHS
>XP_013705296.2 uncharacterized protein BNAA07G24940D [Brassica napus]
MSILNEIVSVAVGFYKRIQALMSSDQSPPVETPLLHQEQPPPDEEDDDLSQTLQRLEMFLALLGFNQSSTRSLVLSWIVF
LTIGLVLPVTVLELGHCKGCERYQNKSFELNIVVSQACLAGVSLLCVSHNLRKYGIREFLFVDQLSGRMGRLKDHYMQQI
SNSVKLLGLWSLICVVLKAVREIIRMLYVPHDQPWLSVFILLSMILSWTYLSTIFLAASSMFHLVCNLQVIHFEDYAKLL
DEESEISFFIGEHTNLRRYLSKISHRFRIFLVLQFLVVTASQFTTLFQTTAYSGRITYINGGDFAVSAVVQVVGIILCLH
AATKISHRAQAIASVASKWHALISCSSTDSTQIRASPSGVHLEATTNPPISFRISNSESDMESMDHYMRMPACNNSHFPS
YMSMSSYHRRQAFVLYLQMNPGGITIFGWTVDRHLINTIFFIELSLVTFVLGRTVVFTSE
>XP_009105111.1 uncharacterized protein LOC103831020 [Brassica rapa]
MSILNEIVSVAVGFYKRIQALMSSDQSPPVETPLLHQEQPPPDEEDDDLGQTLRRLEMFLTLLGFSQSSTRSLVLSWIVF
LTIGLVLPVTVLELGHCEGCERYQNKSFELNIVVSQACLAGVSLLCVSHNLRKYGIREFLFVDQLSGRMGRLKDHYMQQI
SNSVKLLGLWSLICVVLKAVREIIRMLYVPHDQPWLSVFILLSMILSWTYLSTIFLAASSMFHLVCNLQVIHFEDYAKLL
DEESEISFFIGEHTNLRRYLSKISHRFRIFLVLQFLVVTASQFTTLFQTTAYSGRITYINGGDFAVSAVVQVVGIILCLH
AATKISHRAQAIASVASKWHAIMSCSSTDSTQIRASPSGVHLEATTNPPVSFRISNSESDMESMDHYMRMPACNNSHFPS
YMSMSSYHRRQAFVLYLQMNPGGITIFGWTVDRHLINTIFFIELSLVTFVLGRTVVFTSE
>XP_030467590.1 uncharacterized protein LOC115686427 isoform X2 [Syzygium oleosum]
MHPPAINDAALIDVEAPDHDHESSPTRFHEPRHLASVPLLLRPSYARSKSLISDDLHHFRISLRWCALDQSSCFGKFISI
FTFVLFTVVIPIVGSLAVKVPSTAPVENPISFNLLIQFPESGLAAIGFFTLCRFFNKYGLRQLLFLDALEHDSAPVRRNY
ARELDKSFRYLSYILLPSFLVELAHKVVFFSTVSMSFSLPFPFPSNAVLFVLVLASWIYRTGIFLLVCILFRLTCELQIL
RLGGLHGMLEGCESDPTAIFDEHVRIRKQLSATSHRYRFFIISCLVTMTVSQFAALLIVLASKTEKNFFNSGDLVVCSVV
ELSGLFLCLLGAARITHRAQGIASLATRWHMLVTSASASGSNWPKPETMEQDGSHSDADSDLLIPVSTSSDSSSFQIRQA
LLAYLERNNGGITLYGFALDRGLLHTIFAFEFSLVLWILSKVVVLS
>XP_009357514.2 uncharacterized protein LOC103948236 [Pyrus x bretschneideri]
MDEQMIAKQRANSSDYFGREGSEFKSFGVCLKWVFVDQSSIWRTGLSWSVFFVLAIGVPLVSHFLLACSDCDANHSRPYH
VVSQLSLSLFSVLAFVSLSIWTHRYGLRKFLFLDRLYESSEKVRHGYKQQFQNSMKLLCLIVIPCFVLECVYKIWWYVSG
ASELPYYGNIYLSNSILCTLELISWLYRTTIFFLVCVLFRLVCHLQILRLQNFAQVFQEETEVELILMEHLKIRRNLRSM
SHRFRIFILFSLIMVTASQLTSLVLVTRSSAHVNIYKAGELALCSISLVTSLFICLRSATKITHKAQSITGLATKWHVCA
TLHSFDYTETETPMAPISSTPAFPFGVDMESEDEEGVEDDDLDNTKLVPIYSQTISFQKRQSLVTYLENNRAGITVFGFT
VDRMWLHSIFAIQLALLLWLLNKTLGV
>XP_022954540.1 uncharacterized protein LOC111456780 [Cucurbita moschata]
MEDPEKKSPSPSPSPSPSQINSRKSELKLESESESESDSAELRRFESFLKWICIMDHSNPFTATLSCFLFSAFAIAVPIA
SHFALSCSDCDEDHRRPFHVVVQLSLSAVATLSFGCLSTWLRHLGLSRFLFLDKLCESSHKARDEYSKQLKRSMELISFF
LLPCFMAEAAYKIWWYVSAANEIPYYGNMYLSYITSCTLELFSWLYRTSIFFFVCILFRLVCRLQMIRLEDFVSVFHRES
DVGTILMQHLGLRRTLTTISHRFRVFMFLSLILVTASQFISLLMTTRSHALANLSKTGQLALCSISLVTGLFICLRSAAK
ITHKAQSITCLAAKWHVSAAINTFDDLDNETPTASVIAAFEFNSDDDEEDDEDDEDDMKLMPVFAHTISFQKRQALVTYL
KNNKGGITVYGFVVDRTWLKSVFAIELALMLWLLNKTVGIS
>XP_021849040.1 uncharacterized protein LOC110788703 isoform X2 [Spinacia oleracea]
MVEEETLISIHPNKTYKRSISHANDELYGVRSFLRYMCVDQSTLFTSILSWSIFFIFAILVPIVSHFYLSCPSCDAKHYQ
PYDAVVQLSLSGIATLSFLCLSKFVRKFGVRRFLFLDKLVRESNSVRSHYIAQLDRSLNILCIFTLPCFVAECTYKVWWY
ASGASKIPFLGNAVLSDIVACSLELISWIYRTLVFFLVCILFRLICYLQILRLKDFATVFEVDSDVTSILVEHLRIRRHL
RIISHRYRAFILCSLILITLTQLTFLLLTTKPNAEVSIFRTGELALCSMTLLAGLMIILRSATKITHKAQAITALSAKWH
VCATIDSFVTSETELPGTHNISHAGGFDPNLNSDSDDAGSEEDDVDSTKFLPAYAYSTISFQKRHALVTYFERNKAGIQL
YGFMLDRTWLKLIFGVQLSLALFLLRQTITL
>XP_003531185.1 uncharacterized protein LOC100813872 [Glycine max]
MTNLQIQTEEPPLSQTPLLISIQQQLQNQNEGNSNNNNNNNVNKKNEDVQVDADGEIEEDQSKVEASLVRLDRFLTVLGF
NQDSPLSFVVSWSVFAAVGVVAPLLALSMCDCPECDRYEIQSFEMAIVAFQASLAAVSLLCLSHNLRKYGLRRFLFVDRY
SGKMHCFHRDYVARISGSMRMLFLWVLPCFILKTVREIIRIFYVQHGSWWLSLAILSALIISWTYMSTISLSACILFHLV
CSLQVIHFDDYGKLLQRESDVLVFMEEHIRLRYHLSKISHRFRIYLLLEFLVVTASQVVTLLQVTGYGQMLTFINGGDFA
VSTLVQVVGIIICLHAATRISHRAQNIVSVASRWHAMLTCTSSDAPSQLRSSASAGSLEAANHLNAIQVDYSESDLESMD
YAGMFTNTQWTSYVSSHHKRQAFVMYLQTNPGGITIFGWTVDRSLVNTIFFLELSLVTFVLGQTLI
>XP_026404928.1 uncharacterized protein LOC113300012 isoform X1 [Papaver somniferum]
MEPMNSSTNSLGSTTINVNISDEVNAMIVPLLLTNPSYHRSKSNIYDELRSFRVSLKWCALDHSTYVNKTVSYLVFIFLT
IVVPIFSSVFVHVPKTSTIVDPISFNKLIQLPESGLAIIGFFTISRFFKKYGLRRLLYLDELQDDSTYVRRGYARELDKS
FRHLAYILLPSFLVEFAHKILFFSTVIVSIPVPYAENRLPYNSIMFLAGLVSWVYRTGVFLLVCALFRLTCELQILRFEG
FQKMLEGYGSDPATIFEEHMRIKKQLSETSHRYRLFIVASLFMITICQFGVLMLVLGSKAEKNFFNSGDLVVCSAVQLSG
FLLSLLGAARITHRAQGIVSIATRWHMLHATTFSNGVSKSNCCTLEKMDRISAANAGVVEESNRTINSNSTNDTLLAMPS
QDSSSFQTRQSLVTYLQHNNGGITVYGFALDRGLLHTLFAFEFSLVLWILSKVVVLSS
>XP_044442310.1 uncharacterized protein LOC123168488 [Triticum aestivum]
MEASNSSTTSVADLPHPARPHTCETRDAEIPSTSNPNSRRLYINKIPSVSLSSTCTPPPPPRERHAQSSSEANNRHKRGR
IRAAVSSIDPMGRRSSAPPVGTGEPLLPEVRKCVSGGARMQRSLSRADDELQWFRSCLRWVCMDHSAPGRAALSWLLFLL
LAVAVPAVAHFVIAFRPSRRPFDAVVQVSLSAASGASFLCLSSSFRRIGLRRLLYLDKLRTNSDRVRLNYTARLAFSFRL
LASLVAPCFAAEAAYKAWWYATSADRLPFFANDVLSDVLACSLEMASWMYRSAIYLLTCVLFRLICHLQGLRLEDFAGSL
LVEVEEGRMGVERVLREHLDIRKQLKVISHRFRRFIVAALLIGTASQFASVLLTTRHDSIDDLLHTGELALCSVVLMSGL
IIILSSAAKITHQAQALTGQTTKWHACCTIEPVPDDEIDPGSNQNSMLEEYPEDESDCESSEETGDEDMLENTKFLQPHT
HVISFQKRQALVTYLENNKAGITVFGFTLDRSYLHTIFMLEWTLFLWLLGKTVGFS
>XP_004297576.1 PREDICTED: uncharacterized protein LOC101312434 [Fragaria vesca subsp. vesca]
MPFKHTHTIISITRGSLLFNILHLMAIPESQETIIPLIDSSETQPNTEPDDDTHLDHTLSRFENFLRLFGFCQYSFWSFS
LSWLAFLLVGVALPMILIEIFQCANCEKYQIKSFELEILVCESLVAAVSLLCISHNLRKYGVRKFLFVDRYHGHMTQFHD
EYIRKINGFFHLLLVWLLPCFLLKTAREITRVASVPQDSRWKSVAVLLAFLVSWMYSNVIFLSGSCLFNLVCNLQVIHFD
NYGKLLEMDIDVSAYIEEHIRLTHYLSKISHRFRIYLLLQLLLVTASQFVVLLETTENSKLINLTNGGDFVVSSIVELVG
IIICLQAAAKISRRAQGLASVTSRWHAMVTCSSGDPSQMGVDNDTENLETSYPAGSLPINYSETDLESIDYVPVPTNTQL
ASYMSMYHKREAFVSYMQSNPGGVTIYGWRTDRALINTIFFVELSLVLFVLGKTITFTTK
>XP_049360966.1 uncharacterized protein LOC125825696 isoform X1 [Solanum verrucosum]
MDETLIVHVQESESQEQEQTPPLLKPQKNGNGNHDVDDTDLGKTLQKLELFLTLLGFNQSSVLSFVLSWIFFLVLGILVP
MVMLEVSNCQNPQIKSFEFDILVSQALLAAASLLCLSHNLRKYGIRKFLFVDRYSGHIERFSNQYHKKISDSVRLLLLWV
LPCFLLKTAREIIRILYVQHESWWQSAAISLAFVSSWTYITAIFLSACVLFHLVCSLQIIHFDDYVKFLEREPDCFVLIQ
EHVRLRYYLSKISHRFRIYLLLLFLIVIVSHFMTLFQTTGYTGLITYINGGDFAVSSIVQVVGVILCLNAAAKISHRAQG
IGSIASRWHALATCTSGEASQMRNSTSMSCLEAANRSNSFYMNFSESDLESVDFVTEPTNTQLASYMSSYQKRQALVMYL
QNNPGGITIFGWTVDRGLINTIFFIELTVVTFILGKTIVFTGQ
>XP_003524884.1 uncharacterized protein LOC100793058 [Glycine max]
MTNLQIQTEEPPLSQTPLLISIQQQLENENEGNHHHNNNYNENKKDQDVQVDGEIVEESLVRLERFLTLLGFNQDSPLSL
VVSWSVFAAVGVVTPLVALSMCECPECDRYEIQSFEMAIVAFQASLAAVSLLCLSHNLRKYGLRRFLFVDRYSGKLHCFH
RDYVAQISGSMRMLFLWVLPCFILKTVREIIRIFYVQHGSWWLSLAILSALIISWTYMSTISLSACILFHLVCSLQVIHF
DDYGKLLQRESDVLVFMEEHIRLRYHLSKISHRFRIYLLLEFLVVTASQVVTLLQVTGYGQMLTFINGGDFAVSTLVQVV
GIIICLHAATRISHRAQNIVSLASRWHAMLTCTSSDAPSQLRSSASAGSLEAANHLNAIQVDYSESDLESMDYAGMFTNT
QWTSNVSSHHKRQAFVMYLQTNPGGITIFGWTVDRSLVNTIFFLELSLVTFVLGQTLI
>XP_047062014.1 uncharacterized protein LOC124669439 [Lolium rigidum]
MAGDAAQPPSPPMEAETVTTSVPLLRRRGSYQRSMSHARDELSSFRTCLRWMCVDHSDGGSAAASWLVFALLAVAVPVAS
RVALPRRAYDTQVQASLTLSAALAYLTLTSLIRRRGLRRLLYLDRLRHDSQDVRAGYIVQLAGSFRVLACFVLPCFLADA
AYKVFWYCANRPFPSSAPWWWLAAACALEVASWMYRTAMFFMVCVLFRIICYLQILRMTGFARDFGQCADVAEVLRQHRR
IRDQLRRISHRYRRFILYCLLLVTASQFAALLGATRPHAQVNIATAGELALCSLSLVAGLLICLHSAAKITHKTQAITSI
AAAWHADATINTQDCDQENPRPPGNAYLQQQQQLAPLTTSSGDDESDDDETSPSEDSLDTSSKFMSFQATHISYQKRQAL
VTYLENNRAGITVFGFVVDRTWLHALFMIEFSLVMWLLGKTIGIS
>XP_031271825.1 uncharacterized protein LOC116130226 isoform X2 [Pistacia vera]
MAAPNSSTTQTPLIQTETPPLQQEDVEVNDTQLSKSLDRLETFLRIFGFCQYSFLRFSLSWFCFLLLCVALPLFIIQLSY
CSNCEKYEVKNFELEILISQSLVAAISLLCVSHNLRKYGVRKFLFVDGQHGHLAEFRREYIQKIHGFFKLLGVWILPCFL
LKAAREVIHIVYAHQSWWQSVGIVVALLVSWTYSTIIYLSGSLLFHLVCNLQVIHFENYGKLLERDLDVSVYIEEHVRLK
HHLSKISHRFRIYLLLEFLVVTATQFMSLLETTGNYGIINFINGGDFAVACIVELVGMVICLHAAAKISHRAQGLGSVAS
RWHASITCSSNGASQLGINSNVGSLEAANPSSSIPISYSESDLESGDYVPMATNTQLASYMTMYHKRQAFGGATIFGWTI
DRALINTIFFIELTVVLFVLGKTITFTTK
>XP_004293339.1 PREDICTED: uncharacterized protein LOC101308260 [Fragaria vesca subsp. vesca]
MEDQTQPILPKQNSNSGHEALEFKSFSSCLKWVFVDQSSIWRTGLSWSLFFVLAIGVPLVSNFLLSCSSCDANHSRPYHV
VSQLSLSLFAGLSFVSLSFWTRKFGPRRFLFLDKLCDASEKVRQEYKQLFHNSMKLLCFIVFPCFAAECVYKIWWYVSGA
TELPYYGNMYLSDTILCMLELCSWLYRTTIFFLVCVMFRLICRCQIIRIESCAQVFQKETEVETIMMEHNKIRKTLRVIS
HRFRVFILISLIMVTASQLASLVTITRSSAHVNIFKAGELALCSISLVTSLFICLRSATKLTHKAHSITGLAAKWNVCAT
IHSFDYAETETPMIPQVSSDHQVFPFGADLESDDEEADEDDDLDNAKLVPVFTNTISFQKRHALVKYLEHNRAGITVFGT
MVDRTWLHSIFGIQLALLLWTLNKTIS
>XP_008393923.2 uncharacterized protein LOC103456071 [Malus domestica]
MDSSTSMNNQINVNFTSQSHSEIISRHPLNDDSNQPDIPLLLQSSYELCSFRVSLKWWALDHSSCLGKFVSYFTFIFLTI
LVPIVTSLSLNTSSDPISFNKLVQLPESGLAAIGFITLSGFFRKYGLRQLLFLDGLGDDSGFVRREYTRELNKAFKSLAC
ILLPSFFIELAHKIIFFCTVKISLPHISSSVPLNSIMFVFVLASWVYRTGVFLLVCVLFRLTCELQILRFQELHKLFEGC
EFDSSIIFKEHVRIRKQLWVTSHRYRFFIIGCLFTITVSQFGALLLVLASKTEKTFLNSGDLVVCSAVELSGLFLCLMEA
ARITHRAQGIVAIATRWHMFLTCPSALSDQQCKKWLRSEASGHHGESDSEHLSDVFSSVPQEEPSSFQTRQALVVYLRHN
NGGITLYGFMLDRGSLRTLFAFQFSLVLWILSRVVVLH
>XP_031388701.1 uncharacterized protein LOC116201569 [Punica granatum]
MADPHPKPPAPEEQPPSLQSPLLVPPPTAPQNNLNHNYQQQQQRRDRSREEEDCQLDQTLQKLETFLSFLGFNQSTVHGF
VLSWTAFVLVGVVLPVIILELLDCSDCKEYRVKKFELDIVALQASLATVSLLCLSHKLRKYGIRKFLFVDRYSGQMSRFR
DQYISQIKGSIRLLVIWTLPCVLLKTLLEIVRTLYIHQKSWWLSIYILLALVISWAYVSTIFLSASSLFHLVCNLQAIHF
EDYGKLLERESDVLFLIEEHIRLRYNLSKISHRFRIFLLLQFFIVTASQFVTLMEITVYQGVITLINIGDFAVSAIIQVV
GIILCLHAATRISSRAQGIVAFASRCHALMTCGSLSSDGSSPRPQSNVGNLEPPNPLNSLRMNYSESDLESLEFISIPTS
SQLASYMSTYHKRQAFVSYLQANPGGITIFGWTVDRTLLTTIFFLELSLVTFLLGNTIVFSS
>XP_020200437.1 uncharacterized protein LOC109786266 [Aegilops tauschii subsp. strangulata]
MGRRSSAPPVGTGEPLLPEVRKCVSGGARMQRSLSRADDELQWFRSCLRWVCMDHSAPGRAALSWLLFLLLAVAVPAVAH
FVIAFRPSRRPFDAVVQVSLSAASGASFLCLSSSFRRIGLRRLLYLDKLRTNSDRVRLNYTARLAFSFRLLASLVAPCFA
AEAAYKAWWYATSADRLPFFANDVLSDVLACSLEMASWMYRSAIYLLTCVLFRLICHLQGLRLEDFAGSLLVEVEEGRMG
VERVLREHLDIRKQLKVISHRFRRFIVAALLIGTASQFASVLLTTRHDSIDDLLHTGELALCSVVLMSGLIIILSSAAKI
THQAQALTGQTTKWHACCTIEPVPDDEIDPGSNQNSMLEEYPEDESDCESSEETGDEDMLENTKFLQPHTHVISFQKRQA
LVTYLENNKAGITVFGFTLDRSYLHTIFMLEWTLFLWLLGKTVGFS
>XP_025813641.1 uncharacterized protein LOC112890969 [Panicum hallii]
MGRRPSASAAAAAAAAEPLLPSALKRGVAIERCASRADDELQWFRSCLRWACMDHSGPAQAALSWLLFLALGVVAPAAAH
LLLVLRDSRRPFSAVVQLSLSAAAAAGFLCLSASFRRVGLRRLLYLDKLRTKSDRVRVHYTARLAFSFRLLASLVAPCFA
AEAAYKAWWYATSADRAPFFAGNVLGDVLACSIEMASWMYRSAVYLLTCVLFRLICHLQGLRLEDFAGTLLEEVEEGRAG
IDRVLREHLDIRKQLKVISHRFRKFIVAALLIATASQFASVLLTTRRDSVDDLLNTGELALCSVVLMSGLIIILSSAAKI
THQAQALTGHTTKWHACCTIAPVPDEEGEPGSNQNSMIEQDPSSDSDTESSEETGDEDLLENTKIHLPQAHVISFQKRQA
LVTYLENNRAGITVFGFTLDRSYLHTIFMLEWTLFLWLLGKTIGFS
>XP_048128632.1 uncharacterized protein LOC115753399 isoform X1 [Rhodamnia argentea]
MHPSTIDDAALIDVEAPNHDHESSPTRFHEPSPLASVPLLLRPSYARSRVPISDDLRHLRISLKWCALDQSSCFGKFISI
FTFILFTVVIPIVSSLAVKVPPTAPVENPISFNLLVQFPESGLAAIGFFTLCRFFNKYGLRQLLFLDALEHDSALVRRNY
ARERDKSFRYLSYILLPSFLVELAHKVVFFSTVSVSFSLPFPFPSNAILFVLVLASWIYRTGIFLLVCVLFRLTCELQIL
RLGGLHGMLEGCGSNPSAIFDEHVRIRKQLSTTSHRYRFFIISCLVTMTVSQFAALLIVLASKTEKNFFNSGDLVVCTVV
ELSGLFLCLVGAARITHRAQGIASVATRWHMLVTSASGLNRPKPETAEHDSSHSDTDSDLVIPVSTSSDSGSFQIRQALV
AYLERNNGGITLYGFPLDRGLLHTIFAFEFSLVLWILSKVVVLS
>XP_009420001.2 PREDICTED: uncharacterized protein LOC103999850 [Musa acuminata subsp. malaccensis]
MHIFTLSSRSWISSSAKAMESTTMNPGGDGSDDPNSTRLPLLLNPVYARTKSTVFDELRNFRVCLKWCALDHSTAAGRAV
SYAAFVALALLVPAATSLSVRAPPAASSSASSVSFHKLVQVPASSLAAISFLTLAAFFRRYGLRQLLFLDGALRDDTTFV
RHCYARELDRSFRHLVYILLPSFSVELAHKILFFSTVSVAVPLSTAPSGVPWNSIAFIATLASWVYRTGVFLLVCVLFRL
TCELQILRFEGFYKMFDEGDGSHCQAIFREHMRIKRQLLVTSHRYRIFILGCLVTISASQLGALMIVLASKSKKTFCNSG
DVVVCSAVQLSGFFMCLLGAARITHRAQRVVSIASRWHMILSSAADRKADPPTPAVAESDDISDSGSPEGSVGGAVPHAQ
ASTFEGRHALVLYLQHNGGGITLFGFALDRGLLHTLFVFETTMVLWILSKVVVLS
>XP_010539389.1 PREDICTED: uncharacterized protein LOC104813486 [Tarenaya hassleriana]
MEGATERGSRQSLLPGNRPDPIGKPPESPTIRLSFPRFVLWFDQSSRGGAVVSWSIFFLLAVGVPMVSHFVLICSDCDFQ
HRRPYDAVVQLSLTVFAGISFVSLSAWSRKYGLRRFLFLDKLWDVSDKVRLGYEAEIQKSMKLLTIFVLPSLTLEAAYRI
WWYVTGFDEIPYIINPVFSHVMACTLQLFSWLYRTSLFIFVCLLYQITCHLQILRLEDFARCFASEISDVSSILSEHLKI
RRNLRVVSHRFRRFILLSLVLVTASQFMALLTTIRASISFNIYEVGELVLCSLSLVTGLFICLRSATKITHKGQSVTSLA
AKWNICATIDSFEDLDGETPTALVHQSHIFPVRNVIESDDEEEGEGDDDLDNTKILPIYARTISFQKRQALVTYLENNRA
GITVYGFMVDRAWLHTIFGIELALLLWLLNKTIVNIP
>XP_043611561.1 uncharacterized protein LOC122583201 [Erigeron canadensis]
MEQERKTLLIKSKSNYWIIDTLESTWFSWIFIDQSNPYKVVLSWIIFFIFTIGVPMLSHIVFQCNTCDNSHQRPFDIIVQ
LSLSACSTLSFISLSGFAKKYGIRRFLFLNKLPDVSVKVRDGYSDQLHRSVKLLCGFIVPCFVADSAYKIWWFSSGGNQI
PYIFNMYLSHTVACVLLLSSWLYRASLFFLVCVLFNLTCSLQILRLKDFATVFEKQADVGSILMEHLAIRRTLRVISHRF
RAFILSTLILVTASQFASLLVTTKAGSLVNISTAGELALCYLTLVTGLCICLRSAARITHKSQSVTSLAAKWNTCATIDS
FDNVGPVEETPMANRDRTNYHFNAHIDSDMDEVVDEDELDNTNMVPVYRDTISNQKRQALATYFENTKAGITVFGFLLDR
ATLRKIFAVEMSLTLWLLKKTINFS
>XP_023885264.1 uncharacterized protein LOC111997413 isoform X1 [Quercus suber]
MEDERETFLSKSPQVSGNLDNEGAELKSLRLCLKWVCLDQSNLWRASLSWSIFFLLAIGVPIGSHFALDCSSCDENHSRP
YRPVVQLSLSIFATISFLCLSIWSNKHGLRKFLFLDQLSDASEKVQHGYTKQLQRSMKLLLILLLLCFVSVCAYKIWWYV
SGGTKLPYYVNIYLSDTILCTLELCSWLYRTAIFFLVCILFRVSCYLQILRLEDFAQVFQKETEVGSILVEHLKIRRNLR
IISHRFRAFIFLTLVLVTASQFTTLLDTVPSSANVNIFKAGELIVCSISLVTGLFICLRSATKITHKAQSLTSLAAKWHA
CATINPFDNTDGETPRARTNSSQVFSMNHYWESDDEEDGDDDLDNTKLVPIFTHTISFQKRQALVTYLENNKAGITVFGF
MLDRTGLRSIFLLELALFLWLLKKTIDIS
>XP_045821349.1 uncharacterized protein LOC123914291 [Trifolium pratense]
MTNLQIRTEEPNTEATETPLLTSNHEHEPETNNKNDETDDTEVDKSLARLELFLHILGFNPRSILYSIICWTVFFILGVA
VPLVALWMCDCLECEKYELRGCEMVIVTFQASLAAVSLLCISHCLRKYGLRRFLFVDRYTGHVACFHRDYVNQISGSLRL
FLLWVLPCFFLKTVREIIRISHIQHRSWGFSIAIFIALILSWTYVSAISLSACVMFHLVCNLQVIHFDDYGKLLERESDV
LVFLEEHMRLRYHLSKISHRFRIYLLLEFLVVTVSQVVTLLQITGYRDMITMVNGGDFAVSTLVQVVGIIMCLHAATRIS
HRAQNVVALASRWHAIATCASSDNSQMRSSASAGSLEVANHLNSIHIDYSESDLESLDFGGLAVNTQLVSYMSSHHKRQA
FVMYLQSNPGGITIFGWTVDRSLVNTIFFLELSLVTFVLGQTLMS
>XP_024988491.1 uncharacterized protein LOC112523210 isoform X1 [Cynara cardunculus var. scolymus]
MSDHPTTPAEQESSQIRTLLLFKTDQIQVQYEENGEQEEETSNHLDKHLQGLDFYLLLLGFHQSSVLRFGISWVSFLMIG
VVLPVVVILMTTNCSRCDLYQIKGFELVVVSAHASLAAVSLLCLSHNLRKYGIRKFLFVDQYNGHVERFSTEYVQKISES
KRALVWWVLPCLILKVAREVIRMMYMHRESWWQSCGVFVALTVSWIYVAVIFLSSCLVFHLVCNLQIIHFDDYGNLLERE
TDVLVFIEEHARLRHDLSKISHRFRIYLLLVFIVVTSSQFATLFQITEFRDKVTFINGGDFAVSSIAQVVGVVLCLNAAA
KISHRAQGVAALASRWHALASCGPDDASQMRFSNRMGNLEAANNLLRSVSSEESDLEVMNYIPLPTNAQLTSYLSSYHRR
QAFLMYLQNNPGGITLYGWTVDRSLINTIFFIELSLVLFVLGRTTVFTYTG
>XP_027921118.1 uncharacterized protein LOC114179100 isoform X1 [Vigna unguiculata]
MTNLLIQTEEPSQSQTPLLISIQHQQQAEQNGDTDTSTNSNNNDNNKNDDGDGDGENDDDDEEEEEEETEVGESLARLEW
FLTVLGFNQHSVLSLVVSWSVFAAVGVAAPLLALSMCKCAECDRYEIQSFEMVIVAFQATLAAVSLICLSHNLRKYGLRR
FLFVDRYSGKMHCFHRDYVAQISGSMRLLFLWVLPCFLLKTAREIIRIFYVQHGSWWLSFAILSALIISWTYMSTISLSA
CILFHLVCSLQVIHFDDYGKLLQRESDVLVFMEEHIRLRYHLSKISHRFRIYLLLEFLVVTASQVVTLLQVTGYGEMLTF
INGGDFAVSTLVQVVGIIICLHAATRISHRAQGIVSHASRWHAMLTCTSSDAPQLRSSASAGSLEAANHLNAIHVDYSES
DLESMDYAGMFSNTQWASYVSSHHKRQAFVMYLQTNPGGITIFGWTVDRSLVNTIFFLELSLVTFVLGQTLI
>XP_003527815.1 uncharacterized protein LOC100804399 [Glycine max]
MNPSTESDNAIIIDIDSSVKTPSFVENHPNEEKHQLNVPFLLRPSYATHELRNLRRSLQWCALDHSSLVGQLISYVVFIF
LTIAVPLFTSLFVHVPSSSSQLDPFNFNKLLQLPQSALAVIAFFTLSRFFPRHGLRQLLFLDVLQDDSTYVRRGYTRELQ
KAFRYLACMILPSFFVELVHKIIFFSSVEISIPCGTSLNWVVFVLVLVSWVYRTGLFLLACVLFRLTCELQILRFEGLRK
LFEGCGSDANMIFREHVRIRRQLWITSHRYRFFIITCLVTITISQLGSLLLVLESKSATTFFNSGDLVICSAVQLCGFFL
CLMGAARITHRAQGIVSIATKWHMVVTNASAESEHWKTQMPEGLPSPTASDSDSSDIYISVTTQGPSFQTRQALVTYLQH
NYGGITLFGFVVDRGLLHTLFAFEFSMVLWILSMVAV
>XP_008389827.2 LOW QUALITY PROTEIN: uncharacterized protein LOC103452116 [Malus domestica]
MADPHIKTDEPPSQLTLLLDSNHNNRHQAPEGEYKDTQLDQTLQRLETFLTLLGFDQSSWFSLALSWTALAFLGVVLPVV
VLEMFNCSDCEKYQVKGFELVIVGSQAVLAAVSLLCISHCLRKYGIRRFLFVDRYSGRMVRFRNDYIRQIKGSLRLLIWW
ALPCFLLKTLREVIRMIYVHQSWWLSFAVLLALVLSWAYVSTITLTASILFHLICNLQVIHFDDYGRLLERDSNVLLFME
EHIRLRYHLHKISHRFRIFLLLQFIIVTTSQFVTLFEXTIYSGKITVINGGDFAVSTIVQVVGIILSLHAATKISGRAQG
IATVASRWHALMTCSSNDSPHNRSSDSLVNFEAANRLSSLHSSYSESDLESADYVHVPTNSQLASHMASYHKRQAFVLYL
QTNHGGITIFGWMVDRGLLTTIFFIELSLITFVLGQTIVFSAA
>XP_003575187.1 uncharacterized protein LOC100828011 [Brachypodium distachyon]
MADTSSAPLLPRKKSPSSAAQYTRCASHAGDELRSFRACLRWMCVDHTDGLRSAGSWAVFFLLAVAAPSAVTLALPASAP
QRPFDGQVQASLTLAAALAYFSLSSFLRVGLRRLLCIDRLRHDSDEVRAGYTAQLNRSFRILACFLVPCSLAEAAYEAYW
YWAAAPFRSPWWNAAVCALDVASWVYRTAIFFMICVLFRVICYLQVLRMVGFAREFGRFAEVAVVLEHHRRIREQLRRIS
HRYRRFIILCLVLVTASQFAALLATTRPHATINLATAGELALCSVSLVVGLLVCLHSAAKITHKTQSITSVAAAWHADAT
IHAFDNDLEDPDPALPASTGYMAPANAYRLASGEESDDDDDDDARSEDSLDDSKLVPFQVNNMCFQKRQALVTYLENNRA
GITVYGFVVDRTWLHALFMIEFSLVMWLLGKTVGIS
>XP_018845603.1 uncharacterized protein LOC109009545 [Juglans regia]
MYMLTLFRSQSPQPKPNPMNSSTTSPDPHIEVNFTSSCRTPSPNEPNDSNAVPLLLQPSYARSKSLIFDELRNFRISLRW
CALDHSSCIGKSVSYFTFIFFTILVPFVMACFSVRVPAAASTDDPISFNKLVQLPESGLAAIAFFTLSGFFHRYGLRQLL
LLEGLQEDSLYVQRGYKRELDKAFRYLAIILLPSFFVELVHKIIFFSTVRISFPYVSASVALNCIVLVLVLVSWVYRTGL
FLLVCVLFRLTCELQILRFEGFQKMFEGCESDCGVIFKEHARIRKQLLVTSHRYRLFIIACMVTITVSQFVALLLVLASK
SEKTFFNSGDLVVCSAAQLSGFLLCLLGAARITHRAQGIVSVATRWHMVVTCASTGSNQGKGRQTISDQAEDCVRVSKCD
HSDSESSEIFVSISPALVHEDPASLSQTRQALVTYLQHNNGGITLFGFALDRGLLHTLFAFEFSLMLWILSKVVVLS
>XP_020594655.1 uncharacterized protein LOC110034751 [Phalaenopsis equestris]
MSIVDRLLQPKLRPPPASLIRMRSNAADELKAFRSCLRWMGVDHSTSSTAALSWTIFFALNFAVPSISHFVLTFSPHRRP
YDAALQLSLSSAAAVAFLCLSSAHQRYGLRRLLFVDELRRESPRVHACYTAQLGGSFRILSFLVAPSLVAEFAYKLWWYL
AGSRRIPFLCHPAASDSVAFALELASWTYRTAIFLLVCVLFRLICQLHILRLEDFAAVFREESEVEAVLRQHLRLKKQLR
VTSHRFRSFIIACLVLVTASQLTALFLATKHDADDRLFNTGELALCSITLVIGLLICLRSAAKITHKAQALTSHAAKWHV
CSTIDSFARDPETPCTIQIEEGDRNGVDDGDGEDEFYEEEAKSEDELEDTKLVHPQANTISFQKRQALVTYFENNRAGIT
IFGFVLDRAWLHTVCMLELTLFLWLLSKTIGIS
>XP_033512610.1 uncharacterized protein LOC104098475 isoform X2 [Nicotiana tomentosiformis]
MHKLKILAPPRSETTMCDKSEALLINKNKELGRSVSNEYDELRSFRTWLKWMCVDQSDPFSACLSWFVFALLAIVVPCLS
HFSLACSDCDAAHSRPYDNVVQLSLSSVAALSFICLSRFVKKYGLRRFLFLDKLCDESETVRKCYTQQLNSSLKILFIFV
LPCFAAECAYKIWWYSSGGTQIPFLGNVIASDIVACILELSSWLYRTVVFFLVCVLFRLICYLQVLRLQDFAQVFHVDSD
VESVLREHLRIRRHLRIISHRYRAFILWALMFITASQFASLLMTTRSTADLHIYKSGELALCSVSLLAGLMILLRSATKI
THKAQSVTCLAAKWHVCATIDSFDSIEGETPITRATCGQGFPECSKGSDSDDVGDEEDELDNTIFVPAYAYSTISFQKRQ
ALAKSDIRQDQWRL
>XP_007158706.1 hypothetical protein PHAVU_002G175600g [Phaseolus vulgaris]
MTNLQIQTEEAGHSQTPLLISIQHQQQADQNGDTNANTNNNDNKKNDDDGDGDGDGENDYEEDESEVEESLARLEWFLTV
LGFNQHSVFSLVLSWTVFAAVGVAAPLVALSMCKCAECDRYEIQTFEMVIVGFQATLAAVSLLCLSHNLRKYGLRRFLFV
DRYSGKMHCFHRDYVAQISGSMRLLFLWVLPCFLLKTAREIIRIFYVQHGSWWLSFAILSALIISWTYMSTISLSACILF
HLVCSLQVIHFDDYGKLLQRESDVIVFMEEHIRLRYHLSKISHRFRIYLLLEFLVVTASQVVTLLQVTGYGEMLTFINGG
DFAVSTLVQVVGIIICLHAATRISHRAQGIVSHASRWHAMLTCTSSDAPQLRSSASAGSLEAANHLNAIHVDYSESDLES
MDYAGMFSNTQWASYVSSHHKRQAFVMYLQTNPGGITIFGWTVDRSLVNTIFFLELSLVTFVLGQTLI
>XP_024629263.1 uncharacterized protein LOC25501721 [Medicago truncatula]
MTNLQIRTEEPNNTETETQTPLLTSNTNHEHEHEHEHEHEETNNKTEVDKSLARLELFLNILGFNPRSILSSIICWSGFF
TLGVAVPLVALWMGDCSECEKYELSGCEMVIVAFQASLAAVSLLCLSHCLRKYGLRRFLFVDRYTGHIAAFHRDYVNQIS
GSLRLFILWVFPCFLLKTVREIIRISYIQHGSWGFSIAIFIALVVSWTYVSAISLTACIMFHLVCNLQVIHFDDYGKLLE
RESDVLVFLEEHMRLRYHLSKISHRFRVYLLLEFLVVTVSQVVTLLQITGYRDMITMVNGGDFAVSTLVQVVGIIICLHA
ATRISHRAQGVVSLASRWHAIATCASSDNSQMRSSASAGSLEVANHLNSIHLDYSESDLESLDFGGMAVNTQLISYMSSH
HKRQAFVMYLQSNPGGITIFGWTVDRSLVNTIFFLELSLVTFVLGQTLMS
>XP_020420472.1 uncharacterized protein LOC18775818 [Prunus persica]
MANPNSQTTQTPLIDASQTQTNPSDDDDAKLDHSLHSLETFLRLFGFCQYSFLSFSLSWLAFLLVGVALPVVLIETSYSS
SSEKYQIKNFEFQILVSETLVAAISLVCISYNLRKYGIRRFLFVDRYHGHKLQYREEYIQKINNFFRLLAVCVLPCLLLK
TAREVTRVIYVHYDSWWKSVLALLALLVSWTFSTIIFLSGSALFNLVCSLQVIHFENYGKLLESDMDVSAYIEEHTRLTH
YLSKISHRFRIYLIFQILVVTGSQFVALLQTTGNHRIVNLINGGDFAVASIVELVGLIICLHGATKISHRAQGLASVTSR
WHAVVTCGSNDASQSRFDNSTGNLEIAYSAGSLPITYSESDLESVDYVPVPTSKQIASDKSLYQKRQAFVTYMQSNPGGL
TIYGYTVDRALIGTIFFLEFSLALFVLGKTITFTTT
>XP_034926118.1 uncharacterized protein LOC118057597 isoform X2 [Populus alba]
MAVAYPQTDNSSSTTQIPLIYEDQGDEAHLSKSLNHLGTFLRVFGFCQYSFLSLILSWLSFLLLGIALPAVMIEYLSHCT
DCKKYQISSFEIQVLVFQSLAATISLACISHNLRKYGIRKFLFVDRFHGHMAQYRDEYVKKINGFFRLLAVWLLPFLVLK
TIREAVRVIYAPHHSWGQSVGILIALVVSWTYSITIYLSGCALFNLVCNFQVIHFENYGKLLERDLDVTQYIEEHIRLTH
YLSKISHRFRIFIVLELLVVTASQVVALFQTTWHSEIINLVNGGDFVISSIVELVGLIISLQAAAKITHRAQGTGSVAAK
WHSLVTCASDDTAANPSNLLHINYSESDLEAVDYVPVPTTAQLASYMSSYHKRQSFVMYLQANPGGFTVFGWRVDRTLIN
TIFFLEISLVLFVLGKTVTLYHS
>XP_010646962.1 PREDICTED: uncharacterized protein LOC100854148, partial [Vitis vinifera]
FFPCSSCDDKHARPYDVIVQLSLSSLAALSFISLSALVKKYGLRRSLFLDKLCDVSEKVRLGYTQQLHRSMKLLSLFVLP
CFAVEIAYKIWWYITGATQIPYLGNIYLSHAIACTLELCSWLYRTAIFLLVCVLFRLICHMQILRLEDFAQVFQKESDVG
SVLKEHLRIRRNLRIISHRFRVFILSSLILVTASQLASLLITTRSSAKVTIYKAGELALCSISLVTGLGICLRSATKITH
KAQSVTCLAAKWHVCATIDTFDATDGETPTIRAASAQVFPVNTNWGSDDEEGDGDDALDNTKMIPIYAHTISFHKRQALV
TYLENNRAGITVFGFMLDRTWLHTIFGVEMSLVLWLLSKTIAWTLKKA
>XP_035544260.1 uncharacterized protein LOC108981906 isoform X2 [Juglans regia]
MEDEREIIYSRSPQVSGYSDKEGVVELRSFRLCLKWVCLDQSNIWRSGLSWSIFFLFSFGVPLLSNFALSCSSCDDDHTR
PYHSVVQISLSIFATLSFVCLTRWARKFGLRRFLFLDKLGDASDKVQHGYAEQLQRLMKLLLVFILPCFGAVSAYKVWWY
VSGARELPYYGNIYLSDTILCTLELCSWLYRTSVFFLVCFLFRLICYLQILRLEDFAQTFQKETEVESILLEHLGIRRNL
RIISHRFRAFILSCLVLVTASQLISLLMTIRSSAKICSISLVTGLFICLRSAIKITHRAHSITSLAAKWHVCATINSFDN
TDGETPRAQITSAQVFRMGAVWESDDEEGDGDDDLDNTKLVPIFAHTISFQKRQALVTYLENNKAGITVFGFMLDRTWLH
SIFVIQLALLLWLLNKTVGIS
>XP_010029422.2 uncharacterized protein LOC104419453 isoform X2 [Eucalyptus grandis]
MHPSTISDDALIHVETPNHDRESSSPTRFHEPCQLATVPLLLQPSYARSKSLISDDLRHFRISLRWCALDQSSCFGMFIS
IFTFILFTFVIPIVSSLAVKVPSTAPVENPISFNLLVQFPESGLAAIGFFTLCRFFNKYGLRQLLFLDVLEYDSAPVRRN
YTRELDKSFRYLSYILLPSFLVELTHKVVFFSTVSMSFSLPFPFPSNAVLFVLVLASWIYRTGIFLLVCVLFRLTCELQI
LRLGGLHGMLEGCGSDPSAIFDEHVRIRKQLSATSHRYRFFIISCLLTMTVSQFAALLIVLASKTEKNFFNSGDLVVCSV
VELSGLFLCLLGAARITHRAQGIASLATRWNMLVTSASASGSNRPKPETVEHNGWHSDTDSDLLIPVSTFSDSSSFQIRQ
ALVAYLERNNGGITLYGFALDRGLLHTIFAFEFSLVLWILSKI
>XP_020517432.1 uncharacterized protein LOC18424876 isoform X2 [Amborella trichopoda]
MACRTGEGEEREEEECLFPRERKKAFLRCGSHADDELKSFRRCVGWLCVDQSNPWRTFVSWCVFLLMVVVIPTASPFILS
CSHCEPSHRRTHDTAVQLSLSAVAAASFLSLSKFLRKYGLRRFLFLDNLCFDSEKVRLSYTTQLNVAVYKIWWYAYGLAK
VPFIGNVYVGDGIACIVELASWMYRMSIFFMVCVLLRLICHLQILRLQDFGKVFQGESDVGEILREHLRVRKQLRVISHR
FRAFILLSLLLVTASQFASLLITTKSHSTLTIFRDGDLAICSVVLMTGLLMCLHSAAKITHKAQSIVSLAAKWHICATCD
SLESMESETTPTAQRIFPATPNGEHTFSLLDNDDDDDIDDSDENDDLVLTAYAQTASFQRREALVKYFEHNRAGISVFGF
MLDRASLQVIFMIEMSLVLWILGKTVGI
>XP_038684225.1 uncharacterized protein LOC119984383 [Tripterygium wilfordii]
MSVSHQQTETNNSTRQIPLIEPVPVDEKDPHLSKCLNRLETFLRLFGFCQDSCLSFSLSWILFLVMGVAVPVFIIHFAYC
SNCEKYEIKRFELEILAFQCLAAAVSLICISHNLRKYGVRRFLFVDRCHGHMAQFREEYANNIHGFFRLLAMWVLPCFLV
KVIREVACTLLTHPDLRWQAVTVPIGLIASWAYSTTVFLSGCALFNLVCNLQVIHFQSYGNLLERDLDVSVYIEEHIHLT
HYLSKISHRFRIYLVLGLLLVTASQFMALVETTGNRRIITFVNAVDFAVSSLTELVGIIICLHAAAKITSRAQAIAAIVT
KWNAIVTCNANDTSQVGLTNSSGNLDPDPSLPIMYAESDLEAVDYVPMPTDTQLASYMSLYQKRQAFVSYIQSNPGGFTV
FGWVMDRALINTVFFVQMSLVLFVLGKTITITIK
>XP_017603993.1 PREDICTED: uncharacterized protein LOC108450748 isoform X2 [Gossypium arboreum]
MGDNTQLRSDEEQPPPAQIPLLSSNLQNDAVGALHQRQQEIRTSNRLDDSLEYLERFLTCLGFNQSSLLSFSLSWAAFTV
VGVLVPVLALELSDCDGCEMYQIKNFEVGIVASQACLAAVSLFCISFNLRKYGIRRFLFVDRYGGQMVRFTDLYVKQIAA
SMRLLIWWLLPCFILKTVREVIRILYVQHDSRWISVAISVPLTLSWTYVSTISLSASILFHLLCNLQFIHFDDYAKLLER
ESDVMVFIEEHIRLRYHLSKISHRFRIFLLLQFLVVTVSQVVTLFQTTVYSGMINLSNGGDFAISAIVQVVGIILCLHAA
TRISHRAQGIASFACRWHALATCTSTDACLRHSNSLGSMEPLSQSNLLDITFSESDLDSMDYITMPTTTQLASYMSSYHR
RQAFMMYLQANPGGITIFGWTVDRGLINTIFFLELTLIYRPIDCS
>XP_026458214.1 uncharacterized protein LOC113358761 isoform X2 [Papaver somniferum]
MEPMNSSTNSLGSTTINVNISDEANAMIVPLLLTNPSYHRSKSNIYDELRSFRVSLKWCALDHSTYVNKTISYLVFIFLT
IVVPIFSSVFVHVPKTSTIEDPISFNKLIQLPESGLAIIGFFTISRFFKKYGLRRLLYLDELQDDSTYVRRGYARELDKS
FRHLAYILLPSFLVEFAHKILFFSTVIVSIPVPYAENRLPYNSIMFLAGLVSWVYRTGVFLLVCALFRLTCELQILRFEG
FQKMLEGYGSDPGTIFEEHMRIKKQLSETSHRYRLFIVASLFMITICQFGVLMLVLGSKAEKNFFNSGDLVVCSAVQLSG
FLLSLLGAARITHRAQGIVSIATRWHMLHATTYSNGVSKSKCCTLEKIDRISAANAGVVEESNRAISSNSTNDTLIAMPS
QDSSSFQTRQSLVTYLQHNNGGITVYGFALDRGLLHTLFAFEFSLVLWILSM
>XP_009408724.1 PREDICTED: uncharacterized protein LOC103991088 [Musa acuminata subsp. malaccensis]
MESEQAAPLLPAIESRRDDELYWLRSCLRWMCQDQSNAVLAVVSWVALFVLAVAVPAMAHFMLSYRRPYDLVVQLSLTVA
AALSFLTLSAATHRYGLCHFFFLNKLPGQSARVRLAYAAQLRSSFRLLALFIAPCCAAEVAYKLWWYSFSAIRIPFLGNR
VATSCVACALELASWTYRAASFFVVCVMFRSICHLQILRLQEFAVAFQAESEAVAVLNEHLRLRRQLKVISHRFRGFILW
GLILVTASQFAAVLVITRPHSDDNLFNIGELAPCSIVLVTGMLICLHSAAKITHKAQALTSHAAKWHGCATVESFSIDPE
AASEVITGGDGDSDEEEDSEEDELEDTKIVHPHVHTISFQKRQALVTYLENNGAGITIFGFTVDRSWLCTLFTLEISLFL
WLLGKTIGIS
>XP_008239434.1 PREDICTED: uncharacterized protein LOC103338033 [Prunus mume]
MASPNSQTTQTPLIDASQTQTNPSDDDDAKLDHSLHSLETFLRLFGFCQYSFLSFSLSWLAFLLVGVALPLVLIEISYSS
RSEKYQIKKFELQILVSESLVAAISLVCISYNLRKYGIRRFLFVDRYHGHMLQYREEYIQKINNFFRLLAVCVLPCLLLK
TAREVTRVIYVHYDSWWKSVLALLALLVSWTFSTIIFLSGSALFNLVCSLQLIHFENYGKLLERDMDVSAYIEEHTRLTQ
YLSKISHRFRIYLIFQILVVTASQFVALLQTTGNHGIVNLINGGDFAVACIVELVGLIICLHGAAKISHRAQGLASVTSR
WHAVVTCGSKDASQSRFDNSTGNLEIAYSAGSLPITYSESDLESVDYVPVPTSTQIASDKSLFQKRQAFVTYMQSNMGGL
TLYGFTVDRALIGTIFFVELTLALFVLGKTITFTTQ
>XP_015071787.1 uncharacterized protein LOC107015879 isoform X1 [Solanum pennellii]
MDESLLIVHVQDEEETPPLLKSQGHDTDLDKTLEKLELFLTLLGFNQSSVFRFVLSWILFLVLGILLPMIMLEVSNPQIK
SFEFDILVSQALVAAVSLLCLSHNLRKYGIRKFLFVSGHIERFSNQYHNKIHDSVRLLLLWVLPCFLLKTAREIIRIVYM
QNDSWWKSAAISLAFVSSWTYITAIFLSACVLFHLVCSLQIIHFDDYVKFLEREPDCFVLIQEHVRLRYYLSKISHRFRI
YLLLLFLIVFVSHFMTLFQITGYTGLITYINGGDFAVSSIVQVVGVILCLNAAAKISHRAQGVGSIASRWHALATCTSGE
ASQMRNSTSMSCLEAANRSNSFYMNFSESDLESVDFVTEPTNTQLASYMSSYQNRQALVMYLQNNPGGITIFGWTVDRGL
INTIFFIELTVVTFILGKTIAFTGQ
>XP_022927047.1 uncharacterized protein LOC111433990 [Cucurbita moschata]
MKNRGKKSPSPMDSQESESELEAPELRRLESFLKWICINDQSNPYRASLSCLIFFIFAIAVPLASHFALSCSDCDEDHQR
PFHVVVQLSLSAVAMLSFLSLSLWLRLFGFNRFLFLDKLSKASPRVRAEYSRQLQRSKELICLFVVPCFMAEAAYKMWWY
ITAAKQIPYYTNNMYLSYITSCTLELCSWLYRTSIFFFVCVLFRLICCLQMIRLEDFASVFHRETDVGTILVLHLGLRRT
FTIISHRFRAFILLSLILVTASQFISLLMTTTAKAHVNLSKAGQLALCSISLVTGLFICLRSAAKITHKAQSITCLAAKW
HISAVVSTFDDLDNKTTPTAAIIESNSDDEDGDGDEDDLDDAKLMPVFADTISFQKRQALVIYLRNNKAGITVYGFMVDR
TWLKSIFAIELALFLWLLNKTVGIS
>XP_030467597.1 uncharacterized protein LOC115686427 isoform X3 [Syzygium oleosum]
MHPPAINDAALIDVEAPDHDHESSPTRFHEPRHLASVPLLLRPSYARSKSLISDDLHHFRISLRWCALDQSSCFGKFISI
FTFVLFTVVIPIVGSLAVKVPSTAPVENPISFNLLIQFPESGLAAIGFFTLCRFFNKYGLRQLLFLDALEHDSAPVRRNY
ARELDKSFRYLSYILLPSFLVELAHKVVFFSTVSMSFSLPFPFPSNAVLFVLVLASWIYRTGIFLLVCILFRLTCELQIL
RLGGLHGMLEGCESDPTAIFDEHVRIRKQLSATSHRYRFFIISCLVTMTVSQFAALLIVLASKTEKNFFNSGDLVVCSVV
ELSGLFLCLLGAARITHRAQGIASLATRWHMLVTSASASGSNWPKPETMEQDGSHSDADSDLLIPVSTSSDSSSFQIRQA
LLAYLERNNGGITLYGFALDRGLLHTIFAFEFSLVLWILSKI
>XP_030467584.1 uncharacterized protein LOC115686427 isoform X1 [Syzygium oleosum]
MHPPAINDAALIDVEAPDHDHESSPTRFHEPRHLASVPLLLRPSYARSKSLISDDLHHFRISLRWCALDQSSCFGKFISI
FTFVLFTVVIPIVGSLAVKVPSTAPVENPISFNLLIQFPESGLAAIGFFTLCRFFNKYGLRQLLFLDALEHDSAPVRRNY
ARELDKSFRYLSYILLPSFLVELAHKVVFFSTVSMSFSLPFPFPSNAVLFVLVLASWIYRTGIFLLVCILFRLTCELQIL
RLGGLHGMLEGCESDPTAIFDEHVRIRKQLSATSHRYRFFIISCLVTMTVSQFAALLIVLASKTEKNFFNSGDLVVCSVV
ELSGLFLCLLGAARITHRAQGIASLATRWHMLVTSASASGSNWPKPETMEQDGSHSDADSDLLIPVSTSSDSSSFQIRQA
LLAYLERNNGGITLYGFALDRGLLHTIFAFEFSLVLWILSKESILTSD
>XP_009359470.2 uncharacterized protein LOC103950043 [Pyrus x bretschneideri]
MATQIPLIDASEQNPPEDAKLDHSLHRFETFLRLFGFRQYSFWSFILSWLAFLLVGVAVPILLIEIIDCADCEKYEIKRF
EIEILVSESLMAAISLGCVSHSIRKYGVRKFLFVDRYHGLMLLFRDEYIQRINKFYRLLAAWVLPCFLLKAAREITRVLV
LHHDPWWKSVVVLLAVLVSWTYSSIILLLGSALFNLVCNLHMIHFENYGKLLERDLDVSAYIDEHIRLTHYLSKISHRFR
IYLLLQLLVVTASQFVALLQTTSKHGTINLINGGDFVVCSIVEVGGLVICLHAASKISHRAQALGSVTSRWHAMVTCSSK
DAPRRGTNNSSGNLGITNSSGNLEISIAASLPISYSESDLEAVDYVPKPTNTQLASHMSLYQKRQSFVTYMQSNPTGITL
YGWTIDRGLVSTICFIEVTLALFVLGKTITFT
>XP_030491204.1 uncharacterized protein LOC115707390 isoform X2 [Cannabis sativa]
MEDERHSLIFSKPSIHGGKELKKFGSFLRWVCVDQSSIWRVGLSWSVFVVFTIGVPLASHFLLSCPTCDDNHSRPYHVPA
QISLSLYATLSFFCLSRWARKYGLRKFLFIDRLCDSSQKVRQKYDEYVQESLKFLVAIILLYSAAEFAYKIWWYVSGAQE
IPYFGNLVLSETLFCMLELFSWLYRITLIFLVCVLFRLICYLQILRLEDFARVFQKETEVGLILIEHLSIRRNLRTISHR
YRLFILFSLLLVTLSQLIALLMVTKSSSHVNVFKAGELAICSTSIVTGLYVCLRSATKVSHKAQSLTGLAAKWHVCATVN
SFDSLDEETPTSAMTAAQLSSGQVFPIGGEYGSDEESGSGDDDDDLNDTKLVPIFTHTISFHKRQALVTYLENNKAGITV
FGFMLDRTWLHSIFGIQLALLLWLLNKTIGIS
>XP_028215660.1 uncharacterized protein LOC114397686 [Glycine soja]
MPGCGQMQNALLHYSTFFHTTGQNSLMVFHFPLKIDNFHTMPFFGSLDFIKKVMAIQTEQPLPTHTPFLTSNSNQDHQHL
PQENNNNDEETQTPLDDVLARLEALLTLLGFNQSSLLSFTVSWTTFAAVGVVVPLLALQVYDTDKNQIKSFEIGIVAFQT
CLASVSLICLSHNLRKYGLTRFLFVDRHAAHMPCFHHDYVKQISGSLRLIILWVLSCFLLKTAREITRLSLVEHGSLWLS
IAVLLALIVSWTYVSAISLSACVLFHLVCSLQLIHFDDYGKLLQRENDVLVFMEEHIRLRFHLSKISHRFRIYLLLQFLV
VTASQFVTLLQVTGFGGALTFISGGDFAVSTLVQVVGIIIVLHAATKISHRAQGIVSLASRWHALVTCTSDSSKLRYCAS
TGSLEAAKHLNSMFLDYSESDLESSDYIGVPSHTQLASYMSSHNKRQAFVMYLQTNAGGISIFGWTVDRSLVNTIFFFEL
TLVTFVLSKTIL
>XP_019463655.1 PREDICTED: putative phosphatidylinositol N-acetylglucosaminyltransferase subunit C isoform X2 [Lupinus angustifolius]
MMSNLHIQTEQPPPSQVPLLTSISNQQQQQNHETVSNSNNNNNNNNNNSNNNDDESKTELDQTLARVETYLTLLGFNQSS
IFTFILSWTLFATVGVALPLIALRFINCSSFNCERFDIKSFEIDIVAFQASLAAVSLLCLSHNLRKYGLRRFLFVDRHGG
NMACFHNDYVKQISGSMRLLILWLLPCILLKTVREIIRASYAQQGSWQLSLVLTLALIISWTYVSAISLSASILFHLVCN
LQVIHFDDYGKLLQRESDVLVFMEEHIRLRYHLSKISHRFRIYLLLGFLVVTASQCVTLLQVTGYAGSITFINGGDFAAS
TIVQVVGIIICLHAATRISHRAQSVVSLANMWHALLTCTSSDPSQMRNSIHLDYSENDLESMDFARSGMPTNTQLASYLS
SHHRRQAFVMYLQTNPGGITIFGWTVDRSFVNTIFFLELSLVTFVLSKTII
>XP_047169518.1 uncharacterized protein LOC124838057 isoform X1 [Vigna umbellata]
MTNLLIQTEEPSESQTPLLISIQHQQQAEQNGDTNTNSNSNDNKENDDGDDDRENDDDHEVEEESEVEESLARLEWFLTL
LGFNQHSVLTLVVSWSVFAAVGVAAPLVALSMCKCVECDRYEIQSFEMVIVAFQATLAAVSLICLSHNLRKYGLRRFLFV
DRYSGKMHCFHRDYVAQISGSMRLLFLWVLPCFLLKTAREIIRIFYVQHGSWLLSFAILSALIISWTYMSTISLSACILF
HLVCSLQVIHFDDYGKLLQRESDVLVFMEEHIRLRYHLSKISHRFRIYLLLEFLVVTASQVVTLLQVTGYGEMLTFINGG
DFAVSTLVQVVGIIICLHAATRISHRAQGIVSLASRWHAMLTCTSSDAPQLRSSASAGTLEAANHLNAIHLDYSESDLES
MDYAGMFSNTQWTSYVSSHHKRQAFVMYLQTNPGGITIFGWTVDRSLVNTIFFLELSLVTFVLGQTLI
>XP_038884363.1 uncharacterized protein LOC120075225 [Benincasa hispida]
MDSGESNLPLLLQHSYCRSKSLTSDDLRNFRISLKWCALDHSSAAGKFFSYFTFTFLTFVVPGVAILAVRDPADDPISFN
KLVQVPESGLAAVGFLSLCRFFRRYGLRQLLFLEGLQEDSVYVQKGYARELEKWFRCVAYILFPSFFVELAHKIIFFSTV
KISFPMNKAGFPVNSILFIFVLGSWMYRTGVFLLVCVLFRLTCELQILRLQGVHKLFETSSGSGSDVVVIFNEHLRIRKQ
LSVTSHRYRFFIIVCLLVITVSQFVALLLVLASKTDKNFFNSGDVVVCSAVQLCGFFLCLFGAARITHRAQGIASVATRW
HMLVTSAATGSNPTKSLPLPPSVDDKKDNNNNSNSDDDNDTDSDSSSDVLISVNTQEPSSFQIRQALVSYLQHNNGGITL
FGYALDRGLLHTLFAFEFSLVMWILSKVVVLS
>XP_034926117.1 uncharacterized protein LOC118057597 isoform X1 [Populus alba]
MAVAYPQTDNSSSTTQIPLIYEDQGDEAHLSKSLNHLGTFLRVFGFCQYSFLSLILSWLSFLLLGIALPAVMIEYLSHCT
DCKKYQISSFEIQVLVFQSLAATISLACISHNLRKYGIRKFLFVDRFHGHMAQYRDEYVKKINGFFRLLAVWLLPFLVLK
TIREAVRVIYAPHHSWGQSVGILIALVVSWTYSITIYLSGCALFNLVCNFQVIHFENYGKLLERDLDVTQYIEEHIRLTH
YLSKISHRFRIFIVLELLVVTASQVVALFQTTWHSEIINLVNGGDFVISSIVELVGLIISLQAAAKITHRAQGTGSVAAK
WHSLVTCASDDTSQVEIGTNSGSSEAANPSNLLHINYSESDLEAVDYVPVPTTAQLASYMSSYHKRQSFVMYLQANPGGF
TVFGWRVDRTLINTIFFLEISLVLFVLGKTVTLYHS
>XP_048427917.1 uncharacterized protein LOC125471508 isoform X1 [Pyrus x bretschneideri]
MADPHIKTDEPPSQLTLLLDSNHNNRHQAAEGEYKDTQLDQTLQRLETFLTLLGFDQSSWLSLALSWTALVFLGVVLPVV
VLEMFNCSDCEKYQIKGFELVIVGSQAVLAAVSLLCISHCLRKYGIRRFLFVDRYSGRMVRFRNDYIRQIKGSLRLLIWW
ALPCFLLKTLREVIRMIYVHQSWWLSFAVLLALVLSWAYVSTITLTASILFHLICNLQVIHFDDYGRFLERDSNVLLFME
EHIRLRYHLHKISHRFRIFLLLQFIIVTTSQFVTLFEITIYSGKITVINSGDFAVSTIVQVVGIILSLHAATKISGRAQG
IATVASRWHALMTCSSNDSPHNRSSDSLVNFEAANRLSSLHTSYSESDLESTDFVHVPTNSQLASHMASYHKRQAFVLYL
QTNHGGITIFGWMVDRGLLTTIFFIELSLITFLLGQTIVFSAA
>XP_025623847.1 uncharacterized protein LOC112716199 [Arachis hypogaea]
MKPSSTTEPTKSTATISITTLSPQNEDHQQHNVPLLMQQPCYARSKPISSDELRNLRIILKWCALDHSYCFGRIISYALF
VVLAMAAPLLISIFIGVSHSASIDDPFKFNKLVQLPESALALIAFFTLSRFFRRYGLRQLLFLDILQDDSMYVRRGYTRE
LEKAFKYLSFIILPSFFVQLAHKILLFTTANGGQFPLNSILFLLVLVSWVYRTGVFLLMCVLFRLTCELQILRFEGLKKL
FEGCGDGCNNEASVIFREHVRIRRQLWVTSHRYRFFIIGCLVTISVSQLAALLLVLESKSHKTFFNSGDLVICSAVQLSG
FLLCLVSAARITHRAQGIVSIATKWHMLVTNASAESEQFKAQMIPPECDSDSDSDSHSEGIYISVASQQRPSSSFQTRQA
LVTYLQHNYGGITVFGFLLDRGLLYTLFAFEFSLVMWILSKVVVLS
>XP_015945848.2 uncharacterized protein LOC107470941 [Arachis duranensis]
MKPSSTTEPTKSTATISITSLSPQNEDHQQHNVPLLMQQPCYARSKPISSDELRNLRIILKWCALDHSYCFGRIISYALF
VVLAMAAPLLISIFIGVSHSASIDDPFKFNKLVQLPESALALIAFFTLSRFFRRYGLRQLLFLDILQDDSMYVRRGYTRE
LEKAFKYLSFIILPSFFVQLAHKILLFTTANGGQFPLNSILFLLVLVSWVYRTGVFLLMCVLFRLTCELQILRFEGLKKL
FEGCGDGCNNEASVIFREHVRIRRQLWVTSHRYRFFIIGCLVTISVSQLAALLLVLESKSHKTFFNSGDLVICSAVQLSG
FLLCLVSAARITHRAQGIVSIATKWHMLVTNASAESEQFKAQMIPPECDSDSDSDSHSEGIYISVASQQRPSSSFQTRQA
LVTYLQHNYGGITVFGFLLDRGLLYTLFAFEFSLVMWILSKVVVLS
>XP_037459910.1 uncharacterized protein LOC119330885 [Triticum dicoccoides]
MGRRSSASPVGSGEPLLPEVRKCVSGGATMQRSLSRADDELQWFRSCLRWVCMDHSAPGRAALSWLLFLLLAVVVPAVAH
FVIAFRPSRRPFDAVVQVSLSAASGASFLCLSSSFRRIGLRRLLYLDKLRTNSDRVRLNYTARLAFSFRLLASLVAPCFA
AEAAYKAWWYATSADRLPFFANDLLSDVLACSLEMASWMYRSAIYLLTCVLFRLICHLQGLRLEDFAGSLLVEVEEGRMG
VERVLREHLDIRKQLKVISHRFRRFIVAALLIGTASQFASVLLTTRHDSIDDLLHTGELALCSVVLMSGLIIILSSAAKI
THQAQALTGQTTKWHACCTIEPVPDDEIDPGSNQNSMLEDPEDESDCESSEETGDEDMLENTKFLQPHTHVISFQKRQAL
VTYLENNKAGITVFGFTLDRSYLHTIFMLEWTLFLWLLGKTVGFS
>XP_039120238.1 uncharacterized protein LOC120256635 [Dioscorea cayenensis subsp. rotundata]
MQSSVDLLQHIGFPNHTMNLKDNKRNEDDEEQEEEQSDLELSEGNDESNSPTVPLLLNPAYTRTKSLVYDELHNLRISLK
WCGLDHSSNTSKAISFTVFIFLTFLIPVVTSLSIHSSSSSSSSLNKLVQLPESILTIISFVTLSSFFRRYGLRQLLFLDE
LYHDSHYVRHGYNRELDRSFKYLAYIFLPSFSVELAHKIVFFSTVTVPWIPFINNSAVFIVTLASWVYRTGVFLLVCVLF
RLTCELQILRFQGLYKMFEGHGEDPGDIFKEHLRIKKQLLVTSHRYRIFIIACLVTITISQLGGLLLVLASKFHINFTNS
GDLVVCSAVQLSGFCMCLLGAARITHRAQRTVSIAGRWHMLMACNSDNKHCTSEQLIFHDEHGDEEPRLISEPASMEQSH
PCASFWQCQALVTYLQHNGGGITLFGFMLDRGLLHTLFVFETTLVLWILSKVVVLS
>XP_031392406.1 uncharacterized protein LOC116204456 [Punica granatum]
MENEAQPSFLPRTKSPGGSTVGAVELKAFEYCLQWIFVDQSTLWRAGLSWSVFFLLTVAAPLASLIVLQCRSTCDEDHRR
PYQVVVQVSLSVFAAISFICLSRWARKYGLRRFLFLDKLSDASDTVRRGYALQLQSSLKFWCCFIFPCFLLETAYKVWWY
ITGGSAIPHYGNIYVSDTMACAMELLSWLYRVSIYFLVCVLYQLSCYLQILRIEDFAHVFLKETEVGSILKEHLRVRRCL
RIISHRFRIFTLLSLVLVTATLFISLLLLTRSGAHTNVLKAGDLSLCSISLATGLFICLRSAAKTTHKAHSLTGLAAKWH
VCATIDSFDEGDGETPRAPIISSSQLLPLVEVWESDGEEGEGDDELDNANINPIVAHTISFHKRQALVNYLENNRAGITM
FGFTLDRTWLHTIFAIELALLLWLLNKTIGIS
>XP_006294298.1 uncharacterized protein LOC17887639 isoform X1 [Capsella rubella]
MNPCDDGYFLDHMPIHSNTPLLPSKSLRSDDLRNFRLLLKLCALDHSSPSGQAMSYMMFVVFTLLVPLISCLFIKTPRTR
PSSVMDANSFNVLVQFPESGLAVIGFLTLICFFRIYNLTQLLFLDDSTLVRLGYSRELDRALHYLAFILVPSFLVELVHK
SIFFSSAEVSFPFIKSSCAALNFVIFLLVVFSWVYRTGVFLLVCVLFRLTCELQILRFRGLHKMFDRCEPDTIEDVCREH
VRIKKQLSATSHRYRFFIIAAFVVISTSQFVALLLVLASKSDTSFLSSCNLVVCSAVQLSGFFLCLLGAARITHRAQGVV
CIATRWHMALTCASEAVSPESDTDSSDNIYINVSSSLDLSSFFQARQALVEYLRHNNKGITLYGYALDRGLLHTLFAFEF
SLVMWILSKVVVLS
>XP_020204400.1 uncharacterized protein LOC109789776 isoform X3 [Cajanus cajan]
MIFDELRNFRMSLKWCALDHSSCVGKLISYITFIFFTIIVPLVTSIFVQVPASSPEDDPVSFNKLVQLPESGLAIIAFFT
LSSFFRRYGLRQLLFLDALQEDTSYVKRGYTRELEKAFRYLTYIMLPSFLVELAHKIIFFSAVKVSLPHTRSGLPVNSIA
FVLVLVSWVYRTGVFLLVCVLFRLTCELQKLRFEGVHKLFEGCGSEAGEIFKEHVRIRRQLWVTSHRYRFFIIGCVVTIT
VSQLGALLLVLASKAHKTFFNSGDLLICSAVQLSGFFLCILGAARITHRAQGIVAMATRWHMLVTTASAESEHCKTQVSE
GLASDSDSEDSSNIHISVIPPQVSSFLTRQTLVTYLQHNHRGITVYGYSLDRGFLHTLFAFEFSLVLWILSRVVVLS
>XP_021800968.1 uncharacterized protein LOC110745202 [Prunus avium]
MATPNSQTTQTPLIDASQTQTNPSDDDDAKLDHSLNSLVTFLRLFGFCQYSFLSFSLSWLAFLLVGVALPVVLIEVSYSS
SSEKYQIKNFELQILISESLVAAISLVCISYNLRKYGIRRFLFVDRYHGHKLQYREEYIQKINNFFRLLAVWVLPFLLLK
TAREVTRVIYVHYDSWWKSVLALLALLVSWTFSTIIFLSGSALFNLVCSLQVIHFENYGKLLERDMDVSAYIEEHTRLTQ
YVSKISHRFRIYLIFQILVVTGSQVVALLQTTGNHGIVNLINGGDFAVCSIVELVGLIICLHGATKISHRAQGLASVTSR
WHAVVTCSSNDASQSRFDNSSGNLEIAYSAGSLPITYSESDLESVDYVPVPTSTQIASYKSLYQKRQAFVTYMQSNPGGL
TIYGYTVDRALVGTVFFLEFSLALFVLGKTITFTTK
>XP_003552789.2 uncharacterized protein LOC100796689 [Glycine max]
MPGCGQMQNALLHYSTFFHTTSQNSLMVFHFPLKIDNFHTMPFFGSLDFIKKVMAIQTEQPLPTHTPFLTSNTNQDHQHL
PQENNDNDEETQTPLDDVLARLEALLTLLGFNQSSLLSFTVSWTTFAAVGVVVPLLALQVYDTDKNQIKSFEIGIVAFQT
CLASVSLICLSHNLRKYGLTRFLFVDRHAAHMPCFHHDYVKQISGSLRLIILWVLSCFLLKTAREITRLSLVEHGSLWLS
IAVLLALIVSWTYVSAISLSACVLFHLVCSLQLIHFDDYGKLLQRENDVLVFMEEHIRLRFHLSKISHRFRIYLLLQFLV
VTASQFVTLLQVTGFGGALTFISGGDFAVSTLVQVVGIIIVLHAATKISHRAQGIVSLASRWHALVTCTSDSSKLRYCAS
TGSLEVAKHLNSMFLDYSESDLESSDYIGVPSHTQLASYMSSHNKRQAFVMYLQTNAGGISIFGWTVDRSLVNTIFFFEL
TLVTFVLSKTIL
>XP_048542819.1 uncharacterized protein LOC125521801 [Triticum urartu]
MGRRPSASPVGSGEPLLPEVRKCVSGGATMQRSLSRADDELQWFRSCLRWVCMDHSAPGRAALSWLLFLLLAVVVPAVAH
FVIAFRPSRRPFDAVVQVSLSAASGASFFCLSSSFRRIGLRRLLYLDKLRTNSDRVRLNYTARLAFSFRLLASLVAPCFA
AEAAYKTWWYATSADRLPFFANDLLSDVLACSLEMASWMYRSAIYLLTCVLFRLICHLQGLRLEDFAGSLLVEVEEGRMG
VERVLREHLDIRKQLKVISHRFRRFIVAALLIGTASQFASVLLTTRHDSIDDLLHTGELALCSVVLMSGLIIILSSAAKI
THQAQALTGQTTKWHACCTIEPVPDDEIDPGSNQNSMLEDPEDESDCESSEETGDEDMLENTKFLQPHTHVISFQKRQAL
VTYLENNKAGITVFGFTLDRSYLHTIFMLEWTLFLWLLGKTVGFS
>XP_010416848.1 PREDICTED: uncharacterized protein LOC104702652 isoform X2 [Camelina sativa]
MNPCEDEYFLDHLSNTPLQPSKSLLSDDLRNFHLILKWCALDHSNPSGKAMSYMIFVVFTLLVPLINCLFIKTPRTRPSS
VMDANSFNVLVQFPESGLAVIGFLTLICFFRMYSLTQLLFLDDSTLVRLGYSLELDRALRYLASILVPSFLVELVHKSIF
FSSAEVSFPFIKSSCAALNFVMFLLVLFSWVYRTGVFLLVCVLFWLTCELQILRFRGLHKMFDRCGSDTIEDVCKEHVRI
RKQLSATSHRYRFFIIAAFVVISTSQFVALLLVLASKSDKSFLSSGDLVLSGFFLCLLGAARITHRAQGVVCIATRWHMA
LTCASEAISPESDTDSSDNIYINVSPSLDLSSFFQARQALVEYLRHNNKGITLYGYALDRGLLHTLFAFEFSLVMWILSK
VVVLS
>XP_010529467.1 PREDICTED: uncharacterized protein LOC104806325 isoform X1 [Tarenaya hassleriana]
MEGATERGSRDSLLPGTRPDPIGKPPESPAVHLSFPRFVVWFDQSNRGGAVVSWSIFFLLAVGVPIMSHFVLICSDCDFQ
HRRPYDAVVQLSLSGFAGISFVSLSSWSRKYGIRRFLFLDKLWDVSDMARLGYESQIQKSMKLLTIFVLPSLTLESVYRI
WWYVTGFDEIPYTINPFLSHVVACTLQLSSWLYRTSLFIFVCLLYQLTCHLQILRLEDFARCFSSEISDVSSILAEHLKI
RRNLRVVSHRFRRFILSSLVLVTATQFMALLMTIRASVSFNIYEVGELLLCSITLVAGLFICLRSATKITHKGQSVTSLA
AKWNVCATIDSFDDLDEETLNHQFHVIESEDEDDEEGDGDDDLDNTKILPIYARTISFQKRQALGYETRVFIYGGLGRRL
SYSFQFKRTKLSCVFLPAVTYLENNRAGITVYGFMVDRAWLHTIFGIELALFLWLLNKTIANIP
>XP_021638604.1 uncharacterized protein LOC110634029 [Hevea brasiliensis]
MAAESMPKGDENSPTMEVPLVEEQDGSQLSKSLHRLETFLRLFGYCQYSFLSFVISWLSFLLLGIVLPVFMIKLSASSKA
EKYQINSFEFQILVFQSLAAAISLLCISHNLRKYGVRNFLFVDRSHGHMAEFRDEYVKKIHDFFFLVAVWVLPCLLLKIV
LEIVRDMHVHRDPWWQTVAISIAHIISWTYSTIIFLSGCALFNLLCNLQVIHFENYGKLLERDMDVLVYIEEHIRLTHYL
SKISHRFRIFFILEILVVTACQAVALFQTTGNKDIITLMNGGDFVISCIAELVGIIITLHAAAKTTHRAQGVASIAAKWH
SLVTSNSRDAAITSSSGNLDPPNMASILHLNYSESDLEAVDYVPVPTIAQLTSSYNKRQAFVSYLQSNPGGFSVFGWMIE
RSLINTIFFLEISLVLFVLGKTITFTSK
>XP_017423309.1 PREDICTED: uncharacterized protein LOC108332494 [Vigna angularis]
MTNLLIQTEEPSESQTPLLISIQHQQQAEQNGDTNTNSNNNDNKENDDGDDDHEVEEESEVEESLARLEWFLTLLGFNQH
SVLTLVVSWSVFAAVGVAAPLVALSMCKCVECDRYEIQSFEMVIVAFQATLAAVSLICLSHNLRKYGLRRFLFVDRYSGK
MHCFHRDYVAQISGSMRLLFLWVLPCFLLKTAREIIRIFYVQHGSWLLSFAILSALIISWTYMSTISLSACILFHLVCSL
QVIHFDDYGKLLQRESDVLVFMEEHIRLRYHLSKISHRFRIYLLLEFLVVTASQVVTLLQVTGYGEMLTFINGGDFAVST
LVQVVGIIICLHAATRISHRAQGIVSLASRWHAMLTCTSSDAPQLRSSASAGTLEAANHLNAIHLDYSESDLESMDYAGM
FSNTQWTSYVSSHHKRQAFVMYLQTNPGGITIFGWTVDRSLVNTIFFLELSLVTFVLGQTLI
>XP_020674932.1 uncharacterized protein LOC110094117 [Dendrobium catenatum]
MSIVDRLLNPKPQPPAASLSRMKSNAADELKAFRSCLRWMGVDHSTASSAALSWTIFFVLTIAVPSISHFVLAFSAHRRP
YDAALQLSLSSAAALAFLCLSSAYHRYGLRRLLFLDELRRESPRVHAGYTAQLGRSFRILSVLVTPCLVAEFAYKIWWYI
SGARRITFLGNPAASDAVAFALELASWIYRTAIFLLVCVLFRLICQLQILRLQDFAAVFREESEVEAVLRQHLRIKKQLR
VTSHRFRSFVIICLVLVTASQLTVLFLATRHNADVRLFNTGELALCSITLVTGLLICLRSAAKITHKAQALTSHAAKWHV
CATIDSFSHDPEAPCNTQLEEGDDDDDVDDKFYEEEAKSEDELEDTKLVHPQANTITFQKRQALVTYFENNKAGITIFGF
VLDRTWLHTVCMLELTLFLWLLSKTIGIS
>XP_026404929.1 uncharacterized protein LOC113300012 isoform X2 [Papaver somniferum]
MEPMNSSTNSLGSTTINVNISDEVNAMIVPLLLTNPSYHRSKSNIYDELRSFRVSLKWCALDHSTYVNKTVSYLVFIFLT
IVVPIFSSVFVHVPKTSTIVDPISFNKLIQLPESGLAIIGFFTISRFFKKYGLRRLLYLDELQDDSTYVRRGYARELDKS
FRHLAYILLPSFLVEFAHKILFFSTVIVSIPVPYAENRLPYNSIMFLAGLVSWVYRTGVFLLVCALFRLTCELQILRFEG
FQKMLEGYGSDPATIFEEHMRIKKQLSETSHRYRLFIVASLFMITICQFGVLMLVLGSKAEKNFFNSGDLVVCSAVQLSG
FLLSLLGAARITHRAQGIVSIATRWHMLHATTFSNGVSKSNCCTLEKMDRISAANAGVVEESNRTINSNSTNDTLLAMPS
QDSSSFQTRQSLVTYLQHNNGGITVYGFALDRGLLHTLFAFEFSLVLWILSM
>XP_025825889.1 uncharacterized protein LOC112901238 [Panicum hallii]
MHRHPSTSRNTRAAIETEAATREDRRREPARRNKEHEGKRDRETARPVAMADTPSPTAAAEAGSVSTPLLRRRGSYTRSM
SHARDELRSFRSCLRWMCVDHSEASSPAASWLVFAALAVAVPGVARAALPRRAYDTQVQASLTLSAALAYATIYSLVRRR
GLRRLLYLDRLRHDSQDVRAGYIVQLAGSFRLLACFVLPCFLADAAYKVFWYCANRPFPLWWSAAACALEMASWIYRTAM
FFMACVLFQTICYLQILRMTGFARDFGQCADVAAVLRQHRRIRVQLRRISHRYRRFILYCLILVTVSQFTALLAATRPRA
QVNLATAGELALCSMSLVTGLLICLHSAAKITHKTQAITSVAAAWHADATINSLDRDQENPRTPSKAAYLQPHTPTSPFP
VASASSGEESDDDESRSEDSVDTSRFASFHVTNISFQKRQALVTYLENNPAGITVFGFVVDRTWLHALFMIEFSLVMWLL
GKTIGIS
>XP_021592559.1 uncharacterized protein LOC110600119 [Manihot esculenta]
MAAESIPRGDEKLQTEVPLLDSGERDGAQLSKSIRCLESFLRFFGYCQYSFLSFLISWLSFLILGVVLPVFMIKCSASAY
VEKYQINSFEFQILVFQSLASVISLVCISHNLRKYGVRNFLFVDRSHGQSSEFRDEYVKKIHDFFFLLAVWVLPCLLLKI
VLEVVRVIHVHRDPWWQSVLISIALIISWTYSTIIFLSGCALFNLLCNVQVIHFENYGKLLEKDLDVLVYIQEHIRLTHY
LSKISHRFRIFFIFEILVVTACQIVALFQTTGNKDIITLANGGDFAISCIAELVGIVICLHAAAKTTHRAQGVASVAAKW
HSLVTCNSNDAVINGNNGNLETPNLASLFRVDYSESDLESVDYVPMPTDMQLTSSYNKRQAFVTYLQSNPGGFSVFGWRI
ERTLINTIFFLEISLVLFVLGKTVTFTSK
>XP_003581286.1 uncharacterized protein LOC100836114 [Brachypodium distachyon]
MAAGDAPTGAGTADPATSTPLLQLRRRGSYTRSMSHARDELRSFRSCLRLMCVDHSDGASAAASWLVFAALAVAVPVSAR
VALPRRAYDTQVQASLTLSAALAYVTLTSLIRRRGLRRLLYLDRLRHDSQDVRAGYTVQLAGSFRLLACFVLPCFLADAA
YKVFWYCANRPFAVPWWWSAAACALEMASWMYRTAMFFMACVLFRIICYLQILRMTGFARDFGQCADVAAVLRQHRRIRD
QLRRISHRYRRFILYCLLLVTASQFSALLGITRPHAKVNIATAGELALCSLSLVTGLLICLHSAAKITHKTQAITSIAAA
WHADATINSADRDQENPRTPSKANLLQVQQQQQGPAASNSSGDESDDDDEMSPSEDSLDTSRFTSLHVTHISYQKRQALV
TYLENNRAGITVFGFVVDRTWLHALFMIEFSLVMWLLGKTIGIS
>XP_019085065.1 PREDICTED: uncharacterized protein LOC104713550 isoform X2 [Camelina sativa]
MNPCEDEYFLDHLPIHSNTPLQPSKSLLSDDLRSFHLLLKWCALDHSNPSGKAKSYMIFVVFTLLVPLINCLFIKTPRTR
PSSVMDANSFNVLVQFPESGLAVIGFLTLICFFRMYSLTQLLFLDDSTLVRLGYSLELDRALRYLASILVPSFLVELVHK
SIFFSSAEVSFPFIKSSCAALNFVMFLLVLFSWVYRTGVFLLVCVLFWLTCELQILRFRGLYKMFDRCGSDTIEDVCKEH
VRIKKQLSATSHRYRFFIIAAFVVISTSQFVALLLVLASKSDRSFLSSGDLVLSGIFLCLLGAARITHRAQGVVCIATRW
HMALTCASEAVSPESDSTDSSDNIYINVSPSLDLSSFFQARQALVEYLRHNNKGITLYGYALDRGLLHTLFAFEFSLVMW
ILSKVVVLS
>XP_002322233.1 uncharacterized protein LOC7463107 [Populus trichocarpa]
MAVAYPQTDYSSSTTQIPLIYEDQGDEAHLSKSLNHLETFLRVFGFCQYSFLSLILSWLSFLLLGIALPAVMIEYLSHCT
DCKKYQISSFEIQVLVFQSLVATISLACISHNLRKYGIRKFLFVDRFHGHMAQYRDEYVKKINGFFRLLAVWLLPFLVLK
TIREAVRVIYAPRHSWGQSVGILIALVVSWTYSITIYLSGCTLFNLVCNFQVIHFENYGKLLERDLHVMQYIEEHIRLTH
YLSKISHRFRIFFVLELLVVTASQVVALFQTTWHSEIINLVNGGDFVISSIVELVGLIISLQAAAKITHRAQGTGSVAAK
WHSLVTCASDDTSQVEIGTNSGGSEAANPSNLLHINYSESDLEAVDYVPVPTTTQLASYMSSYHKRQSFVMYLQSNPGGF
TVFGWRVDRTLINTIFFLEISLVLFVLGKTVTLYHS
>XP_019463654.1 PREDICTED: putative phosphatidylinositol N-acetylglucosaminyltransferase subunit C isoform X1 [Lupinus angustifolius]
MMSNLHIQTEQPPPSQVPLLTSISNQQQQQNHETVSNSNNNNNNNNNNSNNNDDESKTELDQTLARVETYLTLLGFNQSS
IFTFILSWTLFATVGVALPLIALRFINCSSFNCERFDIKSFEIDIVAFQASLAAVSLLCLSHNLRKYGLRRFLFVDRHGG
NMACFHNDYVKQISGSMRLLILWLLPCILLKTVREIIRASYAQQGSWQLSLVLTLALIISWTYVSAISLSASILFHLVCN
LQVIHFDDYGKLLQRESDVLVFMEEHIRLRYHLSKISHRFRIYLLLGFLVVTASQCVTLLQVTGYAGSITFINGGDFAAS
TIVQVVGIIICLHAATRISHRAQSVVSLANMWHALLTCTSSDPSQMRNAASSGSLEAANRINSIHLDYSENDLESMDFAR
SGMPTNTQLASYLSSHHRRQAFVMYLQTNPGGITIFGWTVDRSFVNTIFFLELSLVTFVLSKTII
>XP_037468330.1 uncharacterized protein LOC119340512 [Triticum dicoccoides]
MGRRPSASPVGSGEPLLPEVRKSVSGCATMQRSLSRADDELQWFRSCLRWVCMDHSAPGRAALSWLLFLLLAVVVPATAH
FVIAFRPSRRPFDAVVQVSLSAASGASFLCLSSSFRRIGLRRLLYLDKLRTNSDRVRLNYTARLAFSFRLLASLVAPCFA
AEAAYKAWWYATSADRLPFFANDLLSDVLACSLEMASWMYRSAIYLLTCVLFRLICHLQGLRLEDFAGSLLVEVEEGRMG
VERVLREHLDIRKQLKVISHRFRRFIVAALLIGTASQFASVLLTTRHDSIDDLLHTGELALCSVVLMSGLIIILSSAAKI
THQAQALTGQTTKWHACCTIEPGPDDEIDPGSNQNSMLEEYPEDESDCESSEETGDEDMLENTKFLQPHTHVISFQKRQA
LVTYLENNKAGITVFGFTLDRSYLHTIFMLEWTLFLWLLGKTVGFS
>XP_047074325.1 uncharacterized protein LOC124683954 [Lolium rigidum]
MGRRSNASPAGSGEPLLPEAAPPKGHGRDRSAMMQRTTSHANDELQWFRSCLRWVCMDHSAPGRAALSWLLFLLLAVVVP
AVAHFLLAFRPSRRPFDAVVQLSLSAASGASFLCLSSSFRRIGLRRLLYLDKLQTKSDRVRLNYTARLAFSFRLLASLVA
PCFAAEAAYKAWWYATSADRVPFFANDVLSDVVACSLEMASWMYRSAIYLLTCVLFRLICHLQGLRLEDFAGSLLVEVEE
GRMGVEQVLREHLDIRKQLKVISHRFRRFIVAALLIATASQFASVLLTTRHDSIDDLLHTGELALCSVVLMSGLIIILSS
AAKITHQAQALTGQTTKWHACCTIEPAPEEEVDPGSNHNSMVEEYSESESDCASSEETGDDDILENTRFLQPHSTVISFQ
KRQALVTYLENNKAGITVFGFTLDRAYLHTIFMLEWTLFLWLLGKTIGFS
>XP_011024065.1 PREDICTED: uncharacterized protein LOC105125358 [Populus euphratica]
MAVAYPQTDNSSSTTQIPLIYEDQGDEAHLSKSLNHLETFLRVFGFCQYSFLSLILSWLSFLLLGIALPAVMIKYFSYCT
NCKKYQISSFEIQVLVFQSLVATISLACISHNLRKYGIRKFLFVDRFHGHMAQYRDEYVKKINGFFRLLAVWLLPFLVLK
TIREAVRVIYAPHHSWGQSVGILIALVVSWTYSITIYLSGCTLFNLVCNFQVIHFENYGKLLERDLDVAQYIEEHIRLTH
YLSKISHRFRIFFVLELLVVTASQAVALFQTTWHSEIINLVNGGDFVISSIVELVGLIISLQAAAKITHRAQGTGSVAAK
WHSFVTCAYDDTSQVEIGTNSGSSEAANPSNLLHINYSESDLEAVDYVPVPTTNQLASYMSSYHKRQSFVMYLQSNPGGF
TVFGWRVDRTLINTIFFLEISLVLFVLGKTVTLYHS
>XP_030491203.1 uncharacterized protein LOC115707390 isoform X1 [Cannabis sativa]
MEDERHSLIFSKPSIHGGKELKKFGSFLRWVCVDQSSIWRVGLSWSVFVVFTIGVPLASHFLLSCPTCDDNHSRPYHVPA
QISLSLYATLSFFCLSRWARKYGLRKFLFIDRLCDSSQKVRQKYDEYVQESLKFLVAIILLYSAAEFAYKIWWYVSGAQE
IPYFGNLVLSETLFCMLELFSWLYRITLIFLVCVLFRLICYLQILRLEDFARVFQKETEVGLILIEHLSIRRNLRTISHR
YRLFILFSLLLVTLSQLIALLMVTKSSSHVNVFKAGELAICSTSIVTGLYVCLRSATKVSHKAQSLTGLAAKWHVCATVN
SFDSLDEETPTSAMTAAQLSSGQVFPIGGEYGSDEESGSGDDDDDLNDTKLVPIFTHTISFHKRQALVTYLENNKAGITV
FGFMLDRTWLHSIFGIQLALLLWLLNKTIAAY
>XP_030491206.1 uncharacterized protein LOC115707390 isoform X3 [Cannabis sativa]
MEDERHSLIFSKPSIHGGKELKKFGSFLRWVCVDQSSIWRVGLSWSVFVVFTIGVPLASHFLLSCPTCDDNHSRPYHVPA
QISLSLYATLSFFCLSRWARKYGLRKFLFIDRLCDSSQKVRQKYDEYVQESLKFLVAIILLYSAAEFAYKIWWYVSGAQE
IPYFGNLVLSETLFCMLELFSWLYRITLIFLVCVLFRLICYLQILRLEDFARVFQKETEVGLILIEHLSIRRNLRTISHR
YRLFILFSLLLVTLSQLIALLMVTKSSSHVNVFKAGELAICSTSIVTGLYVCLRSATKVSHKAQSLTGLAAKWHVCATVN
SFDSLDEETPTSAMTAAQLSSGQVFPIGGEYGSDEESGSGDDDDDLNDTKLVPIFTHTISFHKRQALVTYLENNKAGITV
FGFMLDRTWLHSIFGIQLALLLWLLNKTIAY
>XP_044434505.1 uncharacterized protein LOC123160724 [Triticum aestivum]
MGRRSSASPVGSGEPLLPEVRKCVSGGATMQRSLSRADDELQWFRSCLRWVCMDHSAPGRAALSWLLFLLLAVVVPATAH
FLLTFRPSRRPFDAVVQVSLSAASGASFLCLSSSFRRIGLRRLLYLDKLRTNSDRVRLNYTARLAFSFRLLASLVAPCFA
AEAAYKAWWYATSADRVPFFANDVLSDVLACSLEMASWMYRSAIYLLTCVLFRLICHLQGLRLEDFAGSLLVEVEEGRMG
VERVLREHLDIRKQLKVISHRFRRFIVAALLIGTASQFASVLLTTRHDSIDDLLHTGELALCSVVLMSGLIIILSSAAKI
THQAQALTGQTTKWHACCTIEPVPDDEINPGSNQNSMLEEYPEDESDCESSEETGDEDMLENTKFLQPHTHVISFQKRQA
LVTYLENNKAGITVFGFTLDRSYLHTIFMLEWTLFLWLLGKTVGFS
>XP_021684061.1 uncharacterized protein LOC110667503 [Hevea brasiliensis]
MAAQSITKGNEKSKTMEVPLVEQDGAHLSKSIPRLETFLRFFGFCQYSVLTFVISWLSFLLLGIVLPVFMIKFSASAYVE
KYQINSFEFQILVFQSLAAAISLVCISHNLRKYGVRNFLFVDRSHGYITEFRDEYIKKIHDFFFLLAVWVIPCLLLKIVL
EVIRIIHVHRDPWWQSVLISIALIISWTYSIIIFLSGCALFNLLCNVQVIHFENYGKLLERDMDVSVYIEEHIRLTRYLS
KISHRFRIFFILEILVVTASQVVALFQTTGNKDIITLTNGGDFVISCIAELVGIIICLHAAAKATHRAQGVASIAAKWHS
LVTCNSSDAAITSSSGNLEAPNIASLLRVDCSESDLESVDYMPMPTNTQLTSSYNKRQAFVTYLQSNPGGFSVFGWRIER
TLINTIFFLEISLVLFVLGQTITFTSE
>XP_041019390.1 uncharacterized protein LOC121261214 [Juglans microcarpa x Juglans regia]
MYMLTLFRSQSPQPKSTPMNSSTTSPDPHIEVNFTSSCRTPSPDEPNDSNAVPLLLQPSYARSRSLTFDELRNFRISLRW
CALDHSSCIGKSVSYFTFIFFTILVPFVMACFSVRVPAAASIDDPISFNKLVQLPESGLAAIAFFTLSGFFRRYGLRQLL
LLDGLQEDSLYVQRGYKLELDKAFRYLAIILLPSFFVELVHKIIFFSTVSISFPYVSASVALNCIVLVLVLVSWVYRTGL
FLLVCVLFRLTCELQILRFEGFQKMFEGCESDCGVIFKEHARIRKQLLVTSHRYRLFIIACMVTITVSQFVSLLLVLASK
SEKTFFNSGDLVICSAAQLSGFLLCLLGAARITHRAQGIVSVATRWHMVVTCAYSGSNQGKGRQTISDQAEDCIPVSICD
HNDSESSEIFVSISPALVHGDPASLSQTRQALVAYLQHNNGGITLFGFALDRGLLHTLFAFEFSLMLWILSKVVVLS
>XP_004293337.1 PREDICTED: uncharacterized protein LOC101307759 [Fragaria vesca subsp. vesca]
MEDQTQPILPKQNSNSGHEALEFKSFIPWLEWVFVDQSSIWRTGLSWSLFFVLAIGVPLVSNFLLSCPSCDANHSRPYHV
VSQLSLSLFAGLSFVSLSFWTRKFGPRRFLFLDKLCDASEKVRQEYKQIFHNSMKLLCFIVFPCFAAECVYKIWWYVSGA
TELPYYGNMYLSDTILCLLQLCSWLYRTTIFFLVCVMFQLMCRCQIIRLESFAQIFQKDTEVETIMMEHNKIRKTLRVIS
HRFRMFILISLIMVTASQLASLVTVTWSSAHVDIFEAGELALCSISLITSLFICLRSATKLTHKAQSITGLAAKWNVCAT
IHIHSFDYAETETPMIPQVSLDHHVFPFGADLESDDEEADEDDDLDNGKLVPVFRNTISFQKRHALVKYLEHNRAGITVF
GTMVDRTWLHSIFGIQLALLLWTLNKTIFR
>XP_015641162.1 uncharacterized protein LOC4341599 [Oryza sativa Japonica Group]
MGRRSSASSAAAGEPLLPAAASAKGGGGGGGRASMLQRCVSRADDELQWFRSCLRWVCMDHSGPWGAALSWLLFLLLAVA
VPAAAHFLLAFRASRRPFSAVVQVSLSAASAAGFLCLSSSFRRIGLRRLLYLDKLRTKSDRVRLNYTARLSFSFRLLASL
VAPCFAAEAAYKVWWYATSGDRVPFFGNDVLSNAVACSVEMAAWMYRSAIYLLTCVLFRLICHLQGLRLEDFAGTLLVEV
EEGRAGVERVLREHLDIRKQLKVISHRFRKFIVASLLIATASQFASLLLTTRHDSVDDLLNTSELALCSVVLMSGLIIIL
SSAAKITHQAQALTGQTTKWHACCTIEPVPDEEAEPGSNHSSMLEVEPVSDSDGESSEETGDEDLLENTKIMLPQAHVIS
FQKRQALVTYLENNRAGITVFGFTLDRSYLHTIFMLEWTLFLWLLGKTIGFS
>XP_034214874.1 uncharacterized protein LOC117627078 [Prunus dulcis]
MANPNSQTTQTPLIDASQTQTHPSDDDDAKLDHSLHSLETFLRLFGFCQYSFLSFSLSWLAFLLVAVALPVVLIEISYSS
RSEKYQIKNFELQILVSESLVAAISLVCISYNLRKYGIRRFLFMDRYHGHKLQYREEYIQKINNFFRLLAVCVLPCLLLK
TAREVTRVIYVHYDSWWKSVLALLALLVSWTFSTIIFLSGSALFNLVCSLQVIHFENYGKLLESDMDVSTYIEEHTRLTQ
YLSKISHRFRIYLIFQILVVTGSQFVALLQTTGNHRIVNLINGGDFAVASIVELLGLIICLHGATKITHRAQGLASVTSR
WHAVVTCGSNDASQSRFDNSTGNLEIAYSAGSLPITYSESDLESVDYVAVPTSKQIASDKSLYQKRQAFVTYIQSNPGGL
TIYGYTVDRALIGTIFFLEFSLALFVLGKTITF
>XP_024014138.1 uncharacterized protein LOC18021752 [Eutrema salsugineum]
MNPCEDEYFFNHLSIYSDTPLQPSESLLSDDLRNFRLLLKCCALDHSSSYGKAVSYLMFVVFTLLVPLMSCLSIKTPETP
PSPVVETKSFNVLVQFPESGLALIGFLTLVCFFRVYCLRQLLFLDDFTLVKLGFSRELDKALRCMACILLPSFLVEIVHK
SIFFSSAEVSFPFIESSCATLNFVMFLLVLFSWVYRTGVFLLVCVLFRLTCELLILRFRGLHKMFDRCGSDTIEDVCKEH
ARIKKQLSSTSHRYRFFIIASFVVISSSQFVALLLVFASKSDKSFLNSGDLVVCSAVQLCGFFLCLLGAARITHRAQGVV
CIATRWHMTLTCASEAASPDSDTDSSDNVYINVSPSLDSSSFFQARQALVEYLRHNNKGITLYGYALDRGLLHTLFAFEF
SLVMWILSKVVVLS
>XP_004504467.1 uncharacterized protein LOC101499908 [Cicer arietinum]
MTTNLQIRTEEPTETQTPLLTSNSNHESQQQQQQLNNNKTNETETETELDKTLARLEIFLNLLGFNPRSLLCSVICWTVF
FSLGVALPLAALWMCECSECERYELRGCEMVIVTFQASLAAVSFLCISHNLRKYGLRRFLFVDRYTGHVACFHRDYVNQI
SGSLRLFVLWVFPCFVLKTVREIIRISYIQHGSWSLSIAIFIALIISWTYVSAISLSACIMFHMVCHLQVIHFDDYGKLL
ERESDVLVFLEEHMRLRYHLSKISHRFRIYLLLEFLVVTVSQVVTLLQVTGYREMITMINGGDFAVSTLVQVVGIIICLH
AATRISHRAQGVVSLASRWHAIATCASSDTSQSRSTSAGSFDTANHLRSIHIDYSESDLESLDFGGMAVNTQLVSYMSSH
HRRQAFVMYLQSNPGGITIFGWTVDRSLVNTIFFLELSLVTFVLGQTLFS
>XP_021987439.1 uncharacterized protein LOC110884085 [Helianthus annuus]
MAEQRQSLLTHSNSNSNSNYWIINTLESTSFSWIFIGQSNNPYKSTLSYLIFFIFTIAVPILSHIVFNCDACDDDHRRPF
DLIVQLSLSVCCTLSFLNLSTFARKYGLRRFLFLDKLPDVSVKVRDGYSDQFHRSLNLLCSFIIPCFLADCVYKIWWFSS
VGNQIPYIYNIYISHTLACVLLLSSWLYRTSLFFLVCVLFKLTCALQILRLQDFSKVFEKQSDVGSILKEHLAIKRTLRV
ISHRFRSFILATLVSVTASQFSSLLVTTKPGSLVNISTAGELALCSVTLVSGLFICLRSAAKITHKVQSVTSLGTKWHTC
ATIDSFDNVGPTEETPVANITDRVDYHFNAHMDSDTDVEEEDELDNTKMVPVYRETISYQKRQALATYFENSRSGITVFG
IMLDRVSLRMIFAVEMSLTLWLLKKTINFS
>XP_027356883.1 uncharacterized protein LOC113866200 [Abrus precatorius]
MKATTEQAMDIDISASATTLSFSKNEEKSQLNIPLLLQPSLAKSKSNNTVDELGNFRMSLQWCALEHTSCVGKLTSYVFF
LFLTIAVPLFSFLFVRVPASASQLQPFSLIKLLQLPESGLAIIAFFTLSRFFRRYGLRQLLFLDVLQEDSMYVQRGYTRE
LQKAFRYLAFIMLPSFFVELGHKILLFLRVEISVPYITPGFTLNSIVFVLVLVSWVYRTGVFLLVCVLFRLTCELQILRF
EGLHKLFEGCGSNASMIFREHVRIRRQLWVTSHRYRFFIIGCLVTITVSQLGSLLLVLESKSDTTFFNSGDLMICSAVQL
SGFFLCLMGAARITHRAQGIVSIATRWHMLVTNASAASEQWKSQMQEGLASGSDSDSSDIRISVTPQTPSSFQTRQALVT
YLQHNYGGITLFGFLLDRGLLHTLFAFEFSLVLWILSMVAI
>XP_013588792.1 PREDICTED: uncharacterized protein LOC106297052 isoform X2 [Brassica oleracea var. oleracea]
MSILNEIVSVAVGFYKRIQALMSTSDQSPPVATETPLLDQEQPPPDEEDDDLGQTLQRLEMFLTLLGFNQSSTRSLVLSW
IVFLTIGLVLPVTVLELGHCKGCETYQNKSFELNIVVSQACLAGVSLLCVSHNLRKYGIREFLFVDQLSGRMGRLKDQYM
QQISNSVKLLGLWSLICFGLKAVREIIRMLYVPHDQPWLSVFILVSMILSWTYLSTIFLAASSMFHLVCNLQVIHFEDYA
KLLDEESEISFFIGEHTNLRRYLSKISHRFRIFLVLQFLVVTASQFTTLFQTTAYSGRITYINGGDFAVSAVVQVVGIIL
CLHAATKISHRAQAIASVASKWHAIMSCSSTDSTQIRASPSGVHLEATTNPPISFRISPSESDVESMDHYMRMPANNSHF
SSYMSMSSYHRRQAFVLYLQMNPGGITIFGWTVDRHLINTIFFIELSLVTFVLGRTVVFTSE
>XP_013598646.1 PREDICTED: uncharacterized protein LOC106306536 [Brassica oleracea var. oleracea]
MEKPSSEQGSREHLLHPEFPPSRFPFLSTVLWFDKSSRGTALLSWSVFFLLVVGVPIISHFVLVCSDCDFHHRRPYDAVV
QLSLSIFAGISFVSLSYWSRKFGMRRFLFLDKLLDVSDKVRIEYEAEIQRSKKRLMIFVLPSLTLEATYRIWWYISGSDQ
IPYLINPLLSNVIACTLQLSSWLYRNAIFITVCILYQITCHLQTLRLNDFARCFASEITDVGAALAEHQKIRRNLRIVSH
RFRRFILLSLILVTGTQFMALLTTTRASVAVNIYEVGELALCSLILVTGVFICLRSATKITHKAQSVTSLAAKWNVCATV
DSFENLHDGETPTASNVESQISTCRNEMDTSDDEEGEGDDELDNTKIHPIYANTISYQKRQALVTYLENNRAGITVYGFL
VDRSWLHTIFGVELALLLWLLNKTIVNIA
>XP_047074387.1 uncharacterized protein LOC124684020 [Lolium rigidum]
MGRRSNASPAGSGEPLLPEVAAPKRSRDRSAMMQRTTSHANDELQWFRSCLRWVCMDHSAPGRAALSWLLFLLLAVVVPA
VAHFLLAFRPSRRPFDAVVQLSLSAASGASFLCLSSSFRRIGLRRLLYLDKLQTKSDRVRLNYTARLAFSFRLLASLVAP
CFAAEAAYKAWWYATSADRLPFFANDVLSDVVACSLEMASWMYRSAIYLLTCVLFRLICHLQGLRLEDFAGSLLVEVEEG
RMGVEQVLREHLDIRKQLKVISHRFRRFIVAALLIATASQFASVLLTTRRDSIDDVLHTGELALCSVVLMSGLIIILSSA
AKITHQAQALTGQTTKWHACCTIEPAPEEEVDPGSNHNSMVEEYSESESDCASSEETGDDDILENTRFLQPHSTVISFQK
RQALVTYLENNKAGITVFGFTLDRAYLHTIFMLEWTLFLWLLGKTIGFS
>XP_042415759.1 uncharacterized protein LOC122004953 isoform X1 [Zingiber officinale]
MTRREAAPLLPAMKSLLMDDSDEIRSLRSCLRWMCLDQSNAGRSVVSWVVFLVFGVAVPAVSHFVLSYRPHRRPYDLVVQ
LSLSAASALSFISLSASTRSGGLRRFIFLDKVAAQSARVRAAYSAQLRRSFRFLSLFLASCFAAEVAYKIWWYAFSADRI
PFWKNPVATGCVACLLELTSWAYRAASFLVACAVFRSVCHLHILRLQEFAAVFQEESEVMPVLKEHLRLRRQLKVVSHRF
RGFILSGMAMVTASQFAAVLVTTRQHSDDNLFNTGELALCSIVLVTGLLTCLRSAAKITHKAQALTSHAAKWHVCATIES
YAIDPETPCGAISTSTPQLPAAEIDDYSDDDEEGGSEEDELEDTKIVPTHAHTISFQQRQALGTLPFLFLLKSDELKRSL
VFELHFLSIAVTYLENNRAGITIFGFTVDRTWLHTVFMLETSLFLWLLGKTIGIS
>XP_013672053.2 uncharacterized protein BNAA01G12090D [Brassica napus]
MEKPSSEQGSREHLLHPEFPPSRFPFLSTVLWFDKSSRGTALLSWSVFFILVVGVPIISHFVLVCSDCDFHHRRPYDAVV
QLSLSIFAGISFVSLSYWSRKFGMRRFLFLDKLLDVSDKVRIEYEAEIQRSKKRLMIFVLPSLTLEATYRIWWYISGSDQ
IPYLINPLLSNVIACTLQLSSWLYRNAIFITVCILYQITCHLQTLRLNDFARCFASEITDVGAALAEHQKIRRNLRIVSH
RFRRFILLSLILVTGTQFMALLTTTRASVAVNIYEVGELALCSLILVTGVFICLRSATKITHKAQSVTSLAAKWNVCATV
DSFENLHDGETPTASNVESQISTCRNEMDTSDDEEGEGDDELDNTKIHPIYANTISYQKRQALVTYLENNRAGITVYGFL
VDRSWLHTIFGVELALLLWLLNKTIVNIA
>XP_023873330.1 uncharacterized protein LOC111985908 isoform X2 [Quercus suber]
MAVPNTQTEPPASAQTPLIILDSNQQELNDTQLNHSLHRLETFIRIFGFCQYSALSATLSWLVFLLLGVALPLSIIELSY
CSDCEKYQIKNFELEILISESLVAAISLLFISHNLRKYGVRKFLFVDRHHGHMTQFREEYIQKINGFFRLLAVWLLPCFL
LKTVRDVIRMVYAHNDSWWQSVATLFASLVSWTYSTTIFLSGSALFNLVCNLQIIHFENYGKLLERDLDVSVYIEEHIRL
KHNLSKISHRFRIYLVLELLVVTASQFVALLETTGNPDIINFINGGDFAVSSIVELVGLIICLHSAAKISYRSLSLAAIS
SRWHALVTCNPNDVSQRGISSNGGNLEAAFPAVMYMQSNLGGATIYGWTIDRPLINTVFFLEFSLVLFVLGKTITFTTK
>XP_020101062.1 uncharacterized protein LOC109718964 [Ananas comosus]
MGRDSGGRGGREALMARCASRADDELRWFRKCLRWIGMDHSTACHAVVSWFFFLLLAVAVPAASHFVLTYRPRRRPYDAV
VQLSLSAASALSFLSLAAGTRRIGLRRFLFLHRLHYKTDRVRSHYSAQLARSFRLLAALALPCFALEAAYKAWWYAVGAG
EGRIPFVGGFSVLGDALACLLELASWAYRAAVFLLACVLFRLICHLQILRLQDFAAALLAEHLDVRRQLRVISHRFRSFI
VACLLLVTASQFASVLLTTRKDSQDDLFNTAELALCSIVLVTGLLICLRSAAKITHQAQALTGLAAKWHVCATTEFSDFD
LEAPSSDAAPKTYRVYPASDSEDESSSSYDGTGDEDALENTKIVKPLARTISFQNRQALVTYLENNKAGITVFGFTLDRS
WLHTIFTLEWTLFLWLLSKTIGIS
>XP_006852183.2 uncharacterized protein LOC18441896 [Amborella trichopoda]
MCARNDEMASSDDLQINTDSLTQPQEQQQRYEQEEPLLHESHSELDHALHGLEQFLGFLGFYQSPITNILFSWLVFLALG
LAVPVITLKASQCSGCSQIQILKFEVFLLVSQSSLAAVSLICVSHNLRKYGIRKFIFVDRYHGQMLRFHKEYVTKIRGVF
SLLIWLILPCLLVKTIHEVLRISSIPHVVWWKAAAILFGVVISWTYLTAIFLSSCVLFNLVCNLQVIHFEDYGKLLERDL
DVLVFLKEHLRLCYQLSKISHRFRIYLLLALLVVTASQSWSLFQTTGYTRTVNFINAGDLAVSSVVQVVGIILCLQAATR
ISHRAQGISSVACKWHALVTCTSTDMTLPSGTDNAENLEADPAGLFLGSELGSELESDLESVNDITLPTPIQIATYLSSY
HKRQALVMYLQSNPGGITLFGWTVDRALINTIFVIELTLVLWVLGKTIISTST
>XP_013733205.1 uncharacterized protein LOC106436803 isoform X2 [Brassica napus]
MSILNEIVSVAVGFYKRIQALMSTSDQSPPVATETPLLDQEQPPPDEDDDLGQTLQRLEMFLTLLGFNQSSTRSLVLSWI
VFLTIGLVLPVTVLELGHCKGCETYQNKSFELNIVVSQACLAGVSLLCVSHNLRKYGIREFLFVDQLSGRMGRLKDQYMQ
QISNSVKLLGLWSLICFGLKAVREIIRMLYVPHDQPWLSVFILVSMILSWTYLSTIFLAASSMFHLVCNLQVIHFEDYAK
LLDEESEISFFIGEHTNLRRYLSKISHRFRIFLVLQFLVVTASQFTTLFQTTAYSGRITYINGGDFAVSAVVQVVGIILC
LHAATKISHRAQAIASVASKWHAIMSCSSTDSTQIRASPSGVHLEATTNPPISFRISPSESDVESMDHYMRMPANNSHFS
SYMSMSSYHRRQAFVLYLQMNPGGITIFGWTVDRHLINTIFFIELSLVTFVLGRTVVFTSE
>XP_018448711.1 PREDICTED: uncharacterized protein LOC108820239 [Raphanus sativus]
MEKPSSEQGSREHLLHPEFPASRFPFLSIVLWFDQSNNRGTALLSWSVFFLLVVGVPIISHFVLVCSDCDFHHRRPYDAV
VQLSLSIFAGISFVSLSYWSRKFGMRRFLFLDKLWDISDKVRIEYEAEIQRSKKRLMIFVLPSLTLEATYRIWWYVSGSN
QIPYLINPLLSNVVACTLQLSSWLYRNAIFITVCILYQITCHLQTLRLNDFARCFASEITDVGSALAEHQKIRRNLRIVS
HRFRRFILLSLILVTGTQFMALLTTTRASVAVNIYEVGELALCSLSLVTGVFICLRSATKITHKAQSVTSLAAKWNVCAT
VDSFENLHDGETPTASNVESQISTCRNEMDLSDDEEGEGDDELDNTKIHPIYANTISYQKRQALVTYLENNRAGITVYGF
LVDRSWLHTIFGIELALLLWLLNKTIVNIP
>XP_026402622.1 uncharacterized protein LOC113298149 [Papaver somniferum]
MADPHNPNPVAEEPSTAALVVPLIDPNHNIIRIKDEEVEEEELTDTELEENLQKLNNFLLLLGFHQCSLLGTIVSWVAFA
IIGVSVPVLILLLPSCSGCEKYQINKFELDILASQSLLAAISLLCVSHNLRKHGIRKFLFVDRYHGHTGKFREEYVKMIQ
GFFSLLVLWIIPCFVLKTVREVIRVIYVDHESWWISVAILFALLSSWAYSTIISLSASVLLNLVCNLQVIHFTDYTKLLE
SDSDVTALIDEHVRLRHHLSKISHRFRIFLLLEFLVVTCSQVVTLFQTTGYHGIITLINGGDFAVSSIVQVVGIVICLHA
TAKISHRAQRVASVASRWHALVTSNSPDPSRMRGSNSVGNFEALANPIRSIPTVFSESDLESLDSIGPPNYTQLASHVSS
YNKRQAFVMYLQSNPAGVTIYGWTVDRELINTVFLIEFSLILFVLGKTMIFT
>XP_020539252.1 uncharacterized protein LOC105644776 [Jatropha curcas]
MADPHIQIDQPPLVPAQTPLLPPTQNNIQHHLNHRRSTNQETDVDKFLGGLEAFLTILGFNQFSVLSFVISWTAFILIGV
VVPVLILELSKCGGDCNQYQIKDFELEIVASQACLAAVSLGCVSHNLSKYGLRKLLFVDRCNVHTMARFSLLYIRQLKDS
LGLLVFWALTCCVLKVVREVIRVLYEQQESWWLSAAILFGLVLSWSYVTTISLSASILFHLVCNLQVIHFDDYARLLERD
NDVLVFIEEHIHLRYHLSKISHRFRIFLLLELFVVIASQVVTLFQTTGYDGIITLINGGDFVVSSVVQVVGVILCLHAAT
KISHRAQGIASVASRWHALATCGSIDTSQLRVSNSLGNLEAANGPNLLHTTYSESDLESMDYIAMPTNSQLVSYMATYQK
RQAFVMYLQNNPGGITIFGWIVDRSLVNTIFFIELTLVTFVLGKTLVLGSD
>XP_011649751.1 uncharacterized protein LOC101214952 [Cucumis sativus]
MDSSESNLPLLLQHSYCRSKSITSDDLRNYRISLKWCALDHSSAAGKFFSYLVFTLLTIVVPAVTILAVQDPGDDPISFN
KLVQVPESGLAAVGFLSLCRFFRRYGLRQLLFLEGLQEDSVYVQKGYARELEKWFRSVAYILFPSFFVELAHKIIFFSTV
KIYFPVGFPVNSILFILVLGSWVYRTGVFLLVCVLFRLTCELQILRLQGVHKLFETSNGSESDSVLIFNEHLRIRKQLSI
TSHRYRFFIIVCLLVITVSQFVALLLVLASKTDKNFFNSGDVVVCSTVQLCGFFLCLFGAARITHRAQGIASVATRWHML
VTSAASGSNSTKPPPLLQPLVNHKKNNNSSSSGEDEDDTDSDSSSDVLISVRPRESSSFQTRQALVSYLQHNNGGITLFG
YALDRGLLHTLFAFEFSLVMSILSKVVVL
>XP_039773085.1 uncharacterized protein LOC120641152 [Panicum virgatum]
MHRSAYIDRLIDLLPSPETPGRPSKRKQPLGRIGEGSQPEGARNTRARERERNRAMADTPSPSPTAAAGAEAGSASTPLL
RRRGSYTRSMSHARDELRSFRSCLRWMCVDHSEASSPAASWLVFAALAVAVPGAARAALPRRAYDTQVQASLTLSAALAY
ATIYSLVRRRGLRRLLYLDRLRHDSQDVRAGYIVQLAGSFRLLACFVLPCFLADAAYKVFWYCAHRPFPLWWWSAAACAL
EMASWMYRTAMFFMACVLFQTICYLQILRMTGFARDFGQCADVAAVLRQHRRIRAQLRRISHRYRRFILYCLILVTVSQF
TALLAATRPRAQVNLATAGELALCSMSLVTGLLICLHSAAKITHKTQAITSVAAAWHADATINSLDRDQENPRTPSKAAY
LQQQQQHTPTSPFPAASASSGEESDDDESRSEDSVDTSRFAPFHVTNISFQKRQALVTYLENNPAGITVFGFVVDRTWLH
ALFMIEFSLVMWLLGKTIGIS
>XP_007137142.1 hypothetical protein PHAVU_009G103200g [Phaseolus vulgaris]
MKTIHRYEQNTIIMDMDSCSRSPSFLEKQQQLNVPLLLQQPSYATHELRNLRRSLQCCALDHSSLLTKLISYVVFIFLTI
TVPLFTSLFVHIPASQLDPFSFNKLLQLPQSAIAIFAFFTLSRFFPSYGLRQLLFLDVLHDDSVYVRRGYTRQIQKAFRY
LACMVLPSFIVELVHKIIFFSRVEISVPCGTLLNWVVFVLVLLSWVYRTGLFLLACVLFRLTCELQILRFEGLHKLFEGC
ESDANTIFREHVRIRRQLWITSHRYRFFIISCLVTITVSQLTSLLLVLESKSDTTFFNSGDLVICSAVQLCGFVLCLTGA
ARITHRAQGIVSIAAKWHMVVTNASAESEQWKGQMPEVLPGPSASDSDSSEIHISVTPRPCFFHTRQALVTYLQHNCGGI
TLFGFVLDRGLLHTLFAFELSMVLWILSMVVV
>XP_019262328.1 PREDICTED: uncharacterized protein LOC109240156 [Nicotiana attenuata]
MDETLIVHVEESKPVEKERTESQNNEIQENGNGSRHDHDHDETNLDKTLMRLDLLLTLLGFNQSSVVRFVLSWIFFLLFG
VVLPVVMLELSNCPGCEKGQIKSFELDILASQALLAAASLICLSHNLRKYGIRKFLFVDRYSGHMERFSDQYLNKISDSV
RLLVLWVLPCFLLKTAREIIRILYVHHESWWKSAAISFAFISSWTYITAIFLSACVLFHLVCKLQIIHFDDYVKLLEREP
ECFVLIQEHVRLRYHLSKISHRFRIYLLLEFLIVIVSHFVTLFQTTGYTGLITYINGGDFAVSSVVQVVGVILCLNAAAK
ISHRAQGIGSVASRWHALATCTSGEASQMRNSTSMSNLEVNRSSSFYMNFSESDLESLDFVTEPTNTQLASYMSSYQKRQ
ALVMYLQNNPGGITIFGWTVDRGLINTIFFIELTVVTFILGKTIVFTGH
>XP_010439350.1 PREDICTED: uncharacterized protein LOC104722811 isoform X1 [Camelina sativa]
MANATSERGSREHLLRETPNRPSAINNNKSQPEFPASRFTFMSLVLWFDQSNCGTALLSWSVFFLLVVIVPMISHFLLVC
SDCDFHHRRPYDAVVQLSLSIFAGISFVSLSIWSRKFGMRRFLFLDKLWDVSDKVRIEHEAEIQRSLKRLMIFVLPSLTL
EAIYRIWWYISGFNQIPYIINPVLSHVVAFTLQLSSWLYRNTIFIVVCILYQITCHLQTLRLEDFARCFASEIADVRSAL
GEHQKIRRNLRIVSHRFRRFILLSLVLVTATQFMALLTTTRASIAVNIYEVGELALCSLSLVTGVFICLRSATKITHKAQ
SVTSLAAKWNVCATVDSFDHLDGETPTGSMIESQISPCGINAMDTSDDEEGEGDDDLDNTKIHPIYANTISYQKRQALVT
YLENNKAGITVYGFLVDRSWLHTIFGIELALLLWLLNKTIVNIP
>XP_008351748.2 uncharacterized protein LOC103415176 [Malus domestica]
MAIQIPLIDTSEQNPPEDAKLDHSLHRFETFLRLFGFCQYSFWSFILSWLAFLLVGVAVPIMLAEIIDCADCEKYEIKRI
ELEILVSVSLVAAISLGCVSHNIRKYGVRKFLFVDRYHGLMLLFRDEYVQRINKFYRLLAAWVLPCFLLKAAREITIVLV
LHRDPWWKSVVVLLAVLVSWTYSSIILLLGSALFNLVCNLHMIHFENYGKLLERDLDVSAYIDEHIRLTHYLSKISHRFR
IYLFLQLLVVTASQFVALLQTTSNSGTINLINGGDFVVSSIVEVGGLVICLHAASKISHRAQALASVTSRWHAMVTCSSS
DASQPGTNNSSGNLGITNSSGNLEISYAASLPISYSKTDLGAVDYVPTPTNTQLASYMSLYQKRQSFVTYMQSNPSGITL
YGWTIDRGLVATICFIEVTLAMFVLGKTITF
>XP_023519923.1 uncharacterized protein LOC111783244 [Cucurbita pepo subsp. pepo]
MKNRGKKSPSPMESQESESELESPELRRLESFLKWICINDQSNPYRASLSCLIFFIFAIAVPLASHFALSCSDCDEDHQR
PFHVVVQLSLSAVAMLSFLSLSLWLRLFGFNRFLFLDKLSKASPRVRAEYSRQLQRSMELMSLFVVPCFMAEAAYKMWWY
ITAAKQIPYYTNNMYLSYITSYTLELCSWLYRTSIFFFVCVLFRLICCLQMIRLEDFASIFRRETDVGTILVLHLGLRRT
FTIISHRFRAFILLSLILVTASQFISLLMTTTAKAHVNLSKAGQLALCSISLVTGLFICLRSAAKITHKAQSITCLAAKW
HVSAVVSTFDDLDNKTTPTAAATIESNSDDEDSDEDNLDDAKLMPVFADTISFQKRQALVIYLRNNKAGITVYGFMVDRT
WLKSIFAIELALFLWLLNKTVGIS
>XP_009359328.2 uncharacterized protein LOC103949910 isoform X1 [Pyrus x bretschneideri]
MADPLKGEDPPSQLTLLLDSNHNNRHQAPEGECKDTQLDQTLQRLETFLTLLGFSQSSWLRLALSWTALVLLGVVLPVVV
LEIFNCSDCDKYQVKWFELTIVASQAVLAAVSLLCISHCLRKYGIRRFLFVDRYSGRIVRFRNDYIKQIKDSLRLLIWWA
LPCFLLKTLREVIRMIYVRHESWWLSFAVLVALVLSWAYVSTITLTASILFHLVCNLQVIHFDDYGRLFERDSNVLLFME
EHIRLRYHLHKISHRFRIFLLVQFIIVTTSQFVTLLELTIYSGKITVINSGDFAVSTIVQVVGITISLHAATKISGRAQG
ITTVASRWHALMTCSSNNSSHHRSSDSLMNFEAANRLSSLHISYSESDFESADYVHVPTNSQLASHMASYHKRQAFVLYL
QTNHGGITIFGWMVDRDLLTTIFFIELSLITFVLGQTIAFSST
>XP_014499311.1 uncharacterized protein LOC106760390 [Vigna radiata var. radiata]
MKPSTESNNTIIIDIDSSIRSPSFVEKHQQLNIPLLLRQPSHATHELQNLRTTLRCCALDHSSFLTKLVSYVVFVFLTIT
VPLFTSLFVHIPASQLDPFSFNKLLQLPQSALAIFAFFTLSRFFPSYGLRQLLFLDVLQDDSINVRRGYTRHIQKAFRYL
ACMVLPSFIVEVVHKIIFFSRVEISVPCGTLLNWVVFVLVLLSWVYRTGLFLLACVIFRLTCELQILRFEGLHKLFEGRE
SDANSIFREHVRIRRQLWITSHRYRFFIISCLVTITVSQLTSLLLVLESKSDTTFFNSGDLVICSAVQLCGFILCLTGAA
RITHRAQGLVSIAAKWHMVMTNASAESDQCKGETSEVSPSPSATDSDSSEIHISVTPQPCSFHTRQALVTYLHHNCGGIT
LFGFVLDRGLLHTLFAFELSMVLWILSMVVV
>XP_003563581.1 uncharacterized protein LOC100842014 [Brachypodium distachyon]
MGRRSSASPVGSVEPLLPEVFKGGGGGRGAATLQRSVSRADDELQWFRSCLRWVCMDHSAPGRAAMSWLLFLLLGVVVPA
VAHFLLAFRASRRPFNAVVQLSLSAASAASFLCLSSSFRRIGLRRLLYLDKLRTKSDRVRLNYTTRLSFSFRLLASLVAP
CFAAEAAYKAWWYATSADRVPFFANDVLSDVVACSLEMASWMYRSAIYLLTCVLFRLICHLQGLRLEDFAGSLLVEVEEG
RIGVERVLREHLDIRKQLKVISHRFRRFIVAALLIGTASQFASVLLTTRHDSVDDLLNTSELALCSVVLMSGLIIILSSA
AKITHQAQALTGQTTKWHACCTIEPVPDEEVDPGSNQNSMLEEYPESDSDCESSEETGDEDLLENTRFMLPHTVHVISFQ
KRQALVTYLENNKAGITVFGFTLDRSYLHTIFMLEWTLFLWLLGKTVGFS
>XP_020211564.1 uncharacterized protein LOC109796288 isoform X2 [Cajanus cajan]
MNPFTEADNATIINIDSSDRNPSFIENHANDEKHQLNLPLLLQQSYATYQLRKLSITLKWCALDHSSNVRKLISYVVFTF
LTIVVPLFTSLFLHVPASASQLDPFNFNKLLQIPESSLAIIAFFTLSRFFPRYGLRQLLFLDALQDDSMYVRRGYTRELQ
KAFRYLACMMLPSFCVELVHKIIFFLNVEISVPSCGTPLKWFVFVSVLVSWVYRTGLFLLACVLFRLTCELQILRFEGLH
KLFEGCESDASIIFGEHVRIRRQLWITSHRYRFFIISCLLTITVSQLGSLLLVLEAKSDTTFFNSADLVICSAVQLCGFF
LCLMGAARITHRAQGIVSIGTKWHMVVTNASAESEQWKAQMPEGPPSPTAIDSDSSDINVAVTPQRPSSFQTRHALVTYL
QHNYGGITLFGFVLDRGLLHTLFAFEFSMVLWILSMVAV
>XP_033511513.1 uncharacterized protein LOC104094171 isoform X2 [Nicotiana tomentosiformis]
MGDATQTQSQSQSLLPKNIAYNRSKSHAYDELRSFRRWLKWMCVDQSDTWSTCLSWFVFIVFTIVVPCLSHFLLACADCD
ATHDRPYDNVVQLSLSGVAALSFICLSGFVKKFGLRRFLFLDKLCDESETVRKGYMQQLHRSLKILFIFVLPCFAAESIY
KIWWYSSGGTQIPFLGNVIVSDTVACILELSSWLYRTTVFFLVCVLFRLICYLQILRLQDFAQVFHVDSDVESVLREHLR
IRRHLRIISHRYRRFIVLALVFITASQFASLFMSTRSSSDLHIYKSGELALCSVSLLAGLLILLRSAVRITHKAQAVTCL
AAKWHVCATIDSFDSVEGETPPISQIASNQVFPVSSQGSSDADDVGDEEDELDNTQFVPSYAYSTISFQKRQALGMLLSL
RF
>XP_022860392.1 uncharacterized protein LOC111380944 [Olea europaea var. sylvestris]
MALAPSMQVPLIEPHPVELDTELEKSLKTLETFLGLIGFGKHTVFGTAMSWLVFIILAVALPVLSIQIVYCSNCEKYEIK
SFELEIMVSQTIDAAISLLCISHIIRKYGVRKMLFVYHCHGHLTQFRNLCLQKIRVFYCLLTSWVVICLILKVAREITRM
VHLHHDSWWWSALMLLACIISYTYVTLVFLAGCAVFHLVGNLQVIHFENYAKLLERDLDVSVYIEEHMRLTSYLSKISHR
FRVFLLLEFLVVTVSQFMALLQTTGNRGIINFINGGDFAVLSIVQLVGIVLCLNAAAKISHRAQGLGSIASRWHALISCT
SNDGSFSAVSDSGGNSDVPFPVRPLSARYSESDLESSEYSQLHMNLQFTSSMSSYQKRQAFVTYVQSNTGGFTIFGWMVD
RMLINTIFFIELSLVFFVLGKTITITTR
>XP_009783147.1 PREDICTED: uncharacterized protein LOC104231787 [Nicotiana sylvestris]
MDETLIVHVEESKPVEQERTESQNNEIQENGNGSSHDHDHDHDETNLDKTLMRLDLLLTLLGFNQSSVVRFVLSWIFFLL
FGVVLPVVMLELSNCPGCEKGQIKCFELDILASQALLAAASLICLSHNLRKYGIRKFLFVDRYSGHMERFSDQYLNKISD
SVRLLVLWVFPCFLLKTAREIIRILYVHHESWWQSAAISLAFISSWTYITAIFLSACVLFHLVCKLQIIHFDDYVKLLER
EPECVVLIQEHVRLRYHLSKISHRFRIYLLLEFLIVIVSHFVTLFQTTGYTGLITYINGGDFAVSSVVQVVGVILCLNAA
AKISHRAQGIGSVASRWHALATCTSGEASQMRNSTSMSNLEVNRSSSFYMNFSESDLESLDFVTEPTNTQLASYMSSYQK
RQALVMYLQNNPGGITIFGWTVDRGLINTIFFIELTVVTFILGKTIVFTGH
>XP_016459343.1 PREDICTED: uncharacterized protein LOC107782906 [Nicotiana tabacum]
MDETLIVHVEESKPVEQERTESQNNEIQENGNGSSHDHDHDHDHDETNLDKTLMRLDLLLTLLGFNQSSVVRFVLSWIFF
LLFGVVLPVVMLELSNCPGCEKGQIKCFELDILASQALLAAASLICLSHNLRKYGIRKFLFVDRYSGHMERFSDQYLNKI
SDSVRLLVLWVFPCFLLKTAREIIRILYVHHESWWQSAAISLAFISSWTYITAIFLSACVLFHLVCKLQIIHFDDYVKLL
EREPECVVLIQEHVRLRYHLSKISHRFRIYLLLEFLIVIVSHFVTLFQTTGYTGLITYINGGDFAVSSVVQVVGVILCLN
AAAKISHRAQGIGSVASRWHALATCTSGEASQMRNSTSMSNLEVNRSSSFYMNFSESDLESLDFVTEPTNTQLASYMSSY
QKRQALVMYLQNNPGGITIFGWTVDRGLINTIFFIELTVVTFILGKTIVFTGH
>XP_044319996.1 uncharacterized protein LOC123041457 [Triticum aestivum]
MAGDAPPSPTGEEPSPASAPLLLRRRGSYQRCMSHARDELRSFRSCLRWMCVDHSDGSSAAASWLVFSVLAVAVPVAARV
AMPRRAYDTQVQVSLTLSAALAYITLTSLIRRRGLRRLLYLDRLRHDSQDVRAGYTMQLAGSFHLLACFVLPCFLADAAY
KVFWYCAHRPFPAWWSAAACAMEMASWMYRTAMFFMACVLFRIICYLQILRMTGFARDFGQCADVVAVLGQHRRIRDQLR
RISHRYRKFIMYCLLLVTASQFTALLGATRPHAQVNIATAGELALCSLSLVAGLLICLHSAAKITHKTQAITSIAAAWHA
DATINTVERDQENPRTPSRSCLQLQQVPPSPESDQSDDDEMSPSEDSLDTSSKFTSFHATHISYQKRQALVTYLENNRAG
ITVFGFVVDRTWLHALFMLEFSLVMWLLGKTIGIS
>XP_030946390.1 uncharacterized protein LOC115970908 [Quercus lobata]
MNSTTTSPDTHIDINFTSGCHADEPNQSNTTVVPFLIQPSNAASKPLIFNQLRRFRICLMWCALDHSSCFGKFISYFIFI
FFTILVPLIACFSARVPASAEIDDPISFNLLVQFPESGSAIIAFFTLSRFFSRYGLRQLLFLEGLKDDSSYVQRGYTREL
DKAFRFLAFILLPSFLVEIAHKIVFFTTVKISLPYVSSGVALNAIVFVFVLASWVYRTGVFLLVCVLFRLTCELQILRFE
RLRKMLEDCDSDCSSIFKEHGRIREQLWLTSHRYRFFIIACMVTISVSQLGALLLALASDSQKTFFNSGDLVVCSAVQLS
GFLLCLVGAARITHRAQGIVSVATRWHMIVTCASSGSPQCHTPEVDDTPVSTHDTDSESSDIFVTISPQEPYLFQTRQAL
VTYLQHNHGGVTLYGFALDRGLLHTLFAFEFSLVLWILSKVIVLS
>XP_010105165.1 uncharacterized protein LOC21390318 [Morus notabilis]
MEVQVPFIQAENSSSPNPEEEEEPKETQLNKSLHLLETFLRVLGFCQYSFLSFTLSWVSFLLLGVFLPLLIIEISYCSSD
CEKYQIKVFELEILVSQSLGAAISLLCVSHNLRKYGVRRFLFVDKCHGHMTQFREEYTKKIRGFFRLLLVWVLPCFLLKA
AREVLRIRYVDKDSWWQSAAIIFGLLFSWTFSSIIFLSGSCLFNLVCNLQIIHFENYGKLLERDLDVSAYIEEHVRLTHH
LSKISHRFRIFLLLEFLIVTASQFVALLQTTGNRGIINFINGGDFAVTSIVELVGIIICLHAAAKISHRAQALASVTSRW
HALVTCNSSNLSQSNNGGNMEASFTSGSGSMPINYSESDLEAVDFVPVPANTQLASYMSMYHKRQAFVTYTLSHRGGATI
FGWTVDRALISTIFFVELSLVLFVLGKTITFSFTSSTK
>XP_018483116.1 PREDICTED: uncharacterized protein LOC108854106 [Raphanus sativus]
MENGSSVQGSREHLLHVESRPSAINNKPPEFQASRFTFMSIVLWFDQSNRGTALISWSVFFLLVIGAPLISHFVLVCSDC
DFHHRRPYDAVVQLSLSLFAGISFASLSYWSRKFGMRKFLFLDKLWDVSDKVRIEYEAEIQRSTRRLMIFVLPSLTLEAI
YRIWWYISGYNQIPYFINPVLSNVLACTLQLSSWLYRNAIFITVCILYQITCHLQTLRLNDFARCFSSEIADVGVALAEH
QKIRRNLRIVSHRFRRFILSSLVLVTGTQFMALLTTTRASVAVNIYEVGELALCSLCLVTGVFICLRSATKITHKAQSVT
SLAAKWNVCATVDSFDHLDCETPTGSMVESQIRPLHLDTTSDDEEGEGDDDLANTKIHPSYANTISYQKRQALVTYLENN
KAGITVYGFLVDRSWLHTIFGVELALLLWLLNKTIGILA
>XP_006283722.1 uncharacterized protein LOC17879245 isoform X2 [Capsella rubella]
MANTSSERGSREHLLRDTTRPSAINNKQSQPEFPSSRFTFMSLVLWFDQSNCGTALLSWSVFFLLVVIVPMISHFLLVCS
DCDFHHRRPYDAVVQLSLSIFAGISFFSLSIWSRKFGMRKFLFLDKLWDVSDKVRIEHEAEIQRSLKRLMIFVFPSLTLE
AIYRIWWYISGFNQIPYIINPVLSHVVACTLQLSSWLYRNAIFIVVCILYQITCHLQTLRLEDFARCFASEITDVSSALG
EHQKIRRNLRIVSHRFRRFILLSLVLVTATQFMALLTTTRASVAVNIYEVGELALCSLSLVTGVFICLRSATKITHKAQS
VTSLAAKWNVCATVDSFDHLDGETPTASMVESQISPCGINAVDTSDDEEGEGDDDLDNTKIHPIYANTISYQKRQALVTY
LENNKAGITVYGFLVDRSWLHTIFGIELALLLWLLNKTIGILA
>XP_023920888.1 uncharacterized protein LOC112032349 [Quercus suber]
MNSTTTSPDTHIDINFTSGCHADEPNQSNTTVPFLIQPSNAASKPLIFNQLRRFRICLMWCALDHSSCYGKFISYFIFIF
FTILVPLITCFSARVPPSAEIDDPISFNLLVQFPESGLAIIAFFTLSRFFSRYGLLQLLFLEGLKDDSSYVQRGYTRELD
KAFRFLAFILLPSFFVELAHKIVFFTTVKISLPYVSSGVALNAIVFVFVMASWVYRTGVFLLVCVLFRLTCELQILRFER
LRKMLEGCDSDCSAIFKEHSRIREQLWLTSHRYRFFIIACMVTITVSQLGALLLALESDSQKTFFNSGDLVVCSAVQLSG
FLLCLVGAAKITHRAQGIVSVATRWHMIVTCASSGSPQCHTPEVDDTPVSTHDTDSESSDIFITISPQEPYLFQTRQALV
TYLQHNHGGVTLYGFALDRGLLHTLFAFEFSLVLWILSKVIVLS
>XP_020873490.1 uncharacterized protein LOC9303851 [Arabidopsis lyrata subsp. lyrata]
MATNASSEHLLPETTRPSAIINKQPEFPASRFTFMSLVLWFDQSNRGTALLSWSVFFLLVVIVPIISHFLLVCSDCDFHH
RRPYDAVVQLSLSIFGGISFVSLSIWSRKFGMRRFLFLDKLWDASDKVRIEYEAEIQRSLKRLMIFVLPSLTLEAIYRIW
WYISGSHEIPYIINPVLSHVVACTLQLSSWLYRTSLFIIVCILYKITCHLQTLRLDDFARCFASEITDVRSALGEHQKIR
RNLRIVSHRFRRFILLSLILVTATQFMALLTTTRASVAVNIYEVGELALCSLSLVTGVFICLRSATKITHKAQSVTSLAA
KWNVCATVDSFDHLDGETPTGSMIESQVSPCGNAMDTSDDEEGEGDDDLDNTKIHPIYANTISYQKRQALVTYLENNKAG
ITVYGFLVDRSWLHTIFGIELALLLWLLNKTIVNIP
>XP_012461155.1 PREDICTED: uncharacterized protein LOC105781121 isoform X2 [Gossypium raimondii]
MEPLVERTRLARTISHAQDELQSFRTYLRWMCVDQSNIWMGCLSWFMFIVFGLLVPLVSHFMLACSTCDATHTRPYDWVV
QLSLSSVSALSFVCLTRFVKKHGLRRFLFLDKLCDESETVRKQYTVQLNRSLKIVSFFVLPCFIAETAYKVWWYASGASQ
IPFLGIVWLSDTVACVMELCSWLYRTTVFFLVCVLFRLICNLQVLRLHDFAKVFNVDSDVGSVLREHLRIRRQLRIISHR
YRAFIVWCLILVTFSQFTSLLITTKSNSRLNIYKAGELALCSITLLTGLCILLRSATKITHKAQSVTSLASKWHVCATLD
SFDEGETPRTPAIHDQQVLPHVGANGESEGDDPGEEDDELDNCKLIPAHAYSTISYHKRQALGVDLH
>XP_022951427.1 uncharacterized protein LOC111454247 [Cucurbita moschata]
MDSGDANLPLLLQHSYCRSKSLTSDELRNFRISLKWYALDHSSAAGKFVSYFAFVILTVVVPIVTIVSVRDPADDPISLN
KLVQVPESGLAAIGFFSLCRFFRRYGLRQLLFLDGLQEDSLYVQRGYARELDKAFRYLAYILFPSFFVELAHKIIFFSTV
KISFPGGFPINSILFMFVLASWVYRTGVFLLVCVLFRLTCELQILRLQGVNKLFETSNGSGSDAIVIFNEHLRIRKQLWV
TSHRYRFFIIVCLFIITVSQFVALLLALTSKTDKNFFNSGDIVVCSTVQLCGFFLCVVGAARITHRAQAIASVATRWHML
VTSAAAGFNHTKPPAPSPPTVDNDGDDTDSDSSSEVLISLSTQEPSSFQTRQALVSYLQHNNGGITLFGFALDRGLLHTL
FAFEFSLVMWIMSKVVVLS
>XP_017421469.1 PREDICTED: uncharacterized protein LOC108331325 [Vigna angularis]
MKPSTESNNTIIIDIGSSIRSPSFVEKDQQLNIPLLLRQPSYATHELQNLRTTLQCCALDHSSFLTKLVSYVVFVFLTIT
VPLFTSLFVHIPASQLDPFSFNKLLQLPQSALAIFAFFTLSRFFPSYGLRQLLFLDVLQDDSINVRRGYTRHIQKAFRYL
ACMVLPSFIVELVHKIIFFSRVEISVPCGTLLNWVVFVLVLLSWVYRTGLFLLACVIFRLTCELQILRFEGLHKLFEGRE
SDANTIFREHVRIRRQLWITSHRYRFFIISCLVTITVSQLTSLLLVLESKSDTTFFNSGDLVICSAVQLCGFVLCLTGAA
RITHRAQGIVSIAAKWHMVMTNASAESDQCKGETSEVSPSPSATDSESSEIHISVTPQPCSFHTRQALVTYLHHNCGGIT
LFGFVLDRGLLHTLFGFELSMVLWILSMVVV
>XP_018483114.1 PREDICTED: uncharacterized protein LOC108854105 isoform X1 [Raphanus sativus]
MENGSSVQGSREHLLHVESRPSAINNKPPEFQASRFTFMSIVLWFDQSNRGTALISWSVFFLLVIGAPLISHFVLVCSDC
DFHHRRPYDAVVQLSLSLFAGISFASLSYWSRKFGMRKFLFLDKLWDVSDKVRIEYEAEIQRSTRRLMIFVLPSLTLEAI
YRIWWYISGYNQIPYFINPVLSNVLACTLQLSSWLYRNAIFITVCILYQITCHLQTLRLNDFARCFSSEIADVGVALAEH
QKIRRNLRIVSHRFRRFILSSLVLVTGTQFMALLTTTRASVAVNIYEVGELALCSLCLVTGVFICLRSATKITHKAQSVT
SLAAKWNVCATVDSFDHLDCETPTGSMVESQIRPLHLDSTSDDEEGEGDDDLANTKIHPSYANTISYQKRQALVTYLENN
KAGITVYGFLVDRSWLHTIFGVELALLLWLLNKTIVNLP
>XP_040964968.1 uncharacterized protein LOC121225100 [Gossypium hirsutum]
MGDTMEPLVDDGTKKFTRSISHAKDELQSFRTYLKWMCVDQSNIWTTCLSWFLFIFLGLVVPSVSHFWLACSTCDAKHAR
PYDSVVQLSLSSVSALSFVCLTRFVKTYGLKRFLFFDKLYVESEAVRKGYTGQLNRSLKIVAVFVLPCFIAETAYKVWWY
ASGASQIPFLGIVWLSDTVACITELCSWLYRTSVFFLVCVLFHLICNLQVLRLRDFAQVFQLILMLVIFEPGSRIISHRY
RAFIICCLILITGSQFTSLLITTKATSALNFFKAGELALCSITLLTGLCILLRSATKITHKAQAITCLAAKWHACATLDS
LNANEDDMPRSPSVIQSRQPFPHVGTDGESDDGDDVGDEDDIDNNKIIPSYAYSTLSFQKRQALVTYFENNRAGITIYGF
VLDRSTLHTIFGLELSLVLWLLGKTIVSL
>XP_022132051.1 uncharacterized protein LOC111005015 [Momordica charantia]
MTSADHSNVTVSLLHPPYCRSKSLTSDELRNFRISLKWCALDHSSTAGKFVSYFAFVLFAVVVPAVAIVAVHVPIDDPIS
FNKLVQVPESGLAAIGFFTLSRFFRRYGLRQLLFLDGLQEDSVYVQRGYARELDKSFRYLAYILFPSFFVELAHKISFFT
TVKISFPGGFPMNSIMFVLVLGAWVYRTGVFLLVCILFRLTCELQILRLQGVQKLFEGSSGSGSEAAVIFDEHVRIKKQL
WVTSHRYRFFIIGCLLVITVSQFVALLLVLASKTQKNFFNSGDVVVCSAVQLCGFFLCLFGAARITHRAQGIVSIASRWH
MLVTSLASAAGSDQTKPPTPHPDGSGGDGDDTDSDSSGVLISVSAHQPSSFQTRQALVSYLRHNNGGITVYGFALDRGLL
HTLFAFEFSLVMWILSKVVVLS
>XP_023537461.1 uncharacterized protein LOC111798502 [Cucurbita pepo subsp. pepo]
MDSGDANLPLLLQHSYCRSKSLTSDELRNFRISLKWYALDHSSAAGKFVSYFAFVILTVVVPIVTIVSVRDPADDPISLN
KLVQVPESGLAAIGFFSLCRFFRRYGLRQLLFLDGLQEDSLYVQRGYARELDKAFRYLAYILFPSFFVELAHKIIFFSTV
KISFPGGFPINSILFMFVLASWVYRTGVFLLVCVLFRLTCELQILRLQGVNKLFETSNGSGSDAIVIFNEHLRIRKQLWV
TSHRYRFFIIVCLFIITVSQFVALLLVLTSKTDKNFFNSGDIVVCSTVELCGFFLCVVGAARITHRAQAIASVATRWHML
VTSAAAGFNHTKPPAPSPPTVDNDGDDTDSDSSSEVLISLSTQEPSSFQTRQALVSYLQHNNGGITLFGFALDRGLLHTL
FAFEFSLVMWIMSKVVVLP
>XP_030483664.1 uncharacterized protein LOC115700236 isoform X1 [Cannabis sativa]
MMISNISMDFPAGSPETRIDVGFDSVSGAEAPLLPPPTTQSCVRSSVPSSSSSSSSKVPDEFRNFRLCLKWCALDHSTFA
GKFISYIFFVLFTFIVPALTAVSVRQRQSTEEGSEDDSMVISFNTLVQIPESGLTIIAFLTLSRFFNRYGLRQLLFLDCL
GEDSIDIRRRYVGELDRAFRCLAGILLPSFLVELAHKIVLFSSVEISAPFGSSSGGGVGPLNSVAFVAVLASWVYRSGAF
LVVCVMFRLTCELQILRFEGFQNLLEGCESNSGLIFREHVRIRKQLWVTSHRYRFFIIGCLVTITVSQLGALLLVLASKT
HKTFLNSGDLVVCSAMEISGFFLCLVGAARITHRAQRIVSIATRWHVLVTCASAAGGPDPSKAHFLEANCKDDQQRCGES
DSDSSDDTTFVTVSSHDSSSFQTRQALVAYLQHNNGGITLFGFALDRGMLHTLFAFEFSLVLWILSKVVVLSQ
>XP_039844159.1 uncharacterized protein LOC120703987 [Panicum virgatum]
MGRRPSASAAAAAAEPLLPRALKRGVPIERCASRADDELRWFRTCLRWACMDHSGPAQAALSWLLFLSLGVLAPAAAHFL
LVLRASRRPFSAVVQLSLSAAAAAGFLCLSASFRRVGLRRLLYLDRLRTKSDRVRASYTARLAFSFRLLAALVAPCFAAE
AAYKAWWYATSAAGAPFFGGDVLGDVLACSVEMASWMYRSAVYLLTCVLFRLICHLQGLRLEDFAGTLLEEVEEGRAGID
RVLREHLDIRKQLKVISHRFRRFIVAALLIATASQFASVLLTTRRDSVDDLLNTSELALCSVVLMSGLIIILSSAAKITH
QAQALTGHTTKWHACCTIAPAPDEEGEPGSNHNSMIEQEPSSDSDTESSEETGDEDLLENTKIHLPQAHVISFQKRQALV
TYLENNRAGITVFGFTLDRSYLHTIFMLEWTLFLWLLGKTIGIS
>NP_001329910.1 transmembrane protein, putative (DUF3537) [Arabidopsis thaliana]
MATNGSSEHLLPETTRPSAIINKQQPEFPASRFTFMSLVLWFDQSNFGTALLSWSVFFLLVVIVPLISHFLLVCSDCDFH
HRRPYDVIVQLSLSIFAGISFVSLSIWSRKFGMRRFLFLDKLWDVSDKVRIEYEAEIQRSLKRLMIFVLPSLTLEATYRI
WWYISGFNQIPYIINPILSHVVACTLQLSSWLYRNSLFIIVCILYKITCHLQTLRLDDFARCFASEITDVRSALGEHQKI
RRNLRIVSHRFRRFILLSLILVTATQFMALLTTTRASVAVNIYEVGELALCSLSLVTGVFICLRSATKITHKAQSVTSLA
AKWNVCATVDSFDHLDGETPTGSIIESQVSLRGNAIETSDDEEGEGDDDLDNTKIHPIYANTISYQKRQALVTYLENNKA
GITVYGFLVDRSWLNTIFGIELALLLWLLNKTIGILA
>XP_006850979.3 uncharacterized protein LOC18440778 [Amborella trichopoda]
MNPFKKPLSLHPNIHHFMAHHLSNFSGGAIVNFLPPNAKFRPPEEMLHENSGENHVGIRPDTGNLAGVPLLLRSCYARSQ
SFHDDELYNFRMSLRWWALDQSSKPTKLISWLTFCVFTLVVPITSLVLVRAPSRAIAIEKWVQLPESGLAAIAFFSLSRS
VRKHGLRKILFLDQLAEDTHEIRRNYSSELERAFKGLAFMLLPSFSVELAHKVVFFSCTDVGILKGGFAAKWVVFGFVLA
SWIYRTGVYLLVCVLFSLTCELQILRLQGLRKKLEDGGSESEVGVIFREHVRIRRQLSVMSHRCRGFILGSLGTITVSQL
GALIMVFSSKFQKDFFNSGDLLVCSAVQLCGVFLCLLGAAKITHRAQGIVSIATRWHASMTLEPKTKRSYSNSGEPSAPP
INGENFLATNNSSDPESPDALFISPSLHSSFEVRQAFVSYLQHNSGGITLFGFTLDRGLLHTIFAFEFSLVLWILSKVVV
IS
>XP_013593270.1 PREDICTED: uncharacterized protein LOC106301424 [Brassica oleracea var. oleracea]
MENGSSVQGSRELLLPVESRQSAIAINNKPPEFPASRFTFLSIVLWFDQSSRGTALISWSVFFLLVVGAPLISHFVLVCS
DCDFHHRRPYDAVVQLSLSLFAGISFVSLSYWSRKFGMRKFLFLDKLWDVSDKVRIEYEAEIQRSTKRLMIFVLPSLTLE
AIYRIWWYISGSNQIPYFINPVLSNVLACTLQLSSWLYRNAIFITVCILYQITCHLQTLRLNDFARCFSSEIADVGVALA
EHQKIRRNLRIVSHRFRRFILSSLVLVTGTQFMALLTTTRASVAVNIYEVGELALCSLCLVTGVFICLRSATKITHKAQS
VTSLAAKWNVCATVDSFGHLDCETPTGSMVESQNTPLHLDTTSDDEEGEGDDDLANTKIHPSYANTISYQKRQALVTYLE
NNKAGITVYGFLVDRSWLHTIFGVELALLLWLLNKTVVNLP
>XP_008669337.1 uncharacterized protein LOC103646384 [Zea mays]
MADTPSPSPTAAAGAEPGSASTPLLRRRGSYTRTVSHARDELSSFRSGLRWMCVDHSDASSPAVSWLVFAALGVAVPAAA
HAAAAPRRAYDTQVQVSLTLSAALAYTTLYSLVRRHGLRRLLYLDRLRHDSQDVRAGYIVQLAGSFRLLACFVLPCFLAD
AAYKAFWYCANRPFPLWWSAAACALEMASWMYRTAMFCMACVLFRTICYLQILRMTGFARDFGQCADVAAVLRQHRRIRV
QLQRISHRYRSFILYSLILVTASQFTALLAATRPHARVNFATAGELALCSMSLVTGLLVCLHSAAKITHKTQSITSVAAA
WHADATINSLDRDQENPRTPSKACLQQQTPTSPFPMAGASSGEESDDDEWRSEDGVDTSRFTPFHATNVSFQKRQALVTY
LENNRAGITVFGFVVDRTWLHALFMIEFSLVMWLLGKTIGIS
>XP_023002362.1 uncharacterized protein LOC111496225 [Cucurbita maxima]
MDSGDANLPLLLQHSYCRSKSLTSDELRNFRISLKWCALDHSSAAGKFVSYFAFVILTVVVPIVTIVSVRDPADDPISLN
KLVQVPESGLAAIGFFSLCRFFRRYGLRQLLFLDGLQEDSLYVQRGYARELDKAFRYLAYVLFPSFFFELAHKIIFFSTV
KISFPGGFPINSILFMFVLTSWVYRTGVFLLVCVLFRLTCELQILRLQGVNKLFETSNGSGSDAIVIFNEHLRIRKQLWV
TSHRYRFFIIVCLFIITVSQFVALLLVLTSKTEKNFFNSGDIVVCSTVQLCGFFLCVVGAARITHRAQAIASVATRWHML
VTSAAAGFNHTKPPAPSPPTVDNDGDDTDSDSSSEVLISLSTQEPSSFQTRQALVSYLQHNNGGITLFGFALDRGLLHTL
FAFEFSLVMWIMSKVVVLS
>NP_567659.1 transmembrane protein, putative (DUF3537) [Arabidopsis thaliana]
MATNGSSEHLLPETTRPSAIINKQQPEFPASRFTFMSLVLWFDQSNFGTALLSWSVFFLLVVIVPLISHFLLVCSDCDFH
HRRPYDVIVQLSLSIFAGISFVSLSIWSRKFGMRRFLFLDKLWDVSDKVRIEYEAEIQRSLKRLMIFVLPSLTLEATYRI
WWYISGFNQIPYIINPILSHVVACTLQLSSWLYRNSLFIIVCILYKITCHLQTLRLDDFARCFASEITDVRSALGEHQKI
RRNLRIVSHRFRRFILLSLILVTATQFMALLTTTRASVAVNIYEVGELALCSLSLVTGVFICLRSATKITHKAQSVTSLA
AKWNVCATVDSFDHLDGETPTGSIIESQVSLRGNAIETSDDEEGEGDDDLDNTKIHPIYANTISYQKRQALVTYLENNKA
GITVYGFLVDRSWLNTIFGIELALLLWLLNKTIVNIP
>XP_020212284.1 uncharacterized protein LOC109796862 [Cajanus cajan]
MVFSFHLKFRNRHTMPFFGSLDFIKKKVMAIQTEQPLPTHTNTPFLTSNSNQNQHHQPHENNNNEESETALDDVLARLEA
LLTLLCFKQSSLWSFTASWTAFAAVGVAAPMVALQVYDTDKNQIKGFEIGIVAFQTCLAAVSLICLSHNLRKYGLTRFLF
VDRHAAQMPCFHHDYVKQISGSFRLIILWVLSCFLLKTAREITRLSLVEEGSLWLSVAVLMALIVSWTYVSAISLSACVL
FHLVCSLQLIHFDDYGKLLQRENDELIFMEEHIRLRYHLSKISHRFRIYLLLQFLVVTASQFVTLLQVTGYGGVLTFING
GDFAVSTLVQVAGIIICLHAATKISHRAQGIVSLASRWHALVTCTSEASKLRYCSSTGSLEASNHLNSISLNYSESDLES
LDHLGTPSNALLASCMTSHHKRQAYVMYLQTNAGGITIFGWTVDRSLVNTIFFFELTLVTFVLSKTIL
>XP_031373141.1 uncharacterized protein LOC116188122 [Punica granatum]
MHPATSANSIDPLDIDLESSVQSACLIPIEHGNRPTTHASSIMIPFLSKLENSDDLRSFRVSLKWCTLDHSTWLGKSISF
CTFIFLTIVAPLVTSLLVQYQDSSLSNDPISFNKLVQFPESALALIGFFTLTQFFRRYTLGQLLFLDGLEGDSSYVQRGY
RHELGRAFRYLACILLPSFIVELAHKIVFFSKVTVLVPYINSEIAAKIVVGVLVLWSWVYRTGVLLLVCILFRLTCELQI
LRFEGFNKLLEGCGSDASVIFNEHIRIRTQLSATSHRYRCFIIGCLLTLTVSQFGALLLVLESEETKTFFNSGDLIVCSA
VELSGFCLCLLGAAKITHRAQGIASIATRWHMTVSCAFSTPDHGKELNGTHGDNNSDSDHLIPVPSSQEPSSFQIREALV
AYLQHNSGGITVYGFALDRGALHTLFAFEFSLVLWILSKVTVLPSS
>XP_037489164.1 uncharacterized protein LOC119367882 [Triticum dicoccoides]
MAGDAPPSPTAGEEPSPASAPLLLRRRGSYQRCMSHARDELRSFRTCLRWMCVDHSDGSSAAASWLVFAVLGVAVPVAAR
VAMPRRAYDTQVQLSLTLSAALSYLTLTSLIRRRGLRRLLYLDRLRHDSQDVRAGYTMQLAGSFHLLACFVLPCFLADAA
YKVFWYCVHRPFPAWWSAVACAMEMASWMYRTAMFFMACVLFRIICYLQILRMTGFARDFGQCADVVAVLGQHRRIRDQL
RRISHRYRKFIMYCLLLVTASQFTALLGATRSHAQVNIATAGELALCSLSLVAGLLICLHSAAKITHKTQAITSIAAAWH
ADATINTVERDQENPRTPSRSCLQLQQQQVPPSPDSDQSDDDEMSPSEDSLDTSSKFTSFHATHISYQKRQALVTYLENN
RAGITVFGFVVDRTWLHALFMLEFSLVMWLLGKTIGIS
>XP_039821614.1 uncharacterized protein LOC120683592 [Panicum virgatum]
MADTPSPSPTADAEAGSVSTPLLRRRGSYTRSMSHARDELRSFRSCLRWMCVDHSEACSPAASWLVFAALAVAVPGAARA
ALPRRAYDTQVQASLTLSAALAYATIYSLVRRRGLRRLLYLDRLRHDSQDVRAGYIVQLAGSFRLLACFVLPCFLADAAY
KVFWYCANRPFPLWWSAAACALEMASWMYRTAMFFMACVLFQTICYLQILRMTGFARDFGQCADVAAVLRQHRRIRVQLR
RISHRYRRFILYCLILVTVSQFTALLAATRPRAQVNLATAGELALCSMSLVTGLLICLHSAAKITHKTQAITSVAAAWHA
DATINSLDRDQENPRTPSKAAYLQQHTPTSPFPVASASSGEESDDDESRSEDSVDTSRFASFHVTNISFQKRQALVTYLE
NNRAGITVFGFVVDRTWLHALFMIEFSLVMWLLGKTIGIS
>XP_034578375.1 uncharacterized protein LOC117842125 [Setaria viridis]
MADLSSASPLLRPQQPPGGKPSPAAARFARCSSHARDELRSFRACLAWLCIDHSSSPRLAAAGSWAVFLLLAVAAPAAAL
LLSGPDGGRPYDGQVQVSLTLAATLAYVSLRALLRRSGGLRRLLYLDSLRRDSEDVQVGYAAQLARSFRVLACFVLPCAL
AEAAYKAYWYYCAATPTTAAGPPLRSPWWAAAACALEVASWVYRVALFFMVCVLFRVICYLQILRMVGFAREFGRFADVG
TVLQHHRRIREQLRKISHRYRKFIVCSLVLVSATQFAALLAATRPHSVVNLATAGELALSSISLVAGLLVCLHSAAKITH
KTQAMTSVAAAWHADATVQAFDNDLENPDRDPDLPPTAGYLAPANAYRVAAGEESGSDDDDDDCGSETSSLDDPKYVPFQ
ANNICFQKRQALVTYLENNRAGITVYGFVVDRAWLHALFMIEFSLVMWLLGKTVGIS
>XP_048618563.1 uncharacterized protein LOC125589914 [Brassica napus]
MENGSSVQGSRELLLPVESRQSAITINNKPPEFPASRFTFLSIVLWFDQSSRGTALISWSVFFLLVVGAPLISHFLLVCS
DCDFHHRRPYDAVVQLSLSLFAGISFVSLSYWSRKFGMRKFLFLDKLWDVSDKVRIEYEAEIQRSTRRLMIFVLPSLTLE
AIYRIWWYISGSNQIPYFINPVLSNALACTLQLSSWLYRNAIFITVCILYQITCHLQTLRLNDFARCFSSEIADVGVALA
EHQKIRRNLRIVSHRFRRFILSSLILVTGTQFMALLTTTRASVAVNIYEVGELALCSLCLVTGVFICLRSATKITHKAQS
VTSLAAKWNVCATVDSFDHLDCETPTGSMVESHSTPLHLDTTSDDEEGEGDDDLANTKIHPSYANTISYQKRQALVTYLE
NNKAGITVYGFLVDRSWLHTIFGVELALLLWLLNKTIVNLP
>XP_029127068.1 uncharacterized protein LOC109796289 isoform X1 [Cajanus cajan]
MNPFTEADNATIINIDSSDRNPSFIENHANDEKHQLNLPLLLQQSYATYQLRKLSITLKWCALDHSSNVRKLISYVVFTF
LTIVVPLFTSLFLHVPASASQLDPFNFNKLLQIPESSLAIIAFFTLSRFFPSRYGLRQLLFLDALQDDSMYVRRGYTREL
QKAFRYLACMMLPSFCVELVHKIIFFLNVEISVPSCGTPLKWFVFVSVLVSWVYRTGLFLLACVLFRLTCELQILRFEGL
HKLFEGCESDASIIFGEHVRIRRQLWITSHRYRFFIISCLLTITVSQLGSLLLVLEAKSDTTFFNSADLVICSAVQLCGF
FLCLMGAARITHRAQGIVSIGTKWHMVVTNASAESEQWKAQMPEGPPSPTAIDSDSSDINVAVTPQRPSSFQTRHALVTY
LQHNYGGITLFGFVLDRGLLHTLFAFEFSMVLWILSMVAV
>XP_021729304.1 uncharacterized protein LOC110696320 isoform X1 [Chenopodium quinoa]
MINPMMKNIFYGQLSSSFNSVVVSLQNHRSNDQSTTNEFEGVTIEEQPHIPLLLQKSNERSDSSMHDELRHFRRCLKWCA
LDLSSSLGKNISYLTFVILAIIIPILTTISIKIPSSSSPDKPLSFNKLVQLPESGLAFIGFLTLYRFFKEYGLKQLLFLD
GLNDDSLDVQLGYKYQVDKAFKSLAFILLPSFIVEFVHKILFFSAVVVSFPVIDVLPINTIMFISSFMSWVYRTGVFLLV
CVLFRLICELQILRLEGLRHMFEGSGSEPCAIYLEHRRIRDQFYVTSHRFWFFIVGCMVTITVSQLGALLLVLASKSDKN
FLNSGDLVVCSAKQLSGFFLCLMGAARITHRAQGIVSVATRWHMLMTSCFDSTNHNKGKNSSSRSSDDFDQSSLDEAVVK
DSNDQHAFQTRQALVTYLQHNNGGITLFGFALDRGMLHTLFAFEMSLVLWILSKAIVLS
>XP_013588791.1 PREDICTED: uncharacterized protein LOC106297052 isoform X1 [Brassica oleracea var. oleracea]
MSILNEIVSVAVGFYKRIQALMSTSDQSPPVATETPLLDQEQPPPDEEDDDLGQTLQRLEMFLTLLGFNQSSTRSLVLSW
IVFLTIGLVLPVTVLELGHCKGCETYQNKSFELNIVVSQACLAGVSLLCVSHNLRKYGIREFLFVDQLSGRMGRLKDQYM
QQISCAFLGGGFGRNTVFECLKPQHNSVKLLGLWSLICFGLKAVREIIRMLYVPHDQPWLSVFILVSMILSWTYLSTIFL
AASSMFHLVCNLQVIHFEDYAKLLDEESEISFFIGEHTNLRRYLSKISHRFRIFLVLQFLVVTASQFTTLFQTTAYSGRI
TYINGGDFAVSAVVQVVGIILCLHAATKISHRAQAIASVASKWHAIMSCSSTDSTQIRASPSGVHLEATTNPPISFRISP
SESDVESMDHYMRMPANNSHFSSYMSMSSYHRRQAFVLYLQMNPGGITIFGWTVDRHLINTIFFIELSLVTFVLGRTVVF
TSE
>XP_042374711.1 uncharacterized protein LOC121968363 [Zingiber officinale]
MDSAAMSSMRDDEDDDESLRLPLLLNPAYARTKSTISDELRNFRLCLKWCLLDHSTSTGAATSYVTFAFLAVLLPPAVSL
SLSGPSVSLHQLVQLPSSALAAIAFFSLAASFRRQTGLRQFLLLDGALRDDPACVRRRYARLLDRAFRRLLFILLPCFAV
EVAHKIQFFSAASVRTALWSSPAALVATLASWVYRTGVFLLVCVLFRLTCELQTLRFEGLYEMFEEEGSGASPERCEALL
KEHARIRRQLLVTSHRYRIFILGCLVTITVSQLGALLLVLASKSEKNFFNSGDVVVCSAVQLSGMFMCLMGAAKITHRAQ
RVVSVASRWHAVLSASSATTSPAKQSPSATDYASDSSNPKNDDSPEPSTNHPIASQGGHQKSTFQARQALVMYLQHNGGG
ITLFGFALDRGMLHTLFAFETTLVLWILSKVVVLS
>XP_006656279.1 uncharacterized protein LOC102707685 [Oryza brachyantha]
MGRRSSGSAGAEPLLPAALKGGAGAGAGRRAAMMQRCVSREDDELQWFRSCLRWVCMDHSGPGGAALSWLLFLLLAVAVP
AAAHLLLTFRASRRPFSAVVQVSLSAASAAGFLCLSSCFRRIGLRRLLYLDKLRGKSDRVRLNYTARLSFSFRLLASLVA
PCFAAEAAYKVWWYATSGDRVPFFGNDVLSNVLACSVEMASWMYRSAIYLLTCVLFRLICHLQGLRLEDFAGTLLVEVEE
GRAGVERVLREHLDIRKQLKVISHRFRKFIVASLLIATASQFASLLLTTRHDSVDDFLNTSELALCSVVLMSGLIIILSS
AAKITHQAQALTGQTTKWHACCTIEPVEEEAELGSNQSSMVEADPVSDSECEETGDEDLLENTKILLPQATVISFQKRQA
LVTYLENNRAGITVFGFTLDRSYLHTIFMLEWTLFLWLLGKTIGFS
>XP_007163735.1 hypothetical protein PHAVU_001G259900g [Phaseolus vulgaris]
MVFLFPHKTENLHMMPFFGSLDFVKKVMAMQRAEHLPIHTNTPFLTSNSNQSHQHQPQESNFNDEETPLDDILARLEALL
TILGFNQSSLLSFTVSWTAFVAVGVAVPLVALQVYDTDKNQIKGFEIGIVAFQSCLAAVSLICLSRNLRKYGLTRFLFVD
RHVAQMPCFHHDYVKQISGSLRLIILWVLSCFLLKTAREITRLSLVEEGSLWLSFAVLMALIVSWTCVTAISFSACVLFH
LVCSLQLIHFDDYGKLLQRENDVLVFMEEHIRLRYHLSKISHRFRIFLLLQFLVVTASQFVTLLQVTGYGGALTFISGGD
FAVSTLVQVVGIIICLHAATKISHRAQGIVSLASRWHAFVTCTSDASELRYCAGTGSLEAAKHLNSMFLDYSESNLESSN
TQVASYMSSHHKRQAFVMYLQTNGGGISIFGWTVDRSLVNTIFFFELTLVTFVLSRTILS
>XP_044457673.1 uncharacterized protein LOC123189343 [Triticum aestivum]
MAGDAPPSPTAGEEPSPASAPLLLRRRGSYQRCMSHARDELRSFRSCLRWMCVDHSDGSSAAASWLVFFVLAVAVPVAAR
VAMPRRAYDTQVQLSLTLSAALAYLTLTSLIRRRGLRRLLYLDRLRHDSQDVRAGYTVQLAGSFHLLACFVLPCFLADAA
YKVFWYCAHRPFPAWWSAAACAMEMASWMYRTAMFFMACVLFRIICYLQILRMTGFARDFGQCADVAAVLGQHRRIRDQL
RRISHRYRKFIMYCLLLVTASQFTALLGATRPHAQVNIATAGELALCSVSLVAGLLICLHSAAKITHKTQAITSIAAAWH
ADATIDTVERDQENPRTPSRSCLQQQQVPPSPDSDQSDDDEMSPSEDSLDTSSKFTSFHATHISYQKRQALVTYLENNRA
GITVFGFVVDRTWLHALFMLEFSLVMWLLGKTIGIS
>XP_011073016.1 uncharacterized protein LOC105158085 [Sesamum indicum]
MASHQLPLAGDSDPELEQSLSTLESFLGLLGYCQHTFIRATLSWLAFFLLAVALPLFALEFSRCPGCEKFEIETFELEIL
VARAVVAAVSLLCLSRNLRKYGIRKALFVDRCHGHMTQFRKQYIQKIRVFYCLLASWFGICFLLKAAREVTRLMYLHQGS
WWLSVILFFACLLSWSYTTLVFLSGCALFNLVGNLQIIHFENYGKVLERDLDVSVYIEEHMNLTYDLSKISHRFRIFLLL
EFLIVTVTQIMTLLQTTENQSIINFINGGDFAVLSIVQLVGIVLCLSAAAKISHRAQSLGSIASRWHALVTCNSNDASGS
GLIDNGGNAEFCPRPLSVNYSESDLESSDYMPLPTYAQVTSTTSSYHRRQAFVTYVQSNTGGFTIFGWVVDRMLINTIFF
IELSLVFFVLGKTITITVK
>XP_010434064.1 PREDICTED: uncharacterized protein LOC104718088 [Camelina sativa]
MANATSERGSRDHLLRETMTRPSAINNNNNNKSQPEFPASRFTFMSLVLWFDQSNCGTALLSWSVFFLLVVIVPMISHFL
LVCSDCDFHHRRPYDAVVQLSLSIFAGVSFVSLSIWSRKFGMRRFLFLDKVWDVSDKVRIEHEAEIQRSLKRLMIFVLPS
LTLEAIYRIWWYISGFNQIPYIINPVLSHVVAFTLQLSSWLYRNTIFIVVCILYQITCHLQTLRLEDFARCFASEIADVR
SALGEHQKIRRNLRIVSHRFRRFILLSLVLVTATQFMALLTTTRASIAVNIYEVGELALCSLSLVTGVFICLRSATKITH
KAQSVTSLAAKWNVCATVDSFDHLDGETPTGSMIESQISPCGINAMDTSDDEEGEGDDDLDNTKIHPIYANTISYQKRQA
LVTYLENNKAGITVYGFLVDRSWLHTIFGIELALLLWLLNKTIVNIP
>XP_047307258.1 uncharacterized protein LOC124910631 isoform X2 [Impatiens glandulifera]
MEHQELESPFLNNPDKSRLSRCISRDDDELHEFRSWLRLICVDQSTKTTTFLSWTVFIIFAIIVPCISHFFLLCSDCDGE
HNRSFDAVVQLSLTSITTLSFTCLTRFMSKFGLRRFLFIDKLCNESETVREKYTGELHRSFKILFMFLLPCFTVECAYKI
WWYASGVNEIPFLGNAIVSDIVACTVELCSWLYRTVVFFLVCILFRLICCLQILRLQDFAKVFQSDSSDVELVLKEHLRI
RRSGSEVNIYKAGEIALCSINLLTGLIIILRSATRITHKAQAITSLAAKWHVCSTIDSYENAESETPVAIINHNRPFSKG
SYEDDVDEFEEDDLDNTKMIPAYARSTICFQKRQALVTYFDNNRAGILLYGSVLDRGSLHTILGIELSLVLWLLGKTVAN
V
>XP_010663723.1 PREDICTED: uncharacterized protein LOC104882363 [Vitis vinifera]
MEVLQTTTEGSSSRTSLLDSSPQQPRHDEDDGDGDGDRTIDEALRQLETFLRVFGFCQYSLLSFALSSLSFLVFGVVTPL
LCIELSNCSNCEKYQIKRFELEILVSEVVVAAISLLCISHNLRKYGVRRFLFVDRYHGRLIQFREEYVQRVRGFFRLLVI
WILPCLLVKTIREIIRIIYAHQNSWWQSVAILFALIVSWSYSTIIYFSACALFNLVCNLQVIHYENYGKLLERDLDILVY
IEEHIVLTHHLSKISHRFRIFLLLEFLVVTASQFVALFQTTGNRGIINFVNGSDFVVSSIVQVVGIILCLHGATKISHRA
RGISSVGSRWHALVTCNSNEASQSGTLNSRGNMEASQALGSLPINYSESDLESIDVPLPVNTQLVSYMATYQKRQAFVSY
LQSNPGGFTVFGWIVDRGLIITILFVELSLVLFVLGKTITYTTT
>XP_010669538.2 uncharacterized protein LOC104886749 [Beta vulgaris subsp. vulgaris]
MKTNNSVVFSLRNQPSHDHSSHEFEGVSIDEQSHIPLLLQKPCARSKSSIYDELRHFRISLKWCALDHTTSLGKTISYLT
FFILAIIIPIITSISIKIPSSSHSKNPLSFNKLVQLPESSLAFIGFFTLCQFFKEYGLRKLLFLDGLNDDSLDVQLGYKC
ELDKAFKNLAYILLPSFIVEFAHKIFFFSTIVVSFPVVGVSIVPMNSIMFISGMISWVYRTGVFLLVCVLFQLTCELQIL
RLEAVRHMFEGFGSEPSAFFREHRRIRDQLYVTSHRFRFFIAGCLVTITVSQLGALLLVLASKSDKNFFNSGDIVVCSAV
QLSGFFLCLTGAARITHRAQQIVSVATRWHMHMTSCCDDGLDHRSKGETPAIDASSPAPDSAGDMADDKDQSSSPDVAVK
ILQQEPHAFQTRQALVTYLQHNNGGITVFGFALDRGLLQTLFAFELSLVLWILSKVIVLS
>XP_006283721.1 uncharacterized protein LOC17879245 isoform X1 [Capsella rubella]
MANTSSERGSREHLLRDTTRPSAINNKQSQPEFPSSRFTFMSLVLWFDQSNCGTALLSWSVFFLLVVIVPMISHFLLVCS
DCDFHHRRPYDAVVQLSLSIFAGISFFSLSIWSRKFGMRKFLFLDKLWDVSDKVRIEHEAEIQQRSLKRLMIFVFPSLTL
EAIYRIWWYISGFNQIPYIINPVLSHVVACTLQLSSWLYRNAIFIVVCILYQITCHLQTLRLEDFARCFASEITDVSSAL
GEHQKIRRNLRIVSHRFRRFILLSLVLVTATQFMALLTTTRASVAVNIYEVGELALCSLSLVTGVFICLRSATKITHKAQ
SVTSLAAKWNVCATVDSFDHLDGETPTASMVESQISPCGINAVDTSDDEEGEGDDDLDNTKIHPIYANTISYQKRQALVT
YLENNKAGITVYGFLVDRSWLHTIFGIELALLLWLLNKTIVNIP
>XP_037477968.1 uncharacterized protein LOC119355284 [Triticum dicoccoides]
MAGDAPPSPTAGEEPSPASAPLLLRRRGSYQRCMSHARDELRSFRSCLRWMCVDHSDGSSAAASWLVFFVLAVAVPVAAR
VAMPRRAYDTQVQLSLTLSAALAYLTLTSLIRRRGLRRLLYLDRLRHDSQDVRAGYTVQLAGSFHLLACFVLPCFLADAA
YKVFWYCAHRPFPAWWSAAACAMEMASWMYRTAMFFMACVLFRIICYLQILRMTGFARDFGQCADVAAVLGQHRRIRDQL
RRISHRYRKFIMYCLLLVTASQFTALLGATRPHAQVNIATAGELALCSLSLVAGLLICLHSAAKITHKTQAITSIAAAWH
ADATIDTVERDQENPRTPSRSCLQQQQVPPSPDSDQSDDDEMSPSEDSLDTSSKFTSFHATHISYQKRQALVTYLENNRA
GITVFGFVVDRTWLHALFMLEFSLVMWLLGKTIGIS
>XP_009137245.1 uncharacterized protein LOC103861292 [Brassica rapa]
MENGSSVQGSRELLLPAETRPCAITINNKPPEFPASRFTFLSIVLWFDQSSRGTALISWSVFFLLVVGAPLISHFLLVCS
DCDFHHRRPYDAVVQLSLSLFAGISFVSLSYWSRKFGMRKFLFLDKLWDVSDKVRIEYEAEIQRSTKRLMIFVLPSLTLE
AIYRIWWYISGSNQIPYFINPVLSNALACTLQLSSWLYRNAIFITVCILYQITCHLQTLRLNDFARCFSSEIADVGVALA
EHQKIRRNLRIVSHRFRRFILSSLVLVTGTQFMALLTTTRASVAVNIYEVGELALCSLCLVTGVFICLRSATKITHKAQS
VTSLAAKWNVCATVDSFGHLDCETPTGSMVESHSTPLHLDTTSDDEEGEGDDDLANTKIHPSYANTISYQKRQALVTYLE
NNKAGITVYGFLVDRSWLHTIFGVELALLLWLLNKTIVNLP
>XP_013733204.1 uncharacterized protein LOC106436803 isoform X1 [Brassica napus]
MSILNEIVSVAVGFYKRIQALMSTSDQSPPVATETPLLDQEQPPPDEDDDLGQTLQRLEMFLTLLGFNQSSTRSLVLSWI
VFLTIGLVLPVTVLELGHCKGCETYQNKSFELNIVVSQACLAGVSLLCVSHNLRKYGIREFLFVDQLSGRMGRLKDQYMQ
QISCAFLGGGFGRNTVFECLKPQHNSVKLLGLWSLICFGLKAVREIIRMLYVPHDQPWLSVFILVSMILSWTYLSTIFLA
ASSMFHLVCNLQVIHFEDYAKLLDEESEISFFIGEHTNLRRYLSKISHRFRIFLVLQFLVVTASQFTTLFQTTAYSGRIT
YINGGDFAVSAVVQVVGIILCLHAATKISHRAQAIASVASKWHAIMSCSSTDSTQIRASPSGVHLEATTNPPISFRISPS
ESDVESMDHYMRMPANNSHFSSYMSMSSYHRRQAFVLYLQMNPGGITIFGWTVDRHLINTIFFIELSLVTFVLGRTVVFT
SE
>XP_042471735.1 uncharacterized protein LOC122053889 [Zingiber officinale]
MDSAAAMSSMRDDEDDGESLRLPLLLNPAYTRTKSTISDELRNFRLCLKWCLLDHSTATCAATSYVTFAFLAVLLPAAVS
LSLSGPSVSLHQLVQLPSSALAAIAFFSLAASFRRQTGLRQFLLLDGALRDDPACVRRRYARLLDRAFRRLLFILLPCFA
VEVAHKIQFFSAASVRTALWSSPAALMATLASWVYRTGVFLLVCVLFRLTCELQTLRFEGLYEMFEEEGSGASPERCEAL
LKEHARIRRQLLVTSHRYRIFILGCLVTITVSQLGALLLVLASKSEKNFFNSGDVVVCSAVQLSGMFMCLMGAAKITHRA
QRVVSVASRWHAVLSASSATTSPAKQSPSATDYASDSSNPKNDDSPEPSTNHPIASQGGHHKSTFQARQALVMYLQHNGG
GITLFGFALDRGMLHTLFAFETTLVLWILSKVVVLS
>XP_014506085.1 uncharacterized protein LOC106765842 isoform X1 [Vigna radiata var. radiata]
MTNLLIQTEEPSQSQTPLLISIQHQQQAEQNGDTNTNSNNNDTKENDDGDDDRENDYDDELEEESEVEESLARLEWFLTV
LGFNQHSVSSLVVSWSVFAAVGVAAPLVALSMCKCSECDRYEIQSFEMVIVAFQATLAAVSLICLSHNLRKYGLRRFLFV
DRYTGKIHCFHRDYVAQISGSMRLLFLWVLPCFLLKTAREIIRIFYVQHGSWLLSFAILSALIISWTYMSTISLSACILF
HLVCSLQVIHFDDYGKLLQRESDVIVLMEEHIRLRYHLSKISHRFRIYLLLEFLVVTASQVVTLLQVTGYGEMLTFINGG
DFAVSTLVQVVGIIICLHAATRISHRAQGIVSLASRWHAMLTCTSSEAPQLRSSASAGTLEAANHLNSIHLDYSESDLES
MDYAGMFSNTQWTSYVSSHHKRQAFVMYLQTNPGGITIFGWTVDRSLVNTIFFLELSLVTFVLGQTLI
>XP_021970087.1 uncharacterized protein LOC110865173 [Helianthus annuus]
MSNHPSTQTQQQESKQETPLLVTYQETHLDRSLQSLKLYLSSLGFDQSSVLRCGICWVVFFVIGVVIPVVILLLTANCLS
CNQYQIKGFELVIVASHACLAAVALLCLSHNLRKYGIRKFLFVDQYNGHVERFSKEYIQMISESIRLFVLWVLPCLFLKI
TREFIRVTYMHQESWWKSFGILVALTFSWAYVNFIYLSSCLVFHLVCYLQIIHFDDYGRLLDTEPDVLVLIEEHARLRHD
LSKISHRFRIYLLLVFSVVTSSQFAMLFQITEFGNKVTFINGGDFAVSSIAQVVGLILCLNAAAKISHRAQGVAALATRW
HALASCGLDDTSNMRLPNVPISDVSSESDLEAMNYSSLPTSTQLASYLSSYHRRQAFVMYLQNNPGGITLYGWTVDRSLI
NTIFFIELSLVLFVLGRTTVFTYERLP
>XP_010439351.1 PREDICTED: uncharacterized protein LOC104722811 isoform X2 [Camelina sativa]
MANATSERGSREHLLRETPNRPSAINNNKSQPEFPASRFTFMSLVLWFDQSNCGTALLSWSVFFLLVVIVPMISHFLLVC
SDCDFHHRRPYDAVVQLSLSIFAGISFVSLSIWSRKFGMRRFLFLDKLWDVSDKVRIEHEAEIQRSLKRLMIFVLPSLTL
EAIYRIWWYISGFNQIPYIINPVLSHVVAFTLQLSSWLYRNTIFIVVCILYQITCHLQTLRLEDFARCFASEIADVRSAL
GEHQKIRRNLRIVSHRFRRFILLSLVLVTATQFMALLTTTRASIAVNIYEVGELALCSLSLVTGVFICLRSATKITHKAQ
SVTSLAAKWNVCATVDSFDHLDGETPTGSMIESQISPCGINAMDTSDDEEGEGDDDLDNTKIHPIYANTISYQKRQALVT
YLENNKAGITVYGFLVDRSWLHTIFVNIP
>XP_009402706.1 PREDICTED: uncharacterized protein LOC103986415 isoform X1 [Musa acuminata subsp. malaccensis]
MDGGDAEAPLVAGNGSGEKDLDAALHCLEGFLSLLGFPDSSSRARLAASCVAFLLLGVAVPSAAICLSRCSRPGCGEYEV
QQFELCVLVSEASLAAVSLACISRNLLKYGIRRFLFVDQHHGQVERFQKEYVCKIQELFRLLLWWILPCFLVMTAREIVR
FIYIFRESAWTSVMVLVASILSWVYMTVILLSACLLFNLVCNLQIIHFEDYGKLLERDVDALTCLEEHLRLRYYLSKISH
RFRIFLLLLFLFVTVSQFVTLFQTTGYNGKINFANAGGLAVSSVVQVVVVVLCLNAASKISHRAQGIASLASRWHAYVTC
CSTGCQMRATNSSGNLEAISASSSLMDFSESDLESFENVAMQNNVQLASLISSYHKRQALVIYLQSNPGGITIFGWTVDR
TLLNTIFFLELTLVLFVLSKTIVLPSM
>XP_013717156.2 uncharacterized protein LOC106420844 [Brassica napus]
MENGSSVQGSRELLLPVESRQSAIAINNKPPEFPASRFTFLSIVLWFDQSSRGTALISWSVFFLLVVGAPLISHFVLVCS
DCDFHHRRPYDSVVQLSLSLFAGISFVSLSYWSRKFGMRKFLFLDKLWDVSDKVRIEYEAEIQRSTKRLMIFVLPSLTLE
AIYRIWWYISGSNQIPYFINPVLSNSLACTLQLSSWFYRNAIFITVCILYQISCHLQTLRLNDFARCFSSEIADVGVALA
EHQKIRRNLRIVSHRFRRFILSSLVLVTGTQFMALLTTTRASVAVNIYEVGELALCSLCLVTGVFICLRSATKITHKAQS
VTSLAAKWNVCATVDSFGHLDYETPTGSMVESHTTPLHLDTTSDDEEGEGDDDLANTKIHPSYANTISYQKRQALVTYLE
NNRAGITVYGFLVDRSWLHTIFGVELALLLWLLNKTIVNLP
>XP_034672423.1 uncharacterized protein LOC117904000 [Vitis riparia]
MEVLQTTTEGSSSRTSLLDSSPQQPRHDEGDGDGDGDRTIDEALRQLETFLRVFGFCQYSLLSFALSSLSFIVVGVVTPL
LCIELSNCSNCEKYQIKRFELDILVSEVVVAAISLLCISHNLRKYGVRKFLFVDRYHGRLIQFREEYVQRVRGFFQLLVI
WILPCLLVKTIREIIRIIYAHQNSWWQSAAILFALIVSWSYSTIIYFSACALFNLVCNLQVIHYENYGKLLERDLDILVY
IEEHIVLTHHLSKISHRFRIFLLLEFLVVTASQFVALFQTTGNRGIINFVNGSDFVVSSIVQVVGIILCLHGATKISHRA
RGISSVGSRWHALVTCNSNEASQLGTLNSRGNMEASQALGSLPINYSESDLESIDVPLPVNTQLVSYMATYQKRQAFVSY
LQSNPGGFTVFGWIVDRALIITILFVELSLVLFVLGKTITYTTT
>XP_021746545.1 uncharacterized protein LOC110712395 isoform X1 [Chenopodium quinoa]
MEKERNNSTPLLLPPKSGTHHQNHPPKGKQEQAEGINDKNVVVDVDGEEVDTQLDETLKKFEFFLRFLCFDQTNPLKFGV
SWFVFLVVGVAIPVLIIELTHCLDCEDYQVKDFEYEILTSHLILAGVSLICVAYNINKKGFRKFLFVDRYRGYTARFKDQ
YIKKIEGSYQLLLQSLIPCCILKALHEIMRMIYVQNHSWWLACFNATALVISWTYLSAISLAACILFHVACNLQVIHFND
YAKLLESESSIMTLMDEHMRLRGYLSKISHRFRIYLILIFLFVTASLCMTLIQITGINGRVTFLNGGNFAVTSIVQVVET
LLCLHAGTKISSRAHAIGSVASRWHALVTCKSLDAGKRSMSMGSLTSNYSDSESNLLDENAIISHSQFASVSSYNKRQSF
VMYLQTNPGGLTLYGWTVDRSLLSTIFAIELSLVLFVLGQTIVFSSPSND
>XP_024957122.1 uncharacterized protein LOC102622682 isoform X3 [Citrus sinensis]
MKSPKNSGDETRVDIQFNLQQENVPLLLQPSYARSKSLLFDELRNFRISLKWCALDHSSCIGKFISYFAFIFLAIIVPLI
SSLCIKVPSSTQDCAQDGPVSFNKLVQFPESGLALVGFFILSRFFSKYGLRHLLFLDGLQEDSLFVRRGYTRELDKAFRY
LACILLPSFFVELAHKIIYFSTVRVSFPGGGGDPWINSIVMFVLVLASWVYRTGRRSGSDAGFIFREHLRIRKQLSATSH
RYRFFIIASLVVISISQMGALLLILGTHADKSFFSSGELVVINLCFCVQVCSAVELSGFFLCVLGAARITHRAQGITSVA
TRWHMTATCASVGGSDSGKGNAGEAADHDQCRDSTSSSSDSDSSSDINIKVLSSQEPPSFQIRQALVAYLQHNNGGITLF
GFALDRGLLHTIFAFEFSLVLWILSKVVVLS
>XP_022776279.1 uncharacterized protein LOC111317976 isoform X3 [Durio zibethinus]
MGDSEVQTEAEQPPPAQIPLLNSSHQNDTAQNRQQQEIRTRNDLDDSLEKLERFLSFLGFNQSSLLSFSLSWAAFSMVGV
LVPVLVLELSKCDGCETYQIKDFEMDIVASQACLAAVSLFCISFNLRKYGIRRFLFVDRYGGQMARFTNLYVKQISDSIH
LLIWWLLPCFILKTVCEIIRSLYVQRNSWWISVAILLALILSWTFVSTISLSASILFHLVCNLQVIHFDDYAKLLEREFD
VLVLIEEHIRLRHHLSKISHRFRIFLLLEFLVVTASQFVTLFQTTGYGGMINFINGATKISHRAQGIASLASRWHALATC
TSTDESLRGSNSVGNMEAFNQLNSLHLTFSESDLESVDYVAMPTTMQLASYMSSYHRRQAFVMYLQGNPGGITIFGWTVD
RGLINTIFFIELSLVTFVLGKTIVFSST
>XP_012854669.1 PREDICTED: uncharacterized protein LOC105974144 [Erythranthe guttata]
MASPELPLVGDSDSELDRSLTTLENFLGILGFCHYTFLRGTLSWLAFLVLAVAVPLSVHEFSRCAAGCERFEIDTFELEI
LVSRAVVAAVSLLCVSRNLRRYGVRQALFVDRRHGHTTQFCTQYIRKFRTFYCLLASWFGICFLLKAAREAARLIYLHHD
GSWWLSVVLLFICLFSWSYTTLVFLSGCALFHLVGNLQIIHFENYGKVLEIDSDVSVYIEEHMALAYALSKISHRFRIFL
LLEFLVITASQFVTLLQTTENQGVINLINGGDFAVLSIVQLVGIVLCLNAAAKISHRAQSLGSIASRWHALVTCNSSNVS
ASEILKDGGNEETLSVNYSEPDLESADYIPLPTNGQPISSTSSYERRQAFVTYVQSNTGGFTIFGWIVDRMLINTIFFIE
LSLVFFVLGKTITVTVR
>XP_026407513.1 uncharacterized protein LOC113302778 isoform X3 [Papaver somniferum]
MADPHNPNPVAEEPSTAALVVPLIDPNHNIIRIKDEEVKEEELTDTELEENLQKLNNFLLLFGFHQCSLSGTIVSWVAFA
IIGVSVPVLILLLPSCSGCEKYQINKFELDILASQSLLAAISLLCVSHNLRKHGIRKFLFVDRYHGHMGKFREEYVKMIQ
GFFSLLVLWIIPCFVLKTVREVIRVIYVDHESWWISVAILFALLSSWAYSTIISLSASVLLNLVCNLQVIHFADYTKLLE
SDSDVIALIDEHVRLRHHLSKISHRFRIFLLLEFLVVTCSQVVTLFQTTGYHGIITLINGGDFAVSSIVQVVGIVICLHA
TAKISHRAQRVASVASRWHALVTSNSPDPSRMRGSNSVGNFEALANPIRSIPTVFSESDLESLDSIGPPNYTQLASHVSS
YNKRQAFVLLCSNVSAVQPAGVTIYGWTVDRELINTVFLIEFSLILFVLGKTMIFT
>XP_038711962.1 uncharacterized protein LOC120006129 [Tripterygium wilfordii]
MHAHQNLPLLLQSSSTSLLFDELRNFQYSLKWCALDHSTPSGKLISYLTFILMTIIIPIASSFLIQVPASAPISFNMLAQ
FPESGLATIAFFTLCRFFRRYGLRQLLFLDELLQDSLFVKCGYTQELDKAFRFLACILLPSFFVQLAHKIIFFSTVKISL
PWVTTGVALKSIMLVLVLASWVYRTGVLLFVCVLFRLTCELQILRFEGLHKLFEGCESHASVIFQEHIRIKKQLSLTSHR
YRFFIISCLVAITVCQSGALLLVLASKSEKSFFNSGDLVVCSAVQLIGFFLCLLGAARITHRAQGIVSIATRWHVIVTCP
SAASDPGNGIAPEVQRTVVSKCDGSDSDSSEIYISISSQDYSSSFQTRQALVAYLQHNNGGITLFGFALDRGLLHTLFAF
EFSLVLWILSKVVVLS
>XP_028053700.1 uncharacterized protein LOC114258047 isoform X2 [Camellia sinensis]
MVDPHLLPEPSKPQNQTPLLTNPTDQTQQQQQKQEQNPEPDCDTHLDKTLQRLESFLSLLGFNQSSVLSFVLSWVAFLLI
GVALPVIALEVSDCSGCEAYQIKDFELEIVVSQACLAAVSLLCLSHNLRKYGIRKFLFVDRYSGQMARFRDEYIRKVLDT
AHYLVWWILPCFILKTAREIARILYGPHESWWLSVAILLALIISWIYVTTIYLFACILFHLVCNLQIIHFDDYGKCLEKE
SDVMVLIEEHIRLRHHLSKISHRFRIYLLLVFLVVTASQFVTLFQSTGYSGPITFTNGGDFAVSSVVQVVGIILCLNAAA
KISHRAQGVASLASRWHAAVTCSSPDASQLSVSNSVGSLEAANALRSLYIVNSESDLESLDYIPRPTNTQLASYMSSYHK
RQSFAKRGLSLKNCTCQQKLADILALDIGNNITSLVWYELTPKL
>XP_022041777.1 uncharacterized protein LOC110944418 [Helianthus annuus]
MEENPLHLNPNLHYSIINILESKSLSWIFIADHRHPWRATLSWITFSLLTFALPVFSHLALQRPVYHHDHLRPFDWIVQV
SLSLFSTLSFVSLWRFTRKYGLRRFLFLDKLDSLGDKVRRKYLEEVQRSTMLLCAFIFPCFVCDVIYNIWWFTSGGAHIP
YIYNLYLSHAIACLIHLTCWLYRTSLFLLVCVLFKLTCSLQILRLEDFAHVFEKLSDVGPILVQHLTIKRNLHVISHRFR
AFILLTLILVTTSQFASLLVTTVDGAVVNVSTTGELALCSVTLVFGLYICQRSAAKITHKAQSLTSLATKWHMCATTHNF
VDMGNNDENSRDNITPRMADLDSENEVGDGDDELDNTNFIPVYKNTISYQQRQALVTYFENNETGITVYGFMLDRSSINT
VFAIQLSLALWLFDKTIGFG
>XP_023524519.1 uncharacterized protein LOC111788411 [Cucurbita pepo subsp. pepo]
MEDPEKKSPSPSSSPSPSPSPSQINSRKSESESESESDSAEFRRFESFLKWICIMDHSNPFTATLSCFLFSAFAIAVPIA
SHFALSCSDCDEDHRSSVCLSAWLRHLGLSRFLFLDKLCESSHKARDEYSKQLKRSMELISFFLLPCFMAEAAYKIWWYV
SAANEIPYYGNMYLSYITSCTLELFSWLYRTSIFFFVCILFRLVCRLQMIRLEDFVSVFHRESDVGTILMQHLGLRRTLT
IISHRFRVFMFLSLILVTASQFISLLMTTRSHALANLSKTGQLALCSISLVTGLFICLRSAAKITHKAQSITCLAAKWHV
SAAINTFDDLDNETPTASVIAAFEFNSDDDEEDDEDDEDDMKLMPVFAHTISFQKRQALVTYLRNNKGGITVYGFVVDRT
WLKSVFAIELALMLWLLNKTVGIS
>XP_019200557.1 PREDICTED: uncharacterized protein LOC109194118 [Ipomoea nil]
MAETHIQAVESEPENEATPLLLTEQTENPENPEGKAANCTYPDDTHLAKALERLEFFLILLGFNQSSVPRLVLSWGFFSV
LALALPLLILQLSDCAACEAAQIKSFEIGIVISQACLAAAALLCLSHNLRKYGVRKFLFVDRYAGHEERFSQQYIHKISG
SLRLLVLWVLPCFILKTAREVFRILYVHRGSWWESAAILLAFLLSWTYVTVVFLSACVLFHLVCNLQIIHFDDYVKLLER
EPDVSLLINEHVLLRYNLSKISHRFRMYLLLEFVIVTGSQFATLFQTTGYTGIITYVNSADFVVSSIVQVSGVILCLYAA
AKISHRAESIGSLASTWHALATCSTDEASQIRYSTGMGNMEAANISSSFYMNSSESDLESGLFIVEPTNVQLASDMSSYH
KREALVMYLQSNPGGITIFGYTVNRGLINTIFFIQLSLITFVLGMTLVL
>XP_024045897.1 uncharacterized protein LOC18050959 isoform X2 [Citrus clementina]
MEDERRSCISRNKGKNNNNFSHLGVELKSFTSCLKWVCVDQSNIWRAGLSWSIFFLLVIGSPLVSHFLLLCSACDNQHQR
PYDAIVQVSLSVFAIISFLSLSSWSRKYGLNRFLFLDKLSDESEKVCQEYAAQLRRSMKLLCIFVLPCFGFECAYKIWWY
ITGASEIPYFYNTHASNIIACILQLCSWLYRISIYILACILYQLVCYLHLVKMEDFAQFFQKEAEVVSILQEHLRIRRNL
RIISHRYRAFILLSLILVTASQFISLLTITRSSAHNNIFEAGELALCSISLVTGLFICLRSAAKITHRAQSITSLAARWH
VCATINSYDDLDGETPTAQITAPQVFPVTDDWESDEEVDGDDLDNTKINPIYAQTVSYQKRQALAKLT
>XP_008444434.1 PREDICTED: uncharacterized protein LOC103487761 [Cucumis melo]
MAELRDQVDVEDPQAHIPLLESNHNQSSQPTKEEDDEEAHLDSAFKLFDTLLGLLGFHQSSVFSCVLSWSVFVLVGVVLP
VVVLQLSDCAAYEKYQIKDFELDVVASHACLAAVSLLCLSHNLRKYGITRFLSVDRQITSLARFRKEYVKKIRGSIRLLI
FWALPCFLLKTAREVIRILYAERLSWGLSVATILAMVISWTYLTLISLSAAIVFHLMCNLQVIHFDNYAKLLQTESEVLV
LIEDHIFLRYHLSKISHRFRIFLLLDFLVVSATQFMTLFQTTRYTTRVTLLNGGDFAVSAIVQVVGVILCLHGATKISHR
AEGIASVASRWHALVTCGPGEVSQPRYPNGNGNSDSPDRLKSMTCTYSESDLESLDIVTMPTTTQLASYMSSYHKREAFV
MYLQMNPGGITIFGWTVNRALLNTIFFLELTLVTFVLGKTLVFT
>XP_006648760.2 uncharacterized protein LOC102705507 [Oryza brachyantha]
MADAPAAASPLLLPRKSSSPPSSSHKPPPQQQKHYARCASHARDELHSFRACLGWLCVDRSTAPRRAASWAVFFLLAVAV
PSAVVVSALALRDDAAPAPPRPFDGQVQVSLTLAATIAYLSLTAFLRRRGLRELLYLDRLRHDSEEVRVGYMAELAGSFR
VLACLLFPCALAEAAYKAYWYCAAPPFRSPWWSAAACVLELASWAYRTAVFFIVCVLFRTICYLQILRMKGFVREFCRFT
DVAAVLERHRVIRKQLHKISHRYRRFILWCLVLVTASQFSALLATTRPHAQINLATAGELALCSISLVAGLLVCLQSAAK
ITHKTQAITSVAAGWHADATINAFNNDQENPNPDLPAIIGYMAPANAYWMASGEESDYESSASSSSDDESGDSKYIPFQN
NNICFQKRQALVTYLENNRGGITVYGFVVDRTWLHALFMIEFSLVMWLLGKTVGIS
>XP_004952715.1 uncharacterized protein LOC101775844 [Setaria italica]
MADLSSASPLLRPQQPPGGKPSPAAARFARCSSHARDELRSFRACLAWLCIDHSSSPRLAAAGSWAVFLLLAVAAPAAAL
LLSGPDGGRPYDGQVQVSLTLAATLAYVSLRALLRRSGGLRRLLYLDSLRRDSEDVQVGYAAQLARSFRVLACFVLPCAL
AEAAYKAYWYYCAAAPTTAAGPPLRSPWWAAAACALEVASWVYRVALFFMVCVLFRVICYLQILRMVGFAREFGRFADVG
TVLQHHRRIREQLRKISHRYRKFIVCSLVLVSATQFAALLAATRPHSVVNLATAGELALSSISLVAGLLVCLHSAAKITH
KTQAMTSVAAAWHADATVQAFDNDLENPDRDPDLPPTAGYLAPANAYRVAAGEESGSDDDDDCGSETSSLDDPKYVPFQA
NNICFQKRQALVTYLENNRAGITVYGFVVDRAWLHALFMIEFSLVMWLLGKTVGIS
>XP_027168271.1 uncharacterized protein LOC113768205 isoform X1 [Coffea eugenioides]
MAENPLANSNTSIQIPLMAENPLLSSSDDLKDTVLDKHLAKLETFLRVFGFCQDSPFGSILSWLAFAIFAILLPLWSIYY
AYCSNCEHYQIRTFELEIFTSQAVVAAISLLCISHNLRKHGVRNLLFVDRCHGNTAQFRQQCIQKIKAFYRSVFTWVIIC
FVLKTAREVTRAVYLRDKLWWWPVVILVASLVSWTYSTILFLLGTSLFNLVGNFQVIHFENYGKLLERDLDLSVYIEEHV
RLKYNLSKISHRFRVFLLMEFLVVTASQFVALLQTTGNKGIINFINGGDFAVLSIVQLVGIVLCLTAAAKMSHRAQALGA
VASRWHMLVTFSSNDACASGISTNGGNLEVPNPMGVLSVNYSESDLESSDFVSLPPRLPLTQMTSYHKRQAFVSYVQSST
GGFTIFGWIIDRHLCNTIFFIELSLAFFVLGKTITITTR
>XP_027123203.1 uncharacterized protein LOC113739958 isoform X1 [Coffea arabica]
MAENPLANSNTSIQIPLMAENPLLSSSDDLKDTVLDKHLAKLETFLRVFGFCQDSPFGSILSWLAFAIFAILLPLWSIYY
AYCSNCEHYQIRTFELEIFTSQAVVAAISLLCISHNLRKHGVRNLLFVDRCHGNTAQFRQQCIQKIKAFYRSVFTWVIIC
FVLKTAREVTRAVYLRDKLWWWPVVILVASLVSWTYSTILFLLGTSLFNLVGNFQVIHFENYGKLLERDLDLSVYIEEHV
RLKYNLSKISHRFRVFLLMEFLVVTASQFVALLQTTGNKGIINFINGGDFAVLSIVQLVGIVLCLTAAAKMSHRAQALGA
VASRWHMLVTFSSNDACASGISTNGGNLEVPNPMGALSVNYSESDLESSDFVSLPPRLPLTQMTSYHKRQAFVSYVQSSA
GGFTIFGWIIDRHLCNTIFFIELSLAFFVLGKTITITTR
>NP_001143064.1 uncharacterized protein LOC100275536 [Zea mays]
MDSESEEQGSSPETESDPPPSPSQLPLLLNPAYARCKSVVHDELRSFRVFLQWCALDHSTCAGRAASYAVFVALALLVPA
AVSLSLRADTALSRASASAIAFNRVAQAPATGLAVVSFATLAAFFRRFGGLRQLLFLDGALRDDTAFVRRGYARELDRAF
RTLAALLLPSLCVEAAHKAVFFFCTVRVEPPAAVLLPFATPPLVLPWRAVALVATVASWVYRTGVFLLVCVLFRLTCELQ
ILRFEGIYRMFDVEARPTAAEIFAEHRRIRTQLLATSHRYRVFILCCLVTITISQLGALIVVLSSRDAKSFSNTGDLVVG
SAVQLSGFFMCLLGAARITHRAQRIVSIASQWHMSLESSSTHNCKSSSASDAVDASSHVSGSSTAAVSQLAEPSAPCSYS
SRQALVTYLRHNGGGITLFGFTLDRGLLHTIFVFEMTLVLWILSKVVVF
>XP_048430630.1 uncharacterized protein LOC103949910 isoform X2 [Pyrus x bretschneideri]
MADPLKGEDPPSQLTLLLDSNHNNRHQAPEGECKDTQLDQTLQRLETFLTLLGFSQSSWLRLALSWTALVLLGVVLPVVV
LEIFNCSDCDKYQVKWFELTIVASQAVLAAVSLLCISHCLRKYGIRRFLFVDRYSGRIVRFRNDYIKQIKDSLRLLIWWA
LPCFLLKTLREVIRMIYVRHESWWLSFAVLVALVLSWAYVSTITLTASILFHLVCNLQVIHFDDYGRLFERDSNVLLFME
EHIRLRYHLHKISHRFRIFLLVQFIIVTTSQFVTLLELTIYSGKITVINSGDFAVVGITISLHAATKISGRAQGITTVAS
RWHALMTCSSNNSSHHRSSDSLMNFEAANRLSSLHISYSESDFESADYVHVPTNSQLASHMASYHKRQAFVLYLQTNHGG
ITIFGWMVDRDLLTTIFFIELSLITFVLGQTIAFSST
>XP_006294297.2 uncharacterized protein LOC17887639 isoform X2 [Capsella rubella]
MPIHSNTPLLPSKSLRSDDLRNFRLLLKLCALDHSSPSGQAMSYMMFVVFTLLVPLISCLFIKTPRTRPSSVMDANSFNV
LVQFPESGLAVIGFLTLICFFRIYNLTQLLFLDDSTLVRLGYSRELDRALHYLAFILVPSFLVELVHKSIFFSSAEVSFP
FIKSSCAALNFVIFLLVVFSWVYRTGVFLLVCVLFRLTCELQILRFRGLHKMFDRCEPDTIEDVCREHVRIKKQLSATSH
RYRFFIIAAFVVISTSQFVALLLVLASKSDTSFLSSCNLVLSGFFLCLLGAARITHRAQGVVCIATRWHMALTCASEAVS
PESDTDSSDNIYINVSSSLDLSSFFQARQALVEYLRHNNKGITLYGYALDRGLLHTLFAFEFSLVMWILSKVVVLS
>XP_021854713.1 uncharacterized protein LOC110794072 isoform X2 [Spinacia oleracea]
MNLYPLENTFNPFCKYTATPFCLLSCMEREQKYSTPLLLPPSGAYQQNDKQQEEEEDVDDNNSVVVVDLEGEEDDKQLEK
TLEKLEFWLSFLCFDQTNPLKFVVSWFVFFAVGVAVPMLIIELTHCSDCEDYQVKDFEYEILTSHLLLGGVSLICVAYNI
NKRGFRKFLFVDRYRGYTARFKDQYINKIKGSYQLLLQSLIPCCILKALHEITRMIYIQNQSWWLASLNATALVISWTYL
SAISLAACILFHLACNLQVIHFNDYAKVLEKESSIMTLMDEHMRLRNYLSKISHRFRIYLILVFLFVTASLCMTLIQITG
VNGRVTFINGGNFAVTSIVQVVETLLCLHAGTKISSRAQGIGAMAFRWHALVTCKSLDGGRRSISLNSLSNYSESESNLL
DENEIISHSQFASVSSYNKRQSFVMYLQANPGGLTLYGWTVDRSLLSTIFAIELSLVLFVLGQTIVFSSPSA
>XP_027337872.1 uncharacterized protein LOC113851558 [Abrus precatorius]
MNTQTEQAHTLPFLTSNSNQHQPQEEEEEEEEETPLEEVLARLKVLLTLLGFNQSSFFSFTVSWTAFTVVGVAAPLVALQ
VYDTDKNQIKGFEFVIVLFQTCLAAVSLLCFSHNLRKYGLTRFLFVDRNAAQMPCFHHAYVTQISGSLRLIILWVLSCFL
LKTVREITRLSLAEHGSLWLSVAVVLALIISWTSVSAISLSACVLFHLVCNLQVIHFDDYGKLLQRESDVLLFMEEHIRL
RYHLSKISHRFRIYLLLQFLVVTASQFVTLLQVTGYGGTLTFINGGDFAVSTLVQVVGIIICLHAATKISHRAQGIVSLA
SRWNALVTCASDASQLRYSASAGSLEGANHLNPIYLDSSESDLESMESLGMPSNTRLALYTSSHHKRQAFVMYLQTNHGG
ITIFGWTVDRSLVNTIFFLELSLVTFVLSKTIL
>XP_030483668.1 uncharacterized protein LOC115700236 isoform X2 [Cannabis sativa]
MMISNISMDFPAGSPETRIDVGFDSVSGAEAPLLPPPTTQSCVRSSVPSSSSSSSSKVPDEFRNFRLCLKWCALDHSTFA
GKFISYIFFVLFTFIVPALTAVSVRQRQSTEEGSEDDSMVISFNTLVQIPESGLTIIAFLTLSRFFNRYGLRQLLFLDCL
GEDSIDIRRRYVGELDRAFRCLAGILLPSFLVELAHKIVLFSSVEISAPFGSSSGGGVGPLNSVAFVAVLASWVYRSGAF
LVVCVMFRLTCELQILRFEGFQNLLEGCESNSGLIFREHVRIRKQLWVTSHRYRFFIIGCLVTITVSQLGALLLVLASKT
HKTFLNSGDLVVCSAMEISGFFLCLVGAARITHRAQRIVSIATRWHVLVTCASAAGGPDPSKAHFLEANCKDDQQRCGES
DSDSSDDTTFVTVSSHDSSSFQTRQALVAYLQHNNGGITLFGFALDRGMLHTLFAFEFSLVLWILKIVVVVQ
>XP_018443482.1 PREDICTED: uncharacterized protein LOC108815347 [Raphanus sativus]
MASGETPLLDSNHDQEQQLPPERDINGGGGDIGQTLQWLEMFLTLLGFNQSSSTRSLVLSLVVFSTIGVVLPVTVLELGH
CEGCERYQNKSFELNIVVSQACLAGVSLLCVSHNLRKYGIREFLFVDQLSGRMGRLKSHYMLQISNSVKLLGLWSLICFV
LKAVREIIRMLYVPHDQPWLSVVILLSMILSWTYLSTIFLAASSMFHLVCNLQVIHFEDYAKLLDEESEISFFIGEHTNL
RRYLSKISHRFRIFLVLQFLVVTASQITTLVQTTAYSGRITYINGGDFAVSAVVQVVGIILCLHAATKISHRAQAIASVA
SKWHAIMSCSSTDSTQIRTSPSGVHLEATTNPPVSFRISNSESDVESMDHHHYVRMPASSNNNHFSSYMSMSAYHRRQAF
VLYLQMNPGGITIFGWTVDRHLINTIFFIELSLVTFVLGRTVVFTSE
>XP_042373162.1 uncharacterized protein LOC121967173 isoform X1 [Zingiber officinale]
MDAGADEAPLVQVEDGSGEKDLDAALRCLEGFLALLGFPDSSSRVRLAASWAAFLLLGVAVPSAAIGLYQCSHSVCAEYK
VHQFELCVLLSQVLLAAVSLACISRNLLKYGIRRFLFVDQHHGHVERFQKEYVRKIQEFFHLLVRWILPCFIVMTVRETV
HFMYTFHQSAWRSTAVLMASMLSWVYLTIILLSACLLFNLVCNLQIIHFEDYGKFLERDVETFLCLEEHMRLRFYLSKIS
HRFRIFLLLLFLVVTVSQFVTLFQTTGYSGNINFTNAGSLAVSSVVQVVVVVLCLNAASKISHRAQGISSLASRWHAYAT
CCPIGSQMRTANGSGNIEAVSASSFLRDYSESDLESLENVATYNNAQLTSFTSYHKRQALVIYLQSNPGGITIFGWTVDR
TLLNTIFFLELTLVLFVLGKTVVFPSL
>XP_044964140.1 uncharacterized protein LOC123424569 [Hordeum vulgare subsp. vulgare]
MADSRPAAAPLLSPRKKPSAAQYTRSASHAGDELRSFRACLRWMCIDHTDGPRSAGSWAVFFLLAVAAPAAVALALPATA
PPRPLDGQVQVSLTLAATLAFLSLCSLLRVGLRRLLCIDRLRHDSDEVRAGYTAQLNRSFRVLACFLAPCSLADAAYKVY
WYWAAAPFRSPWWNAAACALEAASWVYRTAVFFMICVLFRVICYLQVLRMVGFAREFGRFADVAVVLEHHRRIRDQLRRI
SHRYRRFIIFCLVLVTASQFSALLATTRPHARINIATAGELALCSVSLVAGLLVCLHSAAKITHKTQAITSVAAAWHADA
TIHAFDNDLEDPDPALPAATGYLAPANAYRVAPGEESDSYGDDDDAMSEGSIDDSKLVPFQVNNMSFQKRQALVNYLENN
RAGITVYGFVVDRTWLHALFMIEFSLVMWLLGKTVGIS
>XP_023757798.1 uncharacterized protein LOC111906270 isoform X1 [Lactuca sativa]
MSDQPATPIEQESEEQQTQIRTPLLKADPIQILYEENEEQEEEESSIYLDEDLQELDFYLLLLGFNQTTMLRFGISWVTF
LTIGVVLPVTVLLMSTNCLRCDLYQVKAFELVVVSSHACLAAAALLCLSHNLRKYGIRKFLFVDQYNGHVQRFSRDYVHK
ISEAKRALVLWVLPCLFLKIVREVIRMMYMHHESWWKSCGILVALTFPWMYVTVIFLSSCLVFHLVCNLQIIHFDDYGNL
LERETDVLVFIEEHARLRHHLSKISHRFRIYLLLVFIVVTSSQFATLFQITGFSNKVTFINGGDFAVSSIAQVVGVILCL
NAAAKISHRAQGVAALASRWHALASCGPDDSSHMRMSFSNQMGSSNGLLRSVSSEADMEAMNYTPLPTNEQLTSYLSSYH
RRQAFLMYLQNNPGGITLYGWTVDRSLINTIFFIELSLVLFVLGRTTVFISSDGLS
>XP_042469805.1 uncharacterized protein LOC122052379 isoform X1 [Zingiber officinale]
MDAGADEAPLVQVEDESGEKDLDAALRCLEGFLALLGFPDSSSRVRLAASWAAFLLLGVAVPSAAIGLYQCSHSVCAEYK
VHQFELCVLLSQVLLAAVSLACISRNLLKYGIRRFLFVDQHHGHVERFQKEYVRKIQEFFHLLVRWILPCFIVMTVRETV
HFMHTFHQSAWRSTAVLMASMLSWVYLTIILLSACLLFNLVCNLQIIHFEDYGKFLERDVETFLCLEEHMRLRFYLSKIS
HRFRIFLLLLFLVVTVSQFVTLFQTTGYSGNINFTNAGSLAVSSVVQVVVVVLCLNAASKISHRAQGISSLASRWHAYAT
CCPIGSQMRTANGSGNIEAVSASSFLRDYSESDLESLENVATYNNAQLTSFTSYHKRQALVIYLQSNPGGITIFGWTVDR
TLLNTIFFLELTLVLFVLGKTIVFPSL
>XP_037454246.1 uncharacterized protein LOC119324564 [Triticum dicoccoides]
MADNRSAAAAAVGPLLLPRKKSSSAAQYTRSASHAGDELRSFRACLRWMCIDHTDGPRSAGSWAVFFLLAVAAPAAVTLA
LPASAPPRPLDGQVQVSLTLAATLAFLSLCSLLRVGLRRLLCIDRLRHDSDEVRAGYTAQLNRSFRVLACFLAPCSLADA
AYKVYWYWIAAPFRSPWWNAAACALETASWVYRTAVFFMICVLFRVICYLQVLRMVGFAREFGRFADVAVVLEHHRRIRD
QLRRISHRYRRFIIFCLVLVTASQFSALLATTRPHARINIATAGELALCSVSLVAGLLVCLHSAAKITHKTQAITSVAAA
WHADATIHAFDNDLEDPDPALPTATGYLAPANAYRVAPGEESDGYGDDDDDDTRSEDSIDESKLVPFQVNNMCFQKRQAL
VNYLENNRAGITVYGFVVDRTWLHALFMIEFSLVMWLLGKTVGIS
>XP_020158695.1 uncharacterized protein LOC109744008 [Aegilops tauschii subsp. strangulata]
MAGDAPPSPTAGEEPSPASAPLLLRRRGSYQRCMSHARDELRSFRTCLRWMCVDHSDGSSAAASWLVFAVLAVAVPVAAR
VAMPRRAYDTQVQLSLTLSAALAYLTLTSLIRRRGLRRLLYLDRLRHDSQDVRAGYTVQLAGSFHLLACFVLPCFLADAA
YKVFWYCAHRPFPAWWSAAACAMEMASWMYRTAMFFMACVLFRIICYLQILRMTGFARDFGQCADVAAVLGQHRRIRDQL
RRISHRYRKFIMYCLLLVTASQFTALLGATRPHAQVNIATAGELALCSLSLVAGLLICLHSAAKITHKTQAITSIAAAWH
ADATMNTVERDQENPRTPSRSCLQQQQQQQVPPSPDSDQSDDDEMSPSEDSLDTSSKFTSFHATHISYQKRQALVTYLEN
NRAGITVFGFVVDRTWLHALFMLEFSLVMWLLGKTIGIS
>XP_027905093.1 uncharacterized protein LOC114164573 [Vigna unguiculata]
MKPSTESNNAIIIDIDSPSRSQSFVEKHEQLNVPLLLRQPSYATHELRNLRTTLQCCALDHSSFLKKLISYVVFIFLTIT
VPLFTSLFVHIPASQLDPFSFNKLLQLPQSALAIFAFFTLSRFFPSYGLRQLLFLDVLQDDSINVRRGYTRHIQKAFRYL
ACMVLPSFIVELVHKIIFFSRVEISVPGGTLLNWVVFVLVLLSWVYRTGLFLLACVIFRLTCELQIRRFEGLHKLFEGCE
SDANTIFREHVRIRRQLWITSHRYRFFIISCLVTITVSQLTSLLLVLESKSDTTFFNSGDLVICSAVQLCGFVLCLTGAA
RITHRAQGIVSIAAKWHMVVTNASETMQSKGQMQEVLPSPSDSDSGSDSSEIHISETPQPCFFHTRHALVTYLHHNCGGI
TVFGFVLDRGLLHTVFAFEFSMVLWILSMVVV
>XP_047338987.1 uncharacterized protein LOC124942510 [Impatiens glandulifera]
MEETSADDEGVNKRHVTFAIPAEADANRVPLLLQRSYARSKSLMYDDLCSFRIILKWCALDHSSYSGKVISYLTFTFLAV
LVPIIICVTVRDTSHDNEGGVENSTWFMIINKLVQLPESALAGISFLTLCRFFRQYGLRQLLFLDALQDDTRFVRFGYAR
ALDKAFRLLSWLLLPSFIVEFAHKVVFFSTVTICTPGVPPNAVENTLAFVLALASWLYRTVLFLLVCVLFRLTCELQILR
FEGFYKLMDVGHDGSRADEIFEEHLRIKKQLSVTSHRYRFFIIACMVTITISQFVALFLVLTSKSSKTFLNSGDLVVCSA
VQISGFFLCLMGATRITHRAQGVVSMATKWNMAMAMTSSQEQEEETIEEDDETIKFPSPSSSESDSDVNMIKICSHECNS
FRTRLSLVTYLQHNNGGITLYGYALDRGLLHTLFAFEFSLVLWILSKVVVLS
>XP_010319884.1 uncharacterized protein LOC101248293 [Solanum lycopersicum]
MDESLLIVHVQEEEETPPLLKSQGHDTDLDKTLEKLELFLTLLGLNQSSVLRFVLSWILFLVLGILLPMIMLEVSNPQIK
SFKFDILVSQALVAAVSLLCLSHNLRKYGIRKFLFVSGHIERFSNQYHHKIHDSVRLLLLWVLPCFLLKTAREIIRIVYV
QNDSWWKSAAISLAFVSSWTYITAIFLSACVLFHLVCSLQIIHFDDYVKFLEREPDCFVLIQEHVRLRYYLSKISHRFRI
YLLLLFLIVFVSHFMTLFQITGYTGLITYINDGDFAVYSIVQVVGVILCLNAAAKISHRAQGVGSIASRWHALATCTSGE
ASQMRNSTSMSCLEAANRSNSFYMNFSESDLESVDFVTEPTNTQLASYMSSYHNRQALALMYLQNNPGGITIFGWTVDRG
LINTIFFIELTVVTFILGKTIAFTGQ
>XP_009790449.1 PREDICTED: uncharacterized protein LOC104237913 [Nicotiana sylvestris]
MAAVERRPPEPDAADADDNSIHVSLIDAIQNFTDLDISLNKLERFLRVLGFCQYSILSTGLSWLAFFVISIIVPLLVDFS
YCSNCERYKIDHFELEVLVSQSIAAATSLLCISHNLRKYRIRKLLFVDRYHGQLTQFSALYLKKIRAFYYLVVSWMTICF
LLKITREVTRAVYLYNGSVLWSIGIVVASLVSWAYSTIIFLVGTALFHLVGNLQIIHFEHFGELLEMDMDVSVYINEHMR
LTYYLCKISHRFRMFLLLEYLIITASQCTVLLQTTTNRGIINFINAGDFAVLSIVQLLGLVICLNAAAKISHRAQGLGSV
ASRWHALVTCNNNDTSVSGLPSDGKNGETPTTVSQLPVNYSEGDLESADCMPPPTNIQLTSTMSPYHKRQAFVAYVQSNH
GGFSIFGWMVDRLLINTLFFVEMTLVTFLLGMTLTIKVR
>XP_031124748.1 uncharacterized protein LOC116027328 [Ipomoea triloba]
MAETHIEAVESEAENEATPLLLTEQTEIAENPEGKAANCTYPDDTHLAKALQKLELFLTLLGFNQSSVPRLVLSWSFFSV
LALALPLLILQLSDCPACEAAQIKSFEIGIVISQACLAAAALLCLSHNLRKYGVRKFLFVDRYAGHEERFSQQYIHKISG
SLRLLVLWVLPCFILKTAREVFRILYVHRESGWESAAILLAFVLSWTYVTVVFLSACILFHLVCNLQIIHFDDYVKLLER
EPDVSLLINEHVLLRYNLSKISHRFRMYLLLEFVIVTGSQFATLFQTTGYTGIITYVNSADFVVSSIVQVSGVILCLYAA
AKISHRAESIGSLASTWHALATCSTDEASQIRYSTGMGYMEAANISSSFYMNSSESDLESGLFIVEPTNAQLASDMSSYH
KREALVMYLQSNPGGITIFGYTVNRGLINTIFFIQLSLITFVLGMTLVL
>XP_017249363.1 PREDICTED: uncharacterized protein LOC108220184 isoform X1 [Daucus carota subsp. sativus]
MEPPEITPLSQVEIPLIEDQEEEKDETSLLLDESIHKLYTSFKYLGFNHTSLYHTSLSCISFSILSVIVPLLIIFYSYCS
DCDQFQIRFFEIEILVFQTIAAAVSLFCISHNLRKYGLKILLFVKLHYHQHLIHDYVHKIHVFYRTLATWMVVCFLLKTA
REITRIVYSHEEPWWQSVGCLIASLLCWTYSTLLFLSGTGLFCLVGNLQVIHFENYGKLFEKDLDVSVYIEEHMRLTYYL
SKISHRFRIFILLEFLVVTASQFMALLHTTGNKGVLNFINAGDFVVLSIVQLVGITLCLNAAAKISHRAQSLGSVASRWH
ALATCNSNTAQSGGAPNGVLANPVGNISRNQSESDTDSIDYIPLPTNMQPTSRMSSYQRRQSFVTYVQSNTGGFTMFGWI
VDRHFINTLFFLEMTLVFFVLGKTINIPLR
>XP_025810539.1 uncharacterized protein LOC112888526 [Panicum hallii]
MADASPLLRPHPPPGGKPPPAASRFARCSSHAHDELRSFRACLAWLFVDHSPSRGLAAAGSWAVFLLLAVAAPAAARLLH
APPRPYDGQVQVSLTLAASLAYVSLRAVLRRSGGLRRLLYLDSLRRDSEDVQAGYAAQLARSFRVLACFVLPCALAEAAY
KACWYWYYAAAGLPALGSPWWAAAACALEVASWVYRVALFFMVCVLFRVICYLQILRMVGFAREFGRFADVATVLQHHRR
IREQLRKISHRYRKFIVFSLILVSASQFAALLSTTRPHAVVNLATAGDLALCSLSLVAGLLVCLHSAAKITHKTQAMTSV
AAAWHADATVHAFDNDQEDPDPDLPPTAGYLAPANAYRVAAGDESGSDDDDSHSETSSLDDPKYVPFQANICFQKRQALV
TYLENNRAGITVYGFVVDRAWLHALFMIEFSLVMWLLGKTVGIS
>XP_015634308.1 uncharacterized protein LOC9269545 [Oryza sativa Japonica Group]
MADTASPAAAREAMIEPASTPLLRRRGSYTRSMSHARDELGSFRSCLRWMCVEHSDGSSAVASWLVFTLLAVAVPAAARA
ALPRRAYDGQVQASLTLSAALAYLTLSRLVRRRGLRRLLYLDRLRHDSQDVRAGYTVELAGSFRLLACFVLPCFLADAAY
KVYWYCANRPFPLWWSAAACALEMASWMYRTAMFFMACVLFRIICFLQILRMTGFARDFGQCADVADVLRQHRRIREQLR
RISHRYRKFIVSCLLLVTASQFSALLAATRPHAQVNIATSGELALCSLSLVTGLLICLHSAAKITHKTQAITSVAAQWHA
DATINSQERDHENPRTPIKASSYLHAAGPVVPQPAPNASSSGDESEDETSPSDDGLDGTKIVSFHATHISFQKRQALVTY
LENNRAGITVFGFVVDRTWLHALFMIEFSLVMWLLGKTIGIS
>XP_020266995.1 uncharacterized protein LOC109842540 [Asparagus officinalis]
MYSKISVCALANLIIGKQCSLFVHSILIGCSKEHVIVLELQVDYLVVQSALAFLCLSTFFRKYGLRRFLFLDKLRGESRR
VRLGYASELNRSFRILAFFVTPCFVAECGYKIWWYYSGARRIPFLGNAIASDMAACALEIASWLYRTSMFLLVCVIFRVI
CYLQILRLQDFATVFQEESDAAAVLQVHLKIRRQLRVISHRFRKFIVAVVILVTGSQFATILLTTRPRAEVNVFNNGEIA
LCSVVLVTGLLITVSSAVKITHKAQAVTSLAAKWHACATIDSFDADLEAALTCEIVSSDCVVPVNVSVENDQEPEEVEGT
DEDDLESMEIVQPHAHSISFQKRQALVTYLENNRAGITVYGFMLDRTCLHMVFMVELSLFLWLLGKTIGIS
>XP_021843963.1 uncharacterized protein LOC110783887 [Spinacia oleracea]
MMNSIMKISYSQILNIKNNVGFPPQNHLSNDQCSHEFEGITIDELPHIPLLLQKSSARSNTSMHDELRHFRRCLKWCALD
LSSSFGKNISYLTFVILAIIIPILTSISTEIPSSSSSSEKPLSFNKLVQLPESGLAFIGFLTLYRFFKEYGLRQLLFLDG
LNNDSLDVQLGYKFQVDKAFRKLAYILLPSFLVEFVHKILFLSTVVVSFPVVGVFRMNSIMFILGLISWVYRTGVFLLVC
VLFRLTCELQILRLEGLRHMFECGSEPSAIFLEHRRIRDQFYVTSRRFWFFIVGCLVTITVSQLGALLMVLAYKSQKNFL
NSGDLVVCSAKQLSGFFLCLMGAARITHRAQGIVSVATRWHMLITSCCRECDGTNLSKDETPPITDTSPTPNNGSLNQRL
DDFDQCSLEDAVVKGSRDTHSFQTRQALVAYLQHNNGGITLFGFALDRGMLHTLFAFEFSLVLWILSKAIVLS
>XP_047319100.1 uncharacterized protein LOC124922410 [Impatiens glandulifera]
MTCVSTSSSMIISLLPSHGTGSCLFMNTHTNINSSISLILSFHFTSPTIISLHSESFLFNSFRFQTMTDLPTDTQIPLLS
STDQMPENPPTRIEKIEDFDTDDVDKTLCQLERIISFLGFNQPSIQTCLLSWVVFLLFGVSFPVIMIDLFNCDGCESFQN
RDFEISIVIFQACLAAISLLCLSYNLRKYGIRKFLFVDRYSGQACRFQDEYIQKIRDSISSIIFWVIPCLVLKTVREVVR
VSYQQHNFSESKLVRFLILSGLVASWTYVSAIYLTACVIFHLVCNLQIIHFDDYGKFMERHSNVMVYIEEHSRLRHYLSK
ISHRFRIYLLLIFWVVTASQFITLFQTTGYTGNVNLINGGDFAVSSVVQVVGTILCLNAAAKISHRAQGIAALASKWHAS
VTCNVNNNEQLRVSNSNGSLDRVNSMESDSSDSDMEDSVNGSQHSASHMTSYHKRQAFVLYLQTNPGGITIFGWTVDRGL
INTIFFTELSLVLFVLGKTLISASE
>XP_006653458.2 uncharacterized protein LOC102711255 [Oryza brachyantha]
MIADRPSPAGAGAGEAAAVEPVSTPLLRRRGSYTRCMSHARDELGSFRSCLRWMCVEHSDGSGAAASWLVFALLAVAVPV
AARAALPRRAYDAQVQASLTLSAALAYVTLSRLVRRRGLRRLLYLDRLRHDSQDVRAGYTVQLAGSFNLLACFVLPCFLA
DAAYKVYWYCANRPFPLWWSAAACALEMASWMYRTAMFFMACVLFRIICFLQILRMTGFARDFGQCADVAAVLRQHRRIR
EQLRRISHRYRKFIVSCLLLVTASQFSALLAATRPHAQVNIATSGELALCSMSLVTGLLICLHSAAKITHKTQAITSVAA
QWHADATINSQDRDHENPRTPSKASANHFHAASPVVVVPPGASSSGDESDDGSARSDDDALDGAKFVSFHATNISFQKRQ
ALVTYLENNRAGITVFGFVVDRTWLHALFMIEFSLVMWLLGKTIGIS
>XP_039790090.1 uncharacterized protein LOC120656132 [Panicum virgatum]
MADAPSASPLLQPPPAGGKPAPAASRFARCSSHAHDELRSFRACLAWLCVDHSPSRGLAGAGSWAVFLLLAAAAPAAVRL
LPTAGPPPPRPYDGQVQVSLTLAASLAYVSLRAVLRRSGGLRRLLYLDSLRRDSEDVQAGYTAQLARSFRVLACFVLPCA
LAEAAYKACWYWYYAAAGALGSPWWAAAACALEVASWVYRVALFFMVCVLFRVICYLQILRMAGFAREFGRFADVATVLQ
HHRRIREQLRKISHRYRKFIVCSLILVSASQFAALLSTTRPHAVVNLATAGELALSSLSLVAGLLVCLHSAAKITHKTQA
MTSVAAAWHADATVHAFDNDQENPDPDLPPTAGYLAPANAYRVAAGEESGSGGDDDDSHSETSSLDDPKYVPFQANNICF
QKRQALVTYLENNRAGITVYGFVVDRAWLHALFMIEFSLVMWLLGKTVGIS
>XP_010448914.1 PREDICTED: uncharacterized protein LOC104731284 isoform X1 [Camelina sativa]
MANATSERGSREHLLRETMTRPSAINNNKSQPEFPASRFTFMSLVLWFDQSNCGTALLSWSLFFLLVVIVPMISHFLLVC
SDCDFHHRRPYDAVVQLSLSIFAGISFVSLSIWSRKFGMRRFLFLDKLWDVSDKVRIEHEAEIQRSLKRLMIFVLPSLTL
EAVYRIWWYISGFNQIPYIINPVLSHVVACTLQLSSWLYRNTIFIVVCILYQITCHLQTLRLEDFARCFASEIADVRSAL
GEHQKIRRNLRIVSHRFRRFILLSLVLVTATQFMALLTTTRASIAVNIYEVGELALCSLSLVTGVFICLRSATKITHKAQ
SVTSLAAKWNVCATVDSFDHLDGETPTGSMIESQISPCGINAMDTSDDEEGEGDDDLDNTKIHPIYANTISYQKRQALVT
YLENNKAGITVYGFLVDRSWLHTIFGIELALLLWLLNKTIVNIP
>XP_028952114.1 uncharacterized protein LOC114822137 isoform X1 [Malus domestica]
MADPLKREDPPSELALLLDSNHNNRHQAPEGECKDTQLDQTLQRLETFLTLLGFGQSSWSSLALSWTALVLLGVVLPVVV
LEIFNCSDCDKYQVKGFELSIVASQAVLAAVSLLCISHCLRKYGIRRFLFVDRYSGRMVRFRNDYIKQIKGSLRLLIWWA
LPCFLLKTLREVIRMISVHHKSWWMSFAVLVALVLSWAYVSTITLTASILFHLVCNLQVIHFDDYGRLFERDSNVLLFME
EHIRLRYHLHKISHRFRMFLLVQFIIVTTSQFVTLLELTIYSGKITVINSGDFAVSTIVQVVGITISLHAATKISGRAQG
ITTVASRWHALMTCSSNNSSHNRSSDSLVNFEAANRLSSLHLSYSESDLESADYVHVPTNSQLASHMASYHKRQAFVLYL
QTNHGGITIFGWMVDRDLLTTIFFIELSLITFVLGQTIAFSST
>XP_044968685.1 uncharacterized protein LOC123428525 [Hordeum vulgare subsp. vulgare]
MAGDAPPSPTGEEPSPASAPLLLRRRGSYQRCMSHARDELRSFRSCLRWMCVDHSDGSSAASSWLVFAVLAVAVPVAARV
AMPRRSYDTQVQLSLTLSAALAYLTLTSLIRRRGLRRLLYLDRLRHDSQDVRAGYTVQLAGSFHLLACFVLPCFLADAAY
KVFWYFVHRPFPAWWSAAACAMEMASWMYRTAMFFMACVLFRIICYLQILRMTGFARDFGQCADVAAVLGQHRRIRDQLR
RISHRYRKFIMYCLLLVTASQFSALLGATRPHAQVNIATAGELALCSLSLVAGLLICLHSAAKITHKTQAITSIAAAWHA
DATINTVERDQENPRTPSKSYLQLQQLQQQQQQQQQVPPSPDSDQSDDDEMSPSEDSLDTSSKFMSFHATHISYQKRQAL
VTYLENNRAGITVFGFVVDRTWLHALFMLEFSLVMWLLGKTIGIS
>XP_002452309.2 uncharacterized protein LOC8068922 [Sorghum bicolor]
MIVCHGKFCRHLIQGQGYICTSQTQRADARGRERALEQAPGSERPNWNAPRHPPSPPPPSPLSPGRPTPRAARQTEPPHP
TPPSTPGLPLRADDTQGPPRQEIERPPMADASPLLPPAPGKSPATAARFARCASSANDELRSFRACLAWLCVDHSSSPRV
AAVGSWAVFLLLAVAAPAAVRLLLLLPLVADDPPPRPFDGQVQVSLTLAASLAYVSLRALLHRAGGLRRLLYLDSLRRDS
EDVQAGYAAQLARSFRVLACFVLPCALAEAAYKAYWYHAAAAYGGGSRRRRWCWAAAACAVEVASWVYRVALFFMVCVLF
RVICYLQILRMVGFAREFGRFADVAAVLQHHRRIREQLRKISHRYRKFIVCSLVLVSASQFAALLATTRPHAVVNLATAG
ELALCSMSLVAGLLMCLYSAAKITHKTQAMTSVAAAWHADATVHAFDNDQENPDPDLPPTAGYYLAPANAYRVAAGDESG
SGGDDDDDSRSECSSLDDPKYVPFQANNISFQKRQALVTYLENNRAGITVYGFVVDRAWLHALFMIEFSLVMWLLGKTVG
IS
>XP_043624643.1 uncharacterized protein LOC122596177 [Erigeron canadensis]
MSEEHQEPEAQIITTPLLIKTEQTHVIYEDQEQESCNLDECLQRLDFYLLLLGFNQDSFLRFGISWFVFLMIGVVVPVVV
LMMTTNCVKCDLYQVKGFELVVVSSHASLAASALLCLSHNLRKYGIRKFLFVDQYNGHVQRFSEDYVHKISESKRALVLW
FLPCLVLKIIREVMRMMYMHHNSWWESCGVLVTLTLSWTYVTVIFLSSCLVFQLVCNLQIIHFDDYGNLLERETDVLIFI
EEHARLRHHLSKISHRFRIYLLLVFIVVTSSQFATLFQITEFRDKVTFINGGDFAVSSIAQVVGVILCLNAAAKISHRAQ
GIAALASRWHALASCGPDDSSQMRFSNRNGSFEAASNLFRSVSSESDMEVMNYVPLPTNAQLTSYLSSYHRRQAFLMYLQ
NNPGGITLYGWTADRTLINTIFFIELSLVLFVLGRTTVFTTTN
>XP_044448388.1 uncharacterized protein LOC123180407 [Triticum aestivum]
MADNRSAAAAAVGPLLLPRKKSSSGAAQYTRSASHAGDELRSFRACLRWMCIDHTDGPRSAGSWAVFFLLAVAAPAAVTL
ALPASAPPRPLDGQVQVSLTLAATLAFLSLCSLLRVGLRRLLCIDRLRHDSDEVRAGYTAQLNRSFRVLACFLAPCSLAD
AAYKVYWYWAAAPFRSPWWNAAACALEAASWVYRTAVFFMICVLFRVICYLQVLRMVGFAREFGRFADVAVVLEHHRRIR
DQLRRISHRYRRFIIFCLVLVTASQFSALLATTRPHARINIATAGELALCSVSLVAGLLVCLHSAAKITHKTQAITSVAA
AWHADATIHAFDNDLEDPDPALPAATGYLAPANAYRVAPGEESDGYGDDDDDDDNMSEGSIDDSKLVPFQVNNMCFQKRQ
ALVNYLENNRAGITVYGFVVDRTWLHALFMIEFSLVMWLLGKTVGIS
>XP_006287704.2 uncharacterized protein LOC17883169 [Capsella rubella]
MEESSSTQNSSTRPDPIQKPPESSSPATTTTTKLSFPKLLLWFDQSNRVKTLLSWSTFFLLAVIVPMISHFVLLCSDCDF
KHRRPYDGLVQLSLSIFAGISFVSLSDWSKKYGIRRFLFFDKLKDVSDKVKIGYESEIQRSMKLLAMFVLPSLTLQAIYR
IWWYASGFNQIPYIINPMLSHVLACTLQLSSWLYRTSLFIIACILYQNICHLQVLRLDEFARCFASEISDFSSVLAEHLK
IRRELKIVSHRFRRFIVLSLFFVTATQFMALLTTIRASVPFNIYEVGELALCSISLVSGLFICLRSATQMTHKAQSVTSI
ATKWNVCAALETFDVLYDGETPKCPTSIQHSQILSRRRNVIQSSDDDEEGEGDHDDLHIHPIYARAICSQKRQALVTYLE
NNRAGITVYGFLVDKTWLRMIFSIELALLLWLLKKTIVNIT
>XP_009595631.1 uncharacterized protein LOC104091893 [Nicotiana tomentosiformis]
MAAVECRPPEPEADDNDNSIHVSLIDAIQNFTDLDISLNKLERFLRVLGFCQYSILSTALSWLAFFVISIIVPLLVAYFT
YCSNCERYKIDHFELEVLVSQSIAAATSLLCISHNLRKYRIRKLLFVDRYHGQLTQFSELYLKKIRVFYYLVVSWMTICF
LLKITRAVTRAVYLYDGSVLWSIGIVVASLVSWAYSTIIFLVGTALFHLVGNLQVIHFEHFGKLLEMDMDVLVYINEHMR
LTYYLCKISHRFRMFLLLEYLIVTASQCIVLLQTTTNQGIINFVNAGDFAVLSIVQLVGLLICLNAAAKISHRAQGLGSV
ASRWHALVTCNNDDTSVSGLSSDGRNVEAPKTLSQLPVNNSEGDLESADCMPPPTNIELTSTMSSYHKRQAFVAYVQSNP
GGFSIFGWKVDRLLINTLFFVEMTLVTFLLGMTLTIKALLEFLLWEKLEP
>XP_002511223.1 uncharacterized protein LOC8266338 [Ricinus communis]
MTMPTENGNSTTIEVPFIQAQNEEDDTTQLLSKFLNRLETFLRLFGFCQSSFFSFVLSWLSFLLLGILLPVFMIMFSASA
NFNKYQINSFEFQILAFQSLAAAISLLCISHNLRKYGVRNFLFVDRCHGHLKEFHQEYADKIHDFFLLLAVWVIPCLLLK
IVREVIRFIYVPHDPWWVSLAILIALIISWTYSTIIYLSGCALFNLLCNLQVIHFESYGKLLEQDADVLLYIEEHVRLTH
YLSKISHRFRIFFIFELLVVTASEVVALFQTTGNKGIINLINGGDFLIASVAELVGLVICLHAAAKTTHRAQAVASTASK
WHALVTCSSSKAAASSSIRDFKGPNMASSMRINYSQCDLESVDYVPVPTNSQLTSSTQAYDMRQAFVAYLQSNPGGFSIF
GWMIDRTLINTIFFLEISFVMFVLGKTLTFTPK
>XP_023729632.1 uncharacterized protein LOC111877344 [Lactuca sativa]
MAVPPSGTGSSSSLEAPLVDASDDADDAQLELALQKLESFLGFFGFCQYSPLSTAVSWIVFFVVGVAAPVLLIVYSFCTD
CYKYQIRRFELEILVSQAIVAAISLLCVSHNLRKYGVRKLLFVDHYDGYAVLYRQLYIQKIYGFFRGLALWLSVCFLLKT
AREITCVVYLHHDSWWLSAAYLLVSLVTWSYSAVVFLSGTALFNLVGNLQVIRIENYSNILERDLDVSVYIEEHMRLLHY
LSKISHRFRAFLLLEFLVVTGSQISALLQTTENQGIINFINTGDFAVLSILQLVGIVLCLSAAAKISHRAQALGSVACKW
HALVTCDSNDSSQSEILIDNNNLEANRSSQNELESGDFVPFAVHNQFASSTSSYHKRQSFVAYVQSNMGGFTVFGWIIDR
MLINTIFFIELSLIFFVLGKTITITLR
>XP_044459578.1 uncharacterized protein LOC123190911 [Triticum aestivum]
MADNRSAAAAAVGPLLLPRKKSAAAQYTRSASHAGDELRSFRACLRWMCIDHTDGPRSAGSWAVFFLLAVAAPAAVTLAL
PASAPPRPLDGQVQVSLTLAATLAFLSLCSLLRVGLRRLLCIDRLRHDSDEVRAGYTAQLNRSFRVLACFLAPCSLADAA
YKVYWYWAAAPFRSPWWNAAACALEAASWVYRTAVFFMICVLFRVICYLQVLRMVGFAREFGRFADVAVVLEHHRRIRDQ
LRRISHRYRRFIIFCLVLVTASQFSALLATTRPHARINIATAGELALCSVSLVAGLLVCLHSAAKITHKTQAITSVAAAW
HADATIHAFDNDLEDPDPALPAATGYLAPANAYRVAPGEKSDGYGDAADDDDNMSEGSIDDSKLVPFQVNNMCFQKRQAL
VNYLENNRAGITVYGFVVDRTWLHALFMIEFSLVMWLLGKTVGIS
>XP_037486006.1 uncharacterized protein LOC119364622 [Triticum dicoccoides]
MADNRSAAAAAVGPLLLPRKKSAAAQYTRSASHAGDELRSFRACLRWMCIDHTDGPRSAGSWAVFFLLAVAAPAAVTLAL
PASAPPRPLDGQVQVSLTLAATLAFLSLCSLLRVGLRRLLCIDRLRHDSDEVRAGYTAQLNRSFRVLACFLAPCSLADAA
YKVYWYWAAAPFRSPWWNAAACALEAASWVYRTAVFFMICVLFRVICYLQVLRMVGFAREFGRFADVAVVLEHHRRIRDQ
LRRISHRYRRFIIFCLVLVTASQFSALLATTRPHARINIATAGELALCSVSLVAGLLVCLHSAAKITHKTQAITSVAAAW
HADATIHAFDNDLEDPDPALPAATGYLAPANAYRVAPGEESDGYGDADDDDDNMSEGSIDDSKLVPFQVNNMCFQKRQAL
VNYLENNRAGITVYGFVVDRTWLHALFMIEFSLVMWLLGKTVGIS
>XP_020158513.1 uncharacterized protein LOC109743845 [Aegilops tauschii subsp. strangulata]
MADNRSAAAAAVGPLLLPRKKSSSGAAQYTRSASHAGDELRSFRACLRWMCIDHTDGPRSAGSWAVFFLLAVAAPAAVTL
ALPASAPPRPLDGQVQVSLTLAAMLAFLSLCSLLRVGLRRLLCIDRLRHDSDEVRAGYTAQLNRSFRVLACFLAPCSLAD
AAYKVYWYWAAAPFRSPWWNAAACALEAASWVYRTAVFFMICVLFRVICYLQVLRMVGFAREFGRFADVAVVLEHHRRIR
DQLRRISHRYRRFIIFCLVLVTASQFSALLATTRPHARINIATAGELALCSVSLVAGLLVCLHSAAKITHKTQAITSVAA
AWHADATIHAFDNDLEDPDPALPAATGYLAPANAYRVAPGEESDGYGDDDDDDDNMSEGSIDDSKLVPFQVNNMCFQKRQ
ALVNYLENNRAGITVYGFVVDRTWLHALFMIEFSLVMWLLGKTVGIS
>XP_019264482.1 PREDICTED: uncharacterized protein LOC109242105 [Nicotiana attenuata]
MAAVERRPTEPEADDDDSSIHVSLIDAIQNFTDLDISLNKLERFLRVLGFCQYSILSTALSWLAFFVISIIVPLLVAYFS
YCSNCERYKIDHFELEVLVSQSIAAATSLLCISHNLRKYRIRKLLFVDRYHGQLTQFSALYLKKIRVFYYLVVSWMTICF
LLKITREVTRAVYLYDGSVLWSIGIVVASLVSWVYSTIIFLVGTALFHLVGNLQVIHFEHFGELLEMDMDVSVYINEHMR
LTYYLCKISHRFRMFLLLEYLIITASQCIVLLQTTTNRGIINFVNAGDFAVLSIVQLLGLVICLNAAAKISHRAQGLGSV
ASRWHALVTCNNDTSVSGLSSDGRNDETPKTVGQLPVNYSEGDLESADCMPPPTNVQLTSTLSSYHKRQAFVAYVQSNHG
GFSIFGWMVDRLLINTLFFVEMTLVTFLLGMTLTIKVR
>XP_004236344.1 uncharacterized protein LOC101266809 [Solanum lycopersicum]
MAAAECRPPEPGADDDNSIHVSLIDAIQHFTDLDVSLNKLERFLRVLGFCQYSIFSAALSWLAFFVFSIVVPLLVVYYGY
CSNCELYQINDFELEVLVCQSVAAFISLLCISHNLRKYRIRKLLFVDRYHGQLTHFSELYLKKIRVFYYLVVSWMAIFFL
MKIAREVTRAVHIHDGSIWWSIGIVVASLVSWAYSTIIFIVGTALFHLVGNLQVIHLEHFGELLEMDMDVSVYINEHMRL
TCYVCKISHRFRMFLLLEYLIVTVSQCVVLLQTTKNQKVVNFVNAGDFVVISIVQLVGLLICLNAAAKISHRAQGLGSVA
SRWHALVTCNSNDASVSESSSDGRNVETPKTGGQLSVNYSEGDLESADCMPPPANIQLTSTMTSYHKRQAFVTYVESNPG
GFSIYGWRVDRLLINTLFFVEMTLVTFLLGMTLTVKV
[truncated: 135,023 more chars]
