# Supplementary material for: Structural screens identify candidate human homologs of insect chemoreceptors and cryptic Drosophila gustatory receptor-like proteins
Source: eLife. 2023 Feb 20;12:e85537. doi: 10.7554/eLife.85537 (PMC9998090; doi:10.7554/eLife.85537)
Supplement: Source data 4. — Each of the FASTA filenames is formatted as follows (with the exception of the D. melanogaster odorant receptor (Or) and gustatory receptor (Gr) sequences, which were collected manually from FlyBase): ProteinFamily-QuerySpecies-QuerySequence.fasta. [file elife-85537-data4.zip › Grl36a-Dmel-CG31750.fasta]

>XP_033151184.1 uncharacterized protein CG31750 [Drosophila mauritiana]
MPEKGHEIPLRNSRKKWLSRLLRWSVSSICWISYIIYRGVVVGQIKFYPRKGKMIIHPRNIWTKRIALLLKILTLLCNYS
FTEYLCMAFLPILPKKSESFFDNLIEAIAVQLSLWNTARLYSWLNSLSWNRSFVDRVNDVIRVNAHLNSILGPLSLDGIS
LLILYVVHLQFTLLQTINHSYIVPMLNTLLLGLICNVYVAYQMLLLSWIAAINHFLKDCQEEQEPNRKQRKKLLRLLRIY
AKISNVHQDIKVLWLPVASMLFSNIVELVRNWSYIIEWIFFHRHKTVMQKWSFVFWRYLGSGFAPLLRMLLIGLCNDRLV
QMQDFLNLQLLIIDLRHTKFKQLDGNFVSQLKNLQTCFDLQLRAQPIRNQIMSVNQECGCPFALDFFFCTVLNSISCVQY
KMANGINSD
>NP_724041.1 uncharacterized protein Dmel_CG31750 [Drosophila melanogaster]
MPEKKGHEIPLRNSRKKWLSHLLRWSVSSICWISYIIYRGVVVGQMKFDPRNRKMIIHPRNIWTKRISLLLKILAMLWDY
YFIQYLCSAILPIFSNKSERFFNNLIEAIAVQLSLWNTARLYSWLNSLSWNRSFVDRVNDVIRLNGHLKSILGPLSLDSI
SLLILYVVHLQFTVLQTINHPYMIPMVNTLLLGLICNVYVAYQMLLLSWIAAINNFLKYSQPEQQPNRKQRKNLLRLLRI
YAKISNVHQDIKVLWLPVASMLFSNIVELVRNWSYIIEWIFFHRRKTVMQKWSFIFWKYLGGGLAPLLRMLLIGLCNDRL
VQMQDFLNLQLLIIDLRHTKFKQLDGNFVSQFKSLQTCFDLQLRAQPIRNQIMSLNQECGCPFALDFFFCTVLNSISCVQ
YKMANEINND
>XP_043644915.1 uncharacterized protein CG31750 [Drosophila teissieri]
MPEKGHGIPLRNSRNKWLSRLLRWSVSSICWTSYIIYRGWVVGQIKFDPREGKMIIHPRNIWTKRVALLVKIFALVCDYS
IIAYLIMAFIPMFITPEESLFDNLIDAIGVQISLWNTGRLYYWLNSLSWNRSFVNRVNDVIRVDAHLKSILGPPTLEGIS
LLILYVLHLQFALLQTFNHPYIMVILNTLLLELVCNAYVAYQMLLLSWIAAINRFLKDFQQEQQPNRKQRKKLLRLLRVY
AKISNVHQDIKLLWLPVASMLFSNIVELVDNWSSIIGCLFFHHLNVMEKWSIIFWKYLGGALAPLLRILLIGLFNDRLVQ
VQGFLNFQLLLIDLRHEKTKQQDMSFTSELKNLQTCFDLQLRAQPIRNQIMSVNQVCGRPFVLNFFFCTVLNSISCVQYI
MANGHKLL
>XP_002079713.3 uncharacterized protein CG31750 [Drosophila simulans]
MPEKGHEIPLRKSRKKWLSRILRWSVSLICWISYIIYRGVVVGQIKFDARKVKMVIHPRNIWTKRIALLLKILTLLWNYS
FAQYLCMAFLPILPNKSGRLFDNLIDAIAVQLSLWNTARLYSWLNSLSWNRSFVDRVNDVIRVNAHLNSILGPLSLDGIS
LLILYVVHLQFTLLQTINHSYLVPMLNTLLLGLICNVYVAYQMLLLSWIAAINHFLKDCQQEQQPNRKQRKKLLRLLRIY
AKISNVHQDIKVLWLPVASMLFSNIVELVRNWSYIIEWIFFHRHKTVMQKWSFVFWRYLGSGFAPLLMMLLIGLCNDRLV
QMQDFLNLQLLIIDLRHTKLKQLDGNFVSQLKNLQTCFDLQLRAQPIRNQIMSVNQECGCPFALDFFFCTVLNSISCVQY
KVANGINSD
>XP_001974461.1 uncharacterized protein CG31750 [Drosophila erecta]
MPKKGHGNPLRNSRNKWLSRILRWSVSFICWTSYIIYRGLVVGKIKFDPRKGKMIIHPRNNWTKRVALILKICLLVHDYS
FASYLLLAIVPIFVKSPERLFEIIMESIKMQITLWNTARLYSWLNSPSWNRSFVNRANDVIRINADLKSILGPLSLEGIS
LLIIYILHLQFILLKNINFPYIIPILYTLFLELVCNAYVAYQVLLLSWIAAIIQFLKDYQQEQQPSRKQRKKLLRLMRIY
AKISNVHQDIKLLWLPVASMLFSNIVELVGSWSYLIRCIVFHNRRIMINKWGIYFWKHLGGGIAPLLRMLLIGLFNDRLV
QMQESLNLQLLIIDLKHPKMKELDVNFTRELQKLQTCFDLQLRAQPIRNQIMSVNQVCGCSFAMDFFFCTVVNSISCVQY
EIANGQDILYD
>XP_002038898.2 LOW QUALITY PROTEIN: uncharacterized protein CG31750 [Drosophila sechellia]
MPEKGHEIPLRNSRKKWLSRILRWSVSSICWISYIIYRGVVVGQIKLDPRKGKMVIHPRNIWTKRIALLLKILTLLWNYS
FSQYLCMAFLPILPQKSERLFDNLIEAIAVQLSLWNTARLYSWLNSLSWNRSFVDRVNDVILVNAHLNSILGPLSLDGIS
LLVLYVVHLQFTLLQTINHTYLVPMLNTLLLGLICNVYVAYQMLLLSWIAGSFSEGKKNTVAITKFYTRYLKREQQPNRK
QRKKLLRILRIYAKISSVHQXLWLPVASMLFSNIVELVRNWSYIIEWIFFHRRKTVMQKWSFVFWRYLGSGFAPLLRMLL
IGLCNDRLVQMQDFLNLQLLIIDLRHTKFKQLNGNFVSQLKNLQICFDLQLRAQPIRNQIMSVNQECGCPFALDFFFCTV
LNSISCVQYKMTNGINSD
>XP_017004944.2 uncharacterized protein CG31750-like [Drosophila takahashii]
MPEEGHGCTHRNSANKWKARVLRWSVFVICWFSYIFYRGCVVGQMKYDPKKGKMVIIPRNIWTKRIALCLKIFAMFLNNF
LFESLLAAILPLIPLRDGSPQDINDLLYNLEGAIAVQLLLWNTARLYSWLSSLSWNRFFVTAVNDVILVVTLVADTFEPH
TLDDLPLLILYILQLVFTLLQIFSYSYVISLLNILLLELFYNVYVAYQFLLLSCIAAFNRFLESYLQNQTPSRTQRLQLI
QLYRLYAKISNGHQDIKVLWLPVASMLFSNIVELVVHWSSIIGCILFSHHLNLVEKWGFIFWKHLGPGLAPLLRILFVGL
CNDRLQQMLNFLNLQLLIVNLNQPNYNELEEKFYYEIKKMQTCFDLQLRAQPIRNQIMSDHQVCGCAFVLDFFFCTILNS
VSTVQYEIANGTTLN
>XP_017025368.1 uncharacterized protein CG31750-like [Drosophila kikkawai]
MPEEKYGSTRRASCGKWRSRLLRWSVLGIGWSTYIVYRSFVVGQIKYDALTGKMIIRPRNMWIKRIALVLKISAMCVDNF
GLVYLTIACFPLLFISSGDLNHPKRLFEDLVEAVIFQIAFWNIGRLYYWLRSLSWNRSLVLSVNEVICVMSLIEETFGPL
PIDGPVLLIIFVVQFDLTVLQIAEYLYGKMFVLALHTILLALFYNAYIAYQLLLLSWMATFNRFSKGYHQKGTPTWQERQ
QLQHLFCLYSRVSNGHQNIMVLWLPVATMLFSNIVVLVAHWSIVIYCVLFIDSMNAVEKWQDFLREQLGGSLTPLLRILL
IGLCNDRLAKLERFLSLQLLFIDLRYSGCPEVRKGKDLEQTCFDIQLRAQPIRNQIMSMQHVCGCPFVLEFFFCTFLNAL
NCVQYAVANGINIKNF
>XP_017004943.1 uncharacterized protein CG31750 [Drosophila takahashii]
MSEEVDGCTQRNTSKRWQSRIQRWSVLAICWFSYIFYRGCVVGQIKYDPKKAKMIIQHRNIWTKRIALCIKMFGLSLDLF
LIETIFSAVRPFTARDKSLRYISQLFNKLVLAIALQLSLWNTSRLYLWLSSLSWNRSFVAAVNDVIHVVILVDDIFGPLF
LEYLPLLILYILQLHLTLLQIFSYTYVISVLNILLLELFYNVYVAYQLLLLSCIAAFNCFLKSYLQEQTPSRRQRLKLIR
LFRLYAKISNGHQDIKVLWLPVASMLFSNIVELVVHWSSIIGCILFSHQLNLVEKWGFIFWKHLGPGLAPLLRILFVGLC
NDRLQQMLNFLNLQLLIVNLNQPNELEETFCYEIKKLQTCFDVQLRAQPIRNQIMSDHQVCGCAFVLDFFFCTILNSVSC
VQYEISSGSGFRGG
>XP_020809179.1 LOW QUALITY PROTEIN: uncharacterized protein CG31750 [Drosophila serrata]
MPEEKYGSTRRHSCGKWSSRLLRWSICGIGWTTYILYRSFVVGQIKYDPHRGKMILQPRNMWTKRITLLLKLAALSADNF
GFHYLLFASFPLFSMAYGTYHPSRTFKDLVESLVFQIAFWNIGRLYYCLSRVSWNRSFVLVVNEVIHLMSLIEDTLGPLL
LEGTVLFIIFVVQLKLTILQIVDYLCDKIYFCALLLLLSVFYNMYVVYQLILLSWMATFNRFLEAYHKEGMPSREQKHQL
KQLFRLYSRISNGHQNIMVLWLPVATMLFSNIVVLVAHWATVIYCILFIDRMDAVEKWHDFLREHLGGSVAPLLRILIIG
LCNDRLDQMQRYLSLQLLIIDLRYSGGQEMRTGEDLNGEVGKIDLIWNFNIYTFVXMQQTCFDLQLRAQPIRNQIMSIHQ
VCGCPFVLEFFFCTLLNALSTVQYGIANGINLYKH
>XP_002032779.2 uncharacterized protein CG1339 [Drosophila sechellia]
MSSGSHSPGAMWPATDFRRHQRKPSQVLHRWFFKSSAWSIYAIACGLHFFKLHYNERTNQVEESQYHRIWSKIVVVLKVI
LLASPYLQYFVLGLGIYIHMTLVQDSKAQNFLMSLIVLGIVIGVLRRLLIFLHLKRDRRFLKNTVNEILQITSALQQKFG
MEYKCDSTLLVVYLAKLWILTVMLDSLWYKPYFLSSIFLYWVLLEYCFAGYFVYQLILLSWYHTIILFLQRFIEDHANRL
DIELCYHRRLIPLFELHLRINNLHKHVRDNVSWLSTSVYLMIFTCIFNAELLIECSLFAGDELENKIYIIADGCLGPVCI
PILYVLILGMCTDRFRDAEVQLQQLFVIVQGLYVRKVRPRLLIAMVLDNEHTSLIIHQKLKPLQNMIILDITCDREFVMD
YIVTVILTALSLVQYTISTGGNISECVTHK
>XP_016989699.1 uncharacterized protein CG1339 [Drosophila rhopaloa]
MWNKDDFRWHRTNRIQIVHRLFFKGSALTIYGIACGCHFFKLQYNERTNQMEETRYHRIWSKIVVAIKVILLTSQYRLYF
ALVVAIYIVTSMVYGSTAQNFVMSILMQGISINVLRRLVIFLHSKKDRRFVKHTVNEILQITSVIDQKIGMVYSCDPVLL
GVYLCKLWVLYILLDSLWNKSYFLLFNFLYWVLLEYCFAGYFIYQLIMLNWYRTIILFLKRFIECNENRQDIQGSYHRRL
FLLFQLHLRINRLHKCIKENLSWLTSSIYLMIFTCIFNMELLLECSLFAEDDLENKMYIIADGCLGPVFIPILYVLILGM
CTDRFREAELQLQQHIVIIHGLYMRKVKPRLLAIMVLDNEHTSLILHQKLEPLQNRIILGTTCDRQFVLDYILTVILTAL
SLIQYTISCGQSIKECVTHK
>XP_002051340.2 uncharacterized protein CG1339 [Drosophila virilis]
MWNTQDIRLLRSGLAQAVYRRFFQCSAWLLYGIARGCHFFKLRYNKQHKRMEEMQYHRIISKLVVTVKCLVFLRDAVDYM
VLGFVVWIHFFRVEDSGGQNFLIGLVMQGLTMYVLRRVTIFLHSQEDRKLIMHLINEIFFITRTIESKFGMIYHCELCLL
CVYFFKQYLLYVMLDSMWHKPYFLWINFFYWILMEYCSLGYFIYQLILLNWYRNFSFFLQRFIEYHGSQSFISGRYHRRL
LWLFKIHLRINNLHQHIKKKVAWLPAAIYLAIFTSIFNMTLMIECIVYAGDEIENKVYIMSDGCLGPAVIPMLNVFIIGL
CTDRLRSEELTQQQQIVLINILYVRKAFPHDHTLKVLNNEHTSLIVHQKLEPLLNVIILDTTCDREFAFDYFLTVIVTAL
SFVQYTVSTGRILDECVTHK
>XP_002076208.2 uncharacterized protein CG1339 [Drosophila simulans]
MWPATDFRRHQRKPSQVLHRWFFKGTAWSIYAIACGLHFFKLQYNERTNQVEESQYHRIWSKIVVVLKVILLASPYLQYF
VLGLGIYIHMTLVQDSKAQNFLMSLIVLGIVIGVLRRLLIFLHLKRDRRFLKHTVNEILQITSALEQKFGMEYKCDSTLL
VVYLAKLWILTVMLDSLWYKPYFLSSIFLYWVLLEYCFAGYFVYQLILLSWYHTIILFLQRFIEDHANRLDIELRYHRCL
IPLFELHLRINNLHKHVRDNVSWLSTSVYLMIFTCIFNAELLIECSLFAGDELENKIYIIADGCLGPVCIPILYVLILGM
CTDRFRDAEVQLQQLFVIVQGLYMRKVRPRLLIAMVLDNEHTSLIIHQKLKPLQNMIILDITCDREFVMDYIVTVILTAL
SLVQYTISTGGNISECVTHK
>XP_033156223.1 uncharacterized protein CG1339 [Drosophila mauritiana]
MWPATDFRRHQRKPSQVLHRWFFKGSAWSIYAIACGLHFFKLQYNERTNQVEESQYHRIWSKIVVVLKVILLASPYLQYF
VLGLGIYIHMTLVQDSKAQNFLMSLIVLGIVIGVLRRLLIFLHLKRDRRFLKHTVNEILQITSALEQKFGMEYKCDSTLL
VVYLAKLWILTVMLDSLWYKPYFLSSIFIYWVLLEYCFAGYFVYQLILLSWYHTIILFLQRFIEDHANRLDIELCYHRRL
IPLFELHLRINNLHKHVRDNVSWLSTSVYLMIFTCIFNAELLIECSLFAGDELENKIYIIADGCLGPVCIPILYVLILGM
CTDRFRDAEVQLQQLFVIVQGLYMRKVRPRLLIAMVLDNEHTSLIIHQKLKPLENMIILDITCDREFVMDYIVTVILTAL
SLVQYTMSTGGNISECVTHK
>XP_017077871.1 uncharacterized protein CG1339 [Drosophila eugracilis]
MSNKDDFRRHRKRPIQNVHRLFFKGSAWAIYAIASGFHFFKLHYNEQTNQMEEAQYHRVWSKVVIAMKIFLLASQYLLYF
VLGVAIYIHIRLVHGSIAQDFVMSVLVQGIAINVLRRLVIFLHQKSDRGFLKHTVNEILQITSVIEQKIGIIYKCDPILL
GVYLLKLWILYIMLDSLWNKSYFLMLNFLYWVLLEYCFAGFFIYQLILLSWYHTIILFLKRFIEDNEFRQHIEDRYHRRL
FLLFELHLRINNLHKCVKDNLSWLSTSIYLLIFTCIFNMELLIECSLFAEDELENKIYIIADGCLGPVFIPILNVLILGM
CTDRFRDSELHLQQLIVIVQGLYMRKVRPSLLTVMVLDNEHTSLILHQKLEPLQNMIILDITCDRQFAKDYILTAILTAL
SLVQYTISCGQPIDECLTHK
>NP_610307.2 uncharacterized protein Dmel_CG1339 [Drosophila melanogaster]
MWSATNFRRHQRKPNQVLHRWFFKGSAWIIYAIACGLHFFKLHYNERTNQVEESQYHRIWSKIVVVLKVILLASPYLQYF
VLGLGIYIHITLVQDSKAQNFLMSLIVLGIVIGVLRRLLIFLHLKRDRRFLKHTVNEILHITSALEQKFGMEYKCDSTLL
VVYLAKLWILTVMLDSLWYKPYFLSSIFLYWVLLEYCFAGYFIYQLILLSWYHTIILFLQRFIEDHANRLDIELHYHRRL
IPLFELHLRINNLHKHVRDNVSWLSTSVYLMIFTCIFNAELLIECSLFAGDELENKIYIITDGCLGPVCVPILYVLILGM
CTDRFRDAEVQLQQLFVIVQGLYMRKVRPHLLIAMVLENEHTSLIIHQKLKPLENMIILDITCDREFVMDYIVTVILTAL
SLVQYTISTGGNISECVTHK
>XP_016957855.1 uncharacterized protein CG1339 [Drosophila biarmipes]
MSHKGGFRRLRSKPTQTIHRWFFKGSAWGIYAIACGFHFFKLHYNERTNQVEEAQYHRMWSKIVVAMKVVLVASQYLQYF
VLGLGTYIHIKLVHTSSAQNFVMSVFMLAIVVNVLRRLVVFLHLKADRRFVEHSVNEILQITSLIERKIGMVYNCDFVLV
GVYLFKLWILYILLDALWNKPYFLVVNFLYWVLLEYCFAGYFIYQLILLSWYRTIILFLQRFVEDNEIRQDIGAHYHQRL
FLLFELHLRINNLHKYVKDNLSWLSTSIYLMIFTCIFNMELLIECSLFAEDEFENKIYIIADGCLGPVFIPILYVLMLGM
CTDRIRDAELQLQQLIVITQALYMRKVKPRLQTAVVLDNEHTSLILHQKLEPLQNMIILDITCDRQFAMEYILTVILTAL
SLVQYTISCGRDISECLTHK
>XP_016963336.1 uncharacterized protein CG31750 isoform X1 [Drosophila biarmipes]
MKTVRNSHKIWQTRVLRWSVLGICWTSYIIYRSCVIGQIKYDKEKGKLVIQPRNIWTKRIVLCLKIIVLYLNYCGIPYIM
IAIIPLLPREIFKAAFSSPKYFEILMGMVIIQLTMFNTIRLCYWMSSLSWNRSFVGLANDVIHLITLMEVNVGPLYLERI
SLLILHFLQLGLTLVQVVGYSQMQLHLCSLYNLLLELFFNMFVVYQLLILSWMAAFCRFLKIYLQEPTIGQRLKVLRLFR
LYARISNVHQNIQLMWLPVINMLFSDILMLVSHWSFIIKSIILNRLEDDLNSKYWKAAFGAQASLLRILFIGLCNDQLAL
LQSFIRLQLLAIDLCFSKLDQLDLNFVWEAKILQTCFDLQSRAQPIKNRIMSIYQECGCPFVLNFFFCAMINAFCCAQYD
IFFSVDSVISPML
>XP_037708465.1 uncharacterized protein CG31750 [Drosophila subpulchrella]
MDTELVRTNKMWLSRLLRWSVLGICWTSYIFYRGCVIGQIKYDREKGKLIIQPRNIWTKRIALCLKIIAFSLNYFGIPYF
SIAFILFLPMEISKTMFSAPKFFEILMSSVIVQLSIINSIRLCYWMSSLPWNRSFVGLVNDVIDITNLMESTVGPLYLEG
IFLLILHTFQFGLTMLQIVGYSQMQFHIFSLYNLLLELFFNIFVVYQLLLLSWIATLNRFLKIYLQDRKQIKRQRLKVIK
LFRLYSRISNVHTSIHVIWLPVIGMLFSDILLLVSSSAFIIRSIIFKHWITNVILDRKYWMAALGAQSSFLRILFIGLGN
DQLALLQCFIRLQLLVIDLCYSTHDQQDQNFVWDVKTLQICFDLQLRVQPIRNRIMSVHQECGCPFVLDFFFCILINALC
CAQYGMSFKVHSLIFSDVIS
>XP_039480696.1 LOW QUALITY PROTEIN: uncharacterized protein CG31750 [Drosophila santomea]
MPEKGHGIPFRNSRNIGLSRLLRWSSSSICWTSYIIYRGWVVGQIMFDPRSGKMIIHPRNIWTKGVXLLVKIFALVHDNS
FKAYLIVAFTLMFIKRQETLIEAIAVQISLLNTGRLYCWLNSLSWNRXIRVDAHLKSILGPPTLEGISLLILHVLQLQLT
LLQTFNHPYIMVILNTMLLKLICNAYVAYQMLLLSWIAAINQFLKDYQQEQQPNRKQRKKLLRLLRVYAKISNVHQDIKV
LWLPVASMLFSNIVELVDNWSSIIXDAIFYKHYLGGGLAPXLRILLIGLFNDRLVQMQGLLNLQLLIIDLRNQKTKQLDF
SFTSELKNLQTCFDLQLRAQPIRNQIMSVNHVCECPFVLDFFFCTVLNCISCVQYNMANGDDFLDD
>XP_002133357.2 uncharacterized protein CG1339 [Drosophila pseudoobscura]
MEMTRLMDPSSFPINNQRKPLGETPSFPPVMWHKVEYQRQRKRPTHVGYRVFLQATAWLLYGIAYGCNFFRAKWNPCAGR
LEERQYNRIVYKLIIILKIVLVASQYLVYFVMLLAVYIHYSLVEKSSAQNFVMGTFSQGIEYNVFRRLVIFLHLKRDRIF
VRQTVNEILRISEEIEQKFGLIYHCDASLLGVYFLKLFLLYVHISSYLYKSYFLLINLLYWMLLEYCFMGWFLYQQLLLN
WYRNITTFLQRFIDDHKDRQGILGRYHRRLFWLFELHLRINNLHRSINDSLSWLSTSIYLMIFVCSFRLELLIECIMFGE
DELENKLYIIADGCLGPVFIPLLYVLLIGLCTDRLRDAELVMQQQIVIIHGLYIRKAPSRTQAIKLLYNEHTSLIIHQKL
EPLQNLIILGTTCDRGFAFDYLLTAILTALSFIQYTLSCGDYPINECATHK
>XP_017014839.2 uncharacterized protein CG1339 [Drosophila takahashii]
MSNKDDFLRHRTKPTQILHRLFFKGSAWTIYAIACGFHFFKLHYNERTNQVEEAQYHRVWSKIVVGIKVLLVASQYLQYF
VLGLVIYIHLKLVHTSSAQNFVMSLLMLGIVLSAMRRLVIFLHLKRDRRFLEHSVNEILQITSVIERKIGMVYKCDGVLL
LVYLLKLWILYILLDSLWNKPYFLVINFLYWLLLEYCFAGYFIYQLILLSWYHTINLFLRRFTEDNKIRQDIEVYYHRRL
FLLFELHLRINNLHKYVKENLSWLSTSIYLMIFTCIFNMELLIECALFAEDELENKIYIIADGCLGPVFIPILYVLILGM
CTDRIRDAELQLQQLIVIIQGLYVRKVRPRLLTVMVLDNEHTSLMLHQKLEPLQNMIILDITCDREFAMDFILTVILTAL
SLVQYTISCDRNISECLTHK
>XP_016940643.1 uncharacterized protein CG1339 [Drosophila suzukii]
MLNKDNFRRLRKKPTQNKHRLFFKGSAWTIYAIACGFHFFKLHYNEQTNQVEETQYHRIWSKIVVAIKVLLVASQYLQYF
VLGLVIYIHIKLVQKSIAQNFVMSVLGLGIVVNSLRRLVIFLHLKRDRRFVEHSVNEIFQITSLIERKIGMVYNCDYVLL
GVYLFKLWILYILLDALWNKPYFLVINFLYWVLLEYCFAGYFIYQLILISWYHTIILFLQRFIEDNEIRHDIEAHYHHRL
FLLFELHLRINNLHKFIKDKFSWLSTSIYLMIFACIFNMELLIECSLFAEDELENKIYIIADGCLGPVLIPILYVLILGM
CTDRIRDAELQLQQLIVITQSLYMRKIKLSLLTVMVLDNEHTSLMLYQKLEPLQNMIILDITCDRKFALDYILTVILTAL
SLVQYTISCGRNISECLTHK
>XP_037714147.1 uncharacterized protein CG1339 [Drosophila subpulchrella]
MLNKDDFRRLRKKPTQTIHRLFFKGSAWTIYAIACGFHFFKMHYNERTNQVEEAHYHRIWSKIVVAIKVLLVASQYLQYF
VLGLVIYIHIKLVHTSSAQNFVMSVLMLGIVVTGLRRLVIFLHLKRDRRFVEHSVNEILQITSLIERKIGMVYNCDYVLL
GVYLFKLWILYILLDALWNKPYFLVINFLYWVLLEYCFAGYFLYQLILISWYHTIILFLQRFIEDYENRQEIEAHQRLLL
LFELHLRINNLHKYIKDKFSWLSTSIYLMIFTCIFNMELLIECSLFAEDELENKIFIIADGCLGPVFIPILYVLILGMCT
DRIRDAELQLQQLIVISQTLYVRKIRPHLPTVVVLDNEHTSLMLHQKLEPLQNMIILDITCDRQFALDYILTVILTALSL
VQYTISYGRIIRECLTHK
>XP_017061321.1 uncharacterized protein CG1339 [Drosophila ficusphila]
MSNNDDFRRHRKKPSQIVNRFIFKGSAWVIYAIAHGLHFFKLRYNERSNQLEEVQHHRIWSKIVVAIKVLLIAGQYVHYF
VLVVAIYIYTRLMNGSTAQNLVMSVLMQGIGINVLRRLVIFLHAKSDRRLVKHIVNEILKITSVIERKIGMVYSCDPVLL
TVYLCKLWLLYILLDSLWNHSYFLLLNFLYWVLLEYCFAGYFMYQLILLSWYSSIIRFLQRFIDDNENRMDIESQYHRRL
FLLLELHLRINNLHKCIKDELSWLLTSIYLMIFTSIFNMELLIECTLFAEDELENKLYIIADGCLGPVFIPILYVLILGM
CTDRFRDAELQLQQLIVIIQGLYTRKAKPRTLAVIVLDNEHTSLILHQKLEPLQNRIILGTTCDRQFVMEYILTVILTAL
SLVQYTISCGQSISECVTHK
>XP_034128550.1 uncharacterized protein CG31750 [Drosophila guanche]
MPVEGHTESGSKWQTRLLRWTVLGIGWTLYLFCRGCVIGQMKYDPLQGQMIIRARGLLTKRIALILKLAVLISDYFGAIY
ICMAIVPLLPDIDNHKRNHRRIFESLVTIIIMVLAYWNVGRLLYWLSSLGYNRSIVRVVNEVIRLHSLIDRCFGPLCLTQ
LHLLFVLLAELHMTVLHFFNCLRIQMCLFLYNIVLLEIFFSAYIAYQLLLLSWLSSFSLFLHRFRTPSRGQRSKLLRLFR
LYARVSNGHQAIMELWLPVASMLFSSIVGMVVDCSVIVNCILFNHSLDMGQKWELIFRHLGSCLAPLLRMLLIGMCNDCL
TRLEHLLSLQLLGIDLGNKLEADYQMDPRQESFARQLRNLQTCFDLQTRAQPIRNHVMSVHQICGGPFFLEFFFCTLINS
FSCVQYVLSLGKKSENFQATAETVGTGVDYEESSLWA
>XP_044249559.1 uncharacterized protein CG31750-like [Drosophila takahashii]
MATSAERTLNKKWQSRLLRWSVLGLCWSSYILYRGCVIGQIKYDKEKGKLIIQRRNIWTKRIVLCLKLSVLYFSFESNEG
IFSSPKYFDTLMTGVIMQIAICNIIRLWNWMSSLSYNRSLVGLINEVIEVNTLMKETLGRPSLEGISLLILYIVQWDFTV
LQITGLSQLSLYVFPLYIILLELCFNIYVVYQLLLLSWIAAFNRFLKIYLQERKPTKRQHLKVLRLLRLYSRIANINQEI
QLLWLPVIGMLFTDILLLVINWAFIIKNIMEYHLFADDKFYRKCLRAAVGGQASFLRILFIGLCNDRLCILQTLLRVQLL
IVDLRFSLHLQRHQNFVRDVQTLQSCFDVQFRVQPIRNRIMNANLECGGSFVLDFFFCTLLNALCFAQYEITVDADTLIY
AEDR
>XP_016933963.1 uncharacterized protein CG31750 [Drosophila suzukii]
MWQSRLLRWSVLGICWTSYIFYRGCVIGQIKFDTEKKKLIIQPRNIWTKRIALCLKIIAFSLNYFGIPYFSIAFVLFLPK
ELSKTMFSAPKFFEILLSSVIMQLSIINTIRLCYWMSSPPWNRSFVGLVNDVIDITKLMEDTVGPLYLEGISLLILHTFQ
IGLTILQIVGYTRMQFHIFSLYNLLLELFFNLFVVYQLLLLSWIAAFSRFLKIYLQERKLTKRKGLQVLQLFRLYSRISN
VHRSIQLIWLPVIGMLFSDILLLVSSWAFIIKSIIFNRWITNESLDRKYWIAALGAQASFFRILLIGLGNDRLALLQCFL
RLQLLVIDLSYLTHDQQDQNFDWDVKTLQCCFDLQLRVQPIRNRIISVYQECGCPFVLDFFFCTLINALCCAQYGMSFDI
HSLIFSDVIK
>XP_023175050.2 uncharacterized protein CG1339-like [Drosophila hydei]
MWNTEDIQLLRGGLAQSIYRRFFQCTAWLLYGIARGCHFFKLHYNAEYNQMEEMQYHHITTKLVVTVKFVFVLLDIQSFI
VLGIVVWFHIFRVEDSGGQNYLIGLLVQGLIISDLCRILIFLHSNDDRMLLKHVINEIFYITRIIKNKFGIIYHCELGLL
CVYFCKLYLAYIMLDGMWYHFTFFWINFIYWVLFEYCILGYFIYQLTLLNWYRNFSYFLQRFVEYNSNQSFISARYHRRL
LWLFKLHLRINNLHKFVQERAAWLPAAIYLTIFTSIFNMTLLLECVIYAADEIDDKIYIIAYGCLGPVFIPILNVFILGI
CTDRIRSEELTMQQQIVLVNVLYVRKAFPHDAALKVLSNEHTSLIVHQKLEPLLNVIILHTICDREFAFDYVLTVIVTAL
SFVQYTVSTHRVYDVCMTHK
>XP_039502721.1 uncharacterized protein CG1339 [Drosophila santomea]
MLCVSNFRRHERKPNQVLHRWFFKGCVWTLYAIACGLHFFKLHYNGRTNQVEETQYHRIWSKIMVALKVILLASPYLHYF
VLGLFIYIHSTLVENSNAQSLLISVMVLGIVVGVLRRLLIFLHLKRDRRFVKHIVNEILQITSALEQKFGMQFKCDFTLL
VVYLVKLWIFIVMLESLWNKPYFLSSIFLYWLLLEYCFAGYFVYQLVLLSWYHTIILFLQHFIADHDNRPDIEDRYNRRL
IPLFELHLRINNLHKYVRDNVSWLSTSVYLMIFTCIYNAETLIECSLFAEDELENKMYIIADGCLGPVCTPILYVLILGM
CTDRFREAEVQLQQLFVIVQGLFMRRGKSLLLITMVLDNEHTSLIIHQKLKPLQNIIILDITCDREFVLDYIVTVILTAL
SLVQYTISTGGYISECVTHK
>XP_001970596.1 uncharacterized protein CG1339 [Drosophila erecta]
MLCVTDFRRLHRKPSQVLHRWFFKGSAWTIYAIACGLHFFKLHYNERTNQVEETQYHRTWSKIVVALKVVLLVNPYLQYF
VLGLFIYIHSTLVQNSKAQNFLMSVIVLSIVAGVLRRLLIFLHLKRDRRFVKHIVNEILQITRALEQKFGMEYKCDFILL
VVYLVKLWILAAFLDSLWHKPHFLSSIFLYWVLMEYCFAAYFVYQLILLSWYHTIILFLQRLIEDHENRADIEGRYNRRL
ILLFELHLRINNLHKYVRDNVSWLTTSVYMMIFTCVFNAELLIECSLFAGDELENKLYIIADGCLGPVCIPILYVLILGM
CTDRFRDAEIQLQQLFVIVHSLFMRKVKPLLLIAMVLDNEHTSLIIHQKLKPLQNMIILGITCDREFVMDYIVTVILTAL
SLVQYTISTGGNVSECETHK
>XP_002089503.1 uncharacterized protein CG1339 [Drosophila yakuba]
MLCVSNFRRHERKPNQVLHRWFFKGCVWTLYAIACGLHFFKLHYNERTNQVEETQYHRIWSKIVVALKVILLVSPYLHYF
VLGLFIYIHSTLVENSNAQSLLISVMVLGIVVGVLRRLLIFLHLKRDRRFVKHIVNEILQITSALEQKFGMQFKCDFTLL
VVYLVKLWIFIVMLESLWNKPYFLSSIFLYWLLLEYCFAGYFVYQLILLSWYHTIILFLQHFIADHDNRPDIEDRYNRRL
ILLFELHLRINNLHKYVRDNVSWLSTSVYLMIFTCIYNAETLIECSLFAEDELENKIYIIADGCLGPVCTPILYVLILGM
CTDRFREAEVQLQQLFVIVQGLFMRRGKSLLLITMVLDNEHTSLIIHQKLKPLQNIIILDITCDREFVLDYIVTVILTAL
SLVQYTISTGGYISECVTHK
>XP_022234912.2 uncharacterized protein CG1339 [Drosophila obscura]
MWNKVEYQRQRKSPTHVGYRIFLQSTAWFLYGIACGCKFFKAKWNPVERRIEERQYNRIVYKLITILKIVPVASQYLMYF
VMFMAVYILYSLVEKSSAQNFLMGLFAQGIECNVFRRLVIFLHLKRDRIFVRQTVNEILQISEEIELKFGLIYHCDVSLL
GLYFFKLFLLYVYVSSYWHKTYFLLINLLYWMLLEYCFMGWFLYQQLLLNWYQNITTFLQRFIDDHRDRERIMGRYHRRL
FWLFELHLRINNLHRSINDSLSWLSTSIYLMIFVCSFRLELIIECIMFGEDELENKLYIIADGCLGPVLIPLLYVLLIGL
CTDRLRDAELMLQQQIVIIHGLYIRKAPTRTQAIKVLYNEHTSLIIHQKLEPLQNLIILGTTCDREFAFDYLFTAILTAL
SLVQYSLSCGDYPINECATHK
>XP_043641565.1 uncharacterized protein CG1339 [Drosophila teissieri]
MLRATYFRRHQRKPNQVLHRWFFKSCVWTLYAIACGFHFFKLHYNERTNQVEETQYHRIWSKIVVALKVILLASPYLHYF
VLGLFIYIHSTLVQNSNAQSLLISVMVLGIVVGVLRRLLIFLHLKRDRRFVKHIVNEILQITRALEQKFGMQFKCDVILL
VVYLVKLWILIVLLDSLWNKPYFLSSIFLYWVLLEYCFAGYFVYQLILLSWYHTIILFLQHFIEDHENRADIEGRYNRRL
ILLFELHLRINNLHKYVRDNVSWLSTSVYLMIFTCIYNAEMLIECSLFAGDELENKIYIISDDCLGPVCTPILYVLILGM
CTDRFREAEVQLQQLFVIVQGLFMRKGKSLLLITMVLDNEHTSLIIHQKLKPLQNKIILDITCDREFVLDYIVTVIFTAL
SLVQYTISTGGYISECVTHK
>XP_001355880.3 uncharacterized protein CG31750 [Drosophila pseudoobscura]
MPGEGHNWRTPLLRWTVLGIGWSLYLFCRGCVIGQMKYDPRQRRLIIRARGILTKRLALVIKLFVLLSDYFGLIYILLAV
FPLLGDTEDSRRKGRQIFQSLVTLVGMALAYWNIGRLLYWLSSLGHNRSIVRVVNEVIRLHGLIDRRFGPLLLADLHILI
VFVAELHMTVLHLFNCLRFQMILFLYNIVLLEVFFGAYMAYQLLLLSWLSSFSRFLQGYHRGERSRLRRLFGLYARVSNG
HQAIMELWLPVASMLFSSIVVMVVDCASIIHCILFKHSLDMRQKWHEVLNHLGGCLAPLLRMLLIGLCNDRLTRLEHLLS
LQLLGIDLGLEDHQKKDPEQERSSARQWRHLQICFELQTRAQPIRNHIMSVHQTCGGPFVLEFFFCTLVNSFSCVQYVLS
MGTQSEKFQGFFYSR
>XP_020810545.1 LOW QUALITY PROTEIN: uncharacterized protein CG1339-like [Drosophila serrata]
MLSTTNSQIEQRLTHIHLKRCGVTRTFTGRCNRNCTSSVFKASAWVIYGIACVCHFFKLKYNAETNRVEEARYHRVLSKI
VVAIKLFLLASQHMIYFVMALFIYIQIRLVNTSHAQHFLMSLFMQGIGINVLRRLAIFLHLKQDRRYVRHAVNEILXITR
MIERRFGMIYRCDSVLLGVYLCKLWMLYILLDSLMDKLYFLMISLLYWVLLEYCFLGYFIYQLLLLNWYRSITFFLQRFI
QDHEQRSDIAVRHHRKLSLLFKLHLRINNLHKFIIRTMSWLPNSIYLMIFTCIFNMELLIECSLFAEDELENKIYIIADG
CLGPVVIPILYVLILGMCTDRLRDAELILQQQIVIIHGLYMRKTDSRLLTVMVLDNEHTSLILHQKLKPLQNVMLLDNIC
DREFAFDYILTVILTAISLVQYTISCGEPLNECVRHK
>XP_016963337.1 uncharacterized protein CG31750 isoform X2 [Drosophila biarmipes]
MKTVRNSHKIWQTRVLRWSVLGICWTSYIIYRSCVIGQIKYDKEKGKLVIQPRNIWTKRIVLCLKIIVLYLNYCGIPYIM
IAIIPLLPREIFKAAFSSPNLSWNRSFVGLANDVIHLITLMEVNVGPLYLERISLLILHFLQLGLTLVQVVGYSQMQLHL
CSLYNLLLELFFNMFVVYQLLILSWMAAFCRFLKIYLQEPTIGQRLKVLRLFRLYARISNVHQNIQLMWLPVINMLFSDI
LMLVSHWSFIIKSIILNRLEDDLNSKYWKAAFGAQASLLRILFIGLCNDQLALLQSFIRLQLLAIDLCFSKLDQLDLNFV
WEAKILQTCFDLQSRAQPIKNRIMSIYQECGCPFVLNFFFCAMINAFCCAQYDIFFSVDSVISPML
>XP_002028509.1 uncharacterized protein CG31750 [Drosophila persimilis]
MPGEGHNWRTPLLRWTVLGIGWSLYLFCRGCVIGQMKYDPRQRRLIIRARGILTKRLALVIKLFVLLSDYFGLIYILLAV
FPLLGDTEDSRRKGRQIFQSLVTLVGMALAYWNIGRLLYWLSSLGHNRSIVRVVNEVIRLHGLIDRRFGPLLLADLHILI
VLVAELHMTVLHLFNCLRFQMILFLYNIVLLEVFFGAYMAYQLLLLSWLSSFSRFLQGYHRGERSRLRRLFGLYARVSNG
HQAIMELWLPVATMLFSSIVVMVVDCASIIHCILFKHSLDMRQKWHEVLNHLGGCLAPLLRMLLIGLCNDRLARLEHLLS
LQLLGIDLGLEDHQKNDPEQERSSARQWRHLQICFELQTRAQPIRNHIMSVHQTCGGPFVLEFFFCTLVNSFSCVQYVLS
MGTQSEKFQGFFYSR
>XP_017033646.1 uncharacterized protein CG1339 [Drosophila kikkawai]
MRSNKYVHRPREGYSEVAHRLFFKASAWAIYGIASGCHFFKLKYTKETNQVEETEYNPALSKIVVAIKLLLLASQYTYYF
VMASAIYIHIRLVNFSHAQHFVMSLFMQGIGINVLRRLTIFLHQKQDRQYVRHAVNEILYITSVIERRFGMIYRCDTVLL
GVYLCKLWLLYLLLDSLLDKDYFLILSLLYWVLLDYCFLGYFIYQLLLLNWYRSITLFLQRFIEDQGARQDIAARHHRHL
SLLFKLQLRINNLHKFIIRSLSWMPNSIYLMIFTCIFNMELLIECSLFAEDELDDKIYIIMDGCLGPVMIPILYVLILGM
CTDRLRDAELILQQQIVIIHGLYMRNTHSRLPTVMVLDNEHTSLILHQKLKPLQNVMILDNICDREFAFDYILTVILTAL
SLVQYTISCGESLNECVRHK
>XP_032585139.1 uncharacterized protein CG1339 [Drosophila mojavensis]
MWNTEDINLLSGGFAQSIYRRFFQCTAWLLYGIARVCHFLKLRYNAEHMRMEEIQYHHMISKIVVTVKFVFVLLDLQSYL
VLTLVLWLHIFRVENSGGQNYMIGLLVQGLIISDLRRIFIFLHSFDDRKLIKHIINEIFYITQTIKRKFGMIYHFEMCLL
CVYSCKLYLVYIMLDSMWYHMTFIWINFLYWLLLEYCILGYFIYQLILLNWYRNFSYFLQRFLEYNRYQSCISAHYHGRL
LWLFKLHLRIINLHKCIQERVAWLPAAIYLTIFTSIFNMTLLLECIIYSDDEIEDKMYIIADGSLGPALIPILNMLVVGI
CTDRIRSEESALQQQIILANILCVRKADPNDFRLKVLNNEHTALIVHQKLEPLHNVIILHTIGDREFAFDYFLTVIVTAL
SFIQYTVSTNRVYKVCVTHK
>XP_002019266.1 uncharacterized protein CG1339 [Drosophila persimilis]
MWHKVEYQRQRKRPTHVGYRIFLQSTAWLLYGIAYGCNFFRAKWNPCAGRLEERQYNRIVYKLIIILKIVLIASQYLVYF
VMLLAVYIHYSLVEKSSAQNFVMGTFSQGIEYNVFRRLVIFLHLKRDRIFVRQTVNEILRISEEIEQKFGLIYHCDASLL
GVYFLKLFLLYVHISSYLYKSYFLLINLLYWMLLEYCFMGWFLYQQLLLNWYRNITTFLQRFIDDHKDRQGILGRYHRRL
FWLFELHLRINNLHRSINDSLSWLSTSIYLMIFVCSFRLELLIECIMFGEDELENKLYIIADGCLGPVFIPLLYVLLIGL
CTDRLRDAELVMQQQIVIIHGLYIRKAPSRTQAIKLLYNEHTSLIIHQKLEPLQNLIILGTTCDRGFAFDYLLTAILTAL
SFIQYTLSCGDYPINECATHK
>XP_017152205.1 uncharacterized protein CG1339 [Drosophila miranda]
MWHKVEYQRQRKRPTHVGYRIFLQSTAWLLYGIAYGCNFFRAKWNPCAGRLEERQYNRIVYKLIIILKIVLIASQYLVYF
VMLLAVYIHYSLVEKSSAQNFVMGIFSQGIEYNVFRRLVIFLHLKRDRIFVRQTVNEILQISEEIEQKFGLIYHCDASLL
GVYFLKLFLLYVHISSYLYKTYFLLINLLYWMLLEYCFMGWFLYQQLLLNWYRNITTFLQRFIDDHKDRQRILGRYHRRL
FLLFELHLRINNLHRSINDSLSWLSTSIYLMIFVCSFKLELLIECIMFGEDELENKLYIIADGCLGPVFIPLLYVLLIGL
CTDRLRDAELVMQQQIVIIHGLYIRKAPSRTQATKLLYNEHTSLIIHQKLEPLQNLIILGTTCDRGFAFDYLLTAILTAL
SFIQYTLSCGDYPINECATHK
>XP_034474217.1 uncharacterized protein CG1339 [Drosophila innubila]
MSVFSCSIGVMWNTEDIRLLRSGPSNEVYKRIFLYSSWLLYWIARCCNFLKLRYNSHSRRLEHTQYNIIITKLILTVKCL
FLLRHIVDYMVIGFVIWIHLFRVEKADGQNFLISLAMQGISINVLRRIVIFLHSQEDCRLIKQLVNEIIYISRTIESKFG
MIYHCEFSLLGLYLCKMYLVYLIMETMWYKPYFLWINLFYWILMEYCEFAYFLYQLILLNWYRNLSFFLQSLTEYHETLE
FISRHYHRRLLLLFKVHLRIIKLHKYIKEKVAWLPSAIYLGIFTSIFNMELLLECMIYAQDDIENKMYIIADGCLGPALV
PLLNVLILGICTDRLRSVELTLQQQIVIINIQYIRKAYQHDNTLKVLHNEHTSLIVHQKLEPLLNEIVFGMICDREFAFD
YFLTVMITALSFIQYTVSTNRNVAECVSHK
>XP_017150890.2 uncharacterized protein CG31750 [Drosophila miranda]
MPGEGHNWRTPLLRWTVLGIGWSLYLFCRGCVIGQMKYDPPQRRLIIRARGILTKRLALVIKLFVLLSDYFGVVYILLAV
VPLLGDTEDSRRKGREIFQSLVILVGMALAYWNIGRLLYWLSSLGHNRSIVRVVNEVIRLHGLIDRRFGPLLLADLHILI
VFVAELHLTVLHLFNCLRLQMILFLYNIVLLEVFFGAYVAYQLLLLSWLSSFSRFLQGYHRGERSRLRRLFRLYARVSNG
HQAIMELWLPVATMLFSSIVVMVVDCASIIHCILFKHNLDMRQKWDEVLSHLGGCLAPLLRMLLIGLCNDRLTRLEHLLS
LQLLGIDLGIEDHQKKDPEQEKSFARQWRHLQICFDLQTRAQPIRNHIMSVHQTCGGPFVLEFFFCTLINSFSCVQYVLS
MGTQSEKFQGFFYSH
>XP_022228023.2 uncharacterized protein CG31750 [Drosophila obscura]
MPGEGHWGRSAKWQTRLLRWTVLGIGWTLYLFCRGCVIGQMKYDPARGQMIIRARGLLAKRIALLIKLAVLLSDYFGAFY
ILGAILPLLPEIDDHKRNGRRIFESLVTLVGMVLAYWNIGLLLYWLSSLRYNRSIVRVVNEVIRLHALIDRCFGPLLVAE
LHILVVFVAELHMTVLHLFNCLRIEMFLFLYNIVLLEVFFCAYMAYQMLLLSWLSSFSLFLHRYRLQGTSARGQRTKLLR
LFRLYARVSNGHQAIMQLWLPVASMLFSSIVIMVVDCATIVNCILFKHNLDMRQKWDEIFSHLGACLSPLLRMLLLGLCN
DSLTRLENLLSLQLLGTDLGHHQLEGDYRKDSEQEGFVRHLRNLQICFDLQTRAQPIRNHIMSVNQICGCPFFLDFFFCT
LINSFSCVQYVLSLGPQSENFQGFFSS
>XP_017856631.1 PREDICTED: LOW QUALITY PROTEIN: uncharacterized protein CG1339 [Drosophila arizonae]
MWNTEDINLLSGGFAQSIYRRFFQCTAWLLYGIARVCHFLKLRYNAEHMRMEEIQYHHMISKIVVTVKFVFVLLDLQSYL
VLILVLWLHIFRVENSGGQNYMIGLLVQGLIISDLRRIFIFLHSFDDRKLIKHIINEIFYITQTIKRKFGMIYHFEMCLL
CVYSSKLYLVYIMLDSMWYHMTFIWINFLYWLLLEYCILGYFIYQLILLNWYRNFSYFLQRFLEYNRYQSCISAHYHGRL
LWLFKLHLRIINLHKCIQERVAWLPAAIYLTIFTSIFNMTLLLECIIYSDDEIEDKMYIIADGSLGPALIPILNVLVVGI
CTDRIRSEESALQQQIILANILCVRKADPNDFRLKVLNNEVSYEIRLMSAYNIFPHDYHTALIVHQKLEPLHNVIILHTI
GDREFAFDYFLTVIVTALSFIQYTVSTNRVYKVCVTHK
>XP_034098821.1 uncharacterized protein CG1339-like [Drosophila albomicans]
MWNTADISLLRSGPSQAVYRWIFQLSFLIIYGISKCCHFFKLRYNRQTHRVEETQYHKIISKLIVTAKCCLFLRHIFDYI
VFFFVIWIHVFIVQNSDGQDFIISLAMEAIAFNVLRRILMFLHCQDDRGILKQLVNEIIYITRTIQKKFGLIYHCEISLL
GVYLCKVYMTYVLLESLWYKPYFLWPNFLYWVLLEYCEFGYFIYQLILINWYRNFGFFLQSFIEHHQHEHFISRYYHQRL
LWLFKLHLRICKLHKSVNKEIAWLPSAIYLGIFTCIFNMELLLECIVYADNDIEDKVYIIADGCLGSMLVPLLNVLILGL
CTDRLRNEELTLQQQIVIVNIIYFRKANHHGYTLKGLHNEYCTSLIVHQKVDPLQNIIIFQINCDREFAFDYLLTVLITA
LSFIQYTVGSNRSLKECVSHK
>XP_034667748.1 uncharacterized protein CG31750 [Drosophila subobscura]
MPVEGHTESGSKWQTRLLRWTVLGIGWTLYLFCRGCVIGQMKYDPLQGQMIVRARRLLTKRIALILKLALLISDYFGAIY
ICMAIVPLLPDIDNHRRNARRMLESLVTLIIMVLGYWNVGRLLYWLSSLGYNRSIVRVVNEVIRLHSLIDRCFGPLCLTE
LHLLFVLLAELHMTVLHFFNCLRIQLSLFLYNIVLLEIFFSAYIAYQLLLLSWLSSFSLFLHRYRTSTRGQRSKLLRLFR
LYARVSNGHQAIMELWLPVASMLFSSILVMVVDCSVIVNCILFNHSLDMGQKWELIFRHLGGCLAPLLRMLLIGLCNDCL
ARLEHLLSLQLLGIDLGNQLEDDYQMDPRQESFARQLRNLQICFDLQTRAQPIRNHVMSVHQICGGPFFLEFLFCTLINS
FSCVQYVLSLGKQSENFQGFFYE
>XP_034669559.1 uncharacterized protein CG1339 [Drosophila subobscura]
MWNKVEYERQRKSATHVGYRIFLKFTAWFLYGIACGCKFFKAKWNPVERRIEERHYNRIVYKLIIILKIVLIASQYLMYF
VMFLAVYIHYSLVEKSSAQNFLMGTFAQGINYNVFRRLVIFLHLKQDRIFVRQTVNEILQISEDIEQKFGLIYHCDASLL
GVYFLKLFLLYVYMVSYWYKSYFLLINLLYWLLLEYCFMGWFLYQQLLLNWYRNITLFLQRFIDDHEDRERILGRYHRRL
FWLFELHLRINNLHRSINDNLSWLSTSIYLMIFVCSFRMELLIECIMFGEDELENKLYIIADGVLGPVLIPLLYVLLIGL
CTDRLRDAELVLQQQIVIIHGLYIRKDPSRTLAIKVLYNEHTSLIIHQKLEPLQNLIILGTTCDREFAFDYLLTSILTAV
SFVQYSLSCGDYPINECATHK
>XP_030243013.1 uncharacterized protein CG1339 [Drosophila navojoa]
MWNTADINLLSGGFAQSIYRRFFQCTAWLLYGIARVCHFLKLRYNAEHMRMEEIQYHHMISKIVVTVKFVFVLLDLQSYL
VLTLVLWLHIFRVENSGGQNYMIGLLVQGLIISDLRRIFIFLHSFDDRKLIKHIINEIFYITQTIKRKFGMIYHFEMCLL
CVYSCKLYLLYIMLEAMWYHMTFIWINFLYWLLLEYCILGYFIYQLILLNWYRNFSYFLQRFLEYNRYTSCISAHYHRRL
LLLFKLHLRIIHLHKCIQERVAWLPAAIYLTIFTSIFNMTLFLECIIYSDDEIEDKMYIIADGCLGPAFIPILNVLIIGI
CTDRIRSEELALQQQIILVNILCVRKANPNDFRLKVLNNEHTALIVHQKLEPLHNVIILHTIGDREFAFDYFLTVIVTAL
SFIQYTVSTNRVYKVCVTHK
>XP_043644917.1 uncharacterized protein CG31750-like [Drosophila teissieri]
MIIQPRNVWTKRLALGLKIILLFLNQFGIDYIVLAVAPFIPLKNGGLLFRSPRFFDVLMSAIIMHVTIWNVFRLFCWMSS
LSWNRQFVELVNNVIHVTTRIDGIVGPLSLEGTSLLILYIVQLDLTLLQMVGYSQVGLHLFSLYNLILELFFNTYVVYEL
LLLSWIAAFNRFLKVYAQEWNPSKMQRLKFLELFNLYSRIGIIHQEIQHLWLPLASVIFSDILMLVSNWSFVISCFLFDN
FAEGGDCSWKYGIPVTAAQASLLRILFLGLCNDRLALQQCFLRLQLLVISLKVQDQLDQKFKWDVNNLQTCFNLQLWAQP
IRNQIMSVNQECGCSFVLDFFFCALLNALGCVQYRLSVNIRSFHFLDTIT
>XP_034135028.1 uncharacterized protein CG1339 [Drosophila guanche]
MWNKVEYQRQRKSATHVGYRIFLKYTAWFLYGIACACKFCKAKWNPVERRIEERHYNRIVYKLIIILKIVLIASQYLMYF
VMFLAVYIHYSLVEKSSAQNFLMGTFAQGINYNVFRRLVIFLHLKQDRIFVRQTVNEILQISEDIEQKFGIIYHCDANLL
GVYFLKLFLLYVYMVSYWYKSYFLLINLLYWLLLEYCFMGWFLYQQLLLNWYRNITIFLQRFIDDHKDRERILGRFHRRL
FWLFELHLRINNLHRSINDNLSWLSTSIYLMIFVCSNRMELLIECIVFGEDELENKLYIIADGVLGPVLIPLLYVLLIGL
CTDRLRDAELVLQQQIVIIHGLYIRKDPSRTLAIKVLYNEHTSLIIHQKLEPLQNLIILGTTCDREFAFDYLLTSILTAV
SFVQYSLSCGDYPINECATHK
>XP_023031421.1 uncharacterized protein CG1339 [Drosophila willistoni]
MFNREKTRQLRSTYIHLLNRGFFVYTAWLLYGISRVFYFVKLRYNRKTHSMEEFQYHRIFFKLMLMLKCFPILQQCMFYF
TFGAFLWLYTFRVENHEAQNFHISWIIQAIVLQSVRRLVVFLHSKTDRLVIKELLHEIFYVNSTMERKFGLIYRCDLSLL
SLYLLKLMIFYIMMDSLWHKPYFWWINFFYWVLMEYCILGYFVYQLLVLNWCFNSTRSLERFIDHHQNCDGIKESYHHRL
TCLFKLHLRISKLHKTFNKKLSWLTNCIYLTIFTCILNMQMLIECSVFGIDPLENKFYIISDGCLGPVFVPILNVLIMAV
CTDRFRNSELTLQQQIVIINEMYMTKGKHLRGLNVINNEHSSLIIHQKLDPMQNLIILSTKCDREFAFDYILTVITTALS
FIQYTISNGGKIDECQSHK
>XP_017026101.1 uncharacterized protein CG1339-like [Drosophila kikkawai]
MSATRYNFQRKAYRWFIHGTSLCVYFSCCFLDLGSFRYVQKDERLRKHSTFWQWIAIAMCIKLGLLWLEFPFVLICFGWL
YLLLIGDSSEFTENNTYYWVHLVAIIVISSISTLQLLWLSHSSAYSALVVSIVNRVLHINRIVRRNFGDEHFYSDDSLVL
LFLLKMVLTLHHILAQYRPHEKNMIGVRYHTVNVILFEIFYCSYMLYQLLFLGWQRTLLAFLESYIALVKDRGSPTPDYY
RKVIDVFDIYTQMAGIHFRVSSAWLRVSSMLFVSLYYTAHEATFTFYCLFAMSEIPLFTRAYLVILNKVGTCLHPLVAVL
LMGMASDRLKHFEAQLCEKIFLIELLHSEDDHLILQQFARLISCKYRSFLLQQHSFPIRNFIWNRGSICDRDLVFDFFVY
LIINATTYLQFLIGDNTSICEEAL
>XP_001974464.2 uncharacterized protein CG31750 [Drosophila erecta]
MSSVSWNRQFVQLVNNVIRVTTQIDATVAPLYLEGTSLLILYIVQLDLTLLQMVGYSQIELHIFSLYNLMLELYFNTYVV
YELLLLSWIAAFNRFLKKYAQEWNPSKKQRAHFLELFNLYSRIGIIHQNIQHLWLPLASVIFSDILMLVTNWAFVISCFL
SDNFAEGGICNWKYEIPVIAAQASLLRILFIGLCNDRLALQQCFLRLQLLVISLKEQDQLDQSFAWDVNNLQTCFDIQLW
AQPIRNQIMSSNQECGCSFVLDFFFCALLNALGCVQYRISVNIHPFHFLDTIT
>XP_030555592.1 uncharacterized protein CG1339 [Drosophila novamexicana]
MLQCSGRGSHIAEDRKLIMHLVNEIFFITRTIESKFGMIYHCELCLLCVYFFKQYLLYVMLDSMWHKPYFLWINFFYWVL
MEYCSLGYFIYQLILLNWYRNFSFFLQRFIEYHGSQSFISGRYHRRLLWLFKIHLRINNLHQHIKKKVAWLPAAIYLAIF
TSIFNMTLMIECIVYAGDEIENKVYIMSDGCLGPAVIPMLNVFIIGLCTDRLRSEELTQQQQIVLINILYVRKAFPHDHT
LKVLNNEHTSLIVHQKLEPLLNVIILDTTCDREFAFDYFLTVIVTALSFVQYTVSTGRILDECVTHK
>XP_023170503.2 uncharacterized protein CG31750-like [Drosophila hydei]
MTARLNRKHREQQSRVYSEEILFHRTVYVLSRILYQICRSCTFGYFNYNPETNKLYICRHENLKKYFTYAVKAMLLFMDY
LNYLYVEVKFEAYIFHDCDLVSSGYSFYLEVLNYINVNWHFTKIIVLLHSWKTNESFVSTINKILEIHQNMISSFNKTCF
TFDYNILLISSLEFSFTVVQLWNQIMRKKHFLVLKYRIILFEFIYWAYFLYQLILITWHQVLLSSISSCNCRKRNCKRLI
KIYKIYFRICEVHGEITQLWLGISGGLFACISLLSADISEELYDVIYQEKSTAEKWKFFLYLKVGNCVAPLLKVFLLGLC
TNRIEYLTKFLSQQIYIIELLESGQQNAYTKVLDCQFDCFCLQQHFCPIRNHIWHKGQSINIEFLLLFMWIAFLNAMSNL
QYALTEENGINHFY
>XP_032592453.1 uncharacterized protein CG31750-like [Drosophila grimshawi]
MEMEKFLFNIIYILSRTIYWICRFCVFGYFSFNEKSGKLYICQHSVLRKIVASIVKIFLVFTDNANYVYLVMTAYMALFE
RLREKMSGYNFYVPISIFSHANLHYYKMVYILHSRKISASYVSVINEVIEIHRIMISTFDSIYFTVEINILIIFLLESIL
NVLQIWNQLSTTIIWITIYQQLLFELFYWAYFVYQLILISWHKVLLRCLKSSLHNLENGHRHQQQIILFYGLYFRIWKLH
SRVTKLWLKIAGALFGSTLALSYSICEELFNIIYTQSQPTEKWHFYLRFQIGHCLAPPMRIFLLGLCNNRIEELTILLSQ
QIILIHLLQGQKSLNQVQSVQEILSEQLLECKFNCFVLQQIRPIRNYIWYVGQTINNEFLLLYLWTSFLNAMSNLQYDLA
NAND
>XP_017099407.2 uncharacterized protein CG1339 [Drosophila bipectinata]
MAATQHDLRTRLYRFFILANARFIYGLCCFLDLGSVRYVQSSGRLKKYHTPWPWVVMAVLIKLLLLTLEAPFIFMCGGMM
YFFFFEDSSEFNDNTTYQWMQMLAEEVMALVSTARLIFISHNSTYCDFFTSTANRILEMHRLVLRLFGDKQLYLDDSLLV
VFLLKVFLTFHHIAAQYTPTEKHFVLVRYHTLNVILFEIFYTAYFLYQLLLLGWHRSLLAFLETYVALKQVRKSLTLECR
RRIICVFSIYAKMAQIHLQVSRAWLKVSSMLFIGVYYTAHESTYTVYCLFSWSQLSLMKRTELLLLKKLGSLLHPLVGIL
LMGMASDRMKFLEAQLCERIFLVELFYAKKDHLFSNRYSGLISCKNECFLLQRLSVPMRNFMWNRGSICDRDLVFDMFVY
LFINATTYLQFLISDNNSLCAEVL
>XP_017851843.1 uncharacterized protein CG1339 [Drosophila busckii]
MWSTRDSRFIRSRRVQAVYRRFFQYSAMLIYFFARVLDFVRLKYDCENHRMQKFKHHILIVVAIVIYKLYFVINQCHELL
MFYQLLRRFVYIVDESQGQYLFIFVLSYAYMLIFEVQIHTLCYYPPYCEELKYLINEILSITRIIEERFGLIYYCDAYLL
GLNIMKLYLSYMYQLDLLNRKGYSYIIQSYWMLFEYVTFAYFIYQLLLLNWQRSLVFFLQRCIEHPKRLRAMSSKYRNSI
QWILHLNTRISKLHDRMSQTFSWINRAVYSNILTSINNMELMLECIIYSVDEIDDKIHIVLNNLAAPAVLPILNIFIIGI
LMDKMRTVQEQLQLQIVIINAIYYRLNIRFKNKVQEHCYEFTSLLLEKKLKPFRNISILDNNCDRVFVLNYFMTIMTTTF
ASTANKLASIIYNNLNVIVTVSSGKYHPQ
>XP_002090483.2 uncharacterized protein CG31750 [Drosophila yakuba]
MHLTIWNVFRLFYWLSSLSWNRQFVELVNNVIHVTTQIDGMFGPLYLEGTSLLILYIVQLDLTLLQMVWFSQVRLHIFSL
YNLILELFFNTYVVYELLLLSWIAAFNRFLKDIQHLWLPLTSVIFSDILMLVSNWSYAISCFLLDNFADGGDCNWKYGIP
VTAGQASLLRIVFLGLCNDRLALQQCFFRLHLLVISLKNQDQLDQNFVWDVNNLQACFDLQLWAQPIRNQIMSVNQEFGC
SFVLDFFFCALLNALGCVQYRLSVNIRSYHFLDTMT
>XP_041566791.1 LOW QUALITY PROTEIN: uncharacterized protein CG1339 [Drosophila elegans]
MWNNDDFRLRWYPNQIVHRWLFKESALTLYGIACGCHFFKLQYNGRSNQLEEVRYHRTWSKIVIAIKVCLLTSQYLLYMV
FVMAIYIQASLVNGSAVQSFVLSAIIQGISINVLRRLLMFLHLKGDRRCVKHILNEILLITSEIERKIGMVYSCDTVLLG
VYLRKLWLLYILLDSLWNKPYFLVLNFLYWVLMEYCFAGYFLYQLVVLNWYRTITLFLKRFIESNGSRQDIEGICYRRLF
LLFQLHLRISRLHKFITENLSWLSSSXFLMIFTCIFNMELLLECSLFAEDELENKIYIIADGCLGPRNVLHTSGAIYRQF
KFSPI
>XP_032309223.1 uncharacterized protein CG1339 [Drosophila ananassae]
MAATQHDLRTRLYRFFIFANTRFVYGFCCFLDLGSFRYVQSSGRVKKYHTPWQWVVMAVFIKLLLFALEAPYIFMCGGMM
YFFFFKDSSEFNDNTTYQWMQMLAEEAMAFVSTARLIYISHNSTYCEFFTLAVNKVLEMHRLVRRIFGDAQLYLDDSLLV
VFLLKVFLTFHHIAAQYTPTEKHFILVRYHTLNVILFEIFYSAYFLYQLLLLGWQRSLLGFLDTHLALKQPRRALSLKCH
KRITCVFSIYAKIAKIHLLVSSAWLKVSSMLFICVYYTAHESTYTVYCLFSWSQLSIMKRAEVLLLKKMGSFLYPLVGIL
LMGMASDRMKFLEAQLCERIFLVELVHAKEDTKISNEVSRLISCKVGFIRFFQDILIICSVILE
>XP_039480697.1 uncharacterized protein CG31750-like [Drosophila santomea]
MACLDRSTWKMVGYSQVRLHIFSLYNLILELFFNTYVVYELLLLSWIAAFNRFLKIYAQEWNPSKKQRLQFLELFNLYSR
ICIIHQDIQHLWLPLTSVIFSDILMLVSNWSYAISCFLLDNFAEGSDCNWKYGIPVTAGQASLLRIVFLGLCNDRLALQQ
CFFRLQLLVISLKDQDQLGQNFVWDVNNLQTCFDLQLWAQPIRNQIMSVNQEFGCSFVLDFFFCALLNALGCVQYRLSVN
IRSYHFLDTMT
>XP_032294383.1 uncharacterized protein CG31750 [Drosophila virilis]
MLGNISEKSAGYNFYLETSIYCNVNYQCLRMIYLLHSWPISGAYVMVINKIMELHRNMCSTFDRSNFTLEHNILIISVVE
FSLTLLQIWNQMMTSYILLVFVYHLVLFELFYWAYFLYQLILIAWHQVLLNLLSSYAGNRRPNKRDRHQLMLFYGFYFRM
CAIHGHITQHWLKIAGGLFASIAILSADISEELFDIIYKQKSPLEKWKYFVVYKIGNCLTPIVKIFLLGLCNNRIEKLTK
LLGQQIYLIELLHWKRSLDKLPSIKRKPFTSLLASKSVILDGAVGAVPIRVER
>XP_001989290.2 uncharacterized protein CG31750 isoform X1 [Drosophila grimshawi]
MNSYVRNMENGQHLNRRDQQQIILFYGLYFRIWKLHSRVTKLWLKIAGPLFSSIFSLTLNMSEELFDIIYKQGQPMEKWH
SFLTFHIGHCLAPPMRIFLLGFCNNRIEELTILLHRQIMLINLLHGKNQKYSAEEIIFTRLMDCEFNCFVLQQQTRPIRN
HIWHVGQTINNEFLLLYLWIGFLNAMSDLQYEFANVHEKVNEVLPFRNKIQ
>XP_034098824.1 uncharacterized protein CG1339-like [Drosophila albomicans]
MKVKSGFWLYMFKLYLVLILLDAMWHKHYFLWVNFFYWSLLEYCIFAYFSYQLILLNWYRNFAFFFQSFIEHHEQQNVIS
RDYHRRLLQLFKLHLRVKKLHKCISEKIGWLPTANFLAIFTSIANMELLLECMAYAQGDIENKIYIIADGCLGPALVPLL
NVLILGLCTDRLRSEELSLQQQIVIINVTYVRKSFSLKQQLDNEHTSLIVHQKL
>XP_017025366.1 uncharacterized protein CG31750-like [Drosophila kikkawai]
MALHVLQQRQKIRQILHLYSRIINGHQDIIVLWLPVANVLFSNVVMMMGHWASIINVVLYNHDLDTAGKWNWVHQRHLGG
ALGPLLKILLIGLCNDRLAQLDRRLSLQLLLIDLRLLGDGDRSHTFAKELTILLRAQPLRNPIMCKHQICDSPFVLEFVF
CVLVNALSYVQYGISVGKNIDFQHKLSLLPE
>XP_032584457.1 uncharacterized protein CG31750 [Drosophila mojavensis]
MVDSPLEAQREDFDNYVFFSTWLMNNWMLLHLFRLAHNQKYSADCQLTINDIIKLNKTVHMCFGSWSLRTKLDILLIFHL
QYALTTLQLRKIWDQYFCETYIILLFEIYFCAYFVYQLLLLAWLGALHKNLSTYYLNPRQGHFPSSHSRRQLIQFFSVYW
RIKSVHQCVRKLWRRVPAVLFLFLLKQTQYLAYNLYNMINHRPINHLIEFECCVVPMLKIFILAICNKRIQMLNQQLREY
LLRIELLHWNWLESGLESAVAVPFAKILSQLLVLSAAAGRPDGNVQWQNGI
>XP_017025365.1 uncharacterized protein CG31750-like [Drosophila kikkawai]
MALPVLQQCQKIRQILHLYSRISNAHQDIIVLWLPVANVLFSNVVMMMGHWASIINVVLYNHDLDTAGKWNWVLKRHLGG
ALGPLLKILLIGLCNDRLAQLDRRLSLQLLLIDLRLLGDGDRSHTFAKELTILLRAQPLRNPIMCKHQICDSPFVLEFVF
CVLVNALSYVQYGMSMAITLDFQSSIRLMAIKY
>XP_017856849.1 PREDICTED: uncharacterized protein CG31750 [Drosophila arizonae]
MVDSPLEAQREDFDNYLFFTTWLMNNWMLLHLLRLAHNRKYSADCQLTINDIIKLNETVHSCFGSWSLRTKLDILLLFHL
QYALTTLQLRKIWDQYFCETYIILLFEIYFCAYFVYQLLLLAWLGALHKNLSTYYLNPQQGHFPSSHSRRQLIQFFSVYW
RIKSVHQCVRKLWGRVPGVLFLFLLKQFQYLAYNIYNINNHRPINHLIEFECCVVPVLKIFILAICNKRIQMLNQQLREY
LLRIELLHWNWLESGLESAVAIPFAKILSQLLVLSAAAGRPDGSIQW
>XP_020809187.1 uncharacterized protein CG1339-like [Drosophila serrata]
MRDAPKGREIFYGSYLLYQLLFLGWQRTLLTFLESYIALVQDGGSPTSDYYRKVIDVFDIYTQMSGIHFRVTNAWLKVSS
MMFISVYYTAHEAPILLLLVRLVRDTLIHTSFLLIMNKVGTCLYPLVAILLMGMASDRMKHLRLSSTHQLQAPELPAAAN
SFPIRNFIWNRGSICDRDLVFDIFVYLIINATTYLQFLIGDNTSICKEGL
>XP_043070523.1 uncharacterized protein CG31750 isoform X2 [Drosophila grimshawi]
MNSYVRNMENGQHLNRRDQQQIILFYGLYFRIWKLHSRVTKLWLKIAGPLFSSIFSLTLNMSEELFDIIYKQGQPMEKWH
SFLTFHIGHCLAPPMRIFLLGFCNNRIEELTILLHRQIMLINLLHGKNQKYSAEEIIFTRLMDCEQQTRPIRNHIWHVGQ
TINNEFLLLYLWIGFLNAMSDLQYEFANVHEKVNEVLPFRNKIQ
>XP_043062897.1 LOW QUALITY PROTEIN: uncharacterized protein CG31750 [Drosophila yakuba]
MDSFSGYIMPEKGHGIPLRNSRNIGLSRLLRWSVSSICWTSYIIYRGWVVGQIKFDPRSGKMIIHPRNIWTKRVALLGKI
SALVHDNSFKAYLFVAFTLMFLKRQETLIETIAVQISLLNTGRLYYWLNSLSWNRSFVNRVNDVIRVDAHRLVQMQGLLN
LQLLIIDLRNQKXKQLDFSFTSELKNLQTCFDLQLRAQPIXNQIMSVNHVCGCPFVLDFFFCTVLNSISCVQYNGKWR
>XP_030240451.1 uncharacterized protein CG31750 [Drosophila navojoa]
MNNWMLLHLFRLAHNRKYSADCQLTINDIIKLNKALHLGFDSWSLRTKLDILLLFHLQYVLTTLQLRNIWDQYFCETYIT
LLFEIFFCAYFVYQLLLLAWLGALHNTLKTYYLSPRQEHIHSSHSRRQVIQFFSFYLRIKSVHQSVKKLWQRVPGVLFLI
LLKHTQYLAYNLYNMIYHRPINHLIEFECCVAPLLKIFILAICNKRIQILNQQLREHLFRIELMHWNWLESGLESAVATQ
FAKTLSQLLVLSAAAGRPDGNFQWQTGI
>XP_017006730.2 uncharacterized protein CG31750-like [Drosophila takahashii]
MGDIHFQVSSAWLKVSSMLFINIYYTAHESTYTLYCLFATSNTPMIDRVYLVTLKKLGTCFHPLFAVLLMGIANDRLKHF
EVQLSTNIFLVELLHTPQDHLIVQKFARLISCKHQSFMLQQHSLPFRNFIWNRGSICDRVLVFEIFVYLIINATTFLQFL
ISKKNSFCEEEL
>XP_030080387.1 uncharacterized protein CG31750-like [Drosophila hydei]
MMMEWPFDSKREGFEAYLLTWTWWTQNWLLLRLFRLTHSRQYSKACQLTINNIIKLNKTVHLCFGRWTLRTQLHILLLYH
LQYALTTLQFRNIWDQPWCHTYIILLLEVPFCAYFVYQLLLMAWLGALLTNLSTYYLNPRLGLFPSSQSRRQLIQFYRVY
ISINSVQQRVHKLWLRVSVVLFVLLLQQTQELASNLYNMIYHQPINQKIEYECCVAPVLKIFLLAVCNKRIKMLKQQLRE
HLFRTEFLHWHWFASGVQSAVGIPFAKILSRKVR
>XP_043069726.1 uncharacterized protein CG31750 [Drosophila bipectinata]
MIYYRDQRFSDHKLFGSVIISIAMVLYLVKTILLIAWLKSLEWNKYAVQLANEVISLTNFMESSFGRLSWECSYFIFFFW
VLFPMTVFESYNYFAVPMRLYAFSTILLQIIYNAYAVYQMLLLSWIQTLNSFLKLNLLGIDLNNIKNEYGVDINTNEKRK
NQLDHIDLHSQVQSFGKEIIIMNNACGCNFVLNFFFCVLMTALSFVQFSLSTGHRFVNL
