# Supplementary material for: Structural screens identify candidate human homologs of insect chemoreceptors and cryptic Drosophila gustatory receptor-like proteins
Source: eLife. 2023 Feb 20;12:e85537. doi: 10.7554/eLife.85537 (PMC9998090; doi:10.7554/eLife.85537)
Supplement: Source data 4. — Each of the FASTA filenames is formatted as follows (with the exception of the D. melanogaster odorant receptor (Or) and gustatory receptor (Gr) sequences, which were collected manually from FlyBase): ProteinFamily-QuerySpecies-QuerySequence.fasta. [file elife-85537-data4.zip › Grl36b-Dmel-CG31785.fasta]

>NP_724093.2 uncharacterized protein Dmel_CG31785 [Drosophila melanogaster]
MSCLKSVLQLLQVLTTLSGCNIYKYIEGRRVFKVNPKINLLVGAVHRFWLRPYLLTTFLMHLIFWLAEFRKGLTDLTPGS
ERSLQLTYEIGLTVAKYRNVFISTGIAYHYRHHQKLMRRVLNEFIRIYYSYERICGKVPKINWLLFGIQAYRAFVASMAP
IVGNQKMGLGISPNVDILLGLSAVIFVCIQPLLLSLVAYLGIMLLYACYDIQVPHNRRKSFQLFVFYRQLIRLRHAFDCL
VRSFVWTALAHSFFIFIANFHLILYDQQSAIDFGESLLSSFICPVALLHINVTISSIEKTFGQFRASFKPQRQTQMMWLY
MHVMRATVDKSGFNAFRLDRGHILEMLRLGWSFAMFTNAMLLNSTARLKHFKTVNYKKLL
>XP_016938706.1 uncharacterized protein LOC108016540 [Drosophila suzukii]
MSCLTSFLQLLQVLTALSGCNIYRYVEGRRVFRLNQKINFLVGAMHRFWLRPWLLLIFLMHVIHWGLEFLRGLTDPNPGS
ERPLNLIYRMGSTVAKNQNFFISMGLAYHYRYHRNLMRKVLNGFVGIYHSYENISGRAPRINWWLFGLQAFRSVVASMTP
LSPNSTVLVPGLGPNIDIFLKQSGILFVCIQPLLLSLVVYLGILILYACYDIQTHSKRRKSFELYDFYRQLIKLRLNFDL
LARSFVWTALLENLLLFISNFHLILYDQQSVEHLAKSLLTIFIFPIALLHINVAINSAEKKFGHFKANFKPQRKTQLLWL
YRHVMKATLDRSDINVFRLNLGLILEILRLGWVFAMFTNSLLLNSTARHKHFKAVNYKKLL
>XP_016025367.1 uncharacterized protein LOC6732653 [Drosophila simulans]
MSCLKSILQLLQVLTMLSGCNIYRYVEGRRVFKVNPKINFLVGAVHRFWLRPYLLTTFLMHVIFWLAEFRNGLTDLTPGS
ERPLKLIYRIGLTVAKYQNVFISTGIAYHYRHHQKLMRQVLNEFIRIYYSYERICGKVPKINWLLFGIQAYRAFVASMAP
FVRNEILGLGINPSVDILLGLSAVIFVCIQPLLLSLVVYLGIMILYACYDIQLPHNRRKSFQLFVFYRQLIRLRYTFNCL
VRSFVWAALAQNFFIFIANFHLILYDQQSAKHFAESLFSAFICPVALLHINVTISSIEKKFGQFKASYKPQRQTQMMWLY
MHVVRATVDKSGFNAFRLDRGHILELLRLGWSFAMFTNAMLLNSTARLKHFQTVNYKKLL
>XP_032582868.1 uncharacterized protein LOC6614528 [Drosophila sechellia]
MSCLKSILQLLQVLTTLSGCNIYRYVEGRRVFKVNPKINFLVGAVHRFWLRPYLVTTLLMHVIFWLAEFRNGLTDLTPGS
ERPLKLIYRIGLTVAKYQNVFISTGIAYHYRHHQKLMRQVLNEFIRIYYSYERICGKVPKINWLLFGIQAYRACVASMVP
FIRNQILGLGINPNVDILLGLSAVIFVCIQPLLLSLVVYLGIMLLYACYDIQLPHNRRKSFQLFVFYRQLIRLRYTFDCL
VRSFVWAALAQNFFIFIANFHLILYDQQSAKHFGVSLLSAFICPVALLHINVTISSIEKKFGQFKASYKPQRQTQVLWLY
MHVVRATVDKSGFNAFSLDRGHILEMLRLGWSFAMFTNAMLLNSTARLKHFQTVNYKKLL
>XP_033174240.1 uncharacterized protein LOC117151097 [Drosophila mauritiana]
MSCLKSILQLLQVLTTLSGCNIYRYVEGRRVFKVNPKINFLVGAVHRFWLRPYLLTTFLMHVIFWLAEFRKGLTDLTPGS
ERPLKLIYRIGLTLAKYQNVFISTGIAYHYRHHQKLMRQVLNEFIRIYYSYERICGKVPKINWLLFGIQAYGAFIALMAP
FVRNQILGLGINPNVDILLELSAVIFVCIQPLLLSLVVYLGIMILYACYDIQLPHNRRKSFQLFVFYRQLIRLRYTFDCL
VRSFVWAALVQNFFIFIANFHLILYDQQSAIHFGESLLSAFICPVALLHINVTISSIEKKFGQFKASYKPQRQTQMMWLY
MHVVRATVDKSGFNAFRLDRGHILEMLRLGWSFAMFTNAMLLNSTARLKHFQTVNYKKLL
>XP_017012244.2 uncharacterized protein LOC108067633 [Drosophila takahashii]
MSCLTSFLQLLQVLTTLSGCNIYRYVEGRRVFRLNHKINFLVGAMHRFWLRPWLLLIFMMHLIYWVLEFLGGLADPTSGS
ERPLNLIYGMGMTIGKNQNFFIAMGLAYHYRYHRTLMRQVLNGFVKTFYSYERICGRAPRMNWWIYGIQSYRVLIASSAP
IIATSSVLVPGLGQNLDIFLNKSGIIFVCIQPLLLSLAVYLGLAILYVFYDIQVHCKQKKPFQLYVFYRQLIKLRHNFDC
LARPFVWTALLENLCLFISSFHLILYDQQSVEHLVKSLITIFIYPITLLHMNVGISTAEKKFGQFKANFKPQRQTQSLWL
YRLVIKATVDRSDTNVFRLDRGLILEMLRLGWVFSMFTNSLMLNSTARLKHFQTVNYKKLL
>XP_001974404.1 uncharacterized protein LOC6549433 [Drosophila erecta]
MSCLKSVLQLLQVLTTLSGCNIYRYVEGRRVLIVNRKINFLVGTVHRFWLRPFLLITFLMNVIFWLAEFRDGLRDLTPGS
ERPLQLIYRIGLTLAKYQNVFICTGIAYHYRHHQKLIRQVLNEFIQIYYSYERLCGRAPRINWFLFGIQAYRTIAASKAP
IFRNKIVVLGFNQNVDILLGLSEILFICIQPMLLSLVVYLGIVLLHACYDIKVHHHRRKSYQLFEFYRHLIRLRFTFDCL
ARSFVWTALVQNFFLFMASFHLILYDQQSAIHFGKSLLTDIIYPVALLHINVSISSVEKTFGQFEASFRPQRQTQMLWLY
KHVVKATVDKSDINAFRLDRGHILEILRLGWVFAMFTNGLLLNSTARIEHFKTVNYKKLL
>XP_002090552.2 uncharacterized protein LOC6529555 [Drosophila yakuba]
MSCLKSVLQLLQVLTTLSGCNIYKYVEGRRVFIVNRKIDFLVGAVQRFWLRPYLLMTFLMHFVFWLLQFREGLTDLTPGS
EKPLQLIYTIGLTVAKYQNVLISTGIAYHYRHHRKLMRQVLNQFITVYYSYERICGRVPRINWLLFGIQAYRAVIATRAP
MLRNQIMVLGYNQNVDILMGLSEVIFICIQPLLLSLVVYLGIMILYACYDIKVHHNRRKSLKLFVFYRHLIRLRYMFDRL
ARPFVWTALVQNFFLFIANFHLILYDQQSTILFGESLLRAIIYPVALLHINVTISSVEKTFGQFEASFRPQRQTQMLWLY
KHVVIATVDKSDMNAFRLDRGHILDVLRLGWAFAMFTNGLLLNSTARLKHFKTVNYKKLL
>XP_043645594.1 uncharacterized protein LOC122614915 isoform X1 [Drosophila teissieri]
MSCLKSVLQLLQVLTTLSGCNIYKYVEGRRVFVVNRKIDFLVGAVHRFWLRPYLLMGLLMNLLFWLVQFREGLTDLTPGS
EKPLQLIYTIGLTVAKYQNVLISTGIAYHYRHHRKLMRQVLNQFIRVYYSYERLCGRVPRINWLLFGIQAYRAIIATQAP
MLRNQLMVLGFNQNVDILMGLSEVIFICIQPLLLSLVVYLGIIILYACYDIKVHHNRRKSFQLFVFYRHLIRLRYTFDRL
ARPFVWTALVQNFFLFIANFHLILYDQQSAKLFGESLLRSIIYPVALLHINVTISSVEKTFGQFEASFRPQRQTQMLWLY
KHVVKATVDKSEMNAFRLDRGHILDVLRLGWAFAMFTNGLLLNSTARLKHFKTVNYKKLL
>XP_016963695.1 uncharacterized protein LOC108033700 [Drosophila biarmipes]
MSCLTSVLQLLQVLTTLSGCNIYRYVEGRRVFMVNQKIDFLVTAMHRFWLRPWLLLIFLMHIIYWGVEFLHGLTDPTPGS
ERPLHLIYRMGLTVATNQNIFISMGLAYHYRYHRNLMPKVLNGLVGIYHSYERICGRAPRINWWLFGIEAYRSVVASLAA
LNATSSVLVPGLGPNLDMFLTASGVLFVCIQPLFLSLAAYLGILIIHACYDIQKRSQRRKAFQLYDFYRKLIKLRLNFDL
LARSFVWTALLESLLLFISSFHLILYDEQSVHHLVKSLLTIFIFPTALLHINVGISSTEQKFGKFEANFRPQRRTQLLWH
FRHIMKATVDKGDFNVFQLDRGLILEIVRLGWVFSMFTNSLMLNSTARIKHFEAVNYKKLL
>XP_039484350.1 uncharacterized protein LOC120447048 isoform X1 [Drosophila santomea]
MSCLKSVLQLLQVLTTLSGCNIYKYVEGRRVFIVNRKIDFLVGAVQRFWLRPYLLITFLMHFVFWLLQFREGLTDLTPGS
EKPLQLIYTIGLTVAKYQNVLISTGIAYHYRHHRKLMRQVLNQFITVYYSYERICGRVPRINWLLFGIQAYRAVIASRAP
MLRNQIMVLGYNQNVEILMGLSEVIFICIQPLLLSLVVYLGIMILYACYDIKVHHNRRKSFQLLVFYRHLIRLRYTFDRL
ARPFVWTALVQNFFLFIANFHLILYDQQSAILFGESLLRAILYPVALLHINVTISSMEKTFGQFEASFRPQRQTQMLWLY
KHVVIATVDKSDMNAFRLDRGHILDVLRLGWAIAMFTNGLLLNSTARLIHFKTVNYKKLL
>XP_017132413.1 uncharacterized protein LOC108149393 [Drosophila elegans]
MSCLTSILQLLQFLTTLSGCNIYRYVEGKQIFRLSPKINSLVGAMHRFWLRPWLVVTFLMHLIFWMVEFLNGMADPTPGS
ERPLHLIYTVGLTIASTQNFCISIGIAYHYRYHRNLMRQVLNGFASIYFSYEKICGRAPKINWWFFGIQTYRVLIASFVH
QKTSILAFGTGSQMNIVLRVFGLLFVCIQPFLLSMVVHLGILVLYACYDIQINPMQSRKSLKLNVFHRKLIRLRHKFDCL
ARPFVWTVLLENFLLFIGNFHLVLYDQQSVKHLGQSLFGTFIFPIVLLHVNVAIKTAEKTFGQFKANFRPQRQTQLLWLY
RQIMETTADRNNVFRLDRGLILEMLRLGWVFAMFANSLLLNSTAKLRHFEAVKYKKFI
>XP_017067870.2 LOW QUALITY PROTEIN: uncharacterized protein LOC108105677 [Drosophila eugracilis]
MSCLTSILQLLQVLTTLTGCNIYRYVEGKRVFRLNPKMHFLVRTIHRFWLRPWLLVVIMLHTSHWLSEFLHGLADATPGS
ERPLNLIYIIGMTIAKYQNLFMSMGLAYYYRYHQKLIQKVLNGFVRIYFSYEKICGRAPRINWWLFGIQGYRIVSASMSP
FIQTKGLVIGLRFNLDIIVQKFGILFICLQPFLLSFVVLLGILILHACYDIQDLSQQKSFQLYVFYRHLIRLRQNFDFLA
RPFVWTILLENFLLFIASFHLLLYDQQSVKHLGHTLLAIFLFPVALLHINVVINSAEKKFGHFKANFRPQRQTQMLWLYQ
QVMNETVDKSEMNVFRLDRGLILEMLRLGWVFAMFTNSLMLNSTASLKHFKTVNYKKLL
>XP_037711936.1 LOW QUALITY PROTEIN: uncharacterized protein LOC119548628 [Drosophila subpulchrella]
MSCLTSFLQLLQVLTALSGCNIYRYVEGRRVFRLNQKINFLVEAMHRFWLRPWLLLIFLMHVIYWGLEFLRGLTDPNSGS
ERPLNIIFKMGLTVAKNQNFFISMGFAFLYRYHRKLMQKMLNGFVGIYHSYESICGRELRINWWLFGLEAYRSVVASAAP
LSANSSMLVSGLGPNIDIFLRQSGILFVCIXPLLLSLAVYLDILILYACYDIQEHSKRRKSFQLYEFYRQLIKLRLNFDL
LARSFVWTALLENLLLFISSFHLIXQQSVEDLVKSLLAIFIFPIALLHINVAINSAEEKFGHFRANFRPYRKTQLLWHYR
HVMKATLDRNDINVFRLDRGLILGILRXGWVFAMFTNGLLLNSTASLKHFETVN
>XP_017051476.1 LOW QUALITY PROTEIN: uncharacterized protein LOC108095065 [Drosophila ficusphila]
MINIWTVERIHLSTSHISNFPFWEFPGCLELFFRGVSCAMSCLTSILQLLQVLTTLTGCNIYRYVEDRQVFRLNPKINFL
VGAMHRFWFRPWLLMIFLMYSICWVMEFLMGEADLTPGSERPLHLLYWIGLTIGSCQNFIISVGVAYHYRYHRKLMRQVL
NGFVRIYFGYERVCGRPPRINWWIFIIQAYRIFIASSIPVKTTSAVVLGFGSKIDVHLRRFGFMFICVQPFLLSFAVHLG
VLILYACYDIQEQSKQSRKSFRLYAFYKALIKLRLKFDLLIRPFVWTALLEVIILFIGYFHLILYDQQSLKRLVMTLIPS
LAFPLSFLHITAGIRAAEKEFGEFKANFGPQRQTQMLWLYKLVISETADRSEINVFRLDRGFILEILRLGWVVAMFSNSX
LLNSNASLKHFEIVNYKKFL
>XP_044315375.1 uncharacterized protein LOC108038158 [Drosophila rhopaloa]
MSCLTSVLQLLQFLTTLSGCNIYRYVEDRRIFRLSPKINFLVGAMHRFWLRPWLLVIFLMHSIFWLVEFIGVMSDPKPGS
ERPLNLIYRIGMTIASNQNFCISIGIAYHYRYHRNLMRQVLNGFSRIYYSYEKICGRAPKINWCFFVIQTYRVSIATFVP
RKTSLIAFHFGSKLDIVLHQFKWLFIFIQPLLLSIAAHLGILILYACYDIHVQPNRNRKSFQLHVFQRNLIRLRHNFDCL
ARPFVWTVFLESFILFIGNFHLNLYDKQSVRHLGESLLTTFVFPITLLHVNVAIKSAEKTFGQLKANFRTQRQTQMLWLY
REVMEATADRNNVFCLDRGLILEMLRLGWIFSMFTNSVLLNSTAALKHFETVNHKKLL
>XP_034125707.1 uncharacterized protein LOC117582208 [Drosophila guanche]
MSCLTSVLQLLQVLTTISGCNIYKYVPQKQTFRLSPQLNLAVGVCHGFWLRPWLLSIFVMYSIFFTYEFVDVLVNLNPGS
DSALNMFYMATRFFMGNNTILISYFIAYYYIYQRRQLRDLLNGFVRIYYRYRGICGQEPTINWCFFVIHIVKIASVTMRQ
SLLDMIPFMSSSSIFCIFLRSSGYLFGSIQPLLMGVTAHLGILILYSCYVLPPSRPNRQKLIQLIDYCKNLIELRRKFES
LIRPLVWICIMDDFIFFVGTLHLYLYEERILGLYFYTFVLAFSYPLCFVYINLAIDFAQREFGQFKNNFKPQRQLQMFWL
YRLALSNGADKSEFNVFRLNRGHILQVLSTGWTWAMFSNSIYVNSTEFLRHKERVREKRH
>XP_020812513.1 uncharacterized protein LOC110187467 [Drosophila serrata]
MSCLTGVLQLLQVLTTLSGCNIYRYSEAKREFRVNRRTHLLVRALHRFWLRPWLMVTLVMHFIYWVMEFLKGLTDTTPGS
ERPLNLIYGIGLTIVIHQNIVISLGVAYYYRYHRPQIRQLLNGFVRIYHGYERICGREPIINWWFFFIQIFRVFSASVSP
MIKSSFRFVGFGSKVEIFVRDSGVLFICLQPFLLSVVGHLAILILYACYNIQVQSGKRRRSLQLLDYYRHLITLRQNLDF
LVRPIVWTLMLENILLFIGGFHLSLYDMQSVGHMGKSMLVSSIFPLTLLHVNANIRFMEREFGKLKADGKEQPQLQMFWL
YQKVMQGTHDKSELNVFNLDREFILESLRLAWVYAMFTNSILLNSTARFKHFESVQFKKLL
>XP_017033739.1 uncharacterized protein LOC108082741 [Drosophila kikkawai]
MSCLTGILQLLQVLTTLSGCNIYSYAENRREFRLNGRTHLLVRAMHRFWLRPWLVVTFVLHFIYWVMEFLRGLTDATPGS
ERPLNLIYGIGLAVVIHQNYVISLAMAYYYRYHRLQIRQLLNGFVGIYHGYERICGREPIINWWFFFIQTFRVFTASVAP
LIKSKFKFVGFGSKMDIIIRDSAVLFICLQPFLLSVVGHLGILILYACYDIQVNNGRRRRRSLQLLDYYRHLIRLRQNLD
FLVRPIVWTLVLENILLFIGGFHLYLYDMQSVGHMGKCILTSSVFPLTFLHVIAKIRFIEREFGVFKADSRKQAKLQVFW
LFKKVMQVTIDKTELNIFKLDRGLILETLRHAWVFAMFTNSILLNSTARLKHFESVKYKKLL
>XP_034667492.1 uncharacterized protein LOC117901004 [Drosophila subobscura]
MSCLTSVLQLLQVLTTLSGCNIYKYVPQKQAFRLSPQLNSAVGVCHGFWLRPWLLSIFVMYSIFFIYEFVDVLVNLNPGS
DSALSMFYMATRFFIGNCTILISYIIAYCYIYQRRQLRDLLNGFVRIYYRYRGICGQEPKINWSFFVIHIVKIASMTMRQ
SLLDMIPFMSSSSIFCIFLRSSGYLFGSIQPLLMGVTAHLGILLLYSCYVLPTARPSRQKLIQLIDYYKNLIELRRKFES
LIRPLVWICIMDDFIFFVGTLHLYLYEERILGRYLYTFVAAFSYPLCLVHINLSIDFAQREFGQFRNNFKPQRQLQMFWL
YRLALPNGADKSELNVFRLNRGHILQVLSTGWTWAMFSNSIYVNSTEFLRHKEKVQEHRQ
>XP_026844833.1 uncharacterized protein LOC6595708 [Drosophila persimilis]
MSCLTRTLQLLQVLTSISGCNIYKYAPKKRAFQLSSQLNMALGVLHGFWLRPWLLFIFLIFSATFIFFFIDVLVNLKPNS
DGALNLFYLATQFILLNDPIFISYIIAYIYVYQRKRMRDLLNRFARIYYRYRSICGQGPTINWWLFLMYMGKMASMTMMS
NRSLLDKIPFFGPNSIFIAFLRRSGILFGRIQPFLLGVTAHLGLLILYSCYILPPSRPNRRQLIPLIDYYKNLIQLRRRF
EPLIRPLIWICIMDDFIFFVITLHLFLSKEPSSHSVGYYFYTVVLNFSYPLCLVYVNLAIDSAQREFGHFKKNCKPERQL
QMFWLYRLTLHNGADKSDLNVFRLNRGHILEVLSKGFTWAMFTYGIYVNSNEFLKNYERVKEKRQ
>XP_033236243.1 uncharacterized protein LOC4817653 [Drosophila pseudoobscura]
MSCLTRTLQLLQVLTSISGCNIYRYAPKKRAFQLSSQLNMALGVLHGFWLGPWLLFILLIVSAMFIFLFIDVLVNLKPNS
DSALNLFYLATRFFLLNDPIFISYIIAYIYVYQRKRMRDLLNGFARIYYRYRSICGQGPTINWWLFLMYISKMTSMTMLR
NYSLLDKIPFFSPNSIFNTFLRRSGILFGRIQPFLLGVTAHLGLLILYSCYILPPSRPNHRQLIPLIDYYKNLIQLRRRF
EPLIRPLIWICIMDDFILFVITLHLFLSKEPSSHSVGYYFYTVVLNFSYPLCLVHVNLAIDSAQREFGQFKKNCKPERQL
QMFWLYRLTLHNGADKSDLNVFRLNRGHILEVLSKGFTWAMFSYGIYVNSNEFLKNYERVKEKRQ
>XP_022229110.2 LOW QUALITY PROTEIN: uncharacterized protein LOC111078607 [Drosophila obscura]
MSCLTSILQLLQVLTTITGCNIYKYIPQKQTFRLSSQLNLAVGVFHGFWLRPWLLTILLLYSIFFILEFIDVLVNLKPGS
DNALNLLYMATRFFISNNTIFISYSIAYSYIYQRKQMRDLLNRFVRIYYRYRSIRGQGPKINWGLFLIHIMKMVSITTRG
SLLGMIPFTSSNSILCTYLRSSGYLFGCIQPFFLGLTAHLGLLILYSCYKLPTSRPNRQQLIQMIDYYKNLIKLRRKLES
LVRPLIWICMMDDFIFFVSCLHLYLFEKRVLGRYLYALVLAFAYPLSLVYINLAIDSAQREFGKFRANFKPERQLQMFSL
YRLALQNGKDKSELNVFRINRGHILQVLSTGWTWAMFSKSIYVNSTEYLKHNQKLKDSS
>XP_033249855.1 uncharacterized protein LOC117189058 [Drosophila miranda]
MSCLTRTLQLLQVLTLISGCNIFKYAPKKRAFQLSSQLNMALGVLHGFWLRPWLLFIFLIFSAMFIFLFIEVLVNLKPNS
DSALNLFYLATRFFLLNDPIFISYIIAYIYVYQRKRMRDLLNRFARIYYRYRSICGQGPTINWWLFLMYMGKMASMTMMR
NYSLLDKIPFFGPNSIFNTFLRRSGILFGRIQPFLLGVTAHLGLLILYSCYILPPSRPNRRQLIPLIDYYKNLIELRRRF
EPLIRPLVWICIMDDFIFFVITLHFFLSKEPSSHSVGYYFYTVGLNFSYPLCLVYVNLAIDSAQREFGQFKKNCKPERQL
QMFWLYRLTLHNGADKSDLNVFRLNRGHILEVLSKGFTWAMFSYGIYVNSEEFLKNYERVKEKRQ
>XP_043865061.1 uncharacterized protein LOC26528144 [Drosophila mojavensis]
MSVLTVALRVLALLSTIFGCNIYRYRPHSCKFQRHKGLQSLITLMHYLWLRPWIFLAGVLYLPWFLMRLLMFISHNTEDD
RALVVMYFSSALLCKYQNLIATLLILYIYKYRLKCVDRVLNGFAAIYKRYCRLYGCAPRINWWLFGVYLLELLMVGGSVI
KRNSFSRIPYVAPHSPIDNYLSWSSVLFVALQPFLLGLLAHLGLLLLHAYYEKELQFMQQQKHRSNIIAKEQVQHYVNLI
HLRHHFEVLLRPFVWVALSQQINDCMISLHLLLYDHHRLCLLFYSLCVTLLYPMCFVYQTIFIKSAEKQLGNELLRFKNN
GSKQQQLQMFCLYKRILCYVWTDSSFDIFNLNRSHILEGMTYSWIWAMFTNSLLVNSPQAWQQHYEYIKQQTHY
>XP_017856848.1 PREDICTED: uncharacterized protein LOC108609639 [Drosophila arizonae]
MSHKMLQVPAATFILLLLLAATAATTATATAASADSDTTASSIAERQIDGSLKNAKLIESKVLPDLAGLQSNQEDDKWQH
IYRFINDGFPVLELYGYKTKTGESISISGWPVICHCRHVALHSNRETGLSGVMSVLTVTLRALALMSTIFGCNIYRFRPR
SCKFQRRNGLQSLITLMHYLWLSPWIILTGILYLPWFLMRLLTFISQNTEDDRALVVMYFSSALLCKYQNLIATLLIWYI
YKYRLKCVNGFSAIYKRYWRLYGCAPRINWWLFGVYVFELLMVGGSVIKRNSFSRIPYIVPHSPIDKYLSWSSVFFVALQ
PFLLGLLAHLGLLLLHAYYEKELQFMQQQKHRSNIIAKEQVQHYVNLFHLRHHFEVLLRPFVWVALSQQINDCMISLHLL
LYDHHRLCFLLYSLCVALIYPMCFVYQTIFIKSAEKQLGNELLRFKNNGSKQQQKVYSFSLSAAPNTSLFAVKKCTHAKF
IRESEKKQKIKKKKFLWPELLCSVTNMPPRAPLYCSRYNDPQPLEEPNITNAHAKVEPIIKESKASPLMSFLANMKTGTK
VFQHFLSKSNLTRIMDDNAYTVLIPSDNAFQRWHPIDWGFYPFSVPEFTESVLRNHFLPMQRPLRLSDVKNMDQMVVHTM
GGENVVFHGQPTPTVNNVSIMSDYTLSNGNQVFIISEVLFVSEAVVSKLHQMHKDKETPPLLAFPWFGAQFLSHSFLALE
RDSRFTQITRYLNNAEIAPHISGANYTFFVPEDKAFEKIGFDRLSDDVMASQRGIKMLLNHFVRGRLYNRDLRDNEVFET
IGGGHLKITRNPGSNYTSVNNAQITESEVFVYNLGTMYYIDDILYSHMLRDHITKSTKTRSDRNGGEAGGGSRSTMRPSD
VEIVPNEFESEHNGGDYAIHGDDEDFEDEIITPKALPVQIYELPK
>XP_039484351.1 uncharacterized protein LOC120447048 isoform X2 [Drosophila santomea]
MSCLKSVLQLLQVLTTLSGCNIYKYVEGRRVFIVNRKIDFLVGAVQRFWLRPYLLITFLMHFVFWLLQFREGLTDLTPGS
EKPLQLIYTIGLTVAKYQNVLISTGIAYHYRHHRKLMRQVLNQFITVYYSYERICGRVPRINWLLFGIQAYRAVIASRAP
MLRNQIMVLGYNQNVEILMGLSEVIFICIQPLLLSLVVYLGIMILYACYDIKVHHNRRKSFQLLVFYRHLIRLSQLPLDT
LRSTISHTFWGVSAKGNLISGSPAPYKCDY
>XP_032294104.1 uncharacterized protein LOC26531887 [Drosophila virilis]
MSSLTVTLRVLAALATIVGCNVYRFMPHSCTFRRRPNMQRLISLMHSVWLRPWIFIASYLHARFFILHFLLTISENVADN
DKALTLVYYLSALAMKYQNIIASIFITYIYKYHLKNIERTLNEFANIYQRFIRRFGHAPRINWWLFIVYFTEWFSLAIPV
LRPSGFTRVPYVGEKSPMNTFLSCSAVLFVSLQPFFLSLLAHLGFLLLHGYYEKEHQLLLQSKQPRTDDVHEELLENYVA
LMKLRQHFELLLRPFVCVGMFSELNSCMCSFHLLLYDKHKLGYLLYTILGALIYPLCFVYQSQFIKSVEQQFGHELLRFK
NNGRRQKQVSSKCKMHVLSLRLAS
>XP_043645595.1 uncharacterized protein LOC122614915 isoform X2 [Drosophila teissieri]
MSCLKSVLQLLQVLTTLSGCNIYKYVEGRRVFVVNRKIDFLVGAVHRFWLRPYLLMGLLMNLLFWLVQFREGLTDLTPGS
EKPLQLIYTIGLTVAKYQNVLISTGIAYHYSTFGAHSQTELNRTDSRFELYCESKGWSNRPTGRPEQKPETTEKSGEKQR
KTGSELPGGKWDGNLFLQCQVYQQRT
