# Supplementary material for: Structural screens identify candidate human homologs of insect chemoreceptors and cryptic Drosophila gustatory receptor-like proteins
Source: eLife. 2023 Feb 20;12:e85537. doi: 10.7554/eLife.85537 (PMC9998090; doi:10.7554/eLife.85537)
Supplement: Source data 4. — Each of the FASTA filenames is formatted as follows (with the exception of the D. melanogaster odorant receptor (Or) and gustatory receptor (Gr) sequences, which were collected manually from FlyBase): ProteinFamily-QuerySpecies-QuerySequence.fasta. [file elife-85537-data4.zip › Grl40a-Dmel-CG41434.fasta]

>XP_017150914.1 uncharacterized protein LOC108161203 isoform X2 [Drosophila miranda]
MNHSRVLRATNIVLLLSGYQIYWLDSKTQRFRLSLPGVVYILALGCIYAACFSQHFDASSSLLTILKNVSSFLFGLTRLQ
LLLGVKVFSYAVYSSIRAVGVINPLMESLAGKASGFRKEEAMAYALLTSTFGILLCFGFYIAYEMKFELPPLQDAMIGTA
LLIPHLCLAGSLRMYNILAWLTRGQLKEIKTNVEEALDANLKKDDEEIASTSFTVPVSNSSLDSLESLHKQLVLLGTRFG
RFFKAMQHSLLFLVTMNGNCLLVGIYSYVYYRNTWYVLFEDRKRRIFYAANASIYACIASDYVCLLLVQFFMEKERLGFL
TSLDSFLSQRNALSKRIRCLAKDIKGTLLKTFHHKFLSLWRFDIIHFVLMLLFQCVIIALIVMYHYLSDEILQLKEQLDS
ADDE
>XP_033249322.1 uncharacterized protein LOC108161203 isoform X1 [Drosophila miranda]
MNHSRVLRATNIVLLLSGYQIYWLDSKTQRFRLSLPGVVYILALGCIYAACFSQHFDASSSLLTILKNVSSFLFGLTRLQ
LLLGVKVFSYAVYSSIRAVGVINPLMESLAGKASGFRKEEAMAYALLTSTFGILLCFGFYIAYEMKFELPPLQDAMIGTA
LLIPHLCLAGSLRMYNILAWLTRGQLKEIKTNVEEALDANLKKDDEEIASTSFTVPVSNSSLDSLESLHKQLVLLGTRFG
RFFKAMQHSLLFLVTMNGNCLLVGIYSYVYYRNTWYVLFEDRKRRIFYAANASIYACIASDYVCLLLVQFFMEKERLGFL
TSLDSFLSQRNALSKRIRCLAKDIKGTLLKTFHHKFLSLWRFDIIHFVFFNIFKHLFLQMLLFQCVIIALIVMYHYLSDE
ILQLKEQLDSADDE
>NP_001260680.1 uncharacterized protein Dmel_CG41434, isoform C [Drosophila melanogaster]
MNNSRILRTTNVLLLLIGYQRHWFEKKSHRFRVSLPSVVYIFVLGVLYAACFSQHFDKTSSTLNVLKEISPFLFGLIRVQ
LALGAKAFAYAIYSSVKSVGALNSLLKALPTRNSEFNKDEALAYLLLTSTFGILFCFAAYIAYEMKFELPPLPDAMLGMA
LFLPHLILAGSVRLYTVLSWLSRGQLKELKKNAEEELRANLTKEPANIASALFTVSTESLENLKTKLEILEANFCIFAQS
LRHSMVFLFAMHANCLLGGFYTLTYYWNTWYVLFEDRKRRIFYAANASIYACIASDYIGLMVVLFMMNIERRNFIEAIDL
LLAQRKLFSKKLRPIAKDLRGVLKMKCFKFQPNIIYISLVSFYDLIENSFLRSYLQMVCLQIIIITLIVTVHYLRDEILL
LKEELSSTDDT
>XP_017011758.2 uncharacterized protein LOC108067307 [Drosophila takahashii]
MNHSRILRITNVVLLLTGYQMHWFEKKSQRFRLSLPGVLNIFVLGVIYAGCFSQHFDSKSSLLKVLKDVSPFLFLLTRTQ
LLLGAKVFAYAVYSSVKSVGAVNSLVETLPTRHSGFRKDEVIAYVLLGSTFGILFCFVLYISYEMKFELPPLEDAMIGMA
LFLPHLILAGSLRLYIVLAWLTRGQLNELKRNAEEELRANMTKDEANIASTSFAISAKTTSVDTLENLKRKLEILGSSFR
FFFQSIQHSLILLFAMNGNCLLGGIYSLTYYWNTWHIIFEDRKRRIFYAANASIYACIASDYICLMVVLFIMEKERMNFI
RCLDLFLAQRNSLSKKMRPLAKDIKAILKRSFYTKFHSFLRFDLSYVSLMVFAQSIIISLIVIFHYLNDEILLLKEELNS
KDD
>XP_016025824.1 uncharacterized protein LOC27207026 isoform X1 [Drosophila simulans]
MNTSRILRTTNVVLLLMGYQRHWFEKKSHRFRLSLPSVVYIFVLGVVYTACFSQHFDESSSTLKVLEDISPFLFGLIRVQ
LALGAKAFAYAIYSSVKSVGAINSLLKALPSRNSQFTQDEASAYLLLTSTFGILFCFAAYIAYEMKFELPPLPDAMLGMA
LLLPHFILAGSVRLYTVLSWLSRGQLKELKKNAGEELRANLTKDPGNIASALFTVSTESLENLKTKLEILEANFCIFAQS
LKHSMLLLFAMHANCLLGGFYTLTYYWNTWYVLFEDRKRRIFYAANASIYASIASDYICLMVVLFMMENERRNFIEAIDL
LLAQRKLFSKNLRPIAKDLRGVLKKKCFKFGGPCRPNIIYVSLVSFCDLIENSFHRRYLQMVCLQIIIITLIVTVHYLED
EISLLKEEFRSTDDN
>XP_033173137.1 uncharacterized protein LOC117150384 isoform X1 [Drosophila mauritiana]
MNTSRVLRTTNVVLLLMGYQRHWFEKKSHRFRLSLPSVVYIFVLGVVYAACFSQHFDKSSSTLKVLKDISPFLFGLIRVQ
LALGAKAFAYAIYSSVKSVGAINSLLKALPSRNSQFTQDEALAYLLLTSTFGILFCFAAYIAYEMKFELPPLPDAMLGMA
LLLPHFILAGSVRLYTVLSWLSRGQLKELKKNAGEELRANLTKDPGNIASALFTVSTESLENLKTKLEILEANFCIFAQS
LKHSMLFLFAMHANCLLGGFYTLTYYWNTWYVLFEDRKRRIFYAANASIYASIASDYICLMVVLFMMENERRNFIEAIDL
LLAQRKLFSKKLRPIAKDLRGVLKKKCFMFGGPFQPNIIYVSLMVCLQIIVITLIVTVHYLEDEILLLKEEFSSTDDN
>XP_026843124.1 uncharacterized protein LOC6593733 [Drosophila persimilis]
MNHSRVLRATNIVLLLSGYQIYWLDSKTQRFRLSLTGVVYILALGCIYAACFAQHFDASSSMLTILKNVSSFLFGLTRLQ
LLLGVKVFSYAVYSSVRAVGVINPLMESLAGKESGFRKEEAMAYALLISSFGILLCFGFYIACEMNFELPPLQDAMIGTA
LFMPHLCLAGSLRLYNILAWLTRGQLKEIHTNVEQALDANRKKDDEEIASTSFTVSVSNSSQDSLESLRKELVLLGTRFG
RFFKAMRHSLLFLVTMNGNCLLFGIYSYVYYRNTWHVLFEDRKRRIFYAANASIYACIASDYVCLLLVQFFMEKERLGFQ
TSLDSFLSQRNALSKSIRCLAKDIKGTLLNTFHHKFLSLWRFDVIHFVLMLLFQCVIIALIVMYHYLSDEILQLKEQLDS
ADDE
>XP_032583155.1 uncharacterized protein LOC116803540 [Drosophila sechellia]
MNTSRILRTTNVVLLLMGYQRHWFEKTSHRFRLSLPSVVYIFVLGVVYTACFSQHFDKSSSTLKVLKDISPFLFGLIRVQ
LALGAKAFAYAIYSSVKSVGAINSLLKALPSRNSQFTQDEASAYLLLTSTFGILFCFAAYIAYEMKFELPPLPDAMLGMA
LLLPHFILAGSVRLYTVLSWLSRGQLKELKKNAEEELRANLTKDPGNIASAIFTVSTEGLENLKTKLEILEANFCIFAQS
LKHSMLFLFAMHANCLLGGFYTLTYYWNTWYVLFEDRKRRIFYAANASIYAFIASDYICLMVVLFMMENERRNFIEAIDL
LLAQRKLFSKKLRPIAKDLRGVLKKKCFKFGGPFQPNIIYVSLMVCLQIIIVTLIVTVHYLEDEISLLKEEFSSTDDN
>XP_016936429.1 uncharacterized protein LOC108014728 [Drosophila suzukii]
MDHSRVLRITNVVLLLTAYQMHWFEKKSQRFRLSLPGVVNILVIGVIYAGCFSQHFNSTSSLLKVLNDVSPFLFVLTRTQ
LFLGAKVFAYSVYSSVKSVGAVNSLVESLPTRNSGLKKDEVIAYALLGSTFGTLFCFVLYISYEMKFELPPLQDAMIGLA
LFLPHLILSGSLRLYIILAWLTRGQLKQFKNIAEVELSDNLIKDEANVASTSFTISTKSSSVENLENLKRKLEVLGANFR
FFFQSIQHSLIFLFAMNANCLLGGIYSYTYYWNTWHVIFEDRKRRIFYAANASIYACIASDYICLMVVLFMMEKERMNFI
KCLDFFLTKRNSLSKRMRSLAKDIKKVLKINFFTKFHSFIRFNISHVSLMVFLQLLIITLIVMFHYLNDEILLLKEELNS
KDDN
>XP_037708274.1 uncharacterized protein LOC119546211 [Drosophila subpulchrella]
MDHSRVLRITNVVLLLTAYQMHWFEKKSQRFRLSLPGVVNILVLGVIYAGCFSQHFNSTSSLLNVLNDVSPFLFVLTRTQ
LFLGAKVFAYSVYSSVKSVGAVNSLVESLPTRNSGLRKDEVIAYVLLGSTFGTLFCFVLYISYEMKFELPPLQDAMVGMA
LFLPHLILSGSLRLYIILAWLTRGQLKQFKNIAEEELSDSLIKDEANVASTSFTISTKSSSVENLENLKRKLEILGANFR
FFFQSIQHSLIFLFAINGNCLLGGIYSYTYYWNSWHVIFEDRKRRIFYAANASIYACIASDYICLMVVLFMMEKERMNFI
KCLDFFLAKRNSLSKRMRSIAKDTKNVLKRNFFTKFHSIIPLNISYVSLMVFLQLLIITLIVMFHYLNDAIILLKEELNS
KDDN
>XP_017081398.2 uncharacterized protein LOC108114797 [Drosophila eugracilis]
MDHSRILRATNVVLLLTGYQMHWFEKKTQRFRLSLPGVVFIFVLGCIYAACFAQHFDSSSSLLKVLRDVSPFLFGLTRMQ
LLLGAKVLAYAVYCTVKSVGAVNSLVESLTSRDSGLKKDEVIAYVLLGSTFAILFGFVLYISFEMKFELPPLQDAMVGMA
LFLPHLILAGSMRLFIVLAWLSRGQLKQLKKNAEEELSAHLSKDEDNIASTSFTISTKSSSVESLENLKRKLEVLGTNFG
CFTQSLQHSLIFLFALNGNCLLGGIYSLTYYWNTWHVIFEERKRRIFYAANASIYACIASDYVCLMWVLFTMEKERLNFI
KCLDYFLAQRSSLAKKMRPLTKDIKSVLKRTFYFKFHSLIRFDLCYVVLMVSAQLLIISLVVIFHYLNDEILLLREELDS
KNEE
>XP_017095381.2 uncharacterized protein LOC108124284 [Drosophila bipectinata]
MENSRVLRCTNVVLLLTGYQIYWYDIKSQRFLLSLPGVVNIFVLGCIYAGCFAQHFDTKSSLLKVLQDVSPFLFGLTRMQ
LLVGVKALSYAVYSSVKAIGAINSLVESLPRNNNGFCKDEVIAYAMLGSTFGVLTSFGFYIAYEMKFELPPLQDAMIGAA
LFMPHWILAGSVRLYTILAWLTRGQMEHLQKNIEEVLSANMTKEEPNLASTSFTVSTSNTSLDYLESLRRRLEILGARFN
YIFKALQYSLIFLFCLNFNCLLGGIYSFIYYRNTWHVLFEERKQRIFYAANASIYACIACDYLCLMFVQFMMEKKRLSFL
KSLDMTLSQRSALPKKMRSLVKDIKVVLFKKFQLKFQSIWSFDMKHFSLLVFLQIIIIALIVMFLYLNDEINLLREELNS
KDDE
>XP_001965165.2 uncharacterized protein LOC6504197 [Drosophila ananassae]
MENSRVLRCTNVVLLLTGYQIYWFDIKSQRFVLSLPGAVNIFVLGCVYAGCFSQHFNPKSSLLNLLHDVSPFLFGLTRMQ
LLLGVKALAYAVYSSFKAIGAINSLVESLPRNNNGISKDEVIAYAMLTSTFGVLSCFGFYIAFEMKFELPPLQDAMIGVA
LFMPHWILAGSVRLYTILAWLTRGQMEHLQKNIEEVLSANLTKEEPNLASTSFTVSASNTSLDYLESLRRRLEILGARFN
YIFKALQHSLIFLFGLNFNCLLGGIYSFIYYRNTWHVLFEDRKQRIFYAANASIYACIACDYICLLFVQFMMENKRLSFV
KSLDMTLSPRSALPKKMRSFVKDIKVILSKKFQSKFHSIWRFDITHFSLLVFLQMIIIALVVVFLYLNDEINLLRDELNS
KDDE
>XP_017150913.1 uncharacterized protein LOC108161202 [Drosophila miranda]
MNHSRVLRATNIVLLLSGYQIYWLDSKTQRFRLSLPWVVYILALGCIYAACFALHLDASSSMLTILKNVSSFLFGLTRLQ
LFMGVNVFVYAVYSSVRAVGVINPLMESLAGKASGFRKEEAVAYALLTSTFGIFLCFGFYIAYEMNFELPPLQDAMIGTA
LFIPHLCLAGSLRMYNILAWLTRGQLKEIQTNVEEALGDSLKKDEVEISSTSFTVSISNSNLDSLESLHKQLVLLGTRFG
RFFKAMQHSLLFLVTMNGNCLLVGIYSYVYYRNTWYVLFEDRKRKIFYAANASIYACIASDYVCLLLVQFFMEKERLGFQ
TSLDSFLSQRNALSKRIRCLAKDIKGTLLNTFHHKFLSLWRSIHFVLLLFFQGLIIALIVMYHYLSDKIQQLKEQLDSAD
DELIV
>XP_034667175.1 uncharacterized protein LOC117900799 [Drosophila subobscura]
MNKSRVLRATNIVLMLSGYQIYWMDSKTQRFRLSLPAIVNILVLGCIYAVCFAQHFDASSSMLTILKNVSTFLFGLTRLQ
LLLGVKACVYAVYSSVRAVGVINPLLESLAGKGSSFRKEEAVAYALLVSTFGILLCFGFYIAYEMKFELPQLQDAMIGAA
LFMPHVCLAGSLRLYNILAWIMRGKLQEIKTNVKEVLSANLKKDEVEMASTCCTVSVSNSSLDNLESLRQQLQLLRARFG
DFFEAMQHSLLFLVTMNGNCLLFGVYSYIYYRKTWHVLFEDRKRRIFYAANASIYACIAWDYLCLFLVQFLIEKERLGFL
KNLETFLSKRSSLSKRFRSVAKDVKGTLLNTSQHKFLSIWRFDVLHFILLLFFQYLLIALIVMYQYLNDEIAQLKEQFDS
ADDE
>XP_016982867.1 uncharacterized protein LOC108047270 [Drosophila rhopaloa]
MDQSRILRTTNVVLLLTAYQMHWFEKKSQRFRFSLPGVVYIFVLGCIYAACFSRHFDPSSSLLNVLNDVSPFLFGLTRMQ
LLLGAKAFAYAVYSSAKSVRAVNSLVESLASRDRGFGKNEAIAYLLLGSTFCILFGFVLYISYEMKFELPPLQDAMVGMA
LFLPHLILAGSVRLYVVLAFLSRGQLKQLKEDVEQELRANLNEGEPNIASTSFTISTKNSSLENLESLKRKLEILGASFR
NFFQSLQHSLIFYFALNGNCLLGGIYSLTYYWNTWHVIFEHRKRRIFYAANASIYACIASDYICLMFVLFMMEKERMGFI
KCLNNFLAQRTSLSKKIRPLAKDIKGIIKRTFDLKFYSLIRFDLSYVSMITFVQLLIISLIVICHYLNDAILLVREELSS
KDDE
>XP_016963395.1 uncharacterized protein LOC108033561 [Drosophila biarmipes]
MDTSRVLRVTNVVLLLTAYQMHWFEKKSQRFRLSLPGVVNIFVLGVFYAGCFSQHFDSKSSLLIVLKNVSPFMFVLTRTQ
LFLGAKVFAYSVYSSVKSVGALNSLVESLPTRNSGFRKDEVIAYILLGSTFGTLFCFVLYISYEMKFELPPLEDAMIGLA
LFLPHLILSGSLRLYIVLAWLTRGQLKQFKNNAEEELSDNLIKEEDNVASTSFTISTKSSSVANLDNLKRKLEILGANFR
FFFQSIQHSLIFLFAMNGNCLLGGIYSYTYYWNTWHVIFEDRKRRIFYAANASIYACIASDYICLMLVLFMMEKERMNFI
KCLDFFLAKRNALSKRVRPLAKDITKVLKRSFYSKFDSIIPFNISYLSLMVFVQLLIIILVVMFHYLNDEILLLKEELNS
KDN
>NP_001036380.2 uncharacterized protein Dmel_CG41434, isoform B [Drosophila melanogaster]
MNNSRILRTTNVLLLLIGYQRHWFEKKSHRFRVSLPSVVYIFVLGVLYAACFSQHFDKTSSTLNVLKEISPFLFGLIRVQ
LALGAKAFAYAIYSSVKSVGALNSLLKALPTRNSEFNKDEALAYLLLTSTFGILFCFAAYIAYEMKFELPPLPDAMLGMA
LFLPHLILAGSVRLYTVLSWLSRGQLKELKKNAEEELRANLTKEPANIASALFTVSTESLENLKTKLEILEANFCIFAQS
LRHSMVFLFAMHANCLLGGFYTLTYYWNTWYVLFEDRKRRIFYAANASIYACIASDYIGLMVVLFMMNIERRNFIEAIDL
LLAQRKLFSKKLRPIAKDLRGVLKMKCFKFQPNIIYISLMVCLQIIIITLIVTVHYLRDEILLLKEELSSTDDT
>XP_015035332.2 uncharacterized protein LOC6903396 [Drosophila pseudoobscura]
MNHSRVLRATNIVLLLSGYQIHWLDSKTQRFRLSLTGVVYILALGCVYAACFAQHLDASSSMLTILKNVSSFLFGLTRLQ
LFMGVNVFVYAVYSSLRAVGVINPLMESLAGKESGFRKEEAMAYALLTSTFGILLCFGFYIAYEMNFELPPLQDAMIGTA
IFIPHLCLAGSLRLYNILAWLTRGKLKEIQTNVEEALGDSLKKDEVEISSTSFTVSVSNSSLDSLESLHKQLVLLGTRFG
RFFKALQHSLLFLVTMNGNCLLVGIYSYVYYRNYWHVLFEDRKRRIFYAANASIYACIASDYVCLLLVQFFMEKERLGFL
ASLDSFLSQRNALSKSIRSLAKDIKGTLLNTFHHKFLSLWRSVHFVLLLFFQGLIIAMIVMYHYLSDEIQQLQEQLDSAD
DELVV
>XP_039150496.1 uncharacterized protein LOC27207026 isoform X2 [Drosophila simulans]
MNTSRILRTTNVVLLLMGYQRHWFEKKSHRFRLSLPSVVYIFVLGVVYTACFSQHFDESSSTLKVLEDISPFLFGLIRVQ
LALGAKAFAYAIYSSVKSVGAINSLLKALPSRNSQFTQDEASAYLLLTSTFGILFCFAAYIAYEMKFELPPLPDAMLGMA
LLLPHFILAGSVRLYTVLSWLSRGQLKELKKNAGEELRANLTKDPGNIASALFTVSTESLENLKTKLEILEANFCIFAQS
LKHSMLLLFAMHANCLLGGFYTLTYYWNTWYVLFEDRKRRIFYAANASIYASIASDYICLMVVLFMMENERRNFIEAIDL
LLAQRKLFSKNLRPIAKDLRGVLKKKCFKFGGPCRPNIIYVSLMVCLQIIIITLIVTVHYLEDEISLLKEEFRSTDDN
>XP_015012779.1 uncharacterized protein LOC26526310 [Drosophila erecta]
MNNSRILRTTNVVLLLMGYQRHWFEKKEHRFRLSIPSVLYIFFLGVVYAACFSQHFDTSSSTLKVLKDTSPFLFGLIRMH
LVLGAKAFLYAVYSSVKAVSAVNRLLEALPIRNSEFKKDEALAYVLLSSTFVILCSFAIYIAYEMKFEPPPLQDAMLGMA
LFFPHLILAGSVRLYIVLSWLSRGQLKDLKKNVEEELSVNLTMDTANTASTSVTVFTKSLENLKTKLETLGANFFIFAQS
LKHSVMFLFAMHANCLLGGIYSLTYYWNTWYVLFEDRKRRIFYAANASIYACIASDYICLMVVLFTMENERRNFIEAIDF
LLAQRKLLSKKLRPIAKDLRGVLKTKVCFKFDKPVQSNICYVCLMVSAQVIIITLIVTVRYLNDEILLLKEEISSTDDD
>XP_017111322.1 uncharacterized protein LOC108135209 [Drosophila elegans]
MGNSRILRTTNVVLLLTAYQMHWFEKKSQRFRLSLPGVVYVLVLGCIYAACFSRHFDPASSLLNVLNDVSPFLFGLARMQ
LLLGAKAFAYAVYSSVKSVGAVNTLVESLPTRDRGFGKNEAIVYVLLSSTFGILFCFGLYIAYEMKFELPPLQDAMIGMA
LFLPHLILAGSVKLYMVLAFLSCCQLKQLKKSVEEEFRANLLEAERDTASTSFTVSPKNSSLDNLDGLKRKLEVLATSFR
DFFQSLEHSLILLFAMNGNCLLVGIYSLTYYWNTWHVIFEDRKRRIFYAANASIYACIASDYISLMFVLFLMANERLSFI
ACLDFFLAQRTSLSKRMRHVAKDLKGVLRRTFDVKFDSLIRFNLSYVTMMTLVQLLIITLIVMFHYLNDEILLLREELSS
KDDE
>XP_017050391.1 uncharacterized protein LOC108094362 [Drosophila ficusphila]
MDNSRVLRITNVVLLLTAYQMYWFEKKAQRFRLSLPGVVYIFVLGVIYAGCFSQHFDGSSSLLNVLNNVSPFLYELTRIQ
LYLGAKAFAYAVFSSVKSIGAINSLVESLPSRDHAFKKDEVIAYVLLGSTFAILFVFMLYIAYEMKFELPPLQDAMIGLA
LFLPHLVLAGSVRLYIVLAWLSRGQLKELKKSVEEELRANLATEEPNTASTSFTISTKSSSLENLESLKRKLEVLAANFR
YFFQSLQHSLVFLFAMNGNCLLGGIYSFTYYWSTWNVIFEDRKRRIFYAANASIYACIASDYICLMFVMIMMERERESFT
RLLDIMLSQRNSLSKKLRPLAKDIKSVLKRAFYLKFDSFIPFNISYVSVMVFVQLLIIALFVISHYLNDEIVLLKEELSS
KSDE
>XP_022234898.2 uncharacterized protein LOC111082949 [Drosophila obscura]
MNHSRVLRATNIVLLVSGYQIYWLDSKTQRFRLSLPGIVHILVLAGIYAACIAQHFDATSSMLTILQNVSKFLHGLTRLQ
LLLGVKVFVYAVYSSVRAVGVINPLLESLAGKAASGFRKEEAMAYALLVSTFGVLLCFGFYIAYEMKFELPPLQDAMIGT
ALFMPHLCLAGSLRLYNILAWLTRDKLKEIQANVEEALAVNGKKDELEMACTSLTVSVSNSSSDNLESLRQQLQLLGSRF
GDFFKAMQHSLLFLVTMNGNCLLFGIYSYIYYRNTWHVLFEDRKRRIFYAANASIYACIACDYLCLLLVQFLMEKERLGM
LKSLESFLIQRNSLSKRIRSLAKDIKGTLANTFQHKFLCLWRFDVLHFVLLLFFQGLIFALIVMYHFLSDEILQLREQLD
SSDE
>XP_017032570.1 LOW QUALITY PROTEIN: uncharacterized protein LOC108081840 [Drosophila kikkawai]
MVHFRVLRATNVVLLLTGYQMYWFEKKSQRFRVSLPGVVNTFVLGSIYAACFSQHFDPTSSLLNVLKDVSPFLYGLTRMQ
LFLGVKAIAYAIYTSVRAVEKINFLVQSLSIRERPLSKDEAVAYALLGSTFGILFCFVLYISYEMKFELPPRQDVMIGTA
LFLPHLILSGSARLYNILAWLTRGELQRLNKIVVDELSANLSKDQATEASTSFTISTVNTSLDTMECQRRQLEAIGKRFR
CVFQSLQFSLMLLFALNGNCLLGGAYSYVYYRHTWHVLFEDRKQRIFYAANASIYACIASDYICLMFVQASMENQCASFM
KNVDSFLVQRSALPKRMRSVGKDIKQILKKSFNSKYYSLWRFNICHLSSASLKFIXMLKLFSYKCIFQIIFIQLLIVAVI
VAVHYLNDEILLLREELSDKSDE
>XP_020809338.1 LOW QUALITY PROTEIN: uncharacterized protein LOC110185027 [Drosophila serrata]
MVQSRVLRVTNVVLLLTGYQMYWFEKKSQRFRVSLPGVVHTFVLGCIYAACFSQHFDPTSSLLKVLQDVSPFLYGLTRMQ
LLLGVKVISFAIYSSVRAIGKVNSLVESFSIRDQRLSKDEAVAYALLVSTFGILLGFVLYISYEMKFELPPRQDIMIGTA
LFLPHLILSGSSRLYNILAWLTRGELQEIKKNVVNELSANLTRKQSTEASTSFNISTVNTSLDTMELQKKKLEAIGSRFH
CLFQSLQSSLMLLFALNGNCLLGGIYSYIYYRHTWHVLFEDRKQRIFYAANASIYACIASDYICLMLVQAAMEKECESFL
KDVDSFLVQRDAIPKRLRSLGKDIKQILQKTFDFKYYSLWRFNVYYLTWASLXVSMKFXNIYLXNIVFQIIFIQLLIVAV
IVALHYLNDEILLIKEELNNKGDE
>XP_033173138.1 uncharacterized protein LOC117150384 isoform X2 [Drosophila mauritiana]
MNTSRVLRTTNVVLLLMGYQRHWFEKKSHRFRLSLPSVVYIFVLGVVYAACFSQHFDKSSSTLKVLKDISPFLFGLIRVQ
LALGAKAFAYAIYSSVKSVGAINSLLKALPSRNSQFTQDEALAYLLLTSTFGILFCFAAYIAYEMKFELPPLPDAMLGMA
LLLPHFILAGSVRLYTVLSWLSRGQLKELKKNAGEELRANLTKDPGNIASALFTVSTESLENLKTKLEILEANFCIFAQS
LKHSMLFLFAMHANCLLGGFYTLTYYWNTWYVLFEDRKRRIFYAANASIYASIASDYICLMVVLFMMENERRNFIEAIDL
LLAQRKLFSKKLRPIAKDLRGVLKKKCFMFGGPFQPNIIYVSL
>XP_015052902.1 uncharacterized protein LOC26535445 [Drosophila yakuba]
MNNSRILRTTNVMLLVMGYQRHWFEKKSHRFRFFLPSVVYIFGLGVVYAACFSQHFDTSSSTLNVLQDISPFLFGLIRMQ
LILGAKAFLYVIYSSVKSVSAVNSLLKALPIRNSEFKKDEGLAYVLLCSTFWILCCFVIYIAYEMKFEPPPVQDAMLGMA
LFFPHLILAGSLRLYIVFSWLSRGQLKELKKNVEEELSANLTKDTANIASTSVTVSTKSLENLKTKLEILGTSFLIFVQT
LKYSMMFLFALYANCLLGGIYSFTYYWNTWSVLFDGRKRRIFYAANASIYACIVSDYICLMVVLFMMENERRNFIEAIGF
LLAQRKLLSKKFRPIAKDLKGVLETKFCSKFVGPFQLNISYVSLVICVQMIIITLIVAIRHLKDEILLLKEEFSSTEDK
>XP_043644893.1 uncharacterized protein LOC122614388 [Drosophila teissieri]
MNNPRILRTTNVVLLVMGYQRHWFEKKSHRFRFFLPSVFYIFGLGVVYAACFSQHFDTSSSTLKVLKDISPFLFGLIRMQ
LILGAKAFLYVIYSSVKSVSAVNSLLKALPIRNSEFKKDEGLAYVLLCSTFGILCCFVTYIAYEMKFEPPPLQDAMLGMA
LFFPHLILAGSLRLYIVFSWLSRGQLKELKKNVEEELSAKLTKDTAKVASTSVTVSTTSLENLKSKLEILGANFLIFVQT
LKHSMMFLFALYANCLLGGIYSFTYYWNTWYVLFDDRKRRIFYAANASIYTCIVSDYICLMVVLCMMENERRNFIEAIDF
LLAQRKLLSKKLRPIAKDLKGVLETKFCCKFDGSFQSNISYVSLMICVQMIIITLIVAIRHLKDEILLLKEEFSSTDDK
>XP_039480656.1 uncharacterized protein LOC120444783 [Drosophila santomea]
MNNSRILKTTNVVLLVMGYQRHWFEKKSHRFRFFLPSVVYIFGLGVVYAACFSQHFDTSSSTLNVLQDISPFLFGLIRMQ
LILGAKAFLYVIYSSVKSVSAVNSLLKALPIRNSEFKKDEGLAYVLMCSTFWILCCFVIYIAYEMKFEPPPVQDAMLGMA
LFFPHLILAGSLRLYIVFSWLSRGQLKELKKNVEEEFSANLTKDTANIASTSVTVSTKSLENLKTKLEILGASFLIFVQT
LKYSMMFLFALYANCLLGGIYSFTYYWNTWSVLFDGRQRRIFYAANASIYACIVSDYICLMVVLIMMENERRNFIEAIGF
LLAQRKLLSKKFRPIAKDFKGVLETKFCCKFVGPFQLKISYVSLMICVQMIIITLIVAIRHLKDEILLLKEEFSSTEDK
>XP_033236078.1 uncharacterized protein LOC26533926 [Drosophila pseudoobscura]
MNHSRVLRATNIVLLLSGYQMYWLDSKTHRFRLSLPGVVYILALGCIYAACFAQHLDASSSMLTILKNVSSFLFGLTRLQ
LLLGVKVFSYAVYSSVRAVGVINPLMASLAGKESGFRKEEAMAYALLISSFGILLCFGFYIACEMNFELPPLQDTMIGTA
LFMPHLCLAGCLRLYSILAWLTCGQLKEIHTNVEQALDANRKKDDEEIASTSFTVTVSNSSLDSLESLRKELVLLGTRFG
RFFKAMQHSLLFLVTINGNCLLFGIYSYVYYRNYWHVLFEDRKRRIFYAANASIYACIASDYVCLLLVQFFMEKERLGFL
TSLDSFLSQRNALSKSIRCLAKDIKGTLLKSFHHKFLSLWRFDVIHFVLVKSHMKL
>XP_034140049.1 uncharacterized protein LOC117591058 [Drosophila guanche]
MNNSRVLRATNIVLMLSGYQIYWMDSKTQRFRLSLPAIVNILVLGCIYAVCFAQHFDASSSMLTILKNVSTFLFGLTRLQ
LLLGVKACVYAVYSSVRAVGVINPLLESLAGKGRSFRKEEAVAYALLVSTFGILLCFGFYIAYEMIFELPPLQDAMIGAA
LFMPHLCLAGSLRLYNILTWIMRGKLQEIKTNVEEALSANLKKDEVEMASTSCTVSVSNSSLDNLESLRQQLQLLIARFG
DFFEAMQHSLLFLVTMNGNCLLFGVYSYIYYQKTWHVLFEDRKRRIFYAANASIYACIAWDYLCLFLVQFLMEKERLGFL
KILETFLSKRCSLSKRFRSLAKDVKGTLLNTSQHKFLSICRFDVLHFILV
>XP_043070671.1 uncharacterized protein LOC6561958 [Drosophila grimshawi]
MNTRRVLRTSNVLLLLTGYQMHWFDSQLQRYRISAPGILNVFVLACIYAGCFNEHFQPSALLKTLLDVSPFLYGLTRLQL
LLSIKVFAYAIYASVRAVGVAGEITESLPMTIISARRGCLKRELIAYLLLFSTFVVLLCFGLYIGYEMQFKLPPLQHIMI
GVALFLPHLVLAGALRFYCIFAWLTRERLRQLESEVEQLLSESKIKTELQLVANSSSVAVTVAASNEDNLLKPLQQLAAH
FGNFFDHLQRSLLLLLGVNANCLLFGFYTYVYFSNTWHVLFDDHMRRVFYAGNISIYACIGCDYACLLLAQSLLEQQRFQ
FLDRLNSALAQRNTLPKRIRRILKDMRYTLSNCFNLKFLSIWRFNVANFAVIQLIQLLVVALIVTCHYLNDAILQTNERF
DSNDEDD
>XP_034100765.1 uncharacterized protein LOC117565656 isoform X1 [Drosophila albomicans]
MNKLRVLRSSNILLLLCGYQLHWFDARSQNYRISLAGALNVFILGCFYAGCFAQHFQPSAMLKTLLDVSPFLHRLTRLQL
LLSVKVFGYAIYASVRTVGVANALTESLPMKTSSNSSKKCFLEELIAHALLYSTHLVLFGFGLYIGYEMEFKLPPLQDAM
IGFALFLPHLVIAGALRFYCTLAWLTRSRLEQLDSEVQELLKQRTELEAITSVSVTIEAPSSAPPASSFMLDNLMNLCQQ
LQQLAARFGRIFSCLQHSLLLLFIINANCLLFGIYSYTYYSSTWHVLFATRKQRIFYAGNACIYACIACDYFCLMVVIFC
VDTSRQSFLCSLNTVLQQRNSFTKRIRNVVKDMRSTLWHNFHFKFLSLWRFDLPNFSLVKFFLQFQVLQLLIIALIVIYH
YLNDAIQLINDNLDSSSDNDD
>XP_030241084.1 uncharacterized protein LOC115562968 [Drosophila navojoa]
MNNLRVLRSANVLLLLTGYQMHWFDSKQQRYRISLPGVVNVFVLACIYAACFAQHFQSSAVLKTLLDVSPFLSGLTRLQL
LLSVKVFSYAVYASVRAVGVANELTVSLPMTSFSGRRSVVKELIAYGLLGSTFVVLFSFGLYIGYEMDFKLPPLKDIMIG
AALFLPHLVLAGALRFYNIFAWLTRERLAQLQTDVDELLTLSQVRTELQLVAGGSNAPDPAAAPTHLDNLLSQCEQLQLL
AKHFSDFFESMQHSLLLLLGFNAHCLLFGFYSYVYYSSTWHILFSDRQQRVFYAGNACIYACIGCDYACLLLAQTLLEQQ
RLRFWTCLSERLAQSSALAKPMRRVVKNMRDILSDAFRFKFLSFWRFDLANFILLLLLQILIIALIVIYHYLNDAILLTN
ERFDSNDDDE
>XP_017856801.1 PREDICTED: uncharacterized protein LOC108609592 [Drosophila arizonae]
MNNLRVLRSANVLLLLTGYQMHWFDSKQQRYRISLPGAVNVFVLACIYAACFAQHFQNSAMLKTLLDVSPFLSGLTRLQL
LLSVKVFSYAVFASVRAVGVANELTVSLPMTNAPGRRCVVKELIAYALLGSTFVVLLSFGLYIGYEMDFKLPPLKDIMIG
TALFLPHLVLAGALRFYNIFAWLTRERLTQLQTDVDELLSLSQVRTELQLVVGGSSAPDPAAAPTHVDNLLSQCEQLQLL
AKHFSDFFECMQHSLLLLLGFNGHCLLFGIYSYVYYSSTWHILFNDRQQRVFYAGNACIYACIGCDYACLLLAQTLLEQQ
RLRFWTCLSERLAQSTAVAKSMRRTVKNMRDILHNSFRFRFLSFWPFNLANFILLLLLQILIIALIVIYHYLNDAILLTN
ERFDSNDGDE
>XP_023177553.2 LOW QUALITY PROTEIN: uncharacterized protein LOC111603950 [Drosophila hydei]
MNNLRVLRSSNVLLLLTGYQMHWFDSKQQRYRLSLPGAVHIFVLACIYAGCFAQHFQSSAVLKTLLDVSPFLFRLTRLQL
VLSVKVFSYAIYASVRAVGVANELTVSLPMTNSSGRRCIAKELIAYALLGSTFVVLLCFGLYIGYEMKFKLPPLQDIMIG
AALFLPHLVLAGALRFYNIFAWLTRERLAQLQTDVDELLTLSQLRTELQLVAGSSSTAPGAASTQVDNLLSQYEQLQLLA
KHFNDFFKSMQHSLLLLLVINANCLLFGIHSYVYYSSTWHVLFEDRKQRIFYAGNACIYACIGCDYVCLLLSQTMLEQQR
FRFWTSLSDRLARSSALPKHMRRIVKNMRDILANSFRFKFLSIWRFNLANFVLVNMEITFIYSLYISTTFLRHFLQLQLL
QALIIALIVIYHYLNDAILLTNERFESNDADDDE
>XP_002003054.1 uncharacterized protein LOC6577082 [Drosophila mojavensis]
MNNLRVLRSANVLLLLTGYQMHWFDSKQQRYRISLPGAVNVFVLACIYAACFAQHFQNSAMLKTLLDVSPFLSGLTRLQL
LLSVKVFSYAVFASVRAVGVANELTVSLPMTNAPGRRCVVKELIAYALLGATFVVLLSFGLYIGYEMDFKLPPLKDIMIG
TALFLPHLVLAGALRFYNIFAWLTRERLSQLQTDVDELLSLSQVRTELQLVAGGSTAPDPAAAPTHVDNLLSQCEQLQLL
AKHFSDFFECMQHSLLLLLGFNGNCLLFGIYSYVYYSSTWHILFNDRQQRVFYAGNACIYACIGCDYACLLLAQTLLEQQ
RLRFWTCLSERLAQSTAVAKPMRRTVKNMRDILHNSFRFRFLSFWRFNLANFILLLLLQILIIALIVIYHYLDDAILMTN
ERFDSNDDDE
>XP_034100766.1 uncharacterized protein LOC117565656 isoform X2 [Drosophila albomicans]
MNKLRVLRSSNILLLLCGYQLHWFDARSQNYRISLAGALNVFILGCFYAGCFAQHFQPSAMLKTLLDVSPFLHRLTRLQL
LLSVKVFGYAIYASVRTVGVANALTESLPMKTSSNSSKKCFLEELIAHALLYSTHLVLFGFGLYIGYEMEFKLPPLQDAM
IGFALFLPHLVIAGALRFYCTLAWLTRSRLEQLDSEVQELLKQRTELEAITSVSVTIEAPSSAPPASSFMLDNLMNLCQQ
LQQLAARFGRIFSCLQHSLLLLFIINANCLLFGIYSYTYYSSTWHVLFATRKQRIFYAGNACIYACIACDYFCLMVVIFC
VDTSRQSFLCSLNTVLQQRNSFTKRIRNVVKDMRSTLWHNFHFKFLSLWRFDLPNFSLVKYFQVLQLLIIALIVIYHYLN
DAIQLINDNLDSSSDNDD
>XP_034473886.1 uncharacterized protein LOC117781242 [Drosophila innubila]
MNKLRVLRSSNIFLILSGYQMHWFDTRLQSYRISLAGAVNVFILACIYAGCFAQHFQPSAMLKTLHDVSPFLYGLTRMHL
LLSVKVFSYAIYASVRTVGVVNSYTETLPTRATRERGDFKEELIAHGLIYSTHLVLFCFALYIGYEMHFKLPPLQDAMIG
FALFLPHLVLAGALRFYCILAWITRSRLRQLSSEMEELLNANKIKTEMHPMTGITVAVETAATPTTPSTEDNFRSQCQQL
QQLAARFGAIFGSLQHSLLLLLGVNGNCLLFGIYAFTYYSSTWHVLFEQRKRRIFYAGNVLIYACIACDYICLLISQTSL
EQQRLEFLSKLNSALQQRTLLTKRMRSTVKDMRSILWHHFHFKFLSVWRFDLANFSLLQMLQFFVIAIIVIYHYLNDAIQ
VINDNLDSSNDE
>XP_002018990.2 uncharacterized protein LOC6593621 [Drosophila persimilis]
MNHSRVLRATNIVLLLSGYQIHWLDSKTQRFRLSLTGVVYILALGCIYAACFAQHLDASSSMLTILKNVSSFLFGLTRLQ
LFMGVNVFVYAVYSSVRAVGVINPLMESLAGKGGGFRKEEAMAYALLTSTFGILLCFGFYIAYEMNFELPPLQDAMIGTA
IFIPHLCLAGSLRLYNILAWLTRGKLKEIQTNVEEALGDSLKKDEVEISSTSFTVSVSNSSLESLESLHKQLVLLGTRFG
RFFKAMQHSLLFLVTMNGNCLLVGIYSYVYYRNFWHVLFEDRKRRIFYAANASIYACIASDYVCLLLVQFFMEREVRSAA
ENVLWKS
>XP_032293604.1 LOW QUALITY PROTEIN: uncharacterized protein LOC6628959 [Drosophila virilis]
MSSPCRVIRASNYLLLLTGYQMHWFDAQQQRYRITLPGVVNVFVLACVYAGCFAQHFQPSALLKTLQDVSPFLYDLTRLQ
LVLSIKVFSYAIYASVRAVGVASALTASLPLKSSPGRRRVKNEFLAYGLLCSTFVVLLCFGMYIGYELEFKLPPLKDIMI
GSALFLPHLVLAGAMRFYSIFAWLARDRLQQLQAEVDELLTIGQMRTEMQLVPGTSSVPVAVTPSSMDSLLSQCEQLQQL
ATNFGHLFESLEHSLLLLLGINANCLLFGCYAFVYYSSTWYVLFDDRRQRIFYAGNASIYACIGCDYACLLLAQTLLEQQ
VRFMVKKNNWKSGLKLVWLFFLQSIQFSERLSTALGQRTVLPKRMRRIAKDMRAILSNCFRFKFLSIWRFDVANFTLVGN
KXFVXNLAFTLHAFFALQLQLLQLLIIALIVIYHYLNDAIQLANERFDSNNDE
>XP_030556053.1 uncharacterized protein LOC115759291 [Drosophila novamexicana]
MSSTCRVIRSSNFLLLLTGYQMHWFDAKQQRYRISLPGVVNVFVLACVYAGCFAQHFQPSALLKTLQDVSPFLYDLTRLQ
LVLSIKVFSYAIYASVRAVGVASALTASLPMKSSPGRRRVKKELLAYGLLCSTFVVLLCFGLYIGYELEFKLPPLKDIMI
GSALFLPHLVLAGALRFYSIFAWLARERLQQLQAEVDELLTIGQMRTEMQLVSGTSSVAVAATPSSMDSLLSQCEQLQQL
ATNFGNLFESLEHSLLLLLGINANCLLFGAYAFVYYSSTWYVLFDDRRQRIFYAGNASIYACIGCDYACLLLAQTLLEQQ
VGIASSDLRGGKKKLLQSRTLFKEIYFGLGLGSPVKNNNWKSGFKLVWFFFLQSIQFSERLSTALGQRNVLPKRMRRIAK
DMRTILSNCFRLKFLSIWRFDVANFTLLQLLQLLIIALIVIYHYLNDAIQLANERFDSNNDE
>XP_011181574.1 uncharacterized protein LOC105211693 [Zeugodacus cucurbitae]
MNWERVLGITNAFLVLTGFQLHSFESKTQRYHISLWSLVNFVVLTLFYIVCINQHFMHSPLLKIFYDVSPFFWQLIRAHL
MLGVKIYIFRLFSMAAVGRACNGISTVCNRAFALKFSLEEVFAYFLVYSTFGISLCFAAYIAYEMEFKLPPWDNIFISFG
LFIPHFALAGALKLYTLNCWLLREELRQLKVGLQDMLMEHLTTDVKSVENGIEMTASVSATNACVKMPANNLQKELAQYH
ERFEEVAAEVELVSGALNKEMLLLLVMNSTCLLAGVYSLVYFQTSWHLFFSPPWKRIFYASNIAIYVLISWDYICLCTSV
WLLNKVKNQILDVVQVAIKSKTRFEKAARTLLKDIRNVLSIEMRLTLFNLAEVNTWSLIMVHIVVGLIISLVVVYQYLND
QIVLIQAQLDSDDGDY
>XP_030376899.1 uncharacterized protein LOC115625812 [Scaptodrosophila lebanonensis]
MNNTRILRTTNILLLLTGYQLHWFVAKSHRFRVSIVPVIGLVVLSCIYIACLVQHFEAHSLLQLVKSMSPFLHGLIRLQA
LLGVKVFIYAFYASARSIGPANDIAKTLPFKSNGSGNDRKDYYAYALIFSTLSVLFGLGFYIAYEMDFVLPPLEHIMIGL
GLFIPHYVLGGALRFFNILSWLSCDQLQHLRTDVEEELGVCMAKQNAKIELASTSLATSGSSVRMEALQRQCQQLEQLAG
RLERLFQAMQRSLILLFVVNSHCLLGGIYIYIYYYNVWYVLLEGSLRRVFYAGNILIYACILCDYIGLLLTQMLLQRERS
KFLEHLKLSLSQREWMPKDMRSVVKDMRNILCSAFNFKFCSVLRFDVAHFALLQILQGLTIAVIVLYVYFNDTISAINDS
IGGNDDE
>XP_011205598.2 uncharacterized protein LOC105227787 [Bactrocera dorsalis]
MNWQRVLGITNGFLLLTGFQLHSFEAKTQRFHISLWGLANFTALTLFYVICFNQHFSRSPLLKIFHDVSPFFWQLIRVHL
LLGLKIYIYRIFTMAVVGRACNGISGVCTRVFAHKFKLEEAFAYILVFSTFAISLCFAVYIAYEMQFELPPWDNIFVSFG
LFIPHFALAGALKLYTLNCWLLREELRQLKVGLQDMLMEQLTTDVHSVENGIEMSTSVSATNACVKIPANNMQKELAQYL
KRFEQLAAEVELVSAALSKDMLLLFLMNSICLLAGVYALVYFQTSWHLLFSPPWNRIFYASNIAIYVLIFWDYTCLCTSI
WLLNKVKIQILDVVQVAIKSKARFEKAARALLKDIRSALAIELRLTLFKLVEVNACSLIMVHVIVGIIISLVVVYQYLSD
QIISIHAQLDTADSDD
>XP_018793696.1 PREDICTED: uncharacterized protein LOC108971839 [Bactrocera latifrons]
MNWQRVLRITNGFLLLTGFQLHSFEXKTQRFHISLWGLANFIALTLFYVICFNQHFTHSALLKIFHDVSPFFWQLIRAHL
LLGLKIYIYRIFTMAVVGRACNGILGVCPRVFAHKFKLEEAFAYILVFSTFALSLCFAXYIAYEMQFELPPWDNIFVSFG
LFIPHFALAGALKLYTLNCWLLREELRQLKVGLQDMLMEQLKTDVQIVENDIAMSTSVSATNACVKIPTTNIQKELAQYL
KRFEQLAAEVKFVSDALSKDVLLLLLMNSISLLAGVYALVYFQTSWHLLFSPPWKRIFYASNIAIYVLIFWDYTCLCTSI
CFLNKXKVRILDVVQVAIKSKTRFEKAARSLLKDIRSALTIELRLTLFKLVEVNAWSLIMVHLIVGIITSIIVVYQYLND
QIISIHAQLDTDDSDD
>XP_004533546.1 uncharacterized protein LOC101462546 [Ceratitis capitata]
MYWPRVLRITNGFLTISGFQLYGFESKTQRYHLSIWGLVNFLVLTLFYIICINQHFAHSPLLKIFHDVSPFFWQMIRVQL
MLGLKIYVFRIFTMPRVGRACNAISSNPTHIFARKFRLEEAFAYCLVFSTFLISLCFVVYIAYELEFKLPPWDNIFISFA
LFIPHFALAGALKLYTLNCWLMQEELRGLKTELQDMLIEPPAAEVKNVDDSIEMTVSASATNHCVNMPANDIQKQLDMYF
GRFEKIVENLRAVSTALEKELCLLFIMNSSCLLAGVYTLVYFRSSWYLFFSPSWRRIFYAANLAIYVLIFWDYLCLCISI
HFYSRVKLQILAIVEAALKLKTDLKKDARSVLKNIRRIISTELSFGVFNVVEINTLNLIMVHIILGTIISIVVVYHYLND
QIASILTRLDTVDSDD
>XP_002069368.2 uncharacterized protein LOC6646703 [Drosophila willistoni]
MNYSRVLRATNILLILTGYQLHWFDRKSRRFEISLIAVVNVFVLGCLYAACFAQHFRPSSMLKVLHDVSPLLYGLTRVQL
MLGLKVFAYAIYSSARAVVGINSLIESFPADGRALNKAESIAYGFLGSTLSVLFGFGVYIAYKMDFKLPLLQEAMIGMAL
FLPHLALGGSVRLYCILAWLSCVRLKQLKREVVEEFSTNLKRDEADSASTSFSISQPPVTRSNSDGLELKRRQLESLRNR
FNFFFRDMQFSLLFLCTINANCLLSGAYSYVNFTNSWHLLFEERKQRIFYAANASIYACIGCDYMCLLLAQVLMEKELLL
LQCLTIALVIVFHYLNDEIIQLKEQLESMNDE
>XP_039955595.1 uncharacterized protein LOC120771590 [Bactrocera tryoni]
MNWQRVLGITNGFLLLTGFQLHSFEAKTQRYHISLWGLANFTALTLFYVICFNQHFTHSALLKIFHDVSPFFWQLIRAHL
LLGLKIYIYRIFTMPAVGRACNGISAVCTRVFPHKFKLEEAFAYILVFSTFAISLCFAVYIAYEMQFELPPWDNIFVSFG
LFIPHFALAGALKLYTVNCWLLREELRQLKVGLQDMLMEQLTTDIKTVENNIEMSTSVSATNACVKIPTNNMQKELAQYL
KFFEQLAAEVELVSAALSKDMLLLLLMNSISLLAGVYALVYFQTSWHLLFSPPWKRIFYASNIAIYVLIFWDYTCLCTSI
WLLNQVKIQILDVVQVAIKSKAHFEKAARALLKDIRSALAIELRLTLFELVEVNVWSLIMVHVIVGIIISLVVVYQYLND
QIISIHAQLDTADSDD
>XP_014086100.1 uncharacterized protein LOC106614731 [Bactrocera oleae]
MNWPRVLDITNSFLLFTGFQLHSFDLKTQRYHISLWGLANFTALTLFYVICINQHFTRSPLLKIFHDVSPFFWQLIRAHL
LLGLKIYIFRIFTMVAVGRACNGISGVCTRVFAHKFKLKEAFAYILVFSTFAISLCFGAYIAYEMEFEMPPWDNIFVSFG
LFIPHFAVAGALKLYTLNCCLLREELRQLKMGLQDMLMEQLTTDVKSVENGIEMTASVSATNVCVKMKAMNFQKELAQYL
KRFEQLAAEVKLVSVALGKDMLLLLLMNCTCLLAGVYSLVYFQTSWHLLFSPQWKRIFYASNIAIYVLISWDYICLCTSV
WLFNKVKNQILDVVQVAIKSKARFEKAAYALLKDIRNVLTTELRLTLFKLVEINASNLIMLHVIVGIIISLVVVYQYLID
QIISIHAELDTVDSDD
>XP_037825116.1 uncharacterized protein LOC119613231 isoform X1 [Lucilia sericata]
MNLERIIRVTSGYLFLTGYQIRWYDRKSLHYRLTICGILYFLILILIYIICFCHHFENSGMLKMLLDMSVFLKDLVRLQV
LLGLKAFIFCVLEWKNLNKISNGLIQICRETLKRQNSFDLSEAIVYLMFFSTLMVGLTFGLYIAIELKFELPPLDHIMIG
MALFIPHFTLASCLRLYTLGLWCIKGEMFDISKMLKEQDIEIVAESKSAVVVVEIVNPVFNQNSGNTNMHGFYGKLSQRL
DCIADFLKVFDGTLQRQLGVLLGLNFNCFLAGTYGHVYFENFWKVLFTDRNRRIFYVANAAIFVCILMDYAILLITSWSF
NRAKQNLYNMIVGRIYGNKPFAVEIRTILKHIKRILSKDFKLKLFGLVEFNTWNFLILQGLMTTIIALIVSHQYLNDEIK
ALNERLDINDSDEI
>XP_046810291.1 uncharacterized protein LOC111679481 [Lucilia cuprina]
MNLERIIRVTSGYLFLTGYQIRWYDRKSLHYRITICGILYFLILILIYLICFCHHFENSGMLKMLLDMSVFLKDLVRLQV
LLGLKVFIFCLLEWKSLNKICNGLIQICRVTLKRQNSFDLSEAIVYLMFFSTLIVGLIFALYIAIELKFELPPLDHIMIG
MALFIPHFTLASSLRLYALGLWCIKGEIYDLSKMLKEQDIDNVAESKSAVVVVEIVNPVFNQNSENANIQGFYAKFSQRL
DCIADFLKVFDGTLQRQLGVLLGLNFNCFLAGAYGHVYFENFWKVLFIDRNRRIFYAANTAIFVCILMDYAILLITSWSF
DRAKQNLYNTIVGRLYGNKPFAGEIRTILKYIKHKLSKNFKLKLFGLVEFNIWNFLILQGLMSTIIALIVSHQYLNDEIK
ALNERFDNNDSDEI
>XP_013111496.1 PREDICTED: uncharacterized protein LOC106090008 [Stomoxys calcitrans]
MNYRRVLRVTSGYLLWTTYQLRGLDPKSLRFRLSLWSILHFIIVALIYAVSFGHHFERSSLLKIALDLSPFLKNLMILHI
WLGLKVFIFCIIEWRSLTGVLNGLVAVLTMKPESEEGSPRNDWRNELLTYLLFFITLTVAFGFGLYIAIEMDFELPPADH
IMIALALFIPHFMLAGSLRLHNLSIWLIRHELADLQLKLGLTTVEDKQPVVVEIINPVLKSNEGAVEMATNIPSEAVTLE
TYDKVLKAIQAIANYLKSWNGILQRQMFVLNGLNFNCLLYGIFTRIYFEKTWHLVFIGRNRRVFYAANYVIFACISMDYH
LLIIIQMLFDRMKKDFSKEIEKKLSDPKSITKEKYEILLEIKRILKEQLNLKLFGLVLFKLWNFFIIISLMLLTIGIIIL
YQYFTDQIDAVAQLMDSNDED
>XP_036331215.1 uncharacterized protein LOC118742904 isoform X1 [Rhagoletis pomonella]
MNWQRILRISNYFLLLTGFQLHCFEPRTQRYHLSIWGIVNFIVLTLFYTICVNQHFINSPLLKIFHDVSPFFWHLIRVQL
MLGLKIYIFRIFTMAEVGRACNSIARLSSRPFALKFSVEEAFAYFLIFSTFLISLCFALYIAYEMEFKLPPWDNIFISFA
LFIPHFAVAGALKLYTINCWFLRENLRHLKTEVEDTLGMEQLVTGEKSADDKIEVDVNISATNTYVIKPASDILKQLEVH
QNKIELLADNVQLAGVALEKELLLLLLMNSSCLLAGVYSLVYFKTSWHLFFSPSWKRIFYAANIAIYVLIFWDYLCLCTC
VSFYNKVKLQILERIQVSLKSGNIMEKRARAALKAIRDVLTLELRLRLWNGVKVNATNLLMVHILLGLTISVVVMYQYIN
DQIISIVTRLDSAESGDY
>XP_017486114.1 PREDICTED: uncharacterized protein LOC108374642 [Rhagoletis zephyria]
MNWQRILRISNYFLLLTGFQLHCFEPRTQRYHLSIWGIVNFIVLTLFYTICVNQHFINSPLLKIFHDVSPFFWHLIRVQL
MLGLKIYIFRIFTMAEVGRACNSIARLSSRPFALKFSMEEAFAYFLIFSTFLISLCFALYIAYEMEFKLPPWDNIFISFA
LFIPHFAVAGALKLYTINCWFLRENLRHLKTDVEDILGMEQLVTGEKSADDKIEMDVNISATNTYVIKPASDILKQLEVH
QNKIEQLADNVQLASVALEKELLLLLLMNSSCLLAGVYSLVYFKTSWHLFFSPSWKRIFYAANIAIYVLIFWDYLCLCTS
VSFYNKVKLQILERIQVTLKSGNMMEKRARAALKAIRDVLTLELRLRLWNGVKVNATNLLMVHILLGLTISVVVMYQYIN
DQIISIVTRLDSAESGDY
>XP_011292404.1 PREDICTED: uncharacterized protein LOC101887677 [Musca domestica]
MNYQRILRIASGYLLFTGYQIRTLDVKSQRYRVSLWSVLYFVGLLIIYLICFGHHFEESALLKITFDLSPFLKHLLLFQI
WLGLKTFVFCMIEWKFLTKVFNGLLVVLVGTKAPQKVSTAKKVIREELLTYLIFFSTLFVAFAFGLYIAIEMKFELPPMD
HIMIALALFMPHFMVAGALRFHTLSLWLLRTKLSEYKDQLIIQDPISQKSNVIVEIINPVLKTDLEENRNPNEEFSSMDE
IIKNDELEVNKTPVEDITPMDIYRYVSEGVNGIARYLSSTNKILQRQLLILNGLNYNCLLYGIYTKLYFEKSWHLIFTDR
NRRVFYAANSVIFVCIFLDYLFLTMTLLSFRKTKSGFYKMINKKIETKTLSEDKLTILKDLKRGLKKEMNLKLFNIVDFK
IWNFVIIQLLMLLSIAVTVLYQYFNDQIVELMHIVESSSDE
>XP_037825117.1 uncharacterized protein LOC119613231 isoform X2 [Lucilia sericata]
MRCCKICGKKVEAGVFLKDLVRLQVLLGLKAFIFCVLEWKNLNKISNGLIQICRETLKRQNSFDLSEAIVYLMFFSTLMV
GLTFGLYIAIELKFELPPLDHIMIGMALFIPHFTLASCLRLYTLGLWCIKGEMFDISKMLKEQDIEIVAESKSAVVVVEI
VNPVFNQNSGNTNMHGFYGKLSQRLDCIADFLKVFDGTLQRQLGVLLGLNFNCFLAGTYGHVYFENFWKVLFTDRNRRIF
YVANAAIFVCILMDYAILLITSWSFNRAKQNLYNMIVGRIYGNKPFAVEIRTILKHIKRILSKDFKLKLFGLVEFNTWNF
LILQGLMTTIIALIVSHQYLNDEIKALNERLDINDSDEI
>XP_033149830.1 uncharacterized protein LOC108596071 [Drosophila busckii]
MKNARILRSCNILLLLTGYQLHWFDLKQQRYRLAWPCALHILLLCGIYAACFAQHFERSSLLQLLHDVSPFLHGLTRLQL
LLGLKVFAYALYASLRVVGVASELTTLLPLQRGRAKVQQQLQALALLCGSLLLLLSFGIYIGYELNFELPPRQHVMIAAA
LFMPHLALAGALRFYNMLSWLLQQQLQQLQSQVATSSELELQAQWQLLQQLTQHFARLFNNVQHSLLLLLSLNFNCLLAA
VHSFVFYRSSWHLLFDERHRRIFYAGNACIYACICSDYATLLWTQHSLQQQFMLQLHALLTPRHSSVLSKRLRQLLKDMR
DVLYDAFKFKFLAIWRFNTAQFTLLLCLQLLGIAVIVVYQYLNDAVLQTNERLDSNADDD
>XP_037825118.1 uncharacterized protein LOC119613231 isoform X3 [Lucilia sericata]
MWEESGGWRETLKRQNSFDLSEAIVYLMFFSTLMVGLTFGLYIAIELKFELPPLDHIMIGMALFIPHFTLASCLRLYTLG
LWCIKGEMFDISKMLKEQDIEIVAESKSAVVVVEIVNPVFNQNSGNTNMHGFYGKLSQRLDCIADFLKVFDGTLQRQLGV
LLGLNFNCFLAGTYGHVYFENFWKVLFTDRNRRIFYVANAAIFVCILMDYAILLITSWSFNRAKQNLYNMIVGRIYGNKP
FAVEIRTILKHIKRILSKDFKLKLFGLVEFNTWNFLILQGLMTTIIALIVSHQYLNDEIKALNERLDINDSDEI
>XP_037941715.1 uncharacterized protein LOC119674638, partial [Teleopsis dalmanni]
YNAKTYRYRLTLFGVLHFLLVTLIYAISFNQHFETSPVLEFLDVVSPFLRRLTQLQLLFGLKIFLYNIYEMRMVNRVTNG
VAEMLSSIKLKTTLTYWKEFISYSLLFSTFLLSIGFGLYIAYEMEFILPPLDHILVGVALFIPHFMLAGAVRYFTVGQWL
FREILHTVEINFNEVTTFDINIKKSGSLETFVNNNTKSDRDFTLRKQLLMLVVLNSNCLLAGVYSIIYFKTYWYIMFGER
AERAFYAAIYGIFVFIVCDYICILFSEISFNNVLQFLITLVISIIVIYQYLNDKIKLLDDRIDGSNSVEEE
