# Supplementary material for: Structural screens identify candidate human homologs of insect chemoreceptors and cryptic Drosophila gustatory receptor-like proteins
Source: eLife. 2023 Feb 20;12:e85537. doi: 10.7554/eLife.85537 (PMC9998090; doi:10.7554/eLife.85537)
Supplement: Source data 4. — Each of the FASTA filenames is formatted as follows (with the exception of the D. melanogaster odorant receptor (Or) and gustatory receptor (Gr) sequences, which were collected manually from FlyBase): ProteinFamily-QuerySpecies-QuerySequence.fasta. [file elife-85537-data4.zip › Grl58a-Dmel-CG13500.fasta]

>XP_002082571.2 uncharacterized protein LOC6735653 [Drosophila simulans]
MLISNYKNCYCPFQCHIANWWTSEDHYGGITHLTMAILLGNSRILSRHSVGRSISSMAPWHSLRLSNRYISRHVLLLLRF
YLAQFYYLGLMRLRYDESCNELRLTYYSVTVSRMIGLWCAFFFTLALLDPYPLMLHLQLVGFSCWLLIQPREVIEERRRV
INRILRLSPQLHRLCRRKVELSWFVAFQLVLKLLVFRLFYKGLLGPTNAAWKALFIVLFVVPISLAIWVIDVTSHLISIV
LALLLKSFELVNSEMAAIDERLCLEILRSDYRAVRRLQRRQISLQRLHRSYVKVTRQCIDCLSPQLVLIVLYNLSSIYTF
SSGVWRRIFQIAVIVNTLRSLLHILDELVATTGAPQDTSWMHVARLLQFEEVLATHGWLQRKDFRWKLQDTDSFGQSVRS
SCFQRRLLVLGLVTPNKRLLFRIAFAFCCLLHLHYMLKKSALVAEKEIFIGSEVITKPKH
>XP_002091446.1 uncharacterized protein LOC6530531 [Drosophila yakuba]
MVILLANSRILSGHPVGGSISSMAWWHSLRLSNRYISRHVLLLLRFYQALFHYLGLMRLRYEESCNELRLTYYSVTVSRM
IGLWCAFFFTLALLDPYPLMLHLQLVGFSCCLLIQPRGVIEERRRVINRILRLAPQLHRLCRRKVELSWLVAFQMVLKLL
VFRMFYKGLLGPLNASWKMLYIVVFVVPISMAIWVIDVTSHLISIVLAQLRKSFELVNSEMAAIDEKLCLMILRSDYRAI
RRLQRRQISLQRLHRSYVKVTQQLIDCLSPQLLLIVLYNVSSIYTFCSGEWRRIFQIALIVNALRSLLHTLDELVATIGA
PEDTSWMHVARLLQFEEVLATHGWSERKHFRWKLQDIDCFGQSVRSGCFQRRILVLGLVTPNRRLLFRIGFAFCSLLHLH
YMLKKSALVAEKEIFIGSDVDLKPKH
>NP_611630.1 uncharacterized protein Dmel_CG13500 [Drosophila melanogaster]
MAPWHSLRLSNRYISRHVLLLLRFYLAQFYYLGLMRLRYDESCNELRLTYYSVTVSRMIGLWCAFFFTLALLDPYPLMLH
LQLVGFSCWLLIQPRGVIEERRRVINRILRLSPQLHRLCRRKVELSWFLAFQLVLKLLVFRLFYKGLLGPINISWKALFI
VLFVVPISMTIWVIDVTSHLISIVLALLLKSFELVNSEMAAIDERLCLEILRSDYRAVRRLQRRQISLQRLHRSYVKVTR
QCIDCLSPQLVLIVLYNLSSIYTFSSGVWRRIFQIAVIVNTLRSLLHTLDELVATTSAPQDTSWMHVARLLQFEEVLATH
GWLQRKDFRWKLQDTDSFGQSVRRSCFQRRLLVLGLVTPNRRLLFRIAFAFCCLLHLHYMLKKSALVAEKEIFIGSEVIT
KAKH
>XP_039484028.1 uncharacterized protein LOC120446883 [Drosophila santomea]
MAWWHSLRLSNRYISRHVLLLLRFYQALFHYLGLMRLRYEESCNELRLTYYSVTVSRMIGLWCAFFFTLALLDPYPLMLH
LQLVGFSCCLLIQPRGVIEERRRVINRILRLAPQLHRLCRRKVELSWLVAFQMVLKLLVFRMFYKGLLGPLNASWKMLYI
VVFVVPISMAIWVIDVTSHLISIVLAQLRKSFELVNSEMAAIDEKLCLMILRSDYRAIRRLQRRQISLQRLHRSYVKVTQ
QLIDCLSPQLLLIVLYNVSSIYTFCSGEWRRIFQIALIVNALRSLLHTLDELVATIGAPEDTSWMHVARLLQFEEVLATH
GWSERKDFRWKLQDIDSFGQSVRSGCFQRRILVLGLVTPNRRLLFRIGFAFCSLLHLHYMLKKSALVAEKEIFIGSDVDL
KPKH
>XP_033156708.1 uncharacterized protein LOC117138608 [Drosophila mauritiana]
MAPWHSLRLSNRYISRHVLLLLRFYLAQFYYLGLMRLRYDESYNELRLTYYSVTVSRMIGLWCAFFFTLALLDPYTLMLH
LQLVGFSCWLLIQPREVIEERRRVINRILRLSPQLHRLCRRKVELSWFVAFQLVLKLLVFRLFYKGLLGPTNAAWKALFI
VLFVVPISLAIWVIDVTSHLISIVLALLLKSFELVNSEMAAIDERLCLEILRSDYRAVRRLQRRQISLQRLHRSYVKVTR
QCLDCLSPQLVLIILYNLSSIYTFSSGVWRRIFQIAVIVNTLRSLLHTLDELVATTGAPQDTSWMHVARLLQFEEVLATH
GWLQRKDFRWKLQDTDSFGQSVRSSCFQRRILVLGLVTPNKRLLFRIAFAFCCLLHLHYMLKKSALVTEKEIFIGSEVIT
KPKH
>XP_043645443.1 uncharacterized protein LOC122614839 [Drosophila teissieri]
MAWWHSLRLSNRYISRHVLLLLRFYQALFHYLGLMRLRYEESCNELRLTYYSVTVSRMIGLWCAFFFTLALLDPYPLMLH
LQLVGFSCCLLIQPRGVIEERRRVINRILRLAPQLHRLCRRKVELSWLVAFQMVLKLLVFRMFYKGLLGPLNASWKMLYI
VVFVVPISLSIWVIDVTSHLISIVLAQLRKSFELVNSEMAAVDEKLCLMILRSDYRAIRRLQRRQVSLQRLHRSYVKVTQ
QLMDCLSPQLLLIVLYNLSSIYTFCSGEWRRIFQIALIVNALRSLLHTLDELVATIGAPEDTSWMHVARLLQFEEVLATH
GWSERKDFRWKLQDIDTFGQSVRSGCFQRRILVLGLVTPNRRLLFRIGFAFCSLLHLHYMLKKSALVAEKEIFIGSDVDL
KPKH
>XP_016996723.2 uncharacterized protein LOC108057106 [Drosophila takahashii]
MAPWRSLRLSNRYISQHVLLLLRFYLAQFHYLGLMRIRYEETRNEMRLTYYSVTVSRMIGLWCAFFFTLALLDPYPLMLH
IQLLGFICCLLVQPRSVIEERTRLVNQILRLSPQLYRVTRRKMRLSWSLVLQLLVKLLTFRLFYEGLLGPRDTSWKLLFI
VFFVVPVSLAIWVMDVSSHLIGIVLSILLKSFEMVNIEMAAIDEKLCLEILRSDFGAIRRLKKRHLFLQRLHRSYVQVTQ
EMIDCLSPQLILIVLYNLSTIYTFSSGEWRRILQIGVIVNNLRSLLHTLDELVVNSGAPQNTSWMHLAQLLQFEEILATH
GWLERKDFRWRVQDTDTFGQDVRRCCFQKSLLVLGLVTPNRRLLFRIAFAFCSLLHLHYMLMKSALVVEKEIFIGSEFRL
KPNHISY
>XP_017077400.2 uncharacterized protein LOC108112162 [Drosophila eugracilis]
MALWRSLRLSNRYISQHVLLLLRFYRAQFYYLGLMRIRYEECRKEMRLTYYSVTVSRIIGLWFGFFFTLALLEPYSLMLH
LQLVGFTCCLLIQPRGVVEERTRLLNRILHLSPQLYRLCRRKMHLSWSLVFQLLVKFLTFRMFYEGLLGHRAASWKMMYI
VLFVVPISFAIWVMDVTSHLIGIVLSLLLKSFEMVNTEMTAIDERLCLEILRSDYQAVRRLQRRLASLQLLHRSYVKVTH
QLIKCLSPQLILIVLYDLSTIYTFSSGEWRRILQIGVLVNNLKGLLHTLDELVATSGAPQDTSWMHVAHLLHFEEVLATH
GWLGRKDFRWKVQDIDSFGQSVRRCCFQPSLLVLGLVTPNRRLLFRLTFAFCSLLHLHFMWKKSALVVEKEIFIGSEISL
KPKN
>XP_044312439.1 uncharacterized protein LOC108045750 [Drosophila rhopaloa]
MALWRSLRLSNRYISQHVLLLLRFHLAQLYYLGLMRLRYEESRNEVHLTYYSVTVSRLIGLWFAFFFTLALLDPYPLMLH
LQLVGFTCCLLIQPRGVIEERTRLVNRILRVTPQLYRLCRRKLHLSWTLALQLLIKLLTFRMFYEGLLGPRDTSWKMLFI
GLFVVPVSLAIWVMDVVSHLISIVLSLLLKSFELVNNEMAAIDEELCLKILRSDFRGVRRLQKRLISLQRLHRSYVRITQ
QLIDCLSPQLLLIVLYNLSSIYTFSSGHWRRVLQFAVIVNSLRSLLYALDELVATTGAPQDTSWMHVARLLQFEEVLATH
GWLERKGFRWRLQDTDSFGQSVRRCCFQGRIKVLGLVTPNRRLLFRIAFAFCSLLHLHYMWKRSALVAEKEIFIGSELSL
KPKH
>XP_001975141.1 uncharacterized protein LOC6548382 [Drosophila erecta]
MAWWHSLRLSNRYISRHVLLLLRIYLALFHHLGLMRLHYEESCNELRLTYYSVTVSRMIGLWCAFFFTLALLDPYPLMLH
LQLVGFSCCLLIQPRGVIEERCRVINQILRLAPQLHRLCRRKVELSWLVALQLVLKLLVFRMFYMGLLGPLDASWKLLYI
AVFVVPISLAICVIDVTSHLISIVLAQLLKSFELVNREMAAIDEKLCLKILRSDYRAVRRLQRRQISLQRLHRSYVKVTR
QLIDCLSPQLVLIVLYNLSSIYTFSSGTWRRIFQIAIIVNTLRSLLHTLDELVTTIGAPQDTSWMHAARLFQFEEVLATH
GWSERRDFRWKLQDIDSFSQSVRSGCFRRGLLVLGLVTPNRRLLFRIAFAFCIVLHLHYMLKKSALVAEKEIFIGSDVSL
KPKH
>XP_016946483.1 uncharacterized protein LOC108022152 [Drosophila biarmipes]
MALFRSLRLSNRYISRHVLLLLRFYLAQFYYLGLMRLRYERSRNEMRLTCWSVTVSRMLGLWCAFFFTLALLDPYPLMLH
IQLMGFICCLLLQPRRVIEERTRLMNQILRLAPQLYRHCRMKVHLSWSLVLQLLIKLLTFRMFYENLLGPRDTSWKLLFI
VFFVVPVSLAIWVMDVTSHLIGIVLALLLKSFELMNIEMAAIDEKLCLEILRSDFGAIRRLQRRQIFLQRLQRSYVQVTQ
ETIDCLSPQLVLILLYNLSTIYTFSSGEWRRILQMGVIVNNLRSLLHTLDDLVAITKAPQNTSWLHLARLLQFEEVLATH
GWLERKGFRCRIQDTDSFGQGIRRCCLQRSPLVLGLVSPNRRLLFRIAFAFCTLLHLHYMLMKSALVVEKEIFISSEVSL
RPKH
>XP_037717713.1 uncharacterized protein LOC119552043 [Drosophila subpulchrella]
MAVFRSPRLGNRYISRHVLLLLRFYLVQFYYLGLMRLRFEESRNEMRLTYWSVTVSRMIGLWCAFFLTLALLDPYPLMLH
IQLLGFICCLLVQPRRVVEERMRLMNQILRLSVQLYRLCRRKLHLSWSLVLQLLIKLLTFRMFYENLLGPRDTSWKLLFI
VFFVVPVSLAIWVMDVTSHLIGIVLALLLKSFELVNIEMAAIDKRLCLEILRSDFGAIRRLQRRQLFLQRLHQSYVKVTQ
ETIDCLSPQMILILLYNLSTIYTFSSGEWRRMLQMGVIVNNLRSLLHTLDDLVSITKAPQNTSWKHLSQLFQFEEVLATH
GWLERKEFRCTIQDTDSFGQVIRRFCLQRSPLVLGLVSPNRRLLFRIAFAFCTLLHLHYMLKKSALVVEREILISIEINL
KPKH
>XP_032571646.1 LOW QUALITY PROTEIN: uncharacterized protein LOC6615469 [Drosophila sechellia]
MAILLGNSRILSRHSVGRSISTMALWHSLRLSNRYISRHVLLLLRFYLAQFYYLGLMRLRYDESCNELRLTYXLTRLWCA
FFFTLALLDPYPLMLHLQLVGFSCWLLIQPREVIEERRRVINRIMRLLPQLHRLCRRKVELSWFVAFQLVLKLLVFRLFY
KGLLGPTNAAWKALFIVLFVVPISLAIWVIDVTSHLISIVLALLLKSFELVNSEMAAIDERLCLEILRSDYRAVRRLQRR
QISLQRLHRSYVKVTRQCIDCLSPQLVLIVLYNLSSIYTFSSGVWRRIFQIAVIVNTLRSLLHTLDELVATTGAPQDTSW
MHVARLLQFEGVLATHGWLQRKDFRWKLQDTDSFGQSVRSSFFQRRLLVLGLVTPNKRLLFRIAFAFCCLLHLHYMLKKS
ALVAEKEIFIGLEVITKPKH
>XP_017044907.1 uncharacterized protein LOC108090640 [Drosophila ficusphila]
MALWRSLHLSNRYISQHVFLLLRFYLAQFYYLGLMRLRYDESRNALHLTHYSVTVSRMIGLWFAFFFTLALLHPYTLMLH
LQLVGFTCCLLIQSRGVVEERTRLVNRIIALSPQLHRLCRRKLKLSWSLIFQFLVKLLTFRMFYEGFLVPRESSFKMLFI
FLFVVPISSAIWIMDVTSHLIGILLILLRKSFELVNQEMVLVDEKLCMKILRSDFIAVRKLQKRLISLQRLHGSYVKFTQ
QLIACLSPQLILIVLYHLSAIYTFSSGEWRRMFQFGVYFNGLRSLLHNLDELVKITGAPQDTSWMHVAKLLQFEEILANY
GWLERKGFRWSIQDIDSFGQSVRRSWFQRKLLILGLVTPNRQLLFRVSFAFCSLLHLHYMWKRSALVTEKEIFIGSEVRV
KHKH
>XP_016927554.1 LOW QUALITY PROTEIN: uncharacterized protein LOC108008275 [Drosophila suzukii]
MALFRSLRLSNRYISRHVLLLRFYLAQFYYLGLMRLRYEKSRNEMRLTYWSVTVSRMIGLWCAFFFSLALLDPYPLMLHI
QLLGFICYLLIQPRRVVEERTRLMNKILRLSSKLYRHCRQKLQLSWSLVLQLLIKLLTFRMFYENLLGPRDTSWKLLFIV
FFVVPVSLAIWVMDVTSHLIGIVLALLLKSFELVNIEMAAIDKRLCLEILRSNFGAIXRLQRRQFFLQRLHRSYVKVTQE
TIDCLSPQLILILLYNMSTIYTFSSGEWRRILQMGVIINNLRSLLHTLDDLVAINKASQKTSWMHLSQLLQFEEVLASHG
WLERKEFRCRIQGTDSFDQDIRRCCLQRSPLVLGLVSPNRRLLFRIAFAFCILLHLHYMLKKSSLVVEREILISIEINLK
PKH
>XP_017145651.1 uncharacterized protein LOC108158019 [Drosophila miranda]
MALWRLFRLSNRYISLHALLLLRFYLAQFYYLGLMRVRYEAANSSVHLTPYSVTIARMLGLFFAYFLSLALLHPYVLLLH
IQLFVFACCLLVQPRRVYEERIRLINCFLRLAPELYRRCRCKLRLSWMLVLQLVFRLLTFKMYFETFMLSKDATWKLFFM
AVFVVPVSMAIWVMDMTSHLVSIALTILTKSFELMNDELASIAEKLPVGTLKGDHRAVQRLQRRLRSLQRLHRTYAKLTQ
ELLDCITPQLVLIIVYNLSMIYSLSYVQWRRIFQIALLANNLRQLMHSLAALVAAAAAPQDTCWLQVARLLQFDEILATH
GWLERRRYRWRLQDGDSCSQSVRRCLLQPGLQVLGLVTPNRQLFFRLAFAYCSFLHLHYMWKKSAVVSEQDITIDVEITH
PKGRAFK
>XP_001361694.2 uncharacterized protein LOC4805269 [Drosophila pseudoobscura]
MALWRLFRLSNRYISLHALLLLRFYLAQFYYLGLMRVRYEAAHSSVHLTPYSVTIARMLGLFFAYFLSLALLHPYVLLLH
IQLFVFACCLLVQPRRVYEERIRLINCFLRLAPELYRRCRCKLRLSWMLVLQLVFRLLTFKMYFETFMLSKDATWKLFFM
AVFVVPVSMAIWVMDMTSHLVSIALTILTKSFELMNDELASIAEKLPVGTLKGDHRAVQRLQRRLRSLQRLHRTYAKLTQ
ELLDCITPQLVLIIVYNLSMIYSLSYVQWRRIFQIALLANNLRQLMHSLAALVAAAAAPQDTCWLQVARLLQFDEILATH
GWLERRRYRWRLQDGDSCSQSVRRCLLQPGLQVLGLVTPNRQLFFRLAFAYCSFLHLHYMWKKSAVVSEQDITIDVEITH
PKGRAFK
>XP_026840822.1 uncharacterized protein LOC6592232 [Drosophila persimilis]
MALWRLFRLSNRYISLHALLLLRFYLAQFYYLGLMRVRYEAAHSSVHLTPYSVTIARMLGLFFAYFLSLALLHPYVLLLH
IQLFVFACCLLVQPRRVYEERIRLINCFLRLAPELYRRCRCKLRLSWMLVLQLVFRLLTFKMYFETFMLSKDATWKLFFM
AVFVVPVSMAIWVMDMTSHLMSIALTILTKSFELMNDELASIAEKLPVGTLKGDQRAVQRLQRRLRSLQRLHRTYAKLTQ
ELLDCITPQLVLIIVYNLSMIYSLSYVQWRRIFQIALLANNLRQLMHSLAALVAAAAAPQDTCWLQVARLLQFDEILATH
GWLERRRYRWRLQDGDSCSQSVRRCLLQPGLQVLGLVTPNRQLFFRLAFAYCSFLHLHYMWKKSAVVSEQDITIDVEITH
PKGRAFK
>XP_022230533.2 uncharacterized protein LOC111079604 [Drosophila obscura]
MALWRLLHLSNRYISLHALLLLRFYLAQFYYLGLMRVRYETANNSVHLTAYSVTMARMLGLFFAYFLSLALLHPYALLLH
IQLLVFACCLLVQPRRVYEERIRLINCFLRLAPELYRRCRCKLRLSWMLVLQLVFRLLTFKMYFETFLLAHDATWKLFLL
AVFVVPVSMAIWVMDMSSHLVSIALTILTKSFEMMNDELASIAEQLPVGTLKANHRAVQRLQRRLQSLQRLHRTYAKLTQ
ELLDCITPQLVLIIVYNLSMIYSLSYVQWRRIFQIALLANNLRQLMHSLSALVAAAAAPQDTSWLQVARLLQFDEILATH
GWLERRRYRCRLQDADSCSQSVRRCLLQPGLQVLGLVTPNRQLFFRLAFAYCSFLHLHYMWKKSAVVSEKDITIVVEITQ
PKGRVFI
>XP_020800364.1 uncharacterized protein LOC110177816 [Drosophila serrata]
MALWRWSLLWQSNRYLSYHVLLLLRFYLAQYHCLGLMRLRYVAGRNEVRLTPYSVTVARMIGLCFAYFFTLALGNPYRLM
LHMQLLGFSCSIVLQPRRVIEERTRLVNEFLRLTPQLYRCCRRQLKMSWLAIFQWLLKFLTFRIFYMALLIPKDTSFMIF
LMLLFVVPVSLAIWVMDVTSHVVSIVLFLLLKSFQALDEEMAAVDEKLPLEILRGNFGEIRRLQRHLVTLQRLHRSYVRL
TQEVISCLGPQLVLILLYNLSTIYTLSSGRWWRLIQISVLVNSVRSLLVSLDELVAMTRTRQDTTWFHVAQLLQFDEILA
NHGWLERKTWKWRWRCQDPDSKIPILQPGLQMLGLVIPNRRLLFRIAFAFCSVLHLHYMWKRSALVAEKEVIIDSELVPR
GSF
>XP_017037045.1 uncharacterized protein LOC108085083 [Drosophila kikkawai]
MALWRWSPFRLSNRYLSYHLLLLLRFYLAQYRCLGLMRLRYAADRNEVRLTHYSVTIARMIGLPFAFFFTLALKDPYRLM
LHIQLLGFSCSIMLQPRRVVEERTRLVNEFLRLTPQLYRCCHRKLKMSWLAILQWLLKFLSFRIFYMALLIPTDTTYMIL
LMLLFVVPVTLAIWVMDVTSHLVSIALFLLLKSFQVLDEEMAAVGEKLPLEILRGNYSEIRRLQRHLVALQRLHRSYVRL
TQEVIGCLGPQMVLILLYNLSTIYTLSSGRWWRTIQITVLVNSVRSLLVSLDQLVAMTRARQDTTWLHVAQLLQFDEILA
TYGWLERKKWKWRWRCQDPDSKIPILQPGLQILGLVIPNRRLLFRIVFAFCSVLHLHYMWKRSALVAEKEIIIDSEIGSK
GGF
>XP_034654855.1 uncharacterized protein LOC117892614 [Drosophila subobscura]
MALWRLLRLSNRYISLHALLLLRFYLAQFYYLGLMRVRYETANNTVHLTPYSVTMARMLGLFFAYFLSLALLHPYALLLH
IQLLLFACCLLVQPRTVYEERIRLINCFLRLAPELYRRCRCKLRLSWMLVLQLVFRLLTFKMYFETFMLSKDATWKVFFM
VVFVVPVSLAIWVMDMSTHLVSIALTILTKSFELMNDELASIAEQLPVGTLKADHKAVQRLQRRHRSLQRLHRSYAKLTQ
ELLDCITPQLVLIIVYNLSMIYSLSYVQWRRIFQIALLANNLRQLMHSLSALVAAAAAPQDICWLQLARLLQFDEILATH
GWLERRRYRWRLQDADSCSQSVRRCLLQPGLQVLGLVTPNRQLFFRLAFAYCSFLHLHYMWKKSAVVSEKDITIVVEITQ
PKGRIFRLF
>XP_034142450.1 uncharacterized protein LOC117592624 [Drosophila guanche]
MALWRLLRLSNRYISLQALLLLRFYLAQFYYLGLMRVRYEKSSNSVHLTPYSVTMARMLGLLFAYFLSLALLHPYALLLH
IQLLLFACCLLVQPRRVCEERIRLINCFLRLAPELYRRCRCKLRLSWMLVLQLVFRLLTFKMYFETFMLSKDATWKVFFV
VVFVVPVSLAIWVMDMSTHLVSIALTILTKSFELMNDELASIAEQLPVGTLKADHKAVQRLQRRHRSLQRLHRSYAKLTQ
ELLDCLTPQLVLIMVYNLSMIYSLSYVQWRRLFQIALLANNLRQLMHSLSALVAAAAAPQDICWLQLARLLQFDEILATH
GWLERRRCRWRLQDADSCSQRVRLCLLQPGLQVLGLVTPNRQLFFRLAFAYCSFLHLHYMWKKSAVVSEKDITIVVEITQ
PKGRIFRLF
>XP_041565884.1 LOW QUALITY PROTEIN: uncharacterized protein LOC108143642 [Drosophila elegans]
MALWRSLRLGNRYISRHVLLLRFYLAQFYYLGLMHLRYEESHNEVXLGLWFGFFFTLALRDPNALMLHLQLVGFTCCLLI
QPRGVLEERERLANRMLRIMPQLCRLCRRKLHLSWILVLQLLLKLLTLRMFYEELLGPIATSWKVLFIVLFVVPVSLAIW
VMDITSHLIIIVLSLLLKSFEMVNAEMAAIDEALCLEILPSDFPAVRRLQRRLSSLQRLHRSYERITRELIDCLSPQLLL
IVLYYLSTIYTFSSGRWGRVFQFAIIVNSLRSLLCILDELVATIAAPQDRXLQFEQVLATHGWLEHKRLRWGLQQADSFG
QSSRRCCLQRTPLVLGLVTPNRRLLFRILFAFWSLLHLHYMWKKTALVAEKEIFIGSELSLKPKH
>XP_001986407.1 uncharacterized protein LOC6561240 [Drosophila grimshawi]
MVFLRSFRISNRYISFHALLLLRFYLGQFYYLGLLRLRYECAGNAVRLTEYSVTISRMVALPFAYFLSDALLSPYVAMLH
LQPFLFVCCLLWQPRRTYERRVQLINGFLRLAPALYRRSRRRLKLSWFLVLQLPLKLLTFKLYLDIFELSKTIIDKLVFL
VIFVVPISLAVWCMDISAHLFNICLSLLLKSFEQLNTELVEQVERLHLKLLQADYRAVRRCQRRLCSLQRLHVAYVRITQ
QILDCLAPQLLLIVLYNITMIFALSYAHWQRLFDILILANGLRLLFQSLDALVIATGSPRDTSWAHVARLLQLNEVLAMH
GWLHRHCWTSLLDMDSCEQSVRRTLLQPRLQVLGLFTPNRRLFFRLLFCYCSYLYLHYMCNKRLPVKEREIFNVMLLFSN
RRKRLQQAHSQNAS
>XP_030561000.1 uncharacterized protein LOC115762784 [Drosophila novamexicana]
MAFLRSFRIGNRYISFHALLLLRFYLAQFYYLGLLRLHYERVGNAVHLTPYSVSISRLIGLPFAYFLSVALLNPYFSLLY
LQPYLFVCCLLWQPRRIHERRVRLINGFLRLAPALYRLSRRQLKLSWLLVFQLALKLLTLKLYFLVLALPKDGLHKLALI
LIFVLPGTLSVWCLDTTSQLINICLSLLLKSFEQLNTELIFQVEQLHMKTLHADYRAVHRIQRRLRSLQRLYVAYARLTQ
QLLDCLAPQLLLIVVYNVSMIFALSYAHWRRFLDILLLANGLRLLFQSLDALVVATGSPRDTSWAHVADLLQLNEVLAMH
GWLHRHCWTALDMDSCGQSVRRALLQPRLQVLGLFTPNRRLFFRLFFSYCSYLYLSYMWNKRLPVTEREIFNLLLH
>XP_002049893.1 uncharacterized protein LOC6626568 [Drosophila virilis]
MAFLRSFRIGNRYISFHALLLLRFYLAQFYYLGLLRLHYERVGNAVHLTPYSVSISRLIGLPFAYFLSVALLNPYYSLLY
LQPYLFVCCLLWQPRRIHERRVRLINGFLRLAPALYRLSRRQLKLSWLLVFQLALKLLTLKLYFLVLVLPKDGLHKLALI
LIFVLPGTLSVWCLDTTSQLINICLSLLLKSFEQLNTELIFQVEQLHMKTLHADYRAVHRIQRRLRSLQRLYIAYARLTQ
QLLDCLAPQLLLIVVYNVSMIFALSYAHWRRFLDILLLANGLRLLFQTLDALVVATGSPRDTSWAHVADLLQLNEVLAMH
GWLHRHCWTALDLDSCGQSVRRALLQPRLQVLGLFTPNRRLFFRLFFSYCSYLYLSYMWNKRLPVTEREIFNLLLH
>XP_023167385.2 uncharacterized protein LOC111597083 [Drosophila hydei]
MAFLRSFRISNRYIRFSALVLLRFYLAQFYFLGLLRLRYKRMGNAVHLTPYSVTISRLLALPFAYFLSLAALSPYASLLY
MQPYLFLCYFLWQPRRVHEQRVRVINGFLRLAPALYRLSRRQLQVSWLLVVQLALKLLTMKIYLWLYSSHTDGLQKFVFL
VSFVLPGSLSVWCLDMAAHLINICLYLLLASFEQLNAELRQQLEQLHMKTLHADYGAVKRLQRRLRYIQRLYVAYARLTQ
QLLDTLAPQLLQIVVYNLTMIFALSFAHWRRLLDILMLANGLRLLFQTLDALLVATSSPQDTTWTHLAQLLQLNQALALH
GWLHRHTAGYTAVHMDSSGQSMRRVLLQPRLQILGLFTPNRRFFFRLLFCYCSYLYVSYMWHKRLPVSRGDILNFLIL
>XP_030244686.1 uncharacterized protein LOC115564483 [Drosophila navojoa]
MAFLRSFRISNQYIRFSALLLLRFYLAQFYFLGLLRLRYRRKGNAVHLTHYSVTVSRLVALPFAYFLSLALLSPYSSLLY
MQPYLFLCFFLWQPRRVHEERVRLINGFLRLAPALHRLTRCQLQVSWLLVLQLALKLLTMKIYWWVYRRPSDVITKFGYV
LLIALPGSLSVWCLDMAAHLISICLYLLLASFEQLNTELQQQLEQLHMKTLHADYGAVKRLQRRLLYTQRLYEAYARLTQ
QLLDTLAPQLLQIVVYNLTMIYALSFGHWRRLLDILMLANGLRILFQSLDALVVATRSPRDTTWMHLAQLLQLNQALAMH
GWLDRHCSTSGHMYSSGQSMRRVLLQPRLQILGLFTPNRRFFFRLLFCYCSYLHVSYVWHKRLPVHKGEIFNLLLL
>XP_002005952.1 uncharacterized protein LOC6580082 [Drosophila mojavensis]
MPFLRAFRISNQYIRFSALLLLRFYLAQFYFLGLLRLRYRRKGNAVHLTHYSVTVSRLVALPFAYFLSQAVLSPYRSLLY
MQPYLFLCFFLWQPRRVHEERVRLINGFLRLAPALYRLTRCQLQVSWLLVVQLALKLLTMKIYLWVYRRQSDAIVKFGSL
LVIALPGSLSVWCLDMAAHLISICLYLLLASFEQLNTELQQQLEQLHMKTLHADYRAVKRLQRRLLYIQRLYVAYARLTQ
QLLDTLAPQLLQIVVYNLTMIYALSFGHWRRLLDILMLANGLRILFQSLDALVVATRSPRDTTWMHLAQLLQLNQALAMH
GWLDRHCSTSSHMYSSGQSMRRVLLQPRLQILGLFTPNRRFFFRLLFCYCSYLYVSYVWHKRLPVHKGEIFNLLLL
>XP_017864664.1 PREDICTED: uncharacterized protein LOC108614955 [Drosophila arizonae]
MAFLRAFRISNQYIRFSALLLLRFYLAQFYFLGLLRLRYRRRGNAVHLTHYSVTVSRLVALPFAYFLSLAVLSPYSSLLH
MQPYLFLCFFLWQPRRVHEERVRLINGFLRLAPALYRLTRCQLQVSWLLVVQLALKLLTMKIYLWVYRRQSDAIVMFGSL
LVVALPGSFSVWCLDMAAHLISICLYLLLASFEQLNTELQQQLEQLHMKTLHADYRAVKRLQRRLLYIQRLYVAYARLTQ
QLLDTLAPQLLQIVVYNLTMIYALSFGHWRRLLDILMLANGLRILFQSLDALVVATRSPRDTTWMHLAQLLQLNQALAMH
GWLDRHCSTSSHMYSSGQSMRRVLLQPRLQILGLFTPNRRFFFRLLFCYCSYLYVSYVWHKRLPVHKGEIFNLLLL
>XP_002063950.2 uncharacterized protein LOC6640927 [Drosophila willistoni]
MVFLRDFRFGNRYISHHALLLIRFYLAQFYYLGLMRLRYERARNRLHLTEYSVTISRMISLPFAYFLSLALLHPYKLLMH
WQPYFFACVWLLQPRHVYERRVRLMNRFLQLAGQLYRRSRRKLELSWLLLLQLAIKFISFRLIYVSYDLSRAHEIETVVM
IALVFSLPVTLTIWLMDMSQHLVSIGLTLLIKSFEILDDEMAQVMKMMSVHVIKAQYGQVRQLHRRLRILQHLYLAYGQL
TQQLLNCWAPQLFLIIVYNITLIYSLSSAHWKHLFSISLLIYSLLMLFKSLDNLVSLARTSRQTSWRSVAQQLEFDQLLA
QYCWLERRRIGYGYVQHGDTCGQIVRRSWTQPRLKVLGLLTPNRKLFFRLLFAYFSFLHLHFMWKRMLPVVRKEILISSE
IEMVYKYVE
>XP_030375612.1 uncharacterized protein LOC115624903 [Scaptodrosophila lebanonensis]
MAFLRAFRRTNNYISAHALFLLRFYLWQYYHLGVLRLRYDRSRNVVQLTRYSITVSRLLGLPFLFLLSLALHYPYKLLVY
MQPLVFMSCLVMQPSRTYTQWIALINRFLNLAVRLFRISRRKLRFSWFLIAQLVIKFLTLKLYVQMLTLDLIDAFRFLLI
FVLPTSLCIWCIDISTHIVSLTLSILLKSFELLNEEIEACSTQLQVKIMQADYRNVERLNNRLHALQQLYISYSRLTQDV
LDCLAVKLLLIVVYNLSMVYALSRHWQRFFEIGVLLNSVRLLFQLLDKLANAICTPYETSWQHSAQLLRFNEVLSMHGWL
RRRRDLERQVNGYTELYALIQPQLQVLGLFTPNRRAFFRVLFFYCSYLYLHYMWHKRLPVAEREIFLVMSLVLKERKH
>XP_032311163.1 uncharacterized protein LOC116656041 [Drosophila ananassae]
MVNHATSYTNHTIVYVELLLWRFYSVFFHYFGLMRHQYDRSQNKVTLTYYSVTIANMVGLFLVCVLCRDLPINGMQLGFV
ISLLLQPRSVFEKRIRLINKILRISPHLFYRYDRKFHINGTLPFTSFIKFTYLDEMMSGEDNSKIFILIGGKILTSKVSN
YIIYISCMLMSSTISLIFKYIEFVNKEIATIVKRLPVAILRMEHRAVSRMKRRLILMQNLKKMCSQIIEMIFECLGSQLL
FLMYFNVSFLFTLQFKYQRAIVINIICGMSLHTFLRSLGQLITMYGTNIVNNQVTPMYDFDEFRSNHNWMQKTFSTWRTE
DWSELINQDSMHHLLKARLKVLGLFAPNERLLFNIVFAYCTIAYLKIMWEQAALKSGNNKLPFESKLIIHHFIAA
>XP_017099629.2 uncharacterized protein LOC108127217 [Drosophila bipectinata]
MLNSDPNFQFTMVNHAISYSNLLIIQLEILLWRFYRVFFHYLGLMRTQFDPSRNTVKLTYYSVTIANMVGLFWAFILIRR
WPINGIQLGFIVFLLVQPRSVFEKRIRLTNDFLRISSHLYLRYKRTFQLNTALPLSLMLKFSLLAQMASQQPILFIVAGQ
FMPHNIVPHIINITCMLVSSAIVLIFKYIEFVNEEITAIGKRLPLAVLRMEHRAVRRMKRRLAYMQALNIVCSQIIKMIF
ECLGTQLLFLTYFNINFLATMKIEGPTSFALNVACGMAVHSFLISLGRLATMYSSSHIVDFQVTPIYDEFRSNHNWVQKT
FSTWRTEDWSDHITQDSMHHLLKPQLLILGLFAPNERFLFYTIFTYGTIAYLKLMWELAALNAGKNK
