# Supplementary material for: Structural screens identify candidate human homologs of insect chemoreceptors and cryptic Drosophila gustatory receptor-like proteins
Source: eLife. 2023 Feb 20;12:e85537. doi: 10.7554/eLife.85537 (PMC9998090; doi:10.7554/eLife.85537)
Supplement: Source data 4. — Each of the FASTA filenames is formatted as follows (with the exception of the D. melanogaster odorant receptor (Or) and gustatory receptor (Gr) sequences, which were collected manually from FlyBase): ProteinFamily-QuerySpecies-QuerySequence.fasta. [file elife-85537-data4.zip › Grl62a-Dmel-CG42357.fasta]

>XP_037722878.1 LOW QUALITY PROTEIN: uncharacterized protein LOC119555525 [Drosophila subpulchrella]
MPRLRFIFNIVKVLRFPLHFLGLLQLRFSESREVYQQRAKLCRFFPAILISLILIFHKLLSNQWEKESELVNYLNIEKIP
LRSGIELWNENLTIILIFLTLIWSLTRKNQLWKIIDDAQSAYKELRFLMGKHLILECSWLVFIYGVLLIILLAIFGVNIL
FFNWPKITGEHKAVTLTEIFNVSNYIMGLPXLMFVLITALHILYHLINAGWIQSLKELRLQGNLKLYQFQLRNIFSLQRN
MNISAGHYFKMSYICFLCIVAFRIAEFLQFLRFDYNDLVQNQKSQEDLEEEADWEGQENGKNLRDSLLKTLLILSWHLAL
WMLLLAAAHKHQYEYLSTIEKSWNYKSDENGCEMNEFLVEKSWKGHTFKQLDILDLLFLSGISICDRQPVSICFVTAKFR
KRNSTYINFDSIAGHFKLLLNLVISASTVYVVQQTELGHLQEYLKQES
>XP_016996366.2 uncharacterized protein LOC108056857 [Drosophila takahashii]
MPRLRFIFNIAKELRFPLHFFGLLQLKYCESRKVYQQRANLCRFLPAIFISLILLFHNHVSNSLDEENKLVNSLNIEKRP
QRSGIEIWNEKLTNIWIFMTLIWSLMRKDQLWKLINEAQLAYKHLKSLLGKHLMLECSWLFFIYGLILLLLLAVFGVNLL
YFCIPKFNSESKTFTFEDLYHVSNYIMGIPRLMFTLIITMHILYHLINAGWLQSLGKLRLQRNLKLFQFQLRTIFSIQKN
TNILAGHYFKISYICYTYMIVFRIAEFVQLLRFDTNEFVQRQKSQEDLEDEADWEGQENGTNPRGSLMKSVLILSWHLAL
WILLLAAAYKQQEEYFELMEKSWSYKTDENGCEMKEFLAESSWNGHSFKQLDILDLMFLSGISICEYQPSSICFVTIKLR
KKNLTYINLNIISRPFKFLLNLVTSASIVYFVQQMELRHLQEYLKREA
>XP_015049383.1 uncharacterized protein LOC26536251 [Drosophila yakuba]
MARLRFIFIIAKVLRFPLHFFGLLQLRFSKPQQVYQHRPNFCRFLPAVLITLILLLHKLLSYEMEKENKLVNLLQIEKRP
LRSKLELWSENLTSIYIFLTLVCSLVNKHELWKLINEAQLTYKQLKSHLGKHLVLKCSWVVLIHGILLLLLLAAIVVDIV
FLNWPKTSGEPNTVTFTELYQLFDYIMGIPRLLFVLIMALRILYHLINAGWLQSIRMLRLQRSLKLYQFQLRNIYSNQRG
ANILAGHYFKMSYMCFLCMMAFRIAEFLQFLNFDSNELVQKQKSQEDLEDEAFWEGQENSGQTNLKEPLMKPMLILSWHF
ALWMLLLAAANTQQKEYSNLMEKSWNFKSDEHGCEMKEFLNANCWTGHAFKQLDILDLLFLSGISICDRQPVSICFISNK
LQNSNSAYLGLNTIVRHFKLLLNLVVTAGIVYVVQQVELRHLQQYLEQV
>XP_016964839.1 uncharacterized protein LOC108034467 [Drosophila biarmipes]
MPRLRFIFNIVKFLRLPLHFFGLLQLRYSKSRKVYQQRANFCRFLPAILISLILFFHKLFSNLWERENKLVNSLNIEKRP
LRSGIELWNENLTSIFIFVTLIWSLVRKNQLWKIIDHAQSSYKELKTLMGKNLILECSWHVCIYGILLLILLTTFGVNII
FFNWPKMTGEHKIITLTKIFDVSNYVMGLPRFTFVLIMALHIVYHLISAGWLRALNKLRLQRNLKMYQFQLRNMFSLKTK
MNILAGHYFKISYICYLLMVAFQIVEFLQFFRFDSNELVQRQKSQEDLDDEADWEGQESELNSRDPQTKTWLILSWHLAL
WMLLLAAAYKQQDEYSNMMRKCWNYKLNDKGCEIKDFLAQNSWKGHTFKELDILDFMFLSEVPICDRQPVSICFMTTKLA
KKNPTYINLDIIAGHFKLLLNLFFSASIVYFVQQLELGHLQEHLKQES
>XP_015014223.1 uncharacterized protein LOC26526118 [Drosophila erecta]
MARLRFILNIAKVLRFPSHFFGLLQLRFNTSQQTYQQRPNFCRFLPAVFITLILLLHKLSSYGLERENKLVNVLQIEKRP
LRSELELWSENLTSIYIFLTLVCSLVNKNELWKLINEAQTNYKKLKSLLGKHLVLECSWVVLIYVILLLLLLAMMLVNIV
FLNWPKTSGEPNTVTVAELHQLSDYIMGIPRLFFVLIMALRILFHLINAGWLQCLRMLRLQRNLKLYQFQLRNIFSNQKG
VNILAGHYFKVSYMCFLCMIAFRIAEFLQFFKYNADELVQKQKSQDDLDDEAFWEGQEDSRQPNLKEPLMTPLLILSWHF
ALWMLLLAAAYTQQKEYCNLMEKSWNFKSDEHDCEMKEFLDENCWTGHAFKQLDILDLLFFSGIPICDHQPVSICFITNK
LRNSNSVYFSLNTIARHFKLLLNLVVAAGIVYIVQQVELRHLQQYLEQV
>XP_016969404.2 uncharacterized protein LOC108037363 [Drosophila rhopaloa]
MARLRFIFNIVKVLRFPLHFFGLLQLRFSKSRKLYQQKANLCRFLPAIFISLILLLHRAVSSHWEKESQLVNNLNIEKRP
LRSKTELWNENFTSLCFFLTLIWSLVKKDQLWKLINEAQLAYKNLKSLLGKQLILQCSWLIFIYAILLLLLLTIFGVQIL
VLNWPKMNGEPKTITLADLFQMTNFIMGLPRIMFVLIMALHVLYHLMNAGWLQSLRELRLQRNLKLFQFQIHNIFSIQKR
INILAGHYFRMSYICYLCIVAFRIAEFLQSFRFDSNEFVQQQKSQEDLEDEAIWDGQENLTTPTNPLMKSLLILSWHLAL
WMLLLAAAYLQQEEYLNIMKKSWNFKSDENGCEMREFLDGNKWKGVAFKELDILDIMFFSGICICDRQRDSICFMSDRLR
KKNSTYLNLVIIAGHLKLVLNILTFAGILYFVQQMEVRQLHKYLKQES
>XP_039487059.1 uncharacterized protein LOC120448902 [Drosophila santomea]
MARLRFIFIIAKVLRFPLHFFGLLQLRFSKPQQVYQHRPNFCRFLPAVLITLILLLHKLLSYEMEKENKLVNLLQIEKRP
LRSQIELWSENLTSIYIFLTLICSLINKNELWDLINEAQFTYKQLKSHLGKHLVLKCSWVVLINGLLLLLLLAVMVVDIV
FLNWPKTSGEPNTVTFTELYQLFDYIMGIPRLFFVLIMALRILYHLINAGWLQNIKMLRLQRSLKLYQFQLRNIYSNQKG
ANILAGHYFKMSYMCFLCLIAFRIAEFLQFLNFDSNELVQKQKSQEDLEDEAFWEGQENSGQTNLKEPLMKPMLILSWHF
ALWMLLLAAANTQQKEYSNLMEKSWNFKSDEHGCEMKEFLNAYCWTGHALKQLDILDLLFLSGISICDRQPVSICFISNK
LQNSNSAYLGLNTIVRHFKLLLNLVVTAGIVYVVQQVELRHLQQYLEQV
>XP_016933112.1 uncharacterized protein LOC108012323 [Drosophila suzukii]
MPRLRFIFNIVKVLRFPLHFFGLLQLRFSESQKVYQQRANLFRFLPTILISLIFFFHMLLSNQCEKESELLNYLNIERRP
LRSRIELWNENLTTIFIFLTLIWSLTKKDQLWKIIDDAQSAYKELRFLMGNYLILECSWLVFIYGILLIILLAIFGVNIL
LFNWPKITVEHRTITLTEIFKVSYYIMGLPRLMFVLIMALHILYHLINAGWLQSLKKLRLQRNLTLYQFQLRNIFFLQRN
MNISAGHYFKMSYICYLCVVAFRIVEFLQFLRLDSYELVKNQKSQEDLEEEADWEGQENGKNLGDPLLKTLLILSWHLAL
WMLLLAAAYKQQDEYFSMIEKSWNYKSDGNGCEMNEFLAEKSWKGHTFKQLDILDLLFLSGISICDRQPVSICFMTTKFR
KRNSTYINLDRIAGHFKLLLNLVISASIVYFVQQTELGHLQKYLKQEP
>XP_043650198.1 uncharacterized protein LOC122618122 [Drosophila teissieri]
MARLRFILIIAKVLRFPLHFFGLLQLRFSKPQQVYQHRPNFCRFLPVVLITLILLLHKLLSYELEKESKLVNLLQIEKRP
LRSEIELWSENFTSICIFLTLVCSLANKNELYNLINEAQSTYKQLKSLIGKHLVLECSCVVLIHGILLLLLLAVVLVNII
FLNWPKTSGEPNTVTFTELYQVSDYIMGIPRLLFLLIMALRILYHLINAGWLQCLRMLRLQRSLKLFQFQLRNIYSKQKG
ANILAGHYFKMSYMCFLCMMAFRIAEFLQFLNYDSNELVQKQKSQEDLEDEAFWEGQENSRQTNLKESLMKPLLILSWHF
ALWMLLLAAAYTQQREYSNLMDKSWNFKSDEHGCEIKEFVNANYWTGHAFKQLDILDILFLSGISICDRQPISICFISNK
LRKSNFAYLSLNTIVRHLKLLLNLVVTAGIVYVVQQVELRHLQQYLEQV
>XP_016029956.1 uncharacterized protein LOC27207811 [Drosophila simulans]
MARLRFILNIAKVLRFPLHFFGILQLRFSDSQQVYQQRANCCRFLTAVFITLILLLHKLFSYELQKESKLVNLLKIEKRP
LRSELELWNENLTSIYIFLTLVCSLVNKNELWKLINEAQLTYKQLKSLLGKHLVLECSWDVLIHGLLLILLLAVMLVDII
FFNWPKASDEPNTVTFTKLHQISDYMMGIPRLLFVLIMALRILYHLINAGWLQCLGMLRLQRNLKLFQFQLRSIFSNQKV
ANILAGHYFKVSCMCFLWIMAFRIAELMQFLKYDYDELVQKQKSQEDLEDEAVWDGEENSRQPNLQELLMKPLLILSWHF
ALWMLLLAAAYTQQKEYSNLMAKSWNFKSDENGCEMKEFLDEICWTGHAFKQLDILDLLFLSGISICDRQPVSICFITNK
FKLRRNKSTYIGLNTIAGHFKLLLNLLVTAGIVYFVQQVELRHLQHYLEQV
>NP_001137870.1 uncharacterized protein Dmel_CG42357 [Drosophila melanogaster]
MARLRFIVNIAKVLRFPLHFFGLLQLRFSDSQQVYQQRANCCRFLPAVFITMILFLHKLFSYELQKESKLVNLLQIEKRT
LKSEIELWNENLTSIYIFLTLVCSLVNKNELWKLINEAQLTYKQLKSLLGKHLVLKCSYDVLIHGLLLILLLAVMVVDII
FFNWPKASGERNTVTLTELHQIFDYLMGIPRLLFVLIMAMRILYHLISAGWLQCLGMLRLQRNLKLYQFQLRSIFYNQKC
ENILAGHYFKVSYMYFLWMMPFRIAELMQFLKYDYDELVQKQKSQEDLEDEAIWEGEENSRQQNLQELLMKPLLILSWHF
ALWMLLLAAAYTQQKEYSTLMAKSWNFKSDENGCEMKEFLDEICWTGHAFKQLDILDLLFLSGISICDRQPVSICFITYK
LRRNKFAYLSLNTIAGHFKLLLNLVVTAGIVYFVQQVELRHLQHYLEQV
>XP_032575409.1 uncharacterized protein LOC116801250 [Drosophila sechellia]
MARLRFILNIAKVLRFPLHFFGILQLRFSDSQQLYKQRANCCRFLTAVFITLILLLHKLFSYELQKESKLVNLLKIEKRP
LRSELELWNENLTSIYIFLTLVCSLVNKNELWKLINEAQLTYKQLKTLLGKHLVLECSWDVLIHGLLLILLLAVLVVDII
FFNWPKASGEPNTVTFTKLHQISDYMMGIPRLLFVLIMALRILYHLINAGWLQCLGMLRLQRNLKLFQFQLRSIFSNQKG
ANILAGHYFKVSYMCFLWIMAFRIAELMQFLKYDYDELVQKQKSQEDLEDEAVWEGEENSRQPNLQELLMKPLLILSWHF
ALWMLLLAAAYTQQKEYSNLMAKSWNFKSDENGCEMKEFLDKICWTGHAFKQLDILDLLFLSGISICDRQPASICFITNK
FKLRRNKSAYIGLNTIAGHFKLLLNLLVTGGVVYFVQQVELRHLQHYLEQV
>XP_033161606.1 uncharacterized protein LOC117141956 [Drosophila mauritiana]
MARLRFILKIAKVLRFPLHFFGILQLRFSDSQQVYQQRANCCRFLTAVFITLILLLHKLFSYELQKESELVNLLKIEKRP
LRSELELWNENLTSICIFLTLVCSLVNKNELWKLINEAQLTYKQLKSLLGKHLVLECSWDVLIHGLLLILLLSVLVVDVI
FFNWPKASGEPNTVKFTKLHQISDYMMGIPRLLFVLIMALRILYHLINAGWLQCLAMLRLQRNLKLFQFQLRSIFSNQKG
ANILAGHYFKVSSMCFLWIMAFRIAELIQFLKYDYDELVQQQKSQEDLEDEAVWEGEENSRQPNLQELLMKPLLILSWHF
ALWILLLAAAYTQQKEYSNLMAKSWNFKSDENGCEMKEFLDEICWTGHAFKQLDILDLLFLSGITICDRQPVSVCFITYK
FKLRRNKSAYIGLNTIAGHFKLLLNLLVTAGVVYFVQQVELRHLQHYLEQV
>XP_017059368.1 uncharacterized protein LOC108100127 [Drosophila ficusphila]
MAPLRFIFNIVKVLRFPLHFFGILQLRFSKSRKEYQQNATLCRFLPVILISLVLLVHNFVSRYWERENQLISLLNIEKRP
LRSRTEIWSERLTSLYIFLTLIWSLVKKNQLFNLLNEAQMECKKLKCLLDEHFHLKCSWLIFFYGVLLLVFLSVFGANML
YFNWPKLTSEPGTITLTEVFQVSNFLMGLPRTMFVLIIVLHVLYHLINAGWLQSLRNLSGQGNLKIYQFQLRNVFSIQKR
VNLLAGNYFKMSYMCYALIVGFRIAECLQLFHYDSNEFVQQHKSQEDLEDEAEWAGQENLISKEDPLMKPVLILLCHLAL
WILLLAAARTQQVEYFKVLEECWKYKLDKKDCEVKQFLAENSWKGYSLKHLDIFDIMILSGISVCDRQHKSVCFVTTTLG
KKNSTYLNLNIVLGHFKLLSNLAISAGIVYFIQQTELRHLHKYLSQESK
>XP_017022698.1 uncharacterized protein LOC108074976 [Drosophila kikkawai]
MARFHFIVKIVKVFRFAFSVLGLLQLSFNKSQKLYQHKANCCRFVTAIFIVLILFLYNLLSNAVEKENKLVNDLNIESRP
ANSELRSERFFSIFIFLSLVWSWAKKNQLWNLVNEAQLTYKQIKSLLGKHLNLECSWLVLVYSIFLLLLLGVFGAKSLYY
DLPKLVDEQNIITLDGLLQLLNLIMGLPRLIIVLTISLHILYHLMNASWLQSLIELRLHRNLQLYQFQLNILIPSHKKLN
ILAGYYFRMCYICFLYMLAFRFNHFLQYCVFDSNQVTHKTQYDLEDEAIWAGQDIDNLTNPRDQLIKSLLILSWHLALVM
LLLASAYMQQNEYLRLMQESWNFKTDENNSEVKAFLAEKSWKGHTFKRMDILDIMFLSGVSICDHQPVSICFLTDRFRKK
NPTYLNLDFIAGHFRLFFNVVISSGIVYFAQQMELRKLQEYLQQEG
>XP_001955925.2 uncharacterized protein LOC6507568 [Drosophila ananassae]
MSRIRFILAVVKAFRFPLFILGFLQLGKSRKANRNCCRYASTICITLILCIHKQISVMVEKENELVNTLNIEFRPLRNRL
DLVSETTHSIYFFVTMIWSVMNRDQLRKLVDEAQLAYKRLRSLLGEHLAMECSWLAFIYGIVLILLIATFVAKTFYFDFP
HLKGDAKTYTLSELFELIDYLVGLARHVFVLIMALHVLYHLICAGWLRSLKDLRLQRNLKWFQFQLHSLLPFQKSVNVVA
GSYFKMTYTLFMFIVGLRLADFLQFCSFKAHEVVQQLKTQDDLEDEAAWDGQDISKIHCTQSRARASFLLLSWHLALWML
LIAAANCQQREYLCLIRETWRAEFDGKDMEAKKLVASKSANGLSFKKLDIIDLMFLSGISISERQPFSFCFLTDKLGKRN
PAYLDLDSVAGQFKHLLNLALWASIVYFAQQMEIRHLQTHFKQEA
>XP_017126634.1 uncharacterized protein LOC108145610 [Drosophila elegans]
MARLRFIFNIVKVLRFPLHFFGLLQLRFSESRKLYQQRANLCRFLSAIFISLILIMHKIVSGQWEKQNQLFNALNIEKRP
LRSNAELWSEKLTSLFIFLTLIWCLGKKYLLWKVINEVQLAYKHLKSFMGKYLIVECSWLVFIYAILLLLLLTIFGVQIV
ILNWSKIYTGRRTLTITELYEVSNYIMGIPRIFFVLLMALHILYHLMNAGWLQSLNELNLQRNLKLYQFQIYNIFSIQKT
LNILAGHYFRMSYICYLFIMAFRTDEVLHFLRFDSNEFVQQQKTQEDLEEEATWAGQENLTNLKEPLRKSLLLLSWHLVL
WILLLAPAYLQQEEYFKLMEKSWIFKSDENGCEIKEFLNKNKWNGHSFKQLDILDIMFLSGISICERQHNSICFMTDIYR
KKKSSYHNLNIIAGHFKLLLFILIFFAVVYFLQQTELRQLQEYLKLDS
>XP_017079744.1 uncharacterized protein LOC108113598 [Drosophila eugracilis]
MARLRFIFNIVKVLRFPLHFFGLLQLRFSNSQRIYQQKANLCRFLPAIFITLILVIHQFVSYHWERESQLVNSLNIEKRP
LRSEIKLWSEKLTSIYIFLTLIWSLAKKNYLWKVVNEGQSAYKQLKALLGKHLILECSWLVLIYGILLLLLLNVFGATIL
YFNWPKMSGEPKTITLAEIFQVTNYLMGLPRLMFVLIWALHILYHLINAGWLETLRELSLQRNLKLFQFNLRYLFSVHKH
MNIFAGHYFRMSYVCFLYIMYFRIAELLQYFRFNAIELVQKQKSQEDLEDEAFWNGQESIQNLGNPIMKSVLILSWHLAL
WMLLLAAANVHQEKYFNLMAKSWNFKADESCELKEILAGNGWKRLTFKQLDILDVMCLSGISICDRQPVSICFLANKLRI
NRSSYINLKTITGHFRLLLNLVISAGMVYFIQQMELRQLQGYRIQESL
>XP_017110027.2 uncharacterized protein LOC108134285 [Drosophila bipectinata]
MSRIRFILTLVKVFHFPLFILGFLQLGKSRKENCNCCRYAATIFITLILCYHKLLSVKVEKENLLVNTLNIEYRPLRNRL
DLVSESTHSIYFFMTMIWSVMYRGQLRKLIDEAKSAYKRLRSLVGKHLEIECSWLVFIYGIVLVMLLATFLIKTLCLDFP
QHKGEAKILTMKELFDVINFLVGLARLLFVLIMALHVLYHLICAGWLRSLKELRLQRNLKLFQFQLHSLLPFQKSVNVLA
GSYFKMTYILFMFIVGLRLADFLQFCSFESREVVQQLKTQDDLEDEAVWDGQDIQKIQGTKARVITSFILLSWHLAMWML
LIAAAYCQQGEYFSLMQETWKAEFDGKDSEAKKLVASNSSNGLTFKKLDIIDLMFLSGISISERQPFSVCFLTDKLKKRK
PSYLDFKTVARQFRHLLNLALSAGIVYLAQQMEIRHLQTHFKQEA
>XP_020814341.1 uncharacterized protein LOC110188807 [Drosophila serrata]
MARFHFIVKIVKAFRFAFSALGLLQLRFSESRKEYQHKANCCRIFIAIFMVLILLLFNFVSTALEKENELVNALNIEARP
VNSKSELRNERVYSIFIFLTLVWSWLKKNVLYNLVNESQLAYKQLRFLLGKYLKIECSWLIFTYSIILLLLLGIFGVKSL
LYDWPKVFDAEHNVTIDGLFQLFNFLMGLPRLMIVLIMSLHILYQLMNAAWLQSLTELRLHRNLQLYQLQLNILFPTHKK
LNILAGYYFRMAYICFMYMLAFRFNHFQQNFIFDSNKVIHKSQNDLEDEAIWAGQDIDNLSDSSDQMIKSLLLLTWHLAL
VMLLFASAYIQQKEYLKLMQKSWYYTTDENISEIKSFLAEKSWKGHTFKRMDILDIMFLSGISIHDCQSVSICFLTDRFR
KKNPTYLNLNLIAGHFRLLCNVIISSGIVYFAQQMELWKLQEYLQQKG
>XP_034656203.1 uncharacterized protein LOC117893630 [Drosophila subobscura]
MSRIHWLWKALQVFRFIFHSFGLLQLRFSRTQRLFTHRYNCFRYIPFIFVVCILILHQLARNRLEIENSMMNTLEIESRP
PADRFRLKCEYLRSLMYFMAMIWALVRHKSLWHLINQSQMAYKQLRTLLGRHLILECTWRTLIYGGILLLLLSLMGYNIF
CLDFPLIEDATNARKIYSAKEIYNITNYLMGIPRLILVLLIALHILYHLLYAGWLQSLQNLRLDRNLKCFQLLLRMIFPV
QKRANLLAGFYFRVSYDCFVFLIAIRIVEFLRLLRFDSNELLQQQKSRDDLEDEAAWNGKSFEDLPTPTERLRESIYLLS
WHLALWLLLLAAAQLQQWEYQTLMDNCWQIKFEETKNNFELKKINSEQRKTGMSSHLDIIDIMFHSQISIFDHQRISICF
VSGRLKKQTSFLTLNTILVHCKLLLNIVICTAIVYFVQQAEITELQSYLGQRDHSTNRGTN
>XP_034133554.1 uncharacterized protein LOC117587157 [Drosophila guanche]
MSRIHWLWKALQVFRFIFHSFGLLQLRFSRTQRLFTHRYNCFRYIPFILVVCILILHQLARNRLEMENTMMNTLEIESRP
PADSFRLKCEYLRSLTYFMAMIWALVRHKSLWHLVNQSQMAYKQLRSLLGRHLVLECTWRTLIYGGILLFMLSLMGYKLL
WLEFPLIENAMNAQRKMYTTKEIYNIANYLMGIPRLILVLLIALHILYYLLNAGWLQSLQNLRLDRNLKCFQLLLRMIFP
VQKRVNLLAGFYFRVSYDCFVFLISIRTVEFLRLLRFDSNELLQQQKSRDDLEDEAAWNGIDFEDLPTPTERLRESIYLL
SWHLALWLLLLAAAQLQQWEYQSLMDNFWQIKFEKRKTNFEQNKINSEQRKTGMTSYLDIIDIMFHSQIAIFDHQRNSIC
FLSGRLTKRTSFLTLNTILVHFKLLLNIVIFTAIVYFVQQAEITELQSYLWQKEHSTNRETN
>XP_022232758.2 uncharacterized protein LOC111081116 [Drosophila obscura]
MSRIRWLWKVLRVFRFVFHSLGLLQLRFSRSQRVYTHRYNCYRYIPCIFVVCIFLLHQVARNRLEVENAMMNTLEIESRP
PADTFRIRCEYLRSSVYVVAMIASLIRHKSLWHLVNQSQMAYKQMKALLGRHLALECSCRPLIYAGILLFLLLLMGYKMF
WLEFPPIEDVQRKIYTAKDIYNISNYLMGIPRLIFMLLIALHIVFHLLNAGWLQSLQNLRLNRNLKCFQLLLRMIFPIQK
RVNLLAGFYFRVSYDCFVFLIAIRIVEFSRILHFDSNELLQQQKSRDDLEDEAAWNGKNLEDLPCPKELLKESIYLLSWH
LALWLLLLAAAQLQQCEYQSLIEHCWHIKFEEKIKSNSNQGKTEMASQFDIIDILFHSQINILDHQRISICFLSGKLRKR
TSFLTLNTILVHFKLLLNVVIFMAIVYLIQQGEIAELQSYLWQKEHTNNRETN
>XP_017156869.1 uncharacterized protein LOC108165347 [Drosophila miranda]
MSRIQWLWKALKVFRFLFHSLGLLQLRFSRSRRLYTHRYNCCRYIPCIFVACILLLHQMARQRLEMENALMNSLETDSRP
PTDGFSVRCEYLQSLMYLVAMIWSLIRHKSLWQLVNQSQMSYKQLKTLLGMHLILECSWQALVYGGALLLLLFLMGYKTF
WLDFPLIEHAQRRILTVNDMHNIANYLMGIPRLIFVLLISLHILYHLLHAGWLQSLQNLRLDRNLKCFQLLLRMLYPLQR
KLNLLAGLYFRVTYDCFVCLIAIRIVAFARLLRFDATQVLQQQKSRDDLEDEAAWNGKNLHDLTSPEQLLRESLYLLAWH
LALWLLLLAAAHLQQGEYQSLIDNCWQESRIPSKERKTGMEAHVDILDIMFQSQISVFDHQRISICFLSRRIGKLTCSLT
LNTALGQWKLRLNLVIGLAVVYFVQQTEIKQLQSYLWQREHE
>XP_026848980.1 uncharacterized protein LOC113566646 [Drosophila persimilis]
MSRIQWLWKALKVFRFLFHSLGFLQLRFSRSRRLYTHRYNCCRYIPCLFVACILLLHQMARQRLEMENALMNSLETDSRP
PTDGFSVRCEYLQSLMYLAAMIWSLIRHKSLWQLVNQSQMSYKQLKTLLGRHLILECSWQALVYGGALLLLLCLMGYKTF
WLDFPLIEHAQRRVLTANDMHNIANYLMGVPQLIFVLLIALHILYHLLHAGWLQSLQNLRLDRNLKGFQLLLRMLYPLQR
KLNLLAGLYFRVTYDCFVCLIAIRIVAFARLLRFDATQVLQQQKSRDDLEDEAAWNGKNLQDLTSPEQLLRESMYLLAWH
LALWLLLLAAAHLQQCEYQSLIGHCWQESRIPPFKERKVPFGEDILDIMFQSQICVFDHQRISICFLSRRIGKRTCFVTL
NTALGQWKLRLNLVIGLAVVYFVQQTEIKQLQSYLWQREHE
>XP_033237393.1 uncharacterized protein LOC6900854 [Drosophila pseudoobscura]
MSRIQWLWKALKVFRFLFHSLGFLQLRFSRSRRLYTHRYNCCRYIPCLFVACILLLHQMARQRLEMENALMNSLETDSRP
PTDGFSVRCEYLQSLMYLAAMIWSLIRHKSLWQLVNQSQMAYKQLKTLLGRHLILECSWQALVYGGALLLLLFLMGYKTF
WLDFPLIEHPQRRVLTASDMHNIANYLMGVPQLVFVLLIALHILYHLLHAGWLQSLQNLRLDRNLKCFQLLLRMLYPLQR
RLNLLAGLYFRVTYDCFVCLIAIRIVAFARLLRFDATQVLQQQKSRDDLEDEAAWNGKNLRDLTAPEQLLRESMYLLAWH
LALWLLLLAAAHLQQSEYQSLIGHCWQESRIPPFKGRKVPFGEDILDIMASIVPLFIPLKTIVFLLQFQSQICAFDHQRV
SICFLSRRIGKRTCFVTLNTALGQWKLRLNLVIGLAVVYFVQQSEIKQLQSYLWQREHE
>XP_030570115.1 uncharacterized protein LOC115769445 [Drosophila novamexicana]
MRRFELLYQLLKFQCFVLNCVGFLKIRFDRAQQRYRLDFGCCCLFAYFPSYLLVLLNFLHLYLRWDLETHNANLNELEPG
TQPELDVLDCISQICHNVAYVWIIIRCLTCRLQLWYMVDQAQLIFKHLTSLLRERFVPKCSWVLFLLGAQQFLLLLLLTW
KLIWLDRPPAYDSVYIIVKYAMGAVHLLLALLLSFHLFQHLLHAALLQSLNQVLQQLQLPHDLKLLRQLLHVQPLLKRMQ
HLAAYYFRATFCWYFIVLCFKCGIFVSEFSYDENVLLQSQKSQDDIEDEAEWMGMEALPTRGQLLTSSALQVAWQVAILL
PLLCAAKIQLREHKKLFNNIWKIEFPSKSATSRARLQRGGTTKDIISFLVSTRVRFEDYRPKSISFMAWKPNANTAVIQF
VGIIRSCKMLLQVVLCTVISDFVQQMELRHLQNCLKKSSN
>XP_002047444.2 uncharacterized protein LOC6622203 [Drosophila virilis]
MRRFELLYQLLKFQCFVLNCVGFLKIRFDRAQQRYRLDLGCCCLFAYFPSFLLVLLNFLHLYLRWDLETLNANLNELEPG
TQPELDVLDCISQICQNVAYVWIIIRCLTCRLQLWYMVDQAQSIFKHLTSLLRERFVPKCSWVLFLLGAQQFLLLLLLTW
KLFWLDRPPAYDNAYNIIRYAMGAVHLLLALLLSLHLFQHLLHAALLQSLNQVLQQLQLPHDLKLLRQLLHVQPLLKRIQ
HLAAYYFRATFCWYFFVLCFKCGTFVSEFSYDENVLLQSQKSQDDIEDEAEWMGMEALPTRGQLLTSSALQLSWQVAILL
PLLCAVKLQLREHKKLFNNIWKIEFPSKSATSRARLQRGCTAKDTISFLLSTRVPFADYRPQSISFMAWKPNANTAVIQF
VGIIRGCKMLLQVVLCTVISDFVQQMELRHLQSCLKEISN
>XP_017954772.1 uncharacterized protein LOC108650166 [Drosophila navojoa]
MWRFNLLFILLKVQCLILDVVGLLKLRFDRAHQRYRLRRGCCSSFLMPFPCLLLILLNIIQFLLRCKTEHMNATYNEVAP
GTRPDLDVVDFFMLLARNIIYVWMLIMCLTGRLQLWYMVDQAQLVYRHLESVLRERLQLKCSWLLLFLGIFQLLLLLWLS
FSLLFLNFPLTMGENLIHYGMGAMDLLLVLLLTVNIYQLLLHTAVLQSLNQLLRQLQLQQPNELNLLRQVLQVCPLLKRI
QHLAAFYFRLAFCWLFCQLCLKCGAYVSEFSYEEDVILSRHKSIDHLEEEAEWLGQESPPQTRDHALIFAAFELAGTLTM
MLPLLFTAKLQQREQKKLMNNIWKIELPSSKQQVAPRSFSERRDCKDIIGFLLSTRLPFVDYRPHSVSILAWKPRPNAAV
ITFAGIASGCKMLLQVVLCTTVVDYLQQVELDRLQSRS
>XP_030372246.1 uncharacterized protein LOC115622445 [Scaptodrosophila lebanonensis]
MTPFPVLYKFLHFLRIIFHYSGLLRIYYDKPKQRYYHQRSFCQYMPIVLLVLISIMHLVWRCRVEIQNELFNSLVPGSRP
PRDNFELFRQFFSDIVFIITFIGACIWQDKLWCIVNEAQLAYKKLRPYLGNKWQCSFLLLALCLLLIGLLVVMCAYGIWM
DWPHWADDGGAPKVLNFLMLFVHLIFATIMALHAIYHLMSAALLQTINNRIRRLKQPDKQLKVIGHVLIAQPLLKKANEY
AGRCWSFVVLCSTYDVNDLIQQQKSEDDRIDEADWNGQDPEAGHAELLHHAALILAWHLAMMLVLLCGAHTHQKEHQKLI
DSIWEVHEYVGDESLCFYFTHRE
>XP_032599141.1 uncharacterized protein LOC116806507 [Drosophila grimshawi]
MWIKIQLWYLVQEAQFIYKHLTSLLRKRLVLKCSWPVYILAVVQILLIIFLSWKLFRKWAQIDFAEFNYITSHIIGVVHL
IFALHLSLHVFYHLLHTALLQSLNLLVQQLHIPKDLKLLRQLLYVQPSLKRMQHVAAYYFSATFCWFYFLLCLRGGVLVN
NFRYDDTTLNQNKKSLNDIEDEADWVNIEAPPTRDQQLRTAALDLMWPVCMLFPLICAAYVQQREYKKLMNGIWKIDFPR
TKKAVKKDIVSFLLSTRMSMVDFRPRSINFMAWKPKSDVDVVQIAGIVTGYKMILHVVLCTTIVDFMKQMDLRRYENYLK
QNLD
>XP_043866168.1 uncharacterized protein LOC6582110 [Drosophila mojavensis]
MWRFNLLFILLKAQCLLLDGVGLLKLSFDRAHQRYRLRRGCCSSFLTPLPCILLILLNIIQFLLRCETEHNNATYNEIVP
DTRPELDVVDFFMLFARNLVYVWMLIMFLSGRLQLWYMVDQAQLVYKHLESVLRERLQLKCSWLLLFLGIFQLLLLLVLS
FNLLCFNFPQAFDESFVNYGMCAMNLLLVLLLTVYLYQLLLHTAMLQSLNQLLKQLQLQQPNELNLLRQVLHVCPLLKRI
QHLAAFYFRLVFCWLFYLLCLKCGAYVSEFRYEEDVILSRHKSIDALEEEAEWLGEETIPQTRDQALILAAFELTGILTM
TLPLLCAAKLQQREQNKLISNIWKIELPSSKQQVSPRSFSERRDCKDIIGFLVSIVVDSIIILYVHASLPYSSAHACPWS
TIVRIPSAFCGCKMLLQVVICTTVVDYLQQVELDRLQSRS
>XP_046867696.1 uncharacterized protein LOC124460587 [Drosophila willistoni]
MAKFSIHRLFYGVVPLWSLWRNWELWHLINQAQKAYKHLKNLLGRDFRLECSWTLFVNGLLFIIFIILGVFKTIWLGYPT
TKSELPQYGSYKLCNYILDISYCIFFVILALHLYYHILHACLCESLNGLILKNNQNLIKGLFQALPYLRRMNYIAGFYFN
ASYICLLLLICNRCIHFLELLKIDDTELLLENRKSLEDMEQEAEWAGQDWQMVESGNPLTEAAITLAWLLGIWILVLSAA
GLQQIAHHKFAEKLSDLDFPFNAEELIVGSTSELNIEIWRAKNDILDLKVGINSQTKL
>XP_034110704.1 uncharacterized protein LOC117572163 [Drosophila albomicans]
MDTYYEMTETEPDLSPPFDMMYLLFQLCQDVIFVALFFYCLVTRNQLWRIINEAQLCYHQLTSSLKKRFVLRCSKLMKLM
AIAQLFLLVLMCLQITWLDWPRLDEFYIVDYILGVVRLLFVCVLTLQFFYHLLNAALLQSLNRLLQQQRNLKLLHRVLNV
QPSLKRMQHFAACYFGILFFSFFVFLYLRCGMFIAIFSYDEQRFTVDEDNPAAEMSMPPTRDELLRVDALYLAWQMAMMW
LLLGAALLQQREQKQLSENIWKMDFQSAAEASGLSKGGLISKDIQSFLLTTRLSIVDFRPSSMNFLSWKLTSTLSRMPLV
AIVSAFKLLLQVMLFSTLVYFA
>XP_017860661.1 PREDICTED: uncharacterized protein LOC108612294 [Drosophila arizonae]
MWRFNLLYGLLRLQCVALDGVGLLKIRFDRARQRYRQRRGFWTSFLTHFPCFLLIFINFVQFILRFGEKAADKAVPNARV
ALKAMGFFSQFTQNLAYVWILIVYLHWRVHLWRMIDQAQLATRHLKRLLRERFVLECSWLLLLLGICQLFLFLLISLKLV
LLELLHYGNYVMGAIQLLFMLLLSLQLFRHLLHTGMLQSLNQLLKQLQLPNELKLLRQVLHVYPLLQRIQHLAAFYFSLV
FCWLLLELSLKCGAYVSKLSSEKNLLLQPRVQIEQYKTDRLSMPFAALEMAWPFSMLLLLLCAAKLQQREQTKLINNIWS
IKLPSSKQEALPGKARPKKDIISFLNMLANMYDCF
>XP_032586911.1 uncharacterized protein LOC6582111 [Drosophila mojavensis]
MWRLNLLYGLLRLQCVALDGVGLLKLRFDRARQRYRQRRGFWTSFLAHFPCFLLIFINFVQFILRFGEKAADKDVPNARV
ALKAMGFFSQFTQNLAYVWILIVYLYWRVHLWHMIDQAQLATRHLKRLLRERFVLECSWLLLLLGICQLFLFLLISLKLV
LLELLHYGNYVMGALHLVFMLLLSLQLFRHLLHTGMLQSLNQLLKQLQLPNELKLLRQVLHVYPLLQRIQHLAAFYFSLV
FCWLFLELSLKCGAYVSELSSEKNLLLQPRVQIEQYKANRLSMSFAAVEMA
>XP_030242528.1 uncharacterized protein LOC108650167 [Drosophila navojoa]
MWRFNLLYGLLRLQCVALDGVGLLKLRFDRAHQRYRRRRGFWTSFLTHLPCFLLIFINFVQFSWRFGEKDTDEAASNARV
ELKAMGFFSQFTQNLAYVWILIVYLHWRVHLWRMINQAQLAYRHLKQLLRERFLLECSWLLLLLGVCQLFLLLLISLKLV
LLELLHYGNYVMGALHLLLMLLLSLQLFRQLLHTGMLQSLNQLLKQLQLPNELKLLRQVLHVYPLLQRIQHLAAFYFSLV
FCWLLLELALKCGAYVNELSSGKNTLLQPHENRLSISKTNAAVITFAGIAAGCKMLLQVVLCTTIVDYLQRMH
>XP_034480925.1 uncharacterized protein LOC117786686 [Drosophila innubila]
MWSIQLFYAFLKLLRVVFYGLGFLRLQFDGSKERYEPKLLLLFVCCLKHFYFDWPLNDFYNICDYLMSAVRLLFVLLLSL
QFFYHLLHASVLQSLNLLLQQQKNLKLWHQLLRLQPLLLKLQHFVACYFGVSFCGYFALLCLRCGMYLSVFSYDELRFMP
QQSNQSEMDPLEMPMPPTRGDLLRSESLYLAWQVALMWLLLCVALVHQRERNKLLIGIWQLHFPTQLAASGLSESSLVTK
DILSFLLTTRVSIVNLIPGSLNFIAWKLKCEVSGIKLVGFARSFKLLLQMVLGCTIVYYMQQGDLLQQQQCLEADCVHI
