# Supplementary material for: Structural screens identify candidate human homologs of insect chemoreceptors and cryptic Drosophila gustatory receptor-like proteins
Source: eLife. 2023 Feb 20;12:e85537. doi: 10.7554/eLife.85537 (PMC9998090; doi:10.7554/eLife.85537)
Supplement: Source data 4. — Each of the FASTA filenames is formatted as follows (with the exception of the D. melanogaster odorant receptor (Or) and gustatory receptor (Gr) sequences, which were collected manually from FlyBase): ProteinFamily-QuerySpecies-QuerySequence.fasta. [file elife-85537-data4.zip › Grl62c-Dmel-CG34259.fasta]

>XP_002035019.2 uncharacterized protein LOC6610438 [Drosophila sechellia]
MPLSAPLHKLLCVCHIVSYFDYQKKVCQLLGLYNLRYNEDTQKFGFGHQVFVYFYCFWSLLCLPFYLIFLGGFVIDQGSL
FIYLLPCLYYKYLKRSMLGTLNEMAKVHRKLQFTMGTMFCVSVKRAFCCSWLIAIELVLVIYWQIESLQNGLQRFYVFSG
LLGWHLQLLLLVNSYIWLQSIYVVMNQIFTQNQFTTKERWKMFKTVMKLHGILQNIQRDIAHYFSVYICSVVVLLSGVFY
RAVFEAGFDWDHSRLVLLRLEFWHIRYFGNLILLIGTFLLVVCDYKSERDKFLKGVWNTQDLLQKKWSSISSNRCKQIPD
VLDLMILTGNTFRGMICTTVALWELRIKQDTVLILEAAFFMNYFFLLMFNVCLVPIIAIANGFEMGLEHRFLNFTFFESY
INDSDPISLTFDNVTMYSYVLSHALG
>XP_043647771.1 uncharacterized protein LOC122616396 [Drosophila teissieri]
MPLSAQLHKLLCVCHIVSYFDYQKKVCQLLCLYNLRYNEDTQKFGFGHQLFIYFVCFWSLLCLPFYLMFLDGYVIDRGSL
FIYLLPCIYYKYLESSMLGTLNEMAKVHRKLHSTLGTMFCVSVKRAYCCSWLISIELVFVIYWQIESLKNDIQRLFVFSC
LFGWHLQLLLLVNSYIWLQSIYVVMNQIFTLNQLTNEEHWKRFRTVIKQHGTVQQIQRDISHYFSVYMCSVVVLLTSIFY
RAVSEAGFDWDQRRLVLLRLQFWHIRYFGNLVLLIGTLLMVLCDYKSERNKFLKAMWNTQDRLQITWSSISSNRCKQTPD
VLDLMILTGNSYRNMICTTVTLWELRIKKDIVLTLETACFMNYFFLLMLTVCLVPIIAIANGFKIDLEHKLLNYAFYEVY
SNNSDPLSLTIDNLTMYSYVLSHALE
>XP_015049385.1 uncharacterized protein LOC26535778 [Drosophila yakuba]
MPLSAPLHKLLCVCHIVSYFDYQKKVCQLLCLYNLRYNEDTQKFGFGHQLFIYFVCFWSLLCLPCYLMFLDGYVIDRGSL
YIYLLPCLYYKYLESSMLETLNEMAKVHRKLHTILGTIFCVSVKRAYCCSWLISIELVFVIYWQIESLKNDVQRLFVFSC
LFGWHLQLLLLVNSYIWLQFIYVVMNQIFTPNQLTNEEQWKRFRNVMKLHGTVQQIQRNISHYFSVYICSVVVLLTSVFY
RAVSEAGFDWDQSRLVLFKLHFWHIRYFGNLILLIGTLLMVLCDYKSERNKFLKATWNTQPLLQKSWSSISTNRCKQIPD
LLDLMILTGNTYRDMKCTTVTLWEMRINQDTVLTLETACFMNYFFLLMLTVCIVPIIAIANGFRIDLEHKLLNFTFYEVY
SNNSDPLSLTIDNLTMYSYVLSHSLE
>XP_026833433.1 uncharacterized protein LOC26526321 [Drosophila erecta]
MPLSAPLHKLLCVCHIVSYFDYQKKVCQFLCLYNLRYNEDTQEFDFGHQVFIYFFCFWSLLCLSCYLMYLDGYVIDRGSL
FIYFLPCLYYKYLQRSMLATLNEMAKVHRNLQSTMGTMFCVSVKRAFCCSWLISIELVFVIYWQIRSLKNVIQRLLVFSC
LFGWHLQLLLFVNSYIWLHSIYIVMNQIFTSNQLTNEEHWRRIRTIMKLHGTVQQIQRDISHYFSVYICSVVVLLSSVFY
RAAYEAGFDWDHSRLVSLRLQFWHIRYFGNLILLIGTLLIVVCDYKSQRNKFLKTVWNTQLLLQKTWSSISSNRCKQTPD
VLDLMILTGNTFRDMICATVTLWELRIEQDTILTLEAACFMKYFFLLMFNVCLVPIIAIANGFEIDLEHKFLNFSFIEIY
SNDSDPVVLTIENLTMYSYVLSHALE
>XP_033161789.1 uncharacterized protein LOC117142033 [Drosophila mauritiana]
MPLSAPLHKLLCVCHIVSYFDYQKKVCQLLGLYNLRYNEDTQKFGFGHQVFVYFYCFLSLLCLPFYVILLRGFVIDQGSL
FIYLLPCLYYKYLKRSMLGTLNEMAKVHRKLQFTMGTMFCVSVKRAFCCSWLIAIELVLVIYWQIESLQIDLQRFYVLSC
LLGWHLQLLLLVNSYIWLQSIYVVMNQIFIQNQFTTKERWKMFKTVMKLHGILQNIQRDIAHYFSVYMCSVVVLLSGVFY
RAVFEAGFDWDHSRLVLLRLEFWHIRYFGNLILLIGTFLWVVCDYKSERDKFLKGVWNSQDLLQKMWSSISSNRCKQIPD
VLDLMILTGNKFRGMICTTVTLWELRIKQDTVLILEAAFFMNYFFLLMFNVCLVPIIAIANGFEIGLEHRFLNFTFFESF
LNDSDPISLSFDNVTMYSYVLSHALG
>XP_016029958.1 uncharacterized protein LOC6736446 [Drosophila simulans]
MSLVQLVGNMPLSAPLHKLLCVCHIVSYFDYQKKVCQLLGLYNLRYNEDTQKFGFGHQVFVYFYCFWSLLCLPFYLLFLR
GFVIDQGSLFIYLLPCLYYKYLQRSMLGTLNEMAKVHRKLQFTMGTMFCVSVKRAFCCSCLIAIELVLVIYWQIESLQIG
LQRFYVLSGLLGWHLQLLLLVNSYIWLQSIYVVMNQIFTQNQFTTKERWKMFKTLMKLHGILQNIQRDIAHYFSVYICSV
VVLLSGVFYRAVFEAGFDWDQSRLVLLRLEFWHIRYFGNLILLIGTFLLVVCDYKSERDKFLKGVWNTQDLLQKMWSSIS
SNRCKQIPDVLDLMILTGNKFRGMIRTTVTLWELRIKQDTVLILEAAFFMNYFFLLMFNVCLVPIIAIANGFEIGLEHSL
LNFTFFESGINDSDLISLTFDNVTMYSYVLSHALG
>XP_039487060.1 uncharacterized protein LOC120448903 [Drosophila santomea]
MPLSAPLHKLLCVCHIVSYFDYQKKVCQLLCLFNLRYNEDTQKFGFGHQLFIYFVCFWSLLCLPCYLMFLDGYVIDRGSL
YIYLMPCLYYKYLESSMLETLNEMAKVHRKLHTILGTIFCVSVKRAYCCSWLISIELVFVIYWQIESLKNDVQRLFVFSC
LFGWHLQLLLLVNSYIWLQFIYVVMNQIFTPNQLTNEEQWKRFRTVMKLHGTVQQIQRNISHYFSVYICSLVVLLTSVFY
RAVSEAGFDWDQSRLVLLKLHFWHIRYFGNLILLICTLLMVLCDYKSERNKFLKATCHTQPLLQKSWSSISTNRCKQTPD
LLDLMILTGSTYRDIKCMTVTLWEMRINQDTVLTLETACFMNYFFLLMLTVCLVPIIAIANGFRIDLEHKLLNFTFYEVY
SNNSGPLSLTIDNLTMYSYVLSHSLE
>XP_016933110.2 uncharacterized protein LOC108012322 [Drosophila suzukii]
MSMSLVQLVENMPLSAPLHKLLCLCHIVSCFDYQKKVCHLLCLHNLRYNGDTQKFGFGHQVFIYFVYFWSLMCLLLYFLF
LDGFVIDRGSLYIYILPCLYYIHLKKSLLRTLNEMAKVHRELQFTMGTLFCVSVKRSFCCSLLVCIELLFVIYWQMESLK
NDIQRWTVFTCLLGWHLQLLLLVNSYIWLHSIYVVVNQVLTAELRNKQRWKMLKIVLKEHSRLGKIQRDISHYFSVYISS
VILLISIIFYRSVIFEAGFDWDQNRLVLLRLESWQIRYLLNIVLLIGTVLMVVWDYKSQRDKFLRGLWESQEICQRTWDR
RSTKRCKQTQDMMDMMILTGNTPRYMICTRLILWELRIKEATVFTLETAFFTNYFLLLMITVFLILIVAISNGFEISFEE
KLLNYTYFETYSEASEAMSLTIENLTLDTYILSHALGG
>NP_001097479.2 uncharacterized protein Dmel_CG34259 [Drosophila melanogaster]
MPLSAPLHKVLCVCHIVSYFDYQKKVCQLLGLYNLLYNEDTQKFGFGHQVFVYFYCFWSLICLPTYLIFLKGFIIDQGSL
LIYLLPCLYYKYLKRSMLGTLNEMAKVHRRLQFTMGTTFCVSVKRAFCSSWLIAIELVFVIYWQIESLQIGLQRFLVFSC
LLGWHLQLLLLVNSYIWLQSIYVVMNQIFTQNHFTTKERWKMFKTLMKLHGILQSIQRDISHYFSVYICSVVVLQSGVFY
RAVFEAGFDWDQNRLVLLRLEFWHIRYFGYLILLIGTILLVVCDYKSERDKFLKGVWNNQDLVQKSWSSISLNRCKQITD
VLDLMILTGNTFRGMICTTVTLWELRIKQDTVLILEAACFMNYFFLLMFNVCLVPIIAIANGFEIGLEHRFLNYTFVESY
TNDSDPQSITIDNLTMYSYVLSHALG
>XP_016996365.2 uncharacterized protein LOC108056856 [Drosophila takahashii]
MPLSGPLHKLLCVCHIVSYFDYQKKVCHLLCLYNLHYNEDTQKFSFGHQVFIYFVYFYSLLCLVFYFLWLDEFIIDRGSL
YVYILPCLYYIHLKKSLLRTLNQMAKVHRELQSTMGILFCVSVKRAFCCSWLIIIEIFFVIYWQMTSMKNDVQRWTVFTC
LLGWHLQLLFMVNSYIWLHSIYVVMNQVLTAELRNKQRWKMLRNILKQHSRLAKIQRDISHYFSVYISSVILLISIIFYR
SVIFEAGFDYEQNRLVLLRLEDWQFRYLANLVVLIGTLLMVVWNYKSQRDKLLRGLWKSQEICQRTLNIRNTKRYKQTQD
IVDMMILTGNTPKNMICSNLIFWELRFKEATIFSLETAFLINYFLLLMITVCFIPFVAISNGFEFVLKERPFNFTYFENS
EEFTTIENFTMNTYILSHALGG
>XP_016965224.1 uncharacterized protein LOC108034777 [Drosophila biarmipes]
MPLSAPLHKLLCVCHIVSFFGYQKKVCHLLCLHNVRYNVDSQKFGFGHQVLIYFVYFWSLLCLLFYFLFLDGFVIDRGSL
YIYILPCLYYIHLKKSLLRTLNEMARVHRELQSTMGTLFCVSVKRAFCCSLLICIELLLVIYWQIESLKNDIQRWTVFTC
LLGWHLQLLLLVNSYIWLHSIYVVMNQVLTAELRIQQRWKMLRIVLKEHSRLAKIQRDVSHFFSVYISSVVLLISVIFYR
SVILEAGIEWELSRLVLLRLETWQIRYLAYIILLIGTFLMVVWDYKSIRDTFLRGLWKTQEICLRTWDSRNTQRCKQTQD
IVDMMILTGNAPRDMVCTKLVLWELRIKEATIFTLETAFFMNYFLLLMITVCLIPIVAISNGFEIGFEEKLLNYTYCSKY
SEGSEAMNLTIENLTLGTYTLSHALG
>XP_020814340.1 LOW QUALITY PROTEIN: uncharacterized protein LOC110188806 [Drosophila serrata]
MPLSAPLHKLHNLLCVCHIVSYFDYQKTVCHLLCMYNLRFNEATQKFTFGHQVFIYFVYFWNSLTLMCYFQLFRMYLIDR
GSFIIYALPGFYYVMLRKSMLKTLNDMVKLHSDLQSTMGTLFCVSVKRAFXCSCLISIEIVAVFYWQITTINNEYQQRYY
IVTHLVGWHFQLLLQVNSYIWLQSLYVVINQVFSARLGYKQRWKMLRNVXKIHCQLRGIQGDISHYFSVYIASVIFLISF
CFYRSVIFESGFDWEQSRLVLMSVELWQLRYLANMFFLFGTLLIVVLDYKTERDKFLEGLWKSKGISRRILKCKKSTRYL
SRCNQTLDIVDMMLLTGNPPFEMICSDVTICEIRMKQDSILNLKITSIINYIRLLMLNMCLVPLVALSNGFEFSFEQKLL
LNITSPIFESEFGSSNDSFTLDSYVLSLALGE
>XP_017022697.1 uncharacterized protein LOC108074975 [Drosophila kikkawai]
MPLSAPLHKLHNLLCVCHIVRYFDYQKMFCHLLCLYNLRFNEATQKFTFGHQVFIYCMHFLTILSILCYCPVVRHYFVDR
GSYFIYFLAFMYYVMLKRSMLETLNEMARLHSELQSTMGILFCVSVKRAFCCSILIAIEVVAVFNWQLTAIDNFEMGMFT
APCLICWHFQLLLQVNSYIWLQSMYVVINQVLTAHLRYKQRWKMLRNVLKIHCQLREIQRDISHYFSVYIATVIFLISSC
FYRSVIDEAGFDWEMSRLVLMKVELWQVRYLANMFFLFGTLLTVVWDYKTERDKFLVGLWRSKGISQRALKSRKSTRCLS
RYHQTMDIVDMMLLTGNLPCDMIRSDVIIMEIRIKQDSIFNLEITSIINYFCLLMLTMCLVPLVAFFNGFEYSSQQELLG
NKINEPKLDIGHTLE
>XP_002135214.3 LOW QUALITY PROTEIN: uncharacterized protein LOC6900856 [Drosophila pseudoobscura]
MPSPQSQSQPQSKPKPLHKLLCVCHIVSYFNGQKWVCHLLCLFNLRYDEAQQSFAFGQQVLVGLAYTWCVWSGLGFVVLL
PYAPCWTIDRYTVGAYGLPTAYCLARRRYLLRILNEMVRVHRRLQRAMGPLFCVDVKRAFCWALLVALELVATLYWEVAS
QEPXQIFFQLGFVLCWYLQILLHANSYVWLQAIYVVMNQAFEAPLSPSQRWIMMRRLLRIQPRLRRIQRNVADCFSVHVL
SAMVLVSFKFFVSFATSPWDLEAPPEGAVGLRFEVLHLRYLANRCLLICSLFLVMNDFQNERNRFLTSLWAMPPETPDCR
LHRAHQRTLAVVDLMILSGNRPSDLRPTSAILWEIRIESKVKCAATMKSFVKYLLMLLPVVSFVPLVAVSNGFDLRWERY
VLQNDTLAKWQELTKYP
>XP_017156870.1 uncharacterized protein LOC108165348 [Drosophila miranda]
MPSPQSQPQSKPLHKLLCVCHIVSYFNGQKWVCHLLCLFNLRYDEAQQSFAFGQQVLVCLAYTWCVWSGLGFVVLLPYAP
CWTIDRYTVGAYGLPTIYCLARRRYLLRILNEMVRVHRRLQRAMGPLFCVDVKRAFCWALLVALELVATLYWEVASQEAW
QIFFQLGFVLCWYLQILLHVNSYVWLQAIYVVMNQAFEAPLSPSQRWIMMGRLLRIQPRLRRIQRSVADCFSVHVLSAMV
LVSFKFFVSFTTDLEAPPEGSVGLRFEVLHLRYLANRCLLIGSLFLVINDFQNERNRFLTSLWDMPQQICSLYRMHKRTL
AVVDLMILSGNRPSDLRPTSAILWEIRIESKVKCAATMKSFVKYLLMLLPLVSLVPLVAVSNGFDLKWERYVLQNDTLAS
WQGLTKYP
>XP_002024228.1 uncharacterized protein LOC6599095 [Drosophila persimilis]
MPSPQSQSQSQPQSKPLHKLLCVCHIVSYFNGQKWVCHLLCLFNLRYDEAHQSFAFGQQVLVGLAYTWCVWSGLGFVVLL
PYAPCWTIDRYTVGAYGLPTLYCLARRRYLLRILNEMVRVHRRLQRAMGPLFCVDVKRAFCWALLVALELVATLYWEVAS
QEAWQIFFQLGFVLCWYLQILLHANSYVWLQAIYVVMNQAFEAPLSPSQRWIMMRRLLRIQPRLRRIQRNVADCFSVHVL
STMVLVSFKFFVSFATSPWDLEAPPQGSVGLRFEVLHLRYLANRCLLIGSLFLVMNDFQNERNRFLTSLWAMPPETPDCR
LHRAHQRTLAVVDLMILSGNRPSDLRPTSAILWEIRIESKVKCAATMKSFVKYLLMLLPLVSLVPLVAVSNGFDLRWERY
VLQNDTLAKWQELTRYP
>XP_016029957.1 uncharacterized protein LOC27209301 [Drosophila simulans]
MEKHATARGFCLCHLICVWYQTGRIGLYLGFYNVGYSEQMRQFVCDEQLYVQIMAFVNLLASWLYLCFSHRWIYDQFVNL
LYVPLYIYFLILRRHLTKLLNECAGLHRSMQMIMGDRLCAKIPRECIYTLLLIIMIMLRILWQLRIYSVYQSIFIFGVAF
IYHFELLFFGNYLIWLSCIFRSLNVFLAQDMRSDRLNILKGVLRQQTIIWRVHRTVSRYFALHIISFMIQPGIKICIILK
CSGQQMNAQMISLMLHLLLLALFMIIASNLQKQHRKFQKNYLGLKDDPNYFVLKSWRLLQNRTLPQAFGVTFLRKREKVQ
YKQDVVTMLFSNNCSVLQLTKQPLCLTFFGFKAVRFGISLSMLRSCLKTHIRELLLMLVVRSLFNKNATSQDYEYESQDD
FNGNVTQTISQVYRFYFYDEFE
>XP_041447952.1 uncharacterized protein LOC111081119 [Drosophila obscura]
MPQPPRLHKLLCVCHIVSHFNGQKWICQLLCLYNLRYDEATQRFAFGQQVLVYCAHIWCLWSGVILFVYENPTHGILDRY
KICVYALPGIYFGLLRRSLLQTLNDMLHVHRGLQRTMGSLFCVAVKRAFCWSCIIAGELLAIIYWQVALQEYPQGLFLFS
FLLCWYLQILLHVNSYIWLQSIYVVMNQAFVAPLNCTEMRIMMKRILRIQRRLSRIQRDVAHCFSVHVLSIMVLISGPFV
VCLTTFQPAFEEHRQRVVLLHFEVLQLRYIAHLCLLICSLFLAIKDFKTERNRFLESLWKMSQPVDRRILDVRQSTMSQS
RYEQPLDVVDLMLLSGNLPSDMRATKLISPKDTFMLR
>NP_001137871.1 uncharacterized protein Dmel_CG42356 [Drosophila melanogaster]
MEKHATARGFCLCHLICVWYQTGRIGLYLGFYNVGYSEQLRQFVCDEQLYVQIMAVVNLLASWLYLCFSHRWIYDQFVIL
LYVPLYIYFLILRRHLTKLLNECAGLHKSMQMIMGDRLCAKIHRECIYTLLLIIMSILRLLWQIRIYSVYQSIFIFGVAF
IYHFELLFFGNYLIWLSCIFRSLNVFLAKDMRSDRLQILKGVLRQQTIIWRVHRTVSRYFALHIISFMIQPGIKICIILK
CSGIQMNAQIISLILHLLLLGLFMIIASNLQKQHRTFQKSYIGLKDDPNYFVLKSWRLLQNRTLPQAFGVTFLRKREKVQ
YKQDVITMLFSNNCAVLHLTKQSLCLTFFGFKAIRFGISLSMLRSCLKTHIRELLLMLVVRLLFNKNATSQDYEYESQDD
FNGNVTQTISQVYRFYFYDEFE
>XP_032575370.1 uncharacterized protein LOC116801238 [Drosophila sechellia]
MEKHATARGFCLCHLICVWYQTGRIGLYLGFYNVGYSEQMRQFVCDEQLYVQIMAFVNLLASWLYLCFSHRWIYDQFVNL
LYVPLYIYFLILRRHLTKLLNECAGLHRSMQMIMGDRLCAKIPRECIYTLLLIIMIILRILCQLRIYSVYQSIFIFGVAF
IYHFELLFFGNYLIWLSCIFRSLNVFLAQDMRSDRLIILKGVLRQQTIIWRVHRTVSRYFALHIISFMIQPGIKICLILK
SSGQQINAQMISLMLHLLLLALFMIIASNLQKQHRKFQKSYLSLKDDPNYFVLKSWRLLQNRTLPQAFGVTFLRKREKVQ
YKQDVVTTLFSNNCSVLQLTKQPLCLTFFGFKAVRFGISISMLRSCLKTHIRELLLMLVVRSLFNKNATSQDYEYESQDD
FNGNVTQTISQVYRFYFYDEFE
>XP_043069744.1 uncharacterized protein LOC108134286 [Drosophila bipectinata]
MHLSLPKVLCICYIVSIFRIQKRVCNFLSLYHVRFDGVAKRFHQGQQFILYCIYAYNLFCLFPYWLNNESFRINRYSLFI
YLGPLIYYVQHKNAMLTTLNKMTGVHLELQSLLGQLFCVEVKRAVVCSLVVVFEIFSLTCWKLANYDFIQLIVTIGYPLF
WLLQPLLQINSYIWLLAVYKAMHPVLTASELTRRERWKILKSLLKIHRKLGFIQRDVASYFIMYLMSVMVILWEFYARIL
IFQTGFSEELNRLILVNLKLWQIKYLALILFLVATLLFVMADFKSQRDKFVKGMWHSGLLNQRICDFRERKVYRRRCRQT
LDVVDLLLRTGNGPKDLLCPNLSLMELRINEDTLFVLESPAPLPGDYIQNVELEIY
>XP_043650188.1 uncharacterized protein LOC122618112 [Drosophila teissieri]
MEKHATARGFCLCHLMCVWYQTGRIGLYLGFYNVGYSEQLRKFVCDEQLYVQIMAVVNLLASWLYLCCSHRWIYDQFVIL
LYVPLYIYFLILRRHLAQLLNECAGLHRSMQMIMGERLCAKIPRECIYTLLLIIMSILRLLWPIRIYSVYQSAFIFGVAF
IYHFELLFFGNYLIWLSCIFRSLNEFLLQDMRSDRLQMLKGVLRQQTKIWRVHRTVSRYFALHIISFMLQPGIKICIILQ
SSGQQMNAQMISLMLHLLMLTLFIIIASNLQKQHRKFQTSFLVLKDDPNYFVLKSWRLLHHRTLPTAFGVTFLRKREKAQ
YKQDVVTMMFSNNYPVVQLTKQPLCLTFVGFKTIRFGISLSMLRSCLKTHIRELLLMLVIRPVFNKNVTWQDYESEDDLN
GNVTQTISQVYRFYFYDEFE
>XP_033161790.1 uncharacterized protein LOC117142034 [Drosophila mauritiana]
MEKHATARGFCLCHLICVWYQTGRIGLYLGFYNVGYSEQMRQFVCDEQLYVQITAFVNLLASWLYLCFSHRWIYDQFVNL
LYVPLYIYFLILRRHLTKLLNECADLHRSMQMIMGDRLCAKIPRECIYTLLLIIIIILRILWQLRIYSIYQSIFIFGVAF
IYHFELLFFGNYLIWLSCIFRSLNVFLAQDMRSDRLNILKGVLRQQTIIWRVHRTVSRYFALHIISFMIQPGIKICIILT
CSGQQMNAQMISLMLHLLLLALFMIIASNLQKQHRKFQKNYLGLKDDPNYFVLKSWRLLQNRTLPQAFGVTFFRKREKVQ
YKQDVVTMLFLNNCSVLQLTKQPLCLTFFGFKAVRFGISISMLRSCLKTHIRELLLMLVVRSLFNKYATSQDYAYESQDD
FNGNVTQTISQVYRFYFYDEFE
>XP_015049384.1 uncharacterized protein LOC26534495 [Drosophila yakuba]
MEKHATARGFCLCHLMCVWYQTGRIGLYLGFYNVGYSEQLKKFACDEQLYVQIMAFVNLLASWLYLCCSHRWIYDQFVIL
LYVPLYIYFLILRRHLAKLLNECAGLHKSMQMIMGERLCAKIPRECFYTLLLIIMSILRLLWPIRIYSVYQSAFIFGVAF
IYHFELLFFGNYLIWLSCIFRSLNAFLMQDMRSDRLHMLKGALRQQTKIWRVHRTVSRYFALHIMSFMIQPGIKICIILQ
SSDQQMNAQMISLMLHLLLLALFFIIASNLQKQHRKFQQSYLVLKDDPNYFVLKSWRLLHHRTLPKAFGVTFLRKREKVQ
YKLDVVTMMFSNNYPVVQLTKQPLCLTFVGFKAIRFGISLSMLRSCLKTHIRELLLMLVIRPLFNKNVTWQDYESDDDLN
GNVTQTISQVYRFYFYDEFE
>XP_039487061.1 uncharacterized protein LOC120448904 [Drosophila santomea]
MEKHATARGFCLCHLMCVWYQTGRIGLYLGFYNVGYSEQLRKFACDEQLYVQIMAVVNLLASWLYLCCSHRWIYDQFVIL
LYVPLYIYFLILRRHLAKLLNECAGLHKSMQMIMGERLCAKIPRECIYTLLLIIMSILRLLWPIRIYSVYQSAFIFGVAF
IYHFELLFFGNYLIWLSCIFRSLNAFLLQDMRSDRLHMLKGALRQQTKIWRVHRTVSRYFALHIMSFMIQPGLKICIILQ
SSDQQMNAQMISLMLHLLLLALFFIIASNLHKQHRKFQQSYLVLKDDPNYFVLKSWRLLHHRTLPKAFGVTLLRKREKVQ
YKQDVVTMMFSNNYPVVQLTKQPLCLTFVGFKAIRFGISLSMLRSCLKTHIRELLLMLVIRPLFNKNVTWQDYESDDDLN
GNVTQTISQVYRFYFYDEFE
>XP_016965228.1 uncharacterized protein LOC108034781 [Drosophila biarmipes]
MEKHATARGFCLCHLICVWYQTGRIGLYLGFYNLGYSEQLGKFVCDEQLYVQIMAVVNLIASWLYLSFSHRWIYDQFVFL
LYVPLYVYFLILRRHLAKLLNECAGVHKSMQRILGSRLCVRIHRECIYTLLLMAMIILLLVWQLKMYSVYQSAFIFGVGL
IYHFELLFFGNYLIWLSCIYRSLNVFLCEDMRSDKLYILKGVLRQQRIIWRVHRTVSRYFALHLISFMIQPGVKMLIIIQ
SSGQQLNGQMVSLALHIHLLALFLIIASNLQKQHRKFQKNYLKLKDDPHNFVVKSWQILQHRTLPKAFGVTLIRKREKVM
YSKDVVTMMFTNNYPVLMLTKVPFYLTTFGFGRARFGISLAMLRSCLKTHIRELLLMLVIRLLYHKNLTLQDFEYESQDD
FNGNVTQTISQVYRFYFYDEFE
>XP_016969407.2 uncharacterized protein LOC108037366 [Drosophila rhopaloa]
MEKHATARGFCLCHLICVWYQTGRIGLYLGFYNVGYAEQLGKFTCDEQLYVQVMAVVNLFASWLYIFFSYRWIHDQFVFL
LYIPLYLYFLILRKHLTELLNECVGVHKSMQRILGSRLCVRIRRECIHTLLLIVFLILLLIWQMRIYSVYQSAFIFGVGF
IYHLELLFFGNYLIWLNCIYSSLNKFLCQDMRSDRLYILKGVLRQKPIIWRVHRNVSRYFALHIISFMIQPGVKIRNILH
SSGQQVYAQMVSLTIHLLLLALYFEIACNLQKQHRKFQKNYLKLKDDPNNFVLKSWRLLTHRTLPKAFGVTFLRKHEKVQ
YKQDVVTMMFSNNYSAVHLTKTTFYLTTIGFKSVKLGIPLSMLTSCLKTHILELLLFLFICLLFHKNMTVQDYEYESQDD
FNGNVTQTISQVYRFYFYDEYK
>XP_037722889.1 LOW QUALITY PROTEIN: uncharacterized protein LOC119555531 [Drosophila subpulchrella]
MPLSAPLHKLLCVCHIVSFFDYQKKVCHLLCLYNLRYNEDTQKFGFFVIYWQIESLKNDIQRWTVFTCLLGWHLQLLLLV
NSYIWLHSIYVVVNQVLTAELRNKQRWKMLKIVLKEHSRLGKIQRDISHYFSVYISSVTLLISIIFYRSVIFEAGFDWDQ
NRLVLLRLESWQIRYLLNIVLLIGTLLMVVWDYKSQRDKFLRALWQTQEICQRTWDSRNTKRCKQTQDMMDMMILTGNTP
RDMVCTKLILWELRIKEATVLTLETAFFTNYFLLLMLTVCLIPIVAISNGFEIGLEKKLLNYTYFETYSEASEAMSLTIE
NLTLDTYILSHALGG
>XP_020814441.1 LOW QUALITY PROTEIN: uncharacterized protein LOC110188869 [Drosophila serrata]
MDKHATARGFCLCHLICVWYQTGRIGLYLGFYNVGYAEQLRRFICDEQLYVHLMAVVNLLASWLYLCFSQRWIFDQFVIX
LYVPLYVYFLILRKHLTNLLNECAGIYKSMQTNLGSRLCVKIHKECVYTLLLIVMFILLIIWQLRIYSVYQAVFISGVGF
IYHLELLFFGNYLIWLGCIYRALNEFLSQDMRSDRLYILKGVLRQQTIIWRNHRNVSRYFALHVLSFMIKPGIQMLMILK
SSGKHLNVQLIHLTLHLLLVALFLIIAYNLQHQHRKFQRSYLRLADDPDYFVLKSWRLLKHRTLPQAFGVTFMXKREKVK
YKQDVVTMMFSNDFPVLQLTKHSWXSSHFWHKNMEFRLTLTMIRMCLKTHIRELLLLLSLRLLFHKTLIIEDYEYDSQDN
FNGNVTQTISQLYRFYFYDEFE
>XP_016933741.1 uncharacterized protein LOC108012813 [Drosophila suzukii]
MEKHATANGFCLCHLICVWYQTGRIGLYLGFYNVGYSEKLKKFICDEQLYVHIITAVNLLASWLYLSFSHRWIYDQFVFL
LYVPLYVYFLILRRHLAKLLNECAGVHKSMQRILDSRLCVKIHRECIYTLLLIVMILLLLLWQLRIYSVYQSVFIFGVGF
IYHFELLLFGNYLIWLCCIYRSLNVFLSQDMRSDRLHILRGVLRQQRIIWRVHQSVSKYFALHIISFMIQPGVKILIILQ
SSGQKLNGQMISLTLHLHLLALFLIIALNLQKQHRKFQKSYLKLRDDPHNFVLKSWKILQHRTLPKAFGVTLIRKRKHVT
YNQDVVTMMFSNNYPVLMLTEIPFCLTTFGFGDVKFGISLSMLRSCLKTHIRELLLMLVIRLLFHKNLTLQDYEYESQED
FNGNVTETISQVYRFYFYDEFE
>XP_017059547.1 uncharacterized protein LOC108100273 [Drosophila ficusphila]
MEKHATDRGFCLCHLICVWYHTGRIGLYLGFYNVGYAEDLRKLKCDEQLYVHIMAVVNLFSSWLYLCFSHRWIYDQFVFL
LYVPVYVYFLILRRHLTELLNECAGVHKSMQRILGSRLCVKIYRECIHTLLLLIMFTLLILWQLRIYSVYQSVFIFGVGF
IYHFVLLFFGYYLIWLSCIYRSLNGFLCHDMRSDRLYILRGVLRQQANVWRVHRNVTRYFALHIISFMVQPGVRMLMIIK
SSDQHVNIQIIYLTLHLILLSLFFAIATNAQNQHRRFQKNYLKLKDNPNHFVLKSWRLLQHRTLPKAFGVTLMRKREKCS
HKQDVVTMMFANDFPVIQLTNKAFYLTTFDFKGLKFGISLLMLTSCLKTHIRELLLLLFIRLNFSKNLSFQGYEYESQDD
FNGNVTQTISQVYRFYFYDEFE
>XP_017022873.1 uncharacterized protein LOC108075102 [Drosophila kikkawai]
MEKHATARGFCLCHLICVWYQTGRIGLYLGFYNVGYAEQLRRFICDEQLYVHIMAVVNLLASWLYLCFSQRWIFDQFVMM
LYVPLYVYFLILRKHLTNLLNECAGIQKSMQIILGSRLCVKIHKECVYTLMLIVMFILLIIWQIRIYSVYQAVFISGVGF
IYHLELLFFGNYLIWLGCIYRALNEFLRQDMRSDRLYILQGVLKQQTILWRVHRNVSRYFALHVLSFMIKPGIQVLMILK
SSGQHLNVQMIHITLHLLLVALFLVIAYNLQNQHRKFQGSYLRLADDPNYFVLKSWRLLQHRTLPQAFGVTFMRRRKKDK
YKKDVVSLMFSNNFPALQLIKTPLVFATFGLKNMEFRLTLTMLRICLQTHIRELLLLLSLRLLFHKNLTIDDYDYDSQDN
FNGNVTQTISQLYRFYFYDEFE
>XP_017079827.1 uncharacterized protein LOC108113661 [Drosophila eugracilis]
MERHATARGFCLCHLICVWYQTGRIGLYLGFYNVGYSEQLRKFICDEQLYVQIMALVNLFTSWLYLCCSYRWIHDQFVFL
LYVPLYVYFLILRRHLAKLLNECAGVHKSMQRILGSRLCVKIHRECIYTLLLLTMIILLLLWKVRIYSIYQSIFIFGVGF
IYHFELLFYGNYLIWLSCIYRSLNVFLCQDMRSDRLFILKGVLRLQTVIWRVHQSVSRYFALHIISFMIQPGVKMLMILH
SSGPQLTAQMISLALHLLMLTLILIIASNLQEQHRKFQRNYLKLRDDPNNFVLKSWRLLQHRTLPQAFGVTFMRKREKVK
YKQDVVTLMFSNNYPVLQLTKMPFHLTTFGFKCVKMRISLTMLRSCLRTHIRELLLMLVIRLYFHKNLTFPDYEYESQDD
FNGNVTQTISQVYRFYFYDEFQ
>XP_037722536.1 LOW QUALITY PROTEIN: uncharacterized protein LOC119555292 [Drosophila subpulchrella]
MEKHATARGFCLCHLICVWYQTGRIGLYLGFYNVGYSEELKKFICDEQLYVHIMAAVNLLASWLYLSFSHRWIYDQFVFL
LYVPLYVYFLILRRHLAKLLNECAGVHKSKQRILGIRLCVKIHRECIYSLLLIVMIMSLLVWQLKIYSVYQSVFIFGVAF
IYHFELLFFGNYLIWLSCIYRSLNEVLCQDMRSDRLYILRGVLRQQRILWRVLSRYFALHFISFMIQPGVKILIILQSSG
QQLNGQMIFLTLQLHLLALFLIIALNLQKQHRKFQKSFLKLKDDPHKFVLKSWKILQRRTLPKAFGVTFIRKRKSVLYNQ
DVVTMMFTNNYPVLMLTKTPFCLTTFGFGDVKFGISLSMLRSCLKTHIRELLLMFVIRLLFHKNLTLQNYEYESQEDFNG
NVTQTISQVYRFYFYDEFE
>XP_034656199.1 uncharacterized protein LOC117893626 [Drosophila subobscura]
MPQQPLHKLLCVCHIVSYFNGQKWICQLLCLYNLRYDEATQRFALGQQLLVYCGCICSLWSAIILLGYVDPDYWIMDRYK
IYVYALPGIYYALLRRSLLQVLNDMLHVHRGLQRTMGLLFCVAVKRAFCWSCLITVELLAIFYWQLSSEEYPQCVFLFVF
LICWYWQILLHVNCYIWLQSIYVVMHQAVVAPLNYTQKWIMMNKLLRYQRRLRRIQWDVAYCFSVHILSVLVLISGTFVV
NFTMFEPVLEEHGDRVVLLAFEVKQLSNVASLCLLICSLFLVINDFRTERKRFFESLWKTSQPFHKRILDCRKSRRYQSR
YEQTLDVVDLLVRECKIYPGSPPINFIAVFSCYLEIAQVICAPRK
>XP_015014291.1 uncharacterized protein LOC26526508 [Drosophila erecta]
MEKHATARGFCLCHLMCVWYQTGRIGLYLGFYNVGYSEHLRQFVCDEQLYVQIMAFVNLLTSWLYLCFSHRWMYDQFVIL
LYFPLYIYFLILRRHLAKLLNECAGLHRSMQMIMGDLLCAKIPRECIYTLLLVILIILRLLWQIRIYSVYQSIFLFGVGF
IYHFELLFFGNYLIWLSCIFRSLNAFLLQDMRHDRLHMLKGVLRQQTIIWRVHQTVSRYFALHIISFIIQPGIKICILQS
TSQKMNAQMISLMLHLLLLVLFLTIALNLQKQHRKFQRSYLVLKDDPNYFVLKSWSLLHHRTLPKAFEVTFLRKRKKIRY
KQDVVTMMFSNNYPVLQLTKQPLYLTFVGFKPFRFGISLSMLRSCLKTHIRELMLMLVIRSVFNKNVTWQDYEYESQDDL
NGNVTQTISQVYRFYFYDEFE
>XP_016996392.2 uncharacterized protein LOC108056878 [Drosophila takahashii]
MEKHATARGFCLCHLIAVWYQTGRIGLYLGFYNVGYAEHLRKFICDEQLYVQMMAVVNLLASCLYMCFSHRWIYDQFVFL
LYIPLYVYFLILRKHLAKLLNECAGVHKSMQRILGSRLCVKIHRECIYNLLLIVMIILLLAWQLQIYSAYQSVLIFGVGF
IYHFELLFYGNYLIWLSCIYRSLNVFLSREMRSDRLYTLRGVLRQQKIIWLVHRSVSKYFALHIISFMIQPGVKMPMIIY
SSGQHLNAQMISLALHLVLLALFLIIALNLEKQHRKFQKSYLKLKDDPDYFVLKSWRLLQHRTLPKAFGVTLIRRREKVM
YNQDVITTMFTNNFPVLQLTKKTFYLTTFGFGALSFGISLSMLRSCLKTHMRELLLMVVTRLLFHKNRTLQDFEYESQDD
FNGNVTQTISQVYRFYFYDEFQ
>XP_023033013.1 uncharacterized protein LOC26529253 [Drosophila willistoni]
MATQAHASAEGFCLCHLKCVWHMVGKVGIYLGYYNAGYVELEQRFTGDEQLYVHVMALFNFFASLIYLWLSQGWIYDRLI
FLLYVPLYIYFLLLRKHLVNLLNECVQIHRTMERILGNWMCVKIPKECLYSLMLIIQTVLLVGWQMRMYYAYQMCFIVGV
AIIYHLEMLFLGNYLIWLGCVYRSSYVFLRRHMTVHRHGILKGVLRQQIQISKVHGIVMRYFSVHLLSFIGLVGGRIMNI
MADLVANEKLNIDRLNLINLITQSLHLALILIIAHNAQRQYEKFLKYFLLLKDNEKYFQLKTWRLIKNQTLPMPFGLPLM
RIPKQWKRNRDVIAVLVSSNVSPQYLMKTSLLLIQLKFSNQFSFEFSLNMLLTSFEDFDVNVTQTISQFYRWYNYDEYQS
IG
>XP_034133571.1 uncharacterized protein LOC117587168 [Drosophila guanche]
MESHASAAQGFCLCHLMSVWHTIGRIGLYLGYYNVGYAEQQRRFLCDEQLYVHLMALVNLLASLAYLSLSQLWIYDPFVF
LLYVPLYVYFLLLRRHFTELLNECATIHRRIQRILGTLLCVSIRRECFYTLALIVMFILLLSWQLRMYSFYQSCFIGGVA
FIYYLELIFFGSYLLWLSCLYRSLNTFLLQHMRSDRMGILRGLLREQSSICRVHRRVARYFGLHFVSFMALPGIRLLLML
LPSAGQQLSLQFIYMLILLLLLALLLLIASNLQRQQRSFQRNFLRLRDDPNHFVLKSWRLLQHRTLPQAFGVTLMRRRQY
LKRQQDIVTIMFSTNFAATQLVAQPLLLAAVGCKFCLFTLTLATFRTLLVTHLRELLLLLTLRLLFYKHFHLYENGDDSH
IDSNGNVTQTISQVYRFYFYDEFE
>XP_034133555.1 uncharacterized protein LOC117587158 [Drosophila guanche]
MPQQPLHKLLCVCHIVSYFNGQKWICQLLCLYNLRYDEATQRFALGQQLLVYCGYICSLWSAIILLGYIDADFWIMDRYK
IYVYALPGIYYALLRRSLLQILNDMLHVHRGLQRTMGLLFCVAVKRAFCWSCLITVELLAIFYWQLSSEEYPQYVFLLIF
LLCWYLQILLHVNCYIWLQSIYVVMLQAFVAPLDYTEKWIMMIKLLRHQRRLRRIQRDVAYCFSVHILSVLVLISGTFVV
NFTLFEPVFEEHRERVVLLAFEVKQLSFVANVCLLICSLFLVINDFKIERNRFFESLWNTSQPCHKRILDCRKSHRYQSR
YEQTLDVIDLLFDLQLEFLSKVESLEASPAKWVNNDRANF
>XP_002047443.1 uncharacterized protein LOC6624269 [Drosophila virilis]
MSQHSLLCCCHLLGYFKAQKVVCELFALCNIYYNEATARFALAQQTLIYWMFGLNLVAWILVVCNAGADSRIDVYAHFIY
AMPCILYMCTRQWLMVRLNEMVGVQRQLGSWLCVRVVCAYNWSLLVSVQLGWIIYWQLQLYDYLKLLCVAFCVVCCYLQL
LLHFNCFIWLHCIYVAINRMLAVPLSCHRRFKLLHRVLQVETTLQKIQRHMTHYFGVYLLSLFALMLHKLHLSFKQEVDL
RGRVILRLQLIQLRYGTNLLSLIITLLLARRHFRKQRIKFESRLWQLVQQPQFFLPQLRQCRKRRRRRIHQLLDVVDLML
YTGNRPEQLRHKQTLLCQLPYCQVSATALGQLLGWLLFGLSTMLLLAKERGWTLSWEFDGNIKQMWESSNPSKWWFD
>XP_034658241.1 uncharacterized protein LOC117895003 [Drosophila subobscura]
MESHASAAQGFCLCHLMSVWHTIGRIGLYLGYYNVGYAEQQRRFLCDEQLYVHLMALVNLLASLAYLSLSQLWIYDPFVF
LLYVPLYVYFLLLRRHFTELLNECATIHRKIQRILGTLLCVRIRRECFYTLALIVMFILLLSWQLRMYSFYQSCFIGGVA
FIYHLELLFFGSYLLWLSCLYRSLNTFLLQHMRSDRMGILRGLLREQSSIWRVHRRVSRYFGLHFVSFMAMPGLRLLLML
QPGAGQQLSLQLIYMLILLLLLALLLLIALNLQRQQSSFQRNFLRLRDDPNYFVLKSWRLLQHRTLPQAFGVTLMRRRQY
LKRQQDIVTIMFSTNFAATQLVAQPLLLASVGCKSCLLTLTLATFRTLLVTHLRELLLLLTLRLLFYKHFHLYENGDDFH
IDSNGNVTQTISQVYRFYFYDEFE
>XP_032599140.1 uncharacterized protein LOC6557239 [Drosophila grimshawi]
MRRHTTTKGFCLCHLRCVWRVTGRLGIYLGYYNVGYAQDSKFVWDEQLYVQVMCVINMIVSVAYLWVSQRWVYDQLLFLL
YVPLYIYFLRLRRHLTKLLNTCAGINGRLQDMLGDRLCVPLWRECVLTLLLPFQLCLLFMWQCRMYYSYQACFIAGVALI
YHMQLLFLGNYLIWLASIFRALNAFLQQHMSSTRLGILRTILQEQVNIWSVHWHIIRYFALHLISLMGFIVLRCSQLLAD
WQPFSNNSELSLDRMQLVHLMLLLMTFITLLICAYDLQLQRWHFYGYYLQLEDRHNYFKLKSWSLLRKQTLPMPFGLPIL
RRFAKPLHKRDIISMLLTSNLPVTQLRPRSLPMAILDLNSLQLQLTLPMLLNIIIRVGGVAFLSLCVYLLQHPQMQINFY
TGYTKGNFDINMTQAISEVYRWYAYDELE
>XP_032310643.1 uncharacterized protein LOC6507481 [Drosophila ananassae]
MDLSLPKVLCICFIVSFFRFQKTACNLLCLYSVRYDAVAKRFSQGKQWLVYCFYAINLFSIIGILTFHIYSKLIYIVPFL
YYVQHKKAMLKTLNEITEVHLELQSLLGRLFCVEVKRAVLCSYIVVFEILSVACWQLANFDYDETLFATGYFLFWLLQPL
LQMNSYVWLLAVYMTMHQVLSAPKLTSRERWKMAKSLLKIHRKLGSIQRDVASYFSVYLMSVMVTLWEIYARILIFEAGI
SAEVNSLILMNLKFWQIKFLALTLLLIATLLFLMKDFKSERDNFVKELGSSGLLIQRIGDFRKRKVSRMRYKQTLDVVDL
LVSISSNTRISKTLIKDPLAAYWKWAQRSALSKYTHHGTSNR
>XP_017126798.1 LOW QUALITY PROTEIN: uncharacterized protein LOC108145747 [Drosophila elegans]
MEKHATARGFCLCHLICVCYQTGRIGLYLGFYNVGYTEELKKFTCDEQLYVQIMAVVNLFASWLYISFSYRWTYDQFVFL
LYIPLYVYFLILRRHLTSXHKSMQKILGSRLCVKIRRECIYTLLLIVLLILLFLWKIRIYSVYQSVFIFGVGFIYHFELL
FFGNYLIXLSCIYRFLNVFLFQDMISDRLHILKGMLRQQTIIWRVHRNVSRYFALHIISFMIHPGVQIRIILESRGQQVY
AHMIYSIIHLLILALFVLIAXFQKRYLKLKDDPNKFVLKSLQHSTLPKAFEVTFLRRQEKVQSKQDEITMMFSNNYPAVL
LTKKTFYLTIFAFXCVKIGISLSMLTSCPKTHIRELLLLLVIRLLYHKNLTLQEYEYESQDDFNGNVTQTISQVYRFYFY
DEFE
>XP_030570116.1 uncharacterized protein LOC115769446 [Drosophila novamexicana]
MRTHTTVKGFCLCHLLCMWRVTARLGIYLGYYNVGYAPDGQFVWDEQLYVQIMSVVNMIASLAYLWLSQCWIYDQLLFLL
FVPLYIYFQRLRQHLTKLLNACAQIHSALQRVLGDRMCVPLWRECVLTLLLPVELLLLFAWQCHMYYSYQSCFMAGVGFI
YHMQLLFLGNYLIWLASIYRALNVFLQQHMTSSRVGILRTILREQVSIRSVHWHIIRYFALHLLSFVALIVLRFNQLLLD
WQPSNVLNIDRLRLVHLLLLLISFITLLISSYDLQKQRGQFYGNYLQLTDRLEYFKLKSWCLLRNQTLPMPFGLPILRPF
ARPQHKRDVISMLFSSNLPVTHLRQKPLPLAILGLSTHQLQLTLPMLLDSFTKVGCLVLLSLWLYLWQHTHMHINFYNSY
SQGNFDINVTQTISQVYRWYMYDELE
>XP_017860662.1 PREDICTED: uncharacterized protein LOC108612295 [Drosophila arizonae]
MRTHATIKGFCLCHILCVWRVIGRLGIYLGFYNLTWTKDARFVRGELFYVQMMTLMYMISSLGYLWLSQGWVYDGLLFLV
FVPLYVYFVVLRQHLVSLLNACSQTHGTLQRVLGTWXCVPLWRECGLTLLLSAEVLGLFVWQFHVYYNYQACFIAGTSLI
YYMHLLFLGNYLIWLASIYRALNTFLQQHMRSSRLGILRTVLREQASLWCLHWRIMRYLALHLLSFLGLIAYRFGKLLPD
WRAPDQLNVDRILASHLLLLLLTFLTLMLCSIDVQLQHWQFNANYLRMEDRLEYFKLRSWCLLRNQTLPMPFGLPIQRIC
IKPQHKRDIISMLFFSNLPVTQLRRCVPLPLAIVGVGAKHLQLTLPILLRTFVRVGCQFLLCLYLYSRQHPAMQINFYDS
YTKGNFDINVTNTISQIYRSYQLDEIE
>XP_015031641.1 uncharacterized protein LOC26530729 [Drosophila virilis]
MRTHTTVKGFCLCHLLCMWRVTARLGIYLGYYNVGYAPDGQFVWDEQLYVQIMSVANMIASLAYLWLSQCWIYDQLLFLL
FVPLYIYFQRLRQHLTNLLNACAQIHGALQRVLGDRMCVPLWRECVLTLLLPVELLLLFAWQCHMYYSYQSCFMAGVAFI
YHMQLLFLGNYLIWLASIYRALNVFLQQHMTSSRVGILRTILREQVSIWSVHWHIIRYFAPHLLSFVALIALRFSQVLLD
WRPSNVLNIDRLRLVHLLLLLISFITLLISSYDLQKQRGQFYGNYLQLTDRLEYFKLKSWCLLRNQTLPMPFGLPILRPF
ARPQHKRDVISMLFSSNLPVTHLRQKPLPLAILGLSTHQLQLTLPMLLDSFIKVCCLVLLSLWLYLWQHTHMHINFYNSY
TQGNFDINVTQTISQVYRWYMYDELE
>XP_017134569.1 uncharacterized protein LOC108150781 [Drosophila miranda]
MESHASAEGFCLCHLMSVWHTIGRIGLYLGYYNVGYAEQQRRFVGDEQLYVHLMALVNLLASLAYLSLSQLWTYEPFVFL
LYVPLYVYFLLLRRHFTELLNECATTHRRIQRVLGALFCVRIRRECSYTLASIVMLVSLLSWQLRMYSFYQSCFIAGVAF
IYHLQLLFFGSYLLWLSCIYRSLNAFLWRHMRSDRMGLLRALLREQSTIWRLHRRVTRYFGLHFVSFMALPGIRLLLMLQ
HGTGRQLSLQLVYIVLLLLLQALLLLIGLNLQRQRRRFQRNFLRLRDDPNLFVLRSWRLLQHRTLPQAFGVTLMRRRQHL
KRNQDIITTMFSTNFAATQLVPHPLLLSSVGCKSFSLALTLATFRTLLISHLRELLLLLVLRLLLHKHFNSDENGEGEGA
FDDDSNGNVTQTISQVYRFYFYDEFE
>XP_015017774.1 uncharacterized protein LOC26527411 [Drosophila mojavensis]
MRTHATVKGFCLCHILCVWRVIGRLGIYLGFYNLTWTKEARFVRGELFYVQMMTLMYMISSLGYLWLSQGWVYDGLLFLV
FVPLYVYFVVLRQHLVSLLNACSQTHGTLHRVLGTWMCVPLWRECGLTLMLSAEVLGLFVWQFHVYYNYQACFIAGTSLI
YYMHLLFLGNYLIWLASIYRALNTFLQQHMRSSRLGILRTVLREQVSLWCLHWRIMRYLALHLLSFLGLIAYRFGKLLPD
WRASDQLNMDRILASHLLLLLLTFLTLMLCSYDVQLQHWQFHDNYRRMEDRLEYFKLRSWCLLRNQTLPMPFGLPIQRIC
IKPQHKRDIISMLFFSNLPVTQLRRCVPLPLAIVGVGAKHLQLTLPILLRTFVRVGCQFLLCLYLYSRQHPAMQINFYDS
YTKGNFDINVTNTISQIYRSYQLDEIE
>XP_023176293.2 uncharacterized protein LOC111603067 [Drosophila hydei]
MRTHTTVKGFCLCHILCVWRIIGRLGIYLGFYNVSYTESAHFVWGELFYAQMMTVLNMIGSLGYLWLSQGWAYDELLFLL
FVPLYIYFLRLRQHLTKLLNACTQIHATLQRALGNWMCVPLWRECALTLMLSAELLALFFWQFHMYYSYQACFIAGAALI
YYMHLLFLGNYLIWLASIYRALNVFLQQHMKSSRLATLRTILGEQLGIWCLHWSIIRYFALHLLSFVGFIAIRFGQLLLD
WQSSDQLNVDRTRLSHLLLLLLTFVTLMLCSYDVQDQHWKFYDNYLQLEDRLEYFKLRSWCLLRQQTLPMPFGLPIQRLC
VKPQHKRDVISMLFFSNLPVTELRRQPLLVAILGLSSEHLQLTLPMLLNISIRGGYVFLLSLYLYSAQHAEMQINFYNGY
TKRNFDINVTHAISQIYRRYSLDEFE
>XP_017954774.1 uncharacterized protein LOC108650169 [Drosophila navojoa]
MRTHATVKGFCLCHILCVWRVIGRLGIYLGFYNLTLTKEARFVRGELFYVQMMTLMYMISSLGYLWLSQGWVYDGLLFLV
FVPLYVYFVVLRQHLVSLLNACSQTHGTLHRVLGTWMCVPLWRECGLTLMLSAEVLGLFVWQFHVYYNYQACFIAGTSLI
YYMHLLFLGNYLIWLASIYRALNTFLQQHMRSSRLGILRTVLREQVSLWYLHWRIMRYLTLHLLSFVGLIAYRFGKLLPD
WRSADTLSMDRILASHLLLLLLTFLTLMLCSYDVQLQHWKFNDNYLRMEDRLEYFRLRSWCLLRNQTLPMPFGLPIQRIC
IKPQHKRDIISMLFFSDLPVTQLRRCAPLAMAIVGVGTQHLQLTLPILLRTFVRVGCQFLFCLCLYSCQHTEMQINLYDS
YTKGNFDINVTNTISQIYRSYQLDEIE
>XP_023033012.1 uncharacterized protein LOC26529986 [Drosophila willistoni]
MSIKKLLCLCHIISHFKVQKLICRLCCLHNICYNENTKRFTSGHQIMLYLLSGLTLIFFFNITDKPTHWVIDKFLFVVYA
VPCVYYILHRSFLLEILNKMNIVHCEIREAMGELLCTSVRRAFFWAWLIILELLAVIHWQTSLYESSQFFFMFSCLVCWY
LQMLLHVNSFIWLQCIYVAMRRVFTAPIDNRHRMRLLKKLLKVQPKLNEILQHIGKFFCINIFVICALILNSFFHTFVTT
NTLIELEPSGIIYCIEPYQLRYMCNLLILTLTLLLVVRDFKVERDKFFESLWHPNKFSQKVLVYKSFQRYLPRRKQQLDI
VDVMVN
>XP_022232762.2 uncharacterized protein LOC111081120 [Drosophila obscura]
MESHATAQGFCLCHLMSVWHTIGRIGLYLGYYNVGYAEQQRRFLCDEQLYVHLMALVHLLASLAYLSLSQLWIYDPFVFL
LYVPLYVYFLLLRRHFTELLNECATIHRRIQRILGTLLCVRIRRECFYTLAWIGMFILWLAWQLRMYSFYQSCFIGGVAF
IYHLELLFFGSYLLWLSCIYRSLNAFLSKHMRSDRMGILRGLLREQSSIWRVHRRVTRYFGLHFVSFLALPGIRLLLMLQ
HGAGQQLSLQLIYMLILLLLLALLLLIGLNLQRQQRRFQRNFLRLRDDPNFFVLKSWRLLQHRTLPQAFGVTLMRRRQYL
KRQQDIVTIMFSTNFPATQLVAQPLLLASVGYRSCLLTLTLTTFRTLLFTHLRELLLLLILRLLFYKHIHWYENGDDFLH
VNSNGNVTQTISQVYRFYFYDEFE
>XP_023176294.1 uncharacterized protein LOC111603068 [Drosophila hydei]
MSQHSPLCCCRLFGYFGAQKVVSELFALSNIYYNEVTKRFELAQQTLIYWMFVLNLFAWISVVYSAGPDCQIDGYLHLLY
AAPCVLYMCKRPWLLEELNAMVGVQRQLADWLCFRVVRVYCWSLLMTVQLGWTIYWQLQLYDYRRLLCVAFCVLCCYLQL
LLHFNCFIWLYSSYLAINRMLAASLSKRQRVKLLHRVLAMQPALHKIQRHMTHYFSVYLLSLWVLMLRKLHLAARQQLEL
QQGVVIVHLQLQQLTYAANLLSLIIILMLAGRDFRNERTKFESSLWRALQQQQPQLSLPQQRRQCLDVVDLMLCTGNRPD
QLRNKRTLLCQLPGCPVTATALGQLLCWLLLSLPLMLILFKEQCTISWDLNVSNWHRNLTSYKLPGWKPDDTSYPSLDTR
NLSWWFN
>XP_002135213.3 uncharacterized protein LOC6900855 [Drosophila pseudoobscura]
MESHASAEGFCLCHLMSVWHTIGRIGLYLGYYNVGYAEQRRRFVGDEQLYVHLMALVNLLASLAYLSLSQLWTYEPFVFL
LYVPLYVYFLLLRRHLTELLNECATTHRRIQRVLGALFCVRIRRECSYTLASIVMLVSLLSWQLRMYSFYQSCFIAGVAF
IYHLQLLFFGSYLLWLSCIYRSLNAFLWRHMRSDRLGLLRALLREQSAIWRLHRRVTRYFGLHFVSFMALPGIRLLLMLQ
HGTGRQLSLQLVYVVLLLLLQALLLLIGLNLQRQRRRFQRNFLRLRDDPNLFVLRSWRLLQHRTLPQAFGVTLMRRRQHL
RRNQDIVTTMFSTNFAATQLVPHPLLLSSVGCKAFSLALTLATFRALLVSHLRELLLLLVLRLLLHKHFNSDESGEGEGP
FDDDSNGNVTQTISQVYRFYFYDEFE
>XP_034110706.1 uncharacterized protein LOC117572165 [Drosophila albomicans]
MASMRTHFRATKGFCLCHLLCVWRMTGKLCTYLGYYHASYVPQRCSFVLDDQLYVQLMAIVNGFFILGYWWFAQRWIYDQ
LLLLLYAPLYIYFFQLRQHIAQLLNECAKIHQRFQALLGSWLCVSLRKGSVFTLLLPLELLLLLVWQYHMYYGYQFCFLA
GLSFIYLLQLVWLGNYLIWLASIYRALNEFLLHHMSSYRMGTLKGILRQESRIWRLHFRITRYFVLHLFSFLTLIVSHSC
RLFLGRINNHQLHIDRLQLVHLMLLLSLLITLLAAACELQQQRRHFHCNYLRLEDRIEYFQLKSWGLLKHQTLPMPFGLP
LVRSFARPQHKRDIITIKLPAPKLRQSALPLVSIGLGHHRVQLPLPPLLSMLKQLGFILLLPLFVQLLNSQLRVTFYNPL
TSGYSNANVTGTISQVFRFYVYDELE
>XP_026849034.1 uncharacterized protein LOC6599094 [Drosophila persimilis]
MESHASAEGFCLCHLMSVWHTIGRIGLYLGYYNVGYAEQRRRFVGDEQLYVHLMALVNLLASLAYLSLSQLWTYEPFVFL
LYVPLYVYFLLLRRHLTELLNECATTHRRIQRVLGALFCVRIRRECSYTLASIVMLVSLLSWQLRMYSFYQSCFIAGVAF
IYHLQLLFFGSYLLWLSCIYRSLNAFLWRHMRSDRLGLLRALLREQSTIWRLHRRVTRYFGLHFVSFMALPGLRLLLMLQ
HGTGRQLSLQLVYIVLLLLLQALLLLIGLNLQRQRRRFQRNFLRLRDDPNLFVLRSWRLLQHRTLPQAFGVTLMRRRQHL
RRNQDIVTTMFSTNFAATQLVPHPLLLASVGCKAFSLALTLATFRTLLVSHLRELLLLLVLRLLLHKHFNSDESGEGEGP
FDDDSNGNVTQTISQVYRFYFYDEFE
>XP_017126633.1 LOW QUALITY PROTEIN: uncharacterized protein LOC108145609 [Drosophila elegans]
MPLSAPLHKLLCVCHIVSFFDYQKKVCHLLCLCSLHYDXDTQTFRFGHQVFIYFVYFWSLICLLMYFVFLDAFVVDRGSL
YIYKLXCIYYIMLKRSLPETLNEMAQAHRELQSKLGTRFCVSVRRAFCCSWLISIEILFVLFWQMESVKNTTQRWLVFTY
LLGWHLQLLLHVNSYIWLQSLNQELINQLRNEQCWKMLRNLLKVHNRLVKIQRDISHYFSVYILSVIVLLTSKNWIAKTS
PRILTGNLTRSILSWNITLWEFRYKEDTIIKLDTFFFINYFLLLMLNMCLVFVVAISNGFKISFEHKYLNFTFYENYSDS
DPLGXTIENLTLNSYVLSHVLGE
>XP_030372247.1 uncharacterized protein LOC115622446 [Scaptodrosophila lebanonensis]
MAASRKRTTQHTSATADGFCLCHLKSFWYHLGRLGLYLGYYNVSYAESQQRFVCDEQLYVHLVAIVNLFCSVAYLWLSQH
WIYDSLIFLLYVPLYIYFLLLRQHLTRLLNEGAAIHGALEQTLGELLCVRIRKATVLMLLVPALQLLLLMWQAQMYYCYQ
IAAIAGAAIIYHMMLMFLANYLIWLACIYRALSIFLAQHMNCTRLEELRQILRQQPFIESLHLRVCRSFALHLLSFLTLL
AVRIWQLLEPHFGWPSRQGTILHLRTDRMLLCHLTLLVFHLITLMVIAHDLQRQRWRFERNFLHLADEPKYFVLKSWRLL
KHNVIAQPFGVPLMRIVPRRRAKQRRRDIIHLLFSTNFCVTSLCRAPLVIVVLGKFSRCYELRLSLPLLMKSLIKLTILL
LLSLYQRLILYSHIKVDFYSSYAHNDFDVNVTKSLSQVYRFYYYDEME
>XP_030570117.1 uncharacterized protein LOC115769447 [Drosophila novamexicana]
MSQHSLLCCCHLFGYFGAQTVVCELFALCNIYYNEATARFALAQQTLIYWMFGLNLVAWILVVCNAGADSRIDVYANFIY
AMPCILYMCTRQWLMVTLNEMVGVQRQLGSWLCVRVVCAYIWSLLVSVQLGWIIYWQLQLYDYLKLLCVAFWVVCCYLQL
LLHFNCFIWLHCIYVAINRMLAAPFSCHRRFKLLHRVLQVEPTLQKIQRHMTHYFGVYLLSLFALMLRKLHLSFKKEVDL
RGRVILRLQLIQLRYGANLLSLIITLLLARRHFRKERIKFESRLWQLVQQPQLFLPQLRQCRKGRRRRIHQFWMCFTLAI
DLNNFVTSRRCQLLYCQVSATALGQLLGWLLFGLSTMLPKGVVGH
>XP_034480929.1 uncharacterized protein LOC117786690 [Drosophila innubila]
MRTHLRTTKGFCLCHLLCVWQVAGKLCIYLGYFNASYVPQTNKFVLDDQLYVQLIAVANCLLSVAYLWLSQRWIYDQLLL
LLYLPLYVYFLQLRQHFTSLLNDCAAVQRNLQHVLGNWLCVSLRKAAVLTLLLPLELILLLLWQYHMYYSYQFFFIAGIA
FIYHMQLIFLGNYFIWLGSIYRSLNAFLLQHMSSSKLVILKTLLKQEAILYRIHRSIIHYFALHLLSFLTLIVVTFLKVF
FNKIINNELQIERLQLVHLLLLLSLLLTLLLTAQELQLQRRNFHSNFLVLQDRLEYFQLKSWCLLKHQTLPMPFGLPILR
SYVKPQPKRDIITMLFSSNLPAPQLSQRVLPLVNLGLGAHQLQLSLPQVITFLIQFGGMLLLPLCLHSQLQINFYNSLNP
SNFDANVTSTISQVYRWYAYDELE
>XP_030372248.1 uncharacterized protein LOC115622447 [Scaptodrosophila lebanonensis]
MSLHVLLCVCHIITFFNAQKSFCEFCGLFNIRYVEKTHSFANAQQVVTYLVCIIATFSILFCYIFRESMNTDRYTFQLYV
LTGLVFLISRPYLLDVLNQMIQVHRFLEMALGELMCTSVVRASIWAYVFTGELIMILYWQLSTYNAMGRCLLFFVLLFHY
LQMMLHVNCYLWLTCLHVAMNRVFTELLTYKQRLKMLRLVLCAQPSLRRIEEAMQKYFNYYITMSLVEIRYVSNQLVLLA
TLLLVAREFSKERRLFEQNLWLLINKPHDFYRRLQDYKFFKPYIKRLDRRLDIVDFMVCISATH
>XP_044313722.1 LOW QUALITY PROTEIN: uncharacterized protein LOC108042405 [Drosophila rhopaloa]
MPLPSPLHKLLCVWHIVSFFDYQKKLRLLLSSCNLQYDXNTQKFRFDHQVFNFXSLICLWFSFVLLVVDHIMSXLCYIMI
KRSLLRPLKEMPQSKMGTTFCVSVKRAFCCSXLISIELHNFYKMHGRLEKIQQDISHYFSDYLSHYFMYYL
