# Supplementary material for: Structural screens identify candidate human homologs of insect chemoreceptors and cryptic Drosophila gustatory receptor-like proteins
Source: eLife. 2023 Feb 20;12:e85537. doi: 10.7554/eLife.85537 (PMC9998090; doi:10.7554/eLife.85537)
Supplement: Source data 4. — Each of the FASTA filenames is formatted as follows (with the exception of the D. melanogaster odorant receptor (Or) and gustatory receptor (Gr) sequences, which were collected manually from FlyBase): ProteinFamily-QuerySpecies-QuerySequence.fasta. [file elife-85537-data4.zip › Grl65a-Dmel-CG32395.fasta]

>NP_729182.3 uncharacterized protein Dmel_CG32395 [Drosophila melanogaster]
MREVNLLNRFTRQFLFLIVLVTQICGVATFVYNSKAQCFRQSGFLRFYSSLVLIFLALFLIVTTSKMFHNLQAVWPYVVG
SVIILVVRIHGLLESAEIVELLNQMLRIMRQVNLMARHPNLFRLKHLLLLLLALQNLLRSLNTIVGISNHSAEAYDSFLN
SVILLIILAVLLSFLLQITINICLFVVLIATYSELHHCTRRISNDMDKLRLHSVHESGQFMVLVKQLQGITEKLIRLRQN
VFHITVRIIRHFRFHWLCAIIYGLLPFFSLTAKDQNGFNFLIISALNIIFQWTIFAILSRESRITRSLCTFHLTNYHKET
ARTIDELLHQEIWERITVTIYGNTLDTKLLFKLLSISAFCAFVNRLEYLHI
>XP_017010498.2 uncharacterized protein CG32395 [Drosophila takahashii]
MRHVNLLNRWTRHFLTLIVLVTQICGVTTFVYSSRHRCFRQSGILRLYSSLILALVTIFLVINISKMFDRLPDVWPYLVG
SIVMLVVRVRGFMDSQDIVELLNQINEVLRQVKLMARHPNIFRLRHLLLLLLALQNLLRSLNMVVGISRYSEEAYDTLAN
SFLLLILLGVLLSFLLQITINICLFVVLIASYNELHRCSRRISNDMDKLRQCQVLESGHFLVLVEQLRGITERLMEGRSN
IFQVTLRTIRHFRFHWLCAFIYGLMPFMCFTAIDQDGFYYLIISALNIIFPCSIFEILSGESRTTRSFCSFNLINYHKAT
DRTIDDLLHQGILQRIRVTMYGITLDTKFLLKLLSICVFWAFVNRQGYLLHFHSPQIDPVI
>XP_016990370.1 uncharacterized protein CG32395 [Drosophila rhopaloa]
MRKVNLLNRCTRKFLFLIVLVTQICGVTTFVYCSRKQCFRQSGILRLHSSVILSITTFILVLNISQMLGKPKELWPSLVG
SIVILVVRVHGFMESQEIVKLLNEMHGIVRQVNVMARHPNIFRLRHLMLLLLGLQNLLRSLSMLVGLRNLSSDAYDTLLN
SFLLLILLGVLLSFLIQVTINICLFVVLIACYNEIHLCTRRISNDMDKLRQSEVLSSGQFLVLVKQLQGITKRLIQLRSK
VFHLTLRIIQHFRFNWLCTIVYGLLPFLCFTAIDWDGFYYLTISALNLIFQCTIFKILSCESRVTRSFCSFQLGNYHKET
DRTIDELLHQEIRERIRINIYGITLDTKFLLKVLSICVFWVFVNRQGYLHFQSPQ
>XP_043647787.1 uncharacterized protein CG32395 [Drosophila teissieri]
MREVNLLNRFTRQFLSLIVLVTQICGVTTFVYNSKTQCFRHSAFLRFYSSLVLIFLTLFIFVNTSKMFDNLQAVWPYAMG
SVVILVVRVCGFVESQEIVVLLNQMMRVMRQVNLMARHPNMFRLKHLLLLLLTLQNLLRSLNTIVGIGNYPADAYDTLLN
SVLLLIMLAFLLSFLLQITINICLFVVLIAMYSELHHCTRRISKDMDKLRLSSVLESGQFLVLMRQLQQIGEKLIRLRYN
VYHITLRITRHFRLHWLCATIYGLIPFFSVTAKDKNGLYFLIISALNIIFQWTIFAMLSRESRISRSLCTFHLTNYHKET
AKTIDELLHQEIWERVTVTIYGITLDTKLLFKLLAISAFCAFVNRLEYLHLPSPQ
>XP_033157316.1 uncharacterized protein CG32395 [Drosophila mauritiana]
MREVNLLNRITRQFLFLIVLVTQICGVTTFVYNSKAQCFRHSGFLRFYSSLVLIFLTLFLMVTTSKMFDNLQAVWPYAVG
SVVMLVVRIQGFLESAEIVELLNQMLRMMRQVNLMARHPNLFRLKHLLLLLLALQNLLRSLNTIVGINKRSAEAYDTLLN
SVLLLIVLAVLLSFLLQITINICLFVVLIATYSELHHCTRRISNDMDKLRHYSVLESGQFMVLVKQLQGITEKLIGLRHN
VFRITVRITRHFRFHWVCAIIYGLIPFFSLTAKDQNGFYFLIISALNIIFQWTILAILSRESRITRSLCTFHLTNYHKET
ARTIDELLHQEIWERITVTIYGITLDTKLLFKLLSISAFCAFVNRLEYLHIQGPQ
>XP_016933088.1 uncharacterized protein CG32395 [Drosophila suzukii]
MREVNLLNRFTRYFLFLIVLVTQICGVTTFVYSSRQKCFRQSGFLRLYSSLILSLVGLFLVINISKMLHSLQSAWPYLAG
SIVILVVRVKGFMDSQEIVELLNQMLEVLRQVKVMARHSNIFRLGHLILLLLTLQNLLRSLNIVVGISSRSGEAYDTLAN
SIVLLILLGVLLSFLLQITINICLFVVLIACYNELHRCTQRVSKDMDKLRQSQVLESGQFLVLVKQLQGITERLIRLRSS
VFHLKLQIIQHFRFHWLSALIYGLIPFLCFTAIDRNSFYYLTISALNLIFQCTIFELLSCESRITRSFSSFHLINCHKEI
ERTIDVLLHQEIKERIRVTIYGITLDTRLLLKLLSISAFCALVNRQGYLHLHRP
>XP_002083884.2 uncharacterized protein CG32395 [Drosophila simulans]
MREVNLLNRFTRQFLFLIVLVTQICGVTTFVYNSKAQCFRHSGFLRFYSSLVLIFLTLFLMVTTSKMLDNLQAVWPYAVG
SVVMLVVRIQGFLESAEIVELLNQMLRMMRQVNLMARHPNLFRLKHLLLLLLALQNLLRSLNTIVGINKRSAEAYDTLLN
SVVLLNVLAVLLSFLLQITINICLFVVLIATYSELHHCTRRISNDMDKLRLYSVLESGQFMVLVKQLQGITENLIRLRHN
VFRITVRITRHFRFHWLCAIIYGLIPFFSLTAKDQNGFYFLIISALNIIFQWTIFAILSRESRITRSLCTFHLTNYHMET
ARTIDELLHQEIWERITVTIYGVTLDTKLLFKLLSISAFCAFVNRLEYLHIQCPQ
>XP_002035598.2 uncharacterized protein CG32395 [Drosophila sechellia]
MREVNLLNRFTRQFLFLIVLVTQICGVTTFVYNSKAQCFRHSGFLRFYSSLVLIFLTLFLMVTTSKMFDNLQAVWPYAVG
SVVMLVVRIQGFLESAEIVELLNQMLRMMRQVNLMARHPNLFRLKHLLLLLLALQNLLRSLNTIVGINKRSAEAYDTLLN
SVVLLIVLAVLLSFLLQITINICLFVVLIATYSELHHCTRRISNDMDKLRLYSVLESGQFMVLVKQLQGITEKLIRLHHN
VFRITVRITRHFRFHWLCAIIYGLIPFFSLTAKDQNGFYFLIISALNIIFQWTIFAILSRESRITRSLCTFYLTNYHMET
ARTIDELLHQEIWERITVTIYGITLDTKLLFKLLSISAFCAFVNRLEYLHIQCPQ
>XP_016955117.1 uncharacterized protein CG32395 [Drosophila biarmipes]
MRKLNLLNRFTRRFLFLIVLVTQICGVTTFVYSSRQQCFRQSGFLRLYSSLILSLVGLIVVINISKMLHNLQSAWPYLAG
SVVILVVRVQGFMDSQEIAELLNQTIGVLRQVKVMARHPNIFRLKHLLLLLLTSQNLLRSLHVVVGISSHSGEAFDTLAN
GFLLLILLGVLLSFLLQITINICLFVVLIACYNQLQRCTRRISKDMDKLCQSQVLESGQFLVLVKQLQGIIERLIRLRSS
VFHLTLNIIQHYRFHWLTTIIYGLMPFFCFMAIHRNGFFYLTISALNIVFQCTIFQFLSHESRITRSFSSFHLINYNSEI
DRTIDVLLHQEIKERIRVTMYGITLDTRFLLKLLSFSAFCAFVKRQEYLHLHCP
>XP_017048421.1 uncharacterized protein CG32395 [Drosophila ficusphila]
MGRPRFFNSKGGKSGLGSIVWPAAIREVNLLNRCTRQFLFFILLMTQICGVTTFVYSSKEQCFRQSYSLRLYSGLIFCVV
SLFLVTNISNMLEYIEKMWPYFMGCIVMLVVRAQGFMESQEIVDLLNQIIEVEKQVKGMARQPNIFRLRHLLLLLLALQH
LLRSLNMILGIRTYSFDAYDTIANGFLLLVCLGVFLSFLLHITINICLFVVLIACFSELHRCTQRISKDMDKLKQTQVLQ
SGQFLVLAEQLHKNTERLIRLRFKVFQLTLRIIKHFRFHWLCAIIYGLLPFLCRSATDRNVFYYLTISALNIVFQFKIFD
ILSGKSRLTRRFYSFHMSNYHKKTERNIDELLTQEILERTRVTIYGITLDTKFLFKLLFTCSFWVIVNRQG
>XP_001971545.2 uncharacterized protein CG32395 [Drosophila erecta]
MREVNSLNRLTRQFLSLVVLVTQICGVTTFAYNSKTQCFRRSRSLRLYSSLVNVVVGLFLVVSICKMLNNPQVVWPYVVG
SVVILVVRVQGFMESEEIMALLNQMLSTMRQVNLMARHPNMFRLKHLLLLLLALQNLLRSLNTIVGISEHSAEALDTLLS
SILLLIMLAVLLSFLLQITINICLFVVLIATYSELHHCTKRISNDMDKLRQSSVLESGQFMVLARQLHEIGEKLIGLRYK
VFQITLSIIRHFRFHWLCAIIYGLIPFFSFTAKDINGFYFLTISALNIMFQWTIFAILSRESRITRSLCTFHLTNYHKET
AQTIDELLHQEIWERITVTIYGITLDTKLLFKLLSICAFCAFVNRLEYLHTKCPQ
>XP_002093947.1 uncharacterized protein CG32395 [Drosophila yakuba]
MREVNLLNRFTRQFLSLFILLTQICGVTTFVYNSKTQCFRHSAFLRFYSSLVLIFLTLSIFANISKMFDNLQAVWPNAIG
SVVLLVVRVYGFVKSREIVVLLNQMMRIMRQVNLMARHPNVFRLKHLLLLLLTLQNLLRSLNTIVGIRNYPADAYDSLLN
SVLLLTMLAFLLSFLLQITINICLFVVLIAMYSELHHCIRRISNDMDKLRLSCVLESGQFMVLVGQLQDIGEKLIRLRYN
VFQITLKITRHFRIHWLCAIIYGLIPFFSVTAKDKNVLYFLIISALNLIFQWTIFAMLSRESRISRSICTFHLTNYHKDT
AKMIDELLHQEIWERVTVTIYGITLDTKLLFKLLTISAFCAFVNRLEYLQHQCPQ
>XP_039485131.1 uncharacterized protein CG32395 [Drosophila santomea]
MREVNLLNRFTRQFLALFVLLTQICGVTTFVYNSKTQCFRHSAFLRFYSSLVLIFLTLFIFANTSKMFDNLCCVQAVWPN
AMGSVILLVVRVYGFVKSQEIVVLLNEMMRIMKQVNLMARHPNMFRLKHFLLLLLTLQNLLRSLNTIVGIRNYPDDAYDT
LLNSVLLLVMLAFLLSFLLQITINICLFVVLIAMYSELHHCTRRIANDMDKLRLSCVLESGQFMVLVRQLQEIGEKLIRL
RYNVFQLTLKITRHFRIHWLCAIIYGLIPFFSVTAKDKNVLYFLIISALNLIFQWTIFAMLSRESRISRSICTFHLTNYH
KETAKMIDELLRQEIWERVTVTIYGITLDTKLLFKLLSISAFCAFVNRMEYLQLQCPQ
>XP_034136958.1 uncharacterized protein CG32395 [Drosophila guanche]
MRKVNLLNRCTRLFLFGIVLLTQLCGLTTFVYDLRRERFYQSNTLRVYSVLVLLLLMVLIVGNVYFIISRNEEWVSMVGF
YVILVVRVQNLLYSGECVKLLNEMHRMVRQLQTMARHPNIFRGRHLLLLVLAFHTLIRSLISAMRRDTRQTIISLLIFAV
LLAFLLQITINICLFVVLIACYHELHLCTRCISNDVRKLRQAQVLEGVHLSVLVEQLRCITKELIVLRSQVFNISRRLIK
HFRFHWLCALVHGFLPFTFLTAINQQDFYYLLTSVLNIVFYFTIFELLSWESRLSRSFCHFHLINYQPSFDRTIDELVHQ
EINEHIKISIYGITLDMKFLCRLLSLSIFLIFVNTQSYWQRNIKDDSSGNGNSNNIIIINTIKAARVGERSTSPGPAAPL
NCRKILGKKAKERERGEGHREKGQV
>XP_017080120.2 uncharacterized protein CG32395 [Drosophila eugracilis]
MREVNLLNRLARQFLFLIVLLTQMCGVTTFVYSSKAQGFRQSGILRLYSSLILSLVAFVLVINISKMFDKLQVVWPYLVG
SIVMLVVRVQGFMDSSDIVELLNEILEILRQVKVMARNPNIFRLRHFMLLLLTLQNLLRSLTMLIGFKKFSEEAYDTLAN
TILMLILLGVLLSFLLQITLNICLFVVLIAVYNELHRDIQRISNDMDKLGASQVLESGQFLVLVEQLQRITERVIRLRWK
VYNLTLRIIRHFRFYWLCAITYGLIPFLGFTAIDHHGFYYLTVSALNIIFQCTIFKILSGESRISRSFSSFQLGNYLKEI
DRIIEELLHQEIRTTIQVTIYGITLDTRFLMKLLSISAFWVLVNRQGYLHLHCTH
>XP_034656186.1 uncharacterized protein CG32395 [Drosophila subobscura]
MRKVNLLNRCTRLFLFGIVLLTQLCGLTTFVYDLRRERFYQSNTLRVYSVLVLLLLMVLIVGNVCSIISSNEEWLSMVGF
YVILVVRVQNLLYSGECVKLLNEMHRMVRQLQTMARHPNIFRGRHLLLLVLAFHTLIRSLISAMRRDTRQTIILLLIFAV
LLAFLLQITINICLFVVLIACYHELHLCTRRISNDVRKLRQAQALEGVHLSVLVEQLRCITEELIMLRSQVFHISRRLIK
HFRFHWLCALVHGFLPFTFLTAIDQQDFYYLTTSVLNIVFYFTIFELLSWESRLSRSFWHFHLTNYQPSFDRTIDELVHQ
EINERIKLSIYGITLDMKFLSRLLSISIFFIFVNTQSYWQHQCQIEHVSPDV
>XP_002026730.1 uncharacterized protein CG32395 [Drosophila persimilis]
MRKVNLLNRCTRLFLFCIVMLTQLCGLTTFVYDLKRERIYQSNTLRAYSIFVLVVLTATVMSNVYYMIIQEADLSPLIGY
YVILVVRVQNLVYSGECVQLLNEMLRLVGQLQTMAKHPNIFRGRHLLLLVLALHTLVRSLIAAIDRDTRQNIILLLIPAV
LMAFLLQITINICLFVVLIACYQELHLCTRRISNDVAKVRRAQPLDGVHLSVLVEQLRGLTEELIMLRSKVFHISRRLIK
HFRFHWLCAMVHGLIPFVFITAIEQRDLYFMTTSALNIVFYFTIFEMLSWESRLSRSFWHFHLTNYQPSFDRTIDVLIHQ
EISEHIKISVYEITLDMKFLFRVLSISIFFIFVNTQSYWHRHR
>XP_022215351.2 uncharacterized protein CG32395 [Drosophila obscura]
MRKVNLLNRCTRLFLFGIVMLTQLCGLTTFVYDLKRERFYQSNTLRVYSVLFLVFLTALIVGSASADISIRDDWGSWVVY
FVIFVVRVHNILYSGQCVRLLNEMHSLVRQLQTMAKHPNIYRGRHLLLLVLALHTLIRSLISAMGQDARHNIILLVIIAV
LLAFLLQITINICLFVVLIACYHELHLCTRRISNDVGKLRQAQTRVLEGVHLSVLVEQLRCLTEELIILRSRVFHIARRL
IKHFRFYWLCAIVQGLVPFIFHTAIQQRHFYFLTTSALNIVFYFTIFEMLSRGSRLSRSFWHFHLTNYQPSFDRTIDELV
HLEINEHIKISIYGITLDMKFLFRVLSISIFFIFVNTESYWHRQR
>XP_002135515.1 uncharacterized protein CG32395 [Drosophila pseudoobscura]
MRKVNLLNRCTRLFLFCIVMLTQLCGLTTFVYDLKRERIYQSNTLRAYSILVLVVLTATVMSNVYYMIIQEEELSPLIGY
YVILVVRVQNLVYSGECVQLLNEMLRLVGQLQTMAKHPNIFRGRHLLLLVLALHTLVRSLIAAIDRDTRQNIILLLIPAV
LMAFLLQITINICLFVVLIACYQELHLCTRRISNDVAKVRRAQPLDGVHLSVLVEQLRCLTEELIMLRSRVFHISRRLIE
HFRFHWLCAMVHGLIPFVFITAIEQRDLYFMTTSALNIVFYFTIFEMLSWESRLSRSFWHFHLTNYQPSFDRTIDVLIHQ
EISEHIKISVYKITLDMKFLFRVLSISIFFIFVNTQSYWHRHR
>XP_017028687.1 uncharacterized protein CG32395 [Drosophila kikkawai]
MREVNFVNRRTRQLLFLILAVTQLCGITTCVYSFREKSFRPSSALQIYGGLILSFVSLLLYASFSLMLLHVEKTWPLLVG
TYVMLAVRVQGFWASKDLVRLLNELLEVVEEVNVMARHPNIFRLRHLLLLILGLQNLLRCLLMLADLSLGVGFVGFTVTV
LLLFLLAFLLTFLLQITINLCLLVVLIASYNELHRCTRRISNDLDSLRQSRVLESGQFLVLVKQLHTITEELIQLRVRIF
QLTQKIIEHFRFHWLCGLVYGLIPFYCFKAINVKDFYYLGISALNLIFHCTVFRILSWESRTTRSFCHFQMSNYHQEFDR
TIDILLHQEIRQHLKVSIYKVTLDTKFLLRLLSLCAFWVFVNRQGYLLLHRNIV
>XP_017121580.1 uncharacterized protein CG32395 [Drosophila elegans]
MRKVNLLNRCTRQCLFLVVLVTQICGVTTYVYSSKEQCFRQSGILRLYSSVILAFMSLLFLINISKMLDNPQKAWPFLVG
SIVLLAVRVLGFMESLEIVELLNEMLGILRQVKVMSRHPNIFRLRHLLLLLLALQNLLRSLNILVGLRDFSGEAYDTLAN
SLLLLIVLGVLLSFLLQITINICLYVVLIACYSEMHRCTRRISKDMDTLSQSHVLESGQFVVLVKQLQGITERLIRLRSK
VFHLTLRISQHFRFNWLCAIIYGLLPFLRFTAIDRNGFYFLTISALNILFQYTIFDILSCESRMTRSFCSFRILSFHKDI
NRTIDELLHQEIRERLKAA
>XP_017156960.1 uncharacterized protein CG32395 [Drosophila miranda]
MRKVNLLNRCTRLFLFCIVMLTQLCGLTTFVYDLKRERIYQSNTLRAYSIFVLVVLTATVMSNVYYMIIRKDELSPLIGY
YVILVVRVQNLVYSGECVQLLNEMLRLVGQLQTMAKHPNIFRGRHLLLLVLALHTLVRSLISAIDRDTRQNIILLLIPAV
LMAFLLQVTINICLFVVLIACYQELHLSTRRISNDVAKVRRAQLLDGVHLSVLVEQLRCLTEELIMLRSRVFHISRRLIE
HFRFHWLCAIVHGLIPFVFITAIDQWDLYFLTTSALNIVFYFTIFEMLSWESRLSRSFWHFHLTNYQPSFDRTIDELIHQ
EISEHIKISVYEITLDMKFLFRVLSISIFFIFVNTQSYWHRHR
>XP_020801586.1 uncharacterized protein CG32395 [Drosophila serrata]
MREVNFLNRRTRQLLFLILAVTQLCGVTTCVYSWREKRFRPSGVLQIYAGLILFVVSLLLYGSFSEMLLHVREMWPFMVG
SYVMLVVRFQGFWGRKDLLRLLNELLEVLEQVNVMARHPNIFQLRHLLLLILGLQNLLRCLHMLVDISRSVVFESFISRV
LILFLLAFMLTFLLDIIINLCLFVVLIASYNELHRCTRRISNDLDSLRQSRVLESGQFLVLVEQLQAITQGLIQIRVRVF
QLTVEIIDHFRFHWLCGLIYALIPFLCFIAIHGKDFYYLSISALNLIFHCTVFKIISWESRTTRSFCHFQMSNYHKELDR
TVDVLLHQEIRQPLKVSIYNVILDTKLLLRLLSLCAFWVFVNRQGYLLLHRNIV
>XP_030372154.1 uncharacterized protein CG32395 [Scaptodrosophila lebanonensis]
MKPLNLLNRCTILSLRVTLFISQLMGGTTFTYDTKIRKFRKSVWLQSHAMIFTLLLFFIVIFVVSLKGLFAYLGIIVRII
CECIVLLMVRCHVHRYSDQCVRLLNEMQEMVHQLIVLAKHPNIFRVSHLLLLLLTLQSMLRSLMMLVYSHARFGFIFFCF
STSLLFAFLLQVSINICLFIVLIACYEELQQCTRRISNDVRTLRQAQVLEGGQLLVLVEQLRGITEELIRLRMCIFRITT
KLIKHYRFHWLWTILYWLTVSQTDTLTPVSGEEIIYKQIVALLNIAFYCTIFEIFVWKSKLSRSFWNFHLTNYHVGFDRT
IDELLHLEFVEDIKISVYGIRLDMKFLFKIVSIYILCIFVDIKANQERLPLQISN
>XP_002067732.2 uncharacterized protein CG32395 [Drosophila willistoni]
MKSLNLLNRCTRIFLRLTVLLTQIFGVTLFIYDKKQRLFRQSGKLMTYGFVILVLILLHMLLFGINALRIFISLTPFAIF
MGCNLLVLVVRLHVLINNRKCLRLLNEMQEMLEKLQLMAKHPNIFRVSHSLLLLLTVQNLLRSLTRVYDIELEDKSKITA
IYLFITSTIMLTFLLQITINICLLIVLIACYDELRQSTKKISKAVHTLRQAQVLEGGQLFLLVEQLCVLTEDLILLRHQV
HRLNVKIIKLFRFHWLCTFLYWLMPILLIPAVNRMVMYKHAISLMNIAFYCTIFEIFVWKSKLSKSFWHFHLINYHAEFD
RTIERLFHQEIVQRIKVSIYGNSLDMKFLFKIFSICGNLKRQQHHHNWI
>XP_017095280.2 uncharacterized protein CG32395 [Drosophila bipectinata]
MRQVNFLNRCTRLLLCLIMTVTQVCGITWFYYNPSKGRFRISTTLKLYSYFIILCKSSFWFLILVLSLKDFFHGQTTQNM
FFIPIVFLSWWNIIVLDCGGMVRQMNKILAVQYKLSALARNPNVFRLRDLMFLIFAIQNVIRSLCLQGSEIRFLKEEKVL
MIMILGISLTYQLQVTINICLYVVLIAFYNQLHRCTKRISNDVVTLRNSQVLEIGQILTLVEQLKKSTEGVIQLRLKLIE
ITTKLMKIFEFHWLCLLIYGFLHFAAFVDVHQNKYYTLAICTLYLTYNFTVLKVLTFESRTSRSFSHFHLTNYHHGFDAT
IEDLQLLDVWKPIRISFYGIDLDMKLLLKLLSLAGFALFFTIQSFAHRHLKNTLI
>XP_037721297.1 LOW QUALITY PROTEIN: uncharacterized protein CG32395 [Drosophila subpulchrella]
MREVNPLNRFNRHFLFLIVLVTQICGVTTFVYNSRHHCFRQSGFLRLYSSLILSLVGLFLVINIRKMLHSLQSAWPYLAG
SIVILVARVQGFMDSQEIVKLLNQMIGVLKQVKVMTRHPNIFRLGHLMLLFLTLQNLLRSLNMVLGISSRSEKAYDILAN
SFVLLILLGVLLSFLLXAFLACYNELHRCARRISKDRDELRQSQVLKSGQVLVLVRQLQIITERLIRLRSSVFHLTLQII
QHFRFXVFHLINYHKEIERTIDVRLHQEIKVRIRVTIYGITLDTRLLLKLLSISAFCALVNRQGYLHLHSP
>XP_014765653.1 uncharacterized protein CG32395 [Drosophila ananassae]
MKPVNFLNRCTRLLLGVIIMVTQVCGITRFYYDSWKGRFRISATLNIYSYLIIILLSSLWLAFGVNSLIRNQPAKDLFFS
IIILLWWYMVVLDCRGIVRQMNKILHVQHKLSALARSPNVFRIRDLMFLIFAIQNAIRSLCLQRNVLSYLAHGFIIFQFT
LHGIAVTYQLQVTINICLYVVLIASYNQLHRCTKRISKDVLRLRNSQVLEIGQVLTLVEQLKKSTKEVIRLRLKLHGITT
KLMKIFEFHWLCLLIYGFLQFGIFDRVTQNIYYVIAMCTLYLTYNFTLLKVLTFESRTSRSFSHFHLTNYHHGFDATVSR
D
>XP_017840082.2 uncharacterized protein CG32395 [Drosophila busckii]
MGISNKIQEVWHSQALIGGQPYALVENLRHNTAEIVLMHKRVYEVLEELLQHFRFQWLCKLCFWRIIQGPNLAYASSIMA
IRMIALQRSILNGGLMRLSKNMQLILQQLQQLAKHSNFFRLPHLILLLTALQSLLRGIIAEQATLLDYYDYAPISASYRV
ILLCSSFYNICTFQLQITISVCLIIVLIACYDTLQQYTKRISNDVRTLRNAQVLQGGQLQVLVQQLRGITEDLMTLRHHV
FNQARRLIKHFSFHWLYAMIYFILIFYCSGSFKYRVYNQAIVLLNITFYCTTFGIFSWRSRLSRSFWNFHLINYHSEFDQ
TLDRLFCFEKIEAQNVNMYGVKLDMSFLSKVLSICILIIYAESHGLLRYPQYEISFV
>XP_037944545.1 uncharacterized protein CG32395 [Teleopsis dalmanni]
MRYFVCLLARVYQISHETQFKILIGEVYELLQELRSFSKHSNFFRFSHVVLCVLALQSMLRLMGEVYLSESFLQIRGVLT
YMLYTMFSCFTLVSFLILFTMVMMILILLLCCYDELHRCTRRISNDVRTLRMGQTMTSGERLVLVEQLRSIMEQLNTVRT
KLFMVTTRLIKFFRFYLLLGILYCLVLAMTELIEMHPNWKTLHIMKSSIALFNLAFYVSVFEIFMWKSKLSRSFWSLHLL
NYHRKFDRTMDKLLYCELVEHIQVKAYGIRLDTKLFWKILNLSYTYILMRFVYQKF
>XP_017840083.1 uncharacterized protein CG32395-like [Drosophila busckii]
MVIRLIVLQRSILNGRLMRLFNELHLTLQQLQQLAKHSNFFRLPHLILLLTALQSLLRGIAAEQATLLVHEDPMEFVPIH
RVLSMCRTFYNISTFQLQITINVCLIIVLIACYDTLQQCTKRISNDVRTLRNAQVLQGGQLQVLVQQLRGFTEDLLTLRL
HVFHQARRLIRHFRFHWLYAMTYFLLIFYCSGSYTYRVYNQAIVLLNITFYCTTFGIFSWRSRLSRSFWNFHLINYHSEF
DQTKTLVLLLKVILQVYKV
