# Supplementary material for: Structural screens identify candidate human homologs of insect chemoreceptors and cryptic Drosophila gustatory receptor-like proteins
Source: eLife. 2023 Feb 20;12:e85537. doi: 10.7554/eLife.85537 (PMC9998090; doi:10.7554/eLife.85537)
Supplement: Source data 4. — Each of the FASTA filenames is formatted as follows (with the exception of the D. melanogaster odorant receptor (Or) and gustatory receptor (Gr) sequences, which were collected manually from FlyBase): ProteinFamily-QuerySpecies-QuerySequence.fasta. [file elife-85537-data4.zip › PHTF-Hsap-PHTF1.fasta]

>XP_011788532.1 PREDICTED: putative homeodomain transcription factor 1 [Colobus angolensis palliatus]
MASNERDAISWYQKKIGAYDQQIWEKSIEQTQIKGLKNKPKKMGHIKPDLIDVDLIRGSTFAKAKPEIPWTSLTRKGLVR
VVFFPLFSNWWIQVTSLRIFVWLLLLYFMQVIAIVLYLMMPIVNISEVFGPLCLMLLMGTVHCQIVSTQITRPSGNNGNR
RRRKLRKTVNGDGSRENGNNTSDKVRGMETLESVPIIGGFWETIFGNRIKRVKLISNKGTETDNDPSCVRPIIKKRQCRP
EIRMWQTREKAKFSDGEKCRREAFRRLGNGVSDDLSSEEDGEARTQMILLRRSVEGASSDNGCEVKNRKSILSRHLNSQV
KKTTTRWCHIVRDSDSLAESEFESAAFSQGSRSGVSGGTRSLNMSRRDSESTRHDSETEDMLWDDLLHGPECRSSVTSDS
EGVHVNTLHSGTKRDPKEDVFQQNHLFWLQNSSPSSDRVSAIIWEGNECKKMDMSVLEISGIIMSRVNAYQQGVGYQMLG
NVVTVGLAFFPFLHRLFREKSLDQLKSISAEEILTLFCGAPPVTPIIVLSIINFFERLCLTWMFFFMMCVAERTYKQRFL
FAKLFSHITSARKARKYEIPHFRLKKVENIKIWLSLRSYLKRRGPQRSVDVVVSSVFLLTLSIAFICCAQVLQGHKTFLN
DAYNWEFLIWETALLLFLLRLASLGSETNKKYSNVSILLTEQINLYLKMEKKPNKKEQLTLVNNVLKLSTKLLKELDTPF
RLYGLTMNPLIYNITRVVILSAVSGVISDLLGFNIRMGRLVARKQARGSH
>XP_002810456.1 putative homeodomain transcription factor 1 isoform X1 [Pongo abelii]
MASNERDAISWYQKKIGAYDQQIWEKSIEQTQIKGLKNKPKKMGHIKPDLIDVDLIRGSTFAKAKPEIPWTSLTRKGLVR
VVFFPLFSNWWIQVTSLRIFVWLLLLYFMQVIAIVLYLMMPIVNISEVLGPLCLMLLMGTVHCQIVSTQITRPSGNNGNR
RRRKLRKTVNGDGSRENGNNSSDKVRGIETLESVPIIGGFWETVFGNRIKRVKLISNKGTETDNDPSCVHPIIKKRQCRP
EIRMWQTREKAKSSDGEKCRREAFRRLGNGVSDDLSSEEDGEARTQMILLRRSVEGASSDNGCEVKNRKSILSRHLNSQV
KKTTTRWCHIVRDSDSLAESEFESAGFSQGSRLGVSGGSRSLNMSRRDSESTRHDSETEDMLWDDLLHGPECRSSVTSDS
EGAHVNTLHSGTKRDPKEDVFQQNHLFWLQNSSPSSDRVSAIIWEGNECKKMDMSVLEISGIIMSRVNAYQQGVGYQMLG
NVVTVGLAFFPFLHRLFREKSLDQLKSISAEEILTLFCGAPPVTPIIVLSIINFFERLCLTWMFFFMMCVAERTYKQRFL
FAKLFSHITSARKARKYEIPHFRLKKVENIKIWLSLRSYLKRRGPQRSVDVVVSSVFLLTLSIAFICCAQVLQGHKTFLN
DAYNWEFLIWETALLLFLLRLASLGSETNKKYSNVSILLTEQINLYLKMEKKPNKKEQLTLVNNVLKLSTKLLKELDTPF
RLYGLTMNPLIYNITRVVILSAVSGVISDLLGFNIRLWKIKS
>XP_003268046.1 putative homeodomain transcription factor 1 isoform X1 [Nomascus leucogenys]
MASNERDAISWYQKKIGAYDQQIWEKSIEQTQIKGLKNKPKKMGHIKPDLIDVDLIRGSTFAKAKPEIPWTSLTRKGLVR
VVFFPLFSNWWIQVTSLRIFVWLLLLYFMQVIAIVLYLMMPIVNISEVLGPLCLMLLMGTVHCQIVSTQITRPSGNNGNR
RRRKLRKTVNGDGSRENGNNSSDKVRGIETVESVPIIGGFWETIFGNRIKRVKLISNKGTETDNDPSCVHPIIKKRQCRP
EIRMWQTREKAKFSDGEKCRREAFRRLGNGVSDDLSSEEDGEAQTQMILLRRSVEGASSDNGCEVKNRKSILSRHLNSQV
KKTSTRWCHIVRDSDSLAESEFESAAFSQGSRLGESGGSRSLNMSRRDSESTRHDSETEDMLWDDLLHGPECRSSVTSDS
EGAHVNTLHSGTKRDPKEDVFQQNHLFWLQNSSPSSDRVSAIIWEGNECKKMDMSVLEISGIIMSRVNAYQQGAGYQMLG
NVVTIGLAFFPFLHRLFREKSLDQLKSISAEEILTLFCGAPPVTPIIVLSIINFFERLCLTWMFFFMMCVAERTYKQRFL
FAKLFSHITSARKARKYEIPHFRLKKVENIKIWLSLRSYLKRRGPQRSVDVVVSSVFLLTLSIAFICCAQVLQGHKTFLN
DAYNWEFLIWETALLLFLLRLASLGSETNKKYSNVSILLTEQINLYLKMEKKPNKKEQLTLVNNVLKLSTKLLKELDTPF
RLYGLTMNPLIYNITRVVILSAVSGVISDLLGFNIRLWKIKS
>XP_032010847.1 putative homeodomain transcription factor 1 isoform X1 [Hylobates moloch]
MASNERDAISWYQKKIGAYDQQIWEKSIEQTQIKGLKNKPKKMGHIKPDLIDVDLIRGSTFAKAKPEIPWTSLTRKGLVR
VVFFPLFSNWWIQVTSLRIFVWLLLLYFMQVIAIVLYLMMPIVNVSEVLGPLCLMLLMGTVHCQIVSTQITRPSGNNGNR
RRRKLRKTVNGDGSRENGNNSSDKVRGIETLESVPIIGSFWETIFGNRIKRVKLISNKGTETDNDPSCVHPIIKKRQCRP
EIRMWQTREKAKFSDGEKCRREAFRRLGNGVSDDLSSEEDGEARTQMILLRRSVEGASSDNGCEVKNRKSILSRHLNSQV
KKTTTRWCHIVRDSDSLAESEFESAAFSQGSRLGESGGSRSLNMSRRDSESTRHDSETEDMLWDDLLHGPECRSSVTSDS
EGAHVNTLHSGTKRDPKEDVFQQNHLFWLQNSSPSSDRVSAIIWEGNECKKMDMSVLEISGIIMSRVNAYQQGAGYQMLG
NVVTIGLAFFPFLHRLFREKSLDQLKSISAEEILTLFCGAPPVTPIIVLSIINFFERLCLTWMFFFMMCVAERTYKQRFL
FAKLFSHITSARKARKYEIPHFRLKKVENIKIWLSLRSYLKRRGPQRSVDVVVSSVFLLTLSIAFICCAQVLQGHKTFLN
DAYNWEFLIWETALLLFLLRLASLGSETNKKYSNVSILLTEQINLYLKMEKKPNKKEQLTLVNNVLKLSTKLLKELDTPF
RLYGLTMNPLIYNITRVVILSAVSGVISDLLGFNIRLWKIKS
>XP_039316736.1 protein PHTF1 isoform X1 [Saimiri boliviensis boliviensis]
MASNERDAISWYQKKIGAYDQQIWEKSIEQTQIKGFKNKPKKMGHIKPDLIDVDLIRGSTFAKAKPEIPWTSLTRKGLVR
VVFFPLFSNWWIQVTSLRIFVWLLLLYFMQVIAIVLYLMMPIVNVSEVLGPLCLMLLMGTVHCQIVSTQLTRPSGNNGNR
RRRKLRKTVNGDGSRENGNNSSDKVRGIETLESVPVIGGFWETIFGNRIKRVKLISNKGTETENDPSCVPPIIKKRQCRP
EVRMWQTREKAKFSDGEKCRRETFRHLGNGVSDDLSSEEDGEARTQMILLRRSVEGASSDNGCEVKNRKSILSKHLNSQV
KKTTTRWCHIVRDSDSLAESEFESAAFSQCSRSGASGGSRSLNMSRRDSESTRHDSETEDMLWDDLLHGPECRSSVTSDS
EGAHMNTLHSGTKRDPKEDVFQQNHLFWLQNSSPASDRVSAIIWEGNECKKMDMSVLEISGIIMSRVNAYQQGVGYQMLG
NVVTIGLAFFPFLHRLFREKNLDQLKSISAEEILTLFCGAPPVIPIIVLSIINFFERLCLTWMFFFMMCVAERTYKQRFL
FAKLFSHITSARKARKYEIPHFRLKKVENIKIWLSLRSYLKRRGPQRSVDVVVSSVFLLTLSIAFICCAQVLQGHKTFLN
DAYNWEFLIWETALLLFLLRLASLGSETNKKYSNVSILLTEQINLYLKMEKKPNKKEQLTLVNNVLKLSTKLLKELDTPF
RLYGLTMNPLIYNITRVVILSAVSGVISDLLGFNIRLWKIKS
>XP_030680677.1 putative homeodomain transcription factor 1 isoform X4 [Nomascus leucogenys]
MASNERDAISWYQKKIGAYDQQIWEKSIEQTQIKGLKNKPKKMGHIKPDLIDVDLIRGSTFAKAKPEIPWTSLTRKGLVR
VVFFPLFSNWWIQVTSLRIFVWLLLLYFMQVIAIVLYLMMPIVNISEVLGPLCLMLLMGTVHCQIVSTQITRPSGNNGNR
RRRKLRKTVNGDGSRENGNNSSDKVRGIETVESVPIIGGFWETIFGNRIKRVKLISNKGTETDNDPSCVHPIIKKRQCRP
EIRMWQTREKAKFSDGEKCRREAFRRLGNGVSDDLSSEEDGEAQTQMILLRRSVEGASSDNGCEVKNRKSILSRHLNSQV
KKTSTRWCHIVRDSDSLAESEFESAAFSQGSRLGESGGSRSLNMSRRDSESTRHDSETEDMLWDDLLHGPECRSSVTSDS
EGAHVNTLHSGTKRDPKEDVFQQNHLFWLQNSSPSSDRVSAIIWEGNECKKMDMSVLEISGIIMSRVNAYQQGAGYQMLG
NVVTIGLAFFPFLHRLFREKSLDQLKSISAEEILTLFCGAPPVTPIIVLSIINFFERLCLTWMFFFMMCVAERTYKQRFL
FAKLFSHITSARKARKYEIPHFRLKKVENIKIWLSLRSYLKRRGPQRSVDVVVSSVFLLTLSIAFICCAQVLQGHKTFLN
DAYNWEFLIWETALLLFLLRLASLGSETNKKYSNVSILLTEQNHNGEFFLQGKI
>XP_032010853.1 putative homeodomain transcription factor 1 isoform X4 [Hylobates moloch]
MASNERDAISWYQKKIGAYDQQIWEKSIEQTQIKGLKNKPKKMGHIKPDLIDVDLIRGSTFAKAKPEIPWTSLTRKGLVR
VVFFPLFSNWWIQVTSLRIFVWLLLLYFMQVIAIVLYLMMPIVNVSEVLGPLCLMLLMGTVHCQIVSTQITRPSGNNGNR
RRRKLRKTVNGDGSRENGNNSSDKVRGIETLESVPIIGSFWETIFGNRIKRVKLISNKGTETDNDPSCVHPIIKKRQCRP
EIRMWQTREKAKFSDGEKCRREAFRRLGNGVSDDLSSEEDGEARTQMILLRRSVEGASSDNGCEVKNRKSILSRHLNSQV
KKTTTRWCHIVRDSDSLAESEFESAAFSQGSRLGESGGSRSLNMSRRDSESTRHDSETEDMLWDDLLHGPECRSSVTSDS
EGAHVNTLHSGTKRDPKEDVFQQNHLFWLQNSSPSSDRVSAIIWEGNECKKMDMSVLEISGIIMSRVNAYQQGAGYQMLG
NVVTIGLAFFPFLHRLFREKSLDQLKSISAEEILTLFCGAPPVTPIIVLSIINFFERLCLTWMFFFMMCVAERTYKQRFL
FAKLFSHITSARKARKYEIPHFRLKKVENIKIWLSLRSYLKRRGPQRSVDVVVSSVFLLTLSIAFICCAQVLQGHKTFLN
DAYNWEFLIWETALLLFLLRLASLGSETNKKYSNVSILLTEQNHNGEFFLQGKI
>XP_032105603.1 putative homeodomain transcription factor 1 isoform X2 [Sapajus apella]
MASNERDAISWYQKKIGAYDQQIWEKSIEQTQIKGFKNKPKKMGHIKPDLIDVDLIRGSTFAKAKPEIPWTSLTRKGLVR
VVFFPLFSNWWIQVTSLRIFVWLLLLYFMQVIAIVLYLMMPIVNVSEVLGPLCLMLLMGTVHCQIVSTQLTRPSGNNGNR
RRRKLRKTVNGDGSRENGNNSSDKVRGIETLESVPVIGGFWETIFGNRIKRVKLISNKGTETDNDPSCVPPIKKRQCRPE
IRMWQTREKAKFSDGEKCRREAFRHLGNGVSDDLSSEEDGEARTQMILLRRSVEGASSDNGCEVKNRKSILSRHLNSQVK
KTTTRWCHIVRDSDSLAESEFESAAFSQCSRSGVSGGSRSLNMSRRDSESTRHDSETEDMLWDDLLHGPECRSSVTSDSE
GAHMNTLHSGTKRDPKEDVFQQNHLFWLQNSSPASDRVSAIIWEGNECKKMDMSVLEISGIIMSRVNAYQQGVGYQMLGN
VVTIGLAFFPFLHRLFREKNLDQLKSISAEEILTLFCGAPPVIPIIVLSIINFFERLCLTWMFFFMMCVAERTYKQRFLF
AKLFSHITSARKARKYEIPHFRLKKVENIKIWLSLRSYLKRRGPQRSVDVVVSSVFLLTLSIAFICCAQVLQGHKTFLND
AYNWEFLIWETALLLFLLRLASLGSETNKKYSNVSILLTEQINLYLKMEKKPNKKEQLTLVNNVLKLSTKLLKELDTPFR
LYGLTMNPLIYNITRVVILSAVSGVISDLLGFNIRLWKIKS
>XP_002751300.2 putative homeodomain transcription factor 1 isoform X1 [Callithrix jacchus]
MASNERDAISWYQKKIGAYDQQIWEKSIEQTQIKGFKNKPKKMGHIKPDLIDVDLIRGSTFAKAKPEIPWTSLTRKGLVR
VVFFPLFSNWWIQVTSLRIFVWLLLLYFMQVIAIVLYLMMPVVNVSEVLGPLCLMLLMGTVHCQIVSTQLTRPSGNNGNR
RRRKLRKTVNGDGSRENGNNSSDKVRGVETLESVPVTGGFWETIFGNRIKRVKLISNKGTETDNDPGCVPPIIKKRQCRP
EVRMWQTREKAKFSDGEKCRRETFRHLGNGVSDDLSSEEDGEAQTQMILLRRSVEGASSDNGCEVKNRKSILSRHLNAQV
KKTTTGGCHIVRDSDSLAESEFESAAFSQCSRSGVSGGSRSLNMSRRDSESTRHDSETEDMLWDDLLHGPECRSSVTSDS
EGAHMSTLHSGTKRDPKEDVFQQSHLFWLQNSSPASDRVSAIIWEGNECKKMDMSVLEISGIIMSRVNAYQQGVGYQMLG
NVVTIGLAFFPFLHRLFHEKNLDQLKSISAEEILTLFCGAPPVIPIIVLSIINFFERLCLTWMFFFMMCVAERTYKQRFL
FAKLFSHITSARKARKYEIPHFRLKKVENIKIWLSLRSYLKRRGPQRSVDVVVSSVFLLTLSIAFICCAQVLQGHKTFLN
DAYNWEFLIWETALLLFLLRLASLGSETNKKYSNVSILLTEQINLYLKMEKKPNKKEQLTLVNNVLKLSTKLLKELDTPF
RLYGLTMNPLIYNITRVVILSAVSGVISDLLGFNIRLWKIKS
>XP_025219938.1 putative homeodomain transcription factor 1 isoform X1 [Theropithecus gelada]
MASNERDAISWYQKKIGAYDQQIWEKSIEQTQIKGLKNKPKKMGHIKPDLIDVDLIRGSTFAKAKPEIPWTSLTRKGLVR
VVFFPLFSNWWIQVTSLRIFVWLLLLYFMQVIAIVLYLMMPIVNISEVLGPLCLMLLMGTVHCQIVSTQITRPSGNNGNR
RRRKLRKTVNGDGSRENGNNSSDKVRGIETLESVPIIGGFWETIFGNRIKRVKLISNKGTETDNDPSCVRPIIKKRQCRP
EIRMWQTREKAKFSDGEKCRREAFRRLGNGVSDDLSSEEDGEARTQMILLRRSVEGASSDNGCEVKNRKSILSRHLNSQV
KKTTTRWCHIVRDSDSLAESEFESAAFSQGSRSGVSGGSRSLNMSRRDSESTRHDSETEDMLWDDLLHGPECRSSVTSDS
EGVHVNTLHSGTKRDPKEDVFQQNHLFWLQNSSPSSDRVSAIIWEGNECKKMDMSVLEISGIIMSRVNAYQQGVGYQMLG
NVVTIGLAFFPFLHRLFREKSLDQLKSISAEEILTLFCGAPPVTPIIVLSIINFFERLCLTWMFFFMMCVAERTYKQRFL
FAKLFSHITSARKARKYEIPHFRLKKVENIKIWLSLRSYLKRRGPQRSVDVVVSSVFLLTLSIAFICCAQVLQGHKTFLN
DAYNWEFLIWETALLLFLLRLASLGSETNKKYSNVSILLTEQINLYLKMEKKPNKKEQLTLVNNVLKLSTKLLKELDTPF
RLYGLTMNPLIYNITRVVILSAVSGVISDLLGFNIRMGRLVARKQARGYH
>XP_024781755.2 putative homeodomain transcription factor 1 isoform X1 [Pan paniscus]
MASNERDAISWYQKKIGAYDQQIWEKSIEQTQIKGLKNKPKKMGHIKPDLIDVDLIRGSTFAKAKPEIPWTSLTRKGLVR
VVFFPLFSNWWIQVTSLRIFVWLLLLYFMQVIAIVLYLMMPIVNISEVLGPLCLMLLMGTVHCQIVSTQITRPSGNNGNR
RRRKLRKTVNGDGSRENGNNSSDKVRGIETLESVPIIGGFWETIFGNRIKRVKLISNKGTETDNDPSCVHPIIKRRQCRP
EIRMWQTREKAKFSDGEKCHREAFRRLGNGVSDDLSSEEDGEARTQMILLRRSVEGASSDNGCEVKNRKSILSRHLNSQV
KKTTARWCHIVRDSDSLAESEFESAAFSQGSRSGVSGGSRSLNMSRRDSESTRHDSETEDMLWDDLLHGPECRSSVTSDS
EGAHVNTLHSGTKRDPKEDVFQQNHLFWLQNSSPSSDRVSAIIWEGNECKKMDMSVLEISGIIMSRVNAYQQGVGYQMLG
NVVTIGLAFFPFLHRLFREKSLDQLKSISAEEILTLFCGAPPVTPIIVLSIINFFERLCLTWMFFFMMCVAERTYKQRFL
FAKLFSHITSARKARKYEIPHFRLKKVENIKIWLSLRSYLKRRGPQRSVDVVVSSVFLLTLSIAFICCAQVLQGHKTFLN
DAYNWEFLIWETALLLFLLRLASLGSETNKKYSNVSILLTEQINLYLKMEKKPNKKEQLTLVNNVLKLSTKLLKELDTPF
RLYGLTMNPLIYNITRVVILSAVSGVISDLLGFNIRLWKIKS
>NP_001309970.1 protein PHTF1 isoform a [Homo sapiens]
MASNERDAISWYQKKIGAYDQQIWEKSIEQTQIKGLKNKPKKMGHIKPDLIDVDLIRGSTFAKAKPEIPWTSLTRKGLVR
VVFFPLFSNWWIQVTSLRIFVWLLLLYFMQVIAIVLYLMMPIVNISEVLGPLCLMLLMGTVHCQIVSTQITRPSGNNGNR
RRRKLRKTVNGDGSRENGNNSSDKVRGIETLESVPIIGGFWETIFGNRIKRVKLISNKGTETDNDPSCVHPIIKRRQCRP
EIRMWQTREKAKFSDGEKCRREAFRRLGNGVSDDLSSEEDGEARTQMILLRRSVEGASSDNGCEVKNRKSILSRHLNSQV
KKTTTRWCHIVRDSDSLAESEFESAAFSQGSRSGVSGGSRSLNMSRRDSESTRHDSETEDMLWDDLLHGPECRSSVTSDS
EGAHVNTLHSGTKRDPKEDVFQQNHLFWLQNSSPSSDRVSAIIWEGNECKKMDMSVLEISGIIMSRVNAYQQGVGYQMLG
NVVTIGLAFFPFLHRLFREKSLDQLKSISAEEILTLFCGAPPVTPIIVLSIINFFERLCLTWMFFFMMCVAERTYKQRFL
FAKLFSHITSARKARKYEIPHFRLKKVENIKIWLSLRSYLKRRGPQRSVDVVVSSVFLLTLSIAFICCAQVLQGHKTFLN
DAYNWEFLIWETALLLFLLRLASLGSETNKKYSNVSILLTEQINLYLKMEKKPNKKEQLTLVNNVLKLSTKLLKELDTPF
RLYGLTMNPLIYNITRVVILSAVSGVISDLLGFNIRLWKIKS
>XP_017379753.1 putative homeodomain transcription factor 1 isoform X2 [Cebus imitator]
MASNERDAISWYQKKIGAYDQQIWEKSIEQTQIKGFKNKPKKMGHIKPDLIDVDLIRGSTFAKAKPEIPWTSLTRKGLVR
VVFFPLFSNWWIQVTSLRIFVWLLLLYFMQVIAIVLYLMMPIVNVSEVLGPLCLMLLMGTVHCQIVSTQLTRPSGNNGNR
RRRKLRKTVNGDGSRENGNNSSDKVRGIETLESVPVIGGFWETIFGNRIKRVKLISNKGTETDNDPSCVPPIKKRQCRPE
IRMWQTREKAKFSDGEKCRREAFRHLGNGVSDDLSSEEDGEARTQMILLRRSVEGASSDNGCEVKNRKSILSRHLNSQVK
KTTTRWCHIVRDSDSLAESEFESAAFSQCSRSGVSGGSRSLNMSRRDSESTRHDSETEDMLWDDLLHGPECRSSVTSDSE
GAHMNTLHSGTKRDPKEDVFQQNHLFWLQNSSPASDRVSAIIWEGNECKKMDMSVLEISGIIMSRVNAYQQGVGYQMLGN
VVTIGLAFFPFLHRLFREKNLDQLKSISAEEILTLFCGAPPVIPIIVLSIINFFERLCLTWMFFFMMCVAERTYKQRFLF
AKLFSHITSARKARKYEIPHFRLKKVENIKIWLSLRSYLKRRGPQRSVDVVVSSVFLLTLSIAFICCAQVKVSYLL
>XP_009427168.1 putative homeodomain transcription factor 1 isoform X1 [Pan troglodytes]
MASNERDAISWYQKKIGAYDQQIWEKSIEQTQIKGLKNKPKKMGHIKPDLIDVDLIRGSTFAKAKPEIPWTSLTRKGLVR
VVFFPLFSNWWIQVTSLRIFVWLLLLYFMQVIAIVLYLMMPIVNISEVLGPLCLMLLMGTVHCQIVSTQITRPSGNNGNR
RRRKLRKTVNGDGSRENGNNSSDKVRGIETLESVPIIGGFWETIFGNRIKRVKLISNKGTETDNDPSCVHPIIKRRQCRP
EIRMWQTREKAKFSDGEKCRREAFRRLGNGVSDDLSSEEDGEARTQMILLRRSVEGASSDNGCEVKNRKSILSRHLNSQV
KKTTARWCHIVRDSDSLAESEFESAAFSQGSRSGVSGGSRSLNMSRRDSESTRHDSETEDMLWDDLLHGPECRSSVTSDS
EGAHVNTLHSGTKRDPKEDVFQQNHLFWLQNSSPSSDRVSAIIWEGNECKKMDMSVLEISGIIMSRVNAYQQGVGYQMLG
NVVTIGLAFFPFLHRLFREKSLDQLKSISAEEILTLFCGAPPVTPIIVLSIINFFERLCLTWMFFFMMCVAERTYKQRFL
FAKLFSHITSARKARKYEIPHFRLKKVENIKIWLSLRSYLKRRGPQRSVDVVVSSVFLLTLSIAFICCAQVLQGHKTFLN
DAYNWEFLIWETALLLFLLRLASLGSETNKKYSNVSILLTEQINLYLKMEKKPNKKEQLTLVNNVLKLSTKLLKELDTPF
RLYGLTMNPLIYNITRVVILSAVSGVISDLLGFNIRLWKIKS
>XP_030864953.1 putative homeodomain transcription factor 1 isoform X1 [Gorilla gorilla gorilla]
MASNERDAISWYQKKIGAYDQQIWEKSIEQTQIKGLKNKPKKMGHIKPDLIDVDLIRGSTFAKAKPEIPWTSLTRKGLVR
VVFFPLFSNWWIQVTSLRIFVWLLLLYFMQVIAIVLYLMMPIVNISEVLGPLCLMLLMGTVHCQIVSTQITRPSGNNGNR
RRRKLRKTVNGDGSRENGNNSSDKVRGIETLESVPIIGGFWETIFGNRIKRVKLISNKGTETDNDPSCVHPIIKRRQCRP
EIRMWQTREKAKFSDGEKCRREVFRRLGNGVSDDLSSEEDGEARTQMILLRRSVEGASSDNGCEVKNRKSILSRHLNSQV
KKTTTRWCHIVRDSDSLAESEFESAAFSQGSRSGVSGGSRSLNMSRRDSESTRHDSETEDMLWDDLLHGPECRSSVTSDS
EGAHVNTLHSGTKRDPKEDVFQQNHLFWLQNSSPSSDRVSAIIWEGNECKKMDMSVLEISGIIMSRVNAYQQGVGYQMLG
NVVTIGLAFFPFLHRLFREKSLDQLKSISAEEILTLFCGAPPVTPIIVLSIINFFERLCLTWMFFFMMCVAERTYKQRFL
FAKLFSHITSARKARKYEIPHFRLKKVENIKIWLSLRSYLKRRGPQRSVDVVVSSVFLLTLSIAFICCAQVLQGHKTFLN
DAYNWEFLIWETALLLFLLRLASLGSETNKKYSNVSILLTEQINLYLKMEKKPNKKEQLTLVNNVLKLSTKLLKELDTPF
RLYGLTMNPLIYNITRVVILSAVSGVISDLLGFNIRLWKIKS
>XP_047409335.1 protein PHTF1 isoform X3 [Neosciurus carolinensis]
MASNERDAISWYQKKIGAYDQQIWEKSIEQTQIKGFKNKPKKMGHIKPDLIDVDLIRGSTFAKAKPEIPWTSLTRKGLVR
VVFFPLFSNWWIQVTSLRIFVWLLLLYLMQVIAIVLYLMMPIVNVSEVLGPLCLMLLMGTVHCQIVSTQITRPSGNNGNR
RRRKLRKTVNGDGSRENGNNSSDRARGIETLESAPIIGGLWGTLFGNRIKKVKLISNKGTEIDNDNDSNCLHPIMKKRQC
RPDIRMWQTKEKAKFSDGEKCRREAYRRLGNGISDDLSSEEDGEARTQMILLRRSVEGASSDNGCEVKNRKSILSRHLNS
QVKKTTTRWCHIVRDSDSVAESEFESAAFSQCSRSGVSGGSRSLNLSRRDSESTRHDSETEDMLWDDLLHGPECRSSVTS
DSEGAHVNTLHSGTKRDPKEDVFQQNHLFWLQNSSPASDRVSAIIWEGNECKKMDMSVLEISGIIMSRVNAYQQGVGYQM
LGNVVTIGLAFFPFLHRLFHEKSLDQLKSISAEEILTLFCGAPPVTPIIILSIINFFERLCLTWMFFFMMCVAERTYKQR
FLFAKLFSHITSARKARKYEIPHFRLKKVENIKIWLSLRSYLKRRGPQRSVDVVVSSVFLLTLSIAFICCAQVLQGHKTF
LNDAYNWEFLIWETALLLFLLRLASLGSETNKKYSNVSILLTEQINLYLKMEKKPNKKEQLTLVNNVLKLSTKLLKELDT
PFRLYGLTMNPLIYNITRVVILSAVSGVISDLLGFNIRLWKIKS
>XP_030680678.1 putative homeodomain transcription factor 1 isoform X5 [Nomascus leucogenys]
MASNERDAISWYQKKIGAYDQQIWEKSIEQTQIKGLKNKPKKMGHIKPDLIDVDLIRGSTFAKAKPEIPWTSLTRKGLVR
VVFFPLFSNWWIQVTSLRIFVWLLLLYFMQVIAIVLYLMMPIVNISEVLGPLCLMLLMGTVHCQIVSTQITRPSGNNGNR
RRRKLRKTVNGDGSRENGNNSSDKVRGIETVESVPIIGGFWETIFGNRIKRVKLISNKGTETDNDPSCVHPIIKKRQCRP
EIRMWQTREKAKFSDGEKCRREAFRRLGNGVSDDLSSEEDGEAQTQMILLRRSVEGASSDNGCEVKNRKSILSRHLNSQV
KKTSTRWCHIVRDSDSLAESEFESAAFSQGSRLGESGGSRSLNMSRRDSESTRHDSETEDMLWDDLLHGPECRSSVTSDS
EGAHVNTLHSGTKRDPKEDVFQQNHLFWLQNSSPSSDRVSAIIWEGNECKKMDMSVLEISGIIMSRVNAYQQGAGYQMLG
NVVTIGLAFFPFLHRLFREKSLDQLKSISAEEILTLFCGAPPVTPIIVLSIINFFERLCLTWMFFFMMCVAERTYKQRFL
FAKLFSHITSARKARKYEIPHFRLKKVENIKIWLSLRSYLKRRGPQRSVDVVVSSVFLLTLSIAFICCAQELNSRLPVIS
FQHF
>XP_001109827.1 putative homeodomain transcription factor 1 isoform X1 [Macaca mulatta]
MASNERDAISWYQKKIGAYDQQIWEKSIEQTQIKGLKNKPKKMGHIKPDLIDVDLIRGSTFAKAKPEIPWTSLTRKGLVR
VVFFPLFSNWWIQVTSLRIFVWLLLLYFMQVIAIVLYLMMPIVNISEVLGPLCLMLLMGTVHCQIVSTQITRPSGNNGNR
RRRKLRKTVNGDGSRENGNNSSDKVRGIETLESVPIIGGFWETIFGNRIKRVKLISNKGTETDNDPSCVRPIIKKRQCRP
EIRMWQTREKAKFSDGEKCRREAFRRLGNGVSDDLSSEEDGEARTQMILLRRSVEGASSDNGCEVKNRKSILSRHLNSQV
KKTTTRWCHIVRDSDSLAESEFESAAFSQGSRSGVSGGSRSLNMSRRDSESTRHDSETEDMLWDDLLHGPECRSSVTSDS
EGVHVNTLHSGTKRDPKEDVFQQNHLFWLQNSSPSSDRVSAIIWEGNECKKMDMSVLEISGIIMSRVNAYQQGVGYQMLG
NVVTIGLAFFPFLHRLFREKSLDQLKSISAEEILTLFCGAPPVTPIIVLSIINFFERLCLTWMFFFMMCVAERTYKQRFL
FAKLFSHITSARKARKYEIPHFRLKKVENIKIWLSLRSYLKRRGPQRSVDVVVSSVFLLTLSIAFICCAQVLQGHKTFLN
DAYNWEFLIWETALLLFLLRLASLGSETNKKYSNVSILLTEQINLYLKMEKKPNKKEQLTLVNNVLKLSTKLLKELDTPF
RLYGLTMNPLIYNITRVVILSAVSGVISDLLGFNIRLWKIKS
>XP_038166921.1 protein PHTF1 isoform X1 [Arvicola amphibius]
MASNERDAISWYQKKIGAYDQQIWEKSIEQTQIKGFKNKPKKMGHIKPDLIDVDLIRGSTFAKAKPEIPWTSLTRKGLVR
VVFFPLFSSWWIQVTSLRIFVWLLLLYLMQVTAIVLYLMMPIVNVSEVLGPLCLMLLMGTVHCQIVSTQIARPSGNNGNR
RRRKLRKAVNGDGSRDNGNNSSDKVRAVETLESAPSVGGFWGTLFGNRIKRVKLVSNKGTETDNDSGCLHPFIKKRQGRP
EIRMWQAREKAKVSDGEKCRREGYRRLGNGISDDLSSEEDGEARTQMILLRRSVEGASSDNGCEVKNRKSILSRHLNSQV
KKTTTRWCHIVRDSDSLAESEFESAAFSQGSRSGVSVGSRSLNMSRRDSESTRHDSETEDMLWDDLLHGPECRSSVTSDS
EGTHVNTLHSGTKRDPKEDVFQQNHLFWLQNSSPASERVSAIIWEGNECKKTDMSVLEISGIIMSRVNAYQQGVGYQMLG
NAVTIGLAFFPFLYRLFREKSFDQLKSISAEEVLTLFCGAPPVTPVVILSIINFFERLCLTWMFFFMMCVAERTYKQRFL
FAKLFSHITSARKARKYEIPHFRLKKVENIKIWLSLRSYLKRRGPQRSVDVVVSSVFLLTLSIAFICCAQVLQGHKTFLN
DAYNWEFLIWETALLLFLLRLASLGSETNKKYSNVSILLTEQINLYLKMEKKPNKKEQLTLVNNVLKLSTKLLKELDTPF
RLYGLTMNPLIYNITRVVILSAVSGVISDLLGFNIRLWKIKS
>XP_037853997.1 putative homeodomain transcription factor 1 isoform X1 [Chlorocebus sabaeus]
MASNERDAISWYQKKIGAYDQQIWEKSIEQTQIKGLKNKPKKMGHIKPDLIDVDLIRGSTFAKAKPEIPWTSLTRKGLVR
VVFFPLFSNWWIQVTSLRIFVWLLLLYFMQVIAIVLYLMMPIVNISEVLGPLCLMLLMGTVHCQIVSTQITRPSGNNGNR
RRRKLRKTVNGDGSRENGNNSSDKVRGIETLESVPIIGGFWETIFGNRIKRVKLISNKGTETDNDPSCVRPIIKKRQCRP
EIRMWQTREKAKFSDGEKCRREAFRRLGNGVSDDLSSEEDGEARTQMILLRRSVEGASSDNGCEVKNRKSVLSRHLNSQV
KKTTTRWCHIVRDSDSLAESEFESAAFSQGSRSGVSGGSRSLNMSRRDSESTRHDSETEDMLWDDLLHGPECRSSVTSDS
EGVHVNTLHSGTKRDPKEDVFQQNHLFWLQNSSPSSDRVSAIIWEGNECKKMDMSVLEISGIIMSRVNAYQQGVGYQMLG
NVVTIGLAFFPFLHRLFREKSLDQLKSISAEEILTLFCGAPPVTPIIVLSIINFFERLCLTWMFFFMMCVAERTYKQRFL
FAKLFSHITSARKARKYEIPHFRLKKVENIKIWLSLRSYLKRRGPQRSVDVVVSSVFLLTLSIAFICCAQVLQGHKTFLN
DAYNWEFLIWETALLLFLLRLASLGSETNKKYSNVSILLTEQINLYLKMEKKPNKKEQLTLVNNVLKLSTKLLKELDTPF
RLYGLTMNPLIYNITRVVILSAVSGVISDLLGFNIRLWKIKS
>XP_032010854.1 putative homeodomain transcription factor 1 isoform X5 [Hylobates moloch]
MASNERDAISWYQKKIGAYDQQIWEKSIEQTQIKGLKNKPKKMGHIKPDLIDVDLIRGSTFAKAKPEIPWTSLTRKGLVR
VVFFPLFSNWWIQVTSLRIFVWLLLLYFMQVIAIVLYLMMPIVNVSEVLGPLCLMLLMGTVHCQIVSTQITRPSGNNGNR
RRRKLRKTVNGDGSRENGNNSSDKVRGIETLESVPIIGSFWETIFGNRIKRVKLISNKGTETDNDPSCVHPIIKKRQCRP
EIRMWQTREKAKFSDGEKCRREAFRRLGNGVSDDLSSEEDGEARTQMILLRRSVEGASSDNGCEVKNRKSILSRHLNSQV
KKTTTRWCHIVRDSDSLAESEFESAAFSQGSRLGESGGSRSLNMSRRDSESTRHDSETEDMLWDDLLHGPECRSSVTSDS
EGAHVNTLHSGTKRDPKEDVFQQNHLFWLQNSSPSSDRVSAIIWEGNECKKMDMSVLEISGIIMSRVNAYQQGAGYQMLG
NVVTIGLAFFPFLHRLFREKSLDQLKSISAEEILTLFCGAPPVTPIIVLSIINFFERLCLTWMFFFMMCVAERTYKQRFL
FAKLFSHITSARKARKYEIPHFRLKKVENIKIWLSLRSYLKRRGPQRSVDVVVSSVFLLTLSIAFICCAQELNSRLPVIS
FQHF
>XP_023078571.1 putative homeodomain transcription factor 1 isoform X1 [Piliocolobus tephrosceles]
MASNERDAISWYQKKIGAYDQQIWEKSIEQTQIKGLKNKPKKMGHIKPDLIDVDLIRGSTFAKAKPEIPWTSLTRKGLVR
VVFFPLFSNWWIQVTSLRIFVWLLLLYFMQVIAIVLYLMMPIVNISEVLGPLCLMLLMGTVHCQIVSTQITRPSGNNGNR
RRRKLRKTVNGDGSRENGNNTSDKVRGIETLESVPIIGGFWETIFGNRIKRVKLISNKGTETDNDPSCVRPIIKKRQCRP
EIRMWQTREKAKFSDGEKCRRETFRRLGNGVSDDLSSEEDGEARTQMILLRRSVEGASSDNGCEVKNRKSILSRHLNSQV
KKTTTRWCHIVRDSDSLAESEFESAAFSQGSRSGVSGGSRSLNMSRRDSESTRHDSETEDMLWDDLLHGPECRSSVTSDS
EGVHVNTLHSGTKRDPKEDVFQQNHLFWLQNSSPSSDRVSAIIWEGNECKKMDMSVLEISGIIMSRVNAYQQGVGYQMLG
NVVTVGLAFFPFLHRLFHEKSLDQLKSISAEEILTLFCGAPPVTPIIVLSIINFFERLCLTWMFFFMMCVAERTYKQRFL
FAKLFSHITSARKARKYEIPHFRLKKVENIKIWLSLRSYLKRRGPQRSVDVVVSSVFLLTLSIAFICCAQVLQGHKTFLN
DAYNWEFLIWETALLLFLLRLASLGSETNKKYSNVSILLTEQINLYLKMEKKPNKKEQLTLVNNVLKLSTKLLKELDTPF
RLYGLTMNPLIYNITRVVILSAVSGVISDLLGFNIRLWKIKS
>XP_009427188.1 putative homeodomain transcription factor 1 isoform X5 [Pan troglodytes]
MASNERDAISWYQKKIGAYDQQIWEKSIEQTQIKGLKNKPKKMGHIKPDLIDVDLIRGSTFAKAKPEIPWTSLTRKGLVR
VVFFPLFSNWWIQVTSLRIFVWLLLLYFMQVIAIVLYLMMPIVNISEVLGPLCLMLLMGTVHCQIVSTQITRPSGNNGNR
RRRKLRKTVNGDGSRENGNNSSDKVRGIETLESVPIIGGFWETIFGNRIKRVKLISNKGTETDNDPSCVHPIIKRRQCRP
EIRMWQTREKAKFSDGEKCRREAFRRLGNGVSDDLSSEEDGEARTQMILLRRSVEGASSDNGCEVKNRKSILSRHLNSQV
KKTTARWCHIVRDSDSLAESEFESAAFSQGSRSGVSGGSRSLNMSRRDSESTRHDSETEDMLWDDLLHGPECRSSVTSDS
EGAHVNTLHSGTKRDPKEDVFQQNHLFWLQNSSPSSDRVSAIIWEGNECKKMDMSVLEISGIIMSRVNAYQQGVGYQMLG
NVVTIGLAFFPFLHRLFREKSLDQLKSISAEEILTLFCGAPPVTPIIVLSIINFFERLCLTWMFFFMMCVAERTYKQRFL
FAKLFSHITSARKARKYEIPHFRLKKVENIKIWLSLRSYLKRRGPQRSVDVVVSSVFLLTLSIAFICCAQVLQGHKTFLN
DAYNWEFLIWETALLLFLLRLASLGSETNKKYSNVSILLTEQNHNGEFFLQGKI
>XP_010370287.1 putative homeodomain transcription factor 1 isoform X1 [Rhinopithecus roxellana]
MASNERDAISWYQKKIGAYDQQIWEKSIEQTQIKGLKNKPKKMGHIKPDLIDVDLIRGSTFAKAKPEIPWTSLTRKGLVR
VVFFPLFSNWWIQVTSLRIFVWLLLLYFMQVIAIVLYLMMPIVNISEVLGPLCLMLLMGTVHCQIVSTQLTRPSGNNGNR
RRRKLRKTVNGDGSRENGNNTSDKVRGIETLESVPIIGGFWETVFGNRIKRVKLISNKGTETDNDPSCVRPIIKKRQCRP
EIRMWQTREKAKFSDGEKCHREAFRRLGNGVSDDLSSEEDGEARTQMILLRRSVEGASSDNGCEVKNRKSILSRHLNSQV
KKTTTRWCHIVRDSDSLAESEFESAAFSQGSRSGVSGGSRSLNMSRRDSESTRHDSETEDMLWDDLLHGPECRSSVTSDS
EGVHVNTLHSGTKRDPKEDVFQQNHLFWLQNSSPSSDRVSAIIWEGNECKKMDMSVLEISGIIMSRVNAYQQGVGYQMLG
NVVTIGLAFFPFLHRLFREKSLDQLKSISAEEILTLFCGAPPVTPIIVLSIINFFERLCLTWMFFFMMCVAERTYKQRFL
FAKLFSHITSARKARKYEIPHFRLKKVENIKIWLSLRSYLKRRGPQRSVDVVVSSVFLLTLSIAFICCAQVLQGHKTFLN
DAYNWEFLIWETALLLFLLRLASLGSETNKKYSNVSILLTEQINLYLKMEKKPNKKEQLTLVNNVLKLSTKLLKELDTPF
RLYGLTMNPLIYNITRVVILSAVSGVISDLLGFNIRLWKIKS
>XP_033054332.1 putative homeodomain transcription factor 1 isoform X1 [Trachypithecus francoisi]
MASNERDAISWYQKKIGAYDQQIWEKSIEQTQIKGLKNKPKKMGHIKPDLIDVDLIRGSTFAKAKPEIPWTSLTRKGLVR
VVFFPLFSNWWIQVTSLRIFVWLLLLYFMQVIAIVLYLMMPIVNISEVLGPLCLMLLMGTVHCQIVSTQITRPSGNNGNR
RRRKLRKTVNGDGSRENGNNTSDKVRGIETLESVPIIGGFWETVFGNRIKRVKLISNKGTETDNDPSCVRPIIKKRQCRP
EIRMWQTREKAKFSDGEKCRREAFRRLGNGVSDDLSSEEDGEARTQMILLRRSVEGASSDNGCEVKNRKSILSRHLNSQV
KKTTTRWCHIVRDSDSLAESEFESAAFSQGSRSGVSGGSRSLNMSRRDSESTRHDSETEDMLWDDLLHGPECRSSVTSDS
EGVHVNTLHSGTKRDPKEDVFQQNHLFWLQNSSPSSDRVSAIIWEGNECKKMDMSVLEISGIIMSRVNAYQQGVGYQMLG
NVVTIGLAFFPFLHRLFREKSLDQLKSISAEEILTLFCGAPPVTPIVVLSIINFFERLCLTWMFFFMMCVAERTYKQRFL
FAKLFSHITSARKARKYEIPHFRLKKVENIKIWLSLRSYLKRRGPQRSVDVVVSSVFLLTLSIAFICCAQVLQGHKTFLN
DAYNWEFLIWETALLLFLLRLASLGSETNKKYSNVSILLTEQINLYLKMEKKPNKKEQLTLVNNVLKLSTKLLKELDTPF
RLYGLTMNPLIYNITRVVILSAVSGVISDLLGFNIRLWKIKS
>XP_017725247.1 PREDICTED: putative homeodomain transcription factor 1 isoform X4 [Rhinopithecus bieti]
MASNERDAISWYQKKIGAYDQQIWEKSIEQTQIKGFENKPKKMGHIKPDLIDVDLIRGSTFAKAKPEIPWTSLTRKGLVR
VVFFPLFSNWWIQVTSLRIFVWLLLLYFMQVIAIVLYLMMPIVNISEVLGPLCLMLLMGTVHCQIVSTQLTRPSGNNGNR
RRRKLRKTVNGDGSRENGNNTSDKVRGIETLESVPIIGGFWETVFGNRIKRVKLISNKGTETDNDPSCVRPIIKKRQCRP
EIRMWQTREKAKFSDGEKCHREAFRRLGNGVSDDLSSEEDGEARTQMILLRRSVEGASSDNGCEVKNRKSILSRHLNSQV
KKTTTRWCHIVRDSDSLAESEFESAAFSQGSRSGVSGGSRSLNMSRRDSESTRHDSETEDMLWDDLLHGPECRSSVTSDS
EGVHVNTLHSGTKRDPKEDVFQQNHLFWLQNSSPSSDRVSAIIWEGNECKKMDMSVLEISGIIMSRVNAYQQGVGYQMLG
NVVTIGLAFFPFLHRLFREKSLDQLKSISAEEILTLFCGAPPVTPIIVLSIINFFERLCLTWMFFFMMCVAERTYKQRFL
FAKLFSHITSARKARKYEIPHFRLKKVENIKIWLSLRSYLKRRGPQRSVDVVVSSVFLLTLSIAFICCAQVLQGHKTFLN
DAYNWEFLIWETALLLFLLRLASLGSETNKKYSNVSILLTEQINLYLKMEKKPNKKEQLTLVNNVLKLSTKLLKELDTPF
RLYGLTMNPLIYNITRVVILSAVSGVISDLLGFNIRLWKIKS
>NP_001309976.1 protein PHTF1 isoform d [Homo sapiens]
MASNERDAISWYQKKIGAYDQQIWEKSIEQTQIKGLKNKPKKMGHIKPDLIDVDLIRGSTFAKAKPEIPWTSLTRKGLVR
VVFFPLFSNWWIQVTSLRIFVWLLLLYFMQVIAIVLYLMMPIVNISEVLGPLCLMLLMGTVHCQIVSTQITRPSGNNGNR
RRRKLRKTVNGDGSRENGNNSSDKVRGIETLESVPIIGGFWETIFGNRIKRVKLISNKGTETDNDPSCVHPIIKRRQCRP
EIRMWQTREKAKFSDGEKCRREAFRRLGNGVSDDLSSEEDGEARTQMILLRRSVEGASSDNGCEVKNRKSILSRHLNSQV
KKTTTRWCHIVRDSDSLAESEFESAAFSQGSRSGVSGGSRSLNMSRRDSESTRHDSETEDMLWDDLLHGPECRSSVTSDS
EGAHVNTLHSGTKRDPKEDVFQQNHLFWLQNSSPSSDRVSAIIWEGNECKKMDMSVLEISGIIMSRVNAYQQGVGYQMLG
NVVTIGLAFFPFLHRLFREKSLDQLKSISAEEILTLFCGAPPVTPIIVLSIINFFERLCLTWMFFFMMCVAERTYKQRFL
FAKLFSHITSARKARKYEIPHFRLKKVENIKIWLSLRSYLKRRGPQRSVDVVVSSVFLLTLSIAFICCAQVKVSHLL
>XP_045240916.1 protein PHTF1 isoform X5 [Macaca fascicularis]
MASNERDAISWYQKKIGAYDQQIWEKSIEQTQIKGLKNKPKKMGHIKPDLIDVDLIRGSTFAKAKPEIPWTSLTRKGLVR
VVFFPLFSNWWIQVTSLRIFVWLLLLYFMQVIAIVLYLMMPIVNISEVLGPLCLMLLMGTVHCQIVSTQITRPSGNNGNR
RRRKLRKTVNGDGSRENGNNSSDKVRGIETLESVPIIGGFWETIFGNRIKRVKLISNKGTETDNDPSCVRPIIKKRQCRP
EIRMWQTREKAKFSDGEKCRREAFRRLGNGVSDDLSSEEDGEARTQMILLRRSVEGASSDNGCEVKNRKSILSRHLNSQV
KKTTTRWCHIVRDSDSLAESEFESAAFSQGSRSGVSGGSRSLNMSRRDSESTRHDSETEDMLWDDLLHGPECRSSVTSDS
EGVHVNTLHSGTKRDPKEDVFQQNHLFWLQNSSPSSDRVSAIIWEGNECKKMDMSVLEISGIIMSRVNAYQQGVGYQMLG
NVVTIGLAFFPFLHRLFREKSLDQLKSISAEEILTLFCGAPPVTPIIVLSIINFFERLCLTWMFFFMMCVAERTYKQRFL
FAKLFSHITSARKARKYEIPHFRLKKVENIKIWLSLRSYLKRRGPQRSVDVVVSSVFLLTLSIAFICCAQVLQGHKTFLN
DAYNWEFLIWETALLLFLLRLASLGSETNKKYSNVSILLTEQELDTPFRLYGLTMNPLIYNITRVVILSAVSGVISDLLG
FNIRLWKIKS
>XP_011856159.1 PREDICTED: putative homeodomain transcription factor 1 [Mandrillus leucophaeus]
MASNERDAISWYQKKIGAYDQQIWEKSIEQSQIKGLKNKPKKMGHIKPDLIDVDLIRGSTFAKAKPEIPWTSLTRKGLVR
VVFFPLFSNWWIQVTSLRIFVWLLLLYFMQVIAIVLYLMMPIVNISEVLGPLCLMLLMGTVHCQIVSTQITRPSGNNGNR
RRRKLRKTVNGDGSRENGNNSSDKVRGIETLESVPIIGGFWETIFGNRIKRVKLISNKGTETDNDPSCVRPIIKKRQCRP
EIRMWQTREKAKFSDGEKCRREAFRRLGNGVSDDLSSEEDGEARTQMILLRRSVEGASSDNGCEVKNRKSILSRHLNSQV
KKTTTRWCHIVRDSDSLAESEFESAAFSQGSRSGVSGGSRSLNMSRRDSESTRHDSETEDMLWDDLLHGPECRSSVTSDS
EGVHVNTLHSGTKRDPKEDVFQQNHLFWLQNSSPSSDRVSAIIWEGNECKKMDMSVLEISGIIMSRVNAYQQGVGYQMLG
NVVTIGLAFFPFLHRLFREKSLDQLKSISAEEILTLFCGAPPVTPIIVLSIINFFERLCLTWMFFFMMCVAERTYKQRFL
FAKLFSHITSARKARKYEIPHFRLKKVENIKIWLSLRSYLKRRGPQRSVDVVVSSVFLLTLSIAFICCAQVLQGHKTFLN
DAYNWEFLIWETALLLFLLRLASLGSETNKKYSNVSILLTEQINLYLKMEKKPNKKEQLTLVNNVLKLSTKLLKELDTPF
RLYGLTMNPLIYNITRVVILSAVSGVISDLLGFNIRLWKIKS
>XP_009213960.1 putative homeodomain transcription factor 1 isoform X5 [Papio anubis]
MASNERDAISWYQKKIGAYDQQIWEKSIEQTQIKGLKNKPKKMGHIKPDLIDVDLIRGSTFAKAKPEIPWTSLTRKGLVR
VVFFPLFSNWWIQVTSLRIFVWLLLLYFMQVIAIVLYLMMPIVNISEVLGPLCLMLLMGTVHCQIVSTQITRPSGNNGNR
RRRKLRKTVNGDGSRENGNNSSDKVRGIETLESVPIIGGFWETIFGNRIKRVKLISNKGTETDNDPSCVRPIIKKRQCRP
EIRMWQTREKAKFSDGEKCRREAFRRLGNGVSDDLSSEEDGEARTQMILLRRSVEGASSDNGCEVKNRKSILSRHLNSQV
KKTTTRWCHIVRDSDSLAESEFESAAFSQGSRSGVSGGSRSLNMSRRDSESTRHDSETEDMLWDDLLHGPECRSSVTSDS
EGVHVNTLHSGTKRDPKEDVFQQNHLFWLQNSSPSSDRVSAIIWEGNECKKMDMSVLEISGIIMSRVNAYQQGVGYQMLG
NVVTIGLAFFPFLHRLFREKSLDQLKSISAEEILTLFCGAPPVTPIIVLSIINFFERLCLTWMFFFMMCVAERTYKQRFL
FAKLFSHITSARKARKYEIPHFRLKKVENIKIWLSLRSYLKRRGPQRSVDVVVSSVFLLTLSIAFICCAQVLQGHKTFLN
DAYNWEFLIWETALLLFLLRLASLGSETNKKYSNVSILLTEQNHTGEFFIQGKI
>XP_005076609.1 protein PHTF1 isoform X2 [Mesocricetus auratus]
MASNERDAISWYQKKIGAYDQQIWEKSIEQTQIKGFKNKPKKMGHIKPDLIDVDLIRGSTFAKAKPEIPWTSLTRKGLVR
VVFFPLFSSWWIQVTSLRIFVWLLLLYLMQVTAIVLYLMMPIVNASEVLGPLCLMLLMGTVHCQIVSTQITKPSGNNGNR
RRRKLRKTVNGDGSRDNGNNSSDKVRAVETLQCAPSVGGFWGTLFGNRIKRVKLVSNKGTETDNDSGCLHPIIKKRQGRP
EIRMWQAREKAKVSDGEKCRREAYRHLGNGISDDLSSEEDGEARTQMILLRRSVEGASSDNGCEVKNRKSVLSRHLNSQV
KKTTTRWCHIVRDSDSLAESEFESAAFSQGSRSGVSVGSRSLNLSRRDSESTRHDSETEDMLWDDLLHGPECRSSVTSDS
EGTHVNTLHSGTKRDPKEDVFQQNHLFWLQNSSPASERVSAIIWEGNECKKMDMSVLEISGIIMSRVNAYQQGVGYQMLG
NAVTIGLAFFPFLYRLFREKSFEQLKSISAEEVLTLFCGAPPVTPVVILSIINFFERLCLTWMFFFMMCVAERTYKQRFL
FAKLFSHITSARKARKYEIPHFRLKKVENIKIWLSLRSYLKRRGPQRSVDVVVSSVFLLTLSIAFICCAQVLQGHKTFLN
DAYNWEFLIWETALLLFLLRLASLGSETNKKYSNVSILLTEQINLYLKMEKKPNKKEQLTLVNNVLKLSTKLLKELDTPF
RLYGLTMNPLIYNITRVVILSAVSGVISDLLGFNIRLWKIKS
>XP_037854006.1 putative homeodomain transcription factor 1 isoform X6 [Chlorocebus sabaeus]
MASNERDAISWYQKKIGAYDQQIWEKSIEQTQIKGLKNKPKKMGHIKPDLIDVDLIRGSTFAKAKPEIPWTSLTRKGLVR
VVFFPLFSNWWIQVTSLRIFVWLLLLYFMQVIAIVLYLMMPIVNISEVLGPLCLMLLMGTVHCQIVSTQITRPSGNNGNR
RRRKLRKTVNGDGSRENGNNSSDKVRGIETLESVPIIGGFWETIFGNRIKRVKLISNKGTETDNDPSCVRPIIKKRQCRP
EIRMWQTREKAKFSDGEKCRREAFRRLGNGVSDDLSSEEDGEARTQMILLRRSVEGASSDNGCEVKNRKSVLSRHLNSQV
KKTTTRWCHIVRDSDSLAESEFESAAFSQGSRSGVSGGSRSLNMSRRDSESTRHDSETEDMLWDDLLHGPECRSSVTSDS
EGVHVNTLHSGTKRDPKEDVFQQNHLFWLQNSSPSSDRVSAIIWEGNECKKMDMSVLEISGIIMSRVNAYQQGVGYQMLG
NVVTIGLAFFPFLHRLFREKSLDQLKSISAEEILTLFCGAPPVTPIIVLSIINFFERLCLTWMFFFMMCVAERTYKQRFL
FAKLFSHITSARKARKYEIPHFRLKKVENIKIWLSLRSYLKRRGPQRSVDVVVSSVFLLTLSIAFICCAQVLQGHKTFLN
DAYNWEFLIWETALLLFLLRLASLGSETNKKYSNVSILLTEQNHTGEFFIQGKI
>XP_030790974.1 putative homeodomain transcription factor 1 isoform X4 [Rhinopithecus roxellana]
MASNERDAISWYQKKIGAYDQQIWEKSIEQTQIKGLKNKPKKMGHIKPDLIDVDLIRGSTFAKAKPEIPWTSLTRKGLVR
VVFFPLFSNWWIQVTSLRIFVWLLLLYFMQVIAIVLYLMMPIVNISEVLGPLCLMLLMGTVHCQIVSTQLTRPSGNNGNR
RRRKLRKTVNGDGSRENGNNTSDKVRGIETLESVPIIGGFWETVFGNRIKRVKLISNKGTETDNDPSCVRPIIKKRQCRP
EIRMWQTREKAKFSDGEKCHREAFRRLGNGVSDDLSSEEDGEARTQMILLRRSVEGASSDNGCEVKNRKSILSRHLNSQV
KKTTTRWCHIVRDSDSLAESEFESAAFSQGSRSGVSGGSRSLNMSRRDSESTRHDSETEDMLWDDLLHGPECRSSVTSDS
EGVHVNTLHSGTKRDPKEDVFQQNHLFWLQNSSPSSDRVSAIIWEGNECKKMDMSVLEISGIIMSRVNAYQQGVGYQMLG
NVVTIGLAFFPFLHRLFREKSLDQLKSISAEEILTLFCGAPPVTPIIVLSIINFFERLCLTWMFFFMMCVAERTYKQRFL
FAKLFSHITSARKARKYEIPHFRLKKVENIKIWLSLRSYLKRRGPQRSVDVVVSSVFLLTLSIAFICCAQVLQGHKTFLN
DAYNWEFLIWETALLLFLLRLASLGSETNKKYSNVSILLTEQNHTGEFFIQGNI
>XP_023078578.1 putative homeodomain transcription factor 1 isoform X5 [Piliocolobus tephrosceles]
MASNERDAISWYQKKIGAYDQQIWEKSIEQTQIKGLKNKPKKMGHIKPDLIDVDLIRGSTFAKAKPEIPWTSLTRKGLVR
VVFFPLFSNWWIQVTSLRIFVWLLLLYFMQVIAIVLYLMMPIVNISEVLGPLCLMLLMGTVHCQIVSTQITRPSGNNGNR
RRRKLRKTVNGDGSRENGNNTSDKVRGIETLESVPIIGGFWETIFGNRIKRVKLISNKGTETDNDPSCVRPIIKKRQCRP
EIRMWQTREKAKFSDGEKCRRETFRRLGNGVSDDLSSEEDGEARTQMILLRRSVEGASSDNGCEVKNRKSILSRHLNSQV
KKTTTRWCHIVRDSDSLAESEFESAAFSQGSRSGVSGGSRSLNMSRRDSESTRHDSETEDMLWDDLLHGPECRSSVTSDS
EGVHVNTLHSGTKRDPKEDVFQQNHLFWLQNSSPSSDRVSAIIWEGNECKKMDMSVLEISGIIMSRVNAYQQGVGYQMLG
NVVTVGLAFFPFLHRLFHEKSLDQLKSISAEEILTLFCGAPPVTPIIVLSIINFFERLCLTWMFFFMMCVAERTYKQRFL
FAKLFSHITSARKARKYEIPHFRLKKVENIKIWLSLRSYLKRRGPQRSVDVVVSSVFLLTLSIAFICCAQVLQGHKTFLN
DAYNWEFLIWETALLLFLLRLASLGSETNKKYSNVSILLTEQNHTGEFFIQGKI
>XP_048298229.1 protein PHTF1 isoform X2 [Myodes glareolus]
MASNERDAISWYQKKIGAYDQQIWEKSIEQTQIKGFKNKPKKMGHIKPDLIDVDLIRGSTFAKAKPEIPWTSLTRKGLVR
VVFFPLFSSWWIQVTSLRIFVWLLLLYLMQVTAIVLYLMMPIVNVSEVLGPLCLMLLMGTVHCQIVSTQIARPSGNNGNR
RRRKLRKAVNGDGSRDSGNNSCDKVRAVESLESAPSVGGFWGTLFGNRIKRVKLVSNKGTETDNDSGCLHPIIKKRQGRP
EIRMWQAREKAKVSDGEKCRREAYRRLGNGISDDLSSEEDGEARTQMILLRRSVEGASSDNGCEVKNRKSILSRHLNSQV
KKTTTRWCHIVRDSDSLAESEFESAAFSQGSRSGVSVGSRSLNLSRRDSESTRHDSETEDMLWDDLLHGPECRSSATSDS
EGTHVNTLHSGTKRDPKEDVFQQNHLFWLQNSSPASERVSAIIWEGNECKKMDMSVLEISGIIMSRVNAYQQGVGYQMLG
NAVTIGLAFFPFLYRLFREKSFDQLKSISAEEVLTLFCGAPPVTPVVILSIINFFERLCLTWMFFFMMCVAERTYKQRFL
FAKLFSHITSARKARKYEIPHFRLKKVENIKIWLSLRSYLKRRGPQRSVDVVVSSVFLLTLSIAFICCAQVLQGHKTFLN
DAYNWEFLIWETALLLFLLRLASLGSETNKKYSNVSILLTEQINLYLKMEKKPNKKEQLTLVNNVLKLSTKLLKELDTPF
RLYGLTMNPLIYNITRVVILSAVSGVISDLLGFNIRLWKIKS
>XP_032105601.1 putative homeodomain transcription factor 1 isoform X1 [Sapajus apella]
MASNERDAISWYQKKIGAYDQQIWEKSIEQTQIKGFKNKPKKMGHIKPDLIDVDLIRGSTFAKAKPEIPWTSLTRKGLVR
VVFFPLFSNWWIQVTSLRIFVWLLLLYFMQVIAIVLYLMMPIVNVSEVLGPLCLMLLMGTVHCQIVSTQLTRPSGNNGNR
RRRKLRKTVNGDGSRENGNNSSDKVRGIETLESVPVIGGFWETIFGNRSITLRFAVLRLFSRSFRIKRVKLISNKGTETD
NDPSCVPPIKKRQCRPEIRMWQTREKAKFSDGEKCRREAFRHLGNGVSDDLSSEEDGEARTQMILLRRSVEGASSDNGCE
VKNRKSILSRHLNSQVKKTTTRWCHIVRDSDSLAESEFESAAFSQCSRSGVSGGSRSLNMSRRDSESTRHDSETEDMLWD
DLLHGPECRSSVTSDSEGAHMNTLHSGTKRDPKEDVFQQNHLFWLQNSSPASDRVSAIIWEGNECKKMDMSVLEISGIIM
SRVNAYQQGVGYQMLGNVVTIGLAFFPFLHRLFREKNLDQLKSISAEEILTLFCGAPPVIPIIVLSIINFFERLCLTWMF
FFMMCVAERTYKQRFLFAKLFSHITSARKARKYEIPHFRLKKVENIKIWLSLRSYLKRRGPQRSVDVVVSSVFLLTLSIA
FICCAQVLQGHKTFLNDAYNWEFLIWETALLLFLLRLASLGSETNKKYSNVSILLTEQINLYLKMEKKPNKKEQLTLVNN
VLKLSTKLLKELDTPFRLYGLTMNPLIYNITRVVILSAVSGVISDLLGFNIRLWKIKS
>XP_005369810.1 putative homeodomain transcription factor 1 isoform X1 [Microtus ochrogaster]
MASNERDAISWYQKKIGAYDQQIWEKSIEQTQIKGFKNKPKKMGHIKPDLIDVDLIRGSTFAKAKPEIPWTSLTRKGLVR
VVFFPLFSSWWIQVTSLRIFVWLLLLYLMQVTAIVLYLMMPIVNVSEVLGPLCLMLLMGTVHCQIVSTQIARPSGNNGNR
RRRKLRKAVNGDGSRDNGNSSSGKVRGAEALESAPSVGGFWGTLFGNRIKRVKLVSNKGTETDNDTGCFHPIIKKRQGRP
EIRMWQAREKAKVSDGEKCRREAYRRLGNGISDDLSSEEDCEARTQMILLRRSVEGASSDNGCEVKNRKSILSRHLNSQV
KKTTTRWCHIVRDSDSLAESEFESAAFSQGSRSGVSVGSRSLNLSRRDSESTRHDSETEDMLWDDLLHGPECRSSVTSDS
EGTHVNTLHSGTKRDPKEDVFQQNHLFWLQNSSPASERVSAIIWEGNECKKMDMSVLEISGIIMSRVNAYQQGVGYQMLG
NAVTIGLAFFPFLYRLFREKSFDQLKSISAEEVLTLFCGAPPVTPVVILSIINFFERLCLTWMFFFMMCVAERTYKQRFL
FAKLFSHITSARKARKYEIPHFRLKKVENIKIWLSLRSYLKRRGPQRSVDVVVSSVFLLTLSIAFICCAQVLQGHKTFLN
DAYNWEFLIWETALLLFLLRLASLGSETNKKYSNVSILLTEQINLYLKMEKKPNKKEQLTLVNNVLKLSTKLLKELDTPF
RLYGLTMNPLIYNITRVVILSAVSGVISDLLGFNIRLWKIKS
>XP_007169431.1 putative homeodomain transcription factor 1 isoform X1 [Balaenoptera acutorostrata scammoni]
MASNERDAISWYQKKIGAYDQQIWEKSIEQTQIKGFKNKPKKMGHIKADLIDVDLIRGSTFAKAKPEIPWTSLTRKGLVR
VVFFPFFSNWWIQVTSLRIFVWLLLLYLMQVIALVFYFMMPIVNVSEVLGPLCLMLLMGTVHCQIVSTQITRPSGNNGNR
RRRKLRKTVNGDGSRENGNNSSDKARGTETLESAPFNGGFWGTLFGNRMKRVKLICSKGTETDNDSGCLHPIIKKRQCRP
EIRMWQTREKAKFSDGEKGCREPFGRLGNGISDDLSSEDDGEARTQMMALRRSVEGASSDNGCEVKNRKSILSRHLNTQV
KKTTSKWCPVVRDSDSLAESEFESAAFSQGCRSGASGGSRSLNMLRRDSESTRHDSETEDMLWDDLLHGPECRSSVTSDS
EGAHVNSLHSGTKRDPKEDVFQQNHLFWLQNSSPASDRVSAIIWEGNECKKMDMSVLEISGIIMSRVNAYQQGVGYQMLG
NVVTIGLAFFPFLHRLFREKSLDQLKSISAEEILTLFCGAPPVTPIIILSIINFFERLCLTWMFFFMMCVAERTYKQRFL
FAKLFSHITSARKARKYEIPHFRLKKVENIKIWLSLRSFLKRRGPQRSVDVVVSSVFLLTLSIAFICCAQVLRGHKTFLN
DAYNWEFLIWESALLLFLLRLASLGSETNKKYSNVSILLTEQINLYLKMEKKPNKKEQLTLVNNVLKLSTKLLKELDTPF
RLYGLTMNPLIYNITRVVILSAVSGVISDLLGFNIRLWKIKS
>XP_033291634.1 protein PHTF1 isoform X1 [Orcinus orca]
MASNERDAISWYQKKIGAYDQQIWEKSIEQTQIKGFKNKPKKMGHIKADLIDVDLIRGSTFAKAKPEIPWTSLTRKGLVR
VVFFPFFSNWWIQVTSLRIFVWLLLLYLMQVIALVFYFMMPIVNVSEVLGPLCLMLLMGTVHCQIVSTQITRPSGNNGNR
RRRKLRKTVNGDGSRENGNNSSDKARGTETLESAPFNGGFWGTLFGNRMKRVKLICSKGTETDNDSGCLHPIIKKRQCRP
EIRMWQTREKAKFSDGEKGCREPFGRLGNGISDDLSSEDDGEARTQMMTLRRSVEGASSDNGCEVKNRKSVLSRHLNTQV
KKTTSKWCPVVRDSDSLAESEFESAAFSQGCRSGMSGGSRSLNMLRRDSESTRHDSETEDMLWDDLLHGPECRSSVTSDS
EGAHVNSLHSGTKRDPKEDVFQQNHLFWLQNSSPASDRVSAIIWEGNECKKMDMSVLEISGIIMSRVNAYQQGVGYQMLG
NVVTIGLAFFPFLHRLFREKSLDQLKSISAEEILTLFCGAPPVAPIIILSIINFFERLCLTWMFFFMMCVAERTYKQRFL
FAKLFSHITSARKARKYEIPHFRLKKVENIKIWLSLRSFLKRRGPQRSVDVVVSSVFLLTLSIAFICCAQVLRGHKTFLN
DAYNWEFLIWESALLLFLLRLASLGSETNKKYSNVSILLTEQINLYLKMEKKPNKKEQLTLVNNVLKLSTKLLKELDTPF
RLYGLTMNPLIYNITRVVILSAVSGVISDLLGFNIRLWKIKS
>XP_043431817.1 protein PHTF1 isoform X2 [Prionailurus bengalensis]
MASNERDAISWYQKKIGAYDQQIWEKSIEQTQIKGFKNKPKKMGHIKPDLIDVDLIRGSTFAKAKPEIPWTSLTRKGLVR
VVFFPLFSNWWIQVTSLRIFVWLLLLYLMQVIALVLYFMMPIVNVSEVLGPLCLMLLMGTVHCQIVSTQITRPSGNNGNR
RRRKLRKTVNGDGSRENGNNSSDKVRGVETLESIPFIGGFWDSLFGNRIKRVKLICNKGTETDNDPSCLHPIIKKRQCRP
EIRMWQTKEKAKFSDGEKCHREAFRHLGNGISDDLSSEEDGEARTQMMMLRRSVEGASSDNGCEVKNRKSILYRHLNTQV
KKTTTKWCHIARDSDSLAESEFESAAFSQGSRSGMSGGSRSLTMSRRDSESTRHDSETEDMLWDDLLHGPECRSSVTSDS
EGAHVNTLHSGTKRDPKEDVFQQNHLFWLQNSSPASDRVSAIIWEGNECKKMDMSVLEISGIIMSRVNAYQQGVGYQMLG
NVVTIGLAFFPFLHRLFREKSFDQLKSISAEEIMTLFCGAPPVTPIIILSMINFFERLCLTWIFFFMMCVAERTYKQRFL
FAKLFSHITSARKARKYEIPHFRLKKVENIKIWLSLRSFLKRRGPQRSVDVVVSSVFLLTLSIAFICCAQVLQGHKTFLN
DAYNWEFLIWETALLLFLLRLASLGSETNKKYSNVSILLTEQINLYLKMEKKPNKKEQLTLVNNVLKLSTKLLKELDTPF
RLYGLTMNPLIYNITRVVILSAVSGVISDLLGFNIRLWKIKS
>XP_008832199.1 putative homeodomain transcription factor 1 isoform X1 [Nannospalax galili]
MASNERDAISWYQKKIGAYDQQIWEKSIEQTQIKGFKNKPKKMGHIKSDLIDVDLIRGSTFAKAKPEIPWTSLTRKGLVR
VVFFPLFSSWWIQVTSLRIFVWLLLLYLMQVTAVVLYLMMPIVNVSEVLGPLCLMLLMGTVHCQIVSTQMTRPSGNNGNR
RRRKLRKTVNGDGSRDNGNNSSDKVRGVETLESAPNVGGFWGTLFGTRVKRVKLISNKGTETDNDLGHLHPIIKKRQSRP
EIRMWQAREKAKVSDGEKCRREAYRQLGNGISDDLSSEEDGEARTQMILLRRSVEGASSDNGCEVKNRKSILSRHLNSQV
KKTTTRWCHIVRDSDSLAESEFESAAFSQGSRSGVTGGSQSLNLSRRDSESTRHDSETEDMLWDDLLHGPECRSSVTSDS
EGAHVNTLHSGTKHDPKEDVFQQNHLFWLQNSSPASERVSAIIWEGNECKKMDMSVLEISGIIMSRVNAYQQGVGYQMLG
NAVTIGLAFFPFLYRLFREKSFDQLKSISGEEILTFFCGAPPVTPVVILSIINFFERLCLTWMFFFMMCVAERTYKQRFL
FAKLFSHITSARKARKYEIPHFRLKKVENIKIWLSLRSYLKRRGPQRSVDVVVSSVFLLTLSIAFICCAQVLQGHKTFLN
DAYNWEFLIWETALLLFLLRLASLGSETNKKYSNVSILLTEQINLYLKMEKKPNKKEQLTLVNNVLKLSTKLLKELDTPF
RLYGLTMNPLIYNITRVVILSAVSGVISDLLGFNIRLWKIKS
>XP_030615710.1 putative homeodomain transcription factor 1 isoform X1 [Delphinapterus leucas]
MASNERDAISWYQKKIGAYDQQIWEKSIEQTQIKGFKNKPKKMGHIKADLIDVDLIRGSTFAKAKPEIPWTSLTRKGLVR
VVFFPFFSNWWIQVTSLRIFVWLLLLYLMQVIALVFYFMMPIVNVSEVLGPLCLMLLMGTVHCQIVSTQITRPSGNNGNR
RRRKLRKTVNGDGSRENGNNSSDKARGTETLESAPFNGGFWGTLFGNRMKRVKLICSKGTETDNDSGCLHPIIKKRQCRP
EIRMWQTREKAKFSDGEKGCREPFGRLGNGISDDLSSEDDGEARTQMMTLRRSVEGASSDNGCEVKNRKSILSRHLNTQV
KKTTSKWCPVVRDSDSLAESEFESAAFSQGCRSGMSGGSRSLNMLRRDSESTRHDSETEDMLWDDLLHGPECRSSVTSDS
EGAHVNSLHSGTKRDPKEDVFQQNHLFWLQNSSPASDRVSAIIWEGNECKKMDMSVLEISGIIMSRVNAYQQGVGYQMLG
NVVTIGLAFFPFLHRLFREKSLDQLKYISAEEILTLFCGAPPVAPIIILSVINFFERLCLTWMFFFMMCVAERTYKQRFL
FAKLFSHITSARKARKYEIPHFRLKKVENIKIWLSLRSFLKRRGPQRSVDVVVSSVFLLTLSIAFICCAQVLRGHKTFLN
DAYNWEFLIWESALLLFLLRLASLGSETNKKYSNVSILLTEQINLYLKMEKKPNKKEQLTLVNNVLKLSTKLLKELDTPF
RLYGLTMNPLIYNITRVVILSAVSGVISDLLGFNIRLWKIKS
>XP_019313435.1 PREDICTED: putative homeodomain transcription factor 1 isoform X4 [Panthera pardus]
MASNERDAISWYQKKIGAYDQQIWEKSIEQTQIKGFKNKPKKMGHIKPDLIDVDLIRGSTFAKAKPEIPWTSLTRKGLVR
VVFFPLFSNWWIQVTSLRIFVWLLLLYLMQVIALVLYFMMPIVNVSEVLGPLCLMLLMGTVHCQIVSTQITRPSGNNGNR
RRRKLRKTVNGDGSRENGNNSSDKVRGVETLESIPFIGGFWDSLFGNRIKRVKLICNKGTETDNDPSCLHPIIKKRQCRP
EIRMWQTKEKAKFSDGEKCHREAFRHLGNGISDDLSSEEDGEARTQMMMLRRSVEGASSDNGCEVKNRKSILSRHLNTQV
KKTTTKWCHIARDSDSLAESEFESAAFSQGSRSGMSGGSRSLTMSRRDSESTRHDSETEDMLWDDLLHGPECRSSVTSDS
EGAHVNTLHSGTKRDPKEDVFQQNHLFWLQNSSPASDRVSAIIWEGNECKKMDMSVLEISGIIMSRVNAYQQGVGYQMLG
NVVTIGLAFFPFLHRLFREKSFDQLKSISAEEIMTLFCGAPPVTPIIILSMINFFERLCLTWIFFFMMCVAERTYKQRFL
FAKLFSHITSARKARKYEIPHFRLKKVENIKIWLSLRSFLKRRGPQRSVDVVVSSVFLLTLSIAFICCAQVLQGHKTFLN
DAYNWEFLIWETALLLFLLRLASLGSETNKKYSNVSILLTEQINLYLKMEKKPNKKEQLTLVNNVLKLSTKLLKELDTPF
RLYGLTMNPLIYNITRVVILSAVSGVISDLLGFNIRLWKIKS
>XP_007644492.1 putative homeodomain transcription factor 1 isoform X1 [Cricetulus griseus]
MASNERDAISWYQKKIGAYDQQIWEKSIEQTQIKGFKNKPKKMGHIKSDLIDVDLIRGSTFAKAKPEIPWTSLTRKGLVR
VVFFPLFSSWWIQVTSLRIFVWLLLLYLMQVTAIVLYLMMPIVNVSEVLGPLCLMLLMGTVHCQIVSTQITKPSGNNGNR
RRRKLRKTVNGDGSRDNGNNSSDKVRAVETLQSAPSVGGFWGTLFGNRIKRVKLVSNKGTETDNDSGCLHPIIKKRQGRP
EIRMWQAREKAKVSDGEKCHREAYRHLGNGISDDLSSEEDGDARTQMILLRRSVEGASSDNGCEFKNRKSVFSRHLNSQV
KKATTRWCHIVRDSDSLAESEFESTAFSQGSRSGVSAGSRSLNLSRRDSESTRHDSETEDMLWDDLLHGPECRSSVTSDS
EGTHVNTLHSGTKRDPKEDVFQQNHLFWLQNSSPASERVSAIIWEGNECKKMDMSVLEISGIIMSRVNEYQQGVGYQMLG
NAVTIGLAFFPFLYRLFREKSLDQLKSISAEEVLTLFCGAPPVTPVVVLSIINFFERLCLTWMFFFMMCVAERTYKQRFL
FAKLFSHITSARKARKYEIPHFRLKKVENIKIWLSLRSYLKRRGPQRSVDVVVSSVFLLTLSIAFICCAQVLQGHKTFLN
DVYNWEFLIWETALLLFLLRLASLGSETNKKYSNVSILLTEQINLYLKMEKKPNKKEQLTLVNNVLKLSTKLLKELDTPF
RLYGLTMNPLIYNITRVVILSAVSGVISDLLGFNIRLWKIKS
>XP_032479632.1 putative homeodomain transcription factor 1 isoform X2 [Phocoena sinus]
MASNERDAISWYQKKIGAYDQQIWEKSIEQTQIKGFKNKPKKMGHIKADLIDVDLIRGSTFAKAKPEIPWTSLTRKGLVR
VVFFPFFSNWWIQVTSLRIFVWLLLLYLMQVIALVFYFMMPIVNVSEVLGPLCLMLLMGTVHCQIVSTQITRPSGNNGNR
RRRKLRKTVNGDGSRENGNNSSDKARGTETLESAPFNGGFWGTVFGNRMKRVKLICSKGTETDNDSACLHPIIKKRQCRP
EIRMWQTREKAKFSDGEKGCREPFGRLGNGISDDLSSEDDGEARTQMMTLRRSVEGASSDNGCEVKNRKSILSRHLNTQV
KKTTSKWCPVVRDSDSLAESEFESAAFSQGCRSGMSGGSRSLNMLRRDSESTRHDSETEDMLWDDLLHGPECRSSVTSDS
EGAHVNSLHSGTKRDPKEDVFQQNHLFWLQNSSPASDRVSAIIWEGNECKKMDMSVLEISGIIMSRVNAYQQGVGYQMLG
NVVTIGLAFFPFLHRLFREKSLDQLKYISAEEILTLFCGAPPVAPIIILSIINFFERLCLTWMFFFMMCVAERTYKQRFL
FAKLFSHITSARKARKYEIPHFRLKKVENIKIWLSLRSFLKRRGPQRSVDVVVSSVFLLTLSIAFICCAQVLRGHKTFLN
DAYNWEFLIWESALLLFLLRLASLGSETNKKYSNVSILLTEQINLYLKMEKKPNKKEQLTLVNNVLKLSTKLLKELDTPF
RLYGLTMNPLIYNITRVVILSAVSGVISDLLGFNIRLWKIKS
>XP_041493851.1 protein PHTF1 isoform X1 [Microtus oregoni]
MASNERDAISWYQKKIGAYDQQIWEKSIEQTQIKGFKNKPKKMGHIKPDLIDVDLIRGSTFAKAKPEIPWTSLTRKGLVR
VVFFPLFSSWWIQVTSLRIFVWLLLLYLMQVTAIVLYLMMPIVNVSEVLGPLCLMLLMGTVHCQIVSTQIARPSGNNGNR
RRRKLRKAVNGDGSRDNGNNFSDKVRGVETLESAPSVGGFWGTLFGNRIKRVKLVSNKGTETDNDSGCFHPIIKKRQGRP
EIRMWQAREKAKVSDGEKCRREAYRRLGNGISDDLSSEEDGEARTQMILLRRSVEGASSDNGCEVKNRKSILSRHLNSQV
KKTTRWCHIVRDSDSLAESEFESAAFSQGSRSGVSVGSRSLNLSRRDSESTRHDSETEDMLWDDLLHGPECRSSVTSDSE
GTHVNTLHLGTKRDPKEDVFQQNHLFWLQNSSPASERVSAIIWEGNECKKMDMSVLEISGIIMSRVNAYQQGVGYQMLGN
AVTIGLAFFPFLYRLFREKSFDQLKSISAEEVLTLFCGAPPVTPVVILSIINFFERLCLTWMFFFMMCVAERTYKQRFLF
AKLFSHITSARKARKYEIPHFRLKKVENIKIWLSLRSYLKRRGPQRSVDVVVSSVFLLTLSIAFICCAQVLQGHKTFLND
AYNWEFLIWETALLLFLLRLASLGSETNKKYSNVSILLTEQINLYLKMEKKPNKKEQLTLVNNVLKLSTKLLKELDTPFR
LYGLTMNPLIYNITRVVILSAVSGVISDLLGFNIRLWKIKS
>XP_046314246.1 protein PHTF1 isoform X2 [Marmota monax]
MASNERDAISWYQKKIGAYDQQIWEKSIEQTQIKGFKNKPKKMGHIKPDLIDVDLIRGSTFAKAKPEIPWTSLTRKGLVR
VVFFPLFSNWWIQVTSLRIFVWLLLLYLMQVIGIVLYLMMPIVNVSEVLGPLCLMLLMGTVHCQIVSTQITRPSGNNGNR
RRRKLRKTVNGDGSRENGSNFSDKARGLETSESAPIIGGFWGTLFGNRIKRVKLIPNKGTETDNDNDASCLHPIMKKRQC
RPDMKMWQTREKTKLADGDKCRREAYRRLGNGISDDLSSEEDGEEARTQMILLRRSVEGASSDNGCEVKNRKSILSKHLN
SQVKKTTTRWCHIVRDSDSVAESEFESAAFSQCSRSGVSGGSRSLNLSRRDSESTRHDSETEDMLWDDLLHGPECRSSVT
SDSEGAHVNTLHSGTKRDPKEDVFQQNHLFWLQNSSPASDRVSAIIWEGNECKKMDMSVLEISGIIMSRVNAYQQGVGYQ
MLGNVVTIGLAFFPFLHRLFHEKSFDQLKSISAEEILTLFCGAPPVTPIVVLSIINFFERLCLTWMFFFMMCVAERTYKQ
RFLFAKLFSHITSARKARKYEIPHFRLKKVENIKIWLSLRSYLKRRGPQRSVDVVVSSVFLLTLSIAFICCAQVLQGHKT
FLNDAYNWEFLIWETALLLFLLRLASLGSETNKKYSNVSILLTEQINLYLKMEKKPNKKEQLTLVNNVLKLSTKLLKELD
TPFRLYGLTMNPLIYNITRVVILSAVSGVISDLLGFNIRSVLAVS
>XP_024620562.1 putative homeodomain transcription factor 1 isoform X2 [Neophocaena asiaeorientalis asiaeorientalis]
MASNERDAISWYQKKIGAYDQQIWEKSIEQTQIKGFKNKPKKMGHIKADLIDVDLIRGSTFAKAKPEIPWTSLTRKGLVR
VVFFPFFSNWWIQVTSLRIFVWLLLLYLMQVIALVFYFMMPIVNVSEVLGPLCLMLLMGTVHCQIVSTQITRPSGNNGNR
RRRKLRKTVNGDGSRENGNNSSDKARGTETLESAPFNGGFWGTLFGNRMKRVKLICSKGTETDNDSACLHPIIKKRQCRP
EIRMWQTREKAKFSDGEKGCREPFGRLGNGISDDLSSEDDGEARTQMMTLRRSVEGASSDNGCEVKNRKSILSRHLNTQV
KKTTSKWCPVVRDSDSLAESEFESAAFSQGCRSGMSGGSRSLNMLRRDSESTRHDSETEDMLWDDLLHGPECRSSVTSDS
EGAHVNSLHSGTKRDPKEDVFQQNHLFWLQNSSPASDRVSAIIWEGNECKKMDMSVLEISGIIMSRVNAYQQGVGYQMLG
NVVTIGLAFFPFLHRLFREKSLDQLKYISAEEILTLFCGAPPVAPIIILSIINFFERLCLTWMFFFMMCVAERTYKQRFL
FAKLFSHITSARKARKYEIPHFRLKKVENIKIWLSLRSFLKRRGPQRSVDVVVSSVFLLTLSIAFICCAQVLRGHKTFLN
DAYNWEFLIWESALLLFLLRLASLGSETNKKYSNVSILLTEQINLYLKMEKKPNKKEQLTLVNNVLKLSTKLLKELDTPF
RLYGLTMNPLIYNITRVVILSAVSGVISDLLGFNIRLWKIKS
>XP_045334655.1 protein PHTF1 isoform X4 [Leopardus geoffroyi]
MASNERDAISWYQKKIGAYDQQIWEKSIEQTQIKGFKNKPKKMGHIKPDLIDVDLIRGSTFAKAKPEIPWTSLTRKGLVR
VVFFPLFSNWWIQVTSLRIFVWLLLLYLMQVIALVLYFMMPIVNVSEVLGPLCLMLLMGTVHCQIVSTQITRPSGNNGNR
RRRKLRKTVNGDGSRENGNNSSDKVRGVETLESIPFIGGFWDSLFGNRIKRVKLICNKGTETDNDPSCLHPFIKKRQCRP
EIRMWQTKEKAKFSDGEKCHREAFRHLGNGISDDLSSEEDGEARTQMMMLRRSVEGASSDNGCEVKNRKSILSRHLNTQV
KKTTTKWCHIARDSDSLAESEFESAAFSQGSRSGMSGGSRSLTMSRRDSESTRHDSETEDMLWDDLLHGPECRSSVTSDS
EGAHVNTLHSGTKRDPKEDVFQQNHLFWLQNSSPASDRVSAIIWEGNECKKMDMSVLEISGIIMSRVNAYQQGVGYQMLG
NVVTIGLAFFPFLHRLFREKSFDQLKSISAEEIMTLFCGAPPVTPIIILSMINFFERLCLTWIFFFMMCVAERTYKQRFL
FAKLFSHITSARKARKYEIPHFRLKKVENIKIWLSLRSFLKRRGPQRSVDVVVSSVFLLTLSIAFICCAQVLQGHKTFLN
DAYNWEFLIWETALLLFLLRLASLGSETNKKYSNVSILLTEQINLYLKMEKKPNKKEQLTLVNNVLKLSTKLLKELDTPF
RLYGLTMNPLIYNITRVVILSAVSGVISDLLGFNIRLWKIKS
>XP_049474354.1 protein PHTF1 isoform X1 [Panthera uncia]
MASNERDAISWYQKKIGAYDQQIWEKSIEQTQIKGFKNKPKKMGHIKPDLIDVDLIRGSTFAKAKPEIPWTSLTRKGLVR
VVFFPLFSNWWIQVTSLRIFVWLLLLYLMQVIALVLYFMMPIVNVSEVLGPLCLMLLMGTVHCQIVSTQITRPSGNNGNR
RRRKLRKTVNGDGSRENGNNSSDKVRGVETLESIPFIGGFWDSLFGNRIKRVKLICNKGTGTDNDPSCLHPIIKKRQCRP
EIRMWQTKEKAKFSDGEKCHREAFRHLGNGISDDLSSEEDGEARTQMMMLRRSVEGASSDNGCEVKNRKSILSRHLNTQV
KKTTTKWCHIARDSDSLAESEFESAAFSQGSRSGMSGGSRSLTMSRRDSESTRHDSETEDMLWDDLLHGPECRSSVTSDS
EGAHVNTLHSGTKRDPKEDVFQQNHLFWLQNSSPASDRVSAIIWEGNECKKMDMSVLEISGIIMSRVNAYQQGVGYQMLG
NVVTIGLAFFPFLHRLFREKSFDQLKSISAEEIMTLFCGAPPVTPIIILSMINFFERLCLTWIFFFMMCVAERTYKQRFL
FAKLFSHITSARKARKYEIPHFRLKKVENIKIWLSLRSFLKRRGPQRSVDVVVSSVFLLTLSIAFICCAQVLQGHKTFLN
DAYNWEFLIWETALLLFLLRLASLGSETNKKYSNVSILLTEQINLYLKMEKKPNKKEQLTLVNNVLKLSTKLLKELDTPF
RLYGLTMNPLIYNITRVVILSAVSGVISDLLGFNIRLWKIKS
>XP_021528395.1 LOW QUALITY PROTEIN: putative homeodomain transcription factor 1 [Aotus nancymaae]
MASNERDAISWYQKKIGAYDQQIWEKSIEQTQIKGFKNKPKKMGHIKPDLIDVDLIRGSTFAKAKPEIPWTSLTRKGLVR
VVFFPLFSNWWIQVTSLRIFVWLLLLYFMQVIAIVLYLMMPIVNVSEVLGPLCLMLLMGTVHCQIVSTQLTRPSGNNGNR
RRRKLRKTVNGDGSRENGNNSSDKVRGIESLESVPVIGGFWETIFGNRSITLRFAVLRLFSRSFRIKRVKLISNKGSETD
NDPSCVPPIIKKRQCRPEVRMWQTREKAKFSDGEKSRREAFRHLGNGVSDDLSSEEDGEARTQMILLRRSVEGASSDNGC
EVKNRKSILSRHLNSQVKKTTTRWCRIVRDSDSLAESEFESAAFSQCSRSGVGGGSRSLNMSRRDSESTRHDSETEDMLW
DDLLHGPECRSSVTSDSEGAHMNTLHSGTKRDPKEDVFQQNHLFWLQNSSPASDRVSAIIWEGNECKKMDMSVLEISGII
MSRVNAYQQGVGYQMLGNVVTIGLAFFPFLHRLFREKNLDQLKSISAEEILTVFCGAPPVIPIIVLSIINFFERLCLTWM
FFFMMCVAERTYKQRFLFAKLFSHITSARKARKYEIPHFRLKKVENIKIWLSLRSYLKRRGPQRSVDVVVSSVFLLTLSI
AFICCAQVLQGHKTFLMXCYNWEFLIWETALLLFLLRLASLGSETNKKYSNVSILLTEQINLYLKMEKKPNKKDQLTLVN
NVLKLSTKLLKELDTPFRLYGLTMNPLIYNITRVVILSAVSGVISDLLGFNIRLWKIKS
>XP_046939655.1 protein PHTF1 [Lynx rufus]
MASNERDAISWYQKKIGAYDQQIWEKSIEQTQIKGFKNKPKKMGHIKPDLIDVDLIRGSTFAKAKPEIPWTSLTRKGLVR
VVFFPLFSNWWIQVTSLRIFVWLLLLYLMQVIALVLYFMMPIMNVSEVLGPLCLMLLMGTVHCQIVSTQITRPSGNNGNR
RRRKLRKTVNGDGSRENGNNSSDKVRGVETLESIPFIGGFWDSLFGNRIKRVKLICNKGTETDNDPSCLHPIIKKRQCRP
EIRMWQTKEKAKFSDGEKCHREAFRHLGNGISDDLSSEEDGEARTQMMMLRRSVEGASSDNGCEVKNRKSILSRHLNTQV
KKTTTKWCHIARDSDSLAESEFESAAFSQGSRSGMSGGSRSLTMSRRDSESTRHDSETEDMLWDDLLHGPECRSSVTSDS
EGAHVNTLHSGTKRDPKEDVFQQNHLFWLQNSSPASDRVSAIIWEGNECKKMDMSVLEISGIIMSRVNAYQQGVGYQMLG
NVVTIGLAFFPFLHRLFREKSFDQLKSISAEEIMTLFCGAPPVTPIIILSMINFFERLCLTWIFFFMMCVAERTYKQRFL
FAKLFSHITSARKARKYEIPHFRLKKVENIKIWLSLRSFLKRRGPQRSVDVVVSSVFLLTLSIAFICCAQVLQGHKTFLN
DAYNWEFLIWETALLLFLLRLASLGSETNKKYSNVSILLTEQINLYLKMEKKPNKKEQLTLVNNVLKLSTKLLKELDTPF
RLYGLTMNPLIYNITRVVILSAVSGVISDLLGFNIRLWKIKS
>XP_047724903.1 protein PHTF1 isoform X2 [Prionailurus viverrinus]
MASNERDAISWYQKKIGAYDQQIWEKSIEQTQIKGFKNKPKKMGHIKPDLIDVDLIRGSTFAKAKPEIPWTSLTRKGLVR
VVFFPLFSNWWIQVTSLRIFVWLLLLYLMQVIALVLYFMMPIVNVSEVLGPLCLMLLMGTVHCQIVSTQITRPSGNNGNR
RRRKLRKTVNGDGSRENGNNSSDKVRGVETLESIPFIGGFWDSLFGNRIKRVKLICNKGTETDNDPSCLHPIIKKRQCRP
EIRMWQTKEKAKFSDGEKCHREAFRHLGNGISDDLSSEEDGEARTQMMMLRRSVEGASSDNGCEVKNRKSILSRHLNTQV
KKTTTKWCHIARDSDSLAESEFESAAFSQGSRSGMSGGSRSLTMSRRDSESTRHDSETEDMLWDDLLHGPECRSSVTSDS
EGAHVNTLHSGTKRDPKEDVFQQNHLFWLQNSSPASDRVSAIIWEGNECKKMDMSVLEISGIIMSRVNAYQQGVGYQMLG
NVVTIGLAFFPFLHRLFREKSFDQLKSISAEEIMTLFCGAPPVTPIIILSMINFFERLCLTWIFFFMMCVAERTYKQRFL
FAKLFSHITSARKARKYEIPHFRLKKVENIKIWLSLRSFLKRRGPQRSVDVVVSSVFLLTLSIAFICCAQVLQGHKTFLN
DAYNWEFLIWETALLLFLLRLASLGSETNKKYSNVSILLTEQELDTPFRLYGLTMNPLIYNITRVVILSAVSGVISDLLG
FNIRLWKIKS
>XP_002918292.1 putative homeodomain transcription factor 1 [Ailuropoda melanoleuca]
MASNERDAISWYQKKIGAYDQQIWEKSIEQTQIKGFKNKPKKMGHIKPDLIDVDLIRGSTFAKAKPEIPWTSLTRKGLVR
VVFFPLFSNWWIQVTSLRIFVWLLLLYLMQVIALVLYFMMPIVNVSEVLGPLCLMLLMGTVHCQIVSTQITRPSGNNGNR
RRRKLRKTVNGDGSRENGNNSADKVRGVETLESVPFIGGFWETLFGNRIKRVKLICNKGTETDNDSSCLHPIIKKRQCRP
EIRMWQTREKAKFSDGEKCRREAFGRLGNGISDDLSSEEDGEARTQMMMLRRSVEGASSDNGCEVKNRKSILTRHLNTQV
KRSTPKWCHIARDSDSLAESEFESAAFSQGSRSGMSGGSRSLNMSRRDSESTRHDSETEDMLWDDLLHGPECRSSVTSDS
EGAHVNTLHSGTKRDPKEDVFQQNHLFWLQNSSPASDRVSAIIWEGNECKKMDMSVLEISGIIMSRVNAYQQGVGYQMLG
NVVTIGLAFFPFLHRLFHEKSLDQLKSISAEEIITLFCGAPPVTPIIILSMINFFERLCLTWIFFFMMCVAERTYKQRFL
FAKLFSHITSARKARKYEIPHFRLKKVENIKIWLSLRSFLKRRGPQRSVDVVVSSVFLLTLSIAFICCAQVLQGHKTFLN
DAYNWEFLIWETALLLFLLRLASLGSETNKKYSNVSILLTEQINLYLKMEKKPNKKEQLTLVNNVLKLSTKLLKELDTPF
RLYGLTMNPLIYNITRVVILSAVSGVISDLLGFNIRLWKIKS
>XP_026946744.1 putative homeodomain transcription factor 1 isoform X1 [Lagenorhynchus obliquidens]
MASNERDAISWYQKKIGAYDQQIWEKSIEQTQIKGFKNKPKKMGHIKADLIDVDLIRGSTFAKAKPEIPWTSLTRKGLVR
VVFFPFFSNWWIQVTSLRIFVWLLLLYLMQVIALVFYFMMPIVNVSEVLGPLCLMLLMGTVHCQIVSTQITRPSGNNGNR
RRRKLRKTVNGDGSRENGNNSSDKARGIETLESAPFNGGFWGTLFGSRMKRVKLICSKGTETDNDSGCLHPIIKKRQCRP
EIRVWQTREKAKFSDGEKGCREPFGRLGNGISDDLSSEDDGEARTQMMTLRRSVEGASSDNGCEVKNRKSVLSRHLNTQV
KKTTSKWCPVVRDSDSLAESEFESAAFSQGCRSGMSGGSRSLNMLRRDSESTRHDSETEDMLWDDLLHGPECRSSVTSDS
EGAHMNSLHSGTKRDPKEDVFQQNHLFWLQNSSPASDRVSAIIWEGNECKKMDMSVLEISGIIMSRVNAYQQGVGYQMLG
NVVTIGLAFFPFLHRLFREKSLDQLKSISAEEILTLFCGAPPVAPIIILSIINFFERLCLTWMFFFMMCVAERTYKQRFL
FAKLFSHITSARKARKYEIPHFRLKKVENIKIWLSLRSFLKRRGPQRSVDVVVSSVFLLTLSIAFICCAQVLRGHKTFLN
DAYNWEFLIWESALLLFLLRLASLGSETNKKYSNVSILLTEQINLYLKMEKKPNKKEQLTLVNNVLKLSTKLLKELDTPF
RLYGLTMNPLIYNITRVVILSAVSGVISDLLGFNIRLWKIKS
>XP_029085343.1 putative homeodomain transcription factor 1 isoform X1 [Monodon monoceros]
MASNERDAISWYQKKIGAYDQQIWEKSIEQTQIKGFKNKPKKMGHIKADLIDVDLIRGSTFAKAKPEIPWTSLTRKGLVR
VVFFPFFSNWWIQVTSLRIFVWLLLLYLMQVIALVFYFMMPIVNVSEVLGPLCLMLLMGTVHCQIVSTQITRPSGNNGNR
RRRKLRKTVNGDGSRENGNNSSDKARGTETLESAPFNGGFWGTLFGNRMKRVKLICSKGTETENDSGCLHPIIKKRQCRP
EVRMWQTREKAKFSDGEKGCREPFGRLGNGISDDLSSEDDGEARTQMMTLRRSVEGASSDNGCEVKNRKSILSRHLNTQV
KKTTSKWCPVVRDSDSLAESEFESAAFSQGCRSGMSGGSRSLNMLRRDSESTRHDSETEDMLWDDLLHGPECRSSVTSDS
EGAHVNSLHSGTKRDPKEDVFQQNHLFWLQNSSPASDRVSAIIWEGNECKKMDMSVLEISGIIMSRVNAYQQGVGYQMLG
NVVTIGLAFFPFLHRLFREKSLDQLKYISAEEILTLFCGAPPVAPIIILSIINFFERLCLTWMFFFMMCVAERTYKQRFL
FAKLFSHITSARKARKYEIPHFRLKKVENIKIWLSLRSFLKRRGPQRSVDVVVSSVFLLTLSIAFICCAQVLRGHKTFLN
DAYNWEFLIWESALLLFLLRLASLGSETNKKYSNVSILLTEQINLYLKMEKKPNKKEQLTLVNNVLKLSTKLLKELDTPF
RLYGLTMNPLIYNITRVVILSAVSGVISDLLGFNIRLWKIKS
>XP_048670493.1 protein PHTF1 isoform X2 [Marmota marmota marmota]
MASNERDAISWYQKKIGAYDQQIWEKSIEQTQIKGFKNKPKKMGHIKPDLIDVDLIRGSTFAKAKPEIPWTSLTRKGLVR
VVFFPLFSNWWIQVTSLRIFVWLLLLYLMQVIGIVLYLMMPIVNVSEVLGPLCLMLLMGTVHCQIVSTQITRPSGNNGNR
RRRKLRKTVNGDGSRENGSNFCDKARGLETSESAPIIGGFWGTLFGNRIKRVKLIPNKGTETDNDNDASCLHPIMKKRQC
RPDMKMWQTREKTKLADGDKCRREAYRRLGNGISDDLSSEEDGEEARTQMILLRRSVEGASSDNGCEVKNRKSILSKHLN
SQVKKTTTRWCHIVRDSDSVAESEFESAAFSQCSRSGVSGGSRSLNLSRRDSESTRHDSETEDMLWDDLLHGPECRSSVT
SDSEGAHVNTLHSGTKRDPKEDVFQQNHLFWLQNSSPASDRVSAIIWEGNECKKMDMSVLEISGIIMSRVNAYQQGVGYQ
MLGNVVTIGLAFFPFLHRLFHEKSFDQLKSISAEEILTLFCGAPPVTPIVVLSIINFFERLCLTWMFFFMMCVAERTYKQ
RFLFAKLFSHITSARKARKYEIPHFRLKKVENIKIWLSLRSYLKRRGPQRSVDVVVSSVFLLTLSIAFICCAQVLQGHKT
FLNDAYNWEFLIWETALLLFLLRLASLGSETNKKYSNVSILLTEQINLYLKMEKKPNKKEQLTLVNNVLKLSTKLLKELD
TPFRLYGLTMNPLIYNITRVVILSAVSGVISDLLGFNIRSVLAVS
>XP_030724941.1 putative homeodomain transcription factor 1 isoform X1 [Globicephala melas]
MASNERDAISWYQKKIGAYDQQIWEKSIEQTQIKGFKNKPKKMGHIKADLIDVDLIRGSTFAKAKPEIPWTSLTRKGLVR
VVFFPFFSNWWIQVTSLRIFVWLLLLYLMQVIALVFYFMMPIVNVSEVLGPLCLMLLMGTVHCQIVSTQITRPSGNNGNR
RRRKLRKTVNGDGSRENGNNSSDKARGTETLESAPFNGGFWGTLFGSRMKRVKLICSKGTETDNDSGCLHPIIKKRQCRP
EIRMWQTREKAKFSDGEKGCREPFGRLGNGISDDLSSEDDGEARTQMMTLRRSVEGASSDNGCEVKNRKSVLSRHLNTQV
KKTTSKWCPVVRDSDSLAESEFESAAFSQGCRSGMSGGSRSLNMLRRDSESTRHDSETEDMLWDDLLHGPECRSSVTSDS
EGAHVNSLHSGTKRDPKEDVFQQNHLFWLQNSSPASDRVSAIIWEGNECKKMDMSVLEISGIIMSRVNAYQQGVGYQMLG
NVVTIGLAFFPFLHRLFREKSLDQLKSISAEEILTLFCGAPPVAPIIFLSIINFFERLCLTWMFFFMMCVAERTYKQRFL
FAKLFSHITSARKARKYEIPHFRLKKVENIKIWLSLRSFLKRRGPQRSVDVVVSSVFLLTLSIAFICCAQVLRGHKTFLN
DAYNWEFLIWESALLLFLLRLASLGSETNKKYSNVSILLTEQINLYLKMEKKPNKKEQLTLVNNVLKLSTKLLKELDTPF
RLYGLTMNPLIYNITRVVILSAVSGVISDLLGFNIRLWKIKS
>XP_042854163.1 protein PHTF1 isoform X1 [Panthera tigris]
MASNERDAISWYQKKIGAYDQQIWEKSIEQTQIKGFKNKPKKMGHIKPDLIDVDLIRGSTFAKAKPEIPWTSLTRKGLVR
VVFFPLFSNWWIQVTSLRIFVWLLLLYLMQVIALVLYFMMPIVNVSEVLGPLCLMLLMGTVHCQIVSTQITRPSGNNGNR
RRRKLRKTVNGDGSRENGNNSSDKVRGVETLESIPFIGGFWDSLFGNRIKRVKLICNKGTETDNDPSCLHPIIKKRQCRP
EIRMWQTKEKAKFSDGEKCHREAFRHLGNGISDDLSSEEDGEARTQMMMLRRSVEGASSDNGCEVKNRKSILSRHLNTQV
KKTTTKWCHIARDSDSLAESEFESAAFSQGSRSGMSGGSRSLTMSRRDSESTRHDSETEDMLWDDLLHGPECRSSVTSDS
EGARVNTLHSGTKRDPKEDVFQQNHLFWLQNSSPASDRVSAIIWEGNECKKMDMSVLEISGIIMSRVNAYQQGVGYQMLG
NVVTIGLAFFPFLHRLFREKSFDQLKSISAEEIMTLFCGAPPVTPIIILSMINFFERLCLTWIFFFMMCVAERTYKQRFL
FAKLFSHITSARKARKYEIPHFRLKKVENIKIWLSLRSFLKRRGPQRSVDVVVSSVFLLTLSIAFICCAQVLQGHKTFLN
DAYNWEFLIWETALLLFLLRLASLGSETNKKYSNVSILLTEQINLYLKMEKKPNKKEQLTLVNNVLKLSTKLLKELDTPF
RLYGLTMNPLIYNITRVVILSAVSGVISDLLGFNIRLWKIKS
>XP_005337696.1 protein PHTF1 isoform X1 [Ictidomys tridecemlineatus]
MASNERDAISWYQKKIGAYDQQIWEKSIEQTQIKGFKNKPKKMGHIKPDLIDVDLIRGSTFAKAKPEIPWTSLTRKGLVR
VVFFPLFSNWWIQVTSLRIFVWLLLLYLMQVIGIVLYLMMPIVNVSEVLGPLCLMLLMGTVHCQIVSTQITRPSGNNGNR
RRRKLRKTVNGDGSRENGSNFSDKARGLETSESAPIIGGFWGTLFGNRIKRVKLIPNKGTETDNDNDASCLHPIMKKRQC
RPDMKMWQTREKTKLADGDKCRREAYRRLGNGISDDLSSEEDGEEARTQMILLRRSVEGASSDNGCEVKNRKSILSKHLN
SQVKKTTTRWCHIVRDSDSVAESEFESAAFSQCSRSGVSGGSRSLNLSRRDSESTRHDSETEDMLWDDLLHGPECRSSVT
SDSEGAHVNTLHSGTKRDPKEDVFQQNHLFWLQNSSPASDRVSAIIWEGNECKKMDMSVLEISGIIMSRVNAYQQGVGYQ
MLGNVVTIGLAFFPFLHRLFHEKSFDQLKSISAEEILTLFCGAPPVTPIVVLSIINFFERLCLTWMFFFMMCVAERTYKQ
RFLFAKLFSHITSARKARKYEIPHFRLKKVENIKIWLSLRSYLKRRGPQRSVDVVVSSVFLLTLSIAFICCAQVLQGHKT
FLNDAYNWEFLIWETALLLFLLRLASLGSETNKKYSNVSILLTEQINLYLKMEKKPNKKEQLTLVNNVLKLSTKLLKELD
TPFRLYGLTMNPLIYNITRVVILSAVSGVISDLLGFNIRLWKIKS
>XP_026249976.1 putative homeodomain transcription factor 1 isoform X2 [Urocitellus parryii]
MASNERDAISWYQKKIGAYDQQIWEKSIEQTQIKGFKNKPKKMGHIKPDLIDVDLIRGSTFAKAKPEIPWTSLTRKGLVR
VVFFPLFSNWWIQVTSLRIFVWLLLLYLMQVIGIVLYLMMPIVNVSEVLGPLCLMLLMGTVHCQIVSTQITRPSGNNGNR
RRRKLRKTVNGDGSRENGSNFSDKARGLETSESAPIIGGFWGTLFGNRIKRVKLIPNKGTETDNDNDASCLHPIMKKRQC
RPDMKMWQTREKTKLADGDKCRREAYRRLGNGISDDLSSEEDGEEARTQMILLRRSVEGASSDNGCEVKNRKSILSKHLN
SQVKKTTARWCHIVRDSDSVAESEFESAAFSQCSRSGVSGGSRSLNLSRRDSESTRHDSETEDMLWDDLLHGPECRSSVT
SDSEGAHVNTLHSGTKRDPKEDVFQQNHLFWLQNSSPASDRVSAIIWEGNECKKMDMSVLEISGIIMSRVNAYQQGVGYQ
MLGNVVTIGLAFFPFLHRLFHEKSFDQLKSISAEEILTLFCGAPPVTPIVVLSIINFFERLCLTWMFFFMMCVAERTYKQ
RFLFAKLFSHITSARKARKYEIPHFRLKKVENIKIWLSLRSYLKRRGPQRSVDVVVSSVFLLTLSIAFICCAQVLQGHKT
FLNDAYNWEFLIWETALLLFLLRLASLGSETNKKYSNVSILLTEQINLYLKMEKKPNKKEQLTLVNNVLKLSTKLLKELD
TPFRLYGLTMNPLIYNITRVVILSAVSGVISDLLGFNIRLWKIKS
>XP_015357684.1 protein PHTF1 isoform X1 [Marmota marmota marmota]
MASNERDAISWYQKKIGAYDQQIWEKSIEQTQIKGFKNKPKKMGHIKPDLIDVDLIRGSTFAKAKPEIPWTSLTRKGLVR
VVFFPLFSNWWIQVTSLRIFVWLLLLYLMQVIGIVLYLMMPIVNVSEVLGPLCLMLLMGTVHCQIVSTQITRPSGNNGNR
RRRKLRKTVNGDGSRENGSNFCDKARGLETSESAPIIGGFWGTLFGNRIKRVKLIPNKGTETDNDNDASCLHPIMKKRQC
RPDMKMWQTREKTKLADGDKCRREAYRRLGNGISDDLSSEEDGEEARTQMILLRRSVEGASSDNGCEVKNRKSILSKHLN
SQVKKTTTRWCHIVRDSDSVAESEFESAAFSQCSRSGVSGGSRSLNLSRRDSESTRHDSETEDMLWDDLLHGPECRSSVT
SDSEGAHVNTLHSGTKRDPKEDVFQQNHLFWLQNSSPASDRVSAIIWEGNECKKMDMSVLEISGIIMSRVNAYQQGVGYQ
MLGNVVTIGLAFFPFLHRLFHEKSFDQLKSISAEEILTLFCGAPPVTPIVVLSIINFFERLCLTWMFFFMMCVAERTYKQ
RFLFAKLFSHITSARKARKYEIPHFRLKKVENIKIWLSLRSYLKRRGPQRSVDVVVSSVFLLTLSIAFICCAQVLQGHKT
FLNDAYNWEFLIWETALLLFLLRLASLGSETNKKYSNVSILLTEQINLYLKMEKKPNKKEQLTLVNNVLKLSTKLLKELD
TPFRLYGLTMNPLIYNITRVVILSAVSGVISDLLGFNIRLWKIKS
>XP_026946745.1 putative homeodomain transcription factor 1 isoform X2 [Lagenorhynchus obliquidens]
MASNERDAISWYQKKIGAYDQQIWEKSIEQTQIKGFKNKPKKMGHIKADLIDVDLIRGSTFAKAKPEIPWTSLTRKGLVR
VVFFPFFSNWWIQVTSLRIFVWLLLLYLMQVIALVFYFMMPIVNVSEVLGPLCLMLLMGTVHCQIVSTQITRPSGNNGNR
RRRKLRKTVNGDGSRENGNNSSDKARGIETLESAPFNGGFWGTLFGSRMKRVKLICSKGTETDNDSGCLHPIIKKRQCRP
EIRVWQTREKAKFSDGEKGCREPFGRLGNGISDDLSSEDDGEARTQMMTLRRSVEGASSDNGCEVKNRKSVLSRHLNTQV
KKTTSKWCPVVRDSDSLAESEFESAAFSQGCRSGMSGGSRSLNMLRRDSESTRHDSETEDMLWDDLLHGPECRSSVTSDS
EGAHMNSLHSGTKRDPKEDVFQQNHLFWLQNSSPASDRVSAIIWEGNECKKMDMSVLEISGIIMSRVNAYQQGVGYQMLG
NVVTIGLAFFPFLHRLFREKSLDQLKSISAEEILTLFCGAPPVAPIIILSIINFFERLCLTWMFFFMMCVAERTYKQRFL
FAKLFSHITSARKARKYEIPHFRLKKVENIKIWLSLRSFLKRRGPQRSVDVVVSSVFLLTLSIAFICCAQVLRGHKTFLN
DAYNWEFLIWESALLLFLLRLASLGSETNKKYSNVSILLTEQELDTPFRLYGLTMNPLIYNITRVVILSAVSGVISDLLG
FNIRLWKIKS
>XP_008695982.1 protein PHTF1 isoform X1 [Ursus maritimus]
MASNERDAISWYQKKIGAYDQQIWEKSIEQTQIKGFKNKPKKMGHIKPDLIDVDLIRGSTFAKAKPEIPWTSLTRKGLVR
VVFFPLFSNWWIQVTSLRIFVWLLLLYLMQVIALVLYFMMPIVNVSEVLGPLCLMLLMGTVHCQIVSTQITRPSGNNGNR
RRRKLRKTVNGDGNRENGNNSADKVRGVETLESIPFIGGFWETLFGNRIKKVKLICNKGTETDNDSSCLHPIIKKRQCRP
EIRMWQTREKAKFSDGEKCRREAFGRLGNGMSDDLSSEEDGEARTQMMMLRRSVEGASSDNGCEVKNRKSILTRHLNTQV
KKSTPKWCHIARDSDSLAESEFESAAFSQGSRSGMSGGSRSLNMSRRDSESTRHDSETEDMLWDDLLHGPECRSSVTSDS
EGAHVNTLHSGTKRDPKEDVFQQNHLFWLQNSSPASDRVSAIIWEGNECKKMDMSVLEISGIIMSRVNAYQQGVGYQMLG
NVVTIGLAFFPFLHRLFREKSLDQLKSISAEEIITLFCGAPPVTPIIILSMINFFERLCLTWIFFFMMCVAERTYKQRFL
FAKLFSHITSARKARKYEIPHFRLKKVENIKIWLSLRSFLKRRGPQRSVDVVVSSVFLLTLSIAFICCAQVLQGHKTFLN
DAYNWEFLIWETALLLFLLRLASLGSETNKKYSNVSILLTEQINLYLKMEKKPNKKEQLTLVNNVLKLSTKLLKELDTPF
RLYGLTMNPLIYNITRVVILSAVSGVISDLLGFNIRLWKIKS
>XP_037356901.1 putative homeodomain transcription factor 1 isoform X1 [Talpa occidentalis]
MASGERDAISWYQKKIGAYDQQIWEKSVEQTQIKGFKNKPKKMGHIKPDLIDVDLIRGSTFAKAKPEIPWTSLTRKGLVR
VVFFPLFSNWWIQVTSLRIFVWLLLLYLMQVIALVLYSMMPIVNVSEVLGPLCLMLLMGTVHCQIVSTQMTRPSANNGNR
RRRKLRKTVNGDGNRENGNNSSDKVRGVETLESAPFIGGFWGTLFGNRIKRVKLICNRGTETDNDASCLHPIIKKRQCQP
EIRMWQTREKAKFSDGDKRHREAFRHVGPGVSDDLSSEEDGEARKQMILLRRSVEGASSDNGCEVKNRKSILTRHLNSQV
KKTSPRWSHIVRDSDSLAESEFESAAFSQGSRSGVNGGSRSLNMSRRDSESTRHDSETEDMLWDDLLHGPECRSSVTSDS
EGAHVNTLPPGAKRDPKEDVFQQNHLFWLQNSSPASDRVSAIIWEGTECKKMDMSVLEISGIIMSRVNTYQQGVGYQMLG
NVVTIGLAFFPFLHRLFREKNLDQLKSISAEEILTLFCGAPPVTPILILSIINFFERLCLTWMFFFMMCVAERTYKQRFL
FAKLFSHITSARKARKYEIPHFRLKKVENIKIWLSLRSYLKRRGPQRSVDVVVSSVFLLTLSIAFICCAQVLQGHKTFLN
DAYNWEFLIWETALLLFLLRLASLGSETNKKYSNVSILLTEQINLYLKMEKKPNKKEQLALVNNVLKLSTKLLKELDTPF
RLYGLTMNPLIYNITRVVILSAVSGVISDLLGFNIRLWKIKS
>XP_007462531.1 PREDICTED: putative homeodomain transcription factor 1 [Lipotes vexillifer]
MASNERDAISWYQKKIGAYDQQIWEKSIEQTQIKGFKNKPKKMGHIKADLIDVDLIRGSTFAKAKPEIPWTSLTRKGLVR
VVFFPFFSNWWIQVTSLRIFVWLLLLYLMQVIALVFYFMMPIMNVSEVLGPLCLMLLMGTVHCQIVSTQMTRPSGNNGSR
RRRKLRKTVNGDGSRENGNNSSDKARGTETLESAPFNGGFWGTLFGNRMKRVKLICSKGTETDNDSGCLHPIIKKRQCRP
EMRMWQTREKAKFSDGEKGCREPFGRLGNGISDDLSSEDDGEARTQMMTLRRSVEGASSDNGCEVKNRKSILSRHLNTQV
KKTTSKWCPVVRDSDSLAESEFESAGFSQGCRSGMSGGSRSLNMLRRDSESTRHDSETEDMLWDDLLHGPECRSSVTSDS
EGAHVNSLHSGTKRDPKEDVFQQNHLFWLQNSSPASDRVSAIIWEGNECKKMDMSVLEISGIIMSRVNAYQQGVGYQMLG
NVVTIGLAFFPFLHRLFREKSLDQLKSISAEEILTLFCGAPPVAPIIILSIINFFERLCLTWMFFFMMCVAERTYKQRFL
FAKLFSHITSARKARKYEIPHFRLKKVENIKIWLSLRSFLKRRGPQRSVDVVVSSVFLLTLSIAFICCAQVLRGHKTFLN
DAYNWEFLIWESALLLFLLRLASLGSETNKKYSNVSILLTEQINLYLKMEKKPNKKEQLTLVNNVLKLSTKLLKELDTPF
RLYGLTMNPLIYNITRVVILSAVSGVISDLLGFNIRLWKIKS
>XP_036045325.1 putative homeodomain transcription factor 1 [Onychomys torridus]
MASNERDAISWYQKKIGAYDQQIWEKSIEQTQIKGFKNKPKKMGHIKPDLIDVDLIRGSTFAKAKPEIPWTSLTRKGLVR
VVFFPLFSSWWIQVTSLRIFVWLLLLYLMQVTAIVLYLMMPIVNVSEVLGPLCLMLLMGTVHCQIVSAQITRPSGNNGSR
RRRKLRKTVNGDGSRDNGTNSPDKVRAVETLESAPSVGGFWGTLFGNRIKRVKLVSNKGTETDKDSGCLHPIIKKRQGRP
EIRMWQAREKAKVSDGEKCHREAYRRLGNGISDDLSSEEDGEARTQMILLRRSVEGASSDNGCEVKTRKSILSRHLNSQV
KKTTTRWCHIVRDSDSLAESEFESAAFSQGSRSGVSVGSRSLNLSRRDSESTRHDSETEDMLWDDLLHGPECRSSVTSDS
EGTHVNTLHSGTKRDPKEDVFQQNHLFWLQNSSPASERVSAIIWEGNECKKMDMSVLEISGIIMSRVNAYQQGVGYQMLG
NAVTIGLAFFPFLYRLFREKSFDQLKSISAEEVLTLFCGAPPVTPVVILSIINFFERLCLTWMFFFMMCVAERTYKQRFL
FAKLFSHITSARKARKYEIPHFRLKKVENIKIWLSLRSYLKRRGPQRSVDVVVSSVFLLTLSIAFICCAQVLQGHKTFLN
DAYNWEFLIWETALLLFLLRLASLGSETNKKYSNVSILLTEQINLYLKMEKKPNKKEQLTLVNNVLKLSTKLLKELDTPF
RLYGLTMNPLIYNITRVVILSAVSGVISDLLGFNIRLWKIKS
>XP_026633171.1 putative homeodomain transcription factor 1 isoform X2 [Microtus ochrogaster]
MASNERDAISWYQKKIGAYDQQIWEKSIEQTQIKGFKNKPKKMGHIKPDLIDVDLIRGSTFAKAKPEIPWTSLTRKGLVR
VVFFPLFSSWWIQVTSLRIFVWLLLLYLMQVTAIVLYLMMPIVNVSEVLGPLCLMLLMGTVHCQIVSTQIARPSGNNGNR
RRRKLRKAVNGDGSRDNGNSSSGKVRGAEALESAPSVGGFWGTLFGNRIKRVKLVSNKGTETDNDTGCFHPIIKKRQGRP
EIRMWQAREKAKVSDGEKCRREAYRRLGNGISDDLSSEEDCEARTQMILLRRSVEGASSDNGCEVKNRKSILSRHLNSQV
KKTTTRWCHIVRDSDSLAESEFESAAFSQGSRSGVSVGSRSLNLSRRDSESTRHDSETEDMLWDDLLHGPECRSSVTSDS
EGTHVNTLHSGTKRDPKEDVFQQNHLFWLQNSSPASERVSAIIWEGNECKKMDMSVLEISGIIMSRVNAYQQGVGYQMLG
NAVTIGLAFFPFLYRLFREKSFDQLKSISAEEVLTLFCGAPPVTPVVILSIINFFERLCLTWMFFFMMCVAERTYKQRFL
FAKLFSHITSARKARKYEIPHFRLKKVENIKIWLSLRSYLKRRGPQRSVDVVVSSVFLLTLSIAFICCAQVLQGHKTFLN
DAYNWEFLIWETALLLFLLRLASLGSETNKKYSNVSILLTEQPQIHSG
>XP_006980870.1 protein PHTF1 isoform X1 [Peromyscus maniculatus bairdii]
MASNERDAISWYQKKIGAYDQQIWEKSIEQTQIKGFKNKPKKMGHIKPDLIDVDLIRGSTFAKAKPEIPWTSLTRKGLVR
VVFFPLFSSWWIQVTSLRIFVWLLLLYLMQVTAIVLYLMMPIVNVSEVLGPLCLMLLMGTVHCQIVSTQITRPSANNGSR
RRRKLRKTVNGDGSRDNGTNSPDKVRAVETLESAPSVGGFWGTLFGNRIKRVKLVSNKGTETDKDSGCLHPIIKKRQGRP
EIRMWQAREKAKVSDGEKCHREAYRRLGNGISDDLSSEEDGEARTQMILLRRSVEGASSDNGCEVKTRKSILSRHLNSQV
KKTTTRWCHIVRDSDSLAESEFESAAFSQGSRSGVSVGSRSLNLSRRDSESTRHDSETEDMLWDDLLHGPECRSSVTSDS
EGTHVNTLHSGTKRDPKEDVFQQNHLFWLQNSSPASERVSAIIWEGNECKKMDMSVLEISGIIMSRVNAYQQGVGYQMLG
NAVTIGLAFFPFLYRLFREKSFDQLKSISAEEVLTLFCGAPPVTPVVILSIINFFERLCLTWMFFFMMCVAERTYKQRFL
FAKLFSHITSARKARKYEIPHFRLKKVENIKIWLSLRSYLKRRGPQRSVDVVVSSVFLLTLSIAFICCAQVLQGHKTFLN
DAYNWEFLIWETALLLFLLRLASLGSETNKKYSNVSILLTEQINLYLKMEKKPNKKEQLTLVNNVLKLSTKLLKELDTPF
RLYGLTMNPLIYNITRVVILSAVSGVISDLLGFNIRLWKIKS
>XP_030724942.1 putative homeodomain transcription factor 1 isoform X2 [Globicephala melas]
MASNERDAISWYQKKIGAYDQQIWEKSIEQTQIKGFKNKPKKMGHIKADLIDVDLIRGSTFAKAKPEIPWTSLTRKGLVR
VVFFPFFSNWWIQVTSLRIFVWLLLLYLMQVIALVFYFMMPIVNVSEVLGPLCLMLLMGTVHCQIVSTQITRPSGNNGNR
RRRKLRKTVNGDGSRENGNNSSDKARGTETLESAPFNGGFWGTLFGSRMKRVKLICSKGTETDNDSGCLHPIIKKRQCRP
EIRMWQTREKAKFSDGEKGCREPFGRLGNGISDDLSSEDDGEARTQMMTLRRSVEGASSDNGCEVKNRKSVLSRHLNTQV
KKTTSKWCPVVRDSDSLAESEFESAAFSQGCRSGMSGGSRSLNMLRRDSESTRHDSETEDMLWDDLLHGPECRSSVTSDS
EGAHVNSLHSGTKRDPKEDVFQQNHLFWLQNSSPASDRVSAIIWEGNECKKMDMSVLEISGIIMSRVNAYQQGVGYQMLG
NVVTIGLAFFPFLHRLFREKSLDQLKSISAEEILTLFCGAPPVAPIIFLSIINFFERLCLTWMFFFMMCVAERTYKQRFL
FAKLFSHITSARKARKYEIPHFRLKKVENIKIWLSLRSFLKRRGPQRSVDVVVSSVFLLTLSIAFICCAQVLRGHKTFLN
DAYNWEFLIWESALLLFLLRLASLGSETNKKYSNVSILLTEQELDTPFRLYGLTMNPLIYNITRVVILSAVSGVISDLLG
FNIRLWKIKS
>XP_028715181.1 putative homeodomain transcription factor 1 isoform X1 [Peromyscus leucopus]
MASNERDAISWYQKKIGAYDQQIWEKSIEQTQIKGFKNKPKKMGHIKPDLIDVDLIRGSTFAKAKPEIPWTSLTRKGLVR
VVFFPLFSSWWIQVTSLRIFVWLLLLYLMQVIAIVLYLMMPIVNVSEVLGPLCLMLLMGTVHCQIVSTQITRPSANNGSR
RRRKLRKTVNGDGSRDNGTNSPDKVRAVETLESAPSVGGFWGTLFGNRIKRVKLVSNKGTETDKDSGCLHPIIKKRQGRP
EIRMWQAREKAKVSDGEKCRREAYRRLGNGISDDLSSEEDGEARTQMILLRRSVEGASSDNGCEVKTRKSILSRHLNSQV
KKTTTRWCHIVRDSDSLAESEFESAAFSQGSRSGVSVGSRSLNLSRRDSESTRHDSETEDMLWDDLLHGPECRSSVTSDS
EGTHVNTLHSGTKRDPKEDVFQQNHLFWLQNSSPASERVSAIIWEGNECKKMDMSVLEISGIIMSRVNAYQQGVGYQMLG
NAVTIGLAFFPFLYRLFREKSFDQLKSISAEEVLTLFCGAPPVTPVVILSIINFFERLCLTWMFFFMMCVAERTYKQRFL
FAKLFSHITSARKARKYEIPHFRLKKVENIKIWLSLRSYLKRRGPQRSVDVVVSSVFLLTLSIAFICCAQVLQGHKTFLN
DAYNWEFLIWETALLLFLLRLASLGSETNKKYSNVSILLTEQINLYLKMEKKPNKKEQLTLVNNVLKLSTKLLKELDTPF
RLYGLTMNPLIYNITRVVILSAVSGVISDLLGFNLRLWKIKS
>XP_008832200.1 putative homeodomain transcription factor 1 isoform X2 [Nannospalax galili]
MASNERDAISWYQKKIGAYDQQIWEKSIEQTQIKGFKNKPKKMGHIKSDLIDVDLIRGSTFAKAKPEIPWTSLTRKGLVR
VVFFPLFSSWWIQVTSLRIFVWLLLLYLMQVTAVVLYLMMPIVNVSEVLGPLCLMLLMGTVHCQIVSTQMTRPSGNNGNR
RRRKLRKTVNGDGSRDNGNNSSDKVRGVETLESAPNVGGFWGTLFGTRVKRVKLISNKGTETDNDLGHLHPIIKKRQSRP
EIRMWQAREKAKVSDGEKCRREAYRQLGNGISDDLSSEEDGEARTQMILLRRSVEGASSDNGCEVKNRKSILSRHLNSQV
KKTTTRWCHIVRDSDSLAESEFESAAFSQGSRSGVTGGSQSLNLSRRDSESTRHDSETEDMLWDDLLHGPECRSSVTSDS
EGAHVNTLHSGTKHDPKEDVFQQNHLFWLQNSSPASERVSAIIWEGNECKKMDMSVLEISGIIMSRVNAYQQGVGYQMLG
NAVTIGLAFFPFLYRLFREKSFDQLKSISGEEILTFFCGAPPVTPVVILSIINFFERLCLTWMFFFMMCVAERTYKQRFL
FAKLFSHITSARKARKYEIPHFRLKKVENIKIWLSLRSYLKRRGPQRSVDVVVSSVFLLTLSIAFICCAQVLQGHKTFLN
DAYNWEFLIWETALLLFLLRLASLGSETNKKYSNVSILLTEQINLYLKMEKKPNKKEQLTLVNNVLKLSTKLLKLWKIKS
>XP_005630681.1 protein PHTF1 isoform X1 [Canis lupus familiaris]
MASNERDAISWYQKKIGAYDQQIWEKSIEQTQIKGFKNKPKKMGHIKPDLIDVDLIRGSTFAKAKPEIPWTSLTRKGLVR
VVFFPLFSNWWIQVTSLRIFVWLLLLYLMQVIALVLYILMPIVNVSEVLGPLCLMLLMGTVHCQIVSTQITRPSGNNGNR
RRRKLRKTVNGDGSRENGNTSSDKVRGVETLESIPFIGGFWGTLFGNRIKKVKLICNKGTETDNDSSCLHPIIKKRQCQP
EIRMWQTREKAKFSDGEKCRREAFRHLGNGVSDELSSEEDGEARTQMMMLRRSVEGASSDNGCEVKNRKSILTRHLNTQV
KKTTTKWCHITRDSDSLAESEFESAAFSQGSRSGMSGGSRSLNMSRRDSESTRHDSETEDMLWDDLLHGPECRSSVTSDS
EGAHVNTLHSGTKRDPKEDVFQQNHLFWLQNSSPASDRVSAIIWEGNECKKMDMSVLEISGIIMSRVNAYQQGVGYQMLG
NVVTIGLAFFPFLHRLFREKSLDQLKSISAEEIMTLFCGAPPVTPIVILSMINFFERLCLTWIFFFMMCVAERTYKQRFL
FAKLFSHITSARKARKYEIPHFRLKKVENIKIWLSLRSFLKRRGPQRSVDVVVSSVFLLTLSIAFICCAQVLQGHKTFLN
DAYNWEFLIWETALLLFLLRLASLGSETNKKYSNVSILLTEQINLYLKMEKKPNKKEQLTLVNNVLKLSTKLLKELDTPF
RLYGLTMNPLIYNITRVVILSAVSGVISDLLGFNIRLWKIKS
>XP_027249656.1 putative homeodomain transcription factor 1 isoform X3 [Cricetulus griseus]
MASNERDAISWYQKKIGAYDQQIWEKSIEQTQIKGFKNKPKKMGHIKSDLIDVDLIRGSTFAKAKPEIPWTSLTRKGLVR
VVFFPLFSSWWIQVTSLRIFVWLLLLYLMQVTAIVLYLMMPIVNVSEVLGPLCLMLLMGTVHCQIVSTQITKPSGNNGNR
RRRKLRKTVNGDGSRDNGNNSSDKVRAVETLQSAPSVGGFWGTLFGNRIKRVKLVSNKGTETDNDSGCLHPIIKKRQGRP
EIRMWQAREKAKVSDGEKCHREAYRHLGNGISDDLSSEEDGDARTQMILLRRSVEGASSDNGCEFKNRKSVFSRHLNSQV
KKATTRWCHIVRDSDSLAESEFESTAFSQGSRSGVSAGSRSLNLSRRDSESTRHDSETEDMLWDDLLHGPECRSSVTSDS
EGTHVNTLHSGTKRDPKEDVFQQNHLFWLQNSSPASERVSAIIWEGNECKKMDMSVLEISGIIMSRVNEYQQGVGYQMLG
NAVTIGLAFFPFLYRLFREKSLDQLKSISAEEVLTLFCGAPPVTPVVVLSIINFFERLCLTWMFFFMMCVAERTYKQRFL
FAKLFSHITSARKARKYEIPHFRLKKVENIKIWLSLRSYLKRRGPQRSVDVVVSSVFLLTLSIAFICCAQVLQGHKTFLN
DVYNWEFLIWETALLLFLLRLASLGSETNKKYSNVSILLTEQINLYLKMEKKPNKKEQLTLVNNVLKLSTKLLKLWKIKS
>XP_015450832.1 putative homeodomain transcription factor 1 isoform X3 [Pteropus alecto]
MASNERDAISWYQKKIGAYDQQIWEKSIEQTQIKGFKNKPKKMGHIKPDLIDVDLIRGSTFAKAKPEIPWTSLTRKGLVR
VVFFPLFSSWWIQVTSLRIFVWLLLLYLMQVIALVLYYMMPIVNVSEVLGPLCLMLLMGTVHCQIVSAQITRPSGSNGNR
RRRKLRKPVNGDGSRENGNNSSDKVRVVETVEPAPTGGSFWGTLFGNRIKRVKLISNKGTEPDLDSSCLHPIIKKKQCRP
EIKLWQMTEKAKFSDGEKCRREAFRRVGNGMSDDLSSEEDGDARTQMMILRRSVEGASSDNGCEVKNRKSILSRHINSQV
KKTTTKWCHIVRDSDSLAESEFESAAFIQGSRSGINGGSRSLNMSRRDSESTRHDSETEDMLWDDLLHGPECRSSVTSDS
EGGHVNTLHSGTKRDPKEDVFQQNHLFWLQNSSPASDRVSAIIWEGNECKKMDMSVLEISGIIMSRVNAYQQGVGYQMLG
NVITIGLAFFPFIYRLFREKSFDQLKSISAEEILTFFCGAPPVTPVIILSMINFFERLCLTWIFFFMMCVAERTYKQRFL
FAKLFSHITSARKARKYEIPHFRLKKVENIKIWLSLRSFLKRRGPQRSVDVVVSSVFLLTLSIAFICCAQVLQGHKTFLN
DAYNWEFLIWETALLLFLLRLASLGSETNKKYSNVSILLTEQINLYLKMEKKPNKKEQLTLVNNVLKLSTKLLKELDTPF
RLYGLTMNPLIYNITRVVILSAVSGVISDLLGFNIRLWKIKS
>XP_007108857.1 putative homeodomain transcription factor 1 isoform X4 [Physeter catodon]
MASNERDAISWYQKKIGAYDQQIWEKSIEQTQIKGFKNKPKKMGHIKADLIDVDLIRGSTFAKAKPEIPWTSLTRKGLVR
VVFFPFFSNWWIQVTSLRIFVWLLLLYLMQVIALVFYFMMPIVNVSEVLGPLCLMLLMGTVHCQIVSTQITRPLGNNGNR
RRRKLRKTVNGDGSRENGNNSSDKARGTETLESAPFNGGFWGTLFGNRMKRVKLICSKGTETDNDSGCLHPIIKKRQCRP
EIRMWQTREKAKFSDGEKGCREPFGHLDNGISDDLSSEDDGEAWTQMMTLRRSVEGASSDNGCEVKNRKSILSRHLNTQV
KKTTSKWCPVVRDSDSLAESEFESAGFSQGCRSGMSGGSRSLNMLRRDSESTRHDSETEDMLWDDLLHGPECRSSVTSDS
EGDHVNSLHSGTKRDPKEDVFQQNHLFWLQNSSPASDRVSAIIWEGNECKKMDMSVLEISGIIMSRVNAYQQGVGYQMLG
NVVTIGLAFFPFLHRLFREKSLDQLKSISAEEILTLFCGAPPVTPIIILSIINFFERLCLTWMFFFMMCVAERTYKQRFL
FAKLFSHITSARKARKYEIPHFRLKKVENIKIWLSLRSFLKRRGPQRSVDVVVSSVFLLTLSIAFICCAQVLRGHKTFLN
DAYNWEFLIWESALLLFLLRLASLGSETNKKYSNVSILLTEQINLYLKMEKKPNKKEQLTLVNNVLKLSTKLLKELDTPF
RLYGLTMNPLIYNITRVVILSAVSGVISDLLGFNIRLWKIKS
>XP_019775071.1 putative homeodomain transcription factor 1 isoform X1 [Tursiops truncatus]
MASNERDAISWYQKKIGAYDQQIWEKSIEQTQIKGFKNKPKKMGHIKADLIDVDLIRGSTFAKAKPEIPWTSLTRKGLVR
VVFFPFFSNWWIQVTSLRIFVWLLLLYLMQVIALVFYFMMPIVNVSEVLGPLCLMLLMGTVHCQIVSTQITRPSGNNGNR
RRRKLRKTVNGDGSRENGNNSSDKARGTETLESAPFNGGFWGTLFGSRMKRVKLICSKGTETDNDSGCLPPIIKKRQCRP
EIRMWQTREKAKFSDGEKGCREPFGRLGNGISDDLSSEDDGEARTQMMTLRRSVEGASSDNGCEVKNRKSVLSRHLNTQV
KKTTSKWCPVVRDSDSLAESEFESAAFSQGCRSGMSGGSRSLNMLRRDSESTRHDSETEDMLWDDLLHGPECRSSVTSDS
EGTHVNSLHSGTKRDPKEDVFQQNHLFWLQNSSPASDRVSAIIWEGNECKKMDMSVLEISGIIMSRVNAYQQGVGYQMLG
NVVTIGLAFFPFLHRLFREKSLDQLKSISAEEILTLFCGAPPVAPIIFLSIINFFERLCLTWMFFFMMCVAERTYKQRFL
FAKLFSHITSARKARKYEIPHFRLKKVENIKIWLSLRSFLKRRGPQRSVDVVVSSVFLLTLSIAFICCAQVLRGHKTFLN
DAYNWEFLIWESALLLFLLRLASLGSETNKKYSNVSILLTEQINLYLKMEKKPNKKEQLTLVNNVLKLSTKLLKELDTPF
RLYGLTMNPLIYNITRVVILSAVSGVISDLLGFNIRLWKIKS
>XP_037592948.1 putative homeodomain transcription factor 1 isoform X1 [Cebus imitator]
MASNERDAISWYQKKIGAYDQQIWEKSIEQTQIKGFKNKPKKMGHIKPDLIDVDLIRGSTFAKAKPEIPWTSLTRKGLVR
VVFFPLFSNWWIQVTSLRIFVWLLLLYFMQVIAIVLYLMMPIVNVSEVLGPLCLMLLMGTVHCQIVSTQLTRPSGNNGNR
RRRKLRKTVNGDGSRENGNNSSDKVRGIETLESVPVIGGFWETIFGNRSITLRFAVLRLFSRSFRIKRVKLISNKGTETD
NDPSCVPPIKKRQCRPEIRMWQTREKAKFSDGEKCRREAFRHLGNGVSDDLSSEEDGEARTQMILLRRSVEGASSDNGCE
VKNRKSILSRHLNSQVKKTTTRWCHIVRDSDSLAESEFESAAFSQCSRSGVSGGSRSLNMSRRDSESTRHDSETEDMLWD
DLLHGPECRSSVTSDSEGAHMNTLHSGTKRDPKEDVFQQNHLFWLQNSSPASDRVSAIIWEGNECKKMDMSVLEISGIIM
SRVNAYQQGVGYQMLGNVVTIGLAFFPFLHRLFREKNLDQLKSISAEEILTLFCGAPPVIPIIVLSIINFFERLCLTWMF
FFMMCVAERTYKQRFLFAKLFSHITSARKARKYEIPHFRLKKVENIKIWLSLRSYLKRRGPQRSVDVVVSSVFLLTLSIA
FICCAQVKVSYLL
>XP_030615713.1 putative homeodomain transcription factor 1 isoform X4 [Delphinapterus leucas]
MASNERDAISWYQKKIGAYDQQIWEKSIEQTQIKGFKNKPKKMGHIKADLIDVDLIRGSTFAKAKPEIPWTSLTRKGLVR
VVFFPFFSNWWIQVTSLRIFVWLLLLYLMQVIALVFYFMMPIVNVSEVLGPLCLMLLMGTVHCQIVSTQITRPSGNNGNR
RRRKLRKTVNGDGSRENGNNSSDKARGTETLESAPFNGGFWGTLFGNRMKRVKLICSKGTETDNDSGCLHPIIKKRQCRP
EIRMWQTREKAKFSDGEKGCREPFGRLGNGISDDLSSEDDGEARTQMMTLRRSVEGASSDNGCEVKNRKSILSRHLNTQV
KKTTSKWCPVVRDSDSLAESEFESAAFSQGCRSGMSGGSRSLNMLRRDSESTRHDSETEDMLWDDLLHGPECRSSVTSDS
EGAHVNSLHSGTKRDPKEDVFQQNHLFWLQNSSPASDRVSAIIWEGNECKKMDMSVLEISGIIMSRVNAYQQGVGYQMLG
NVVTIGLAFFPFLHRLFREKSLDQLKYISAEEILTLFCGAPPVAPIIILSVINFFERLCLTWMFFFMMCVAERTYKQRFL
FAKLFSHITSARKARKYEIPHFRLKKVENIKIWLSLRSFLKRRGPQRSVDVVVSSVFLLTLSIAFICCAQINLYLKMEKK
PNKKEQLTLVNNVLKLSTKLLKELDTPFRLYGLTMNPLIYNITRVVILSAVSGVISDLLGFNIRLWKIKS
>XP_039697180.1 protein PHTF1 isoform X1 [Pteropus giganteus]
MASNERDAISWYQKKIGAYDQQIWEKSIEQTQIKGFKNKPKKMGHIKPDLIDVDLIRGSTFAKAKPEIPWTSLTRKGLVR
VVFFPLFSSWWIQVTSLRIFVWLLLLYLMQVIALVLYYMMPIVNVSEVLGPLCLMLLMGTVHCQIVSAQITRPSGSNGNR
RRRKLRKPVNGDGSRENGNNSSDKVRVVETVEPAPTGGSFWGTLFGNRIKRVKLISNKGTEPDLDSSCLHPIIKKKQCRP
EIKLWQMTEKAKFSDGEKCRREAFRRVGNGMSDDLSSEEDGDARTQMMILRRSVEGASSDNGCEVKNRKSILSRHINSQV
KKTTTKWCQIVRDSDSLAESEFESAAFIQGSRSGINGGSRNLNMSRRDSESTRHDSETEDMLWDDLLHGPECRSSVTSDS
EGGHVNTLHSGTKRDPKEDVFQQNHLFWLQNSSPASDRVSAIIWEGNECKKMDMSVLEISGIIMSRVNAYQQGVGYQMLG
NVITIGLAFFPFIYRLFREKSFDQLKSISAEEILTFFCGAPPVTPVIILSMINFFERLCLTWIFFFMMCVAERTYKQRFL
FAKLFSHITSARKARKYEIPHFRLKKVENIKIWLSLRSFLKRRGPQRSVDVVVSSVFLLTLSIAFICCAQVLQGHKTFLN
DAYNWEFLIWETALLLFLLRLASLGSETNKKYSNVSILLTEQINLYLKMEKKPNKKEQLTLVNNVLKLSTKLLKELDTPF
RLYGLTMNPLIYNITRVVILSAVSGVISDLLGFNIRLWKIKS
>XP_019775072.1 putative homeodomain transcription factor 1 isoform X2 [Tursiops truncatus]
MASNERDAISWYQKKIGAYDQQIWEKSIEQTQIKGFKNKPKKMGHIKADLIDVDLIRGSTFAKAKPEIPWTSLTRKGLVR
VVFFPFFSNWWIQVTSLRIFVWLLLLYLMQVIALVFYFMMPIVNVSEVLGPLCLMLLMGTVHCQIVSTQITRPSGNNGNR
RRRKLRKTVNGDGSRENGNNSSDKARGTETLESAPFNGGFWGTLFGSRMKRVKLICSKGTETDNDSGCLPPIIKKRQCRP
EIRMWQTREKAKFSDGEKGCREPFGRLGNGISDDLSSEDDGEARTQMMTLRRSVEGASSDNGCEVKNRKSVLSRHLNTQV
KKTTSKWCPVVRDSDSLAESEFESAAFSQGCRSGMSGGSRSLNMLRRDSESTRHDSETEDMLWDDLLHGPECRSSVTSDS
EGTHVNSLHSGTKRDPKEDVFQQNHLFWLQNSSPASDRVSAIIWEGNECKKMDMSVLEISGIIMSRVNAYQQGVGYQMLG
NVVTIGLAFFPFLHRLFREKSLDQLKSISAEEILTLFCGAPPVAPIIFLSIINFFERLCLTWMFFFMMCVAERTYKQRFL
FAKLFSHITSARKARKYEIPHFRLKKVENIKIWLSLRSFLKRRGPQRSVDVVVSSVFLLTLSIAFICCAQVLRGHKTFLN
DAYNWEFLIWESALLLFLLRLASLGSETNKKYSNVSILLTEQELDTPFRLYGLTMNPLIYNITRVVILSAVSGVISDLLG
FNIRLWKIKS
>XP_040143293.1 protein PHTF1 isoform X3 [Ictidomys tridecemlineatus]
MASNERDAISWYQKKIGAYDQQIWEKSIEQTQIKGFKNKPKKMGHIKPDLIDVDLIRGSTFAKAKPEIPWTSLTRKGLVR
VVFFPLFSNWWIQVTSLRIFVWLLLLYLMQVIGIVLYLMMPIVNVSEVLGPLCLMLLMGTVHCQIVSTQITRPSGNNGNR
RRRKLRKTVNGDGSRENGSNFSDKARGLETSESAPIIGGFWGTLFGNRIKRVKLIPNKGTETDNDNDASCLHPIMKKRQC
RPDMKMWQTREKTKLADGDKCRREAYRRLGNGISDDLSSEEDGEEARTQMILLRRSVEGASSDNGCEVKNRKSILSKHLN
SQVKKTTTRWCHIVRDSDSVAESEFESAAFSQCSRSGVSGGSRSLNLSRRDSESTRHDSETEDMLWDDLLHGPECRSSVT
SDSEGAHVNTLHSGTKRDPKEDVFQQNHLFWLQNSSPASDRVSAIIWEGNECKKMDMSVLEISGIIMSRVNAYQQGVGYQ
MLGNVVTIGLAFFPFLHRLFHEKSFDQLKSISAEEILTLFCGAPPVTPIVVLSIINFFERLCLTWMFFFMMCVAERTYKQ
RFLFAKLFSHITSARKARKYEIPHFRLKKVENIKIWLSLRSYLKRRGPQRSVDVVVSSVFLLTLSIAFICCAQVLQGHKT
FLNDAYNWEFLIWETALLLFLLRLASLGSETNKKYSNVSILLTEQINLYLKMEKKPNKKEQLTLVNNVLKLSTKLLKNQR
SLTFFWGHL
>XP_014635496.1 PREDICTED: putative homeodomain transcription factor 1 [Ceratotherium simum simum]
MASNERDAISWYQKKIGAYDQQIWEKSIEQTQIKGFKNKPKKMGHIKPDLIDVDLIRGSTFAKAKPEIPWTSLTRKGLVR
VVFFPLFSGWWIQVTSLRIFVWLLLLYLMQVIALVLYVMMPIVNVSEVLGPLCLMLLMGTVHCQIVSTQITRPSGNNGNR
RRRKLRKTVNGDGSRANGNNSFDKVRGIETLEPAPFVGGFWGTLFGNRIKKVKLICNKGTETDNDSSCLHPILKKRQCRP
EIKMWQTREKAKFSDGEKCRREAFRRLGNGISDDLSSEEDGEARTQMMILRRSVEGASSDNGCEVKNRKSILSRHLSTQV
KKTTTKGCHMVRDSDSLAESEFESAAFSQGSRSGMSGGSRSLNMSRRDSESTRHDSETEDMLWDDLLHGPECRSSVTSDS
EGAHVNTLHSGTKRDPKEDVFQQNHLFWLQNSSPASDRVSAIIWEGNECKKMDMSVLEISGIIMSRVNAYQQGVGYQMLG
NVVTIGLAFFPFLHRLFREKSLDQLKSVSAEEILTLFCGAPPVTPIIILSIINFFERLCLTWMFFFMMCVAERTYKQRFL
FAKLFSHITSARKARKYEIPHFRLKKVENIKIWLSLRSFLKRRGPQRSVDVVVSSVFLLTLSIAFICCAQVLQGHKTFLN
DAYNWEFLIWETALLLFLLRLASLGSETNKKYSNVSILLTEQINLYLKMEKKPNKKEQLTLVNNVLKLSTKLLKELDTPF
RLYGLTMNPLIYNITRVVILSAVSGVISDLLGFNIRLWKIKS
>XP_028611455.1 putative homeodomain transcription factor 1 isoform X1 [Grammomys surdaster]
MASNERDAISWYQKKIGAYDQQIWEKSIEQTQIKGFKNKPKKMGHIKPDLIDVDLIRGSTFAKAKPEIPWTSLTRKGLVR
VVFFPLFSSWWIQVTSLRIFVWLLLLYLMQVTAIVLYLLMPIVNVSEVLGPLCLMLLMGTVHCQIVSTQITRPSGNNGNR
RRRKLRKTVNGDGSRDNGNNSPDKVRAVETLESAPSVGGFWGTLFGNRIKRVKLVSNKGTETDNDSGCFHPIIKKRQGRP
EIRMWQAREKAKVSDGEKCHREAYRRLGNGISDDLSSEEDGEARTQMILLRRSVEGASSDNGCEVKNRKSILSRHLNSQV
KKTTTRWCHIVRDSDSLAESEFESAAFSQGSRSGMSGGSRSLNLSRRDSESTRHDSETEDMLWDDLLHGPECRSSVTSDS
EGAHVNTLHSGTKRDPKEDVFQQNHLFWLQNSSPASERVSAIIWEGNECKKMDMSVLEISGIIMSRVNAYEQGVGYQMLG
NAVTIGLALFPFLYRLFREKSFDQLKSISAEEVLTLFCGAPPVTPVIILSIINFFERLCLTWMFFFMMCVAERTYKQRFL
FAKLFSHITSARKARKYEIPHFRLKKVENIKIWLSLRSYLKRRGPQRSVDVVVSSVFLLTLSIAFICCAQVLQGHKTFLN
DAYNWEFLIWETALLLFLLRLASLGSETNKKYSNVSILLTEQINLYLKMEKKPNKKEQLTLVNNVLKLSTKLLKELDTPF
RLYGLTMNPLIYNITRVVILSAVSGVISDLLGFNIRLWKIKS
>XP_015979812.1 putative homeodomain transcription factor 1 isoform X1 [Rousettus aegyptiacus]
MASNERDAISWYQKKIGAYDQQIWEKSIEQTQIKGFKNKPKKMGHIKPDLIDVDLIRGSTFAKAKPEIPWTSLTRKGLVR
VVFFPLFSSWWIQVTSLRIFVWLLLLYLMQVIALVLYYMMPIVNVSEVLGPLCLMLLMGTVHCQIVSAQITRPSGSNGSR
RRRKLRKPVNGDGSRENGNNSSDKVRVVETVEPTLTGGSFWGTLFGNRIKRVKLISNKGTEPDHDSSCLHPIIKKKQCQP
EVKLWHTTEKAKFSDGEKCRREAFRRVGNGMSDDLSSEEDGDAQTQMMILRRSVEGASSDNGYEVKNRKSILSRHINSQV
KKTTTRWCHIVRDSDSLAESEFESAAFIQGSRSGINGGSRSLNMSRRDSESTRHDSETEDMLWDDLLHGPECRSSVTSDS
EGGHVNTLHSGTKRDPKEDVFQQNHLFWLQNSSPASDRVSAIIWEGNECKKMDMSVLEISGIIMSRVNAYQQGVGYQMLG
NVITIGLAFFPFLYRLFREKSLDQLKSISAEEILTLFCGAPPVTPVLILSMINFFERLCLTWIFFFMMCVAERTYKQRFL
FAKLFSHITSARKARKYEIPHFRLKKVENIKIWLSLRSFLKRRGPQRSVDVVVSSVFLLTLSIAFICCAQVLQGHKTFLN
DAYNWEFLIWETALLLFLLRLASLGSETNKKYSNVSILLTEQINLYLKMEKKPNKKEQLTLVNNVLKLSTKLLKELDTPF
RLYGLTMNPLIYNITRVVILSAVSGVISDLLGFNIRLWKIKS
>XP_040854893.1 protein PHTF1 isoform X1 [Ochotona curzoniae]
MASNERDAISWYQKKIGAYDQQIWEKSIEQTQIKGFKNKPKKMGHIKPDLIDVDLIRGSTFAKAKPEIPWTSLTRKGLVR
VVFFPLFSNWWIQVTSVRIFVWLLLLYLMQVIAIVLYLMMPIVNVSEVLGPLCLMLLMGTVHCQIVSTQIARPSSNNGNR
RRRKLRKTINGDGNRENGNNNSSEKIRGLETVECAPVIGGFWRSLFGSRIRRVRLISNKGTETDNDSSCLCPMIKKRQCR
TELRMWQTREKAKSSDGEKCRKEAFRRLGNGVSDDLSSEEDVEAQTQMILLRRSVEGASSDNGCEVKNRKSILAKHLNSQ
VKKTSTRWCHMVRDSDSLAESEFESAAFSQGSRSGVNGCSRSLNMSRRDSESTRHDSETEDMLWDDLLHGPECRSSVTSD
SEGVHGNTLHLGTKRDPKEDVFQQNHLFWLQNSSPASDRVSAIIWEGNECKKMDMSVLEISGIIMSRVNAYQQGVGYQML
GNVVTVGLAFFPFVHRLFHEKSFDQLKSISAEEVLTLFCGAPPVTPVIILSIINFFERLCLTWMFFFMMCVAERTYKQRF
LFAKLFSHITSARKARKYEIPHFRLKKVENIKIWLSLRSYLKRRGPQRSVDVVVSSVFLLTLSIAFICCAQVLQGHKTFL
NDAYNWELLIWETALLLFLLRLASLGSETNKKYSNVSILLTEQINLYLKMEKKPNKKEQLTLVNNVLKLSTKLLKELDTP
FRLYGLTMNPLIYNITRVVILSAVSGVISDLLGFNIRVSTMTFCSSFVLAVPAFCALRCVWTHWGLTGAGWDWLIAGLQA
TQPVT
>XP_028344783.1 putative homeodomain transcription factor 1 isoform X3 [Physeter catodon]
MASNERDAISWYQKKIGAYDQQIWEKSIEQTQIKGFKNKPKKMGHIKADLIDVDLIRGSTFAKAKPEIPWTSLTRKGLVR
VVFFPFFSNWWIQVTSLRIFVWLLLLYLMQVIALVFYFMMPIVNVSEVLGPLCLMLLMGTVHCQIVSTQITRPLGNNGNR
RRRKLRKTVNGDGSRENGNNSSDKARGTETLESAPFNGGFWGTLFGNRMKRVKLICSKGTETDNDSGCLHPIIKKRQCRP
EIRMWQTREKAKFSDGEKGCREPFGHLDNGISDDLSSEDDGEAWTQMMTLRRSVEGASSDNGCEVKNRKSILSRHLNTQV
KKTTSKWCPVVRDSDSLAESEFESAGFSQGCRSGMSGGSRSLNMLRRDSESTRHDSETEDMLWDDLLHGPECRSSVTSDS
EGDHVNSLHSGTKRDPKEDVFQQNHLFWLQNSSPASDRVSAIIWEGNECKKMDMSVLEISGIIMSRVNAYQQGVGYQMLG
NVVTIGLAFFPFLHRLFREKSLDQLKSISAEEILTLFCGAPPVTPIIILSIINFFERLCLTWMFFFMMCVAERTYKQRFL
FAKLFSHITSARKARKYEIPHFRLKKVENIKIWLSLRSFLKRRGPQRSVDVVVSSVFLLTLSIAFICCAQVFVAACGLSL
VAVLRGHKTFLNDAYNWEFLIWESALLLFLLRLASLGSETNKKYSNVSILLTEQINLYLKMEKKPNKKEQLTLVNNVLKL
STKLLKELDTPFRLYGLTMNPLIYNITRVVILSAVSGVISDLLGFNIRLWKIKS
>XP_023590675.1 putative homeodomain transcription factor 1 isoform X1 [Trichechus manatus latirostris]
MASNERDAISWYQKKIGAYDQQIWEKSIEQTQIKGFKNKPKKMGHIKPDLIDVDLIRGSTFAKAKPEIPWTSLTRKGLVR
VVFFPLFSSWWIQVTSQRIFIWLLLLYLMQVIAIVLYVMMPLVNVSEVLGPLCLMLLMGTVHCQIVSTQITKPSGNNGNR
RRRKLRKTVNGDGNRENGNNSSSDKVRGVETLESIPRISGFWGTLFGNRTKRVKLISNKGTETENDTSCLHPIIKKRQCR
PEMRMWQTRESAKFSDGDKSRRETFRHLGNGISDDLSSEEDGEAQTQMILLRRSVEGASSDNGCEVKNRKSIFPRHLNSQ
VKKTPSRWCHLVRDSDSVAESEFESAAFSQGSRSGTNGGSRNLTMSRRDSESTRHDSETEDMLWDDLLHGPECRSSVTSD
SEGAHVNTLHSGTKRDFKEDVFQQNHLFWLQNSSPASDRVSAIIWEGNECKKMDMSVLEISGIIMSRVNAYQQGVGYQML
GNVVTIGLAFFPFVHRLFREKSLDQLKSISTEEILTLFCGAPPVIPIIVLSVINFFERLCLTWMFFFMMCVAERTYKQRF
LFAKLFSHITSARKARKYEIPHFRLKKVENIKIWLSLRSYLKRRGPQRSVDVVVSSVFLLTLSIAFICCAQVLQGHKTFL
NDAYNWEFLIWEMALLLFLLRLASLGSETNKKYSNVSILLTEQINLYLKMEKKPNKKEQLTLVNNVLKLSTKLLKELDTP
FRLYGLTMNPLIYNITRVVILSAVSGIISDLLGFNIRLWKIKS
>XP_006233125.1 protein PHTF1 isoform X2 [Rattus norvegicus]
MASNERDAISWYQKKIGAYDQQIWEKSIEQTQIKGFKNKPKKMGHIKPDLIDVDLIRGSTFAKAKPEIPWTSLTRKGLVR
VVFFPLFSSWWIQVTSLRIFVWLLLLYLMQVTAIVLYLMMPIVSVSEVLGPLCLMLLMGTVHCQIVSTQITRPSGNNGNR
RRRKLRKTVNGDGTRDNGNNSPDKIRAVETLDSAPSVGGFWGTLFGNRIKRVKLVSNKGTETDNDSGCFHPIIKKRQGRP
EIRMWQAREKAKVSDGEKCRREAYRRLGNGVSDDLSSEEDGEARTQMILLRRSVEGASSDNGCEVKNRKSILSRHLNSQV
KKTATRWCHIVRDSDSLAESEFESAAFSQGSRSGMSGGSRSLNLSRRDSESTRHDSETEDMLWDDLLHGPECRSSVTSDS
EGAHVNTLHSGTKRDPKEDVFQQNHLFWLQNSSPASERVSAIIWEGNECKKMDMSVLEISGIIMSRVNAYEQGVGYQMLG
NAVTIGLALFPFLYRLFREKSFDQLKSISAEEVLTLFCGAPPVTPVVILSIINFFERLCLTWIFFFMMCVAERTYKQRFL
FAKLFSHITSARKARKYEIPHFRLKKVENIKIWLSLRSYLKRRGPQRSVDVVVSSVFLLTLSIAFICCAQVLQGHKTFLN
DAYNWEFLIWETALLLFLLRLASLGSETNKKYSNVSILLTEQINLYLKMEKKPNKKEQLTLVNNVLKLSTKLLKELDTPF
RLYGLTMNPLIYNITRVVILSAVSGVISDLLGFNIRT
>XP_032479628.1 putative homeodomain transcription factor 1 isoform X1 [Phocoena sinus]
MASNERDAISWYQKKIGAYDQQIWEKSIEQTQIKGFKNKPKKMGHIKADLIDVDLIRGSTFAKAKPEIPWTSLTRKGLVR
VVFFPFFSNWWIQVTSLRIFVWLLLLYLMQVIALVFYFMMPIVNVSEVLGPLCLMLLMGTVHCQIVSTQITRPSGNNGNR
RRRKLRKTVNGDGSRENGNNSSDKARGTETLESAPFNGGFWGTVFGNRMKRVKLICSKGTETDNDSACLHPIIKKRQCRP
EIRMWQTREKAKFSDGEKGCREPFGRLGNGISDDLSSEDDGEARTQMMTLRRSVEGASSDNGCEVKNRKSILSRHLNTQV
KKTTSKWCPVVRDSDSLAESEFESAAFSQIYSCFVFEIQGCRSGMSGGSRSLNMLRRDSESTRHDSETEDMLWDDLLHGP
ECRSSVTSDSEGAHVNSLHSGTKRDPKEDVFQQNHLFWLQNSSPASDRVSAIIWEGNECKKMDMSVLEISGIIMSRVNAY
QQGVGYQMLGNVVTIGLAFFPFLHRLFREKSLDQLKYISAEEILTLFCGAPPVAPIIILSIINFFERLCLTWMFFFMMCV
AERTYKQRFLFAKLFSHITSARKARKYEIPHFRLKKVENIKIWLSLRSFLKRRGPQRSVDVVVSSVFLLTLSIAFICCAQ
VLRGHKTFLNDAYNWEFLIWESALLLFLLRLASLGSETNKKYSNVSILLTEQINLYLKMEKKPNKKEQLTLVNNVLKLST
KLLKELDTPFRLYGLTMNPLIYNITRVVILSAVSGVISDLLGFNIRLWKIKS
>XP_024620561.1 putative homeodomain transcription factor 1 isoform X1 [Neophocaena asiaeorientalis asiaeorientalis]
MASNERDAISWYQKKIGAYDQQIWEKSIEQTQIKGFKNKPKKMGHIKADLIDVDLIRGSTFAKAKPEIPWTSLTRKGLVR
VVFFPFFSNWWIQVTSLRIFVWLLLLYLMQVIALVFYFMMPIVNVSEVLGPLCLMLLMGTVHCQIVSTQITRPSGNNGNR
RRRKLRKTVNGDGSRENGNNSSDKARGTETLESAPFNGGFWGTLFGNRMKRVKLICSKGTETDNDSACLHPIIKKRQCRP
EIRMWQTREKAKFSDGEKGCREPFGRLGNGISDDLSSEDDGEARTQMMTLRRSVEGASSDNGCEVKNRKSILSRHLNTQV
KKTTSKWCPVVRDSDSLAESEFESAAFSQIYSCFVFEIQGCRSGMSGGSRSLNMLRRDSESTRHDSETEDMLWDDLLHGP
ECRSSVTSDSEGAHVNSLHSGTKRDPKEDVFQQNHLFWLQNSSPASDRVSAIIWEGNECKKMDMSVLEISGIIMSRVNAY
QQGVGYQMLGNVVTIGLAFFPFLHRLFREKSLDQLKYISAEEILTLFCGAPPVAPIIILSIINFFERLCLTWMFFFMMCV
AERTYKQRFLFAKLFSHITSARKARKYEIPHFRLKKVENIKIWLSLRSFLKRRGPQRSVDVVVSSVFLLTLSIAFICCAQ
VLRGHKTFLNDAYNWEFLIWESALLLFLLRLASLGSETNKKYSNVSILLTEQINLYLKMEKKPNKKEQLTLVNNVLKLST
KLLKELDTPFRLYGLTMNPLIYNITRVVILSAVSGVISDLLGFNIRLWKIKS
>XP_032277074.1 putative homeodomain transcription factor 1 isoform X1 [Phoca vitulina]
MASNERDAISWYQKKIGAYDQQIWEKSIEQTQIKGFKNKPKKMGHIKPDLIDVDLIRGSTFAKAKPEIPWTSLTRKGLVR
VVLFPLFSSWWIQVTSLRIFVWLLLLYLMQVIALVLYFMMPIVNVSEVIGPLCLMLLMGTVHCQIVSTQITRPSGNNGNR
RRRKLRKTVNGDGSRENGNNSSDKVRGVETLESLPLIGSFWETLFGNRIKRVKLICNKGTETDNDSSCLHPIIKKKQCRP
EIRMWQTREKAKFSDGDKCHREAFRRLGNGISDDLSSEEDGEARTQMMMLRRSVEGASSDNGCEVKKRKSILTRHLNTQV
KKTTPKWCHITRDSDSLVESEFESAAFSQGSRSGMSGGSRSLNMLRRDSESTRHDSETEDMLWDDLLHGPECRSSVTSDS
EGAHVNTLHSGTKRDPKEDVFQQNHLFWLQNSSPASDRVSAIIWEGNECKKMDMSVLEISGIIMSRVNAYQQGVGYQMLG
NVVTIGLAFFPFLHRLFREKSLDQLKSISAEEIMTLFCGAPPVTPIIILSVINFFERLCLTWIFFFMMCVAERTYKQRFL
FAKLFSHITSARKARKYEIPHFRLKKVENIKIWLSLRSFLKRRGPQRSVDVVVSSVFLLTLSIAFICCAQVLQGHKTFLN
DAYNWEFLIWETALLLFLLRLASLGSETNKKYSNVSILLTEQINLYLKMEKKPNKKEQLTLVNNVLKLSTKLLKELDTPF
RLYGLTMNPLIYNITRVVILSAVSGVISDLLGFNIRVSGTSTL
>XP_045402799.1 protein PHTF1 isoform X1 [Lemur catta]
MASNERDAISWYQKKIGAYDQQIWEKSIEQTQIKGFKNKPKKMGHIKPDLIDVDLIRGSTFAKAKPEIPWTSLTRKGLVR
VVFFPLFVNWWIQVTSLRIFVWLLLLYLMQVIAIILYLMMPIVNISEVLGPLCLMLLMGTVHCQIVSTQITKPSGNNGNR
RRRKLRKTINGDGNRENGTNSSDKVRGIETLESAPIIGGFWETLFGNRIKRVSNKGTETDNDASCLHPIIKKRQCRPEMR
MWQTREKTKFSDGEKCRREAFRHLGNGISDDLSSEEDGEARTQMILLRRSVEGASSDNGCEVKNRKSILSRHLNSQVKKT
TTKWCHIVRDSDSLAESEFESAVFSQGSRSGVSGGSRSVNMSRRDSESTRHDSETEDMLWDDLLHGPECRSSVTSDSEGA
HVNTLHSGTKRDPKEDVFQQNHLFWLQNSSPASDRVSAIIWEGNECKKMDMSVLEISGIIMSRVNAYQQGVGYQMLGNVV
TIGLAFFPFIHRLFREKSLDQLKSISAEEILTLFCGAPPVTPIIILSIINFFERLCLTWMFFFMMCVAERTYKQRFLFAK
LFSHITSARKARKYEIPHFRLKKVENIKIWLSLRSYLKRRGPQRSVDVVVSSVFLLTLSIAFICCAQVLQGHKTFLNDAY
NWEFLIWETALLLFLLRLASLGSETNKKYSNVSILLTEQINLYLKMEKKPNKKEQLTLVNNVLKLSTKLLKELDTPFRLY
GLTMNPLIYNITRVVILSAVSGVISDLLGFNIRLWKIKS
>XP_024894233.1 putative homeodomain transcription factor 1 isoform X2 [Pteropus alecto]
MASNERDAISWYQKKIGAYDQQIWEKSIEQTQIKGFKNKPKKMGHIKPDLIDVDLIRGSTFAKAKPEIPWTSLTRKGLVR
VVFFPLFSSWWIQVTSLRIFVWLLLLYLMQVIALVLYYMMPIVNVSEVLGPLCLMLLMGTVHCQIVSAQITRPSGSNGNR
RRRKLRKPVNGDGSRENGNNSSDKVRVVETVEPAPTGGSFWGTLFGNRIKRVKLISNKGTEPDLDSSCLHPIIKKKQCRP
EIKLWQMTEKAKFSDGEKCRREAFRRVGNGMSDDLSSEEDGDARTQMMILRRSVEGASSDNGCEVKNRKSILSRHINSQV
KKTTTKWCHIVRDSDSLAESEFESAAFIQGSRSGINGGSRSLNMSRRDSESTRHDSETEDMLWDDLLHGPECRSSVTSDS
EGGHVNTLHSGTKRDPKEDVFQQNHLFWLQNSSPASDRVSAIIWEGNECKKMDMSVLEISGIIMSRVNAYQQGVGYQMLG
NVITIGLAFFPFIYRLFREKSFDQLKSISAEEILTFFCGAPPVTPVIILSMINFFERLCLTWIFFFMMCVAERTYKQRFL
FAKLFSHITSARKARKYEIPHFRLKKVENIKIWLSLRSFLKRRGPQRSVDVVVSSVFLLTLSIAFICCAQVKVPHLF
>XP_032277083.1 putative homeodomain transcription factor 1 isoform X2 [Phoca vitulina]
MASNERDAISWYQKKIGAYDQQIWEKSIEQTQIKGFKNKPKKMGHIKPDLIDVDLIRGSTFAKAKPEIPWTSLTRKGLVR
VVLFPLFSSWWIQVTSLRIFVWLLLLYLMQVIALVLYFMMPIVNVSEVIGPLCLMLLMGTVHCQIVSTQITRPSGNNGNR
RRRKLRKTVNGDGSRENGNNSSDKVRGVETLESLPLIGSFWETLFGNRIKRVKLICNKGTETDNDSSCLHPIIKKKQCRP
EIRMWQTREKAKFSDGDKCHREAFRRLGNGISDDLSSEEDGEARTQMMMLRRSVEGASSDNGCEVKKRKSILTRHLNTQV
KKTTPKWCHITRDSDSLVESEFESAAFSQGSRSGMSGGSRSLNMLRRDSESTRHDSETEDMLWDDLLHGPECRSSVTSDS
EGAHVNTLHSGTKRDPKEDVFQQNHLFWLQNSSPASDRVSAIIWEGNECKKMDMSVLEISGIIMSRVNAYQQGVGYQMLG
NVVTIGLAFFPFLHRLFREKSLDQLKSISAEEIMTLFCGAPPVTPIIILSVINFFERLCLTWIFFFMMCVAERTYKQRFL
FAKLFSHITSARKARKYEIPHFRLKKVENIKIWLSLRSFLKRRGPQRSVDVVVSSVFLLTLSIAFICCAQVLQGHKTFLN
DAYNWEFLIWETALLLFLLRLASLGSETNKKYSNVSILLTEQINLYLKMEKKPNKKEQLTLVNNVLKLSTKLLKELDTPF
RLYGLTMNPLIYNITRVVILSAVSGVISDLLGFNIRLWKIKS
>XP_007947252.1 protein PHTF1 [Orycteropus afer afer]
MASNERDAISWYQKKIGAYDQQIWEKSIEQTQIKGFKNKPKKMGHIKPDLIDVDLIRGSTFAKAKPEIPWTSLTRKGIVR
VVFFPLFSSWWIQVTSQRIFIWLLLLYIMQVIAIVLYCMMPIVNVSEVLGPLCLMLLMGTVHCQIVSTQITKPSVNNGNR
RRRKLRKTANGDGNRENGNNSSSDKVKGVETLESIPFISGFWGSLIGNRTKRVQLISNKGTETENDSSCLHPIIKKRQCR
PEIRMWQTREKSKFSDGDKSCREAFRHLGNGISDDLSSEEDGEAQTQMILLRRSVEGASSDNGYEVKNRKSVLSRHLNAQ
VKKTTSRWCHLVRDSDSVAESEFESAAFSQGSRSGMNGGSRNLNMSRRDSESTRHDSETEDMLWDDLLHGPECRSSVTSD
SEGAQVNTLHSGTKRDSKEDVFQQNHLFWLQNSSPASDRVSAIIWEGNECKKMDMSVLEISGIIMSRVNAYQQGVGYQML
GNVVTIGLAFFPFVYRLFREKSLDQLKSISAEEILTLFCGAPPVIPIIILSVINFFERLCLTWMFFFMMCVAERTYKQRF
LFAKLFSHITSARKARKYEIPHFRLKKVENIKIWLSLRSYLKRRGPQRSVDVVVSSVFLLTLSIAFICCAQVLQGHKTFL
HDAYNWEFLIWETALLLFLLRLASLGSETNKKYSNVSILLTEQINLYLKMEKKPNKKEQLTLVNNVLKLSTKLLKELDTP
FRLYGLTMNPLIYNITRVVILSAVSGVISDLLGFNIRLWKIKS
>XP_021545948.1 protein PHTF1 [Neomonachus schauinslandi]
MASNERDAISWYQKKIGAYDQQIWEKSIEQTQIKGFKNKPKKMGHIKPDLIDVDLIRGSTFAKAKPEIPWTSLTRKGLVR
VVLFPLFSSWWIQVTSLRIFVWLLLLYLMQVIALVLYFMMPIVNVSEVLGPLCLMLLMGTVHCQIVSTQITRPSGNNGNR
RRRKLRKTVNGDGSRENGSNSSDKVRGVETLESLPLIGSFWETLFGNRIKRVKLICNKGTETDNDSSCLHPIIKKKQCRP
EIRMWQTREKAKFSDGDKCHREAFRHLGNGISDDLSSEEDGEARTQMMMLRRSVEGASSDNGCEVKNRKSILTRHLNTQV
KKTAPKWCHITRDSDSLVESEFESAAFSQGSRSGMSGGSRSLNMLRRDSESTRHDSETEDMLWDDLLHGPECRSSVTSDS
EGAHVNTLHSGTKRDPKEDVFQQNHLFWLQNSSPASDRVSAIIWEGNECKKMDMSVLEISGIIMSRVNAYQQGVGYQMLG
NVVTIGLAFFPFLHRLFREKNLDQLKSISAEEIMTLFCGAPPVTPIIILSMINFFERLCLTWIFFFMMCVAERTYKQRFL
FAKLFSHITSARKARKYEIPHFRLKKVENIKIWLSLRSFLKRRGPQRSVDVVVSSVFLLTLSIAFICCAQVLQGHKTFLN
DAYNWEFLIWETALLLFLLRLASLGSETNKKYSNVSILLTEQINLYLKMEKKPNKKEQLTLVNNVLKLSTKLLKELDTPF
RLYGLTMNPLIYNITRVVILSAVSGVISDLLGFNIRLWKIKS
>XP_043431816.1 protein PHTF1 isoform X1 [Prionailurus bengalensis]
MASNERDAISWYQKKIGAYDQQIWEKSIEQTQIKAKKAVPSSTMGFKNKPKKMGHIKPDLIDVDLIRGSTFAKAKPEIPW
TSLTRKGLVRVVFFPLFSNWWIQVTSLRIFVWLLLLYLMQVIALVLYFMMPIVNVSEVLGPLCLMLLMGTVHCQIVSTQI
TRPSGNNGNRRRRKLRKTVNGDGSRENGNNSSDKVRGVETLESIPFIGGFWDSLFGNRIKRVKLICNKGTETDNDPSCLH
PIIKKRQCRPEIRMWQTKEKAKFSDGEKCHREAFRHLGNGISDDLSSEEDGEARTQMMMLRRSVEGASSDNGCEVKNRKS
ILYRHLNTQVKKTTTKWCHIARDSDSLAESEFESAAFSQGSRSGMSGGSRSLTMSRRDSESTRHDSETEDMLWDDLLHGP
ECRSSVTSDSEGAHVNTLHSGTKRDPKEDVFQQNHLFWLQNSSPASDRVSAIIWEGNECKKMDMSVLEISGIIMSRVNAY
QQGVGYQMLGNVVTIGLAFFPFLHRLFREKSFDQLKSISAEEIMTLFCGAPPVTPIIILSMINFFERLCLTWIFFFMMCV
AERTYKQRFLFAKLFSHITSARKARKYEIPHFRLKKVENIKIWLSLRSFLKRRGPQRSVDVVVSSVFLLTLSIAFICCAQ
VLQGHKTFLNDAYNWEFLIWETALLLFLLRLASLGSETNKKYSNVSILLTEQINLYLKMEKKPNKKEQLTLVNNVLKLST
KLLKELDTPFRLYGLTMNPLIYNITRVVILSAVSGVISDLLGFNIRLWKIKS
>XP_004616315.1 PREDICTED: putative homeodomain transcription factor 1 [Sorex araneus]
MASNENDAISWYQKKIGAYDQQIWEKSIEQTQIKGFKNKPKKMGHIKPDLIDVDLIRGSTFAKAKPEIPWTSLTRKGLVR
VVFFPFFSNWWIQVTSLRIFVWLLLLYLMQVIALVLYYVMPLVNVSEVLGPLCLMLLMGTVHCQIVSTQITRSSGNNGNR
RRRKLRKTVNGDGSRENGNNSSDKVRGIETLEPAPFIGGFWGTLFGNRIKRMKLICNKGTETQNDKSCLHPIIKKRQCRP
EIKMWQTREKAKISDGENYQRETFRYLGNGVSDDLSSDEDGETQTQMMLLRRSVEGASSDNGCEINRRSVLSRHPNPQVK
KTSPRWCHIMRDSDSLAESEFESAVFSQGSRSGVNGSSRSLHMSRRDSESTRHDSETEDMLWDDLLHGPECRSSVTSDSE
GAHVHTLHSGAKRDPTEDVFQQNHLFWLQNSSPASDRVSAIIWEGTECKKMEMSVLEMSGVIMGRVNAYQQGAGYQMLGN
VVTIGLAFFPFVYRLFREKNFDQLMNISAVEILTLFCGAPPVMPVIVLSLINFFERLCLTWMFFFMMCVAERTYKQRFLF
AKLFSHITSARKARKYEIPHFRLKKVENIKIWLSLRSYLKRRGPQRSVDVVVSSIFLLTLSIAFICCAQVKVSYLV
>XP_029802056.1 putative homeodomain transcription factor 1 isoform X1 [Suricata suricatta]
MASNERDAISWYQKKIGAYDQQIWEKSIEQTQIKGFKNKPKKMGHIKPDLIDVDLIRGSTFAKAKPEIPWTSLTRKGLVR
VVFFPLFSTWWIQVTSLRIFVWLLLLYLMQVTALVLYSMMPIVNVSEVLGPLCLMLLVGTVHCQIVSTQITRPSGNNGNR
RRRKLRKTVNGDGSRENGNNFSDKVRGVETLESMPYIGGFWDTLFGNRIKRVKLICNKGTETENDPSCLHPIIKKRQCQP
EIRMWQKKEKTKFSDGEKSHREAFRHLGNGISDDLSSEEDGEARTQMMMLRRSVEGASSDNGCEVKSRKTILSRHLNAQV
KKTTTKWCHIARDSDSLAESEFESAAFSQGSRSGMSGGARSLNMSRRDSESTRHDSETEDVLWDDLLHGPECRSSVTSDS
GDSEGARVDALPSGTKRDPREDVFQQNHLFWLQNSSPASDRVSAIIWEGNECKKMDMSVLEISGIIMSRVNAYQQGVGYQ
MLGNVVTIGLAFFPFLHRLFREKSFDQLKSISAEEIMTLFCGGPPVTPIIILSMINFFERLCLTWIFFFMMCVAERTYKQ
RFLFAKLFSHITSARKARKYEIPHFRLKKVENIKIWLSLRSFLKRRGPQRSVDVVVSSVFLLTLSIAFICCAQVLHGHKT
FLNDAYNWEFLIWETALLLFLLRLASLGSETNKKYSNVSILLTEQINLYLKMEKKPNKKEQLTLVNNVLKLSTKLLKELD
TPFRLYGLTMNPLIYNITRVVILSAVSGVISDLLGFNIRLWKIKS
>XP_032753479.1 putative homeodomain transcription factor 1 isoform X1 [Rattus rattus]
MASNERDAISWYQKKIGAYDQQIWEKSIEQTQIKGFKNKPKKMGHIKPDLIDVDLIRGSTFAKAKPEIPWTSLTRKGLVR
VVFFPLFSSWWIQVTSLRIFVWLLLLYLMQVTAIVLYLMMPIVSVSEVLGPLCLMLLMGTVHCQIVSTQITRPSGNNGNR
RRRKLRKTVNGDGTRDNGNNSPDKVRAVETLDSAPSVGGFWGTLFGNRIKRVKLVSNKGTETDNDSGCFHPIIKKRQGRP
EIRMWQAREKAKVSDGEKCRREAYRRLGNGVSDDLSSEEDGEARTQMILLRRSVEGASSDNGCEVKNRKSILSRHLNSQV
KKTATRWCHIVRDSDSLAESEFESAAFSQGSRSGMSGGSRSLNLSRRDSESTRHDSETEDMLWDDLLHGPECRSSVTSDS
EGAHVNTLHSGTKRDPKEDVFQQNHLFWLQNSSPASERVSAIIWEGNECKKMDMSVLEISGIIMSRVNAYEQGVGYQMLG
NAVTIGLALFPFLYRLFREKSFDQLKSISAEEVLTLFCGAPPVTPVVILSIINFFERLCLTWMFFFMMCVAERTYKQRFL
FAKLFSHITSARKARKYEIPHFRLKKVENIKIWLSLRSYLKRRGPQRSVDVVVSSVFLLTLSIAFICCAQVLQGHKTFLN
DAYNWEFLIWETALLLFLLRLASLGSETNKKYSNVSILLTEQINLYLKMEKKPNKKEQLTLVNNVLKLSTKLLKELDTPF
RLYGLTMNPLIYNITRVVILSAVSGVISDLLGFNIRLWKIKS
>XP_012633889.1 putative homeodomain transcription factor 1 [Microcebus murinus]
MASNERDAISWYQKKIGAYDQQIWEKSIEQTQIKGFKNKPKKMGHIKPDLIDVDLIRGSTFAKAKPEIPWTSLTRKGLVR
VVFFPLFSNWWIQVTSLRIFVWLLLLYLMQVIAIILYLMMPIVNISEVLGPLCLMLLMGTVHCQIVSTQITKPSGNNGNR
RRRKLRKTINGDGNRENGNNSSDKVRGIETLESAPIIGGFWETLFGNRIKRVKLISNKGTETDNDASCLHPIIKKRQCRP
EMRMWQTREKAKFSDGEKCRREAFRHLGNGISDDLSSEEDGEARTQMILLRRSVEGASSDNGCEVKTRKSVISRHLNSQV
KKTTTKWCHIVRDSDSLAESEFESAVFSQGSRSGVSGGSRSVNMSRRDSESTRHDSETEDMLWDDLLHGPECRSSVTSDS
EGARVNTLHSGTKRDPKEDVFQQNHLFWLQNSSPASDRVSAIIWEGSECKKMDMSVLEISGIIMSRVNAYQQGVGYQMLG
NVVTIGLAFFPFLHRLFREKSLDQLKSISTEEILTLFCGAPPVTPIMILSIINFFERLCLTWMFFFMMCVAERTYKQRFL
FAKLFSHITSARKARKYEIPHFRLKKVENIKIWLSLRSYLKRRGPQRSVDVVVSSVFLLTLSIAFICCAQVLRGHKTFLN
DAYNWEFLIWETALLLFLLRLASLGSETNKKYSNVSILLTEQINLYLKMEKKPNKKEQLTLVNNVLKLSTKLLKELDTPF
RLYGLTMNPLIYNITRVVILSAVSGVISDLLGFNIRLWKIKS
>NP_001178031.1 protein PHTF1 [Rattus norvegicus]
MASNERDAISWYQKKIGAYDQQIWEKSIEQTQIKGFKNKPKKMGHIKPDLIDVDLIRGSTFAKAKPEIPWTSLTRKGLVR
VVFFPLFSSWWIQVTSLRIFVWLLLLYLMQVTAIVLYLMMPIVSVSEVLGPLCLMLLMGTVHCQIVSTQITRPSGNNGNR
RRRKLRKTVNGDGTRDNGNNSPDKIRAVETLDSAPSVGGFWGTLFGNRIKRVKLVSNKGTETDNDSGCFHPIIKKRQGRP
EIRMWQAREKAKVSDGEKCRREAYRRLGNGVSDDLSSEEDGEARTQMILLRRSVEGASSDNGCEVKNRKSILSRHLNSQV
KKTATRWCHIVRDSDSLAESEFESAAFSQGSRSGMSGGSRSLNLSRRDSESTRHDSETEDMLWDDLLHGPECRSSVTSDS
EGAHVNTLHSGTKRDPKEDVFQQNHLFWLQNSSPASERVSAIIWEGNECKKMDMSVLEISGIIMSRVNAYEQGVGYQMLG
NAVTIGLALFPFLYRLFREKSFDQLKSISAEEVLTLFCGAPPVTPVVILSIINFFERLCLTWIFFFMMCVAERTYKQRFL
FAKLFSHITSARKARKYEIPHFRLKKVENIKIWLSLRSYLKRRGPQRSVDVVVSSVFLLTLSIAFICCAQVLQGHKTFLN
DAYNWEFLIWETALLLFLLRLASLGSETNKKYSNVSILLTEQINLYLKMEKKPNKKEQLTLVNNVLKLSTKLLKELDTPF
RLYGLTMNPLIYNITRVVILSAVSGVISDLLGFNIRLWKIKS
>XP_006728532.1 putative homeodomain transcription factor 1 isoform X2 [Leptonychotes weddellii]
MASNERDAISWYQKKIGAYDQQIWEKSIEQTQIKGFKNKPKKMGHIKPDLIDVDLIRGSTFAKAKPEIPWTSLTRKGLVR
VVLFPLFSSWWIQVTSLRIFVWLLLLYLMQVIALVLYFMMPIVNVSEVLGPLCLMLLMGTVHCQIVSTQITRPSGNNGNR
RRRKLRKTVNGDGSRENGSNSSDKVRGVETLESLPLIGSFWETLFGNRIKRVKLICNKGTETDNDSSCLHPIIKKKQCRP
EIRMWQTREKAKFSDGDKCHREAFRHLGNGISDDLSSEEDGEARTQMMMLRRSVEGASSDNGCEVKNRKSILTRHLNTQV
KKTTPKWCHITRDSDSLVESEFESAAFSQGSRSGMSGGSRSLNMLRRDSESTRHDSETEDMLWDDLLHGPECRSSVTSDS
EGAHVNTLHSGTKRDPKEDVFQQNHLFWLQNSSPASDRVSAIIWEGNECKKMDMSVLEISGIIMSRVNAYQQGVGYQMLG
NVVTIGLAFFPFLHRLFREKSLDQLKSISAEEIMTLFCGAPPVTPIIILSMINFFERLCLTWIFFFMMCVAERTYKQRFL
FAKLFSHITSARKARKYEIPHFRLKKVENIKIWLSLRSFLKRRGPQRSVDVVVSSVFLLTLSIAFICCAQVLQGHKTFLN
DAYNWEFLIWETALLLFLLRLASLGSETNKKYSNVSILLTEQINLYLKMEKKPNKKEQLTLVNNVLKLSTKLLKELDTPF
RLYGLTMNPLIYNITRVVILSAVSGVISDLLGFNIRLWKIKS
>XP_019313434.1 PREDICTED: putative homeodomain transcription factor 1 isoform X3 [Panthera pardus]
MASNERDAISWYQKKIGAYDQQIWEKSIEQTQIKAKKAVSSSTMGFKNKPKKMGHIKPDLIDVDLIRGSTFAKAKPEIPW
TSLTRKGLVRVVFFPLFSNWWIQVTSLRIFVWLLLLYLMQVIALVLYFMMPIVNVSEVLGPLCLMLLMGTVHCQIVSTQI
TRPSGNNGNRRRRKLRKTVNGDGSRENGNNSSDKVRGVETLESIPFIGGFWDSLFGNRIKRVKLICNKGTETDNDPSCLH
PIIKKRQCRPEIRMWQTKEKAKFSDGEKCHREAFRHLGNGISDDLSSEEDGEARTQMMMLRRSVEGASSDNGCEVKNRKS
ILSRHLNTQVKKTTTKWCHIARDSDSLAESEFESAAFSQGSRSGMSGGSRSLTMSRRDSESTRHDSETEDMLWDDLLHGP
ECRSSVTSDSEGAHVNTLHSGTKRDPKEDVFQQNHLFWLQNSSPASDRVSAIIWEGNECKKMDMSVLEISGIIMSRVNAY
QQGVGYQMLGNVVTIGLAFFPFLHRLFREKSFDQLKSISAEEIMTLFCGAPPVTPIIILSMINFFERLCLTWIFFFMMCV
AERTYKQRFLFAKLFSHITSARKARKYEIPHFRLKKVENIKIWLSLRSFLKRRGPQRSVDVVVSSVFLLTLSIAFICCAQ
VLQGHKTFLNDAYNWEFLIWETALLLFLLRLASLGSETNKKYSNVSILLTEQINLYLKMEKKPNKKEQLTLVNNVLKLST
KLLKELDTPFRLYGLTMNPLIYNITRVVILSAVSGVISDLLGFNIRLWKIKS
>XP_036682485.1 putative homeodomain transcription factor 1 isoform X3 [Balaenoptera musculus]
MASNERDAISWYQKKIGAYDQQIWEKSIEQTQIKGFKNKPKKMGHIKADLIDVDLIRGSTFAKAKPEIPWTSLTRKGLVR
VVFFPFFSNWWIQVTSLRIFVWLLLLYLMQVIALVFYFMMPIVNVSEVLGPLCLMLLMGTVHCQIVSTQITRPSGNNGNR
RRRKLRKTVNGDGSRENGNNSSDKARGTETLESAPFNGGFWGTLFGNRMKRVKLICSKGTETDNDSGCLHPIIKKRQCRP
EIRMWQTREKAKFSDGEKGCREPFGRLGNGISDDLSSEDDGEARTQMMALRRSVEGASSDNGCEVKNRKSILSRHLNTQV
KKTTSKWCPVVRDSDSLAESEFESAVFSQGCRSGASGGSRSLNMLRRDSESTRHDSETEDMLWDDLLHGPECRSSVTSDS
EGAHVNSLHSGTKRDPKEDVFQQNHLFWLQNSSPASDRVSAIIWEGNECKKMDMSVLEISGIIMSRVNAYQQGVGYQMLG
NVVTIGLAFFPFLHRLFREKSLDQLKSISAEEILTLFCGAPPVTPIIILSIINFFERLCLTWMFFFMMCVAERTYKQRFL
FAKLFSHITSARKARKYEIPHFRLKKVENIKIWLSLRSFLKVNGGPQRSVDVVVSSVFLLTLSIAFICCAKVLRGHKTFL
NDAYNWEFLIWESALLLFLLRLASLGSETNKKYSNVSILLTEQINLYLKMEKKPNKKEQLTLVNNVLKLSTKLLKELDTP
FRLYGLTMNPLIYNITRVVILSAVSGVISDLLGFNIRLWKIKS
>XP_028611461.1 putative homeodomain transcription factor 1 isoform X4 [Grammomys surdaster]
MASNERDAISWYQKKIGAYDQQIWEKSIEQTQIKGFKNKPKKMGHIKPDLIDVDLIRGSTFAKAKPEIPWTSLTRKGLVR
VVFFPLFSSWWIQVTSLRIFVWLLLLYLMQVTAIVLYLLMPIVNVSEVLGPLCLMLLMGTVHCQIVSTQITRPSGNNGNR
RRRKLRKTVNGDGSRDNGNNSPDKVRAVETLESAPSVGGFWGTLFGNRIKRVKLVSNKGTETDNDSGCFHPIIKKRQGRP
EIRMWQAREKAKVSDGEKCHREAYRRLGNGISDDLSSEEDGEARTQMILLRRSVEGASSDNGCEVKNRKSILSRHLNSQV
KKTTTRWCHIVRDSDSLAESEFESAAFSQGSRSGMSGGSRSLNLSRRDSESTRHDSETEDMLWDDLLHGPECRSSVTSDS
EGAHVNTLHSGTKRDPKEDVFQQNHLFWLQNSSPASERVSAIIWEGNECKKMDMSVLEISGIIMSRVNAYEQGVGYQMLG
NAVTIGLALFPFLYRLFREKSFDQLKSISAEEVLTLFCGAPPVTPVIILSIINFFERLCLTWMFFFMMCVAERTYKQRFL
FAKLFSHITSARKARKYEIPHFRLKKVENIKIWLSLRSYLKRRGPQRSVDVVVSSVFLLTLSIAFICCAQVLQGHKTFLN
DAYNWEFLIWETALLLFLLRLASLGSETNKKYSNVSILLTEQINLYLKMEKKPNKKEQLTLVNNVLKLSTKLLKLWKIKS
>XP_010966781.1 protein PHTF1 isoform X1 [Camelus bactrianus]
MASNERDAISWYQKKIGAYDQQIWEKSIEQTQIKGFKNKPKKMGHIKADLIDVDLIRGSTFAKAKPEIPWTSLTRKGLVR
VVFFPFFSNWWIQVTSLRIFVWLLLLYLMQVIALVLYCMMPIVNVSEVLGPLCLMLLMGTVHCQIVSTQITRPLGNNGNR
RRRKLRKTVNGDGSRENGNNSSDKARGVETLESAPFNGGFWGTLFGNRIKRVKLICNKGTETDNDSGCLHPVVKKRQCRP
DIRMWQAREKAKFSDGEKGRRESFRRLGNGISDDLSSEEDGEAQTQMMILRRSVEGASSDNGCEVKSRKSILSRHLNTQV
KKTTSKWCPVMRDSDSLAESEFESAAFSQGSRSGMSGGSRGLNMSRRDSESTRHDSETEDMLWDDLLHGPECRSSVTSDS
EGAHVNTLHPGTKRDPKEDVFQQNHLFWLQNSSPASDRVSAIIWEGNECKKMDMSVLEISGIIMSRVNAYQQGVGYQMLG
NVVTIGLAFFPFLHRLFREKSLDQLKSISAEEILTLFCGAPPVTPIIILSIINFFERLCLTWMFFFMMCVAERTYKQRFL
FAKLFSHITSARKARKYEIPHFRLKKVENIKIWLSLRSFLKRRGPQRSVDVVVSSVFLLTLSIAFICCAQVLRGHKTFLN
DAYNWEFLIWETALLLFLLRLASLGSETNKKYSNVSILLTEQINLYLKMEKKPNKKEQLTLVNNVLKLSTKLLKELDTPF
RLYGLTMNPLIYNITRVVILSAVSGVISDLLGFNIRLWKIKS
>XP_029802058.1 putative homeodomain transcription factor 1 isoform X3 [Suricata suricatta]
MASNERDAISWYQKKIGAYDQQIWEKSIEQTQIKGFKNKPKKMGHIKPDLIDVDLIRGSTFAKAKPEIPWTSLTRKGLVR
VVFFPLFSTWWIQVTSLRIFVWLLLLYLMQVTALVLYSMMPIVNVSEVLGPLCLMLLVGTVHCQIVSTQITRPSGNNGNR
RRRKLRKTVNGDGSRENGNNFSDKVRGVETLESMPYIGGFWDTLFGNRIKRVKLICNKGTETENDPSCLHPIIKKRQCQP
EIRMWQKKEKTKFSDGEKSHREAFRHLGNGISDDLSSEEDGEARTQMMMLRRSVEGASSDNGCEVKSRKTILSRHLNAQV
KKTTTKWCHIARDSDSLAESEFESAAFSQGSRSGMSGGARSLNMSRRDSESTRHDSETEDVLWDDLLHGPECRSSVTSDS
GDSEGARVDALPSGTKRDPREDVFQQNHLFWLQNSSPASDRVSAIIWEGNECKKMDMSVLEISGIIMSRVNAYQQGVGYQ
MLGNVVTIGLAFFPFLHRLFREKSFDQLKSISAEEIMTLFCGGPPVTPIIILSMINFFERLCLTWIFFFMMCVAERTYKQ
RFLFAKLFSHITSARKARKYEIPHFRLKKVENIKIWLSLRSFLKRRGPQRSVDVVVSSVFLLTLSIAFICCAQVLHGHKT
FLNDAYNWEFLIWETALLLFLLRLASLGSETNKKYSNVSILLTEQELDTPFRLYGLTMNPLIYNITRVVILSAVSGVISD
LLGFNIRLWKIKS
>XP_006149681.1 putative homeodomain transcription factor 1 isoform X1 [Tupaia chinensis]
MASNERDAISWYQKKIGAYDQQIWEKSIEQTQIKGFKNKPKKMGHIKPDLIDVDLIRGSTFAKAKPEIPWTSLTRKGLVR
VVFFPLFSNWWIQVTSLRIFVWLLLLYLMQVIAIVLYFMMPIVNISEVLGPLCLMLLMGTVHCQIVSTQISRPSGNNGNR
RRRKLRKTVNGDGNRENGNNNSSDKVRGIETLESAPIIGGFWGTLFGNRTKRVKLLSNKGTETDNDSSYLHPIIKKRQCR
PEMRLWQTKEKTKFSDGEKCQKEVFRRVGNGISDDLSSEEDGEARTQMMLLRRSVEGASSDNGCEVKNRKSILSRQLNSQ
VKKTTTRWCRTVRDSDSLAESEFESAAFSQGSRSGVSGGSRSINMSRRDSESTRHDSETEDMLWDDLLHGPECRSSVTSD
SEGAHVNTLHSGTKRDPKEDVFQQNHLFWLQNSSPASDRVSAIIWEGNECKKMDMSVLEISGIIMSRVNAYQQGVGYQML
GNVVTIGLAFFPFLHRLFREKNFDQLKSISAEEVLTLFCGAPPVTPVIILSIINFLERLCLTWIFFFMMCVAERTYKQRF
LFAKLFSHITSARKARKYEIPHFRLKKVENIKIWLSLRSYLKRRGPQRSVDVVVSSVFLLTLSIAFICCAQVLQGHKTFL
NDAYNWEFLIWETALLLFLLRLASLGSETNKKYSNVSILLTEQINLYLKMEKKPNKKEQLTLVNNVLKLSTKLLKELDTP
FRLYGLTMNPLIYNITRVVILSAVSGVISDLLGFNIRLWKIKS
>XP_040854894.1 protein PHTF1 isoform X2 [Ochotona curzoniae]
MASNERDAISWYQKKIGAYDQQIWEKSIEQTQIKGFKNKPKKMGHIKPDLIDVDLIRGSTFAKAKPEIPWTSLTRKGLVR
VVFFPLFSNWWIQVTSVRIFVWLLLLYLMQVIAIVLYLMMPIVNVSEVLGPLCLMLLMGTVHCQIVSTQIARPSSNNGNR
RRRKLRKTINGDGNRENGNNNSSEKIRGLETVECAPVIGGFWRSLFGSRIRRVRLISNKGTETDNDSSCLCPMIKKRQCR
TELRMWQTREKAKSSDGEKCRKEAFRRLGNGVSDDLSSEEDVEAQTQMILLRRSVEGASSDNGCEVKNRKSILAKHLNSQ
VKKTSTRWCHMVRDSDSLAESEFESAAFSQGSRSGVNGCSRSLNMSRRDSESTRHDSETEDMLWDDLLHGPECRSSVTSD
SEGVHGNTLHLGTKRDPKEDVFQQNHLFWLQNSSPASDRVSAIIWEGNECKKMDMSVLEISGIIMSRVNAYQQGVGYQML
GNVVTVGLAFFPFVHRLFHEKSFDQLKSISAEEVLTLFCGAPPVTPVIILSIINFFERLCLTWMFFFMMCVAERTYKQRF
LFAKLFSHITSARKARKYEIPHFRLKKVENIKIWLSLRSYLKRRGPQRSVDVVVSSVFLLTLSIAFICCAQVLQGHKTFL
NDAYNWELLIWETALLLFLLRLASLGSETNKKYSNVSILLTEQINLYLKMEKKPNKKEQLTLVNNVLKLSTKLLKELDTP
FRLYGLTMNPLIYNITRVVILSAVSGVISDLLGFNIRLWKIKS
>XP_010974521.1 putative homeodomain transcription factor 1 isoform X1 [Camelus dromedarius]
MASNERDAISWYQKKIGAYDQQIWEKSIEQTQIKGFKNKPKKMGHIKADLIDVDLIRGSTFAKAKPEIPWTSLTRKGLVR
VVFFPFFSNWWIQVTSLRIFVWLLLLYLMQVIALVLYCMMPIVNVSEVLGPLCLMLLMGTVHCQIVSTQITRPSGNNGNR
RRRKLRKTVNGDGSRENGNNSSDKARGVETLESAPFNGGFWGTLFGNRIKRVKLICNKGTETDNDSGCLHPVVKKRQCRP
DIRMWQAREKAKFSDGEKGRRESFRRLGNGISDDLSSEEDGEAQTQMMILRRSVEGASSDNGCEVKSRKSILSRHLNTQV
KKTTSKWCPVMRDSDSLAESEFESAAFSQGSRSGMSGGSRGLNMSRRDSESTRHDSETEDMLWDDLLHGPECRSSVTSDS
EGAHVNTLHPGTKRDPKEDVFQQNHLFWLQNSSPASDRVSAIIWEGNECKKMDMSVLEISGIIMSRVNAYQQGVGYQMLG
NVVTIGLAFFPFLHRLFREKSLDQLKSISAEEILTLFCGAPPVTPIIILSIINFFERLCLTWMFFFMMCVAERTYKQRFL
FAKLFSHITSARKARKYEIPHFRLKKVENIKIWLSLRSFLKRRGPQRSVDVVVSSVFLLTLSIAFICCAQVLRGHKTFLN
DAYNWEFLIWETALLLFLLRLASLGSETNKKYSNVSILLTEQINLYLKMEKKPNKKEQLTLVNNVLKLSTKLLKELDTPF
RLYGLTMNPLIYNITRVVILSAVSGVISDLLGFNIRLWKIKS
>XP_008572696.1 PREDICTED: putative homeodomain transcription factor 1 [Galeopterus variegatus]
MASNERDAISWYQKKIGAYDQQIWEKSIEQTQIKGFKNKPKKMGHIKPDLIDVDLIRGSTFAKAKPEIPWTSLTRKGLVR
VVFFPLFSNWWIQVTSFRIFVWLLLLYLMQVIAIVLYLMMPIVNVSEVLGPLCLMLLMGTVHCQIVSTQITRPSGNNGNR
RRRKLRKTVNGDGSRENGNNNSSDKVRGVETLESAPVIGGFWGTLFGTRTKRVKLVSNKGTETDNDSSCLHSIIKKRQSR
PEIRMWQTREKAKFSDGEKCQEEAFRHLGNGISDDLSSEEDGDAQTQMILLRRSVEGASSDNGCEVKNRKSILSKHLNTQ
VKKTTTRWCHIVRDSDSLAESEFESVAFSQGSRSGASGGSRSLNISRRDSESTRHDSETEDMLWDDLLHGPECRSSVTSD
SEGAHVKTLHAGTKRDPKEDVFQQNHLFWLQNSSPASDRVSAIIWEGNECKKMDMSVLEISGIIMNRVNAYQQGVGYQML
GNVVTIGLAFFPFLHRLFREKSLDQLKSISAEEILTLFCGAPPVTPVIILSIINFFERLCLTWMFFFMMCVAERTYKQRF
LFAKLFSHITSARKARKYEIPHFRLKKVENIKIWLSLRSFLKRRGPQRSVDVVVSSVFLLTLSIAFICCAQVLQGHKTFL
NDAYNWEFLIWETALLLFLLRLASLGSETNKKYSNVSILLTEQINLYLKMEKKPNKKEQLTLVNNVLKLSTKLLKELDTP
FRLYGLTMNPLIYNITRVVILSAVSGVISDLLGFNIRLWKIKS
>XP_045334654.1 protein PHTF1 isoform X3 [Leopardus geoffroyi]
MASNERDAISWYQKKIGAYDQQIWEKSIEQTQIKAKKAVSSSTMGFKNKPKKMGHIKPDLIDVDLIRGSTFAKAKPEIPW
TSLTRKGLVRVVFFPLFSNWWIQVTSLRIFVWLLLLYLMQVIALVLYFMMPIVNVSEVLGPLCLMLLMGTVHCQIVSTQI
TRPSGNNGNRRRRKLRKTVNGDGSRENGNNSSDKVRGVETLESIPFIGGFWDSLFGNRIKRVKLICNKGTETDNDPSCLH
PFIKKRQCRPEIRMWQTKEKAKFSDGEKCHREAFRHLGNGISDDLSSEEDGEARTQMMMLRRSVEGASSDNGCEVKNRKS
ILSRHLNTQVKKTTTKWCHIARDSDSLAESEFESAAFSQGSRSGMSGGSRSLTMSRRDSESTRHDSETEDMLWDDLLHGP
ECRSSVTSDSEGAHVNTLHSGTKRDPKEDVFQQNHLFWLQNSSPASDRVSAIIWEGNECKKMDMSVLEISGIIMSRVNAY
QQGVGYQMLGNVVTIGLAFFPFLHRLFREKSFDQLKSISAEEIMTLFCGAPPVTPIIILSMINFFERLCLTWIFFFMMCV
AERTYKQRFLFAKLFSHITSARKARKYEIPHFRLKKVENIKIWLSLRSFLKRRGPQRSVDVVVSSVFLLTLSIAFICCAQ
VLQGHKTFLNDAYNWEFLIWETALLLFLLRLASLGSETNKKYSNVSILLTEQINLYLKMEKKPNKKEQLTLVNNVLKLST
KLLKELDTPFRLYGLTMNPLIYNITRVVILSAVSGVISDLLGFNIRLWKIKS
>XP_010966790.1 protein PHTF1 isoform X3 [Camelus bactrianus]
MASNERDAISWYQKKIGAYDQQIWEKSIEQTQIKGFKNKPKKMGHIKADLIDVDLIRGSTFAKAKPEIPWTSLTRKGLVR
VVFFPFFSNWWIQVTSLRIFVWLLLLYLMQVIALVLYCMMPIVNVSEVLGPLCLMLLMGTVHCQIVSTQITRPLGNNGNR
RRRKLRKTVNGDGSRENGNNSSDKARGVETLESAPFNGGFWGTLFGNRIKRVKLICNKGTETDNDSGCLHPVVKKRQCRP
DIRMWQAREKAKFSDGEKGRRESFRRLGNGISDDLSSEEDGEAQTQMMILRRSVEGASSDNGCEVKSRKSILSRHLNTQV
KKTTSKWCPVMRDSDSLAESEFESAAFSQGSRSGMSGGSRGLNMSRRDSESTRHDSETEDMLWDDLLHGPECRSSVTSDS
EGAHVNTLHPGTKRDPKEDVFQQNHLFWLQNSSPASDRVSAIIWEGNECKKMDMSVLEISGIIMSRVNAYQQGVGYQMLG
NVVTIGLAFFPFLHRLFREKSLDQLKSISAEEILTLFCGAPPVTPIIILSIINFFERLCLTWMFFFMMCVAERTYKQRFL
FAKLFSHITSARKARKYEIPHFRLKKVENIKIWLSLRSFLKRRGPQRSVDVVVSSVFLLTLSIAFICCAQVLRGHKTFLN
DAYNWEFLIWETALLLFLLRLASLGSETNKKYSNVSILLTEQELDTPFRLYGLTMNPLIYNITRVVILSAVSGVISDLLG
FNIRLWKIKS
>XP_004581965.1 putative homeodomain transcription factor 1 isoform X1 [Ochotona princeps]
MASNERDAISWYQKKIGAYDQQIWEKSIEQTQIKGFKNKPKKMGHIKPDLIDVDLIRGSTFAKAKPEIPWTSLTRKGLVR
VVFFPLFSSWWIQVTSVRIFVWLLLLYLMQVIAIVLYLMMPIVNVSEVLGPLCLMLLMGTVHCQIVSTQITRPSSNNGNR
RRRKLRKTINGDGNRENGNNNSSEKIRGIETVECAPVIGGFWRSLFGSRIRRVRLISNKGTETDNDSSCLHPMIKKRQCR
TELRMWQTREKAKSSDGEKCRKEAFRRLGNGVSDDLSSEEDVEAQTQMILLRRSVEGASSDNGCEVKNRKSILAKHLNSQ
VKKTSARWCHMVRDSDSLAESEFESAAFSQGSRSGVNGCSRSLNMSRRDSESTRHDSETEDMLWDDLLHGPECRSSVTSD
SEGAHGNTPHLGTKRDPKEDVFQQNHLFWLQNSSPASERVSAIIWEGNECKKMDMSVLEISGIIMSRVNAYQQGVGYQML
GNVVTIGLAFFPFVHRLFHEKSFDQLKSISAEEVLTLFCGAPPITPVIILSIINFFERLCLTWMFFFMMCVAERTYKQRF
LFAKLFSHITSARKARKYEIPHFRLKKVENIKIWLSLRSYLKRRGPQRSVDVVVSSVFLLTLSIAFICCAQVLQGHKTFL
NDAYNWELLIWETALLLFLLRLASLGSETNKKYSNVSILLTEQINLYLKMEKKPNKKEQLTLVNNVLKLSTKLLKELDTP
FRLYGLTMNPLIYNITRVVILSAVSGVISDLLGFNIRLWKIKS
>XP_025728237.1 putative homeodomain transcription factor 1 isoform X1 [Callorhinus ursinus]
MASNERDAISWYQKKIGAYDQQIWEKSIEQTQIKGFKNKPKKMGHIKPDLIDVDLIRGSTFAKAKPEIPWTSLTRKGLVR
VVLFPLFSSWWIQVTSLRIFVWLLLLYLMQVIALVLYFMMPIVNVSEVLGPLCLMLLMGTVHCQIVSTQITRPSGNNGNR
RRRKLRKTVNGDGSRENGNNSSDKVRGVETLDSLPLIGSFWETLFGNRIKRVKLICNKGTETDNDSSCLHPIIKKKQCRP
EIRMWQTREKAKFSDGDKCHREAFRRLGNGISDDLSSEEDGEARTQMMMLRRSVEGASSDNGCEVKNRKSILTRHLNTQV
KKTTPTWCHITRDSDSLVESEFESAGFSQGSRSGMSGGSRSLNMLRRDSESTRHDSETEDMLWDDLLHGPECRSSVTSDS
EGAHVNTLRSATKRDPKEDVFQQNHLFWLQNSSPASDRVSAIIWEGNECKKMDMSVLEISGIIMSRVNAYQQGVGYQMLG
NVVTIGLAFFPFLHRLFREKSLDQLKSISAEEIMTLFCGAPPVTPIIILSMINFFERLCLTWIFFFMMCVAERTYKQRFL
FAKLFSHITSARKARKYEIPHFRLKKVENIKIWLSLRSFLKRRGPQRSVDVVVSSVFLLTLSIAFICCAQVLQGHKTFLN
DAYNWEFLIWETALLLFLLRLASLGSETNKKYSNVSILLTEQINLYLKMEKKPNKKEQLTLVNNVLKLSTKLLKELDTPF
RLYGLTMNPLIYNITRVVILSAVSGVISDLLGFNIRLWKIKS
>XP_031313712.1 putative homeodomain transcription factor 1 isoform X3 [Camelus dromedarius]
MASNERDAISWYQKKIGAYDQQIWEKSIEQTQIKGFKNKPKKMGHIKADLIDVDLIRGSTFAKAKPEIPWTSLTRKGLVR
VVFFPFFSNWWIQVTSLRIFVWLLLLYLMQVIALVLYCMMPIVNVSEVLGPLCLMLLMGTVHCQIVSTQITRPSGNNGNR
RRRKLRKTVNGDGSRENGNNSSDKARGVETLESAPFNGGFWGTLFGNRIKRVKLICNKGTETDNDSGCLHPVVKKRQCRP
DIRMWQAREKAKFSDGEKGRRESFRRLGNGISDDLSSEEDGEAQTQMMILRRSVEGASSDNGCEVKSRKSILSRHLNTQV
KKTTSKWCPVMRDSDSLAESEFESAAFSQGSRSGMSGGSRGLNMSRRDSESTRHDSETEDMLWDDLLHGPECRSSVTSDS
EGAHVNTLHPGTKRDPKEDVFQQNHLFWLQNSSPASDRVSAIIWEGNECKKMDMSVLEISGIIMSRVNAYQQGVGYQMLG
NVVTIGLAFFPFLHRLFREKSLDQLKSISAEEILTLFCGAPPVTPIIILSIINFFERLCLTWMFFFMMCVAERTYKQRFL
FAKLFSHITSARKARKYEIPHFRLKKVENIKIWLSLRSFLKRRGPQRSVDVVVSSVFLLTLSIAFICCAQVLRGHKTFLN
DAYNWEFLIWETALLLFLLRLASLGSETNKKYSNVSILLTEQELDTPFRLYGLTMNPLIYNITRVVILSAVSGVISDLLG
FNIRLWKIKS
>XP_035944360.1 LOW QUALITY PROTEIN: putative homeodomain transcription factor 1 [Halichoerus grypus]
MASNERDAISWYQKKIGAYDQQIWEKSIEQTQIKGFKNKPKKMGHIKPDLIDVDLIRGSTFAKAKPEIPWTSLTRKGLVR
VVLFPLFSSWWIQVTSLRIFVWLLLLYLMQVIALVLYFMMPIVNVSEVIGPLCLMLLMGTVHCQIVSTQITRPSGNNGNR
RRRKLRKTVNGDGSRENGNNSSDKVRGVETLESLPLIGSFWETLFGNRIKRVKLICNKGTETDNDSSCLHPIIKKKQCRP
EIRMWQTREKAKFSDGDKCHREAFRRLGNGISDDLSSEEDGEARTQMMMLRRSVEGASSDNGCEVKKRKSILTRHLNTQV
KKTTSKWCHITRDSDSLVESEFESAAFSQGSRSGMSGGSRSLNMLRRDSESTRHDSETEDMLWDDLLHGPECRSSVTSDS
EGAHVNTLHSGTKRDPKEDVFQQNHLFWLQNSSPASDRVSAIIWEGNECKKMDMSVLEISGIIMSRVNAYQQGVGYQMLG
NVVTIGLAFFPFLHRLFREKSLDQLKSISAEEIMTLFCGAPPVTPIIILSVINFFERLCLTWXFFFMMCVAERTYKQRFL
FAKLFSHITSARKARKYEIPHFRLKKVENIKIWLSLRSFLKRRGPQRSVDVVVSSVFLLTLSIAFICCAQVLQGHKTFLN
DAYNWEFLIWETALLLFLLRLASLGSETNKKYSNVSILLTEQINLYLKMEKKPNKKEQLTLVNNVLKLSTKLLKELDTPF
RLYGLTMNPLIYNITRVVILSAVSGVISDLLGFNIRLWKIKS
>XP_027465978.1 putative homeodomain transcription factor 1 isoform X1 [Zalophus californianus]
MASNERDAISWYQKKIGAYDQQIWEKSIEQTQIKGFKNKPKKMGHIKPDLIDVDLIRGSTFAKAKPEIPWTSLTRKGLVR
VVLFPLFSSWWIQVTSLRIFVWLLLLYLMQVIALVLYFMMPIVNVSEVLGPLCLMLLMGTVHCQIVSTQITRPSGNNGNR
RRRKLRKTVNGDGSRENGNNSSDKVRRVETLDSLPLIGSFWETLFGNRIKRVKLICNKGTETDNDSSCLHPIIKKKQCRP
EIRMWQTREKAKFSDGDKCHREAFRRLGNGISDDLSSEEDGEARTQMMMLRRSVEGASSDNGCEVKNRKSILTRHLNTQV
KKTTPTWCHITRDSDSLVESEFESAGFSQGSRSGMSGGSRSLNMLRRDSESTRHDSETEDMLWDDLLHGPECRSSVTSDS
EGAHVNTLHSATKRDPKEDVFQQNHLFWLQNSSPASDRVSAIIWEGNECKKMDMSVLEISGIIMSRVNAYQQGVGYQMLG
NVVTIGLAFFPFLHRLFREKSLDQLKSISAEEIMTLFCGAPPVTPIIILSMINFFERLCLTWIFFFMMCVAERTYKQRFL
FAKLFSHITSARKARKYEIPHFRLKKVENIKIWLSLRSFLKRRGPQRSVDVVVSSVFLLTLSIAFICCAQVLQGHKTFLN
DAYNWEFLIWETALLLFLLRLASLGSETNKKYSNVSILLTEQINLYLKMEKKPNKKEQLTLVNNVLKLSTKLLKELDTPF
RLYGLTMNPLIYNITRVVILSAVSGVISDLLGFNIRLWKIKS
>XP_004463040.1 putative homeodomain transcription factor 1 isoform X1 [Dasypus novemcinctus]
MASNERDAISWYQKKIGAYDQQIWEKSIEQTQIKGFKNKPKKMGHIKPDLIDVDLIRGSTFAKAKPEIPWTSLTRKGLVR
VVFFPLFSKWWIQVTSQRIFVWLLLLYLMQVIAIVLYFMMPIVNISEVLGPLCLMLLMGTVHCQIVSTQITKPSANNGNR
RRRKLRKTVNGEGTRENGNNNSCNKFRGVETLESAPFVGGFWGTLFGNRTKRVKLISNKGTEIENDSSCLHPIIKKRQCR
PEIKMWQTREKAKFSDGEKCRREAFRRGSGVSDDLSSEEDGEARTQVILLRRSVEGASSDNGCEVKNRKSALSRHLNSQV
KKSTAKWCHVVRDSDSLAESEFESAAFSQGSRSGMSGDCRNLNMARRDSESTRHDSETEDMLWDDLLHGPECRSSVTSDS
EGARVTSLHAGAKRDPKEDVFQQNHLFWLQNSSPASDRVSAIIWEGNECKKMDMSVLEISGIIMSRVNAYQQGVGYQMLG
NVVTVGLAFFPFLHRLFREKNLDQLKSISAEEILTLFCGAPPVTPVIILSIINFFERLCLTWMFFFMMCVAERTYKQRFL
FAKLFSHITSARKARKYEIPHFRLKKVENIKIWLSLRSYLKRRGPQRSVDVVVSSVFLLTLSIAFICCAQVLQGHKTFLN
DAYNWEFLIWETALLLFLLRLASLGSETNKKYSNVSILLTEQINLYLKMEKKPNKKEQLTLVNNVLKLSTKLLKELDTPF
RLYGLTMNPLIYNITRVVILSAVSGVVSDLLGFNIRLWKIKS
>XP_034355794.1 putative homeodomain transcription factor 1 isoform X1 [Arvicanthis niloticus]
MASNERDAISWYQKKIGAYDQQIWEKSIEQTQIKGFKNKPKKMGHIKPDLIDVDLIRGSTFAKAKPEIPWTSLTRKGLVR
VVFFPLFSSWWIQVTSLRIFVWLLLLYLMQVTAIVLYLLMPIVSVSEVLGPLCLMLLMGTVHCQIVSTQITRPSGNNGNR
RRRKLRKTVNGDGSRDNGNNSPDKVRAVETLESAPSVGGFWGTLFGNRIKRVKLVSNRGTETDNDSGCFHPITKKRQGRP
EIRMWQAREKAKVSDGEKCRREAYRRLGNGISDDLSSEEDGEARTQMILLRRSVEGASSDNGCEVKNRKSILSRHLNSQV
KKTTTRWCHIVRDSDSLAESEFESAVFSQGSRSGMSGGSRSLNLSRRDSESTRHDSETEDMLWDDLLHGPECRSSVTSDS
EGAHVNTLHSGTKRDPKEDVFQQNHLFWLQNSSPASERVSAIIWEGNECKKMDMSVLEISGIIMSRVNAYEQGVGYQMLG
NAVTIGLALFPFLYRLFREKSFDQLKSISAEEVLTLFCGAPPVTPVVILSIINFFERLCLTWMFFFMMCVAERTYKQRFL
FAKLFSHITSARKARKYEIPHFRLKKVENIKIWLSLRSYLKRRGPQRSVDVVVSSVFLLTLSIAFICCAQVLQGHKTFLN
DAYNWEFLIWETALLLFLLRLASLGSETNKKYSNVSILLTEQINLYLKMEKKPNKKEQLTLVNNVLKLSTKLLKELDTPF
RLYGLTMNPLIYNITRVVILSAVSGVISDLLGFNIRLWKIKS
>XP_003409638.1 putative homeodomain transcription factor 1 isoform X1 [Loxodonta africana]
MASNERDAISWYQKKIGAYDQQIWEKSIEQTQIKGFKNKPKKMGHIKPDLIDVDLIRGSTFAKAKPEIPWTSLTRKGLVR
VVFFPLFSSWWIQVTSQKIFIWLLLLYLMQVVAIVLYLMMPIVNVSEVLGPLCLMLLMGTVHCQIVSTQITKPSGNNGNR
RRRKLRKTINGDGNRENGNNSSSDKVRGVETLESVPFISGFWGTLFGNRTKRVKLISNKGTETENDTSCLHPIIKKRQCR
PEMRMCQTRDSAKFSDGDKSHRETFRHLGNGISDDLSSEEDGEARTQMILLRRSVEGASSDNGCEVKNRKSVFPRHLNSQ
VKKTTSRWCHLVRDSDSVAESEFESTAFSQGSRSTMNGSSRNLNMSRRDSESTRHDSETEDMLWDDLLHGPECRSSVTSD
SEGAHVNTPHSGTKRDSKEDVFQQNHLFWLQNSSPASDRVSAIIWEGNECKKMDMSVLEISGIIMSRVNAYQQGVGYQML
GNAVTIGLAVFPFVYRLFREKSLDQLKSISAEEILTLFCGAPPVIPIIVLSVINFFERLCLTWMFFFMMCVAERTYKQRF
LFAKLFSHITSARKARKYEIPHFRLKKVENIKIWLSLRSYLKRRGPQRSVDVVVSSVFLLTLSIAFICCAQVLQGHKTFL
NDAYNWEFLIWETALLLFLLRLASLGSETNKKYSNVSILLTEQINLYLKMEKKPNKKEQLTLVNNVLKLSTKLLKELDTP
FRLYGLTMNPLIYNITRVVILSAVSGVISDLLGFNIRLWKIKS
>XP_015102972.1 putative homeodomain transcription factor 1 isoform X1 [Vicugna pacos]
MASNERDAISWYQKKIGAYDQQIWEKSIEQTQIKGFKNKPKKMGHIKADLIDVDLIRGSTFAKAKPEIPWTSLTRKGLVR
VVFFPFFSNWWIQVTSLRIFVWLLLLYLMQVIALVLYCMMPIVNVSEVLGPLCLMLLMGTVHCQIVSTQITRPSGNNGNR
RRRKLRKTVNGDASRENGNNSSDKARGVETLESVPFNGGFWGTLFGNRIKRVKLICNKGTETDNDSGCLHPVVKKRQCRP
DIRMWQAREKAKFSDGEKGRRESFRRLGNGISDDLSSEEDGEAQTQMMILRRSVEGASSDNGCEVKSRKSILSRHLNTQV
KKTTSKWCPVMRDSDSLAESEFESAAFSQGSRSGMSGGSRGLNMSRRDSESTRHDSETEDMLWDDLLHGPECRSSVTSDS
EGAHVNTLHPGTKRDPKEDVFQQNHLFWLQNSSPASDRVSAIIWEGNECKKMDMSVLEISGIIMSRVNAYQQGVGYQMLG
NVVTIGLAFFPFLHRLFREKSLDQLKSISAEEILTLFCGAPPVTPIIILSIINFFERLCLTWMFFFMMCVAERTYKQRFL
FAKLFSHITSARKARKYEIPHFRLKKVENIKIWLSLRSFLKRRGPQRSVDVVVSSVFLLTLSIAFICCAQVLRGHKTFLN
DAYNWEFLIWETALLLFLLRLASLGSETNKKYSNVSILLTEQINLYLKMEKKPNKKEQLTLVNNVLKLSTKLLKELDTPF
RLYGLTMNPLIYNITRVVILSAVSGVISDLLGFNIRLWKIKS
>XP_048298228.1 protein PHTF1 isoform X1 [Myodes glareolus]
MASNERDAISWYQKKIGAYDQQIWEKSIEQTQIKDIAERSSAKRWSFCSTCIKGFKNKPKKMGHIKPDLIDVDLIRGSTF
AKAKPEIPWTSLTRKGLVRVVFFPLFSSWWIQVTSLRIFVWLLLLYLMQVTAIVLYLMMPIVNVSEVLGPLCLMLLMGTV
HCQIVSTQIARPSGNNGNRRRRKLRKAVNGDGSRDSGNNSCDKVRAVESLESAPSVGGFWGTLFGNRIKRVKLVSNKGTE
TDNDSGCLHPIIKKRQGRPEIRMWQAREKAKVSDGEKCRREAYRRLGNGISDDLSSEEDGEARTQMILLRRSVEGASSDN
GCEVKNRKSILSRHLNSQVKKTTTRWCHIVRDSDSLAESEFESAAFSQGSRSGVSVGSRSLNLSRRDSESTRHDSETEDM
LWDDLLHGPECRSSATSDSEGTHVNTLHSGTKRDPKEDVFQQNHLFWLQNSSPASERVSAIIWEGNECKKMDMSVLEISG
IIMSRVNAYQQGVGYQMLGNAVTIGLAFFPFLYRLFREKSFDQLKSISAEEVLTLFCGAPPVTPVVILSIINFFERLCLT
WMFFFMMCVAERTYKQRFLFAKLFSHITSARKARKYEIPHFRLKKVENIKIWLSLRSYLKRRGPQRSVDVVVSSVFLLTL
SIAFICCAQVLQGHKTFLNDAYNWEFLIWETALLLFLLRLASLGSETNKKYSNVSILLTEQINLYLKMEKKPNKKEQLTL
VNNVLKLSTKLLKELDTPFRLYGLTMNPLIYNITRVVILSAVSGVISDLLGFNIRLWKIKS
>XP_029085350.1 putative homeodomain transcription factor 1 isoform X4 [Monodon monoceros]
MASNERDAISWYQKKIGAYDQQIWEKSIEQTQIKGFKNKPKKMGHIKADLIDVDLIRGSTFAKAKPEIPWTSLTRKGLVR
VVFFPFFSNWWIQVTSLRIFVWLLLLYLMQVIALVFYFMMPIVNVSEVLGPLCLMLLMGTVHCQIVSTQITRPSGNNGNR
RRRKLRKTVNGDGSRENGNNSSDKARGTETLESAPFNGGFWGTLFGNRMKRVKLICSKGTETENDSGCLHPIIKKRQCRP
EVRMWQTREKAKFSDGEKGCREPFGRLGNGISDDLSSEDDGEARTQMMTLRRSVEGASSDNGCEVKNRKSILSRHLNTQV
KKTTSKWCPVVRDSDSLAESEFESAAFSQGCRSGMSGGSRSLNMLRRDSESTRHDSETEDMLWDDLLHGPECRSSVTSDS
EGAHVNSLHSGTKRDPKEDVFQQNHLFWLQNSSPASDRVSAIIWEGNECKKMDMSVLEISGIIMSRVNAYQQGVGYQMLG
NVVTIGLAFFPFLHRLFREKSLDQLKYISAEEILTLFCGAPPVAPIIILSIINFFERLCLTWMFFFMMCVAERTYKQRFL
FAKLFSHITSARKARKYEIPHFRLKKVENIKIWLSLRSFLKRRGPQRSVDVVVSSVFLLTLSIAFICCAQEIADILTISK
LSNENHVHQLGYVHRFDVWVSRSPGT
>XP_049735999.1 protein PHTF1 isoform X1 [Elephas maximus indicus]
MASNERDAISWYQKKIGAYDQQIWEKSIEQTQIKGFKNKPKKMGHIKPDLIDVDLIRGSTFAKAKPEIPWTSLTRKGLVR
VVFFPLFSSWWIQVTSQKIFIWLLLLYLMQVVAIVLYLMMPIVNVSEVLGPLCLMLLMGTVHCQIVSTQITKPSGNNGNR
RRRKLRKTVNGDGNRENGNNSSSDKVRGVETLESVPFISGFWGTLFGNRTKRVKLISNKGTETENDTSCLHPIIKKRQCR
PEVRMCQTRDSAKFSDGDKSHRETFRHLGNGISDDLSSEEDGEARTQMILLRRSVEGASSDNGCEVKNRKSVFPRHLNSQ
VKKTTSRWCHLVRDSDSVAESEFESTAFSQGSRSTMNGSSRNLNMSRRDSESTRHDSETEDMLWDDLLHGPECRSSVTSD
SEGAHVNTPHSGTKRDSKEDVFQQNHLFWLQNSSPASDRVSAIIWEGNECKKMDMSVLEISGIIMSRVNAYQQGVGYQML
GNAVTIGLAVFPFVYRLFREKSLDQLKSISAEEILTLFCGAPPVIPIIVLSVINFFERLCLTWMFFFMMCVAERTYKQRF
LFAKLFSHITSARKARKYEIPHFRLKKVENIKIWLSLRSYLKRRGPQRSVDVVVSSVFLLTLSIAFICCAQVLQGHKTFL
NDAYNWEFLIWETALLLFLLRLASLGSETNKKYSNVSILLTEQINLYLKMEKKPNKKEQLTLVNNVLKLSTKLLKELDTP
FRLYGLTMNPLIYNITRVVILSAVSGVISDLLGFNIRLWKIKS
>XP_017507519.1 putative homeodomain transcription factor 1 isoform X1 [Manis javanica]
MASNERDAISWYQKKIGAYDQQIWEKSIEQTQIKGFKNKPKKMGHIKPDLIDVDLIRGSTFAKAKPEIPWTSLTRKGLVR
VVFFPLFSSWWIQVTSLRIFVWLLLLYLMQVIALVLYFMMPIVNVSEVLGPLCLMLLMGTVHCQIVSTQITRPSGNNGNR
RRRKLRKTVNGDASRENGSNASDKIRGVETLETAPFIGGFLWTLFGNRTKREKLISNKGTEIDNDSSYLHPVTKKRQCRP
EIRMWQTKEKAKFSDGEKCWREAVRRLGNGISDDLSSEEDGEAQTQMMILRRSVEGASSDNGCEVKTRKSILSRHLNTQV
KKTSTKWCHIVRDSDSLAESEFESAAFGQGSRSGVNGGSRSLNMSRRDSESTRHDSETEDMLWDDLLHGPECRSSVSSDS
EGAHVNTLHSGTKRDPKEDVFQQNHLFWLQNSSPASDRVSAIIWEGSECKKMDMSVLEISGIIMSRVNAYQQGVGYQMLG
NVVTIGLAFFPFLHRLFREKSLDQLKSIPAEEILTLFCGAPPVTPIIILSLINFFERLCLTWIFFFMMCVAERTYKQRFL
FAKLFSHITSARKARKYEIPHFRLKKVENIKIWLSLRSFLKRRGPQRSVDVVVSSVFLLTLSIAFICCAQVLQGHKTFLN
DAYNWEFLIWETALLLFLLRLASLGSETNKKYSNVSVLLTEQINLYLKMEKKPNKKEQLTLVNNVLKLSTKLLKELDTPF
RLYGLTMNPLIYNITRVVILSAVSGVISDLLGFNIRLWKIKS
>XP_015102974.1 putative homeodomain transcription factor 1 isoform X3 [Vicugna pacos]
MASNERDAISWYQKKIGAYDQQIWEKSIEQTQIKGFKNKPKKMGHIKADLIDVDLIRGSTFAKAKPEIPWTSLTRKGLVR
VVFFPFFSNWWIQVTSLRIFVWLLLLYLMQVIALVLYCMMPIVNVSEVLGPLCLMLLMGTVHCQIVSTQITRPSGNNGNR
RRRKLRKTVNGDASRENGNNSSDKARGVETLESVPFNGGFWGTLFGNRIKRVKLICNKGTETDNDSGCLHPVVKKRQCRP
DIRMWQAREKAKFSDGEKGRRESFRRLGNGISDDLSSEEDGEAQTQMMILRRSVEGASSDNGCEVKSRKSILSRHLNTQV
KKTTSKWCPVMRDSDSLAESEFESAAFSQGSRSGMSGGSRGLNMSRRDSESTRHDSETEDMLWDDLLHGPECRSSVTSDS
EGAHVNTLHPGTKRDPKEDVFQQNHLFWLQNSSPASDRVSAIIWEGNECKKMDMSVLEISGIIMSRVNAYQQGVGYQMLG
NVVTIGLAFFPFLHRLFREKSLDQLKSISAEEILTLFCGAPPVTPIIILSIINFFERLCLTWMFFFMMCVAERTYKQRFL
FAKLFSHITSARKARKYEIPHFRLKKVENIKIWLSLRSFLKRRGPQRSVDVVVSSVFLLTLSIAFICCAQVLRGHKTFLN
DAYNWEFLIWETALLLFLLRLASLGSETNKKYSNVSILLTEQELDTPFRLYGLTMNPLIYNITRVVILSAVSGVISDLLG
FNIRLWKIKS
>XP_017507520.1 putative homeodomain transcription factor 1 isoform X2 [Manis javanica]
MASNERDAISWYQKKIGAYDQQIWEKSIEQTQIKGFKNKPKKMGHIKPDLIDVDLIRGSTFAKAKPEIPWTSLTRKGLVR
VVFFPLFSSWWIQVTSLRIFVWLLLLYLMQVIALVLYFMMPIVNVSEVLGPLCLMLLMGTVHCQIVSTQITRPSGNNGNR
RRRKLRKTVNGDASRENGSNASDKIRGVETLETAPFIGGFLWTLFGNRTKREKLISNKGTEIDNDSSYLHPVTKKRQCRP
EIRMWQTKEKAKFSDGEKCWREAVRRLGNGISDDLSSEEDGEAQTQMMILRRSVEGASSDNGCEVKTRKSILSRHLNTQV
KKTSTKWCHIVRDSDSLAESEFESAAFGQGSRSGVNGGSRSLNMSRRDSESTRHDSETEDMLWDDLLHGPECRSSVSSDS
EGAHVNTLHSGTKRDPKEDVFQQNHLFWLQNSSPASDRVSAIIWEGSECKKMDMSVLEISGIIMSRVNAYQQGVGYQMLG
NVVTIGLAFFPFLHRLFREKSLDQLKSIPAEEILTLFCGAPPVTPIIILSLINFFERLCLTWIFFFMMCVAERTYKQRFL
FAKLFSHITSARKARKYEIPHFRLKKVENIKIWLSLRSFLKRRGPQRSVDVVVSSVFLLTLSIAFICCAQVLQGHKTFLN
DAYNWEFLIWETALLLFLLRLASLGSETNKKYSNVSVLLTEQELDTPFRLYGLTMNPLIYNITRVVILSAVSGVISDLLG
FNIRLWKIKS
>XP_048670495.1 protein PHTF1 isoform X4 [Marmota marmota marmota]
MASNERDAISWYQKKIGAYDQQIWEKSIEQTQIKGFKNKPKKMGHIKPDLIDVDLIRGSTFAKAKPEIPWTSLTRKGLVR
VVFFPLFSNWWIQVTSLRIFVWLLLLYLMQVIGIVLYLMMPIVNVSEVLGPLCLMLLMGTVHCQIVSTQITRPSGNNGNR
RRRKLRKTVNGDGSRENGSNFCDKARGLETSESAPIIGGFWGTLFGNRIKRVKLIPNKGTETDNDNDASCLHPIMKKRQC
RPDMKMWQTREKTKLADGDKCRREAYRRLGNGISDDLSSEEDGEEARTQMILLRRSVEGASSDNGCEVKNRKSILSKHLN
SQVKKTTTRWCHIVRDSDSVAESEFESAAFSQCSRSGVSGGSRSLNLSRRDSESTRHDSETEDMLWDDLLHGPECRSSVT
SDSEGAHVNTLHSGTKRDPKEDVFQQNHLFWLQNSSPASDRVSAIIWEGNECKKMDMSVLEISGIIMSRVNAYQQGVGYQ
MLGNVVTIGLAFFPFLHRLFHEKSFDQLKSISAEEILTLFCGAPPVTPIVVLSIINFFERLCLTWMFFFMMCVAERTYKQ
RFLFAKLFSHITSARKARKYEIPHFRLKKVENIKIWLSLRSYLKRRGPQRSVDVVVSSVFLLTLSIAFICCAQHIY
>XP_019514741.1 PREDICTED: putative homeodomain transcription factor 1 isoform X1 [Hipposideros armiger]
MASNERDAISWYQKKIGAYDQQIWEKSIEQTQIKGFKNKPKKMGHIKPDLIDVDLIRGSTFAKAKPEIPWTSLTRKGLVR
VVFFPLFSNWWIQVTSLRIFVWLLLLYLMQVIALVLYFMMPIVNVSEVLGPLCLMLLVGTVHCQIVSTQITRPSGNNGNR
RRRKLRKTVNGDGSRENGNNSPDKVRGVETVGPVPFIRGFWGTLFGNRIKRVKLICNKGTETDNDSSCLHPIIKKRQSRP
DIKMWQMTEKAKFSDGEKCRGEAFGRVGNGMSDDLSSEEDGEARTQMMILRRSVEGASSDNGYEVKNRKSILSRHINSQV
KKTTTKWCHIVRDSDSLAESEFESAAFSQGSRSGVSGGSRSLNMSRRDSESTRHDSETEDMLWDDLLHGPECRSSVTSDS
EGAHGNTLHSGTKHDPKEDVFQQNHLFWLQNSSPASDRVSAIIWEGTECKKMDMSVLEISGIIMSRVNAYQQGVGYQMLG
NVVTVGLAFFPFIHRLFRERSLDQLKSISAEEILTLFCGAPPVKPIIILSIINFFERLCLTWIFFFMMCVAERTYKQRFL
FAKLFSHITSARKARKYEIPHFRLKKVENIKIWLSLRSFLKRRGPQRSVDVVVSSVFLLTLSIAFICCAQVLQGHKTFLN
DAYNWEFLIWETALLLFLLRLASLGSETNKKYSNVSILLTEQINLYLKMEKKPNKKEQLTLVNNVLKLSTKLLKELDTPF
RLYGLTMNPLIYNITRVVILSAVSGVISDLLGFNIRLWKIKS
>XP_019514743.1 PREDICTED: putative homeodomain transcription factor 1 isoform X2 [Hipposideros armiger]
MASNERDAISWYQKKIGAYDQQIWEKSIEQTQIKGFKNKPKKMGHIKPDLIDVDLIRGSTFAKAKPEIPWTSLTRKGLVR
VVFFPLFSNWWIQVTSLRIFVWLLLLYLMQVIALVLYFMMPIVNVSEVLGPLCLMLLVGTVHCQIVSTQITRPSGNNGNR
RRRKLRKTVNGDGSRENGNNSPDKVRGVETVGPVPFIRGFWGTLFGNRIKRVKLICNKGTETDNDSSCLHPIIKKRQSRP
DIKMWQMTEKAKFSDGEKCRGEAFGRVGNGMSDDLSSEEDGEARTQMMILRRSVEGASSDNGYEVKNRKSILSRHINSQV
KKTTTKWCHIVRDSDSLAESEFESAAFSQGSRSGVSGGSRSLNMSRRDSESTRHDSETEDMLWDDLLHGPECRSSVTSDS
EGAHGNTLHSGTKHDPKEDVFQQNHLFWLQNSSPASDRVSAIIWEGTECKKMDMSVLEISGIIMSRVNAYQQGVGYQMLG
NVVTVGLAFFPFIHRLFRERSLDQLKSISAEEILTLFCGAPPVKPIIILSIINFFERLCLTWIFFFMMCVAERTYKQRFL
FAKLFSHITSARKARKYEIPHFRLKKVENIKIWLSLRSFLKRRGPQRSVDVVVSSVFLLTLSIAFICCAQVLQGHKTFLN
DAYNWEFLIWETALLLFLLRLASLGSETNKKYSNVSILLTEQELDTPFRLYGLTMNPLIYNITRVVILSAVSGVISDLLG
FNIRLWKIKS
>XP_040608051.1 protein PHTF1 isoform X1 [Mesocricetus auratus]
MASNERDAISWYQKKIGAYDQQIWEKSIEQTQIKVQHHGNRSMRRRGLALWTGSRESKEETWEQGFKNKPKKMGHIKPDL
IDVDLIRGSTFAKAKPEIPWTSLTRKGLVRVVFFPLFSSWWIQVTSLRIFVWLLLLYLMQVTAIVLYLMMPIVNASEVLG
PLCLMLLMGTVHCQIVSTQITKPSGNNGNRRRRKLRKTVNGDGSRDNGNNSSDKVRAVETLQCAPSVGGFWGTLFGNRIK
RVKLVSNKGTETDNDSGCLHPIIKKRQGRPEIRMWQAREKAKVSDGEKCRREAYRHLGNGISDDLSSEEDGEARTQMILL
RRSVEGASSDNGCEVKNRKSVLSRHLNSQVKKTTTRWCHIVRDSDSLAESEFESAAFSQGSRSGVSVGSRSLNLSRRDSE
STRHDSETEDMLWDDLLHGPECRSSVTSDSEGTHVNTLHSGTKRDPKEDVFQQNHLFWLQNSSPASERVSAIIWEGNECK
KMDMSVLEISGIIMSRVNAYQQGVGYQMLGNAVTIGLAFFPFLYRLFREKSFEQLKSISAEEVLTLFCGAPPVTPVVILS
IINFFERLCLTWMFFFMMCVAERTYKQRFLFAKLFSHITSARKARKYEIPHFRLKKVENIKIWLSLRSYLKRRGPQRSVD
VVVSSVFLLTLSIAFICCAQVLQGHKTFLNDAYNWEFLIWETALLLFLLRLASLGSETNKKYSNVSILLTEQINLYLKME
KKPNKKEQLTLVNNVLKLSTKLLKELDTPFRLYGLTMNPLIYNITRVVILSAVSGVISDLLGFNIRLWKIKS
>XP_003479286.1 putative homeodomain transcription factor 1 isoform X1 [Cavia porcellus]
MASNERDAISWYQKKIGAYDQQIWEKSIEQTQIKGFKNKPKKMGHIKPDLIDVDLIRGSTFAKAKPEIPWTSLTRKGLVR
VVFFPLFSNWWIQVTSLRIFVWLLLLYLMQVIAIVLYLMMPLVNVSEILGPLCLMLLMGTVHCQIVSTQITRPSGSNGNR
RRRKLRKTVNGDGSRENGSNNTSDKVRGIENLESAPIVGGFWGTLFGNRNKKVKLLTDKGTETDNDSNCLHPIIKKRQSR
PDFRMWQTREKAKFSDGEKCRREAYRRVGNGVSDDLSSEEDGEARTQMILLRRSVEGASSDNSCEMKNRKSILSRHLNSQ
VKKTSTRWCHIVRDSDSVAESEFESAAFSQGSRSGMSGGSRSLNMSRRDSESTRHDSETEDMLWDDLLHGPECRSSVTSD
SEGAHVNTLHSGAKRDPKEDVFQQNHLFWLQNSSPASDRVSAIIWEGNECKKMDMSVLEISGIIMSRVNAYQQGVGYQML
GNVVTIGLAFFPFLHRLFREKSFDQLKSISAEEILTLFCGAPPVTPIIILSIINFFERLCLTWMFFFMMCVAERTYKQRF
LFAKLFSHITSARKAKKYEIPHFRLKKVENIKIWLSLRSYLKRRGPQRSVDVVVSSVFLLTLSIAFICCAQVLQGHKTFL
NDVYNWEFLIWETALLLFLLRLASLGSETNKKYSNVSILLTEQINLYLKMEKKPNKKEQLTLVNNVLKLSTKLLKELDTP
FRLYGLTMNPLIYNITRVVILSAVSGVISDLLGFNIRLWKIKS
>XP_047582804.1 protein PHTF1 isoform X1 [Lutra lutra]
MASNERDAISWYQKKIGAYDQQIWEKSIEQTQIKGFKNKPKKMGHIKPDLIDVDLIRGSTFAKAKPEIPWTSLTRKGLVR
VVFFPLFSNWWIQVTSLRIFVWLLLLYLMQVLALVLYFMMPIVNVSEVLGPLCLMLLMGTVHCQIVSTQITRPSGNNGNR
RRRKLRKTVNGDGSRENGNNSSDKVRGVETLESIPFIGGFWETLFGNRSKRVKLISNKGTETDNDSSCLHPIIKKRQCRP
EIKMWQTREKAKFSDGEKCHREAFRRLGNGISDDLSSEEDGEARTQMMMLRRSVEGASSDNGCEVKNRKSILTRHLNTQV
KKSTPKWCHTARDSDSLAESEFESAAFSQGSRSGMSGGSRSLHMSRRDSESTRHDSETEDMLWDDLLHGPECRSSVTSDS
EGAHVNTLHSGTKRDPKEDVFQQNHLFWLQNSSPASDRVSAIIWEGNECKKMDMSVLEISGIIMSRVNAYQQGVGYQMLG
NVVTIGLAFFPFLHRLFRDKSLDQLKSISAEEIMTLFCGAPPVTPIIILSMINFFERLCLTWIFFFMMCVAERTYKQRFL
FAKLFSHITSARKARKYEIPHFRLKKVENIKIWLSLRSFLKRRGPQRSVDVVVSSVFLLTLSIAFICCAQVLQGHKTFLN
DAYNWEFLIWETALLLFLLRLASLGSETNKKYSNVSILLTEQINLYLKMEKKPNKKEQLTLVNNVLKLSTKLLKELDTPF
RLYGLTMNPLIYNITRVVILSAVSGVISDLLGFNIRLWKIKS
>XP_001499497.1 putative homeodomain transcription factor 1 [Equus caballus]
MASNERDAISWYQKKIGAYDQQIWEKSIEQTQIKGFKNKPKKMGHIKPDLIDVDLIRGSTFAKAKPEIPWTSLTRKGLVR
VVFFPLFSSWWIQVTSLRIFVWLLLLYLMQVLALVLYFMMPIVNVSEVLGPLCLMLLMGTVHCQIVSTQITRPSGNNGNR
RRRKLRKTVNGDGSRENGSNSSDKVRGVETLESAPFIGGFWGTLFGNRIKRVKLICNKGTETDNDSSCLRPIIKKRQCRP
EIRMWQTREKAKFSDGEKCHREDFRRVGNGISDDLSSEEDGEARTQMMILRRSVEGASSDNGCEVKNRKSILSRHLSSQV
KKTTTKWCHIVRDSDSLAESEFESAAFSQGSRSGMSGGSRSLNMSRRDSESTRHDSETEDMLWDDLLHGPECRSSVTSDS
EGAHVNTLHSGTKRDPKEDVFQQNHLFWLQNSSPASDRVSAIIWEGNECKKMDMSVLEISGIIMSRVNAYQQGVGYQMLG
NVVTIGLAFFPFLHRLFREKSLDQLKSISAEEILTLFCGAPPVTPIIILSIINFFERLCLTWMFFFMMCVAERTYKQRFL
FAKLFSHITSARKARKYEIPHFRLKKVENIKIWLSLRSFLKRRGPQRSVDVVVSSVFLLTLSIAFICCAQVLRGHKTFLN
DAYNWEFLIWETALLLFLLRLASLGSETNKKYSNVSILLTEQINLYLKMEKKPNKKEQLTLVNNVLKLSTKLLKELDTPF
RLYGLTMNPLIYNITRVVILSAVSGVISDLLGFNIRLWKIKS
>XP_022352851.1 putative homeodomain transcription factor 1 isoform X2 [Enhydra lutris kenyoni]
MASNERDAISWYQKKIGAYDQQIWEKSIEQTQIKGFKNKPKKMGHIKPDLIDVDLIRGSTFAKAKPEIPWTSLTRKGLVR
VVFFPLFSNWWIQVTSLRIFVWLLLLYLMQVLALVLYFMMPIVNVSEVLGPLCLMLLMGTVHCQIVSTQITRPSGNNGNR
RRRKLRKTVNGDGSRENGNNSSDKVRGVETLESIPFIGSFWETLFGNRSKRVKLISNKGTETDNDSSCLHPIIKKRQCRP
ETKMWQTREKAKFSDGEKCHREAFRRLGNGISDDLSSEEDGEARTQMMMLRRSVEGASSDNGCEVKNRKSILTRHLNTQV
KKSTPKWCHTARDSDSLAESEFESAAFSQGSRSGMSGGSRSLHMSRRDSESTRHDSETEDMLWDDLLHGPECRSSVTSDS
EGAHVNTLHSGTKRDPKEDVFQQNHLFWLQNSSPASDRVSAIIWEGNECKKMDMSVLEISGIIMSRVNAYQQGVGYQMLG
NVVTIGLAFFPFLHRLFRDKSLDQLKSISAEEIMTLFCGAPPVTPIIILSMINFFERLCLTWIFFFMMCVAERTYKQRFL
FAKLFSHITSARKARKYEIPHFRLKKVENIKIWLSLRSFLKRRGPQRSVDVVVSSVFLLTLSIAFICCAQVLQGHKTFLN
DAYNWEFLIWETALLLFLLRLASLGSETNKKYSNVSILLTEQINLYLKMEKKPNKKEQLTLVNNVLKLSTKLLKELDTPF
RLYGLTMNPLIYNITRVVILSAVSGVISDLLGFNIRVNAGLIE
>XP_045883171.1 protein PHTF1 isoform X1 [Meles meles]
MASNERDAISWYQKKIGAYDQQIWEKSIEQTQIKGFKNKPKKMGHIKPDLIDVDLIRGSTFAKAKPEIPWTSLTRKGLVR
VVFFPLFSNWWIQVTSLRIFVWLLLLYLMQVLALVLYFMMPIVNVSEVLGPLCLMLLMGTVHCQIVSTQITRPSGNNGNR
RRRKLRKTVNGDGSRENGNNSSDKVRGVETLESIPFIGGFWETLFGNRSKRVKLISNKGTETDNDSSCLHPIIKKRQCRP
EIKMWQTREKAKFSDGEKCHREAFRRLGNGISDDLSSEEDGEAQTQMMMLRRSVEGASSDNGCEVKNRKSILTRHLNTQV
KKSTPKWCHAARDSDSLAESEFESAAFSQGSRSGMSGGSRSLHMSRRDSESTRHDSETEDMLWDDLLHGPECRSSVTSDS
EGAHVNTLHSGTKRDPKEDVFQQNHLFWLQNSSPASDRVSAIIWEGNECKKMDMSVLEISGIIMSRVNAYQQGVGYQMLG
NVVTIGLAFFPFLHRLFRDKSIDQLKSISAEEIMTLFCGAPPVTPIIILSMINFFERLCLTWIFFFMMCVAERTYKQRFL
FAKLFSHITSARKARKYEIPHFRLKKVENIKIWLSLRSFLKRRGPQRSVDVVVSSVFLLTLSIAFICCAQVLQGHKTFLN
DAYNWEFLIWETALLLFLLRLASLGSETNKKYSNVSILLTEQINLYLKMEKKPNKKEQLTLVNNVLKLSTKLLKELDTPF
RLYGLTMNPLIYNITRVVILSAVSGVISDLLGFNIRLWKIKS
>XP_031230914.1 putative homeodomain transcription factor 1 isoform X1 [Mastomys coucha]
MASNESDAISWYQKKIGAYDQQIWEKSIEQTQIKGFKNKPKKMGHIKPDLIDVDLIRGSTFAKAKPEIPWTSLTRKGLVR
VVFFPLFSSWWIQVTSLRIFVWLLLLYLMQVTAIVLYLLMPIVSASEVLGPLCLMLLMGTVHCQIVSTQITRPLGNNGNR
RRRKLRKTVNGDGNRDNGHNSPDKVRAVETLESASSVGGFWGTLFGNRIKRVKLVSNKGTETDNDSGCFHPIIKKRQGRP
ELRMWQAREKAKVSDGEKCRREAYRRLGNGISDDLSSEEDGEARTQMILLRRSVEGASSDNGCEVKNRKSILSRHLNSQV
KKTTTRWCHIVRDSDSLAESEFESAALSQGSRSGMSGGSRSLNLSRRDSESTRHDSETEDMLWDDLLHGPECRSSVTSDS
EGAHVNTLHSGTKRDPKEDVFQQNHLFWLQNSSPASERVSAIIWEGNECKKMDMSVLEISGIIMSRVNAYEQGVGYQMLG
NGVTIGLALFPFLYRLFREKSFDQLKSISAEEVLTLFCGAPPVTPVVILSIINFFERLCLTWMFFFMMCVAERTYKQRFL
FAKLFSHITSARKARKYEIPHFRLKKVENIKIWLSLRSYLKRRGPQRSVDVVVSSVFLLTLSIAFICCAQVLQGHKTFLN
DAYNWEFLIWETALLLFLLRLASLGSETNKKYSNVSILLTEQINLYLKMEKKPNKKEQLTLVNNVLKLSTKLLKELDTPF
RLYGLTMNPLIYNITRVVILSAVSGVISDLLGFNIRLWKIKS
>XP_039105040.1 protein PHTF1 isoform X1 [Hyaena hyaena]
MASSERDAISWYQKKIGAYDQQIWEKSIEQTQIKGFKNKPKKMGHIKPDLIDVDLIRGSTFAKAKPEIPWTSLTRKGLVR
VVFFPLFSTWWIQVTSLRIFVWLLLLYLMQVIALVLYFMMPIVNVSEVLGPLCLMLLMGTVHCQIVSTQITRPSGNNGNR
RRRKLRKTVNGDGSRENGNNSSDKVRGVETLESVPFIGGFWGTLFGNRIKRVKLICNKGTETDNDPSCMHPIIKKRQCQP
EIQMWQTKEKAKFSDGDKCHREAFRHLGNGISDDLSSEEDGEVRTQMMLLRRSVEGASSDNGCEVKNRKSILSRHLNTQV
KKSTTKWCHTARDSDSLAESEFESAAFSQGSRSGVSGGSRSLTMSRRDSESTRHDSETEDMLWDDLLHGPECRSSATSDS
EGTRVDALHSGAKRGPREDVFQQNHLFWLQNSSPASDRVSAIIWEGNECKKTDMSVLEISGIIMSRVNAYQQGLGYQMLG
NAVTIGLAFFPFLHRLFREKSFDQLKSISAEEILTLFCGGPLVTPMIILSVINFFERLCLTWIFFFMMCVAERTYKQRFL
FAKLFSHITSARKARKYEIPHFRLKKVENIKIWLSLRSFLKRRGPQRSVDVVVSSVFLLTLSIAFICCAQVLQGHKTFLN
DAYNWEFLIWETALLLFLLRLASLGSETNKKYSNVSILLTEQINLYLKMEKKPNKKEQLTLVNNVLKLSTKLLKELDTPF
RLYGLTMNPLIYNITRVVILSAVSGVISDLLGFNIRLWKIKS
>XP_032737298.1 putative homeodomain transcription factor 1 [Lontra canadensis]
MASNERDAISWYQKKIGAYDQQIWEKSIEQTQIKGFKNKPKKMGHIKPDLIDVDLIRGSTFAKAKPEIPWTSLTRKGLVR
VVFFPLFSNWWIQVTSLRIFVWLLLLYLMQVLALVLYFMMPIVNVSEVLGPLCLMLLMGTVHCQIVSTQITRPSGNNGNR
RRRKLRKTVNGDGSRENGNNSSDKVRGVETLESIPFIGGFWETLFGNRSKRVKLISNKGTETDNDSSCLHPIIKKRQCQP
EIKMWQTREKAKFSDGEKCHREAFRRLGNGISDDLSSEEDGEARTQMMMLRRSVEGASSDNGCEVKNRKSILTRHLNTQV
KKSTPKWCHTARDSDSLAESEFESAAFSQGSRSGMSGGSRSLHMSRRDSESTRHDSETEDMLWDDLLHGPECRSSVTSDS
EGAHVNTLHSGTKRDPKEDVFQQNHLFWLQNSSPASDRVSAIIWEGNECKKMDMSVLEISGIIMSRVNAYQQGVGYQMLG
NVVTIGLAFFPFLHRLFRDKSLDQLKSISAEEIMTLFCGAPPVTPIIILSMINFFERLCLTWIFFFMMCVAERTYKQRFL
FAKLFSHITSARKARKYEIPHFRLKKVENIKIWLSLRSFLKRRGPQRSVDVVVSSVFLLTLSIAFICCAQVLQGHKTFLN
DAYNWEFLIWETALLLFLLRLASLGSETNKKYSNVSILLTEQINLYLKMEKKPNKKEQLTLVNNVLKLSTKLLKELDTPF
RLYGLTMNPLIYNITRVVILSAVSGVISDLLGFNIRLWKIKS
>XP_004667610.1 protein PHTF1 isoform X1 [Jaculus jaculus]
MASNERDAISWYQKKIGAYDQQIWEKSIEQTQIKGFKNKPKKMGHIKPDLIDVDLIRGSTFAKAKPEIPWTSLTRKGLVR
VVFFPLFSSWWIQVTSLRIFVWLLLLYLMQVTAVVLYLMMPIVNVSEVLGPLCLMLLMGTVHCQIVSTQITKPLGNNGSR
RRRKLRKTVNGDGSRDNGNNSFDKVRGVENLESAPSIGGFWGTLFGNRVKRVTLISHKGTETDNDSSGLRPIIKKRQCRP
ELRMCQAKEKAKVSDGEKCRREAYRRMGNGVSDDLSSEEDGEAQTQMILLRRSVEGASSDNGCEVKSRKSILSRHLSSQV
KKTTARWYQTVRDSDSLADSEFESAVFSQGRRSGMSGNGPRSLNLSRRDSESTRHDSETEDMLWDDLLHGPECRSSVTSD
SEGGHVNTLHSGTKHDPKEDVFQQNHLFWLQNSSPASERVSAIIWEGNECKKMDMSVLEISGVIMSRVNAYQQGVGYQML
GNVVTIGLAFFPFLYRLFREKSFDQLKSISAEEILTLFCGAPPVTPIIILSIINFFERLCLTWMFFFMMCVAERTYKQRF
LFAKLFSHITSARKARKYEIPHFRLKKVENIKIWLSLRSYLKRRGPQRSVDVVVSSVFLLTLSIAFICCAQVLQGHKTFL
NDAYNWEFLIWETALLLFLLRLASLGSETNKKYSNVSILLTEQINLYLKMEKKPNKKEQLTLVNNVLKLSTKLLKELDTP
FRLYGLTMNPLIYNITRVVILSAVSGVISDLLGFNIRLWKIKS
>XP_029085347.1 putative homeodomain transcription factor 1 isoform X2 [Monodon monoceros]
MASNERDAISWYQKKIGAYDQQIWEKSIEQTQIKGFKNKPKKMGHIKADLIDVDLIRGSTFAKAKPEIPWTSLTRKGLVR
VVFFPFFSNWWIQVTSLRIFVWLLLLYLMQVIALVFYFMMPIVNVSEVLGPLCLMLLMGTVHCQIVSTQITRPSGNNGNR
RRRKLRKTVNGDGSRENGNNSSDKARGTETLESAPFNGGFWGTLFGNRMKRVKLICSKGTETENDSGCLHPIIKKRQCRP
EVRMWQTREKAKFSDGEKGCREPFGRLGNGISDDLSSEDDGEARTQMMTLRRSVEGASSDNGCEVKNRKSILSRHLNTQV
KKTTSKWCPVVRDSDSLAESEFESAAFSQGCRSGMSGGSRSLNMLRRDSESTRHDSETEDMLWDDLLHGPECRSSVTSDS
EGAHVNSLHSGTKRDPKEDVFQQNSSPASDRVSAIIWEGNECKKMDMSVLEISGIIMSRVNAYQQGVGYQMLGNVVTIGL
AFFPFLHRLFREKSLDQLKYISAEEILTLFCGAPPVAPIIILSIINFFERLCLTWMFFFMMCVAERTYKQRFLFAKLFSH
ITSARKARKYEIPHFRLKKVENIKIWLSLRSFLKRRGPQRSVDVVVSSVFLLTLSIAFICCAQVLRGHKTFLNDAYNWEF
LIWESALLLFLLRLASLGSETNKKYSNVSILLTEQINLYLKMEKKPNKKEQLTLVNNVLKLSTKLLKELDTPFRLYGLTM
NPLIYNITRVVILSAVSGVISDLLGFNIRLWKIKS
>XP_020763649.1 putative homeodomain transcription factor 1 isoform X1 [Odocoileus virginianus texanus]
MASNERDAISWYQKKIGAYDQQIWEKSIEQTQIKGFKNKPKKMGHIKADLIDVDLIRGSTFAKAKPEIPWTSLTRKGLVR
VVFFPLFSNWWIQVTSLRIFVWLLLLYLMQVIALVLYFMMPIVNVSEVLGPLCLMLLMGTVHCQIVSTQITRPSGNNGNR
RRRKLRKTVNGDGSRENGNNSSDKARGVETLESAPLNGSFWRTLFGNRMKRVKLICNRGTETDYDSGCLHPIIKKRQCRP
EIRMWQTREKAKFSDGEKGHRESFRHLGNGISDDLSSEDDGEAQTQMMILRRSVEGASSDNGCEIKSRKSILSRHLNTQV
KKTTSKWCPVVRDSDSLAESEFESAAFSQGSRSGTSGGSRSLNMLRRDSESTRHDSETEDMLWDDLLHGPECRSSVTSDS
EGAHVNSLHSGTKRDPKEDVFQQNHLFWLQNSSPASDRVSAIIWEGNECKKMDMSVLEISGIIMSRVNAYQQGVGYQMLG
NVVTIGLAFFPFLHRLFREKSLDQLKSISAEEILTLFCGAPPVTPIIILSIINFFERLCLTWMFFFMMCVAERTYKQRFL
FAKLFSHITSARKARKYEIPHFRLKKVENIKIWLSLRSFLKRRGPQRSVDVVVSSVFLLTLSIAFICCAQVLRGHKTFLN
DAYNWEFLIWESALLLFLLRLASLGSETNKKYSNVSILLTEQINLYLKMEKKPNKKEQLTLVNNVLKLSTKLLKELDTPF
RLYGLTMNPLIYNITRVVILSAVSGVISDLLGFNIRLWKIKS
>XP_032949852.1 putative homeodomain transcription factor 1 isoform X1 [Rhinolophus ferrumequinum]
MASNERDAISWYQKKIGAYDQQIWEKSIEQTQIKGFKNKPKKMGHIKPDLIDVDLIRGSTFAKAKPEIPWTSLTRKGLVR
VVFFPLFSRWWIQVTSLRIFVWLLLLYLMQVIALVLYFMMPIVNVSEVLGPLCLMLLMGTVHCQIVSTQLTRPSGNNGNR
RRRKLRKTVNGDGSRENGNNSSDKVKEVETVGPVPYIRGFWGTLFGNRIERVKLICNKGTKTDNDSSNLHPVIKKRQCRP
DIKMWQTTEKAKFSDEEKCRREALEQVGNGMSDELSSEEDGEARTQMMILRRSVEGASSDNGCEVKNRKSILSRHINSQV
KKTTTNWCHVVRDSDSLAESEFESAAFSQGSRSGVSGGSRNLNMLRRDSESTRHDSETEDMLWDDLLHGPECRSSVTSDS
EGAHVNTLHSGTKRDPKEDVFQQNHLFWLQNSSPASDRVSAIIWEGNECKKMDMSVLEISGIIMSRVNAYQQGVGYQMLG
NAVTIGLAFFPFLYRLFREKSLDQLKSISAEEIVALFCGAPPVTPIIILSLINFFERLCLTWMFFFMMCVAERTYKQRFL
FAKLFSHITSARKARKYEIPHFRLKKVENIKIWLSLRSFLKRRGPQRSVDVVVSSVFLLTLSIAFICCAQVLQGHKTFLN
DAYNWEFLIWETALLLFLLRLASLGSETNKKYSNVSILLTEQINLYLKMEKKPNKKEQLTLVNNVLKLSTKLLKELDTPF
RLYGLTMNPLIYNITRVVILSAVSGVISDLLGFNIRLWKIKP
>XP_015979813.1 putative homeodomain transcription factor 1 isoform X2 [Rousettus aegyptiacus]
MASNERDAISWYQKKIGAYDQQIWEKSIEQTQIKGFKNKPKKMGHIKPDLIDVDLIRGSTFAKAKPEIPWTSLTRKGLVR
VVFFPLFSSWWIQVTSLRIFVWLLLLYLMQVIALVLYYMMPIVNVSEVLGPLCLMLLMGTVHCQIVSAQITRPSGSNGSR
RRRKLRKPVNGDGSRENGNNSSDKVRVVETVEPTLTGGSFWGTLFGNRIKRVKLISNKGTEPDHDSSCLHPIIKKKQCQP
EVKLWHTTEKAKFSDGEKCRREAFRRVGNGMSDDLSSEEDGDAQTQMMILRRSVEGASSDNGYEVKNRKSILSRHINSQV
KKTTTRWCHIVRDSDSLAESEFESAAFIQGSRSGINGGSRSLNMSRRDSESTRHDSETEDMLWDDLLHGPECRSSVTSDS
EGGHVNTLHSGTKRDPKEDVFQQNHLFWLQNSSPASDRVSAIIWEGNECKKMDMSVLEISGIIMSRVNAYQQGVGYQMLG
NVITIGLAFFPFLYRLFREKSLDQLKSISAEEILTLFCGAPPVTPVLILSMINFFERLCLTWIFFFMMCVAERTYKQRFL
FAKLFSHITSARKARKYEIPHFRLKKVENIKIWLSLRSFLKRRGPQRSVDVVVSSVFLLTLSIAFICCAQN
>XP_044094878.1 protein PHTF1 isoform X1 [Neogale vison]
MASNERDAISWYQKKIGAYDQQIWEKSIEQTQIKGFKNKPKKMGHIKPDLIDVDLIRGSTFAKAKPEIPWTSLTRKGLVR
VVFFPLFSNWWIQVTSLRIFVWLLLLYLMQVLALVLYFMMPIVNVSEVLGPLCLMLLMGTVHCQIVSTQITRPSGNNGNR
RRRKLRKTVNGDGSRENGNNSSDKVRGVEALESIPFIGGFWETLFGNRSKRVKLISNKGTETDNDSSCLHPIIKKRQCRP
EIKMWQTREKAKFSDGEKCHREAFRRLGNGISDDLSSEEDGEARTQMMMLRRSVEGASSDNGCEVKNRKSILTRHLNTQV
KKSTPKWCHTVRDSDSLAESEFESAAFSQGSRSGMSGGSRSLHMSRRDSESTRHDSETEDMLWDDLLHGPECRSSVTSDS
EGAHVNTLHSGTKRDPKEDVFQQNHLFWLQNSSPASDRVSAIIWEGSECKKMDMSVLEISGIIMSRVNAYQQGVGYQMLG
NVVTIGLAFFPFLHRLFRDKSLDQLKSISAEEIMTLFCGAPPVTPIIILSMINFFERLCLTWIFFFMMCVAERTYKQRFL
FAKLFSHITSARKARKYEIPHFRLKKVENIKIWLSLRSFLKRRGPQRSVDVVVSSVFLLTLSIAFICCAQVLQGHKTFLN
DAYNWEFLIWETALLLFLLRLASLGSETNKKYSNVSILLTEQINLYLKMEKKPNKKEQLTLVNNVLKLSTKLLKELDTPF
RLYGLTMNPLIYNITRVVILSAVSGVISDLLGFNIRLWKIKS
>XP_032949853.1 putative homeodomain transcription factor 1 isoform X2 [Rhinolophus ferrumequinum]
MASNERDAISWYQKKIGAYDQQIWEKSIEQTQIKGFKNKPKKMGHIKPDLIDVDLIRGSTFAKAKPEIPWTSLTRKGLVR
VVFFPLFSRWWIQVTSLRIFVWLLLLYLMQVIALVLYFMMPIVNVSEVLGPLCLMLLMGTVHCQIVSTQLTRPSGNNGNR
RRRKLRKTVNGDGSRENGNNSSDKVKEVETVGPVPYIRGFWGTLFGNRIERVKLICNKGTKTDNDSSNLHPVIKKRQCRP
DIKMWQTTEKAKFSDEEKCRREALEQVGNGMSDELSSEEDGEARTQMMILRRSVEGASSDNGCEVKNRKSILSRHINSQV
KKTTTNWCHVVRDSDSLAESEFESAAFSQGSRSGVSGGSRNLNMLRRDSESTRHDSETEDMLWDDLLHGPECRSSVTSDS
EGAHVNTLHSGTKRDPKEDVFQQNHLFWLQNSSPASDRVSAIIWEGNECKKMDMSVLEISGIIMSRVNAYQQGVGYQMLG
NAVTIGLAFFPFLYRLFREKSLDQLKSISAEEIVALFCGAPPVTPIIILSLINFFERLCLTWMFFFMMCVAERTYKQRFL
FAKLFSHITSARKARKYEIPHFRLKKVENIKIWLSLRSFLKRRGPQRSVDVVVSSVFLLTLSIAFICCAQVLQGHKTFLN
DAYNWEFLIWETALLLFLLRLASLGSETNKKYSNVSILLTEQELDTPFRLYGLTMNPLIYNITRVVILSAVSGVISDLLG
FNIRLWKIKP
>XP_032216830.1 putative homeodomain transcription factor 1 [Mustela erminea]
MASNERDAISWYQKKIGAYDQQIWEKSIEQTQIKGFKNKPKKMGHIKPDLIDVDLIRGSTFAKAKPEIPWTSLTRKGLVR
VVFFPLFSNWWIQVTSLRIFVWLLLLYLMQVLALVLYFMMPIVNVSEVLGPLCLMLLMGTVHCQIVSTQITRPSGNNGNR
RRRKLRKTVNSDGSRENGNNSSDKVRGVETLESIPFIGGFWETLFGNRSKRVKLISNKGTETDNDSSCLHPIIKKRQCRP
EIKMWQTREKAKFSDGEKCHREAFRRLGNGISDDLSSEEDGEARTQMMMLRRSVEGASSDNGCEVKNRKSILTRHLNTQV
KKSTPKWCHTARDSDSLAESEFESAAFSQGSRSGMSGGSRSLHMSRRDSESTRHDSETEDMLWDDLLHGPECRSSVTSDS
EGAHVNTLHSGTKRDPKEDVFQQNHLFWLQNSSPASDRVSAIIWEGNECKKMDMSVLEISGIIMSRVNAYQQGVGYQMLG
NVVTIGLAFFPFLHRLFRDKSLDQLKSISAEEIMTLFCGAPPVTPIIILSMINFFERLCLTWIFFFMMCVAERTYKQRFL
FAKLFSHITSARKARKYEIPHFRLKKVENIKIWLSLRSFLKRRGPQRSVDVVVSSVFLLTLSIAFICCAQVLQGHKTFLN
DAYNWEFLIWETALLLFLLRLASLGSETNKKYSNVSILLTEQINLYLKMEKKPNKKEQLTLVNNVLKLSTKLLKELDTPF
RLYGLTMNPLIYNITRVVILSAVSGVISDLLGFNIRLWKIKS
>XP_020021943.1 putative homeodomain transcription factor 1 isoform X1 [Castor canadensis]
MASNERDAISWYQKKIGAYDQQIWEKSIEQTQIKGFKNKPKKMGHIKPDLIDVDLIRGSTFAKAKPEIPWTSLTRKGLVR
VVFFPLFSNWWIQVTSLRIFVWLLLLYLMQVIALVLYLMMPIVNISEVLGPLCLMLLMGTVHCQIVSTQITRPLGNNGNR
RRRKLRKTVNGDGSRENGNNSSDKVRGVETLEPAPNIGSFWGTLFGNRIKKVKLVSNKGTETDKDTNSLLPIIKKRQGRP
EVRMCQTREKAKVSDGEKCHREPYRRSGNGVSDDLSSEEDGEARTQMILLRRSVEGASSDNGCEVKNRKSILSRHLNSQV
KKPATRWSHIVRDSDSLAESEFESAAFSQGSRSGVSGGSRSLNLSRRDSESTRHDSETEDMLWDDLLHGPECRSSVTSDS
EGAHVNTVHSGTKRDPKEDVFQQNHLFWLQNSSPASDRVSAIIWEGNECKKMDMSVLEISGVIMSRVNACQQGVGYQMLG
NAVTVGLALFPFLYRLFREKTLDQLKSISAEEILTLFCGAPPVTPVIILSIINFFERLCLTWMFFFMMCVAERTYKQRFL
FAKLFSHITSARKARKYEIPHFRLKKVENIKIWLSLRSYLKRRGPQRSVDVVVSSVFLLTLSIAFICCAQVLQGHKTFLN
DAYNWEFLIWETALLLFLLRLASLGSETNKKYSNVSILLTEQINLYLKMEKKPNKKEQLTLVNNVLKLSTKLLKELDTPF
RLYGLTMNPLIYNITRVVILSAVSGVISDLLGFNIRLWKIKS
>XP_047640931.1 protein PHTF1 [Phacochoerus africanus]
MASNERDAISWYQKKIGAYDQQIWEKSIEQTQIKGFKNKPKKMGHIKADLIDVDLIRGSTFAKAKPEIPWTSLTRKGLVR
VVLFPFFSTWWIQVTSLRIFVWLLLLYLMQVIALVLYFLMPIVNVSEVLGPLCLMLLMGTVHCQIVSTQITRPSGNNGNR
RRRKLRKTANGDGSRENGNNSSDKARGIETLESAPFNGGFWGTLFGNRIKRVKLICNKGTETDNDSSCLHPVIKKRQCRP
EFRMWQTREKAKFSDGEKGRRESFRHLGNGISDDLSSEEDGEARTQMMILRRSVEGASSDNGCEVKNRKSVLSRHLNTQV
KKTTSKWCPIMRDSDSLAESEFESAAFSQGSRSGMSGGSRSLSMSRRDSESTRHDSETEDMLWDDLLHGPECRSSVTSDS
EGARVNSLHSGTKRDPKEDVFQQNHLFWLQNSSPASDRVSAIIWEGSECKKMDMSVLEISGIIMSRVNAYQQGVGYQMLG
NVVTIGLAFFPFLHRLFREKSLDQLKTISAEEILTLFCGAPPVTPIIILSIINFFERLCLTWMFFFMMCVAERTYKQRFL
FAKLFSHITSARKARKYEIPHFRLKKVENIKIWLSLRSFLKRRGPQRSVDVVVSSVFLLTLSIAFICCAQVLRGHKTFLN
DVYNWEFLIWESALLLFLLRLASLGSETNKKYSNVSILLTEQINLYLKMEKKPNKKEQLTLVNNVLKLSTKLLKELDTPF
RLYGLTMNPLIYNITRVVILSAVSGVISDLLGFNIRLWKIKS
>XP_022352852.1 putative homeodomain transcription factor 1 isoform X3 [Enhydra lutris kenyoni]
MASNERDAISWYQKKIGAYDQQIWEKSIEQTQIKGFKNKPKKMGHIKPDLIDVDLIRGSTFAKAKPEIPWTSLTRKGLVR
VVFFPLFSNWWIQVTSLRIFVWLLLLYLMQVLALVLYFMMPIVNVSEVLGPLCLMLLMGTVHCQIVSTQITRPSGNNGNR
RRRKLRKTVNGDGSRENGNNSSDKVRGVETLESIPFIGSFWETLFGNRSKRVKLISNKGTETDNDSSCLHPIIKKRQCRP
ETKMWQTREKAKFSDGEKCHREAFRRLGNGISDDLSSEEDGEARTQMMMLRRSVEGASSDNGCEVKNRKSILTRHLNTQV
KKSTPKWCHTARDSDSLAESEFESAAFSQGSRSGMSGGSRSLHMSRRDSESTRHDSETEDMLWDDLLHGPECRSSVTSDS
EGAHVNTLHSGTKRDPKEDVFQQNHLFWLQNSSPASDRVSAIIWEGNECKKMDMSVLEISGIIMSRVNAYQQGVGYQMLG
NVVTIGLAFFPFLHRLFRDKSLDQLKSISAEEIMTLFCGAPPVTPIIILSMINFFERLCLTWIFFFMMCVAERTYKQRFL
FAKLFSHITSARKARKYEIPHFRLKKVENIKIWLSLRSFLKRRGPQRSVDVVVSSVFLLTLSIAFICCAQVLQGHKTFLN
DAYNWEFLIWETALLLFLLRLASLGSETNKKYSNVSILLTEQINLYLKMEKKPNKKEQLTLVNNVLKLSTKLLKELDTPF
RLYGLTMNPLIYNITRVVILSAVSGVISDLLGFNIRLWKIKS
>XP_020946380.1 putative homeodomain transcription factor 1 isoform X1 [Sus scrofa]
MASNERDAISWYQKKIGAYDQQIWEKSIEQTQIKGFKNKPKKMGHIKADLIDVDLIRGSTFAKAKPEIPWTSLTRKGLVR
VVLFPFFSTWWIQVTSLRIFVWLLLLYLMQVIALVLYFLMPIVNVSEVLGPLCLMLLMGTVHCQIVSTQITRPSGNNGNR
RRRKLRKTANGDGSRENGNNSSDKARGIETLESAPFNGGFWGTLFGNRIKRVKLICNKGTETDNDSSCLHPVIKKRQCRP
EFRMWQTREKAKFSDGEKGRRESFRHLGNGISDDLSSEEDGEARTQMMILRRSVEGASSDNGCEVKNRKSVLSRHLNTQV
KKTTSKWCPIMRDSDSLAESEFESAAFSQGSRSGMSGGSRSLSMSRRDSESTRHDSETEDMLWDDLLHGPECRSSVTSDS
EGARVNSLHSGTKRDPKEDVFQQNHLFWLQNSSPASDRVSAIIWEGSECKKMDMSVLEISGIIMSRVNAYQQGVGYQMLG
NVVTIGLAFFPFLHRLFREKSLDQLKTISAEEILTLFCGAPPVTPIIILSIINFFERLCLTWMFFFMMCVAERTYKQRFL
FAKLFSHITSARKARKYEIPHFRLKKVENIKIWLSLRSFLKRRGPQRSVDVVVSSVFLLTLSIAFICCAQVLRGHKTFLN
DVYNWEFLIWESALLLFLLRLVSLGSETNKKYSNVSILLTEQINLYLKMEKKPNKKEQLTLVNNVLKLSTKLLKELDTPF
RLYGLTMNPLIYNITRVVILSAVSGVISDLLGFNIRLWKIKS
>XP_019313433.1 PREDICTED: putative homeodomain transcription factor 1 isoform X2 [Panthera pardus]
MASNERDAISWYQKKIGAYDQQIWEKSIEQTQIKGFKNKPKKMGHIKPDLIDVDLIRGSTFAKAKPEIPWTSLTRKGLVR
VVFFPLFSNWWIQVTSLRIFVWLLLLYLMQGLFNLFFCVTFEYWITSRLDPGFSFLVIALVLYFMMPIVNVSEVLGPLCL
MLLMGTVHCQIVSTQITRPSGNNGNRRRRKLRKTVNGDGSRENGNNSSDKVRGVETLESIPFIGGFWDSLFGNRIKRVKL
ICNKGTETDNDPSCLHPIIKKRQCRPEIRMWQTKEKAKFSDGEKCHREAFRHLGNGISDDLSSEEDGEARTQMMMLRRSV
EGASSDNGCEVKNRKSILSRHLNTQVKKTTTKWCHIARDSDSLAESEFESAAFSQGSRSGMSGGSRSLTMSRRDSESTRH
DSETEDMLWDDLLHGPECRSSVTSDSEGAHVNTLHSGTKRDPKEDVFQQNHLFWLQNSSPASDRVSAIIWEGNECKKMDM
SVLEISGIIMSRVNAYQQGVGYQMLGNVVTIGLAFFPFLHRLFREKSFDQLKSISAEEIMTLFCGAPPVTPIIILSMINF
FERLCLTWIFFFMMCVAERTYKQRFLFAKLFSHITSARKARKYEIPHFRLKKVENIKIWLSLRSFLKRRGPQRSVDVVVS
SVFLLTLSIAFICCAQVLQGHKTFLNDAYNWEFLIWETALLLFLLRLASLGSETNKKYSNVSILLTEQINLYLKMEKKPN
KKEQLTLVNNVLKLSTKLLKELDTPFRLYGLTMNPLIYNITRVVILSAVSGVISDLLGFNIRLWKIKS
>XP_005389034.1 PREDICTED: putative homeodomain transcription factor 1 isoform X1 [Chinchilla lanigera]
MASNERDAISWYQKKIGAYDQQIWEKSIEQTQIKGFKNKPKKMGHIKPDLIDVDLIRGSTFAKAKPEIPWTSLTRKGLVR
VVFFPLFSSWWIQVTSVRIFVWLLLLYLMQVIAIVLYLMMPLVNVSEVLGPLCLMLLMGTVHCQIVSTQITRPSGNNGSR
RRRKLRKTVNGDGIRENGSNNSSDKIRGVETLESEPIIGGFWGTLFGNRIKKVKLLSNKGTETDNESSCLHPIMKKRPCR
PDFRMWQTREKAKFSDGEKCRREAYRRLGNGVSDDLSSEEDGEARTQMILLRRSVEGASSDNSCEVKNRKSILSRHLNSQ
VKKTTTKWSHIVRDSDSVAESEFESAAFSQGSRSGTSGGSRSLNLSRRDSESTRHDSETEDMLWDDLLHGPECRSSVTSD
SEGTRVNTLHSGTKRDPKEDVFQQNHLFWLQNSSPASDRVSAIIWEGNECKKMDMSVLEISGIIMSRVNAYQQGVGYQML
GNVVTIGLAFFPFLHRLFREKSFDQLKSISAEEILTLFCGAPPVTPIIILSIINFFERLCLTWMFFFMMCVAERTYKQRF
LFAKLFSHITSARKAKKYEIPHFRLKKVENIKIWLSLRSYLKRRGPQRSVDVVVSSVFLLTLSIAFICCAQVLQGHKTFL
NDVYNWEFLIWETALLLFLLRLASLGSETNKKYSNVSILLTEQINLYLKMEKKPNKKEQLTLVNNVLKLSTKLLKELDTP
FRLYGLTMNPLIYNITRVVILSAVSGVISDLLGFNIRLWKIKS
>XP_043316126.1 protein PHTF1 [Cervus canadensis]
MASNERDAISWYQKKIGAYDQQIWEKSIEQTQIKGFKNKPKKMGHIKADLIDVDLIRGSTFAKAKPEIPWTSLTRKGLVR
VVFFPLFSNWWIQVTSLRIFVWLLLLYLMQVIALVLYFMMPIVNVSEVLGPLCLMLLMGTVHCQIVSTQITRPSGNNGNR
RRRKLRKTVNGDGSRENGNNSSDKARGVETLESAPLNGSFWRTLFGNRMKRVKLICNRGTETDYDSGCLHPIIKKRQCRP
EIRMWQTREKAKFSDGEKGRRESFRRLGNGISDDLSSEDDGEAQTQMMILRRSVEGASSDNGCEIKSRKSILSRHLNTQV
KKTTSKWCPVVRDSDSLAESEFESAAFSQGSRSGTSGGSRSLNMLRRDSESTRHDSETEDMLWDDLLHGPECRSSVTSDS
EGAHVNSHHSGAKRDPKEDVFQQNHLFWLQNSSPASDRVSAIIWEGNECKKMDMSVLEISGIIMSRVNAYQQGVGYQMLG
NVVTIGLAFFPFLHRLFREKSLDQLKSISAEEILTLFCGAPPVTPIIILSIINFFERLCLTWMFFFMMCVAERTYKQRFL
FAKLFSHITSARKARKYEIPHFRLKKVENIKIWLSLRSFLKRRGPQRSVDVVVSSVFLLTLSIAFICCAQVLRGHKTFLN
DAYNWEFLIWESALLLFLLRLASLGSETNKKYSNVSILLTEQINLYLKMEKKPNKKEQLTLVNNVLKLSTKLLKELDTPF
RLYGLTMNPLIYNITRVVILSAVSGVISDLLGFNIRLWKIKS
>XP_004769890.1 protein PHTF1 [Mustela putorius furo]
MASNERDAISWYQKKIGAYDQQIWEKSIEQTQIKGFKNKPKKMGHIKPDLIDVDLIRGSTFAKAKPEIPWTSLTRKGLVR
VVFFPLFSNWWIQVTSLRIFVWLLLLYLMQVLALVLYFMMPIVNVSEVLGPLCLMLLMGTVHCQIVSTQITRPSGNNGNR
RRRKLRKTVNSDGSRENGNNSSDKVRGVETLESIPFIGGFWETLFGNRSKRVKLISNKGTETDNDSSCLHPIIKKRQCRP
EIKMWQTREKAKFSDGEKCHREAFRRLGNGISDDLSSEEDGEARTQMMMLRRSVEGASSDNGCEVKNRKSILTRHLSTQV
KKSTPKWCHTARDSDSLAESEFESAAFSQGSRSGMSGGSRSLHMSRRDSESTRHDSETEDMLWDDLLHGPECRSSVTSDS
EGAHVNTLHSGTKRDPKEDVFQQNHLFWLQNSSPASDRVSAIIWEGNECKKMDMSVLEISGIIMSRVNAYQQGVGYQMLG
NVVTIGLAFFPFLHRLFRDKSLDQLKSISAEEIMTLFCGAPPVTPIIILSMINFFERLCLTWIFFFMMCVAERTYKQRFL
FAKLFSHITSARKARKYEIPHFRLKKVENIKIWLSLRSFLKRRGPQRSVDVVVSSVFLLTLSIAFICCAQVLQGHKTFLN
DAYNWEFLIWETALLLFLLRLASLGSETNKKYSNVSILLTEQINLYLKMEKKPNKKEQLTLVNNVLKLSTKLLKELDTPF
RLYGLTMNPLIYNITRVVILSAVSGVISDLLGFNIRLWKIKS
>NP_001156939.1 protein PHTF1 isoform a [Mus musculus]
MASNERDAISWYQKKIGAYDQQIWEKSIEQTQIKGFKNKPKKMGHIKPDLIDVDLIRGSTFAKAKPEIPWTSLTRKGLVR
VVFFPLFSSWWIQVTSLRIFVWLLLLYLMQVTAVVLYLLMPIVSASEVLGPLCLMLLMGTVHCQIVSTQITRPSGNNGNR
RRRKLRKTVNGDGSRDNGNNSPDKVRAVETLESASSVGGFWGTLFGNRIKRVKLVSNKGTETDNDSGCFHPILKKRQGRP
EIRMWQAREKAKVSDGEKCRREAYRRLGNGISDDLSSEEDGEARTQMILLRRSVEGASSDNGYEVKNRRSILSRHLNSQV
KKTTRWCHIVRDSDSLAESEFESAVFSQGSRSGMSGGSRSLNLSRRDSESTRHDSETEDMLWDDLLHGPECRSSVTSDSE
GAHVNTIHSGTKRDPKEDVFQQNHLFWLQNSSPASERVSAIIWEGNECKKMDMSVLEISGIIMSRVNAYEQGVGYQMLGN
AVTVGLALFPFLYRLFREKSFDQLKSISAEEVLTLFCGAPPVTPVVILSIINFIERLCLTWMFFFMMCVAERTYKQRFLF
AKLFSHITSARKARKYEIPHFRLKKVENIKIWLSLRSYLKRRGPQRSVDVVVSSVFLLTLSIAFICCAQVLQGHKTFLND
AYNWEFLIWETALLLFLLRLASLGSETNKKYSNVSILLTEQINLYLKMEKKPNKKEQLTLVNNVLKLSTKLLKELDTPFR
LYGLTMNPLIYNITRVVILSAVSGVISDLLGFNIRLWKIKS
>XP_007108856.1 putative homeodomain transcription factor 1 isoform X2 [Physeter catodon]
MASNERDAISWYQKKIGAYDQQIWEKSIEQTQIKGFKNKPKKMGHIKADLIDVDLIRGSTFAKAKPEIPWTSLTRKGLVR
VVFFPFFSNWWIQVTSLRIFVWLLLLYLMQVIALVFYFMMPIVNVSEVLGPLCLMLLMGTVHCQIVSTQITRPLGNNGNR
RRRKLRKTVNGDGSRENGNNSSDKARGTETLESAPFNGGFWGTLFGNRMKRVKLICSKGTETDNDSGCLHPIIKKRQCRP
EIRMWQTREKAKFSDGEKGCREPFGHLDNGISDDLSSEDDGEAWTQMMTLRRSVEGASSDNGCEVKNRKSILSRHLNTQV
KKTTSKWCPVVRDSDSLAESEFESAGFSQGCRSGMSGGSRSLNMLRRDSESTRHDSETEDMLWDDLLHGPECRSSVTSDS
EGDHVNSLHSGTKRDPKEDVFQQRGKQPWRSCNPTSHHYRRHLASLQNHLFWLQNSSPASDRVSAIIWEGNECKKMDMSV
LEISGIIMSRVNAYQQGVGYQMLGNVVTIGLAFFPFLHRLFREKSLDQLKSISAEEILTLFCGAPPVTPIIILSIINFFE
RLCLTWMFFFMMCVAERTYKQRFLFAKLFSHITSARKARKYEIPHFRLKKVENIKIWLSLRSFLKRRGPQRSVDVVVSSV
FLLTLSIAFICCAQVLRGHKTFLNDAYNWEFLIWESALLLFLLRLASLGSETNKKYSNVSILLTEQINLYLKMEKKPNKK
EQLTLVNNVLKLSTKLLKELDTPFRLYGLTMNPLIYNITRVVILSAVSGVISDLLGFNIRLWKIKS
>XP_024426193.1 protein PHTF1 isoform X1 [Desmodus rotundus]
MASNERDAISWYQKKIGAYDQQIWEKSIEQTQIKGFKNKPKKMGHIKPDLIDVDLIRGSTFAKAKPEIPWTSLTRKGLVR
VVFFPLFSSWWIQVTSVRIFVWLLLLYLMQVTALVLYLMMPIVSGSEVLGPLCLMLLMGTVHCQIVSTQAARPSGSNGNR
RRRKLRKTVNGDGSRENGNNSSDKVRGVEAVEPVPFISGFWGTLFGNRGKRVKICNKGTETDNDTSALRPIIKKRQGRPE
IKMWPTTEKAKLSDGEKCHREAFRRVGNGMSDDLSSEEDGEARTQMMILRRSVEGASSDNGCEVKNRKSMLPRRANSQVA
KSTPKWCRVVRDSDSLAESEFESAAFSQGSRSGVSGAPRSLNMSRRDSESTRHDSETEDMLWDDLLHGPECRSSVSSDSE
GDHVSTLHSGTRRDPKEDVFQQNHIFWLQNSSPASDRVSAIIWEGNECKKTDMSVLEISGIIMSRVNAYQQGVGYQMLGN
VVTIGLAFFPFLHRLFREKSLDQLKSISTEEILTLFCGAPPVTPVIILSIINFFERLCLTWMFFFMMCVAERTYKQRFLF
AKLFSHITSARKARKYEIPHFRLKKVENIKIWLSLRSFLKRRGPQRSVDVVVSSVFLLTLSIAFICCAQVLQGHKTFLND
AYNWEFLIWETALLLFLLRLASLGSETNKKYSNVSILLTEQINLYLKMEKKPNKKEQLTLVNNVLKLSTKLLKELDTPFR
LYGLTMNPLIYNITRVVILSAVSGVISDLLGFNIRLWKIKS
>XP_030180178.1 putative homeodomain transcription factor 1 isoform X3 [Lynx canadensis]
MASNERDAISWYQKKIGAYDQQIWEKSIEQTQIKGFKNKPKKMGHIKPDLIDVDLIRGSTFAKAKPEIPWTSLTRKGLVR
VVFFPLFSNWWIQVTSLRIFVWLLLLYLMQGLFNLFFCVTFEYWITSRLDPGFSSLVIALVLYFMMPIVNVSEVLGPLCL
MLLMGTVHCQIVSTQITRPSGNNGNRRRRKLRKTVNGDGSRENGNNSSDKVRGVETLESIPFIGGFWDSLFGNRIKRVKL
ICNKGTETDNDPSCLHPIIKKRQCRPEIRMWQTKEKAKFSDGEKCHREAFRHLGNGISDDLSSEEDGEARTQMMMLRRSV
EGASSDNGCEVKNRKSILSRHLNTQVKKTTTKWCHIARDSDSLAESEFESAAFSQGSRSGMSGGSRSLTMSRRDSESTRH
DSETEDMLWDDLLHGPECRSSVTSDSEGAHVNTLHSGTKRDPKEDVFQQNHLFWLQNSSPASDRVSAIIWEGNECKKMDM
SVLEISGIIMSRVNAYQQGVGYQMLGNVVTIGLAFFPFLHRLFREKSFDQLKSISAEEIMTLFCGAPPVTPIIILSMINF
FERLCLTWIFFFMMCVAERTYKQRFLFAKLFSHITSARKARKYEIPHFRLKKVENIKIWLSLRSFLKRRGPQRSVDVVVS
SVFLLTLSIAFICCAQVLQGHKTFLNDAYNWEFLIWETALLLFLLRLASLGSETNKKYSNVSILLTEQINLYLKMEKKPN
KKEQLTLVNNVLKLSTKLLKELDTPFRLYGLTMNPLIYNITRVVILSAVSGVISDLLGFNIRLWKIKS
>XP_019585939.1 PREDICTED: putative homeodomain transcription factor 1 isoform X1 [Rhinolophus sinicus]
MASNGRDAISWYQKKIGAYDQQIWEKSIEQTQIKGFKNKPKKMGHIKPDLIDVDLIRGSTFAKAKPEIPWTSLTRKGLVR
VVFFPLFSRWWIQVTSLRIFVWLLLLYLMQVIALVLYFMMPIVNVSEVLGPLCLMLLMGTVHCQIVSTQITKPSGNNGNR
RRRKLRKTVNGDGSRENGNNSSDKVREVETVGPVPFIRGFWGTLFGNRIKGVKLICNKGTETDNDSSNLLPVIKKRQCRP
DTKMWQTTEKAKFSDGEKCRREALEQVGNGMSDELSSEEDGEARTQMMILRRSVEGASSDNGYEVKNRKSILSRHINSQV
KKTTTNWYHVVRDSDSLAESEFESAAFSQGSRSGVSGGSRNLNMSRRDSESTRQDSETEDMLWDDLLHGPECRSSVTSDS
EGAHVNTLHSGTKRDPKEDVFQQNHLFWLQNSSPASDRVSAIIWEGNECKKMDMSVLEISGIIMSRVNTYQQGVGYQMLG
NAVTIGLAFFPFLHRLFREKNLDQLKSISAEEIVTLFCGAPPVTPIIILSLITFFERLCLTWMFFFMMCVAERTYKQRFL
FAKLFSHITSARKARKYEIPHFRLKKVENIKIWLSLRSFLKRRGPQRSVDVVVSSVFLLTLSIAFICCAQVLQGHKTFLN
DAYNWEFLIWETALLLFLLRLASLGSETNKKYSNVSILLTEQINLYLKMEKKPNKKEQLTLVNNVLKLSTKLLKELDTPF
RLYGLTMNPLIYNITRVVILSAVSGVISDLLGFNIRLWKIKP
>XP_021121368.1 putative homeodomain transcription factor 1 isoform X3 [Heterocephalus glaber]
MASNERDAISWYQKKIGAYDQQIWEKSIEQTQIKGFKNKPKKMGRIKPDLIDVDLIRGSTFAKAKPEIPWTSLTRKGLVR
VVFFPLFSNWWIQVTSLRIFVWLLLLYLMQVIAIVLYLMMPLVNVSEVLGPLCLMLLMGTVHCQIVSTQIARPLGNNGNR
RRRKLRKTVNGDGSRENGSSNSSDKVRGIETLESASIIGGFWGTLFGNRIKKVKLLSNKGTETDNHSSCLHPIIKKRQCQ
PYFRMWQTREKGKFSDGEKCHREAYRRLGNGVSDDLSSEEDGEARTQMILLRRSVEGASSDNNCEVNRKSILSRHLNSQV
KKTTTRWCHIVRDSDSVAESEFESAAFSQGSRSGMSGGSRSLSLSRRDSESTRHDSETEDMLWDDLLHGPECRSSVTSDS
EGAHVNTLHSGTKRDPKEDVFQQNHLFWLQNSSPASDRVSAIIWEGSECKKMDMSVLEISGIIMSRVNAYQQGVGYQMLG
NVVTIGLAFFPFLHRLFREKSFDQLKSISAEEILTLFCGAPPVISIIILSIINFFERLCLTWMFFFMMCVAERTYKQRFL
FAKLFSHITSARKAKKYEIPHFRLKKVENIKIWLSLRSYLKRRGPQRSVDVVVSSIFLLTLSIAFICCAQVLQGHKTFLN
DAYNWEFLIWETALLLFLLRLASLGSETNKKYSNVSILLTEQINLYLKMEKKPNKKEQLTLVNNVLKLSTKLLKELDTPF
RLYGLTMNPLIYNITRVVILSAVSGVISDLLGFNIRLLVPC
>XP_036779297.1 putative homeodomain transcription factor 1 isoform X1 [Manis pentadactyla]
MASNERDAISWYQKKIGAYDQQIWEKSIEQTQIKGFKNKPKKMGHIKPDLIDVDLIRGSTFAKAKPEIPWTSLTRKGLVR
VVFFPLFSSWWIQVTSLRIFVWLLLLYLMQVIALVLYFMMPIVNVSEVLGPLCLMLLMGTVHCQIVSTQITRPSGNNGNR
RRRKLRKTVNGDVSRENGSNASDKIRGVETLESAPFIGGFWWTVFGNRTKREKLISNKGTETDNDSSCLHPVTKKRQCRP
EIRMWQTREKAKFSDGEKCWREAVRRLGNGISDDLSSEEDGEAQTQMMILRRSVEGASSDNGCEVKTRKSILSRHLNTQV
KKTSTKCCHIVRDSDSLAESEFESAAFGQGSRSGVSGGSRSLNMSRRDSESTRHDSETEDMLWDDLLHGPECRSSVSSDS
EGAHVNTLHSGTKRDPKEDVFQQNHLFWLQNSSPASDRVSAIIWEGSECKKMDMSVLEISGIIMSRVNAYQQGVGYQMLG
NVVTIGLAFFPFLYRLFREKSLDQLKSIPAEEILTLFCGAPPVTPIIILSLINFFERLCLTWIFFFMMCVAERTYKQRFL
FAKLFSHITSARKARKYEIPHFRLKKVENIKIWLSLRSFLKRRGPQRSVDVVVSSVFLLTLSIAFICCAQVLQGHKTFLN
DAYNWEFLIWETALLLFLLRLASLGSETNKKYSNVSILLTEQINLYLKMEKKPNKKEQLTLVNNVLKLSTKLLKELDTPF
RLYGLTMNPLIYNITRVVILSAVSGVISDLLGFNIRLWKIKS
>XP_021014398.1 putative homeodomain transcription factor 1 isoform X1 [Mus caroli]
MASNERDAISWYQKKIGAYDQQIWEKSIEQTQIKGFKNKPKKMGHIKPDLIDVDLIRGSTFAKAKPEIPWTSLTRKGLVR
VVFFPLFSSWWIQVTSLRIFVWLLLLYLMQVTAVVLYLLMPIVSASEVLGPLCLMLLMGTVHCQIVSTQITRPSGNNGNR
RRRKLRKTVNGDGSRDNGNNSPDKVRAVETLESASSVGGFWGTLFGNRIKRVKLVSNKGTETDNDSGCFHPIIKKRQGRP
EIRMWQAREKAKVSDGEKCRREAYRRLGNGISDDLSSEEDGEARTQMILLRRSVEGASSDNGYEVKNRRSILSRHLNSQV
KKSTRWCHIVRDSDSLAESEFESAVFSQGSRSGVSGGSRSLNLSRRDSESTRHDSETEDMLWDDLLHGPECRSSVTSDSE
GAHVNTIHSGTKRDPKEDVFQQNHLFWLQNSSPASERVSAIIWEGNECKKMDMSVLEISGIIMSRVNAYEQGVGYQMLGN
AVTVGLALFPFLYRLFREKSFDQLKSISAEEVLTLFCGAPPVTPVVILSIINFIERLCLTWMFFFMMCVAERTYKQRFLF
AKLFSHITSARKARKYEIPHFRLKKVENIKIWLSLRSYLKRRGPQRSVDVVVSSVFLLTLSIAFICCAQVLQGHKTFLND
AYNWEFLIWETALLLFLLRLASLGSETNKKYSNVSILLTEQINLYLKMEKKPNKKEQLTLVNNVLKLSTKLLKELDTPFR
LYGLTMNPLIYNITRVVILSAVSGVISDLLGFNIRLWKIKS
>XP_007530254.1 PREDICTED: putative homeodomain transcription factor 1 [Erinaceus europaeus]
MASNERDAISWYQKKIGAYDQQIWEKSIEQTQIKGFKNKPKKMGHIKPDLIDVDLIRGSTFAKAKPEIPWTSLTRKGIVR
VVFFPLFSNWWIQVTSLRIFIWLLVLYLMQVIALVLYSMMPIVNVSEVLGPLCLMLLMGTVHCQIVSTQITKPPGNNGNR
RRRKLRKTVNGDGNRENGNNFSDKVKGVETLESVPFISGFWGNLFGNRAKRVKLICNKGTETDNDVSCLHPIIKKRQGEP
QSKMRQKKEKAKFSDGEKCHRENFRHLGSGNGVSDDLSSEEDCEARTQMILLRRSVEGASSDNGCEVKNRKSMLSRHLNS
QVKKTSTRWCHIVRDSDSLAESEFESAVFSQGSKSGVCSGSPILNMLRRDSESTRHDSETEDMLWDDLLHGPECRSSVTS
DSEGANMNNLHSGTKRDPKEDVFQQNHLFWLQNSSPASDRVSAIIWEGTECKKMDMSVLEISGIIMSRVNAYQQGVGYQM
LGNAVTVGLAFFPFLYRLFREKSLDQLKSISAEEILTLFCGAPPVTPIIILSIINFFERLCLTWMFFFMMCVAERTYKQR
FLFAKLFSHITSARKARKYEIPHFRLKKVENIKIWLSLRSYLKRRGPQRSVDVVVSSVFLLTLSIAFICCAQVLRGHKTF
LNDAYNWEFLIWETALLLFLLRLASLGSETNKKYSNVSILLTEQINLYLKMEKKPNKKEQLTLVNNVLKLSTKLLKELDT
PFRLYGLTMNPLIYNITRVVILSAVSGVISDLLGFNIRLWKIKS
>XP_005389035.1 PREDICTED: putative homeodomain transcription factor 1 isoform X3 [Chinchilla lanigera]
MASNERDAISWYQKKIGAYDQQIWEKSIEQTQIKGFKNKPKKMGHIKPDLIDVDLIRGSTFAKAKPEIPWTSLTRKGLVR
VVFFPLFSSWWIQVTSVRIFVWLLLLYLMQVIAIVLYLMMPLVNVSEVLGPLCLMLLMGTVHCQIVSTQITRPSGNNGSR
RRRKLRKTVNGDGIRENGSNNSSDKIRGVETLESEPIIGGFWGTLFGNRIKKVKLLSNKGTETDNESSCLHPIMKKRPCR
PDFRMWQTREKAKFSDGEKCRREAYRRLGNGVSDDLSSEEDGEARTQMILLRRSVEGASSDNSCEVKNRKSILSRHLNSQ
VKKTTTKWSHIVRDSDSVAESEFESAAFSQGSRSGTSGGSRSLNLSRRDSESTRHDSETEDMLWDDLLHGPECRSSVTSD
SEGTRVNTLHSGTKRDPKEDVFQQNHLFWLQNSSPASDRVSAIIWEGNECKKMDMSVLEISGIIMSRVNAYQQGVGYQML
GNVVTIGLAFFPFLHRLFREKSFDQLKSISAEEILTLFCGAPPVTPIIILSIINFFERLCLTWMFFFMMCVAERTYKQRF
LFAKLFSHITSARKAKKYEIPHFRLKKVENIKIWLSLRSYLKRRGPQRSVDVVVSSVFLLTLSIAFICCAQVLQGHKTFL
NDVYNWEFLIWETALLLFLLRLASLGSETNKKYSNVSILLTEQELDTPFRLYGLTMNPLIYNITRVVILSAVSGVISDLL
GFNIRLWKIKS
>XP_039105043.1 protein PHTF1 isoform X4 [Hyaena hyaena]
MASSERDAISWYQKKIGAYDQQIWEKSIEQTQIKGFKNKPKKMGHIKPDLIDVDLIRGSTFAKAKPEIPWTSLTRKGLVR
VVFFPLFSTWWIQVTSLRIFVWLLLLYLMQVIALVLYFMMPIVNVSEVLGPLCLMLLMGTVHCQIVSTQITRPSGNNGNR
RRRKLRKTVNGDGSRENGNNSSDKVRGVETLESVPFIGGFWGTLFGNRIKRVKLICNKGTETDNDPSCMHPIIKKRQCQP
EIQMWQTKEKAKFSDGDKCHREAFRHLGNGISDDLSSEEDGEVRTQMMLLRRSVEGASSDNGCEVKNRKSILSRHLNTQV
KKSTTKWCHTARDSDSLAESEFESAAFSQGSRSGVSGGSRSLTMSRRDSESTRHDSETEDMLWDDLLHGPECRSSATSDS
EGTRVDALHSGAKRGPREDVFQQNHLFWLQNSSPASDRVSAIIWEGNECKKTDMSVLEISGIIMSRVNAYQQGLGYQMLG
NAVTIGLAFFPFLHRLFREKSFDQLKSISAEEILTLFCGGPLVTPMIILSVINFFERLCLTWIFFFMMCVAERTYKQRFL
FAKLFSHITSARKARKYEIPHFRLKKVENIKIWLSLRSFLKRRGPQRSVDVVVSSVFLLTLSIAFICCAQINLYLKMEKK
PNKKEQLTLVNNVLKLSTKLLKELDTPFRLYGLTMNPLIYNITRVVILSAVSGVISDLLGFNIRLWKIKS
>XP_021121365.1 putative homeodomain transcription factor 1 isoform X2 [Heterocephalus glaber]
MASNERDAISWYQKKIGAYDQQIWEKSIEQTQIKGFKNKPKKMGRIKPDLIDVDLIRGSTFAKAKPEIPWTSLTRKGLVR
VVFFPLFSNWWIQVTSLRIFVWLLLLYLMQVIAIVLYLMMPLVNVSEVLGPLCLMLLMGTVHCQIVSTQIARPLGNNGNR
RRRKLRKTVNGDGSRENGSSNSSDKVRGIETLESASIIGGFWGTLFGNRIKKVKLLSNKGTETDNHSSCLHPIIKKRQCQ
PYFRMWQTREKGKFSDGEKCHREAYRRLGNGVSDDLSSEEDGEARTQMILLRRSVEGASSDNNCEVNRKSILSRHLNSQV
KKTTTRWCHIVRDSDSVAESEFESAAFSQGSRSGMSGGSRSLSLSRRDSESTRHDSETEDMLWDDLLHGPECRSSVTSDS
EGAHVNTLHSGTKRDPKEDVFQQNHLFWLQNSSPASDRVSAIIWEGSECKKMDMSVLEISGIIMSRVNAYQQGVGYQMLG
NVVTIGLAFFPFLHRLFREKSFDQLKSISAEEILTLFCGAPPVISIIILSIINFFERLCLTWMFFFMMCVAERTYKQRFL
FAKLFSHITSARKAKKYEIPHFRLKKVENIKIWLSLRSYLKRRGPQRSVDVVVSSIFLLTLSIAFICCAQVLQGHKTFLN
DAYNWEFLIWETALLLFLLRLASLGSETNKKYSNVSILLTEQINLYLKMEKKPNKKEQLTLVNNVLKLSTKLLKELDTPF
RLYGLTMNPLIYNITRVVILSAVSGVISDLLGFNIRGHVEKF
>XP_006865962.1 PREDICTED: putative homeodomain transcription factor 1 [Chrysochloris asiatica]
MASNERDAISWYQKKIGAYDQQIWEKSIEQTQIKGFKNKPKKMGHIKPDLIDVDLIRGSTFAKAKPEIPWTSLTRKGLVR
VVFLPLFSSWWIQVTSQRIFIWLLLLYLMQVIAIVLYLMMPLVNVSEVLGPLCLMLLMGTVHCQIVSTQITKPSGSNGNR
RRRKLRKTVNGDGNRENGNNSSSDQIRGIETLESIPFISGFLGTLFGNRTKRVKLISNKETETENDSSCLHPIIKKRQCQ
PEIRMWQSREKAKFSDGDKSHREACRPLGNGISDDLSSEEDGEARTQMILLRRSVEGASSDNGCEVKNRKSILSKHLKSQ
VKKTTSRWCPLARDSDSVADSEFESAVFGQGSRSDMNSGSRNFNMSRRDSESTRHDSETEDMLWDDLLHGPECRSSATSD
SEGAHVNTLHPGTKRDSKDDVFQQNHLFWLQNSSPASERVSAIIWEGNECKKMDMSVLEISGIIMSRVNAYQQGVGYQML
GNVVTIGLAFFPFVHRLFRAKSLDQLKSISAEEVLTLFCGAPPVIPIIILSLINFFERLCLTWMFFFMMCVAERTYKQRF
LFAKLFSHITSARKARKYEIPHFRLKKVENIKIWLSLRSYLKRRGPQRSVDVVVSSVFLLTLSIAFICCAQVLRGHKTFL
NDAYNWEFLIWESALLLFLLRLVSLGSETNKKYSNVSILLTEQINLYLKMEKKPNKKEQLTLVNNVLKLSTKLLKELDTP
FRLYGLTVNPLIYNITRVVILSAVSGVISDLLGFNIRLWKIKS
>XP_045334653.1 protein PHTF1 isoform X2 [Leopardus geoffroyi]
MASNERDAISWYQKKIGAYDQQIWEKSIEQTQIKGFKNKPKKMGHIKPDLIDVDLIRGSTFAKAKPEIPWTSLTRKGLVR
VVFFPLFSNWWIQVTSLRIFVWLLLLYLMQGLFNLFFCVTFEYWITSRLDPGFSSLVIALVLYFMMPIVNVSEVLGPLCL
MLLMGTVHCQIVSTQITRPSGNNGNRRRRKLRKTVNGDGSRENGNNSSDKVRGVETLESIPFIGGFWDSLFGNRIKRVKL
ICNKGTETDNDPSCLHPFIKKRQCRPEIRMWQTKEKAKFSDGEKCHREAFRHLGNGISDDLSSEEDGEARTQMMMLRRSV
EGASSDNGCEVKNRKSILSRHLNTQVKKTTTKWCHIARDSDSLAESEFESAAFSQGSRSGMSGGSRSLTMSRRDSESTRH
DSETEDMLWDDLLHGPECRSSVTSDSEGAHVNTLHSGTKRDPKEDVFQQNHLFWLQNSSPASDRVSAIIWEGNECKKMDM
SVLEISGIIMSRVNAYQQGVGYQMLGNVVTIGLAFFPFLHRLFREKSFDQLKSISAEEIMTLFCGAPPVTPIIILSMINF
FERLCLTWIFFFMMCVAERTYKQRFLFAKLFSHITSARKARKYEIPHFRLKKVENIKIWLSLRSFLKRRGPQRSVDVVVS
SVFLLTLSIAFICCAQVLQGHKTFLNDAYNWEFLIWETALLLFLLRLASLGSETNKKYSNVSILLTEQINLYLKMEKKPN
KKEQLTLVNNVLKLSTKLLKELDTPFRLYGLTMNPLIYNITRVVILSAVSGVISDLLGFNIRLWKIKS
>XP_019585940.1 PREDICTED: putative homeodomain transcription factor 1 isoform X2 [Rhinolophus sinicus]
MASNGRDAISWYQKKIGAYDQQIWEKSIEQTQIKGFKNKPKKMGHIKPDLIDVDLIRGSTFAKAKPEIPWTSLTRKGLVR
VVFFPLFSRWWIQVTSLRIFVWLLLLYLMQVIALVLYFMMPIVNVSEVLGPLCLMLLMGTVHCQIVSTQITKPSGNNGNR
RRRKLRKTVNGDGSRENGNNSSDKVREVETVGPVPFIRGFWGTLFGNRIKGVKLICNKGTETDNDSSNLLPVIKKRQCRP
DTKMWQTTEKAKFSDGEKCRREALEQVGNGMSDELSSEEDGEARTQMMILRRSVEGASSDNGYEVKNRKSILSRHINSQV
KKTTTNWYHVVRDSDSLAESEFESAAFSQGSRSGVSGGSRNLNMSRRDSESTRQDSETEDMLWDDLLHGPECRSSVTSDS
EGAHVNTLHSGTKRDPKEDVFQQNHLFWLQNSSPASDRVSAIIWEGNECKKMDMSVLEISGIIMSRVNTYQQGVGYQMLG
NAVTIGLAFFPFLHRLFREKNLDQLKSISAEEIVTLFCGAPPVTPIIILSLITFFERLCLTWMFFFMMCVAERTYKQRFL
FAKLFSHITSARKARKYEIPHFRLKKVENIKIWLSLRSFLKRRGPQRSVDVVVSSVFLLTLSIAFICCAQVLQGHKTFLN
DAYNWEFLIWETALLLFLLRLASLGSETNKKYSNVSILLTEQELDTPFRLYGLTMNPLIYNITRVVILSAVSGVISDLLG
FNIRLWKIKP
>XP_037854000.1 putative homeodomain transcription factor 1 isoform X2 [Chlorocebus sabaeus]
MPAQEVEISFKIGAYDQQIWEKSIEQTQIKGLKNKPKKMGHIKPDLIDVDLIRGSTFAKAKPEIPWTSLTRKGLVRVVFF
PLFSNWWIQVTSLRIFVWLLLLYFMQVIAIVLYLMMPIVNISEVLGPLCLMLLMGTVHCQIVSTQITRPSGNNGNRRRRK
LRKTVNGDGSRENGNNSSDKVRGIETLESVPIIGGFWETIFGNRIKRVKLISNKGTETDNDPSCVRPIIKKRQCRPEIRM
WQTREKAKFSDGEKCRREAFRRLGNGVSDDLSSEEDGEARTQMILLRRSVEGASSDNGCEVKNRKSVLSRHLNSQVKKTT
TRWCHIVRDSDSLAESEFESAAFSQGSRSGVSGGSRSLNMSRRDSESTRHDSETEDMLWDDLLHGPECRSSVTSDSEGVH
VNTLHSGTKRDPKEDVFQQNHLFWLQNSSPSSDRVSAIIWEGNECKKMDMSVLEISGIIMSRVNAYQQGVGYQMLGNVVT
IGLAFFPFLHRLFREKSLDQLKSISAEEILTLFCGAPPVTPIIVLSIINFFERLCLTWMFFFMMCVAERTYKQRFLFAKL
FSHITSARKARKYEIPHFRLKKVENIKIWLSLRSYLKRRGPQRSVDVVVSSVFLLTLSIAFICCAQVLQGHKTFLNDAYN
WEFLIWETALLLFLLRLASLGSETNKKYSNVSILLTEQINLYLKMEKKPNKKEQLTLVNNVLKLSTKLLKELDTPFRLYG
LTMNPLIYNITRVVILSAVSGVISDLLGFNIRLWKIKS
>XP_022352850.1 putative homeodomain transcription factor 1 isoform X1 [Enhydra lutris kenyoni]
MASNERDAISWYQKKIGAYDQQIWEKSIEQTQIKGFKNKPKKMGHIKPDLIDVDLIRGSTFAKAKPEIPWTSLTRKGLVR
VVFFPLFSNWWIQVTSLRIFVWLLLLYLMQVLALVLYFMMPIVNVSEVLGPLCLMLLMGTVHCQIVSTQITRPSGNNGNR
RRRKLRKTVNGDGSRENGNNSSDKVRGVETLESIPFIGSFWETLFGNRSKRVKLISNKGTETDNDSSCLHPIIKKRQCRP
ETKMWQTREKAKFSDGEKCHREAFRRLGNGISDDLSSEEDGEARTQMMMLRRSVEGASSDNGCEVKNRKSILTRHLNTQV
KKSTPKWCHTARDSDSLAESEFESAAFSQGSRSGMSGGSRSLHMSRRDSESTRHDSETEDMLWDDLLHGPECRSSVTSDS
EGAHVNTLHSGTKRDPKEDVFQQNHLFWLQNSSPASDRVSAIIWEGNECKKMDMSVLEISGIIMSRVNAYQQGVGYQMLG
NVVTIGLAFFPFLHRLFRDKSLDQLKSISAEEIMTLFCGAPPVTPIIILSMINFFERLCLTWIFFFMMCVAERTYKQRFL
FAKLFSHITSARKARKYEIPHFRLKKVENIKIWLSLRSFLKRRGPQRSVDVVVSSVFLLTLSIAFICCAQVLQGHKTFLN
DAYNWEFLIWETALLLFLLRLASLGSETNKKYSNVSILLTEQINLYLKMEKKPNKKEQLTLVNNVLKLSTKLLKELDTPF
RLYGLTMNPLIYNITRVVILSAVSGVISDLLGFNIRASALDSTISCKSCDTSELYSETREAEDQHRSPDVVPHLTP
>XP_036779298.1 putative homeodomain transcription factor 1 isoform X2 [Manis pentadactyla]
MASNERDAISWYQKKIGAYDQQIWEKSIEQTQIKGFKNKPKKMGHIKPDLIDVDLIRGSTFAKAKPEIPWTSLTRKGLVR
VVFFPLFSSWWIQVTSLRIFVWLLLLYLMQVIALVLYFMMPIVNVSEVLGPLCLMLLMGTVHCQIVSTQITRPSGNNGNR
RRRKLRKTVNGDVSRENGSNASDKIRGVETLESAPFIGGFWWTVFGNRTKREKLISNKGTETDNDSSCLHPVTKKRQCRP
EIRMWQTREKAKFSDGEKCWREAVRRLGNGISDDLSSEEDGEAQTQMMILRRSVEGASSDNGCEVKTRKSILSRHLNTQV
KKTSTKCCHIVRDSDSLAESEFESAAFGQGSRSGVSGGSRSLNMSRRDSESTRHDSETEDMLWDDLLHGPECRSSVSSDS
EGAHVNTLHSGTKRDPKEDVFQQNHLFWLQNSSPASDRVSAIIWEGSECKKMDMSVLEISGIIMSRVNAYQQGVGYQMLG
NVVTIGLAFFPFLYRLFREKSLDQLKSIPAEEILTLFCGAPPVTPIIILSLINFFERLCLTWIFFFMMCVAERTYKQRFL
FAKLFSHITSARKARKYEIPHFRLKKVENIKIWLSLRSFLKRRGPQRSVDVVVSSVFLLTLSIAFICCAQVLQGHKTFLN
DAYNWEFLIWETALLLFLLRLASLGSETNKKYSNVSILLTEQELDTPFRLYGLTMNPLIYNITRVVILSAVSGVISDLLG
FNIRLWKIKS
>XP_004689692.1 PREDICTED: putative homeodomain transcription factor 1 isoform X1 [Condylura cristata]
MASNERDAISWYQKKIGAYDQQIWEKSIEQTQIKGFKNKPKKMGHIKPDLIDVDLIRGSTFAKAKPEIPWTSLTRKGLVR
VVFFPLFSNWWIQVTSLRIFVWLLLLYLMQVMALVLYSMMPIVNVSEVLGPLCLMLLMGTVHCQIVSTQITRPSGNNGNR
RRRKLRKTVNGDGSRENGNNSSDKVRGVETLESAPFAGGFLGTLFGNRIKRVKLICNRGTETDNDASCLHPVIKKRQCQP
EVRMWQTREKAKFSDGEKRRREAFRRLGNGVSDDLSSEEDGEARKQMILLRRSVEGASSDNGCEVKNRKSILTRHLSSQV
KKTSTRWCHLVRDSDSLAESEFESAAFSQSSRSGGNGGSRSLSMSRRDSESTRHDSETEDMLWDDLLHGPECRSSVTSDS
EGQANTLPPGAKRDPKEDVFQQNHLFWLQNSSPASDRVSAIIWEGTECKKMDMSVLEISGIIMSRVNTYQQGVGYQMLGN
AVTVGLAFFPFLHRLFREKNLDQLKSISAEEILTLFCGAPPVTPIIILSIINFFERLCLTWMFFFMMCVAERTYKQRFLF
AKLFSHITSARKARKYEIPHFRLKKVENIKIWLSLRSYLKRRGPQRSVDVVVSSVFLLTLSIAFICCAQVLQGHKTFLND
AYNWEFLIWETALLLFLLRLASLGSETNKKYSNVSILLTEQINLYLKMEKKPNKKEQLTLVNNVLKLSTKLLKELDTPFR
LYGLTMNPLIYNITRVVILSAVSGVISDLLGFNIRLWKIKS
>XP_023371245.1 putative homeodomain transcription factor 1 [Otolemur garnettii]
MASNETDAISWYQKKIGAYDQQIWEKSIEQTQIKGFKNKPKKLGHIKPDLIDVDLIRGSTFAKAKPEIPWTSLTRKGLVR
VVLFPFFSNWWIQVTSLRIFVWLLLLYLMQVIAIILYLMMPIVNVSEVLGPLCLMLLMGTVHCQIVSTQITKPAGNNGSR
RRRKLRKTVNGDGNRENGNNSSDRPRGMETLESAPNIGSFWETLFGNRIKRVKLISNKGHETDKNPSGLHPIIKKRQSQP
ETKTWQTRDKAKFSDGEKCRREAFRRLGNGISDDLSSEEDGEARTQMILLRRSVEGASSDNGCEVKNRKSILSRHLNSPQ
VKKTTTRWCHIVRDSDSVVESEFESTAFSQGSRSGMSGGSRSINMSRRDSESTRHDSETEDMLWDDLLHGPECRSSATSD
SEGAHVNTLHSGNKRDPKEDVFQQNHLFWLQNSSPASDRVSAIIWEGNECKKMDMSVLEISGIIMSRVNAYQQGVGYQML
GNVVTIGLAFFPFLYRLFREKSLDQLRSISAEEIFTLFCGAPPVIPIVILSIINFFERLCLTWMFFFMMCVAERTYKQRF
LFAKLFSHITSARKARKYEIPHFRLKKVENIKIWLSLRSYLKRRGPQRSVDVVVSSVFLLTLSIAFICCAQVLQGHKTFL
NDAYNWEFLIWETALLLFLLRLASLGSETNKKYSNVSILLTEQINLYLKMEKKPNKKEQLTLVNNVLKLSTKLLKELDTP
FRLYGLTMNPLIYNITRVVILSAVSGVISDLLGFNIRLWKIKS
>XP_020946388.1 putative homeodomain transcription factor 1 isoform X2 [Sus scrofa]
MASNERDAISWYQKKIGAYDQQIWEKSIEQTQIKGFKNKPKKMGHIKADLIDVDLIRGSTFAKAKPEIPWTSLTRKGLVR
VVLFPFFSTWWIQVTSLRIFVWLLLLYLMQVIALVLYFLMPIVNVSEVLGPLCLMLLMGTVHCQIVSTQITRPSGNNGNR
RRRKLRKTANGDGSRENGNNSSDKARGIETLESAPFNGGFWGTLFGNRIKRVKLICNKGTETDNDSSCLHPVIKKRQCRP
EFRMWQTREKAKFSDGEKGRRESFRHLGNGISDDLSSEEDGEARTQMMILRRSVEGASSDNGCEVKNRKSVLSRHLNTQV
KKTTSKWCPIMRDSDSLAESEFESAAFSQGSRSGMSGGSRSLSMSRRDSESTRHDSETEDMLWDDLLHGPECRSSVTSDS
EGARVNSLHSGTKRDPKEDVFQQNHLFWLQNSSPASDRVSAIIWEGSECKKMDMSVLEISGIIMSRVNAYQQGVGYQMLG
NVVTIGLAFFPFLHRLFREKSLDQLKTISAEEILTLFCGAPPVTPIIILSIINFFERLCLTWMFFFMMCVAERTYKQRFL
FAKLFSHITSARKARKYEIPHFRLKKVENIKIWLSLRSFLKRRGPQRSVDVVVSSVFLLTLSIAFICCAQINLYLKMEKK
PNKKEQLTLVNNVLKLSTKLLKELDTPFRLYGLTMNPLIYNITRVVILSAVSGVISDLLGFNIRLWKIKS
>XP_028344782.1 putative homeodomain transcription factor 1 isoform X1 [Physeter catodon]
MASNERDAISWYQKKIGAYDQQIWEKSIEQTQIKGFKNKPKKMGHIKADLIDVDLIRGSTFAKAKPEIPWTSLTRKGLVR
VVFFPFFSNWWIQVTSLRIFVWLLLLYLMQVIALVFYFMMPIVNVSEVLGPLCLMLLMGTVHCQIVSTQITRPLGNNGNR
RRRKLRKTVNGDGSRENGNNSSDKARGTETLESAPFNGGFWGTLFGNRMKRVKLICSKGTETDNDSGCLHPIIKKRQCRP
EIRMWQTREKAKFSDGEKGCREPFGHLDNGISDDLSSEDDGEAWTQMMTLRRSVEGASSDNGCEVKNRKSILSRHLNTQV
KKTTSKWCPVVRDSDSLAESEFESAGFSQGCRSGMSGGSRSLNMLRRDSESTRHDSETEDMLWDDLLHGPECRSSVTSDS
EGDHVNSLHSGTKRDPKEDVFQQRGKQPWRSCNPTSHHYRRHLASLQNHLFWLQNSSPASDRVSAIIWEGNECKKMDMSV
LEISGIIMSRVNAYQQGVGYQMLGNVVTIGLAFFPFLHRLFREKSLDQLKSISAEEILTLFCGAPPVTPIIILSIINFFE
RLCLTWMFFFMMCVAERTYKQRFLFAKLFSHITSARKARKYEIPHFRLKKVENIKIWLSLRSFLKRRGPQRSVDVVVSSV
FLLTLSIAFICCAQVFVAACGLSLVAVLRGHKTFLNDAYNWEFLIWESALLLFLLRLASLGSETNKKYSNVSILLTEQIN
LYLKMEKKPNKKEQLTLVNNVLKLSTKLLKELDTPFRLYGLTMNPLIYNITRVVILSAVSGVISDLLGFNIRLWKIKS
>XP_021121361.1 putative homeodomain transcription factor 1 isoform X1 [Heterocephalus glaber]
MASNERDAISWYQKKIGAYDQQIWEKSIEQTQIKGFKNKPKKMGRIKPDLIDVDLIRGSTFAKAKPEIPWTSLTRKGLVR
VVFFPLFSNWWIQVTSLRIFVWLLLLYLMQVIAIVLYLMMPLVNVSEVLGPLCLMLLMGTVHCQIVSTQIARPLGNNGNR
RRRKLRKTVNGDGSRENGSSNSSDKVRGIETLESASIIGGFWGTLFGNRIKKVKLLSNKGTETDNHSSCLHPIIKKRQCQ
PYFRMWQTREKGKFSDGEKCHREAYRRLGNGVSDDLSSEEDGEARTQMILLRRSVEGASSDNNCEVNRKSILSRHLNSQV
KKTTTRWCHIVRDSDSVAESEFESAAFSQGSRSGMSGGSRSLSLSRRDSESTRHDSETEDMLWDDLLHGPECRSSVTSDS
EGAHVNTLHSGTKRDPKEDVFQQNHLFWLQNSSPASDRVSAIIWEGSECKKMDMSVLEISGIIMSRVNAYQQGVGYQMLG
NVVTIGLAFFPFLHRLFREKSFDQLKSISAEEILTLFCGAPPVISIIILSIINFFERLCLTWMFFFMMCVAERTYKQRFL
FAKLFSHITSARKAKKYEIPHFRLKKVENIKIWLSLRSYLKRRGPQRSVDVVVSSIFLLTLSIAFICCAQVLQGHKTFLN
DAYNWEFLIWETALLLFLLRLASLGSETNKKYSNVSILLTEQINLYLKMEKKPNKKEQLTLVNNVLKLSTKLLKELDTPF
RLYGLTMNPLIYNITRVVILSAVSGVISDLLGFNIRLWKIKS
>XP_047582807.1 protein PHTF1 isoform X4 [Lutra lutra]
MASNERDAISWYQKKIGAYDQQIWEKSIEQTQIKGFKNKPKKMGHIKPDLIDVDLIRGSTFAKAKPEIPWTSLTRKGLVR
VVFFPLFSNWWIQVTSLRIFVWLLLLYLMQVLALVLYFMMPIVNVSEVLGPLCLMLLMGTVHCQIVSTQITRPSGNNGNR
RRRKLRKTVNGDGSRENGNNSSDKVRGVETLESIPFIGGFWETLFGNRSKRVKLISNKGTETDNDSSCLHPIIKKRQCRP
EIKMWQTREKAKFSDGEKCHREAFRRLGNGISDDLSSEEDGEARTQMMMLRRSVEGASSDNGCEVKNRKSILTRHLNTQV
KKSTPKWCHTARDSDSLAESEFESAAFSQGSRSGMSGGSRSLHMSRRDSESTRHDSETEDMLWDDLLHGPECRSSVTSDS
EGAHVNTLHSGTKRDPKEDVFQQNHLFWLQNSSPASDRVSAIIWEGNECKKMDMSVLEISGIIMSRVNAYQQGVGYQMLG
NVVTIGLAFFPFLHRLFRDKSLDQLKSISAEEIMTLFCGAPPVTPIIILSMINFFERLCLTWIFFFMMCVAERTYKQRFL
FAKLFSHITSARKARKYEIPHFRLKKVENIKIWLSLRSFLKRRGPQRSVDVVVSSVFLLTLSIAFICCAQVNAGLIE
>XP_036128821.1 putative homeodomain transcription factor 1 isoform X1 [Molossus molossus]
MASNERDAISWYQKKIGAYDQQIWEKSIEQTQIKGFKNKPKKMGHIKPDLIDVDLIRGSTFAKAKPEIPWTSLTRKGLVR
VVFFPLFSNWWIQVTSIRIFVWLLLLYLMQVIALVLYFMMPIVNVSEVLGPLCLMLLMGTVHCQMVSTQIARPAGSNGSR
RRRKLRKTVNGDGNRESGNNSSDKVRGVETVEPVPFISGFWGTLFGNRAKRVKLICNKGTETDNDTSCLRPVIKKRQGRP
EIKTWPETEKAKFSDGEKCHREAFRRVGNGMSDDLSSEEDGEARTQMMMLRRSVEGASSDNGCEVKTRKPVLPRHTDSQV
MKTTTKWCHIVRDSDSLVESEFESAAFISQGSRSGVDGGARSLSMSRRDSESTRHDSETEDMLWDDLLHGPECRSSVTSD
SEGAHVRTLPAGATRDPKEDVFQQNHLFWLQNSSPASDRVSAIIWEGSECKKLDMSVLEISGVIMSRVNAHQQGVGYQML
GNVVTVGLALFPFLHRLFRVKSLDQLKSISAEEILTLFCGAPPVTPVIILSIINFFERLCLTWMFFFMMCVAERTYKQRF
LFAKLFSHITSARKARKYEIPHFRLKKVENIKIWLSLRSFLKRRGPQRSVDVVVSSVFLLTLSIAFICCAQVLQGHKTFL
NDAYNWEFLIWETALLLFLLRLASLGSETNKKYSNVSILLTEQINLYLKMEKKPTKKEQLTLVNNVLKLSTKLLKELDTP
FRLYGLTMNPLIYNITRVVILSAVSGVISDLLGFNIRLWKIKS
>XP_040086938.1 protein PHTF1 isoform X1 [Oryx dammah]
MASNERDAISWYQKKIGAYDQQIWEKSIEQTQIKGFKNKPKKMGHIKADLIDVDLIRGSTFAKAKPEIPWTSLTRKGLVR
VVFFPLFSSWWIQVTSLRIFVWLLLLYLMQVIALVLYFMMPIVNVSEVLGPLCLMLLMGTVHCQIVSTQITRPSGNNGNR
RRRKLRKTVNGDGSRENGNNSSDKARGVETLESAPLNGSFWRTLFGNRMKRVKLICNRGTETDYDSGCLHPIIKKRQCRP
EIRTWQTREKAKFSDGEKGRREPFRRPGNGISDGLSSDDDGEAQTQMMILRRSVEGASSDNGCEIKSRKSILSRHLNTQV
KKTTSKWCPVVRDSDSLAESEFESAAFSQGSRSGMSGGSRSLNMLRRDSESTRHDSETEDMLWDDLLHGPECRSSVTSDS
EGAHVHSLHSGAKRDPKEDVFQQNHLFWLQNSSPASDRVSAIIWEGNECKKMDMSVLEISGIIMSRVNAYQQGVGYQMLG
NVVTIGLAFFPFLHRLFRDKNLDQLKSISAEEILTLFCGAPPVTPIIILSIINFFERLCLTWMFFFMMCVAERTYKQRFL
FAKLFSHITSARKARKYEIPHFRLKKVENIKIWLSLRSFLKRRGPQRSVDVVVSSVFLLTLSIAFICCAQVLRGHKTFLN
DAYNWEFLIWESALLLFLLRLASLGSETNKKYSNVSILLTEQINLYLKMEKKPNKKEQLTLVNNVLKLSTKLLKELDTPF
RLYGLTMNPLIYNITRVVILSAVSGVISDLLGFNIRLWKIKS
>XP_010966786.1 protein PHTF1 isoform X2 [Camelus bactrianus]
MASNERDAISWYQKKIGAYDQQIWEKSIEQTQIKGFKNKPKKMGHIKADLIDVDLIRGSTFAKAKPEIPWTSLTRKGLVR
VVFFPFFSNWWIQVTSLRIFVWLLLLYLMQVIALVLYCMMPIVNVSEVLGPLCLMLLMGTVHCQIVSTQITRPLGNNGNR
RRRKLRKTVNGDGSRENGNNSSDKARGVETLESAPFNGGFWGTLFGNRIKRVKLICNKGTETDNDSGCLHPVVKKRQCRP
DIRMWQAREKAKFSDGEKGRRESFRRLGNGISDDLSSEEDGEAQTQMMILRRSVEGASSDNGCEVKSRKSILSRHLNTQV
KKTTSKWCPVMRDSDSLAESEFESAAFSQGSRSGMSGGSRGLNMSRRDSESTRHDSETEDMLWDDLLHGPECRSSVTSDS
EGAHVNTLHPGTKRDPKEDVFQQNSSPASDRVSAIIWEGNECKKMDMSVLEISGIIMSRVNAYQQGVGYQMLGNVVTIGL
AFFPFLHRLFREKSLDQLKSISAEEILTLFCGAPPVTPIIILSIINFFERLCLTWMFFFMMCVAERTYKQRFLFAKLFSH
ITSARKARKYEIPHFRLKKVENIKIWLSLRSFLKRRGPQRSVDVVVSSVFLLTLSIAFICCAQVLRGHKTFLNDAYNWEF
LIWETALLLFLLRLASLGSETNKKYSNVSILLTEQINLYLKMEKKPNKKEQLTLVNNVLKLSTKLLKELDTPFRLYGLTM
NPLIYNITRVVILSAVSGVISDLLGFNIRLWKIKS
>XP_045672594.1 protein PHTF1 isoform X1 [Phyllostomus hastatus]
MASNERDAISWYQKKIGAYDQQIWEKSIEQTQIKGFKNKPKKMGHIKPDLIDVDLIRGSTFAKAKPEIPWTSLTRKGLVR
VVFFPLFSSWWIQVTSVRIFVWLLLLYLMQVMALVLYLMMPIVNVSEVLGPLCLMLLMGTVHCQIVSTQIARPSGGNGSR
RRRKLRKTVNGDGTRENGNNSSDKVRGVEAVEPVPFVRGLWGTLFGSRGKRVKICNKGTETNSDTSALRPIIRKRQCRPE
IKTWPTAEKAKLSDGEKCRRGAFRRVGNGVSDDLSSEEDGEARTQMMILRRSVEGASSDNGGGEVKNRKSVLPRHLNSQV
MKSTPKWCHVVRDSDSLAESEFESAAFSQGSRSGVSGCSRTLNMSRRDSESTRHDSETEDMLWDDLLHGPECRSSATSDS
EGAHASTLHSGAKHDPKEDVFQQNHIFWLQNSSPASDRVSAIIWEGNECKKTDMSVLEISGVIMSRVNAYQQGVGYQMLG
NVVTIALAFFPFLHRLFREKSLDQLKSISTEEILTLFCGAPPVTPVIILSIINFFERLCLTWMFFFMMCVAERTYKQRFL
FAKLFSHITSARKARKYEIPHFRLKKVENIKIWLSLRSFLKRRGPQRSVDVVVSSVFLLTLSIAFICCAQVLQGHKTFLN
DAYNWEFLIWETALLLFLLRLASLGSETNKKYSNVSILLTEQINLYLKMEKKPNKKEQLTLVNNVLKLSTKLLKELDTPF
RLYGLTMNPLIYNITRVVILSAVSGVISDLLGFNIRLWKIKS
>XP_031313711.1 putative homeodomain transcription factor 1 isoform X2 [Camelus dromedarius]
MASNERDAISWYQKKIGAYDQQIWEKSIEQTQIKGFKNKPKKMGHIKADLIDVDLIRGSTFAKAKPEIPWTSLTRKGLVR
VVFFPFFSNWWIQVTSLRIFVWLLLLYLMQVIALVLYCMMPIVNVSEVLGPLCLMLLMGTVHCQIVSTQITRPSGNNGNR
RRRKLRKTVNGDGSRENGNNSSDKARGVETLESAPFNGGFWGTLFGNRIKRVKLICNKGTETDNDSGCLHPVVKKRQCRP
DIRMWQAREKAKFSDGEKGRRESFRRLGNGISDDLSSEEDGEAQTQMMILRRSVEGASSDNGCEVKSRKSILSRHLNTQV
KKTTSKWCPVMRDSDSLAESEFESAAFSQGSRSGMSGGSRGLNMSRRDSESTRHDSETEDMLWDDLLHGPECRSSVTSDS
EGAHVNTLHPGTKRDPKEDVFQQNSSPASDRVSAIIWEGNECKKMDMSVLEISGIIMSRVNAYQQGVGYQMLGNVVTIGL
AFFPFLHRLFREKSLDQLKSISAEEILTLFCGAPPVTPIIILSIINFFERLCLTWMFFFMMCVAERTYKQRFLFAKLFSH
ITSARKARKYEIPHFRLKKVENIKIWLSLRSFLKRRGPQRSVDVVVSSVFLLTLSIAFICCAQVLRGHKTFLNDAYNWEF
LIWETALLLFLLRLASLGSETNKKYSNVSILLTEQINLYLKMEKKPNKKEQLTLVNNVLKLSTKLLKELDTPFRLYGLTM
NPLIYNITRVVILSAVSGVISDLLGFNIRLWKIKS
>XP_028358530.1 putative homeodomain transcription factor 1 isoform X1 [Phyllostomus discolor]
MASNERDAISWYQKKIGAYDQQIWEKSIEQTQIKGFKNKPKKMGHIKPDLIDVDLIRGSTFAKAKPEIPWTSLTRKGLVR
VVFFPLFSSWWIQVTSVRIFVWLLLLYLMQVMALVLYLMMPIVNVSEVLGPLCLMLLMGTVHCQIVSTQIARPSGGNGSR
RRRKLRKTVNGDGSRENGNNSSDKVRGVEAVEPVPFVSGLWGTLFGSRGKRVKICNKGTETNSDTSALRSIIKKRQCRPE
IKTWPTAEKAKLSDGEKCRRGAFRRVGNGVSDDLSSEEDGEARTQMMILRRSVEGASSDNGGGGEVKNRKSVLPRHLNSQ
VMKSTARWCHMVRDSDSLAESEFESAAFSQGSRSGVSGCSRTLNMSRRDSESTRHDSETEDMLWDDLLHGPECRSSATSD
SEGAHASTLHSGAKRDPKEDVFQQNHIFWLQNSSPASDRVSAIIWEGNECKKTDMSVLEISGVIMSRVNAYQQGVGYQML
GNVVTIALAFFPFLHRLFREKSLDQLKSISTEEILTLFCGAPPVTPVIILSIINFFERLCLTWMFFFMMCVAERTYKQRF
LFAKLFSHITSARKARKYEIPHFRLKKVENIKIWLSLRSFLKRRGPQRSVDVVVSSVFLLTLSIAFICCAQVLQGHKTFL
NDAYNWEFLIWETALLLFLLRLASLGSETNKKYSNVSILLTEQINLYLKMEKKPNKKDQLTLVNNVLKLSTKLLKELDTP
FRLYGLTMNPLIYNITRVVILSAVSGVISDLLGFNIRLWKIKS
>XP_045059664.1 protein PHTF1 isoform X2 [Desmodus rotundus]
MASNERDAISWYQKKIGAYDQQIWEKSIEQTQIKGFKNKPKKMGHIKPDLIDVDLIRGSTFAKAKPEIPWTSLTRKGLVR
VVFFPLFSSWWIQVTSVRIFVWLLLLYLMQVTALVLYLMMPIVSGSEVLGPLCLMLLMGTVHCQIVSTQAARPSGSNGNR
RRRKLRKTVNGDGSRENGNNSSDKVRGVEAVEPVPFISGFWGTLFGNRGKRVKICNKGTETDNDTSALRPIIKKRQGRPE
IKMWPTTEKAKLSDGEKCHREAFRRVGNGMSDDLSSEEDGEARTQMMILRRSVEGASSDNGCEVKNRKSMLPRRANSQVA
KSTPKWCRVVRDSDSLAESEFESAAFSQGSRSGVSGAPRSLNMSRRDSESTRHDSETEDMLWDDLLHGPECRSSVSSDSE
GDHVSTLHSGTRRDPKEDVFQQNHIFWLQNSSPASDRVSAIIWEGNECKKTDMSVLEISGIIMSRVNAYQQGVGYQMLGN
VVTIGLAFFPFLHRLFREKSLDQLKSISTEEILTLFCGAPPVTPVIILSIINFFERLCLTWMFFFMMCVAERTYKQRFLF
AKLFSHITSARKARKYEIPHFRLKKVENIKIWLSLRSFLKRRGPQRSVDVVVSSVFLLTLSIAFICCAQINLYLKMEKKP
NKKEQLTLVNNVLKLSTKLLKELDTPFRLYGLTMNPLIYNITRVVILSAVSGVISDLLGFNIRLWKIKS
>XP_029331532.1 putative homeodomain transcription factor 1 isoform X3 [Mus caroli]
MASNERDAISWYQKKIGAYDQQIWEKSIEQTQIKGFKNKPKKMGHIKPDLIDVDLIRGSTFAKAKPEIPWTSLTRKGLVR
VVFFPLFSSWWIQVTSLRIFVWLLLLYLMQVTAVVLYLLMPIVSASEVLGPLCLMLLMGTVHCQIVSTQITRPSGNNGNR
RRRKLRKTVNGDGSRDNGNNSPDKVRAVETLESASSVGGFWGTLFGNRIKRVKLVSNKGTETDNDSGCFHPIIKKRQGRP
EIRMWQAREKAKVSDGEKCRREAYRRLGNGISDDLSSEEDGEARTQMILLRRSVEGASSDNGYEVKNRRSILSRHLNSQV
KKSTRWCHIVRDSDSLAESEFESAVFSQGSRSGVSGGSRSLNLSRRDSESTRHDSETEDMLWDDLLHGPECRSSVTSDSE
GAHVNTIHSGTKRDPKEDVFQQNHLFWLQNSSPASERVSAIIWEGNECKKMDMSVLEISGIIMSRVNAYEQGVGYQMLGN
AVTVGLALFPFLYRLFREKSFDQLKSISAEEVLTLFCGAPPVTPVVILSIINFIERLCLTWMFFFMMCVAERTYKQRFLF
AKLFSHITSARKARKYEIPHFRLKKVENIKIWLSLRSYLKRRGPQRSVDVVVSSVFLLTLSIAFICCAQVLQGHKTFLND
AYNWEFLIWETALLLFLLRLASLGSETNKKYSNVSILLTEQINLYLKMEKKPNKKEQLTLVNNVLKLSTKLLKFPRPCRS
WTHHLDSMD
>XP_021121373.1 putative homeodomain transcription factor 1 isoform X8 [Heterocephalus glaber]
MASNERDAISWYQKKIGAYDQQIWEKSIEQTQIKGFKNKPKKMGRIKPDLIDVDLIRGSTFAKAKPEIPWTSLTRKGLVR
VVFFPLFSNWWIQVTSLRIFVWLLLLYLMQVIAIVLYLMMPLVNVSEVLGPLCLMLLMGTVHCQIVSTQIARPLGNNGNR
RRRKLRKTVNGDGSRENGSSNSSDKVRGIETLESASIIGGFWGTLFGNRIKKVKLLSNKGTETDNHSSCLHPIIKKRQCQ
PYFRMWQTREKGKFSDGEKCHREAYRRLGNGVSDDLSSEEDGEARTQMILLRRSVEGASSDNNCEVNRKSILSRHLNSQV
KKTTTRWCHIVRDSDSVAESEFESAAFSQGSRSGMSGGSRSLSLSRRDSESTRHDSETEDMLWDDLLHGPECRSSVTSDS
EGAHVNTLHSGTKRDPKEDVFQQNHLFWLQNSSPASDRVSAIIWEGSECKKMDMSVLEISGIIMSRVNAYQQGVGYQMLG
NVVTIGLAFFPFLHRLFREKSFDQLKSISAEEILTLFCGAPPVISIIILSIINFFERLCLTWMFFFMMCVAERTYKQRFL
FAKLFSHITSARKAKKYEIPHFRLKKVENIKIWLSLRSYLKRRGPQRSVDVVVSSIFLLTLSIAFICCAQVLQGHKTFLN
DAYNWEFLIWETALLLFLLRLASLGSETNKKYSNVSILLTEQTGSHCVVVWNLLRNPGWPPTLCDLLPHPPEC
>XP_015102973.1 putative homeodomain transcription factor 1 isoform X2 [Vicugna pacos]
MASNERDAISWYQKKIGAYDQQIWEKSIEQTQIKGFKNKPKKMGHIKADLIDVDLIRGSTFAKAKPEIPWTSLTRKGLVR
VVFFPFFSNWWIQVTSLRIFVWLLLLYLMQVIALVLYCMMPIVNVSEVLGPLCLMLLMGTVHCQIVSTQITRPSGNNGNR
RRRKLRKTVNGDASRENGNNSSDKARGVETLESVPFNGGFWGTLFGNRIKRVKLICNKGTETDNDSGCLHPVVKKRQCRP
DIRMWQAREKAKFSDGEKGRRESFRRLGNGISDDLSSEEDGEAQTQMMILRRSVEGASSDNGCEVKSRKSILSRHLNTQV
KKTTSKWCPVMRDSDSLAESEFESAAFSQGSRSGMSGGSRGLNMSRRDSESTRHDSETEDMLWDDLLHGPECRSSVTSDS
EGAHVNTLHPGTKRDPKEDVFQQNSSPASDRVSAIIWEGNECKKMDMSVLEISGIIMSRVNAYQQGVGYQMLGNVVTIGL
AFFPFLHRLFREKSLDQLKSISAEEILTLFCGAPPVTPIIILSIINFFERLCLTWMFFFMMCVAERTYKQRFLFAKLFSH
ITSARKARKYEIPHFRLKKVENIKIWLSLRSFLKRRGPQRSVDVVVSSVFLLTLSIAFICCAQVLRGHKTFLNDAYNWEF
LIWETALLLFLLRLASLGSETNKKYSNVSILLTEQINLYLKMEKKPNKKEQLTLVNNVLKLSTKLLKELDTPFRLYGLTM
NPLIYNITRVVILSAVSGVISDLLGFNIRLWKIKS
>XP_021121374.1 putative homeodomain transcription factor 1 isoform X9 [Heterocephalus glaber]
MASNERDAISWYQKKIGAYDQQIWEKSIEQTQIKGFKNKPKKMGRIKPDLIDVDLIRGSTFAKAKPEIPWTSLTRKGLVR
VVFFPLFSNWWIQVTSLRIFVWLLLLYLMQVIAIVLYLMMPLVNVSEVLGPLCLMLLMGTVHCQIVSTQIARPLGNNGNR
RRRKLRKTVNGDGSRENGSSNSSDKVRGIETLESASIIGGFWGTLFGNRIKKVKLLSNKGTETDNHSSCLHPIIKKRQCQ
PYFRMWQTREKGKFSDGEKCHREAYRRLGNGVSDDLSSEEDGEARTQMILLRRSVEGASSDNNCEVNRKSILSRHLNSQV
KKTTTRWCHIVRDSDSVAESEFESAAFSQGSRSGMSGGSRSLSLSRRDSESTRHDSETEDMLWDDLLHGPECRSSVTSDS
EGAHVNTLHSGTKRDPKEDVFQQNHLFWLQNSSPASDRVSAIIWEGSECKKMDMSVLEISGIIMSRVNAYQQGVGYQMLG
NVVTIGLAFFPFLHRLFREKSFDQLKSISAEEILTLFCGAPPVISIIILSIINFFERLCLTWMFFFMMCVAERTYKQRFL
FAKLFSHITSARKAKKYEIPHFRLKKVENIKIWLSLRSYLKRRGPQRSVDVVVSSIFLLTLSIAFICCAQVLQGHKTFLN
DAYNWEFLIWETALLLFLLRLASLGSETNKKYSNVSILLTEQGLTV
>XP_019313432.1 PREDICTED: putative homeodomain transcription factor 1 isoform X1 [Panthera pardus]
MASNERDAISWYQKKIGAYDQQIWEKSIEQTQIKAKKAVSSSTMGFKNKPKKMGHIKPDLIDVDLIRGSTFAKAKPEIPW
TSLTRKGLVRVVFFPLFSNWWIQVTSLRIFVWLLLLYLMQGLFNLFFCVTFEYWITSRLDPGFSFLVIALVLYFMMPIVN
VSEVLGPLCLMLLMGTVHCQIVSTQITRPSGNNGNRRRRKLRKTVNGDGSRENGNNSSDKVRGVETLESIPFIGGFWDSL
FGNRIKRVKLICNKGTETDNDPSCLHPIIKKRQCRPEIRMWQTKEKAKFSDGEKCHREAFRHLGNGISDDLSSEEDGEAR
TQMMMLRRSVEGASSDNGCEVKNRKSILSRHLNTQVKKTTTKWCHIARDSDSLAESEFESAAFSQGSRSGMSGGSRSLTM
SRRDSESTRHDSETEDMLWDDLLHGPECRSSVTSDSEGAHVNTLHSGTKRDPKEDVFQQNHLFWLQNSSPASDRVSAIIW
EGNECKKMDMSVLEISGIIMSRVNAYQQGVGYQMLGNVVTIGLAFFPFLHRLFREKSFDQLKSISAEEIMTLFCGAPPVT
PIIILSMINFFERLCLTWIFFFMMCVAERTYKQRFLFAKLFSHITSARKARKYEIPHFRLKKVENIKIWLSLRSFLKRRG
PQRSVDVVVSSVFLLTLSIAFICCAQVLQGHKTFLNDAYNWEFLIWETALLLFLLRLASLGSETNKKYSNVSILLTEQIN
LYLKMEKKPNKKEQLTLVNNVLKLSTKLLKELDTPFRLYGLTMNPLIYNITRVVILSAVSGVISDLLGFNIRLWKIKS
>XP_043431820.1 protein PHTF1 isoform X5 [Prionailurus bengalensis]
MASNERDAISWYQKKIGAYDQQIWEKSIEQTQIKAKKAVPSSTMGFKNKPKKMGHIKPDLIDVDLIRGSTFAKAKPEIPW
TSLTRKGLVRVVFFPLFSNWWIQVTSLRIFVWLLLLYLMQGLFNLFFCVTFEYWITSRLDPGFSSLVIALVLYFMMPIVN
VSEVLGPLCLMLLMGTVHCQIVSTQITRPSGNNGNRRRRKLRKTVNGDGSRENGNNSSDKVRGVETLESIPFIGGFWDSL
FGNRIKRVKLICNKGTETDNDPSCLHPIIKKRQCRPEIRMWQTKEKAKFSDGEKCHREAFRHLGNGISDDLSSEEDGEAR
TQMMMLRRSVEGASSDNGCEVKNRKSILYRHLNTQVKKTTTKWCHIARDSDSLAESEFESAAFSQGSRSGMSGGSRSLTM
SRRDSESTRHDSETEDMLWDDLLHGPECRSSVTSDSEGAHVNTLHSGTKRDPKEDVFQQNHLFWLQNSSPASDRVSAIIW
EGNECKKMDMSVLEISGIIMSRVNAYQQGVGYQMLGNVVTIGLAFFPFLHRLFREKSFDQLKSISAEEIMTLFCGAPPVT
PIIILSMINFFERLCLTWIFFFMMCVAERTYKQRFLFAKLFSHITSARKARKYEIPHFRLKKVENIKIWLSLRSFLKRRG
PQRSVDVVVSSVFLLTLSIAFICCAQVLQGHKTFLNDAYNWEFLIWETALLLFLLRLASLGSETNKKYSNVSILLTEQIN
LYLKMEKKPNKKEQLTLVNNVLKLSTKLLKELDTPFRLYGLTMNPLIYNITRVVILSAVSGVISDLLGFNIRLWKIKS
>XP_040086948.1 protein PHTF1 isoform X3 [Oryx dammah]
MASNERDAISWYQKKIGAYDQQIWEKSIEQTQIKGFKNKPKKMGHIKADLIDVDLIRGSTFAKAKPEIPWTSLTRKGLVR
VVFFPLFSSWWIQVTSLRIFVWLLLLYLMQVIALVLYFMMPIVNVSEVLGPLCLMLLMGTVHCQIVSTQITRPSGNNGNR
RRRKLRKTVNGDGSRENGNNSSDKARGVETLESAPLNGSFWRTLFGNRMKRVKLICNRGTETDYDSGCLHPIIKKRQCRP
EIRTWQTREKAKFSDGEKGRREPFRRPGNGISDGLSSDDDGEAQTQMMILRRSVEGASSDNGCEIKSRKSILSRHLNTQV
KKTTSKWCPVVRDSDSLAESEFESAAFSQGSRSGMSGGSRSLNMLRRDSESTRHDSETEDMLWDDLLHGPECRSSVTSDS
EGAHVHSLHSGAKRDPKEDVFQQNHLFWLQNSSPASDRVSAIIWEGNECKKMDMSVLEISGIIMSRVNAYQQGVGYQMLG
NVVTIGLAFFPFLHRLFRDKNLDQLKSISAEEILTLFCGAPPVTPIIILSIINFFERLCLTWMFFFMMCVAERTYKQRFL
FAKLFSHITSARKARKYEIPHFRLKKVENIKIWLSLRSFLKRRGPQRSVDVVVSSVFLLTLSIAFICCAQINLYLKMEKK
PNKKEQLTLVNNVLKLSTKLLKELDTPFRLYGLTMNPLIYNITRVVILSAVSGVISDLLGFNIRLWKIKS
>XP_045334651.1 protein PHTF1 isoform X1 [Leopardus geoffroyi]
MASNERDAISWYQKKIGAYDQQIWEKSIEQTQIKAKKAVSSSTMGFKNKPKKMGHIKPDLIDVDLIRGSTFAKAKPEIPW
TSLTRKGLVRVVFFPLFSNWWIQVTSLRIFVWLLLLYLMQGLFNLFFCVTFEYWITSRLDPGFSSLVIALVLYFMMPIVN
VSEVLGPLCLMLLMGTVHCQIVSTQITRPSGNNGNRRRRKLRKTVNGDGSRENGNNSSDKVRGVETLESIPFIGGFWDSL
FGNRIKRVKLICNKGTETDNDPSCLHPFIKKRQCRPEIRMWQTKEKAKFSDGEKCHREAFRHLGNGISDDLSSEEDGEAR
TQMMMLRRSVEGASSDNGCEVKNRKSILSRHLNTQVKKTTTKWCHIARDSDSLAESEFESAAFSQGSRSGMSGGSRSLTM
SRRDSESTRHDSETEDMLWDDLLHGPECRSSVTSDSEGAHVNTLHSGTKRDPKEDVFQQNHLFWLQNSSPASDRVSAIIW
EGNECKKMDMSVLEISGIIMSRVNAYQQGVGYQMLGNVVTIGLAFFPFLHRLFREKSFDQLKSISAEEIMTLFCGAPPVT
PIIILSMINFFERLCLTWIFFFMMCVAERTYKQRFLFAKLFSHITSARKARKYEIPHFRLKKVENIKIWLSLRSFLKRRG
PQRSVDVVVSSVFLLTLSIAFICCAQVLQGHKTFLNDAYNWEFLIWETALLLFLLRLASLGSETNKKYSNVSILLTEQIN
LYLKMEKKPNKKEQLTLVNNVLKLSTKLLKELDTPFRLYGLTMNPLIYNITRVVILSAVSGVISDLLGFNIRLWKIKS
>XP_026914117.1 LOW QUALITY PROTEIN: putative homeodomain transcription factor 1 [Acinonyx jubatus]
MASNERDAISWYQKKIGAYDQQIWEKSIEQTQIKAKKAVSSSTMGFKNKPKKMGHIKPDLIDVDLIRGSTFAKAKPEIPW
TSLTRKGLVRVVFFPLFSNWWIQVTSLRIFVWLLLLYLMQGLFNLFFCVTFEYWITSRXDPGFSSLVIALVLYFMMPIVN
VSEVLGPLCLMLLMGTVHCQIVSTQITRPSGNNGNRRRRKLRKTVNGDGSRENGSNSSDKVRGVETLESIPFIGGFWDSL
FGNRIKRVKLICNKGTETDNDPSCLHPIIKKRQCRPEIRMWQTKEKAKFSDGEKCHREAFRHLGNGISDDLSSEEDGEAR
TQMMMLRRSVEGASSDNGCEVKNRKSILSRHLNTQVKKTTTKWCHIARDSDSLAESEFESAAFSQGSRSGMSGGSRSLTM
SRRDSESTRHDSETEDMLWDDLLHGPECRSSVTSDSEGAHVNTLHSGTKRDPKEDVFQQNHLFWLQNSSPASDRVSAIIW
EGNECKKMDMSVLEISGIIMSRVNAYQQGVGYQMLGNVVTIGLAFFPFLHRLFHEKSFDQLKSISAEEIMTLFCGAPPVT
PIIILSMINFFERLCLTWIFFFMMCVAERTYKQRFLFAKLFSHITSARKARKYEIPHFRLKKVENIKIWLSLRSFLKRRG
PQRSVDVVVSSVFLLTLSIAFICCAQVLQGHKTFLNDAYNWEFLIWETALLLFLLRLASLGSETNKKYSNVSILLTEQIN
LYLKMEKKPNKKEQLTLVNNVLKLSTKLLKELDTPFRLYGLTMNPLIYNITRVVILSAVSGVISDLLGFNIRLWKIKS
>XP_021489895.1 putative homeodomain transcription factor 1 isoform X1 [Meriones unguiculatus]
MASNERDAISWYQKKIGAYDQQIWEKSIEQTQIKGFKNKPKKMGHIKSDLIDVDLIRGSTFAKAKPEIPWTSLTRKGLVR
VVFFPLFSSWWIQVTSLRIFVWLLLLYFMQVTAVVLYLMMPIVNVSEVLGPLCLMLLMGTVHCQIVSTQITRPSGNNGNR
RRRKLRKTVNGDGSRDNGNNSSEKVRAVETLESAPSVGGFWGTLFGNRIKRVKLLSNKGTETDNDSGCFHPIIKKSQGRP
EIRMCQAREKAKVSDGEKCHREAYRHLCNGISDDLSSEEEGEARTQMILLRRSVEGASSDNGYEVKNRKSILSKHLNSQV
KKTTTRWCHIVRDSDSLAESEFESAVFSQGSRSGVSGGSRSLNLSRRDSESTRHDSETEDMLWDDLLHGPECRSSVTSDS
EGTHGNTLHSGTKRDPKEDVFQQNHLFWLQNSSPASERVSAIIWEGNECKKMDMSVLEISGIIMSRVNAYQQGVVYQMLG
NAVTIGLAFFPFLYRLFREKSFDQLKSISAEEILTLFCGAPPVTPVVILSIINFFERSCLTWMFFFMMCVAERTYKQRFL
FAKLFSHITSARKARKYEIPHFRLKKVENIKIWLSLRSYLKRRGPQRSVDVVVSSVFLLTLSIAFICCAQVLQGHKTFLN
DAYNWEFLIWETALLLFLLRLASLGSETNKKYSNVSILLTEQINLYLKMEKKPNKKEQLTLVNNVLKLSTKLLKELDTPF
RLYGLTMNPLIYNITRVVILSAVSGVISDLLGFNIRLWKIKS
>XP_036682467.1 putative homeodomain transcription factor 1 isoform X1 [Balaenoptera musculus]
MASNERDAISWYQKKIGAYDQQIWEKSIEQTQIKGFKNKPKKMGHIKADLIDVDLIRGSTFAKAKPEIPWTSLTRKGLVR
VVFFPFFSNWWIQVTSLRIFVWLLLLYLMQVIALVFYFMMPIVNVSEVLGPLCLMLLMGTVHCQIVSTQITRPSGNNGNR
RRRKLRKTVNGDGSRENGNNSSDKARGTETLESAPFNGGFWGTLFGNRMKRVKLICSKGTETDNDSGCLHPIIKKRQCRP
EIRMWQTREKAKFSDGEKGCREPFGRLGNGISDDLSSEDDGEARTQMMALRRSVEGASSDNGCEVKNRKSILSRHLNTQV
KKTTSKWCPVVRDSDSLAESEFESAVFSQGCRSGASGGSRSLNMLRRDSESTRHDSETEDMLWDDLLHGPECRSSVTSDS
EGAHVNSLHSGTKRDPKEDVFQQNHLFWLQNSSPASDRVSAIIWEGNECKKMDMSVLEISGIIMSRVNAYQQGVGYQMLG
NVVTIGLAFFPFLHRLFREKSLDQLKSISAEEILTLFCGAPPVTPIIILSIINFFERLCLTWMFFFMMCVAERTYKQRFL
FAKLFSHITSARKARKYEIPHFRLKKVENIKIWLSLRSFLKRRGPAEISGCGCVFCLPTDTFHCFHLLCQGSPGT
>XP_040327282.1 LOW QUALITY PROTEIN: protein PHTF1 [Puma yagouaroundi]
MASNERDAISWYQKKIGAYDQQIWEKSIEQTQIKAKKAVSSSTMGFKNKPKKMGHIKPDLIDVDLIRGSTFAKAKPEIPW
TSLTRKGLVRVVFFPLFSNWWIQVTSLRIFVWLLLLYLMQGLFNLFFCVTFEYWITSRXDPGFSSLVIALVLYFMMPIVN
VSEVLGPLCLMLLMGTVHCQIVSTQITRPSGNNGNRRRRKLRKTVNGDGSRENGSNSSDKVRGVETLESIPFIGGFWDSL
FGNRIKRVKLICNKGTETDNDPSCLHPIIKKRQCRPEIRMWQTKEKAKFSDGEKCHREAFRHLGNGISDDLSSEEDGEAR
TQMMMLRRSVEGASSDNGCEVKNRKSILSRHLNTQVKKTTTKWCHIARDSDSLAESEFESAAFSQGSRSGMSGGSRSLTM
SRRDSESTRHDSETEDMLWDDLLHGPECRSSVTSDSEGAHVNTLHSGTKRDPKEDVFQQNHLFWLQNSSPASDRVSAIIW
EGNECKKMDMSVLEISGIIMSRVNAYQQGVGYQMLGNVVTIGLAFFPFLHRLFREKSFDQLKSISAEEIMTLFCGAPPVT
PIIILSMINFFERLCLTWIFFFMMCVAERTYKQRFLFAKLFSHITSARKARKYEIPHFRLKKVENIKIWLSLRSFLKRRG
PQRSVDVVVSSVFLLTLSIAFICCAQVLQGHKTFLNDAYNWEFLIWETALLLFLLRLASLGSETNKKYSNVSILLTEQIN
LYLKMEKKPNKKEQLTLVNNVLKLSTKLLKELDTPFRLYGLTMNPLIYNITRVVILSAVSGVISDLLGFNIRLWKIKS
>XP_035870859.1 putative homeodomain transcription factor 1 isoform X2 [Phyllostomus discolor]
MASNERDAISWYQKKIGAYDQQIWEKSIEQTQIKGFKNKPKKMGHIKPDLIDVDLIRGSTFAKAKPEIPWTSLTRKGLVR
VVFFPLFSSWWIQVTSVRIFVWLLLLYLMQVMALVLYLMMPIVNVSEVLGPLCLMLLMGTVHCQIVSTQIARPSGGNGSR
RRRKLRKTVNGDGSRENGNNSSDKVRGVEAVEPVPFVSGLWGTLFGSRGKRVKICNKGTETNSDTSALRSIIKKRQCRPE
IKTWPTAEKAKLSDGEKCRRGAFRRVGNGVSDDLSSEEDGEARTQMMILRRSVEGASSDNGGGGEVKNRKSVLPRHLNSQ
VMKSTARWCHMVRDSDSLAESEFESAAFSQGSRSGVSGCSRTLNMSRRDSESTRHDSETEDMLWDDLLHGPECRSSATSD
SEGAHASTLHSGAKRDPKEDVFQQNHIFWLQNSSPASDRVSAIIWEGNECKKTDMSVLEISGVIMSRVNAYQQGVGYQML
GNVVTIALAFFPFLHRLFREKSLDQLKSISTEEILTLFCGAPPVTPVIILSIINFFERLCLTWMFFFMMCVAERTYKQRF
LFAKLFSHITSARKARKYEIPHFRLKKVENIKIWLSLRSFLKRRGPQRSVDVVVSSVFLLTLSIAFICCAQELDTPFRLY
GLTMNPLIYNITRVVILSAVSGVISDLLGFNIRLWKIKS
>XP_024845315.1 putative homeodomain transcription factor 1 isoform X1 [Bos taurus]
MASNERDAISWYQKKIGAYDQQIWEKSIEQTQIKGFKNKPKKMGHIKADLIDVDLIRGSTFAKAKPEIPWTSLTRKGLVR
VVFFPLFSSWWIQVTSLRIFVWLLLLYLMQVIALVLYFMMPIVNVSEVLGPLCLMLLMGTVHCQIVSTQITRPSGNNGNR
RRRKLRKTVNGDGSRENGNNSSDKARGVETLESAPLNGSFWRTLFGNRMKRVKLICNRGTETDYDSGCLHPIIKKRQCRP
EIRMWQTREKAKFSDGEKGRRESFRRLGNGISDDLSSDDDGEAQTQMMILRRSVEGASSDNGCEIKSRKSILSRHLNTQV
KKTTSKWCSVVRDSDSLAESEFESAAFSQGSRSGMSGGSRSLNMLRRDSESTRHDSETEDMLWDDLLHGPECRSSVTSDS
EGAHVSSLHSGTKRDPKEDVFQQNHLFWLQNSSPASDRVSAIIWEGNECKKMDMSVLEISGIIMSRVNAYQQGVGYQMLG
NIVTIGLAFFPFLHRLFREKNLDQLKSISAEEILTLFCGAPPVTPIIILSIINFFERLCLTWMFFFMMCVAERTYKQRFL
FAKLFSHITSARKARKYEIPHFRLKKVENIKIWLSLRSFLKRRGPQRSVDVVVSSVFLLTLSIAFICCAQVLRGHKTFLN
DAYNWEFLIWESALLLFLLRLASLGSETNKKYSNVSILLTEQINLYLKMEKKPNKKEQLTLVNNVLKLSTKLLKELDTPF
RLYGLTMNPLIYNITRVVILSAVSGVISDLLGFNIRLLLCILNNEV
>XP_019812343.1 PREDICTED: putative homeodomain transcription factor 1 isoform X1 [Bos indicus]
MASNERDAISWYQKKIGAYDQQIWEKSIEQTQIKGFKNKPKKMGHIKADLIDVDLIRGSTFAKAKPEIPWTSLTRKGLVR
VVFFPLFSSWWIQVTSLRIFVWLLLLYLMQVIALVLYFMMPIVNVSEVLGPLCLMLLMGTVHCQIVSTQITRPSGNNGNR
RRRKLRKTVNGDGSRENGNNSSDKARGVETLESAPLNGSFWRTLFGNRMKRVKLICNRGTETDYDSGCLHPIIKKRQCRP
EIRMWQTREKAKFSDGEKGRRESFRRLGNGISDDLSSDDDGEAQTQMMILRRSVEGASSDNGCEIKSRKSILSRHLNTQV
KKTTSKWCSVVRDSDSLAESEFESAAFSQGSRSGMSGGSRSLNMLRRDSESTRHDSETEDMLWDDLLHGPECRSSVTSDS
EGAHVSSLHSGTKRDPKEDVFQQNHLFWLQNSSPASDRVSAIIWEGNECKKMDMSVLEISGIIMSRVNAYQQGVGYQMLG
NIVTIGLAFFPFLHRLFREKNLDQLKSISAEEILTLFCGAPPVTPIIILSIINFFERLCLTWMFFFMMCVAERTYKQRFL
FAKLFSHITSARKARKYEIPHFRLKKVENIKIWLSLRSFLKRRGPQRSVDVVVSSVFLLTLSIAFICCAQVLRGHKTFLN
DAYNWEFLIWESALLLFLLRLASLGSETNKKYSNVSILLTEQINLYLKMEKKPNKKEQLTLVNNVLKLSTKLLKELDTPF
RLYGLTMNPLIYNITRVVILSAVSGVISDLLGFNIRLLXCILNNEV
>XP_020021945.1 putative homeodomain transcription factor 1 isoform X2 [Castor canadensis]
MASNERDAISWYQKKIGAYDQQIWEKSIEQTQIKGFKNKPKKMGHIKPDLIDVDLIRGSTFAKAKPEIPWTSLTRKGLVR
VVFFPLFSNWWIQVTSLRIFVWLLLLYLMQVIALVLYLMMPIVNISEVLGPLCLMLLMGTVHCQIVSTQITRPLGNNGNR
RRRKLRKTVNGDGSRENGNNSSDKVRGVETLEPAPNIGSFWGTLFGNRIKKVKLVSNKGTETDKDTNSLLPIIKKRQGRP
EVRMCQTREKAKVSDGEKCHREPYRRSGNGVSDDLSSEEDGEARTQMILLRRSVEGASSDNGCEVKNRKSILSRHLNSQV
KKPATRWSHIVRDSDSLAESEFESAAFSQGSRSGVSGGSRSLNLSRRDSESTRHDSETEDMLWDDLLHGPECRSSVTSDS
EGAHVNTVHSGTKRDPKEDVFQQNSSPASDRVSAIIWEGNECKKMDMSVLEISGVIMSRVNACQQGVGYQMLGNAVTVGL
ALFPFLYRLFREKTLDQLKSISAEEILTLFCGAPPVTPVIILSIINFFERLCLTWMFFFMMCVAERTYKQRFLFAKLFSH
ITSARKARKYEIPHFRLKKVENIKIWLSLRSYLKRRGPQRSVDVVVSSVFLLTLSIAFICCAQVLQGHKTFLNDAYNWEF
LIWETALLLFLLRLASLGSETNKKYSNVSILLTEQINLYLKMEKKPNKKEQLTLVNNVLKLSTKLLKELDTPFRLYGLTM
NPLIYNITRVVILSAVSGVISDLLGFNIRLWKIKS
>XP_015286398.1 protein PHTF1 isoform X2 [Macaca fascicularis]
MASNERDAISWYQKKIGAYDQQIWEKSIEQTQIKGLKNKPKKMGHIKPDLIDVDLIRGSTFAKAKPEIPWTSLTRKGLVR
VVFFPLFSNWWIQVTSLRIFVWLLLLYFMQVIAIVLYLMMPIVNISEVLGPLCLMLLMGTVHCQIVSTQITRPSGNNGNR
RRRKLRKTVNGDGSRENGNNSSDKVRGIETLESVPIIGGFWETIFGNRIKRVKLISNKGTETDNDPSCVRPIIKKRQCRP
EIRMWQTREKAKFSDGEKCRREAFRRLGNGVSDDLSSEEDGEARTQMILLRRSVEGASSDNGCEVKNRKSILSRHLNSQV
KKTTTRWCHIVRDSDSLAESEFESAAFSQGSRSGVSGGSRSLNMSRRDSESTRHDSETEDMLWDDLLHGPECRSSVTSDS
EGVHVNTLHSGTKRDPKEDVFQQNHLFWLQNSSPSSDRVSAIIWEGNECKKMDMSVLEISGIIMSRVNAYQQGVGYQMLG
NVVTIGLAFFPFLHRLFREKSLDQLKSISAEEILTLFCGAPPVTPIIVLSIINFFERLCLTWMFFFMMCVAERTYKQRFL
FAKLFSHITSARKARKYEIPHFRLKKVENIKIWLSLRSYLKVLQGHKTFLNDAYNWEFLIWETALLLFLLRLASLGSETN
KKYSNVSILLTEQINLYLKMEKKPNKKEQLTLVNNVLKLSTKLLKELDTPFRLYGLTMNPLIYNITRVVILSAVSGVISD
LLGFNIRLWKIKS
>XP_037008385.1 putative homeodomain transcription factor 1 isoform X1 [Artibeus jamaicensis]
MASNERDAISWYQKKIGAYDQQIWEKSIEQTQIKGFKNKPKKMGHIKPDLIDVDLIRGSTFAKAKPEIPWTSLTRKGLVR
VVFFPLFSSWWIQVTSVRIFVWLLLLYLMQVTALVLYSMMPIVSVSEVLGPLCLMLLMGTVHCQIVSTQVARPSGSNGSR
RRRKLRKTVNGDGSRENGNNSSDKARGVEAVESVPFISGVWDTLFGNRGKRVKICSKGTETNRDTSALRPIMKRRQCRPE
IKTWPTAEKGKLSDGEKGRREAFRRVGNGMSDDPSSEEDGEARTQTVILRRSVEGASSDNGCEVRSRKPLLPRQVNSQVM
KSAPKWCPVVRDSDSLAESEFESAAFGQGSRCGVSGGGPRSLHVSRRDSESTRHDSETEDMLWDDLLHGPECRSSVTSDS
EGAHVSTLHSGTKRDPKEDVFQQNHIFWLQNSSPASDRVSAIIWEGNECKKADMSVLEISGVIMSRVNAYQQGVGYQMLG
NVVTVGLAFFPFLHRLFREKSFDQLKSISTEEILTLFCGAPPVTPVIILSIINFFERLCLTWMFFFMMCVAERTYKQRFL
FAKLFSHITSARKARKYEIPHFRLKKVENIKIWLSLRSFLKRRGPQRSVDVVVSSVFLLTLSIAFICCAQVLQGHKTFLN
DAYNWEFLIWETALLLFLLRLASLGSETNKKYSNVSILLTEQINLYLKMEKKPNKKEQLTLVNNVLKLSTKLLKELDTPF
RLYGLTMNPLIYNITRVVILSAVSGVISDLLGFNIRLWKIKS
>XP_036199571.1 putative homeodomain transcription factor 1 isoform X4 [Myotis myotis]
MASGERDAISWYQKKIGAYDQQIWEKSIEQTQIKGFKNKPKKMGHIKADLIDVDLIRGSTFAKAKPEIPWTSLTRKGLVR
VVFFPLFSNWWIQVTSLKIFVWLLLLYLMQVMALVLFLMMPIVNVSEVLGPLCLMLLMGTVHCQIVSTQIARPSGSNGSR
RRRKLRKTVNGDGSRENGNNSSDKVRGVETVEPGPFASGFWGTLFGSRTKRGKLTCNKETETNKDTGYLRPIIKKRQARP
EVKTWPAAEKAKFSDGEQCRREAFRRVGNGVSDDLSSEEDGEARNQMMILRRSVEGASSDNGCDVRSRKSMLPRHISSQV
TKTTTKWCHFMRDSDSLAESEFESAAFSQCSRSGMSGGSRSLHMSRRDSESTRHDSETEDMLWDDLLHGPECRSSVTSDS
EGTAPTLHSGTKRDPKEDVFQQNHLFWLQNSSPASDRVSAIIWEGNECKKMDMSVLEISGIIMSRVNAYQQGVGYQMLGN
AVTVGLAFFPFLYRLFHAKGLDQLKSVSAEELLTLFCGAPPVTPVVVLSVINFVERLCLTWIFFFMMCVAERTYKQRFLF
AKLFSHITSARKARKYEIPHFRLKKVENIKIWLSLRSFLKRRGPQRSVDVVVSSVFLLTLSIAFICCAQVLQGHKTFLND
AYNWEFLIWETALLLFLLRLASLGSETNKKYSNVSILLTEQINLYLKMEKKPTKKEQLTLVNNVLKLSTKLLKELDTPFR
LYGLTMNPLIFNITRVVILSAVSGVISDLLGFNIRLWKIKS
>XP_010629559.1 putative homeodomain transcription factor 1 isoform X1 [Fukomys damarensis]
MASNERDAISWYQKKIGAYDQQIWEKSIEQTQIKGFKNKPKKMGHIKPDLIDVDLIRGSTFAKAKPEIPWTSLTRKGLVR
VVFFPLFSSWWIQVTSLRIFVWLLLLYLMQVIAIVLYLMMPLVNVSEVLGPLCLMLLMGTVHCQIVSTQITRPSGNNGNR
RRRKLRKTVNGDGSRENGSSNSSEKVRGVETLESAPIMGGFWGTLFGSRIKKVKLLSNKGTETDNDSCCLHPIIKKRQCQ
PDFRMWQTREKGKFSDGEKCRREAYRRLGNGVSDELSSEDDGEARTQMTLLRRSVEGASSDNNCDVKNRKSVLSRHLNSQ
VKKTTTRWCHIVRDSDSVAESEFESAAFSQGSRSGMSGGSRSLNLSRRDSESTRHDSETEDMLWDDLLHGPECRSSVTSD
SEGNHVNTLHSGTKRDPKEDVFQQNHLFWLQNSSPASDRVSAIIWEGSECKKMDMSVLEISGIIMSRVNAYQQGVGYQML
GNVVTIGLAFFPFLHRLFREKSFDQLKSISAEEILTLFCGAPPVIPIIILSIINFFERLCLTWMFFFMMCVAERTYKQRF
LFAKLFSHITSARKAKKYEIPHFRLKKVENIKIWLSLRSYLKRRGPQRSVDVVVSSVFLLTLSIAFICCAQVLQGHKTFL
NDAYNWEFLIWETALLLFLLRLASLGSETNKKYSNVSVLLTEQINLYLKMEKKPNKKEQLTLVNNVLKLSTKLLKELDTP
FRLYGLTMNPLIYNITRVVILSAVSGVISDLLGFNIRLLVSVLNDEV
>XP_010629563.1 putative homeodomain transcription factor 1 isoform X3 [Fukomys damarensis]
MASNERDAISWYQKKIGAYDQQIWEKSIEQTQIKGFKNKPKKMGHIKPDLIDVDLIRGSTFAKAKPEIPWTSLTRKGLVR
VVFFPLFSSWWIQVTSLRIFVWLLLLYLMQVIAIVLYLMMPLVNVSEVLGPLCLMLLMGTVHCQIVSTQITRPSGNNGNR
RRRKLRKTVNGDGSRENGSSNSSEKVRGVETLESAPIMGGFWGTLFGSRIKKVKLLSNKGTETDNDSCCLHPIIKKRQCQ
PDFRMWQTREKGKFSDGEKCRREAYRRLGNGVSDELSSEDDGEARTQMTLLRRSVEGASSDNNCDVKNRKSVLSRHLNSQ
VKKTTTRWCHIVRDSDSVAESEFESAAFSQGSRSGMSGGSRSLNLSRRDSESTRHDSETEDMLWDDLLHGPECRSSVTSD
SEGNHVNTLHSGTKRDPKEDVFQQNHLFWLQNSSPASDRVSAIIWEGSECKKMDMSVLEISGIIMSRVNAYQQGVGYQML
GNVVTIGLAFFPFLHRLFREKSFDQLKSISAEEILTLFCGAPPVIPIIILSIINFFERLCLTWMFFFMMCVAERTYKQRF
LFAKLFSHITSARKAKKYEIPHFRLKKVENIKIWLSLRSYLKRRGPQRSVDVVVSSVFLLTLSIAFICCAQVLQGHKTFL
NDAYNWEFLIWETALLLFLLRLASLGSETNKKYSNVSVLLTEQINLYLKMEKKPNKKEQLTLVNNVLKLSTKLLKELDTP
FRLYGLTMNPLIYNITRVVILSAVSGVISDLLGFNIRGHVEKF
>XP_005677923.1 PREDICTED: putative homeodomain transcription factor 1 isoform X1 [Capra hircus]
MASNERDAISWYQKKIGAYDQQIWEKSIEQTQIKGFKNKPKKMGHIKADLIDVDLIRGSTFAKAKPEIPWTSLTRKGLVR
VVFFPLFSNWWIQVTSLRIFVWLLLLYLMQVIALVLYFMMPIVNVSEVLGPLCLMLLMGTVHCQIVSTQITRPSGNNGNR
RRRKLRKTVNGDGSRENGNNSSDKARGVETLESAPLNGSFWRTLFGNRMKRVKLICNRGTETDYDSGCLHPIIKKRQCRP
EIRTWQTREKAKFSDGEKGRRESFRRLGNGISDDLSSDDDGEAQTQMMILRRSVEGASSDNGCEIKSRRSILSRHLNTQV
KKTTSKWCPVVRDSDSLAESEFESAAFSQGSRSGMSGGSRSLNMLRRDSESTRHDSETEDMLWDDLLHGPECRSSVTSDS
EGAHVSSLHSGTKRDPKEDVFQQNHLFWLQNSSPASDRVSAIIWEGNECKKMDMSVLEISGIIMSRVNAYQQGVGYQMLG
NVVTIGLAFFPFLHRLFREKNLDQLKSISAEEILTLFCGAPPVTPIIILSIINFFERLCLTWMFFFMMCVAERTYKQRFL
FAKLFSHITSARKARKYEIPHFRLKKVENIKIWLSLRSFLKRRGPQRSVDVVVSSVFLLTLSIAFICCAQVLRGHKTFLN
DAYNWEFLIWESALLLFLLRLASLGSETNKKYSNVSILLTEQINLYLKMEKKPNKKEQLTLVNNVLKLSTKLLKELDTPF
RLYGLTMNPLIYNITRVVILSAVSGVISDLLGFNIRLWKIKS
>XP_005887161.1 PREDICTED: putative homeodomain transcription factor 1 [Bos mutus]
MASNERDAISWYQKKIGAYDQQIWEKSIEQTQIKGFKNKPKKMGHIKADLIDVDLIRGSTFAKAKPEIPWTSLTRKGLVR
VVFFPLFSSWWIQVTSLRIFVWLLLLYLMQVIALVLYFMMPIVNVSEVLGPLCLMLLMGTVHCQIVSTQITRPSGNNGNR
RRRKLRKTVNGDGSRENGNNSSDKARGVETLESAPLNGSFWRTLFGNRMKRVKLICNRGTETDYDSGCLHPIIKKRQCRP
EIRMWQTREKAKFSDGEKGRRESFRRLGNGISDDLSSDDDGEAQTQMMILRRSVEGASSDNGCEIKSRKSILSRHLNTQV
KKTTSKWCSVVRDSDSLAESEFESAAFSQGSRSGMSGGSRSLNMLRRDSESTRHDSETEDMLWDDLLHGPECRSSVTSDS
EGAHVSSLHSGTKRDPKEDVFQQNHLFWLQNSSPASDRVSAIIWEGNECKKMDMSVLEISGIIMSRVNAYQQGVGYQMLG
NVVTIGLAFFPFLHRLFREKNLDQLKSISAEEILTLFCGAPPVTPIIILSIINFFERLCLTWMFFFMMCVAERTYKQRFL
FAKLFSHITSARKARKYEIPHFRLKKVENIKIWLSLRSFLKRRGPQRSVDVVVSSVFLLTLSIAFICCAQVLRGHKTFLN
DAYNWEFLIWESALLLFLLRLASLGSETNKKYSNVSILLTEQINLYLKMEKKPNKKEQLTLVNNVLKLSTKLLKELDTPF
RLYGLTMNPLIYNITRVVILSAVSGVISDLLGFNIRLWKIKS
>XP_021052382.1 putative homeodomain transcription factor 1 isoform X1 [Mus pahari]
MASNERDAISWYQKKIGAYDQQIWEKSIEQTQIKGFKNKPKKMGHIKPDLIDVDLIRGSTFAKAKPEIPWTSLTRKGLVR
VVFFPLFSSWWIQVTSLRIFVWLLLLYLMQVTAVVLYLLMPIVSASEVLGPLCLMLLLGTVHCQIVSTQITRPSGNNGNR
RRRKLRKTVNGDGSRDNGNNSPDKVRAVETLESASSVGGFWGTLFGNRINRVKLVSNKGTETDHDSGCFHPIIKKGQGRP
EVRMWQARERAKVSDAQKCRREAYRRLGNGISDDLSSEEDGEARTQMILLRRSVEGASSDNGCEVKNRRSILSRHLNSQV
KKTTTRWCHIVRDSDSLADSEFESAAFSQGSRSGMSGGSRSLNLSRRDSESTRHDSETEDMLWDDLLHGPECRSSVTSDS
EGAHVNTIHSGTKRDPKEDVFQQNHLFWLQNSSPASERVSAIIWEGNECKKMDMSVLEISGIIMSRVNAYEQGVGYQMLG
NAVTVGLALFPFLYRLFREKNFDQLKSISAEEVLTLFCGAPPVTPVVILSIINFIERLCLTWMFFFMMCVAERTYKQRFL
FAKLFSHITSARKARKYEIPHFRLKKVENIKIWLSLRSYLKRRGPQRSVDVVVSSVFLLTLSIAFICCAQVLQGHKTFLN
DAYNWEFLIWETALLLFLLRLASLGSETNKKYSNVSILLTEQINLYLKMEKKPNKKEQLTLVNNVLKLSTKLLKELDTPF
RLYGLTMNPLIYNITRVVILSAVSGVISDLLGFNIRLWKIKS
>NP_001069545.1 protein PHTF1 [Bos taurus]
MASNERDAISWYQKKIGAYDQQIWEKSIEQTQIKGFKNKPKKMGHIKADLIDVDLIRGSTFAKAKPEIPWTSLTRKGLVR
VVFFPLFSSWWIQVTSLRIFVWLLLLYLMQVIALVLYFMMPIVNVSEVLGPLCLMLLMGTVHCQIVSTQITRPSGNNGNR
RRRKLRKTVNGDGSRENGNNSSDKARGVETLESAPLNGSFWRTLFGNRMKRVKLICNRGTETDYDSGCLHPIIKKRQCRP
EIRMWQTREKAKFSDGEKGRRESFRRLGNGISDDLSSDDDGEAQTQMMILRRSVEGASSDNGCEIKSRKSILSRHLNTQV
KKTTSKWCSVVRDSDSLAESEFESAAFSQGSRSGMSGGSRSLNMLRRDSESTRHDSETEDMLWDDLLHGPECRSSVTSDS
EGAHVSSLHSGTKRDPKEDVFQQNHLFWLQNSSPASDRVSAIIWEGNECKKMDMSVLEISGIIMSRVNAYQQGVGYQMLG
NIVTIGLAFFPFLHRLFREKNLDQLKSISAEEILTLFCGAPPVTPIIILSIINFFERLCLTWMFFFMMCVAERTYKQRFL
FAKLFSHITSARKARKYEIPHFRLKKVENIKIWLSLRSFLKRRGPQRSVDVVVSSVFLLTLSIAFICCAQVLRGHKTFLN
DAYNWEFLIWESALLLFLLRLASLGSETNKKYSNVSILLTEQINLYLKMEKKPNKKEQLTLVNNVLKLSTKLLKELDTPF
RLYGLTMNPLIYNITRVVILSAVSGVISDLLGFNIRLWKIKS
>XP_023590678.1 putative homeodomain transcription factor 1 isoform X2 [Trichechus manatus latirostris]
MFLKDMKPLSAQLRLIGAYDQQIWEKSIEQTQIKGFKNKPKKMGHIKPDLIDVDLIRGSTFAKAKPEIPWTSLTRKGLVR
VVFFPLFSSWWIQVTSQRIFIWLLLLYLMQVIAIVLYVMMPLVNVSEVLGPLCLMLLMGTVHCQIVSTQITKPSGNNGNR
RRRKLRKTVNGDGNRENGNNSSSDKVRGVETLESIPRISGFWGTLFGNRTKRVKLISNKGTETENDTSCLHPIIKKRQCR
PEMRMWQTRESAKFSDGDKSRRETFRHLGNGISDDLSSEEDGEAQTQMILLRRSVEGASSDNGCEVKNRKSIFPRHLNSQ
VKKTPSRWCHLVRDSDSVAESEFESAAFSQGSRSGTNGGSRNLTMSRRDSESTRHDSETEDMLWDDLLHGPECRSSVTSD
SEGAHVNTLHSGTKRDFKEDVFQQNHLFWLQNSSPASDRVSAIIWEGNECKKMDMSVLEISGIIMSRVNAYQQGVGYQML
GNVVTIGLAFFPFVHRLFREKSLDQLKSISTEEILTLFCGAPPVIPIIVLSVINFFERLCLTWMFFFMMCVAERTYKQRF
LFAKLFSHITSARKARKYEIPHFRLKKVENIKIWLSLRSYLKRRGPQRSVDVVVSSVFLLTLSIAFICCAQVLQGHKTFL
NDAYNWEFLIWEMALLLFLLRLASLGSETNKKYSNVSILLTEQINLYLKMEKKPNKKEQLTLVNNVLKLSTKLLKELDTP
FRLYGLTMNPLIYNITRVVILSAVSGIISDLLGFNIRLWKIKS
>XP_010629562.1 putative homeodomain transcription factor 1 isoform X2 [Fukomys damarensis]
MASNERDAISWYQKKIGAYDQQIWEKSIEQTQIKGFKNKPKKMGHIKPDLIDVDLIRGSTFAKAKPEIPWTSLTRKGLVR
VVFFPLFSSWWIQVTSLRIFVWLLLLYLMQVIAIVLYLMMPLVNVSEVLGPLCLMLLMGTVHCQIVSTQITRPSGNNGNR
RRRKLRKTVNGDGSRENGSSNSSEKVRGVETLESAPIMGGFWGTLFGSRIKKVKLLSNKGTETDNDSCCLHPIIKKRQCQ
PDFRMWQTREKGKFSDGEKCRREAYRRLGNGVSDELSSEDDGEARTQMTLLRRSVEGASSDNNCDVKNRKSVLSRHLNSQ
VKKTTTRWCHIVRDSDSVAESEFESAAFSQGSRSGMSGGSRSLNLSRRDSESTRHDSETEDMLWDDLLHGPECRSSVTSD
SEGNHVNTLHSGTKRDPKEDVFQQNHLFWLQNSSPASDRVSAIIWEGSECKKMDMSVLEISGIIMSRVNAYQQGVGYQML
GNVVTIGLAFFPFLHRLFREKSFDQLKSISAEEILTLFCGAPPVIPIIILSIINFFERLCLTWMFFFMMCVAERTYKQRF
LFAKLFSHITSARKAKKYEIPHFRLKKVENIKIWLSLRSYLKRRGPQRSVDVVVSSVFLLTLSIAFICCAQVLQGHKTFL
NDAYNWEFLIWETALLLFLLRLASLGSETNKKYSNVSVLLTEQINLYLKMEKKPNKKEQLTLVNNVLKLSTKLLKELDTP
FRLYGLTMNPLIYNITRVVILSAVSGVISDLLGFNIRLWKIKS
>XP_025145209.1 putative homeodomain transcription factor 1 isoform X1 [Bubalus bubalis]
MASNERDAISWYQKKIGAYDQQIWEKSIEQTQIKGFKNKPKKMGHIKADLIDVDLIRGSTFAKAKPEIPWTSLTRKGLVR
VVFFPLFSSWWIQVTSLRIFVWLLLLYLMQVIALVLYFMMPIVNVSEVLGPLCLMLLMGTVHCQIVSTQITRPSGNNGNR
RRRKLRKTVNGDGSRENGNNSSDKARGVETLESAPLNGSFWRTLFGNRMKRVKLICNRGTETDYDSGCLHPIIKKRQCRP
EIRMWQTREKAKFSDGEKGRRESFRRLGNGISDDLSSDDDGEAQTQMMILRRSVEGASSDNGCEIKSRKSILSRQLNTQV
KKTTSKWCSVVRDSDSLAESEFESAAFSQGSRSGMSGGSRSLNMLRRDSESTRHDSETEDMLWDDLLHGPECRSSVTSDS
EGAHVSSLHSGTKRDPKEDVFQQNHLFWLQNSSPASDRVSAIIWEGNECKKMDMSVLEISGIIMSRVNAYQQGVGYQMLG
NVVTIGLAFFPFLHRLFREKNLDQLKSISAEEILTLFCGAPPVTPIIILSIINFFERLCLTWMFFFMMCVAERTYKQRFL
FAKLFSHITSARKARKYEIPHFRLKKVENIKIWLSLRSFLKRRGPQRSVDVVVSSVFLLTLSIAFICCAQVLRGHKTFLN
DAYNWEFLIWESALLLFLLRLASLGSETNKKYSNVSILLTEQINLYLKMEKKPNKKEQLTLVNNVLKLSTKLLKELDTPF
RLYGLTMNPLIYNITRVVILSAVSGVISDLLGFNIRVSEITTL
>XP_004641755.1 putative homeodomain transcription factor 1 isoform X1 [Octodon degus]
MASNERDAISWYQKKIGAYDQQIWEKSIEQTQIKGFKNKPKKMGHIKPDLIDVDLIRGSTFAKAKPEIPWTSLTRKGLVR
VLFFPLFSNWWIQVTSLRIFVWLLLLYLMQVLAIVLYLMMPLVSVSEVLGPLCLMLLMGTVHCQIVSTQMTRPSGGNGSR
RRRKLRKTVNGDGSRENGSNNSSDKIRGIETLESAPIIGGFWGTLFGNRIKKVKLLSNKGTETDDSGCLHPVIKKKQCRP
DLRMWQTREKAKFSDGEKGHREAYRRLGNGVSDDLSSEEDGEARTQMILLRRSVEGASSDNSCEVKNRKSILSRHLNSQV
KKTPTKWCQVIRDSDSVAESEFESAAFSQGSRSGTSGGSRSLNLSRRDSESTRPDSETEDMLWDDLLHGPECRSSGTSDS
EGAHVSAVHSGSKRDPKEDVFQQNHLFWLQNSSPASDRVSAIIWEGNECKKTDMSVLEISGIIMSRVNAYQQGVGYQMLG
NAVTIGLAFFPFLHRLFREKSFDQLKSISAEEILTLFCGAPPVTPVVILSIINFFERLCLTWMFFFMMCVAERTYKQRFL
FAKLFSHITSARKAKKYEIPHFRLKKVENIKIWLSLRSYLKRRGPQRSVDVVVSSVFLLTLSIAFICCAQVLQGHKTFLN
DVYNWEFLIWETALLLFLLRLASLGSETNKKYSNVSILLTEQINLYLKMEKKPNKKEQLTLVNNVLKLSTKLLKELDTPF
RLYGLTMNPLIYNITRVVILSAVSGVISDLLGFNIRLWKIKS
>XP_006763087.1 PREDICTED: putative homeodomain transcription factor 1 isoform X1 [Myotis davidii]
MASGERDAISWYQKKIGAYDQQIWEKSIEQTQIKGFKNKPKKMGHIKADLIDVDLIRGSTFAKAKPEIPWTSLTRKGLVR
VVFFPLFSNWWIQVTSLKIFVWLLLLYLMQVIALVLYLMMPIVSVSEVLGPLCLMLLMGTVHCQIVSTQIARPSGGNGSR
RRRKLRKTVNGDGSRENGNNSSDKVRGVETVEPGPCASGFWGTLFGSRTKRVKLTCNKETETNKDAGYLRPIIKKRQART
EANMWPTAEKAKFSDGEKCRREAFQRVGNGVSDDLSSEEDGEARTQMMILRRSVEGASSDNGCEVRSRKSMLPRHMSSQV
TKTTTKWCHFMRDSDSLAESEFESAAFSQGSRSGVNGGSRSLSMSRRDSESTRHDSETEDMLWDDLLHGPECRSSVTSDS
EGTAPTLHSGTKRDPKEDVFQQNHLFWLQNSSPASDRVSAIIWEGSECKKMDMSVLEISGVIMSRVNACQQGMGYQMLGH
AVTVGLAFFPFLYRLFRARGLDQLKSVSAEELLTLFCGAPPVTPVVVLSVINFVERLCLTWIFFFMMCVAERTYKQRFLF
AKLFSHITSARKARKYEIPHFRLKKVENIKIWLSLRSYLKRRGPQRSVDVVVSSVFLLTLSIAFICCAQVLQGHKTFLND
AYNWEFLIWETALLLFLLRLASLGSETNKKYSNVSILLTEQINLYLKMEKKPTKKEQLTLVNNVLKLSTKLLKELDTPFR
LYGLTMNPLIFNITRVVILSAVSGVISDLLGFNIRLWKIKS
>XP_036199572.1 putative homeodomain transcription factor 1 isoform X5 [Myotis myotis]
MASGERDAISWYQKKIGAYDQQIWEKSIEQTQIKGFKNKPKKMGHIKADLIDVDLIRGSTFAKAKPEIPWTSLTRKGLVR
VVFFPLFSNWWIQVTSLKIFVWLLLLYLMQVMALVLFLMMPIVNVSEVLGPLCLMLLMGTVHCQIVSTQIARPSGSNGSR
RRRKLRKTVNGDGSRENGNNSSDKVRGVETVEPGPFASGFWGTLFGSRTKRGKLTCNKETETNKDTGYLRPIIKKRQARP
EVKTWPAAEKAKFSDGEQCRREAFRRVGNGVSDDLSSEEDGEARNQMMILRRSVEGASSDNGCDVRSRKSMLPRHISSQV
TKTTTKWCHFMRDSDSLAESEFESAAFSQCSRSGMSGGSRSLHMSRRDSESTRHDSETEDMLWDDLLHGPECRSSVTSDS
EGTAPTLHSGTKRDPKEDVFQQNHLFWLQNSSPASDRVSAIIWEGNECKKMDMSVLEISGIIMSRVNAYQQGVGYQMLGN
AVTVGLAFFPFLYRLFHAKGLDQLKSVSAEELLTLFCGAPPVTPVVVLSVINFVERLCLTWIFFFMMCVAERTYKQRFLF
AKLFSHITSARKARKYEIPHFRLKKVENIKIWLSLRSFLKRRGPQRSVDVVVSSVFLLTLSIAFICCAQVLQGHKTFLND
AYNWEFLIWETALLLFLLRLASLGSETNKKYSNVSILLTEQINLYLKMEKKPTKKEQLTLVNNVLKLSTKLLKALQTSPL
FSPLAPGTSYYSY
>XP_010829084.1 PREDICTED: putative homeodomain transcription factor 1 isoform X1 [Bison bison bison]
MASNERDAISWYQKKIGAYDQQIWEKSIEQTQIKGFKNKPKKMGHIKADLIDVDLIRGSTFAKAKPEIPWTSLTRKGLVR
VVFFPLFSSWWIQVTSLRIFVWLLLLYLMQVIALALYFMMPIVNVSEVLGPLCLMLLMGTVHCQIVSTQITRPSGNNGNR
RRRKLRKTVNGDGSRENGNNSSDKARGVETLESAPLNGSFWRTLFGNRMKRVKLICNRGTETDYDSGCLHPIIKKRQCRP
EIRMWQTREKAKFSDGEKGRRESFRRLGNGISDDLSSDDDGEAQTQMMILRRSVEGASSDNGCEIKSRKSILSRHLNTQV
KKTTSKWCSVVRDSDSLAESEFESAAFSQGSRSGMSGGSRSLNMLRRDSESTRHDSETEDMLWDDLLHGPECRSSVTSDS
EGAHVSSLHSGTKRDPKEDVFQQNHLFWLQNSSPASDRVSAIIWEGNECKKMDMSVLEISGIIMSRVNAYQQGVGYQMLG
NVVTIGLAFFPFLHRLFREKNLDQLKSISAEEILTLFCGAPPVTPIIILSIINFFERLCLTWMFFFMMCVAERTYKQRFL
FAKLFSHITSARKARKYEIPHFRLKKVENIKIWLSLRSFLKRRGPQRSVDVVVSSVFLLTLSIAFICCAQVLRGHKTFLN
DAYNWEFLIWESALLLFLLRLASLGSETNKKYSNVSILLTEQINLYLKMEKKPNKKEQLTLVNNVLKLSTKLLKELDTPF
RLYGLTMNPLIYNITRVVILSAVSGVISDLLGFNIRLWKIKS
>XP_025145210.2 protein PHTF1 isoform X1 [Bubalus bubalis]
MASNERDAISWYQKKIGAYDQQIWEKSIEQTQIKGFKNKPKKMGHIKADLIDVDLIRGSTFAKAKPEIPWTSLTRKGLVR
VVFFPLFSSWWIQVTSLRIFVWLLLLYLMQVIALVLYFMMPIVNVSEVLGPLCLMLLMGTVHCQIVSTQITRPSGNNGNR
RRRKLRKTVNGDGSRENGNNSSDKARGVETLESAPLNGSFWRTLFGNRMKRVKLICNRGTETDYDSGCLHPIIKKRQCRP
EIRMWQTREKAKFSDGEKGRRESFRRLGNGISDDLSSDDDGEAQTQMMILRRSVEGASSDNGCEIKSRKSILSRQLNTQV
KKTTSKWCSVVRDSDSLAESEFESAAFSQGSRSGMSGGSRSLNMLRRDSESTRHDSETEDMLWDDLLHGPECRSSVTSDS
EGAHVSSLHSGTKRDPKEDVFQQNHLFWLQNSSPASDRVSAIIWEGNECKKMDMSVLEISGIIMSRVNAYQQGVGYQMLG
NVVTIGLAFFPFLHRLFREKNLDQLKSISAEEILTLFCGAPPVTPIIILSIINFFERLCLTWMFFFMMCVAERTYKQRFL
FAKLFSHITSARKARKYEIPHFRLKKVENIKIWLSLRSFLKRRGPQRSVDVVVSSVFLLTLSIAFICCAQVLRGHKTFLN
DAYNWEFLIWESALLLFLLRLASLGSETNKKYSNVSILLTEQINLYLKMEKKPNKKEQLTLVNNVLKLSTKLLKELDTPF
RLYGLTMNPLIYNITRVVILSAVSGVISDLLGFNIRLWKIKS
>XP_024845323.1 putative homeodomain transcription factor 1 isoform X4 [Bos taurus]
MASNERDAISWYQKKIGAYDQQIWEKSIEQTQIKGFKNKPKKMGHIKADLIDVDLIRGSTFAKAKPEIPWTSLTRKGLVR
VVFFPLFSSWWIQVTSLRIFVWLLLLYLMQVIALVLYFMMPIVNVSEVLGPLCLMLLMGTVHCQIVSTQITRPSGNNGNR
RRRKLRKTVNGDGSRENGNNSSDKARGVETLESAPLNGSFWRTLFGNRMKRVKLICNRGTETDYDSGCLHPIIKKRQCRP
EIRMWQTREKAKFSDGEKGRRESFRRLGNGISDDLSSDDDGEAQTQMMILRRSVEGASSDNGCEIKSRKSILSRHLNTQV
KKTTSKWCSVVRDSDSLAESEFESAAFSQGSRSGMSGGSRSLNMLRRDSESTRHDSETEDMLWDDLLHGPECRSSVTSDS
EGAHVSSLHSGTKRDPKEDVFQQNHLFWLQNSSPASDRVSAIIWEGNECKKMDMSVLEISGIIMSRVNAYQQGVGYQMLG
NIVTIGLAFFPFLHRLFREKNLDQLKSISAEEILTLFCGAPPVTPIIILSIINFFERLCLTWMFFFMMCVAERTYKQRFL
FAKLFSHITSARKARKYEIPHFRLKKVENIKIWLSLRSFLKRRGPQRSVDVVVSSVFLLTLSIAFICCAQINLYLKMEKK
PNKKEQLTLVNNVLKLSTKLLKELDTPFRLYGLTMNPLIYNITRVVILSAVSGVISDLLGFNIRLLLCILNNEV
>XP_036199568.1 putative homeodomain transcription factor 1 isoform X1 [Myotis myotis]
MASGERDAISWYQKKIGAYDQQIWEKSIEQTQIKGFKNKPKKMGHIKADLIDVDLIRGSTFAKAKPEIPWTSLTRKGLVR
VVFFPLFSNWWIQVTSLKIFVWLLLLYLMQVMALVLFLMMPIVNVSEVLGPLCLMLLMGTVHCQIVSTQIARPSGSNGSR
RRRKLRKTVNGDGSRENGNNSSDKVRGVETVEPGPFASGFWGTLFGSRTKRGKLTCNKETETNKDTGYLRPIIKKRQARP
EVKTWPAAEKAKFSDGEQCRREAFRRVGNGVSDDLSSEEDGEARNQMMILRRSVEGASSDNGCDVRSRKSMLPRHISSQV
TKTTTKWCHFMRDSDSLAESEFESAAFSQCSRSGMSGGSRSLHMSRRDSESTRHDSETEDMLWDDLLHGPECRSSVTSDS
EGTAPTLHSGTKRDPKEDVFQQNHLFWLQNSSPASDRVSAIIWEGNECKKMDMSVLEISGIIMSRVNAYQQGVGYQMLGN
AVTVGLAFFPFLYRLFHAKGLDQLKSVSAEELLTLFCGAPPVTPVVVLSVINFVERLCLTWIFFFMMCVAERTYKQRFLF
AKLFSHITSARKARKYEIPHFRLKKVENIKIWLSLRSFLKRRGPQRSVDVVVSSVFLLTLSIAFICCAQVLQGHKTFLND
AYNWEFLIWETALLLFLLRLASLGSETNKKYSNVSILLTEQINLYLKMEKKPTKKEQLTLVNNVLKLSTKLLKELDTPFR
LYGLTMNPLIFNITRVVILSAVSGVISDLLGFNIRKHSILCSWTAHNMELESHVRFIVWAERGLSGRRPRPVRMSDTQNR
EPQVLSPSWTLFALLSTVACGCNGQFSSC
>XP_049621646.1 protein PHTF1 [Suncus etruscus]
MASNDNDAISWYQKKIGAYDQQIWEKSIEQTQIKGFKNKPKKMGHIKPDLIDVDLIRGSTFAKAKPEIPWTSLTRKGLVR
VVFFPFFSHWWIQVTSLRIFVWLLLLYLMQVLALVLYSMMPLVNVSEVLGPLCLMLLMGTVHCQIVSTQITRSSGNNGNR
RRRKLRKTVNGDGSRENGNNSSDKVRGIENVEPVPFIGGFWGTLFGNRIKRVKLICNQETETENDTSCLPPIVKKRQCRP
EIKMWQTREKAKLSDGENCQREPSVRSLGNGISDDLSSDEDGEAQTQMILLRRSVEGASSDNGSEINRKSIFSRHPNSQV
KKTSSRWCRIVRDSDSLAESEFESAAFSQGSRSGVNGGSCSHSMSRRDSESTRHDSETEDMLWDDLLHGPECRSSVTSDS
EGAHVQPAHSGTKRDPKEDVFQQNHLFWLQNSSPASDRVSAIIWEGTECKKMDMSVLEISGIIMSRVNAYQQGVGYQMLG
NVVTVGLAFFPFVYRLFREKSLDQLMNISAAEILTLFCGAPPVAPIIVLSLINFFERLCLTWMFFFMMCVAERTYKQRFL
FAKLFSHITSARKARKYEIPHFRLKKVENIKIWLSLRSYLKRRGPQRSVDVVVSSVFLLTLSIAFICCAQVLQGHKTFLN
DAYNWEFLIWETALLLFLLRLASLGSETNKKYSNVSILLTEQINLYLKMEKKPNKKEQLTLVNNVLKLSTKLLKELDTPF
RLYGLTMNPLIYNITRVVILSAVSGVISDLLGFNIRLWKIKP
>XP_039105044.1 protein PHTF1 isoform X5 [Hyaena hyaena]
MASSERDAISWYQKKIGAYDQQIWEKSIEQTQIKGFKNKPKKMGHIKPDLIDVDLIRGSTFAKAKPEIPWTSLTRKGLVR
VVFFPLFSTWWIQVTSLRIFVWLLLLYLMQGLFNLFFRVTSEYRITSRLDRGFSSLVIALVLYFMMPIVNVSEVLGPLCL
MLLMGTVHCQIVSTQITRPSGNNGNRRRRKLRKTVNGDGSRENGNNSSDKVRGVETLESVPFIGGFWGTLFGNRIKRVKL
ICNKGTETDNDPSCMHPIIKKRQCQPEIQMWQTKEKAKFSDGDKCHREAFRHLGNGISDDLSSEEDGEVRTQMMLLRRSV
EGASSDNGCEVKNRKSILSRHLNTQVKKSTTKWCHTARDSDSLAESEFESAAFSQGSRSGVSGGSRSLTMSRRDSESTRH
DSETEDMLWDDLLHGPECRSSATSDSEGTRVDALHSGAKRGPREDVFQQNHLFWLQNSSPASDRVSAIIWEGNECKKTDM
SVLEISGIIMSRVNAYQQGLGYQMLGNAVTIGLAFFPFLHRLFREKSFDQLKSISAEEILTLFCGGPLVTPMIILSVINF
FERLCLTWIFFFMMCVAERTYKQRFLFAKLFSHITSARKARKYEIPHFRLKKVENIKIWLSLRSFLKRRGPQRSVDVVVS
SVFLLTLSIAFICCAQVLQGHKTFLNDAYNWEFLIWETALLLFLLRLASLGSETNKKYSNVSILLTEQINLYLKMEKKPN
KKEQLTLVNNVLKLSTKLLKELDTPFRLYGLTMNPLIYNITRVVILSAVSGVISDLLGFNIRLWKIKS
>XP_024845324.1 putative homeodomain transcription factor 1 isoform X5 [Bos taurus]
MASNERDAISWYQKKIGAYDQQIWEKSIEQTQIKGFKNKPKKMGHIKADLIDVDLIRGSTFAKAKPEIPWTSLTRKGLVR
VVFFPLFSSWWIQVTSLRIFVWLLLLYLMQVIALVLYFMMPIVNVSEVLGPLCLMLLMGTVHCQIVSTQITRPSGNNGNR
RRRKLRKTVNGDGSRENGNNSSDKARGVETLESAPLNGSFWRTLFGNRMKRVKLICNRGTETDYDSGCLHPIIKKRQCRP
EIRMWQTREKAKFSDGEKGRRESFRRLGNGISDDLSSDDDGEAQTQMMILRRSVEGASSDNGCEIKSRKSILSRHLNTQV
KKTTSKWCSVVRDSDSLAESEFESAAFSQGSRSGMSGGSRSLNMLRRDSESTRHDSETEDMLWDDLLHGPECRSSVTSDS
EGAHVSSLHSGTKRDPKEDVFQQNHLFWLQNSSPASDRVSAIIWEGNECKKMDMSVLEISGIIMSRVNAYQQGVGYQMLG
NIVTIGLAFFPFLHRLFREKNLDQLKSISAEEILTLFCGAPPVTPIIILSIINFFERLCLTWMFFFMMCVAERTYKQRFL
FAKLFSHITSARKARKYEIPHFRLKKVENIKIWLSLRSFLKRRGPQRSVDVVVSSVFLLTLSIAFICCAQELDTPFRLYG
LTMNPLIYNITRVVILSAVSGVISDLLGFNIRLLLCILNNEV
>XP_036199576.1 putative homeodomain transcription factor 1 isoform X7 [Myotis myotis]
MASGERDAISWYQKKIGAYDQQIWEKSIEQTQIKGFKNKPKKMGHIKADLIDVDLIRGSTFAKAKPEIPWTSLTRKGLVR
VVFFPLFSNWWIQVTSLKIFVWLLLLYLMQVMALVLFLMMPIVNVSEVLGPLCLMLLMGTVHCQIVSTQIARPSGSNGSR
RRRKLRKTVNGDGSRENGNNSSDKVRGVETVEPGPFASGFWGTLFGSRTKRGKLTCNKETETNKDTGYLRPIIKKRQARP
EVKTWPAAEKAKFSDGEQCRREAFRRVGNGVSDDLSSEEDGEARNQMMILRRSVEGASSDNGCDVRSRKSMLPRHISSQV
TKTTTKWCHFMRDSDSLAESEFESAAFSQCSRSGMSGGSRSLHMSRRDSESTRHDSETEDMLWDDLLHGPECRSSVTSDS
EGTAPTLHSGTKRDPKEDVFQQNHLFWLQNSSPASDRVSAIIWEGNECKKMDMSVLEISGIIMSRVNAYQQGVGYQMLGN
AVTVGLAFFPFLYRLFHAKGLDQLKSVSAEELLTLFCGAPPVTPVVVLSVINFVERLCLTWIFFFMMCVAERTYKQRFLF
AKLFSHITSARKARKYEIPHFRLKKVENIKIWLSLRSFLKRRGPQRSVDVVVSSVFLLTLSIAFICCAQINLYLKMEKKP
TKKEQLTLVNNVLKLSTKLLKELDTPFRLYGLTMNPLIFNITRVVILSAVSGVISDLLGFNIRLWKIKS
>XP_024647841.1 LOW QUALITY PROTEIN: putative homeodomain transcription factor 1 [Macaca nemestrina]
MASNERDAISWYQKKIGAYDQQIWEKSIEQTQIKGLKNKPKKMGHIKPDLIDVDLIRGSTFAKAKPEIPWTSLTRKGLVR
VVFFPLFSNWWIQVTSLRIFVWLLLLYFMQVYSNCLYLNMPICNISKYLXPLCLYASTMGTVTCSNLRVLLRSTRPSPGN
NPGNRAERKLRKTVNGDGSRENGNNSSDKVRGIETLESVPIIGGFWETIFGNRIKRVKLISNKGTETDNDPSCVRPIIKK
RQCRPEIRMWQTREKAKFSDGEKCRREAFRRLGNGVSDDLSSEEDGEARTQMILLRRSVEGASSDNGCEVKNRKSILSRH
LNSQVKKTTTRWCHIVRDSDSLAESEFESAAFSQGSRSGVSGGSRSLNMSRRDSESTRHDSETEDMLWDDLLHGPECRSS
VTSDSEGVHVNTLHSGTKRDPKEDVFQQNHLFWLQNSSPSSDRVSAIIWEGNECKKMDMSVLEISGIIMSRVNAYQQGVG
YQMLGNVVTIGLAFFPFLHRLFREKSLDQLKSISAEEILTLFCGAPPVTPIIVLSIINFFERLCLTWMFFFMMCVAERTY
KQRFLFAKLFSHITSARKARKYEIPHFRLKKVENIKIWLSLRSYLKRRGPQRSVDVVVSSVFLLTLSIAFICCAQVLQGH
KTFLNDAYNWEFLIWETALLLFLLRLASLGSETNKKYSNVSILLTEQINLYLKMEKKPNKKEQLTLVNNVLKLSTKLLKE
LDTPFRLYGLTMNPLIYNITRVVILSAVSGVISDLLGFNIRLWKIKS
>XP_027391918.1 putative homeodomain transcription factor 1 isoform X4 [Bos indicus x Bos taurus]
MASNERDAISWYQKKIGAYDQQIWEKSIEQTQIKGFKNKPKKMGHIKADLIDVDLIRGSTFAKAKPEIPWTSLTRKGLVR
VVFFPLFSSWWIQVTSLRIFVWLLLLYLMQVIALVLYFMMPIVNVSEVLGPLCLMLLMGTVHCQIVSTQITRPSGNNGNR
RRRKLRKTVNGDGSRENGNNSSDKARGVETLESAPLNGSFWRTLFGNRMKRVKLICNRGTETDYDSGCLHPIIKKRQCRP
EIRMWQTREKAKFSDGEKGRRESFRRLGNGISDDLSSDDDGEAQTQMMILRRSVEGASSDNGCEIKSRKSILSRHLNTQV
KKTTSKWCSVVRDSDSLAESEFESAAFSQGSRSGMSGGSRSLNMLRRDSESTRHDSETEDMLWDDLLHGPECRSSVTSDS
EGAHVSSLHSGTKRDPKEDVFQQNHLFWLQNSSPASDRVSAIIWEGNECKKMDMSVLEISGIIMSRVNAYQQGVGYQMLG
NIVTIGLAFFPFLHRLFREKNLDQLKSISAEEILTLFCGAPPVTPIIILSIINFFERLCLTWMFFFMMCVAERTYKQRFL
FAKLFSHITSARKARKYEIPHFRLKKVENIKIWLSLRSFLKRRGPQRSVDVVVSSVFLLTLSIAFICCAQINLYLKMEKK
PNKKEQLTLVNNVLKLSTKLLKELDTPFRLYGLTMNPLIYNITRVVILSAVSGVISDLLGFNIRLWKIKS
>XP_037356902.1 putative homeodomain transcription factor 1 isoform X2 [Talpa occidentalis]
MASGERDAISWYQKKIGAYDQQIWEKSVEQTQIKGFKNKPKKMGHIKPDLIDVDLIRGSTFAKAKPEIPWTSLTRKGLVR
VVFFPLFSNWWIQVTSLRIFVWLLLLYLMQVIALVLYSMMPIVNVSEVLGPLCLMLLMGTVHCQIVSTQMTRPSANNGNR
RRRKLRKTVNGDGNRENGNNSSDKVRGVETLESAPFIGGFWGTLFGNRIKRVKLICNRGTETDNDASCLHPIIKKRQCQP
EIRMWQTREKAKFSDGDKRHREAFRHVGPGVSDDLSSEEDGEARKQMILLRRSVEGASSDNGCEVKNRKSILTRHLNSQV
KKTSPRWSHIVRDSDSLAESEFESAAFSQGSRSGVNGGSRSLNMSRRDSESTRHDSETEDMLWDDLLHGPECRSSVTSDS
EGAHVNTLPPGAKRDPKEDVFQQNHLFWLQNSSPASDRVSAIIWEGTECKKMDMSVLEISGIIMSRVNTYQQGVGYQMLG
NVVTIGLAFFPFLHRLFREKNLDQLKSISAEEILTLFCGAPPVTPILILSIINFFERLCLTWMFFFMMCVAERTYKQRFL
FAKLFSHITSARKARKYEIPHFRLKKVENIKIWLSLRSYLKVLQGHKTFLNDAYNWEFLIWETALLLFLLRLASLGSETN
KKYSNVSILLTEQINLYLKMEKKPNKKEQLALVNNVLKLSTKLLKELDTPFRLYGLTMNPLIYNITRVVILSAVSGVISD
LLGFNIRLWKIKS
>XP_044800469.1 protein PHTF1 isoform X3 [Bubalus bubalis]
MASNERDAISWYQKKIGAYDQQIWEKSIEQTQIKGFKNKPKKMGHIKADLIDVDLIRGSTFAKAKPEIPWTSLTRKGLVR
VVFFPLFSSWWIQVTSLRIFVWLLLLYLMQVIALVLYFMMPIVNVSEVLGPLCLMLLMGTVHCQIVSTQITRPSGNNGNR
RRRKLRKTVNGDGSRENGNNSSDKARGVETLESAPLNGSFWRTLFGNRMKRVKLICNRGTETDYDSGCLHPIIKKRQCRP
EIRMWQTREKAKFSDGEKGRRESFRRLGNGISDDLSSDDDGEAQTQMMILRRSVEGASSDNGCEIKSRKSILSRQLNTQV
KKTTSKWCSVVRDSDSLAESEFESAAFSQGSRSGMSGGSRSLNMLRRDSESTRHDSETEDMLWDDLLHGPECRSSVTSDS
EGAHVSSLHSGTKRDPKEDVFQQNHLFWLQNSSPASDRVSAIIWEGNECKKMDMSVLEISGIIMSRVNAYQQGVGYQMLG
NVVTIGLAFFPFLHRLFREKNLDQLKSISAEEILTLFCGAPPVTPIIILSIINFFERLCLTWMFFFMMCVAERTYKQRFL
FAKLFSHITSARKARKYEIPHFRLKKVENIKIWLSLRSFLKRRGPQRSVDVVVSSVFLLTLSIAFICCAQINLYLKMEKK
PNKKEQLTLVNNVLKLSTKLLKELDTPFRLYGLTMNPLIYNITRVVILSAVSGVISDLLGFNIRLWKIKS
>XP_037062854.1 putative homeodomain transcription factor 1 isoform X3 [Peromyscus leucopus]
MASNERDAISWYQKKIGAYDQQIWEKSIEQTQIKGFKNKPKKMGHIKPDLIDVDLIRGSTFAKAKPEIPWTSLTRKGLVR
VVFFPLFSSWWIQVTSLRIFVWLLLLYLMQVIAIVLYLMMPIVNVSEVLGPLCLMLLMGTVHCQIVSTQITRPSANNGSR
RRRKLRKTVNGDGSRDNGTNSPDKVRAVETLESAPSVGGFWGTLFGNRIKRVKLVSNKGTETDKDSGCLHPIIKKRQGRP
EIRMWQAREKAKVSDGEKCRREAYRRLGNGISDDLSSEEDGEARTQMILLRRSVEGASSDNGCEVKTRKSILSRHLNSQV
KKTTTRWCHIVRDSDSLAESEFESAAFSQGSRSGVSVGSRSLNLSRRDSESTRHDSETEDMLWDDLLHGPECRSSVTSDS
EGTHVNTLHSGTKRDPKEDVFQQNHLFWLQNSSPASERVSAIIWEGNECKKMDMSVLEISGIIMSRVNAYQQGVGYQMLG
NAVTIGLAFFPFLYRLFREKSFDQLKSISAEEVLTLFCGAPPVTPVVILSIINFFERLCLTWMFFFMMCVAERTYKQRFL
FAKLFSHITSARKARKYEIPHFRLKKVENIKIWLSLRSYLKVLQGHKTFLNDAYNWEFLIWETALLLFLLRLASLGSETN
KKYSNVSILLTEQINLYLKMEKKPNKKEQLTLVNNVLKLSTKLLKELDTPFRLYGLTMNPLIYNITRVVILSAVSGVISD
LLGFNLRLWKIKS
>XP_036199577.1 putative homeodomain transcription factor 1 isoform X8 [Myotis myotis]
MASGERDAISWYQKKIGAYDQQIWEKSIEQTQIKGFKNKPKKMGHIKADLIDVDLIRGSTFAKAKPEIPWTSLTRKGLVR
VVFFPLFSNWWIQVTSLKIFVWLLLLYLMQVMALVLFLMMPIVNVSEVLGPLCLMLLMGTVHCQIVSTQIARPSGSNGSR
RRRKLRKTVNGDGSRENGNNSSDKVRGVETVEPGPFASGFWGTLFGSRTKRGKLTCNKETETNKDTGYLRPIIKKRQARP
EVKTWPAAEKAKFSDGEQCRREAFRRVGNGVSDDLSSEEDGEARNQMMILRRSVEGASSDNGCDVRSRKSMLPRHISSQV
TKTTTKWCHFMRDSDSLAESEFESAAFSQCSRSGMSGGSRSLHMSRRDSESTRHDSETEDMLWDDLLHGPECRSSVTSDS
EGTAPTLHSGTKRDPKEDVFQQNHLFWLQNSSPASDRVSAIIWEGNECKKMDMSVLEISGIIMSRVNAYQQGVGYQMLGN
AVTVGLAFFPFLYRLFHAKGLDQLKSVSAEELLTLFCGAPPVTPVVVLSVINFVERLCLTWIFFFMMCVAERTYKQRFLF
AKLFSHITSARKARKYEIPHFRLKKVENIKIWLSLRSFLKRRGPQRSVDVVVSSVFLLTLSIAFICCAQINLYLKMEKKP
TKKEQLTLVNNVLKLSTKLLKALQTSPLFSPLAPGTSYYSY
>XP_015450831.1 putative homeodomain transcription factor 1 isoform X1 [Pteropus alecto]
MASNERDAISWYQKKIGAYDQQIWEKSIEQTQIKGFKNKPKKMGHIKPDLIDVDLIRGSTFAKAKPEIPWTSLTRKGLVR
VVFFPLFSSWWIQVTSLRIFVWLLLLYLMQVIALVLYYMMPIVNVSEVLGPLCLMLLMGTVHCQIVSAQITRPSGSNGNR
RRRKLRKPVNGDGSRENGNNSSDKVRVVETVEPAPTGGSFWGTLFGNRIKRVKLISNKGTEPDLDSSCLHPIIKKKQCRP
EIKLWQMTEKAKFSDGEKCRREAFRRVGNGMSDDLSSEEDGDARTQMMILRRSVEGASSDNGCEVKNRKSILSRHINSQV
KKTTTKWCHIVRDSDSLAESEFESAAFIQGSRSGINGGSRSLNMSRRDSESTRHDSETEDMLWDDLLHGPECRSSVTSDS
EGGHVNTLHSGTKRDPKEDVFQQNHLFWLQNSSPASDRVSAIIWEGNECKKMDMSVLEISGIIMSRVNAYQQGVGYQMLG
NVITIGLAFFPFIYRLFREKSFDQLKSISAEEILTFFCGAPPVTPVIILSMINFFERLCLTWIFFFMMCVAERTYKQRFL
FAKLFSHITSARKARKYEIPHFRLKKVENIKIWLSLRSFLKVLQGHKTFLNDAYNWEFLIWETALLLFLLRLASLGSETN
KKYSNVSILLTEQINLYLKMEKKPNKKEQLTLVNNVLKLSTKLLKELDTPFRLYGLTMNPLIYNITRVVILSAVSGVISD
LLGFNIRLWKIKS
>XP_036199570.1 putative homeodomain transcription factor 1 isoform X3 [Myotis myotis]
MASGERDAISWYQKKIGAYDQQIWEKSIEQTQIKGFKNKPKKMGHIKADLIDVDLIRGSTFAKAKPEIPWTSLTRKGLVR
VVFFPLFSNWWIQVTSLKIFVWLLLLYLMQVMALVLFLMMPIVNVSEVLGPLCLMLLMGTVHCQIVSTQIARPSGSNGSR
RRRKLRKTVNGDGSRENGNNSSDKVRGVETVEPGPFASGFWGTLFGSRTKRGKLTCNKETETNKDTGYLRPIIKKRQARP
EVKTWPAAEKAKFSDGEQCRREAFRRVGNGVSDDLSSEEDGEARNQMMILRRSVEGASSDNGCDVRSRKSMLPRHISSQV
TKTTTKWCHFMRDSDSLAESEFESAAFSQCSRSGMSGGSRSLHMSRRDSESTRHDSETEDMLWDDLLHGPECRSSVTSDS
EGTAPTLHSGTKRDPKEDVFQQNHLFWLQNSSPASDRVSAIIWEGNECKKMDMSVLEISGIIMSRVNAYQQGVGYQMLGN
AVTVGLAFFPFLYRLFHAKGLDQLKSVSAEELLTLFCGAPPVTPVVVLSVINFVERLCLTWIFFFMMCVAERTYKQRFLF
AKLFSHITSARKARKYEIPHFRLKKVENIKIWLSLRSFLKRRGPQRSVDVVVSSVFLLTLSIAFICCAQINLYLKMEKKP
TKKEQLTLVNNVLKLSTKLLKELDTPFRLYGLTMNPLIFNITRVVILSAVSGVISDLLGFNIRKHSILCSWTAHNMELES
HVRFIVWAERGLSGRRPRPVRMSDTQNREPQVLSPSWTLFALLSTVACGCNGQFSSC
>XP_039697181.1 protein PHTF1 isoform X2 [Pteropus giganteus]
MASNERDAISWYQKKIGAYDQQIWEKSIEQTQIKGFKNKPKKMGHIKPDLIDVDLIRGSTFAKAKPEIPWTSLTRKGLVR
VVFFPLFSSWWIQVTSLRIFVWLLLLYLMQVIALVLYYMMPIVNVSEVLGPLCLMLLMGTVHCQIVSAQITRPSGSNGNR
RRRKLRKPVNGDGSRENGNNSSDKVRVVETVEPAPTGGSFWGTLFGNRIKRVKLISNKGTEPDLDSSCLHPIIKKKQCRP
EIKLWQMTEKAKFSDGEKCRREAFRRVGNGMSDDLSSEEDGDARTQMMILRRSVEGASSDNGCEVKNRKSILSRHINSQV
KKTTTKWCQIVRDSDSLAESEFESAAFIQGSRSGINGGSRNLNMSRRDSESTRHDSETEDMLWDDLLHGPECRSSVTSDS
EGGHVNTLHSGTKRDPKEDVFQQNHLFWLQNSSPASDRVSAIIWEGNECKKMDMSVLEISGIIMSRVNAYQQGVGYQMLG
NVITIGLAFFPFIYRLFREKSFDQLKSISAEEILTFFCGAPPVTPVIILSMINFFERLCLTWIFFFMMCVAERTYKQRFL
FAKLFSHITSARKARKYEIPHFRLKKVENIKIWLSLRSFLKVLQGHKTFLNDAYNWEFLIWETALLLFLLRLASLGSETN
KKYSNVSILLTEQINLYLKMEKKPNKKEQLTLVNNVLKLSTKLLKELDTPFRLYGLTMNPLIYNITRVVILSAVSGVISD
LLGFNIRLWKIKS
>XP_004699221.1 protein PHTF1 isoform X2 [Echinops telfairi]
MASNETDAISWYQKKIGAYDQQIWEKSIEQTQIKGFKNKPKKMGHIKPDLIDVDLIRGSTFAKAKPEIPWTSLTRKGLVR
VVFFPLFSSWWIQVTSQRIFIWLLLLYLMQVLAIVLYLMMPLVNISEVLGPLCLMLLMGTVHCQIVSTQIAKPAGSNGNR
RRRKLRKTANGDGNRENGNSSSSDRVRGIESLGSVPFIGGFWGTLFGNRRKKVKLLTNRGTETESDASCLHPIIKKRECQ
PEVRMWQGRERAKFSDGDKSRKEAFRCMNNGVSDDLSSEEDGDALTQMTLLRRSVEGASSDNGCEVKNRKSILSRRLDSQ
AKKTTARWCHLVRDSDSVADSEFESAAFSQGSRSGMNGGSQHVSVARRDSESTRHDSETEDMLWDDLLHGPECRSSATSD
SEGAHVQSLHSGAKRHSTEDVFQQNHLFWLQNSSPASDRVSAIIWEGSECKKMDMSVLEISGVIMSRVNAYQQGVGYQML
GNVVTVTLALFPFVHRLVREKSLDQLTSVSAEEILALFCGAPPVVPIIVLSAINFFERLCLTWMFFFMMCVAERTYKQRF
LFAKLFSHITSARKAKKYEIPHFRLKKVENIKIWLSLRSYLKRRGPQRSVDVVVSSVFLLTLSIAFICCAQVLQGHKTFL
NDAYNWEFLIWETALLLFLLRLASLGSETNKKYSNVSILLTEQINLYLKMEKKPNKKEQLTLVNNVLKLSTKLLKELDTP
FRLYGLTMNPLIYNITRVVILSAVSGVISDLLGFNIRLWKIKS
>XP_016078833.1 PREDICTED: putative homeodomain transcription factor 1 [Miniopterus natalensis]
MASSERDAISWYQKKIGAYDQQIWEKSIEQTQIKGFKNKPKKMGHIKPDLIDVDLIRGSTFAKAKPEIPWTSLTRKGLVR
VVFFPLFSNWWIQVTSLRIFVWLLLLYLMQVIALVLYLMMPIVNVSEVLGPLCLMLLMGTVHCQIVSTQIARPSGSNGNR
RRRKLRKTVNGDGSRENGSNFSDKGRGVETVEPIPLTGGFWETLFGNRAKTVRLICNKGTETSNDTSYLRPIIKKRQGQP
EIKIWPTTEKAKFSDGEKRRREACRRVCSGMSDDLSSEEDADARTQMMILRRSVEGASSDNGCEVKNRKSILPRHINSQV
TKTPAKWCHIMRDSDSLAESEFESAVFSQGSRSGVSGGGSQSINMSRRDSESTRHDSETEDMLWDDLLHGPECRSSVTSD
SEGTHVHTLHSGTKRDPKEDVFQQNHLFWLQNSSPASDRVSAIIWEGNECKKMDMSVLEISGIIMSRVNAYQQGGGYQML
GNVVTVGLAFFPCLHRLFREKSLDQLKSISAEEILTLFCGAPPVTPIIILSIINFFERLCLTWMFFFMMCVAERTYKQRF
LFAKLFSHITSARKARKYEIPHFRLKKVENIKIWLSLRSFLKRRGPQRSVDVVVSSVFLLTLSIAFICCAQVLQGHKTFL
NDAYNWEFLIWESALLLFLLRLASLGSETNKKYSNVSILLTEQINLYLKMEKKPTKKEQLTLVNNVLKLSTKLLKELDTP
FRLYGLTMNPLIYNITRVVILSAVSGVISDLLGFNIRLWKIKS
>XP_023590679.1 putative homeodomain transcription factor 1 isoform X3 [Trichechus manatus latirostris]
MASNERDAISWYQKKIGAYDQQIWEKSIEQTQIKGFKNKPKKMGHIKPDLIDVDLIRGSTFAKAKPEIPWTSLTRKGLVR
VVFFPLFSSWWIQVTSQRIFIWLLLLYLMQVIAIVLYVMMPLVNVSEVLGPLCLMLLMGTVHCQIVSTQITKPSGNNGNR
RRRKLRKTVNGDGNRENGNNSSSDKVRGVETLESIPRISGFWGTLFGNRTKRVKLISNKGTETENDTSCLHPIIKKRQCR
PEMRMWQTRESAKFSDGDKSRRETFRHLGNGISDDLSSEEDGEAQTQMILLRRSVEGASSDNGCEVKNRKSIFPRHLNSQ
VKKTPSRWCHLVRDSDSVAESEFESAAFSQGSRSGTNGGSRNLTMSRRDSESTRHDSETEDMLWDDLLHGPECRSSVTSD
SEGAHVNTLHSGTKRDFKEDVFQQNHLFWLQNSSPASDRVSAIIWEGNECKKMDMSVLEISGIIMSRVNAYQQGVGYQML
GNVVTIGLAFFPFVHRLFREKSLDQLKSISTEEILTLFCGAPPVIPIIVLSVINFFERLCLTWMFFFMMCVAERTYKQRF
LFAKLFSHITSARKARKYEIPHFRLKKVENIKIWLSLRSYLKVLQGHKTFLNDAYNWEFLIWEMALLLFLLRLASLGSET
NKKYSNVSILLTEQINLYLKMEKKPNKKEQLTLVNNVLKLSTKLLKELDTPFRLYGLTMNPLIYNITRVVILSAVSGIIS
DLLGFNIRLWKIKS
>XP_023590681.1 putative homeodomain transcription factor 1 isoform X5 [Trichechus manatus latirostris]
MASNERDAISWYQKKIGAYDQQIWEKSIEQTQIKGFKNKPKKMGHIKPDLIDVDLIRGSTFAKAKPEIPWTSLTRKGLVR
VVFFPLFSSWWIQVTSQRIFIWLLLLYLMQVIAIVLYVMMPLVNVSEVLGPLCLMLLMGTVHCQIVSTQITKPSGNNGNR
RRRKLRKTVNGDGNRENGNNSSSDKVRGVETLESIPRISGFWGTLFGNRTKRVKLISNKGTETENDTSCLHPIIKKRQCR
PEMRMWQTRESAKFSDGDKSRRETFRHLGNGISDDLSSEEDGEAQTQMILLRRSVEGASSDNGCEVKNRKSIFPRHLNSQ
VKKTPSRWCHLVRDSDSVAESEFESAAFSQGSRSGTNGGSRNLTMSRRDSESTRHDSETEDMLWDDLLHGPECRSSVTSD
SEGAHVNTLHSGTKRDFKEDVFQQNHLFWLQNSSPASDRVSAIIWEGNECKKMDMSVLEISGIIMSRVNAYQQGVGYQML
GNVVTIGLAFFPFVHRLFREKSLDQLKSISTEEILTLFCGAPPVIPIIVLSVINFFERLCLTWMFFFMMCVAERTYKQRF
LFAKLFSHITSARKARKYEIPHFRLKKVENIKIWLSLRSYLKINLYLKMEKKPNKKEQLTLVNNVLKLSTKLLKELDTPF
RLYGLTMNPLIYNITRVVILSAVSGIISDLLGFNIRLWKIKS
>XP_010829085.1 PREDICTED: putative homeodomain transcription factor 1 isoform X2 [Bison bison bison]
MASNERDAISWYQKKIGAYDQQIWEKSIEQTQIKGFKNKPKKMGHIKADLIDVDLIRGSTFAKAKPEIPWTSLTRKGLVR
VVFFPLFSSWWIQVTSLRIFVWLLLLYLMQVIALALYFMMPIVNVSEVLGPLCLMLLMGTVHCQIVSTQITRPSGNNGNR
RRRKLRKTVNGDGSRENGNNSSDKARGVETLESAPLNGSFWRTLFGNRMKRVKLICNRGTETDYDSGCLHPIIKKRQCRP
EIRMWQTREKAKFSDGEKGRRESFRRLGNGISDDLSSDDDGEAQTQMMILRRSVEGASSDNGCEIKSRKSILSRHLNTQV
KKTTSKWCSVVRDSDSLAESEFESAAFSQGSRSGMSGGSRSLNMLRRDSESTRHDSETEDMLWDDLLHGPECRSSVTSDS
EGAHVSSLHSGTKRDPKEDVFQQNHLFWLQNSSPASDRVSAIIWEGNECKKMDMSVLEISGIIMSRVNAYQQGVGYQMLG
NVVTIGLAFFPFLHRLFREKNLDQLKSISAEEILTLFCGAPPVTPIIILSIINFFERLCLTWMFFFMMCVAERTYKQRFL
FAKLFSHITSARKARKYEIPHFRLKKVENIKIWLSLRSFLKRRGPQRSVDVVVSSVFLLTLSIAFICCAQSSLF
>XP_045147873.1 protein PHTF1 isoform X1 [Echinops telfairi]
MASNETDAISWYQKKIGAYDQQIWEKSIEQTQIKGFKNKPKKMGHIKPDLIDVDLIRGSTFAKAKPEIPWTSLTRKGLVR
VVFFPLFSSWWIQVTSQRIFIWLLLLYLMQVLAIVLYLMMPLVNISEVLGPLCLMLLMGTVHCQIVSTQIAKPAGSNGNR
RRRKLRKTANGDGNRENGNSSSSDRVRGIESLGSVPFIGGFWGTLFGNSRRKKVKLLTNRGTETESDASCLHPIIKKREC
QPEVRMWQGRERAKFSDGDKSRKEAFRCMNNGVSDDLSSEEDGDALTQMTLLRRSVEGASSDNGCEVKNRKSILSRRLDS
QAKKTTARWCHLVRDSDSVADSEFESAAFSQGSRSGMNGGSQHVSVARRDSESTRHDSETEDMLWDDLLHGPECRSSATS
DSEGAHVQSLHSGAKRHSTEDVFQQNHLFWLQNSSPASDRVSAIIWEGSECKKMDMSVLEISGVIMSRVNAYQQGVGYQM
LGNVVTVTLALFPFVHRLVREKSLDQLTSVSAEEILALFCGAPPVVPIIVLSAINFFERLCLTWMFFFMMCVAERTYKQR
FLFAKLFSHITSARKAKKYEIPHFRLKKVENIKIWLSLRSYLKRRGPQRSVDVVVSSVFLLTLSIAFICCAQVLQGHKTF
LNDAYNWEFLIWETALLLFLLRLASLGSETNKKYSNVSILLTEQINLYLKMEKKPNKKEQLTLVNNVLKLSTKLLKELDT
PFRLYGLTMNPLIYNITRVVILSAVSGVISDLLGFNIRLWKIKS
>XP_036894624.1 protein PHTF1 isoform X1 [Sturnira hondurensis]
MASNERDAISWYQKKIGAYDQQIWEKSIEQTQIKGFKNKPKKMGHIKPDLIDVDLIRGSTFAKAKPEIPWTSLTRKGLVR
VVFFPLFSSWWIQVTSVRIFVWLLLLYLMQGTALVLYLMMPIVSVSEVLGPLCLMLLMGTVHCQIVSTQLARPAGSNGSR
RRRKLRKTVNGDGSRENGNNSSDKARGVEAVESVPFMSGVWDTLFGNRGKRVKICSKGTETKSDMSALRPIIKKRQCRPE
IKMWPTTEKAKLSDGEKCRREAFRRVGSGRSDDLSSEEDAEARTQMMILRRSVEGASSDNGGEVRNRRPALPRHVNAQVT
KSPPRWCPVVRDSDSLAESEFESAAFSQGSRSGVSGGGSRCLNASRRDSESTRHDSETEDMLWDDLLHGPECRSSVTSDS
EGAHVSPHHSGTRRDPKEDVFQQNHIFWLQNSSPASDRVSAIIWEGNECKKTDMSVLEISGVIMSRVNAYQQGVGYQMLG
NVVTVGLAFFPFLHRLFREKSLDQLKSISTEEILTLFCGAPPVTPVVILSVINFFERLCLTWMFFFMMCVAERTYKQRFL
FAKLFSHITSARKARKYEIPHFRLKKVENIKIWLSLRSFLKRRGPQRSVDVVVSSVFLLTLSIAFICCAQVLQGHKTFLN
DAYNWEFLIWETALLLFLLRLASLGSETNKKYSNVSILLTEQINLYLKMEKKPNKKEQLTLVNNVLKLSTKLLKELDTPF
RLYGLTMNPLIYNITRVVILSAVSGVISDLLGFNIRLWKIKS
>XP_006092570.1 putative homeodomain transcription factor 1 isoform X3 [Myotis lucifugus]
MASGERDAISWYQKKIGAYDQQIWEKSIEQTQIKGFKNKPKKMGHIKADLIDVDLIRGSTFAKAKPEIPWTSLTRKGLVR
VVFFPLFSSWWIQVTSLKIFVWLLLLYLMQVLALVLYLMLPIVSVSEVLGPLCLMLLMGTVHCQIVSTQIARPSGSSGSR
RRRKLRKTVNGDGSRENGNNSSDKVRGVETVEPGPFAGGFWGSLFGSRTKRVKLTCNKETETNKDTGYLRPIIKKRQARP
EVKTWPTAEKAKFSDGEKCRREACRRVGNGVSDDLSSEEDGEARTQMMILRRSVEGASSDNGCEVKHRKSMLPRHISSQV
TKTTTKWCHFMRDSDSLAESEFESVAFSQCSRSGVSGGSRSLNMSRRDSESTRHDSETEDMLWDDLLHGPECRSSVTSDS
EGTAPTLHSGAKRDPKEDVFQQNHLFWLQNSSPASDRVSAIIWEGNECKKMDMSVLEISGIIMSRVNAYQQGLGYQMLGN
AVTVGLAFFPFLYRLFHAKGLDQLKSVSTEEILTLFCGAPPVTPVVVLSVINFVERLCLTWIFFFMMCVAERTYKQRFLF
AKLFSHITSARKARKYEIPHFRLKKVENIKIWLSLRSFLKRRGPQRSVDVVVSSVFLLTLSIAFICCAQVLQGHKTFLND
AYNWEFLIWETALLLFLLRLASLGSETNKKYSNVSILLTEQINLYLKMEKKPTKKEQLTLVNNVLKLSTKLLKELDTPFR
LYGLTMNPLIFNITRVVILSAVSGVISDLLGFNIRLWKIKS
>XP_006895765.1 PREDICTED: putative homeodomain transcription factor 1 [Elephantulus edwardii]
MASNERDAISWYQKKIGAYDQQIWEKSVEQTQIKGFKNKPKKMGHIKPDLIDVDLIRGSTFAKAKPEIPWTSLTRKGLVR
VVFFPLFSSWWIQVTSQRIFIWLLLLYLMQVVSIVLYCMMPIVNISEVLGPLCLMLLLGTVHCQIVSTQITKPSGNNGNR
RRRKLRKTVNGDGNRENGNNSSSEKTRGIETLESIPFISGFWGTLFGNRSKKVKLISDKGMENENDSRCLHPIIKKKQNR
AEVKIWQTKEKAKISDEDKSRRESFRHFGNGISDDLSSEEDGEAQTQILLRRSVEGASSDNGCEVKNRKSILSRHLNSQI
KKTTARWSHLMRDSDSVADSEFESAAFSHGSRSDMNRCSRNLNISRRDSESTRHDSETEDMLWDDLLHGPECRSSVTSDS
DGEHVNTLHPGTKRDSKEDVFQQNHLFWLQNSSPASDRVSAIIWEGNECKKMDMSVLEISGIIMSRVNAYQQGVGYQMLG
NAVTIGLAFFPFIHRLFREKSLDQLKSISAEEILTLFCGAPPVIPIIILSVINFVERLCLTWMFFFMMCVAERTYKQRFL
FAKLFSHITSARKAKKYEIPHFRLKKVENIKIWLSLRSYLKRRGPQRSVDVVVSSVFLLTLSIAFICCAQVLQGHKTFLN
DAYNWEFLIWETALLLFLLRLASLGSETNKKYSNVSILLTEQINLYLKMEKKPNKKEQLTLVNNVLKLSTKLLKELDTPF
RLYGLTMNPLIYNITRVVILSAVSGVISDLLGFNIRLWKIKS
>XP_047582805.1 protein PHTF1 isoform X2 [Lutra lutra]
MASNERDAISWYQKKIGAYDQQIWEKSIEQTQIKGFKNKPKKMGHIKPDLIDVDLIRGSTFAKAKPEIPWTSLTRKGLVR
VVFFPLFSNWWIQVTSLRIFVWLLLLYLMQVLALVLYFMMPIVNVSEVLGPLCLMLLMGTVHCQIVSTQITRPSGNNGNR
RRRKLRKTVNGDGSRENGNNSSDKVRGVETLESIPFIGGFWETLFGNRSKRVKLISNKGTETDNDSSCLHPIIKKRQCRP
EIKMWQTREKAKFSDGEKCHREAFRRLGNGISDDLSSEEDGEARTQMMMLRRSVEGASSDNGCEVKNRKSILTRHLNTQG
SRSGMSGGSRSLHMSRRDSESTRHDSETEDMLWDDLLHGPECRSSVTSDSEGAHVNTLHSGTKRDPKEDVFQQNHLFWLQ
NSSPASDRVSAIIWEGNECKKMDMSVLEISGIIMSRVNAYQQGVGYQMLGNVVTIGLAFFPFLHRLFRDKSLDQLKSISA
EEIMTLFCGAPPVTPIIILSMINFFERLCLTWIFFFMMCVAERTYKQRFLFAKLFSHITSARKARKYEIPHFRLKKVENI
KIWLSLRSFLKRRGPQRSVDVVVSSVFLLTLSIAFICCAQVLQGHKTFLNDAYNWEFLIWETALLLFLLRLASLGSETNK
KYSNVSILLTEQINLYLKMEKKPNKKEQLTLVNNVLKLSTKLLKELDTPFRLYGLTMNPLIYNITRVVILSAVSGVISDL
LGFNIRLWKIKS
>XP_008262867.1 PREDICTED: putative homeodomain transcription factor 1 [Oryctolagus cuniculus]
MASNERDAISWYQKKIGAYDQQIWEKSIEQTQIKGFKNKPKKMGHIKPDLIDVDLIRGSTFAKAKPEIPWTSLTRKGLVR
VVFFPLFSNWWIQVTSLRIFVWLLLLYLMQVIAIVLYLMMPIVNVSEVLGPLCLMLLMGTVHCQIVSTQITRPSANNGNR
RRRKLRKTVNGDGSRENGNNNSSDKVRGIETLESAPIIGGVWRTLFGNRIRRVKLISNKGTETDNDSSCLHPIIKKRQCR
PELRMCQTREKTKFSDGEKCRREAFRRLGNGVSDDLSSEEDGEAQTQMMLLRRSVEGASSDNGCEVKNRKSILSRHLNSQ
VKKTSARWYHIVRDSDSLAESEFESAAFSQGSRSGVNGCSQSINLSRRDSESTRHDSETEDMLWDDLLHGPECRSSATSD
SEGTHVSTLHSGTKRDPKEDVFQQNHLFWLQNSSPASDRVSAIIWEGNECKKMDMSVLEMSGIIMSRVGWISFTDLVIRD
YCIRLKKETEIFQLLVHSPSEILTLFCGAPPVMPVIILSIINFFERLCLTWMFFFMMCVAERTYKQRFLFAKLFSHITSA
RKARKYEIPHFRLKKVENIKIWLSLRSYLKRRGPQRSVDVVVSSVFLLTLSIAFICCAQVLQGHKTFLNDAYNWELLIWE
TALLLFLLRLASLGSETNKKYSNVSILLTEQINLYLKMEKKPNKKEQLTLVNNVLKLSTKLLKELDTPFRLYGLTMNPLI
YNITRVVILSAVSGVISDLLGFNIRLWKIKS
>XP_020763666.1 putative homeodomain transcription factor 1 isoform X2 [Odocoileus virginianus texanus]
MASNERDAISWYQKKIGAYDQQIWEKSIEQTQIKGFKNKPKKMGHIKADLIDVDLIRGSTFAKAKPEIPWTSLTRKGLVR
VVFFPLFSNWWIQVTSLRIFVWLLLLYLMQVIALVLYFMMPIVNVSEVLGPLCLMLLMGTVHCQIVSTQITRPSGNNGNR
RRRKLRKTVNGDGSRENGNNSSDKARGVETLESAPLNGSFWRTLFGNRMKRVKLICNRGTETDYDSGCLHPIIKKRQCRP
EIRMWQTREKAKFSDGEKGHRESFRHLGNGISDDLSSEDDGEAQTQMMILRRSVEGASSDNGCEIKSRKSILSRHLNTQV
KKTTSKWCPVVRDSDSLAESEFESAAFSQGSRSGTSGGSRSLNMLRRDSESTRHDSETEDMLWDDLLHGPECRSSVTSDS
EGAHVNSLHSGTKRDPKEDVFQQNHLFWLQNSSPASDRVSAIIWEGNECKKMDMSVLEISGIIMSRVNAYQQGVGYQMLG
NVVTIGLAFFPFLHRLFREKSLDQLKSISAEEILTLFCGAPPVTPIIILSIINFFERLCLTWMFFFMMCVAERTYKQRFL
FAKLFSHITSARKARKYEIPHFRLKKVENIKIWLSLRSFLKVLRGHKTFLNDAYNWEFLIWESALLLFLLRLASLGSETN
KKYSNVSILLTEQINLYLKMEKKPNKKEQLTLVNNVLKLSTKLLKELDTPFRLYGLTMNPLIYNITRVVILSAVSGVISD
LLGFNIRLWKIKS
>XP_044994542.1 protein PHTF1 isoform X3 [Jaculus jaculus]
MASNERDAISWYQKKIGAYDQQIWEKSIEQTQIKGFKNKPKKMGHIKPDLIDVDLIRGSTFAKAKPEIPWTSLTRKGLVR
VVFFPLFSSWWIQVTSLRIFVWLLLLYLMQVTAVVLYLMMPIVNVSEVLGPLCLMLLMGTVHCQIVSTQITKPLGNNGSR
RRRKLRKTVNGDGSRDNGNNSFDKVRGVENLESAPSIGGFWGTLFGNRVKRVTLISHKGTETDNDSSGLRPIIKKRQCRP
ELRMCQAKEKAKVSDGEKCRREAYRRMGNGVSDDLSSEEDGEAQTQMILLRRSVEGASSDNGCEVKSRKSILSRHLSSQV
KKTTARWYQTVRDSDSLADSEFESAVFSQGRRSGMSGNGPRSLNLSRRDSESTRHDSETEDMLWDDLLHGPECRSSVTSD
SEGGHVNTLHSGTKHDPKEDVFQQNHLFWLQNSSPASERVSAIIWEGNECKKMDMSVLEISGVIMSRVNAYQQGVGYQML
GNVVTIGLAFFPFLYRLFREKSFDQLKSISAEEILTLFCGAPPVTPIIILSIINFFERLCLTWMFFFMMCVAERTYKQRF
LFAKLFSHITSARKARKYEIPHFRLKKVENIKIWLSLRSYLKVLQGHKTFLNDAYNWEFLIWETALLLFLLRLASLGSET
NKKYSNVSILLTEQINLYLKMEKKPNKKEQLTLVNNVLKLSTKLLKELDTPFRLYGLTMNPLIYNITRVVILSAVSGVIS
DLLGFNIRLWKIKS
>XP_023403255.1 putative homeodomain transcription factor 1 isoform X4 [Loxodonta africana]
MASNERDAISWYQKKIGAYDQQIWEKSIEQTQIKGFKNKPKKMGHIKPDLIDVDLIRGSTFAKAKPEIPWTSLTRKGLVR
VVFFPLFSSWWIQVTSQKIFIWLLLLYLMQVVAIVLYLMMPIVNVSEVLGPLCLMLLMGTVHCQIVSTQITKPSGNNGNR
RRRKLRKTINGDGNRENGNNSSSDKVRGVETLESVPFISGFWGTLFGNRTKRVKLISNKGTETENDTSCLHPIIKKRQCR
PEMRMCQTRDSAKFSDGDKSHRETFRHLGNGISDDLSSEEDGEARTQMILLRRSVEGASSDNGCEVKNRKSVFPRHLNSQ
VKKTTSRWCHLVRDSDSVAESEFESTAFSQGSRSTMNGSSRNLNMSRRDSESTRHDSETEDMLWDDLLHGPECRSSVTSD
SEGAHVNTPHSGTKRDSKEDVFQQNHLFWLQNSSPASDRVSAIIWEGNECKKMDMSVLEISGIIMSRVNAYQQGVGYQML
GNAVTIGLAVFPFVYRLFREKSLDQLKSISAEEILTLFCGAPPVIPIIVLSVINFFERLCLTWMFFFMMCVAERTYKQRF
LFAKLFSHITSARKARKYEIPHFRLKKVENIKIWLSLRSYLK
>XP_049736003.1 protein PHTF1 isoform X3 [Elephas maximus indicus]
MASNERDAISWYQKKIGAYDQQIWEKSIEQTQIKGFKNKPKKMGHIKPDLIDVDLIRGSTFAKAKPEIPWTSLTRKGLVR
VVFFPLFSSWWIQVTSQKIFIWLLLLYLMQVVAIVLYLMMPIVNVSEVLGPLCLMLLMGTVHCQIVSTQITKPSGNNGNR
RRRKLRKTVNGDGNRENGNNSSSDKVRGVETLESVPFISGFWGTLFGNRTKRVKLISNKGTETENDTSCLHPIIKKRQCR
PEVRMCQTRDSAKFSDGDKSHRETFRHLGNGISDDLSSEEDGEARTQMILLRRSVEGASSDNGCEVKNRKSVFPRHLNSQ
VKKTTSRWCHLVRDSDSVAESEFESTAFSQGSRSTMNGSSRNLNMSRRDSESTRHDSETEDMLWDDLLHGPECRSSVTSD
SEGAHVNTPHSGTKRDSKEDVFQQNHLFWLQNSSPASDRVSAIIWEGNECKKMDMSVLEISGIIMSRVNAYQQGVGYQML
GNAVTIGLAVFPFVYRLFREKSLDQLKSISAEEILTLFCGAPPVIPIIVLSVINFFERLCLTWMFFFMMCVAERTYKQRF
LFAKLFSHITSARKARKYEIPHFRLKKVENIKIWLSLRSYLK
>XP_047409321.1 protein PHTF1 isoform X1 [Neosciurus carolinensis]
MVTAPPASRPRGEDAACRARRLAPGLTARPGPLRRKVPAAGQPGSGHQGFKNKPKKMGHIKPDLIDVDLIRGSTFAKAKP
EIPWTSLTRKGLVRVVFFPLFSNWWIQVTSLRIFVWLLLLYLMQVIAIVLYLMMPIVNVSEVLGPLCLMLLMGTVHCQIV
STQITRPSGNNGNRRRRKLRKTVNGDGSRENGNNSSDRARGIETLESAPIIGGLWGTLFGNRIKKVKLISNKGTEIDNDN
DSNCLHPIMKKRQCRPDIRMWQTKEKAKFSDGEKCRREAYRRLGNGISDDLSSEEDGEARTQMILLRRSVEGASSDNGCE
VKNRKSILSRHLNSQVKKTTTRWCHIVRDSDSVAESEFESAAFSQCSRSGVSGGSRSLNLSRRDSESTRHDSETEDMLWD
DLLHGPECRSSVTSDSEGAHVNTLHSGTKRDPKEDVFQQNHLFWLQNSSPASDRVSAIIWEGNECKKMDMSVLEISGIIM
SRVNAYQQGVGYQMLGNVVTIGLAFFPFLHRLFHEKSLDQLKSISAEEILTLFCGAPPVTPIIILSIINFFERLCLTWMF
FFMMCVAERTYKQRFLFAKLFSHITSARKARKYEIPHFRLKKVENIKIWLSLRSYLKRRGPQRSVDVVVSSVFLLTLSIA
FICCAQVLQGHKTFLNDAYNWEFLIWETALLLFLLRLASLGSETNKKYSNVSILLTEQINLYLKMEKKPNKKEQLTLVNN
VLKLSTKLLKELDTPFRLYGLTMNPLIYNITRVVILSAVSGVISDLLGFNIRLWKIKS
>XP_036128823.1 putative homeodomain transcription factor 1 isoform X2 [Molossus molossus]
MASNERDAISWYQKKIGAYDQQIWEKSIEQTQIKGFKNKPKKMGHIKPDLIDVDLIRGSTFAKAKPEIPWTSLTRKGLVR
VVFFPLFSNWWIQVTSIRIFVWLLLLYLMQVIALVLYFMMPIVNVSEVLGPLCLMLLMGTVHCQMVSTQIARPAGSNGSR
RRRKLRKTVNGDGNRESGNNSSDKVRGVETVEPVPFISGFWGTLFGNRAKRVKLICNKGTETDNDTSCLRPVIKKRQGRP
EIKTWPETEKAKFSDGEKCHREAFRRVGNGMSDDLSSEEDGEARTQMMMLRRSVEGASSDNGCEVKTRKPVLPRHTDSQG
SRSGVDGGARSLSMSRRDSESTRHDSETEDMLWDDLLHGPECRSSVTSDSEGAHVRTLPAGATRDPKEDVFQQNHLFWLQ
NSSPASDRVSAIIWEGSECKKLDMSVLEISGVIMSRVNAHQQGVGYQMLGNVVTVGLALFPFLHRLFRVKSLDQLKSISA
EEILTLFCGAPPVTPVIILSIINFFERLCLTWMFFFMMCVAERTYKQRFLFAKLFSHITSARKARKYEIPHFRLKKVENI
KIWLSLRSFLKRRGPQRSVDVVVSSVFLLTLSIAFICCAQVLQGHKTFLNDAYNWEFLIWETALLLFLLRLASLGSETNK
KYSNVSILLTEQINLYLKMEKKPTKKEQLTLVNNVLKLSTKLLKELDTPFRLYGLTMNPLIYNITRVVILSAVSGVISDL
LGFNIRLWKIKS
>XP_006501189.1 putative homeodomain transcription factor 1 isoform X2 [Mus musculus]
MASNERDAISWYQKKIGAYDQQIWEKSIEQTQIKGFKNKPKKMGHIKPDLIDVDLIRGSTFAKAKPEIPWTSLTRKGLVR
VVFFPLFSSWWIQVTSLRIFVWLLLLYLMQVTAVVLYLLMPIVSASEVLGPLCLMLLMGTVHCQIVSTQITRPSGNNGNR
RRRKLRKTVNGDGSRDNGNNSPDKVRAVETLESASSVGGFWGTLFGNRIKRVKLVSNKGTETDNDSGCFHPILKKRQGRP
EIRMWQAREKAKVSDGEKCRREAYRRLGNGISDDLSSEEDGEARTQMILLRRSVEGASSDNGYEVKNRRSILSRHLNSQG
SRSGMSGGSRSLNLSRRDSESTRHDSETEDMLWDDLLHGPECRSSVTSDSEGAHVNTIHSGTKRDPKEDVFQQNHLFWLQ
NSSPASERVSAIIWEGNECKKMDMSVLEISGIIMSRVNAYEQGVGYQMLGNAVTVGLALFPFLYRLFREKSFDQLKSISA
EEVLTLFCGAPPVTPVVILSIINFIERLCLTWMFFFMMCVAERTYKQRFLFAKLFSHITSARKARKYEIPHFRLKKVENI
KIWLSLRSYLKRRGPQRSVDVVVSSVFLLTLSIAFICCAQVLQGHKTFLNDAYNWEFLIWETALLLFLLRLASLGSETNK
KYSNVSILLTEQINLYLKMEKKPNKKEQLTLVNNVLKLSTKLLKELDTPFRLYGLTMNPLIYNITRVVILSAVSGVISDL
LGFNIRLWKIKS
>XP_011938720.1 PREDICTED: putative homeodomain transcription factor 1 isoform X2 [Cercocebus atys]
MFKGLKNKPKKMGHIKPDLIDVDLIRGSTFAKAKPEIPWTSLTRKGLVRVVFFPLFSNWWIQVTSLRIFVWLLLLYFMQV
IAIVLYLMMPIVNISEVLGPLCLMLLMGTVHCQIVSTQITRPSGNNGNRRRRKLRKTVNGDGSRENGNNSSDKVRGIETL
ESVPIIGGFWETIFGNRIKRVKLISNKGTETDNDPSCVRPIIKKRQCRPEIRMWQTREKAKFSDGEKCRREAFRRLGNGV
SDDLSSEEDGEARTQMILLRRSVEGASSDNGCEVKNRKSILSRHLNSQVKKTTTRWCHIVRDSDSLAESEFESAAFSQGS
RSGVSGGSRSLNMSRRDSESTRHDSETEDMLWDDLLHGPECRSSVTSDSEGVHVNTLHSGTKRDPKEDVFQQNHLFWLQN
SSPSSDRVSAIIWEGNECKKMDMSVLEISGIIMSRVNAYQQGVGYQMLGNVVTIGLAFFPFLHRLFREKSLDQLKSISAE
EILTLFCGAPPVTPIIVLSIINFFERLCLTWMFFFMMCVAERTYKQRFLFAKLFSHITSARKARKYEIPHFRLKKVENIK
IWLSLRSYLKRRGPQRSVDVVVSSVFLLTLSIAFICCAQVLQGHKTFLNDAYNWEFLIWETALLLFLLRLASLGSETNKK
YSNVSILLTEQINLYLKMEKKPNKKEQLTLVNNVLKLSTKLLKELDTPFRLYGLTMNPLIYNITRVVILSAVSGVISDLL
GFNIRLWKIKS
>XP_037854001.1 putative homeodomain transcription factor 1 isoform X3 [Chlorocebus sabaeus]
MFKGLKNKPKKMGHIKPDLIDVDLIRGSTFAKAKPEIPWTSLTRKGLVRVVFFPLFSNWWIQVTSLRIFVWLLLLYFMQV
IAIVLYLMMPIVNISEVLGPLCLMLLMGTVHCQIVSTQITRPSGNNGNRRRRKLRKTVNGDGSRENGNNSSDKVRGIETL
ESVPIIGGFWETIFGNRIKRVKLISNKGTETDNDPSCVRPIIKKRQCRPEIRMWQTREKAKFSDGEKCRREAFRRLGNGV
SDDLSSEEDGEARTQMILLRRSVEGASSDNGCEVKNRKSVLSRHLNSQVKKTTTRWCHIVRDSDSLAESEFESAAFSQGS
RSGVSGGSRSLNMSRRDSESTRHDSETEDMLWDDLLHGPECRSSVTSDSEGVHVNTLHSGTKRDPKEDVFQQNHLFWLQN
SSPSSDRVSAIIWEGNECKKMDMSVLEISGIIMSRVNAYQQGVGYQMLGNVVTIGLAFFPFLHRLFREKSLDQLKSISAE
EILTLFCGAPPVTPIIVLSIINFFERLCLTWMFFFMMCVAERTYKQRFLFAKLFSHITSARKARKYEIPHFRLKKVENIK
IWLSLRSYLKRRGPQRSVDVVVSSVFLLTLSIAFICCAQVLQGHKTFLNDAYNWEFLIWETALLLFLLRLASLGSETNKK
YSNVSILLTEQINLYLKMEKKPNKKEQLTLVNNVLKLSTKLLKELDTPFRLYGLTMNPLIYNITRVVILSAVSGVISDLL
GFNIRLWKIKS
>XP_042548240.1 protein PHTF1 isoform X1 [Dipodomys spectabilis]
MASNERDAISWYQKKIGAYDQQIWEKSIEQTQIKGFKNKPKKMGHIKPDLIDVDLIRGSTFAKARPEAPWPSLTRKGLVR
VALFPLFSSWWIQVTSLRIFVWLLLLYLMQVMAVVLYLMMPIVNVSEVLGPLCLMLLMGTVHCQIVSSQVTRPPGNNGNR
RRRKLRKTVNGDGSREHSGTASDKMKGAEALAPAPRRAASFWGTLFGNRIKKVRLLSNKGTETDNDSSCLRPAVKKQLCR
PEGRTWPQRDRAKMSDGEKSRREARRCLGNRVSDDPSSDEDGEAHTQMILLRRSVEGASSDNGCAVKNRKSALAGHLHPQ
AKKTAMRWCHLVRDSDSLAESECEPPPFNQGTRPGVAGGSRSLRLSRRDSESTRQDSETEDMLWDDLLHGPECRSSATSD
SEAAQVGALRAGAKRDPQEDVFQQNHLFWLQNSSPASDRVSAIIWEGSECKKMDMSVLEISGVIMSRVNACQQGGGYQML
GNAVTAGLTLFPFLYRLFHEKSLEQIRSISAEEVLALFCGAPPVMPVIILSLINFFERLCLTWMFFFMMCVAERTYKQRF
LFAKLFSHITSARKARKYEIPHFRLKKVENIKIWLSLRSFLKRRGPQRSVDVVVSSVFLLTLSIAFICCAQVLQGHKTFL
NDAYNWELLVWETALLLFLLRLASLGSETNKKYSNVSILLTEQINLYLKMEKKPNKKDQLTLVNNVLKLSTKLLKELDTP
FRLYGLTMNPLIYNITRVVILSAVSGVISDLLGFNIRLWKIKS
>XP_023078573.1 putative homeodomain transcription factor 1 isoform X2 [Piliocolobus tephrosceles]
MFKGLKNKPKKMGHIKPDLIDVDLIRGSTFAKAKPEIPWTSLTRKGLVRVVFFPLFSNWWIQVTSLRIFVWLLLLYFMQV
IAIVLYLMMPIVNISEVLGPLCLMLLMGTVHCQIVSTQITRPSGNNGNRRRRKLRKTVNGDGSRENGNNTSDKVRGIETL
ESVPIIGGFWETIFGNRIKRVKLISNKGTETDNDPSCVRPIIKKRQCRPEIRMWQTREKAKFSDGEKCRRETFRRLGNGV
SDDLSSEEDGEARTQMILLRRSVEGASSDNGCEVKNRKSILSRHLNSQVKKTTTRWCHIVRDSDSLAESEFESAAFSQGS
RSGVSGGSRSLNMSRRDSESTRHDSETEDMLWDDLLHGPECRSSVTSDSEGVHVNTLHSGTKRDPKEDVFQQNHLFWLQN
SSPSSDRVSAIIWEGNECKKMDMSVLEISGIIMSRVNAYQQGVGYQMLGNVVTVGLAFFPFLHRLFHEKSLDQLKSISAE
EILTLFCGAPPVTPIIVLSIINFFERLCLTWMFFFMMCVAERTYKQRFLFAKLFSHITSARKARKYEIPHFRLKKVENIK
IWLSLRSYLKRRGPQRSVDVVVSSVFLLTLSIAFICCAQVLQGHKTFLNDAYNWEFLIWETALLLFLLRLASLGSETNKK
YSNVSILLTEQINLYLKMEKKPNKKEQLTLVNNVLKLSTKLLKELDTPFRLYGLTMNPLIYNITRVVILSAVSGVISDLL
GFNIRLWKIKS
>XP_033054335.1 putative homeodomain transcription factor 1 isoform X2 [Trachypithecus francoisi]
MFKGLKNKPKKMGHIKPDLIDVDLIRGSTFAKAKPEIPWTSLTRKGLVRVVFFPLFSNWWIQVTSLRIFVWLLLLYFMQV
IAIVLYLMMPIVNISEVLGPLCLMLLMGTVHCQIVSTQITRPSGNNGNRRRRKLRKTVNGDGSRENGNNTSDKVRGIETL
ESVPIIGGFWETVFGNRIKRVKLISNKGTETDNDPSCVRPIIKKRQCRPEIRMWQTREKAKFSDGEKCRREAFRRLGNGV
SDDLSSEEDGEARTQMILLRRSVEGASSDNGCEVKNRKSILSRHLNSQVKKTTTRWCHIVRDSDSLAESEFESAAFSQGS
RSGVSGGSRSLNMSRRDSESTRHDSETEDMLWDDLLHGPECRSSVTSDSEGVHVNTLHSGTKRDPKEDVFQQNHLFWLQN
SSPSSDRVSAIIWEGNECKKMDMSVLEISGIIMSRVNAYQQGVGYQMLGNVVTIGLAFFPFLHRLFREKSLDQLKSISAE
EILTLFCGAPPVTPIVVLSIINFFERLCLTWMFFFMMCVAERTYKQRFLFAKLFSHITSARKARKYEIPHFRLKKVENIK
IWLSLRSYLKRRGPQRSVDVVVSSVFLLTLSIAFICCAQVLQGHKTFLNDAYNWEFLIWETALLLFLLRLASLGSETNKK
YSNVSILLTEQINLYLKMEKKPNKKEQLTLVNNVLKLSTKLLKELDTPFRLYGLTMNPLIYNITRVVILSAVSGVISDLL
GFNIRLWKIKS
>XP_032010852.1 putative homeodomain transcription factor 1 isoform X3 [Hylobates moloch]
MASNERDAISWYQKKIGAYDQQIWEKSIEQTQIKGLKNKPKKMGHIKPDLIDVDLIRGSTFAKAKPEIPWTSLTRKGLVR
VVFFPLFSNWWIQVTSLRIFVWLLLLYFMQVIAIVLYLMMPIVNVSEVLGPLCLMLLMGTVHCQIVSTQITRPSGNNGNR
RRRIKRVKLISNKGTETDNDPSCVHPIIKKRQCRPEIRMWQTREKAKFSDGEKCRREAFRRLGNGVSDDLSSEEDGEART
QMILLRRSVEGASSDNGCEVKNRKSILSRHLNSQVKKTTTRWCHIVRDSDSLAESEFESAAFSQGSRLGESGGSRSLNMS
RRDSESTRHDSETEDMLWDDLLHGPECRSSVTSDSEGAHVNTLHSGTKRDPKEDVFQQNHLFWLQNSSPSSDRVSAIIWE
GNECKKMDMSVLEISGIIMSRVNAYQQGAGYQMLGNVVTIGLAFFPFLHRLFREKSLDQLKSISAEEILTLFCGAPPVTP
IIVLSIINFFERLCLTWMFFFMMCVAERTYKQRFLFAKLFSHITSARKARKYEIPHFRLKKVENIKIWLSLRSYLKRRGP
QRSVDVVVSSVFLLTLSIAFICCAQVLQGHKTFLNDAYNWEFLIWETALLLFLLRLASLGSETNKKYSNVSILLTEQINL
YLKMEKKPNKKEQLTLVNNVLKLSTKLLKELDTPFRLYGLTMNPLIYNITRVVILSAVSGVISDLLGFNIRLWKIKS
>XP_030680676.1 putative homeodomain transcription factor 1 isoform X3 [Nomascus leucogenys]
MASNERDAISWYQKKIGAYDQQIWEKSIEQTQIKGLKNKPKKMGHIKPDLIDVDLIRGSTFAKAKPEIPWTSLTRKGLVR
VVFFPLFSNWWIQVTSLRIFVWLLLLYFMQVIAIVLYLMMPIVNISEVLGPLCLMLLMGTVHCQIVSTQITRPSGNNGNR
RRRIKRVKLISNKGTETDNDPSCVHPIIKKRQCRPEIRMWQTREKAKFSDGEKCRREAFRRLGNGVSDDLSSEEDGEAQT
QMILLRRSVEGASSDNGCEVKNRKSILSRHLNSQVKKTSTRWCHIVRDSDSLAESEFESAAFSQGSRLGESGGSRSLNMS
RRDSESTRHDSETEDMLWDDLLHGPECRSSVTSDSEGAHVNTLHSGTKRDPKEDVFQQNHLFWLQNSSPSSDRVSAIIWE
GNECKKMDMSVLEISGIIMSRVNAYQQGAGYQMLGNVVTIGLAFFPFLHRLFREKSLDQLKSISAEEILTLFCGAPPVTP
IIVLSIINFFERLCLTWMFFFMMCVAERTYKQRFLFAKLFSHITSARKARKYEIPHFRLKKVENIKIWLSLRSYLKRRGP
QRSVDVVVSSVFLLTLSIAFICCAQVLQGHKTFLNDAYNWEFLIWETALLLFLLRLASLGSETNKKYSNVSILLTEQINL
YLKMEKKPNKKEQLTLVNNVLKLSTKLLKELDTPFRLYGLTMNPLIYNITRVVILSAVSGVISDLLGFNIRLWKIKS
>XP_036199569.1 putative homeodomain transcription factor 1 isoform X2 [Myotis myotis]
MPYRGTRRSLSLFQIGAYDQQIWEKSIEQTQIKGFKNKPKKMGHIKADLIDVDLIRGSTFAKAKPEIPWTSLTRKGLVRV
VFFPLFSNWWIQVTSLKIFVWLLLLYLMQVMALVLFLMMPIVNVSEVLGPLCLMLLMGTVHCQIVSTQIARPSGSNGSRR
RRKLRKTVNGDGSRENGNNSSDKVRGVETVEPGPFASGFWGTLFGSRTKRGKLTCNKETETNKDTGYLRPIIKKRQARPE
VKTWPAAEKAKFSDGEQCRREAFRRVGNGVSDDLSSEEDGEARNQMMILRRSVEGASSDNGCDVRSRKSMLPRHISSQVT
KTTTKWCHFMRDSDSLAESEFESAAFSQCSRSGMSGGSRSLHMSRRDSESTRHDSETEDMLWDDLLHGPECRSSVTSDSE
GTAPTLHSGTKRDPKEDVFQQNHLFWLQNSSPASDRVSAIIWEGNECKKMDMSVLEISGIIMSRVNAYQQGVGYQMLGNA
VTVGLAFFPFLYRLFHAKGLDQLKSVSAEELLTLFCGAPPVTPVVVLSVINFVERLCLTWIFFFMMCVAERTYKQRFLFA
KLFSHITSARKARKYEIPHFRLKKVENIKIWLSLRSFLKRRGPQRSVDVVVSSVFLLTLSIAFICCAQVLQGHKTFLNDA
YNWEFLIWETALLLFLLRLASLGSETNKKYSNVSILLTEQINLYLKMEKKPTKKEQLTLVNNVLKLSTKLLKELDTPFRL
YGLTMNPLIFNITRVVILSAVSGVISDLLGFNIRKHSILCSWTAHNMELESHVRFIVWAERGLSGRRPRPVRMSDTQNRE
PQVLSPSWTLFALLSTVACGCNGQFSSC
>XP_047409350.1 protein PHTF1 isoform X5 [Neosciurus carolinensis]
MASNERDAISWYQKKGFKNKPKKMGHIKPDLIDVDLIRGSTFAKAKPEIPWTSLTRKGLVRVVFFPLFSNWWIQVTSLRI
FVWLLLLYLMQVIAIVLYLMMPIVNVSEVLGPLCLMLLMGTVHCQIVSTQITRPSGNNGNRRRRKLRKTVNGDGSRENGN
NSSDRARGIETLESAPIIGGLWGTLFGNRIKKVKLISNKGTEIDNDNDSNCLHPIMKKRQCRPDIRMWQTKEKAKFSDGE
KCRREAYRRLGNGISDDLSSEEDGEARTQMILLRRSVEGASSDNGCEVKNRKSILSRHLNSQVKKTTTRWCHIVRDSDSV
AESEFESAAFSQCSRSGVSGGSRSLNLSRRDSESTRHDSETEDMLWDDLLHGPECRSSVTSDSEGAHVNTLHSGTKRDPK
EDVFQQNHLFWLQNSSPASDRVSAIIWEGNECKKMDMSVLEISGIIMSRVNAYQQGVGYQMLGNVVTIGLAFFPFLHRLF
HEKSLDQLKSISAEEILTLFCGAPPVTPIIILSIINFFERLCLTWMFFFMMCVAERTYKQRFLFAKLFSHITSARKARKY
EIPHFRLKKVENIKIWLSLRSYLKRRGPQRSVDVVVSSVFLLTLSIAFICCAQVLQGHKTFLNDAYNWEFLIWETALLLF
LLRLASLGSETNKKYSNVSILLTEQINLYLKMEKKPNKKEQLTLVNNVLKLSTKLLKELDTPFRLYGLTMNPLIYNITRV
VILSAVSGVISDLLGFNIRLWKIKS
>XP_026249975.1 putative homeodomain transcription factor 1 isoform X1 [Urocitellus parryii]
MVTAPPASRPRGEDAACRARRLAPGLTARPGPLRRKVPAAGQPGSEHQGFKNKPKKMGHIKPDLIDVDLIRGSTFAKAKP
EIPWTSLTRKGLVRVVFFPLFSNWWIQVTSLRIFVWLLLLYLMQVIGIVLYLMMPIVNVSEVLGPLCLMLLMGTVHCQIV
STQITRPSGNNGNRRRRKLRKTVNGDGSRENGSNFSDKARGLETSESAPIIGGFWGTLFGNRIKRVKLIPNKGTETDNDN
DASCLHPIMKKRQCRPDMKMWQTREKTKLADGDKCRREAYRRLGNGISDDLSSEEDGEEARTQMILLRRSVEGASSDNGC
EVKNRKSILSKHLNSQVKKTTARWCHIVRDSDSVAESEFESAAFSQCSRSGVSGGSRSLNLSRRDSESTRHDSETEDMLW
DDLLHGPECRSSVTSDSEGAHVNTLHSGTKRDPKEDVFQQNHLFWLQNSSPASDRVSAIIWEGNECKKMDMSVLEISGII
MSRVNAYQQGVGYQMLGNVVTIGLAFFPFLHRLFHEKSFDQLKSISAEEILTLFCGAPPVTPIVVLSIINFFERLCLTWM
FFFMMCVAERTYKQRFLFAKLFSHITSARKARKYEIPHFRLKKVENIKIWLSLRSYLKRRGPQRSVDVVVSSVFLLTLSI
AFICCAQVLQGHKTFLNDAYNWEFLIWETALLLFLLRLASLGSETNKKYSNVSILLTEQINLYLKMEKKPNKKEQLTLVN
NVLKLSTKLLKELDTPFRLYGLTMNPLIYNITRVVILSAVSGVISDLLGFNIRLWKIKS
>XP_030680672.1 putative homeodomain transcription factor 1 isoform X2 [Nomascus leucogenys]
MGHIKPDLIDVDLIRGSTFAKAKPEIPWTSLTRKGLVRVVFFPLFSNWWIQVTSLRIFVWLLLLYFMQVIAIVLYLMMPI
VNISEVLGPLCLMLLMGTVHCQIVSTQITRPSGNNGNRRRRKLRKTVNGDGSRENGNNSSDKVRGIETVESVPIIGGFWE
TIFGNRIKRVKLISNKGTETDNDPSCVHPIIKKRQCRPEIRMWQTREKAKFSDGEKCRREAFRRLGNGVSDDLSSEEDGE
AQTQMILLRRSVEGASSDNGCEVKNRKSILSRHLNSQVKKTSTRWCHIVRDSDSLAESEFESAAFSQGSRLGESGGSRSL
NMSRRDSESTRHDSETEDMLWDDLLHGPECRSSVTSDSEGAHVNTLHSGTKRDPKEDVFQQNHLFWLQNSSPSSDRVSAI
IWEGNECKKMDMSVLEISGIIMSRVNAYQQGAGYQMLGNVVTIGLAFFPFLHRLFREKSLDQLKSISAEEILTLFCGAPP
VTPIIVLSIINFFERLCLTWMFFFMMCVAERTYKQRFLFAKLFSHITSARKARKYEIPHFRLKKVENIKIWLSLRSYLKR
RGPQRSVDVVVSSVFLLTLSIAFICCAQVLQGHKTFLNDAYNWEFLIWETALLLFLLRLASLGSETNKKYSNVSILLTEQ
INLYLKMEKKPNKKEQLTLVNNVLKLSTKLLKELDTPFRLYGLTMNPLIYNITRVVILSAVSGVISDLLGFNIRLWKIKS
>XP_035108389.1 putative homeodomain transcription factor 1 isoform X3 [Callithrix jacchus]
MASNERDAISWYQKKIGAYDQQIWEKSIEQTQIKGFKNKPKKMGHIKPDLIDVDLIRGSTFAKAKPEIPWTSLTRKGLVR
VVFFPLFSNWWIQVTSLRIFVWLLLLYFMQVIAIVLYLMMPVVNVSEVLGPLCLMLLMGTVHCQIVSTQLTRPSGNNGNR
RRRKLRKTVNGDGSRENGNNSSDKVRGVETLESVPVTGGFWETIFGNRIKRVKLISNKGTETDNDPGCVPPIIKKRQCRP
EVRMWQTREKAKFSDGEKCRRETFRHLGNGVSDDLSSEEDGEAQTQMILLRRSVEGASSDNGCEVKNRKSILSRHLNAQV
KKTTTGGCHIVRDSDSLAESEFESAAFSQCSRSGVSGGSRSLNMSRRDSESTRHDSETEDMLWDDLLHGPECRSSVTSDS
EGAHMSTLHSGTKRDPKEDVFQQVNAYQQGVGYQMLGNVVTIGLAFFPFLHRLFHEKNLDQLKSISAEEILTLFCGAPPV
IPIIVLSIINFFERLCLTWMFFFMMCVAERTYKQRFLFAKLFSHITSARKARKYEIPHFRLKKVENIKIWLSLRSYLKRR
GPQRSVDVVVSSVFLLTLSIAFICCAQVLQGHKTFLNDAYNWEFLIWETALLLFLLRLASLGSETNKKYSNVSILLTEQI
NLYLKMEKKPNKKEQLTLVNNVLKLSTKLLKELDTPFRLYGLTMNPLIYNITRVVILSAVSGVISDLLGFNIRLWKIKS
>XP_038166923.1 protein PHTF1 isoform X2 [Arvicola amphibius]
MASNERDAISWYQKKGFKNKPKKMGHIKPDLIDVDLIRGSTFAKAKPEIPWTSLTRKGLVRVVFFPLFSSWWIQVTSLRI
FVWLLLLYLMQVTAIVLYLMMPIVNVSEVLGPLCLMLLMGTVHCQIVSTQIARPSGNNGNRRRRKLRKAVNGDGSRDNGN
NSSDKVRAVETLESAPSVGGFWGTLFGNRIKRVKLVSNKGTETDNDSGCLHPFIKKRQGRPEIRMWQAREKAKVSDGEKC
RREGYRRLGNGISDDLSSEEDGEARTQMILLRRSVEGASSDNGCEVKNRKSILSRHLNSQVKKTTTRWCHIVRDSDSLAE
SEFESAAFSQGSRSGVSVGSRSLNMSRRDSESTRHDSETEDMLWDDLLHGPECRSSVTSDSEGTHVNTLHSGTKRDPKED
VFQQNHLFWLQNSSPASERVSAIIWEGNECKKTDMSVLEISGIIMSRVNAYQQGVGYQMLGNAVTIGLAFFPFLYRLFRE
KSFDQLKSISAEEVLTLFCGAPPVTPVVILSIINFFERLCLTWMFFFMMCVAERTYKQRFLFAKLFSHITSARKARKYEI
PHFRLKKVENIKIWLSLRSYLKRRGPQRSVDVVVSSVFLLTLSIAFICCAQVLQGHKTFLNDAYNWEFLIWETALLLFLL
RLASLGSETNKKYSNVSILLTEQINLYLKMEKKPNKKEQLTLVNNVLKLSTKLLKELDTPFRLYGLTMNPLIYNITRVVI
LSAVSGVISDLLGFNIRLWKIKS
>XP_032010849.1 putative homeodomain transcription factor 1 isoform X2 [Hylobates moloch]
MGHIKPDLIDVDLIRGSTFAKAKPEIPWTSLTRKGLVRVVFFPLFSNWWIQVTSLRIFVWLLLLYFMQVIAIVLYLMMPI
VNVSEVLGPLCLMLLMGTVHCQIVSTQITRPSGNNGNRRRRKLRKTVNGDGSRENGNNSSDKVRGIETLESVPIIGSFWE
TIFGNRIKRVKLISNKGTETDNDPSCVHPIIKKRQCRPEIRMWQTREKAKFSDGEKCRREAFRRLGNGVSDDLSSEEDGE
ARTQMILLRRSVEGASSDNGCEVKNRKSILSRHLNSQVKKTTTRWCHIVRDSDSLAESEFESAAFSQGSRLGESGGSRSL
NMSRRDSESTRHDSETEDMLWDDLLHGPECRSSVTSDSEGAHVNTLHSGTKRDPKEDVFQQNHLFWLQNSSPSSDRVSAI
IWEGNECKKMDMSVLEISGIIMSRVNAYQQGAGYQMLGNVVTIGLAFFPFLHRLFREKSLDQLKSISAEEILTLFCGAPP
VTPIIVLSIINFFERLCLTWMFFFMMCVAERTYKQRFLFAKLFSHITSARKARKYEIPHFRLKKVENIKIWLSLRSYLKR
RGPQRSVDVVVSSVFLLTLSIAFICCAQVLQGHKTFLNDAYNWEFLIWETALLLFLLRLASLGSETNKKYSNVSILLTEQ
INLYLKMEKKPNKKEQLTLVNNVLKLSTKLLKELDTPFRLYGLTMNPLIYNITRVVILSAVSGVISDLLGFNIRLWKIKS
>XP_039316737.1 protein PHTF1 isoform X2 [Saimiri boliviensis boliviensis]
MGHIKPDLIDVDLIRGSTFAKAKPEIPWTSLTRKGLVRVVFFPLFSNWWIQVTSLRIFVWLLLLYFMQVIAIVLYLMMPI
VNVSEVLGPLCLMLLMGTVHCQIVSTQLTRPSGNNGNRRRRKLRKTVNGDGSRENGNNSSDKVRGIETLESVPVIGGFWE
TIFGNRIKRVKLISNKGTETENDPSCVPPIIKKRQCRPEVRMWQTREKAKFSDGEKCRRETFRHLGNGVSDDLSSEEDGE
ARTQMILLRRSVEGASSDNGCEVKNRKSILSKHLNSQVKKTTTRWCHIVRDSDSLAESEFESAAFSQCSRSGASGGSRSL
NMSRRDSESTRHDSETEDMLWDDLLHGPECRSSVTSDSEGAHMNTLHSGTKRDPKEDVFQQNHLFWLQNSSPASDRVSAI
IWEGNECKKMDMSVLEISGIIMSRVNAYQQGVGYQMLGNVVTIGLAFFPFLHRLFREKNLDQLKSISAEEILTLFCGAPP
VIPIIVLSIINFFERLCLTWMFFFMMCVAERTYKQRFLFAKLFSHITSARKARKYEIPHFRLKKVENIKIWLSLRSYLKR
RGPQRSVDVVVSSVFLLTLSIAFICCAQVLQGHKTFLNDAYNWEFLIWETALLLFLLRLASLGSETNKKYSNVSILLTEQ
INLYLKMEKKPNKKEQLTLVNNVLKLSTKLLKELDTPFRLYGLTMNPLIYNITRVVILSAVSGVISDLLGFNIRLWKIKS
>XP_043431818.1 protein PHTF1 isoform X3 [Prionailurus bengalensis]
MGFKNKPKKMGHIKPDLIDVDLIRGSTFAKAKPEIPWTSLTRKGLVRVVFFPLFSNWWIQVTSLRIFVWLLLLYLMQVIA
LVLYFMMPIVNVSEVLGPLCLMLLMGTVHCQIVSTQITRPSGNNGNRRRRKLRKTVNGDGSRENGNNSSDKVRGVETLES
IPFIGGFWDSLFGNRIKRVKLICNKGTETDNDPSCLHPIIKKRQCRPEIRMWQTKEKAKFSDGEKCHREAFRHLGNGISD
DLSSEEDGEARTQMMMLRRSVEGASSDNGCEVKNRKSILYRHLNTQVKKTTTKWCHIARDSDSLAESEFESAAFSQGSRS
GMSGGSRSLTMSRRDSESTRHDSETEDMLWDDLLHGPECRSSVTSDSEGAHVNTLHSGTKRDPKEDVFQQNHLFWLQNSS
PASDRVSAIIWEGNECKKMDMSVLEISGIIMSRVNAYQQGVGYQMLGNVVTIGLAFFPFLHRLFREKSFDQLKSISAEEI
MTLFCGAPPVTPIIILSMINFFERLCLTWIFFFMMCVAERTYKQRFLFAKLFSHITSARKARKYEIPHFRLKKVENIKIW
LSLRSFLKRRGPQRSVDVVVSSVFLLTLSIAFICCAQVLQGHKTFLNDAYNWEFLIWETALLLFLLRLASLGSETNKKYS
NVSILLTEQINLYLKMEKKPNKKEQLTLVNNVLKLSTKLLKELDTPFRLYGLTMNPLIYNITRVVILSAVSGVISDLLGF
NIRLWKIKS
>XP_012973551.1 protein PHTF1 isoform X4 [Mesocricetus auratus]
MASNERDAISWYQKKGFKNKPKKMGHIKPDLIDVDLIRGSTFAKAKPEIPWTSLTRKGLVRVVFFPLFSSWWIQVTSLRI
FVWLLLLYLMQVTAIVLYLMMPIVNASEVLGPLCLMLLMGTVHCQIVSTQITKPSGNNGNRRRRKLRKTVNGDGSRDNGN
NSSDKVRAVETLQCAPSVGGFWGTLFGNRIKRVKLVSNKGTETDNDSGCLHPIIKKRQGRPEIRMWQAREKAKVSDGEKC
RREAYRHLGNGISDDLSSEEDGEARTQMILLRRSVEGASSDNGCEVKNRKSVLSRHLNSQVKKTTTRWCHIVRDSDSLAE
SEFESAAFSQGSRSGVSVGSRSLNLSRRDSESTRHDSETEDMLWDDLLHGPECRSSVTSDSEGTHVNTLHSGTKRDPKED
VFQQNHLFWLQNSSPASERVSAIIWEGNECKKMDMSVLEISGIIMSRVNAYQQGVGYQMLGNAVTIGLAFFPFLYRLFRE
KSFEQLKSISAEEVLTLFCGAPPVTPVVILSIINFFERLCLTWMFFFMMCVAERTYKQRFLFAKLFSHITSARKARKYEI
PHFRLKKVENIKIWLSLRSYLKRRGPQRSVDVVVSSVFLLTLSIAFICCAQVLQGHKTFLNDAYNWEFLIWETALLLFLL
RLASLGSETNKKYSNVSILLTEQINLYLKMEKKPNKKEQLTLVNNVLKLSTKLLKELDTPFRLYGLTMNPLIYNITRVVI
LSAVSGVISDLLGFNIRLWKIKS
>XP_048298231.1 protein PHTF1 isoform X3 [Myodes glareolus]
MASNERDAISWYQKKGFKNKPKKMGHIKPDLIDVDLIRGSTFAKAKPEIPWTSLTRKGLVRVVFFPLFSSWWIQVTSLRI
FVWLLLLYLMQVTAIVLYLMMPIVNVSEVLGPLCLMLLMGTVHCQIVSTQIARPSGNNGNRRRRKLRKAVNGDGSRDSGN
NSCDKVRAVESLESAPSVGGFWGTLFGNRIKRVKLVSNKGTETDNDSGCLHPIIKKRQGRPEIRMWQAREKAKVSDGEKC
RREAYRRLGNGISDDLSSEEDGEARTQMILLRRSVEGASSDNGCEVKNRKSILSRHLNSQVKKTTTRWCHIVRDSDSLAE
SEFESAAFSQGSRSGVSVGSRSLNLSRRDSESTRHDSETEDMLWDDLLHGPECRSSATSDSEGTHVNTLHSGTKRDPKED
VFQQNHLFWLQNSSPASERVSAIIWEGNECKKMDMSVLEISGIIMSRVNAYQQGVGYQMLGNAVTIGLAFFPFLYRLFRE
KSFDQLKSISAEEVLTLFCGAPPVTPVVILSIINFFERLCLTWMFFFMMCVAERTYKQRFLFAKLFSHITSARKARKYEI
PHFRLKKVENIKIWLSLRSYLKRRGPQRSVDVVVSSVFLLTLSIAFICCAQVLQGHKTFLNDAYNWEFLIWETALLLFLL
RLASLGSETNKKYSNVSILLTEQINLYLKMEKKPNKKEQLTLVNNVLKLSTKLLKELDTPFRLYGLTMNPLIYNITRVVI
LSAVSGVISDLLGFNIRLWKIKS
>XP_043860506.1 protein PHTF1 isoform X1 [Dromiciops gliroides]
MDANERDAISWYQKKIGAYDQQIWEKSIEQTQIKGFKNKPKKTGHIKPDLIDVDLIRGSTFAKAKPEIPWTSLTRKGIVR
VICFPLFTKWWIQVTSLRIFIWLLLLYLMQVIAFVLYFVMPVVNVSEVIGPMCLMLLMGTVHCQIVSTQIAKPSGTNGNR
RRRKLRKTVNGDGSRECGSYNCSDKVRGVEPSESASLSGGFWGTLFCNSRTKRVKLLTDKGIETESTPACLNLSTKKKHP
RSEMRMWQGREKAKLSDGEKSQEGCRRLGNGVSDELSSEDDCEEQTQMILLRRSVEGASSDNGYEIKNEKPLSPSKHAGT
QVKKNSASRWCRMVRDSDSLAESELESAAFSQESRSGVSGGSRSCSRRDSESTRHDSETEDMLWDDLLHGPECRSSATSD
SEEANVKALPPGAKRDPKEDVFQQNHLFWLQNTSPASERVSAIIWEGNECKKMDMSVLEISGIIMSRVNAYQQGVGYQML
GNIVTAGLAFFPFLHRLFREKNLDQIRSISAEELLTLFCGAPPSMSVIILAMISFLERLCLTWMFFFMMCVAERTYKQRF
LFAKLFSHITSARKARKYEIPHFRLKKVENIKIWLSLRSYLKRRGPQRSVDVVVSSVFLLTLSIAFICCAQVLQGHKTFL
DDAYNWEFLIWETALLLFLLRLASLGSETNKKYSNISVLLTEQINLYLKMEKKPNKKEQLTLVNNVLKLSTKLLKELDTP
FRLYGLTMNPLIYNITRVVILSAVSGVISDLLGFNIRLWKIKP
>XP_032105608.1 putative homeodomain transcription factor 1 isoform X6 [Sapajus apella]
MGHIKPDLIDVDLIRGSTFAKAKPEIPWTSLTRKGLVRVVFFPLFSNWWIQVTSLRIFVWLLLLYFMQVIAIVLYLMMPI
VNVSEVLGPLCLMLLMGTVHCQIVSTQLTRPSGNNGNRRRRKLRKTVNGDGSRENGNNSSDKVRGIETLESVPVIGGFWE
TIFGNRIKRVKLISNKGTETDNDPSCVPPIKKRQCRPEIRMWQTREKAKFSDGEKCRREAFRHLGNGVSDDLSSEEDGEA
RTQMILLRRSVEGASSDNGCEVKNRKSILSRHLNSQVKKTTTRWCHIVRDSDSLAESEFESAAFSQCSRSGVSGGSRSLN
MSRRDSESTRHDSETEDMLWDDLLHGPECRSSVTSDSEGAHMNTLHSGTKRDPKEDVFQQNHLFWLQNSSPASDRVSAII
WEGNECKKMDMSVLEISGIIMSRVNAYQQGVGYQMLGNVVTIGLAFFPFLHRLFREKNLDQLKSISAEEILTLFCGAPPV
IPIIVLSIINFFERLCLTWMFFFMMCVAERTYKQRFLFAKLFSHITSARKARKYEIPHFRLKKVENIKIWLSLRSYLKRR
GPQRSVDVVVSSVFLLTLSIAFICCAQVLQGHKTFLNDAYNWEFLIWETALLLFLLRLASLGSETNKKYSNVSILLTEQI
NLYLKMEKKPNKKEQLTLVNNVLKLSTKLLKELDTPFRLYGLTMNPLIYNITRVVILSAVSGVISDLLGFNIRLWKIKS
>XP_005860047.1 PREDICTED: putative homeodomain transcription factor 1 isoform X2 [Myotis brandtii]
MASGERDAISWYQKKIGAYDQQIWEKSIEQTQIKEIKNKRPNRLGHVQCLQMLDVLSSYTFKGSTFAKAKPEIPWTSLTR
KGLVRVVFFPLFSSWWIQVTSLKIFVWLLLLYLMQVMALVLYLMMPIVSVSEVLGPLCLMLLMGTVHCQIVSTQIARPSG
SNGSRRRRKLRKTVNGDGSRENGNNSSDKVRGVETVEPGPFAGGFWGTLFGSRTKRVKLTCNKETETNKDTGYLRPIIKK
RQARPEVKTWPTAEKAKFSDGEKCRREAFRRVGNGVSDDLSSEEDGEARTQMMILRRSVEGASSDNGCEVKHRKSMLPRH
INSQVTKTTTKWCHFMRDSDSLAESEFESVAFSQCSRSGVSGGSRSLNMSRRDSESTRHDSETEDMLWDDLLHGPECRSS
VTSDSEGTAPTLHSGTKRDPKEDVFQQNHLFWLQNSSPASDRVSAIIWEGNECKKMDMSVLEISGIIMSRVNAYQQGLGY
QMLGNAVTVGLAFFPFLYRLFHAKGLDQLKSVSTEEILTLFCGAPPVTPVVVLSVINFVERLCLTWIFFFMMCVAERTYK
QRFLFAKLFSHITSARKARKYEIPHFRLKKVENIKIWLSLRSFLKRRGPQRSVDVVVSSVFLLTLSIAFICCAQVLQGHK
TFLNDAYNWEFLIWETALLLFLLRLASLGSETNKKYSNVSILLTEQINLYLKMEKKPTKKEQLTLVNNVLKLSTKLLKEL
DTPFRLYGLTMNPLIFNITRVVILSAVSGVISDLLGFNIRLWKIKS
>XP_021590461.1 protein PHTF1 isoform X4 [Ictidomys tridecemlineatus]
MASNERDAISWYQKKIGAYDQQIWEKSIEQTQIKGFKNKPKKMGHIKPDLIDVDLIRGSTFAKAKPEIPWTSLTRKGLVR
VVFFPLFSNWWIQVTSLRIFVWLLLLYLMQVIGIVLYLMMPIVNVSEVLGPLCLMLLMGTVHCQIVSTQITRPSGNNGNR
RRRIKRVKLIPNKGTETDNDNDASCLHPIMKKRQCRPDMKMWQTREKTKLADGDKCRREAYRRLGNGISDDLSSEEDGEE
ARTQMILLRRSVEGASSDNGCEVKNRKSILSKHLNSQVKKTTTRWCHIVRDSDSVAESEFESAAFSQCSRSGVSGGSRSL
NLSRRDSESTRHDSETEDMLWDDLLHGPECRSSVTSDSEGAHVNTLHSGTKRDPKEDVFQQNHLFWLQNSSPASDRVSAI
IWEGNECKKMDMSVLEISGIIMSRVNAYQQGVGYQMLGNVVTIGLAFFPFLHRLFHEKSFDQLKSISAEEILTLFCGAPP
VTPIVVLSIINFFERLCLTWMFFFMMCVAERTYKQRFLFAKLFSHITSARKARKYEIPHFRLKKVENIKIWLSLRSYLKR
RGPQRSVDVVVSSVFLLTLSIAFICCAQVLQGHKTFLNDAYNWEFLIWETALLLFLLRLASLGSETNKKYSNVSILLTEQ
INLYLKMEKKPNKKEQLTLVNNVLKLSTKLLKELDTPFRLYGLTMNPLIYNITRVVILSAVSGVISDLLGFNIRLWKIKS
>XP_003769841.1 putative homeodomain transcription factor 1 isoform X1 [Sarcophilus harrisii]
MDANERDAISWYQKKIGAYDQQIWEKSIEQTQIKGFKNKPKKTGHIKPDLIDVDLIRGSTFAKAKPEIPWTSLTRKGIVR
VICFPLFSKWWIQVTSLRIFIWLLLLYLMQVIAFVLYFVMPVVNVSEVIGPMCLMLLMGTVHCQIVSTQIAKPSGTNGNR
RRRKLRKTVNGDGSRECGSYSCSDKVRGVESSESASLNGGFWGTLFCNSRTKRVKLLTDKGIETENAPTCLNLSTKKKHP
RSEMRIWQGREKAKLSDGEKTQEGFRRLGNGVSDELSSEDDCEEQTQMILLRRSVEGASSDNGYEIKNEKPLSSSKHEGT
QVKKSSTSRWCRMIRDSDSLAESELESAAFSQESRSGISGGSRSCSRRDSESTRHDSETEDMLWDDLLHGPECRSSATSD
SEEVNVKTLPPGTKRDPKEDVFQQNHLFWLQNTSPASERVSAIIWEGNECKKMDMSVLEISGIIMSRVNAYQQGVGYQML
GNIVTAGLAFFPFLHRLFHEKNLDQIRTISAEELLTLFCGAPPSISVIILAMISFLERLCLTWMFFFMMCVAERTYKQRF
LFAKLFSHITSARKARKYEIPHFRLKKVENIKIWLSLRSYLKRRGPQRSVDVVVSSVFLLTLSIAFICCAQVLQGHKTFL
DDAYNWEFLIWETALLLFLLRLASLGSETNKKYSNISVLLTEQINLYLKMEKKPNKKEQLTLVNNVLKLSTKLLKELDTP
FRLYGLTMNPLIYNITRVVILSAVSGVISDLLGFNIRLWKIKP
>XP_023445871.1 putative homeodomain transcription factor 1 isoform X3 [Dasypus novemcinctus]
MASNERDAISWYQKKIGAYDQQIWEKSIEQTQIKGFKNKPKKMGHIKPDLIDVDLIRGSTFAKAKPEIPWTSLTRKGLVR
VVFFPLFSKWWIQVTSQRIFVWLLLLYLMQVIAIVLYFMMPIVNISEVLGPLCLMLLMGTVHCQIVSTQITKPSANNGNR
RRRTKRVKLISNKGTEIENDSSCLHPIIKKRQCRPEIKMWQTREKAKFSDGEKCRREAFRRGSGVSDDLSSEEDGEARTQ
VILLRRSVEGASSDNGCEVKNRKSALSRHLNSQVKKSTAKWCHVVRDSDSLAESEFESAAFSQGSRSGMSGDCRNLNMAR
RDSESTRHDSETEDMLWDDLLHGPECRSSVTSDSEGARVTSLHAGAKRDPKEDVFQQNHLFWLQNSSPASDRVSAIIWEG
NECKKMDMSVLEISGIIMSRVNAYQQGVGYQMLGNVVTVGLAFFPFLHRLFREKNLDQLKSISAEEILTLFCGAPPVTPV
IILSIINFFERLCLTWMFFFMMCVAERTYKQRFLFAKLFSHITSARKARKYEIPHFRLKKVENIKIWLSLRSYLKRRGPQ
RSVDVVVSSVFLLTLSIAFICCAQVLQGHKTFLNDAYNWEFLIWETALLLFLLRLASLGSETNKKYSNVSILLTEQINLY
LKMEKKPNKKEQLTLVNNVLKLSTKLLKELDTPFRLYGLTMNPLIYNITRVVILSAVSGVVSDLLGFNIRLWKIKS
>XP_017830522.2 putative homeodomain transcription factor 1 isoform X2 [Callithrix jacchus]
MGHIKPDLIDVDLIRGSTFAKAKPEIPWTSLTRKGLVRVVFFPLFSNWWIQVTSLRIFVWLLLLYFMQVIAIVLYLMMPV
VNVSEVLGPLCLMLLMGTVHCQIVSTQLTRPSGNNGNRRRRKLRKTVNGDGSRENGNNSSDKVRGVETLESVPVTGGFWE
TIFGNRIKRVKLISNKGTETDNDPGCVPPIIKKRQCRPEVRMWQTREKAKFSDGEKCRRETFRHLGNGVSDDLSSEEDGE
AQTQMILLRRSVEGASSDNGCEVKNRKSILSRHLNAQVKKTTTGGCHIVRDSDSLAESEFESAAFSQCSRSGVSGGSRSL
NMSRRDSESTRHDSETEDMLWDDLLHGPECRSSVTSDSEGAHMSTLHSGTKRDPKEDVFQQSHLFWLQNSSPASDRVSAI
IWEGNECKKMDMSVLEISGIIMSRVNAYQQGVGYQMLGNVVTIGLAFFPFLHRLFHEKNLDQLKSISAEEILTLFCGAPP
VIPIIVLSIINFFERLCLTWMFFFMMCVAERTYKQRFLFAKLFSHITSARKARKYEIPHFRLKKVENIKIWLSLRSYLKR
RGPQRSVDVVVSSVFLLTLSIAFICCAQVLQGHKTFLNDAYNWEFLIWETALLLFLLRLASLGSETNKKYSNVSILLTEQ
INLYLKMEKKPNKKEQLTLVNNVLKLSTKLLKELDTPFRLYGLTMNPLIYNITRVVILSAVSGVISDLLGFNIRLWKIKS
>XP_041493853.1 protein PHTF1 isoform X2 [Microtus oregoni]
MASNERDAISWYQKKGFKNKPKKMGHIKPDLIDVDLIRGSTFAKAKPEIPWTSLTRKGLVRVVFFPLFSSWWIQVTSLRI
FVWLLLLYLMQVTAIVLYLMMPIVNVSEVLGPLCLMLLMGTVHCQIVSTQIARPSGNNGNRRRRKLRKAVNGDGSRDNGN
NFSDKVRGVETLESAPSVGGFWGTLFGNRIKRVKLVSNKGTETDNDSGCFHPIIKKRQGRPEIRMWQAREKAKVSDGEKC
RREAYRRLGNGISDDLSSEEDGEARTQMILLRRSVEGASSDNGCEVKNRKSILSRHLNSQVKKTTRWCHIVRDSDSLAES
EFESAAFSQGSRSGVSVGSRSLNLSRRDSESTRHDSETEDMLWDDLLHGPECRSSVTSDSEGTHVNTLHLGTKRDPKEDV
FQQNHLFWLQNSSPASERVSAIIWEGNECKKMDMSVLEISGIIMSRVNAYQQGVGYQMLGNAVTIGLAFFPFLYRLFREK
SFDQLKSISAEEVLTLFCGAPPVTPVVILSIINFFERLCLTWMFFFMMCVAERTYKQRFLFAKLFSHITSARKARKYEIP
HFRLKKVENIKIWLSLRSYLKRRGPQRSVDVVVSSVFLLTLSIAFICCAQVLQGHKTFLNDAYNWEFLIWETALLLFLLR
LASLGSETNKKYSNVSILLTEQINLYLKMEKKPNKKEQLTLVNNVLKLSTKLLKELDTPFRLYGLTMNPLIYNITRVVIL
SAVSGVISDLLGFNIRLWKIKS
>XP_027249654.1 putative homeodomain transcription factor 1 isoform X2 [Cricetulus griseus]
MASNERDAISWYQKKGFKNKPKKMGHIKSDLIDVDLIRGSTFAKAKPEIPWTSLTRKGLVRVVFFPLFSSWWIQVTSLRI
FVWLLLLYLMQVTAIVLYLMMPIVNVSEVLGPLCLMLLMGTVHCQIVSTQITKPSGNNGNRRRRKLRKTVNGDGSRDNGN
NSSDKVRAVETLQSAPSVGGFWGTLFGNRIKRVKLVSNKGTETDNDSGCLHPIIKKRQGRPEIRMWQAREKAKVSDGEKC
HREAYRHLGNGISDDLSSEEDGDARTQMILLRRSVEGASSDNGCEFKNRKSVFSRHLNSQVKKATTRWCHIVRDSDSLAE
SEFESTAFSQGSRSGVSAGSRSLNLSRRDSESTRHDSETEDMLWDDLLHGPECRSSVTSDSEGTHVNTLHSGTKRDPKED
VFQQNHLFWLQNSSPASERVSAIIWEGNECKKMDMSVLEISGIIMSRVNEYQQGVGYQMLGNAVTIGLAFFPFLYRLFRE
KSLDQLKSISAEEVLTLFCGAPPVTPVVVLSIINFFERLCLTWMFFFMMCVAERTYKQRFLFAKLFSHITSARKARKYEI
PHFRLKKVENIKIWLSLRSYLKRRGPQRSVDVVVSSVFLLTLSIAFICCAQVLQGHKTFLNDVYNWEFLIWETALLLFLL
RLASLGSETNKKYSNVSILLTEQINLYLKMEKKPNKKEQLTLVNNVLKLSTKLLKELDTPFRLYGLTMNPLIYNITRVVI
LSAVSGVISDLLGFNIRLWKIKS
>XP_030864964.1 putative homeodomain transcription factor 1 isoform X3 [Gorilla gorilla gorilla]
MASNERDAISWYQKKIGAYDQQIWEKSIEQTQIKGLKNKPKKMGHIKPDLIDVDLIRGSTFAKAKPEIPWTSLTRKGLVR
VVFFPLFSNWWIQVTSLRIFVWLLLLYFMQVIAIVLYLMMPIVNISEVLGPLCLMLLMGTVHCQIVSTQITRPSGNNGNR
RRRKLRKTVNGDGSRENGNNSSDKVRGIETLESVPIIGGFWETIFGNRIKRVKLISNKGTETDNDPSCVHPIIKRRQCRP
EIRMWQTREKAKFSDGEKCRREVFRRLGNGVSDDLSSEEDGEARTQMILLRRSVEGASSDNGCEVKNRKSILSRHLNSQV
KKTTTRWCHIVRDSDSLAESEFESAAFSQGSRSGVSGGSRSLNMSRRDSESTRHDSETEDMLWDDLLHGPECRSSVTSDS
EGAHVNTLHSGTKRDPKEDVFQQVNAYQQGVGYQMLGNVVTIGLAFFPFLHRLFREKSLDQLKSISAEEILTLFCGAPPV
TPIIVLSIINFFERLCLTWMFFFMMCVAERTYKQRFLFAKLFSHITSARKARKYEIPHFRLKKVENIKIWLSLRSYLKRR
GPQRSVDVVVSSVFLLTLSIAFICCAQVLQGHKTFLNDAYNWEFLIWETALLLFLLRLASLGSETNKKYSNVSILLTEQI
NLYLKMEKKPNKKEQLTLVNNVLKLSTKLLKELDTPFRLYGLTMNPLIYNITRVVILSAVSGVISDLLGFNIRLWKIKS
>XP_013219410.1 protein PHTF1 isoform X2 [Ictidomys tridecemlineatus]
MASNERDAISWYQKKGFKNKPKKMGHIKPDLIDVDLIRGSTFAKAKPEIPWTSLTRKGLVRVVFFPLFSNWWIQVTSLRI
FVWLLLLYLMQVIGIVLYLMMPIVNVSEVLGPLCLMLLMGTVHCQIVSTQITRPSGNNGNRRRRKLRKTVNGDGSRENGS
NFSDKARGLETSESAPIIGGFWGTLFGNRIKRVKLIPNKGTETDNDNDASCLHPIMKKRQCRPDMKMWQTREKTKLADGD
KCRREAYRRLGNGISDDLSSEEDGEEARTQMILLRRSVEGASSDNGCEVKNRKSILSKHLNSQVKKTTTRWCHIVRDSDS
VAESEFESAAFSQCSRSGVSGGSRSLNLSRRDSESTRHDSETEDMLWDDLLHGPECRSSVTSDSEGAHVNTLHSGTKRDP
KEDVFQQNHLFWLQNSSPASDRVSAIIWEGNECKKMDMSVLEISGIIMSRVNAYQQGVGYQMLGNVVTIGLAFFPFLHRL
FHEKSFDQLKSISAEEILTLFCGAPPVTPIVVLSIINFFERLCLTWMFFFMMCVAERTYKQRFLFAKLFSHITSARKARK
YEIPHFRLKKVENIKIWLSLRSYLKRRGPQRSVDVVVSSVFLLTLSIAFICCAQVLQGHKTFLNDAYNWEFLIWETALLL
FLLRLASLGSETNKKYSNVSILLTEQINLYLKMEKKPNKKEQLTLVNNVLKLSTKLLKELDTPFRLYGLTMNPLIYNITR
VVILSAVSGVISDLLGFNIRLWKIKS
>XP_040608054.1 protein PHTF1 isoform X6 [Mesocricetus auratus]
MASNERDAISWYQKKIGAYDQQIWEKSIEQTQIKGFKNKPKKMGHIKPDLIDVDLIRGSTFAKAKPEIPWTSLTRKGLVR
VVFFPLFSSWWIQVTSLRIFVWLLLLYLMQVTAIVLYLMMPIVNASEVLGPLCLMLLMGTVHCQIVSTQITKPSGNNGNR
RRRIKRVKLVSNKGTETDNDSGCLHPIIKKRQGRPEIRMWQAREKAKVSDGEKCRREAYRHLGNGISDDLSSEEDGEART
QMILLRRSVEGASSDNGCEVKNRKSVLSRHLNSQVKKTTTRWCHIVRDSDSLAESEFESAAFSQGSRSGVSVGSRSLNLS
RRDSESTRHDSETEDMLWDDLLHGPECRSSVTSDSEGTHVNTLHSGTKRDPKEDVFQQNHLFWLQNSSPASERVSAIIWE
GNECKKMDMSVLEISGIIMSRVNAYQQGVGYQMLGNAVTIGLAFFPFLYRLFREKSFEQLKSISAEEVLTLFCGAPPVTP
VVILSIINFFERLCLTWMFFFMMCVAERTYKQRFLFAKLFSHITSARKARKYEIPHFRLKKVENIKIWLSLRSYLKRRGP
QRSVDVVVSSVFLLTLSIAFICCAQVLQGHKTFLNDAYNWEFLIWETALLLFLLRLASLGSETNKKYSNVSILLTEQINL
YLKMEKKPNKKEQLTLVNNVLKLSTKLLKELDTPFRLYGLTMNPLIYNITRVVILSAVSGVISDLLGFNIRLWKIKS
>XP_026249977.1 putative homeodomain transcription factor 1 isoform X3 [Urocitellus parryii]
MASNERDAISWYQKKGFKNKPKKMGHIKPDLIDVDLIRGSTFAKAKPEIPWTSLTRKGLVRVVFFPLFSNWWIQVTSLRI
FVWLLLLYLMQVIGIVLYLMMPIVNVSEVLGPLCLMLLMGTVHCQIVSTQITRPSGNNGNRRRRKLRKTVNGDGSRENGS
NFSDKARGLETSESAPIIGGFWGTLFGNRIKRVKLIPNKGTETDNDNDASCLHPIMKKRQCRPDMKMWQTREKTKLADGD
KCRREAYRRLGNGISDDLSSEEDGEEARTQMILLRRSVEGASSDNGCEVKNRKSILSKHLNSQVKKTTARWCHIVRDSDS
VAESEFESAAFSQCSRSGVSGGSRSLNLSRRDSESTRHDSETEDMLWDDLLHGPECRSSVTSDSEGAHVNTLHSGTKRDP
KEDVFQQNHLFWLQNSSPASDRVSAIIWEGNECKKMDMSVLEISGIIMSRVNAYQQGVGYQMLGNVVTIGLAFFPFLHRL
FHEKSFDQLKSISAEEILTLFCGAPPVTPIVVLSIINFFERLCLTWMFFFMMCVAERTYKQRFLFAKLFSHITSARKARK
YEIPHFRLKKVENIKIWLSLRSYLKRRGPQRSVDVVVSSVFLLTLSIAFICCAQVLQGHKTFLNDAYNWEFLIWETALLL
FLLRLASLGSETNKKYSNVSILLTEQINLYLKMEKKPNKKEQLTLVNNVLKLSTKLLKELDTPFRLYGLTMNPLIYNITR
VVILSAVSGVISDLLGFNIRLWKIKS
>XP_016780856.1 putative homeodomain transcription factor 1 isoform X3 [Pan troglodytes]
MASNERDAISWYQKKIGAYDQQIWEKSIEQTQIKGLKNKPKKMGHIKPDLIDVDLIRGSTFAKAKPEIPWTSLTRKGLVR
VVFFPLFSNWWIQVTSLRIFVWLLLLYFMQVIAIVLYLMMPIVNISEVLGPLCLMLLMGTVHCQIVSTQITRPSGNNGNR
RRRIKRVKLISNKGTETDNDPSCVHPIIKRRQCRPEIRMWQTREKAKFSDGEKCRREAFRRLGNGVSDDLSSEEDGEART
QMILLRRSVEGASSDNGCEVKNRKSILSRHLNSQVKKTTARWCHIVRDSDSLAESEFESAAFSQGSRSGVSGGSRSLNMS
RRDSESTRHDSETEDMLWDDLLHGPECRSSVTSDSEGAHVNTLHSGTKRDPKEDVFQQNHLFWLQNSSPSSDRVSAIIWE
GNECKKMDMSVLEISGIIMSRVNAYQQGVGYQMLGNVVTIGLAFFPFLHRLFREKSLDQLKSISAEEILTLFCGAPPVTP
IIVLSIINFFERLCLTWMFFFMMCVAERTYKQRFLFAKLFSHITSARKARKYEIPHFRLKKVENIKIWLSLRSYLKRRGP
QRSVDVVVSSVFLLTLSIAFICCAQVLQGHKTFLNDAYNWEFLIWETALLLFLLRLASLGSETNKKYSNVSILLTEQINL
YLKMEKKPNKKEQLTLVNNVLKLSTKLLKELDTPFRLYGLTMNPLIYNITRVVILSAVSGVISDLLGFNIRLWKIKS
>XP_012880154.1 PREDICTED: putative homeodomain transcription factor 1 isoform X1 [Dipodomys ordii]
MASNERDAISWYQKKIGAYDQQIWEKSIEQTQIKGFKNKPKKMGHIKPDLIDVDLIRGSTFAKARPEAPWPSLTRKGLVR
VALFPLFSSWWIQVTSLRIFVWLLLLYLMQVMAVVLYLMMPIVNVSEVLGPLCLMLLMGTVHCQIVSSQVTRPPGNNGNR
RRRKLRKTINGDGSREHSGTASDKMKGAEALAPAPRRAASFWGTLFGNRIKKVRLLSNKGTETDNDSSCLRPAVKKQLCR
PEGRTWPQRDRAKMSDGEKSRRDLARRCLDSRVSDDPSSDEDGEAHTQMILLRRSVEGASSDNGCAVKNRKSALAGHLHP
QAKKTAMRWCHLVRDSDSLAESECEPPPFSQGTRPGVAGGSRRLRLSGRDSESARQDSETEDMLWDDLLHGPECRSSATS
DSEAAQPGALRPGAKRPPQEDAFQQNHLFWLQNSSPASDRVSAIIWEGSECKKMDMSVLEISGVIMSRVNACQQGGGYQM
LGNAVTAGLTLFPFLYRLFHEKSLEQIRSISAEEVLALFCGAPPVMPVIILSFINFFERLCLTWMFFFMMCVAERTYKQR
FLFAKLFSHITSARKARKYEIPHFRLKKVENIKIWLSLRSFLKRRGPQRSVDVVVSSVFLLTLSIAFICCAQVLQGHKTF
LNDAYNWELLVWETALLLFLLRLASLGSETNKKYSNVSILLTEQINLYLKMEKKPNKKDQLTLVNNVLKLSTKLLKELDT
PFRLYGLTMNPLIYNITRVVILSAVSGVISDLLGFNIRLWKIKS
>XP_015854713.1 protein PHTF1 isoform X2 [Peromyscus maniculatus bairdii]
MASNERDAISWYQKKGFKNKPKKMGHIKPDLIDVDLIRGSTFAKAKPEIPWTSLTRKGLVRVVFFPLFSSWWIQVTSLRI
FVWLLLLYLMQVTAIVLYLMMPIVNVSEVLGPLCLMLLMGTVHCQIVSTQITRPSANNGSRRRRKLRKTVNGDGSRDNGT
NSPDKVRAVETLESAPSVGGFWGTLFGNRIKRVKLVSNKGTETDKDSGCLHPIIKKRQGRPEIRMWQAREKAKVSDGEKC
HREAYRRLGNGISDDLSSEEDGEARTQMILLRRSVEGASSDNGCEVKTRKSILSRHLNSQVKKTTTRWCHIVRDSDSLAE
SEFESAAFSQGSRSGVSVGSRSLNLSRRDSESTRHDSETEDMLWDDLLHGPECRSSVTSDSEGTHVNTLHSGTKRDPKED
VFQQNHLFWLQNSSPASERVSAIIWEGNECKKMDMSVLEISGIIMSRVNAYQQGVGYQMLGNAVTIGLAFFPFLYRLFRE
KSFDQLKSISAEEVLTLFCGAPPVTPVVILSIINFFERLCLTWMFFFMMCVAERTYKQRFLFAKLFSHITSARKARKYEI
PHFRLKKVENIKIWLSLRSYLKRRGPQRSVDVVVSSVFLLTLSIAFICCAQVLQGHKTFLNDAYNWEFLIWETALLLFLL
RLASLGSETNKKYSNVSILLTEQINLYLKMEKKPNKKEQLTLVNNVLKLSTKLLKELDTPFRLYGLTMNPLIYNITRVVI
LSAVSGVISDLLGFNIRLWKIKS
>XP_030872762.1 putative homeodomain transcription factor 1 isoform X1 [Leptonychotes weddellii]
MGGAEGEKIPRRLCAESSAGPDLMTLRSQPELKPRAGCSTDCATQGFKNKPKKMGHIKPDLIDVDLIRGSTFAKAKPEIP
WTSLTRKGLVRVVLFPLFSSWWIQVTSLRIFVWLLLLYLMQVIALVLYFMMPIVNVSEVLGPLCLMLLMGTVHCQIVSTQ
ITRPSGNNGNRRRRKLRKTVNGDGSRENGSNSSDKVRGVETLESLPLIGSFWETLFGNRIKRVKLICNKGTETDNDSSCL
HPIIKKKQCRPEIRMWQTREKAKFSDGDKCHREAFRHLGNGISDDLSSEEDGEARTQMMMLRRSVEGASSDNGCEVKNRK
SILTRHLNTQVKKTTPKWCHITRDSDSLVESEFESAAFSQGSRSGMSGGSRSLNMLRRDSESTRHDSETEDMLWDDLLHG
PECRSSVTSDSEGAHVNTLHSGTKRDPKEDVFQQNHLFWLQNSSPASDRVSAIIWEGNECKKMDMSVLEISGIIMSRVNA
YQQGVGYQMLGNVVTIGLAFFPFLHRLFREKSLDQLKSISAEEIMTLFCGAPPVTPIIILSMINFFERLCLTWIFFFMMC
VAERTYKQRFLFAKLFSHITSARKARKYEIPHFRLKKVENIKIWLSLRSFLKRRGPQRSVDVVVSSVFLLTLSIAFICCA
QVLQGHKTFLNDAYNWEFLIWETALLLFLLRLASLGSETNKKYSNVSILLTEQINLYLKMEKKPNKKEQLTLVNNVLKLS
TKLLKELDTPFRLYGLTMNPLIYNITRVVILSAVSGVISDLLGFNIRLWKIKS
>XP_036199578.1 putative homeodomain transcription factor 1 isoform X9 [Myotis myotis]
MASGERDAISWYQKKIGAYDQQIWEKSIEQTQIKGFKNKPKKMGHIKADLIDVDLIRGSTFAKAKPEIPWTSLTRKGLVR
VVFFPLFSNWWIQVTSLKIFVWLLLLYLMQVMALVLFLMMPIVNVSEVLGPLCLMLLMGTVHCQIVSTQIARPSGSNGSR
RRRKLRKTVNGDGSRENGNNSSDKVRGVETVEPGPFASGFWGTLFGSRTKRGKLTCNKETETNKDTGYLRPIIKKRQARP
EVKTWPAAEKAKFSDGEQCRREAFRRVGNGVSDDLSSEEDGEARNQMMILRRSVEGASSDNGCDVRSRKSMLPRHISSQV
TKTTTKWCHFMRDSDSLAESEFESAAFSQCSRSGMSGGSRSLHMSRRDSESTRHDSETEDMLWDDLLHGPECRSSVTSDS
EGTAPTLHSGTKRDPKEDVFQQNHLFWLQNSSPASDRVSAIIWEGNECKKMDMSVLEISGIIMSRVNAYQQGVGYQMLGN
AVTVGLAFFPFLYRLFHAKGLDQLKSVSAEELLTLFCGAPPVTPVVVLSVINFVERLCLTWIFFFMMCVAERTYKQRFLF
AKLFSHITSARKARKYEIPHFRLKKVENIKIWLSLRSFLKKDQRKRKQNKTDMNAVKFTLRPSLLVTWQ
>XP_037062852.1 putative homeodomain transcription factor 1 isoform X2 [Peromyscus leucopus]
MASNERDAISWYQKKGFKNKPKKMGHIKPDLIDVDLIRGSTFAKAKPEIPWTSLTRKGLVRVVFFPLFSSWWIQVTSLRI
FVWLLLLYLMQVIAIVLYLMMPIVNVSEVLGPLCLMLLMGTVHCQIVSTQITRPSANNGSRRRRKLRKTVNGDGSRDNGT
NSPDKVRAVETLESAPSVGGFWGTLFGNRIKRVKLVSNKGTETDKDSGCLHPIIKKRQGRPEIRMWQAREKAKVSDGEKC
RREAYRRLGNGISDDLSSEEDGEARTQMILLRRSVEGASSDNGCEVKTRKSILSRHLNSQVKKTTTRWCHIVRDSDSLAE
SEFESAAFSQGSRSGVSVGSRSLNLSRRDSESTRHDSETEDMLWDDLLHGPECRSSVTSDSEGTHVNTLHSGTKRDPKED
VFQQNHLFWLQNSSPASERVSAIIWEGNECKKMDMSVLEISGIIMSRVNAYQQGVGYQMLGNAVTIGLAFFPFLYRLFRE
KSFDQLKSISAEEVLTLFCGAPPVTPVVILSIINFFERLCLTWMFFFMMCVAERTYKQRFLFAKLFSHITSARKARKYEI
PHFRLKKVENIKIWLSLRSYLKRRGPQRSVDVVVSSVFLLTLSIAFICCAQVLQGHKTFLNDAYNWEFLIWETALLLFLL
RLASLGSETNKKYSNVSILLTEQINLYLKMEKKPNKKEQLTLVNNVLKLSTKLLKELDTPFRLYGLTMNPLIYNITRVVI
LSAVSGVISDLLGFNLRLWKIKS
>XP_027796025.1 putative homeodomain transcription factor 1 [Marmota flaviventris]
MASNERDAISWYQKKGFKNKPKKMGHIKPDLIDVDLIRGSTFAKAKPEIPWTSLTRKGLVRVVFFPLFSNWWIQVTSLRI
FVWLLLLYLMQVIGIVLYLMMPIVNVSEVLGPLCLMLLMGTVHCQIVSTQITRPSGNNGNRRRRKLRKTVNGDGSRENGS
NFSDKARRLETSESAPIIGGFWGTLFGNRIKRVKLIPNKGTETDNDNDASCLHPIMKKRQCRPDMKMWQTREKTKLADGD
KCRREAYRRLGNGISDDLSSEEDGEEARTQMILLRRSVEGASSDNGCEVKNRKSILSKHLNSQVKKTTTRWCHIVRDSDS
VAESEFESAAFSQCSRSGVSGGSRSLNLSRRDSESTRHDSETEDMLWDDLLHGPECRSSVTSDSEGAHVNTLHSGTKRDP
KEDVFQQNHLFWLQNSSPASDRVSAIIWEGNECKKMDMSVLEISGIIMSRVNAYQQGVGYQMLGNVVTIGLAFFPFLHRL
FHEKSFDQLKSISAEEILTLFCGAPPVTPIVVLSIINFFERLCLTWMFFFMMCVAERTYKQRFLFAKLFSHITSARKARK
YEIPHFRLKKVENIKIWLSLRSYLKRRGPQRSVDVVVSSVFLLTLSIAFICCAQVLQGHKTFLNDAYNWEFLIWETALLL
FLLRLASLGSETNKKYSNVSILLTEQINLYLKMEKKPNKKEQLTLVNNVLKLSTKLLKELDTPFRLYGLTMNPLIYNITR
VVILSAVSGVISDLLGFNIRLWKIKS
>XP_034786228.1 putative homeodomain transcription factor 1 isoform X2 [Pan paniscus]
MGHIKPDLIDVDLIRGSTFAKAKPEIPWTSLTRKGLVRVVFFPLFSNWWIQVTSLRIFVWLLLLYFMQVIAIVLYLMMPI
VNISEVLGPLCLMLLMGTVHCQIVSTQITRPSGNNGNRRRRKLRKTVNGDGSRENGNNSSDKVRGIETLESVPIIGGFWE
TIFGNRIKRVKLISNKGTETDNDPSCVHPIIKRRQCRPEIRMWQTREKAKFSDGEKCHREAFRRLGNGVSDDLSSEEDGE
ARTQMILLRRSVEGASSDNGCEVKNRKSILSRHLNSQVKKTTARWCHIVRDSDSLAESEFESAAFSQGSRSGVSGGSRSL
NMSRRDSESTRHDSETEDMLWDDLLHGPECRSSVTSDSEGAHVNTLHSGTKRDPKEDVFQQNHLFWLQNSSPSSDRVSAI
IWEGNECKKMDMSVLEISGIIMSRVNAYQQGVGYQMLGNVVTIGLAFFPFLHRLFREKSLDQLKSISAEEILTLFCGAPP
VTPIIVLSIINFFERLCLTWMFFFMMCVAERTYKQRFLFAKLFSHITSARKARKYEIPHFRLKKVENIKIWLSLRSYLKR
RGPQRSVDVVVSSVFLLTLSIAFICCAQVLQGHKTFLNDAYNWEFLIWETALLLFLLRLASLGSETNKKYSNVSILLTEQ
INLYLKMEKKPNKKEQLTLVNNVLKLSTKLLKELDTPFRLYGLTMNPLIYNITRVVILSAVSGVISDLLGFNIRLWKIKS
>NP_001309973.1 protein PHTF1 isoform b [Homo sapiens]
MGHIKPDLIDVDLIRGSTFAKAKPEIPWTSLTRKGLVRVVFFPLFSNWWIQVTSLRIFVWLLLLYFMQVIAIVLYLMMPI
VNISEVLGPLCLMLLMGTVHCQIVSTQITRPSGNNGNRRRRKLRKTVNGDGSRENGNNSSDKVRGIETLESVPIIGGFWE
TIFGNRIKRVKLISNKGTETDNDPSCVHPIIKRRQCRPEIRMWQTREKAKFSDGEKCRREAFRRLGNGVSDDLSSEEDGE
ARTQMILLRRSVEGASSDNGCEVKNRKSILSRHLNSQVKKTTTRWCHIVRDSDSLAESEFESAAFSQGSRSGVSGGSRSL
NMSRRDSESTRHDSETEDMLWDDLLHGPECRSSVTSDSEGAHVNTLHSGTKRDPKEDVFQQNHLFWLQNSSPSSDRVSAI
IWEGNECKKMDMSVLEISGIIMSRVNAYQQGVGYQMLGNVVTIGLAFFPFLHRLFREKSLDQLKSISAEEILTLFCGAPP
VTPIIVLSIINFFERLCLTWMFFFMMCVAERTYKQRFLFAKLFSHITSARKARKYEIPHFRLKKVENIKIWLSLRSYLKR
RGPQRSVDVVVSSVFLLTLSIAFICCAQVLQGHKTFLNDAYNWEFLIWETALLLFLLRLASLGSETNKKYSNVSILLTEQ
INLYLKMEKKPNKKEQLTLVNNVLKLSTKLLKELDTPFRLYGLTMNPLIYNITRVVILSAVSGVISDLLGFNIRLWKIKS
>XP_016780853.1 putative homeodomain transcription factor 1 isoform X2 [Pan troglodytes]
MGHIKPDLIDVDLIRGSTFAKAKPEIPWTSLTRKGLVRVVFFPLFSNWWIQVTSLRIFVWLLLLYFMQVIAIVLYLMMPI
VNISEVLGPLCLMLLMGTVHCQIVSTQITRPSGNNGNRRRRKLRKTVNGDGSRENGNNSSDKVRGIETLESVPIIGGFWE
TIFGNRIKRVKLISNKGTETDNDPSCVHPIIKRRQCRPEIRMWQTREKAKFSDGEKCRREAFRRLGNGVSDDLSSEEDGE
ARTQMILLRRSVEGASSDNGCEVKNRKSILSRHLNSQVKKTTARWCHIVRDSDSLAESEFESAAFSQGSRSGVSGGSRSL
NMSRRDSESTRHDSETEDMLWDDLLHGPECRSSVTSDSEGAHVNTLHSGTKRDPKEDVFQQNHLFWLQNSSPSSDRVSAI
IWEGNECKKMDMSVLEISGIIMSRVNAYQQGVGYQMLGNVVTIGLAFFPFLHRLFREKSLDQLKSISAEEILTLFCGAPP
VTPIIVLSIINFFERLCLTWMFFFMMCVAERTYKQRFLFAKLFSHITSARKARKYEIPHFRLKKVENIKIWLSLRSYLKR
RGPQRSVDVVVSSVFLLTLSIAFICCAQVLQGHKTFLNDAYNWEFLIWETALLLFLLRLASLGSETNKKYSNVSILLTEQ
INLYLKMEKKPNKKEQLTLVNNVLKLSTKLLKELDTPFRLYGLTMNPLIYNITRVVILSAVSGVISDLLGFNIRLWKIKS
>XP_021121370.1 putative homeodomain transcription factor 1 isoform X5 [Heterocephalus glaber]
MASNERDAISWYQKKIGAYDQQIWEKSIEQTQIKGFKNKPKKMGRIKPDLIDVDLIRGSTFAKAKPEIPWTSLTRKGLVR
VVFFPLFSNWWIQVTSLRIFVWLLLLYLMQVIAIVLYLMMPLVNVSEVLGPLCLMLLMGTVHCQIVSTQIARPLGNNGNR
RRRKLRKTVNGDGSRENGSSNSSDKVRGIETLESASIIGGFWGTLFGNRIKKVKLLSNKGTETDNHSSCLHPIIKKRQCQ
PYFRMWQTREKGKFSDGEKCHREAYRRLGNGVSDDLSSEEDGEARTQMILLRRSVEGASSDNNCEVNRKSILSRHLNSQV
KKTTTRWCHIVRDSDSVAESEFESAAFSQGSRSGMSGGSRSLSLSRRDSESTRHDSETEDMLWDDLLHGPECRSSVTSDS
EGAHVNTLHSGTKRDPKEDVFQQNHLFWLQNSSPASDRVSAIIWEGSECKKMDMSVLEISGIIMSRVNAYQQGVGYQMLG
NVVTIGLAFFPFLHRLFREKSFDQLKSISAEEILTLFCGAPPVISIIILSIINFFERLCLTWMFFFMMCVAERTYKQRFL
FAKLFSHITSARKAKKYEIPHFRLKKVENIKIWLSLRSYLKVLQGHKTFLNDAYNWEFLIWETALLLFLLRLASLGSETN
KKYSNVSILLTEQINLYLKMEKKPNKKEQLTLVNNVLKLSTKLLKELDTPFRLYGLTMNPLIYNITRVVILSAVSGVISD
LLGFNIRLWKIKS
>XP_015418939.1 PREDICTED: putative homeodomain transcription factor 1 isoform X2 [Myotis davidii]
MASGERDAISWYQKKIGAYDQQIWEKSIEQTQIKGFKNKPKKMGHIKADLIDVDLIRGSTFAKAKPEIPWTSLTRKGLVR
VVFFPLFSNWWIQVTSLKIFVWLLLLYLMQVIALVLYLMMPIVSVSEVLGPLCLMLLMGTVHCQIVSTQIARPSGGNGSR
RRRKLRKTVNGDGSRENGNNSSDKVRGVETVEPGPCASGFWGTLFGSRTKRVKLTCNKETETNKDAGYLRPIIKKRQART
EANMWPTAEKAKFSDGEKCRREAFQRVGNGVSDDLSSEEDGEARTQMMILRRSVEGASSDNGCEVRSRKSMLPRHMSSQG
SRSGVNGGSRSLSMSRRDSESTRHDSETEDMLWDDLLHGPECRSSVTSDSEGTAPTLHSGTKRDPKEDVFQQNHLFWLQN
SSPASDRVSAIIWEGSECKKMDMSVLEISGVIMSRVNACQQGMGYQMLGHAVTVGLAFFPFLYRLFRARGLDQLKSVSAE
ELLTLFCGAPPVTPVVVLSVINFVERLCLTWIFFFMMCVAERTYKQRFLFAKLFSHITSARKARKYEIPHFRLKKVENIK
IWLSLRSYLKRRGPQRSVDVVVSSVFLLTLSIAFICCAQVLQGHKTFLNDAYNWEFLIWETALLLFLLRLASLGSETNKK
YSNVSILLTEQINLYLKMEKKPTKKEQLTLVNNVLKLSTKLLKELDTPFRLYGLTMNPLIFNITRVVILSAVSGVISDLL
GFNIRLWKIKS
>XP_028611457.1 putative homeodomain transcription factor 1 isoform X2 [Grammomys surdaster]
MGNDRGHLICSLSSKCRREMERGFLFLGFKNKPKKMGHIKPDLIDVDLIRGSTFAKAKPEIPWTSLTRKGLVRVVFFPLF
SSWWIQVTSLRIFVWLLLLYLMQVTAIVLYLLMPIVNVSEVLGPLCLMLLMGTVHCQIVSTQITRPSGNNGNRRRRKLRK
TVNGDGSRDNGNNSPDKVRAVETLESAPSVGGFWGTLFGNRIKRVKLVSNKGTETDNDSGCFHPIIKKRQGRPEIRMWQA
REKAKVSDGEKCHREAYRRLGNGISDDLSSEEDGEARTQMILLRRSVEGASSDNGCEVKNRKSILSRHLNSQVKKTTTRW
CHIVRDSDSLAESEFESAAFSQGSRSGMSGGSRSLNLSRRDSESTRHDSETEDMLWDDLLHGPECRSSVTSDSEGAHVNT
LHSGTKRDPKEDVFQQNHLFWLQNSSPASERVSAIIWEGNECKKMDMSVLEISGIIMSRVNAYEQGVGYQMLGNAVTIGL
ALFPFLYRLFREKSFDQLKSISAEEVLTLFCGAPPVTPVIILSIINFFERLCLTWMFFFMMCVAERTYKQRFLFAKLFSH
ITSARKARKYEIPHFRLKKVENIKIWLSLRSYLKRRGPQRSVDVVVSSVFLLTLSIAFICCAQVLQGHKTFLNDAYNWEF
LIWETALLLFLLRLASLGSETNKKYSNVSILLTEQINLYLKMEKKPNKKEQLTLVNNVLKLSTKLLKELDTPFRLYGLTM
NPLIYNITRVVILSAVSGVISDLLGFNIRLWKIKS
>XP_032277090.1 putative homeodomain transcription factor 1 isoform X3 [Phoca vitulina]
MHYKMLNMGFKNKPKKMGHIKPDLIDVDLIRGSTFAKAKPEIPWTSLTRKGLVRVVLFPLFSSWWIQVTSLRIFVWLLLL
YLMQVIALVLYFMMPIVNVSEVIGPLCLMLLMGTVHCQIVSTQITRPSGNNGNRRRRKLRKTVNGDGSRENGNNSSDKVR
GVETLESLPLIGSFWETLFGNRIKRVKLICNKGTETDNDSSCLHPIIKKKQCRPEIRMWQTREKAKFSDGDKCHREAFRR
LGNGISDDLSSEEDGEARTQMMMLRRSVEGASSDNGCEVKKRKSILTRHLNTQVKKTTPKWCHITRDSDSLVESEFESAA
FSQGSRSGMSGGSRSLNMLRRDSESTRHDSETEDMLWDDLLHGPECRSSVTSDSEGAHVNTLHSGTKRDPKEDVFQQNHL
FWLQNSSPASDRVSAIIWEGNECKKMDMSVLEISGIIMSRVNAYQQGVGYQMLGNVVTIGLAFFPFLHRLFREKSLDQLK
SISAEEIMTLFCGAPPVTPIIILSVINFFERLCLTWIFFFMMCVAERTYKQRFLFAKLFSHITSARKARKYEIPHFRLKK
VENIKIWLSLRSFLKRRGPQRSVDVVVSSVFLLTLSIAFICCAQVLQGHKTFLNDAYNWEFLIWETALLLFLLRLASLGS
ETNKKYSNVSILLTEQINLYLKMEKKPNKKEQLTLVNNVLKLSTKLLKELDTPFRLYGLTMNPLIYNITRVVILSAVSGV
ISDLLGFNIRVSGTSTL
>XP_041613243.1 protein PHTF1 isoform X2 [Vulpes lagopus]
MASNERDAISWYQKKGFKNKPKKMGHIKPDLIDVDLIRGSTFAKAKPEIPWTSLTRKGLVRVVFFPLFSNWWIQVTSLRI
FVWLLLLYLMQVIALVLYILMPIVNVSEVLGPLCLMLLMGTVHCQIVSTQITRPSGNNGNRRRRKLRKTVNGDGSRENGN
TSSDKVRGVETLESIPFIGGFWGTLFGNRIKKVKLICNKGTETDNDSSCLHPIIKKRQCQPEIRMWQTREKAKFSDGEKC
RREAFRHLGNGVSDELSSEEDGEARTQMMMLRRSVEGASSDNGCEVKNRKSILTRHLNTQVKKTTTKWCHITRDSDSLAE
SEFESAAFSQGSRSGMSGGSRSLNMSRRDSESTRHDSETEDMLWDDLLHGPECRSSVTSDSEGAHVNTLHSGTKRDPKED
VFQQNHLFWLQNSSPASDRVSAIIWEGNECKKMDMSVLEISGIIMSRVNAYQQGVGYQMLGNVVTIGLAFFPFLHRLFRE
KSLDQLKSISAEEIMTLFCGAPPVTPIVILSMINFFERLCLTWIFFFMMCVAERTYKQRFLFAKLFSHITSARKARKYEI
PHFRLKKVENIKIWLSLRSFLKRRGPQRSVDVVVSSVFLLTLSIAFICCAQVLQGHKTFLNDAYNWEFLIWETALLLFLL
RLASLGSETNKKYSNVSILLTEQINLYLKMEKKPNKKEQLTLVNNVLKLSTKLLKELDTPFRLYGLTMNPLIYNITRVVI
LSAVSGVISDLLGFNIRLWKIKS
>XP_037854005.1 putative homeodomain transcription factor 1 isoform X5 [Chlorocebus sabaeus]
MASNERDAISWYQKKIGAYDQQIWEKSIEQTQIKGLKNKPKKMGHIKPDLIDVDLIRGSTFAKAKPEIPWTSLTRKGLVR
VVFFPLFSNWWIQVTSLRIFVWLLLLYFMQVIAIVLYLMMPIVNISEVLGPLCLMLLMGTVHCQIVSTQITRPSGNNGNR
RRRIKRVKLISNKGTETDNDPSCVRPIIKKRQCRPEIRMWQTREKAKFSDGEKCRREAFRRLGNGVSDDLSSEEDGEART
QMILLRRSVEGASSDNGCEVKNRKSVLSRHLNSQVKKTTTRWCHIVRDSDSLAESEFESAAFSQGSRSGVSGGSRSLNMS
RRDSESTRHDSETEDMLWDDLLHGPECRSSVTSDSEGVHVNTLHSGTKRDPKEDVFQQNHLFWLQNSSPSSDRVSAIIWE
GNECKKMDMSVLEISGIIMSRVNAYQQGVGYQMLGNVVTIGLAFFPFLHRLFREKSLDQLKSISAEEILTLFCGAPPVTP
IIVLSIINFFERLCLTWMFFFMMCVAERTYKQRFLFAKLFSHITSARKARKYEIPHFRLKKVENIKIWLSLRSYLKRRGP
QRSVDVVVSSVFLLTLSIAFICCAQVLQGHKTFLNDAYNWEFLIWETALLLFLLRLASLGSETNKKYSNVSILLTEQINL
YLKMEKKPNKKEQLTLVNNVLKLSTKLLKELDTPFRLYGLTMNPLIYNITRVVILSAVSGVISDLLGFNIRLWKIKS
>XP_009213955.1 putative homeodomain transcription factor 1 isoform X4 [Papio anubis]
MASNERDAISWYQKKIGAYDQQIWEKSIEQTQIKGLKNKPKKMGHIKPDLIDVDLIRGSTFAKAKPEIPWTSLTRKGLVR
VVFFPLFSNWWIQVTSLRIFVWLLLLYFMQVIAIVLYLMMPIVNISEVLGPLCLMLLMGTVHCQIVSTQITRPSGNNGNR
RRRIKRVKLISNKGTETDNDPSCVRPIIKKRQCRPEIRMWQTREKAKFSDGEKCRREAFRRLGNGVSDDLSSEEDGEART
QMILLRRSVEGASSDNGCEVKNRKSILSRHLNSQVKKTTTRWCHIVRDSDSLAESEFESAAFSQGSRSGVSGGSRSLNMS
RRDSESTRHDSETEDMLWDDLLHGPECRSSVTSDSEGVHVNTLHSGTKRDPKEDVFQQNHLFWLQNSSPSSDRVSAIIWE
GNECKKMDMSVLEISGIIMSRVNAYQQGVGYQMLGNVVTIGLAFFPFLHRLFREKSLDQLKSISAEEILTLFCGAPPVTP
IIVLSIINFFERLCLTWMFFFMMCVAERTYKQRFLFAKLFSHITSARKARKYEIPHFRLKKVENIKIWLSLRSYLKRRGP
QRSVDVVVSSVFLLTLSIAFICCAQVLQGHKTFLNDAYNWEFLIWETALLLFLLRLASLGSETNKKYSNVSILLTEQINL
YLKMEKKPNKKEQLTLVNNVLKLSTKLLKELDTPFRLYGLTMNPLIYNITRVVILSAVSGVISDLLGFNIRLWKIKS
>XP_017379756.1 putative homeodomain transcription factor 1 isoform X6 [Cebus imitator]
MGHIKPDLIDVDLIRGSTFAKAKPEIPWTSLTRKGLVRVVFFPLFSNWWIQVTSLRIFVWLLLLYFMQVIAIVLYLMMPI
VNVSEVLGPLCLMLLMGTVHCQIVSTQLTRPSGNNGNRRRRKLRKTVNGDGSRENGNNSSDKVRGIETLESVPVIGGFWE
TIFGNRIKRVKLISNKGTETDNDPSCVPPIKKRQCRPEIRMWQTREKAKFSDGEKCRREAFRHLGNGVSDDLSSEEDGEA
RTQMILLRRSVEGASSDNGCEVKNRKSILSRHLNSQVKKTTTRWCHIVRDSDSLAESEFESAAFSQCSRSGVSGGSRSLN
MSRRDSESTRHDSETEDMLWDDLLHGPECRSSVTSDSEGAHMNTLHSGTKRDPKEDVFQQNHLFWLQNSSPASDRVSAII
WEGNECKKMDMSVLEISGIIMSRVNAYQQGVGYQMLGNVVTIGLAFFPFLHRLFREKNLDQLKSISAEEILTLFCGAPPV
IPIIVLSIINFFERLCLTWMFFFMMCVAERTYKQRFLFAKLFSHITSARKARKYEIPHFRLKKVENIKIWLSLRSYLKRR
GPQRSVDVVVSSVFLLTLSIAFICCAQVKVSYLL
>XP_033054337.1 putative homeodomain transcription factor 1 isoform X4 [Trachypithecus francoisi]
MASNERDAISWYQKKIGAYDQQIWEKSIEQTQIKGLKNKPKKMGHIKPDLIDVDLIRGSTFAKAKPEIPWTSLTRKGLVR
VVFFPLFSNWWIQVTSLRIFVWLLLLYFMQVIAIVLYLMMPIVNISEVLGPLCLMLLMGTVHCQIVSTQITRPSGNNGNR
RRRIKRVKLISNKGTETDNDPSCVRPIIKKRQCRPEIRMWQTREKAKFSDGEKCRREAFRRLGNGVSDDLSSEEDGEART
QMILLRRSVEGASSDNGCEVKNRKSILSRHLNSQVKKTTTRWCHIVRDSDSLAESEFESAAFSQGSRSGVSGGSRSLNMS
RRDSESTRHDSETEDMLWDDLLHGPECRSSVTSDSEGVHVNTLHSGTKRDPKEDVFQQNHLFWLQNSSPSSDRVSAIIWE
GNECKKMDMSVLEISGIIMSRVNAYQQGVGYQMLGNVVTIGLAFFPFLHRLFREKSLDQLKSISAEEILTLFCGAPPVTP
IVVLSIINFFERLCLTWMFFFMMCVAERTYKQRFLFAKLFSHITSARKARKYEIPHFRLKKVENIKIWLSLRSYLKRRGP
QRSVDVVVSSVFLLTLSIAFICCAQVLQGHKTFLNDAYNWEFLIWETALLLFLLRLASLGSETNKKYSNVSILLTEQINL
YLKMEKKPNKKEQLTLVNNVLKLSTKLLKELDTPFRLYGLTMNPLIYNITRVVILSAVSGVISDLLGFNIRLWKIKS
>XP_020857711.1 putative homeodomain transcription factor 1 isoform X1 [Phascolarctos cinereus]
MDANERDAISWYQKKIGAYDQQIWEKSIEQTQIKGFKNKPKKTGHIKPDLIDVDLIRGSTFAKAKPEIPWTSLTRKGIVR
VICFPLFSKWWIQVTSLRIFIWLLLLYLMQVIAFVLYFVMPVVNVSEVIGPMCLMLLMGTVHCQIVSTQIAKPSGTNGNR
RRRKLRKTVNGDGSRECGSYNCSDKVRGVESSESASLNGGFWGTLFCNSRTKRVKLLTDKGIESETSPTCLNLSTKKKHP
RPETRIWQAREKAKLSDGEKNQEGYRRLGNGVSDELSSEDDCEEQTQMVLLRRSVEGASSDNGYEIKNEKPLISSKHEGT
QVKKNSTSRLCRLVRDSDSMAESELESAAFSQESRSGISGGSRSCSRRDSESTRHDSETEDMLWDDLLHGPECRSSATSD
SEETGVKALPPGTKRDPKEDVFQQNHLFWLQNTSPASERVSAIIWEGNECKKMDMSVLEISGIIMSRVNAYQQGVGYQML
GNAVTAGLAFFPFLYRLCHEKNLDQMRSISTEELLTLLCGAPPSLSVIIFAMINFLERLCLTWMFFFMMCVAERTYKQRF
LFAKLFSHITSARKARKYEIPHFRLKKVENIKIWLSLRSYLKRRGPQRSVDVVVSSVFLLTLSIAFICCAQVLQGHKTFL
EDAHNWELLIWETALLLFLLRLASLGSETNKKYSNISVLLTEQINLYLKMEKKPNKKEQLTLVNNVLKLSTKLLKELDTP
FRLYGLTMNPLIYNITRVVILSAVSGVISDLLGFNIRLWKIKP
>XP_027716197.1 putative homeodomain transcription factor 1 isoform X1 [Vombatus ursinus]
MDANERDAISWYQKKIGAYDQQIWEKSIEQTQIKGFKSKPKKTGHIKPDLIDVDLIRGSTFAKAKPEIPWTSLTRKGIVR
VICFPLFSKWWIQVTSLRIFIWLLLLYLMQVIAFVLYFVMPVVNVSEVIGPMCLMLLMGTVHCQIVSTQIAKPSGTNGNR
RRRKLRKTVNGDGSRECGSYNCSDKVRGVESSESASLNGGFWGTLFCNSRTKRVKLLTDKGIESETSPTCLNLSTKKKHP
RSEMRIWQAREKAKLSDGEKNQEGYRRLGNGVSDELSSEDDCEEQTQMILLRRSVEGASSDNGYEIKNEKPLSSSKHEGT
QVKKNSTSRWCRLVRDSDSLAESELESAAFSQESRSGVSGGSRSCSRRDSESTRHDSETEDMLWDDLLHGPECRSSATSD
SEETNVKALPPGTKRDPKEDVFQQNHLFWLQNTSPASERVSAIIWEGNECKKMDMSVLEISGIIMSRVNAYQQGVGYQML
GNIVTAGLAFFPFLYRLFHEKNLDQMRSVSTEELLTLFCGAPPSFSVVVFAMINFLERLCLTWMFFFMMCVAERTYKQRF
LFAKLFSHITSARKARKYEIPHFRLKKVENIKIWLSLRSYLKRRGPQRSVDVVVSSVFLLTLSIAFICCAQVLQGHKTFL
DDAYNWEFLIWETALLLFLLRLASLGSETNKKYSNISVLLTEQINLYLKMEKKPNKKEQLTLVNNVLKLSTKLLKELDTP
FRLYGLTMNPLIYNITRVVILSAVSGVISDLLGFNIRLWKIKP
>XP_023078577.1 putative homeodomain transcription factor 1 isoform X4 [Piliocolobus tephrosceles]
MASNERDAISWYQKKIGAYDQQIWEKSIEQTQIKGLKNKPKKMGHIKPDLIDVDLIRGSTFAKAKPEIPWTSLTRKGLVR
VVFFPLFSNWWIQVTSLRIFVWLLLLYFMQVIAIVLYLMMPIVNISEVLGPLCLMLLMGTVHCQIVSTQITRPSGNNGNR
RRRIKRVKLISNKGTETDNDPSCVRPIIKKRQCRPEIRMWQTREKAKFSDGEKCRRETFRRLGNGVSDDLSSEEDGEART
QMILLRRSVEGASSDNGCEVKNRKSILSRHLNSQVKKTTTRWCHIVRDSDSLAESEFESAAFSQGSRSGVSGGSRSLNMS
RRDSESTRHDSETEDMLWDDLLHGPECRSSVTSDSEGVHVNTLHSGTKRDPKEDVFQQNHLFWLQNSSPSSDRVSAIIWE
GNECKKMDMSVLEISGIIMSRVNAYQQGVGYQMLGNVVTVGLAFFPFLHRLFHEKSLDQLKSISAEEILTLFCGAPPVTP
IIVLSIINFFERLCLTWMFFFMMCVAERTYKQRFLFAKLFSHITSARKARKYEIPHFRLKKVENIKIWLSLRSYLKRRGP
QRSVDVVVSSVFLLTLSIAFICCAQVLQGHKTFLNDAYNWEFLIWETALLLFLLRLASLGSETNKKYSNVSILLTEQINL
YLKMEKKPNKKEQLTLVNNVLKLSTKLLKELDTPFRLYGLTMNPLIYNITRVVILSAVSGVISDLLGFNIRLWKIKS
>XP_030790973.1 putative homeodomain transcription factor 1 isoform X3 [Rhinopithecus roxellana]
MASNERDAISWYQKKIGAYDQQIWEKSIEQTQIKGLKNKPKKMGHIKPDLIDVDLIRGSTFAKAKPEIPWTSLTRKGLVR
VVFFPLFSNWWIQVTSLRIFVWLLLLYFMQVIAIVLYLMMPIVNISEVLGPLCLMLLMGTVHCQIVSTQLTRPSGNNGNR
RRRIKRVKLISNKGTETDNDPSCVRPIIKKRQCRPEIRMWQTREKAKFSDGEKCHREAFRRLGNGVSDDLSSEEDGEART
QMILLRRSVEGASSDNGCEVKNRKSILSRHLNSQVKKTTTRWCHIVRDSDSLAESEFESAAFSQGSRSGVSGGSRSLNMS
RRDSESTRHDSETEDMLWDDLLHGPECRSSVTSDSEGVHVNTLHSGTKRDPKEDVFQQNHLFWLQNSSPSSDRVSAIIWE
GNECKKMDMSVLEISGIIMSRVNAYQQGVGYQMLGNVVTIGLAFFPFLHRLFREKSLDQLKSISAEEILTLFCGAPPVTP
IIVLSIINFFERLCLTWMFFFMMCVAERTYKQRFLFAKLFSHITSARKARKYEIPHFRLKKVENIKIWLSLRSYLKRRGP
QRSVDVVVSSVFLLTLSIAFICCAQVLQGHKTFLNDAYNWEFLIWETALLLFLLRLASLGSETNKKYSNVSILLTEQINL
YLKMEKKPNKKEQLTLVNNVLKLSTKLLKELDTPFRLYGLTMNPLIYNITRVVILSAVSGVISDLLGFNIRLWKIKS
>XP_030864960.1 putative homeodomain transcription factor 1 isoform X2 [Gorilla gorilla gorilla]
MGHIKPDLIDVDLIRGSTFAKAKPEIPWTSLTRKGLVRVVFFPLFSNWWIQVTSLRIFVWLLLLYFMQVIAIVLYLMMPI
VNISEVLGPLCLMLLMGTVHCQIVSTQITRPSGNNGNRRRRKLRKTVNGDGSRENGNNSSDKVRGIETLESVPIIGGFWE
TIFGNRIKRVKLISNKGTETDNDPSCVHPIIKRRQCRPEIRMWQTREKAKFSDGEKCRREVFRRLGNGVSDDLSSEEDGE
ARTQMILLRRSVEGASSDNGCEVKNRKSILSRHLNSQVKKTTTRWCHIVRDSDSLAESEFESAAFSQGSRSGVSGGSRSL
NMSRRDSESTRHDSETEDMLWDDLLHGPECRSSVTSDSEGAHVNTLHSGTKRDPKEDVFQQNHLFWLQNSSPSSDRVSAI
IWEGNECKKMDMSVLEISGIIMSRVNAYQQGVGYQMLGNVVTIGLAFFPFLHRLFREKSLDQLKSISAEEILTLFCGAPP
VTPIIVLSIINFFERLCLTWMFFFMMCVAERTYKQRFLFAKLFSHITSARKARKYEIPHFRLKKVENIKIWLSLRSYLKR
RGPQRSVDVVVSSVFLLTLSIAFICCAQVLQGHKTFLNDAYNWEFLIWETALLLFLLRLASLGSETNKKYSNVSILLTEQ
INLYLKMEKKPNKKEQLTLVNNVLKLSTKLLKELDTPFRLYGLTMNPLIYNITRVVILSAVSGVISDLLGFNIRLWKIKS
>XP_034846162.1 putative homeodomain transcription factor 1 isoform X4 [Mirounga leonina]
MLNMGFKNKPKKMGHIKPDLIDVDLIRGSTFAKAKPEIPWTSLTRKGLVRVVLFPLFSSWWIQVTSLRIFVWLLLLYLMQ
VIALVLYFMMPIVNVSEVLGPLCLMLLMGTVHCQIVSTQITRPSGNNGNRRRRKLRKTVNGDGSRENGSNSSDKVRGVET
LESLPLIGSFWETLFGNRIKRVKLICNKGTETDNDSSCLHPIIKKKQCRPEIRMWQTREKAKFSDGDKCHREAFRHLGNG
ISDDLSSEEDGEARTQMMMLRRSVEGASSDNGCEVKNRKSILTRHLNTQVKKTTPKWCHITRDSDSLVESEFESAAFSQG
SRSGMSGGSRSLNMLRRDSESTRHDSETEDMLWDDLLHGPECRSSVTSDSEGAHVNTLHSGTKRDPKEDVFQQNHLFWLQ
NSSPASDRVSAIIWEGNECKKMDMSVLEISGIIMSRVNAYQQGVGYQMLGNVVTIGLAFFPFLHRLFREKSLDQLKSISA
EEIMTLFCGAPPVTPIIILSMINFFERLCLTWIFFFMMCVAERTYKQRFLFAKLFSHITSARKARKYEIPHFRLKKVENI
KIWLSLRSFLKRRGPQRSVDVVVSSVFLLTLSIAFICCAQVLQGHKTFLNDAYNWEFLIWETALLLFLLRLASLGSETNK
KYSNVSILLTEQINLYLKMEKKPNKKEQLTLVNNVLKLSTKLLKELDTPFRLYGLTMNPLIYNITRVVILSAVSGVISDL
LGFNIRLWKIKS
>XP_047409325.1 protein PHTF1 isoform X2 [Neosciurus carolinensis]
MVTAPPASRPRGEDAACRARRLAPGLTARPGPLRRKVPAAGQPGSGHQGFKNKPKKMGHIKPDLIDVDLIRGSTFAKAKP
EIPWTSLTRKGLVRVVFFPLFSNWWIQVTSLRIFVWLLLLYLMQVIAIVLYLMMPIVNVSEVLGPLCLMLLMGTVHCQIV
STQITRPSGNNGNRRRRKLRKTVNGDGSRENGNNSSDRARGIETLESAPIIGGLWGTLFGNRIKKVKLISNKGTEIDNDN
DSNCLHPIMKKRQCRPDIRMWQTKEKAKFSDGEKCRRMRKLSPKDDLSSEEDGEARTQMILLRRSVEGASSDNGCEVKNR
KSILSRHLNSQVKKTTTRWCHIVRDSDSVAESEFESAAFSQCSRSGVSGGSRSLNLSRRDSESTRHDSETEDMLWDDLLH
GPECRSSVTSDSEGAHVNTLHSGTKRDPKEDVFQQNHLFWLQNSSPASDRVSAIIWEGNECKKMDMSVLEISGIIMSRVN
AYQQGVGYQMLGNVVTIGLAFFPFLHRLFHEKSLDQLKSISAEEILTLFCGAPPVTPIIILSIINFFERLCLTWMFFFMM
CVAERTYKQRFLFAKLFSHITSARKARKYEIPHFRLKKVENIKIWLSLRSYLKRRGPQRSVDVVVSSVFLLTLSIAFICC
AQVLQGHKTFLNDAYNWEFLIWETALLLFLLRLASLGSETNKKYSNVSILLTEQINLYLKMEKKPNKKEQLTLVNNVLKL
STKLLKELDTPFRLYGLTMNPLIYNITRVVILSAVSGVISDLLGFNIRLWKIKS
>XP_015286404.1 protein PHTF1 isoform X6 [Macaca fascicularis]
MGHIKPDLIDVDLIRGSTFAKAKPEIPWTSLTRKGLVRVVFFPLFSNWWIQVTSLRIFVWLLLLYFMQVIAIVLYLMMPI
VNISEVLGPLCLMLLMGTVHCQIVSTQITRPSGNNGNRRRRKLRKTVNGDGSRENGNNSSDKVRGIETLESVPIIGGFWE
TIFGNRIKRVKLISNKGTETDNDPSCVRPIIKKRQCRPEIRMWQTREKAKFSDGEKCRREAFRRLGNGVSDDLSSEEDGE
ARTQMILLRRSVEGASSDNGCEVKNRKSILSRHLNSQVKKTTTRWCHIVRDSDSLAESEFESAAFSQGSRSGVSGGSRSL
NMSRRDSESTRHDSETEDMLWDDLLHGPECRSSVTSDSEGVHVNTLHSGTKRDPKEDVFQQNHLFWLQNSSPSSDRVSAI
IWEGNECKKMDMSVLEISGIIMSRVNAYQQGVGYQMLGNVVTIGLAFFPFLHRLFREKSLDQLKSISAEEILTLFCGAPP
VTPIIVLSIINFFERLCLTWMFFFMMCVAERTYKQRFLFAKLFSHITSARKARKYEIPHFRLKKVENIKIWLSLRSYLKR
RGPQRSVDVVVSSVFLLTLSIAFICCAQVLQGHKTFLNDAYNWEFLIWETALLLFLLRLASLGSETNKKYSNVSILLTEQ
INLYLKMEKKPNKKEQLTLVNNVLKLSTKLLKELDTPFRLYGLTMNPLIYNITRVVILSAVSGVISDLLGFNIRLWKIKS
>XP_027249657.1 putative homeodomain transcription factor 1 isoform X5 [Cricetulus griseus]
MASNERDAISWYQKKIGAYDQQIWEKSIEQTQIKGFKNKPKKMGHIKSDLIDVDLIRGSTFAKAKPEIPWTSLTRKGLVR
VVFFPLFSSWWIQVTSLRIFVWLLLLYLMQVTAIVLYLMMPIVNVSEVLGPLCLMLLMGTVHCQIVSTQITKPSGNNGNR
RRRIKRVKLVSNKGTETDNDSGCLHPIIKKRQGRPEIRMWQAREKAKVSDGEKCHREAYRHLGNGISDDLSSEEDGDART
QMILLRRSVEGASSDNGCEFKNRKSVFSRHLNSQVKKATTRWCHIVRDSDSLAESEFESTAFSQGSRSGVSAGSRSLNLS
RRDSESTRHDSETEDMLWDDLLHGPECRSSVTSDSEGTHVNTLHSGTKRDPKEDVFQQNHLFWLQNSSPASERVSAIIWE
GNECKKMDMSVLEISGIIMSRVNEYQQGVGYQMLGNAVTIGLAFFPFLYRLFREKSLDQLKSISAEEVLTLFCGAPPVTP
VVVLSIINFFERLCLTWMFFFMMCVAERTYKQRFLFAKLFSHITSARKARKYEIPHFRLKKVENIKIWLSLRSYLKRRGP
QRSVDVVVSSVFLLTLSIAFICCAQVLQGHKTFLNDVYNWEFLIWETALLLFLLRLASLGSETNKKYSNVSILLTEQINL
YLKMEKKPNKKEQLTLVNNVLKLSTKLLKELDTPFRLYGLTMNPLIYNITRVVILSAVSGVISDLLGFNIRLWKIKS
>XP_037854003.1 putative homeodomain transcription factor 1 isoform X4 [Chlorocebus sabaeus]
MGHIKPDLIDVDLIRGSTFAKAKPEIPWTSLTRKGLVRVVFFPLFSNWWIQVTSLRIFVWLLLLYFMQVIAIVLYLMMPI
VNISEVLGPLCLMLLMGTVHCQIVSTQITRPSGNNGNRRRRKLRKTVNGDGSRENGNNSSDKVRGIETLESVPIIGGFWE
TIFGNRIKRVKLISNKGTETDNDPSCVRPIIKKRQCRPEIRMWQTREKAKFSDGEKCRREAFRRLGNGVSDDLSSEEDGE
ARTQMILLRRSVEGASSDNGCEVKNRKSVLSRHLNSQVKKTTTRWCHIVRDSDSLAESEFESAAFSQGSRSGVSGGSRSL
NMSRRDSESTRHDSETEDMLWDDLLHGPECRSSVTSDSEGVHVNTLHSGTKRDPKEDVFQQNHLFWLQNSSPSSDRVSAI
IWEGNECKKMDMSVLEISGIIMSRVNAYQQGVGYQMLGNVVTIGLAFFPFLHRLFREKSLDQLKSISAEEILTLFCGAPP
VTPIIVLSIINFFERLCLTWMFFFMMCVAERTYKQRFLFAKLFSHITSARKARKYEIPHFRLKKVENIKIWLSLRSYLKR
RGPQRSVDVVVSSVFLLTLSIAFICCAQVLQGHKTFLNDAYNWEFLIWETALLLFLLRLASLGSETNKKYSNVSILLTEQ
INLYLKMEKKPNKKEQLTLVNNVLKLSTKLLKELDTPFRLYGLTMNPLIYNITRVVILSAVSGVISDLLGFNIRLWKIKS
>XP_042135572.1 protein PHTF1 isoform X3 [Peromyscus maniculatus bairdii]
MASNERDAISWYQKKIGAYDQQIWEKSIEQTQIKGFKNKPKKMGHIKPDLIDVDLIRGSTFAKAKPEIPWTSLTRKGLVR
VVFFPLFSSWWIQVTSLRIFVWLLLLYLMQVTAIVLYLMMPIVNVSEVLGPLCLMLLMGTVHCQIVSTQITRPSANNGSR
RRRIKRVKLVSNKGTETDKDSGCLHPIIKKRQGRPEIRMWQAREKAKVSDGEKCHREAYRRLGNGISDDLSSEEDGEART
QMILLRRSVEGASSDNGCEVKTRKSILSRHLNSQVKKTTTRWCHIVRDSDSLAESEFESAAFSQGSRSGVSVGSRSLNLS
RRDSESTRHDSETEDMLWDDLLHGPECRSSVTSDSEGTHVNTLHSGTKRDPKEDVFQQNHLFWLQNSSPASERVSAIIWE
GNECKKMDMSVLEISGIIMSRVNAYQQGVGYQMLGNAVTIGLAFFPFLYRLFREKSFDQLKSISAEEVLTLFCGAPPVTP
VVILSIINFFERLCLTWMFFFMMCVAERTYKQRFLFAKLFSHITSARKARKYEIPHFRLKKVENIKIWLSLRSYLKRRGP
QRSVDVVVSSVFLLTLSIAFICCAQVLQGHKTFLNDAYNWEFLIWETALLLFLLRLASLGSETNKKYSNVSILLTEQINL
YLKMEKKPNKKEQLTLVNNVLKLSTKLLKELDTPFRLYGLTMNPLIYNITRVVILSAVSGVISDLLGFNIRLWKIKS
>XP_037682264.1 putative homeodomain transcription factor 1 isoform X1 [Choloepus didactylus]
MGHIKPDLIDVDLIRGSTFAKAKPEIPWTSLTRKGLVRVVFFPLFSKWWIQVTSQRIFVWLLLLYLMQVVAIVLYFMMPI
INISEVLGPLCLMLLMGTVHCQIVSTQITKPSGNNGNRRRRKLRKTVNGDGTRENGNNNSYDKVRGVETLESTPFIGGFW
GTVFGNRTKRIKVISDKGTEIENDSSCLHPIIKKRQCRPEIKMWQTREKAKFSDGEKCRREAFRHLGNGISDDLSSEEDG
EARTQMILLRRSVEGASSDNGCEVKNRKSILSRHPNSQVKKNTPKWCHTMRDSDSLAESEFESAAFSQGCRSGMSGDSRN
LNMARRDSESTRHDSETEDMLWDDLLHGPECRSSVTSDSEGGHVNTLRSGTKRDPKEDVFQQNHLFWLQNSSPASDRVSA
IIWEGNECKKMDMSVLEISGIIMSRVNAYEQGVGYQMLGNVVTIGLAFFPFLYRLFREKNLDQLKSISAEEILTLFCGAP
PVTPVIILSIINFLERLCLTWMFFFMMCVAERTYKQRFLFAKLFSHITSARKARKYEIPHFRLKKVENIKIWLSLRSYLK
RRGPQRSVDVVVSSVFLLTLSIAFICCAQVLQGHKTFLNDAYNWEFLIWEIALLLFLLRLASLGSETNKKYSNVSILLTE
QINLYLKMEKKPNKKEQLSLVNNVLKLSTKLLKELDTPFRLYGLTMNPLIYNITRVVILSAVSGVISDLLGFNIRTEIRA
TPSARAQNEGNLEKR
>XP_032105606.1 putative homeodomain transcription factor 1 isoform X4 [Sapajus apella]
MASNERDAISWYQKKIGAYDQQIWEKSIEQTQIKGFKNKPKKMGHIKPDLIDVDLIRGSTFAKAKPEIPWTSLTRKGLVR
VVFFPLFSNWWIQVTSLRIFVWLLLLYFMQVIAIVLYLMMPIVNVSEVLGPLCLMLLMGTVHCQIVSTQLTRPSGNNGNR
RRRKLRKTVNGDGSRENGNNSSDKVRGIETLESVPVIGGFWETIFGNRSITLRFAVLRLFSRSFRIKRVKLISNKGTETD
NDPSCVPPIKKRQCRPEIRMWQTREKAKFSDGEKCRREAFRHLGNGVSDDLSSEEDGEARTQMILLRRSVEGASSDNGCE
VKNRKSILSRHLNSQVKKTTTRWCHIVRDSDSLAESEFESAAFSQCSRSGVSGGSRSLNMSRRDSESTRHDSETEDMLWD
DLLHGPECRSSVTSDSEGAHMNTLHSGTKRDPKEDVFQQVNAYQQGVGYQMLGNVVTIGLAFFPFLHRLFREKNLDQLKS
ISAEEILTLFCGAPPVIPIIVLSIINFFERLCLTWMFFFMMCVAERTYKQRFLFAKLFSHITSARKARKYEIPHFRLKKV
ENIKIWLSLRSYLKRRGPQRSVDVVVSSVFLLTLSIAFICCAQVLQGHKTFLNDAYNWEFLIWETALLLFLLRLASLGSE
TNKKYSNVSILLTEQINLYLKMEKKPNKKEQLTLVNNVLKLSTKLLKELDTPFRLYGLTMNPLIYNITRVVILSAVSGVI
SDLLGFNIRLWKIKS
>XP_011938722.1 PREDICTED: putative homeodomain transcription factor 1 isoform X3 [Cercocebus atys]
MASNERDAISWYQKKIGAYDQQIWEKSIEQTQIKGLKNKPKKMGHIKPDLIDVDLIRGSTFAKAKPEIPWTSLTRKGLVR
VVFFPLFSNWWIQVTSLRIFVWLLLLYFMQVIAIVLYLMMPIVNISEVLGPLCLMLLMGTVHCQIVSTQITRPSGNNGNR
RRRKLRKTVNGDGSRENGNNSSDKVRGIETLESVPIIGGFWETIFGNRIKRVKLISNKGTETDNDPSCVRPIIKKRQCRP
EIRMWQTREKAKFSDGEKCRREAFRRLGNGVSDDLSSEEDGEARTQMILLRRSVEGASSDNGCEVKNRKSILSRHLNSQV
KKTTTRWCHIVRDSDSLAESEFESAAFSQGSRSGVSGGSRSLNMSRRDSESTRHDSETEDMLWDDLLHGPECRSSVTSDS
EGVHVNTLHSGTKRDPKEDVFQQNHLFWLQNSSPSSDRVSAIIWEGNECKKMDMSVLEISGIIMSRVNAYQQGVGYQMLG
NVVTIGLAFFPFLHRLFREKSLDQLKSISAEEILTLFCGAPPVTPIIVLSIINFFERLCLTWMFFFMMCVAERTYKQRRG
PQRSVDVVVSSVFLLTLSIAFICCAQVLQGHKTFLNDAYNWEFLIWETALLLFLLRLASLGSETNKKYSNVSILLTEQIN
LYLKMEKKPNKKEQLTLVNNVLKLSTKLLKELDTPFRLYGLTMNPLIYNITRVVILSAVSGVISDLLGFNIRLWKIKS
>XP_038166924.1 protein PHTF1 isoform X3 [Arvicola amphibius]
MGHIKPDLIDVDLIRGSTFAKAKPEIPWTSLTRKGLVRVVFFPLFSSWWIQVTSLRIFVWLLLLYLMQVTAIVLYLMMPI
VNVSEVLGPLCLMLLMGTVHCQIVSTQIARPSGNNGNRRRRKLRKAVNGDGSRDNGNNSSDKVRAVETLESAPSVGGFWG
TLFGNRIKRVKLVSNKGTETDNDSGCLHPFIKKRQGRPEIRMWQAREKAKVSDGEKCRREGYRRLGNGISDDLSSEEDGE
ARTQMILLRRSVEGASSDNGCEVKNRKSILSRHLNSQVKKTTTRWCHIVRDSDSLAESEFESAAFSQGSRSGVSVGSRSL
NMSRRDSESTRHDSETEDMLWDDLLHGPECRSSVTSDSEGTHVNTLHSGTKRDPKEDVFQQNHLFWLQNSSPASERVSAI
IWEGNECKKTDMSVLEISGIIMSRVNAYQQGVGYQMLGNAVTIGLAFFPFLYRLFREKSFDQLKSISAEEVLTLFCGAPP
VTPVVILSIINFFERLCLTWMFFFMMCVAERTYKQRFLFAKLFSHITSARKARKYEIPHFRLKKVENIKIWLSLRSYLKR
RGPQRSVDVVVSSVFLLTLSIAFICCAQVLQGHKTFLNDAYNWEFLIWETALLLFLLRLASLGSETNKKYSNVSILLTEQ
INLYLKMEKKPNKKEQLTLVNNVLKLSTKLLKELDTPFRLYGLTMNPLIYNITRVVILSAVSGVISDLLGFNIRLWKIKS
>XP_023078575.1 putative homeodomain transcription factor 1 isoform X3 [Piliocolobus tephrosceles]
MGHIKPDLIDVDLIRGSTFAKAKPEIPWTSLTRKGLVRVVFFPLFSNWWIQVTSLRIFVWLLLLYFMQVIAIVLYLMMPI
VNISEVLGPLCLMLLMGTVHCQIVSTQITRPSGNNGNRRRRKLRKTVNGDGSRENGNNTSDKVRGIETLESVPIIGGFWE
TIFGNRIKRVKLISNKGTETDNDPSCVRPIIKKRQCRPEIRMWQTREKAKFSDGEKCRRETFRRLGNGVSDDLSSEEDGE
ARTQMILLRRSVEGASSDNGCEVKNRKSILSRHLNSQVKKTTTRWCHIVRDSDSLAESEFESAAFSQGSRSGVSGGSRSL
NMSRRDSESTRHDSETEDMLWDDLLHGPECRSSVTSDSEGVHVNTLHSGTKRDPKEDVFQQNHLFWLQNSSPSSDRVSAI
IWEGNECKKMDMSVLEISGIIMSRVNAYQQGVGYQMLGNVVTVGLAFFPFLHRLFHEKSLDQLKSISAEEILTLFCGAPP
VTPIIVLSIINFFERLCLTWMFFFMMCVAERTYKQRFLFAKLFSHITSARKARKYEIPHFRLKKVENIKIWLSLRSYLKR
RGPQRSVDVVVSSVFLLTLSIAFICCAQVLQGHKTFLNDAYNWEFLIWETALLLFLLRLASLGSETNKKYSNVSILLTEQ
INLYLKMEKKPNKKEQLTLVNNVLKLSTKLLKELDTPFRLYGLTMNPLIYNITRVVILSAVSGVISDLLGFNIRLWKIKS
>XP_028715185.1 putative homeodomain transcription factor 1 isoform X4 [Peromyscus leucopus]
MASNERDAISWYQKKIGAYDQQIWEKSIEQTQIKGFKNKPKKMGHIKPDLIDVDLIRGSTFAKAKPEIPWTSLTRKGLVR
VVFFPLFSSWWIQVTSLRIFVWLLLLYLMQVIAIVLYLMMPIVNVSEVLGPLCLMLLMGTVHCQIVSTQITRPSANNGSR
RRRIKRVKLVSNKGTETDKDSGCLHPIIKKRQGRPEIRMWQAREKAKVSDGEKCRREAYRRLGNGISDDLSSEEDGEART
QMILLRRSVEGASSDNGCEVKTRKSILSRHLNSQVKKTTTRWCHIVRDSDSLAESEFESAAFSQGSRSGVSVGSRSLNLS
RRDSESTRHDSETEDMLWDDLLHGPECRSSVTSDSEGTHVNTLHSGTKRDPKEDVFQQNHLFWLQNSSPASERVSAIIWE
GNECKKMDMSVLEISGIIMSRVNAYQQGVGYQMLGNAVTIGLAFFPFLYRLFREKSFDQLKSISAEEVLTLFCGAPPVTP
VVILSIINFFERLCLTWMFFFMMCVAERTYKQRFLFAKLFSHITSARKARKYEIPHFRLKKVENIKIWLSLRSYLKRRGP
QRSVDVVVSSVFLLTLSIAFICCAQVLQGHKTFLNDAYNWEFLIWETALLLFLLRLASLGSETNKKYSNVSILLTEQINL
YLKMEKKPNKKEQLTLVNNVLKLSTKLLKELDTPFRLYGLTMNPLIYNITRVVILSAVSGVISDLLGFNLRLWKIKS
>XP_017725239.1 PREDICTED: putative homeodomain transcription factor 1 isoform X1 [Rhinopithecus bieti]
MGHIKPDLIDVDLIRGSTFAKAKPEIPWTSLTRKGLVRVVFFPLFSNWWIQVTSLRIFVWLLLLYFMQVIAIVLYLMMPI
VNISEVLGPLCLMLLMGTVHCQIVSTQLTRPSGNNGNRRRRKLRKTVNGDGSRENGNNTSDKVRGIETLESVPIIGGFWE
TVFGNRIKRVKLISNKGTETDNDPSCVRPIIKKRQCRPEIRMWQTREKAKFSDGEKCHREAFRRLGNGVSDDLSSEEDGE
ARTQMILLRRSVEGASSDNGCEVKNRKSILSRHLNSQVKKTTTRWCHIVRDSDSLAESEFESAAFSQGSRSGVSGGSRSL
NMSRRDSESTRHDSETEDMLWDDLLHGPECRSSVTSDSEGVHVNTLHSGTKRDPKEDVFQQNHLFWLQNSSPSSDRVSAI
IWEGNECKKMDMSVLEISGIIMSRVNAYQQGVGYQMLGNVVTIGLAFFPFLHRLFREKSLDQLKSISAEEILTLFCGAPP
VTPIIVLSIINFFERLCLTWMFFFMMCVAERTYKQRFLFAKLFSHITSARKARKYEIPHFRLKKVENIKIWLSLRSYLKR
RGPQRSVDVVVSSVFLLTLSIAFICCAQVLQGHKTFLNDAYNWEFLIWETALLLFLLRLASLGSETNKKYSNVSILLTEQ
INLYLKMEKKPNKKEQLTLVNNVLKLSTKLLKELDTPFRLYGLTMNPLIYNITRVVILSAVSGVISDLLGFNIRLWKIKS
>XP_042108722.1 protein PHTF1 isoform X2 [Ovis aries]
MASNERDAISWYQKKIGAYDQQIWEKSIEQTQIKGFKNKPKKMGHIKADLIDVDLIRGSTFAKAKPEIPWTSLTRKGLVR
VVFFPLFSNWWIQVTSLRIFVWLLLLYLMQVIALVLYFMMPIVNVSEVLGPLCLMLLMGTVHCQIVSTQITRPSGNNGNR
RRRKLRKTVNGDGSRENGNNSSDKARGVETLESAPLNGSFWRTLFGNRMKRVKLICNRGTETDYDSGCLHPIIKKRQCRP
EIRTWQTREKAKFSDGEKGRRESFRRLGNGISDDLSSDDDGEAQTQMMILRRSVEGASSDNGCEIKSRRSILSRHLNTQV
KKTTSKWCPVVRDSDSLAESEFESAAFSQGSRSGMSGGSRSLNMLRRDSESTRHDSETEDMLWDDLLHGPECRSSVTSDS
EGAHVSSLHSGTKRDPKEDVFQQNHLFWLQNSSPASDRVSAIIWEGNECKKMDMSVLEISGIIMSRVNAYQQGVGYQMLG
NVVTIGLAFFPFLHRLFREKNLDQLKSISAEEILTLFCGAPPVTPIIILSIINFFERLCLTWMFFFMMCVAERTYKQRFL
FAKLFSHITSARKARKYEIPHFRLKKVENIKIWLSLRSFLKQGPKTLTCVSLSRDGAHSDQWMWLCLLSSY
>XP_033054336.1 putative homeodomain transcription factor 1 isoform X3 [Trachypithecus francoisi]
MGHIKPDLIDVDLIRGSTFAKAKPEIPWTSLTRKGLVRVVFFPLFSNWWIQVTSLRIFVWLLLLYFMQVIAIVLYLMMPI
VNISEVLGPLCLMLLMGTVHCQIVSTQITRPSGNNGNRRRRKLRKTVNGDGSRENGNNTSDKVRGIETLESVPIIGGFWE
TVFGNRIKRVKLISNKGTETDNDPSCVRPIIKKRQCRPEIRMWQTREKAKFSDGEKCRREAFRRLGNGVSDDLSSEEDGE
ARTQMILLRRSVEGASSDNGCEVKNRKSILSRHLNSQVKKTTTRWCHIVRDSDSLAESEFESAAFSQGSRSGVSGGSRSL
NMSRRDSESTRHDSETEDMLWDDLLHGPECRSSVTSDSEGVHVNTLHSGTKRDPKEDVFQQNHLFWLQNSSPSSDRVSAI
IWEGNECKKMDMSVLEISGIIMSRVNAYQQGVGYQMLGNVVTIGLAFFPFLHRLFREKSLDQLKSISAEEILTLFCGAPP
VTPIVVLSIINFFERLCLTWMFFFMMCVAERTYKQRFLFAKLFSHITSARKARKYEIPHFRLKKVENIKIWLSLRSYLKR
RGPQRSVDVVVSSVFLLTLSIAFICCAQVLQGHKTFLNDAYNWEFLIWETALLLFLLRLASLGSETNKKYSNVSILLTEQ
INLYLKMEKKPNKKEQLTLVNNVLKLSTKLLKELDTPFRLYGLTMNPLIYNITRVVILSAVSGVISDLLGFNIRLWKIKS
>XP_028611458.1 putative homeodomain transcription factor 1 isoform X3 [Grammomys surdaster]
MASNERDAISWYQKKGFKNKPKKMGHIKPDLIDVDLIRGSTFAKAKPEIPWTSLTRKGLVRVVFFPLFSSWWIQVTSLRI
FVWLLLLYLMQVTAIVLYLLMPIVNVSEVLGPLCLMLLMGTVHCQIVSTQITRPSGNNGNRRRRKLRKTVNGDGSRDNGN
NSPDKVRAVETLESAPSVGGFWGTLFGNRIKRVKLVSNKGTETDNDSGCFHPIIKKRQGRPEIRMWQAREKAKVSDGEKC
HREAYRRLGNGISDDLSSEEDGEARTQMILLRRSVEGASSDNGCEVKNRKSILSRHLNSQVKKTTTRWCHIVRDSDSLAE
SEFESAAFSQGSRSGMSGGSRSLNLSRRDSESTRHDSETEDMLWDDLLHGPECRSSVTSDSEGAHVNTLHSGTKRDPKED
VFQQNHLFWLQNSSPASERVSAIIWEGNECKKMDMSVLEISGIIMSRVNAYEQGVGYQMLGNAVTIGLALFPFLYRLFRE
KSFDQLKSISAEEVLTLFCGAPPVTPVIILSIINFFERLCLTWMFFFMMCVAERTYKQRFLFAKLFSHITSARKARKYEI
PHFRLKKVENIKIWLSLRSYLKRRGPQRSVDVVVSSVFLLTLSIAFICCAQVLQGHKTFLNDAYNWEFLIWETALLLFLL
RLASLGSETNKKYSNVSILLTEQINLYLKMEKKPNKKEQLTLVNNVLKLSTKLLKELDTPFRLYGLTMNPLIYNITRVVI
LSAVSGVISDLLGFNIRLWKIKS
>NP_001309979.1 protein PHTF1 isoform e [Homo sapiens]
MGHIKPDLIDVDLIRGSTFAKAKPEIPWTSLTRKGLVRVVFFPLFSNWWIQVTSLRIFVWLLLLYFMQVIAIVLYLMMPI
VNISEVLGPLCLMLLMGTVHCQIVSTQITRPSGNNGNRRRRKLRKTVNGDGSRENGNNSSDKVRGIETLESVPIIGGFWE
TIFGNRIKRVKLISNKGTETDNDPSCVHPIIKRRQCRPEIRMWQTREKAKFSDGEKCRREAFRRLGNGVSDDLSSEEDGE
ARTQMILLRRSVEGASSDNGCEVKNRKSILSRHLNSQVKKTTTRWCHIVRDSDSLAESEFESAAFSQGSRSGVSGGSRSL
NMSRRDSESTRHDSETEDMLWDDLLHGPECRSSVTSDSEGAHVNTLHSGTKRDPKEDVFQQNHLFWLQNSSPSSDRVSAI
IWEGNECKKMDMSVLEISGIIMSRVNAYQQGVGYQMLGNVVTIGLAFFPFLHRLFREKSLDQLKSISAEEILTLFCGAPP
VTPIIVLSIINFFERLCLTWMFFFMMCVAERTYKQRFLFAKLFSHITSARKARKYEIPHFRLKKVENIKIWLSLRSYLKR
RGPQRSVDVVVSSVFLLTLSIAFICCAQVKVSHLL
>XP_040608053.1 protein PHTF1 isoform X3 [Mesocricetus auratus]
MASNERDAISWYQKKIGAYDQQIWEKSIEQTQIKVQHHGNRSMRRRGLALWTGSRESKEETWEQGFKNKPKKMGHIKPDL
IDVDLIRGSTFAKAKPEIPWTSLTRKGLVRVVFFPLFSSWWIQVTSLRIFVWLLLLYLMQVTAIVLYLMMPIVNASEVLG
PLCLMLLMGTVHCQIVSTQITKPSGNNGNRRRRIKRVKLVSNKGTETDNDSGCLHPIIKKRQGRPEIRMWQAREKAKVSD
GEKCRREAYRHLGNGISDDLSSEEDGEARTQMILLRRSVEGASSDNGCEVKNRKSVLSRHLNSQVKKTTTRWCHIVRDSD
SLAESEFESAAFSQGSRSGVSVGSRSLNLSRRDSESTRHDSETEDMLWDDLLHGPECRSSVTSDSEGTHVNTLHSGTKRD
PKEDVFQQNHLFWLQNSSPASERVSAIIWEGNECKKMDMSVLEISGIIMSRVNAYQQGVGYQMLGNAVTIGLAFFPFLYR
LFREKSFEQLKSISAEEVLTLFCGAPPVTPVVILSIINFFERLCLTWMFFFMMCVAERTYKQRFLFAKLFSHITSARKAR
KYEIPHFRLKKVENIKIWLSLRSYLKRRGPQRSVDVVVSSVFLLTLSIAFICCAQVLQGHKTFLNDAYNWEFLIWETALL
LFLLRLASLGSETNKKYSNVSILLTEQINLYLKMEKKPNKKEQLTLVNNVLKLSTKLLKELDTPFRLYGLTMNPLIYNIT
RVVILSAVSGVISDLLGFNIRLWKIKS
>XP_037682266.1 putative homeodomain transcription factor 1 isoform X2 [Choloepus didactylus]
MGHIKPDLIDVDLIRGSTFAKAKPEIPWTSLTRKGLVRVVFFPLFSKWWIQVTSQRIFVWLLLLYLMQVVAIVLYFMMPI
INISEVLGPLCLMLLMGTVHCQIVSTQITKPSGNNGNRRRRKLRKTVNGDGTRENGNNNSYDKVRGVETLESTPFIGGFW
GTVFGNRTKRIKVISDKGTEIENDSSCLHPIIKKRQCRPEIKMWQTREKAKFSDGEKCRREAFRHLGNGISDDLSSEEDG
EARTQMILLRRSVEGASSDNGCEVKNRKSILSRHPNSQVKKNTPKWCHTMRDSDSLAESEFESAAFSQGCRSGMSGDSRN
LNMARRDSESTRHDSETEDMLWDDLLHGPECRSSVTSDSEGGHVNTLRSGTKRDPKEDVFQQNHLFWLQNSSPASDRVSA
IIWEGNECKKMDMSVLEISGIIMSRVNAYEQGVGYQMLGNVVTIGLAFFPFLYRLFREKNLDQLKSISAEEILTLFCGAP
PVTPVIILSIINFLERLCLTWMFFFMMCVAERTYKQRFLFAKLFSHITSARKARKYEIPHFRLKKVENIKIWLSLRSYLK
RRGPQRSVDVVVSSVFLLTLSIAFICCAQVLQGHKTFLNDAYNWEFLIWEIALLLFLLRLASLGSETNKKYSNVSILLTE
QINLYLKMEKKPNKKEQLSLVNNVLKLSTKLLKELDTPFRLYGLTMNPLIYNITRVVILSAVSGVISDLLGFNIRLWKIK
S
>XP_045402802.1 protein PHTF1 isoform X2 [Lemur catta]
MASNERDAISWYQKKGFKNKPKKMGHIKPDLIDVDLIRGSTFAKAKPEIPWTSLTRKGLVRVVFFPLFVNWWIQVTSLRI
FVWLLLLYLMQVIAIILYLMMPIVNISEVLGPLCLMLLMGTVHCQIVSTQITKPSGNNGNRRRRKLRKTINGDGNRENGT
NSSDKVRGIETLESAPIIGGFWETLFGNRIKRVSNKGTETDNDASCLHPIIKKRQCRPEMRMWQTREKTKFSDGEKCRRE
AFRHLGNGISDDLSSEEDGEARTQMILLRRSVEGASSDNGCEVKNRKSILSRHLNSQVKKTTTKWCHIVRDSDSLAESEF
ESAVFSQGSRSGVSGGSRSVNMSRRDSESTRHDSETEDMLWDDLLHGPECRSSVTSDSEGAHVNTLHSGTKRDPKEDVFQ
QNHLFWLQNSSPASDRVSAIIWEGNECKKMDMSVLEISGIIMSRVNAYQQGVGYQMLGNVVTIGLAFFPFIHRLFREKSL
DQLKSISAEEILTLFCGAPPVTPIIILSIINFFERLCLTWMFFFMMCVAERTYKQRFLFAKLFSHITSARKARKYEIPHF
RLKKVENIKIWLSLRSYLKRRGPQRSVDVVVSSVFLLTLSIAFICCAQVLQGHKTFLNDAYNWEFLIWETALLLFLLRLA
SLGSETNKKYSNVSILLTEQINLYLKMEKKPNKKEQLTLVNNVLKLSTKLLKELDTPFRLYGLTMNPLIYNITRVVILSA
VSGVISDLLGFNIRLWKIKS
>XP_012500038.1 PREDICTED: putative homeodomain transcription factor 1 [Propithecus coquereli]
MASNERDAISWYQKKIGAYDQQIWEKSIEQTQIKGFKNKPKKMGHIKPDLIDVDLIRGSTFAKAKPEIPWTSLTRKGLVR
VVFFPLFSNWWIQVTSLRIFVWLLLLYLMQGTQYNHFAIISPLPTRNTFGKKLRKTINGDGNRENGNNSSDKVRGIETLE
SAPIIGGFWETLFGNRIKRVKLISNKGTETDNDASCLHPIIKKKQCRPEMRMWQTREKAKFSDGEKCRREAFRHLGNGIS
DDLSSEEDGEARTQMILLRRSVEGASSDNGCEVKNRKSILSRHLNSQVKKTTTKWCHIVRDSDSLAESEFESAVFSQGSR
SGVSGGSRSINMSRRDSESTRHDSETEDMLWDDLLHGPECRSSVTSDSEGAPVNTLHSGTKRDPKEDVFQQNHLFWLQNS
SPASDRVSAIIWEGNECKKMDMSVLEISGIIMSRVNAYQQGVGYQMLGNVVTVGLAFFPFLHRLFCEKSLDQLKSISAEE
ILTLFCGAPPVTPIIILSIINFFERLCLTWMFFFMMCVAERTYKQRFLFAKLFSHITSARKARKYEIPHFRLKKVENIKI
WLSLRSYLKRRGPQRSVDVVVSSVFLLTLSIAFICCAQINLYLKMEKKPNKKEQLTLVNNVLKLSTKLLKELDTPFRLYG
LTMNPLIYNITRVVILSAVSGVISDLLGFNIRLWKIKS
>XP_029802057.1 putative homeodomain transcription factor 1 isoform X2 [Suricata suricatta]
MASNERDAISWYQKKGFKNKPKKMGHIKPDLIDVDLIRGSTFAKAKPEIPWTSLTRKGLVRVVFFPLFSTWWIQVTSLRI
FVWLLLLYLMQVTALVLYSMMPIVNVSEVLGPLCLMLLVGTVHCQIVSTQITRPSGNNGNRRRRKLRKTVNGDGSRENGN
NFSDKVRGVETLESMPYIGGFWDTLFGNRIKRVKLICNKGTETENDPSCLHPIIKKRQCQPEIRMWQKKEKTKFSDGEKS
HREAFRHLGNGISDDLSSEEDGEARTQMMMLRRSVEGASSDNGCEVKSRKTILSRHLNAQVKKTTTKWCHIARDSDSLAE
SEFESAAFSQGSRSGMSGGARSLNMSRRDSESTRHDSETEDVLWDDLLHGPECRSSVTSDSGDSEGARVDALPSGTKRDP
REDVFQQNHLFWLQNSSPASDRVSAIIWEGNECKKMDMSVLEISGIIMSRVNAYQQGVGYQMLGNVVTIGLAFFPFLHRL
FREKSFDQLKSISAEEIMTLFCGGPPVTPIIILSMINFFERLCLTWIFFFMMCVAERTYKQRFLFAKLFSHITSARKARK
YEIPHFRLKKVENIKIWLSLRSFLKRRGPQRSVDVVVSSVFLLTLSIAFICCAQVLHGHKTFLNDAYNWEFLIWETALLL
FLLRLASLGSETNKKYSNVSILLTEQINLYLKMEKKPNKKEQLTLVNNVLKLSTKLLKELDTPFRLYGLTMNPLIYNITR
VVILSAVSGVISDLLGFNIRLWKIKS
>XP_032753480.1 putative homeodomain transcription factor 1 isoform X2 [Rattus rattus]
MASNERDAISWYQKKGFKNKPKKMGHIKPDLIDVDLIRGSTFAKAKPEIPWTSLTRKGLVRVVFFPLFSSWWIQVTSLRI
FVWLLLLYLMQVTAIVLYLMMPIVSVSEVLGPLCLMLLMGTVHCQIVSTQITRPSGNNGNRRRRKLRKTVNGDGTRDNGN
NSPDKVRAVETLDSAPSVGGFWGTLFGNRIKRVKLVSNKGTETDNDSGCFHPIIKKRQGRPEIRMWQAREKAKVSDGEKC
RREAYRRLGNGVSDDLSSEEDGEARTQMILLRRSVEGASSDNGCEVKNRKSILSRHLNSQVKKTATRWCHIVRDSDSLAE
SEFESAAFSQGSRSGMSGGSRSLNLSRRDSESTRHDSETEDMLWDDLLHGPECRSSVTSDSEGAHVNTLHSGTKRDPKED
VFQQNHLFWLQNSSPASERVSAIIWEGNECKKMDMSVLEISGIIMSRVNAYEQGVGYQMLGNAVTIGLALFPFLYRLFRE
KSFDQLKSISAEEVLTLFCGAPPVTPVVILSIINFFERLCLTWMFFFMMCVAERTYKQRFLFAKLFSHITSARKARKYEI
PHFRLKKVENIKIWLSLRSYLKRRGPQRSVDVVVSSVFLLTLSIAFICCAQVLQGHKTFLNDAYNWEFLIWETALLLFLL
RLASLGSETNKKYSNVSILLTEQINLYLKMEKKPNKKEQLTLVNNVLKLSTKLLKELDTPFRLYGLTMNPLIYNITRVVI
LSAVSGVISDLLGFNIRLWKIKS
>XP_012973552.1 protein PHTF1 isoform X5 [Mesocricetus auratus]
MGHIKPDLIDVDLIRGSTFAKAKPEIPWTSLTRKGLVRVVFFPLFSSWWIQVTSLRIFVWLLLLYLMQVTAIVLYLMMPI
VNASEVLGPLCLMLLMGTVHCQIVSTQITKPSGNNGNRRRRKLRKTVNGDGSRDNGNNSSDKVRAVETLQCAPSVGGFWG
TLFGNRIKRVKLVSNKGTETDNDSGCLHPIIKKRQGRPEIRMWQAREKAKVSDGEKCRREAYRHLGNGISDDLSSEEDGE
ARTQMILLRRSVEGASSDNGCEVKNRKSVLSRHLNSQVKKTTTRWCHIVRDSDSLAESEFESAAFSQGSRSGVSVGSRSL
NLSRRDSESTRHDSETEDMLWDDLLHGPECRSSVTSDSEGTHVNTLHSGTKRDPKEDVFQQNHLFWLQNSSPASERVSAI
IWEGNECKKMDMSVLEISGIIMSRVNAYQQGVGYQMLGNAVTIGLAFFPFLYRLFREKSFEQLKSISAEEVLTLFCGAPP
VTPVVILSIINFFERLCLTWMFFFMMCVAERTYKQRFLFAKLFSHITSARKARKYEIPHFRLKKVENIKIWLSLRSYLKR
RGPQRSVDVVVSSVFLLTLSIAFICCAQVLQGHKTFLNDAYNWEFLIWETALLLFLLRLASLGSETNKKYSNVSILLTEQ
INLYLKMEKKPNKKEQLTLVNNVLKLSTKLLKELDTPFRLYGLTMNPLIYNITRVVILSAVSGVISDLLGFNIRLWKIKS
>XP_006233126.1 protein PHTF1 isoform X3 [Rattus norvegicus]
MASNERDAISWYQKKGFKNKPKKMGHIKPDLIDVDLIRGSTFAKAKPEIPWTSLTRKGLVRVVFFPLFSSWWIQVTSLRI
FVWLLLLYLMQVTAIVLYLMMPIVSVSEVLGPLCLMLLMGTVHCQIVSTQITRPSGNNGNRRRRKLRKTVNGDGTRDNGN
NSPDKIRAVETLDSAPSVGGFWGTLFGNRIKRVKLVSNKGTETDNDSGCFHPIIKKRQGRPEIRMWQAREKAKVSDGEKC
RREAYRRLGNGVSDDLSSEEDGEARTQMILLRRSVEGASSDNGCEVKNRKSILSRHLNSQVKKTATRWCHIVRDSDSLAE
SEFESAAFSQGSRSGMSGGSRSLNLSRRDSESTRHDSETEDMLWDDLLHGPECRSSVTSDSEGAHVNTLHSGTKRDPKED
VFQQNHLFWLQNSSPASERVSAIIWEGNECKKMDMSVLEISGIIMSRVNAYEQGVGYQMLGNAVTIGLALFPFLYRLFRE
KSFDQLKSISAEEVLTLFCGAPPVTPVVILSIINFFERLCLTWIFFFMMCVAERTYKQRFLFAKLFSHITSARKARKYEI
PHFRLKKVENIKIWLSLRSYLKRRGPQRSVDVVVSSVFLLTLSIAFICCAQVLQGHKTFLNDAYNWEFLIWETALLLFLL
RLASLGSETNKKYSNVSILLTEQINLYLKMEKKPNKKEQLTLVNNVLKLSTKLLKELDTPFRLYGLTMNPLIYNITRVVI
LSAVSGVISDLLGFNIRLWKIKS
>XP_030872769.1 putative homeodomain transcription factor 1 isoform X3 [Leptonychotes weddellii]
MASNERDAISWYQKKGFKNKPKKMGHIKPDLIDVDLIRGSTFAKAKPEIPWTSLTRKGLVRVVLFPLFSSWWIQVTSLRI
FVWLLLLYLMQVIALVLYFMMPIVNVSEVLGPLCLMLLMGTVHCQIVSTQITRPSGNNGNRRRRKLRKTVNGDGSRENGS
NSSDKVRGVETLESLPLIGSFWETLFGNRIKRVKLICNKGTETDNDSSCLHPIIKKKQCRPEIRMWQTREKAKFSDGDKC
HREAFRHLGNGISDDLSSEEDGEARTQMMMLRRSVEGASSDNGCEVKNRKSILTRHLNTQVKKTTPKWCHITRDSDSLVE
SEFESAAFSQGSRSGMSGGSRSLNMLRRDSESTRHDSETEDMLWDDLLHGPECRSSVTSDSEGAHVNTLHSGTKRDPKED
VFQQNHLFWLQNSSPASDRVSAIIWEGNECKKMDMSVLEISGIIMSRVNAYQQGVGYQMLGNVVTIGLAFFPFLHRLFRE
KSLDQLKSISAEEIMTLFCGAPPVTPIIILSMINFFERLCLTWIFFFMMCVAERTYKQRFLFAKLFSHITSARKARKYEI
PHFRLKKVENIKIWLSLRSFLKRRGPQRSVDVVVSSVFLLTLSIAFICCAQVLQGHKTFLNDAYNWEFLIWETALLLFLL
RLASLGSETNKKYSNVSILLTEQINLYLKMEKKPNKKEQLTLVNNVLKLSTKLLKELDTPFRLYGLTMNPLIYNITRVVI
LSAVSGVISDLLGFNIRLWKIKS
>XP_004581966.1 putative homeodomain transcription factor 1 isoform X2 [Ochotona princeps]
MASNERDAISWYQKKIGAYDQQIWEKSIEQTQIKGFKNKPKKMGHIKPDLIDVDLIRGSTFAKAKPEIPWTSLTRKGLVR
VVFFPLFSSWWIQVTSVRIFVWLLLLYLMQVIAIVLYLMMPIVNVSEVLGPLCLMLLMGTVHCQIVSTQITRPSSNNGNR
RRRIRRVRLISNKGTETDNDSSCLHPMIKKRQCRTELRMWQTREKAKSSDGEKCRKEAFRRLGNGVSDDLSSEEDVEAQT
QMILLRRSVEGASSDNGCEVKNRKSILAKHLNSQVKKTSARWCHMVRDSDSLAESEFESAAFSQGSRSGVNGCSRSLNMS
RRDSESTRHDSETEDMLWDDLLHGPECRSSVTSDSEGAHGNTPHLGTKRDPKEDVFQQNHLFWLQNSSPASERVSAIIWE
GNECKKMDMSVLEISGIIMSRVNAYQQGVGYQMLGNVVTIGLAFFPFVHRLFHEKSFDQLKSISAEEVLTLFCGAPPITP
VIILSIINFFERLCLTWMFFFMMCVAERTYKQRFLFAKLFSHITSARKARKYEIPHFRLKKVENIKIWLSLRSYLKRRGP
QRSVDVVVSSVFLLTLSIAFICCAQVLQGHKTFLNDAYNWELLIWETALLLFLLRLASLGSETNKKYSNVSILLTEQINL
YLKMEKKPNKKEQLTLVNNVLKLSTKLLKELDTPFRLYGLTMNPLIYNITRVVILSAVSGVISDLLGFNIRLWKIKS
>XP_007169432.1 putative homeodomain transcription factor 1 isoform X2 [Balaenoptera acutorostrata scammoni]
MASNERDAISWYQKKIGAYDQQIWEKSIEQTQIKGFKNKPKKMGHIKADLIDVDLIRGSTFAKAKPEIPWTSLTRKGLVR
VVFFPFFSNWWIQVTSLRIFVWLLLLYLMQVIALVFYFMMPIVNVSEVLGPLCLMLLMGTVHCQIVSTQITRPSGNNGNR
RRRKLRKTVNGDGSRENGNNSSDKARGTETLESAPFNGGFWGTLFGNRMKRVKLICSKGTETDNDSGCLHPIIKKRQCRP
EIRMWQTREKAKFSDGEKGCREPFGRLGNGISDDLSSEDDGEARTQMMALRRSVEGASSDNGCEVKNRKSILSRHLNTQV
KKTTSKWCPVVRDSDSLAESEFESAAFSQGCRSGASGGSRSLNMLRRDSESTRHDSETEDMLWDDLLHGPECRSSVTSDS
EGAHVNSLHSGTKRDPKEDVFQQNHLFWLQNSSPASDRVSAIIWEGNECKKMDMSVLEISGIIMSRVNAYQQGVGYQMLG
NVVTIGLAFFPFLHRLFREKSLDQLKSISAEEILTLFCGAPPVTPIIILSIINFFERLCLTWMFFFMMCVAERTYKQRRG
PQRSVDVVVSSVFLLTLSIAFICCAQVLRGHKTFLNDAYNWEFLIWESALLLFLLRLASLGSETNKKYSNVSILLTEQIN
LYLKMEKKPNKKEQLTLVNNVLKLSTKLLKELDTPFRLYGLTMNPLIYNITRVVILSAVSGVISDLLGFNIRLWKIKS
>XP_046314247.1 protein PHTF1 isoform X3 [Marmota monax]
MASNERDAISWYQKKIGAYDQQIWEKSIEQTQIKGFKNKPKKMGHIKPDLIDVDLIRGSTFAKAKPEIPWTSLTRKGLVR
VVFFPLFSNWWIQVTSLRIFVWLLLLYLMQVIGIVLYLMMPIVNVSEVLGPLCLMLLMGTVHCQIVSTQITRPSGNNGNR
RRRKLRKTVNGDGSRENGSNFSDKARGLETSESAPIIGGFWGTLFGNRIKRVKLIPNKGTETDNDNDASCLHPIMKKRQC
RPDMKMWQTREKTKLADGDKCRREAYRRLGNGISDDLSSEEDGEEARTQMILLRRSVEGASSDNGCEVKNRKSILSKHLN
SQVKKTTTRWCHIVRDSDSVAESEFESAAFSQCSRSGVSGGSRSLNLSRRDSESTRHDSETEDMLWDDLLHGPECRSSVT
SDSEGAHVNTLHSGTKRDPKEDVFQQVNAYQQGVGYQMLGNVVTIGLAFFPFLHRLFHEKSFDQLKSISAEEILTLFCGA
PPVTPIVVLSIINFFERLCLTWMFFFMMCVAERTYKQRFLFAKLFSHITSARKARKYEIPHFRLKKVENIKIWLSLRSYL
KRRGPQRSVDVVVSSVFLLTLSIAFICCAQVLQGHKTFLNDAYNWEFLIWETALLLFLLRLASLGSETNKKYSNVSILLT
EQINLYLKMEKKPNKKEQLTLVNNVLKLSTKLLKELDTPFRLYGLTMNPLIYNITRVVILSAVSGVISDLLGFNIRLWKI
KS
>XP_032105604.1 putative homeodomain transcription factor 1 isoform X3 [Sapajus apella]
MGHIKPDLIDVDLIRGSTFAKAKPEIPWTSLTRKGLVRVVFFPLFSNWWIQVTSLRIFVWLLLLYFMQVIAIVLYLMMPI
VNVSEVLGPLCLMLLMGTVHCQIVSTQLTRPSGNNGNRRRRKLRKTVNGDGSRENGNNSSDKVRGIETLESVPVIGGFWE
TIFGNRSITLRFAVLRLFSRSFRIKRVKLISNKGTETDNDPSCVPPIKKRQCRPEIRMWQTREKAKFSDGEKCRREAFRH
LGNGVSDDLSSEEDGEARTQMILLRRSVEGASSDNGCEVKNRKSILSRHLNSQVKKTTTRWCHIVRDSDSLAESEFESAA
FSQCSRSGVSGGSRSLNMSRRDSESTRHDSETEDMLWDDLLHGPECRSSVTSDSEGAHMNTLHSGTKRDPKEDVFQQNHL
FWLQNSSPASDRVSAIIWEGNECKKMDMSVLEISGIIMSRVNAYQQGVGYQMLGNVVTIGLAFFPFLHRLFREKNLDQLK
SISAEEILTLFCGAPPVIPIIVLSIINFFERLCLTWMFFFMMCVAERTYKQRFLFAKLFSHITSARKARKYEIPHFRLKK
VENIKIWLSLRSYLKRRGPQRSVDVVVSSVFLLTLSIAFICCAQVLQGHKTFLNDAYNWEFLIWETALLLFLLRLASLGS
ETNKKYSNVSILLTEQINLYLKMEKKPNKKEQLTLVNNVLKLSTKLLKELDTPFRLYGLTMNPLIYNITRVVILSAVSGV
ISDLLGFNIRLWKIKS
>XP_048670494.1 protein PHTF1 isoform X3 [Marmota marmota marmota]
MASNERDAISWYQKKIGAYDQQIWEKSIEQTQIKGFKNKPKKMGHIKPDLIDVDLIRGSTFAKAKPEIPWTSLTRKGLVR
VVFFPLFSNWWIQVTSLRIFVWLLLLYLMQVIGIVLYLMMPIVNVSEVLGPLCLMLLMGTVHCQIVSTQITRPSGNNGNR
RRRKLRKTVNGDGSRENGSNFCDKARGLETSESAPIIGGFWGTLFGNRIKRVKLIPNKGTETDNDNDASCLHPIMKKRQC
RPDMKMWQTREKTKLADGDKCRREAYRRLGNGISDDLSSEEDGEEARTQMILLRRSVEGASSDNGCEVKNRKSILSKHLN
SQVKKTTTRWCHIVRDSDSVAESEFESAAFSQCSRSGVSGGSRSLNLSRRDSESTRHDSETEDMLWDDLLHGPECRSSVT
SDSEGAHVNTLHSGTKRDPKEDVFQQVNAYQQGVGYQMLGNVVTIGLAFFPFLHRLFHEKSFDQLKSISAEEILTLFCGA
PPVTPIVVLSIINFFERLCLTWMFFFMMCVAERTYKQRFLFAKLFSHITSARKARKYEIPHFRLKKVENIKIWLSLRSYL
KRRGPQRSVDVVVSSVFLLTLSIAFICCAQVLQGHKTFLNDAYNWEFLIWETALLLFLLRLASLGSETNKKYSNVSILLT
EQINLYLKMEKKPNKKEQLTLVNNVLKLSTKLLKELDTPFRLYGLTMNPLIYNITRVVILSAVSGVISDLLGFNIRLWKI
KS
>XP_033291655.1 protein PHTF1 isoform X2 [Orcinus orca]
MGHIKADLIDVDLIRGSTFAKAKPEIPWTSLTRKGLVRVVFFPFFSNWWIQVTSLRIFVWLLLLYLMQVIALVFYFMMPI
VNVSEVLGPLCLMLLMGTVHCQIVSTQITRPSGNNGNRRRRKLRKTVNGDGSRENGNNSSDKARGTETLESAPFNGGFWG
TLFGNRMKRVKLICSKGTETDNDSGCLHPIIKKRQCRPEIRMWQTREKAKFSDGEKGCREPFGRLGNGISDDLSSEDDGE
ARTQMMTLRRSVEGASSDNGCEVKNRKSVLSRHLNTQVKKTTSKWCPVVRDSDSLAESEFESAAFSQGCRSGMSGGSRSL
NMLRRDSESTRHDSETEDMLWDDLLHGPECRSSVTSDSEGAHVNSLHSGTKRDPKEDVFQQNHLFWLQNSSPASDRVSAI
IWEGNECKKMDMSVLEISGIIMSRVNAYQQGVGYQMLGNVVTIGLAFFPFLHRLFREKSLDQLKSISAEEILTLFCGAPP
VAPIIILSIINFFERLCLTWMFFFMMCVAERTYKQRFLFAKLFSHITSARKARKYEIPHFRLKKVENIKIWLSLRSFLKR
RGPQRSVDVVVSSVFLLTLSIAFICCAQVLRGHKTFLNDAYNWEFLIWESALLLFLLRLASLGSETNKKYSNVSILLTEQ
INLYLKMEKKPNKKEQLTLVNNVLKLSTKLLKELDTPFRLYGLTMNPLIYNITRVVILSAVSGVISDLLGFNIRLWKIKS
>XP_030615712.1 putative homeodomain transcription factor 1 isoform X3 [Delphinapterus leucas]
MASNERDAISWYQKKIGAYDQQIWEKSIEQTQIKGFKNKPKKMGHIKADLIDVDLIRGSTFAKAKPEIPWTSLTRKGLVR
VVFFPFFSNWWIQVTSLRIFVWLLLLYLMQVIALVFYFMMPIVNVSEVLGPLCLMLLMGTVHCQIVSTQITRPSGNNGNR
RRRKLRKTVNGDGSRENGNNSSDKARGTETLESAPFNGGFWGTLFGNRMKRVKLICSKGTETDNDSGCLHPIIKKRQCRP
EIRMWQTREKAKFSDGEKGCREPFGRLGNGISDDLSSEDDGEARTQMMTLRRSVEGASSDNGCEVKNRKSILSRHLNTQV
KKTTSKWCPVVRDSDSLAESEFESAAFSQGCRSGMSGGSRSLNMLRRDSESTRHDSETEDMLWDDLLHGPECRSSVTSDS
EGAHVNSLHSGTKRDPKEDVFQQNHLFWLQNSSPASDRVSAIIWEGNECKKMDMSVLEISGIIMSRVNAYQQGVGYQMLG
NVVTIGLAFFPFLHRLFREKSLDQLKYISAEEILTLFCGAPPVAPIIILSVINFFERLCLTWMFFFMMCVAERTYKQRRG
PQRSVDVVVSSVFLLTLSIAFICCAQVLRGHKTFLNDAYNWEFLIWESALLLFLLRLASLGSETNKKYSNVSILLTEQIN
LYLKMEKKPNKKEQLTLVNNVLKLSTKLLKELDTPFRLYGLTMNPLIYNITRVVILSAVSGVISDLLGFNIRLWKIKS
>XP_007485223.1 PREDICTED: putative homeodomain transcription factor 1 isoform X1 [Monodelphis domestica]
MDANERDAISWYQKKIGAYDQQIWEKSIEQTQIKGFKNKPKKTGHIKPDLIDVDLIRGSTFAKAKPEIPWTSLTRKGIVR
VICFPLFSKWWIQVTSFRIFIWLLLLYLMQVLSFVLYFIMPIVNISEVIGPVCLMLLMGTVHCQIVSTQMAKPSGTNGNR
RRRKLRKTVNGDGSRECGSYNCSDKVRGVESSESASLNGGFWGTLFCNSRTKRVKLLTDKGVETDNNPTILNLNPKKKHP
RSEMRMWQAREKAKLSDGEKSHEGYRRLGNGISDELSSEDDCEEQTQMILLRRSVEGASSDNGYEIKNEKPSVSSKHASS
QVKKNSTSRWCRMVRDSDSLAESELESVAFSQESRSGISGGSRSCSRRDSESTRHDSETEDMLWDDLLHGPECRSSATSD
SEEGNVKALPPGAKRDPKEDVFQQNHLFWLQNTSPASERVSAIIWEGNECKKMDMSVLEISGIIMSRVNAYQQGAGYQML
GNIVTIGLAFFPFLHRLFHEKNMDQIRSISTNEILTLFCGAPPSVAIIILSAVNFLERLCLTWMFFFMMCVAERTYKQRF
LFAKLFSHITSARKARKYEIPHFRLKKVENIKIWLSLRSYLKRRGPQRSVDVVVSSVFLLTLSIAFICCAQVLQGHKTFL
DDAYNWEFLIWETALLLFLLRLASLGSETNKKYSNISVLLTEQINLYLKMEKKPNKKEQLTLVNNVLKLSTKLLKELDTP
FRLYGLTMNPLIYNITRVVILSAVSGVISDLLGFNIRLWKIKP
>XP_044528303.1 protein PHTF1 isoform X2 [Gracilinanus agilis]
MDANERDAISWYQKKIGAYDQQIWEKSIEQTQIKGFKNKPKKTGHIKPDLIDVDLIRGSTFAKAKPEIPWTSLTRKGIVR
VICFPLFSKWWIQVTSFRIFIWLLLLYLMQVLSFVLYFIMPIVNISEVIGPVCLMLLMGTVHCQIVSTQMAKPSGTNGNR
RRRKLRKTVNGDGSRECGSYNCSDKVRGVESSESASLNGGFWGTLFCNSRTKRVKLLTDKGIETDNNPTILSLNPKKKHP
RSEMRMWQAREKAKLSDGEKSQREGYRRLGNGISDELSSEDDCEEQTQMILLRRSVEGASSDNGYEIKNEKSSISSKHAT
SQVKKNSTSRWCRMVRDSDSLAESELESVAFSQESRSGISGGSRSCSRRDSESTRHDSETEDMLWDDLLHGPECRSSATS
DSEEGNVKALPPGAKRDPKEDVFQQNHLFWLQNTSPASERVSAIIWEGNECKKMDMSVLEISGIIMSRVNAYQQGAGYQM
LGNIVTIGLAFFPFLHRLFHEKNMDQIRSISTNEVLTLFCGAPPSVAIIILSAVNFLERLCLTWMFFFMMCVAERTYKQR
FLFAKLFSHITSARKARKYEIPHFRLKKVENIKIWLSLRSYLKRRGPQRSVDVVVSSVFLLTLSIAFICCAQVLQGHKTF
LDDAYNWEFLIWETALLLFLLRLASLGSETNKKYSNISVLLTEQINLYLKMEKKPNKKEQLTLVNNVLKLSTKLLKELDT
PFRLYGLTMNPLIYNITRVVILSAVSGVISDLLGFNIRLWKIKP
>XP_034355796.1 putative homeodomain transcription factor 1 isoform X2 [Arvicanthis niloticus]
MASNERDAISWYQKKGFKNKPKKMGHIKPDLIDVDLIRGSTFAKAKPEIPWTSLTRKGLVRVVFFPLFSSWWIQVTSLRI
FVWLLLLYLMQVTAIVLYLLMPIVSVSEVLGPLCLMLLMGTVHCQIVSTQITRPSGNNGNRRRRKLRKTVNGDGSRDNGN
NSPDKVRAVETLESAPSVGGFWGTLFGNRIKRVKLVSNRGTETDNDSGCFHPITKKRQGRPEIRMWQAREKAKVSDGEKC
RREAYRRLGNGISDDLSSEEDGEARTQMILLRRSVEGASSDNGCEVKNRKSILSRHLNSQVKKTTTRWCHIVRDSDSLAE
SEFESAVFSQGSRSGMSGGSRSLNLSRRDSESTRHDSETEDMLWDDLLHGPECRSSVTSDSEGAHVNTLHSGTKRDPKED
VFQQNHLFWLQNSSPASERVSAIIWEGNECKKMDMSVLEISGIIMSRVNAYEQGVGYQMLGNAVTIGLALFPFLYRLFRE
KSFDQLKSISAEEVLTLFCGAPPVTPVVILSIINFFERLCLTWMFFFMMCVAERTYKQRFLFAKLFSHITSARKARKYEI
PHFRLKKVENIKIWLSLRSYLKRRGPQRSVDVVVSSVFLLTLSIAFICCAQVLQGHKTFLNDAYNWEFLIWETALLLFLL
RLASLGSETNKKYSNVSILLTEQINLYLKMEKKPNKKEQLTLVNNVLKLSTKLLKELDTPFRLYGLTMNPLIYNITRVVI
LSAVSGVISDLLGFNIRLWKIKS
>XP_023114772.1 protein PHTF1 isoform X3 [Felis catus]
MGHIKPDLIDVDLIRGSTFAKAKPEIPWTSLTRKGLVRVVFFPLFSNWWIQVTSLRIFVWLLLLYLMQVIALVLYFMMPI
VNVSEVLGPLCLMLLMGTVHCQIVSTQITRPSGNNGNRRRRKLRKTVNGDGSRENGNNSSDKVRGVETLESIPFIGGFWD
SLFGNRIKRVKLICNKGTETDNDPSCLHPIIKKRQCRPEIRMWQTKEKAKFSDGEKCHREAFRHLGNGISDDLSSEEDGE
ARTQMMMLRRSVEGASSDNGCEVKNRKSILSRHLNTQVKKTTTKWCHIARDSDSLAESEFESAAFSQGSRSGMSGGSRSL
TMSRRDSESTRHDSETEDMLWDDLLHGPECRSSVTSDSEGAHVNTLHSGTKRDPKEDVFQQNHLFWLQNSSPASDRVSAI
IWEGNECKKMDMSVLEISGIIMSRVNAYQQGVGYQMLGNVVTIGLAFFPFLHRLFREKSFDQLKSISAEEIMTLFCGAPP
VTPIIILSMINFFERLCLTWIFFFMMCVAERTYKQRFLFAKLFSHITSARKARKYEIPHFRLKKVENIKIWLSLRSFLKR
RGPQRSVDVVVSSVFLLTLSIAFICCAQVLQGHKTFLNDAYNWEFLIWETALLLFLLRLASLGSETNKKYSNVSILLTEQ
INLYLKMEKKPNKKEQLTLVNNVLKLSTKLLKELDTPFRLYGLTMNPLIYNITRVVILSAVSGVISDLLGFNIRLWKIKS
>XP_037592952.1 putative homeodomain transcription factor 1 isoform X4 [Cebus imitator]
MASNERDAISWYQKKIGAYDQQIWEKSIEQTQIKGFKNKPKKMGHIKPDLIDVDLIRGSTFAKAKPEIPWTSLTRKGLVR
VVFFPLFSNWWIQVTSLRIFVWLLLLYFMQVIAIVLYLMMPIVNVSEVLGPLCLMLLMGTVHCQIVSTQLTRPSGNNGNR
RRRKLRKTVNGDGSRENGNNSSDKVRGIETLESVPVIGGFWETIFGNRSITLRFAVLRLFSRSFRIKRVKLISNKGTETD
NDPSCVPPIKKRQCRPEIRMWQTREKAKFSDGEKCRREAFRHLGNGVSDDLSSEEDGEARTQMILLRRSVEGASSDNGCE
VKNRKSILSRHLNSQVKKTTTRWCHIVRDSDSLAESEFESAAFSQCSRSGVSGGSRSLNMSRRDSESTRHDSETEDMLWD
DLLHGPECRSSVTSDSEGAHMNTLHSGTKRDPKEDVFQQVNAYQQGVGYQMLGNVVTIGLAFFPFLHRLFREKNLDQLKS
ISAEEILTLFCGAPPVIPIIVLSIINFFERLCLTWMFFFMMCVAERTYKQRFLFAKLFSHITSARKARKYEIPHFRLKKV
ENIKIWLSLRSYLKRRGPQRSVDVVVSSVFLLTLSIAFICCAQVKVSYLL
>XP_028611462.1 putative homeodomain transcription factor 1 isoform X5 [Grammomys surdaster]
MASNERDAISWYQKKIGAYDQQIWEKSIEQTQIKGFKNKPKKMGHIKPDLIDVDLIRGSTFAKAKPEIPWTSLTRKGLVR
VVFFPLFSSWWIQVTSLRIFVWLLLLYLMQVTAIVLYLLMPIVNVSEVLGPLCLMLLMGTVHCQIVSTQITRPSGNNGNR
RRRIKRVKLVSNKGTETDNDSGCFHPIIKKRQGRPEIRMWQAREKAKVSDGEKCHREAYRRLGNGISDDLSSEEDGEART
QMILLRRSVEGASSDNGCEVKNRKSILSRHLNSQVKKTTTRWCHIVRDSDSLAESEFESAAFSQGSRSGMSGGSRSLNLS
RRDSESTRHDSETEDMLWDDLLHGPECRSSVTSDSEGAHVNTLHSGTKRDPKEDVFQQNHLFWLQNSSPASERVSAIIWE
GNECKKMDMSVLEISGIIMSRVNAYEQGVGYQMLGNAVTIGLALFPFLYRLFREKSFDQLKSISAEEVLTLFCGAPPVTP
VIILSIINFFERLCLTWMFFFMMCVAERTYKQRFLFAKLFSHITSARKARKYEIPHFRLKKVENIKIWLSLRSYLKRRGP
QRSVDVVVSSVFLLTLSIAFICCAQVLQGHKTFLNDAYNWEFLIWETALLLFLLRLASLGSETNKKYSNVSILLTEQINL
YLKMEKKPNKKEQLTLVNNVLKLSTKLLKELDTPFRLYGLTMNPLIYNITRVVILSAVSGVISDLLGFNIRLWKIKS
>XP_043431819.1 protein PHTF1 isoform X4 [Prionailurus bengalensis]
MGHIKPDLIDVDLIRGSTFAKAKPEIPWTSLTRKGLVRVVFFPLFSNWWIQVTSLRIFVWLLLLYLMQVIALVLYFMMPI
VNVSEVLGPLCLMLLMGTVHCQIVSTQITRPSGNNGNRRRRKLRKTVNGDGSRENGNNSSDKVRGVETLESIPFIGGFWD
SLFGNRIKRVKLICNKGTETDNDPSCLHPIIKKRQCRPEIRMWQTKEKAKFSDGEKCHREAFRHLGNGISDDLSSEEDGE
ARTQMMMLRRSVEGASSDNGCEVKNRKSILYRHLNTQVKKTTTKWCHIARDSDSLAESEFESAAFSQGSRSGMSGGSRSL
TMSRRDSESTRHDSETEDMLWDDLLHGPECRSSVTSDSEGAHVNTLHSGTKRDPKEDVFQQNHLFWLQNSSPASDRVSAI
IWEGNECKKMDMSVLEISGIIMSRVNAYQQGVGYQMLGNVVTIGLAFFPFLHRLFREKSFDQLKSISAEEIMTLFCGAPP
VTPIIILSMINFFERLCLTWIFFFMMCVAERTYKQRFLFAKLFSHITSARKARKYEIPHFRLKKVENIKIWLSLRSFLKR
RGPQRSVDVVVSSVFLLTLSIAFICCAQVLQGHKTFLNDAYNWEFLIWETALLLFLLRLASLGSETNKKYSNVSILLTEQ
INLYLKMEKKPNKKEQLTLVNNVLKLSTKLLKELDTPFRLYGLTMNPLIYNITRVVILSAVSGVISDLLGFNIRLWKIKS
>XP_035306766.1 putative homeodomain transcription factor 1 isoform X4 [Cricetulus griseus]
MASNERDAISWYQKKIGAYDQQIWEKSIEQTQIKGFKNKPKKMGHIKSDLIDVDLIRGSTFAKAKPEIPWTSLTRKGLVR
VVFFPLFSSWWIQVTSLRIFVWLLLLYLMQVTAIVLYLMMPIVNVSEVLGPLCLMLLMGTVHCQIVSTQITKPSGNNGNR
RRRKLRKTVNGDGSRDNGNNSSDKVRAVETLQSAPSVGGFWGTLFGNRIKRVKLVSNKGTETDNDSGCLHPIIKKRQGRP
EIRMWQAREKAKVSDGEKCHREAYRHLGNGISDDLSSEEDGDARTQMILLRRSVEGASSDNGCEFKNRKSVFSRHLNSQV
KKATTRWCHIVRDSDSLAESEFESTAFSQGSRSGVSAGSRSLNLSRRDSESTRHDSETEDMLWDDLLHGPECRSSVTSDS
EGTHVNTLHSGTKRDPKEDVFQQNHLFWLQNSSPASERVSAIIWEGNECKKMDMSVLEISGIIMSRVNEYQQGVGYQMLG
NAVTIGLAFFPFLYRLFREKSLDQLKSISAEEVLTLFCGAPPVTPVVVLSIINFFERLCLTWMFFFMMCVAERTYKQRRG
PQRSVDVVVSSVFLLTLSIAFICCAQVLQGHKTFLNDVYNWEFLIWETALLLFLLRLASLGSETNKKYSNVSILLTEQIN
LYLKMEKKPNKKEQLTLVNNVLKLSTKLLKELDTPFRLYGLTMNPLIYNITRVVILSAVSGVISDLLGFNIRLWKIKS
>XP_030615711.1 putative homeodomain transcription factor 1 isoform X2 [Delphinapterus leucas]
MGHIKADLIDVDLIRGSTFAKAKPEIPWTSLTRKGLVRVVFFPFFSNWWIQVTSLRIFVWLLLLYLMQVIALVFYFMMPI
VNVSEVLGPLCLMLLMGTVHCQIVSTQITRPSGNNGNRRRRKLRKTVNGDGSRENGNNSSDKARGTETLESAPFNGGFWG
TLFGNRMKRVKLICSKGTETDNDSGCLHPIIKKRQCRPEIRMWQTREKAKFSDGEKGCREPFGRLGNGISDDLSSEDDGE
ARTQMMTLRRSVEGASSDNGCEVKNRKSILSRHLNTQVKKTTSKWCPVVRDSDSLAESEFESAAFSQGCRSGMSGGSRSL
NMLRRDSESTRHDSETEDMLWDDLLHGPECRSSVTSDSEGAHVNSLHSGTKRDPKEDVFQQNHLFWLQNSSPASDRVSAI
IWEGNECKKMDMSVLEISGIIMSRVNAYQQGVGYQMLGNVVTIGLAFFPFLHRLFREKSLDQLKYISAEEILTLFCGAPP
VAPIIILSVINFFERLCLTWMFFFMMCVAERTYKQRFLFAKLFSHITSARKARKYEIPHFRLKKVENIKIWLSLRSFLKR
RGPQRSVDVVVSSVFLLTLSIAFICCAQVLRGHKTFLNDAYNWEFLIWESALLLFLLRLASLGSETNKKYSNVSILLTEQ
INLYLKMEKKPNKKEQLTLVNNVLKLSTKLLKELDTPFRLYGLTMNPLIYNITRVVILSAVSGVISDLLGFNIRLWKIKS
>XP_036623747.1 putative homeodomain transcription factor 1 isoform X1 [Trichosurus vulpecula]
MDANERDAISWYQKKIGAYDQQIWEKSIEQTQIKGFKNKPKKTGHIKPDLIDVDLIRGSTFAKAKPEIPWTSLTRKGIVR
VICFPLFSKWWIQVTSLRIFIWLLLLYLMQVIAFVLYFVMPVVNVSEVIGPMCLMLLMGTVHCQIVSTQIAKPSGTNGNR
RRRKLRKTVNGDGSRECGSYNCSDKVRGVESSESASLSGGFWGTLFCNSRTKRVKLLTDKGIETESTPTCLNLSTKKKHP
RMWQAREKAKLSDGEKGQEGYRRLGNGVSDELSSEDDCEEQTQMILLRRSVEGASSDNGYEVKTEKPLSSSKHEGTQVKK
NSPSRWCRIVRDSDSLAESELESAAFSQESRSGVSGGSRSCSRRDSESTRHDSETEDMLWDDLLHGPECRSSATSDSEEA
NVKALPPGTKRDPKEDVFQQNHLFWLQNTSPASERVSAIIWEGNECKKMDMSVLEISGIIMSRVNAYQQGVGYQMLGNTV
TAGLAFFPFLHRLFHEKNLDQIRSISTEELLTLFCGAPPSISVIIFSMISFLERLCLTWMFFFMMCVAERTYKQRFLFAK
LFSHITSARKAKKYEIPHFRLKKVENIKIWLSLRSYLKRRGPQRSVDVVVSSVFLLTLSIAFICCAQVLQGHKTFLDDAY
NWEFLIWETALLLFLLRLASLGSETNKKYSNISVLLTEQINLYLKMEKKPNKKEQLTLVNNVLKLSTKLLKELDTPFRLY
GLTMNPLIYNITRVVILSAVSGVISDLLGFNIRLWKIKP
>XP_022260570.1 protein PHTF1 isoform X3 [Canis lupus familiaris]
MASNERDAISWYQKKIGAYDQQIWEKSIEQTQIKGFKNKPKKMGHIKPDLIDVDLIRGSTFAKAKPEIPWTSLTRKGLVR
VVFFPLFSNWWIQVTSLRIFVWLLLLYLMQVIALVLYILMPIVNVSEVLGPLCLMLLMGTVHCQIVSTQITRPSGNNGNR
RRRIKKVKLICNKGTETDNDSSCLHPIIKKRQCQPEIRMWQTREKAKFSDGEKCRREAFRHLGNGVSDELSSEEDGEART
QMMMLRRSVEGASSDNGCEVKNRKSILTRHLNTQVKKTTTKWCHITRDSDSLAESEFESAAFSQGSRSGMSGGSRSLNMS
RRDSESTRHDSETEDMLWDDLLHGPECRSSVTSDSEGAHVNTLHSGTKRDPKEDVFQQNHLFWLQNSSPASDRVSAIIWE
GNECKKMDMSVLEISGIIMSRVNAYQQGVGYQMLGNVVTIGLAFFPFLHRLFREKSLDQLKSISAEEIMTLFCGAPPVTP
IVILSMINFFERLCLTWIFFFMMCVAERTYKQRFLFAKLFSHITSARKARKYEIPHFRLKKVENIKIWLSLRSFLKRRGP
QRSVDVVVSSVFLLTLSIAFICCAQVLQGHKTFLNDAYNWEFLIWETALLLFLLRLASLGSETNKKYSNVSILLTEQINL
YLKMEKKPNKKEQLTLVNNVLKLSTKLLKELDTPFRLYGLTMNPLIYNITRVVILSAVSGVISDLLGFNIRLWKIKS
>XP_037356904.1 putative homeodomain transcription factor 1 isoform X4 [Talpa occidentalis]
MGHIKPDLIDVDLIRGSTFAKAKPEIPWTSLTRKGLVRVVFFPLFSNWWIQVTSLRIFVWLLLLYLMQVIALVLYSMMPI
VNVSEVLGPLCLMLLMGTVHCQIVSTQMTRPSANNGNRRRRKLRKTVNGDGNRENGNNSSDKVRGVETLESAPFIGGFWG
TLFGNRIKRVKLICNRGTETDNDASCLHPIIKKRQCQPEIRMWQTREKAKFSDGDKRHREAFRHVGPGVSDDLSSEEDGE
ARKQMILLRRSVEGASSDNGCEVKNRKSILTRHLNSQVKKTSPRWSHIVRDSDSLAESEFESAAFSQGSRSGVNGGSRSL
NMSRRDSESTRHDSETEDMLWDDLLHGPECRSSVTSDSEGAHVNTLPPGAKRDPKEDVFQQNHLFWLQNSSPASDRVSAI
IWEGTECKKMDMSVLEISGIIMSRVNTYQQGVGYQMLGNVVTIGLAFFPFLHRLFREKNLDQLKSISAEEILTLFCGAPP
VTPILILSIINFFERLCLTWMFFFMMCVAERTYKQRFLFAKLFSHITSARKARKYEIPHFRLKKVENIKIWLSLRSYLKR
RGPQRSVDVVVSSVFLLTLSIAFICCAQVLQGHKTFLNDAYNWEFLIWETALLLFLLRLASLGSETNKKYSNVSILLTEQ
INLYLKMEKKPNKKEQLALVNNVLKLSTKLLKELDTPFRLYGLTMNPLIYNITRVVILSAVSGVISDLLGFNIRLWKIKS
>XP_006233127.1 protein PHTF1 isoform X4 [Rattus norvegicus]
MASNERDAISWYQKKIGAYDQQIWEKSIEQTQIKGFKNKPKKMGHIKPDLIDVDLIRGSTFAKAKPEIPWTSLTRKGLVR
VVFFPLFSSWWIQVTSLRIFVWLLLLYLMQVTAIVLYLMMPIVSVSEVLGPLCLMLLMGTVHCQIVSTQITRPSGNNGNR
RRRIKRVKLVSNKGTETDNDSGCFHPIIKKRQGRPEIRMWQAREKAKVSDGEKCRREAYRRLGNGVSDDLSSEEDGEART
QMILLRRSVEGASSDNGCEVKNRKSILSRHLNSQVKKTATRWCHIVRDSDSLAESEFESAAFSQGSRSGMSGGSRSLNLS
RRDSESTRHDSETEDMLWDDLLHGPECRSSVTSDSEGAHVNTLHSGTKRDPKEDVFQQNHLFWLQNSSPASERVSAIIWE
GNECKKMDMSVLEISGIIMSRVNAYEQGVGYQMLGNAVTIGLALFPFLYRLFREKSFDQLKSISAEEVLTLFCGAPPVTP
VVILSIINFFERLCLTWIFFFMMCVAERTYKQRFLFAKLFSHITSARKARKYEIPHFRLKKVENIKIWLSLRSYLKRRGP
QRSVDVVVSSVFLLTLSIAFICCAQVLQGHKTFLNDAYNWEFLIWETALLLFLLRLASLGSETNKKYSNVSILLTEQINL
YLKMEKKPNKKEQLTLVNNVLKLSTKLLKELDTPFRLYGLTMNPLIYNITRVVILSAVSGVISDLLGFNIRLWKIKS
>XP_032753481.1 putative homeodomain transcription factor 1 isoform X3 [Rattus rattus]
MASNERDAISWYQKKIGAYDQQIWEKSIEQTQIKGFKNKPKKMGHIKPDLIDVDLIRGSTFAKAKPEIPWTSLTRKGLVR
VVFFPLFSSWWIQVTSLRIFVWLLLLYLMQVTAIVLYLMMPIVSVSEVLGPLCLMLLMGTVHCQIVSTQITRPSGNNGNR
RRRIKRVKLVSNKGTETDNDSGCFHPIIKKRQGRPEIRMWQAREKAKVSDGEKCRREAYRRLGNGVSDDLSSEEDGEART
QMILLRRSVEGASSDNGCEVKNRKSILSRHLNSQVKKTATRWCHIVRDSDSLAESEFESAAFSQGSRSGMSGGSRSLNLS
RRDSESTRHDSETEDMLWDDLLHGPECRSSVTSDSEGAHVNTLHSGTKRDPKEDVFQQNHLFWLQNSSPASERVSAIIWE
GNECKKMDMSVLEISGIIMSRVNAYEQGVGYQMLGNAVTIGLALFPFLYRLFREKSFDQLKSISAEEVLTLFCGAPPVTP
VVILSIINFFERLCLTWMFFFMMCVAERTYKQRFLFAKLFSHITSARKARKYEIPHFRLKKVENIKIWLSLRSYLKRRGP
QRSVDVVVSSVFLLTLSIAFICCAQVLQGHKTFLNDAYNWEFLIWETALLLFLLRLASLGSETNKKYSNVSILLTEQINL
YLKMEKKPNKKEQLTLVNNVLKLSTKLLKELDTPFRLYGLTMNPLIYNITRVVILSAVSGVISDLLGFNIRLWKIKS
>XP_026946746.1 putative homeodomain transcription factor 1 isoform X3 [Lagenorhynchus obliquidens]
MGHIKADLIDVDLIRGSTFAKAKPEIPWTSLTRKGLVRVVFFPFFSNWWIQVTSLRIFVWLLLLYLMQVIALVFYFMMPI
VNVSEVLGPLCLMLLMGTVHCQIVSTQITRPSGNNGNRRRRKLRKTVNGDGSRENGNNSSDKARGIETLESAPFNGGFWG
TLFGSRMKRVKLICSKGTETDNDSGCLHPIIKKRQCRPEIRVWQTREKAKFSDGEKGCREPFGRLGNGISDDLSSEDDGE
ARTQMMTLRRSVEGASSDNGCEVKNRKSVLSRHLNTQVKKTTSKWCPVVRDSDSLAESEFESAAFSQGCRSGMSGGSRSL
NMLRRDSESTRHDSETEDMLWDDLLHGPECRSSVTSDSEGAHMNSLHSGTKRDPKEDVFQQNHLFWLQNSSPASDRVSAI
IWEGNECKKMDMSVLEISGIIMSRVNAYQQGVGYQMLGNVVTIGLAFFPFLHRLFREKSLDQLKSISAEEILTLFCGAPP
VAPIIILSIINFFERLCLTWMFFFMMCVAERTYKQRFLFAKLFSHITSARKARKYEIPHFRLKKVENIKIWLSLRSFLKR
RGPQRSVDVVVSSVFLLTLSIAFICCAQVLRGHKTFLNDAYNWEFLIWESALLLFLLRLASLGSETNKKYSNVSILLTEQ
INLYLKMEKKPNKKEQLTLVNNVLKLSTKLLKELDTPFRLYGLTMNPLIYNITRVVILSAVSGVISDLLGFNIRLWKIKS
>XP_042854165.1 protein PHTF1 isoform X2 [Panthera tigris]
MGHIKPDLIDVDLIRGSTFAKAKPEIPWTSLTRKGLVRVVFFPLFSNWWIQVTSLRIFVWLLLLYLMQVIALVLYFMMPI
VNVSEVLGPLCLMLLMGTVHCQIVSTQITRPSGNNGNRRRRKLRKTVNGDGSRENGNNSSDKVRGVETLESIPFIGGFWD
SLFGNRIKRVKLICNKGTETDNDPSCLHPIIKKRQCRPEIRMWQTKEKAKFSDGEKCHREAFRHLGNGISDDLSSEEDGE
ARTQMMMLRRSVEGASSDNGCEVKNRKSILSRHLNTQVKKTTTKWCHIARDSDSLAESEFESAAFSQGSRSGMSGGSRSL
TMSRRDSESTRHDSETEDMLWDDLLHGPECRSSVTSDSEGARVNTLHSGTKRDPKEDVFQQNHLFWLQNSSPASDRVSAI
IWEGNECKKMDMSVLEISGIIMSRVNAYQQGVGYQMLGNVVTIGLAFFPFLHRLFREKSFDQLKSISAEEIMTLFCGAPP
VTPIIILSMINFFERLCLTWIFFFMMCVAERTYKQRFLFAKLFSHITSARKARKYEIPHFRLKKVENIKIWLSLRSFLKR
RGPQRSVDVVVSSVFLLTLSIAFICCAQVLQGHKTFLNDAYNWEFLIWETALLLFLLRLASLGSETNKKYSNVSILLTEQ
INLYLKMEKKPNKKEQLTLVNNVLKLSTKLLKELDTPFRLYGLTMNPLIYNITRVVILSAVSGVISDLLGFNIRLWKIKS
>XP_049474355.1 protein PHTF1 isoform X2 [Panthera uncia]
MGHIKPDLIDVDLIRGSTFAKAKPEIPWTSLTRKGLVRVVFFPLFSNWWIQVTSLRIFVWLLLLYLMQVIALVLYFMMPI
VNVSEVLGPLCLMLLMGTVHCQIVSTQITRPSGNNGNRRRRKLRKTVNGDGSRENGNNSSDKVRGVETLESIPFIGGFWD
SLFGNRIKRVKLICNKGTGTDNDPSCLHPIIKKRQCRPEIRMWQTKEKAKFSDGEKCHREAFRHLGNGISDDLSSEEDGE
ARTQMMMLRRSVEGASSDNGCEVKNRKSILSRHLNTQVKKTTTKWCHIARDSDSLAESEFESAAFSQGSRSGMSGGSRSL
TMSRRDSESTRHDSETEDMLWDDLLHGPECRSSVTSDSEGAHVNTLHSGTKRDPKEDVFQQNHLFWLQNSSPASDRVSAI
IWEGNECKKMDMSVLEISGIIMSRVNAYQQGVGYQMLGNVVTIGLAFFPFLHRLFREKSFDQLKSISAEEIMTLFCGAPP
VTPIIILSMINFFERLCLTWIFFFMMCVAERTYKQRFLFAKLFSHITSARKARKYEIPHFRLKKVENIKIWLSLRSFLKR
RGPQRSVDVVVSSVFLLTLSIAFICCAQVLQGHKTFLNDAYNWEFLIWETALLLFLLRLASLGSETNKKYSNVSILLTEQ
INLYLKMEKKPNKKEQLTLVNNVLKLSTKLLKELDTPFRLYGLTMNPLIYNITRVVILSAVSGVISDLLGFNIRLWKIKS
>XP_037682267.1 putative homeodomain transcription factor 1 isoform X3 [Choloepus didactylus]
MGHIKPDLIDVDLIRGSTFAKAKPEIPWTSLTRKGLVRVVFFPLFSKWWIQVTSQRIFVWLLLLYLMQVVAIVLYFMMPI
INISEVLGPLCLMLLMGTVHCQIVSTQITKPSGNNGNRRRRKLRKTVNGDGTRENGNNNSYDKVRGVETLESTPFIGGFW
GTVFGNRTKRIKVISDKGTEIENDSSCLHPIIKKRQCRPEIKMWQTREKAKFSDGEKCRREAFRHLGNGISDDLSSEEDG
EARTQMILLRRSVEGASSDNGCEVKNRKSILSRHPNSQVKKNTPKWCHTMRDSDSLAESEFESAAFSQGCRSGMSGDSRN
LNMARRDSESTRHDSETEDMLWDDLLHGPECRSSVTSDSEGGHVNTLRSGTKRDPKEDVFQQNHLFWLQNSSPASDRVSA
IIWEGNECKKMDMSVLEISGIIMSRVNAYEQGVGYQMLGNVVTIGLAFFPFLYRLFREKNLDQLKSISAEEILTLFCGAP
PVTPVIILSIINFLERLCLTWMFFFMMCVAERTYKQRFLFAKLFSHITSARKARKYEIPHFRLKKVENIKIWLSLRSYLK
RRGPQRSVDVVVSSVFLLTLSIAFICCAQINLYLKMEKKPNKKEQLSLVNNVLKLSTKLLKELDTPFRLYGLTMNPLIYN
ITRVVILSAVSGVISDLLGFNIRLWKIKS
>XP_008695983.1 protein PHTF1 isoform X3 [Ursus maritimus]
MASNERDAISWYQKKIGAYDQQIWEKSIEQTQIKGFKNKPKKMGHIKPDLIDVDLIRGSTFAKAKPEIPWTSLTRKGLVR
VVFFPLFSNWWIQVTSLRIFVWLLLLYLMQVIALVLYFMMPIVNVSEVLGPLCLMLLMGTVHCQIVSTQITRPSGNNGNR
RRRKLRKTVNGDGNRENGNNSADKVRGVETLESIPFIGGFWETLFGNRIKKVKLICNKGTETDNDSSCLHPIIKKRQCRP
EIRMWQTREKAKFSDGEKCRREAFGRLGNGMSDDLSSEEDGEARTQMMMLRRSVEGASSDNGCEVKNRKSILTRHLNTQV
KKSTPKWCHIARDSDSLAESEFESAAFSQGSRSGMSGGSRSLNMSRRDSESTRHDSETEDMLWDDLLHGPECRSSVTSDS
EGAHVNTLHSGTKRDPKEDVFQQNHLFWLQNSSPASDRVSAIIWEGNECKKMDMSVLEISGIIMSRVNAYQQGVGYQMLG
NVVTIGLAFFPFLHRLFREKSLDQLKSISAEEIITLFCGAPPVTPIIILSMINFFERLCLTWIFFFMMCVAERTYKQRRG
PQRSVDVVVSSVFLLTLSIAFICCAQVLQGHKTFLNDAYNWEFLIWETALLLFLLRLASLGSETNKKYSNVSILLTEQIN
LYLKMEKKPNKKEQLTLVNNVLKLSTKLLKELDTPFRLYGLTMNPLIYNITRVVILSAVSGVISDLLGFNIRLWKIKS
>XP_029085348.1 putative homeodomain transcription factor 1 isoform X3 [Monodon monoceros]
MGHIKADLIDVDLIRGSTFAKAKPEIPWTSLTRKGLVRVVFFPFFSNWWIQVTSLRIFVWLLLLYLMQVIALVFYFMMPI
VNVSEVLGPLCLMLLMGTVHCQIVSTQITRPSGNNGNRRRRKLRKTVNGDGSRENGNNSSDKARGTETLESAPFNGGFWG
TLFGNRMKRVKLICSKGTETENDSGCLHPIIKKRQCRPEVRMWQTREKAKFSDGEKGCREPFGRLGNGISDDLSSEDDGE
ARTQMMTLRRSVEGASSDNGCEVKNRKSILSRHLNTQVKKTTSKWCPVVRDSDSLAESEFESAAFSQGCRSGMSGGSRSL
NMLRRDSESTRHDSETEDMLWDDLLHGPECRSSVTSDSEGAHVNSLHSGTKRDPKEDVFQQNHLFWLQNSSPASDRVSAI
IWEGNECKKMDMSVLEISGIIMSRVNAYQQGVGYQMLGNVVTIGLAFFPFLHRLFREKSLDQLKYISAEEILTLFCGAPP
VAPIIILSIINFFERLCLTWMFFFMMCVAERTYKQRFLFAKLFSHITSARKARKYEIPHFRLKKVENIKIWLSLRSFLKR
RGPQRSVDVVVSSVFLLTLSIAFICCAQVLRGHKTFLNDAYNWEFLIWESALLLFLLRLASLGSETNKKYSNVSILLTEQ
INLYLKMEKKPNKKEQLTLVNNVLKLSTKLLKELDTPFRLYGLTMNPLIYNITRVVILSAVSGVISDLLGFNIRLWKIKS
>XP_030724943.1 putative homeodomain transcription factor 1 isoform X3 [Globicephala melas]
MGHIKADLIDVDLIRGSTFAKAKPEIPWTSLTRKGLVRVVFFPFFSNWWIQVTSLRIFVWLLLLYLMQVIALVFYFMMPI
VNVSEVLGPLCLMLLMGTVHCQIVSTQITRPSGNNGNRRRRKLRKTVNGDGSRENGNNSSDKARGTETLESAPFNGGFWG
TLFGSRMKRVKLICSKGTETDNDSGCLHPIIKKRQCRPEIRMWQTREKAKFSDGEKGCREPFGRLGNGISDDLSSEDDGE
ARTQMMTLRRSVEGASSDNGCEVKNRKSVLSRHLNTQVKKTTSKWCPVVRDSDSLAESEFESAAFSQGCRSGMSGGSRSL
NMLRRDSESTRHDSETEDMLWDDLLHGPECRSSVTSDSEGAHVNSLHSGTKRDPKEDVFQQNHLFWLQNSSPASDRVSAI
IWEGNECKKMDMSVLEISGIIMSRVNAYQQGVGYQMLGNVVTIGLAFFPFLHRLFREKSLDQLKSISAEEILTLFCGAPP
VAPIIFLSIINFFERLCLTWMFFFMMCVAERTYKQRFLFAKLFSHITSARKARKYEIPHFRLKKVENIKIWLSLRSFLKR
RGPQRSVDVVVSSVFLLTLSIAFICCAQVLRGHKTFLNDAYNWEFLIWESALLLFLLRLASLGSETNKKYSNVSILLTEQ
INLYLKMEKKPNKKEQLTLVNNVLKLSTKLLKELDTPFRLYGLTMNPLIYNITRVVILSAVSGVISDLLGFNIRLWKIKS
>XP_006149682.1 putative homeodomain transcription factor 1 isoform X3 [Tupaia chinensis]
MASNERDAISWYQKKIGAYDQQIWEKSIEQTQIKGFKNKPKKMGHIKPDLIDVDLIRGSTFAKAKPEIPWTSLTRKGLVR
VVFFPLFSNWWIQVTSLRIFVWLLLLYLMQVIAIVLYFMMPIVNISEVLGPLCLMLLMGTVHCQIVSTQISRPSGNNGNR
RRRTKRVKLLSNKGTETDNDSSYLHPIIKKRQCRPEMRLWQTKEKTKFSDGEKCQKEVFRRVGNGISDDLSSEEDGEART
QMMLLRRSVEGASSDNGCEVKNRKSILSRQLNSQVKKTTTRWCRTVRDSDSLAESEFESAAFSQGSRSGVSGGSRSINMS
RRDSESTRHDSETEDMLWDDLLHGPECRSSVTSDSEGAHVNTLHSGTKRDPKEDVFQQNHLFWLQNSSPASDRVSAIIWE
GNECKKMDMSVLEISGIIMSRVNAYQQGVGYQMLGNVVTIGLAFFPFLHRLFREKNFDQLKSISAEEVLTLFCGAPPVTP
VIILSIINFLERLCLTWIFFFMMCVAERTYKQRFLFAKLFSHITSARKARKYEIPHFRLKKVENIKIWLSLRSYLKRRGP
QRSVDVVVSSVFLLTLSIAFICCAQVLQGHKTFLNDAYNWEFLIWETALLLFLLRLASLGSETNKKYSNVSILLTEQINL
YLKMEKKPNKKEQLTLVNNVLKLSTKLLKELDTPFRLYGLTMNPLIYNITRVVILSAVSGVISDLLGFNIRLWKIKS
>XP_010587888.1 putative homeodomain transcription factor 1 isoform X3 [Loxodonta africana]
MASNERDAISWYQKKIGAYDQQIWEKSIEQTQIKGFKNKPKKMGHIKPDLIDVDLIRGSTFAKAKPEIPWTSLTRKGLVR
VVFFPLFSSWWIQVTSQKIFIWLLLLYLMQVVAIVLYLMMPIVNVSEVLGPLCLMLLMGTVHCQIVSTQITKPSGNNGNR
RRRTKRVKLISNKGTETENDTSCLHPIIKKRQCRPEMRMCQTRDSAKFSDGDKSHRETFRHLGNGISDDLSSEEDGEART
QMILLRRSVEGASSDNGCEVKNRKSVFPRHLNSQVKKTTSRWCHLVRDSDSVAESEFESTAFSQGSRSTMNGSSRNLNMS
RRDSESTRHDSETEDMLWDDLLHGPECRSSVTSDSEGAHVNTPHSGTKRDSKEDVFQQNHLFWLQNSSPASDRVSAIIWE
GNECKKMDMSVLEISGIIMSRVNAYQQGVGYQMLGNAVTIGLAVFPFVYRLFREKSLDQLKSISAEEILTLFCGAPPVIP
IIVLSVINFFERLCLTWMFFFMMCVAERTYKQRFLFAKLFSHITSARKARKYEIPHFRLKKVENIKIWLSLRSYLKRRGP
QRSVDVVVSSVFLLTLSIAFICCAQVLQGHKTFLNDAYNWEFLIWETALLLFLLRLASLGSETNKKYSNVSILLTEQINL
YLKMEKKPNKKEQLTLVNNVLKLSTKLLKELDTPFRLYGLTMNPLIYNITRVVILSAVSGVISDLLGFNIRLWKIKS
>XP_026339513.2 protein PHTF1 isoform X2 [Ursus arctos]
MGHIKPDLIDVDLIRGSTFAKAKPEIPWTSLTRKGLVRVVFFPLFSNWWIQVTSLRIFVWLLLLYLMQVIALVLYFMMPI
VNVSEVLGPLCLMLLMGTVHCQIVSTQITRPSGNNGNRRRRKLRKTVNGDGNRENGNNSADKVRGVETLESIPFIGGFWE
TLFGNRIKKVKLICNKGTETDNDSSCLHPIIKKRQCRPEIRMWQTREKAKFSDGEKCRREAFGRLGNGMSDDLSSEEDGE
ARTQMMMLRRSVEGASSDNGCEVKNRKSILTRHLNTQVKKSTPKWCHIARDSDSLAESEFESAAFSQGSRSGMSGGSRSL
NMSRRDSESTRHDSETEDMLWDDLLHGPECRSSVTSDSEGAHVNTLHSGTKRDPKEDVFQQNHLFWLQNSSPASDRVSAI
IWEGNECKKMDMSVLEISGIIMSRVNAYQQGVGYQMLGNVVTIGLAFFPFLHRLFREKSLDQLKSISAEEIITLFCGAPP
VTPIIILSMINFFERLCLTWIFFFMMCVAERTYKQRFLFAKLFSHITSARKARKYEIPHFRLKKVENIKIWLSLRSFLKR
RGPQRSVDVVVSSVFLLTLSIAFICCAQVLQGHKTFLNDAYNWEFLIWETALLLFLLRLASLGSETNKKYSNVSILLTEQ
INLYLKMEKKPNKKEQLTLVNNVLKLSTKLLKELDTPFRLYGLTMNPLIYNITRVVILSAVSGVISDLLGFNIRLWKIKS
>XP_030615714.1 putative homeodomain transcription factor 1 isoform X5 [Delphinapterus leucas]
MASNERDAISWYQKKIGAYDQQIWEKSIEQTQIKGFKNKPKKMGHIKADLIDVDLIRGSTFAKAKPEIPWTSLTRKGLVR
VVFFPFFSNWWIQVTSLRIFVWLLLLYLMQVIALVFYFMMPIVNVSEVLGPLCLMLLMGTVHCQIVSTQITRPSGNNGNR
RRRKLRKTVNGDGSRENGNNSSDKARGTETLESAPFNGGFWGTLFGNRMKRVKLICSKGTETDNDSGCLHPIIKKRQCRP
EIRMWQTREKAKFSDGEKGCREPFGRLGNGISDDLSSEDDGEARTQMMTLRRSVEGASSDNGCEVKNRKSILSRHLNTQV
KKTTSKWCPVVRDSDSLAESEFESAAFSQGCRSGMSGGSRSLNMLRRDSESTRHDSETEDMLWDDLLHGPECRSSVTSDS
EGAHVNSLHSGTKRDPKEDVFQQNHLFWLQNSSPASDRVSAIIWEGNECKKMDMSVLEISGIIMSRVNAYQQGVGYQMLG
NVVTIGLAFFPFLHRLFREKSLDQLKYISAEEILTLFCGAPPVAPIIILSVINFFERLCLTWMFFFMMCVAERTYKQRRG
PQRSVDVVVSSVFLLTLSIAFICCAQINLYLKMEKKPNKKEQLTLVNNVLKLSTKLLKELDTPFRLYGLTMNPLIYNITR
VVILSAVSGVISDLLGFNIRLWKIKS
>XP_044528302.1 protein PHTF1 isoform X1 [Gracilinanus agilis]
MDANERDAISWYQKKIGAYDQQIWEKSIEQTQIKGFKNKPKKTGHIKPDLIDVDLIRGSTFAKAKPEIPWTSLTRKGIVR
VICFPLFSKWWIQVTSFRIFIWLLLLYLMQVLSFVLYFIMPIVNISEVIGPVCLMLLMGTVHCQIVSTQMAKPSGTNGNR
RRRKLRKTVNGDGSRECGSYNCSDKVRGVESSESASLNGGFWGTLFCNSRTKRVKLLTDKGIETDNNPTILSLNPKKKHP
RSEMRMWQAREKAKLSDGEKSQEGYRRLGNGISDELSSEDDCEEQTQMILLRRSVEGASSDNGYEIKNEKSSISSKHATS
QVKKNSTSRWCRMVRDSDSLAESELESVAFSQESRSGISGGSRSCSRRDSESTRHDSETEDMLWDDLLHGPECRSSATSD
SEEGNVKALPPGAKRDPKEDVFQQNHLFWLQNTSPASERVSAIIWEGNECKKMDMSVLEISGIIMSRVNAYQQGAGYQML
GNIVTIGLAFFPFLHRLFHEKNMDQIRSISTNEVLTLFCGAPPSVAIIILSAVNFLERLCLTWMFFFMMCVAERTYKQRF
LFAKLFSHITSARKARKYEIPHFRLKKVENIKIWLSLRSYLKRRGPQRSVDVVVSSVFLLTLSIAFICCAQVLQGHKTFL
DDAYNWEFLIWETALLLFLLRLASLGSETNKKYSNISVLLTEQINLYLKMEKKPNKKEQLTLVNNVLKLSTKLLKELDTP
FRLYGLTMNPLIYNITRVVILSAVSGVISDLLGFNIRLWKIKP
>XP_037682268.1 putative homeodomain transcription factor 1 isoform X4 [Choloepus didactylus]
MGHIKPDLIDVDLIRGSTFAKAKPEIPWTSLTRKGLVRVVFFPLFSKWWIQVTSQRIFVWLLLLYLMQVVAIVLYFMMPI
INISEVLGPLCLMLLMGTVHCQIVSTQITKPSGNNGNRRRRKLRKTVNGDGTRENGNNNSYDKVRGVETLESTPFIGGFW
GTVFGNRTKRIKVISDKGTEIENDSSCLHPIIKKRQCRPEIKMWQTREKAKFSDGEKCRREAFRHLGNGISDDLSSEEDG
EARTQMILLRRSVEGASSDNGCEVKNRKSILSRHPNSQVKKNTPKWCHTMRDSDSLAESEFESAAFSQGCRSGMSGDSRN
LNMARRDSESTRHDSETEDMLWDDLLHGPECRSSVTSDSEGGHVNTLRSGTKRDPKEDVFQQNHLFWLQNSSPASDRVSA
IIWEGNECKKMDMSVLEISGIIMSRVNAYEQGVGYQMLGNVVTIGLAFFPFLYRLFREKNLDQLKSISAEEILTLFCGAP
PVTPVIILSIINFLERLCLTWMFFFMMCVAERTYKQRFLFAKLFSHITSARKARKYEIPHFRLKKVENIKIWLSLRSYLK
RRGPQRSVDVVVSSVFLLTLSIAFICCAQICAHPVNTTL
>XP_023590680.1 putative homeodomain transcription factor 1 isoform X4 [Trichechus manatus latirostris]
MASNERDAISWYQKKIGAYDQQIWEKSIEQTQIKGFKNKPKKMGHIKPDLIDVDLIRGSTFAKAKPEIPWTSLTRKGLVR
VVFFPLFSSWWIQVTSQRIFIWLLLLYLMQVIAIVLYVMMPLVNVSEVLGPLCLMLLMGTVHCQIVSTQITKPSGNNGNR
RRRKLRKTVNGDGNRENGNNSSSDKVRGVETLESIPRISGFWGTLFGNRTKRVKLISNKGTETENDTSCLHPIIKKRQCR
PEMRMWQTRESAKFSDGDKSRRETFRHLGNGISDDLSSEEDGEAQTQMILLRRSVEGASSDNGCEVKNRKSIFPRHLNSQ
VKKTPSRWCHLVRDSDSVAESEFESAAFSQGSRSGTNGGSRNLTMSRRDSESTRHDSETEDMLWDDLLHGPECRSSVTSD
SEGAHVNTLHSGTKRDFKEDVFQQVNAYQQGVGYQMLGNVVTIGLAFFPFVHRLFREKSLDQLKSISTEEILTLFCGAPP
VIPIIVLSVINFFERLCLTWMFFFMMCVAERTYKQRFLFAKLFSHITSARKARKYEIPHFRLKKVENIKIWLSLRSYLKR
RGPQRSVDVVVSSVFLLTLSIAFICCAQVLQGHKTFLNDAYNWEFLIWEMALLLFLLRLASLGSETNKKYSNVSILLTEQ
INLYLKMEKKPNKKEQLTLVNNVLKLSTKLLKELDTPFRLYGLTMNPLIYNITRVVILSAVSGIISDLLGFNIRLWKIKS
>XP_045883180.1 protein PHTF1 isoform X2 [Meles meles]
MASNERDAISWYQKKGFKNKPKKMGHIKPDLIDVDLIRGSTFAKAKPEIPWTSLTRKGLVRVVFFPLFSNWWIQVTSLRI
FVWLLLLYLMQVLALVLYFMMPIVNVSEVLGPLCLMLLMGTVHCQIVSTQITRPSGNNGNRRRRKLRKTVNGDGSRENGN
NSSDKVRGVETLESIPFIGGFWETLFGNRSKRVKLISNKGTETDNDSSCLHPIIKKRQCRPEIKMWQTREKAKFSDGEKC
HREAFRRLGNGISDDLSSEEDGEAQTQMMMLRRSVEGASSDNGCEVKNRKSILTRHLNTQVKKSTPKWCHAARDSDSLAE
SEFESAAFSQGSRSGMSGGSRSLHMSRRDSESTRHDSETEDMLWDDLLHGPECRSSVTSDSEGAHVNTLHSGTKRDPKED
VFQQNHLFWLQNSSPASDRVSAIIWEGNECKKMDMSVLEISGIIMSRVNAYQQGVGYQMLGNVVTIGLAFFPFLHRLFRD
KSIDQLKSISAEEIMTLFCGAPPVTPIIILSMINFFERLCLTWIFFFMMCVAERTYKQRFLFAKLFSHITSARKARKYEI
PHFRLKKVENIKIWLSLRSFLKRRGPQRSVDVVVSSVFLLTLSIAFICCAQVLQGHKTFLNDAYNWEFLIWETALLLFLL
RLASLGSETNKKYSNVSILLTEQINLYLKMEKKPNKKEQLTLVNNVLKLSTKLLKELDTPFRLYGLTMNPLIYNITRVVI
LSAVSGVISDLLGFNIRLWKIKS
>XP_045147874.1 protein PHTF1 isoform X3 [Echinops telfairi]
MASNETDAISWYQKKIGAYDQQIWEKSIEQTQIKGFKNKPKKMGHIKPDLIDVDLIRGSTFAKAKPEIPWTSLTRKGLVR
VVFFPLFSSWWIQVTSQRIFIWLLLLYLMQVLAIVLYLMMPLVNISEVLGPLCLMLLMGTVHCQIVSTQIAKPAGSNGNR
RRRKLRKTANGDGNRENGNSSSSDRVRGIESLGSVPFIGGFWGTLFGNSRRKKVKLLTNRGTETESDASCLHPIIKKREC
QPEVRMWQGRERAKFSDGDKSRKEAFRCMNNGVSDDLSSEEDGDALTQMTLLRRSVEGASSDNGCEVKNRKSILSRRLDS
QAKKTTARWCHLVRDSDSVADSEFESAAFSQGSRSGMNGGSQHVSVARRDSESTRHDSETEDMLWDDLLHGPECRSSATS
DSEGAHVQSLHSGAKRHSTEDVFQQNHLFWLQNSSPASDRVSAIIWEGSECKKMDMSVLEISGVIMSRVNAYQQGVGYQM
LGNVVTVTLALFPFVHRLVREKSLDQLTSVSAEEILALFCGAPPVVPIIVLSAINFFERLCLTWMFFFMMCVAERTYKQR
FLFAKLFSHITSARKAKKYEIPHFRLKKVENIKIWLSLRSYLKVLQGHKTFLNDAYNWEFLIWETALLLFLLRLASLGSE
TNKKYSNVSILLTEQINLYLKMEKKPNKKEQLTLVNNVLKLSTKLLKELDTPFRLYGLTMNPLIYNITRVVILSAVSGVI
SDLLGFNIRLWKIKS
>XP_031230916.1 putative homeodomain transcription factor 1 isoform X2 [Mastomys coucha]
MASNESDAISWYQKKGFKNKPKKMGHIKPDLIDVDLIRGSTFAKAKPEIPWTSLTRKGLVRVVFFPLFSSWWIQVTSLRI
FVWLLLLYLMQVTAIVLYLLMPIVSASEVLGPLCLMLLMGTVHCQIVSTQITRPLGNNGNRRRRKLRKTVNGDGNRDNGH
NSPDKVRAVETLESASSVGGFWGTLFGNRIKRVKLVSNKGTETDNDSGCFHPIIKKRQGRPELRMWQAREKAKVSDGEKC
RREAYRRLGNGISDDLSSEEDGEARTQMILLRRSVEGASSDNGCEVKNRKSILSRHLNSQVKKTTTRWCHIVRDSDSLAE
SEFESAALSQGSRSGMSGGSRSLNLSRRDSESTRHDSETEDMLWDDLLHGPECRSSVTSDSEGAHVNTLHSGTKRDPKED
VFQQNHLFWLQNSSPASERVSAIIWEGNECKKMDMSVLEISGIIMSRVNAYEQGVGYQMLGNGVTIGLALFPFLYRLFRE
KSFDQLKSISAEEVLTLFCGAPPVTPVVILSIINFFERLCLTWMFFFMMCVAERTYKQRFLFAKLFSHITSARKARKYEI
PHFRLKKVENIKIWLSLRSYLKRRGPQRSVDVVVSSVFLLTLSIAFICCAQVLQGHKTFLNDAYNWEFLIWETALLLFLL
RLASLGSETNKKYSNVSILLTEQINLYLKMEKKPNKKEQLTLVNNVLKLSTKLLKELDTPFRLYGLTMNPLIYNITRVVI
LSAVSGVISDLLGFNIRLWKIKS
>XP_003639683.2 protein PHTF1 isoform X2 [Canis lupus familiaris]
MGHIKPDLIDVDLIRGSTFAKAKPEIPWTSLTRKGLVRVVFFPLFSNWWIQVTSLRIFVWLLLLYLMQVIALVLYILMPI
VNVSEVLGPLCLMLLMGTVHCQIVSTQITRPSGNNGNRRRRKLRKTVNGDGSRENGNTSSDKVRGVETLESIPFIGGFWG
TLFGNRIKKVKLICNKGTETDNDSSCLHPIIKKRQCQPEIRMWQTREKAKFSDGEKCRREAFRHLGNGVSDELSSEEDGE
ARTQMMMLRRSVEGASSDNGCEVKNRKSILTRHLNTQVKKTTTKWCHITRDSDSLAESEFESAAFSQGSRSGMSGGSRSL
NMSRRDSESTRHDSETEDMLWDDLLHGPECRSSVTSDSEGAHVNTLHSGTKRDPKEDVFQQNHLFWLQNSSPASDRVSAI
IWEGNECKKMDMSVLEISGIIMSRVNAYQQGVGYQMLGNVVTIGLAFFPFLHRLFREKSLDQLKSISAEEIMTLFCGAPP
VTPIVILSMINFFERLCLTWIFFFMMCVAERTYKQRFLFAKLFSHITSARKARKYEIPHFRLKKVENIKIWLSLRSFLKR
RGPQRSVDVVVSSVFLLTLSIAFICCAQVLQGHKTFLNDAYNWEFLIWETALLLFLLRLASLGSETNKKYSNVSILLTEQ
INLYLKMEKKPNKKEQLTLVNNVLKLSTKLLKELDTPFRLYGLTMNPLIYNITRVVILSAVSGVISDLLGFNIRLWKIKS
>XP_019775073.1 putative homeodomain transcription factor 1 isoform X3 [Tursiops truncatus]
MGHIKADLIDVDLIRGSTFAKAKPEIPWTSLTRKGLVRVVFFPFFSNWWIQVTSLRIFVWLLLLYLMQVIALVFYFMMPI
VNVSEVLGPLCLMLLMGTVHCQIVSTQITRPSGNNGNRRRRKLRKTVNGDGSRENGNNSSDKARGTETLESAPFNGGFWG
TLFGSRMKRVKLICSKGTETDNDSGCLPPIIKKRQCRPEIRMWQTREKAKFSDGEKGCREPFGRLGNGISDDLSSEDDGE
ARTQMMTLRRSVEGASSDNGCEVKNRKSVLSRHLNTQVKKTTSKWCPVVRDSDSLAESEFESAAFSQGCRSGMSGGSRSL
NMLRRDSESTRHDSETEDMLWDDLLHGPECRSSVTSDSEGTHVNSLHSGTKRDPKEDVFQQNHLFWLQNSSPASDRVSAI
IWEGNECKKMDMSVLEISGIIMSRVNAYQQGVGYQMLGNVVTIGLAFFPFLHRLFREKSLDQLKSISAEEILTLFCGAPP
VAPIIFLSIINFFERLCLTWMFFFMMCVAERTYKQRFLFAKLFSHITSARKARKYEIPHFRLKKVENIKIWLSLRSFLKR
RGPQRSVDVVVSSVFLLTLSIAFICCAQVLRGHKTFLNDAYNWEFLIWESALLLFLLRLASLGSETNKKYSNVSILLTEQ
INLYLKMEKKPNKKEQLTLVNNVLKLSTKLLKELDTPFRLYGLTMNPLIYNITRVVILSAVSGVISDLLGFNIRLWKIKS
>XP_025728241.1 putative homeodomain transcription factor 1 isoform X3 [Callorhinus ursinus]
MASNERDAISWYQKKIGAYDQQIWEKSIEQTQIKGFKNKPKKMGHIKPDLIDVDLIRGSTFAKAKPEIPWTSLTRKGLVR
VVLFPLFSSWWIQVTSLRIFVWLLLLYLMQVIALVLYFMMPIVNVSEVLGPLCLMLLMGTVHCQIVSTQITRPSGNNGNR
RRRIKRVKLICNKGTETDNDSSCLHPIIKKKQCRPEIRMWQTREKAKFSDGDKCHREAFRRLGNGISDDLSSEEDGEART
QMMMLRRSVEGASSDNGCEVKNRKSILTRHLNTQVKKTTPTWCHITRDSDSLVESEFESAGFSQGSRSGMSGGSRSLNML
RRDSESTRHDSETEDMLWDDLLHGPECRSSVTSDSEGAHVNTLRSATKRDPKEDVFQQNHLFWLQNSSPASDRVSAIIWE
GNECKKMDMSVLEISGIIMSRVNAYQQGVGYQMLGNVVTIGLAFFPFLHRLFREKSLDQLKSISAEEIMTLFCGAPPVTP
IIILSMINFFERLCLTWIFFFMMCVAERTYKQRFLFAKLFSHITSARKARKYEIPHFRLKKVENIKIWLSLRSFLKRRGP
QRSVDVVVSSVFLLTLSIAFICCAQVLQGHKTFLNDAYNWEFLIWETALLLFLLRLASLGSETNKKYSNVSILLTEQINL
YLKMEKKPNKKEQLTLVNNVLKLSTKLLKELDTPFRLYGLTMNPLIYNITRVVILSAVSGVISDLLGFNIRLWKIKS
>XP_037592950.1 putative homeodomain transcription factor 1 isoform X3 [Cebus imitator]
MGHIKPDLIDVDLIRGSTFAKAKPEIPWTSLTRKGLVRVVFFPLFSNWWIQVTSLRIFVWLLLLYFMQVIAIVLYLMMPI
VNVSEVLGPLCLMLLMGTVHCQIVSTQLTRPSGNNGNRRRRKLRKTVNGDGSRENGNNSSDKVRGIETLESVPVIGGFWE
TIFGNRSITLRFAVLRLFSRSFRIKRVKLISNKGTETDNDPSCVPPIKKRQCRPEIRMWQTREKAKFSDGEKCRREAFRH
LGNGVSDDLSSEEDGEARTQMILLRRSVEGASSDNGCEVKNRKSILSRHLNSQVKKTTTRWCHIVRDSDSLAESEFESAA
FSQCSRSGVSGGSRSLNMSRRDSESTRHDSETEDMLWDDLLHGPECRSSVTSDSEGAHMNTLHSGTKRDPKEDVFQQNHL
FWLQNSSPASDRVSAIIWEGNECKKMDMSVLEISGIIMSRVNAYQQGVGYQMLGNVVTIGLAFFPFLHRLFREKNLDQLK
SISAEEILTLFCGAPPVIPIIVLSIINFFERLCLTWMFFFMMCVAERTYKQRFLFAKLFSHITSARKARKYEIPHFRLKK
VENIKIWLSLRSYLKRRGPQRSVDVVVSSVFLLTLSIAFICCAQVKVSYLL
>XP_019313436.1 PREDICTED: putative homeodomain transcription factor 1 isoform X5 [Panthera pardus]
MGFKNKPKKMGHIKPDLIDVDLIRGSTFAKAKPEIPWTSLTRKGLVRVVFFPLFSNWWIQVTSLRIFVWLLLLYLMQGLF
NLFFCVTFEYWITSRLDPGFSFLVIALVLYFMMPIVNVSEVLGPLCLMLLMGTVHCQIVSTQITRPSGNNGNRRRRKLRK
TVNGDGSRENGNNSSDKVRGVETLESIPFIGGFWDSLFGNRIKRVKLICNKGTETDNDPSCLHPIIKKRQCRPEIRMWQT
KEKAKFSDGEKCHREAFRHLGNGISDDLSSEEDGEARTQMMMLRRSVEGASSDNGCEVKNRKSILSRHLNTQVKKTTTKW
CHIARDSDSLAESEFESAAFSQGSRSGMSGGSRSLTMSRRDSESTRHDSETEDMLWDDLLHGPECRSSVTSDSEGAHVNT
LHSGTKRDPKEDVFQQNHLFWLQNSSPASDRVSAIIWEGNECKKMDMSVLEISGIIMSRVNAYQQGVGYQMLGNVVTIGL
AFFPFLHRLFREKSFDQLKSISAEEIMTLFCGAPPVTPIIILSMINFFERLCLTWIFFFMMCVAERTYKQRFLFAKLFSH
ITSARKARKYEIPHFRLKKVENIKIWLSLRSFLKRRGPQRSVDVVVSSVFLLTLSIAFICCAQVLQGHKTFLNDAYNWEF
LIWETALLLFLLRLASLGSETNKKYSNVSILLTEQINLYLKMEKKPNKKEQLTLVNNVLKLSTKLLKELDTPFRLYGLTM
NPLIYNITRVVILSAVSGVISDLLGFNIRLWKIKS
>XP_039105041.1 protein PHTF1 isoform X2 [Hyaena hyaena]
MASSERDAISWYQKKGFKNKPKKMGHIKPDLIDVDLIRGSTFAKAKPEIPWTSLTRKGLVRVVFFPLFSTWWIQVTSLRI
FVWLLLLYLMQVIALVLYFMMPIVNVSEVLGPLCLMLLMGTVHCQIVSTQITRPSGNNGNRRRRKLRKTVNGDGSRENGN
NSSDKVRGVETLESVPFIGGFWGTLFGNRIKRVKLICNKGTETDNDPSCMHPIIKKRQCQPEIQMWQTKEKAKFSDGDKC
HREAFRHLGNGISDDLSSEEDGEVRTQMMLLRRSVEGASSDNGCEVKNRKSILSRHLNTQVKKSTTKWCHTARDSDSLAE
SEFESAAFSQGSRSGVSGGSRSLTMSRRDSESTRHDSETEDMLWDDLLHGPECRSSATSDSEGTRVDALHSGAKRGPRED
VFQQNHLFWLQNSSPASDRVSAIIWEGNECKKTDMSVLEISGIIMSRVNAYQQGLGYQMLGNAVTIGLAFFPFLHRLFRE
KSFDQLKSISAEEILTLFCGGPLVTPMIILSVINFFERLCLTWIFFFMMCVAERTYKQRFLFAKLFSHITSARKARKYEI
PHFRLKKVENIKIWLSLRSFLKRRGPQRSVDVVVSSVFLLTLSIAFICCAQVLQGHKTFLNDAYNWEFLIWETALLLFLL
RLASLGSETNKKYSNVSILLTEQINLYLKMEKKPNKKEQLTLVNNVLKLSTKLLKELDTPFRLYGLTMNPLIYNITRVVI
LSAVSGVISDLLGFNIRLWKIKS
>XP_039697182.1 protein PHTF1 isoform X3 [Pteropus giganteus]
MGHIKPDLIDVDLIRGSTFAKAKPEIPWTSLTRKGLVRVVFFPLFSSWWIQVTSLRIFVWLLLLYLMQVIALVLYYMMPI
VNVSEVLGPLCLMLLMGTVHCQIVSAQITRPSGSNGNRRRRKLRKPVNGDGSRENGNNSSDKVRVVETVEPAPTGGSFWG
TLFGNRIKRVKLISNKGTEPDLDSSCLHPIIKKKQCRPEIKLWQMTEKAKFSDGEKCRREAFRRVGNGMSDDLSSEEDGD
ARTQMMILRRSVEGASSDNGCEVKNRKSILSRHINSQVKKTTTKWCQIVRDSDSLAESEFESAAFIQGSRSGINGGSRNL
NMSRRDSESTRHDSETEDMLWDDLLHGPECRSSVTSDSEGGHVNTLHSGTKRDPKEDVFQQNHLFWLQNSSPASDRVSAI
IWEGNECKKMDMSVLEISGIIMSRVNAYQQGVGYQMLGNVITIGLAFFPFIYRLFREKSFDQLKSISAEEILTFFCGAPP
VTPVIILSMINFFERLCLTWIFFFMMCVAERTYKQRFLFAKLFSHITSARKARKYEIPHFRLKKVENIKIWLSLRSFLKR
RGPQRSVDVVVSSVFLLTLSIAFICCAQVLQGHKTFLNDAYNWEFLIWETALLLFLLRLASLGSETNKKYSNVSILLTEQ
INLYLKMEKKPNKKEQLTLVNNVLKLSTKLLKELDTPFRLYGLTMNPLIYNITRVVILSAVSGVISDLLGFNIRLWKIKS
>XP_044994541.1 protein PHTF1 isoform X2 [Jaculus jaculus]
MASNERDAISWYQKKGFKNKPKKMGHIKPDLIDVDLIRGSTFAKAKPEIPWTSLTRKGLVRVVFFPLFSSWWIQVTSLRI
FVWLLLLYLMQVTAVVLYLMMPIVNVSEVLGPLCLMLLMGTVHCQIVSTQITKPLGNNGSRRRRKLRKTVNGDGSRDNGN
NSFDKVRGVENLESAPSIGGFWGTLFGNRVKRVTLISHKGTETDNDSSGLRPIIKKRQCRPELRMCQAKEKAKVSDGEKC
RREAYRRMGNGVSDDLSSEEDGEAQTQMILLRRSVEGASSDNGCEVKSRKSILSRHLSSQVKKTTARWYQTVRDSDSLAD
SEFESAVFSQGRRSGMSGNGPRSLNLSRRDSESTRHDSETEDMLWDDLLHGPECRSSVTSDSEGGHVNTLHSGTKHDPKE
DVFQQNHLFWLQNSSPASERVSAIIWEGNECKKMDMSVLEISGVIMSRVNAYQQGVGYQMLGNVVTIGLAFFPFLYRLFR
EKSFDQLKSISAEEILTLFCGAPPVTPIIILSIINFFERLCLTWMFFFMMCVAERTYKQRFLFAKLFSHITSARKARKYE
IPHFRLKKVENIKIWLSLRSYLKRRGPQRSVDVVVSSVFLLTLSIAFICCAQVLQGHKTFLNDAYNWEFLIWETALLLFL
LRLASLGSETNKKYSNVSILLTEQINLYLKMEKKPNKKEQLTLVNNVLKLSTKLLKELDTPFRLYGLTMNPLIYNITRVV
ILSAVSGVISDLLGFNIRLWKIKS
>XP_024087699.1 putative homeodomain transcription factor 1 isoform X2 [Pongo abelii]
MASNERDAISWYQKKIGAYDQQIWEKSIEQTQIKGLKNKPKKMGHIKPDLIDVDLIRVIAIVLYLMMPIVNISEVLGPLC
LMLLMGTVHCQIVSTQITRPSGNNGNRRRRKLRKTVNGDGSRENGNNSSDKVRGIETLESVPIIGGFWETVFGNRIKRVK
LISNKGTETDNDPSCVHPIIKKRQCRPEIRMWQTREKAKSSDGEKCRREAFRRLGNGVSDDLSSEEDGEARTQMILLRRS
VEGASSDNGCEVKNRKSILSRHLNSQVKKTTTRWCHIVRDSDSLAESEFESAGFSQGSRLGVSGGSRSLNMSRRDSESTR
HDSETEDMLWDDLLHGPECRSSVTSDSEGAHVNTLHSGTKRDPKEDVFQQNHLFWLQNSSPSSDRVSAIIWEGNECKKMD
MSVLEISGIIMSRVNAYQQGVGYQMLGNVVTVGLAFFPFLHRLFREKSLDQLKSISAEEILTLFCGAPPVTPIIVLSIIN
FFERLCLTWMFFFMMCVAERTYKQRFLFAKLFSHITSARKARKYEIPHFRLKKVENIKIWLSLRSYLKRRGPQRSVDVVV
SSVFLLTLSIAFICCAQVLQGHKTFLNDAYNWEFLIWETALLLFLLRLASLGSETNKKYSNVSILLTEQINLYLKMEKKP
NKKEQLTLVNNVLKLSTKLLKELDTPFRLYGLTMNPLIYNITRVVILSAVSGVISDLLGFNIRLWKIKS
>XP_031230918.1 putative homeodomain transcription factor 1 isoform X3 [Mastomys coucha]
MASNESDAISWYQKKIGAYDQQIWEKSIEQTQIKGFKNKPKKMGHIKPDLIDVDLIRGSTFAKAKPEIPWTSLTRKGLVR
VVFFPLFSSWWIQVTSLRIFVWLLLLYLMQVTAIVLYLLMPIVSASEVLGPLCLMLLMGTVHCQIVSTQITRPLGNNGNR
RRRIKRVKLVSNKGTETDNDSGCFHPIIKKRQGRPELRMWQAREKAKVSDGEKCRREAYRRLGNGISDDLSSEEDGEART
QMILLRRSVEGASSDNGCEVKNRKSILSRHLNSQVKKTTTRWCHIVRDSDSLAESEFESAALSQGSRSGMSGGSRSLNLS
RRDSESTRHDSETEDMLWDDLLHGPECRSSVTSDSEGAHVNTLHSGTKRDPKEDVFQQNHLFWLQNSSPASERVSAIIWE
GNECKKMDMSVLEISGIIMSRVNAYEQGVGYQMLGNGVTIGLALFPFLYRLFREKSFDQLKSISAEEVLTLFCGAPPVTP
VVILSIINFFERLCLTWMFFFMMCVAERTYKQRFLFAKLFSHITSARKARKYEIPHFRLKKVENIKIWLSLRSYLKRRGP
QRSVDVVVSSVFLLTLSIAFICCAQVLQGHKTFLNDAYNWEFLIWETALLLFLLRLASLGSETNKKYSNVSILLTEQINL
YLKMEKKPNKKEQLTLVNNVLKLSTKLLKELDTPFRLYGLTMNPLIYNITRVVILSAVSGVISDLLGFNIRLWKIKS
>XP_036861297.1 putative homeodomain transcription factor 1 isoform X3 [Manis javanica]
MASNERDAISWYQKKIGAYDQQIWEKSIEQTQIKGFKNKPKKMGHIKPDLIDVDLIRGSTFAKAKPEIPWTSLTRKGLVR
VVFFPLFSSWWIQVTSLRIFVWLLLLYLMQVIALVLYFMMPIVNVSEVLGPLCLMLLMGTVHCQIVSTQITRPSGNNGNR
RRRKLRKTVNGDASRENGSNASDKIRGVETLETAPFIGGFLWTLFGNRTKREKLISNKGTEIDNDSSYLHPVTKKRQCRP
EIRMWQTKEKAKFSDGEKCWREAVRRLGNGISDDLSSEEDGEAQTQMMILRRSVEGASSDNGCEVKTRKSILSRHLNTQV
KKTSTKWCHIVRDSDSLAESEFESAAFGQGSRSGVNGGSRSLNMSRRDSESTRHDSETEDMLWDDLLHGPECRSSVSSDS
EGAHVNTLHSGTKRDPKEDVFQQVNAYQQGVGYQMLGNVVTIGLAFFPFLHRLFREKSLDQLKSIPAEEILTLFCGAPPV
TPIIILSLINFFERLCLTWIFFFMMCVAERTYKQRFLFAKLFSHITSARKARKYEIPHFRLKKVENIKIWLSLRSFLKRR
GPQRSVDVVVSSVFLLTLSIAFICCAQVLQGHKTFLNDAYNWEFLIWETALLLFLLRLASLGSETNKKYSNVSVLLTEQI
NLYLKMEKKPNKKEQLTLVNNVLKLSTKLLKELDTPFRLYGLTMNPLIYNITRVVILSAVSGVISDLLGFNIRLWKIKS
>XP_045147875.1 protein PHTF1 isoform X4 [Echinops telfairi]
MASNETDAISWYQKKIGAYDQQIWEKSIEQTQIKGFKNKPKKMGHIKPDLIDVDLIRGSTFAKAKPEIPWTSLTRKGLVR
VVFFPLFSSWWIQVTSQRIFIWLLLLYLMQVLAIVLYLMMPLVNISEVLGPLCLMLLMGTVHCQIVSTQIAKPAGSNGNR
RRRKLRKTANGDGNRENGNSSSSDRVRGIESLGSVPFIGGFWGTLFGNSRRKKVKLLTNRGTETESDASCLHPIIKKREC
QPEVRMWQGRERAKFSDGDKSRKEAFRCMNNGVSDDLSSEEDGDALTQMTLLRRSVEGASSDNGCEVKNRKSILSRRLDS
QGSRSGMNGGSQHVSVARRDSESTRHDSETEDMLWDDLLHGPECRSSATSDSEGAHVQSLHSGAKRHSTEDVFQQNHLFW
LQNSSPASDRVSAIIWEGSECKKMDMSVLEISGVIMSRVNAYQQGVGYQMLGNVVTVTLALFPFVHRLVREKSLDQLTSV
SAEEILALFCGAPPVVPIIVLSAINFFERLCLTWMFFFMMCVAERTYKQRFLFAKLFSHITSARKAKKYEIPHFRLKKVE
NIKIWLSLRSYLKRRGPQRSVDVVVSSVFLLTLSIAFICCAQVLQGHKTFLNDAYNWEFLIWETALLLFLLRLASLGSET
NKKYSNVSILLTEQINLYLKMEKKPNKKEQLTLVNNVLKLSTKLLKELDTPFRLYGLTMNPLIYNITRVVILSAVSGVIS
DLLGFNIRLWKIKS
>XP_045334656.1 protein PHTF1 isoform X5 [Leopardus geoffroyi]
MGFKNKPKKMGHIKPDLIDVDLIRGSTFAKAKPEIPWTSLTRKGLVRVVFFPLFSNWWIQVTSLRIFVWLLLLYLMQGLF
NLFFCVTFEYWITSRLDPGFSSLVIALVLYFMMPIVNVSEVLGPLCLMLLMGTVHCQIVSTQITRPSGNNGNRRRRKLRK
TVNGDGSRENGNNSSDKVRGVETLESIPFIGGFWDSLFGNRIKRVKLICNKGTETDNDPSCLHPFIKKRQCRPEIRMWQT
KEKAKFSDGEKCHREAFRHLGNGISDDLSSEEDGEARTQMMMLRRSVEGASSDNGCEVKNRKSILSRHLNTQVKKTTTKW
CHIARDSDSLAESEFESAAFSQGSRSGMSGGSRSLTMSRRDSESTRHDSETEDMLWDDLLHGPECRSSVTSDSEGAHVNT
LHSGTKRDPKEDVFQQNHLFWLQNSSPASDRVSAIIWEGNECKKMDMSVLEISGIIMSRVNAYQQGVGYQMLGNVVTIGL
AFFPFLHRLFREKSFDQLKSISAEEIMTLFCGAPPVTPIIILSMINFFERLCLTWIFFFMMCVAERTYKQRFLFAKLFSH
ITSARKARKYEIPHFRLKKVENIKIWLSLRSFLKRRGPQRSVDVVVSSVFLLTLSIAFICCAQVLQGHKTFLNDAYNWEF
LIWETALLLFLLRLASLGSETNKKYSNVSILLTEQINLYLKMEKKPNKKEQLTLVNNVLKLSTKLLKELDTPFRLYGLTM
NPLIYNITRVVILSAVSGVISDLLGFNIRLWKIKS
>XP_024620563.1 putative homeodomain transcription factor 1 isoform X3 [Neophocaena asiaeorientalis asiaeorientalis]
MASNERDAISWYQKKIGAYDQQIWEKSIEQTQIKGFKNKPKKMGHIKADLIDVDLIRGSTFAKAKPEIPWTSLTRKGLVR
VVFFPFFSNWWIQVTSLRIFVWLLLLYLMQVIALVFYFMMPIVNVSEVLGPLCLMLLMGTVHCQIVSTQITRPSGNNGNR
RRRKLRKTVNGDGSRENGNNSSDKARGTETLESAPFNGGFWGTLFGNRMKRVKLICSKGTETDNDSACLHPIIKKRQCRP
EIRMWQTREKAKFSDGEKGCREPFGRLGNGISDDLSSEDDGEARTQMMTLRRSVEGASSDNGCEVKNRKSILSRHLNTQV
KKTTSKWCPVVRDSDSLAESEFESAAFSQIYSCFVFEIQGCRSGMSGGSRSLNMLRRDSESTRHDSETEDMLWDDLLHGP
ECRSSVTSDSEGAHVNSLHSGTKRDPKEDVFQQNHLFWLQNSSPASDRVSAIIWEGNECKKMDMSVLEISGIIMSRVNAY
QQGVGYQMLGNVVTIGLAFFPFLHRLFREKSLDQLKYISAEEILTLFCGAPPVAPIIILSIINFFERLCLTWMFFFMMCV
AERTYKQRRGPQRSVDVVVSSVFLLTLSIAFICCAQVLRGHKTFLNDAYNWEFLIWESALLLFLLRLASLGSETNKKYSN
VSILLTEQINLYLKMEKKPNKKEQLTLVNNVLKLSTKLLKELDTPFRLYGLTMNPLIYNITRVVILSAVSGVISDLLGFN
IRLWKIKS
>XP_004667611.1 protein PHTF1 isoform X5 [Jaculus jaculus]
MASNERDAISWYQKKIGAYDQQIWEKSIEQTQIKGFKNKPKKMGHIKPDLIDVDLIRGSTFAKAKPEIPWTSLTRKGLVR
VVFFPLFSSWWIQVTSLRIFVWLLLLYLMQVTAVVLYLMMPIVNVSEVLGPLCLMLLMGTVHCQIVSTQITKPLGNNGSR
RRRVKRVTLISHKGTETDNDSSGLRPIIKKRQCRPELRMCQAKEKAKVSDGEKCRREAYRRMGNGVSDDLSSEEDGEAQT
QMILLRRSVEGASSDNGCEVKSRKSILSRHLSSQVKKTTARWYQTVRDSDSLADSEFESAVFSQGRRSGMSGNGPRSLNL
SRRDSESTRHDSETEDMLWDDLLHGPECRSSVTSDSEGGHVNTLHSGTKHDPKEDVFQQNHLFWLQNSSPASERVSAIIW
EGNECKKMDMSVLEISGVIMSRVNAYQQGVGYQMLGNVVTIGLAFFPFLYRLFREKSFDQLKSISAEEILTLFCGAPPVT
PIIILSIINFFERLCLTWMFFFMMCVAERTYKQRFLFAKLFSHITSARKARKYEIPHFRLKKVENIKIWLSLRSYLKRRG
PQRSVDVVVSSVFLLTLSIAFICCAQVLQGHKTFLNDAYNWEFLIWETALLLFLLRLASLGSETNKKYSNVSILLTEQIN
LYLKMEKKPNKKEQLTLVNNVLKLSTKLLKELDTPFRLYGLTMNPLIYNITRVVILSAVSGVISDLLGFNIRLWKIKS
>XP_045402803.1 protein PHTF1 isoform X3 [Lemur catta]
MGHIKPDLIDVDLIRGSTFAKAKPEIPWTSLTRKGLVRVVFFPLFVNWWIQVTSLRIFVWLLLLYLMQVIAIILYLMMPI
VNISEVLGPLCLMLLMGTVHCQIVSTQITKPSGNNGNRRRRKLRKTINGDGNRENGTNSSDKVRGIETLESAPIIGGFWE
TLFGNRIKRVSNKGTETDNDASCLHPIIKKRQCRPEMRMWQTREKTKFSDGEKCRREAFRHLGNGISDDLSSEEDGEART
QMILLRRSVEGASSDNGCEVKNRKSILSRHLNSQVKKTTTKWCHIVRDSDSLAESEFESAVFSQGSRSGVSGGSRSVNMS
RRDSESTRHDSETEDMLWDDLLHGPECRSSVTSDSEGAHVNTLHSGTKRDPKEDVFQQNHLFWLQNSSPASDRVSAIIWE
GNECKKMDMSVLEISGIIMSRVNAYQQGVGYQMLGNVVTIGLAFFPFIHRLFREKSLDQLKSISAEEILTLFCGAPPVTP
IIILSIINFFERLCLTWMFFFMMCVAERTYKQRFLFAKLFSHITSARKARKYEIPHFRLKKVENIKIWLSLRSYLKRRGP
QRSVDVVVSSVFLLTLSIAFICCAQVLQGHKTFLNDAYNWEFLIWETALLLFLLRLASLGSETNKKYSNVSILLTEQINL
YLKMEKKPNKKEQLTLVNNVLKLSTKLLKELDTPFRLYGLTMNPLIYNITRVVILSAVSGVISDLLGFNIRLWKIKS
>XP_013371878.1 PREDICTED: putative homeodomain transcription factor 1 isoform X2 [Chinchilla lanigera]
MASNERDAISWYQKKGFKNKPKKMGHIKPDLIDVDLIRGSTFAKAKPEIPWTSLTRKGLVRVVFFPLFSSWWIQVTSVRI
FVWLLLLYLMQVIAIVLYLMMPLVNVSEVLGPLCLMLLMGTVHCQIVSTQITRPSGNNGSRRRRKLRKTVNGDGIRENGS
NNSSDKIRGVETLESEPIIGGFWGTLFGNRIKKVKLLSNKGTETDNESSCLHPIMKKRPCRPDFRMWQTREKAKFSDGEK
CRREAYRRLGNGVSDDLSSEEDGEARTQMILLRRSVEGASSDNSCEVKNRKSILSRHLNSQVKKTTTKWSHIVRDSDSVA
ESEFESAAFSQGSRSGTSGGSRSLNLSRRDSESTRHDSETEDMLWDDLLHGPECRSSVTSDSEGTRVNTLHSGTKRDPKE
DVFQQNHLFWLQNSSPASDRVSAIIWEGNECKKMDMSVLEISGIIMSRVNAYQQGVGYQMLGNVVTIGLAFFPFLHRLFR
EKSFDQLKSISAEEILTLFCGAPPVTPIIILSIINFFERLCLTWMFFFMMCVAERTYKQRFLFAKLFSHITSARKAKKYE
IPHFRLKKVENIKIWLSLRSYLKRRGPQRSVDVVVSSVFLLTLSIAFICCAQVLQGHKTFLNDVYNWEFLIWETALLLFL
LRLASLGSETNKKYSNVSILLTEQINLYLKMEKKPNKKEQLTLVNNVLKLSTKLLKELDTPFRLYGLTMNPLIYNITRVV
ILSAVSGVISDLLGFNIRLWKIKS
>XP_032277098.1 putative homeodomain transcription factor 1 isoform X4 [Phoca vitulina]
MGHIKPDLIDVDLIRGSTFAKAKPEIPWTSLTRKGLVRVVLFPLFSSWWIQVTSLRIFVWLLLLYLMQVIALVLYFMMPI
VNVSEVIGPLCLMLLMGTVHCQIVSTQITRPSGNNGNRRRRKLRKTVNGDGSRENGNNSSDKVRGVETLESLPLIGSFWE
TLFGNRIKRVKLICNKGTETDNDSSCLHPIIKKKQCRPEIRMWQTREKAKFSDGDKCHREAFRRLGNGISDDLSSEEDGE
ARTQMMMLRRSVEGASSDNGCEVKKRKSILTRHLNTQVKKTTPKWCHITRDSDSLVESEFESAAFSQGSRSGMSGGSRSL
NMLRRDSESTRHDSETEDMLWDDLLHGPECRSSVTSDSEGAHVNTLHSGTKRDPKEDVFQQNHLFWLQNSSPASDRVSAI
IWEGNECKKMDMSVLEISGIIMSRVNAYQQGVGYQMLGNVVTIGLAFFPFLHRLFREKSLDQLKSISAEEIMTLFCGAPP
VTPIIILSVINFFERLCLTWIFFFMMCVAERTYKQRFLFAKLFSHITSARKARKYEIPHFRLKKVENIKIWLSLRSFLKR
RGPQRSVDVVVSSVFLLTLSIAFICCAQVLQGHKTFLNDAYNWEFLIWETALLLFLLRLASLGSETNKKYSNVSILLTEQ
INLYLKMEKKPNKKEQLTLVNNVLKLSTKLLKELDTPFRLYGLTMNPLIYNITRVVILSAVSGVISDLLGFNIRVSGTST
L
>XP_020763673.1 putative homeodomain transcription factor 1 isoform X3 [Odocoileus virginianus texanus]
MASNERDAISWYQKKIGAYDQQIWEKSIEQTQIKGFKNKPKKMGHIKADLIDVDLIRGSTFAKAKPEIPWTSLTRKGLVR
VVFFPLFSNWWIQVTSLRIFVWLLLLYLMQVIALVLYFMMPIVNVSEVLGPLCLMLLMGTVHCQIVSTQITRPSGNNGNR
RRRMKRVKLICNRGTETDYDSGCLHPIIKKRQCRPEIRMWQTREKAKFSDGEKGHRESFRHLGNGISDDLSSEDDGEAQT
QMMILRRSVEGASSDNGCEIKSRKSILSRHLNTQVKKTTSKWCPVVRDSDSLAESEFESAAFSQGSRSGTSGGSRSLNML
RRDSESTRHDSETEDMLWDDLLHGPECRSSVTSDSEGAHVNSLHSGTKRDPKEDVFQQNHLFWLQNSSPASDRVSAIIWE
GNECKKMDMSVLEISGIIMSRVNAYQQGVGYQMLGNVVTIGLAFFPFLHRLFREKSLDQLKSISAEEILTLFCGAPPVTP
IIILSIINFFERLCLTWMFFFMMCVAERTYKQRFLFAKLFSHITSARKARKYEIPHFRLKKVENIKIWLSLRSFLKRRGP
QRSVDVVVSSVFLLTLSIAFICCAQVLRGHKTFLNDAYNWEFLIWESALLLFLLRLASLGSETNKKYSNVSILLTEQINL
YLKMEKKPNKKEQLTLVNNVLKLSTKLLKELDTPFRLYGLTMNPLIYNITRVVILSAVSGVISDLLGFNIRLWKIKS
>XP_029802059.1 putative homeodomain transcription factor 1 isoform X4 [Suricata suricatta]
MGHIKPDLIDVDLIRGSTFAKAKPEIPWTSLTRKGLVRVVFFPLFSTWWIQVTSLRIFVWLLLLYLMQVTALVLYSMMPI
VNVSEVLGPLCLMLLVGTVHCQIVSTQITRPSGNNGNRRRRKLRKTVNGDGSRENGNNFSDKVRGVETLESMPYIGGFWD
TLFGNRIKRVKLICNKGTETENDPSCLHPIIKKRQCQPEIRMWQKKEKTKFSDGEKSHREAFRHLGNGISDDLSSEEDGE
ARTQMMMLRRSVEGASSDNGCEVKSRKTILSRHLNAQVKKTTTKWCHIARDSDSLAESEFESAAFSQGSRSGMSGGARSL
NMSRRDSESTRHDSETEDVLWDDLLHGPECRSSVTSDSGDSEGARVDALPSGTKRDPREDVFQQNHLFWLQNSSPASDRV
SAIIWEGNECKKMDMSVLEISGIIMSRVNAYQQGVGYQMLGNVVTIGLAFFPFLHRLFREKSFDQLKSISAEEIMTLFCG
GPPVTPIIILSMINFFERLCLTWIFFFMMCVAERTYKQRFLFAKLFSHITSARKARKYEIPHFRLKKVENIKIWLSLRSF
LKRRGPQRSVDVVVSSVFLLTLSIAFICCAQVLHGHKTFLNDAYNWEFLIWETALLLFLLRLASLGSETNKKYSNVSILL
TEQINLYLKMEKKPNKKEQLTLVNNVLKLSTKLLKELDTPFRLYGLTMNPLIYNITRVVILSAVSGVISDLLGFNIRLWK
IKS
>XP_021545949.1 putative homeodomain transcription factor 1 isoform X2 [Neomonachus schauinslandi]
MGHIKPDLIDVDLIRGSTFAKAKPEIPWTSLTRKGLVRVVLFPLFSSWWIQVTSLRIFVWLLLLYLMQVIALVLYFMMPI
VNVSEVLGPLCLMLLMGTVHCQIVSTQITRPSGNNGNRRRRKLRKTVNGDGSRENGSNSSDKVRGVETLESLPLIGSFWE
TLFGNRIKRVKLICNKGTETDNDSSCLHPIIKKKQCRPEIRMWQTREKAKFSDGDKCHREAFRHLGNGISDDLSSEEDGE
ARTQMMMLRRSVEGASSDNGCEVKNRKSILTRHLNTQVKKTAPKWCHITRDSDSLVESEFESAAFSQGSRSGMSGGSRSL
NMLRRDSESTRHDSETEDMLWDDLLHGPECRSSVTSDSEGAHVNTLHSGTKRDPKEDVFQQNHLFWLQNSSPASDRVSAI
IWEGNECKKMDMSVLEISGIIMSRVNAYQQGVGYQMLGNVVTIGLAFFPFLHRLFREKNLDQLKSISAEEIMTLFCGAPP
VTPIIILSMINFFERLCLTWIFFFMMCVAERTYKQRFLFAKLFSHITSARKARKYEIPHFRLKKVENIKIWLSLRSFLKR
RGPQRSVDVVVSSVFLLTLSIAFICCAQVLQGHKTFLNDAYNWEFLIWETALLLFLLRLASLGSETNKKYSNVSILLTEQ
INLYLKMEKKPNKKEQLTLVNNVLKLSTKLLKELDTPFRLYGLTMNPLIYNITRVVILSAVSGVISDLLGFNIRLWKIKS
>XP_036018822.1 putative homeodomain transcription factor 1 isoform X1 [Mus musculus]
MASNERDAISWYQKKGFKNKPKKMGHIKPDLIDVDLIRGSTFAKAKPEIPWTSLTRKGLVRVVFFPLFSSWWIQVTSLRI
FVWLLLLYLMQVTAVVLYLLMPIVSASEVLGPLCLMLLMGTVHCQIVSTQITRPSGNNGNRRRRKLRKTVNGDGSRDNGN
NSPDKVRAVETLESASSVGGFWGTLFGNRIKRVKLVSNKGTETDNDSGCFHPILKKRQGRPEIRMWQAREKAKVSDGEKC
RREAYRRLGNGISDDLSSEEDGEARTQMILLRRSVEGASSDNGYEVKNRRSILSRHLNSQVKKTTRWCHIVRDSDSLAES
EFESAVFSQGSRSGMSGGSRSLNLSRRDSESTRHDSETEDMLWDDLLHGPECRSSVTSDSEGAHVNTIHSGTKRDPKEDV
FQQNHLFWLQNSSPASERVSAIIWEGNECKKMDMSVLEISGIIMSRVNAYEQGVGYQMLGNAVTVGLALFPFLYRLFREK
SFDQLKSISAEEVLTLFCGAPPVTPVVILSIINFIERLCLTWMFFFMMCVAERTYKQRFLFAKLFSHITSARKARKYEIP
HFRLKKVENIKIWLSLRSYLKRRGPQRSVDVVVSSVFLLTLSIAFICCAQVLQGHKTFLNDAYNWEFLIWETALLLFLLR
LASLGSETNKKYSNVSILLTEQINLYLKMEKKPNKKEQLTLVNNVLKLSTKLLKELDTPFRLYGLTMNPLIYNITRVVIL
SAVSGVISDLLGFNIRLWKIKS
>XP_029331531.1 putative homeodomain transcription factor 1 isoform X2 [Mus caroli]
MASNERDAISWYQKKGFKNKPKKMGHIKPDLIDVDLIRGSTFAKAKPEIPWTSLTRKGLVRVVFFPLFSSWWIQVTSLRI
FVWLLLLYLMQVTAVVLYLLMPIVSASEVLGPLCLMLLMGTVHCQIVSTQITRPSGNNGNRRRRKLRKTVNGDGSRDNGN
NSPDKVRAVETLESASSVGGFWGTLFGNRIKRVKLVSNKGTETDNDSGCFHPIIKKRQGRPEIRMWQAREKAKVSDGEKC
RREAYRRLGNGISDDLSSEEDGEARTQMILLRRSVEGASSDNGYEVKNRRSILSRHLNSQVKKSTRWCHIVRDSDSLAES
EFESAVFSQGSRSGVSGGSRSLNLSRRDSESTRHDSETEDMLWDDLLHGPECRSSVTSDSEGAHVNTIHSGTKRDPKEDV
FQQNHLFWLQNSSPASERVSAIIWEGNECKKMDMSVLEISGIIMSRVNAYEQGVGYQMLGNAVTVGLALFPFLYRLFREK
SFDQLKSISAEEVLTLFCGAPPVTPVVILSIINFIERLCLTWMFFFMMCVAERTYKQRFLFAKLFSHITSARKARKYEIP
HFRLKKVENIKIWLSLRSYLKRRGPQRSVDVVVSSVFLLTLSIAFICCAQVLQGHKTFLNDAYNWEFLIWETALLLFLLR
LASLGSETNKKYSNVSILLTEQINLYLKMEKKPNKKEQLTLVNNVLKLSTKLLKELDTPFRLYGLTMNPLIYNITRVVIL
SAVSGVISDLLGFNIRLWKIKS
>XP_034846163.1 putative homeodomain transcription factor 1 isoform X5 [Mirounga leonina]
MGHIKPDLIDVDLIRGSTFAKAKPEIPWTSLTRKGLVRVVLFPLFSSWWIQVTSLRIFVWLLLLYLMQVIALVLYFMMPI
VNVSEVLGPLCLMLLMGTVHCQIVSTQITRPSGNNGNRRRRKLRKTVNGDGSRENGSNSSDKVRGVETLESLPLIGSFWE
TLFGNRIKRVKLICNKGTETDNDSSCLHPIIKKKQCRPEIRMWQTREKAKFSDGDKCHREAFRHLGNGISDDLSSEEDGE
ARTQMMMLRRSVEGASSDNGCEVKNRKSILTRHLNTQVKKTTPKWCHITRDSDSLVESEFESAAFSQGSRSGMSGGSRSL
NMLRRDSESTRHDSETEDMLWDDLLHGPECRSSVTSDSEGAHVNTLHSGTKRDPKEDVFQQNHLFWLQNSSPASDRVSAI
IWEGNECKKMDMSVLEISGIIMSRVNAYQQGVGYQMLGNVVTIGLAFFPFLHRLFREKSLDQLKSISAEEIMTLFCGAPP
VTPIIILSMINFFERLCLTWIFFFMMCVAERTYKQRFLFAKLFSHITSARKARKYEIPHFRLKKVENIKIWLSLRSFLKR
RGPQRSVDVVVSSVFLLTLSIAFICCAQVLQGHKTFLNDAYNWEFLIWETALLLFLLRLASLGSETNKKYSNVSILLTEQ
INLYLKMEKKPNKKEQLTLVNNVLKLSTKLLKELDTPFRLYGLTMNPLIYNITRVVILSAVSGVISDLLGFNIRLWKIKS
>XP_039316739.1 protein PHTF1 isoform X3 [Saimiri boliviensis boliviensis]
MASNERDAISWYQKKIGAYDQQIWEKSIEQTQIKGFKNKPKKMGHIKPDLIDVDLIRVIAIVLYLMMPIVNVSEVLGPLC
LMLLMGTVHCQIVSTQLTRPSGNNGNRRRRKLRKTVNGDGSRENGNNSSDKVRGIETLESVPVIGGFWETIFGNRIKRVK
LISNKGTETENDPSCVPPIIKKRQCRPEVRMWQTREKAKFSDGEKCRRETFRHLGNGVSDDLSSEEDGEARTQMILLRRS
VEGASSDNGCEVKNRKSILSKHLNSQVKKTTTRWCHIVRDSDSLAESEFESAAFSQCSRSGASGGSRSLNMSRRDSESTR
HDSETEDMLWDDLLHGPECRSSVTSDSEGAHMNTLHSGTKRDPKEDVFQQNHLFWLQNSSPASDRVSAIIWEGNECKKMD
MSVLEISGIIMSRVNAYQQGVGYQMLGNVVTIGLAFFPFLHRLFREKNLDQLKSISAEEILTLFCGAPPVIPIIVLSIIN
FFERLCLTWMFFFMMCVAERTYKQRFLFAKLFSHITSARKARKYEIPHFRLKKVENIKIWLSLRSYLKRRGPQRSVDVVV
SSVFLLTLSIAFICCAQVLQGHKTFLNDAYNWEFLIWETALLLFLLRLASLGSETNKKYSNVSILLTEQINLYLKMEKKP
NKKEQLTLVNNVLKLSTKLLKELDTPFRLYGLTMNPLIYNITRVVILSAVSGVISDLLGFNIRLWKIKS
>XP_027628113.1 putative homeodomain transcription factor 1 isoform X2 [Tupaia chinensis]
MGHIKPDLIDVDLIRGSTFAKAKPEIPWTSLTRKGLVRVVFFPLFSNWWIQVTSLRIFVWLLLLYLMQVIAIVLYFMMPI
VNISEVLGPLCLMLLMGTVHCQIVSTQISRPSGNNGNRRRRKLRKTVNGDGNRENGNNNSSDKVRGIETLESAPIIGGFW
GTLFGNRTKRVKLLSNKGTETDNDSSYLHPIIKKRQCRPEMRLWQTKEKTKFSDGEKCQKEVFRRVGNGISDDLSSEEDG
EARTQMMLLRRSVEGASSDNGCEVKNRKSILSRQLNSQVKKTTTRWCRTVRDSDSLAESEFESAAFSQGSRSGVSGGSRS
INMSRRDSESTRHDSETEDMLWDDLLHGPECRSSVTSDSEGAHVNTLHSGTKRDPKEDVFQQNHLFWLQNSSPASDRVSA
IIWEGNECKKMDMSVLEISGIIMSRVNAYQQGVGYQMLGNVVTIGLAFFPFLHRLFREKNFDQLKSISAEEVLTLFCGAP
PVTPVIILSIINFLERLCLTWIFFFMMCVAERTYKQRFLFAKLFSHITSARKARKYEIPHFRLKKVENIKIWLSLRSYLK
RRGPQRSVDVVVSSVFLLTLSIAFICCAQVLQGHKTFLNDAYNWEFLIWETALLLFLLRLASLGSETNKKYSNVSILLTE
QINLYLKMEKKPNKKEQLTLVNNVLKLSTKLLKELDTPFRLYGLTMNPLIYNITRVVILSAVSGVISDLLGFNIRLWKIK
S
>XP_005389036.1 PREDICTED: putative homeodomain transcription factor 1 isoform X4 [Chinchilla lanigera]
MASNERDAISWYQKKIGAYDQQIWEKSIEQTQIKGFKNKPKKMGHIKPDLIDVDLIRGSTFAKAKPEIPWTSLTRKGLVR
VVFFPLFSSWWIQVTSVRIFVWLLLLYLMQVIAIVLYLMMPLVNVSEVLGPLCLMLLMGTVHCQIVSTQITRPSGNNGSR
RRRIKKVKLLSNKGTETDNESSCLHPIMKKRPCRPDFRMWQTREKAKFSDGEKCRREAYRRLGNGVSDDLSSEEDGEART
QMILLRRSVEGASSDNSCEVKNRKSILSRHLNSQVKKTTTKWSHIVRDSDSVAESEFESAAFSQGSRSGTSGGSRSLNLS
RRDSESTRHDSETEDMLWDDLLHGPECRSSVTSDSEGTRVNTLHSGTKRDPKEDVFQQNHLFWLQNSSPASDRVSAIIWE
GNECKKMDMSVLEISGIIMSRVNAYQQGVGYQMLGNVVTIGLAFFPFLHRLFREKSFDQLKSISAEEILTLFCGAPPVTP
IIILSIINFFERLCLTWMFFFMMCVAERTYKQRFLFAKLFSHITSARKAKKYEIPHFRLKKVENIKIWLSLRSYLKRRGP
QRSVDVVVSSVFLLTLSIAFICCAQVLQGHKTFLNDVYNWEFLIWETALLLFLLRLASLGSETNKKYSNVSILLTEQINL
YLKMEKKPNKKEQLTLVNNVLKLSTKLLKELDTPFRLYGLTMNPLIYNITRVVILSAVSGVISDLLGFNIRLWKIKS
>XP_044605069.1 protein PHTF1 isoform X2 [Equus asinus]
MASNERDAISWYQKKIGAYDQQIWEKSIEQTQIKGFKNKPKKMGHIKPDLIDVDLIRGSTFAKAKPEIPWTSLTRKGLVR
VVFFPLFSSWWIQVTSLRIFVWLLLLYLMQVLALVLYFMMPIVNVSEVLGPLCLMLLMGTVHCQIVSTQITRPSGNNGNR
RRRIKRVKLICNKGTETDNDSSCLRPIIKKRQCRPEIRMWQTREKAKFSDGEKCHREDFRRVGNGISDDLSSEEDGEART
QMMILRRSVEGASSDNGCEVKNRKSILSRHLSSQVKKTTTKWCHIVRDSDSLAESEFESAAFSQGSRSGMSGGSRSLNMS
RRDSESTRHDSETEDMLWDDLLHGPECRSSVTSDSEGAHVNTLHSGTKRDPKEDVFQQNHLFWLQNSSPASDRVSAIIWE
GNECKKMDMSVLEISGIIMSRVNAYQQGVGYQMLGNVVTIGLAFFPFLHRLFREKSLDQLKSISAEEILTLFCGAPPVTP
IIILSIINFFERLCLTWMFFFMMCVAERTYKQRFLFAKLFSHITSARKARKYEIPHFRLKKVENIKIWLSLRSFLKRRGP
QRSVDVVVSSVFLLTLSIAFICCAQVLRGHKTFLNDAYNWEFLIWETALLLFLLRLASLGSETNKKYSNVSILLTEQINL
YLKMEKKPNKKEQLTLVNNVLKLSTKLLKELDTPFRLYGLTMNPLIYNITRVVILSAVSGVISDLLGFNIRLWKIKS
>XP_017507521.1 putative homeodomain transcription factor 1 isoform X4 [Manis javanica]
MASNERDAISWYQKKIGAYDQQIWEKSIEQTQIKGFKNKPKKMGHIKPDLIDVDLIRGSTFAKAKPEIPWTSLTRKGLVR
VVFFPLFSSWWIQVTSLRIFVWLLLLYLMQVIALVLYFMMPIVNVSEVLGPLCLMLLMGTVHCQIVSTQITRPSGNNGNR
RRRKLRKTVNGDASRENGSNASDKIRGVETLETAPFIGGFLWTLFGNRTKREKLISNKGTEIDNDSSYLHPVTKKRQCRP
EIRMWQTKEKAKFSDGEKCWREAVRRLGNGISDDLSSEEDGEAQTQMMILRRSVEGASSDNGCEVKTRKSILSRHLNTQV
KKTSTKWCHIVRDSDSLAESEFESAAFGQGSRSGVNGGSRSLNMSRRDSESTRHDSETEDMLWDDLLHGPECRSSVSSDS
EGAHVNTLHSGTKRDPKEDVFQQNHLFWLQNSSPASDRVSAIIWEGSECKKMDMSVLEISGIIMSRVNAYQQGVGYQMLG
NVVTIGLAFFPFLHRLFREKSLDQLKSIPAEEILTLFCGAPPVTPIIILSLINFFERLCLTWIFFFMMCVAERTYKQRRG
PQRSVDVVVSSVFLLTLSIAFICCAQVLQGHKTFLNDAYNWEFLIWETALLLFLLRLASLGSETNKKYSNVSVLLTEQIN
LYLKMEKKPNKKEQLTLVNNVLKLSTKLLKELDTPFRLYGLTMNPLIYNITRVVILSAVSGVISDLLGFNIRLWKIKS
>XP_032105610.1 putative homeodomain transcription factor 1 isoform X7 [Sapajus apella]
MASNERDAISWYQKKIGAYDQQIWEKSIEQTQIKGFKNKPKKMGHIKPDLIDVDLIRVIAIVLYLMMPIVNVSEVLGPLC
LMLLMGTVHCQIVSTQLTRPSGNNGNRRRRKLRKTVNGDGSRENGNNSSDKVRGIETLESVPVIGGFWETIFGNRIKRVK
LISNKGTETDNDPSCVPPIKKRQCRPEIRMWQTREKAKFSDGEKCRREAFRHLGNGVSDDLSSEEDGEARTQMILLRRSV
EGASSDNGCEVKNRKSILSRHLNSQVKKTTTRWCHIVRDSDSLAESEFESAAFSQCSRSGVSGGSRSLNMSRRDSESTRH
DSETEDMLWDDLLHGPECRSSVTSDSEGAHMNTLHSGTKRDPKEDVFQQNHLFWLQNSSPASDRVSAIIWEGNECKKMDM
SVLEISGIIMSRVNAYQQGVGYQMLGNVVTIGLAFFPFLHRLFREKNLDQLKSISAEEILTLFCGAPPVIPIIVLSIINF
FERLCLTWMFFFMMCVAERTYKQRFLFAKLFSHITSARKARKYEIPHFRLKKVENIKIWLSLRSYLKRRGPQRSVDVVVS
SVFLLTLSIAFICCAQVLQGHKTFLNDAYNWEFLIWETALLLFLLRLASLGSETNKKYSNVSILLTEQINLYLKMEKKPN
KKEQLTLVNNVLKLSTKLLKELDTPFRLYGLTMNPLIYNITRVVILSAVSGVISDLLGFNIRLWKIKS
>XP_025728240.1 putative homeodomain transcription factor 1 isoform X2 [Callorhinus ursinus]
MGHIKPDLIDVDLIRGSTFAKAKPEIPWTSLTRKGLVRVVLFPLFSSWWIQVTSLRIFVWLLLLYLMQVIALVLYFMMPI
VNVSEVLGPLCLMLLMGTVHCQIVSTQITRPSGNNGNRRRRKLRKTVNGDGSRENGNNSSDKVRGVETLDSLPLIGSFWE
TLFGNRIKRVKLICNKGTETDNDSSCLHPIIKKKQCRPEIRMWQTREKAKFSDGDKCHREAFRRLGNGISDDLSSEEDGE
ARTQMMMLRRSVEGASSDNGCEVKNRKSILTRHLNTQVKKTTPTWCHITRDSDSLVESEFESAGFSQGSRSGMSGGSRSL
NMLRRDSESTRHDSETEDMLWDDLLHGPECRSSVTSDSEGAHVNTLRSATKRDPKEDVFQQNHLFWLQNSSPASDRVSAI
IWEGNECKKMDMSVLEISGIIMSRVNAYQQGVGYQMLGNVVTIGLAFFPFLHRLFREKSLDQLKSISAEEIMTLFCGAPP
VTPIIILSMINFFERLCLTWIFFFMMCVAERTYKQRFLFAKLFSHITSARKARKYEIPHFRLKKVENIKIWLSLRSFLKR
RGPQRSVDVVVSSVFLLTLSIAFICCAQVLQGHKTFLNDAYNWEFLIWETALLLFLLRLASLGSETNKKYSNVSILLTEQ
INLYLKMEKKPNKKEQLTLVNNVLKLSTKLLKELDTPFRLYGLTMNPLIYNITRVVILSAVSGVISDLLGFNIRLWKIKS
>XP_021121369.1 putative homeodomain transcription factor 1 isoform X4 [Heterocephalus glaber]
MASNERDAISWYQKKGFKNKPKKMGRIKPDLIDVDLIRGSTFAKAKPEIPWTSLTRKGLVRVVFFPLFSNWWIQVTSLRI
FVWLLLLYLMQVIAIVLYLMMPLVNVSEVLGPLCLMLLMGTVHCQIVSTQIARPLGNNGNRRRRKLRKTVNGDGSRENGS
SNSSDKVRGIETLESASIIGGFWGTLFGNRIKKVKLLSNKGTETDNHSSCLHPIIKKRQCQPYFRMWQTREKGKFSDGEK
CHREAYRRLGNGVSDDLSSEEDGEARTQMILLRRSVEGASSDNNCEVNRKSILSRHLNSQVKKTTTRWCHIVRDSDSVAE
SEFESAAFSQGSRSGMSGGSRSLSLSRRDSESTRHDSETEDMLWDDLLHGPECRSSVTSDSEGAHVNTLHSGTKRDPKED
VFQQNHLFWLQNSSPASDRVSAIIWEGSECKKMDMSVLEISGIIMSRVNAYQQGVGYQMLGNVVTIGLAFFPFLHRLFRE
KSFDQLKSISAEEILTLFCGAPPVISIIILSIINFFERLCLTWMFFFMMCVAERTYKQRFLFAKLFSHITSARKAKKYEI
PHFRLKKVENIKIWLSLRSYLKRRGPQRSVDVVVSSIFLLTLSIAFICCAQVLQGHKTFLNDAYNWEFLIWETALLLFLL
RLASLGSETNKKYSNVSILLTEQINLYLKMEKKPNKKEQLTLVNNVLKLSTKLLKELDTPFRLYGLTMNPLIYNITRVVI
LSAVSGVISDLLGFNIRLWKIKS
>XP_023403253.1 putative homeodomain transcription factor 1 isoform X2 [Loxodonta africana]
MGHIKPDLIDVDLIRGSTFAKAKPEIPWTSLTRKGLVRVVFFPLFSSWWIQVTSQKIFIWLLLLYLMQVVAIVLYLMMPI
VNVSEVLGPLCLMLLMGTVHCQIVSTQITKPSGNNGNRRRRKLRKTINGDGNRENGNNSSSDKVRGVETLESVPFISGFW
GTLFGNRTKRVKLISNKGTETENDTSCLHPIIKKRQCRPEMRMCQTRDSAKFSDGDKSHRETFRHLGNGISDDLSSEEDG
EARTQMILLRRSVEGASSDNGCEVKNRKSVFPRHLNSQVKKTTSRWCHLVRDSDSVAESEFESTAFSQGSRSTMNGSSRN
LNMSRRDSESTRHDSETEDMLWDDLLHGPECRSSVTSDSEGAHVNTPHSGTKRDSKEDVFQQNHLFWLQNSSPASDRVSA
IIWEGNECKKMDMSVLEISGIIMSRVNAYQQGVGYQMLGNAVTIGLAVFPFVYRLFREKSLDQLKSISAEEILTLFCGAP
PVIPIIVLSVINFFERLCLTWMFFFMMCVAERTYKQRFLFAKLFSHITSARKARKYEIPHFRLKKVENIKIWLSLRSYLK
RRGPQRSVDVVVSSVFLLTLSIAFICCAQVLQGHKTFLNDAYNWEFLIWETALLLFLLRLASLGSETNKKYSNVSILLTE
QINLYLKMEKKPNKKEQLTLVNNVLKLSTKLLKELDTPFRLYGLTMNPLIYNITRVVILSAVSGVISDLLGFNIRLWKIK
S
>XP_021121372.1 putative homeodomain transcription factor 1 isoform X7 [Heterocephalus glaber]
MASNERDAISWYQKKIGAYDQQIWEKSIEQTQIKGFKNKPKKMGRIKPDLIDVDLIRGSTFAKAKPEIPWTSLTRKGLVR
VVFFPLFSNWWIQVTSLRIFVWLLLLYLMQVIAIVLYLMMPLVNVSEVLGPLCLMLLMGTVHCQIVSTQIARPLGNNGNR
RRRIKKVKLLSNKGTETDNHSSCLHPIIKKRQCQPYFRMWQTREKGKFSDGEKCHREAYRRLGNGVSDDLSSEEDGEART
QMILLRRSVEGASSDNNCEVNRKSILSRHLNSQVKKTTTRWCHIVRDSDSVAESEFESAAFSQGSRSGMSGGSRSLSLSR
RDSESTRHDSETEDMLWDDLLHGPECRSSVTSDSEGAHVNTLHSGTKRDPKEDVFQQNHLFWLQNSSPASDRVSAIIWEG
SECKKMDMSVLEISGIIMSRVNAYQQGVGYQMLGNVVTIGLAFFPFLHRLFREKSFDQLKSISAEEILTLFCGAPPVISI
IILSIINFFERLCLTWMFFFMMCVAERTYKQRFLFAKLFSHITSARKAKKYEIPHFRLKKVENIKIWLSLRSYLKRRGPQ
RSVDVVVSSIFLLTLSIAFICCAQVLQGHKTFLNDAYNWEFLIWETALLLFLLRLASLGSETNKKYSNVSILLTEQINLY
LKMEKKPNKKEQLTLVNNVLKLSTKLLKELDTPFRLYGLTMNPLIYNITRVVILSAVSGVISDLLGFNIRLWKIKS
>XP_027465987.1 putative homeodomain transcription factor 1 isoform X2 [Zalophus californianus]
MGHIKPDLIDVDLIRGSTFAKAKPEIPWTSLTRKGLVRVVLFPLFSSWWIQVTSLRIFVWLLLLYLMQVIALVLYFMMPI
VNVSEVLGPLCLMLLMGTVHCQIVSTQITRPSGNNGNRRRRKLRKTVNGDGSRENGNNSSDKVRRVETLDSLPLIGSFWE
TLFGNRIKRVKLICNKGTETDNDSSCLHPIIKKKQCRPEIRMWQTREKAKFSDGDKCHREAFRRLGNGISDDLSSEEDGE
ARTQMMMLRRSVEGASSDNGCEVKNRKSILTRHLNTQVKKTTPTWCHITRDSDSLVESEFESAGFSQGSRSGMSGGSRSL
NMLRRDSESTRHDSETEDMLWDDLLHGPECRSSVTSDSEGAHVNTLHSATKRDPKEDVFQQNHLFWLQNSSPASDRVSAI
IWEGNECKKMDMSVLEISGIIMSRVNAYQQGVGYQMLGNVVTIGLAFFPFLHRLFREKSLDQLKSISAEEIMTLFCGAPP
VTPIIILSMINFFERLCLTWIFFFMMCVAERTYKQRFLFAKLFSHITSARKARKYEIPHFRLKKVENIKIWLSLRSFLKR
RGPQRSVDVVVSSVFLLTLSIAFICCAQVLQGHKTFLNDAYNWEFLIWETALLLFLLRLASLGSETNKKYSNVSILLTEQ
INLYLKMEKKPNKKEQLTLVNNVLKLSTKLLKELDTPFRLYGLTMNPLIYNITRVVILSAVSGVISDLLGFNIRLWKIKS
>XP_004463041.2 putative homeodomain transcription factor 1 isoform X2 [Dasypus novemcinctus]
MGHIKPDLIDVDLIRGSTFAKAKPEIPWTSLTRKGLVRVVFFPLFSKWWIQVTSQRIFVWLLLLYLMQVIAIVLYFMMPI
VNISEVLGPLCLMLLMGTVHCQIVSTQITKPSANNGNRRRRKLRKTVNGEGTRENGNNNSCNKFRGVETLESAPFVGGFW
GTLFGNRTKRVKLISNKGTEIENDSSCLHPIIKKRQCRPEIKMWQTREKAKFSDGEKCRREAFRRGSGVSDDLSSEEDGE
ARTQVILLRRSVEGASSDNGCEVKNRKSALSRHLNSQVKKSTAKWCHVVRDSDSLAESEFESAAFSQGSRSGMSGDCRNL
NMARRDSESTRHDSETEDMLWDDLLHGPECRSSVTSDSEGARVTSLHAGAKRDPKEDVFQQNHLFWLQNSSPASDRVSAI
IWEGNECKKMDMSVLEISGIIMSRVNAYQQGVGYQMLGNVVTVGLAFFPFLHRLFREKNLDQLKSISAEEILTLFCGAPP
VTPVIILSIINFFERLCLTWMFFFMMCVAERTYKQRFLFAKLFSHITSARKARKYEIPHFRLKKVENIKIWLSLRSYLKR
RGPQRSVDVVVSSVFLLTLSIAFICCAQVLQGHKTFLNDAYNWEFLIWETALLLFLLRLASLGSETNKKYSNVSILLTEQ
INLYLKMEKKPNKKEQLTLVNNVLKLSTKLLKELDTPFRLYGLTMNPLIYNITRVVILSAVSGVVSDLLGFNIRLWKIKS
>XP_049736002.1 protein PHTF1 isoform X2 [Elephas maximus indicus]
MGHIKPDLIDVDLIRGSTFAKAKPEIPWTSLTRKGLVRVVFFPLFSSWWIQVTSQKIFIWLLLLYLMQVVAIVLYLMMPI
VNVSEVLGPLCLMLLMGTVHCQIVSTQITKPSGNNGNRRRRKLRKTVNGDGNRENGNNSSSDKVRGVETLESVPFISGFW
GTLFGNRTKRVKLISNKGTETENDTSCLHPIIKKRQCRPEVRMCQTRDSAKFSDGDKSHRETFRHLGNGISDDLSSEEDG
EARTQMILLRRSVEGASSDNGCEVKNRKSVFPRHLNSQVKKTTSRWCHLVRDSDSVAESEFESTAFSQGSRSTMNGSSRN
LNMSRRDSESTRHDSETEDMLWDDLLHGPECRSSVTSDSEGAHVNTPHSGTKRDSKEDVFQQNHLFWLQNSSPASDRVSA
IIWEGNECKKMDMSVLEISGIIMSRVNAYQQGVGYQMLGNAVTIGLAVFPFVYRLFREKSLDQLKSISAEEILTLFCGAP
PVIPIIVLSVINFFERLCLTWMFFFMMCVAERTYKQRFLFAKLFSHITSARKARKYEIPHFRLKKVENIKIWLSLRSYLK
RRGPQRSVDVVVSSVFLLTLSIAFICCAQVLQGHKTFLNDAYNWEFLIWETALLLFLLRLASLGSETNKKYSNVSILLTE
QINLYLKMEKKPNKKEQLTLVNNVLKLSTKLLKELDTPFRLYGLTMNPLIYNITRVVILSAVSGVISDLLGFNIRLWKIK
S
>XP_009000163.2 putative homeodomain transcription factor 1 isoform X4 [Callithrix jacchus]
MASNERDAISWYQKKIGAYDQQIWEKSIEQTQIKGFKNKPKKMGHIKPDLIDVDLIRVIAIVLYLMMPVVNVSEVLGPLC
LMLLMGTVHCQIVSTQLTRPSGNNGNRRRRKLRKTVNGDGSRENGNNSSDKVRGVETLESVPVTGGFWETIFGNRIKRVK
LISNKGTETDNDPGCVPPIIKKRQCRPEVRMWQTREKAKFSDGEKCRRETFRHLGNGVSDDLSSEEDGEAQTQMILLRRS
VEGASSDNGCEVKNRKSILSRHLNAQVKKTTTGGCHIVRDSDSLAESEFESAAFSQCSRSGVSGGSRSLNMSRRDSESTR
HDSETEDMLWDDLLHGPECRSSVTSDSEGAHMSTLHSGTKRDPKEDVFQQSHLFWLQNSSPASDRVSAIIWEGNECKKMD
MSVLEISGIIMSRVNAYQQGVGYQMLGNVVTIGLAFFPFLHRLFHEKNLDQLKSISAEEILTLFCGAPPVIPIIVLSIIN
FFERLCLTWMFFFMMCVAERTYKQRFLFAKLFSHITSARKARKYEIPHFRLKKVENIKIWLSLRSYLKRRGPQRSVDVVV
SSVFLLTLSIAFICCAQVLQGHKTFLNDAYNWEFLIWETALLLFLLRLASLGSETNKKYSNVSILLTEQINLYLKMEKKP
NKKEQLTLVNNVLKLSTKLLKELDTPFRLYGLTMNPLIYNITRVVILSAVSGVISDLLGFNIRLWKIKS
>XP_039105042.1 protein PHTF1 isoform X3 [Hyaena hyaena]
MASSERDAISWYQKKIGAYDQQIWEKSIEQTQIKGFKNKPKKMGHIKPDLIDVDLIRGSTFAKAKPEIPWTSLTRKGLVR
VVFFPLFSTWWIQVTSLRIFVWLLLLYLMQVIALVLYFMMPIVNVSEVLGPLCLMLLMGTVHCQIVSTQITRPSGNNGNR
RRRKLRKTVNGDGSRENGNNSSDKVRGVETLESVPFIGGFWGTLFGNRIKRVKLICNKGTETDNDPSCMHPIIKKRQCQP
EIQMWQTKEKAKFSDGDKCHREAFRHLGNGISDDLSSEEDGEVRTQMMLLRRSVEGASSDNGCEVKNRKSILSRHLNTQV
KKSTTKWCHTARDSDSLAESEFESAAFSQGSRSGVSGGSRSLTMSRRDSESTRHDSETEDMLWDDLLHGPECRSSATSDS
EGTRVDALHSGAKRGPREDVFQQVNAYQQGLGYQMLGNAVTIGLAFFPFLHRLFREKSFDQLKSISAEEILTLFCGGPLV
TPMIILSVINFFERLCLTWIFFFMMCVAERTYKQRFLFAKLFSHITSARKARKYEIPHFRLKKVENIKIWLSLRSFLKRR
GPQRSVDVVVSSVFLLTLSIAFICCAQVLQGHKTFLNDAYNWEFLIWETALLLFLLRLASLGSETNKKYSNVSILLTEQI
NLYLKMEKKPNKKEQLTLVNNVLKLSTKLLKELDTPFRLYGLTMNPLIYNITRVVILSAVSGVISDLLGFNIRLWKIKS
>NP_001156941.1 protein PHTF1 isoform c [Mus musculus]
MASNERDAISWYQKKIGAYDQQIWEKSIEQTQIKGFKNKPKKMGHIKPDLIDVDLIRGSTFAKAKPEIPWTSLTRKGLVR
VVFFPLFSSWWIQVTSLRIFVWLLLLYLMQVTAVVLYLLMPIVSASEVLGPLCLMLLMGTVHCQIVSTQITRPSGNNGNR
RRRIKRVKLVSNKGTETDNDSGCFHPILKKRQGRPEIRMWQAREKAKVSDGEKCRREAYRRLGNGISDDLSSEEDGEART
QMILLRRSVEGASSDNGYEVKNRRSILSRHLNSQVKKTTRWCHIVRDSDSLAESEFESAVFSQGSRSGMSGGSRSLNLSR
RDSESTRHDSETEDMLWDDLLHGPECRSSVTSDSEGAHVNTIHSGTKRDPKEDVFQQNHLFWLQNSSPASERVSAIIWEG
NECKKMDMSVLEISGIIMSRVNAYEQGVGYQMLGNAVTVGLALFPFLYRLFREKSFDQLKSISAEEVLTLFCGAPPVTPV
VILSIINFIERLCLTWMFFFMMCVAERTYKQRFLFAKLFSHITSARKARKYEIPHFRLKKVENIKIWLSLRSYLKRRGPQ
RSVDVVVSSVFLLTLSIAFICCAQVLQGHKTFLNDAYNWEFLIWETALLLFLLRLASLGSETNKKYSNVSILLTEQINLY
LKMEKKPNKKEQLTLVNNVLKLSTKLLKELDTPFRLYGLTMNPLIYNITRVVILSAVSGVISDLLGFNIRLWKIKS
>XP_019514744.1 PREDICTED: putative homeodomain transcription factor 1 isoform X3 [Hipposideros armiger]
MGHIKPDLIDVDLIRGSTFAKAKPEIPWTSLTRKGLVRVVFFPLFSNWWIQVTSLRIFVWLLLLYLMQVIALVLYFMMPI
VNVSEVLGPLCLMLLVGTVHCQIVSTQITRPSGNNGNRRRRKLRKTVNGDGSRENGNNSPDKVRGVETVGPVPFIRGFWG
TLFGNRIKRVKLICNKGTETDNDSSCLHPIIKKRQSRPDIKMWQMTEKAKFSDGEKCRGEAFGRVGNGMSDDLSSEEDGE
ARTQMMILRRSVEGASSDNGYEVKNRKSILSRHINSQVKKTTTKWCHIVRDSDSLAESEFESAAFSQGSRSGVSGGSRSL
NMSRRDSESTRHDSETEDMLWDDLLHGPECRSSVTSDSEGAHGNTLHSGTKHDPKEDVFQQNHLFWLQNSSPASDRVSAI
IWEGTECKKMDMSVLEISGIIMSRVNAYQQGVGYQMLGNVVTVGLAFFPFIHRLFRERSLDQLKSISAEEILTLFCGAPP
VKPIIILSIINFFERLCLTWIFFFMMCVAERTYKQRFLFAKLFSHITSARKARKYEIPHFRLKKVENIKIWLSLRSFLKR
RGPQRSVDVVVSSVFLLTLSIAFICCAQVLQGHKTFLNDAYNWEFLIWETALLLFLLRLASLGSETNKKYSNVSILLTEQ
INLYLKMEKKPNKKEQLTLVNNVLKLSTKLLKELDTPFRLYGLTMNPLIYNITRVVILSAVSGVISDLLGFNIRLWKIKS
>XP_031823181.1 putative homeodomain transcription factor 1 isoform X6 [Sarcophilus harrisii]
MWPAGPAAGPGPLKKAVPAAELRGNRHQIGAYDQQIWEKSIEQTQIKGFKNKPKKTGHIKPDLIDVDLIRGSTFAKAKPE
IPWTSLTRKGIVRVICFPLFSKWWIQVTSLRIFIWLLLLYLMQVIAFVLYFVMPVVNVSEVIGPMCLMLLMGTVHCQIVS
TQIAKPSGTNGNRRRRKLRKTVNGDGSRECGSYSCSDKVRGVESSESASLNGGFWGTLFCNSRTKRVKLLTDKGIETENA
PTCLNLSTKKKHPRSEMRIWQGREKAKLSDGEKTQEGFRRLGNGVSDELSSEDDCEEQTQMILLRRSVEGASSDNGYEIK
NEKPLSSSKHEGTQVKKSSTSRWCRMIRDSDSLAESELESAAFSQESRSGISGGSRSCSRRDSESTRHDSETEDMLWDDL
LHGPECRSSATSDSEEVNVKTLPPGTKRDPKEDVFQQNHLFWLQNTSPASERVSAIIWEGNECKKMDMSVLEISGIIMSR
VNAYQQGVGYQMLGNIVTAGLAFFPFLHRLFHEKNLDQIRTISAEELLTLFCGAPPSISVIILAMISFLERLCLTWMFFF
MMCVAERTYKQRFLFAKLFSHITSARKARKYEIPHFRLKKVENIKIWLSLRSYLKRRGPQRSVDVVVSSVFLLTLSIAFI
CCAQVLQGHKTFLDDAYNWEFLIWETALLLFLLRLASLGSETNKKYSNISVLLTEQINLYLKMEKKPNKKEQLTLVNNVL
KLSTKLLKELDTPFRLYGLTMNPLIYNITRVVILSAVSGVISDLLGFNIRLWKIKP
>XP_021014401.1 putative homeodomain transcription factor 1 isoform X4 [Mus caroli]
MASNERDAISWYQKKIGAYDQQIWEKSIEQTQIKGFKNKPKKMGHIKPDLIDVDLIRGSTFAKAKPEIPWTSLTRKGLVR
VVFFPLFSSWWIQVTSLRIFVWLLLLYLMQVTAVVLYLLMPIVSASEVLGPLCLMLLMGTVHCQIVSTQITRPSGNNGNR
RRRIKRVKLVSNKGTETDNDSGCFHPIIKKRQGRPEIRMWQAREKAKVSDGEKCRREAYRRLGNGISDDLSSEEDGEART
QMILLRRSVEGASSDNGYEVKNRRSILSRHLNSQVKKSTRWCHIVRDSDSLAESEFESAVFSQGSRSGVSGGSRSLNLSR
RDSESTRHDSETEDMLWDDLLHGPECRSSVTSDSEGAHVNTIHSGTKRDPKEDVFQQNHLFWLQNSSPASERVSAIIWEG
NECKKMDMSVLEISGIIMSRVNAYEQGVGYQMLGNAVTVGLALFPFLYRLFREKSFDQLKSISAEEVLTLFCGAPPVTPV
VILSIINFIERLCLTWMFFFMMCVAERTYKQRFLFAKLFSHITSARKARKYEIPHFRLKKVENIKIWLSLRSYLKRRGPQ
RSVDVVVSSVFLLTLSIAFICCAQVLQGHKTFLNDAYNWEFLIWETALLLFLLRLASLGSETNKKYSNVSILLTEQINLY
LKMEKKPNKKEQLTLVNNVLKLSTKLLKELDTPFRLYGLTMNPLIYNITRVVILSAVSGVISDLLGFNIRLWKIKS
>XP_023416976.1 putative homeodomain transcription factor 1 isoform X2 [Cavia porcellus]
MGHIKPDLIDVDLIRGSTFAKAKPEIPWTSLTRKGLVRVVFFPLFSNWWIQVTSLRIFVWLLLLYLMQVIAIVLYLMMPL
VNVSEILGPLCLMLLMGTVHCQIVSTQITRPSGSNGNRRRRKLRKTVNGDGSRENGSNNTSDKVRGIENLESAPIVGGFW
GTLFGNRNKKVKLLTDKGTETDNDSNCLHPIIKKRQSRPDFRMWQTREKAKFSDGEKCRREAYRRVGNGVSDDLSSEEDG
EARTQMILLRRSVEGASSDNSCEMKNRKSILSRHLNSQVKKTSTRWCHIVRDSDSVAESEFESAAFSQGSRSGMSGGSRS
LNMSRRDSESTRHDSETEDMLWDDLLHGPECRSSVTSDSEGAHVNTLHSGAKRDPKEDVFQQNHLFWLQNSSPASDRVSA
IIWEGNECKKMDMSVLEISGIIMSRVNAYQQGVGYQMLGNVVTIGLAFFPFLHRLFREKSFDQLKSISAEEILTLFCGAP
PVTPIIILSIINFFERLCLTWMFFFMMCVAERTYKQRFLFAKLFSHITSARKAKKYEIPHFRLKKVENIKIWLSLRSYLK
RRGPQRSVDVVVSSVFLLTLSIAFICCAQVLQGHKTFLNDVYNWEFLIWETALLLFLLRLASLGSETNKKYSNVSILLTE
QINLYLKMEKKPNKKEQLTLVNNVLKLSTKLLKELDTPFRLYGLTMNPLIYNITRVVILSAVSGVISDLLGFNIRLWKIK
S
>NP_001309981.1 protein PHTF1 isoform g [Homo sapiens]
MASNERDAISWYQKKIGAYDQQIWEKSIEQTQIKGLKNKPKKMGHIKPDLIDVDLIRGSTFAKAKPEIPWTSLTRKGLVR
VVFFPLFSNWWIQVTSLRIFVWLLLLYFMQVIAIVLYLMMPIVNISEVLGPLCLMLLMGTVHCQIVSTQITRPSGNNGNR
RRRKLRKTVNGDGSRENGNNSSDKVRGIETLESVPIIGGFWETIFGNRIKRVKLISNKGTETDNDPSCVHPIIKRRQCRP
EIRMWQTREKAKFSDGEKCRREAFRRLGNGVSDDLSSEEDGEARTQMILLRRSVEGASSDNGCEVKNRKSILSRHLNSQV
KKTTTRWCHIVRDSDSLAESEFESAAFSQGSRSGVSGGSRSLNMSRRDSESTRHDSETEDMLWDDLLHGPECRSSVTSDS
EGAHVNTLHSGTKRDPKEDVFQQNHLFWLQNSSPSSDRVSAIIWEGNECKKMDMSVLEISGIIMSRVNAYQQGVGYQMLG
NVVTIGLAFFPFLHRLFREKSLDQLKSISAEEILTLFCGAPPVTPIIVLSIINFFERLCLTWMFFFMMCVAERTYKQVSG
EIRKIFYLFLYMIFH
>XP_040086947.1 protein PHTF1 isoform X2 [Oryx dammah]
MASNERDAISWYQKKIGAYDQQIWEKSIEQTQIKGFKNKPKKMGHIKADLIDVDLIRGSTFAKAKPEIPWTSLTRKGLVR
VVFFPLFSSWWIQVTSLRIFVWLLLLYLMQVIALVLYFMMPIVNVSEVLGPLCLMLLMGTVHCQIVSTQITRPSGNNGNR
RRRMKRVKLICNRGTETDYDSGCLHPIIKKRQCRPEIRTWQTREKAKFSDGEKGRREPFRRPGNGISDGLSSDDDGEAQT
QMMILRRSVEGASSDNGCEIKSRKSILSRHLNTQVKKTTSKWCPVVRDSDSLAESEFESAAFSQGSRSGMSGGSRSLNML
RRDSESTRHDSETEDMLWDDLLHGPECRSSVTSDSEGAHVHSLHSGAKRDPKEDVFQQNHLFWLQNSSPASDRVSAIIWE
GNECKKMDMSVLEISGIIMSRVNAYQQGVGYQMLGNVVTIGLAFFPFLHRLFRDKNLDQLKSISAEEILTLFCGAPPVTP
IIILSIINFFERLCLTWMFFFMMCVAERTYKQRFLFAKLFSHITSARKARKYEIPHFRLKKVENIKIWLSLRSFLKRRGP
QRSVDVVVSSVFLLTLSIAFICCAQVLRGHKTFLNDAYNWEFLIWESALLLFLLRLASLGSETNKKYSNVSILLTEQINL
YLKMEKKPNKKEQLTLVNNVLKLSTKLLKELDTPFRLYGLTMNPLIYNITRVVILSAVSGVISDLLGFNIRLWKIKS
>XP_047582806.1 protein PHTF1 isoform X3 [Lutra lutra]
MGHIKPDLIDVDLIRGSTFAKAKPEIPWTSLTRKGLVRVVFFPLFSNWWIQVTSLRIFVWLLLLYLMQVLALVLYFMMPI
VNVSEVLGPLCLMLLMGTVHCQIVSTQITRPSGNNGNRRRRKLRKTVNGDGSRENGNNSSDKVRGVETLESIPFIGGFWE
TLFGNRSKRVKLISNKGTETDNDSSCLHPIIKKRQCRPEIKMWQTREKAKFSDGEKCHREAFRRLGNGISDDLSSEEDGE
ARTQMMMLRRSVEGASSDNGCEVKNRKSILTRHLNTQVKKSTPKWCHTARDSDSLAESEFESAAFSQGSRSGMSGGSRSL
HMSRRDSESTRHDSETEDMLWDDLLHGPECRSSVTSDSEGAHVNTLHSGTKRDPKEDVFQQNHLFWLQNSSPASDRVSAI
IWEGNECKKMDMSVLEISGIIMSRVNAYQQGVGYQMLGNVVTIGLAFFPFLHRLFRDKSLDQLKSISAEEIMTLFCGAPP
VTPIIILSMINFFERLCLTWIFFFMMCVAERTYKQRFLFAKLFSHITSARKARKYEIPHFRLKKVENIKIWLSLRSFLKR
RGPQRSVDVVVSSVFLLTLSIAFICCAQVLQGHKTFLNDAYNWEFLIWETALLLFLLRLASLGSETNKKYSNVSILLTEQ
INLYLKMEKKPNKKEQLTLVNNVLKLSTKLLKELDTPFRLYGLTMNPLIYNITRVVILSAVSGVISDLLGFNIRLWKIKS
>XP_036779300.1 putative homeodomain transcription factor 1 isoform X3 [Manis pentadactyla]
MASNERDAISWYQKKIGAYDQQIWEKSIEQTQIKGFKNKPKKMGHIKPDLIDVDLIRGSTFAKAKPEIPWTSLTRKGLVR
VVFFPLFSSWWIQVTSLRIFVWLLLLYLMQVIALVLYFMMPIVNVSEVLGPLCLMLLMGTVHCQIVSTQITRPSGNNGNR
RRRKLRKTVNGDVSRENGSNASDKIRGVETLESAPFIGGFWWTVFGNRTKREKLISNKGTETDNDSSCLHPVTKKRQCRP
EIRMWQTREKAKFSDGEKCWREAVRRLGNGISDDLSSEEDGEAQTQMMILRRSVEGASSDNGCEVKTRKSILSRHLNTQV
KKTSTKCCHIVRDSDSLAESEFESAAFGQGSRSGVSGGSRSLNMSRRDSESTRHDSETEDMLWDDLLHGPECRSSVSSDS
EGAHVNTLHSGTKRDPKEDVFQQVNAYQQGVGYQMLGNVVTIGLAFFPFLYRLFREKSLDQLKSIPAEEILTLFCGAPPV
TPIIILSLINFFERLCLTWIFFFMMCVAERTYKQRFLFAKLFSHITSARKARKYEIPHFRLKKVENIKIWLSLRSFLKRR
GPQRSVDVVVSSVFLLTLSIAFICCAQVLQGHKTFLNDAYNWEFLIWETALLLFLLRLASLGSETNKKYSNVSILLTEQI
NLYLKMEKKPNKKEQLTLVNNVLKLSTKLLKELDTPFRLYGLTMNPLIYNITRVVILSAVSGVISDLLGFNIRLWKIKS
>XP_045883187.1 protein PHTF1 isoform X3 [Meles meles]
MGHIKPDLIDVDLIRGSTFAKAKPEIPWTSLTRKGLVRVVFFPLFSNWWIQVTSLRIFVWLLLLYLMQVLALVLYFMMPI
VNVSEVLGPLCLMLLMGTVHCQIVSTQITRPSGNNGNRRRRKLRKTVNGDGSRENGNNSSDKVRGVETLESIPFIGGFWE
TLFGNRSKRVKLISNKGTETDNDSSCLHPIIKKRQCRPEIKMWQTREKAKFSDGEKCHREAFRRLGNGISDDLSSEEDGE
AQTQMMMLRRSVEGASSDNGCEVKNRKSILTRHLNTQVKKSTPKWCHAARDSDSLAESEFESAAFSQGSRSGMSGGSRSL
HMSRRDSESTRHDSETEDMLWDDLLHGPECRSSVTSDSEGAHVNTLHSGTKRDPKEDVFQQNHLFWLQNSSPASDRVSAI
IWEGNECKKMDMSVLEISGIIMSRVNAYQQGVGYQMLGNVVTIGLAFFPFLHRLFRDKSIDQLKSISAEEIMTLFCGAPP
VTPIIILSMINFFERLCLTWIFFFMMCVAERTYKQRFLFAKLFSHITSARKARKYEIPHFRLKKVENIKIWLSLRSFLKR
RGPQRSVDVVVSSVFLLTLSIAFICCAQVLQGHKTFLNDAYNWEFLIWETALLLFLLRLASLGSETNKKYSNVSILLTEQ
INLYLKMEKKPNKKEQLTLVNNVLKLSTKLLKELDTPFRLYGLTMNPLIYNITRVVILSAVSGVISDLLGFNIRLWKIKS
>XP_034786238.1 putative homeodomain transcription factor 1 isoform X3 [Pan paniscus]
MASNERDAISWYQKKIGAYDQQIWEKSIEQTQIKGLKNKPKKMGHIKPDLIDVDLIRVIAIVLYLMMPIVNISEVLGPLC
LMLLMGTVHCQIVSTQITRPSGNNGNRRRRKLRKTVNGDGSRENGNNSSDKVRGIETLESVPIIGGFWETIFGNRIKRVK
LISNKGTETDNDPSCVHPIIKRRQCRPEIRMWQTREKAKFSDGEKCHREAFRRLGNGVSDDLSSEEDGEARTQMILLRRS
VEGASSDNGCEVKNRKSILSRHLNSQVKKTTARWCHIVRDSDSLAESEFESAAFSQGSRSGVSGGSRSLNMSRRDSESTR
HDSETEDMLWDDLLHGPECRSSVTSDSEGAHVNTLHSGTKRDPKEDVFQQNHLFWLQNSSPSSDRVSAIIWEGNECKKMD
MSVLEISGIIMSRVNAYQQGVGYQMLGNVVTIGLAFFPFLHRLFREKSLDQLKSISAEEILTLFCGAPPVTPIIVLSIIN
FFERLCLTWMFFFMMCVAERTYKQRFLFAKLFSHITSARKARKYEIPHFRLKKVENIKIWLSLRSYLKRRGPQRSVDVVV
SSVFLLTLSIAFICCAQVLQGHKTFLNDAYNWEFLIWETALLLFLLRLASLGSETNKKYSNVSILLTEQINLYLKMEKKP
NKKEQLTLVNNVLKLSTKLLKELDTPFRLYGLTMNPLIYNITRVVILSAVSGVISDLLGFNIRLWKIKS
>XP_017379758.1 putative homeodomain transcription factor 1 isoform X7 [Cebus imitator]
MASNERDAISWYQKKIGAYDQQIWEKSIEQTQIKGFKNKPKKMGHIKPDLIDVDLIRVIAIVLYLMMPIVNVSEVLGPLC
LMLLMGTVHCQIVSTQLTRPSGNNGNRRRRKLRKTVNGDGSRENGNNSSDKVRGIETLESVPVIGGFWETIFGNRIKRVK
LISNKGTETDNDPSCVPPIKKRQCRPEIRMWQTREKAKFSDGEKCRREAFRHLGNGVSDDLSSEEDGEARTQMILLRRSV
EGASSDNGCEVKNRKSILSRHLNSQVKKTTTRWCHIVRDSDSLAESEFESAAFSQCSRSGVSGGSRSLNMSRRDSESTRH
DSETEDMLWDDLLHGPECRSSVTSDSEGAHMNTLHSGTKRDPKEDVFQQNHLFWLQNSSPASDRVSAIIWEGNECKKMDM
SVLEISGIIMSRVNAYQQGVGYQMLGNVVTIGLAFFPFLHRLFREKNLDQLKSISAEEILTLFCGAPPVIPIIVLSIINF
FERLCLTWMFFFMMCVAERTYKQRFLFAKLFSHITSARKARKYEIPHFRLKKVENIKIWLSLRSYLKRRGPQRSVDVVVS
SVFLLTLSIAFICCAQVKVSYLL
>XP_031823179.1 putative homeodomain transcription factor 1 isoform X3 [Sarcophilus harrisii]
MWPAGPAAGPGPLKKAVPAAELRGNRHQIGAYDQQIWEKSIEQTQIKGFKNKPKKTGHIKPDLIDVDLIRGSTFAKAKPE
IPWTSLTRKGIVRVICFPLFSKWWIQVTSLRIFIWLLLLYLMQVIAFVLYFVMPVVNVSEVIGPMCLMLLMGTVHCQIVS
TQIAKPSGTNGNRRRRKLRKTVNGDGSRECGSYSCSDKVRGVESSESASLNGGFWGTLFCNSRTKRVKLLTDKGIETENA
PTCLNLSTKKKHPRSEMRIWQGREKAKLSDGEKTQEGFRRLGNGVSDELSSEDDCEEQTQMILLRRSVEGASSDNGYEIK
NEKPLSSSKHEGTQVKKSSTSRWCRMIRDSDSLAESELESAAFSQESRSGISGGSRSCSRRDSESTRHDSETEDMLWDDL
LHGPECRSSATSDSEEVNVKTLPPGTKRDPKEDVFQQNHLFWLQNTSPASERVSAIIWEGNECKKMDMSVLEISGIIMSR
VNAYQQGVGYQMLGNIVTAGLAFFPFLHRLFHEKNLDQIRTISAEELLTLFCGAPPSISVIILAMISFLERLCLTWMFFF
MMCVAERTYKQRFLFAKLFSHITSARKARKYEIPHFRLKKVENIKIWLSLRSYLKRRGPQRSVDVVVSSVFLLTLSIAFI
CCAQVLQGHKTFLDDAYNWEFLIWETALLLFLLRLASLGSETNKKYSNISVLLTEQINLYLKMEKKPNKKEQLTLVNNVL
KLSTKLLKLWKIKP
>XP_016780859.1 putative homeodomain transcription factor 1 isoform X4 [Pan troglodytes]
MASNERDAISWYQKKIGAYDQQIWEKSIEQTQIKGLKNKPKKMGHIKPDLIDVDLIRVIAIVLYLMMPIVNISEVLGPLC
LMLLMGTVHCQIVSTQITRPSGNNGNRRRRKLRKTVNGDGSRENGNNSSDKVRGIETLESVPIIGGFWETIFGNRIKRVK
LISNKGTETDNDPSCVHPIIKRRQCRPEIRMWQTREKAKFSDGEKCRREAFRRLGNGVSDDLSSEEDGEARTQMILLRRS
VEGASSDNGCEVKNRKSILSRHLNSQVKKTTARWCHIVRDSDSLAESEFESAAFSQGSRSGVSGGSRSLNMSRRDSESTR
HDSETEDMLWDDLLHGPECRSSVTSDSEGAHVNTLHSGTKRDPKEDVFQQNHLFWLQNSSPSSDRVSAIIWEGNECKKMD
MSVLEISGIIMSRVNAYQQGVGYQMLGNVVTIGLAFFPFLHRLFREKSLDQLKSISAEEILTLFCGAPPVTPIIVLSIIN
FFERLCLTWMFFFMMCVAERTYKQRFLFAKLFSHITSARKARKYEIPHFRLKKVENIKIWLSLRSYLKRRGPQRSVDVVV
SSVFLLTLSIAFICCAQVLQGHKTFLNDAYNWEFLIWETALLLFLLRLASLGSETNKKYSNVSILLTEQINLYLKMEKKP
NKKEQLTLVNNVLKLSTKLLKELDTPFRLYGLTMNPLIYNITRVVILSAVSGVISDLLGFNIRLWKIKS
>XP_047409343.1 protein PHTF1 isoform X4 [Neosciurus carolinensis]
MVTAPPASRPRGEDAACRARRLAPGLTARPGPLRRKVPAAGQPGSGHQGFKNKPKKMGHIKPDLIDVDLIRGSTFAKAKP
EIPWTSLTRKGLVRVVFFPLFSNWWIQVTSLRIFVWLLLLYLMQVIAIVLYLMMPIVNVSEVLGPLCLMLLMGTVHCQIV
STQITRPSGNNGNRRRRKLRKTVNGDGSRENGNNSSDRARGIETLESAPIIGGLWGTLFGNRIKKVKLISNKGTEIDNDN
DSNCLHPIMKKRQCRPDIRMWQTKEKAKFSDGEKCRREAYRRLGNGISDDLSSEEDGEARTQMILLRRSVEGASSDNGCE
VKNRKSILSRHLNSQCSRSGVSGGSRSLNLSRRDSESTRHDSETEDMLWDDLLHGPECRSSVTSDSEGAHVNTLHSGTKR
DPKEDVFQQNHLFWLQNSSPASDRVSAIIWEGNECKKMDMSVLEISGIIMSRVNAYQQGVGYQMLGNVVTIGLAFFPFLH
RLFHEKSLDQLKSISAEEILTLFCGAPPVTPIIILSIINFFERLCLTWMFFFMMCVAERTYKQRFLFAKLFSHITSARKA
RKYEIPHFRLKKVENIKIWLSLRSYLKRRGPQRSVDVVVSSVFLLTLSIAFICCAQVLQGHKTFLNDAYNWEFLIWETAL
LLFLLRLASLGSETNKKYSNVSILLTEQINLYLKMEKKPNKKEQLTLVNNVLKLSTKLLKELDTPFRLYGLTMNPLIYNI
TRVVILSAVSGVISDLLGFNIRLWKIKS
>XP_044994543.1 protein PHTF1 isoform X4 [Jaculus jaculus]
MGHIKPDLIDVDLIRGSTFAKAKPEIPWTSLTRKGLVRVVFFPLFSSWWIQVTSLRIFVWLLLLYLMQVTAVVLYLMMPI
VNVSEVLGPLCLMLLMGTVHCQIVSTQITKPLGNNGSRRRRKLRKTVNGDGSRDNGNNSFDKVRGVENLESAPSIGGFWG
TLFGNRVKRVTLISHKGTETDNDSSGLRPIIKKRQCRPELRMCQAKEKAKVSDGEKCRREAYRRMGNGVSDDLSSEEDGE
AQTQMILLRRSVEGASSDNGCEVKSRKSILSRHLSSQVKKTTARWYQTVRDSDSLADSEFESAVFSQGRRSGMSGNGPRS
LNLSRRDSESTRHDSETEDMLWDDLLHGPECRSSVTSDSEGGHVNTLHSGTKHDPKEDVFQQNHLFWLQNSSPASERVSA
IIWEGNECKKMDMSVLEISGVIMSRVNAYQQGVGYQMLGNVVTIGLAFFPFLYRLFREKSFDQLKSISAEEILTLFCGAP
PVTPIIILSIINFFERLCLTWMFFFMMCVAERTYKQRFLFAKLFSHITSARKARKYEIPHFRLKKVENIKIWLSLRSYLK
RRGPQRSVDVVVSSVFLLTLSIAFICCAQVLQGHKTFLNDAYNWEFLIWETALLLFLLRLASLGSETNKKYSNVSILLTE
QINLYLKMEKKPNKKEQLTLVNNVLKLSTKLLKELDTPFRLYGLTMNPLIYNITRVVILSAVSGVISDLLGFNIRLWKIK
S
>XP_021121371.1 putative homeodomain transcription factor 1 isoform X6 [Heterocephalus glaber]
MASNERDAISWYQKKIGAYDQQIWEKSIEQTQIKGFKNKPKKMGRIKPDLIDVDLIRGSTFAKAKPEIPWTSLTRKGLVR
VVFFPLFSNWWIQVTSLRIFVWLLLLYLMQVIAIVLYLMMPLVNVSEVLGPLCLMLLMGTVHCQIVSTQIARPLGNNGNR
RRRKLRKTVNGDGSRENGSSNSSDKVRGIETLESASIIGGFWGTLFGNRIKKVKLLSNKGTETDNHSSCLHPIIKKRQCQ
PYFRMWQTREKGKFSDGEKCHREAYRRLGNGVSDDLSSEEDGEARTQMILLRRSVEGASSDNNCEVNRKSILSRHLNSQV
KKTTTRWCHIVRDSDSVAESEFESAAFSQGSRSGMSGGSRSLSLSRRDSESTRHDSETEDMLWDDLLHGPECRSSVTSDS
EGAHVNTLHSGTKRDPKEDVFQQVNAYQQGVGYQMLGNVVTIGLAFFPFLHRLFREKSFDQLKSISAEEILTLFCGAPPV
ISIIILSIINFFERLCLTWMFFFMMCVAERTYKQRFLFAKLFSHITSARKAKKYEIPHFRLKKVENIKIWLSLRSYLKRR
GPQRSVDVVVSSIFLLTLSIAFICCAQVLQGHKTFLNDAYNWEFLIWETALLLFLLRLASLGSETNKKYSNVSILLTEQI
NLYLKMEKKPNKKEQLTLVNNVLKLSTKLLKELDTPFRLYGLTMNPLIYNITRVVILSAVSGVISDLLGFNIRLWKIKS
>XP_027716198.1 putative homeodomain transcription factor 1 isoform X2 [Vombatus ursinus]
MDANERDAISWYQKKIGAYDQQIWEKSIEQTQIKGFKSKPKKTGHIKPDLIDVDLIRGSTFAKAKPEIPWTSLTRKGIVR
VICFPLFSKWWIQVTSLRIFIWLLLLYLMQVIAFVLYFVMPVVNVSEVIGPMCLMLLMGTVHCQIVSTQIAKPSGTNGNR
RRRKLRKTVNGDGSRECGSYNCSDKVRGVESSESASLNGGFWGTLFCNSTKKKHPRSEMRIWQAREKAKLSDGEKNQEGY
RRLGNGVSDELSSEDDCEEQTQMILLRRSVEGASSDNGYEIKNEKPLSSSKHEGTQVKKNSTSRWCRLVRDSDSLAESEL
ESAAFSQESRSGVSGGSRSCSRRDSESTRHDSETEDMLWDDLLHGPECRSSATSDSEETNVKALPPGTKRDPKEDVFQQN
HLFWLQNTSPASERVSAIIWEGNECKKMDMSVLEISGIIMSRVNAYQQGVGYQMLGNIVTAGLAFFPFLYRLFHEKNLDQ
MRSVSTEELLTLFCGAPPSFSVVVFAMINFLERLCLTWMFFFMMCVAERTYKQRFLFAKLFSHITSARKARKYEIPHFRL
KKVENIKIWLSLRSYLKRRGPQRSVDVVVSSVFLLTLSIAFICCAQVLQGHKTFLDDAYNWEFLIWETALLLFLLRLASL
GSETNKKYSNISVLLTEQINLYLKMEKKPNKKEQLTLVNNVLKLSTKLLKELDTPFRLYGLTMNPLIYNITRVVILSAVS
GVISDLLGFNIRLWKIKP
>XP_042548242.1 protein PHTF1 isoform X2 [Dipodomys spectabilis]
MASNERDAISWYQKKIGAYDQQIWEKSIEQTQIKGFKNKPKKMGHIKPDLIDVDLIRGSTFAKARPEAPWPSLTRKGLVR
VALFPLFSSWWIQVTSLRIFVWLLLLYLMQVMAVVLYLMMPIVNVSEVLGPLCLMLLMGTVHCQIVSSQVTRPPGNNGNR
RRRKLRKTVNGDGSREHSGTASDKMKGAEALAPAPRRAASFWGTLFGNRIKKVRLLSNKGTETDNDSSCLRPAVKKQLCR
PEGRTWPQRDRAKMSDGEKSRREARRCLGNRVSDDPSSDEDGEAHTQMILLRRSVEGASSDNGCAVKNRKSALAGHLHPQ
AKKTAMRWCHLVRDSDSLAESECEPPPFNQGTRPGVAGGSRSLRLSRRDSESTRQDSETEDMLWDDLLHGPECRSSATSD
SEAAQVGALRAGAKRDPQEDVFQQNHLFWLQNSSPASDRVSAIIWEGSECKKMDMSVLEISGVIMSRVNACQQGGGYQML
GNAVTAGLTLFPFLYRLFHEKSLEQIRSISAEEVLALFCGAPPVMPVIILSLINFFERLCLTWMFFFMMCVAERTYKQRF
LFAKLFSHITSARKARKYEIPHFRLKKVENIKIWLSLRSFLKVLQGHKTFLNDAYNWELLVWETALLLFLLRLASLGSET
NKKYSNVSILLTEQINLYLKMEKKPNKKDQLTLVNNVLKLSTKLLKELDTPFRLYGLTMNPLIYNITRVVILSAVSGVIS
DLLGFNIRLWKIKS
>XP_044094879.1 protein PHTF1 isoform X2 [Neogale vison]
MGHIKPDLIDVDLIRGSTFAKAKPEIPWTSLTRKGLVRVVFFPLFSNWWIQVTSLRIFVWLLLLYLMQVLALVLYFMMPI
VNVSEVLGPLCLMLLMGTVHCQIVSTQITRPSGNNGNRRRRKLRKTVNGDGSRENGNNSSDKVRGVEALESIPFIGGFWE
TLFGNRSKRVKLISNKGTETDNDSSCLHPIIKKRQCRPEIKMWQTREKAKFSDGEKCHREAFRRLGNGISDDLSSEEDGE
ARTQMMMLRRSVEGASSDNGCEVKNRKSILTRHLNTQVKKSTPKWCHTVRDSDSLAESEFESAAFSQGSRSGMSGGSRSL
HMSRRDSESTRHDSETEDMLWDDLLHGPECRSSVTSDSEGAHVNTLHSGTKRDPKEDVFQQNHLFWLQNSSPASDRVSAI
IWEGSECKKMDMSVLEISGIIMSRVNAYQQGVGYQMLGNVVTIGLAFFPFLHRLFRDKSLDQLKSISAEEIMTLFCGAPP
VTPIIILSMINFFERLCLTWIFFFMMCVAERTYKQRFLFAKLFSHITSARKARKYEIPHFRLKKVENIKIWLSLRSFLKR
RGPQRSVDVVVSSVFLLTLSIAFICCAQVLQGHKTFLNDAYNWEFLIWETALLLFLLRLASLGSETNKKYSNVSILLTEQ
INLYLKMEKKPNKKEQLTLVNNVLKLSTKLLKELDTPFRLYGLTMNPLIYNITRVVILSAVSGVISDLLGFNIRLWKIKS
>XP_036682475.1 putative homeodomain transcription factor 1 isoform X2 [Balaenoptera musculus]
MASNERDAISWYQKKIGAYDQQIWEKSIEQTQIKGFKNKPKKMGHIKADLIDVDLIRGSTFAKAKPEIPWTSLTRKGLVR
VVFFPFFSNWWIQVTSLRIFVWLLLLYLMQVIALVFYFMMPIVNVSEVLGPLCLMLLMGTVHCQIVSTQITRPSGNNGNR
RRRKLRKTVNGDGSRENGNNSSDKARGTETLESAPFNGGFWGTLFGNRMKRVKLICSKGTETDNDSGCLHPIIKKRQCRP
EIRMWQTREKAKFSDGEKGCREPFGRLGNGISDDLSSEDDGEARTQMMALRRSVEGASSDNGCEVKNRKSILSRHLNTQV
KKTTSKWCPVVRDSDSLAESEFESAVFSQGCRSGASGGSRSLNMLRRDSESTRHDSETEDMLWDDLLHGPECRSSVTSDS
EGAHVNSLHSGTKRDPKEDVFQQNHLFWLQNSSPASDRVSAIIWEGNECKKMDMSVLEISGIIMSRVNAYQQGVGYQMLG
NVVTIGLAFFPFLHRLFREKSLDQLKSISAEEILTLFCGAPPVTPIIILSIINFFERLCLTWMFFFMMCVAERTYKQRRG
PAEISGCGCVFCLPTDTFHCFHLLCQGSPGT
>XP_022352853.1 putative homeodomain transcription factor 1 isoform X4 [Enhydra lutris kenyoni]
MGHIKPDLIDVDLIRGSTFAKAKPEIPWTSLTRKGLVRVVFFPLFSNWWIQVTSLRIFVWLLLLYLMQVLALVLYFMMPI
VNVSEVLGPLCLMLLMGTVHCQIVSTQITRPSGNNGNRRRRKLRKTVNGDGSRENGNNSSDKVRGVETLESIPFIGSFWE
TLFGNRSKRVKLISNKGTETDNDSSCLHPIIKKRQCRPETKMWQTREKAKFSDGEKCHREAFRRLGNGISDDLSSEEDGE
ARTQMMMLRRSVEGASSDNGCEVKNRKSILTRHLNTQVKKSTPKWCHTARDSDSLAESEFESAAFSQGSRSGMSGGSRSL
HMSRRDSESTRHDSETEDMLWDDLLHGPECRSSVTSDSEGAHVNTLHSGTKRDPKEDVFQQNHLFWLQNSSPASDRVSAI
IWEGNECKKMDMSVLEISGIIMSRVNAYQQGVGYQMLGNVVTIGLAFFPFLHRLFRDKSLDQLKSISAEEIMTLFCGAPP
VTPIIILSMINFFERLCLTWIFFFMMCVAERTYKQRFLFAKLFSHITSARKARKYEIPHFRLKKVENIKIWLSLRSFLKR
RGPQRSVDVVVSSVFLLTLSIAFICCAQVLQGHKTFLNDAYNWEFLIWETALLLFLLRLASLGSETNKKYSNVSILLTEQ
INLYLKMEKKPNKKEQLTLVNNVLKLSTKLLKELDTPFRLYGLTMNPLIYNITRVVILSAVSGVISDLLGFNIRLWKIKS
>XP_019313437.1 PREDICTED: putative homeodomain transcription factor 1 isoform X6 [Panthera pardus]
MGHIKPDLIDVDLIRGSTFAKAKPEIPWTSLTRKGLVRVVFFPLFSNWWIQVTSLRIFVWLLLLYLMQGLFNLFFCVTFE
YWITSRLDPGFSFLVIALVLYFMMPIVNVSEVLGPLCLMLLMGTVHCQIVSTQITRPSGNNGNRRRRKLRKTVNGDGSRE
NGNNSSDKVRGVETLESIPFIGGFWDSLFGNRIKRVKLICNKGTETDNDPSCLHPIIKKRQCRPEIRMWQTKEKAKFSDG
EKCHREAFRHLGNGISDDLSSEEDGEARTQMMMLRRSVEGASSDNGCEVKNRKSILSRHLNTQVKKTTTKWCHIARDSDS
LAESEFESAAFSQGSRSGMSGGSRSLTMSRRDSESTRHDSETEDMLWDDLLHGPECRSSVTSDSEGAHVNTLHSGTKRDP
KEDVFQQNHLFWLQNSSPASDRVSAIIWEGNECKKMDMSVLEISGIIMSRVNAYQQGVGYQMLGNVVTIGLAFFPFLHRL
FREKSFDQLKSISAEEIMTLFCGAPPVTPIIILSMINFFERLCLTWIFFFMMCVAERTYKQRFLFAKLFSHITSARKARK
YEIPHFRLKKVENIKIWLSLRSFLKRRGPQRSVDVVVSSVFLLTLSIAFICCAQVLQGHKTFLNDAYNWEFLIWETALLL
FLLRLASLGSETNKKYSNVSILLTEQINLYLKMEKKPNKKEQLTLVNNVLKLSTKLLKELDTPFRLYGLTMNPLIYNITR
VVILSAVSGVISDLLGFNIRLWKIKS
>XP_036779301.1 putative homeodomain transcription factor 1 isoform X4 [Manis pentadactyla]
MASNERDAISWYQKKIGAYDQQIWEKSIEQTQIKGFKNKPKKMGHIKPDLIDVDLIRGSTFAKAKPEIPWTSLTRKGLVR
VVFFPLFSSWWIQVTSLRIFVWLLLLYLMQVIALVLYFMMPIVNVSEVLGPLCLMLLMGTVHCQIVSTQITRPSGNNGNR
RRRKLRKTVNGDVSRENGSNASDKIRGVETLESAPFIGGFWWTVFGNRTKREKLISNKGTETDNDSSCLHPVTKKRQCRP
EIRMWQTREKAKFSDGEKCWREAVRRLGNGISDDLSSEEDGEAQTQMMILRRSVEGASSDNGCEVKTRKSILSRHLNTQV
KKTSTKCCHIVRDSDSLAESEFESAAFGQGSRSGVSGGSRSLNMSRRDSESTRHDSETEDMLWDDLLHGPECRSSVSSDS
EGAHVNTLHSGTKRDPKEDVFQQNHLFWLQNSSPASDRVSAIIWEGSECKKMDMSVLEISGIIMSRVNAYQQGVGYQMLG
NVVTIGLAFFPFLYRLFREKSLDQLKSIPAEEILTLFCGAPPVTPIIILSLINFFERLCLTWIFFFMMCVAERTYKQRRG
PQRSVDVVVSSVFLLTLSIAFICCAQVLQGHKTFLNDAYNWEFLIWETALLLFLLRLASLGSETNKKYSNVSILLTEQIN
LYLKMEKKPNKKEQLTLVNNVLKLSTKLLKELDTPFRLYGLTMNPLIYNITRVVILSAVSGVISDLLGFNIRLWKIKS
>XP_045334658.1 protein PHTF1 isoform X6 [Leopardus geoffroyi]
MGHIKPDLIDVDLIRGSTFAKAKPEIPWTSLTRKGLVRVVFFPLFSNWWIQVTSLRIFVWLLLLYLMQGLFNLFFCVTFE
YWITSRLDPGFSSLVIALVLYFMMPIVNVSEVLGPLCLMLLMGTVHCQIVSTQITRPSGNNGNRRRRKLRKTVNGDGSRE
NGNNSSDKVRGVETLESIPFIGGFWDSLFGNRIKRVKLICNKGTETDNDPSCLHPFIKKRQCRPEIRMWQTKEKAKFSDG
EKCHREAFRHLGNGISDDLSSEEDGEARTQMMMLRRSVEGASSDNGCEVKNRKSILSRHLNTQVKKTTTKWCHIARDSDS
LAESEFESAAFSQGSRSGMSGGSRSLTMSRRDSESTRHDSETEDMLWDDLLHGPECRSSVTSDSEGAHVNTLHSGTKRDP
KEDVFQQNHLFWLQNSSPASDRVSAIIWEGNECKKMDMSVLEISGIIMSRVNAYQQGVGYQMLGNVVTIGLAFFPFLHRL
FREKSFDQLKSISAEEIMTLFCGAPPVTPIIILSMINFFERLCLTWIFFFMMCVAERTYKQRFLFAKLFSHITSARKARK
YEIPHFRLKKVENIKIWLSLRSFLKRRGPQRSVDVVVSSVFLLTLSIAFICCAQVLQGHKTFLNDAYNWEFLIWETALLL
FLLRLASLGSETNKKYSNVSILLTEQINLYLKMEKKPNKKEQLTLVNNVLKLSTKLLKELDTPFRLYGLTMNPLIYNITR
VVILSAVSGVISDLLGFNIRLWKIKS
>XP_022352856.1 putative homeodomain transcription factor 1 isoform X7 [Enhydra lutris kenyoni]
MGHIKPDLIDVDLIRGSTFAKAKPEIPWTSLTRKGLVRVVFFPLFSNWWIQVTSLRIFVWLLLLYLMQVLALVLYFMMPI
VNVSEVLGPLCLMLLMGTVHCQIVSTQITRPSGNNGNRRRRKLRKTVNGDGSRENGNNSSDKVRGVETLESIPFIGSFWE
TLFGNRSKRVKLISNKGTETDNDSSCLHPIIKKRQCRPETKMWQTREKAKFSDGEKCHREAFRRLGNGISDDLSSEEDGE
ARTQMMMLRRSVEGASSDNGCEVKNRKSILTRHLNTQVKKSTPKWCHTARDSDSLAESEFESAAFSQGSRSGMSGGSRSL
HMSRRDSESTRHDSETEDMLWDDLLHGPECRSSVTSDSEGAHVNTLHSGTKRDPKEDVFQQNHLFWLQNSSPASDRVSAI
IWEGNECKKMDMSVLEISGIIMSRVNAYQQGVGYQMLGNVVTIGLAFFPFLHRLFRDKSLDQLKSISAEEIMTLFCGAPP
VTPIIILSMINFFERLCLTWIFFFMMCVAERTYKQRFLFAKLFSHITSARKARKYEIPHFRLKKVENIKIWLSLRSFLKR
RGPQRSVDVVVSSVFLLTLSIAFICCAQVLQGHKTFLNDAYNWEFLIWETALLLFLLRLASLGSETNKKYSNVSILLTEQ
INLYLKMEKKPNKKEQLTLVNNVLKLSTKLLKELDTPFRLYGLTMNPLIYNITRVVILSAVSGVISDLLGFNIRASALDS
TISCKSCDTSELYSETREAEDQHRSPDVVPHLTP
>XP_010629564.1 putative homeodomain transcription factor 1 isoform X4 [Fukomys damarensis]
MASNERDAISWYQKKGFKNKPKKMGHIKPDLIDVDLIRGSTFAKAKPEIPWTSLTRKGLVRVVFFPLFSSWWIQVTSLRI
FVWLLLLYLMQVIAIVLYLMMPLVNVSEVLGPLCLMLLMGTVHCQIVSTQITRPSGNNGNRRRRKLRKTVNGDGSRENGS
SNSSEKVRGVETLESAPIMGGFWGTLFGSRIKKVKLLSNKGTETDNDSCCLHPIIKKRQCQPDFRMWQTREKGKFSDGEK
CRREAYRRLGNGVSDELSSEDDGEARTQMTLLRRSVEGASSDNNCDVKNRKSVLSRHLNSQVKKTTTRWCHIVRDSDSVA
ESEFESAAFSQGSRSGMSGGSRSLNLSRRDSESTRHDSETEDMLWDDLLHGPECRSSVTSDSEGNHVNTLHSGTKRDPKE
DVFQQNHLFWLQNSSPASDRVSAIIWEGSECKKMDMSVLEISGIIMSRVNAYQQGVGYQMLGNVVTIGLAFFPFLHRLFR
EKSFDQLKSISAEEILTLFCGAPPVIPIIILSIINFFERLCLTWMFFFMMCVAERTYKQRFLFAKLFSHITSARKAKKYE
IPHFRLKKVENIKIWLSLRSYLKRRGPQRSVDVVVSSVFLLTLSIAFICCAQVLQGHKTFLNDAYNWEFLIWETALLLFL
LRLASLGSETNKKYSNVSVLLTEQINLYLKMEKKPNKKEQLTLVNNVLKLSTKLLKELDTPFRLYGLTMNPLIYNITRVV
ILSAVSGVISDLLGFNIRLLVSVLNDEV
>XP_025789039.1 LOW QUALITY PROTEIN: putative homeodomain transcription factor 1 [Puma concolor]
MGHIKPDLIDVDLIRGSTFAKAKPEIPWTSLTRKGLVRVVFFPLFSNWWIQVTSLRIFVWLLLLYLMQGLFNLFFCVTFE
YWITSRXDPGFSSLVIALVLYFMMPIVNVSEVLGPLCLMLLMGTVHCQIVSTQITRPSGNNGNRRRRKLRKTVNGDGSRE
NGSNSSDKVRGVETLESIPFIGGFWDSLFGNRIKRVKLICNKGTETDNDPSCLHPIIKKRQCRPEIRMWQTKEKAKFSDG
EKCHREAFRHLGNGISDDLSSEEDGEARTQMMMLRRSVEGASSDNGCEVKNRKSILSRHLNTQVKKTTTKWCHIARDSDS
LAESEFESAAFSQGSRSGMSGGSRSLTMSRRDSESTRHDSETEDMLWDDLLHGPECRSSVTSDSEGAHVNTLHSGTKRDP
KEDVFQQNHLFWLQNSSPASDRVSAIIWEGNECKKMDMSVLEISGIIMSRVNAYQQGVGYQMLGNVVTIGLAFFPFLHRL
FREKSFDQLKSISAEEIMTLFCGAPPVTPIIILSMINFFERLCLTWIFFFMMCVAERTYKQRFLFAKLFSHITSARKARK
YEIPHFRLKKVENIKIWLSLRSFLKRRGPQRSVDVVVSSVFLLTLSIAFICCAQVLQGHKTFLNDAYNWEFLIWETALLL
FLLRLASLGSETNKKYSNVSILLTEQINLYLKMEKKPNKKEQLTLVNNVLKLSTKLLKELDTPFRLYGLTMNPLIYNITR
VVILSAVSGVISDLLGFNIRLWKIKS
>XP_032105607.1 putative homeodomain transcription factor 1 isoform X5 [Sapajus apella]
MASNERDAISWYQKKIGAYDQQIWEKSIEQTQIKGFKNKPKKMGHIKPDLIDVDLIRVIAIVLYLMMPIVNVSEVLGPLC
LMLLMGTVHCQIVSTQLTRPSGNNGNRRRRKLRKTVNGDGSRENGNNSSDKVRGIETLESVPVIGGFWETIFGNRSITLR
FAVLRLFSRSFRIKRVKLISNKGTETDNDPSCVPPIKKRQCRPEIRMWQTREKAKFSDGEKCRREAFRHLGNGVSDDLSS
EEDGEARTQMILLRRSVEGASSDNGCEVKNRKSILSRHLNSQVKKTTTRWCHIVRDSDSLAESEFESAAFSQCSRSGVSG
GSRSLNMSRRDSESTRHDSETEDMLWDDLLHGPECRSSVTSDSEGAHMNTLHSGTKRDPKEDVFQQNHLFWLQNSSPASD
RVSAIIWEGNECKKMDMSVLEISGIIMSRVNAYQQGVGYQMLGNVVTIGLAFFPFLHRLFREKNLDQLKSISAEEILTLF
CGAPPVIPIIVLSIINFFERLCLTWMFFFMMCVAERTYKQRFLFAKLFSHITSARKARKYEIPHFRLKKVENIKIWLSLR
SYLKRRGPQRSVDVVVSSVFLLTLSIAFICCAQVLQGHKTFLNDAYNWEFLIWETALLLFLLRLASLGSETNKKYSNVSI
LLTEQINLYLKMEKKPNKKEQLTLVNNVLKLSTKLLKELDTPFRLYGLTMNPLIYNITRVVILSAVSGVISDLLGFNIRL
WKIKS
>XP_021489896.1 putative homeodomain transcription factor 1 isoform X2 [Meriones unguiculatus]
MASNERDAISWYQKKIGAYDQQIWEKSIEQTQIKGFKNKPKKMGHIKSDLIDVDLIRGSTFAKAKPEIPWTSLTRKGLVR
VVFFPLFSSWWIQVTSLRIFVWLLLLYFMQVTAVVLYLMMPIVNVSEVLGPLCLMLLMGTVHCQIVSTQITRPSGNNGNR
RRRIKRVKLLSNKGTETDNDSGCFHPIIKKSQGRPEIRMCQAREKAKVSDGEKCHREAYRHLCNGISDDLSSEEEGEART
QMILLRRSVEGASSDNGYEVKNRKSILSKHLNSQVKKTTTRWCHIVRDSDSLAESEFESAVFSQGSRSGVSGGSRSLNLS
RRDSESTRHDSETEDMLWDDLLHGPECRSSVTSDSEGTHGNTLHSGTKRDPKEDVFQQNHLFWLQNSSPASERVSAIIWE
GNECKKMDMSVLEISGIIMSRVNAYQQGVVYQMLGNAVTIGLAFFPFLYRLFREKSFDQLKSISAEEILTLFCGAPPVTP
VVILSIINFFERSCLTWMFFFMMCVAERTYKQRFLFAKLFSHITSARKARKYEIPHFRLKKVENIKIWLSLRSYLKRRGP
QRSVDVVVSSVFLLTLSIAFICCAQVLQGHKTFLNDAYNWEFLIWETALLLFLLRLASLGSETNKKYSNVSILLTEQINL
YLKMEKKPNKKEQLTLVNNVLKLSTKLLKELDTPFRLYGLTMNPLIYNITRVVILSAVSGVISDLLGFNIRLWKIKS
>XP_029419848.1 putative homeodomain transcription factor 1 isoform X3 [Nannospalax galili]
MASNERDAISWYQKKIGAYDQQIWEKSIEQTQIKGFKNKPKKMGHIKSDLIDVDLIRVTAVVLYLMMPIVNVSEVLGPLC
LMLLMGTVHCQIVSTQMTRPSGNNGNRRRRKLRKTVNGDGSRDNGNNSSDKVRGVETLESAPNVGGFWGTLFGTRVKRVK
LISNKGTETDNDLGHLHPIIKKRQSRPEIRMWQAREKAKVSDGEKCRREAYRQLGNGISDDLSSEEDGEARTQMILLRRS
VEGASSDNGCEVKNRKSILSRHLNSQVKKTTTRWCHIVRDSDSLAESEFESAAFSQGSRSGVTGGSQSLNLSRRDSESTR
HDSETEDMLWDDLLHGPECRSSVTSDSEGAHVNTLHSGTKHDPKEDVFQQNHLFWLQNSSPASERVSAIIWEGNECKKMD
MSVLEISGIIMSRVNAYQQGVGYQMLGNAVTIGLAFFPFLYRLFREKSFDQLKSISGEEILTFFCGAPPVTPVVILSIIN
FFERLCLTWMFFFMMCVAERTYKQRFLFAKLFSHITSARKARKYEIPHFRLKKVENIKIWLSLRSYLKRRGPQRSVDVVV
SSVFLLTLSIAFICCAQVLQGHKTFLNDAYNWEFLIWETALLLFLLRLASLGSETNKKYSNVSILLTEQINLYLKMEKKP
NKKEQLTLVNNVLKLSTKLLKELDTPFRLYGLTMNPLIYNITRVVILSAVSGVISDLLGFNIRLWKIKS
>XP_027249658.1 putative homeodomain transcription factor 1 isoform X6 [Cricetulus griseus]
MASNERDAISWYQKKIGAYDQQIWEKSIEQTQIKGFKNKPKKMGHIKSDLIDVDLIRVTAIVLYLMMPIVNVSEVLGPLC
LMLLMGTVHCQIVSTQITKPSGNNGNRRRRKLRKTVNGDGSRDNGNNSSDKVRAVETLQSAPSVGGFWGTLFGNRIKRVK
LVSNKGTETDNDSGCLHPIIKKRQGRPEIRMWQAREKAKVSDGEKCHREAYRHLGNGISDDLSSEEDGDARTQMILLRRS
VEGASSDNGCEFKNRKSVFSRHLNSQVKKATTRWCHIVRDSDSLAESEFESTAFSQGSRSGVSAGSRSLNLSRRDSESTR
HDSETEDMLWDDLLHGPECRSSVTSDSEGTHVNTLHSGTKRDPKEDVFQQNHLFWLQNSSPASERVSAIIWEGNECKKMD
MSVLEISGIIMSRVNEYQQGVGYQMLGNAVTIGLAFFPFLYRLFREKSLDQLKSISAEEVLTLFCGAPPVTPVVVLSIIN
FFERLCLTWMFFFMMCVAERTYKQRFLFAKLFSHITSARKARKYEIPHFRLKKVENIKIWLSLRSYLKRRGPQRSVDVVV
SSVFLLTLSIAFICCAQVLQGHKTFLNDVYNWEFLIWETALLLFLLRLASLGSETNKKYSNVSILLTEQINLYLKMEKKP
NKKEQLTLVNNVLKLSTKLLKELDTPFRLYGLTMNPLIYNITRVVILSAVSGVISDLLGFNIRLWKIKS
>XP_007169433.1 putative homeodomain transcription factor 1 isoform X3 [Balaenoptera acutorostrata scammoni]
MASNERDAISWYQKKIGAYDQQIWEKSIEQTQIKGFKNKPKKMGHIKADLIDVDLIRVIALVFYFMMPIVNVSEVLGPLC
LMLLMGTVHCQIVSTQITRPSGNNGNRRRRKLRKTVNGDGSRENGNNSSDKARGTETLESAPFNGGFWGTLFGNRMKRVK
LICSKGTETDNDSGCLHPIIKKRQCRPEIRMWQTREKAKFSDGEKGCREPFGRLGNGISDDLSSEDDGEARTQMMALRRS
VEGASSDNGCEVKNRKSILSRHLNTQVKKTTSKWCPVVRDSDSLAESEFESAAFSQGCRSGASGGSRSLNMLRRDSESTR
HDSETEDMLWDDLLHGPECRSSVTSDSEGAHVNSLHSGTKRDPKEDVFQQNHLFWLQNSSPASDRVSAIIWEGNECKKMD
MSVLEISGIIMSRVNAYQQGVGYQMLGNVVTIGLAFFPFLHRLFREKSLDQLKSISAEEILTLFCGAPPVTPIIILSIIN
FFERLCLTWMFFFMMCVAERTYKQRFLFAKLFSHITSARKARKYEIPHFRLKKVENIKIWLSLRSFLKRRGPQRSVDVVV
SSVFLLTLSIAFICCAQVLRGHKTFLNDAYNWEFLIWESALLLFLLRLASLGSETNKKYSNVSILLTEQINLYLKMEKKP
NKKEQLTLVNNVLKLSTKLLKELDTPFRLYGLTMNPLIYNITRVVILSAVSGVISDLLGFNIRLWKIKS
>XP_049566165.1 protein PHTF1 isoform X3 [Orcinus orca]
MASNERDAISWYQKKIGAYDQQIWEKSIEQTQIKGFKNKPKKMGHIKADLIDVDLIRVIALVFYFMMPIVNVSEVLGPLC
LMLLMGTVHCQIVSTQITRPSGNNGNRRRRKLRKTVNGDGSRENGNNSSDKARGTETLESAPFNGGFWGTLFGNRMKRVK
LICSKGTETDNDSGCLHPIIKKRQCRPEIRMWQTREKAKFSDGEKGCREPFGRLGNGISDDLSSEDDGEARTQMMTLRRS
VEGASSDNGCEVKNRKSVLSRHLNTQVKKTTSKWCPVVRDSDSLAESEFESAAFSQGCRSGMSGGSRSLNMLRRDSESTR
HDSETEDMLWDDLLHGPECRSSVTSDSEGAHVNSLHSGTKRDPKEDVFQQNHLFWLQNSSPASDRVSAIIWEGNECKKMD
MSVLEISGIIMSRVNAYQQGVGYQMLGNVVTIGLAFFPFLHRLFREKSLDQLKSISAEEILTLFCGAPPVAPIIILSIIN
FFERLCLTWMFFFMMCVAERTYKQRFLFAKLFSHITSARKARKYEIPHFRLKKVENIKIWLSLRSFLKRRGPQRSVDVVV
SSVFLLTLSIAFICCAQVLRGHKTFLNDAYNWEFLIWESALLLFLLRLASLGSETNKKYSNVSILLTEQINLYLKMEKKP
NKKEQLTLVNNVLKLSTKLLKELDTPFRLYGLTMNPLIYNITRVVILSAVSGVISDLLGFNIRLWKIKS
>XP_029393293.1 putative homeodomain transcription factor 1 isoform X2 [Mus pahari]
MASNERDAISWYQKKGFKNKPKKMGHIKPDLIDVDLIRGSTFAKAKPEIPWTSLTRKGLVRVVFFPLFSSWWIQVTSLRI
FVWLLLLYLMQVTAVVLYLLMPIVSASEVLGPLCLMLLLGTVHCQIVSTQITRPSGNNGNRRRRKLRKTVNGDGSRDNGN
NSPDKVRAVETLESASSVGGFWGTLFGNRINRVKLVSNKGTETDHDSGCFHPIIKKGQGRPEVRMWQARERAKVSDAQKC
RREAYRRLGNGISDDLSSEEDGEARTQMILLRRSVEGASSDNGCEVKNRRSILSRHLNSQVKKTTTRWCHIVRDSDSLAD
SEFESAAFSQGSRSGMSGGSRSLNLSRRDSESTRHDSETEDMLWDDLLHGPECRSSVTSDSEGAHVNTIHSGTKRDPKED
VFQQNHLFWLQNSSPASERVSAIIWEGNECKKMDMSVLEISGIIMSRVNAYEQGVGYQMLGNAVTVGLALFPFLYRLFRE
KNFDQLKSISAEEVLTLFCGAPPVTPVVILSIINFIERLCLTWMFFFMMCVAERTYKQRFLFAKLFSHITSARKARKYEI
PHFRLKKVENIKIWLSLRSYLKRRGPQRSVDVVVSSVFLLTLSIAFICCAQVLQGHKTFLNDAYNWEFLIWETALLLFLL
RLASLGSETNKKYSNVSILLTEQINLYLKMEKKPNKKEQLTLVNNVLKLSTKLLKELDTPFRLYGLTMNPLIYNITRVVI
LSAVSGVISDLLGFNIRLWKIKS
>XP_024845321.1 putative homeodomain transcription factor 1 isoform X2 [Bos taurus]
MASNERDAISWYQKKIGAYDQQIWEKSIEQTQIKGFKNKPKKMGHIKADLIDVDLIRGSTFAKAKPEIPWTSLTRKGLVR
VVFFPLFSSWWIQVTSLRIFVWLLLLYLMQVIALVLYFMMPIVNVSEVLGPLCLMLLMGTVHCQIVSTQITRPSGNNGNR
RRRMKRVKLICNRGTETDYDSGCLHPIIKKRQCRPEIRMWQTREKAKFSDGEKGRRESFRRLGNGISDDLSSDDDGEAQT
QMMILRRSVEGASSDNGCEIKSRKSILSRHLNTQVKKTTSKWCSVVRDSDSLAESEFESAAFSQGSRSGMSGGSRSLNML
RRDSESTRHDSETEDMLWDDLLHGPECRSSVTSDSEGAHVSSLHSGTKRDPKEDVFQQNHLFWLQNSSPASDRVSAIIWE
GNECKKMDMSVLEISGIIMSRVNAYQQGVGYQMLGNIVTIGLAFFPFLHRLFREKNLDQLKSISAEEILTLFCGAPPVTP
IIILSIINFFERLCLTWMFFFMMCVAERTYKQRFLFAKLFSHITSARKARKYEIPHFRLKKVENIKIWLSLRSFLKRRGP
QRSVDVVVSSVFLLTLSIAFICCAQVLRGHKTFLNDAYNWEFLIWESALLLFLLRLASLGSETNKKYSNVSILLTEQINL
YLKMEKKPNKKEQLTLVNNVLKLSTKLLKELDTPFRLYGLTMNPLIYNITRVVILSAVSGVISDLLGFNIRLLLCILNNE
V
>XP_019812350.1 PREDICTED: putative homeodomain transcription factor 1 isoform X3 [Bos indicus]
MASNERDAISWYQKKIGAYDQQIWEKSIEQTQIKGFKNKPKKMGHIKADLIDVDLIRGSTFAKAKPEIPWTSLTRKGLVR
VVFFPLFSSWWIQVTSLRIFVWLLLLYLMQVIALVLYFMMPIVNVSEVLGPLCLMLLMGTVHCQIVSTQITRPSGNNGNR
RRRMKRVKLICNRGTETDYDSGCLHPIIKKRQCRPEIRMWQTREKAKFSDGEKGRRESFRRLGNGISDDLSSDDDGEAQT
QMMILRRSVEGASSDNGCEIKSRKSILSRHLNTQVKKTTSKWCSVVRDSDSLAESEFESAAFSQGSRSGMSGGSRSLNML
RRDSESTRHDSETEDMLWDDLLHGPECRSSVTSDSEGAHVSSLHSGTKRDPKEDVFQQNHLFWLQNSSPASDRVSAIIWE
GNECKKMDMSVLEISGIIMSRVNAYQQGVGYQMLGNIVTIGLAFFPFLHRLFREKNLDQLKSISAEEILTLFCGAPPVTP
IIILSIINFFERLCLTWMFFFMMCVAERTYKQRFLFAKLFSHITSARKARKYEIPHFRLKKVENIKIWLSLRSFLKRRGP
QRSVDVVVSSVFLLTLSIAFICCAQVLRGHKTFLNDAYNWEFLIWESALLLFLLRLASLGSETNKKYSNVSILLTEQINL
YLKMEKKPNKKEQLTLVNNVLKLSTKLLKELDTPFRLYGLTMNPLIYNITRVVILSAVSGVISDLLGFNIRLLXCILNNE
V
>XP_045672596.1 protein PHTF1 isoform X2 [Phyllostomus hastatus]
MGHIKPDLIDVDLIRGSTFAKAKPEIPWTSLTRKGLVRVVFFPLFSSWWIQVTSVRIFVWLLLLYLMQVMALVLYLMMPI
VNVSEVLGPLCLMLLMGTVHCQIVSTQIARPSGGNGSRRRRKLRKTVNGDGTRENGNNSSDKVRGVEAVEPVPFVRGLWG
TLFGSRGKRVKICNKGTETNSDTSALRPIIRKRQCRPEIKTWPTAEKAKLSDGEKCRRGAFRRVGNGVSDDLSSEEDGEA
RTQMMILRRSVEGASSDNGGGEVKNRKSVLPRHLNSQVMKSTPKWCHVVRDSDSLAESEFESAAFSQGSRSGVSGCSRTL
NMSRRDSESTRHDSETEDMLWDDLLHGPECRSSATSDSEGAHASTLHSGAKHDPKEDVFQQNHIFWLQNSSPASDRVSAI
IWEGNECKKTDMSVLEISGVIMSRVNAYQQGVGYQMLGNVVTIALAFFPFLHRLFREKSLDQLKSISTEEILTLFCGAPP
VTPVIILSIINFFERLCLTWMFFFMMCVAERTYKQRFLFAKLFSHITSARKARKYEIPHFRLKKVENIKIWLSLRSFLKR
RGPQRSVDVVVSSVFLLTLSIAFICCAQVLQGHKTFLNDAYNWEFLIWETALLLFLLRLASLGSETNKKYSNVSILLTEQ
INLYLKMEKKPNKKEQLTLVNNVLKLSTKLLKELDTPFRLYGLTMNPLIYNITRVVILSAVSGVISDLLGFNIRLWKIKS
>XP_004641756.1 putative homeodomain transcription factor 1 isoform X2 [Octodon degus]
MASNERDAISWYQKKIGAYDQQIWEKSIEQTQIKGFKNKPKKMGHIKPDLIDVDLIRGSTFAKAKPEIPWTSLTRKGLVR
VLFFPLFSNWWIQVTSLRIFVWLLLLYLMQVLAIVLYLMMPLVSVSEVLGPLCLMLLMGTVHCQIVSTQMTRPSGGNGSR
RRRIKKVKLLSNKGTETDDSGCLHPVIKKKQCRPDLRMWQTREKAKFSDGEKGHREAYRRLGNGVSDDLSSEEDGEARTQ
MILLRRSVEGASSDNSCEVKNRKSILSRHLNSQVKKTPTKWCQVIRDSDSVAESEFESAAFSQGSRSGTSGGSRSLNLSR
RDSESTRPDSETEDMLWDDLLHGPECRSSGTSDSEGAHVSAVHSGSKRDPKEDVFQQNHLFWLQNSSPASDRVSAIIWEG
NECKKTDMSVLEISGIIMSRVNAYQQGVGYQMLGNAVTIGLAFFPFLHRLFREKSFDQLKSISAEEILTLFCGAPPVTPV
VILSIINFFERLCLTWMFFFMMCVAERTYKQRFLFAKLFSHITSARKAKKYEIPHFRLKKVENIKIWLSLRSYLKRRGPQ
RSVDVVVSSVFLLTLSIAFICCAQVLQGHKTFLNDVYNWEFLIWETALLLFLLRLASLGSETNKKYSNVSILLTEQINLY
LKMEKKPNKKEQLTLVNNVLKLSTKLLKELDTPFRLYGLTMNPLIYNITRVVILSAVSGVISDLLGFNIRLWKIKS
>XP_017901422.1 PREDICTED: putative homeodomain transcription factor 1 isoform X2 [Capra hircus]
MASNERDAISWYQKKIGAYDQQIWEKSIEQTQIKGFKNKPKKMGHIKADLIDVDLIRGSTFAKAKPEIPWTSLTRKGLVR
VVFFPLFSNWWIQVTSLRIFVWLLLLYLMQVIALVLYFMMPIVNVSEVLGPLCLMLLMGTVHCQIVSTQITRPSGNNGNR
RRRMKRVKLICNRGTETDYDSGCLHPIIKKRQCRPEIRTWQTREKAKFSDGEKGRRESFRRLGNGISDDLSSDDDGEAQT
QMMILRRSVEGASSDNGCEIKSRRSILSRHLNTQVKKTTSKWCPVVRDSDSLAESEFESAAFSQGSRSGMSGGSRSLNML
RRDSESTRHDSETEDMLWDDLLHGPECRSSVTSDSEGAHVSSLHSGTKRDPKEDVFQQNHLFWLQNSSPASDRVSAIIWE
GNECKKMDMSVLEISGIIMSRVNAYQQGVGYQMLGNVVTIGLAFFPFLHRLFREKNLDQLKSISAEEILTLFCGAPPVTP
IIILSIINFFERLCLTWMFFFMMCVAERTYKQRFLFAKLFSHITSARKARKYEIPHFRLKKVENIKIWLSLRSFLKRRGP
QRSVDVVVSSVFLLTLSIAFICCAQVLRGHKTFLNDAYNWEFLIWESALLLFLLRLASLGSETNKKYSNVSILLTEQINL
YLKMEKKPNKKEQLTLVNNVLKLSTKLLKELDTPFRLYGLTMNPLIYNITRVVILSAVSGVISDLLGFNIRLWKIKS
>XP_024845322.1 putative homeodomain transcription factor 1 isoform X3 [Bos taurus]
MASNERDAISWYQKKIGAYDQQIWEKSIEQTQIKGFKNKPKKMGHIKADLIDVDLIRGSTFAKAKPEIPWTSLTRKGLVR
VVFFPLFSSWWIQVTSLRIFVWLLLLYLMQVIALVLYFMMPIVNVSEVLGPLCLMLLMGTVHCQIVSTQITRPSGNNGNR
RRRMKRVKLICNRGTETDYDSGCLHPIIKKRQCRPEIRMWQTREKAKFSDGEKGRRESFRRLGNGISDDLSSDDDGEAQT
QMMILRRSVEGASSDNGCEIKSRKSILSRHLNTQVKKTTSKWCSVVRDSDSLAESEFESAAFSQGSRSGMSGGSRSLNML
RRDSESTRHDSETEDMLWDDLLHGPECRSSVTSDSEGAHVSSLHSGTKRDPKEDVFQQNHLFWLQNSSPASDRVSAIIWE
GNECKKMDMSVLEISGIIMSRVNAYQQGVGYQMLGNIVTIGLAFFPFLHRLFREKNLDQLKSISAEEILTLFCGAPPVTP
IIILSIINFFERLCLTWMFFFMMCVAERTYKQRFLFAKLFSHITSARKARKYEIPHFRLKKVENIKIWLSLRSFLKRRGP
QRSVDVVVSSVFLLTLSIAFICCAQVLRGHKTFLNDAYNWEFLIWESALLLFLLRLASLGSETNKKYSNVSILLTEQINL
YLKMEKKPNKKEQLTLVNNVLKLSTKLLKELDTPFRLYGLTMNPLIYNITRVVILSAVSGVISDLLGFNIRLWKIKS
>XP_044800468.1 protein PHTF1 isoform X2 [Bubalus bubalis]
MASNERDAISWYQKKIGAYDQQIWEKSIEQTQIKGFKNKPKKMGHIKADLIDVDLIRGSTFAKAKPEIPWTSLTRKGLVR
VVFFPLFSSWWIQVTSLRIFVWLLLLYLMQVIALVLYFMMPIVNVSEVLGPLCLMLLMGTVHCQIVSTQITRPSGNNGNR
RRRMKRVKLICNRGTETDYDSGCLHPIIKKRQCRPEIRMWQTREKAKFSDGEKGRRESFRRLGNGISDDLSSDDDGEAQT
QMMILRRSVEGASSDNGCEIKSRKSILSRQLNTQVKKTTSKWCSVVRDSDSLAESEFESAAFSQGSRSGMSGGSRSLNML
RRDSESTRHDSETEDMLWDDLLHGPECRSSVTSDSEGAHVSSLHSGTKRDPKEDVFQQNHLFWLQNSSPASDRVSAIIWE
GNECKKMDMSVLEISGIIMSRVNAYQQGVGYQMLGNVVTIGLAFFPFLHRLFREKNLDQLKSISAEEILTLFCGAPPVTP
IIILSIINFFERLCLTWMFFFMMCVAERTYKQRFLFAKLFSHITSARKARKYEIPHFRLKKVENIKIWLSLRSFLKRRGP
QRSVDVVVSSVFLLTLSIAFICCAQVLRGHKTFLNDAYNWEFLIWESALLLFLLRLASLGSETNKKYSNVSILLTEQINL
YLKMEKKPNKKEQLTLVNNVLKLSTKLLKELDTPFRLYGLTMNPLIYNITRVVILSAVSGVISDLLGFNIRLWKIKS
>XP_037592953.1 putative homeodomain transcription factor 1 isoform X5 [Cebus imitator]
MASNERDAISWYQKKIGAYDQQIWEKSIEQTQIKGFKNKPKKMGHIKPDLIDVDLIRVIAIVLYLMMPIVNVSEVLGPLC
LMLLMGTVHCQIVSTQLTRPSGNNGNRRRRKLRKTVNGDGSRENGNNSSDKVRGIETLESVPVIGGFWETIFGNRSITLR
FAVLRLFSRSFRIKRVKLISNKGTETDNDPSCVPPIKKRQCRPEIRMWQTREKAKFSDGEKCRREAFRHLGNGVSDDLSS
EEDGEARTQMILLRRSVEGASSDNGCEVKNRKSILSRHLNSQVKKTTTRWCHIVRDSDSLAESEFESAAFSQCSRSGVSG
GSRSLNMSRRDSESTRHDSETEDMLWDDLLHGPECRSSVTSDSEGAHMNTLHSGTKRDPKEDVFQQNHLFWLQNSSPASD
RVSAIIWEGNECKKMDMSVLEISGIIMSRVNAYQQGVGYQMLGNVVTIGLAFFPFLHRLFREKNLDQLKSISAEEILTLF
CGAPPVIPIIVLSIINFFERLCLTWMFFFMMCVAERTYKQRFLFAKLFSHITSARKARKYEIPHFRLKKVENIKIWLSLR
SYLKRRGPQRSVDVVVSSVFLLTLSIAFICCAQVKVSYLL
>XP_048219165.1 protein PHTF1 isoform X1 [Perognathus longimembris pacificus]
MASNERDAISWYQKKIGAYDQQIWEKSVEQTQIKGFKNKPKKMGHIKPDLIDVDLIRGSTFAKAKPEVPWTSLTRKGLVR
VVFFPLFSSWWIQVTSRRIFAWLLLLYLMQVAAVVLYLMMPIVNVSEVLGPLCLMLLMGTVHCQIVSARVARPPGSNGSR
RRRKLRKALNGDGSRELGSTAADRTGAAEAPGAAGFWGTLFGTRVRRVRLPPHQEPETDNDSAYARHSGKKKPGRPEGRP
WSARDKAKLSDGEKSRREALRRRGHGASDEPSSDEEGEARTQMILLRRSVEGASSDNGDGRSRRSILAGPPSPQVKKTTM
RWCRLVRDSDSLAESEFESTAFSQGGRPGAAGGPRSLRPSRRDSESPRQDSETEDMLWDDLLHGPECRSSGTSDSEAAPA
ALRPGAKRDPKEDVFQQNHLFWLQNSSPASDRVSAIIWEGSECKKMDMSVLEISGIIMSRVNACQQGGGYQMLGNAVTAG
LTLFPFLYRLFHEKSLDQIKSISAEEVLALFCGAPPVMPVIILSIINFFERLCLTWMFFFMMCVAERTYKQRFLFAKLFS
HITSARKARKYEIPHFRLKKVENIKIWLSLRSFLKRRGPQRSVDVVVSSVFLLTLSIAFICCAQVLQGHKTFLNDAYNWE
FLVWETALLLFLLRLASLGSETNKKYSNVSILLTEQINLYLKMEKKPNKKDQLTLVNNVLKLSTKLLKELDTPFRLYGLT
MNPLIYNITRVVILSAVSGVISDLLGFNIRLWKIKS
>XP_012880155.1 PREDICTED: putative homeodomain transcription factor 1 isoform X2 [Dipodomys ordii]
MASNERDAISWYQKKIGAYDQQIWEKSIEQTQIKGFKNKPKKMGHIKPDLIDVDLIRGSTFAKARPEAPWPSLTRKGLVR
VALFPLFSSWWIQVTSLRIFVWLLLLYLMQVMAVVLYLMMPIVNVSEVLGPLCLMLLMGTVHCQIVSSQVTRPPGNNGNR
RRRKLRKTINGDGSREHSGTASDKMKGAEALAPAPRRAASFWGTLFGNRIKKVRLLSNKGTETDNDSSCLRPAVKKQLCR
PEGRTWPQRDRAKMSDGEKSRRDLARRCLDSRVSDDPSSDEDGEAHTQMILLRRSVEGASSDNGCAVKNRKSALAGHLHP
QAKKTAMRWCHLVRDSDSLAESECEPPPFSQGTRPGVAGGSRRLRLSGRDSESARQDSETEDMLWDDLLHGPECRSSATS
DSEAAQPGALRPGAKRPPQEDAFQQNHLFWLQNSSPASDRVSAIIWEGSECKKMDMSVLEISGVIMSRVNACQQGGGYQM
LGNAVTAGLTLFPFLYRLFHEKSLEQIRSISAEEVLALFCGAPPVMPVIILSFINFFERLCLTWMFFFMMCVAERTYKQR
FLFAKLFSHITSARKARKYEIPHFRLKKVENIKIWLSLRSFLKVLQGHKTFLNDAYNWELLVWETALLLFLLRLASLGSE
TNKKYSNVSILLTEQINLYLKMEKKPNKKDQLTLVNNVLKLSTKLLKELDTPFRLYGLTMNPLIYNITRVVILSAVSGVI
SDLLGFNIRLWKIKS
>XP_020763681.1 putative homeodomain transcription factor 1 isoform X4 [Odocoileus virginianus texanus]
MASNERDAISWYQKKIGAYDQQIWEKSIEQTQIKGFKNKPKKMGHIKADLIDVDLIRGSTFAKAKPEIPWTSLTRKGLVR
VVFFPLFSNWWIQVTSLRIFVWLLLLYLMQVIALVLYFMMPIVNVSEVLGPLCLMLLMGTVHCQIVSTQITRPSGNNGNR
RRRKLRKTVNGDGSRENGNNSSDKARGVETLESAPLNGSFWRTLFGNRMKRVKLICNRGTETDYDSGCLHPIIKKRQCRP
EIRMWQTREKAKFSDGEKGHRESFRHLGNGISDDLSSEDDGEAQTQMMILRRSVEGASSDNGCEIKSRKSILSRHLNTQV
KKTTSKWCPVVRDSDSLAESEFESAAFSQGSRSGTSGGSRSLNMLRRDSESTRHDSETEDMLWDDLLHGPECRSSVTSDS
EGAHVNSLHSGTKRDPKEDVFQQNHLFWLQNSSPASDRVSAIIWEGNECKKMDMSVLEISGIIMSRVNAYQQGVGYQMLG
NVVTIGLAFFPFLHRLFREKSLDQLKSISAEEILTLFCGAPPVTPIIILSIINFFERLCLTWMFFFMMCVAERTYKQVLR
GHKTFLNDAYNWEFLIWESALLLFLLRLASLGSETNKKYSNVSILLTEQINLYLKMEKKPNKKEQLTLVNNVLKLSTKLL
KELDTPFRLYGLTMNPLIYNITRVVILSAVSGVISDLLGFNIRLWKIKS
>XP_004401361.1 PREDICTED: putative homeodomain transcription factor 1 isoform X1 [Odobenus rosmarus divergens]
MASNERDAISWYQKKIGAYDQQIWEKSIEQTQIKGFKNKPKKMGHIKPDLIDVDLIRVIALVLYFMMPIVNVSEVLGPLC
LMLLMGTVHCQIVSTQITRPSGNNGNRRRRKLRKTVNGDGSRENGNNSSDKVRGVETLDSLPLIGSFWETLFGNRIKRVK
LICNKGTETDNDSSCLHPIIKKKQCRPEIRMWQTREKAKFSDGDKCHREAFRRLGNGISDDLSSEEDGEARTQMMMLRRS
VEGASSDNGCEVKNRKSILTRHLNTQVKKTTPKWCHITRDSDSLVESEFESAGFSQGSRSGMSGGSRSLNMLRRDSESTR
HDSETEDMLWDDLLHGPECRSSVTSDSEGARVNALHSGAKRDPKEDVFQQNHLFWLQNSSPASDRVSAIIWEGNECKKMD
MSVLEISGIIMSRVNAYQQGVGYQMLGNVVTIGLAFFPFLHRLFREKSLDQLKSISAEEIMTLFCGAPPVTPIIILSMIN
FFERLCLTWIFFFMMCVAERTYKQRFLFAKLFSHITSARKARKYEIPHFRLKKVENIKIWLSLRSFLKRRGPQRSVDVVV
SSVFLLTLSIAFICCAQVLQGHKTFLNDAYNWEFLIWETALLLFLLRLASLGSETNKKYSNVSILLTEQINLYLKMEKKP
NKKEQLTLVNNVLKLSTKLLKELDTPFRLYGLTMNPLIYNITRVVILSAVSGVISDLLGFNIRLWKIKS
>XP_004581967.1 putative homeodomain transcription factor 1 isoform X3 [Ochotona princeps]
MASNERDAISWYQKKIGAYDQQIWEKSIEQTQIKGFKNKPKKMGHIKPDLIDVDLIRVIAIVLYLMMPIVNVSEVLGPLC
LMLLMGTVHCQIVSTQITRPSSNNGNRRRRKLRKTINGDGNRENGNNNSSEKIRGIETVECAPVIGGFWRSLFGSRIRRV
RLISNKGTETDNDSSCLHPMIKKRQCRTELRMWQTREKAKSSDGEKCRKEAFRRLGNGVSDDLSSEEDVEAQTQMILLRR
SVEGASSDNGCEVKNRKSILAKHLNSQVKKTSARWCHMVRDSDSLAESEFESAAFSQGSRSGVNGCSRSLNMSRRDSEST
RHDSETEDMLWDDLLHGPECRSSVTSDSEGAHGNTPHLGTKRDPKEDVFQQNHLFWLQNSSPASERVSAIIWEGNECKKM
DMSVLEISGIIMSRVNAYQQGVGYQMLGNVVTIGLAFFPFVHRLFHEKSFDQLKSISAEEVLTLFCGAPPITPVIILSII
NFFERLCLTWMFFFMMCVAERTYKQRFLFAKLFSHITSARKARKYEIPHFRLKKVENIKIWLSLRSYLKRRGPQRSVDVV
VSSVFLLTLSIAFICCAQVLQGHKTFLNDAYNWELLIWETALLLFLLRLASLGSETNKKYSNVSILLTEQINLYLKMEKK
PNKKEQLTLVNNVLKLSTKLLKELDTPFRLYGLTMNPLIYNITRVVILSAVSGVISDLLGFNIRLWKIKS
>XP_014314446.1 putative homeodomain transcription factor 1 isoform X4 [Myotis lucifugus]
MSSRRVGWLPETAEPTGLTSRLAFQGFKNKPKKMGHIKADLIDVDLIRGSTFAKAKPEIPWTSLTRKGLVRVVFFPLFSS
WWIQVTSLKIFVWLLLLYLMQVLALVLYLMLPIVSVSEVLGPLCLMLLMGTVHCQIVSTQIARPSGSSGSRRRRKLRKTV
NGDGSRENGNNSSDKVRGVETVEPGPFAGGFWGSLFGSRTKRVKLTCNKETETNKDTGYLRPIIKKRQARPEVKTWPTAE
KAKFSDGEKCRREACRRVGNGVSDDLSSEEDGEARTQMMILRRSVEGASSDNGCEVKHRKSMLPRHISSQVTKTTTKWCH
FMRDSDSLAESEFESVAFSQCSRSGVSGGSRSLNMSRRDSESTRHDSETEDMLWDDLLHGPECRSSVTSDSEGTAPTLHS
GAKRDPKEDVFQQNHLFWLQNSSPASDRVSAIIWEGNECKKMDMSVLEISGIIMSRVNAYQQGLGYQMLGNAVTVGLAFF
PFLYRLFHAKGLDQLKSVSTEEILTLFCGAPPVTPVVVLSVINFVERLCLTWIFFFMMCVAERTYKQRFLFAKLFSHITS
ARKARKYEIPHFRLKKVENIKIWLSLRSFLKRRGPQRSVDVVVSSVFLLTLSIAFICCAQVLQGHKTFLNDAYNWEFLIW
ETALLLFLLRLASLGSETNKKYSNVSILLTEQINLYLKMEKKPTKKEQLTLVNNVLKLSTKLLKELDTPFRLYGLTMNPL
IFNITRVVILSAVSGVISDLLGFNIRLWKIKS
>XP_045752892.1 protein PHTF1 isoform X7 [Mirounga angustirostris]
MGGAEGEKIPRRLCAESSAGPDLMTLRSQPELKPRAGCSTDCATQGFKNKPKKMGHIKPDLIDVDLIRGSTFAKAKPEIP
WTSLTRKGLVRVVLFPLFSSWWIQVTSLRIFVWLLLLYLMQVIALVLYFMMPIVNVSEVLGPLCLMLLMGTVHCQIVSTQ
ITRPSGNNGNRRRRKLRKTVNGDGSRENGSNSSDKVRGVETLESLPLIGSFWETLFGNRIKRVKLICNKGTETDNDSSCL
HPIIKKKQCRPEIRMWQTREKAKFSDGDKCHREAFRHLGNGISDDLSSEEDGEARTQMMMLRRSVEGASSDNGCEVKNRK
SILTRHLNTQVKKTTPKWCHITRDSDSLVESEFESAAFSQGSRSGMSGGSRSLNMLRRDSESTRHDSETEDMLWDDLLHG
PECRSSVTSDSEGAHVNTLHSGTKRDPKEDVFQQNHLFWLQNSSPASDRVSAIIWEGNECKKMDMSVLEISGIIMSRVNA
YQQGVGYQMLGNVVTIGLAFFPFLHRLFREKSLDQLKSISAEEIMTLFCGAPPVTPIIILSMINFFERLCLTWIFFFMMC
VAERTYKQRFLFAKLFSHITSARKARKYEIPHFRLKKVENIKIWLSLRSFLKIVSVAGRRTGLQVGSDLSAELVEVSKKE
LRKGKDNLNS
>XP_037008386.1 putative homeodomain transcription factor 1 isoform X2 [Artibeus jamaicensis]
MGHIKPDLIDVDLIRGSTFAKAKPEIPWTSLTRKGLVRVVFFPLFSSWWIQVTSVRIFVWLLLLYLMQVTALVLYSMMPI
VSVSEVLGPLCLMLLMGTVHCQIVSTQVARPSGSNGSRRRRKLRKTVNGDGSRENGNNSSDKARGVEAVESVPFISGVWD
TLFGNRGKRVKICSKGTETNRDTSALRPIMKRRQCRPEIKTWPTAEKGKLSDGEKGRREAFRRVGNGMSDDPSSEEDGEA
RTQTVILRRSVEGASSDNGCEVRSRKPLLPRQVNSQVMKSAPKWCPVVRDSDSLAESEFESAAFGQGSRCGVSGGGPRSL
HVSRRDSESTRHDSETEDMLWDDLLHGPECRSSVTSDSEGAHVSTLHSGTKRDPKEDVFQQNHIFWLQNSSPASDRVSAI
IWEGNECKKADMSVLEISGVIMSRVNAYQQGVGYQMLGNVVTVGLAFFPFLHRLFREKSFDQLKSISTEEILTLFCGAPP
VTPVIILSIINFFERLCLTWMFFFMMCVAERTYKQRFLFAKLFSHITSARKARKYEIPHFRLKKVENIKIWLSLRSFLKR
RGPQRSVDVVVSSVFLLTLSIAFICCAQVLQGHKTFLNDAYNWEFLIWETALLLFLLRLASLGSETNKKYSNVSILLTEQ
INLYLKMEKKPNKKEQLTLVNNVLKLSTKLLKELDTPFRLYGLTMNPLIYNITRVVILSAVSGVISDLLGFNIRLWKIKS
>XP_010629565.1 putative homeodomain transcription factor 1 isoform X5 [Fukomys damarensis]
MGHIKPDLIDVDLIRGSTFAKAKPEIPWTSLTRKGLVRVVFFPLFSSWWIQVTSLRIFVWLLLLYLMQVIAIVLYLMMPL
VNVSEVLGPLCLMLLMGTVHCQIVSTQITRPSGNNGNRRRRKLRKTVNGDGSRENGSSNSSEKVRGVETLESAPIMGGFW
GTLFGSRIKKVKLLSNKGTETDNDSCCLHPIIKKRQCQPDFRMWQTREKGKFSDGEKCRREAYRRLGNGVSDELSSEDDG
EARTQMTLLRRSVEGASSDNNCDVKNRKSVLSRHLNSQVKKTTTRWCHIVRDSDSVAESEFESAAFSQGSRSGMSGGSRS
LNLSRRDSESTRHDSETEDMLWDDLLHGPECRSSVTSDSEGNHVNTLHSGTKRDPKEDVFQQNHLFWLQNSSPASDRVSA
IIWEGSECKKMDMSVLEISGIIMSRVNAYQQGVGYQMLGNVVTIGLAFFPFLHRLFREKSFDQLKSISAEEILTLFCGAP
PVIPIIILSIINFFERLCLTWMFFFMMCVAERTYKQRFLFAKLFSHITSARKAKKYEIPHFRLKKVENIKIWLSLRSYLK
RRGPQRSVDVVVSSVFLLTLSIAFICCAQVLQGHKTFLNDAYNWEFLIWETALLLFLLRLASLGSETNKKYSNVSVLLTE
QINLYLKMEKKPNKKEQLTLVNNVLKLSTKLLKELDTPFRLYGLTMNPLIYNITRVVILSAVSGVISDLLGFNIRLLVSV
LNDEV
>XP_021052380.1 putative homeodomain transcription factor 1 isoform X4 [Mus pahari]
MASNERDAISWYQKKIGAYDQQIWEKSIEQTQIKGFKNKPKKMGHIKPDLIDVDLIRGSTFAKAKPEIPWTSLTRKGLVR
VVFFPLFSSWWIQVTSLRIFVWLLLLYLMQVTAVVLYLLMPIVSASEVLGPLCLMLLLGTVHCQIVSTQITRPSGNNGNR
RRRINRVKLVSNKGTETDHDSGCFHPIIKKGQGRPEVRMWQARERAKVSDAQKCRREAYRRLGNGISDDLSSEEDGEART
QMILLRRSVEGASSDNGCEVKNRRSILSRHLNSQVKKTTTRWCHIVRDSDSLADSEFESAAFSQGSRSGMSGGSRSLNLS
RRDSESTRHDSETEDMLWDDLLHGPECRSSVTSDSEGAHVNTIHSGTKRDPKEDVFQQNHLFWLQNSSPASERVSAIIWE
GNECKKMDMSVLEISGIIMSRVNAYEQGVGYQMLGNAVTVGLALFPFLYRLFREKNFDQLKSISAEEVLTLFCGAPPVTP
VVILSIINFIERLCLTWMFFFMMCVAERTYKQRFLFAKLFSHITSARKARKYEIPHFRLKKVENIKIWLSLRSYLKRRGP
QRSVDVVVSSVFLLTLSIAFICCAQVLQGHKTFLNDAYNWEFLIWETALLLFLLRLASLGSETNKKYSNVSILLTEQINL
YLKMEKKPNKKEQLTLVNNVLKLSTKLLKELDTPFRLYGLTMNPLIYNITRVVILSAVSGVISDLLGFNIRLWKIKS
>XP_029393294.1 putative homeodomain transcription factor 1 isoform X3 [Mus pahari]
MGHIKPDLIDVDLIRGSTFAKAKPEIPWTSLTRKGLVRVVFFPLFSSWWIQVTSLRIFVWLLLLYLMQVTAVVLYLLMPI
VSASEVLGPLCLMLLLGTVHCQIVSTQITRPSGNNGNRRRRKLRKTVNGDGSRDNGNNSPDKVRAVETLESASSVGGFWG
TLFGNRINRVKLVSNKGTETDHDSGCFHPIIKKGQGRPEVRMWQARERAKVSDAQKCRREAYRRLGNGISDDLSSEEDGE
ARTQMILLRRSVEGASSDNGCEVKNRRSILSRHLNSQVKKTTTRWCHIVRDSDSLADSEFESAAFSQGSRSGMSGGSRSL
NLSRRDSESTRHDSETEDMLWDDLLHGPECRSSVTSDSEGAHVNTIHSGTKRDPKEDVFQQNHLFWLQNSSPASERVSAI
IWEGNECKKMDMSVLEISGIIMSRVNAYEQGVGYQMLGNAVTVGLALFPFLYRLFREKNFDQLKSISAEEVLTLFCGAPP
VTPVVILSIINFIERLCLTWMFFFMMCVAERTYKQRFLFAKLFSHITSARKARKYEIPHFRLKKVENIKIWLSLRSYLKR
RGPQRSVDVVVSSVFLLTLSIAFICCAQVLQGHKTFLNDAYNWEFLIWETALLLFLLRLASLGSETNKKYSNVSILLTEQ
INLYLKMEKKPNKKEQLTLVNNVLKLSTKLLKELDTPFRLYGLTMNPLIYNITRVVILSAVSGVISDLLGFNIRLWKIKS
>XP_023445872.1 putative homeodomain transcription factor 1 isoform X4 [Dasypus novemcinctus]
MASNERDAISWYQKKIGAYDQQIWEKSIEQTQIKGFKNKPKKMGHIKPDLIDVDLIRGSTFAKAKPEIPWTSLTRKGLVR
VVFFPLFSKWWIQVTSQRIFVWLLLLYLMQVIAIVLYFMMPIVNISEVLGPLCLMLLMGTVHCQIVSTQITKPSANNGNR
RRRKLRKTVNGEGTRENGNNNSCNKFRGVETLESAPFVGGFWGTLFGNRTKRVKLISNKGTEIENDSSCLHPIIKKRQCR
PEIKMWQTREKAKFSDGEKCRREAFRRGSGVSDDLSSEEDGEARTQVILLRRSVEGASSDNGCEVKNRKSALSRHLNSQV
KKSTAKWCHVVRDSDSLAESEFESAAFSQGSRSGMSGDCRNLNMARRDSESTRHDSETEDMLWDDLLHGPECRSSVTSDS
EGARVTSLHAGAKRDPKEDVFQQNHLFWLQNSSPASDRVSAIIWEGNECKKMDMSVLEISGIIMSRVNAYQQGVGYQMLG
NVVTVGLAFFPFLHRLFREKNLDQLKSISAEEILTLFCGAPPVTPVIILSIINFFERLCLTWMFFFMMCVAERTYKQWNI
CKNIQRTTY
>XP_021568171.1 putative homeodomain transcription factor 1 [Carlito syrichta]
MASNERDAISWYQKKIGAYDQQIWEKSVEQTQIKGFKNKPKKMGHIKPDLIDVDLIRGSTFAKAKPEIPWTSLTRKGLVR
VVFFPLFSNWWIQVTSLRIFVWLLLLYLMQVIAVVLYLLMPIVNASEVLGPLCLMLLMGTVHCQIVATQITRPAGNNGNR
RRRKLRKTVNGDGSRENGNNNSSDKARGVETLESTPIVGGFWETIFGNRIKRVKLISNKGTETDNDSSLHPIIKKRQCRP
EIRMWQTREKAKFSDGEKGRREAFGRLGNGISDDLSSEEDGEARTQMLLLRRSVEGASSDNGCEVKNRKSILSRHLNSQV
KKTTSRWCHVVRDSDSLAESEFESAAFSQGSRSGVGGGSRSLNMSRRDSESTRHDSETEDMLWDDLLHGPECRSSVTSDS
EGAHVNTLHSGTKRDPKEDVFQQNHLFWLQNSSPASDRVSAIIWEGNECKKMDMSVLEISGIIMSRVNAYQQGVGYQMLG
NAVTIGLAFFPFLHRLFREKSLDQLKSISTEEILTLFCGAPPVTPVVILSIINFFERLCLTWMFFFMMCVAERTYKQVSG
EVCQVFYLCFCIWHSIELAFVLLVWSLSRS
>XP_003769840.1 putative homeodomain transcription factor 1 isoform X5 [Sarcophilus harrisii]
MDANERDAISWYQKKIGAYDQQIWEKSIEQTQIKGFKNKPKKTGHIKPDLIDVDLIRGSTFAKAKPEIPWTSLTRKGIVR
VICFPLFSKWWIQVTSLRIFIWLLLLYLMQVIAFVLYFVMPVVNVSEVIGPMCLMLLMGTVHCQIVSTQIAKPSGTNGNR
RRSRTKRVKLLTDKGIETENAPTCLNLSTKKKHPRSEMRIWQGREKAKLSDGEKTQEGFRRLGNGVSDELSSEDDCEEQT
QMILLRRSVEGASSDNGYEIKNEKPLSSSKHEGTQVKKSSTSRWCRMIRDSDSLAESELESAAFSQESRSGISGGSRSCS
RRDSESTRHDSETEDMLWDDLLHGPECRSSATSDSEEVNVKTLPPGTKRDPKEDVFQQNHLFWLQNTSPASERVSAIIWE
GNECKKMDMSVLEISGIIMSRVNAYQQGVGYQMLGNIVTAGLAFFPFLHRLFHEKNLDQIRTISAEELLTLFCGAPPSIS
VIILAMISFLERLCLTWMFFFMMCVAERTYKQRFLFAKLFSHITSARKARKYEIPHFRLKKVENIKIWLSLRSYLKRRGP
QRSVDVVVSSVFLLTLSIAFICCAQVLQGHKTFLDDAYNWEFLIWETALLLFLLRLASLGSETNKKYSNISVLLTEQINL
YLKMEKKPNKKEQLTLVNNVLKLSTKLLKELDTPFRLYGLTMNPLIYNITRVVILSAVSGVISDLLGFNIRLWKIKP
>XP_043860507.1 protein PHTF1 isoform X2 [Dromiciops gliroides]
MDANERDAISWYQKKIGAYDQQIWEKSIEQTQIKGFKNKPKKTGHIKPDLIDVDLIRGSTFAKAKPEIPWTSLTRKGIVR
VICFPLFTKWWIQVTSLRIFIWLLLLYLMQVIAFVLYFVMPVVNVSEVIGPMCLMLLMGTVHCQIVSTQIAKPSGTNGNR
RRSRTKRVKLLTDKGIETESTPACLNLSTKKKHPRSEMRMWQGREKAKLSDGEKSQEGCRRLGNGVSDELSSEDDCEEQT
QMILLRRSVEGASSDNGYEIKNEKPLSPSKHAGTQVKKNSASRWCRMVRDSDSLAESELESAAFSQESRSGVSGGSRSCS
RRDSESTRHDSETEDMLWDDLLHGPECRSSATSDSEEANVKALPPGAKRDPKEDVFQQNHLFWLQNTSPASERVSAIIWE
GNECKKMDMSVLEISGIIMSRVNAYQQGVGYQMLGNIVTAGLAFFPFLHRLFREKNLDQIRSISAEELLTLFCGAPPSMS
VIILAMISFLERLCLTWMFFFMMCVAERTYKQRFLFAKLFSHITSARKARKYEIPHFRLKKVENIKIWLSLRSYLKRRGP
QRSVDVVVSSVFLLTLSIAFICCAQVLQGHKTFLDDAYNWEFLIWETALLLFLLRLASLGSETNKKYSNISVLLTEQINL
YLKMEKKPNKKEQLTLVNNVLKLSTKLLKELDTPFRLYGLTMNPLIYNITRVVILSAVSGVISDLLGFNIRLWKIKP
>XP_036308773.1 protein PHTF1 isoform X2 [Pipistrellus kuhlii]
MASSERDAISWYQRKIGAYDQQIWEKSIEQTQIKGFKNKPKKMGHIKADLIDVDLIRGSTFAKAKPEIPWTSLTRKGLVR
VVFFPLFSSWWIQVTSPKIFLWLLLLYLMQVLALVLYVMMPIVNVSEVLGPLCLMLLLGTVHCQIVSTQMARPAGSDGSR
RRRKLRKTVNGEGSRENGNPSSDQARGVEPVAPGPPARGLWGTLFGSRTKTVKLICNKETETSRDPGYLHPIIKKRPARP
DARTWAAVEKARLSDGERGRRGAGLRAGSVGRGSEEPSSEEDAEARTQMMLLRRSVEGASSDNGCERDRRALLPRRLSSQ
VTKTTTKWCHFMRDSDSLVESELESTAFSQGSRAGGSRGSCSLRGSRRDSESTRHDSETEDMLWDDLLHGPECRSSATSD
SEGPAAGPQAGPRRGPREDVFQQNHLFWLQNSSPASDRVSAIVWEGNECKKADMSVLEISGIIMSRVNAHPQGLGYQMLG
AAVTAGLALSPFLHRLGRAKSLEQLAAVSAEEALTLFCGAPPVPPALLLALISFVERLCLTWMFFFMMCVAERTYKQRFL
FAKLFSHITSARKARKYEIPHFRLKKVENIKIWLSLRSFLKRRGPQRSVDVVVSSVFLLTLSIAFICCAQVLQGHKTFLS
EAYNWEFLIWETALLLFLLRLASLGSETNKKYSNVSILLTEQINLYLKMEKKPAKKEQLCLVNNVLKLSTKLLKELDTPF
RLYGLTMNPLIFNITRVVILSAVSGVISDLLGFNIRLWKIKS
>XP_038235408.1 protein PHTF1 isoform X1 [Dermochelys coriacea]
MAARGRDAIAWYQKKIGAYDQQIWEKSIEQTEMKGFKNKPQKKGHIQPDLIDVDLIRGSTFAKAKPEIPWTSLTRKGIVR
VVFFPLFSRWWIQVTSQRIFMWLLVLYLMQVIAVMLYFMIPVASASEIIGPMCLMLLMGTVHCQIVSTQINKPPGTNGGG
SSRRRRKLRKPVGSDGSRDAGSWSSSDKTNKGDKQLEPTSIINSLFGMLFRRRLRRVKLVADKGTETESGVSSVYSGIKH
RLSRSEYRLLHFKERERLSDGEKSHRDGCTRTGGISDELSSEEDAEAMAQRILLRRSVEGASSDNSYEDKNRKPLTTSNQ
SVSQVNQAIKGTRESDSVVESELDSTAFSQESRSCFSGGSQSCSVSRRDSESTRHDSETEDMLWDDLLHGPECRSSYTSD
SEEGNVKGNKRDLKDDVFQQNHLFWLQNTSPASAKVSALIWEGSECKKVDMSVLEISGIIMSRVNAYQQGVGYQMLGNVV
TIGLACLPFLYRLFHSKNLEQLQSISVKELLNIFCGAPTITPVIVLAVINFLERLCLTWMFFFMMRVAERTYKQRFLFAK
LFSHITSARKARKYEIPHFRLKKVENIKIWLSLRSYLKRRGPQRSVDVVVSSIFLLALSIAFICCAQVLKGHKTFLNAAY
NWEFLIWETALLLFLLRLASLGSETNKKYSNISILLTEQINLYLKMEKKPNKKEQLSLVNNVLKLSTKLLKELDTPFRLY
GLTMNPLIYNITRVVILSAISGVISDLLGFNIRLWKIKP
>XP_010577021.1 PREDICTED: putative homeodomain transcription factor 1 isoform X1 [Haliaeetus leucocephalus]
MASRDRDAISWYQKKIGAYDQQIWEKSIEQTEMKVTAAAGRSPGSAPLAANRPLFSASQGFKNKPKKKGHIQPDLIDVDL
IRGSTFAKAKPEIPWTSLTRKGIVRVVFFPLFSQWWIQVTSQRIFMWLLVLYVMQVIAVVLYFMMPVVNASEVMGPMCLM
LLMGTVHCQIVSTQINKPSGNNGLSRRRRKLRKSVGVDGNSWSSPDKNSKEEQSESASILNNLFSMLFRRRIRRVKLVAE
KGTETENGVNAVNNGIKHRHARSEYRLLHFKEKNKLSDEEKSHQDDCTNRGGVSDELSSEEDAEAMAQRILLHQNVEGAS
SDNSYEEKRPLVSLNQAVSQVKQALKGARDSDSVVESELESTLYSQDSRSCISVGSRSCSATRRDSESTRHDSETEDMLW
DDLLHGPECRSSCTSDSEEMTVRGTRRDLKEDVFQQNHLFWLQNTSPASAKVSALIWEGNDCKKVDMSVLEISGIIMSRV
NAYQQGVGYQMLGNVITIGLAFLPFLYRLFRTDNLEQLCSISLKELLHIFCGAPASTPVIVLSAINFLERLCLTWMFFFM
MCVAERTYKQRFLFAKLFSHITSARKARKYEIPHFRLKKVENIKIWLSLRSYLKRRGPQRSVDVVVSSIFLLALSIAFIC
CAQVLKGHKTFLNAAYNWEFLIWEAALLLFLLRLASLGSETNKKYSNISVLLTEQINLYLKMEKKPNKKEQLSLVNNVLK
LSTKLLKELDTPFRLYGLTMNPLIYNITRVVILSAVSGVISDLLGFNIRLWKIKP
>XP_029856861.2 protein PHTF1 isoform X1 [Aquila chrysaetos chrysaetos]
MASRDRDAISWYQKKIGAYDQQIWEKSIEQTEMKVTAAAGRSPGSAPLAANRPLFSASQGFKNKPKKKGHIQPDLIDVDL
IRGSTFAKAKPEIPWTSLTRKGIVRVVFFPLFSQWWIQVTSQRIFMWLLVLYVMQVIAVVLYFMMPVVNASEVMGPMCLM
LLMGTVHCQIVSTQINKPSGNNGLSRRRRKLRKSVGVDGNSWSSPDKNSKEEQSESASILNNLFSMLFRRRIRRVKLVAE
KGTETENGVNAVNNGIKHRHARSEYRLLHFKEKNKLSDEEKSHQDDCTNRGGVSDELSSEEDAEAMAQRILLHQNVEGAS
SDNSYEEKRPLVSLNQAVSQVKQALKGARDSDSVVESELESTLYSQDMRSCISVGSRSCSATRRDSESTRHDSETEDMLW
DDLLHGPECRSSCTSDSEEMTVRGTRRDLKEDVFQQNHLFWLQNTSPASAKVSALIWEGNDCKKVDMSVLEISGIIMSRV
NAYQQGVGYQMLGNVITIGLAFLPFLYRLFRTDNLEQLCSISLKELLHIFCGAPASTPVIVLSAINFLERLCLTWMFFFM
MCVAERTYKQRFLFAKLFSHITSARKARKYEIPHFRLKKVENIKIWLSLRSYLKRRGPQRSVDVVVSSIFLLALSIAFIC
CAQVLKGHKTFLNAAYNWEFLIWEAALLLFLLRLASLGSETNKKYSNISILLTEQINLYLKMEKKPNKKEQLSLVNNVLK
LSTKLLKELDTPFRLYGLTMNPLIYNITRVVILSAVSGVISDLLGFNIRLWKIKP
>XP_020946389.1 putative homeodomain transcription factor 1 isoform X3 [Sus scrofa]
MASNERDAISWYQKKIGAYDQQIWEKSIEQTQIKGFKNKPKKMGHIKADLIDVDLIRVIALVLYFLMPIVNVSEVLGPLC
LMLLMGTVHCQIVSTQITRPSGNNGNRRRRKLRKTANGDGSRENGNNSSDKARGIETLESAPFNGGFWGTLFGNRIKRVK
LICNKGTETDNDSSCLHPVIKKRQCRPEFRMWQTREKAKFSDGEKGRRESFRHLGNGISDDLSSEEDGEARTQMMILRRS
VEGASSDNGCEVKNRKSVLSRHLNTQVKKTTSKWCPIMRDSDSLAESEFESAAFSQGSRSGMSGGSRSLSMSRRDSESTR
HDSETEDMLWDDLLHGPECRSSVTSDSEGARVNSLHSGTKRDPKEDVFQQNHLFWLQNSSPASDRVSAIIWEGSECKKMD
MSVLEISGIIMSRVNAYQQGVGYQMLGNVVTIGLAFFPFLHRLFREKSLDQLKTISAEEILTLFCGAPPVTPIIILSIIN
FFERLCLTWMFFFMMCVAERTYKQRFLFAKLFSHITSARKARKYEIPHFRLKKVENIKIWLSLRSFLKRRGPQRSVDVVV
SSVFLLTLSIAFICCAQVLRGHKTFLNDVYNWEFLIWESALLLFLLRLVSLGSETNKKYSNVSILLTEQINLYLKMEKKP
NKKEQLTLVNNVLKLSTKLLKELDTPFRLYGLTMNPLIYNITRVVILSAVSGVISDLLGFNIRLWKIKS
>XP_049687649.1 protein PHTF1 isoform X1 [Accipiter gentilis]
MASRDRDAISWYQKKIGAYDQQIWEKSIEQTEMKVTAAAGRSPGSAPLAANRPLFSASQGFKNKPKKKGHIQPDLIDVDL
IRGSTFAKAKPEIPWTSLTRKGIVRVVFFPLFSQWWIQVTSQRIFMWLLVLYVMQVVAVVLYFMMPVVNASEVMGPMCLM
LLMGTVHCQIVSTQINKPSGNNGLSRRRRKLRKSVGVDGNSWSSPDKNSKEEQSESASILNNLFSMLFRRRIRRVKLVAE
KGTETENGVNAVNNGIKHRHARSEYRLLHFKEKNKRSDEEKSHQDDCTNRGGVSDELSSEEDAEAMAQRILLHQNVEGAS
SDNSYEEKRPLVSLNQAVSQVKQALKGARDSDSVVESELESTLYSQDSRSCISVGSRSCSATRRDSESTRHDSETEDMLW
DDLLHGPECRSSCTSDSEEMIVRGTRRDLKEDVFQQNHLFWLQNTSPASAKVSALIWEGNDCKKVDMSVLEISGIIMSRV
NAYQQGVGYQMLGNVITIGLAFLPFLYRLFRTDNLEQLCSISLKELLHIFCGAPASTPVIVLSAINFLERLCLTWMFFFM
MCVAERTYKQRFLFAKLFSHITSARKARKYEIPHFRLKKVENIKIWLSLRSYLKRRGPQRSVDVVVSSIFLLALSIAFIC
CAQVLKGHKTFLNAAYNWEFLIWEAALLLFLLRLASLGSETNKKYSNISILLTEQINLYLKMEKKPNKKEQLSLVNNVLK
LSTKLLKELDTPFRLYGLTMNPLIYNITRVVILSAVSGVISDLLGFNIRLWKIKP
>XP_025899991.1 putative homeodomain transcription factor 1 isoform X1 [Nothoprocta perdicaria]
MASHDSDAISWYQKKVGAYDQQIWEKSIEQTEMKGLKSKPRKKGHIQPDLIDVDLIRGSTFAKAKPEIPWTSLTRKGIVR
VVFFPLFSQWWIQVTSQRIFTWLLVLYLMQVIAVVLYFMMPVVSASEVMGPMCLMLLMGTVHCQIVSTQMNRPSGSNGLS
RRRRKLRKSVGVDGNSWPSPDKASKEEQSESASILDNLFGTLFRRRIGRVKMVAEKGTETENDASAVNNGIRHTRSEHRL
LPFKEKNKLSDGEKSHQDGCTNIGGISDELSSEEDAEAMAQRSLLRQSVDGASSDNSYEDNKKRPVVSLNQAVSQVKQAL
KGARDSDSVVESELESTLYSQDSRSCINAGSRSCSVTRRDSESTRHDSETEDMLWDDLLHGPECRSSCTSDSEEVTVRGA
RRDLKEDVFQQNHLFWLQNTSPASAKVSALIWEGNECKKVDMSVLEISGIIMSRVNAYQQGVGYQMLGNIITIGLAFLPF
LYRLFHTDNLEQLCSISVKELLHIFCGAPASIPVIVLSAINFLERLCLTWMFFFMMCVAERTYKQRFLFAKLFSHITSAR
KARKYEIPHFRLKKVENIKIWLSLRSYLKRRGPQRSVDVVVSSIFLLALSIAFICCAQVLKGHKTFLNAAYNWEFLIWEA
ALLLFLLRLASLGSETNKKYSNISILLTEQINLYLKMEKKPNKKEQLSLVNNVLKLSTKLLKELDTPFRLYGLTMNPLIY
NITRVVILSAVSGVISDLLGFNIRLWKIKP
>XP_021232650.1 putative homeodomain transcription factor 1 isoform X1 [Numida meleagris]
MAARERDAISWYQKKVGAYDQQIWEKAIEQTEMKGFKSKPKRKGHIQPDLIDVDLIRGSTFAKAKPEIPWTSLTRKGIVR
VVFFPLFRQWWIQVTSQRIFTWLLVLYVMQVIAVILYFMMPVVNASEVMGPMCLMLLMGTVHCQIVSTQINKTSGNNGLS
RRRRKLRKPVGVDGNSWSPPDKASTEQQAESASALTSLFGMLFRRRVRNTKLVAEKGTETEHGVSAVSNDVKHRHARSEH
RLLHFKEKNKLSDVEKSHQDDCTNRDGLSDELSSEEDAEAVAERILLRQNVEGASSDNSYEEKKKQRPISLSQAVSQVKQ
ALKGVRDSDSVAESELESTLYNQDSGSCISVGSRSCSVTRRDSESTRHDSETEDMLWDDLLHGPECRSSCTSDSEEEAVK
GTRRDPKEDVFQQNHLLWLQNTSPESAKVSALIWEGNDCKKVDMSVLEISGIIMSRVNAYQQGVGYQMLGNVVTIGLAFL
PFLYRLFHTDNMEQLCSISLMELLHIFCGAPASIPVIVLSAINFLERLCLTWMFFFMMCVAERTYKQRFLFAKLFSHITS
ARKARKYEIPHFRLKKVENIKIWLSLRSYLKRRGPQRSVDVVVSSIFLLALSIAFICCAQVLKGHKTFLNAAYNWEFLIW
EAALLLFLLRLASLGSETNKKYSNISILLTEQINLYLKMEKKPNKKEQLSLVNNVLKLSTKLLKELDTPFRLYGLTMNPL
IYNITRVVILSAVSGVISDLLGFNIRLWKIKP
>NP_001156940.1 protein PHTF1 isoform b [Mus musculus]
MASNERDAISWYQKKIGAYDQQIWEKSIEQTQIKGFKNKPKKMGHIKPDLIDVDLIRVTAVVLYLLMPIVSASEVLGPLC
LMLLMGTVHCQIVSTQITRPSGNNGNRRRRKLRKTVNGDGSRDNGNNSPDKVRAVETLESASSVGGFWGTLFGNRIKRVK
LVSNKGTETDNDSGCFHPILKKRQGRPEIRMWQAREKAKVSDGEKCRREAYRRLGNGISDDLSSEEDGEARTQMILLRRS
VEGASSDNGYEVKNRRSILSRHLNSQVKKTTRWCHIVRDSDSLAESEFESAVFSQGSRSGMSGGSRSLNLSRRDSESTRH
DSETEDMLWDDLLHGPECRSSVTSDSEGAHVNTIHSGTKRDPKEDVFQQNHLFWLQNSSPASERVSAIIWEGNECKKMDM
SVLEISGIIMSRVNAYEQGVGYQMLGNAVTVGLALFPFLYRLFREKSFDQLKSISAEEVLTLFCGAPPVTPVVILSIINF
IERLCLTWMFFFMMCVAERTYKQRFLFAKLFSHITSARKARKYEIPHFRLKKVENIKIWLSLRSYLKRRGPQRSVDVVVS
SVFLLTLSIAFICCAQVLQGHKTFLNDAYNWEFLIWETALLLFLLRLASLGSETNKKYSNVSILLTEQINLYLKMEKKPN
KKEQLTLVNNVLKLSTKLLKELDTPFRLYGLTMNPLIYNITRVVILSAVSGVISDLLGFNIRLWKIKS
>XP_009460704.1 PREDICTED: putative homeodomain transcription factor 1 isoform X1 [Nipponia nippon]
MASRDRDAISWYQKKIGAYDQQIWEKSIEQTEMKGFKNKPKKKGHIQPDLIDVDLIRGSTFAKAKPEIPWTSLTRKGIVR
VVFFPLFSQWWIQVTSQRIFMWLLVLYVMQVIAVVLYFMTPVVNASEVMGPMCLMLLMGTVHCQIVSTQINKPSGNNGLS
RRRRKLRKSVGVDGNSWSSPDKNSKEEQSESASILNNLFSMLFRRRMRRVKLVAEKGTETENGVNAVHNGIKHRHARSEH
RLLHFKEKNKLSDGEKSHQDDCTNRGGVSDELSSEEDAEAMAQRILLRQNVEGASSDNSYEEKKRPLLSLNQAVSQVKQA
LKGARDSDSVVESELESTLYSQDSRSCISVGSRSCSVTRRDSESTRHDSETEDMLWDDLLHGPECRSSCTSDSEEVTVRG
TRRDLKEDVFQQNHLFWLQNTSPASAKVSALIWEGNDCKKVDMSVLEISGIIMSRVNAYQQGVGYQMLGNIITIGLAFLP
FLYRLFRTDNLEQLCSISLTELLHIFCGAPASTPVIVLSAINFLERLCLTWMFFFMMCVAERTYKQRFLFAKLFSHITSA
RKARKYEIPHFRLKKVENIKIWLSLRSYLKRRGPQRSVDVVVSSIFLLALSIAFICCAQVLKGHKTFLNAAYNWEFLIWE
AALLLFLLRLASLGSETNKKYSSISILLTEQINLYLKMEKKPNKKEQLSLVNNVLKLSTKLLKELDTPFRLYGLTMNPLI
YNITRVVILSAVSGVISDLLGFNIRLWKIKP
>XP_031823178.1 putative homeodomain transcription factor 1 isoform X2 [Sarcophilus harrisii]
MWPAGPAAGPGPLKKAVPAAELRGNRHQIGAYDQQIWEKSIEQTQIKGFKNKPKKTGHIKPDLIDVDLIRGSTFAKAKPE
IPWTSLTRKGIVRVICFPLFSKWWIQVTSLRIFIWLLLLYLMQVIAFVLYFVMPVVNVSEVIGPMCLMLLMGTVHCQIVS
TQIAKPSGTNGNRRRRKLRKTVNGDGSRECGSYSCSDKVRGVESSESASLNGGFWGTLFCNSRTKRVKLLTDKGIETENA
PTCLNLSTKKKHPRSEMRIWQGREKAKLSDGEKTQEGFRRLGNGVSDELSSEDDCEEQTQMILLRRSVEGASSDNGYEIK
NEKPLSSSKHEGTQVKKSSTSRWCRMIRDSDSLAESELESAAFSQESRSGISGGSRSCSRRDSESTRHDSETEDMLWDDL
LHGPECRSSATSDSEENHLFWLQNTSPASERVSAIIWEGNECKKMDMSVLEISGIIMSRVNAYQQGVGYQMLGNIVTAGL
AFFPFLHRLFHEKNLDQIRTISAEELLTLFCGAPPSISVIILAMISFLERLCLTWMFFFMMCVAERTYKQRFLFAKLFSH
ITSARKARKYEIPHFRLKKVENIKIWLSLRSYLKRRGPQRSVDVVVSSVFLLTLSIAFICCAQVLQGHKTFLDDAYNWEF
LIWETALLLFLLRLASLGSETNKKYSNISVLLTEQINLYLKMEKKPNKKEQLTLVNNVLKLSTKLLKELDTPFRLYGLTM
NPLIYNITRVVILSAVSGVISDLLGFNIRLWKIKP
>XP_045442817.1 protein PHTF1 isoform X1 [Pipistrellus kuhlii]
MASSERDAISWYQRKIGAYDQQIWEKSIEQTQIKGFKNKPKKMGHIKADLIDVDLIRGSTFAKAKPEIPWTSLTRKGLVR
VVFFPLFSSWWIQVTSPKIFLWLLLLYLMQVLALVLYVMMPIVNVSEVLGPLCLMLLLGTVHCQIVSTQMARPAGSDGSR
RRRKLRKTVNGEGSRENGNPSSDQARGVEPVAPGPPARGLWGTLFGSSRTKTVKLICNKETETSRDPGYLHPIIKKRPAR
PDARTWAAVEKARLSDGERGRRGAGLRAGSVGRGSEEPSSEEDAEARTQMMLLRRSVEGASSDNGCERDRRALLPRRLSS
QVTKTTTKWCHFMRDSDSLVESELESTAFSQGSRAGGSRGSCSLRGSRRDSESTRHDSETEDMLWDDLLHGPECRSSATS
DSEGPAAGPQAGPRRGPREDVFQQNHLFWLQNSSPASDRVSAIVWEGNECKKADMSVLEISGIIMSRVNAHPQGLGYQML
GAAVTAGLALSPFLHRLGRAKSLEQLAAVSAEEALTLFCGAPPVPPALLLALISFVERLCLTWMFFFMMCVAERTYKQRF
LFAKLFSHITSARKARKYEIPHFRLKKVENIKIWLSLRSFLKRRGPQRSVDVVVSSVFLLTLSIAFICCAQVLQGHKTFL
[truncated: 2,211,293 more chars]
