# Supplementary material for: Structural screens identify candidate human homologs of insect chemoreceptors and cryptic Drosophila gustatory receptor-like proteins
Source: eLife. 2023 Feb 20;12:e85537. doi: 10.7554/eLife.85537 (PMC9998090; doi:10.7554/eLife.85537)
Supplement: Source data 4. — Each of the FASTA filenames is formatted as follows (with the exception of the D. melanogaster odorant receptor (Or) and gustatory receptor (Gr) sequences, which were collected manually from FlyBase): ProteinFamily-QuerySpecies-QuerySequence.fasta. [file elife-85537-data4.zip › PHTF-Hsap-PHTF2.fasta]

>XP_008575700.1 PREDICTED: putative homeodomain transcription factor 2 [Galeopterus variegatus]
MASKVTDAIVWYQKKIGAYDQQIWEKSVEQREIKGLRNKPKKTAHVKPDLIDVDLVRGSAFAKAKPESPWTALTRKGIVR
VVFFPFFYRWWLQVTSKVIFFWLLVLYLLQVAAIVLFCSTSSPHNIPLTEVIGPIWLMLLLGTVHCQIVSTRTPKPPLNT
GGKRRRKLRKAAHLEVHREGDGSSTTDNTQEGAVQSYGTSTSYSVGAVFRDLWHAAFFLSGSKKAKNSIDKSTETDNGYV
SLDGKRTAKSSEDGIQNHEPQCETIRPEETDWNTGTLRNITSKDTKRTITNVSDEVSSEEGPETGYPLRRHVDRTTESIV
RNRKTHHYKKHYPNEDAPKSGTSCSSRCSSSRQDSESTRPESETEDVLWEDLLHCAECHSSCTSETDVENPQINPCVKKE
YRDDPFHQSHLPWLHSSHPGLEKISAIVWEGNDCKKADMSVLEISGMIMNRVNSHIPGIGYQIFGNAISLILGLTPFVFR
LSQATDLEQLTTHSASELYVIAFGSNEDVIVLSMVIISFVVRVSLVWIFFFLLCVAERTYKQRLLFAKLFGHLTSARRAR
KSEVPHFRLKKVQNIKMWLSLRSYLKRRGPQRSVDVIVSSAFLLTISVVFICCAQLLHVHEIFLDCHYNWELVIWCISLT
LFLLRFVTLGSETSKKYSNTSILLTEQINLYLKMEKKPNKKEELTLVNNVLKLATKLLKELDSPFRLYGLTMNPLLYNIT
QVVILSAVSGVISDLLGFNLKLWKIKS
>XP_036021353.1 putative homeodomain transcription factor 2 isoform X1 [Mus musculus]
MASRVTDAIVWYQKKIGAYDQQIWEKSVEQREIKFIKLGLRNKPKKTAHVKPDLIDVDLVRGSAFAKAKPESPWTSLTRK
GIVRVVFFPFFSRWWLQVTSRVIFSWLLVLYLLQVAAIVLFCSAPSPHSIPLTEVIGPIWLMLLLGTVHCQIVSTRTPKP
PLGTGGKRRRKLRKAAHLEVHREGDGSSTTDNTQEGAVQSHGAGAPYSVGTVFRDLWLAAFFLSGSKKAKNSIDKSTETD
NGYVSLDGKRTVKSSEDGAQYHEPQCETVGPEDAAWATRTPRSVPAKDTQRKITNVSDEVSSEEGPETGYPLRGHVDRTS
ESGLRNRKPHHYKKHYANEDAPKSGTSCSSRCSSSRQDSESTRPESETEDVLWEDLLHCAECRSSCTSETDVGNPQINPC
GKKEYRDDPFHQSHLPWLHSSHPGLEKISAIVWEGNDCKKADMSVLEISGMIMNRVNNHVPGIGYQVFGNAISLILGLTP
FVFRLSQATDLEQLTAHSASELYVIAFGSNEDVMVLSMVLISFVVRVSLVWIFFFLLCVAERTYKQRLLFAKLFGHLTSA
RRARKSEVPHFRLKKVQNIKMWLSLRSYLKRRGPQRSVDVIVSSAFLLTISVVFICCAQLLHVHEIFLDCHYNWELVIWC
ISLTLFLLRFVTLGSETSKKYSNTSILLTEQINLYLKMEKKPNKKEELTLVNNVLKLATKLLKELDSPFRLYGLTMNPLL
YNITQVVILSAVSGVISDLLGFNLKLWKIKS
>XP_024052742.2 putative homeodomain transcription factor 2 isoform X1 [Terrapene carolina triunguis]
MASKVTDAIVWYQKKIGAYDQQIWEKSVEQREIKGLRNKPKKTGHVKPDLIDVDLVRGSAFAKAKPESPWTSLTRKGIVR
VVFFPFFYRWWLQVTSNVIFFWLLVLYLLQVAAIVLFYTAASPHNIPLTEVIGPIWLMLLLGTVHCQIVSTRTPKPPPST
GGKRRRKLRKAAHLEVHREGDGSSTTDNTQEGTVQSYGTSTPYSIGAVFRDIWHAAFFLTGSKKAKNSIDKSTETDNGYV
SLDGKKTGKSSEDGVQTHEPHCEVIRPEEGGWSTGTVRNTYNNHSPHKDTHRTVTNVSDEVSSEEGPESGYPLRRNVERA
SSDCALRNRKSHHYKKHYPVEDTPKSGTSCSSRCSSSRQDSESTRPESETEDVLWEDLLHCAECRSSCTSETDVENPQVN
PCVKKEYRDDPFHQSHLPWLHSSNPGLEKVSAIVWEGNDCKKADMSVLEISGMIMNRVNSHMPGIGYQIFGNVISLILGL
TPFIFRLSQAKDLEQLATHSATELYIIAFGSNGDIPVLSMVIISFVVRVSLVWIFFFLLCVAERTYKQRLLFAKLFGHLT
SARRARKSEIPHFRLKKVQNIKMWLSLRSYLKRRGPQRSVDVIVSSAFLLTISVVFTCCAQLLHVHEIFLDCHYNWELVI
WCISLTLFLLRFVTLGSETSKKYSNTSILLTEQINLYLKMEKKPNKKEELTLVNNVLKLATKLLKELDSPFRLYGLTMNP
LLYNITQVVILSAVSGVISDLLGFNLKLWKIKS
>XP_034621714.1 putative homeodomain transcription factor 2 isoform X1 [Trachemys scripta elegans]
MASKVTDAIVWYQKKIGAYDQQIWEKSVEQREIKGLRNKPKKTGHVKPDLIDVDLVRGSAFAKAKPESPWTSLTRKGIVR
VVFFPFFYRWWLQVTSNVIFFWLLVLYLLQVAAIVLFYTAASPHNIPLTEVIGPIWLMLLLGTVHCQIVSTRTPKPPPST
GGKRRRKLRKAAHLEVHREGDGSSTTDNTQEGTVQSYSTSTPYSIGAVFRDIWHAAFFLSGSKKAKNSIDKSTETDNGYV
SLDGKKTGKSSEDGVQTHEPHCEVIRPEEGGWSTGTVRNTYNNHSPHKDTHRTVTNVSDEVSSEEGPESGYPLRRNVERA
SSDCALRNRKSHHYKKHYPVEDTPKSGTSCSSRCSSSRQDSESTRPESETEDVLWEDLLHCAECRSSCTSETDVENPQVN
PCVKKEYRDDPFHQSHLPWLHSSNPGLEKVSAIVWEGNDCKKADMSVLEISGMIMNRVNSHMPGIGYQIFGNVISLILGL
TPFIFRLSQAKDLEQLATHSATELYIIAFGSNGDIPVLSMVIISFVVRVSLVWIFFFLLCVAERTYKQRLLFAKLFGHLT
SARRARKSEIPHFRLKKVQNIKMWLSLRSYLKRRGPQRSVDVIVSSAFLLTISVVFICCAQLLHVHEIFLDCHYNWELVI
WCISLTLFLLRFVTLGSETSKKYSNTSILLTEQINLYLKMEKKPNKKEELTLVNNVLKLATKLLKELDSPFRLYGLTMNP
LLYNITQVVILSAVSGVISDLLGFNLKLWKIKS
>XP_005305827.1 protein PHTF2 isoform X1 [Chrysemys picta bellii]
MASKVTDAIVWYQKKIGAYDQQIWEKSVEQREIKGLRNKPKKTGHVKPDLIDVDLVRGSAFAKAKPESPWTSLTRKGIVR
VVFFPFFYRWWLQVTSNVIFFWLLVLYLLQVGAIVLFYTAASPHNIPLTEVIGPIWLMLLLGTVHCQIVSTRTPKPPPST
GGKRRRKLRKAAHLEVHREGDGSSTTDNTQEGTVQSYSTSTPYSIGAVFRDIWHAAFFLSGSKKAKNSIDKSTETDNGYV
SLDGKKTGKSSEDGVQTHEPHCEVIRPEEGGWSTGTVRNTYNNHSPHKDTHRTVTNVSDEVSSEEGPESGYPLRRNVERA
SSDCALRNRKSHHYKKHYPVEDTPKSGTSCSSRCSSSRQDSESTRPESETEDVLWEDLLHCAECRSSCTSETDVENPQVN
PCVKKEYRDDPFHQSHLPWLHSSNPGLEKVSAIVWEGNDCKKADMSVLEISGMIMNRVNSHMPGIGYQIFGNVISLILGL
TPFIFRLSQAKDLEQLATHSATELYIIAFGSNGDIPVLSMVIISFVVRVSLVWIFFFLLCVAERTYKQRLLFAKLFGHLT
SARRARKSEIPHFRLKKVQNIKMWLSLRSYLKRRGPQRSVDVIVSSAFLLTISVVFICCAQLLHVHEIFLDCHYNWELVI
WCISLTLFLLRFVTLGSETSKKYSNTSILLTEQINLYLKMEKKPNKKEELTLVNNVLKLATKLLKELDSPFRLYGLTMNP
LLYNITQVVILSAVSGVISDLLGFNLKLWKIKS
>NP_766580.3 protein PHTF2 [Mus musculus]
MASRVTDAIVWYQKKIGAYDQQIWEKSVEQREIKGLRNKPKKTAHVKPDLIDVDLVRGSAFAKAKPESPWTSLTRKGIVR
VVFFPFFSRWWLQVTSRVIFSWLLVLYLLQVAAIVLFCSAPSPHSIPLTEVIGPIWLMLLLGTVHCQIVSTRTPKPPLGT
GGKRRRKLRKAAHLEVHREGDGSSTTDNTQEGAVQSHGAGAPYSVGTVFRDLWLAAFFLSGSKKAKNSIDKSTETDNGYV
SLDGKRTVKSSEDGAQYHEPQCETVGPEDAAWATRTPRSVPAKDTQRKITNVSDEVSSEEGPETGYPLRGHVDRTSESGL
RNRKPHHYKKHYANEDAPKSGTSCSSRCSSSRQDSESTRPESETEDVLWEDLLHCAECRSSCTSETDVGNPQINPCGKKE
YRDDPFHQSHLPWLHSSHPGLEKISAIVWEGNDCKKADMSVLEISGMIMNRVNNHVPGIGYQVFGNAISLILGLTPFVFR
LSQATDLEQLTAHSASELYVIAFGSNEDVMVLSMVLISFVVRVSLVWIFFFLLCVAERTYKQRLLFAKLFGHLTSARRAR
KSEVPHFRLKKVQNIKMWLSLRSYLKRRGPQRSVDVIVSSAFLLTISVVFICCAQLLHVHEIFLDCHYNWELVIWCISLT
LFLLRFVTLGSETSKKYSNTSILLTEQINLYLKMEKKPNKKEELTLVNNVLKLATKLLKELDSPFRLYGLTMNPLLYNIT
QVVILSAVSGVISDLLGFNLKLWKIKS
>XP_006028290.1 putative homeodomain transcription factor 2 isoform X1 [Alligator sinensis]
MASKVTDAIVWYQKKIGAYDQQIWEKSVEQREIKFIRLGLRNKPKKTGHVKPDLIDVDLVRGSAFAKAKPESPWTSLTRK
GIVRVVFFPFFYRWWLQVTSKVIFFWLLVLYLLQVAAVVLFYTAQNPHNIPLTEVIGPIWLMLLLGTVHCQIVSTRTPKP
PPSTGGKRRRKLRKAAHLEVHREGDGSSTTDNTQEGTVQNYGTSTSYSIGAVFRDIWHAAFLFSGSKKTKSSIDKSTETD
NGYVSLDGKKTGKSSEDGTQTHEPHCEEIRPDEAGWSTGTIRNAYNNHSHHKDSHRAITNVSDEVSSEEGPETGYPLRRH
VERASSDCALRNRKSHYKKHYPVEDAPKSGTSCSSRCSSSRQDSESTRPESETEDVLWEDLLHCAECHSSCTSETDVESP
QVNPCGKKEYRDDPFHQSHLPWLHSSNPGLEKISAIVWEGNDCKKADMSVLEISGMIMNRVNSYIPGIGYQIFGNLVSLI
LGLTPFVFRLSQAADLEQLATHSATELYVLAFGSNGDILVLSMVIISFVVRVSLVWIFFFLLCVAERTYKQRLLFAKLFG
HLTSARRARKSEVPHFRLKKVQNIKMWLSLRSYLKRRGPQRSVDVIVSSAFLLTISVVFICCAQLLHVHEIFLDCHYNWE
LVIWCISLTLFLLRFVTLGSETSKKYSNTSILLTEQINLYLKMEKKPNKKEELTLVNNVLKLATKLLKELDNPFRLYGLT
MNPLLYNITQVVILSAVSGVISDLLGFNLKLWKIKS
>XP_038252599.1 protein PHTF2 isoform X1 [Dermochelys coriacea]
MASKVTDAIVWYQKKIGAYDQQIWEKSVEQREIKGLRNKPKKTGHVKPDLIDVDLVRGSAFAKAKPESPWTSLTRKGIVR
VVFFPFFYRWWLQVTSNVIFFWLLVLYLLQVAAIVLFYTAASPHNIPLTEVIGPIWLMLLLGTVHCQIVSTRTPKPPPST
GGKRRRKLRKAAHLEVHREGDGSSTTDNTQEGTVQSYGTSTSYSIGAVFRDIWHAAFLLSGSKKAKNSIDKSTETDNGYV
SLDGKKTGKSSEDGVQTHEPHCDVIRPEEAVWSTGTVRNAYNNHSPHKDTQRTVTNVSDEVSSEEGPESGYPLRRNVERA
SSDCALRSRKSHHYKKHYPVEDTPKSGTSCSSRCSSSRQDSESTRPESETEDVLWEDLLHCAECRSSCTSETDVENPQVN
PCVKKEYRDDPFHQSHLPWLHSSNPGLEKVSAIVWEGNDCKKADMSVLEISGMIMNRVNSHMPGIGYQIFGNVISLILGL
TPFIFRLSQAKDLEQLATHSATELYIIAFGSNGDLLILSMVIISFVVRVSLVWIFFFLLCVAERTYKQRLLFAKLFGHLT
SARRARKSEIPHFRLKKVENIKMWLSLRSYLKRRGPQRSVDVIVSSAFLLTISVVFTCCAQLLHVHEIFLDCHYNWELVI
WCISLTLFLLRFVTLGSETNKKYSNTSILLTEQINLYLKMEKKPNKKEELTLVNNVLKLATKLLKELDSPFRLYGLTMNP
LLYNITQVVILSAVSGVISDLLGFNLKLWKIKS
>XP_039373799.1 protein PHTF2 [Mauremys reevesii]
MASKVTDAIVWYQKKIGAYDQQIWEKSVEQREIKGLRNKPKKTGHVKPDLIDVDLVRGSAFAKAKPDSPWTSLTRKGIVR
VVFFPFFCRWWLQVTSNVIFFWLLVLYLLQVAAIVLFYTAASSHNIPLTEVIGPIWLMLLLGTVHCQIVSTRTPKPPPST
GGKRRRKLRKAAHLEVHREGDGSSTTDNTQEGTVQSYGTSTPYSIGTVFRDIWHAAFFLSGSKKAKNSIDKSTETDNGYV
SLDGKKTGKSSEDGVQTHEPHCEVIRPEEGGWSTGTMRNAYNNHSPHKDTHRTVTNVSDEVSSEEGPESGYPLRRNVERA
SSDCALRNRKSHHYKKHYPVEDIPKSGTSCSSRCSSSRQDSESTRPESETEDVLWEDLLHCAECRSSCTSETDVENPQVN
PCVKKEYRDDPFHQSHLPWLHSSNPGLEKVSAIVWEGNDCKKADMSVLEISGMIMNRVNSHMPGIGYQIFGNIISLILGL
TPFIFRLSQAKDLEQLATHSASELYIIAFGSNGDILVLSMVIISFVVRVSLVWIFFFLLCVAERTYKQRLLFAKLFGHLT
SARRARKSEIPHFRLKKVQNIKMWLSLRSYLKRRGPQRSVDVIVSSAFLLTISVVFTCCAQLLHVHEIFLDCHYNWELVI
WCISLTLFLLRFVTLGSETSKKYSNTSILLTEQINLYLKMEKKPNKKEELTLVNNVLKLATKLLKELDSPFRLYGLTMNP
LLYNITQVVILSAVSGVISDLLGFNLKLWKIKS
>XP_044885532.1 protein PHTF2 isoform X1 [Mauremys mutica]
MASKVTDAIVWYQKKIGAYDQQIWEKSVEQREIKGLRNKPKKTGHVKPDLIDVDLVRGSAFAKAKPDSPWTSLTRKGIVR
VVFFPFFCRWWLQVTSNVIFFWLLVLYLLQVAAIVLFYTAASSHNIPLTEVIGPIWLMLLLGTVHCQIVSTRTPKPPPST
GGKRRRKLRKAAHLEVHREGDGSSTTDNTQEGTVQSYGTSTPYSIGTVFRDIWHAAFFLSGSKKAKNSIDKSTETDNGYV
SLDGKKTGKSSEDGVQTHEPHCEVIRPEEGGWSTGTMRNAYNNHSPHKDTHRIVTNVSDEVSSEEGPESGYPLRRNVERA
SSDCALRNRKSHHYKKHYPVEDTPKSGTSCSSRCSSSRQDSESTRPESETEDVLWEDLLHCAECRSSCTSETDVENPQVN
PCVKKEYRDDPFHQSHLPWLHSSNPGLEKVSAIVWEGNDCKKADMSVLEISGMIMNRVNSHMPGIGYQIFGNIISLILGL
TPFIFRLSQAKDLEQLATHSATELYIIAFGSNGDILVLSMVIISFVVRVSLVWIFFFLLCVAERTYKQRLLFAKLFGHLT
SARRARKSEIPHFRLKKVQNIKMWLSLRSYLKRRGPQRSVDVIVSSAFLLTISVVFTCCAQLLHVHEIFLDCHYNWELVI
WCISLTLFLLRFVTLGSETSKKYSNTSILLTEQINLYLKMEKKPNKKEELTLVNNVLKLATKLLKELDSPFRLYGLTMNP
LLYNITQVVILSAVSGVISDLLGFNLKLWKIKS
>XP_007063857.3 protein PHTF2 isoform X1 [Chelonia mydas]
MASKVTDAIVWYQKKIGAYDQQIWEKSVEQREIKGLRNKPKKTGHVKPDLIDVDLVRGSAFAKAKPESPWTSLTRKGIVR
VVFFPFFYRWWLQVTSNVIFFWLLVLYLLQVTAIVLFYTAASPHNIPLTEVIGPIWLMLLLGTVHCQIVSTRTPKPPPST
GGKRRRKLRKAAHLEVHREGDGSSTTDNTQEGTVQSYGTSTSYSIGAVFRDIWHAAFFLSGSKKAKNSIDKSTETDNGYV
SLDGKKTGKSSEDGVQTHEPHCKVIRPEEGVWSTGTVRNTYNNHSPHKDTHRTVTNVSDEVSSEEGPESGYPLRRNVERA
SSDCALRSRKSHHYKKHYPVEDTPKSGTSCSSRCSSSRQDSESTRPESETEDVLWEDLLHCAECRSSCTSETDVENPQVN
PCVKKEYRDDPFHQSHLPWLHSSNPGLEKVSAIVWEGNDCKKADMSVLEISGMIMNRVNSHMPGIGYQIFGNVISLILGL
TPFIFRLSQAKDLEQLATHSATELYIIAFGSNGDILVLSMVIISFVVRVSLVWIFFFLLCVAERTYKQRLLFAKLFGHLT
SARRARKSEIPHFRLKKVQNIKIWLSLRSYLKRRGPQRSVDVIVSSAFLLTISVVFTCCAQLLHVHEIFLDCHYNWELVI
WCISLTLFLLRFVTLGSETSKKYSNTSILLTEQINLYLKMEKKPNKKEELTLVNNVLKLATKLLKELDSPFRLYGLTMNP
LLYNITQVVILSAVSGVISDLLGFNLKLWKIKS
>XP_019365020.1 PREDICTED: putative homeodomain transcription factor 2 isoform X1 [Gavialis gangeticus]
MASKVTDAIVWYQKKIGAYDQQIWEKSVEQREIKGLRNKPKKTGHVKPDLIDVDLVRGSAFAKAKPESPWTSLTRKGIVR
VVFFPFFYRWWLQVTSKVIFFWLLVLYLLQVAAVVLFYTAQNPHNIPLTEVIGPIWLMLLLGTVHCQIVSTRTPKPPPST
GGKRRRKLRKAAHLEVHREGDGSSTTDNTQEGTVQNYGTSTSYSIGAVFRDIWHAAFLLSGSKKTKSSIDKSTETDNGYV
SLDGKKTGKSSEDGTQTHEPHCEEIRPDEAGWNTGTIRNAYNNHSHHKDSHRAITNVSDEVSSEEGPETGYPLRRHVERA
SSDCALRNRKSHYKKHYPAEDAPKSGTSCSSRCSSSRQDSESTRPESETEDVLWEDLLHCAECHSSCTSETDVESPQVNP
CGKKEYRDDPFHQSHLPWLHSSNPGLEKISAIVWEGNDCKKADMSVLEISGMIMNRVNSYIPGIGYQIFGNLVSLILGLT
PFVFRLSQAADLEQLATHSATELYVLAFGSNGDILVFSMVIISFVVRVSLVWIFFFLLCVAERTYKQRLLFAKLFGHLTS
ARRARKSEVPHFRLKKVQNIKMWLSLRSYLKRRGPQRSVDVIVSSAFLLTISVVFICCAQLLHVHEIFLDCHYNWELVIW
CISLTLFLLRFVTLGSETSKKYSNTSILLTEQINLYLKMEKKPNKKEELTLVNNVLKLATKLLKELDNPFRLYGLTMNPL
LYNITQVVILSAVSGVISDLLGFNLKLWKIKS
>XP_009326625.1 PREDICTED: putative homeodomain transcription factor 2 isoform X1 [Pygoscelis adeliae]
MASKVTDAIVWYQKKIGAYDQQIWEKSVEQREIKFIRLGLRNKPKKTGHVKPDLIDVDLVRGSAFAKAKPESPWTSLTRK
GIVRVVFFPFFYRWWLQVTSRVIFFWLLVLYLLQVAAVVLFCTAQSPHNIPLTEVIGPIWLMLLLGTVHCQIVSTRTPKP
PPSTGGKRRRKLRKAAHLEVHREGDGSSTTDNTQEGTVQSYGTSTSCSIGAVFRDIWHAAFFLSGSKKAKNSIDKSTETD
NGYVSLDGKKTGKSSEECMQAHERRCEVIKPEESGWSTATVRDAFNNHSHHKDTHRTVANLSDEVSSEEGPETGYSLRRN
VERTSSDCTLRNRKSHHYKKHYPLEDIPKSGTSCSSRCSSSRQDSESARPESETEDVLWEDLLHCAECHSSCTSETDVES
PQMNPCVKKEYRDDPFHQSHLPWIHSLNPGLEKISAIVWEGNDCKKADMSVLEISGMIMNRVNSYIPGIGYQIFGNVISL
ILGLMPFVFRLSQAKDLEQLATHSATELCMTAFGSNGDVLVLSMVIISFVVRVSLVWIFFFLLCVAERTYKQRLLFAKLF
GHLTSARRARKSEVPHFRLKKVQNIKMWLSLRSYLKRRGPQRSVDVIVSSAFLLTISVVFICCAQLLHMHEIFLDCHYNW
ELVIWCISLTLFLLRFVTLGSETSKKYSNTSILLTEQINLYLKMEKKPNKKEELTLVNNVLKLATKLLKELDSPFRLYGL
TMNPLLYNITQVVILSAVSGVISDLLGFNLKLWKIKS
>NP_001120829.1 protein PHTF2 isoform 1 [Homo sapiens]
MASKVTDAIVWYQKKIGAYDQQIWEKSVEQREIKFIKLGLRNKPKKTAHVKPDLIDVDLVRGSAFAKAKPESPWTSLTRK
GIVRVVFFPFFFRWWLQVTSKVIFFWLLVLYLLQVAAIVLFCSTSSPHSIPLTEVIGPIWLMLLLGTVHCQIVSTRTPKP
PLSTGGKRRRKLRKAAHLEVHREGDGSSTTDNTQEGAVQNHGTSTSHSVGTVFRDLWHAAFFLSGSKKAKNSIDKSTETD
NGYVSLDGKKTVKSGEDGIQNHEPQCETIRPEETAWNTGTLRNGPSKDTQRTITNVSDEVSSEEGPETGYSLRRHVDRTS
EGVLRNRKSHHYKKHYPNEDAPKSGTSCSSRCSSSRQDSESARPESETEDVLWEDLLHCAECHSSCTSETDVENHQINPC
VKKEYRDDPFHQSHLPWLHSSHPGLEKISAIVWEGNDCKKADMSVLEISGMIMNRVNSHIPGIGYQIFGNAVSLILGLTP
FVFRLSQATDLEQLTAHSASELYVIAFGSNEDVIVLSMVIISFVVRVSLVWIFFFLLCVAERTYKQRLLFAKLFGHLTSA
RRARKSEVPHFRLKKVQNIKMWLSLRSYLKRRGPQRSVDVIVSSAFLLTISVVFICCAQLLHVHEIFLDCHYNWELVIWC
ISLTLFLLRFVTLGSETSKKYSNTSILLTEQINLYLKMEKKPNKKEELTLVNNVLKLATKLLKELDSPFRLYGLTMNPLL
YNITQVVILSAVSGVISDLLGFNLKLWKIKS
>XP_028633945.1 putative homeodomain transcription factor 2 isoform X1 [Grammomys surdaster]
MASRVTDAIVWYQKKIGAYDQQIWEKSVEQREIKGLRNKPKKTAHVKPDLIDVDLVRGSAFAKAKPESPWTSLTRKGIVR
VVFFPLFFRWWLQVTSKVIFSWLLVLYLLQVAAIVLFCSAPSPHTIPLTEVIGPVWLMLLLGTVHCQIVSTRTPKPPLST
GGKRRRKLRKAAHLEVHREGDGSSTTDNTQEGAVQSCGAGASYSVGTVFRDLWHAAFFLSGSKKAKNSIDKSTETDNGYV
SLDGKRTVKSSEDGTQDHEPQCETIRPEDTAWVTQTPRSVPAKDTQRKITNVSDEVSSEEGPETGYPLRCHVNRTSETSL
RNRKAHHYKKHYANEDAPKSGTSCSSRCSSSRQDSESTRPESETEDVLWEDLLHCAECRSSCTSETDVGNPQINPCVKKE
YRDDPFHQSHLPWLHSSHPGLEKISAIVWEGNDCKKADMSVLEISGMIMNRVNNHVPGIGYQIFGNAISLILGLTPFVFR
LSQATDLEQLTAHSASELYVIAFGSNEDFMVLSMVLISFVVRVSLVWIFFFLLCVAERTYKQRLLFAKLFGHLTSARRAR
KSEVPHFRLKKVQNIKMWLSLRSYLKRRGPQRSVDVIVSSAFLLTISVVFICCAQLLHVHEIFLDCHYNWELVIWCISLT
LFLLRFVTLGSETSKKYSNTSILLTEQINLYLKMEKKPNKKEELTLVNNVLKLATKLLRELDSPFRLYGLTMNPLLYNIT
QVVILSAVSGVISDLLGFNLKLWKIKS
>XP_035171442.1 putative homeodomain transcription factor 2 isoform X3 [Oxyura jamaicensis]
MASKVTDAIVWYQKKIGAYDQQIWEKSVEQREIKFIRLGLRNKPKKTGHVKPDLIDVDLVRGSAFAKAKPESPWTSLTRK
GIVRVVFFPFFYRWWLQVTSRVIFFWLLVLYLLQVAAVVLFYTAQSPHNIPLTEVIGPVWLMLLLGTVHCQIVSTRTPKP
PPSTGVKRRRKLRKAAHLEVHREGDGSSTTDNTQEGTVQSYGTSTSYSIGAVFRDIWHAAFFLSGAKKAKNSIDKSTETD
NGYVSLDGKKTGKSSEECIQAHERPCEVVKPEELGWSTATLRDTFNNPSHHKDAHRTVTNLSDEVSSEEGPETGYSLRRN
VERTSSDCTLRNRKSHHYKKQYPMEDTPKSGTSCSSRCSSSRQDSESARPESETEDVLWEDLLHCAECHSSCSSETDVES
PQVNPCVKKEYRDDPFHQSHLPWIHSLNPGLEKISAIVWEGNECKKADMSVLEISGMIMNRVNSYIPGIGYQIFGNVISL
ILGLMPFVFRLSQAKDLEQLATHSASELCITAFGSNGDVLVLSMVVISFVVRVSLVWIFFFLLCVAERTYKQRLLFAKLF
GHLTSARRARKSEVPHFRLKKVQNIKMWLSLRSYLKRRGPQRSVDVIVSSAFLLTISVVFICCAQLLHMHEIFLDCHYNW
ELVIWCISLTLFLLRFVTLGSETSKKYSNTSILLTEQINLYLKMEKKPNKKEELTLVNNVLKLATKLLKELDSPFRLYGL
TMNPLLYNITQVVILSAVSGVISDLLGFNLKLWKIKS
>XP_019399165.1 PREDICTED: putative homeodomain transcription factor 2 isoform X1 [Crocodylus porosus]
MASKVTDAIVWYQKKIGAYDQQIWEKSVEQREIKGLRNKPKKTGHVKPDLIDVDLVRGSAFAKAKPESPWTSLTRKGIVR
VVFFPFFYRWWLQVTSKVIFFWLLVLYLLQVAAVVLFYTAQNPHNIPLTEVIGPIWLMLLLGTVHCQIVSTRTPKPPPST
GGKRRRKLRKAAHLEVHREGDGSSTTDNTQEGTVQNYGTSTSYSIGAVFRDIWHAAFLLSGSKKTKSSIDKSTETDNGYV
SLDGKKTGKSSEDGTQTHEPHCEEIRPDEAGWSTGTVRNAYNNHSHHKDSHRAITNVSDEVSSEEGPETGYPLRRHVERA
SSDCALRNRKSHYKKHYPVEDAPKSGTSCSSRCSSSRQDSESTRPESETEDVLWEDLLHCAECHSSCTSETDVESPQVNP
CGKKEYRDDPFHQSHLPWLHSSNPGLEKISAIVWEGNDCKKADMSVLEISGMIMNRVNSYIPGIGYQIFGNLVSLILGLT
PFVFRLSQAADLEQLATHSATELYVLAFGSNGDILVFSMVIISFVVRVSLVWIFFFLLCVAERTYKQRLLFAKLFGHLTS
ARRARKSEVPHFRLKKVQNIKMWLSLRSYLKRRGPQRSVDVIVSSAFLLTISVVFICCAQLLHVHEIFLDCHYNWELVIW
CISLALFLLRFVTLGSETSKKYSNTSILLTEQINLYLKMEKKPNKKEELTLVNNVLKLATKLLKELDNPFRLYGLTMNPL
LYNITQVVILSAVSGVISDLLGFNLKLWKIKS
>XP_025065392.1 putative homeodomain transcription factor 2 isoform X2 [Alligator sinensis]
MASKVTDAIVWYQKKIGAYDQQIWEKSVEQREIKGLRNKPKKTGHVKPDLIDVDLVRGSAFAKAKPESPWTSLTRKGIVR
VVFFPFFYRWWLQVTSKVIFFWLLVLYLLQVAAVVLFYTAQNPHNIPLTEVIGPIWLMLLLGTVHCQIVSTRTPKPPPST
GGKRRRKLRKAAHLEVHREGDGSSTTDNTQEGTVQNYGTSTSYSIGAVFRDIWHAAFLFSGSKKTKSSIDKSTETDNGYV
SLDGKKTGKSSEDGTQTHEPHCEEIRPDEAGWSTGTIRNAYNNHSHHKDSHRAITNVSDEVSSEEGPETGYPLRRHVERA
SSDCALRNRKSHYKKHYPVEDAPKSGTSCSSRCSSSRQDSESTRPESETEDVLWEDLLHCAECHSSCTSETDVESPQVNP
CGKKEYRDDPFHQSHLPWLHSSNPGLEKISAIVWEGNDCKKADMSVLEISGMIMNRVNSYIPGIGYQIFGNLVSLILGLT
PFVFRLSQAADLEQLATHSATELYVLAFGSNGDILVLSMVIISFVVRVSLVWIFFFLLCVAERTYKQRLLFAKLFGHLTS
ARRARKSEVPHFRLKKVQNIKMWLSLRSYLKRRGPQRSVDVIVSSAFLLTISVVFICCAQLLHVHEIFLDCHYNWELVIW
CISLTLFLLRFVTLGSETSKKYSNTSILLTEQINLYLKMEKKPNKKEELTLVNNVLKLATKLLKELDNPFRLYGLTMNPL
LYNITQVVILSAVSGVISDLLGFNLKLWKIKS
>XP_014461980.1 PREDICTED: putative homeodomain transcription factor 2 isoform X1 [Alligator mississippiensis]
MASKVTDAIVWYQKKIGAYDQQIWEKSVEQREIKGLRNKPKKTGHVKPDLIDVDLVRGSAFAKAKPESPWTSLTRKGIVR
VVFFPFFYRWWLQVTSKVIFFWLLVLYLLQVAAVVLFYTAQNPHNIPLTEVIGPIWLMLLLGTVHCQIVSTRTPKPPPST
GGKRRRKLRKAAHLEVHREGDGSSTTDNTQEGTVQNYGTSTSYSIGAVFRDIWHAAFLLSGSKKTKSSIDKSTETDNGYV
SLDGKKTGKSSEDGTQTHEPHCEEIRPDEAGWSTGTIRNAYNNHSHHKDSHRAITNVSDEVSSEEGPETGYPLRRHVERA
SSDCALRNRKSHYKKHYPVEDAPKSGTSCSSRCSSSRQDSESTRPESETEDVLWEDLLHCAECHSSCTSETDVESPQVNP
CGKKEYRDDPFHQSHLPWLHSSNPGLEKISAIVWEGNDCKKADMSVLEISGMIMNRVNSYIPGIGYQIFGNLVSLILGLT
PFVFRLSQAADLEQLATHSATELYVLAFGSNGDILVLSMVIISFVVRVSLVWIFFFLLCVAERTYKQRLLFAKLFGHLTS
ARRARKSEVPHFRLKKVQNIKMWLSLRSYLKRRGPQRSVDVIVSSAFLLTISVVFICCAQLLHVHEIFLDCHYNWELVIW
CISLTLFLLRFVTLGSETSKKYSNTSILLTEQINLYLKMEKKPNKKEELTLVNNVLKLATKLLKELDNPFRLYGLTMNPL
LYNITQVVILSAVSGVISDLLGFNLKLWKIKS
>XP_048692414.1 protein PHTF2 isoform X1 [Caretta caretta]
MASKVTDAIVWYQKKIGAYDQQIWEKSVEQREIKGLRNKPKKTGHVKPDLIDVDLVRGSAFAKAKPESPWTSLTRKGIVR
VVFFPFFCRWWLQVTSNVIFFWLLVLYLLQVTAIVLFYTAASPHNIPLTEVIGPIWLMLLLGTVHCQIVSTRTPKPPPST
GGKRRRKLRKAAHLEVHREGDGSSTTDNMQEGTVQSYGTSTSYSIGAVFRDIWHAAFFLSGSKKAKNSIDKSTETDNGYV
SLDGKKTGKSIEDGVQTHEPHCKVIRPEEGVWSTGTVRNTYNNHSPHKDTHRTVTNVSDEVSSEEGPESGYPLRRNVERA
SSDCALRSRKSHHYKKHYPVEDTPKSGTSCSSRCSSSRQDSESTRPESETEDVLWEDLLHCAECRSSCTSETDVENPQVN
PCVKKEYRDDPFHQSHLPWLHSSNPGLEKVSAIVWEGNDCKKADMSVLEISGMIMNRVNSHMPGIGYQIFGNVISLILGL
TPFIFRLSQAKDLEQLATHSATELYIIAFGSNGDILVLSMVIISFVVRVSLVWIFFFLLCVAERTYKQRLLFAKLFGHLT
SARRARKSEIPHFRLKKVQNIKIWLSLRSYLKRRGPQRSVDVIVSSAFLLTISVVFTCCAQLLHVHEIFLDCHYNWELVI
WCISLTLFLLRFVTLGSETSKKYSNTSILLTEQINLYLKMEKKPNKKEELTLVNNVLKLATKLLKELDSPFRLYGLTMNP
LLYNITQVVILSAVSGVISDLLGFNLKLWKIKS
>XP_014110661.1 PREDICTED: putative homeodomain transcription factor 2 isoform X1 [Pseudopodoces humilis]
MASKVTDAIVWYQKKIGAYDQQIWEKSVEQREIKFIRLGLRNKPKKTGHVKPDLIDVDLVRGSAFAKAKPESPWTSLTRK
GIVRVVFFPFFYRWWLQVTSRVIFFWLLVLYLLQVAAVVLFYTAQSPHNIPLTEVIGPIWLMLLLGTVHCQIVSTRTPKP
PPSTGGKRRRKLRKAAHLEVHREGDGSSTTDNTQEGTVQSYGTSTSCSIGAVFRDIWHAAFFLSGSKKAKNSIDKSTETD
NGYVSLDGKKPGKGSEECVQGHERRCEVIRPEETGWSPSTVRDALSNHSHHKDTHRTVTNLSDEVSSEEGPETGYSLRRN
VERTSSDCTLRNRKSHHYKKHYPLEDTPKSGTSCSSRCSSSRQDSESARPESETEDVLWEDLLHCAECHSSCTSETDVES
PQVNPCVKKEFRDDPFHQSHLPWIHSLNPGLEKISAIVWEGNDCKKADMSVLEISGMIMNRVNSYIPGIGYQIFGNVISL
ILGLMPFVFRLFQAKDLEQLAAHSATELCMTAFGSDGDVLVLSMVIISFVVRVSLVWIFFFLLCVAERTYKQRLLFAKLF
GHLTSARRARKSEVPHFRLKKVQNIKMWLSLRSYLKRRGPQRSVDVIVSSAFLLTISVVFICCAQLLHMHEIFLDCHYNW
ELGIWCISLTVFLLRFVTLGSETSKKYSNTSILLTEQINLYLKMEKKPNKKEELTLVNNVLKLATKLLKELDSPFRLYGL
TMNPLLYNITQVVILSAVSGVISDLLGFNLKLWKIKS
>XP_008927131.1 putative homeodomain transcription factor 2 isoform X1 [Manacus vitellinus]
MASKVTDAIVWYQKKIGAYDQQIWEKSVEQREIKFIRLGLRNKPKKTGHVKPDLIDVDLVRGSAFAKAKPESPWTSLTRK
GIVRVVFFPFFYRWWLQVTSRVIFFWLLVLYLLQVAAVVLFYTAQSPHNIPLTEVIGPIWLMLLLGTVHCQIVSTRTPKP
PPSTGGKRRRKLRKAAHLEVHREGDGSSTTDNTQEGTVQSYGTSTSCSIGAVFRDIWHAAFFLSGSKKAKNSIDKSTETD
NGYVSLDGKKTGKGSEECVQAHERRCEVIRPEETGWSTSTAREVFSNHSHHKDTHRIVTNLSDEVSSEEGPETGYSLRRN
VERTSSDCTLRNRKSHHYKKHYPLEDTPKSGTSCSSRCSSSRQDSESARPESETEDVLWEDLLHCAECHSSCTSETDVES
PQVNPCVKKEYRDDPFHQSHLPWIHTLNPGLEKISAIVWEGNDCKKADMSVLEISGMIMNRVNSYIPGIGYQIFGNVISL
ILGLMPFVFRLSQAKDLEQLATHSAAELCMTAFGSDGDILVLSMVIISFVVRVSLVWIFFFLLCVAERTYKQRLLFAKLF
GHLTSARRARKSEVPHFRLKKVQNIKMWLSLRSYLKRRGPQRSVDVIVSSAFLLTISVVFICCAQLLHMHEIFLDCHYNW
ELVIWCISLTLFLLRFVTLGSETSKKYSNTSILLTEQINLYLKMEKKPNKKEELTLVNNVLKLATKLLKELDSPFRLYGL
TMNPLLYNITQVVILSAVSGVISDLLGFNLKLWKIKS
>XP_027535231.1 putative homeodomain transcription factor 2 isoform X2 [Neopelma chrysocephalum]
MASKVTDAIVWYQKKIGAYDQQIWEKSVEQREIKFIRLGLRNKPKKTGHVKPDLIDVDLVRGSAFAKAKPESPWTSLTRK
GIVRVVFFPFFYRWWLQVTSRVIFFWLLVLYLLQVAAVVLFYTAQSPHNIPLTEVIGPIWLMLLLGTVHCQIVSTRTPKP
PPSTGGKRRRKLRKAAHLEVHREGDGSSTTDNTQEGTVQSYGTSTSCSIGAVFRDIWHAAFFLSGSKKAKNSIDKSTETD
NGYVSLDGKKTGKGSEECVQAHERRCEVIRPEETGWGTSTAREVFSNHSHHKDTHRIVTNLSDEVSSEEGPETGYSLRRN
VERTSSDCTLRNRKSHHYKKHYPLEDTPKSGTSCSSRCSSSRQDSESARPESETEDVLWEDLLHCAECHSSCTSETDVES
PQVNPCVKKEYRDDPFHQSHLPWIHTLNPGLEKISAIVWEGNDCKKADMSVLEISGMIMNRVNSYIPGIGYQIFGNVISL
ILGLMPFVFRLSQAKDLEQLATHSATELCMTAFGSDGDILVLSMVIISFVVRVSLVWIFFFLLCVAERTYKQRLLFAKLF
GHLTSARRARKSEVPHFRLKKVQNIKMWLSLRSYLKRRGPQRSVDVIVSSAFLLTISVVFICCAQLLHMHEIFLDCHYNW
ELVIWCISLTLFLLRFVTLGSETSKKYSNTSILLTEQINLYLKMEKKPNKKEELTLVNNVLKLATKLLKELDSPFRLYGL
TMNPLLYNITQVVILSAVSGVISDLLGFNLKLWKIKS
>XP_024105403.1 putative homeodomain transcription factor 2 isoform X1 [Pongo abelii]
MASKVTDAIVWYQKKIGAYDQQIWEKSVEQREIKFIKLGLRNKPKKTAHVKPDLIDVDLVRGSAFAKAKPESPWTSLTRK
GIVRVVFFPFFFRWWLQVTSKVIFFWLLVLYLLQVAAIVLFCSTSSPHSIPLTEVIGPIWLMLLLGTVHCQIVSTRTPKP
PLSTGGKRRRKLRKAAHLEVHREGDGSSTTDNTQEGAVQNHGTSTSHSVGTVFRDLWHAAFFLSGSKKAKNSIDKSTETD
NGYVSLDGKKTVKSSEDGIQNHEPQCETIRPEETAWNTGTLRNGPSKDTQRTITNVSDEVSSEEGPETGYSLRRHVDRTS
EGVLRNRKSHHYKKHYPNEDAPKSGTSCSSRCSSSRQDSESARPESETEDVLWEDLLHCAECHSSCTSETDVENPQINPC
VKKEYRDDPFHQSHLPWLHSSHPGLEKISAIVWEGNDCKKADMSVLEISGMIMNRVNSHIPGIGYQIFGNAISLILGLTP
FVFRLSQATDLEQLTAHSASELYVIAFGSNEDVIVLSMVIISFVVRVSLVWIFFFLLCVAERTYKQRLLFAKLFGHLTSA
RRARKSEVPHFRLKKVQNIKMWLSLRSYLKRRGPQRSVDVIVSSAFLLTISVVFICCAQLLHVHEIFLDCHYNWELVIWC
ISLTLFLLRFVTLGSETSKKYSNTSILLTEQINLYLKMEKKPNKKEELTLVNNVLKLATKLLKELDSPFRLYGLTMNPLL
YNITQVVILSAVSGVISDLLGFNLKLWKIKS
>XP_038009866.1 protein PHTF2 isoform X1 [Motacilla alba alba]
MASRVTDAIVWYQKKIGAYDQQIWEKSVEQREIKFIRLGLRNKPKKTGHVKPDLIDVDLVRGSAFAKAKPESPWTSLTRK
GIVRVVFFPFFYRWWLQVTSRVIFFWLLVLYLLQVAAVVLFYTAQSPHNIPLTEVIGPIWLMLLLGTVHCQIVSTRTPKP
PPSTGGKRRRKLRKAAHLEVHREGDGSSTTDNTQEGTVQSYGTSTSCSIGAVFRDIWHAAFFLSGSKKAKNSIDKSTETD
NGYVSLDGKKPGKGSEEGVQGHERRCEVIRPEETGWSPSTVRDALSNHSHHKDTHRTVTNLSDEVSSEEGPETGYSLRRN
VERTSSDCTLRNRKSHHYKKHYPLEDTPKSGTSCSSRCSSSRQDSESTRPESETEDVLWEDLLHCAECHSSCTSETDVES
PQVNPCVKKEFRDDPFHQSHLPWIHSLNPGLEKISAIVWEGNDCKKADMSVLEISGMIMNRVNSHIPGIGYQIFGNVISL
ILGLMPFAFRLFQAKDVEQLAAHSATELCMTAFGSDGDVLVLSMVIISFVVRVSLVWIFFFLLCVAERTYKQRLLFAKLF
GHLTSARRARKSEVPHFRLKKVQNIKMWLSLRSYLKRRGPQRSVDVIVSSAFLLTISVVFICCAQLLHMHEIFLGCHYNW
ELVIWCISLTVFLLRFVTLGSETSKKYSNTSILLTEQINLYLKMEKKPNKKEELTLVNNVLKLATKLLKELDSPFRLYGL
TMNPLLYNITQVVILSAVSGVISDLLGFNLKLWKIKS
>XP_019330136.1 PREDICTED: putative homeodomain transcription factor 2 isoform X1 [Aptenodytes forsteri]
MASKVTDAIVWYQKKIGAYDQQIWEKSVEQREIKFIRLGLRNKPKKTGHVKPDLIDVDLVRGSAFAKAKPESPWTSLTRK
GIVRVVFFPFFYRWWLQVTSRVIFFWLLVLYLLQVAAVVLFCTAQSPHNIPLTEVIGPIWLMLLLGTVHCQIVSTRTPKP
PPSTGGKRRRKLRKAAHLEVHREGDGSSTTDNTQEGTVQSYGTSTPCSIGAVFRDIWHAAFFLSGSKKAKNSIDKSTETD
NGYVSLDGKKTGKSGEECMQAHERRCEVIKPEESGWSTATVRDAFNNHSHHKDTHRTVANLSDEVSSEEGPETGYSLRRN
VERTSSDCTLRNRKSHHYKKHYPLEDIPKSGTSCSSRCSSSRQDSESTRPESETEDVLWEDLLHCAECHSSCTSETDVES
PQMNPCVKKEYRDDPFHQSHLPWIHSLNPGLEKISAIVWEGNDCKKADMSVLEISGMIMNRVNSYIPGIGYQIFGNVISL
ILGLMPFVFRLSQAKDLEQLATHSATELCMTAFGSNGDILVLSMVIISFVVRVSLVWIFFFLLCVAERTYKQRLLFAKLF
GHLTSARRARKSEVPHFRLKKVQNIKMWLSLRSYLKRRGPQRSVDVIVSSAFLLTISVVFICCAQLLHMHEIFLDCHYNW
ELVIWCISLTLFLLRFVTLGSETSKKYSNTSILLTEQINLYLKMEKKPNKKAELTLVNNVLKLATKLLKELDSPFRLYGL
TMNPLHYNITQVVILSAVSGVISDLLGFNLKLWKIKS
>XP_039579602.1 protein PHTF2 isoform X1 [Passer montanus]
MASKVTDAIVWYQKKIGAYDQQIWEKSVEQREIKFIRLGLRNKPKKTGHVKPDLIDVDLVRGSAFAKAKPESPWTSLTRK
GIVRVVFFPFFYRWWLQVTSRVIFFWLLVLYLLQVAAVVLFYTAQSPHNIPLTEVIGPIWLMLLLGTVHCQIVSTRTPKP
PPSTGGKRRRKLRKAAHLEVHREGDGSSTTDNTQEGTVQSYGTSTSCSIGAVFRDIWHAAFFLSGSKKAKNSIDKSTETD
NGYVSLDGKKPGKGSEEGVQGHERRCEVIRPEETGWSPSTVRDALGNHSHHKDTHRTVTNLSDEVSSEEGPETGYSLRRN
AERTSSDCTLRNRKSHHYKKHYPLEDTPKSGTSCSSRCSSSRQDSESTRPESETEDVLWEDLLHCAECHSSCSSETDVES
PQVNPCVKKEFRDDPFHQSHLPWIHSLNPGLEKISAIVWEGNDCKKADMSVLEISGMIMNRVNSHIPGIGYQIFGNIISS
ILGLMPFVFRLFQAKDLEQLAAHSATELCMTAFGSDGDVLVLSMVIISFVVRVSLVWIFFFLLCVAERTYKQRLLFAKLF
GHLTSARRARKSEVPHFRLKKVQNIKMWLSLRSYLKRRGPQRSVDVIVSSAFLLTISVVFICCAQLLHMHEIFLDCHYNW
ELVIWCISLTVFLLRFVTLGSETSKKYSNTSILLTEQINLYLKMEKKPNKKEELTLVNNVLKLATKLLKELDSPFRLYGL
TMNPLLYNITQVVILSAVSGVISDLLGFNLKLWKIKS
>XP_027315495.1 protein PHTF2 isoform X3 [Anas platyrhynchos]
MASKVTDAIVWYQKKIGAYDQQIWEKSVEQREIKFIRLGLRNKPKKTGHVKPDLIDVDLVRGSAFAKAKPESPWTSLTRK
GIVRVVFFPFFYRWWLQVTSRVIFFWLLVLYLLQVAAVVLFYTAQSPHNIPLTEVIGPIWLMLLLGTVHCQIVSTRTPKP
PPSTGVKRRRKLRKAAHLEVHREGDGSSTTDNTQEGTVQSYGTSTSYSIGAVFRDIWHAAFFLSGSKKAKNSIDKSTETD
NGYVSLDGKKTGKSNEECVQAHERLCEVVKPEELGWSTATVRDTFSNPSHHKDAHRTVTNLSDEVSSEEGPETGYSLRRN
VERTSSDCTLRNRKSHHYKKHYPLEDTPKSGTSCSSRCSSSRQDSESARPESETEDVLWEDLLHCAECHSSCSSETDVES
PQVNPCVKKEYRDDPFHQSHLPWIHSLNPGLEKISAIVWEGNECKKADMSVLEISGMIMNRVNSYIPGIGYQIFGNVISL
ILGLMPFVFRLSQAKDLEQLATHSATELCITAFGSNGDILVLSMVVISFVVRVSLVWIFFFLLCVAERTYKQRLLFAKLF
GHLTSARRARKSEVPHFRLKKVQNIKMWLSLRSYLKRRGPQRSVDVIVSSAFLLTISVVFICCAQLLHMHEIFLDCHYNW
ELVIWCISLTLFLLRFVTLGSETSKKYSNTSILLTEQINLYLKMEKKPNKKEELTLVNNVLKLATKLLKELDSPFRLYGL
TMNPLLYNITQVVILSAVSGVISDLLGFNLKLWKIKS
>XP_001158958.1 putative homeodomain transcription factor 2 isoform X3 [Pan troglodytes]
MASKVTDAIVWYQKKIGAYDQQIWEKSVEQREIKFIKLGLRNKPKKTAHVKPDLIDVDLVRGSAFAKAKPESPWTSLTRK
GIVRVVFFPFFFRWWLQVTSKVIFFWLLVLYLLQVAAIVLFCSTSSPHSIPLTEVIGPIWLMLLLGTVHCQIVSTRTPKP
PLSTGGKRRRKLRKAAHLEVHREGDGSSTTDNTQEGAVQNHGTSTSHSVGTVFRDLWHAAFFLSGSKKAKNSIDKSTETD
NGYVSLDGKKTVKSGEDGIQNHEPQCETIRPEETAWNTGTLRNGPSKDTQRTITNVSDEVSSEEGPETGYSLRHHVDRTS
EGVLRNRKSHHYKKHYPNEDAPKSGTSCSSRCSSSRQDSESARPESETEDVLWEDLLHCAECHSSCTSETDVENPQINPC
VKKEYRDDPFHQSHLPWLHSSHPGLEKISAIVWEGNDCKKADMSVLEISGMIMNRVNSHIPGIGYQIFGNAISLILGLTP
FVFRLSQATDLEQLTAHSASELYVIAFGSNEDVIVLSMVIISFVVRVSLVWIFFFLLCVAERTYKQRLLFAKLFGHLTSA
RRARKSEVPHFRLKKVQNIKMWLSLRSYLKRRGPQRSVDVIVSSAFLLTISVVFICCAQLLHVHEIFLDCHYNWELVIWC
ISLTLFLLRFVTLGSETSKKYSNTSILLTEQINLYLKMEKKPNKKEELTLVNNVLKLATKLLKELDSPFRLYGLTMNPLL
YNITQVVILSAVSGVISDLLGFNLKLWKIKS
>XP_039918165.1 protein PHTF2 isoform X1 [Hirundo rustica]
MASKVTDAIVWYQKKIGAYDQQIWEKSVEQREIKFIRLGLRNKPKKTGHVKPDLIDVDLVRGSAFAKAKPESPWTSLTRK
GIVRVVFFPFFYRWWLQVTSRVIFFWLLVLYLLQVAAVVLFYTAQSPHNIPLTEVIGPVWLMLLLGTVHCQIVSTRTPKP
PPSTGGKRRRKLRKAAHLEVHREGDGSSTTDNTQEGTVQSYGTSTSCSIGAVFRDIWHAAFFLSGSKKAKNSIDKSTETD
NGYVSLDGKKPGKGSEECVQGHERRCEVIRPEETGWSPSTVRDALSSQSHHKDTHRTVTNLSDEVSSEEGPEAGYSLRRN
VERTSSDCTLRNRKSHHYKKHYPLEDTPKSGTSCSSRCSSSRQDSESARPESETEDVLWEDLLHCAECHSSCTSETDVES
PQVNPCVKKEFRDDPFHQSHLPWIHSLNPGLEKISAIVWEGNDCKKADMSVLEISGMIMNRVNSYIPGIGYQIFGNVISL
ILGLMPFVFRLSQAKDLEQLAAHSATELCMTAFGSDGDVLVLSMVIISFVVRVSLVWIFFFLLCVAERTYKQRLLFAKLF
GHLTSARRARKSEVPHFRLKKVQNIKMWLSLRSYLKRRGPQRSVDVIVSSAFLLTISVVFICCAQLLHMHEIFLDCHYNW
ELVIWCISLTLFLLRFVTLGSETSKKYSNTSILLTEQINLYLKMEKKPNKKEELTLVNNVLKLATKLLKELDSPFRLYGL
TMNPLLYNITQVVILSAVSGVISDLLGFNLKLWKIKS
>XP_029870607.1 protein PHTF2 isoform X1 [Aquila chrysaetos chrysaetos]
MASKVTDAIVWYQKKIGAYDQQIWEKSVEQREIKFIRLGLRNKPKKTGHVKPDLIDVDLVRGSAFAKAKPESPWTSLTRK
GIVRVVFFPFFYRWWLQVTSRVIFFWLLVLYLLQVAAVVLFYTAQSPHNIPLTEVIGPIWLMLLLGTVHCQIVSTRTPKP
PPSTGGKRRRKLRKAAHLEVHREGDGSSTTDNTQEGTVQSYGTSTSCSIGAVFRDIWHAAFFLSGSKKAKNSIDKSTETD
NGYVSLDGKKTGKSSEECMQAHERRCEVIKPEESGWSTSTVRDAFNNHSHHKDTHRTVTNLSDEVSSEEGPETGYSIRRN
VERTSSDCTLRNRKSHHYKKHYPLEDTPKSGTSCSSRCSSSRQDSESARPESETEDVLWEDLLHCAECHSSCSSETDVES
PQVNPCVKKEYRDDPFHQSHLPWIHSLNPGLEKISAIVWEGNDCKKADMSVLEISGMIMNRVNSYIPGIGYQIFGNVISL
ILGLMPFVFRLSQAKDLEQLAAHSATDLCMTAFGSNGDIFVLSMVIISFVVRVSLVWIFFFLLCVAERTYKQRLLFAKLF
GHLTSARRARKSEVPHFRLKKVQNIKMWLSLRSYLKRRGPQRSVDVIVSSAFLLTISVVFICCAQLLHMHEIFLDCHYNW
ELVIWCISLTLFLLRFVTLGSETSKKYSNTSILLTEQINLYLKMEKKPNKKEELTLVNNVLKLATKLLKELDSPFRLYGL
TMNPLLYNITQVVILSAVSGVISDLLGFNLKLWKIKS
>XP_018887283.2 putative homeodomain transcription factor 2 isoform X1 [Gorilla gorilla gorilla]
MASKVTDAIVWYQKKIGAYDQQIWEKSVEQREIKFIKLGLRNKPKKTAHVKPDLIDVDLVRGSAFAKAKPESPWTSLTRK
GIVRVVFFPFFFRWWLQVTSKVIFFWLLVLYLLQVAAIVLFCSTSSPHSIPLTEVIGPIWLMLLLGTVHCQIVSTRTPKP
PLSTGGKRRRKLRKAAHLEVHREGDGSSTTDNTQEGAVQNHGTSTSHSVGTVFRDLWHAAFFLSGSKKAKNSIDKSTETD
NGYVSLDGKKTVKSSEDGIQNHEPQCETIRPEETAWNTGTLRNGPSKDTQRTITNVSDEVSSEEGPETGYSLRRHVDRTS
EGVLRNRKSHHYKKHYPNEDAPKSGTSCSSRCSSSRQDSESARPESETEDVLWEDLLHCAECHSSCTSETDVENPQINPC
VKKEYRDDPFHQSHLPWLHSSHPGLEKISAIVWEGNDCKKADMSVLEISGMIMNRVNSHIPGIGYQIFGNAISLILGLTP
FVFRLSQATGLEQLTAHSASELYVIAFGSNEDVIVLSMVIISFVVRVSLVWIFFFLLCVAERTYKQRLLFAKLFGHLTSA
RRARKSEVPHFRLKKVQNIKMWLSLRSYLKRRGPQRSVDVIVSSAFLLTISVVFICCAQLLHVHEIFLDCHYNWELVIWC
ISLTLFLLRFVTLGSETSKKYSNTSILLTEQINLYLKMEKKPNKKEELTLVNNVLKLATKLLKELDSPFRLYGLTMNPLL
YNITQVVILSAVSGVISDLLGFNLKLWKIKS
>XP_027585827.1 protein PHTF2 isoform X3 [Pipra filicauda]
MAEPPSPGRGAAPPEQEPLGARAAPDAKGSRGSQPAAKKVKGAEERSLKGAKRVNGEGGGSGGGSAKQPLPAVVPSYGGP
APWGFAALPSGPSAGAGGFAFPAPLPRKLLPPAVLLPPSASPSSSHPQHQHRHHRHRLALAAEPGGGGSGGSAKPKRPKE
KRDKERRKHGALPVVAAAAGDGGGGLSREENGEVKLLFPKAQIKDKVKEREKKQKEKKKHKIMNEIKKENGEIKLLQKGG
KEKPKTNAEELQIKKVKKKKKKKHKENEKRKRPKMYSKSIQTICSGLVSDIEDQETKGIIDDHLKDFSGKNMDPKKDCES
KIPENSEFPFVSLKEPRVQNKLKRLDTLEFKQLIHIEHQPNGGASVIHAYSNELSHLSPVEMERFAEEFVGLVFSENENC
AAYYVMGIVHGAATYLPDFLDYFSFNFPNSPVKMEILGKKDIETTTMSNFHAQVKRTYSHGTYRAGPMRQISLVGAVDEE
VGDYFPEFLDMLEESPFLKCTLPWGTLSSLKLESRKDSDDGPIMWVRPGEQMIPVADMPKSPFKRKRTTNEIKNLQYLPR
TSEPREMLFEDRTRAHADHIGQGFERQTTAAVGVLKAVHCGEWSEQPRITKDVICFHAEDFLEVVQRMQLDLHEPPLSQI
GAYDQQIWEKSVEQREIKGLRNKPKKTGHVKPDLIDVDLVRGSAFAKAKPESPWTSLTRKGIVRVVFFPFFYRWWLQVTS
RVIFFWLLVLYLLQVAAVVLFYAAQSPHNIPLTEVIGPIWLMLLLGTVHCQIVSTRTPKPPPSTGGKRRRKLRKAAHLEV
HREGDGSSTTDNTQEGTVQSYGTSTSCSIGAVFRDIWHAAFFLSGSKKAKNSIDKSTETDNGYVSLDGKKTGKGSEECVQ
AHERRCEVIRPEETGWSTSTAREVFSNHSHHKDTHRIVTNLSDEVSSEEGPETGYSLRRNVERTSSDCTLRNRKSHHYKK
HYPLEDTPKSGTSCSSRCSSSRQDSESARPESETEDVLWEDLLHCAECHSSCTSETDVESPQVNPCVKKEYRDDPFHQSH
LPWIHTLNPGLEKISAIVWEGNDCKKADMSVLEISGMIMNRVNSYIPGIGYQIFGNVISLILGLMPFVFRLSQAKDLEQL
ATHSATELCMTAFGSDGDILVLSMVIISFVVRVSLVWIFFFLLCVAERTYKQRLLFAKLFGHLTSARRARKSEVPHFRLK
KVQNIKMWLSLRSYLKRRGPQRSVDVIVSSAFLLTISVVFICCAQLLHMHEIFLDCHYNWELVIWCISLTLFLLRFVTLG
SETSKKYSNTSILLTEQINLYLKMEKKPNKKEELTLVNNVLKLATKLLKELDSPFRLYGLTMNPLLYNITQVVILSAVSG
VISDLLGFNLKLWKIKS
>XP_030914886.1 putative homeodomain transcription factor 2 [Geospiza fortis]
MASKVTDAIVWYQKKIGAYDQQIWEKSVEQREIKGLRNKPKKTGHVKPDLIDVDLVRGSAFAKAKPESPWTSLTRKGIVR
VVFFPFFYRWWLQVTSRVIFFWLLVLYLLQVAAVVLFYTAQSPHNIPLTEVIGPIWLMLLLGTVHCQIVSTRTPKPPPST
GGKRRRKLRKAAHLEVHREGDGSSTTDNTQEGTVQSYGTSTSCSIGAVFRDIWHAAFFLSGSKKAKNSIDKSTETDNGYV
SLDGKKPGRGSEEGVQGHERRCEVIRPEETGWSPSTGRDALGNHNHHKDTHRTVTNLSDEVSSEEGPETGYSLRRNVERT
SSDCTLRNRKSHHYKKHYPLEDTPKSGTSCSSRCSSSRQDSESTRPESETEDVLWEDLLHCAECHSSCTSETDVESPQVN
PCVKKEFRDDPFHQSHLPWIHSLNPGLEKISAIVWEGNDCKKADMSVLEISGMIMNRVNSHIPGIGYQIFGNVISLILGL
MPFVFRLFQAKDLEQLAAHSATELCMTAFGSDGDVLVLSMVIISFMVRVSLVWIFFFLLCVAERTYKQRLLFAKLFGHLT
SARRARKSEVPHFRLKKVQNIKMWLSLRSYLKRRGPQRSVDVIVSSAFLLTISVVFICCAQLLHMHEIFLGCHYNWELVI
WCISLTVFLLRFVTLGSETSKKYSNTSILLTEQINLYLKMEKKPNKKEELTLVNNVLKLATKLLKELDSPFRLYGLTMNP
LLYNITQVVILSAVSGVISDLLGFNLKLWKIKS
>XP_030147336.3 protein PHTF2 isoform X1 [Taeniopygia guttata]
MASKVTDAIVWYQKKIGAYDQQIWEKSVEQREIKFIRLGLRNKPKKTGHVKPDLIDVDLVRGSAFAKAKPESPWTSLTRK
GIVRVVFFPFFYRWWLQVTSRVIFFWLLVLYLLQVAAVVLFYTAQSPHNIPLTEVIGPIWLMLLLGTVHCQIVSTRTPKP
PPSTGGKRRRKLRKAAHLEVHREGDGSSTTDNTQEGTVQSYGTSTSCCIGAVFRDIWHAAFFLSGSKKAKTSIDKSTETD
NGYVSLDGKKPGKGSEECVQGHERRCEVIRPEETGWSPSTVRDALSNHSHHKDTHRTVTNLSDEVSSEEGPETGYSLRRN
VDRTSSDCTLRNRKSHHYKKHYPLEDTPKSGTSCSSRCSSSRQDSESARPESETEDVLWEDLLHCAECHSSCTSETDVES
PQVNPCVKKEFRDDPFHQSHLPWIHSLNPGLEKISAIVWEGNDCKKADMSVLEISGMIMNRVNSYIPGIGYQIFGNVISL
ILGLMPFAFRLFQAKDLEQLAAHSATELCMTAFGSDGDVLVLSMVIISFVVRVSLVWIFFFLLCVAERTYKQRLLFAKLF
GHLTSARRARKSEVPHFRLKKVQNIKMWLSLRSYLKRRGPQRSVDVIVSSAFLLTISVVFICCAQLLHMHEIFRDCHYNW
ELVIWCISLTVFLLRFVTLGSETSKKYSNTSILLTEQINLYLKMEKKPNKKEELTLVNNVLKLATKLLKELDSPFRLYGL
TMNPLLYNITQVVILSAVSGVISDLLGFNLKLWKIKS
>XP_003921188.1 protein PHTF2 isoform X1 [Saimiri boliviensis boliviensis]
MASKVTDAIVWYQKKIGAYDQQIWEKSVEQREIKFVKLGLRNKPKKTAHVKPDLIDVDLVRGSAFAKAKPESPWTSLTRK
GIVRVVFFPFFFRWWLQVTSKVIFFWLLVLYLLQVAAIVLFCSASSPHSIPLTEVIGPIWLMLLLGTVHCQIVSTRTPKP
PLSTGGKRRRKLRKAAHLEVHREGDGSSTTDNTQEGAVQSHGTSTSHSVGAVFRDLWHAAFFLSGSKKAKNSIDKSTETD
NGYVSLDGKKTVKSSEDGIQNHEPQCETIRPEETAWNTGTLRNGPSKDTQRTITNVSDEVSSEEGPETGYPLRRHMDRTS
ESVLRNRKSHHYKKHYPNEDAPKSGTSCSSRCSSSRQDSESARPESETEDVLWEDLLHCAECHSSCTSETDVENPQINPC
VKKEYRDDPFHQSHLPWLHSSHPGLEKISAIVWEGNDCKKADMSVLEISGMIMNRVNSHIPGIGYQIFGNAISLILGLTP
FVFRLSQATDLEQLTAHSASELYVIAFGSNEDVIVLSMVIISFVVRVSLVWIFFFLLCVAERTYKQRLLFAKLFGHLTSA
RRARKSEVPHFRLKKVQNIKMWLSLRSYLKRRGPQRSVDVIVSSAFLLTISVVFICCAQLLHVHEIFLDCHYNWELVIWC
ISLTLFLLRFVTLGSETSKKYSNTSILLTEQINLYLKMEKKPNKKEELTLVNNVLKLATKLLKELDSPFRLYGLTMNPLL
YNITQVVILSAVSGVISDLLGFNLKLWKIKS
>XP_041330495.1 protein PHTF2 isoform X1 [Pyrgilauda ruficollis]
MASKVTDAIVWYQKKIGAYDQQIWEKSVEQREIKFIRLGLRNKPKKTGHVKPDLIDVDLVRGSAFAKAKPESPWTSLTRK
GIVRVVFFPFFYRWWLQVTSRVIFFWLLVLYLLQVAAVVLFYTAQSPHNIPLTEVIGPIWLMLLLGTVHCQIVSTRTPKP
PPSTGGKRRRKLRKAAHLEVHREGDGSSTTDNTQEGTVQSYGTSTSCSIGAVFRDIWHAAFFLSGSKKAKNSIDKSTETD
NGYVSLDGKKPGKGSEEGVQGHERRCEVIRPEETGWSPSTVRDALSNHSHHKDTHRTVTNLSDEVSSEEGPETGYSLRRN
AERTSSDCTLRNRKSHHYKKHYPLEDTPKSGTSCSSRCSSSRQDSESTRPESETEDVLWEDLLHCAECHSSCTSETDVES
PQVNPCVKKEFRDDPFHQSHLPWIHSLNPGLEKISAIVWEGNDCKKADMSVLEISGMIMNRVNSHIPGIGYQIFGNIISS
ILGLMPFVFRLFQAKDLEQLAAHSATELCMTAFGSDGDVLVLSMVIISFVVRVSLVWIFFFLLCVAERTYKQRLLFAKLF
GHLTSARRARKSEVPHFRLKKVQNIKMWLSLRSYLKRRGPQRSVDVIVSSAFLLTISVVFICCAQLLHMHEIFLDCHYNW
ELVIWCISLTVFLLRFVTLGSETSKKYSNTSILLTEQINLYLKMEKKPNKKEELTLVNNVLKLATKLLKELDSPFRLYGL
TMNPLLYNITQVVILSAVSGVISDLLGFNLKLWKIKS
>XP_032132310.1 putative homeodomain transcription factor 2 isoform X1 [Sapajus apella]
MASKVTDAIVWYQKKIGAYDQQIWEKSVEQREIKFIKLGLRNKPKKTAHVKPDLIDVDLVRGSAFAKAKPESPWTSLTRK
GIVRVVFFPFFFRWWLQVTSKVIFFWLLVLYLLQVAAIVLFCSASSPHSIPLTEVIGPIWLMLLLGTVHCQIVSTRTPKP
PLSTGGKRRRKLRKAAHLEVHREGDGSSTTDNTQEGAIQSHGTSTSHSVGAVFRDLWHAAFFLSGSKKAKNSIDKSTETD
NGYVSLDGKKTVKSSEDGIQNHEPQCETIRPEETAWNTGTLRNGPSKDTQRTIMNVSDEVSSEEGPETGYPLRRHIDRTS
ESVLRNRKSHHYKKHYPNEDAPKSGTSCSSRCSSSRQDSESARPESETEDVLWEDLLHCAECHSSCTSETDVENPQINPC
VKKEYRDDPFHQSHLPWLHSSHPGLEKISAIVWEGNDCKKADMSVLEISGMIMNRVNSHIPGIGYQIFGNAISLILGLTP
FVFRLSQATDLEQLTAHSASELYVIAFGSNEDVIVLSMVIISFVVRVSLVWIFFFLLCVAERTYKQRLLFAKLFGHLTSA
RRARKSEVPHFRLKKVQNIKMWLSLRSYLKRRGPQRSVDVIVSSAFLLTISVVFICCAQLLHVHEIFLDCHYNWELVIWC
ISLTLFLLRFVTLGSETSKKYSNTSILLTEQINLYLKMEKKPNKKEELTLVNNVLKLATKLLKELDSPFRLYGLTMNPLL
YNITQVVILSAVSGVISDLLGFNLKLWKIKS
>XP_027535235.1 putative homeodomain transcription factor 2 isoform X5 [Neopelma chrysocephalum]
MAEPPSPGRGAAPPEQEPLGARAAPDAKGSRGSQPAAKKVKGAEERSLKGAKRVNGEGGGGGGGSAKQPLPAVVPSYGGP
APWGFAALPSGPSAGAGGFAFPAPLPRKLLPPAVLLPPSTSPSSSHPQHQHRHHRHRLALAAEPGGGGSGGSAKPKRPKE
KRDKERRKHGALPVVAAATGDGGGGLSREENGEVKLLFPKAQIKDKVKEREKKQKEKKKHKIMNEIKKENGEIKLLQKGG
KEKPKTNAEELQIKKVKKKKKKKHKENEKRKRPKMYSKSIQTICSGLVSDIEDQETKGIIDDHLKDFSGKNMDPKKDCES
KIPENSEFPFVSLKEPRVQNKLKRLDTLEFKQLIHIEHQPNGGASVIHAYSNELSHLSPVEMERFAEEFVGLVFSENENC
AAYYVMGIVHGAATYLPDFLDYFSFNFPNSPVKMEILGKKDIETTTMSNFHAQVKRTYSHGTYRAGPMRQISLVGAVDEE
VGDYFPEFLDMLEESPFLKCTLPWGTLSSLKLESRKDSDDGPIMWVRPGEQMIPVADMPKSPFKRKRTTNEIKNLQYLPR
TSEPREMLFEDRTRAHADHIGQGFERQTTAAVGVLKAVHCGEWSEQPRITKDVICFHAEDFLEVVQRMQLDLHEPPLSQI
GAYDQQIWEKSVEQREIKGLRNKPKKTGHVKPDLIDVDLVRGSAFAKAKPESPWTSLTRKGIVRVVFFPFFYRWWLQVTS
RVIFFWLLVLYLLQVAAVVLFYTAQSPHNIPLTEVIGPIWLMLLLGTVHCQIVSTRTPKPPPSTGGKRRRKLRKAAHLEV
HREGDGSSTTDNTQEGTVQSYGTSTSCSIGAVFRDIWHAAFFLSGSKKAKNSIDKSTETDNGYVSLDGKKTGKGSEECVQ
AHERRCEVIRPEETGWGTSTAREVFSNHSHHKDTHRIVTNLSDEVSSEEGPETGYSLRRNVERTSSDCTLRNRKSHHYKK
HYPLEDTPKSGTSCSSRCSSSRQDSESARPESETEDVLWEDLLHCAECHSSCTSETDVESPQVNPCVKKEYRDDPFHQSH
LPWIHTLNPGLEKISAIVWEGNDCKKADMSVLEISGMIMNRVNSYIPGIGYQIFGNVISLILGLMPFVFRLSQAKDLEQL
ATHSATELCMTAFGSDGDILVLSMVIISFVVRVSLVWIFFFLLCVAERTYKQRLLFAKLFGHLTSARRARKSEVPHFRLK
KVQNIKMWLSLRSYLKRRGPQRSVDVIVSSAFLLTISVVFICCAQLLHMHEIFLDCHYNWELVIWCISLTLFLLRFVTLG
SETSKKYSNTSILLTEQINLYLKMEKKPNKKEELTLVNNVLKLATKLLKELDSPFRLYGLTMNPLLYNITQVVILSAVSG
VISDLLGFNLKLWKIKS
>XP_017378617.1 putative homeodomain transcription factor 2 isoform X1 [Cebus imitator]
MASKVTDAIVWYQKKIGAYDQQIWEKSVEQREIKFIKLGLRNKPKKTAHVKPDLIDVDLVRGSAFAKAKPESPWTSLTRK
GIVRVVFFPFFFRWWLQVTSKVIFFWLLVLYLLQVAAIVLFCSASSPHSIPLTEVIGPIWLMLLLGTVHCQIVSTRTPKP
PLSTGGKRRRKLRKAAHLEVHREGDGSSTTDNTQEGAIQSHGTSTSHSVGAVFRDLWHAAFFLSGSKKAKNSIDKSTETD
NGYVSLDGKKTVKSSEDGIQNHEPQCETIRPEETAWNTGTLRNGPSKDTQRTIMNVSDEVSSEEGPETGYPLRRHMDRTS
ESVLRNRKSHHYKKHYPNEDAPKSGTSCSSRCSSSRQDSESARPESETEDVLWEDLLHCAECHSSCTSETDVENPQINPC
VKKEYRDDPFHQSHLPWLHSSHPGLEKISAIVWEGNDCKKADMSVLEISGMIMNRVNSHIPGIGYQIFGNAISLILGLTP
FVFRLSQATDLEQLTAHSASELYVIAFGSNEDVIVLSMVIISFVVRVSLVWIFFFLLCVAERTYKQRLLFAKLFGHLTSA
RRARKSEVPHFRLKKVQNIKMWLSLRSYLKRRGPQRSVDVIVSSAFLLTISVVFICCAQLLHVHEIFLDCHYNWELVIWC
ISLTLFLLRFVTLGSETSKKYSNTSILLTEQINLYLKMEKKPNKKEELTLVNNVLKLATKLLKELDSPFRLYGLTMNPLL
YNITQVVILSAVSGVISDLLGFNLKLWKIKS
>XP_030681761.1 putative homeodomain transcription factor 2 isoform X1 [Nomascus leucogenys]
MASKVTDAIVWYQKKIGAYDQQIWEKSVEQREIKFIKLGLRNKPKKTAHVKPDLIDVDLVRGSAFAKAKPESPWTSLTRK
GIVRVVFFPFFFRWWLQVTSRVIFFWLLVLYLLQVAAIVLFCSTSSPHSIPLTEVIGPIWLMLLLGTVHCQIVSTRTPKP
PLSTGGKRRRKLRKAVHLEVHREGDGSSTTDNTQEGAVQNHGTSTCHSVGAVFRDLWHAAFFLSGSKKAKNSIDKSTETD
NGYVSLDGKKTVKSSQDGIQNHEPQCETIRPEETAWNTGTLRNGPSKDTQRTITNVSDEVSSEEGPETGYSLRRHVDRTS
ESVLRNRKSHHYKKHYPNEDAPKSGTSCSSRCSSSRQDSESARPESETEDVLWEDLLHCAECHSSCTSETDVENPQINPC
VKKEYRDDPFHQSHLPWLHSSHPGLEKISAIVWEGNDCKKADMSVLEISGMIMNRVNSHIPGIGYQIFGNAISLILGLTP
FVFRLSQATDLEQLTAHSASELYVIAFGSNEDVIVLSMVIISFVVRVSLVWIFFFLLCVAERTYKQRLLFAKLFGHLTSA
RRARKSEVPHFRLKKVQNIKMWLSLRSYLKRRGPQRSVDVIVSSAFLLTISVVFICCAQLLHVHEIFLDCHYNWELVIWC
ISLTLFLLRFVTLGSETSKKYSNTSILLTEQINLYLKMEKKPNKKEELTLVNNVLKLATKLLKELDSPFRLYGLTMNPLL
YNITQVVILSAVSGVISDLLGFNLKLWKIKS
>XP_009326627.1 PREDICTED: putative homeodomain transcription factor 2 isoform X2 [Pygoscelis adeliae]
MASKVTDAIVWYQKKIGAYDQQIWEKSVEQREIKGLRNKPKKTGHVKPDLIDVDLVRGSAFAKAKPESPWTSLTRKGIVR
VVFFPFFYRWWLQVTSRVIFFWLLVLYLLQVAAVVLFCTAQSPHNIPLTEVIGPIWLMLLLGTVHCQIVSTRTPKPPPST
GGKRRRKLRKAAHLEVHREGDGSSTTDNTQEGTVQSYGTSTSCSIGAVFRDIWHAAFFLSGSKKAKNSIDKSTETDNGYV
SLDGKKTGKSSEECMQAHERRCEVIKPEESGWSTATVRDAFNNHSHHKDTHRTVANLSDEVSSEEGPETGYSLRRNVERT
SSDCTLRNRKSHHYKKHYPLEDIPKSGTSCSSRCSSSRQDSESARPESETEDVLWEDLLHCAECHSSCTSETDVESPQMN
PCVKKEYRDDPFHQSHLPWIHSLNPGLEKISAIVWEGNDCKKADMSVLEISGMIMNRVNSYIPGIGYQIFGNVISLILGL
MPFVFRLSQAKDLEQLATHSATELCMTAFGSNGDVLVLSMVIISFVVRVSLVWIFFFLLCVAERTYKQRLLFAKLFGHLT
SARRARKSEVPHFRLKKVQNIKMWLSLRSYLKRRGPQRSVDVIVSSAFLLTISVVFICCAQLLHMHEIFLDCHYNWELVI
WCISLTLFLLRFVTLGSETSKKYSNTSILLTEQINLYLKMEKKPNKKEELTLVNNVLKLATKLLKELDSPFRLYGLTMNP
LLYNITQVVILSAVSGVISDLLGFNLKLWKIKS
>XP_035171444.1 putative homeodomain transcription factor 2 isoform X4 [Oxyura jamaicensis]
MASKVTDAIVWYQKKIGAYDQQIWEKSVEQREIKGLRNKPKKTGHVKPDLIDVDLVRGSAFAKAKPESPWTSLTRKGIVR
VVFFPFFYRWWLQVTSRVIFFWLLVLYLLQVAAVVLFYTAQSPHNIPLTEVIGPVWLMLLLGTVHCQIVSTRTPKPPPST
GVKRRRKLRKAAHLEVHREGDGSSTTDNTQEGTVQSYGTSTSYSIGAVFRDIWHAAFFLSGAKKAKNSIDKSTETDNGYV
SLDGKKTGKSSEECIQAHERPCEVVKPEELGWSTATLRDTFNNPSHHKDAHRTVTNLSDEVSSEEGPETGYSLRRNVERT
SSDCTLRNRKSHHYKKQYPMEDTPKSGTSCSSRCSSSRQDSESARPESETEDVLWEDLLHCAECHSSCSSETDVESPQVN
PCVKKEYRDDPFHQSHLPWIHSLNPGLEKISAIVWEGNECKKADMSVLEISGMIMNRVNSYIPGIGYQIFGNVISLILGL
MPFVFRLSQAKDLEQLATHSASELCITAFGSNGDVLVLSMVVISFVVRVSLVWIFFFLLCVAERTYKQRLLFAKLFGHLT
SARRARKSEVPHFRLKKVQNIKMWLSLRSYLKRRGPQRSVDVIVSSAFLLTISVVFICCAQLLHMHEIFLDCHYNWELVI
WCISLTLFLLRFVTLGSETSKKYSNTSILLTEQINLYLKMEKKPNKKEELTLVNNVLKLATKLLKELDSPFRLYGLTMNP
LLYNITQVVILSAVSGVISDLLGFNLKLWKIKS
>XP_012321974.1 putative homeodomain transcription factor 2 isoform X1 [Aotus nancymaae]
MASKVTDAIVWYQKKIGAYDQQIWEKSVEQREIKFIKLGLRNKPKKTAHVKPDLIDVDLVRGSAFAKAKPESPWTSLTRK
GIVRVVFFPFFFRWWLQVTSKVIFFWLLVLYLLQVAAIVLFCSASSPHSIPLTEVIGPIWLMLLLGTVHCQIVSTRTPKP
PLSTGGKRRRKLRKAAHLEVHREGDGSSTTDNTQEGAVQSHGTSTSHSVGAVFRDLWHAAFFLSGSKKAKNSIDKSTETD
NGYVSLDGKKTVKSNEDGIQNHEPQCETLRPEETAWNTGTLRNGPSKDTQRTITNVSDEVSSEEGPETGYRLRRHMDRTS
ESVLRNRKSHHYKKHYPNEDAPKSGTSCSSRCSSSRQDSESARPESETEDVLWEDLLHCAECHSSCTSETDVENPQINPC
VKKEYRDDPFHQSHLPWLHSSHPGLEKISAIVWEGNDCKKADMSVLEISGMIMNRVNSHIPGIGYQIFGNAISLILGLTP
FVFRLSQATDLEQLTAHSASELYVIAFGSNEDVIVLSMVIISFVVRVSLVWIFFFLLCVAERTYKQRLLFAKLFGHLTSA
RRARKSEVPHFRLKKVQNIKMWLSLRSYLKRRGPQRSVDVIVSSAFLLTISVVFICCAQLLHVHEIFLDCHYNWELVIWC
ISLTLFLLRFVTLGSETSKKYSNTSILLTEQINLYLKMEKKPNKKEELTLVNNVLKLATKLLKELDSPFRLYGLTMNPLL
YNITQVVILSAVSGVISDLLGFNLKLWKIKS
>XP_035405148.1 putative homeodomain transcription factor 2 isoform X1 [Cygnus atratus]
MASKVTDAIVWYQKKIGAYDQQIWEKSVEQREIKGLRNKPKKTGHVKPDLIDVDLVRGSAFAKAKPESPWTSLTRKGIVR
VVFFPFFYRWWLQVTSRVIFFWLLVLYLLQVAAVVLFYTAQSPHNIPLTEVIGPIWLMLLLGTVHCQIVSTRTPKPPPST
GVKRRRKLRKAAHLEVHREGDGSSTTDNTQEGTVQSYGTSTSYSIGAVFRDIWHAAFFLSGSKKAKNSIDKSTETDNGYV
SLDGKKTGKSGEECIQAHERLCEVVKPEELGWSTATVRDAFNNPTHHKDAHRTVTNLSDEVSSEEGPETGYSLRRNVERA
SSDCTLRNRKSHHYKKHYPLEDTPKSGTSCSSRCSSSRQDSESARPESETEDVLWEDLLHCAECHSSCSSETDVESPQVN
PCVKKEYRDDPFHQSHLPWIHSLNPGLEKISAIVWEGNECKKADMSVLEISGMIMNRVNSYIPGIGYQIFGNVISLILGL
MPFVFRLSQAKDLEQLATHSATELCITAFGSNGDILVLSMVVISFMVRVSLVWIFFFLLCVAERTYKQRLLFAKLFGHLT
SARRARKSEVPHFRLKKVQNIKMWLSLRSYLKRRGPQRSVDVIVSSAFLLTISVVFICCAQLLHMHEIFLDCHYNWELVI
WCISLTLFLLRFVTLGSETSKKYSNTSILLTEQINLYLKMEKKPNKKEELTLVNNVLKLATKLLKELDSPFRLYGLTMNP
LLYNITQVVILSAVSGVISDLLGFNLKLWKIKS
>XP_014819676.1 PREDICTED: putative homeodomain transcription factor 2 isoform X1 [Calidris pugnax]
MASKVTDAIVWYQKKIGAYDQQIWEKSVEQREIKGLRNKPKKTGHVKPDLIDVDLVRGSAFAKAKPESPWTSLTRKGIVR
VVFFPFFYRWWLQVTSRVIFFWLLVLYLLQVAAVVLFYTAQSPHNIPLTEVIGPIWLMLLLGTVHCQIVSTRTPKPPPST
GGKRRRKLRKAAHLEVHREGDGSSTTDNTQEGTVQSYGTSTSCSIGAVFRDIWHAAFFLSGSKKAKNSIDKSTETDNGYV
SLEGKKTGKSSEECAQPHERRCEVIRPEESGWSTATARDAFSNHSHHKDTHRTVTNLSDEVSSEEGPETGYSLRRNVERT
CSDCTLRNRKSHHYKKHYPLEDTPKSGTSCSSRCSSSRQDSESARPESETEDVLWEDLLHCAECHSSCTSETDVESPQVN
PCVKKEYRDDPFHQSHLPWIHSLNPGLEKISAIVWEGNDCKKADMSVLEISGMIMNRVNSYIPGIGYQIFGNVISLILGL
MPFVFRLSQAKDLEQLATHSATELCMTAFGSNGDILVLSMVIISFVVRVSLVWIFFFLLCVAERTYKQRLLFAKLFGHLT
SARRARKSEVPHFRLKKVQNIKMWLSLRSYLKRRGPQRSVDVIVSSAFLLTISVVFICCAQLLHMHEIFLDCHYNWELVI
WCISLTLFLLRFVTLGSETSKKYSNTSILLTEQINLYLKMEKKPNKKEELTLVNNVLKLATKLLKELDSPFRLYGLTMNP
LLYNITQVVILSAVSGVISDLLGFNLKLWKIKS
>NP_001120830.1 protein PHTF2 isoform 2 [Homo sapiens]
MASKVTDAIVWYQKKIGAYDQQIWEKSVEQREIKGLRNKPKKTAHVKPDLIDVDLVRGSAFAKAKPESPWTSLTRKGIVR
VVFFPFFFRWWLQVTSKVIFFWLLVLYLLQVAAIVLFCSTSSPHSIPLTEVIGPIWLMLLLGTVHCQIVSTRTPKPPLST
GGKRRRKLRKAAHLEVHREGDGSSTTDNTQEGAVQNHGTSTSHSVGTVFRDLWHAAFFLSGSKKAKNSIDKSTETDNGYV
SLDGKKTVKSGEDGIQNHEPQCETIRPEETAWNTGTLRNGPSKDTQRTITNVSDEVSSEEGPETGYSLRRHVDRTSEGVL
RNRKSHHYKKHYPNEDAPKSGTSCSSRCSSSRQDSESARPESETEDVLWEDLLHCAECHSSCTSETDVENHQINPCVKKE
YRDDPFHQSHLPWLHSSHPGLEKISAIVWEGNDCKKADMSVLEISGMIMNRVNSHIPGIGYQIFGNAVSLILGLTPFVFR
LSQATDLEQLTAHSASELYVIAFGSNEDVIVLSMVIISFVVRVSLVWIFFFLLCVAERTYKQRLLFAKLFGHLTSARRAR
KSEVPHFRLKKVQNIKMWLSLRSYLKRRGPQRSVDVIVSSAFLLTISVVFICCAQLLHVHEIFLDCHYNWELVIWCISLT
LFLLRFVTLGSETSKKYSNTSILLTEQINLYLKMEKKPNKKEELTLVNNVLKLATKLLKELDSPFRLYGLTMNPLLYNIT
QVVILSAVSGVISDLLGFNLKLWKIKS
>XP_030815908.1 putative homeodomain transcription factor 2 isoform X1 [Camarhynchus parvulus]
MASKVTDAIVWYQKKIGAYDQQIWEKSVEQREIKGLRNKPKKTGHVKPDLIDVDLVRGSAFAKAKPESPWTSLTRKGIVR
VVFFPFFYRWWLQVTSRVIFFWLLVLYLLQVAAVVLFYTAQSPHNIPLTEVIGPIWLMLLLGTVHCQIVSTRTPKPPPST
GGKRRRKLRKAAHLEVHREGDGSSTTDNTQEGTVQSYGTSTSCSIGAVFRDIWHAAFFLSGSKKAKNSIDKSTETDNGYV
SLDGKKPGRGSEEGVQGHERRCEVIRPEETGWSPSTGRDALGNHSHHKDTHRTVTNLSDEVSSEEGPETGYSLRRNVERT
SSDCTLRNRKSHHYKKHYPLEDTPKSGTSCSSRCSSSRQDSESTRPESETEDVLWEDLLHCAECHSSCTSETDVESPQVN
PCVKKEFRDDPFHQSHLPWIHSLNPGLEKISAIVWEGNDCKKADMSVLEISGMIMNRVNSHIPGIGYQIFGNVISLILGL
MPFVFRLFQAKDLEQLAAHSATELCMTAFGSDGDVLVLSMVIISFMVRVSLVWIFFFLLCVAERTYKQRLLFAKLFGHLT
SARRARKSEVPHFRLKKVQNIKMWLSLRSYLKRRGPQRSVDVIVSSAFLLTISVVFICCAQLLHMHEIFLGCHYNWELVI
WCISLTVFLLRFVTLGSETSKKYSNTSILLTEQINLYLKMEKKPNKKEELTLVNNVLKLATKLLKELDSPFRLYGLTMNP
LLYNITQVVILSAVSGVISDLLGFNLKLWKIKS
>XP_003733657.1 putative homeodomain transcription factor 2 isoform X1 [Callithrix jacchus]
MASKVTDAIVWYQKKIGAYDQQIWEKSVEQREIKFIKLGLRNKPKKTAHVKPDLIDVDLVRGSAFAKAKPESPWTSLTRK
GIVRVVFFPFFFRWWLQVTSKVIFFWLLVLYLLQVAAIVLFCSASSPHSIPLTEVIGPIWLMLLLGTVHCQIVSTRTPKP
PLSTGGKRRRKLRKAAHLEVHREGDGSSTTDNTQEGAVQSHGTSTSHSVGAVFRDLWHAAFFLSGSKKAKNSIDKSTETD
NGYVSLDGKKTVKSSEDGIQNHEPQCETIGPQETAWNTGTLRNGPSKDIQRTITNVSDEVSSEEGPETGYPLRRHMDRTS
ESVLRNRKSHHYKKHYPNEDAPKSGTSCSSRCSSSRQDSESARPESETEDVLWEDLLHCAECHSSCTSETDVENPQINPC
VKKEYRDDPFHQSHLPWLHSSHPGLEKISAIVWEGNDCKKADMSVLEISGMIMNRVNSHIPGIGYQIFGNAVSLILGLTP
FVFRLSQATDLEQLTAHSASELYVIAFGSNEDVIVLSMVIISFVVRVSLVWIFFFLLCVAERTYKQRLLFAKLFGHLTSA
RRARKSEVPHFRLKKVQNIKMWLSLRSYLKRRGPQRSVDVIVSSAFLLTISVVFICCAQLLHVHEIFLDCHYNWELVIWC
ISLTLFLLRFVTLGSETSKKYSNTSILLTEQINLYLKMEKKPNKKEELTLVNNVLKLATKLLKELDSPFRLYGLTMNPLL
YNITQVVILSAVSGVISDLLGFNLKLWKIKS
>XP_013035882.1 protein PHTF2 isoform X1 [Anser cygnoides]
MASKVTDAIVWYQKKIGAYDQQIWEKSVEQREIKGLRNKPKKTGHVKPDLIDVDLVRGSAFAKAKPESPWTSLTRKGIVR
VVFFPFFYRWWLQVTSRVIFFWLLVLYLLQVAAVVLFYTAQSPHNIPLTEVIGPVWLMLLLGTVHCQIVSTRTPKPPPST
GVKRRRKLRKAAHLEVHREGDGSSTTDNTQEGTVQSYGTSTSYSIGAVFRDIWHAAFFLSGSKKAKNSIDKSTETDNGYV
SLDGKKTGKSSEECIQAHERLCEVVKPEELGWSTATVRDTFNNPSHHKDAHRTVTNLSDEVSSEEGPETGYSLRRNVERT
PSDCTLRNRKSHHYKKHYPLEDTPKSGTSCSSRCSSSRQDSESARPESETEDVLWEDLLHCAECHSSCSSETDVESPQVN
PCVKKEYRDDPFHQSHLPWIHSLNPGLEKISAIVWEGNECKKADMSVLEISGMIMNRVNSYIPGIGYQIFGNVISLILGL
MPFVFRLSQAKDLEQLATHSATELCITAFGSNGDILVLSMVVISFVVRVSLVWIFFFLLCVAERTYKQRLLFAKLFGHLT
SARRARKSEVPHFRLKKVQNIKMWLSLRSYLKRRGPQRSVDVIVSSAFLLTISVVFICCAQLLHMHEIFLDCHYNWELVI
WCISLTLFLLRFVTLGSETSKKYSNTSILLTEQINLYLKMEKKPNKKEELTLVNNVLKLATKLLKELDSPFRLYGLTMNP
LLYNITQVVILSAVSGVISDLLGFNLKLWKIKS
>XP_036257152.1 putative homeodomain transcription factor 2 isoform X1 [Molothrus ater]
MASKVTDAIVWYQKKIGAYDQQIWEKSVEQREIKFIRLGLRNKPKKTGHVKPDLIDVDLVRGSAFAKAKPESPWTSLTRK
GIVRVVFFPFFYRWWLQVTSRVIFFWLLVLYLLQVAAVVLFYTAQSPHNIPLTEVIGPIWLMLLLGTVHCQIVSTRTPKP
PPSTGGKRRRKLRKAAHLEVHREGDGSSTTDNTQEGTVQSYGTSTSCSIGAVFRDIWHAAFFLSGSKKLKSSIDKSTETD
NGYVSLDGKKPGRGSEEGVQGHERRCEVIRPEETGWSPSTVRDALSNHSHHKDTARTVTNLSDEVSSEEGPDTGYSLRRN
AERTSSDCTLRNRKSHHYKKHYPLEDTPKSGTSCSSRCSSSRQDSESARPESETEDVLWEDLLHCAECHSSCTSETDVES
PQVNPCVKKEFRDDPFHQSHLPWIHSLNPGLEKISAIVWEGNDCKKADMSVLEISGMIMNRVNSHIPGIGYQIFGNVISL
ILGLMPFVFRLFQAKDLEQLAAHSATELCMTAFGSDGDVLVLSMVIISFVVRVSLVWIFFFLLCVAERTYKQRLLFAKLF
GHLTSARRARKSEVPHFRLKKVQNIKMWLSLRSYLKRRGPQRSVDVIVSSAFLLTISVVFICCAQLLHMHEIFLGCHYNW
ELVIWCISLTVFLLRFVTLGSETSKKYSNTSILLTEQINLYLKMEKKPNKKEELTLVNNVLKLATKLLKELDSPFRLYGL
TMNPLLYNITQVVILSAVSGVISDLLGFNLKLWKIKS
>XP_033370424.1 putative homeodomain transcription factor 2 isoform X1 [Parus major]
MASKVTDAIVWYQKKIGAYDQQIWEKSVEQREIKGLRNKPKKTGHVKPDLIDVDLVRGSAFAKAKPESPWTSLTRKGIVR
VVFFPFFYRWWLQVTSRVIFFWLLVLYLLQVAAVVLFYTAQSPHNIPLTEVIGPIWLMLLLGTVHCQIVSTRTPKPPPST
GGKRRRKLRKAAHLEVHREGDGSSTTDNTQEGTVQSYGTSTSCSIGAVFRDIWHAAFFLSGSKKAKNSIDKSTETDNGYV
SLDGKNPGKGSEECVQGHERRCEVIRPEETGWSPSTVRDALSNHSHHKDTHRTVTNLSDEVSSEEGPETGYSLRRNVERT
SSDCTLRNRKSHHYKKHYPLEDTPKSGTSCSSRCSSSRQDSESARPESETEDVLWEDLLHCAECHSSCTSETDVESPQVN
PCVKKEFRDDPFHQSHLPWIHSLNPGLEKISAIVWEGNDCKKADMSVLEISGMIMNRVNSYIPGIGYQIFGNVISLILGL
MPFVFRLFQAKDLEQLAAHSATELCMTAFGSDGDVLVLSMVIISFVVRVSLVWIFFFLLCVAERTYKQRLLFAKLFGHLT
SARRARKSEVPHFRLKKVQNIKMWLSLRSYLKRRGPQRSVDVIVSSAFLLTISVVFICCAQLLHMHEIFLDCHYNWELGI
WCISLTVFLLRFVTLGSETSKKYSNTSILLTEQINLYLKMEKKPNKKEELTLVNNVLKLATKLLKELDSPFRLYGLTMNP
LLYNITQVVILSAVSGVISDLLGFNLKLWKIKS
>XP_005526077.1 PREDICTED: putative homeodomain transcription factor 2 isoform X2 [Pseudopodoces humilis]
MASKVTDAIVWYQKKIGAYDQQIWEKSVEQREIKGLRNKPKKTGHVKPDLIDVDLVRGSAFAKAKPESPWTSLTRKGIVR
VVFFPFFYRWWLQVTSRVIFFWLLVLYLLQVAAVVLFYTAQSPHNIPLTEVIGPIWLMLLLGTVHCQIVSTRTPKPPPST
GGKRRRKLRKAAHLEVHREGDGSSTTDNTQEGTVQSYGTSTSCSIGAVFRDIWHAAFFLSGSKKAKNSIDKSTETDNGYV
SLDGKKPGKGSEECVQGHERRCEVIRPEETGWSPSTVRDALSNHSHHKDTHRTVTNLSDEVSSEEGPETGYSLRRNVERT
SSDCTLRNRKSHHYKKHYPLEDTPKSGTSCSSRCSSSRQDSESARPESETEDVLWEDLLHCAECHSSCTSETDVESPQVN
PCVKKEFRDDPFHQSHLPWIHSLNPGLEKISAIVWEGNDCKKADMSVLEISGMIMNRVNSYIPGIGYQIFGNVISLILGL
MPFVFRLFQAKDLEQLAAHSATELCMTAFGSDGDVLVLSMVIISFVVRVSLVWIFFFLLCVAERTYKQRLLFAKLFGHLT
SARRARKSEVPHFRLKKVQNIKMWLSLRSYLKRRGPQRSVDVIVSSAFLLTISVVFICCAQLLHMHEIFLDCHYNWELGI
WCISLTVFLLRFVTLGSETSKKYSNTSILLTEQINLYLKMEKKPNKKEELTLVNNVLKLATKLLKELDSPFRLYGLTMNP
LLYNITQVVILSAVSGVISDLLGFNLKLWKIKS
>XP_021384531.1 putative homeodomain transcription factor 2 [Lonchura striata domestica]
MASKVTDAIVWYQKKIGAYDQQIWEKSVEQREIKFIRLGLRNKPKKTGHVKPDLIDVDLVRGSAFAKAKPESPWTSLTRK
GIVRVVFFPFFYRWWLQVTSRVIFFWLLVLYLLQVAAVVLFYTAQSPHNIPLTEVIGPIWLMLLLGTVHCQIVSTRTPKP
PPSTGGKRRRKLRKAAHLEVHREGDGSSTTDNTQEGTVQSYGTSTSCCIGAVFRDIWHAAFFLSGSKKAKTSIDKSTETD
NGYVSLDGKKPGKGSEECVQGHERRCEVIRPEETGWSPSTVRDALSNHSHHKDTHRTVTNLSDEVSSEEGPETGYSSRRN
VERTSSDCTLRNRKSHHYKKHYPLEDTPKSGTSCSSRCSSSRQDSESARPESETEDVLWEDLLHCAECHSSCTSETDVES
PQVNPCVKKEFRDDPFHQSHLPWIHSLNPGLEKISAIVWEGNDCKKADMSVLEISGMIMNRVNSYIPGIGYQIFGNVISL
ILGLMPFAFRLFQAKDLEQLAAHSATELCMTAFGSDGDVLVLSMVIISFVVRVSLVWIFFFLLCVAERTYKQRLLFAKLF
GHLTSARRARKSEVPHFRLKKVQNIKMWLSLRSYLKRRGPQRSVDVIVSSAFLLTISVVFICCAQLLHMHEIFRDCHYNW
ELVIWCISLTVFLLRFVTLGSETSKKYSNTSILLTEQINLYLKMEKKPNKKEELTLVNNVLKLATKLLKELDSPFRLYGL
TMNPLLYNITQVVILSAVSGVISDLLGFNLKLWKIKS
>XP_010579233.1 PREDICTED: putative homeodomain transcription factor 2 [Haliaeetus leucocephalus]
MASKVTDAIVWYQKKIGAYDQQIWEKSVEQREIKGLRNKPKKTGHVKPDLIDVDLVRGSAFAKAKPESPWTSLTRKGIVR
VVFFPFFYRWWLQVTSRVIFFWLLVLYLLQVAAVVLFYTAQSPHNIPLTEVIGPIWLMLLLGTVHCQIVSTRTPKPPPST
GGKRRRKLRKAAHLEVHREGDGSSTTDNTQEGTVQSYGTSTSCSIGAVFRDIWHAAFFLSGSKKAKNSIDKSTETDNGYV
SLDGKKTGKSSEECMQAHERRCEVIKPEESGWSTSTVRDAFNNHSHHKDTHRAVTNLSDEVSSEEGPETGYSIRRNVERA
SSDCTLRNRKSHHYKKHYPLEDTPKSGTSCSSRCSSSRQDSESARPESETEDVLWEDLLHCAECHSSCTSETDVESPQVN
PCVKKEYRDDPFHQSHLPWIHSLNPGLEKISAIVWEGNDCKKADMSVLEISGMIMNRVNSYIPGIGYQIFGNVISLILGL
MPFVFRLSQAKDLEQLAAHSATELCMTAFGSNGDILVLSMVIISFVVRVSLVWIFFFLLCVAERTYKQRLLFAKLFGHLT
SARRARKSEVPHFRLKKVQNIKMWLSLRSYLKRRGPQRSVDVIVSSAFLLTISVVFICCAQLLHMHEIFLDCHYNWELVI
WCISLTLFLLRFVTLGSETSKKYSNTSILLTEQINLYLKMEKKPNKKEELTLVNNVLKLATKLLKELDSPFRLYGLTMNP
LLYNITQVVILSAVSGVISDLLGFNLKLWKIKS
>XP_009881222.1 PREDICTED: putative homeodomain transcription factor 2 [Charadrius vociferus]
MASKVTDAIVWYQKKIGAYDQQIWEKSVEQREIKGLRNKPKKTGHVKPDLIDVDLVRGSAFAKAKPESPWTSLTRKGIVR
VVFFPFFYRWWLQVTSRVIFFWLLVLYLLQVAAVVLFYTAQSPHNIPLTEVIGPIWLMLLLGTVHCQIVSTRTPKPPPST
GGKRRRKLRKAAHLEVHREGDGSSTTDNTQEGTVQSYGTSTSCSIGAVFRDIWHAAFFLSGSKKAKNSIDKSTETDNGYV
SLDGKKTGKSSEECMQAHERRCEVIKPEESGWSTATVKDAFKNHSHHKDTHRTVTNLSDEVSSEEGPETGYSLRRNVERA
SSDCTLRNRKSHHYKKHYPLEDTPKSGTSCSSRCSSSRQDSESARPESETEDVLWEDLLHCAECHSSCTSETDVESPQVN
PCVKKEYRDDPFHQSHLPWIHSLNPGLEKISAIVWEGNDCKKADMSVLEISGMIMNRVNSYIPGIGYQIFGNVISLILGL
MPFVFRLSQAKDLEQLATHSATELCMTAFGSNGDILVLSMVTISFVVRVSLVWIFFFLLCVAERTYKQRLLFAKLFGHLT
SARRARKSEVPHFRLKKVQNIKMWLSLRSYLKRRGPQRSVDVIVSSAFLLTISVVFICCAQLLHMHEIFLDCHYNWELVI
WCISLTLFLLRFVTLGSETSKKYSNTSILLTEQINLYLKMEKKPNKKEELTLVNNVLKLATKLLKELDSPFRLYGLTMNP
LLYNITQVVILSAVSGVISDLLGFNLKLWKIKS
>XP_019600112.1 PREDICTED: putative homeodomain transcription factor 2 isoform X1 [Rhinolophus sinicus]
MASKVTDAIVWYQKKIGAYDQQIWEKSVEQREIKFIKLGLRNKPKKTAHVKPDLIDVDLVRGSAFAKAKPESPWTSLTRK
GIVRVVFFPFFFRWWLQVTSKVIFFWLLVLYLLQVAAVVLFCSASSPHNIPLTEVIGPIWLMLLLGTVHCQIVSTRTPKP
PPSTGGKRRRKLRKAAHLEVHREGDGSSTTDNSQEGAVQSYGTSTTYSVGAVFRDLWHAAFFLSGSKKAKNSIDKSTETD
NGYVSLDGKKTVKSSEDGVQSHEPQCETIRPEETTWNTGTLRNIPSKDTQRTITNVSDEVSSEEGPETGYPLRRHVDRTS
ESILRNRKSHHYKKHYPNEDAPKSGTSCSSRCSSSRQDSESTRPESETEDVLWEDLLHCAECRSSCTSETDVENPHINPC
VKKEYRDDPFHQSHLPWLHSSHPGLEKISAIVWEGNDCKKADMSVLEISGMIMNRVNSHIPGIGYQIFGNAISLILGLTP
FVFRLSQATDLEQLTAHSATELYIIAFGSTEDVIVLSMVIISFVVRVSLVWIFFFLLCVAERTYKQRLLFAKLFGHLTSA
RRARKSEVPHFRLKKVQNIKMWLSLRSYLKRRGPQRSVDVIVSSAFLLTISVVFICCAQLLHVHEIFLDCHYNWELVIWC
ISLTLFLLRFVTLGSETSKKYSNTSILLTEQINLYLKMEKKPNKKEELTLVNNVLKLATKLLKELDSPFRLYGLTMNPLL
YNITQVVILSAVSGVISDLLGFNLKLWKIKS
>XP_027535233.1 putative homeodomain transcription factor 2 isoform X3 [Neopelma chrysocephalum]
MASKVTDAIVWYQKKIGAYDQQIWEKSVEQREIKGLRNKPKKTGHVKPDLIDVDLVRGSAFAKAKPESPWTSLTRKGIVR
VVFFPFFYRWWLQVTSRVIFFWLLVLYLLQVAAVVLFYTAQSPHNIPLTEVIGPIWLMLLLGTVHCQIVSTRTPKPPPST
GGKRRRKLRKAAHLEVHREGDGSSTTDNTQEGTVQSYGTSTSCSIGAVFRDIWHAAFFLSGSKKAKNSIDKSTETDNGYV
SLDGKKTGKGSEECVQAHERRCEVIRPEETGWGTSTAREVFSNHSHHKDTHRIVTNLSDEVSSEEGPETGYSLRRNVERT
SSDCTLRNRKSHHYKKHYPLEDTPKSGTSCSSRCSSSRQDSESARPESETEDVLWEDLLHCAECHSSCTSETDVESPQVN
PCVKKEYRDDPFHQSHLPWIHTLNPGLEKISAIVWEGNDCKKADMSVLEISGMIMNRVNSYIPGIGYQIFGNVISLILGL
MPFVFRLSQAKDLEQLATHSATELCMTAFGSDGDILVLSMVIISFVVRVSLVWIFFFLLCVAERTYKQRLLFAKLFGHLT
SARRARKSEVPHFRLKKVQNIKMWLSLRSYLKRRGPQRSVDVIVSSAFLLTISVVFICCAQLLHMHEIFLDCHYNWELVI
WCISLTLFLLRFVTLGSETSKKYSNTSILLTEQINLYLKMEKKPNKKEELTLVNNVLKLATKLLKELDSPFRLYGLTMNP
LLYNITQVVILSAVSGVISDLLGFNLKLWKIKS
>XP_017667007.1 PREDICTED: putative homeodomain transcription factor 2 isoform X2 [Lepidothrix coronata]
MASKVTDAIVWYQKKIGAYDQQIWEKSVEQREIKGLRNKPKKTGHVKPDLIDVDLVRGSAFAKAKPESPWTSLTRKGIVR
VVFFPFFYRWWLQVTSRVIFFWLLVLYLLQVAAVVLFYTAQSPHNIPLTEVIGPIWLMLLLGTVHCQIVSTRTPKPPPST
GGKRRRKLRKAAHLEVHREGDGSSTTDNTQEGTVQSYGTSTSCSIGAVFRDIWHAAFFLSGSKKAKNSIDKSTETDNGYV
SLDGKKTGKGSEECVQAHERRCEVIRPEETGWSTSTAREVFSNHSHHKDTHRIVTNLSDEVSSEEGPETGYSLRRNVERT
SSDCTLRNRKSHHYKKHYPLEDTPKSGTSCSSRCSSSRQDSESARPESETEDVLWEDLLHCAECHSSCTSETDVESPQVN
PCVKKEYRDDPFHQSHLPWIHTLNPGLEKISAIVWEGNDCKKADMSVLEISGMIMNRVNSYIPGIGYQIFGNVISLILGL
MPFVFRLSQAKDLEQLATHSAAELCMTAFGSDGDILVLSMVIISFVVRVSLVWIFFFLLCVAERTYKQRLLFAKLFGHLT
SARRARKSEVPHFRLKKVQNIKMWLSLRSYLKRRGPQRSVDVIVSSAFLLTISVVFICCAQLLHMHEIFLDCHYNWELVI
WCISLTLFLLRFVTLGSETSKKYSNTSILLTEQINLYLKMEKKPNKKEELTLVNNVLKLATKLLKELDSPFRLYGLTMNP
LLYNITQVVILSAVSGVISDLLGFNLKLWKIKS
>XP_012602873.1 putative homeodomain transcription factor 2 isoform X3 [Microcebus murinus]
MASKVTDAIVWYQKKIGAYDQQIWEKSVEQREIKFIKLGLRNKPKKTAHVKPDLIDVDLVRGSAFAKAKPESPWTSLTRK
GIVRVVFFPFFFRWWLQVTSKVIFFWLLVLYLLQVAAIVLFCSASSPHSIPLTEVIGPIWLMLLLGTVHCQIVSTRTPKP
PLSTGGKRRRKLRKAAHLEVHREGDGSSTTDNTQEGAVQSHGTSTSYSVGAVFRDLWHAAFFLSGSKKAKNSIDKSTETD
NGYVSLDGKKTVKNSEDGIQNHEPQCETIRPEETTWNTGTLRNVPKDTQRTITNISDEVSSEEGPEPGYPLRRHVDRTNE
SVLRNRKSHHYKKHYPNEDAPKSGTSCSSRCSSSRQDSESTRPESETEDVLWEDLLHCAECGSSCTSETDVENPQINPCV
KKEYRDDPFHQSHLPWLHSSHPGLEKISAIVWEGNDCKKADMSVLEISGMIMNRVNNHIPGIGYQIFGNVISLILGLTPF
VFRLSQATDLEQLTAHSASELYTIAFGSNEDVIVLSMVIISFVVRVSLVWIFFFLLCVAERTYKQRLLFAKLFGHLTSAR
RARKSEVPHFRLKKVQNIKMWLSLRSYLKRRGPQRSVDVIVSSAFLLTISVVFICCAQLLHVHEIFLDCHYNWELVIWCI
SLTLFLLRFVTLGSETSKKYSNTSILLTEQINLYLKMEKKPNKKEELTLVNNVLKLATKLLKELDSPFRLYGLTMNPLLY
NITQVVILSAVSGVISDLLGFNLKLWKIKS
>XP_008967527.2 putative homeodomain transcription factor 2 isoform X2 [Pan paniscus]
MASKVTDAIVWYQKKIGAYDQQIWEKSVEQREIKGLRNKPKKTAHVKPDLIDVDLVRGSAFAKAKPESPWTSLTRKGIVR
VVFFPFFFRWWLQVTSKVIFFWLLVLYLLQVAAIVLFCSTSSPHSIPLTEVIGPIWLMLLLGTVHCQIVSTRTPKPPLST
GGKRRRKLRKAAHLEVHREGDGSSTTDNTQEGAVQNHGTSTSHSVGTVFRDLWHAAFFLSGSKKAKNSIDKSTETDNGYV
SLDGKKTVKSGEDGIQNHEPQCETIRPEETAWNTGTLRNGPSKDTQRTITNVSDEVSSEEGPETGYSLRRHVDRTSEGVL
RNRKSHHYKKHYPNEDAPKSGTSCSSRCSSSRQDSESARPESETEDVLWEDLLHCAECHSSCTSETDVENPQINPCVKKE
YRDDPFHQSHLPWLHSSHPGLEKISAIVWEGNDCKKADMSVLEISGMIMNRVNSHIPGIGYQIFGNAISLILGLTPFVFR
LSQATDLEQLTAHSASELYVIAFGSNEDVIVLSMVIISFVVRVSLVWIFFFLLCVAERTYKQRLLFAKLFGHLTSARRAR
KSEVPHFRLKKVQNIKMWLSLRSYLKRRGPQRSVDVIVSSAFLLTISVVFICCAQLLHVHEIFLDCHYNWELVIWCISLT
LFLLRFVTLGSETSKKYSNTSILLTEQINLYLKMEKKPNKKEELTLVNNVLKLATKLLKELDSPFRLYGLTMNPLLYNIT
QVVILSAVSGVISDLLGFNLKLWKIKS
>XP_040404791.1 protein PHTF2 isoform X1 [Cygnus olor]
MASKVTDAIVWYQKKIGAYDQQIWEKSVEQREIKGLRNKPKKTGHVKPDLIDVDLVRGSAFAKAKPESPWTSLTRKGIVR
VVFFPFFYRWWLQVTSRVIFFWLLVLYLLQVAAVVLFYTAQSPHNIPLTEVIGPIWLMLLLGTVHCQIVSTRTPKPPPST
GVKRRRKLRKAAHLEVHREGDGSSTTDNTQEGTVQSYGTSTSYSIGAVFRDIWHAAFFLSGSKKAKNSIDKSTETDNGYV
SLDGKKTGKSSEECIQAHERLCEVVKPEELGWSTATGRDAFNNPSHHKDAHRTVTNLSDEVSSEEGPETGYSLRRNVERT
SSDCTLRNRKSHHYKKHYPLEDTPKSGTSCSSRCSSSRQDSESARPESETEDVLWEDLLHCAECHSSCSSETDVESPQVN
PCVKKEYRDDPFHQSHLPWIHSLNPGLEKISAIVWEGNECKKADMSVLEISGMIMNRVNSYIPGIGYQIFGNVISLILGL
MPFVFRLSQAKDLEQLATHSATELCITAFGSNGDILVLSMVVISFMVRVSLVWIFFFLLCVAERTYKQRLLFAKLFGHLT
SARRARKSEVPHFRLKKVQNIKMWLSLRSYLKRRGPQRSVDVIVSSAFLLTISVVFICCAQLLHMHEIFLDCHYNWELVI
WCISLTLFLLRFVTLGSETSKKYSNTSILLTEQINLYLKMEKKPNKKEELTLVNNVLKLATKLLKELDSPFRLYGLTMNP
LLYNITQVVILSAVSGVISDLLGFNLKLWKIKS
>XP_041874378.1 protein PHTF2 isoform X1 [Corvus kubaryi]
MASKVTDAIVWYQKKIGAYDQQIWEKSVEQREIKGLRNKPKKTGHVKPDLIDVDLVRGSAFAKAKPESPWTSLTRKGIVR
VVFFPFFYRWWLQVTSRVIFFWLLVLYLLQVAAVVLFYTAQSPHNIPLTEVIGPVWLMLLLGTVHCQIVSTRTPKPPPST
GGKRRRKLRKAAHLEVHREGDGSSTTDNTQEGTVQSYGTSTSCSIGAVFRDIWHAAFFLSGSKKAKNSIDKSTETDNGYV
SLDGKKPGKGSEECVQGHERRCEVIRPEETGWSPSTVRDALSNHSHHKDTHRAVTNLSDEVSSEEGPETGYSLRRNVERT
SSDCTLRNRKSHHYKKHYPLEDTPKSGTSCSSRCSSSRQDSESARPESETEDVLWEDLLHCAECHSSCTSETDVESPQVN
PCVKKEYRDDPFHQSHLPWIHSLNPGLEKISAIVWEGNECKKADMSVLEISGMIMNRVNSYIPGIGYQIFGNVISLILGL
MPFVFRLSQAKDLEQLAAHSATELCMTAFGSDGDVLVLSMVIISFVVRVSLVWIFFFLLCVAERTYKQRLLFAKLFGHLT
SARRARKSEVPHFRLKKVQNIKMWLSLRSYLKRRGPQRSVDVIVSSAFLLTISVVFICCAQLLHMHEIFLDCHYNWELVI
WCISLTLFLLRFVTLGSETSKKYSNTSILLTEQINLYLKMEKKPNKKEELTLVNNVLKLATKLLKELDSPFRLYGLTMNP
LLYNITQVVILSAVSGVISDLLGFNLKLWKIKS
>XP_010191967.1 PREDICTED: putative homeodomain transcription factor 2 [Mesitornis unicolor]
MASKVTDAIVWYQKKIGAYDQQIWEKSVEQREIKFIRLGLRNKPKKTGHVKPDLIDVDLVRGSAFAKAKPESPWTSLTRK
GIVRVVFFPFFYRWWLQVTSRVIFFWLLVLYLLQVAAVVLFYAAQSPHNIPLTEVIGPIWLMLLLGTVHCQIVSTRTPKP
PPSTGGKRRRKLRKAAHLEVHREGDGSSTTDNTQEGTVQSYGTSTSCSIGAVFRDIWHAASFLSGSKKAKNSIDKSTETD
NGYVSLDGKKTAKSSEECVQAHERRCEVIKPEESGWSTAPARDAFSNHSHHKDTHRTVTNLSDEVSSEEGPEVGYSLRRN
VERTSSDCTLRNRKSHHYKKHYPLEDTPKSGTSCSSRCSSSRQDSESARPESETEDVLWEDLLHCAECHSSCTSETDVES
PQVNPCVKKEYRDDPFHQSHLPWIHSLNPGLEKISAIVWEGNDCKKADMSVLEISGMIMNRVNSYIPGIGYQIFGNVISL
ILGLMPFVFRLSQAKDLEQIATHSASELCMTAFGSNGDILVLSMVVISFVVRVSLVWIFFFLLCVAERTYKQRLLFAKLF
GHLTSARRARKSEVPHFRLKKVQNIKMWLSLRSYLKRRGPQRSVDVIVSSAFLLTISVVFICCAQLLHMHEIFLDCHYNW
ELIIWCISLTLFLLRFVTLGSETSKKYSNTSILLTEQINLYLKMEKKPNKKEELTLVNNVLKLATKLLKELDSPFRLYGL
TMNPLLYNITQVVILSAVSGVISDLLGFNLKLWKIKS
>XP_005482690.1 putative homeodomain transcription factor 2 [Zonotrichia albicollis]
MASKVTDAIVWYQKKIGAYDQQIWEKSVEQREIKGLRNKPKKTGHVKPDLIDVDLVRGSAFAKAKPESPWTSLTRKGIVR
VVFFPFFYKWWLQVTSRVIFFWLLVLYLLQVAAVVLFCTAQSPHNIPLTEVIGPIWLMLLLGTVHCQIVSTRTPKPPPST
GGKRRRKLRKAAHLEVHREGDGSSTTDNTQEGTVQSYGTSTSCSIGAVFRDIWHAAFFLSGSKKAKNSIDKSTETDNGYV
SLDGKKPGRGSEEGVQGHERRCEVIRPEETGWSPAPGRDALGNHSHHKDTPRTVTNLSDEVSSEEGPDTGYSLRRNAERT
SSDCTLRNRKSHHYKKHYPLEDTPKSGTSCSSRCSSSRQDSESTRPESETEDVLWEDLLHCAECHSSCTSETDVESPQVN
PCVKKEFRDDPFHQSHLPWIHSLNPGLEKISAIVWEGNDCKKADMSVLEISGMIMNRVNSHIPGIGYQIFGNVISLILGL
MPFVFRLFQAKDLEQLAAHSATELCMTAFGSDGDVLVLSMVIISFVVRVSLVWIFFFLLCVAERTYKQRLLFAKLFGHLT
SARRARKSEVPHFRLKKVQNIKMWLSLRSYLKRRGPQRSVDVIVSSAFLLTISVVFICCAQLLHMHEIFLGCHYNWELVI
WCISLTVFLLRFVTLGSETSKKYSNTSILLTEQINLYLKMEKKPNKKEELTLVNNVLKLATKLLKELDSPFRLYGLTMNP
LLYNITQVVILSAVSGVISDLLGFNLKLWKIKS
>XP_036748351.1 putative homeodomain transcription factor 2 isoform X2 [Manis pentadactyla]
MASKVTDAIVWYQKKIGAYDQQIWEKSVEQREIKFIKLGLKNKPKKTAHVKPDLIDVDLVRGSAFAKAKPESPWTSLTRK
GIVRVVFFPFFFRWWLQVTSKVIFFWLLVLYLLQVAAIVLFCSASSPHSIPLTEVIGPIWLMLLLGTVHCQIVSTRTPKP
PLSTGGKRRRKLRKAAHLEVHREGDGSSTTDNTQEGAVQSHGTSTSYSVGAVFRDLWHAAFFLSGSKKAKNSIDKSTETD
NGYVSLDGKKTVKSSEDGMQSHEPQCETIQPEETTWNTGTLRNTPGKDTHRTITNVSDEVSSEEGPETGYPLRRHVDRTS
ESILRNRKSHHYKKNYPNEEAPKSGTSCSSRCSSSRQDSESTRPESETEDVLWEDLLHCAECRSSCTSETDVENPQINPC
MKKEYRDDPFHQSHLPWLHSSHPGLEKISAIVWEGNDCKKADMSVLEISGMIMNRVNSHIPGIGYQIFGNAVSLILGLTP
FVFRLSQATDLEQLTAHSAQELYVIAFGSNEDIIVLSMVIISCVVRVSLVWIFFFLLCVAERTYKQRLLFAKLFGHLTSA
RRARKSEVPHFRLKKVQNIKMWLSLRSYLKRRGPQRSVDVIVSSAFLLTISVVFICCAQLLHVHEIFLDCHYNWELVIWC
ISLTLFLLRFVTLGSETSKKYSNTSILLTEQINLYLKMEKKPNKKEELTLVNNVLKLATKLLKELDSPFRLYGLTMNPLL
YNITQVVILSAVSGVISDLLGFNLKLWKIKS
>XP_049669995.1 protein PHTF2 isoform X1 [Accipiter gentilis]
MASKVTDAIVWYQKKIGAYDQQIWEKSVEQREIKGLRNKPKKTGHVKPDLIDVDLVRGSAFAKAKPESPWTSLTRKGIVR
VVFFPFFYRWWLQVTSRVIFFWLLVLYLLQVAAVVLFYTAQSPHNIPLTEVIGPIWLMLLLGTVHCQIVSTRTPKPPPST
GGKRRRKLRKAAHLEVHREGDGSSTTDNTQEGTVQSYGTSTSCSIGAVFRDIWHAAFFLSGSKKAKNSIDKSTETDNGYV
SLDGKKTGKSSEECMQAHERRCEVIKPEESGWSTSTVRDAFNNHSHHKDTHRAVTNLSDEVSSEEGPETGYSIRRNVERT
SSDCTLRNRKSHHYKKHYPLEDTPKSGTSCSSRCSSSRQDSESARPESETEDVLWEDLLHCAECHSSCTSETDVESPQVN
PCVKKEYRDDPFHQSHLPWIHSLNPGLEKISAIVWEGNDCKKADMSVLEISGMIMNRVNSYIPGIGYQIFGNVISLILGL
MPFVFRLSQAKDLEQLAAHSATELCMTAFGSNGDILVLSMVIISFVVRVSLVWIFFFLLCVAERTYKQRLLFAKLFGHLT
SARRARKSEVPHFRLKKVQNIKMWLSLRSYLKRRGPQRSVDVIVSSAFLLTISVVFICCAQLLHMHEIFLDCHYNWELVI
WCISLTLFLLRFVTLGSETSKKYSNTSILLTEQINLYLKMEKKPNKKEELTLVNNVLKLATKLLKELDSPFRLYGLTMNP
LLYNITQVVILSAVSGVISDLLGFNLKLWKIKS
>XP_038009872.1 protein PHTF2 isoform X2 [Motacilla alba alba]
MASRVTDAIVWYQKKIGAYDQQIWEKSVEQREIKGLRNKPKKTGHVKPDLIDVDLVRGSAFAKAKPESPWTSLTRKGIVR
VVFFPFFYRWWLQVTSRVIFFWLLVLYLLQVAAVVLFYTAQSPHNIPLTEVIGPIWLMLLLGTVHCQIVSTRTPKPPPST
GGKRRRKLRKAAHLEVHREGDGSSTTDNTQEGTVQSYGTSTSCSIGAVFRDIWHAAFFLSGSKKAKNSIDKSTETDNGYV
SLDGKKPGKGSEEGVQGHERRCEVIRPEETGWSPSTVRDALSNHSHHKDTHRTVTNLSDEVSSEEGPETGYSLRRNVERT
SSDCTLRNRKSHHYKKHYPLEDTPKSGTSCSSRCSSSRQDSESTRPESETEDVLWEDLLHCAECHSSCTSETDVESPQVN
PCVKKEFRDDPFHQSHLPWIHSLNPGLEKISAIVWEGNDCKKADMSVLEISGMIMNRVNSHIPGIGYQIFGNVISLILGL
MPFAFRLFQAKDVEQLAAHSATELCMTAFGSDGDVLVLSMVIISFVVRVSLVWIFFFLLCVAERTYKQRLLFAKLFGHLT
SARRARKSEVPHFRLKKVQNIKMWLSLRSYLKRRGPQRSVDVIVSSAFLLTISVVFICCAQLLHMHEIFLGCHYNWELVI
WCISLTVFLLRFVTLGSETSKKYSNTSILLTEQINLYLKMEKKPNKKEELTLVNNVLKLATKLLKELDSPFRLYGLTMNP
LLYNITQVVILSAVSGVISDLLGFNLKLWKIKS
>XP_026724294.1 putative homeodomain transcription factor 2 [Athene cunicularia]
MASKVTDAIVWYQKKIGAYDQQIWEKSVEQREIKGLRNKPKKTGHVKPDLIDVDLVRGSAFAKAKPESPWTSLTRKGIVR
VVFFPFFYRWWLQVTSRVIFFWLLVLYLLQVAAVVLFYTAQSPHNIPLTEVIGPIWLMLLLGTVHCQIVSTRTPKPSPST
GGKRRRKLRKAAHLEVHREGDGSSTTDNTQEGTVQSYGTSTSCSIGAVFRDIWHAAFFLSGSKKAKNSIDKSTETDNGYV
SLDGKKTGKSSEECVQAHERRCEVIKPEESGWSTATVRDTFNNQSHHKDTHRTVTNLSDEVSSEEGPEPGYSLRRNVERT
SSDCTLRNRKSHHYKKHYPLEDTPKSGTSCSSRCSSSRQDSESARPESETEDVLWEDLLHCAECHSSCTSETDVESPQVN
PCVKKEYRDDPFHQSHLPWIHSLNPGLEKISAIVWEGNDCKKADMSVLEISGMIMNRVNSYIPGIGYQIFGNAISLILGL
MPFVFRLSQAKDLEQLATHSATELCMTAFGSNGDILVLSMVIISFVVRVSLVWIFFFLLCVAERTYKQRLLFAKLFGHLT
SARRARKSEVPHFRLKKVQNIKMWLSLRSYLKRRGPQRSVDVIVSSAFLLTISVVFICCAQLLHMHEIFLDCHYNWELII
WCISLTLFLLRFVTLGSETSKKYSNTSILLTEQINLYLKMEKKPNKKDELTLVNNVLKLATKLLKELDSPFRLYGLTMNP
LLYNITQVVILSAVSGVISDLLGFNLKLWKIKS
>XP_027585825.1 protein PHTF2 isoform X2 [Pipra filicauda]
MASKVTDAIVWYQKKIGAYDQQIWEKSVEQREIKGLRNKPKKTGHVKPDLIDVDLVRGSAFAKAKPESPWTSLTRKGIVR
VVFFPFFYRWWLQVTSRVIFFWLLVLYLLQVAAVVLFYAAQSPHNIPLTEVIGPIWLMLLLGTVHCQIVSTRTPKPPPST
GGKRRRKLRKAAHLEVHREGDGSSTTDNTQEGTVQSYGTSTSCSIGAVFRDIWHAAFFLSGSKKAKNSIDKSTETDNGYV
SLDGKKTGKGSEECVQAHERRCEVIRPEETGWSTSTAREVFSNHSHHKDTHRIVTNLSDEVSSEEGPETGYSLRRNVERT
SSDCTLRNRKSHHYKKHYPLEDTPKSGTSCSSRCSSSRQDSESARPESETEDVLWEDLLHCAECHSSCTSETDVESPQVN
PCVKKEYRDDPFHQSHLPWIHTLNPGLEKISAIVWEGNDCKKADMSVLEISGMIMNRVNSYIPGIGYQIFGNVISLILGL
MPFVFRLSQAKDLEQLATHSATELCMTAFGSDGDILVLSMVIISFVVRVSLVWIFFFLLCVAERTYKQRLLFAKLFGHLT
SARRARKSEVPHFRLKKVQNIKMWLSLRSYLKRRGPQRSVDVIVSSAFLLTISVVFICCAQLLHMHEIFLDCHYNWELVI
WCISLTLFLLRFVTLGSETSKKYSNTSILLTEQINLYLKMEKKPNKKEELTLVNNVLKLATKLLKELDSPFRLYGLTMNP
LLYNITQVVILSAVSGVISDLLGFNLKLWKIKS
>XP_017601465.1 PREDICTED: putative homeodomain transcription factor 2 isoform X1 [Corvus brachyrhynchos]
MASKVTDAIVWYQKKIGAYDQQIWEKSVEQREIKGLRNKPKKTGHVKPDLIDVDLVRGSAFAKAKPESPWTSLTRKGIVR
VVFFPFFYRWWLQVTSRVIFFWLLVLYLLQVAAVVLFYTAQSPHNIPLTEVIGPVWLMLLLGTVHCQIVSTRTPKPPPST
GGKRRRKLRKAAHLEVHREGDGSSTTDNTQEGTVQSYGTSTSCSIGAVFRDIWHAAFFLSGSKKAKNSIDKSTETDNGYV
SLDGKKPGKGSEECVQGHERRCEVIRPEETGWSPSTVRDALSNHSHHKDTHRAVTNLSDEVSSEEGPETGYSLRRNVERT
SSDCTLRNRKSHHYKKHYPLEDTPKSGTSCSSRCSSSRQDSESARPESETEDVLWEDLLHCAECHSSCTSETDVESPQVN
PCVKKEYRDDPFHQSHLPWIHSLNPGLEKISAIVWEGNDCKKADMSVLEISGMIMNRVNSYIPGIGYQIFGNVISLILGL
MPFVFRLSQAKDLEQLAAHSATELCMTAFGSDGDVLVLSMVIISFVVRVSLVWIFFFLLCVAERTYKQRLLFAKLFGHLT
SARRARKSEVPHFRLKKVQNIKMWLSLRSYLKRRGPQRSVDVIVSSAFLLTISVVFICCAQLLHMHEIFLDCHYNWELVI
WCISLTLFLLRFVTLGSETSKKYSNTSILLTEQINLYLKMEKKPNKKEELTLVNNVLKLATKLLKELDSPFRLYGLTMNP
LLYNITQVVILSAVSGVISDLLGFNLKLWKIKS
>XP_035171441.1 putative homeodomain transcription factor 2 isoform X2 [Oxyura jamaicensis]
MASKVTDAIVWYQKKIGAYDQQIWEKSVEQREIKVAERCSVVHRNCGLRNKPKKTGHVKPDLIDVDLVRGSAFAKAKPES
PWTSLTRKGIVRVVFFPFFYRWWLQVTSRVIFFWLLVLYLLQVAAVVLFYTAQSPHNIPLTEVIGPVWLMLLLGTVHCQI
VSTRTPKPPPSTGVKRRRKLRKAAHLEVHREGDGSSTTDNTQEGTVQSYGTSTSYSIGAVFRDIWHAAFFLSGAKKAKNS
IDKSTETDNGYVSLDGKKTGKSSEECIQAHERPCEVVKPEELGWSTATLRDTFNNPSHHKDAHRTVTNLSDEVSSEEGPE
TGYSLRRNVERTSSDCTLRNRKSHHYKKQYPMEDTPKSGTSCSSRCSSSRQDSESARPESETEDVLWEDLLHCAECHSSC
SSETDVESPQVNPCVKKEYRDDPFHQSHLPWIHSLNPGLEKISAIVWEGNECKKADMSVLEISGMIMNRVNSYIPGIGYQ
IFGNVISLILGLMPFVFRLSQAKDLEQLATHSASELCITAFGSNGDVLVLSMVVISFVVRVSLVWIFFFLLCVAERTYKQ
RLLFAKLFGHLTSARRARKSEVPHFRLKKVQNIKMWLSLRSYLKRRGPQRSVDVIVSSAFLLTISVVFICCAQLLHMHEI
FLDCHYNWELVIWCISLTLFLLRFVTLGSETSKKYSNTSILLTEQINLYLKMEKKPNKKEELTLVNNVLKLATKLLKELD
SPFRLYGLTMNPLLYNITQVVILSAVSGVISDLLGFNLKLWKIKS
>XP_030333906.1 putative homeodomain transcription factor 2 [Strigops habroptila]
MASKVTDAIVWYQKKIGAYDQQIWEKSVEQREIKGLRNKPKKTGHVKPDLIDVDLVRGSAFAKAKPESPWTSLTRKGIVR
VVFFPFFYRWWLQVTSRVIFFWLLVLYLLQVAAVVLFYTAQSPHNIPLTEVIGPIWLMLLLGTVHCQIVSTRTPKPPPST
GGKRRRKLRKAAHLEVHREGDGSSTTDNTQEGTVQSYGTSTSCSIGAVFRDIWHAAFFLSGSKKAKISIDKSTETDNGYV
SLDGKKTGKSNEECIQAHERRCEVIKPEESGWSTATVRDAFSNHSHHKDTHRAVTNLSDEVSSEEGPETGYSLRRNVDRT
SSDCILRNRKSHHYKKHYPLEDTPKSGTSCSSRCSSSRQDSESTRPESETEDVLWEDLLHCAECHSSCTSETDVESPQVN
PCVKKEYRDDPFHQSHLPWIHSLNPGLEKISAIVWEGNDCKKADMSVLEISGMIMNRVNSYIPGIGYQIFGNVISLILGL
MPFVFRLSQAKDLEQLATHSATELCMTAFGSNGDILVLSMVIISFVVRMSLVWIFFFLLCVAERTYKQRLLFAKLFGHLT
SARRARKSEVPHFRLKKVQNIKMWLSLRSYLKRRGPQRSVDVIVSSAFLLTISVVFICCAQLLHMHEIFLDCHYNWELVI
WCISLTLFLLRFVTLGSETSKKYSNTSILLTEQINLYLKMEKKPNKKEELTLVNNVLKLATKLLKELDSPFRLYGLTMNP
LLYNITQVVILSAVSGVISDLLGFNLKLWKIKS
>XP_005148444.1 putative homeodomain transcription factor 2 [Melopsittacus undulatus]
MASKVTDAIVWYQKKIGAYDQQIWEKSVEQREIKGLRNKPKKTGHVKPDLIDVDLVRGSAFAKAKPESPWTSLTRKGIVR
VVFFPFFYRWWLQVTSRVIFFWLLVLYLLQVAAVVLFYTAQSPHNIPLTEVIGPIWLMLLLGTVHCQIVSTRTPKPPPST
GGKRRRKLRKAAHLEVHREGDGSSTTDNTQEGTVQSYGTSTSCSIGAVFRDIWHAAFFLSGSKKAKVSIDKSTETDNGYV
SLDGKKTGKSSEECMQAHERRCEVIKPEESGWSTATVRDAFSNHSHHKDTHRTVTNLSDEVSSEEGPETGYSLRRNVDRT
SSDCILRNRKSHHYKKHYPLEDTPKSGTSCSSRCSSSRQDSESTRPESETEDVLWEDLLHCAECHSSCTSETDVESPQMN
PCVKKEYRDDPFHQSHLPWIHSLNPGLEKISAIVWEGNDCKKADMSVLEISGMIMNRVNSYIPGIGYQIFGNVISLILGL
MPFVFRLSQAKDLEQLATHSAIELCMTAFGSNGDILVLSMVIISFVVRVSLVWIFFFLLCVAERTYKQRLLFAKLFGHLT
SARRARKSEVPHFRLKKVQNIKMWLSLRSYLKRRGPQRSVDVIVSSAFLLTISVVFICCAQLLHMHEIFLDCHYNWELVI
WCISLTLFLLRFVTLGSETSKKYSNTSILLTEQINLYLKMEKKPNKKEELTLVNNVLKLATKLLKELDSPFRLYGLTMNP
LLYNITQVVILSAVSGVISDLLGFNLKLWKIKS
>XP_045421524.1 protein PHTF2 isoform X1 [Lemur catta]
MASKVTDAIVWYQKKIGAYDQQIWEKSVEQREIKFIKLGLRNKPKKTAHVKPDLIDVDLVRGSAFAKAKPESPWTSLTRK
GIVRVVFFPFFFRWWLQVTSKVIFFWLLVLYLLQVAAIVLFCSASSPHSIPLTEVIGPIWLMLLLGTVHCQIVSTRTPKP
SLSTGGKRRRKLRKAAHLEVHREGDGSSTTDNTQEGAVQSHGTSTSYSVGAVFRDLWHAAFFLSGSKKAKNSIDKSTETD
NGYVSLDGKKTVKNSEDGIQNHETQCETIRPEETTWNTGTLRNAPSKDTQRTVTNISDEVSSEEGPETGYSLRRHVDRTS
ESVLRNRKAHHYKKHYPNEDAPKSGTSCSSRCSSSRQDSESTRPESETEDVLWEDLLHCAECRSSCTSETDVENPQINPC
VKKEYRDDPFHQSHLPWLHSSHPGLEKISAIVWEGNDCKKADMSVLEISGMIMNRVNNHIPGIGYQIFGNAISLILGLTP
FVFRLSQATDLEQLTAHSASELYMIAFGSNEDVIVLSMVIISFVVRVSLVWIFFFLLCVAERTYKQRLLFAKLFGHLTSA
RRARKSEVPHFRLKKVQNIKMWLSLRSYLKRRGPQRSVDVIVSSAFLLTISVVFICCAQLLHVHEIFLDCHYNWELVIWC
ISLTLFLLRFVTLGSETSKKYSNTSILLTEQINLYLKMEKKPNKKEELTLVNNVLKLATKLLKELDSPFRLYGLTMNPLL
YNITQVVILSAVSGVISDLLGFNLKLWKIKS
>XP_009559675.1 PREDICTED: putative homeodomain transcription factor 2 [Cuculus canorus]
MASKVTDAIVWYQKKIGAYDQQIWEKSVEQREIKGLRNKPKKTGHVKPDLIDVDLVRGSAFAKAKPESPWTSLTRKGIVR
VVFFPFFYRWWLQVTSRVIFFWLLVLYLLQVAAVVLFYTAQSPHNIPLTEVIGPIWLMLLLGTVHCQIVSTRTPKPPPST
GGKRRRKLRKAAHLEVHREGDGSSTTDNTQEGTVQSYGTSTSCSIGAVFRDIWHAAFFLSGSKKAKNSIDKSTETDNGYV
SLDGKKTGKSSEECIQAHERRFEVVKPEESGWSTATMRDTFSNHSRHKDTHRTVTNLSDEVSSEEGPETGYSLRRNVERT
SSDCTLRNRKSHHYKKHYPLEDTPKSGTSCSSRCSSSRQDSESARPESETEDVLWEDLLHCAECHSSCSSETDVESPQMN
PCVKKEYRDDPFHQSHLPWIHSLNPGLEKISAIVWEGNDCKKADMSVLEISGMIMNRVNSYVPGIGYQIFGNVISLILGL
MPFVFRLFQAKDLEQLATHSATELCMTAFGSNGDILVLSMVIISFVVRVSLVWIFFFLLCVAERTYKQRLLFAKLFGHLT
SARRARKSEVPHFRLKKVQNIKMWLSLRSYLKRRGPQRSVDVIVSSAFLLTISVVFICCAQLLHMHEIFLDCHYNWELII
WCISLTLFLLRFVTLGSETSKKYSNTSILLTEQINLYLKMEKKPNKKDELTLVNNVLKLATKLLKELDSPFRLYGLTMNP
LLYNITQVVILSAVSGVISDLLGFNLKLWKIKS
>XP_019330139.1 PREDICTED: putative homeodomain transcription factor 2 isoform X2 [Aptenodytes forsteri]
MASKVTDAIVWYQKKIGAYDQQIWEKSVEQREIKGLRNKPKKTGHVKPDLIDVDLVRGSAFAKAKPESPWTSLTRKGIVR
VVFFPFFYRWWLQVTSRVIFFWLLVLYLLQVAAVVLFCTAQSPHNIPLTEVIGPIWLMLLLGTVHCQIVSTRTPKPPPST
GGKRRRKLRKAAHLEVHREGDGSSTTDNTQEGTVQSYGTSTPCSIGAVFRDIWHAAFFLSGSKKAKNSIDKSTETDNGYV
SLDGKKTGKSGEECMQAHERRCEVIKPEESGWSTATVRDAFNNHSHHKDTHRTVANLSDEVSSEEGPETGYSLRRNVERT
SSDCTLRNRKSHHYKKHYPLEDIPKSGTSCSSRCSSSRQDSESTRPESETEDVLWEDLLHCAECHSSCTSETDVESPQMN
PCVKKEYRDDPFHQSHLPWIHSLNPGLEKISAIVWEGNDCKKADMSVLEISGMIMNRVNSYIPGIGYQIFGNVISLILGL
MPFVFRLSQAKDLEQLATHSATELCMTAFGSNGDILVLSMVIISFVVRVSLVWIFFFLLCVAERTYKQRLLFAKLFGHLT
SARRARKSEVPHFRLKKVQNIKMWLSLRSYLKRRGPQRSVDVIVSSAFLLTISVVFICCAQLLHMHEIFLDCHYNWELVI
WCISLTLFLLRFVTLGSETSKKYSNTSILLTEQINLYLKMEKKPNKKAELTLVNNVLKLATKLLKELDSPFRLYGLTMNP
LHYNITQVVILSAVSGVISDLLGFNLKLWKIKS
>XP_039579603.1 protein PHTF2 isoform X2 [Passer montanus]
MASKVTDAIVWYQKKIGAYDQQIWEKSVEQREIKGLRNKPKKTGHVKPDLIDVDLVRGSAFAKAKPESPWTSLTRKGIVR
VVFFPFFYRWWLQVTSRVIFFWLLVLYLLQVAAVVLFYTAQSPHNIPLTEVIGPIWLMLLLGTVHCQIVSTRTPKPPPST
GGKRRRKLRKAAHLEVHREGDGSSTTDNTQEGTVQSYGTSTSCSIGAVFRDIWHAAFFLSGSKKAKNSIDKSTETDNGYV
SLDGKKPGKGSEEGVQGHERRCEVIRPEETGWSPSTVRDALGNHSHHKDTHRTVTNLSDEVSSEEGPETGYSLRRNAERT
SSDCTLRNRKSHHYKKHYPLEDTPKSGTSCSSRCSSSRQDSESTRPESETEDVLWEDLLHCAECHSSCSSETDVESPQVN
PCVKKEFRDDPFHQSHLPWIHSLNPGLEKISAIVWEGNDCKKADMSVLEISGMIMNRVNSHIPGIGYQIFGNIISSILGL
MPFVFRLFQAKDLEQLAAHSATELCMTAFGSDGDVLVLSMVIISFVVRVSLVWIFFFLLCVAERTYKQRLLFAKLFGHLT
SARRARKSEVPHFRLKKVQNIKMWLSLRSYLKRRGPQRSVDVIVSSAFLLTISVVFICCAQLLHMHEIFLDCHYNWELVI
WCISLTVFLLRFVTLGSETSKKYSNTSILLTEQINLYLKMEKKPNKKEELTLVNNVLKLATKLLKELDSPFRLYGLTMNP
LLYNITQVVILSAVSGVISDLLGFNLKLWKIKS
>XP_005512134.1 putative homeodomain transcription factor 2 [Columba livia]
MASKVTDAIVWYQKKIGAYDQQIWEKSVEQREIKGLRNKPKKTGHVKPDLIDVDLVRGSAFAKAKPESPWTSLTRKGIVR
VVFFPFFYRWWLQVTSRLIFFWLLVLYLLQVAAVVLFYTAQSPHNIPLTEVIGPIWLMLLLGTVHCQIVSTRTPKPPPST
GGKRRRKLRKAAHLEVHREGDGSSTTDNTQEGTVQSYGTSTSCSIGAVFRDIWHAAFFLPGSKKAKNSIDKSTETDNGYV
SLDGKKTGKSSEECVQAHERRCEVIKPEESGWSTAPVRDAFTNHSHHKDTHRTVTNLSDEVSSEEGPETGYSLRRNVERA
SSDCTLRNRKSHHYKKHYPVEDIPKSGTSCSSRCSSSRQDSESARPESETEDVLWEDLLHCAECHSSCTSETDVESPQVN
PCVKKEYRDDPFHQSHLPWIHSLNPGLEKISAIVWEGNDCKKADMSVLEISGMIMNRVNSYIPGIGYQIFGHIISLILGL
MPFVFRLSQAKDLEQLATHSATELCMTALGSNGDILVISMVTISFVVRVSLVWIFFFLLCVAERTYKQRLLFAKLFGHLT
SARRARKSEVPHFRLKKVQNIKMWLSLRSYLKRRGPQRSVDVIVSSAFLLTISVVFICCAQLLHMHEIFLDCHYNWELVI
WCISLTLFLLRFVTLGSETSKKYSNTSILLTEQINLYLKMEKKPNKKEELTLVNNVLKLATKLLKELDSPFRLYGLTMNP
LLYNITQVVILSAVSGVISDLLGFNLKLWKIKS
>XP_032914577.1 protein PHTF2 [Catharus ustulatus]
MASKVTDAIVWYQKKIGAYDQQIWEKSVEQREIKGLRNKPKKTGHVKPDLIDVDLVRGSAFAKAKPESPWTSLTRKGIVR
VVFFPFFYRWWLQVTSRVIFFWLLVLYLLQVAAVVLFYTAQSPHNIPLTEVIGPIWLMLLLGTVHCQIVSTRTPKPPPST
GGKRRRKLRKAAHLEVHREGDGSSTTDNTQEGAVQSYGTSTSCSIGAVFRDIWHAAFFLSGSKKAKNSIDKSTETDNGYV
SLDGKKPGKGSEECVQGHERRCEVIRPEETGWSPSPGRDALSNHSHHKDAHRTVTNLSDEVSSEEGPETGYSLRRNVERT
SSDCTLRNRKSHHYKKHYPLEDTPKSGTSCSSRCSSSRQDSESARPESETEDVLWEDLLHCAECHSSCTSETDVESPQVN
PCVKKEFRDDPFHQSHLPWIHSLNPGLEKISAIVWEGNDCKKADMSVLEISGMIMNRVNSYIPGIGYQIFGNVISLILGL
MPFVFRLSQAKDLEQLAAHSATELCMTAFGSDGDVLVLSMVIISFVVRVSLVWIFFFLLCVAERTYKQRLLFAKLFGHLT
SARRARKSEVPHFRLKKVQNIKMWLSLRSYLKRRGPQRSVDVIVSSAFLLTISVVFICCAQLLHMHEIFLDCHYNWELII
WCISLTLFLLRFVTLGSETSKKYSNTSILLTEQINLYLKMEKKPNKKEELTLVNNVLKLATKLLKELDSPFRLYGLTMNP
LLYNITQVVILSAVSGVISDLLGFNLKLWKIKS
>XP_024105404.1 putative homeodomain transcription factor 2 isoform X2 [Pongo abelii]
MASKVTDAIVWYQKKIGAYDQQIWEKSVEQREIKGLRNKPKKTAHVKPDLIDVDLVRGSAFAKAKPESPWTSLTRKGIVR
VVFFPFFFRWWLQVTSKVIFFWLLVLYLLQVAAIVLFCSTSSPHSIPLTEVIGPIWLMLLLGTVHCQIVSTRTPKPPLST
GGKRRRKLRKAAHLEVHREGDGSSTTDNTQEGAVQNHGTSTSHSVGTVFRDLWHAAFFLSGSKKAKNSIDKSTETDNGYV
SLDGKKTVKSSEDGIQNHEPQCETIRPEETAWNTGTLRNGPSKDTQRTITNVSDEVSSEEGPETGYSLRRHVDRTSEGVL
RNRKSHHYKKHYPNEDAPKSGTSCSSRCSSSRQDSESARPESETEDVLWEDLLHCAECHSSCTSETDVENPQINPCVKKE
YRDDPFHQSHLPWLHSSHPGLEKISAIVWEGNDCKKADMSVLEISGMIMNRVNSHIPGIGYQIFGNAISLILGLTPFVFR
LSQATDLEQLTAHSASELYVIAFGSNEDVIVLSMVIISFVVRVSLVWIFFFLLCVAERTYKQRLLFAKLFGHLTSARRAR
KSEVPHFRLKKVQNIKMWLSLRSYLKRRGPQRSVDVIVSSAFLLTISVVFICCAQLLHVHEIFLDCHYNWELVIWCISLT
LFLLRFVTLGSETSKKYSNTSILLTEQINLYLKMEKKPNKKEELTLVNNVLKLATKLLKELDSPFRLYGLTMNPLLYNIT
QVVILSAVSGVISDLLGFNLKLWKIKS
>XP_031961970.1 putative homeodomain transcription factor 2 isoform X1 [Corvus moneduloides]
MASKVTDAIVWYQKKIGAYDQQIWEKSVEQREIKGLRNKPKKTGHVKPDLIDVDLVRGSAFAKAKPESPWTSLTRKGIVR
VVFFPFFYRWWLQVTSRVIFFWLLVLYLLQVAAVVLFYTAQSPHNIPLTEVIGPVWLMLLLGTVHCQIVSTRTPKPPPST
GGKRRRKLRKAAHLEVHREGDGSSTTDNTQEGTVQSYGTSTSCSIGAVFRDIWHAAFFLSGSKKAKNSIDKSTETDNGYV
SLDGKKPGKGSEECVQGHERRCEVIRPEETGWSPSTVRDALSNHSRHKDTHRAVTNLSDEVSSEEGPETGYSLRRNVERT
SSDCTLRNRKSHHYKKHYPLEDTPKSGTSCSSRCSSSRQDSESARPESETEDVLWEDLLHCAECHSSCTSETDVESPQVN
PCVKKEYRDDPFHQSHLPWIHSLNPGLEKISAIVWEGNDCKKADMSVLEISGMIMNRVNSYIPGIGYQIFGNVISLILGL
MPFVFRLSQAKDLEQLAAHSATELCMTAFGSDGDVLVLSMVIISFVVRVSLVWIFFFLLCVAERTYKQRLLFAKLFGHLT
SARRARKSEVPHFRLKKVQNIKMWLSLRSYLKRRGPQRSVDVIVSSAFLLTISVVFICCAQLLHMHEIFLDCHYNWELVI
WCISLTLFLLRFVTLGSETSKKYSNTSILLTEQINLYLKMEKKPNKKEELTLVNNVLKLATKLLKELDSPFRLYGLTMNP
LLYNITQVVILSAVSGVISDLLGFNLKLWKIKS
>XP_012505756.1 PREDICTED: putative homeodomain transcription factor 2 [Propithecus coquereli]
MASKVTDAIVWYQKKIGAYDQQIWEKSVEQREIKGLRNKPKKTAHVKPDLIDVDLVRGSAFAKAKPESPWTSLTRKGIVR
VVFFPFFFRWWLQVTSKVIFFWLLVLYLLQVAAIVLYCSASSPHSIPLTEVIGPIWLMLLLGTVHCQIVSTRTPKPPLST
GGKRRRKLRKAAHLEVHREGDGSSTTDNTQEGAVQSHGTSTSYSVGAVFRDLWHAAFFLSGSKKAKNSIDKSTETDNGYV
SLDGKKTVKNSEDGIQNHEPQCETIRPEETTWNTGTLRNAPSKDTQRTITNISDEVSSEEGPEAGYPLRRHVDRTSESVL
RNRKSHHYKKHYPNEDAPKSGTSCSSRCSSSRQDSESTRPESETEDILWEDLLHCAECRSSCTSETDVENPQINPCVKKE
YRDDPFHQSHLPWLHSSHPGLEKISAIVWEGNDCKKADMSVLEISGMIMNRVNNHIPGIGYQIFGNAISLILGLTPFVFR
LSQATDLEQLTAHSASELYMIAFGSNEDVIVLSMVIISFVVRVSLVWIFFFLLCVAERTYKQRLLFAKLFGHLTSARRAR
KSEVPHFRLKKVQNIKMWLSLRSYLKRRGPQRSVDVIVSSAFLLTISVVFICCAQLLHVHEIFLDCHYNWELVIWCISLT
LFLLRFVTLGSETSKKYSNTSILLTEQINLYLKMEKKPNKKEELTLVNNVLKLATKLLKELDSPFRLYGLTMNPLLYNIT
QVVILSAVSGVISDLLGFNLKLWKIKS
>XP_009461181.1 PREDICTED: putative homeodomain transcription factor 2 [Nipponia nippon]
MASKVTDAIVWYQKKIGAYDQQIWEKSVEQREIKGLRNKPKKTGHVKPDLIDVDLVRGSAFAKAKPESPWTSLTRKGIVR
VVFFPFFYSWWLQVTSRVIFFWLLVLYLLQVAAVVLFYTAQSPHNIPLTEVIGPIWLMLLLGTVHCQIVSTRTPKPPLST
GGKRRRKLRKAAHLEVHREGDGSSTTDNTQEGTVQSYGTSTSCSIGAVFRDIWHAAFFLSGSKKAKNSIDKSTETDNGYV
SLDGKKTGKNSEECMQAHERRCEVIKPEESGWSTATVRDAFNNHSHHKDTHRTVTNLSDEVSSEEGPETGYSLRRNVERT
SSDCTLRSRKSHHYKKHYPLEDTPKSGTSCSSRCSSSRQDSESARPESETEDVLWEDLLHCAECHSSCTSETDVESPQVN
PCVKKEYRDDPFHQSHLPWIHSLNPGLEKISAIVWEGNDCKKADMSVLEISGMIMNRVNSYIPGIGYQIFGNVISLILGL
MPFVFRLSQAKDLEQLATHSATELCITAFGSNGDILVLSMVIISFVVRVSLVWIFFFLLCVAERTYKQRLLFAKLFGHLT
SARRARKSEVPHFRLKKVQNIKMWLSLRSYLKRRGPQRSVDVIVSSAFLLTISVVFICCAQLLHMHEIFLDCHYNWELVI
WCISLTLFLLRFVTLGSETSKKYSNTSILLTEQINLYLKMEKKPNKKEELTLVNNVLKLATKLLKELDSPFRLYGLTMNP
LLYNITQVVILSAVSGVISDLLGFNLKLWKIKS
>XP_027315502.1 protein PHTF2 isoform X4 [Anas platyrhynchos]
MASKVTDAIVWYQKKIGAYDQQIWEKSVEQREIKGLRNKPKKTGHVKPDLIDVDLVRGSAFAKAKPESPWTSLTRKGIVR
VVFFPFFYRWWLQVTSRVIFFWLLVLYLLQVAAVVLFYTAQSPHNIPLTEVIGPIWLMLLLGTVHCQIVSTRTPKPPPST
GVKRRRKLRKAAHLEVHREGDGSSTTDNTQEGTVQSYGTSTSYSIGAVFRDIWHAAFFLSGSKKAKNSIDKSTETDNGYV
SLDGKKTGKSNEECVQAHERLCEVVKPEELGWSTATVRDTFSNPSHHKDAHRTVTNLSDEVSSEEGPETGYSLRRNVERT
SSDCTLRNRKSHHYKKHYPLEDTPKSGTSCSSRCSSSRQDSESARPESETEDVLWEDLLHCAECHSSCSSETDVESPQVN
PCVKKEYRDDPFHQSHLPWIHSLNPGLEKISAIVWEGNECKKADMSVLEISGMIMNRVNSYIPGIGYQIFGNVISLILGL
MPFVFRLSQAKDLEQLATHSATELCITAFGSNGDILVLSMVVISFVVRVSLVWIFFFLLCVAERTYKQRLLFAKLFGHLT
SARRARKSEVPHFRLKKVQNIKMWLSLRSYLKRRGPQRSVDVIVSSAFLLTISVVFICCAQLLHMHEIFLDCHYNWELVI
WCISLTLFLLRFVTLGSETSKKYSNTSILLTEQINLYLKMEKKPNKKEELTLVNNVLKLATKLLKELDSPFRLYGLTMNP
LLYNITQVVILSAVSGVISDLLGFNLKLWKIKS
>XP_010206334.1 PREDICTED: putative homeodomain transcription factor 2 [Colius striatus]
MASKVTDAIVWYQKKIGAYDQQIWEKSVEQREIKGLRNKPKKTGHVKPDLIDVDLVRGSAFAKAKPESPWTSLTRKGIVR
VVFFPFFYRWWLQVTSRVIFFWLLVLYLLQVAAVVLFCTAQSPHNIPLTEVIGPVWLMLLLGTVHCQIVSTRTPKPPPST
GGKRRRKLRKAAHLEVHREGDGSSTTDNTQEGTVQSYGTSTSCSIGAVFRDIWHAAFFLSGSKKAKNSIDKSTETDNGYV
SLDGKKTGKSNEEYIQAHERRCEVIKPEESGWSTATVRDAFSNQSHHKDTQRTVTNLSDEVSSEEGPETGYSLRRNAERA
CSDCTLRNRKSHHYKKHYPLEDIPKSGTSCSSRCSSSRQDSESARPESETEDVLWEDLLHCAECHSSCTSETDVESPQVN
PSVKKEYRDDPFHQSHLPWVHSLNPGLEKISAIVWEGNDCKKADMSVLEISGMIMNRVNSYIPGIGYQIFGNVISLVLGL
MPFVFRLSQAKDLEQLATHSATELCVTAFGSNGDILVLSMVIISFVVRVSLVWIFFFLLCVAERTYKQRLLFAKLFGHLT
SARRAKKSEVPHFRLKKVQNIKMWLSLRSYLKRRGPQRSVDVIVSSAFLLTISVVFICCAQLLHMHEIFLDCHYNWELVI
WCISLTLFLLRFVTLGSETSKKYSNTSILLTEQINLYLKMEKKPNKKEELTLVNNVLKLATKLLKELDSPFRLYGLTMNP
LLYNITQVVILSAVSGVISDLLGFNLKLWKIKS
>XP_001159146.1 putative homeodomain transcription factor 2 isoform X4 [Pan troglodytes]
MASKVTDAIVWYQKKIGAYDQQIWEKSVEQREIKGLRNKPKKTAHVKPDLIDVDLVRGSAFAKAKPESPWTSLTRKGIVR
VVFFPFFFRWWLQVTSKVIFFWLLVLYLLQVAAIVLFCSTSSPHSIPLTEVIGPIWLMLLLGTVHCQIVSTRTPKPPLST
GGKRRRKLRKAAHLEVHREGDGSSTTDNTQEGAVQNHGTSTSHSVGTVFRDLWHAAFFLSGSKKAKNSIDKSTETDNGYV
SLDGKKTVKSGEDGIQNHEPQCETIRPEETAWNTGTLRNGPSKDTQRTITNVSDEVSSEEGPETGYSLRHHVDRTSEGVL
RNRKSHHYKKHYPNEDAPKSGTSCSSRCSSSRQDSESARPESETEDVLWEDLLHCAECHSSCTSETDVENPQINPCVKKE
YRDDPFHQSHLPWLHSSHPGLEKISAIVWEGNDCKKADMSVLEISGMIMNRVNSHIPGIGYQIFGNAISLILGLTPFVFR
LSQATDLEQLTAHSASELYVIAFGSNEDVIVLSMVIISFVVRVSLVWIFFFLLCVAERTYKQRLLFAKLFGHLTSARRAR
KSEVPHFRLKKVQNIKMWLSLRSYLKRRGPQRSVDVIVSSAFLLTISVVFICCAQLLHVHEIFLDCHYNWELVIWCISLT
LFLLRFVTLGSETSKKYSNTSILLTEQINLYLKMEKKPNKKEELTLVNNVLKLATKLLKELDSPFRLYGLTMNPLLYNIT
QVVILSAVSGVISDLLGFNLKLWKIKS
>XP_035171439.1 putative homeodomain transcription factor 2 isoform X1 [Oxyura jamaicensis]
MASKVTDAIVWYQKKIGAYDQQIWEKSVEQREIKFIRLVAERCSVVHRNCGLRNKPKKTGHVKPDLIDVDLVRGSAFAKA
KPESPWTSLTRKGIVRVVFFPFFYRWWLQVTSRVIFFWLLVLYLLQVAAVVLFYTAQSPHNIPLTEVIGPVWLMLLLGTV
HCQIVSTRTPKPPPSTGVKRRRKLRKAAHLEVHREGDGSSTTDNTQEGTVQSYGTSTSYSIGAVFRDIWHAAFFLSGAKK
AKNSIDKSTETDNGYVSLDGKKTGKSSEECIQAHERPCEVVKPEELGWSTATLRDTFNNPSHHKDAHRTVTNLSDEVSSE
EGPETGYSLRRNVERTSSDCTLRNRKSHHYKKQYPMEDTPKSGTSCSSRCSSSRQDSESARPESETEDVLWEDLLHCAEC
HSSCSSETDVESPQVNPCVKKEYRDDPFHQSHLPWIHSLNPGLEKISAIVWEGNECKKADMSVLEISGMIMNRVNSYIPG
IGYQIFGNVISLILGLMPFVFRLSQAKDLEQLATHSASELCITAFGSNGDVLVLSMVVISFVVRVSLVWIFFFLLCVAER
TYKQRLLFAKLFGHLTSARRARKSEVPHFRLKKVQNIKMWLSLRSYLKRRGPQRSVDVIVSSAFLLTISVVFICCAQLLH
MHEIFLDCHYNWELVIWCISLTLFLLRFVTLGSETSKKYSNTSILLTEQINLYLKMEKKPNKKEELTLVNNVLKLATKLL
KELDSPFRLYGLTMNPLLYNITQVVILSAVSGVISDLLGFNLKLWKIKS
>XP_039918166.1 protein PHTF2 isoform X2 [Hirundo rustica]
MASKVTDAIVWYQKKIGAYDQQIWEKSVEQREIKGLRNKPKKTGHVKPDLIDVDLVRGSAFAKAKPESPWTSLTRKGIVR
VVFFPFFYRWWLQVTSRVIFFWLLVLYLLQVAAVVLFYTAQSPHNIPLTEVIGPVWLMLLLGTVHCQIVSTRTPKPPPST
GGKRRRKLRKAAHLEVHREGDGSSTTDNTQEGTVQSYGTSTSCSIGAVFRDIWHAAFFLSGSKKAKNSIDKSTETDNGYV
SLDGKKPGKGSEECVQGHERRCEVIRPEETGWSPSTVRDALSSQSHHKDTHRTVTNLSDEVSSEEGPEAGYSLRRNVERT
SSDCTLRNRKSHHYKKHYPLEDTPKSGTSCSSRCSSSRQDSESARPESETEDVLWEDLLHCAECHSSCTSETDVESPQVN
PCVKKEFRDDPFHQSHLPWIHSLNPGLEKISAIVWEGNDCKKADMSVLEISGMIMNRVNSYIPGIGYQIFGNVISLILGL
MPFVFRLSQAKDLEQLAAHSATELCMTAFGSDGDVLVLSMVIISFVVRVSLVWIFFFLLCVAERTYKQRLLFAKLFGHLT
SARRARKSEVPHFRLKKVQNIKMWLSLRSYLKRRGPQRSVDVIVSSAFLLTISVVFICCAQLLHMHEIFLDCHYNWELVI
WCISLTLFLLRFVTLGSETSKKYSNTSILLTEQINLYLKMEKKPNKKEELTLVNNVLKLATKLLKELDSPFRLYGLTMNP
LLYNITQVVILSAVSGVISDLLGFNLKLWKIKS
>XP_032944787.1 putative homeodomain transcription factor 2 isoform X1 [Rhinolophus ferrumequinum]
MASKVTDAIVWYQKKIGAYDQQIWEKSVEQREIKFIKLGLRNKPKKTAHVKPDLIDVDLVRGSAFAKAKPESPWTSLTRK
GIVRVVFFPFFFRWWLQVTSKVIFFWLLVLYLLQVAAVVLFCSASSPHNIPLTEVIGPIWLMLLLGTVHCQIVSTRTPKP
PLSTGGKRRRKLRKAAHLEVHREGDGSSTTDNSQEGAVQSYGTSTTYSVGAVFRDLWHAAFFLSGSKKAKNSIDKSTETD
NGYVSLDGKKTVKSSEDGVQSHEPQCETIRPEETTWNTGTLRNIPSKDTQRTITNVSDEVSSEEGPETGYPLRRHVDRTS
ESILRNRKSHHYKKHYPNEDAPKSGTSCSSRCSSSRQDSESTRPESETEDVLWEDLLHCAECRSSCTSETDVENPHINPC
VKKEYRDDPFHQSHLPWLHSSHPGLEKISAIVWEGNDCKKADMSVLEISGMIMNRVNSHIPGIGYQIFGNAISLILGLTP
FVFRLSQATDLEQLTTHSASELYMIAFGSTEDVIVLSMVIISFVVRVSLVWIFFFLLCVAERTYKQRLLFAKLFGHLTSA
RRARKSEVPHFRLKKVQNIKMWLSLRSYLKRRGPQRSVDVIVSSAFLLTISVVFICCAQLLHVHEIFLDCHYNWELVIWC
ISLTLFLLRFVTLGSETSKKYSNTSILLTEQINLYLKMEKKPNKKEELTLVNNVLKLATKLLKELDSPFRLYGLTMNPLL
YNITQVVILSAVSGVISDLLGFNLKLWKIKS
>XP_009085104.1 putative homeodomain transcription factor 2 isoform X1 [Serinus canaria]
MASKVTDAIVWYQKKIGAYDQQIWEKSVEQREIKGLRNKPKKTGHVKPDLIDVDLVRGSAFAKAKPESPWTSLTRKGIVR
VVFFPFFYRWWLQVTSRVIFFWLLVLYLLQVAAVVLFYTAQSPHNIPLTEVIGPIWLMLLLGTVHCQIVSTRTPKPPPST
GGKRRRKLRKAAHLEVHREGDGSSTTDNTQEGTVQSYGTSTSCSIGAVFRDIWHAAFFLSGSKKAKNSIDKSTETDNGYV
SLDGKKPGRGSEEGVQGHERRCEVIRPEETGWSPSTVRDVLSNHSHHKDTHRTVTNLSDEVSSEEGPETGYSLRRNAERT
SSDCTLRNRKSHHYKKHYPLEDTPKSGTSCSSRCSSSRQDSESTRPESETEDVLWEDLLHCAECHSSCTSETDVESPQVN
PCVKKEFRDDPFHQSHLPWIHSLNPGLEKISAIVWEGNDCKKADMSVLEISGMIMNRVNSHIPGIGYQIFGNVISLILGL
MPFAFRLFQAKDLEQLAAHSATELCMTAFGSDGDVLVLSMVIISFVVRVSLVWIFFFLLCVAERTYKQRLLFAKLFGHLT
SARRARKSEVPHFRLKKVQNIKMWLSLRSYLKRRGPQRSVDVIVSSAFLLTISVVFICCAQLLHMHEIFLGCHYNWELVI
WCISLTVFLLRFVTLGSETSKKYSNTSILLTEQINLYLKMEKKPNKKEELTLVNNVLKLATKLLKELDSPFRLYGLTMNP
LLYNITQVVILSAVSGVISDLLGFNLKLWKIKS
>XP_015736324.1 putative homeodomain transcription factor 2 isoform X1 [Coturnix japonica]
MASKVTDAIVWYQKKIGAYDQQIWEKSVEQREIKFIRLGLRNKPKKTGHVKPDLIDVDLVRGSAFAKAKPESPWTSLTRK
GIVRVVFFPFFYRWWLQVTSRVIFFWLLVLYLLQVAAVVLFCTAQSPHNIPLTEVIGPIWLMLLLGTVHCQIVSTRTPKP
PPSTGVKRRRKLRKAAHLEVHREGDGSSTTDNTQEGTVQSYGTSTSYSIGAVFRDIWHAAFFLSGSKKAKNSIDKSTETD
NGYVSLDGKKTGKSSEECAQAQERLCEVIKPEESGWSTATVRETFSTPSHHKETHRTVTNLSDEVSSEEGPETGYSLRRN
VERASSDGTLRNRKSHHYKKHYPLEDTPKSGTSCSSRCSSSRQDSESARPESETEDVWEDLLHCAECHSSCTSETDVESP
QMNPCVKKEYRDDPFHQSHLPWIHSLNPGLEKISAIVWEGNDCKKADMSVLEISGMIMNRVNSYIPGIGYQIFGNIISLI
LGLMPFVFRLSQAKDLEQLAAHSATELCITAFGSNGDILVLSMVVISFVVRVSLVWIFFFLLCVAERTYKQRLLFAKLFG
HLTSARRARKSEVPHFRLKKVQNIKMWLSLRSYLKRRGPQRSVDVIVSSAFLLTISVVFICCAQLLHMHEIFLDCHYNWE
LVIWCISLTLFLLRFVTLGSETSKKYSNTSILLTEQINLYLKMEKKPNKKEELTLVNNVLKLATKLLKELDSPFRLYGLT
MNPLLYNITQVVILSAVSGVISDLLGFNLKLWKIKS
>XP_014724548.1 PREDICTED: putative homeodomain transcription factor 2 isoform X1 [Sturnus vulgaris]
MASKVTDAIVWYQKKIGAYDQQIWEKSVEQREIKGLRNKPKKTGHVKPDLIDVDLVRGSAFAKAKPESPWTSLTRKGIVR
VVFFPFFYRWWLQVTSRVIFFWLLVLYLLQVAAVVLFYTAQSPHNIPLTEVIGPIWLMLLLGTVHCQIVSTRTPKPPPST
GGKRRRKLRKAAHLEVHREGDGSSTTDNTQEGAVQSYGTSTSCSIGAVFRDIWHAAFFLSGSKKAKNSIDKSTETDNGYV
SLDGKKPGKGSEECVQGLERRCEVIRPEETGWSPSTGRDALSNHSHHKDAHRTVTNLSDEVSSEEGPETGYSLRRNVERT
SSDCTLRNRKSHHYKKHYPLEDTPKSGTSCSSRCSSSRQDSESARPESETEDVLWEDLLHCAECHSSCTSETDVESPQVN
PCVKKEFRDDPFHQSHLPWIHSLNPGLEKISAIVWEGNDCKKADMSVLEISGMIMNRVNSYIPGIGYQIFGNVISLILGL
MPFVFRLSQAKDLEQLAAHSATELCMTAFGSDGDVLVLSMVIISFVVRVSLVWIFFFLLCVAERTYKQRLLFAKLFGHLT
SARRARKSEVPHFRLKKVQNIKMWLSLRSYLKRRGPQRSVDVIVSSAFLLTISVVFICCAQLLHMHEIFLDCHYNWELII
WCISLTLFLLRFVTLGSETSKKYSNTSILLTEQINLYLKMEKKPNKKEELTLVNNVLKLATKLLKELDSPFRLYGLTMNP
LLYNITQVVILSAVSGVISDLLGFNLKLWKIKS
>XP_029870611.1 protein PHTF2 isoform X2 [Aquila chrysaetos chrysaetos]
MASKVTDAIVWYQKKIGAYDQQIWEKSVEQREIKGLRNKPKKTGHVKPDLIDVDLVRGSAFAKAKPESPWTSLTRKGIVR
VVFFPFFYRWWLQVTSRVIFFWLLVLYLLQVAAVVLFYTAQSPHNIPLTEVIGPIWLMLLLGTVHCQIVSTRTPKPPPST
GGKRRRKLRKAAHLEVHREGDGSSTTDNTQEGTVQSYGTSTSCSIGAVFRDIWHAAFFLSGSKKAKNSIDKSTETDNGYV
SLDGKKTGKSSEECMQAHERRCEVIKPEESGWSTSTVRDAFNNHSHHKDTHRTVTNLSDEVSSEEGPETGYSIRRNVERT
SSDCTLRNRKSHHYKKHYPLEDTPKSGTSCSSRCSSSRQDSESARPESETEDVLWEDLLHCAECHSSCSSETDVESPQVN
PCVKKEYRDDPFHQSHLPWIHSLNPGLEKISAIVWEGNDCKKADMSVLEISGMIMNRVNSYIPGIGYQIFGNVISLILGL
MPFVFRLSQAKDLEQLAAHSATDLCMTAFGSNGDIFVLSMVIISFVVRVSLVWIFFFLLCVAERTYKQRLLFAKLFGHLT
SARRARKSEVPHFRLKKVQNIKMWLSLRSYLKRRGPQRSVDVIVSSAFLLTISVVFICCAQLLHMHEIFLDCHYNWELVI
WCISLTLFLLRFVTLGSETSKKYSNTSILLTEQINLYLKMEKKPNKKEELTLVNNVLKLATKLLKELDSPFRLYGLTMNP
LLYNITQVVILSAVSGVISDLLGFNLKLWKIKS
>XP_030303770.1 putative homeodomain transcription factor 2 isoform X1 [Calypte anna]
MASKVTDAIVWYQKKIGAYDQQIWEKSVEQREIKFIRLGLRNKPKKTGHVKPDLIDVDLVRGSAFAKAKPESPWTSLTRK
GIVRVVFFPVFYRWWLQVTSRVIFFWLLVLYLLQVAAVVLFCTAQSPHNIPLTEVIGPIWLMLLLGTVHCQIVSTRTPKP
PPSTGVKRRRKLRKAAHLEVHREGDGSSTTDNTQEGTVQSYGTSTSCSIGAVFRDIWHAAFFLSGSKKAKNSIDKSTETD
NGYVSLDGKKTGKSSEECMQAHERRCEVIKPEESGWSTATVRDAFSNHSHHKDTHRTVTNLSDEVSSEEGPETGYCLRLN
VERTSSDCTLRSRKSHHYKKHYPLEDTPKSGTSCSSRCSSSRQDSESARPESETEDVLWEDLLHCAECHSSCTSETDVES
PQVNPCVKKEYRDDPFHQSHLPWIHSLNPGLEKISAIVWEGNDCKKADMSVLEISGMIMNRVNSYIPGIGYQIFGNVISL
ILGLMPFVFRLSQAKDLEQLASHSATELYMTAFGSNGDILVLSMVLISFVVRVSLVWIFFFLLCVAERTYKQRLLFAKLF
GHLTSARRARKSEVPHFRLKKVQNIKMWLSLRSYLKRRGPQRSVDVIVSSAFLLTISVVFICCAQLLHMHEIFLDCHYNW
ELVIWCISLTLFLLRFVTLGSETSKKYSNTSILLTEQINLYLKMEKKPNKKEELTLVNNVLKLATKLLKELDSPFRLYGL
TMNPLLYNITQVVILSAVSGVISDLLGFNLKLWKIKS
>XP_047610157.1 protein PHTF2 isoform X1 [Phacochoerus africanus]
MASKVTDAIVWYQKKIGAYDQQIWEKSVEQREIKFIKLGLRNKPKKTAHVKPDLIDVDLVRGSAFAKAKPESPWTSLTRK
GIVRVVFFPFFFRWWLQVTSKVIFFWLLVLYLLQVAAIVLFCSASSPHSIPLTEVIGPIWLMLLLGTVHCQIVSTRTPKP
PLSTGGKRRRKLRKAAHLEVHREGDGSSTTDNTQEGAVQSHGTSTSYGVGAVFRDLWRAAFFLSGSKKAKNSIDKSTETD
NGYVSLDGKKTVKSSEDGVQSHEPQCETLRPEEATWNTGTLRNIPSKDTQRTMTNVSDEVSSEEGPETGYPLRRHADRTS
ESILRNRKSHHYKKHYPNEDAPKSGTSCSSRCSSSRQDSESTRPESETEDVLWEDLLHCAECRSSCTSETDVENPQINPC
VKKEYRDDPFHQSHLPWLHSSHPGLEKISAIVWEGNDCKKADMSVLEISGMIMNRVNSHIPGIGYQIFGNAISLILGLTP
FVFRLSQATDLDQLTAHSASELYMIAFGSNEDVIVLSMVMISFVVRVSLVWIFFFLLCVAERTYKQRLLFAKLFGHLTSA
RRARKSEVPHFRLKKVQNIKMWLSLRSYLKRRGPQRSVDVIVSSAFLLTISVVFICCAQLLHVHEIFLDCHYNWELVIWC
ISLTLFLLRFVTLGSETSKKYSNTSILLTEQINLYLKMEKKPNKKEELTLVNNVLKLATKLLKELDSPFRLYGLTMNPLL
YNITQVVILSAVSGVISDLLGFNLKLWKIKS
>XP_032036785.1 putative homeodomain transcription factor 2 isoform X1 [Aythya fuligula]
MASKVTDAIVWYQKKIGAYDQQIWEKSVEQREIKGLRNKPKKTGHVKPDLIDVDLVRGSAFAKAKPESPWTSLTRKGIVR
VVFFPFFYRWWLQVTSRVIFFWLLVLYLLQVAAVVLFYTAQSPHNIPLTEVIGPIWLMLLLGTVHCQIVSTRTPKPPPST
GVKRRRKLRKAAHLEVHREGDGSSTTDNTQEGTVQSYGTSTSYSIGAVFRDIWHAAFFLSGSKKAKNSIDKSTETDNGYV
SLDGKKTGKSNEECVQAHERLCEVVKPEELGWSTATVRDTFSNPSHHKDAHRTVTNLSDEVSSEEGPETGYSLRRNVERT
SSDCTLRNRKSHHYKKHYPLEDTPKSGTSCSSRCSSSRQDSESARPESETEDVLWEDLLHCAECHSSCSSETDVESPQVN
PCVKKEYRDDPFHQSHLPWIHSLNPGLEKISAIVWEGNECKKADMSVLEISGMIMNRVNSYIPGIGYQIFGNVISLILGL
MPFVFRLSQAKDLEQLATHSATELCITAFGSNGDILVLSMVVISFVVRASLVWIFFFLLCVAERTYKQRLLFAKLFGHLT
SARRARKSEVPHFRLKKVQNIKMWLSLRSYLKRRGPQRSVDVIVSSAFLLTISVVFICCAQLLHMHEIFLDCHYNWELVI
WCISLTLFLLRFVTLGSETSKKYSNTSILLTEQINLYLKMEKKPNKKEELTLVNNVLKLATKLLKELDSPFRLYGLTMNP
LLYNITQVVILSAVSGVISDLLGFNLKLWKIKS
>XP_029333447.1 putative homeodomain transcription factor 2 isoform X1 [Mus caroli]
MASRVTDAIVWYQKKIGAYDQQIWEKSVEQREIKFIKLGLRNKPKKTAHVKPDLIDVDLVRGSAFAKAKPESPWTSLTRK
GIVRVVFFPFFFRWWLQVTSRVIFSWLLVLYLLQVAAIVLFCSAPSPHSIPLTEVIGPIWLMLLLGTVHCQIVSTRTPKP
PLGTGGKRRRKLRKAAHLEVHREGDGSSTTDNTQEGAVQSHGAGAPYSVGTVFRDLWHAAFFLSGSKKAKNSIDKSTETD
NGYVSLDGKRTVKSSEDGAQYHEPQCETVGPEDAAWATRTPRSVPAKDTQRKITNVSDEVSSEEGPETGYPLRGHVDRTS
ESGLRNRKPHHYKKHYANEDAPKSGTSCSSRCSSSRQDSESTRPESETEDVLWEDLLHCAECRSSCTSETDVGNPQINPC
VKKEYRDDPFHQSHLPWLHSSHPGLEKISAIVWEGNDCKKADMSVLEISGMIMNRVNNHVPGIGYQVFGNAISLILGLTP
FVFRLSQATDLEQLTAHSASELYVIAFGSNEDFMVLSMVLISFVVRVSLVWIFFFLLCVAERTYKQRLLFAKLFGHLTSA
RRARKSEVPHFRLKKVQNIKMWLSLRSYLKRRGPQRSVDVIVSSAFLLTISVVFICCAQLLHVHEIFLDCHYNWELVIWC
ISLTLFLLRFVTLGSETSKKYSNTSILLTEQINLYLKMEKKPNKKEELTLVNNVLKLATKLLKELDSPFRLYGLTMNPLL
YNITQVVILSAVSGVISDLLGFNLKLWKIKS
>XP_018887284.2 putative homeodomain transcription factor 2 isoform X2 [Gorilla gorilla gorilla]
MASKVTDAIVWYQKKIGAYDQQIWEKSVEQREIKGLRNKPKKTAHVKPDLIDVDLVRGSAFAKAKPESPWTSLTRKGIVR
VVFFPFFFRWWLQVTSKVIFFWLLVLYLLQVAAIVLFCSTSSPHSIPLTEVIGPIWLMLLLGTVHCQIVSTRTPKPPLST
GGKRRRKLRKAAHLEVHREGDGSSTTDNTQEGAVQNHGTSTSHSVGTVFRDLWHAAFFLSGSKKAKNSIDKSTETDNGYV
SLDGKKTVKSSEDGIQNHEPQCETIRPEETAWNTGTLRNGPSKDTQRTITNVSDEVSSEEGPETGYSLRRHVDRTSEGVL
RNRKSHHYKKHYPNEDAPKSGTSCSSRCSSSRQDSESARPESETEDVLWEDLLHCAECHSSCTSETDVENPQINPCVKKE
YRDDPFHQSHLPWLHSSHPGLEKISAIVWEGNDCKKADMSVLEISGMIMNRVNSHIPGIGYQIFGNAISLILGLTPFVFR
LSQATGLEQLTAHSASELYVIAFGSNEDVIVLSMVIISFVVRVSLVWIFFFLLCVAERTYKQRLLFAKLFGHLTSARRAR
KSEVPHFRLKKVQNIKMWLSLRSYLKRRGPQRSVDVIVSSAFLLTISVVFICCAQLLHVHEIFLDCHYNWELVIWCISLT
LFLLRFVTLGSETSKKYSNTSILLTEQINLYLKMEKKPNKKEELTLVNNVLKLATKLLKELDSPFRLYGLTMNPLLYNIT
QVVILSAVSGVISDLLGFNLKLWKIKS
>XP_030147365.3 protein PHTF2 isoform X2 [Taeniopygia guttata]
MASKVTDAIVWYQKKIGAYDQQIWEKSVEQREIKGLRNKPKKTGHVKPDLIDVDLVRGSAFAKAKPESPWTSLTRKGIVR
VVFFPFFYRWWLQVTSRVIFFWLLVLYLLQVAAVVLFYTAQSPHNIPLTEVIGPIWLMLLLGTVHCQIVSTRTPKPPPST
GGKRRRKLRKAAHLEVHREGDGSSTTDNTQEGTVQSYGTSTSCCIGAVFRDIWHAAFFLSGSKKAKTSIDKSTETDNGYV
SLDGKKPGKGSEECVQGHERRCEVIRPEETGWSPSTVRDALSNHSHHKDTHRTVTNLSDEVSSEEGPETGYSLRRNVDRT
SSDCTLRNRKSHHYKKHYPLEDTPKSGTSCSSRCSSSRQDSESARPESETEDVLWEDLLHCAECHSSCTSETDVESPQVN
PCVKKEFRDDPFHQSHLPWIHSLNPGLEKISAIVWEGNDCKKADMSVLEISGMIMNRVNSYIPGIGYQIFGNVISLILGL
MPFAFRLFQAKDLEQLAAHSATELCMTAFGSDGDVLVLSMVIISFVVRVSLVWIFFFLLCVAERTYKQRLLFAKLFGHLT
SARRARKSEVPHFRLKKVQNIKMWLSLRSYLKRRGPQRSVDVIVSSAFLLTISVVFICCAQLLHMHEIFRDCHYNWELVI
WCISLTVFLLRFVTLGSETSKKYSNTSILLTEQINLYLKMEKKPNKKEELTLVNNVLKLATKLLKELDSPFRLYGLTMNP
LLYNITQVVILSAVSGVISDLLGFNLKLWKIKS
>XP_009639668.1 putative homeodomain transcription factor 2 isoform X1 [Egretta garzetta]
MASKVTDAIVWYQKKIGAYDQQIWEKSVEQREIKGLRNKPKKTGHVKPDLIDVDLVRGSAFAKAKPESPWTSLTRKGIVR
VVFFPFFYRWWLQVTSRVIFFWLLVLYLLQVAAVVLFCTAQSPHNIPLTEVIGPIWLMLLLGTVHCQIVSTRTPKPPPST
GGKRRRKLRKAAHLEVHREGDGSSTTDNTQEGTVQSYGTSTSCSIGAVFRDIWHAAFFLSGSKKAKNSIDKSTETDNGYV
SLDGKKTGKSSEECMQAHERRCEVIKPEESGWSTATVRDAFSNHSHHKDTHKTVTNLSDEVSSEEGPETGYSLRRNVERT
SSDCTLRNRKSHHYKKHYPLEDTPKSGTSCSSRCSSSRQDSESARPESETEDVLWEDLLHCAECHSSCTSETDVESPQVN
PCVKKEYRDDPFHQSHLPWIHSLNPGLEKISAIVWEGNDCKKADMSVLEISGMIMNRVNSYIPGIGYQIFGNVISLILGL
MPFVFRLSQAKDLEQLAAHSATEVCMTAFGSNGDILVFSMVVISFVVRVSLVWIFFFLLCVAERTYKQRLLFAKLFGHLT
SARRARKSEVPHFRLKKVQNIKMWLSLRSYLKRRGPQRSVDVIVSSAFLLTISVVFICCAQLLHMHEIFLDCHYNWELVI
WCISLSLFLLRFVTLGSETSKKYSNTSILLTEQINLYLKMEKKPNKKEELTLVNNVLKLATKLLKELDSPFRLYGLTMNP
LLYNITQVVILSAVSGVISDLLGFNLKLWKIKS
>XP_041330498.1 protein PHTF2 isoform X2 [Pyrgilauda ruficollis]
MASKVTDAIVWYQKKIGAYDQQIWEKSVEQREIKGLRNKPKKTGHVKPDLIDVDLVRGSAFAKAKPESPWTSLTRKGIVR
VVFFPFFYRWWLQVTSRVIFFWLLVLYLLQVAAVVLFYTAQSPHNIPLTEVIGPIWLMLLLGTVHCQIVSTRTPKPPPST
GGKRRRKLRKAAHLEVHREGDGSSTTDNTQEGTVQSYGTSTSCSIGAVFRDIWHAAFFLSGSKKAKNSIDKSTETDNGYV
SLDGKKPGKGSEEGVQGHERRCEVIRPEETGWSPSTVRDALSNHSHHKDTHRTVTNLSDEVSSEEGPETGYSLRRNAERT
SSDCTLRNRKSHHYKKHYPLEDTPKSGTSCSSRCSSSRQDSESTRPESETEDVLWEDLLHCAECHSSCTSETDVESPQVN
PCVKKEFRDDPFHQSHLPWIHSLNPGLEKISAIVWEGNDCKKADMSVLEISGMIMNRVNSHIPGIGYQIFGNIISSILGL
MPFVFRLFQAKDLEQLAAHSATELCMTAFGSDGDVLVLSMVIISFVVRVSLVWIFFFLLCVAERTYKQRLLFAKLFGHLT
SARRARKSEVPHFRLKKVQNIKMWLSLRSYLKRRGPQRSVDVIVSSAFLLTISVVFICCAQLLHMHEIFLDCHYNWELVI
WCISLTVFLLRFVTLGSETSKKYSNTSILLTEQINLYLKMEKKPNKKEELTLVNNVLKLATKLLKELDSPFRLYGLTMNP
LLYNITQVVILSAVSGVISDLLGFNLKLWKIKS
>XP_036102811.1 putative homeodomain transcription factor 2 isoform X1 [Molossus molossus]
MASKVTDAIVWYQKKIGAYDQQIWEKSVEQREIKFIKLGLRNKPKKTAHVKPDLIDVDLVRGSAFAKAKPESPWTSLTRK
GIVRVVFFPFFFRWWLQVTSKVIFFWLLVLYLLQVAAIVLFCSASSPHNIPLTEVIGPIWLMLLLGTVHCQIVSTRTPKP
PLSTGGKRRRKLRKAAHLEVHREGDGSSTTDNSQEGTVQSHGTSTSYSVGAVFRDLWHAAFFLSGSKKIKNSIDKSTETD
NGYVSLDGKKTVKNSEGGVQSHEPQCVTIRPEETTWNKGTPRNIPSKDTQRTVTNVSDEVSSEEGPETGYPLRRHVDRTS
ESILRNRKSHHYKKHYPNEDAPKSGTSCSSRCSSSRQDSESARPESETEDVLWEDLLHCAECRSSCTSETDVENPHINPC
VKKEYRDDPFHQSHLPWLHSSHPGLEKISAIVWEGNDCKKADMSVLEISGMIMNRVNSHIPGIGYQIFGNAISLILGLTP
FVFRLSQATDLEQLTAHSASELYMIAFGSNEDVIVLSMVIISFVVRVSLVWIFFFLLCVAERTYKQRLLFAKLFGHLTSA
RRARKSEVPHFRLKKVQNIKMWLSLRSYLKRRGPQRSVDVIVSSAFLLTISVVFICCAQLLHVHEIFLDCHYNWELVIWC
ISLTLFLLRFVTLGSETSKKYSNTSILLTEQINLYLKMEKKPNKKEELTIVNNVLKLATKLLKELDSPFRLYGLTMNPLL
YNITQVVILSAVSGVISDLLGFNLKLWKIKS
>XP_003921187.1 protein PHTF2 isoform X2 [Saimiri boliviensis boliviensis]
MASKVTDAIVWYQKKIGAYDQQIWEKSVEQREIKGLRNKPKKTAHVKPDLIDVDLVRGSAFAKAKPESPWTSLTRKGIVR
VVFFPFFFRWWLQVTSKVIFFWLLVLYLLQVAAIVLFCSASSPHSIPLTEVIGPIWLMLLLGTVHCQIVSTRTPKPPLST
GGKRRRKLRKAAHLEVHREGDGSSTTDNTQEGAVQSHGTSTSHSVGAVFRDLWHAAFFLSGSKKAKNSIDKSTETDNGYV
SLDGKKTVKSSEDGIQNHEPQCETIRPEETAWNTGTLRNGPSKDTQRTITNVSDEVSSEEGPETGYPLRRHMDRTSESVL
RNRKSHHYKKHYPNEDAPKSGTSCSSRCSSSRQDSESARPESETEDVLWEDLLHCAECHSSCTSETDVENPQINPCVKKE
YRDDPFHQSHLPWLHSSHPGLEKISAIVWEGNDCKKADMSVLEISGMIMNRVNSHIPGIGYQIFGNAISLILGLTPFVFR
LSQATDLEQLTAHSASELYVIAFGSNEDVIVLSMVIISFVVRVSLVWIFFFLLCVAERTYKQRLLFAKLFGHLTSARRAR
KSEVPHFRLKKVQNIKMWLSLRSYLKRRGPQRSVDVIVSSAFLLTISVVFICCAQLLHVHEIFLDCHYNWELVIWCISLT
LFLLRFVTLGSETSKKYSNTSILLTEQINLYLKMEKKPNKKEELTLVNNVLKLATKLLKELDSPFRLYGLTMNPLLYNIT
QVVILSAVSGVISDLLGFNLKLWKIKS
>XP_007187171.1 putative homeodomain transcription factor 2 isoform X1 [Balaenoptera acutorostrata scammoni]
MASKVTDAIVWYQKKIGAYDQQIWEKSVEQREIKFIKLGLRNKPKKTAHVKPDLIDVDLVRGSAFAKAKPESPWTSLTRK
GIVRVVFFPFFFRWWLQVTSKVIFFWLLVLYLLQVAAIVLFCSASSSHSIPLTEVIGPIWLMLLLGTVHCQIVSTRTPKP
PLSTGGKRRRKLRKAAHLEVHREGDGSSTTDNTQEGAVQSHGTSTAYSVGAVFRDLWHAAFFLSGSKKAKNSIDKSTETD
NGYVSLDGKKTVKSSEDGVQSHEPQCETLRPEEATWNTGTLRNIPSKDTQRTVTNVSDEVSSEEGPETGYPLRRHADRTS
ESILRNRKSHHYKKHYPNEDAPKSGTSCSSRCSSSRQDSESTRPESETEDVLWEDLLHCAECRSSCTSETDVENPQINPC
VKKEYRDDPFHQSHLPWLHSSHPGLEKISAIVWEGNDCKKADMSVLEISGMIMNRVNSHIPGIGYQIFGNAISLILGLTP
FVFRLSQATDLDQLTAHSASELYVIAFGSNEDVIVLSMVIISFVVRVSLVWIFFFLLCVAERTYKQRLLFAKLFGHLTSA
RRARKSEVPHFRLKKVQNIKMWLSLRSYLKRRGPQRSVDVIVSSAFLLTISVVFICCAQLLHVHEIFLDCHYNWELVIWC
ISLTLFLLRFVTLGSETSKKYSNTSILLTEQINLYLKMEKKPNKKEELTLVNNVLKLATKLLKELDSPFRLYGLTMNPLL
YNITQVVILSAVSGVISDLLGFNLKLWKIKS
>XP_011783098.1 PREDICTED: putative homeodomain transcription factor 2 isoform X1 [Colobus angolensis palliatus]
MASKVTDAIVWYQKKIGAYDQQIWEKSVEQREIKFIKLGLRNKPKKTAHVKPDLIDVDLVRGSAFAKAKPESPWTSLTRK
GIVRVVFFPFFFRWWLQVTSKVIFFWLLVLYLLQVAAIVLFCSTSSPHSIPLTEVIGPIWLMLLLGTVHCQIVSTRTPKP
PLSTGGKRRRKLRKAAHLEVHREGDGSSTTDNTQEGAVQSHGTSTSHSVGAVFRDLWHAAFFLSGSKKAKNSIDKSTETD
NGYVSLDGKKTAKTSEDGIQNHEPQCETIRPEETAWNAGTLRSRDGPNKDTQRKVTNVSDEVSSEEGPETGYSLRRHVDR
TSESVLRNRKSHHYKKHYPNEDAPKSGTSCSSRCSSSRQDSESARPESETEDVLWEDLLHCAECHSSCTSETDVENPQIN
PCVKKEYRDDPFHQSHLPWLHSSHPGLEKISAIVWEGNDCKKADMSVLEISGMIMNRVNSHIPGIGYQIFGNAISLILGL
TPFVFRLSQATDLEQLTAHSASELYVIAFGSNEDVIVLSMVIISFVVRVSLVWIFFFLLCVAERTYKQRLLFAKLFGHLT
SARRARKSEVPHFRLKKVQNIKMWLSLRSYLKRRGPQRSVDVIVSSAFLLTISVVFICCAQLLHVHEIFLDCHYNWELVI
WCISLTLFLLRFVTLGSETSKKYSNTSILLTEQINLYLKMEKKPNKKEELTLVNNVLKLATKLLKELDSPFRLYGLTMNP
LLYNITQVVILSAVSGVISDLLGFNLKLWKIKS
>XP_040116677.1 protein PHTF2 isoform X1 [Oryx dammah]
MASKVTDAIVWYQKKIGAYDQQIWEKSVEQREIKFIKLGLRNKPKKTAHVKPDLIDVDLVRGSAFAKAKPESPWTSLTRK
GIVRVVFFPFFFRWWLQVTSKVIFFWLLVLYLLQVAAIVLFCSASGPHSIPLTEVTEPVWLMLLLGTVHCQIVSTRTPKP
PLSTGGKRRRKLRKAAHLEVHREGDGSSTTDNTQEGAVQSPGTSTSYSVGAVFRDLWHAAFFLSGSKKAKNSIDKSTETD
NGYVSLDGKKTVKSSEDGIQSHEPQCETVRPEEATWNTGTLRNIPSKDTQRTVTNVSDEVSSEEGPETGYPLRRHADRTS
ESILRNRKSHHYKKHYPNEDAPKSGTSCSSRCSSSRQDSESTRPESETEDVLWEDLLHCAECRSSCTSETDVENPQINPC
VKKEYRDDPFHQSHLPWLHSSHPGLEKISAIVWEGNDCKKADMSVLEISGMIMNRVNSHIPGIGYQIFGNAISLILGLTP
FVFRLSQATDLDQLTAHSASELYMIAFGSNEDVIVLSMVIISFVVRVSLVWIFFFLLCVAERTYKQRLLFAKLFGHLTSA
RRARKSEVPHFRLKKVQNIKMWLSLRSYLKRRGPQRSVDVIVSSAFLLTISVVFICCAQLLHVHEIFLDCHYNWELVIWC
ISLTLFLLRFVTLGSETSKKYSNTSILLTEQINLYLKMEKKPNKKEELTLVNNVLKLATKLLKELDSPFRLYGLTMNPLL
YNITQVVILSAVSGVISDLLGFNLKLWKIKS
>XP_042728373.1 LOW QUALITY PROTEIN: protein PHTF2 [Lagopus leucura]
MASKVTDAIVWYQKKIGAYDQQIWEKSVEQREIKFIRLGLRNKPKKTGHVKPDLIDVDLVRGSAFAKAKPESPWTSLTRK
GIVRVVFFPFFYRWWLQVTSRVIFFWLLVLYLLQVAAVVLFCTAQSPHNIPLTEVIGPIWLMLLLGTVHCQIVSTRTPKP
PPSTGVKRRRKLRKAAHLEVHREGDGSSTTDNTQEGTVQSYGTSTSYSIGAVFRDIWHAAFFLSGSKKAKNSIDKSTETD
NGYVSLDGKKTGKSSEECAQAQERLCEVIRPEELGWSTTTMRETFSTPSHHKETHRTVTNLSDEVSSEEGPETGYSLRRN
VERTSSDGALRNRKSHHYKKHYPLEDTPKSGTSCSSRCSSSRQDSESARPESETEDVWEDLLHCAECHSSCTSETDVESP
QMNPCVKKEYRDDPFHQSHLPWIHSLNPGLEKISAIVWEGNDCKKADMSVLEISGMIMNRVNSYIPGIGYQIFGNIISLV
LGLMPFVFRLSQAKDLEQLAAHSATELCITAFGSNGDILVLSMVVISFVVRVSLVWIFFFLLCVAERTYKQRLLFAKLFG
HLTSARRARKSEVPHFRLKKVQNIKMWLSLRSYLKRRGPQRSVDVIVSSAFLLTISVVFICCAQLLHMHEIFLDCHYNWE
LVIWCISLTLFLLRFVTLGSETSKKYSNTSILLTEQINLYLKMEKKPNKKEELTLVNNVLKLATKLLKELDSPFRLYGLT
MNPLLYNITQVVILSAVSGVISDLLGFNLKLWKIKS
>XP_020958200.1 putative homeodomain transcription factor 2 isoform X1 [Sus scrofa]
MASKVTDAIVWYQKKIGAYDQQIWEKSVEQREIKFIKLGLRNKPKKTAHVKPDLIDVDLVRGSAFAKAKPESPWTSLTRK
GIVRVVFFPFFFRWWLQVTSKVIFFWLLVLYLLQVAAIVLFCSASSPHSIPLTEVIGPIWLMLLLGTVHCQIVSTRTPKP
PLSTGGKRRRKLRKAAHLEVHREGDGSSTTDNTQEGAVQSHGTSTSYGVGAVFRDLWRAAFFLSGSKKAKNSIDKSTETD
NGYVSLDGKKTVKSSEDGVQSHEPQCEILRPEEATWNTGTLRNIPSKDTQRTMTNVSDEVSSEEGPETGYPLRRHADRTS
ESILRNRKSHHYKKHYPNEDAPKSGTSCSSRCSSSRQDSESTRPESETEDVLWEDLLHCAECRSSCTSETDVENPQINPC
VKKEYRDDPFHQSHLPWLHSSHPGLEKISAIVWEGNDCKKADMSVLEISGMIMNRVNSHIPGIGYQIFGNAISLILGLTP
FVFRLSQATDLDQLTAHSASELYMIAFGSNEDVIVLSMVMISFVVRVSLVWIFFFLLCVAERTYKQRLLFAKLFGHLTSA
RRARKSEVPHFRLKKVQNIKMWLSLRSYLKRRGPQRSVDVIVSSAFLLTISVVFICCAQLLHVHEIFLDCHYNWELVIWC
ISLTLFLLRFVTLGSETSKKYSNTSILLTEQINLYLKMEKKPNKKEELTLVNNVLKLATKLLKELDSPFRLYGLTMNPLL
YNITQVVILSAVSGVISDLLGFNLKLWKIKS
>XP_032852181.1 protein PHTF2 [Tyto alba]
MASKVTDAIVWYQKKIGAYDQQIWEKSVEQREIKGLRNKPKKTGHVKPDLIDVDLVRGSAFAKAKPESPWTSLTRKGIVR
VVFFPFFYRWWLQVTSRVIFFWLLVLYLLQVAAVVLFYTAQSPHNIPLTEVIEPIWLMLLLGTVHCQIVSTRTPKPPPST
GGKRRRKLRKAAHLEVHREGDGSSTTDNTQEGTVQSYGTSTSCSIGAVFRDIWHAAFFLSGSKKAKNSIDKSTETDNGYV
SLDGKKKSKSSEECMQTHERRCEVIKPEESGWSTATVRDAFKNHSHHKDTHRTVTNLSDEVSSEEGPETGYSLRRNVERT
SSDGTLRNRKSHHYKKHYPLEDTPKSGTSCSSRCSSSRQDSESARPESETEDVLWEDLLHCAECHSSCTSETDVESPQVN
PCVKKEYRDDPFHQSHLPWIHSLNPGLEKISAIVWEGNDCKKADMSVLEISGMIMNRVNSYIPGIGYQIFGNVISLILGL
MPFVFRLSQAKDLEQLATHSATELCMTAFGSNGDILVLSMVVISFVVRVSLVWIFFFLLCVAERTYKQRLLFAKLFGHLT
SARRARKSEVPHFRLKKVQNIKMWLSLRSYLKRRGPQRSVDVIVSSAFLLTISVVFICCAQLLHMHEIFLDCHYNWELVI
WCISLTLFLLRFVTLGSETSKKYSNTSILLTEQINLYLKMEKKPNKKDELTLVNNVLKLATKLLKELDSPFRLYGLTMNP
LLYNITQVVILSAVSGVISDLLGFNLKLWKIKS
>XP_027315483.1 protein PHTF2 isoform X2 [Anas platyrhynchos]
MASKVTDAIVWYQKKIGAYDQQIWEKSVEQREIKVAEMCSVLHKNFGLRNKPKKTGHVKPDLIDVDLVRGSAFAKAKPES
PWTSLTRKGIVRVVFFPFFYRWWLQVTSRVIFFWLLVLYLLQVAAVVLFYTAQSPHNIPLTEVIGPIWLMLLLGTVHCQI
VSTRTPKPPPSTGVKRRRKLRKAAHLEVHREGDGSSTTDNTQEGTVQSYGTSTSYSIGAVFRDIWHAAFFLSGSKKAKNS
IDKSTETDNGYVSLDGKKTGKSNEECVQAHERLCEVVKPEELGWSTATVRDTFSNPSHHKDAHRTVTNLSDEVSSEEGPE
TGYSLRRNVERTSSDCTLRNRKSHHYKKHYPLEDTPKSGTSCSSRCSSSRQDSESARPESETEDVLWEDLLHCAECHSSC
SSETDVESPQVNPCVKKEYRDDPFHQSHLPWIHSLNPGLEKISAIVWEGNECKKADMSVLEISGMIMNRVNSYIPGIGYQ
IFGNVISLILGLMPFVFRLSQAKDLEQLATHSATELCITAFGSNGDILVLSMVVISFVVRVSLVWIFFFLLCVAERTYKQ
RLLFAKLFGHLTSARRARKSEVPHFRLKKVQNIKMWLSLRSYLKRRGPQRSVDVIVSSAFLLTISVVFICCAQLLHMHEI
FLDCHYNWELVIWCISLTLFLLRFVTLGSETSKKYSNTSILLTEQINLYLKMEKKPNKKEELTLVNNVLKLATKLLKELD
SPFRLYGLTMNPLLYNITQVVILSAVSGVISDLLGFNLKLWKIKS
>XP_005039244.1 PREDICTED: putative homeodomain transcription factor 2 isoform X1 [Ficedula albicollis]
MASKVTDAIVWYQKKIGAYDQQIWEKSVEQREIKGLRNKPKKTGHVKPDLIDVDLVRGSAFAKAKPESPWTSLTRKGIVR
VVFFPFFYRWWLQVTSRVIFFWLLVLYLLQVAAVVLFYTAQSPHNIPLTEVIGPIWLMLLLGTVHCQIVSTRTPKPPPST
GGKRRRKLRKAAHLEVHREGDGSSTTDNTQEGTVQSYGTSTSCSIGAVFRDIWHAAFFLSGSKKAKSSIDKSTETDNGYV
SLDGKKPGKGSEECVQGHERRCEVIRPEETGWSPSTGRDALSNHSHHKDAHRTVTNLSDEVSSEEGPETGYSLRRSVERT
SSDCTLRNRKSHHYKKHYPLEDTPKSGTSCSSRCSSSRQDSESARPESETEDVLWEDLLHCAECHSSCTSETDVESPQVN
PCVKKEFRDDPFHQSHLPWIHSLNPGLEKISAIVWEGNDCKKADMSVLEISGMIMNRVNSYIPGIGYQIFGNAISLILGL
MPFVFRLSQAKDLEQLAAHSATELCMTAFGSDGDVLVLSMVIISFVVRVSLVWIFFFLLCVAERTYKQRLLFAKLFGHLT
SARRARKSEVPHFRLKKVQNIKMWLSLRSYLKRRGPQRSVDVIVSSAFLLTISVVFICCAQLLHMHEIFLDCHYNWELVI
WCISLTLFLLRFVTLGSETSKKYSNTSILLTEQINLYLKMEKKPNKKEELTLVNNVLKLATKLLKELDSPFRLYGLTMNP
LLYNITQVVILSAVSGVISDLLGFNLKLWKIKS
>XP_027651203.1 putative homeodomain transcription factor 2 [Falco peregrinus]
MASKVTDAIVWYQKKIGAYDQQIWEKSVEQREIKGLRNKPKKTGHVKPDLIDVDLVRGSAFAKAKPESPWTSLTRKGIVR
VVFFPFFYRWWLQVTSRVIFFWLLVLYLLQVAAVVLFYTAQSPHNIPLTEVIGPIWLMLLLGTVHCQIVSTRTPKPPPST
GGKRRRKLRKAAHLEVHREGDGSSTTDNTQEGTVQSYGTSTSCSIGAVFRDIWHAAFFLSGSKKAKNSIDKSTETDNGYV
SLDGKKTGKSSEECVQAQERRCEVIKPEESGWSTATVRDAFSNYSHHKDTHRTVTNLSDEVSSEEGPETGYSLRRNVERT
SSDCTLRNRKSHHYKKHCPLEDTPKSGTSCSSRCSSSRQDSESARPESETEDVLWEDLLHRAECHSSCTSETDVESPQVN
PCVKKEYRDDPFHQSHLPWIHSLNPGLEKISAIVWEGNDCKKADMSVLEISGMIMNRVNSYIPGIGYQIFGNIISLILGL
MPFVFRLSQAKDLEQLATHSATELCMTAFGSNGDILVLSMVVISFVVRVSLVWIFFFLLCVAERTYKQRLLFAKLFGHLT
SARRARKSEVPHFRLKKVQNIKMWLSLRSYLKRRGPQRSVDVIVSSAFLLTISVVFICCAQLLHMHEIFLECHYNWELII
WCISLTLFLLRFVTLGSETSKKYSNTSILLTEQINLYLKMEKKPNKKEELTLVNNVLKLATKLLKELDSPFRLYGLTMNP
LLYNITQVVILSAVSGVISDLLGFNLKLWKIKS
>XP_023774746.1 putative homeodomain transcription factor 2 isoform X1 [Cyanistes caeruleus]
MASKVTDAIVWYQKKIGAYDQQIWEKSVEQREIKGLRNKPKKTGHVKPDLIDVDLVRGSAFAKAKPESPWTSLTRKGIVR
VVFFPFFYRWWLQVTSRVIFFWLLVLYLLQVAAVVLFYTAQSPHNIPLTEVIGPIWLMLLLGTVHCQIVSTRTPKSPPST
GGKRRRKLRKAAHLEVHREGDGSSTTDNTQEGTVQSYGTSTSCSIGAVFRDIWHAAFFLSGSKKAKSSIDKSTETDNGYV
SLDGKKPGKGSEECVQGHERRCEVIRPEETGWSPSTVRDALSNHSHHKDTHRTVTNLSDEVSSEEGPETGYSLRRNVERT
SSDCTLRNRKSHHYKKHYPLEDTPKSGTSCSSRCSSSRQDSESARPESETEDVLWEDLLHCAECHSSCTSETDVESPQVN
PCVKKEFRDDPFHQSHLPWIHSLNPGLEKISAIVWEGNDCKKADMSVLEISGMIMNRVNSYIPGIGYQIFGNVISLILGL
MPFVFRLFQAKDLEQLAAHSATELCMTAFGSDGDVLVLSMVIISFVVRVSLVWIFFFLLCVAERTYKQRLLFAKLFGHLT
SARRARKSEVPHFRLKKVQNIKMWLSLRSYLKRRGPQRSVDVIVSSAFLLTISVVFICCAQLLHMHEIFLDCHYNWELGI
WCISLTVFLLRFVTLGSETSKKYSNTSILLTEQINLYLKMEKKPNKKEELTLVNNVLKLATKLLKELDSPFRLYGLTMNP
LLYNITQVVILSAVSGVISDLLGFNLKLWKIKS
>XP_003268242.1 putative homeodomain transcription factor 2 isoform X2 [Nomascus leucogenys]
MASKVTDAIVWYQKKIGAYDQQIWEKSVEQREIKGLRNKPKKTAHVKPDLIDVDLVRGSAFAKAKPESPWTSLTRKGIVR
VVFFPFFFRWWLQVTSRVIFFWLLVLYLLQVAAIVLFCSTSSPHSIPLTEVIGPIWLMLLLGTVHCQIVSTRTPKPPLST
GGKRRRKLRKAVHLEVHREGDGSSTTDNTQEGAVQNHGTSTCHSVGAVFRDLWHAAFFLSGSKKAKNSIDKSTETDNGYV
SLDGKKTVKSSQDGIQNHEPQCETIRPEETAWNTGTLRNGPSKDTQRTITNVSDEVSSEEGPETGYSLRRHVDRTSESVL
RNRKSHHYKKHYPNEDAPKSGTSCSSRCSSSRQDSESARPESETEDVLWEDLLHCAECHSSCTSETDVENPQINPCVKKE
YRDDPFHQSHLPWLHSSHPGLEKISAIVWEGNDCKKADMSVLEISGMIMNRVNSHIPGIGYQIFGNAISLILGLTPFVFR
LSQATDLEQLTAHSASELYVIAFGSNEDVIVLSMVIISFVVRVSLVWIFFFLLCVAERTYKQRLLFAKLFGHLTSARRAR
KSEVPHFRLKKVQNIKMWLSLRSYLKRRGPQRSVDVIVSSAFLLTISVVFICCAQLLHVHEIFLDCHYNWELVIWCISLT
LFLLRFVTLGSETSKKYSNTSILLTEQINLYLKMEKKPNKKEELTLVNNVLKLATKLLKELDSPFRLYGLTMNPLLYNIT
QVVILSAVSGVISDLLGFNLKLWKIKS
>XP_027667248.1 putative homeodomain transcription factor 2 [Falco cherrug]
MASKVTDAIVWYQKKIGAYDQQIWEKSVEQREIKGLRNKPKKTGHVKPDLIDVDLVRGSAFAKAKPESPWTSLTRKGIVR
VVFFPFFYRWWLQVTSRVIFFWLLVLYLLQVAAVVLFYTAQSPHNIPLTEVIGPIWLMLLLGTVHCQIVSTRTPKPPPST
GGKRRRKLRKAAHLEVHREGDGSSTTDNTQEGTVQSYGTSTSCSIGAVFRDIWHAAFFLSGSKKAKNSIDKSTETDNGYV
SLDGKKTGKSSEECVQAQERRCEVIKPEESGWSTATVRDAFSNYSHHKDTHRTVTNLSDEVSSEEGPETGYSLRRNVERT
SSDCTLRNRKSHHYKKRCPLEDTPKSGTSCSSRCSSSRQDSESARPESETEDVLWEDLLHRAECHSSCTSETDVESPQVN
PCVKKEYRDDPFHQSHLPWIHSLNPGLEKISAIVWEGNDCKKADMSVLEISGMIMNRVNSYIPGIGYQIFGNIISLILGL
MPFVFRLSQAKDLEQLATHSATELCMTAFGSNGDILVLSMVVISFVVRVSLVWIFFFLLCVAERTYKQRLLFAKLFGHLT
SARRARKSEVPHFRLKKVQNIKMWLSLRSYLKRRGPQRSVDVIVSSAFLLTISVVFICCAQLLHMHEIFLECHYNWELII
WCISLTLFLLRFVTLGSETSKKYSNTSILLTEQINLYLKMEKKPNKKEELTLVNNVLKLATKLLKELDSPFRLYGLTMNP
LLYNITQVVILSAVSGVISDLLGFNLKLWKIKS
>XP_032132311.1 putative homeodomain transcription factor 2 isoform X2 [Sapajus apella]
MASKVTDAIVWYQKKIGAYDQQIWEKSVEQREIKGLRNKPKKTAHVKPDLIDVDLVRGSAFAKAKPESPWTSLTRKGIVR
VVFFPFFFRWWLQVTSKVIFFWLLVLYLLQVAAIVLFCSASSPHSIPLTEVIGPIWLMLLLGTVHCQIVSTRTPKPPLST
GGKRRRKLRKAAHLEVHREGDGSSTTDNTQEGAIQSHGTSTSHSVGAVFRDLWHAAFFLSGSKKAKNSIDKSTETDNGYV
SLDGKKTVKSSEDGIQNHEPQCETIRPEETAWNTGTLRNGPSKDTQRTIMNVSDEVSSEEGPETGYPLRRHIDRTSESVL
RNRKSHHYKKHYPNEDAPKSGTSCSSRCSSSRQDSESARPESETEDVLWEDLLHCAECHSSCTSETDVENPQINPCVKKE
YRDDPFHQSHLPWLHSSHPGLEKISAIVWEGNDCKKADMSVLEISGMIMNRVNSHIPGIGYQIFGNAISLILGLTPFVFR
LSQATDLEQLTAHSASELYVIAFGSNEDVIVLSMVIISFVVRVSLVWIFFFLLCVAERTYKQRLLFAKLFGHLTSARRAR
KSEVPHFRLKKVQNIKMWLSLRSYLKRRGPQRSVDVIVSSAFLLTISVVFICCAQLLHVHEIFLDCHYNWELVIWCISLT
LFLLRFVTLGSETSKKYSNTSILLTEQINLYLKMEKKPNKKEELTLVNNVLKLATKLLKELDSPFRLYGLTMNPLLYNIT
QVVILSAVSGVISDLLGFNLKLWKIKS
>XP_040451535.1 protein PHTF2 isoform X1 [Falco naumanni]
MASKVTDAIVWYQKKIGAYDQQIWEKSVEQREIKGLRNKPKKTGHVKPDLIDVDLVRGSAFAKAKPESPWTSLTRKGIVR
VVFFPFFYRWWLQVTSRVIFFWLLVLYLLQVAAVVLFYTAQSPHNIPLTEVIGPIWLMLLLGTVHCQIVSTRTPKPPPST
GGKRRRKLRKAAHLEVHREGDGSSTTDNTQEGTVQSYGTSTSCSIGAVFRDIWHAAFFLSGSKKAKNSIDKSTETDNGYV
SLDGKKTGKSSEECVQAQERRCEVIKPEESGWSTAAVRDAFSNYSHHKDTHRTVTNLSDEVSSEEGPETGYSLRRNVERT
SSDCTLRNRKSHHYKKHCPLEDTPKSGTSCSSRCSSSRQDSESARPESETEDVLWEDLLHRAECHSSCTSETDVESPQVN
PCVKKEYRDDPFHQSHLPWIHSLNPGLEKISAIVWEGNDCKKADMSVLEISGMIMNRVNSYIPGIGYQIFGNIISLILGL
MPFVFRLSQAKDLEQLATHSATELCMTAFGSNGDILVLSMVVISFVVRVSLVWIFFFLLCVAERTYKQRLLFAKLFGHLT
SARRARKSEVPHFRLKKVQNIKMWLSLRSYLKRRGPQRSVDVIVSSAFLLTISVVFICCAQLLHMHEIFLECHYNWELII
WCISLTLFLLRFVTLGSETSKKYSNTSILLTEQINLYLKMEKKPNKKEELTLVNNVLKLATKLLKELDSPFRLYGLTMNP
LLYNITQVVILSAVSGVISDLLGFNLKLWKIKS
>XP_017378618.1 putative homeodomain transcription factor 2 isoform X2 [Cebus imitator]
MASKVTDAIVWYQKKIGAYDQQIWEKSVEQREIKGLRNKPKKTAHVKPDLIDVDLVRGSAFAKAKPESPWTSLTRKGIVR
VVFFPFFFRWWLQVTSKVIFFWLLVLYLLQVAAIVLFCSASSPHSIPLTEVIGPIWLMLLLGTVHCQIVSTRTPKPPLST
GGKRRRKLRKAAHLEVHREGDGSSTTDNTQEGAIQSHGTSTSHSVGAVFRDLWHAAFFLSGSKKAKNSIDKSTETDNGYV
SLDGKKTVKSSEDGIQNHEPQCETIRPEETAWNTGTLRNGPSKDTQRTIMNVSDEVSSEEGPETGYPLRRHMDRTSESVL
RNRKSHHYKKHYPNEDAPKSGTSCSSRCSSSRQDSESARPESETEDVLWEDLLHCAECHSSCTSETDVENPQINPCVKKE
YRDDPFHQSHLPWLHSSHPGLEKISAIVWEGNDCKKADMSVLEISGMIMNRVNSHIPGIGYQIFGNAISLILGLTPFVFR
LSQATDLEQLTAHSASELYVIAFGSNEDVIVLSMVIISFVVRVSLVWIFFFLLCVAERTYKQRLLFAKLFGHLTSARRAR
KSEVPHFRLKKVQNIKMWLSLRSYLKRRGPQRSVDVIVSSAFLLTISVVFICCAQLLHVHEIFLDCHYNWELVIWCISLT
LFLLRFVTLGSETSKKYSNTSILLTEQINLYLKMEKKPNKKEELTLVNNVLKLATKLLKELDSPFRLYGLTMNPLLYNIT
QVVILSAVSGVISDLLGFNLKLWKIKS
>XP_010000094.1 PREDICTED: putative homeodomain transcription factor 2 [Chaetura pelagica]
MASKVTDAIVWYQKKIGAYDQQIWEKSVEQREIKGLRNKPKKTGHVKPDLIDVDLVRGSAFAKAKPESPWTSLTRKGIVR
VVFFPFFYRWWLQVTSRVIFFWLLVLYLLQVAAVVLFYTAQSPHNIPLTEVIGPIWLMLLLGTVHCQIVSTRTPKPPPST
GGKRRRKLRKAAHLEVHREGDGSSTTDNTQEGTVQSYGTSTSCSIGAVFRDIWHAAFFLSGSKKAKNSIDKSTETDNGYV
SLDGKKTGKSSEECVQAHGRCEVIKPEESGWSTSTVRDAFNNHSHHKDTHRTVTNLSDEVSSEEGPETGYCLRRNVERTS
SDCTLRNRKSHHYKKHYPLEDAPKSGTSCSSRCSSSRQDSESARPESETEDVLWEDLLHCAECHSSCSSETDAESPQVNP
CVKKEYRDDPFHQSHLPWIHTLNPGLEKISAIVWEGNDCKKADMSVLEISGMIMNRVNSYIPGIGYQIFGNIISLILGLM
PFVFRLSQAKDLEQLATHSATELCMTAFGSNGDVLVLSMVIISFVVRVSLVWIFFFLLCVAERTYKQRLLFAKLFGHLTS
ARRARKSEVPHFRLKKVQNIKMWLSLRSYLKRRGPQRSVDVIVSSAFLLTISVVFICCAQLLHMHEIFLDCHYNWELVIW
CISLTLFLLRFVTLGSETSKKYSNTSILLTEQINLYLKMEKKPNKKEELTLVNNVLKLATKLLKELDSPFRLYGLTMNPL
LYNITQVVILSAVSGVISDLLGFNLKLWKIKS
>XP_012321976.1 putative homeodomain transcription factor 2 isoform X2 [Aotus nancymaae]
MASKVTDAIVWYQKKIGAYDQQIWEKSVEQREIKGLRNKPKKTAHVKPDLIDVDLVRGSAFAKAKPESPWTSLTRKGIVR
VVFFPFFFRWWLQVTSKVIFFWLLVLYLLQVAAIVLFCSASSPHSIPLTEVIGPIWLMLLLGTVHCQIVSTRTPKPPLST
GGKRRRKLRKAAHLEVHREGDGSSTTDNTQEGAVQSHGTSTSHSVGAVFRDLWHAAFFLSGSKKAKNSIDKSTETDNGYV
SLDGKKTVKSNEDGIQNHEPQCETLRPEETAWNTGTLRNGPSKDTQRTITNVSDEVSSEEGPETGYRLRRHMDRTSESVL
RNRKSHHYKKHYPNEDAPKSGTSCSSRCSSSRQDSESARPESETEDVLWEDLLHCAECHSSCTSETDVENPQINPCVKKE
YRDDPFHQSHLPWLHSSHPGLEKISAIVWEGNDCKKADMSVLEISGMIMNRVNSHIPGIGYQIFGNAISLILGLTPFVFR
LSQATDLEQLTAHSASELYVIAFGSNEDVIVLSMVIISFVVRVSLVWIFFFLLCVAERTYKQRLLFAKLFGHLTSARRAR
KSEVPHFRLKKVQNIKMWLSLRSYLKRRGPQRSVDVIVSSAFLLTISVVFICCAQLLHVHEIFLDCHYNWELVIWCISLT
LFLLRFVTLGSETSKKYSNTSILLTEQINLYLKMEKKPNKKEELTLVNNVLKLATKLLKELDSPFRLYGLTMNPLLYNIT
QVVILSAVSGVISDLLGFNLKLWKIKS
>XP_046763042.1 protein PHTF2 isoform X1 [Gallus gallus]
MASKVTDAIVWYQKKIGAYDQQIWEKSVEQREIKFIRLGLRNKPKKTGHVKPDLIDVDLVRGSAFAKAKPESPWTSLTRK
GIVRVVFFPFFYRWWLQVTSRVIFFWLLVLYLLQVAAVVLFCTAQSPHNIPLTEVIGPIWLMLLLGTVHCQIVSTRTPKP
PPSTGVKRRRKLRKAAHLEVHREGDGSSTTDNTQEGTVQSYGTSTSYSIGAVFRDIWHAAFFLSGSKKAKNSIDKSTETD
NGYVSLEGKKTGKSSEECAQAQERLCEVIKPEESGWSTTTMRETFGTPSHHKETHRTVTNLSDEVSSEEGPETGYSLRRN
VERTSSDGTLRNRKSHHYKKHYPLEDTPKSGTSCSSRCSSSRQDSESTRPESETEDVWEDLLHCAECHSSCTSETDVESP
QMNPCVKKEYRDDPFHQSHLPWIHSLNPGLEKISAIVWEGNDCKKADMSVLEISGMIMNRVNSYIPGIGYQIFGNIISLI
LGLMPFVFRLSQAKDLEQLAAHSATELCITAFGSNGDILVLSMVVISFVVRVSLVWIFFFLLCVAERTYKQRLLFAKLFG
HLTSARRARKSEVPHFRLKKVQNIKMWLSLRSYLKRRGPQRSVDVIVSSAFLLTISVVFICCAQLLHMHEIFLDCHYNWE
LVIWCISLTLFLLRFVTLGSETSKKYSNTSILLTEQINLYLKMEKKPNKKEELTLVNNVLKLATKLLKELDSPFRLYGLT
MNPLLYNITQVVILSAVSGVISDLLGFNLKLWKIKS
>XP_036748350.1 putative homeodomain transcription factor 2 isoform X1 [Manis pentadactyla]
MASKVTDAIVWYQKKIPYIGAYDQQIWEKSVEQREIKFIKLGLKNKPKKTAHVKPDLIDVDLVRGSAFAKAKPESPWTSL
TRKGIVRVVFFPFFFRWWLQVTSKVIFFWLLVLYLLQVAAIVLFCSASSPHSIPLTEVIGPIWLMLLLGTVHCQIVSTRT
PKPPLSTGGKRRRKLRKAAHLEVHREGDGSSTTDNTQEGAVQSHGTSTSYSVGAVFRDLWHAAFFLSGSKKAKNSIDKST
ETDNGYVSLDGKKTVKSSEDGMQSHEPQCETIQPEETTWNTGTLRNTPGKDTHRTITNVSDEVSSEEGPETGYPLRRHVD
RTSESILRNRKSHHYKKNYPNEEAPKSGTSCSSRCSSSRQDSESTRPESETEDVLWEDLLHCAECRSSCTSETDVENPQI
NPCMKKEYRDDPFHQSHLPWLHSSHPGLEKISAIVWEGNDCKKADMSVLEISGMIMNRVNSHIPGIGYQIFGNAVSLILG
LTPFVFRLSQATDLEQLTAHSAQELYVIAFGSNEDIIVLSMVIISCVVRVSLVWIFFFLLCVAERTYKQRLLFAKLFGHL
TSARRARKSEVPHFRLKKVQNIKMWLSLRSYLKRRGPQRSVDVIVSSAFLLTISVVFICCAQLLHVHEIFLDCHYNWELV
IWCISLTLFLLRFVTLGSETSKKYSNTSILLTEQINLYLKMEKKPNKKEELTLVNNVLKLATKLLKELDSPFRLYGLTMN
PLLYNITQVVILSAVSGVISDLLGFNLKLWKIKS
>NP_001353018.1 protein PHTF2 isoform 10 [Homo sapiens]
MASKVTDAIVWYQKKEFLSVATTAPGPQQVLPGYCQCSLKDQGLFIQCLIGAYDQQIWEKSVEQREIKFIKLGLRNKPKK
TAHVKPDLIDVDLVRGSAFAKAKPESPWTSLTRKGIVRVVFFPFFFRWWLQVTSKVIFFWLLVLYLLQVAAIVLFCSTSS
PHSIPLTEVIGPIWLMLLLGTVHCQIVSTRTPKPPLSTGGKRRRKLRKAAHLEVHREGDGSSTTDNTQEGAVQNHGTSTS
HSVGTVFRDLWHAAFFLSGSKKAKNSIDKSTETDNGYVSLDGKKTVKSGEDGIQNHEPQCETIRPEETAWNTGTLRNGPS
KDTQRTITNVSDEVSSEEGPETGYSLRRHVDRTSEGVLRNRKSHHYKKHYPNEDAPKSGTSCSSRCSSSRQDSESARPES
ETEDVLWEDLLHCAECHSSCTSETDVENHQINPCVKKEYRDDPFHQSHLPWLHSSHPGLEKISAIVWEGNDCKKADMSVL
EISGMIMNRVNSHIPGIGYQIFGNAVSLILGLTPFVFRLSQATDLEQLTAHSASELYVIAFGSNEDVIVLSMVIISFVVR
VSLVWIFFFLLCVAERTYKQRLLFAKLFGHLTSARRARKSEVPHFRLKKVQNIKMWLSLRSYLKRRGPQRSVDVIVSSAF
LLTISVVFICCAQLLHVHEIFLDCHYNWELVIWCISLTLFLLRFVTLGSETSKKYSNTSILLTEQINLYLKMEKKPNKKE
ELTLVNNVLKLATKLLKELDSPFRLYGLTMNPLLYNITQVVILSAVSGVISDLLGFNLKLWKIKS
>XP_036257153.1 putative homeodomain transcription factor 2 isoform X2 [Molothrus ater]
MASKVTDAIVWYQKKIGAYDQQIWEKSVEQREIKGLRNKPKKTGHVKPDLIDVDLVRGSAFAKAKPESPWTSLTRKGIVR
VVFFPFFYRWWLQVTSRVIFFWLLVLYLLQVAAVVLFYTAQSPHNIPLTEVIGPIWLMLLLGTVHCQIVSTRTPKPPPST
GGKRRRKLRKAAHLEVHREGDGSSTTDNTQEGTVQSYGTSTSCSIGAVFRDIWHAAFFLSGSKKLKSSIDKSTETDNGYV
SLDGKKPGRGSEEGVQGHERRCEVIRPEETGWSPSTVRDALSNHSHHKDTARTVTNLSDEVSSEEGPDTGYSLRRNAERT
SSDCTLRNRKSHHYKKHYPLEDTPKSGTSCSSRCSSSRQDSESARPESETEDVLWEDLLHCAECHSSCTSETDVESPQVN
PCVKKEFRDDPFHQSHLPWIHSLNPGLEKISAIVWEGNDCKKADMSVLEISGMIMNRVNSHIPGIGYQIFGNVISLILGL
MPFVFRLFQAKDLEQLAAHSATELCMTAFGSDGDVLVLSMVIISFVVRVSLVWIFFFLLCVAERTYKQRLLFAKLFGHLT
SARRARKSEVPHFRLKKVQNIKMWLSLRSYLKRRGPQRSVDVIVSSAFLLTISVVFICCAQLLHMHEIFLGCHYNWELVI
WCISLTVFLLRFVTLGSETSKKYSNTSILLTEQINLYLKMEKKPNKKEELTLVNNVLKLATKLLKELDSPFRLYGLTMNP
LLYNITQVVILSAVSGVISDLLGFNLKLWKIKS
>XP_009501619.1 PREDICTED: putative homeodomain transcription factor 2 [Phalacrocorax carbo]
MASKVTDAIVWYQKKIGAYDQQIWEKSVEQREIKGLRNKPKKTGHVKPDLIDVDLVRGSAFAKAKPESPWTSLTRKGIVR
VVFFPFFYRWWLQVTSRVIFFWLLVLYLLQVAAVVLFCTAQSPHNIPLTEVIGPIWLMLLLGTVHCQIVSTRTPKPPPST
GGKRRRKLRKAAHLEVHREGDGSSTTDNTQEGTVQSYGTSTSCSIGAVFRDIWHAAFFLSGSKKAKNSIDKSTETDNGYV
SLDGKKTGKSSEECMQAHERRCEVIKPEESGWSTATVRDVFSNHSHHKETHRTVTNLSDEVSSEEGVETGYSFRRNVERT
SSDCTLRNRKSHHYKKHYPLEDTPKSGTSCSSRCSSSRQDSESARPESETEDVLWEDLLHCAECHSSCSSETDVESPQVN
PCVKKEYRDDPFHQSHLPWIHSLNPGLEKISAIVWEGNDCKKADMSVLEISGMIMNRVNSYIPGIGYQIFGNVISLILGL
MPFVFRLSQAKDLEQLATHSATELCVTAFGSNGDILVLSMVIISFVVRVSLVWIFFFLLCVAERTYKQRLLFAKLFGHLT
SARRARKSEVPHFRLKKVQNIKMWLSLRSYLKRRGPQRSVDVIVSSAFLLTISVVFICCAQLLHMHEIFLDCHYNWELVI
WCISLTLFLLRFVTLGSETSKKYSNTSILLTEQINLYLKMEKKPNKKEELTLVNNVLKLATKLLKELDSPFRLYGLTMNP
LLYNITQVVILSAVSGVISDLLGFNLKLWKIKS
>XP_005550440.1 protein PHTF2 isoform X3 [Macaca fascicularis]
MASKVTDAIVWYQKKIGAYDQQIWEKSVEQREIKFIKLGLRNKPKKTAHVKPDLIDVDLVRGSAFAKAKPESPWTSLTRK
GIVRVVFFPFFFRWWLQVTSKVIFFWLLVLYLLQVAAIVLFCSTSSPHSIPLTEVIGPIWLMLLLGTVHCQIVSTRTPKP
PLSTGGKRRRKLRKAAHLEVHREGDGSSTTDNTQEGAVQSHGTSTSHSVGAVFRDLWHAAFFLSGSKKAKNSIDKSTETD
NGYVSLDGKKTVKSSEDGIQNHEPQCETIQPEETAWNAGTLRSRDGPSKDTQRKVTNVSDEVSSEEGPETGYSLRRHVDR
TSESVLRNRKSHHYKKHYPNEDAPKSGTSCSSRCSSSRQDSESARPESETEDVLWEDLLHCAECHSSCTSETDVENPQIN
PCVKKEYRDDPFHQSHLPWLHSSHPGLEKISAIVWEGNDCKKADMSVLEISGMIMNRVNSHIPGIGYQIFGNAISLILGL
TPFVFRLSQATDLEQLTAHSASELYVIAFGSNEDVIVLSMVIISFVVRVSLVWIFFFLLCVAERTYKQRLLFAKLFGHLT
SARRARKSEVPHFRLKKVQNIKMWLSLRSYLKRRGPQRSVDVIVSSAFLLTISVVFICCAQLLHVHEIFLDCHYNWELVI
WCISLTLFLLRFVTLGSETSKKYSNTSILLTEQINLYLKMEKKPNKKEELTLVNNVLKLATKLLKELDSPFRLYGLTMNP
LLYNITQVVILSAVSGVISDLLGFNLKLWKIKS
>XP_033050809.1 putative homeodomain transcription factor 2 isoform X1 [Trachypithecus francoisi]
MASKVTDAIVWYQKKIGAYDQQIWEKSVEQREIKFIKLGLRNKPKKTAHVKPDLIDVDLVRGSAFAKAKPESPWTSLTRK
GIVRVVFFPFFFRWWLQVTSKVIFFWLLVLYLLQVAAIVLFCSTSSPHSIPLTEVIGPIWLMLLLGTVHCQIVSTRTPKP
PLSAGGKRRRKLRKAAHLEVHREGDGSSTTDNTQEGAVQSHGTSTSHSVGAVFRDLWHAAFFLSGSKKAKNSIDKSTETD
NGYVSLDGKKTVKSSEDGIQNHEPQCETIRPEETAWNAGTLRSRDGPNKDTQRKVTNVSDEVSSEEGPETGYSLRHHVDR
TSESVLRNRKSHHYKKHYPNEDAPKSGTSCSSRCSSSRQDSESARPESETEDVLWEDLLHCAECHSSCTSETDVENPQIN
PCVKKEYRDDPFHQSHLPWLHSSHPGLEKISAIVWEGNDCKKADMSVLEISGMIMNRVNNHIPGIGYQIFGNAISLILGL
TPFVFRLSQATDLEQLTAHSASELYVIAFGSNEDVIVLSMVIISFVVRVSLVWIFFFLLCVAERTYKQRLLFAKLFGHLT
SARRARKSEVPHFRLKKVQNIKMWLSLRSYLKRRGPQRSVDVIVSSAFLLTISVVFICCAQLLHVHEIFLDCHYNWELVI
WCISLTLFLLRFVTLGSETSKKYSNTSILLTEQINLYLKMEKKPNKKEELTLVNNVLKLATKLLKELDSPFRLYGLTMNP
LLYNITQVVILSAVSGVISDLLGFNLKLWKIKS
>XP_021123938.2 protein PHTF2 isoform X1 [Anas platyrhynchos]
MASKVTDAIVWYQKKIGAYDQQIWEKSVEQREIKFIRLVAEMCSVLHKNFGLRNKPKKTGHVKPDLIDVDLVRGSAFAKA
KPESPWTSLTRKGIVRVVFFPFFYRWWLQVTSRVIFFWLLVLYLLQVAAVVLFYTAQSPHNIPLTEVIGPIWLMLLLGTV
HCQIVSTRTPKPPPSTGVKRRRKLRKAAHLEVHREGDGSSTTDNTQEGTVQSYGTSTSYSIGAVFRDIWHAAFFLSGSKK
AKNSIDKSTETDNGYVSLDGKKTGKSNEECVQAHERLCEVVKPEELGWSTATVRDTFSNPSHHKDAHRTVTNLSDEVSSE
EGPETGYSLRRNVERTSSDCTLRNRKSHHYKKHYPLEDTPKSGTSCSSRCSSSRQDSESARPESETEDVLWEDLLHCAEC
HSSCSSETDVESPQVNPCVKKEYRDDPFHQSHLPWIHSLNPGLEKISAIVWEGNECKKADMSVLEISGMIMNRVNSYIPG
IGYQIFGNVISLILGLMPFVFRLSQAKDLEQLATHSATELCITAFGSNGDILVLSMVVISFVVRVSLVWIFFFLLCVAER
TYKQRLLFAKLFGHLTSARRARKSEVPHFRLKKVQNIKMWLSLRSYLKRRGPQRSVDVIVSSAFLLTISVVFICCAQLLH
MHEIFLDCHYNWELVIWCISLTLFLLRFVTLGSETSKKYSNTSILLTEQINLYLKMEKKPNKKEELTLVNNVLKLATKLL
KELDSPFRLYGLTMNPLLYNITQVVILSAVSGVISDLLGFNLKLWKIKS
>XP_022371136.1 putative homeodomain transcription factor 2 isoform X2 [Enhydra lutris kenyoni]
MASKVTDAIVWYQKKIGAYDQQIWEKSVEQREIKFIKLGLRNKPKKTAHVKPDLIDVDLVRGSAFAKAKPESPWTSLTRK
GIVRVVFFPFFFRWWLQVTSKVIFFWLLVLYLLQVAAVVLFCSASSPHSIPLTEVIGPIWLMLLLGTVHCQIVSTRTPKP
PLSAGGKRRRKLRKAAHLEVHREGDGSSTTDNTQEGAAQSHGTSTSYSVGAVFRDLWHAAFFLSGSKKAKNSIDKSTETD
NGYVSLEGKKTVKSSEEGIQSHEPPCETVRPEEAAWHPGTLRNIPSKDTQRTITNVSDEVSSEEGPETGYPLRRHVDRTS
ESILRNRKSHHYKKHYPNEDAPKSGTSCSSRCSSSRQDSESTRPESETEDVLWEDLLHCAECRSSCTSETDMENPQINPS
VKKEYRDDPFHQSHLPWLHSSHPGLEKISAIVWEGNDCKKADMSVLEISGMIMNRVNSHIPGIGYQIFGNAISLILGLTP
FVFRLSQATDLEQLTAHSASELYVIAFGSNEDVIVLSMVIISFVVRVSLVWIFFFLLCVAERTYKQRLLFAKLFGHLTSA
RRARKSEVPHFRLKKVQNIKMWLSLRSYLKRRGPQRSVDVIVSSAFLLTISVVFICCAQLLHVHEIFLDCHYNWELVIWC
ISLTLFLLRFVTLGSETSKKYSNTSILLTEQINLYLKMEKKPNKKEELTLVNNVLKLATKLLKELDSPFRLYGLTMNPLL
YNITQVVILSAVSGVISDLLGFNLKLWKIKS
>XP_021791823.1 putative homeodomain transcription factor 2 isoform X1 [Papio anubis]
MASKVTDAIVWYQKKIGAYDQQIWEKSVEQREIKFIKLGLRNKPKKTAHVKPDLIDVDLVRGSAFAKAKPESPWTSLTRK
GIVRVVFFPFFFRWWLQVTSKVIFFWLLVLYLLQVTAIVLFCSTSSPHSIPLTEVIGPIWLMLLLGTVHCQIVSTRTPKP
PLSTGGKRRRKLRKAAHLEVHREGDGSSTTDNTQEGAVQSHGTSTSHSVGAVFRDLWHAAFFLSGSKKAKNSIDKSTETD
NGYVSLDGKKTVKSSEDGIQNHEPQCETIQPEETAWNAGTLRSRDGPSKDTQRKVTNVSDEVSSEEGPETGYSLRRHVDR
TSESVLRNRKSHHYKKHYPNEDAPKSGTSCSSRCSSSRQDSESARPESETEDVLWEDLLHCAECHSSCTSETDVENPQIN
PCVKKEYRDDPFHQSHLPWLHSSHPGLEKISAIVWEGNDCKKADMSVLEISGMIMNRVNSHIPGIGYQIFGNAISLILGL
TPFVFRLSQATDLEQLTAHSASELYVIAFGSNEDVIVLSMVIISFVVRVSLVWIFFFLLCVAERTYKQRLLFAKLFGHLT
SARRARKSEVPHFRLKKVQNIKMWLSLRSYLKRRGPQRSVDVIVSSAFLLTISVVFICCAQLLHVHEIFLDCHYNWELVI
WCISLTLFLLRFVTLGSETSKKYSNTSILLTEQINLYLKMEKKPNKKEELTLVNNVLKLATKLLKELDSPFRLYGLTMNP
LLYNITQVVILSAVSGVISDLLGFNLKLWKIKS
>NP_001178245.1 protein PHTF2 [Bos taurus]
MASKVTDAIVWYQKKIGAYDQQIWEKSVEQREIKFIKLGLRNKPKKTAHVKPDLIDVDLVRGSAFAKAKPESPWTSLTRK
GIVRVVFFPFFFRWWLQVTSKVIFFWLLVLYLLQVAAIVLFCSASSPHSIPLTEVTEPIWLMLLLGTVHCQIVSTRTPKP
PLSTGGKRRRKLRKAAHLEVHREGDGSSTTDNTQEGAVQSHGTSTSYSVGAVFRDLWHAAFFLSGSKKAKNSIDKSTETD
NGYVSLDGKKTVKSSEDGIQSHEPQCETLQPEEATWNTGTLRNIPSKDTQRTVTNVSDEVSSEEGPETGYPLRRHADRTS
ESILRNRKSHHYKKHYPNEDAPKSGTSCSSRCSSSRQDSESTRPESETEDVLWEDLLHCAECRSSCTSETDVENPQINPC
VKKEYRDDPFHQSHLPWLHSSHPGLEKISAIVWEGNDCKKADMSVLEISGMIMNRVNSHIPGIGYQIFGNAISLILGLTP
FVFRLSQATDLDQLTAHSASELYVIAFGSNEDVIVLSMVIISFVVRVSLVWIFFFLLCVAERTYKQRLLFAKLFGHLTSA
RRARKSEVPHFRLKKVQNIKMWLSLRSYLKRRGPQRSVDVIVSSAFLLTISVVFICCAQLLHVHEIFLDCHYNWELVIWC
ISLTLFLLRFVTLGSETSKKYSNTSILLTEQINLYLKMEKKPNKKEELTLVNNVLKLATKLLKELDSPFRLYGLTMNPLL
YNITQVVILSAVSGVISDLLGFNLKLWKIKS
>XP_027824360.2 protein PHTF2 isoform X1 [Ovis aries]
MASKVTDAIVWYQKKIGAYDQQIWEKSVEQREIKFIKLGLRNKPKKTAHVKPDLIDVDLVRGSAFAKAKPESPWTSLTRK
GIVRVVFFPFFFRWWLQVTSKVIFFWLLVLYLLQVAAIVLFCSASSPHSIPLTEVTEPVWLMLLLGTVHCQIVSTRTPKP
PLSTGGKRRRKLRKAAHLEVHREGDGSSTTDNTQEGAAQSPGTSTSYSVGAVFRDLWHAAFFLSGSKKAKNSIDKSTETD
NGYVSLDGKKTVKSSEDGIQSHEPQCETLRPEEATWNTGTLRNIPSKDTQRTVTNVSDEVSSEEGPETGYPLRRHADRTS
ESILRNRKSHHYKKHYPNEDAPKSGTSCSSRCSSSRQDSESTRPESETEDVLWEDLLHCAECRSSCTSETDVENPQINPC
VKKEYRDDPFHQSHLPWLHSSHPGLEKISAIVWEGNDCKKADMSVLEISGMIMNRVNSHIPGIGYQIFGNAISLILGLTP
FVFRLSQATDLDQLTAHSASELYMIAFGSNEDVIVLSMVIISFVVRVSLVWIFFFLLCVAERTYKQRLLFAKLFGHLTSA
RRARKSEVPHFRLKKVQNIKMWLSLRSYLKRRGPQRSVDVIVSSAFLLTISVVFICCAQLLHVHEIFLDCHYNWELVIWC
ISLTLFLLRFVTLGSETSKKYSNTSILLTEQINLYLKMEKKPNKKEELTLVNNVLKLATKLLKELDSPFRLYGLTMNPLL
YNITQVVILSAVSGVISDLLGFNLKLWKIKS
>XP_009000819.1 putative homeodomain transcription factor 2 isoform X2 [Callithrix jacchus]
MASKVTDAIVWYQKKIGAYDQQIWEKSVEQREIKGLRNKPKKTAHVKPDLIDVDLVRGSAFAKAKPESPWTSLTRKGIVR
VVFFPFFFRWWLQVTSKVIFFWLLVLYLLQVAAIVLFCSASSPHSIPLTEVIGPIWLMLLLGTVHCQIVSTRTPKPPLST
GGKRRRKLRKAAHLEVHREGDGSSTTDNTQEGAVQSHGTSTSHSVGAVFRDLWHAAFFLSGSKKAKNSIDKSTETDNGYV
SLDGKKTVKSSEDGIQNHEPQCETIGPQETAWNTGTLRNGPSKDIQRTITNVSDEVSSEEGPETGYPLRRHMDRTSESVL
RNRKSHHYKKHYPNEDAPKSGTSCSSRCSSSRQDSESARPESETEDVLWEDLLHCAECHSSCTSETDVENPQINPCVKKE
YRDDPFHQSHLPWLHSSHPGLEKISAIVWEGNDCKKADMSVLEISGMIMNRVNSHIPGIGYQIFGNAVSLILGLTPFVFR
LSQATDLEQLTAHSASELYVIAFGSNEDVIVLSMVIISFVVRVSLVWIFFFLLCVAERTYKQRLLFAKLFGHLTSARRAR
KSEVPHFRLKKVQNIKMWLSLRSYLKRRGPQRSVDVIVSSAFLLTISVVFICCAQLLHVHEIFLDCHYNWELVIWCISLT
LFLLRFVTLGSETSKKYSNTSILLTEQINLYLKMEKKPNKKEELTLVNNVLKLATKLLKELDSPFRLYGLTMNPLLYNIT
QVVILSAVSGVISDLLGFNLKLWKIKS
>XP_015131218.1 protein PHTF2 isoform X1 [Gallus gallus]
MASKVTDAIVWYQKKIGAYDQQIWEKSVEQREIKFIRLGLRNKPKKTGHVKPDLIDVDLVRGSAFAKAKPESPWTSLTRK
GIVRVVFFPFFYRWWLQVTSRVIFFWLLVLYLLQVAAVVLFCTAQSPHNIPLTEVIGPIWLMLLLGTVHCQIVSTRTPKP
PPSTGVKRRRKLRKAAHLEVHREGDGSSTTDNTQEGTVQSYGTSTSYSIGAVFRDIWHAAFFLSGSKKAKNSIDKSTETD
NGYVSLEGKKTGKSSEECAQAQERLCEVIKPEESGWSTTTMRETFSTPIHHKETHRTVTNLSDEVSSEEGPETGYSLRRN
VERTSSDGTLRNRKSHHYKKHYPLEDTPKSGTSCSSRCSSSRQDSESTRPESETEDVWEDLLHCAECHSSCTSETDVESP
QMNPCVKKEYRDDPFHQSHLPWIHSLNPGLEKISAIVWEGNDCKKADMSVLEISGMIMNRVNSYIPGIGYQIFGNIISLI
LGLMPFVFRLSQAKDLEQLAAHSATELCITAFGSNGDILVLSMVVISFVVRVSLVWIFFFLLCVAERTYKQRLLFAKLFG
HLTSARRARKSEVPHFRLKKVQNIKMWLSLRSYLKRRGPQRSVDVIVSSAFLLTISVVFICCAQLLHMHEIFLDCHYNWE
LVIWCISLTLFLLRFVTLGSETSKKYSNTSILLTEQINLYLKMEKKPNKKEELTLVNNVLKLATKLLKELDSPFRLYGLT
MNPLLYNITQVVILSAVSGVISDLLGFNLKLWKIKS
>XP_008256525.1 PREDICTED: putative homeodomain transcription factor 2 isoform X1 [Oryctolagus cuniculus]
MASKVTDAIVWYQKKIGAYDQQIWEKSVEQREIKFIKLGLRNKPKKTAHVKPDLIDVDLVRGSAFAKAKPESPWTSLTRK
GIVRVVFFPFFFRWWLQVTSKVIFFWLLVLYLLQVAAIVLFCSASSPHSVPLTEVIGPIWLMLLLGTVHCQIVSTRTPKP
PLSTGGKRRRKLRKAAHLEVHREGDGSSTTDNTQEGAVQSHGTSTSYSVGAVFRDLWHAAFFLSGSKKAKNSIDKSTETD
NGYVSLDGKKTVKSSEDGIQSHEPQCETVGPEETAWTTGTLRSVPSKDTQRTVTNVSDEVSSEEGPEIGYPVRRHVDRTS
ESILRNRKSHHYKKHYPNEDAPKSGTSCSSRCSSSRQDSESARPESETEDVLWEDLLHCAECRSSCTSETDVENPQINPC
VKKEYRDDPFHQSHLPWLHSSHPGLEKISAIVWEGNDCKKADMSVLEISGMIMNRVNSHIPGIGYQIFGNVISLILGLTP
FVFRLSQATDLEQLTTHSASELYVIAFGSNEDVIVLSMVLISFVVRVSLVWIFFFLLCVAERTYKQRLLFAKLFGHLTSA
RRARKSEVPHFRLKKVQNIKMWLSLRSYLKRRGPQRSVDVIVSSAFLLTISVVFICCAQLLHVHEIFLDCHYNWELVIWC
ISLTLFLLRFVTLGSETSKKYSNTSILLTEQINLYLKMEKKPNKKEELTLVNNVLKLATKLLKELDSPFRLYGLTMNPLL
YNITQVVILSAVSGVISDLLGFNLKLWKIKS
>XP_004591403.1 putative homeodomain transcription factor 2 [Ochotona princeps]
MASRVTDAIVWYQKKIGAYDQQIWEKSVEQREIKFIKLGLRNKPKKTAHVKPDLIDVDLVRGSAFAKAKPESPWTSLTRK
GIVRVVFFPFFFRWWLQVTSKVIFFWLLVLYLLQVAAIVLFCSASSPHSIPLTEVIGPVWLMLLLGTVHCQIVSTRTPKP
PLGTGGKRRRKLRKAAHLEVHREGDGSSTTDNTQEGAVQSHGPSAPASVGTVFRDLWHAAFFLSGSKKAKNSIDKSTETD
NGYVSLDGKKTVKNSEDGAQNHGPPCETVGPDETAWPTATLRTIPSKDTQRIVTNMSDEESSEEGPETGYTLRRHADRAS
ESILRNRKSQHYKKHHPNEDAPKSGTSCSSRCSSSRQDSESARPESETEDVLWEDLLHCAECRSSCTSETDVENPQINPC
VKKEYRDDPFHQSHLPWLHNSHPGLEKISAIVWEGNDCKKADMSVLEISGMIMNRVNNHIPGIGYQIFGNVISLVLGFTP
FVFRLSQATDLEQLPARSATELCEIAFGSSEDVLVLSMVLISFVVRVCLVWIFFFLLCVAERTYKQRLLFAKLFGHLTSA
RRARKSEVPHFRLKKVQNIKMWLSLRSYLKRRGPQRSVDVIVSSAFLLTISVVFICCAQLLHVHEIFLDCHYNWELVIWC
ISLTLFLLRFVTLGSETSKKYSNTSILLTEQINLYLKMEKKPNKKEELTLVNNVLKLATKLLKELDSPFRLYGLTMNPLL
YNITQVVILSAVSGVISDLLGFNLKLWKIKS
>XP_006049934.1 protein PHTF2 isoform X2 [Bubalus bubalis]
MASKVTDAIVWYQKKIGAYDQQIWEKSVEQREIKFIKLGLRNKPKKTAHVKPDLIDVDLVRGSAFAKAKPESPWTSLTRK
GIVRVVFFPFFFRWWLQVTSKVIFFWLLVLYLLQVAAIVLFCSTSSPHSIPLTEVTEPIWLMLLLGTVHCQIVSTRTPKP
PLSTGGKRRRKLRKAAHLEVHREGDGSSTTDNTQEGAVQSHGTSTSYSVGAVFRDLWHAAFFLSGSKKAKNSIDKSTETD
NGYVSLDGKKTVKSSEDGIQSHEPQCETLQPEEATWNTGTLRNIPSKDTQRTVTNVSDEVSSEEGPETGYPLRRHADRTS
ESILRNRKSHHYKKHYPNEDAPKSGTSCSSRCSSSRQDSESTRPESETEDVLWEDLLHCAECRSSCTSETDVENPQINPC
VKKEYRDDPFHQSHLPWLHSSHPGLEKISAIVWEGNDCKKADMSVLEISGMIMNRVNSHIPGIGYQIFGNAVSLILGLTP
FVFRLSQATDLDQLTAHSASELYVIAFGSNEDVIVLSMVIISFVVRVSLVWIFFFLLCVAERTYKQRLLFAKLFGHLTSA
RRARKSEVPHFRLKKVQNIKMWLSLRSYLKRRGPQRSVDVIVSSAFLLTISVVFICCAQLLHVHEIFLDCHYNWELVIWC
ISLTLFLLRFVTLGSETSKKYSNTSILLTEQINLYLKMEKKPNKKEELTLVNNVLKLATKLLKELDSPFRLYGLTMNPLL
YNITQVVILSAVSGVISDLLGFNLKLWKIKS
>XP_019600113.1 PREDICTED: putative homeodomain transcription factor 2 isoform X2 [Rhinolophus sinicus]
MASKVTDAIVWYQKKIGAYDQQIWEKSVEQREIKGLRNKPKKTAHVKPDLIDVDLVRGSAFAKAKPESPWTSLTRKGIVR
VVFFPFFFRWWLQVTSKVIFFWLLVLYLLQVAAVVLFCSASSPHNIPLTEVIGPIWLMLLLGTVHCQIVSTRTPKPPPST
GGKRRRKLRKAAHLEVHREGDGSSTTDNSQEGAVQSYGTSTTYSVGAVFRDLWHAAFFLSGSKKAKNSIDKSTETDNGYV
SLDGKKTVKSSEDGVQSHEPQCETIRPEETTWNTGTLRNIPSKDTQRTITNVSDEVSSEEGPETGYPLRRHVDRTSESIL
RNRKSHHYKKHYPNEDAPKSGTSCSSRCSSSRQDSESTRPESETEDVLWEDLLHCAECRSSCTSETDVENPHINPCVKKE
YRDDPFHQSHLPWLHSSHPGLEKISAIVWEGNDCKKADMSVLEISGMIMNRVNSHIPGIGYQIFGNAISLILGLTPFVFR
LSQATDLEQLTAHSATELYIIAFGSTEDVIVLSMVIISFVVRVSLVWIFFFLLCVAERTYKQRLLFAKLFGHLTSARRAR
KSEVPHFRLKKVQNIKMWLSLRSYLKRRGPQRSVDVIVSSAFLLTISVVFICCAQLLHVHEIFLDCHYNWELVIWCISLT
LFLLRFVTLGSETSKKYSNTSILLTEQINLYLKMEKKPNKKEELTLVNNVLKLATKLLKELDSPFRLYGLTMNPLLYNIT
QVVILSAVSGVISDLLGFNLKLWKIKS
>XP_010384597.1 putative homeodomain transcription factor 2 isoform X1 [Rhinopithecus roxellana]
MASKVTDAIVWYQKKIGAYDQQIWEKSVEQREIKFIKLGLRNKPKKTAHVKPDLIDVDLVRGSAFAKAKPESPWTSLTRK
GIVRVVFFPFFFRWWLQVTSKVIFFWLLVLYLLQVAAIVLFCSTSSPHSIPLTEVIGPIWLMLLLGTVHCQIVSTRTPKP
PLSTGGKRRRKLRKAAHLEVHREGDGSSTTDNTQEGAVQSHGTSTSHSVGAVFRDLWHAAFFLSGSKKAKNSIDKSTETD
NGYVSLDGKKTVKSSEDGIQNHEPQCETIRPEETAWNAGTLRSRDGPNKDTQRKVTNVSDEVSSEEGPETGYSLRHHVDR
TSESVLRNRKSHHYKKHYPNEDAPKSGTSCSSRCSSSRQDSESARPESETEDVLWEDLLHCAECHSSCTSETDVENPQIN
PCVKKEYRDDPFHQSHLPWLHSSHPGLEKISAIVWEGNDCKKADMSVLEISGMIMNRVNSHIPGIGYQIFGNAISLILGL
TPFVFRLSQATDLEQLTAHSASELYVIAFGSNEDVIVLSMVIISFVVRVSLVWIFFFLLCVAERTYKQRLLFAKLFGHLT
SARRARKSEVPHFRLKKVQNIKMWLSLRSYLKRRGPQRSVDVIVSSAFLLTISVVFICCAQLLHVHEIFLDCHYNWELVI
WCISLTLFLLRFVTLGSETSKKYSNTSILLTEQINLYLKMEKKPNKKEELTLVNNVLKLATKLLKELDSPFRLYGLTMNP
LLYNITQVVILSAVSGVISDLLGFNLKLWKIKS
>XP_043727571.1 protein PHTF2 isoform X3 [Cervus elaphus]
MASKVTDAIVWYQKKIGAYDQQIWEKSVEQREIKFIKLGLRNKPKKTAHVKPDLIDVDLVRGSAFAKAKPESPWTSLTRK
GIVRVVFFPFFFRWWLQVTSKVIFFWLLVLYLLQVAAVVLFCSASSPHSIPLTEVIEPVWLMLLLGTVHCQIVSTRTPKP
PLSTGGKRRRKLRKAAHLEVHREGDGSSTTDNTQEGAVQSHGTSTSYSVGAVFRDLWHAAFFLSGSKKAKNSIDKSTETD
NGYVSLDGKKTVKSSEDGIQSHEPECETLRPEEATWNTGTLRNIPSKDTQRTVTNVSDEVSSEEGPETGYPLRRHADRTS
ESILRNRKSHHYKKHYPNEDAPKSGTSCSSRCSSSRQDSESTRPESETEDVLWEDLLHCAECRSSCTSETDVESPQVNPC
VKKEYRDDPFHQSHLPWLHSSHPGLEKISAIVWEGNDCKKADMSVLEISGMIMNRVNSHIPGIGYQIFGNAISLILGLTP
FVFRLSQATDLDQLTAHSASELYVIAFGSNEDVIVLSMVIISFVVRVSLVWIFFFLLCVAERTYKQRLLFAKLFGHLTSA
RRARKSEVPHFRLKKVQNIKMWLSLRSYLKRRGPQRSVDVIVSSAFLLTISVVFICCAQLLHVHEIFLDCHYNWELVIWC
ISLTLFLLRFVTLGSETSKKYSNTSILLTEQINLYLKMEKKPNKKEELTLVNNVLKLATKLLKELDSPFRLYGLTMNPLL
YNITQVVILSAVSGVISDLLGFNLKLWKIKS
>XP_010983090.1 putative homeodomain transcription factor 2 isoform X1 [Camelus dromedarius]
MASKVTDAIVWYQKKIGAYDQQIWEKSVEQREIKFIKLGLRNKPKKTAHVKPDLIDVDLVRGSAFAKAKPESPWTSLTRK
GIVRVVFFPFFFRWWLQVTSKVIFFWLLVLYLLQVAAIVLFCSASSPHNIPLTEVVGPIWLMLLLGTVHCQIVSTRTPKP
PPSAGGKRRRKLRKAAHLEVHREGDGSSTTDNTQEGGVQSHAATASYSVGTVFRDLWHAAFFLSGSKKAKNSIDKSTETD
NGYVSLDGKKTVKSSEDGVQSHEPQCETLRPEETAWSTGTLRNIPSKDTQRTVTNVSDEVSSEEGPETGYPLRHHADRTS
ESILRNRKSHHYKKYYPNEDAPKSGTSCSSRCSSSRQDSESTRPESETEDVLWEDLLHCAECRSSCTSETDVESPQINPC
VKKEYRDDPFHQSHLPWLHSPHPGLEKISAIVWEGNDCKKADMSVLEISGMIMNRVNSHIPGIGYQIFGNAISLILGLTP
FVFRLSQATDLEQLTAHSASELSMIAFGSNEDILVLSMVIISFVVRVSLVWIFFFLLCVAERTYKQRLLFAKLFGHLTSA
RRARKSEVPHFRLKKVQNIKMWLSLRSYLKRRGPQRSVDVIVSSAFLLTISVVFICCAQLLHVHEIFLDCHYNWELVIWC
ISLTLFLLRFVTLGSETSKKYSNTSILLTEQINLYLKMEKKPNKKEELTLVNNVLKLATKLLKELDSPFRLYGLTMNPLL
YNITQVVILSAVSGVISDLLGFNLKLWKIKS
>XP_032340027.1 putative homeodomain transcription factor 2 isoform X1 [Camelus ferus]
MASKVTDAIVWYQKKIGAYDQQIWEKSVEQREIKFIKLGLRNKPKKTAHVKPDLIDVDLVRGSAFAKAKPESPWTSLTRK
GIVRVVFFPFFFRWWLQVTSKVIFFWLLVLYLLQVAAIVLFCSASSPHNIPLTEVVGPIWLMLLLGTVHCQIVSTRTPKP
PPSAGGKRRRKLRKAAHLEVHREGDGSSTTDNTQEGGVQSHAATASYSVGTVFRDLWHAAFFLSGSKKAKNSIDKSTETD
NGYVSLDGKKTVKSSEDGVQSHEPQCETLRPEETAWSTGTLRNIPSKDTQRTVTNVSDEVSSEEGPETGYPLRHHADRTS
ESILRNRKSHHYKKYYPNEDAPKSGTSCSSRCSSSRQDSESTRPESETEDVLWEDLLHCAECRSSCTSETDVESPQINPC
VKKEYRDDPFHQSHLPWLHSPHPGLEKISAIVWEGNDCKKADMSVLEISGMIMNRVNSHIPGIGYQIFGNAISLILGLTP
FVFRLSQATDLEQLTAHSASELSIIAFGSNEDILVLSMVIISFVVRVSLVWIFFFLLCVAERTYKQRLLFAKLFGHLTSA
RRARKSEVPHFRLKKVQNIKMWLSLRSYLKRRGPQRSVDVIVSSAFLLTISVVFICCAQLLHVHEIFLDCHYNWELVIWC
ISLTLFLLRFVTLGSETSKKYSNTSILLTEQINLYLKMEKKPNKKEELTLVNNVLKLATKLLKELDSPFRLYGLTMNPLL
YNITQVVILSAVSGVISDLLGFNLKLWKIKS
>XP_024414758.1 protein PHTF2 isoform X1 [Desmodus rotundus]
MASKVTDAIVWYQKKIGAYDQQIWEKSVEQREIKFIKLGLRNKPKKTAHVKPDLIDVDLVRGSAFAKAKPESPWTSLTRK
GIVRVVFFPFFFRWWLQVTSKVIFFWLLVLYLLQVAAIVLFCSASSPHNIPLTEVIGPIWLMLLLGTVHCQIVSTRTPKP
PLSTGGKRRRKLRKAAHLEVHREGDGSSTTDNSQEGAVQSYGTSTSYTVGAVFRDLWHAAFFLSGSKKTKNSIDKSTETD
NGYVSLDGKKTVKSSEDGVQSHEPQCETIQPEETTWNKGTLRNIPNKDTQRTRTNVSDEVSSEEGPETGYPLRHHVDRTS
ESILRNRKSHHYKKHYPNEDAPKSGTSCSSRCSSSRQDSESTRPESETEDVLWEDLLHCAECRSSCTSETDMENPHINPC
VKKEYRDDPFHQSHLPWLHNSHPGLEKISAIVWEGNDCKKADMSVLEISGMIMNRVNSHIPGIGYQIFGNAISVILGLTP
FVFRLSQATDLEQLTAHSASELYLIAFGSNEDVIVFSMVIISFVVRVSLVWIFFFLLCVAERTYKQRLLFAKLFGHLTSA
RRARKSEVPHFRLKKVQNIKMWLSLRSYLKRRGPQRSVDVIVSSAFLLTISVVFICCAQLLHVHEIFFDCHYNWELVIWC
ISLTLFLLRFVTLGSETSKKYSNTSILLTEQINIYLKMEKKPNKKEELTLVNNVLKLATKLLKELDSPFRLYGLTMNPLL
YNITQVVILSAVSGVISDLLGFNLKLWKIKS
>XP_012602891.1 putative homeodomain transcription factor 2 isoform X4 [Microcebus murinus]
MASKVTDAIVWYQKKIGAYDQQIWEKSVEQREIKGLRNKPKKTAHVKPDLIDVDLVRGSAFAKAKPESPWTSLTRKGIVR
VVFFPFFFRWWLQVTSKVIFFWLLVLYLLQVAAIVLFCSASSPHSIPLTEVIGPIWLMLLLGTVHCQIVSTRTPKPPLST
GGKRRRKLRKAAHLEVHREGDGSSTTDNTQEGAVQSHGTSTSYSVGAVFRDLWHAAFFLSGSKKAKNSIDKSTETDNGYV
SLDGKKTVKNSEDGIQNHEPQCETIRPEETTWNTGTLRNVPKDTQRTITNISDEVSSEEGPEPGYPLRRHVDRTNESVLR
NRKSHHYKKHYPNEDAPKSGTSCSSRCSSSRQDSESTRPESETEDVLWEDLLHCAECGSSCTSETDVENPQINPCVKKEY
RDDPFHQSHLPWLHSSHPGLEKISAIVWEGNDCKKADMSVLEISGMIMNRVNNHIPGIGYQIFGNVISLILGLTPFVFRL
SQATDLEQLTAHSASELYTIAFGSNEDVIVLSMVIISFVVRVSLVWIFFFLLCVAERTYKQRLLFAKLFGHLTSARRARK
SEVPHFRLKKVQNIKMWLSLRSYLKRRGPQRSVDVIVSSAFLLTISVVFICCAQLLHVHEIFLDCHYNWELVIWCISLTL
FLLRFVTLGSETSKKYSNTSILLTEQINLYLKMEKKPNKKEELTLVNNVLKLATKLLKELDSPFRLYGLTMNPLLYNITQ
VVILSAVSGVISDLLGFNLKLWKIKS
>XP_014925216.1 putative homeodomain transcription factor 2 isoform X1 [Acinonyx jubatus]
MASKVTDAIVWYQKKIGAYDQQIWEKSVEQREIKFIKLGLRNKPKKTAHVKPDLIDVDLVRGSAFAKAKPESPWTSLTRK
GIVRVVFFPFFFRWWLQVTSKVIFFWLLVLYLLQVAAIVLFCSASSPHSIPLTEVIGPVWLMLLLGTVHCQIVSTRTPKP
PLSTGGKRRRKLRKAAHLEVHREGDGSSTTDNTQEGAVQSHGTSTSYGVGAVFRDLWHAAFFLSGSKKAKNSIDKSTETD
NGYVSLEGKKTVKSSEEGIQSHEPQCETVGPEETTWHTGTLRNISSKDTQRTITNVSDEVSSEEGPETGYPLRRHVDRTS
ESILRNRKSHHYKKHYPNEDAPKSGTSCSSRCSSSRQDSESTRPESETEDVLWEDLLHCAECRSSCTSETDMENPQINPS
VKKEYRDDPFHQSHLPWLHNSHPGLEKISAIVWEGNDCKKADMSVLEISGMIMNRVNSHIPGIGYQIFGNAISLILGLTP
FVFRLSQATDLEQLTAHSASELYVIAFGSNEDVIVLSMVIISFVVRVSLVWIFFFLLCVAERTYKQRLLFAKLFGHLTSA
RRARKSEVPHFRLKKVQNIKMWLSLRSYLKRRGPQRSVDVIVSSAFLLTISVVFICCAQLLHVHEIFLDCHYNWELVIWC
ISLTLFLLRFVTLGSETSKKYSNTSILLTEQINLYLKMEKKPNKKEELTLVNNVLKLATKLLKELDSPFRLYGLTMNPLL
YNITQVVILSAVSGVISDLLGFNLKLWKIKS
>XP_023049248.2 putative homeodomain transcription factor 2 isoform X1 [Piliocolobus tephrosceles]
MASKVTDAIVWYQKKIGAYDQQIWEKSVEQREIKFIKLGLRNKPKKTAHVKPDLIDVDLVRGSAFAKAKPESPWTSLTRK
GIVRVVFFPFFFRWWLQVTSKVIFFWLLVLYLLQVAAIVLFCSTSSPHSIPLTEVIGPIWLMLLLGTVHCQIVSTRTPKP
PLSTGGKRRRKLRKAAHLEVHREGDGSSTTDNTQEGAVQSHGTSTSHSVGAVFRDLWHAAFFLSGSKKAKNSIDKSTETD
NGYVSLDGKKTVKTSEDGIQNHEPQCETLRPEETAWNAGTLRSRDGPNKDTQRKVTNVSDEVSSEEGPETGYSLHRHVDR
TSESVLRNRKSHHYKKHYPNEDAPKSGTSCSSRCSSSRQDSESARPESETEDVLWEDLLHCAECHSSCTSETDVENPQIN
PCVKKEYRDDPFHQSHLPWLHSSHPGLEKISAIVWEGNDCKKADMSVLEISGMIMNRVNSHIPGIGYQIFGNAISLILGL
TPFVFRLSQATDLEQLTAHSASELYVIAFGSNEDVIVLSMVIISFVVRVSLVWIFFFLLCVAERTYKQRLLFAKLFGHLT
SARRARKSEVPHFRLKKVQNIKMWLSLRSYLKRRGPQRSVDVIVSSAFLLTISVVFICCAQLLHVHEIFLDCHYNWELVI
WCISLTLFLLRFVTLGSETSKKYSNTSILLTEQINLYLKMEKKPNKKEELTLVNNVLKLATKLLKELDSPFRLYGLTMNP
LLYNITQVVILSAVSGVISDLLGFNLKLWKIKS
>XP_019306829.1 PREDICTED: putative homeodomain transcription factor 2 isoform X1 [Panthera pardus]
MASKVTDAIVWYQKKIGAYDQQIWEKSVEQREIKFIKLGLRNKPKKTAHVKPDLIDVDLVRGSAFAKAKPESPWTSLTRK
GIVRVVFFPFFFRWWLQVTSKVIFFWLLVLYLLQVAAIVLFCSASSPHSIPLTEVIGPVWLMLLLGTVHCQIVSTRTPKP
PLSTGGKRRRKLRKAAHLEVHREGDGSSTTDNTQEGAVQSHGTSTSYGVGAVFRDLWHAAFFLSGSKKAKNSIDKSTETD
NGYVSLEGKKTVKSSEEGIQSHEPQCETVGPEETTWHTGTLRNISSKDTQRTITNVSDEVSSEEGPETGYPLRRHVDRTS
ENILRNRKSHHYKKHYPNEDAPKSGTSCSSRCSSSRQDSESTRPESETEDVLWEDLLHCAECRSSCTSETDMENPQINPS
VKKEYRDDPFHQSHLPWLHNSHPGLEKISAIVWEGNDCKKADMSVLEISGMIMNRVNSHIPGIGYQIFGNAISLILGLTP
FVFRLSQATDLEQLTTHSASELYVIAFGSNEDVIVLSMVIISFVVRVSLVWIFFFLLCVAERTYKQRLLFAKLFGHLTSA
RRARKSEVPHFRLKKVQNIKMWLSLRSYLKRRGPQRSVDVIVSSAFLLTISVVFICCAQLLHVHEIFLDCHYNWELVIWC
ISLTLFLLRFVTLGSETSKKYSNTSILLTEQINLYLKMEKKPNKKEELTLVNNVLKLATKLLKELDSPFRLYGLTMNPLL
YNITQVVILSAVSGVISDLLGFNLKLWKIKS
>XP_043318874.1 protein PHTF2 isoform X3 [Cervus canadensis]
MASKVTDAIVWYQKKIGAYDQQIWEKSVEQREIKFIKLGLRNKPKKTAHVKPDLIDVDLVRGSAFAKAKPESPWTSLTRK
GIVRVVFFPFFFRWWLQVTSKVIFFWLLVLYLLQVAAVVLFCSASSPHSIPLTEVIEPVWLMLLLGTVHCQIVSTRTPKP
PLSTGGKRRRKLRKAAHLEVHREGDGSSTTDNTQEGAVQSHGTSTSYSVGAVFRDLWHAAFFLSGSKKAKNSIDKSTETD
NGYVSLDGKKTVKSSEDGIQSHEPECETLRPEEATWNTGTLRNIPSKDTQRTITNVSDEVSSEEGPETGYPLRRHADRTS
ESILRNRKSHHYKKHYPNEDAPKSGTSCSSRCSSSRQDSESTRPESETEDVLWEDLLHCAECRSSCTSETDVESPQVNPC
VKKEYRDDPFHQSHLPWLHSSHPGLEKISAIVWEGNDCKKADMSVLEISGMIMNRVNSHIPGIGYQIFGNAISLILGLTP
FVFRLSQATDLDQLTAHSASELYVIAFGSNEDVIVLSMVIISFVVRVSLVWIFFFLLCVAERTYKQRLLFAKLFGHLTSA
RRARKSEVPHFRLKKVQNIKMWLSLRSYLKRRGPQRSVDVIVSSAFLLTISVVFICCAQLLHVHEIFLDCHYNWELVIWC
ISLTLFLLRFVTLGSETSKKYSNTSILLTEQINLYLKMEKKPNKKEELTLVNNVLKLATKLLKELDSPFRLYGLTMNPLL
YNITQVVILSAVSGVISDLLGFNLKLWKIKS
>XP_044625257.1 protein PHTF2 isoform X1 [Equus asinus]
MASRVTDAIVWYQKKIGAYDQQIWEKSVEQREIKFLKLGLRNKPKKTAHVKPDLIDVDLVRGSAFAKAKPESPWTSLTRK
GIVRVVFFPFFFRWWLQVTSKVIFFWLLVLYLLQVAAIVLFCSASSPHSIPLTEVIGPVWLMLLLGTVHCQIVSTRTPKP
PLSTGGKRRRKLRKAAHLEVHREGDGSSTSDNTQEGAVPSHGTNTSYGVGAVFRDLWHAAFFLSGSKKAKNSIDKSTETD
NGYVSLDGKKTVKSGEDGVQSHEPQCETLRPEETAWSTGALRNTPSKDSQRTIANVSDEVSSEEGPDTGYPLRRHVDRPS
ESVFRNRKSHHYKKQYPNEDAPKSGTSCSSRCSSSRQDSESTRPESETEDVLWEDLLHCAECRSSCTSETDVENPQINPC
VKKEYRDDPFHQSHLPWLHSSHPGLEKISAIVWEGNDCKKADMSVLEISGMIMNRVNSHVPGIGYQIFGNAISLILGLTP
FVFRLSQATDLEQLTAHSASELYVIAFGSNEDVVVLSMVIISFVVRVSLVWIFFFLLCVAERTYKQRLLFAKLFGHLTSA
RRARKSEVPHFRLKKVQNIKMWLSLRSYLKRRGPQRSVDVIVSSAFLLTISVVFICCAQLLHVHEIFLDCHYNWELVIWC
ISLTLFLLRFVTLGSETSKKYSNTSILLTEQINLYLKMEKKPNKKEELTLVNNVLKLATKLLKELDSPFRLYGLTMNPLL
YNITQVVILSAVSGVISDLLGFNLKLWKIKS
>XP_036748353.1 putative homeodomain transcription factor 2 isoform X4 [Manis pentadactyla]
MASKVTDAIVWYQKKIGAYDQQIWEKSVEQREIKGLKNKPKKTAHVKPDLIDVDLVRGSAFAKAKPESPWTSLTRKGIVR
VVFFPFFFRWWLQVTSKVIFFWLLVLYLLQVAAIVLFCSASSPHSIPLTEVIGPIWLMLLLGTVHCQIVSTRTPKPPLST
GGKRRRKLRKAAHLEVHREGDGSSTTDNTQEGAVQSHGTSTSYSVGAVFRDLWHAAFFLSGSKKAKNSIDKSTETDNGYV
SLDGKKTVKSSEDGMQSHEPQCETIQPEETTWNTGTLRNTPGKDTHRTITNVSDEVSSEEGPETGYPLRRHVDRTSESIL
RNRKSHHYKKNYPNEEAPKSGTSCSSRCSSSRQDSESTRPESETEDVLWEDLLHCAECRSSCTSETDVENPQINPCMKKE
YRDDPFHQSHLPWLHSSHPGLEKISAIVWEGNDCKKADMSVLEISGMIMNRVNSHIPGIGYQIFGNAVSLILGLTPFVFR
LSQATDLEQLTAHSAQELYVIAFGSNEDIIVLSMVIISCVVRVSLVWIFFFLLCVAERTYKQRLLFAKLFGHLTSARRAR
KSEVPHFRLKKVQNIKMWLSLRSYLKRRGPQRSVDVIVSSAFLLTISVVFICCAQLLHVHEIFLDCHYNWELVIWCISLT
LFLLRFVTLGSETSKKYSNTSILLTEQINLYLKMEKKPNKKEELTLVNNVLKLATKLLKELDSPFRLYGLTMNPLLYNIT
QVVILSAVSGVISDLLGFNLKLWKIKS
>XP_036877397.1 putative homeodomain transcription factor 2 isoform X6 [Manis javanica]
MASKVTDAIVWYQKKIPYIGAYDQQIWEKSVEQREIKFIKLGLKNKPKKTAHVKPDLIDVDLVRGSAFAKAKPESPWTSL
TRKGIVRVVFFPFFFRWWLQVTSKVIFFWLLVLYLLQVAAIVLFCSASSPHSIPLTEVIGPIWLMLLLGTVHCQIVSTRT
PKPPLSTGGKRRRKLRKAAHLEVHREGDGSSTTDNTQEGAVQSHGTSTSYSVGAVFRDLWHAAFFLSGSKKAKNSIDKST
ETDNGYVSLDGKKTVKSSEDGMQSHEPQCETIQPEETTWNTGTLRNTPSKDTHRTITNVSDEVSSEEGPETGYPLRRHVD
RTSESILRNRKSHHYKKNYPNEEAPKSGTSCSSHCSSSRQDSESTRPESETEDVLWEDLLHCAECRSSCTSETDVENPQI
NPCMKKEYRDDPFHQSHLPWLHSSHPGLEKISAIVWEGNDCKKADMSVLEISGMIMNRVNSHIPGIGYQIFGNAISLILG
LTPFVFRLSQATDLEQLTAHPAQELYVIAFGSNEDIIVLSMVIISFVVRVSLVWIFFFLLCVAERTYKQRLLFAKLFGHL
TSARRARKSEVPHFRLKKVQNIKMWLSLRSYLKRRGPQRSVDVIVSSAFLLTISVVFICCAQLLHVHEIFLDCHYNWELV
IWCISLTLFLLRFVTLGSETSKKYSNTSILLTEQINLYLKMEKKPNKKEELTLVNNVLKLATKLLKELDSPFRLYGLTMN
PLLYNITQVVILSAVSGVISDLLGFNLKLWKIKS
>XP_032729160.1 putative homeodomain transcription factor 2 isoform X1 [Lontra canadensis]
MASKVTDAIVWYQKKIGAYDQQIWEKSVEQREIKFIKLGLRNKPKKTAHVKPDLIDVDLVRGSAFAKAKPESPWTSLTRK
GIVRVVFFPFFFRWWLQVTSKVIFFWLLVLYLLQVAAVVLFCSASSPHSIPLTEVIGPIWLMLLLGTVHCQIVSTRTPKP
PLSAGGKRRRKLRKAAHLEVHREGDGSSTTDNTQEGAAQSHGTSTSYSMGAVFRDLWHAAFFLSGSKKAKNSIDKSTETD
NGYVSLEGKKTVKSSEEGIQSHEPPCETVRPEEAAWHPGTLRNIPSKDTQRTITNVSDEVSSEEGPETGYPLRRHVDRTS
ESILRNRKSHHYKKHYPNEDAPKSGTSCSSRCSSSRQDSESTRPESETEDVLWEDLLHCAECRSSCTSETDMENPQINPS
VKKEYRDDPFHQSHLPWLHSSHPGLEKISAIVWEGNDCKKADMSVLEISGMIMNRVNSHIPGIGYQIFGNAISLILGLTP
FVFRLSQATDLEQLTAHSASELYVIAFGSNEDVIVLSMVIISFVVRVSLVWIFFFLLCVAERTYKQRLLFAKLFGHLTSA
RRARKSEVPHFRLKKVQNIKMWLSLRSYLKRRGPQRSVDVIVSSAFLLTISVVFICCAQLLHVHEIFLDCHYNWELVIWC
ISLTLFLLRFVTLGSETSKKYSNTSILLTEQINLYLKMEKKPNKKEELTLVNNVLKLATKLLKELDSPFRLYGLTMNPLL
YNITQVVILSAVSGVISDLLGFNLKLWKIKS
>XP_004393686.1 PREDICTED: putative homeodomain transcription factor 2 isoform X1 [Odobenus rosmarus divergens]
MASKVTDAIVWYQKKIGAYDQQIWEKSVEQREIKFIKLGLRNKPKKTAHVKPDLIDVDLVRGSAFAKAKPESPWTSLTRK
GIVRVVFFPFFFRWWLQVTSKVIFFWLLVLYLLQVAAIVLFCSASSPHSIPLTEVIGPVWLMLLLGTVHCQIVSTRTPKP
PLSTGGKRRRKLRKAAHLEVHREGDGSSTTDNTQEGAAQSHGTSTSYSVGAVFRDLWHAAFFLSGSKKAKNSIDKSTETD
NGYVSLEGKKTVKSSEEGIQSHEPQCETVRPEEAAWHPGTLRNIPSKDTQRTIANVSDEVSSEEGPETGYPLRRHVDRTS
ESILRTRKSHHYKKHYPNEDAPKSGTSCSSRCSSSRQDSESTRPESETEDVLWEDLLHCAECRSSCTSETDMENPQINPS
VKKEYRDDPFHQSHLPWLHSSHPGLEKISAIVWEGNDCKKADMSVLEISGMIMNRVNSHIPGIGYQIFGNAISLILGLTP
FVFRLSQATDLEQLTAHSASELYVIAFGSNEDVIVLSMVIISFVVRVSLVWIFFFLLCVAERTYKQRLLFAKLFGHLTSA
RRARKSEVPHFRLKKVQNIKMWLSLRSYLKRRGPQRSVDVIVSSAFLLTISVVFICCAQLLHVHEIFLDCHYNWELVIWC
ISLTLFLLRFVTLGSETSKKYSNTSILLTEQINLYLKMEKKPNKKEELTLVNNVLKLATKLLKELDSPFRLYGLTMNPLL
YNITQVVILSAVSGVISDLLGFNLKLWKIKS
>XP_004439383.1 PREDICTED: putative homeodomain transcription factor 2 isoform X1 [Ceratotherium simum simum]
MASKVTDAIVWYQKKIGAYDQQIWEKSVEQREIKFIKLGLRNKPKKTAHVKPDLIDVDLVRGSAFAKAKPESPWTSLTRK
GIVRVVFFPFFFRWWLQVTSKVIFFWLLVLYLLQVAAIVLFCSASSPHSIPLTEVIGPIWLMLLLGTVHCQIVSTRTPKP
PLSTGGKRRRKLRKAAHLEVHREGDGSSTTDNTQEGAVQNHGTSTSYSVGAVFRDLWHAAFFLSGSKKAKNSIDKSTETD
NGYVSLDGKKTVKSSEDGVQSHEAQCETLRPEETTWNTGTLRNIPSKDTQRTITNVSDEVSSEEGPETGYPVRRHVDRTS
ESILRSRKSHHYKKHYPNEDAPKSGTSCSSRCSSSRQDSESTRPESETEDILWEDLLHCAECRSSCTSETDVENPQINPC
VKKEYRDDPFHQSHLPWLHSSHPGLEKISAIVWEGNDCKKADMSVLEISGMIMNRVNSHIPGIGYQIFGNAISLILGLTP
FVFRLSQATDLEQLTAHSASELYVIAFGSNEDIIVLSMVIISFVVRVSLVWIFFFLLCVAERTYKQRLLFAKLFGHLTSA
RRARKSEVPHFRLKKVQNIKMWLSLRSYLKRRGPQRSVDVIVSSAFLLTISVVFICCAQLLHVHEIFFDCHYNWELVIWC
ISLTLFLLRFVTLGSETSKKYSNTSILLTEQINLYLKMEKKPNKKEELTLVNNVLKLATKLLKELDSPFRLYGLTMNPLL
YNITQVVILSAVSGVISDLLGFNLKLWKIKS
>XP_041578686.1 protein PHTF2 isoform X1 [Vulpes lagopus]
MASKVTDAIVWYQKKIGAYDQQIWEKSVEQREIKFIKLGLRNKPKKTAHVKPDLIDVDLVRGSAFAKAKPESPWTSLTRK
GIVRVVFFPFFFRWWLQVTSKVIFFWLLVLYLLQVAAIVLFCSASSPHSIPLTEVIGPVWLMLLLGTVHCQIVSTRTPKP
PLSTGGKRRRKLRKAAHLEVHREGDGSSTTDNTQEGTVQSHGTSTSYSVGAVFRDLWHAAFFLSGSKKAKNSIDKSTETD
NGYVSLEGKKTVKSSEEGIQSHEPQCETVRPEETTWHTGTLRNIPSKDTQRTITNVSDEVSSEEGPETGYPLRRHMDRTS
ESILRNRKSHHYKKHYPNEDAPKSGTSCSSRCSSSRQDSESTRPESETEDVLWEDLLHCAECRSSCTSETDMENPQINPS
VKKEYRDDPFHQSHLPWLHSSHPGLEKISAIVWEGNDCKKADMSVLEISGMIMNRVNNHIPGIGYQIFGNAISLILGLTP
FVFRLSQATDLEQLTAHSASELYVIAFGSNEDVIVLSMVIISFVVRVSLVWIFFFLLCVAERTYKQRLLFAKLFGHLTSA
RRARKSEVPHFRLKKVQNIKMWLSLRSYLKRRGPQRSVDVIVSSAFLLTISVVFICCAQLLHVHEIFLDCHYNWELVIWC
ISLTLFLLRFVTLGSETSKKYSNTSILLTEQINLYLKMEKKPNKKEELTLVNNVLKLATKLLKELDSPFRLYGLTMNPLL
YNITQVVILSAVSGVISDLLGFNLKLWKIKS
>XP_003432350.1 protein PHTF2 isoform X1 [Canis lupus familiaris]
MASKVTDAIVWYQKKIGAYDQQIWEKSVEQREIKFIKLGLRNKPKKTAHVKPDLIDVDLVRGSAFAKAKPESPWTSLTRK
GIVRVVFFPFFFRWWLQVTSKVIFFWLLVLYLLQVAAIVLFCSASSPHSIPLTEVIGPVWLMLLLGTVHCQIVSTRTPKP
PLSTGGKRRRKLRKAAHLEVHREGDGSSTTDNTQEGTVQSHGTSTSYSVGAVFRDLWHAAFFLSGSKKAKNSIDKSTETD
NGYVSLEGKKTVKTSEEGIQSHEPQCETVRPEETTWHTGTLRNIPSKDTQRTITNVSDEVSSEEGPETGYPLRRHMDRTS
ESILRNRKSHHYKKHYPNEDAPKSGTSCSSRCSSSRQDSESTRPESETEDVLWEDLLHCAECRSSCTSETDMENPQINPS
VKKEYRDDPFHQSHLPWLHSSHPGLEKISAIVWEGNDCKKADMSVLEISGMIMNRVNNHIPGIGYQIFGNAISLILGLTP
FVFRLSQATDLEQLTAHSASELYVIAFGSNEDVIVLSMVIISFVVRVSLVWIFFFLLCVAERTYKQRLLFAKLFGHLTSA
RRARKSEVPHFRLKKVQNIKMWLSLRSYLKRRGPQRSVDVIVSSAFLLTISVVFICCAQLLHVHEIFLDCHYNWELVIWC
ISLTLFLLRFVTLGSETSKKYSNTSILLTEQINLYLKMEKKPNKKEELTLVNNVLKLATKLLKELDSPFRLYGLTMNPLL
YNITQVVILSAVSGVISDLLGFNLKLWKIKS
>XP_008520524.1 PREDICTED: putative homeodomain transcription factor 2 isoform X3 [Equus przewalskii]
MASRVTDAIVWYQKKIGAYDQQIWEKSVEQREIKFLKLGLRNKPKKTAHVKPDLIDVDLVRGSAFAKAKPESPWTSLTRK
GIVRVVFFPFFFRWWLQVTSKVIFFWLLVLYLLQVAAIVLFCSASSPHSIPLTEVIGPVWLMLLLGTVHCQIVSTRTPKP
PLSTGGKRRRKLRKAAHLEVHREGDGSSTSDNTQEGAVPSHGTNTSYGVGAVFRDLWHAAFFLSGSKKAKNSIDKSTETD
NGYVSLDGKKTVKSGEDGVQSHEPQCETLRPEETAWSTGALRNTPSKDSQRTIANVSDEVSSEEGPDTGYPLRRHVDRPS
ESVFRNRKSHHYKKQHPNEDAPKSGTSCSSRCSSSRQDSESTRPESETEDVLWEDLLHCAECRSSCTSETDVENPQINPC
VKKEYRDDPFHQSHLPWLHSSHPGLEKISAIVWEGNDCKKADMSVLEISGMIMNRVNSHVPGIGYQIFGNAISLILGLTP
FVFRLSQATDLEQLTAHSASELYMIAFGSNEDVVVLSMVIISFVVRVSLVWIFFFLLCVAERTYKQRLLFAKLFGHLTSA
RRARKSEVPHFRLKKVQNIKMWLSLRSYLKRRGPQRSVDVIVSSAFLLTISVVFICCAQLLHVHEIFLDCHYNWELVIWC
ISLTLFLLRFVTLGSETSKKYSNTSILLTEQINLYLKMEKKPNKKEELTLVNNVLKLATKLLKELDSPFRLYGLTMNPLL
YNITQVVILSAVSGVISDLLGFNLKLWKIKS
>XP_046525525.1 protein PHTF2 isoform X1 [Equus quagga]
MASRVTDAIVWYQKKIGAYDQQIWEKSVEQREIKFLKLGLRNKPKKTAHVKPDLIDVDLVRGSAFAKAKPESPWTSLTRK
GIVRVVFFPFFFRWWLQVTSKVIFFWLLVLYLLQVAAIVLFCSASSPHSIPLTEVIGPVWLMLLLGTVHCQIVSTRTPKP
PLSTGGKRRRKLRKAAHLEVHREGDGSSTSDNTQEGAVPSHGTNTSYGVGAVFRDLWHAAFFLSGSKKAKNSIDKSTETD
NGYVSLDGKTTVKSGEDGVQSHEPQCETLQPEETAWSTGALRNTPSKDSQRTIANVSDEVSSEEGPDTGYPLRRHVDRPS
ESVFRNRKSHHYKKQYPNEDAPKSGTSCSSRCSSSRQDSESTRPESETEDVLWEDLLHCAECRSSCTSETDVENPQINPC
VKKEYRDDPFHQSHLPWLHSSHPGLEKISAIVWEGNDCKKADMSVLEISGMIMNRVNSHVPGIGYQIFGNAISLILGLTP
FVFRLSQATDLEQLTAHSASELYVIAFGSNEDVIVLSMVIISFVVRVSLVWIFFFLLCVAERTYKQRLLFAKLFGHLTSA
RRARKSEVPHFRLKKVQNIKMWLSLRSYLKRRGPQRSVDVIVSSAFLLTISVVFICCAQLLHVHEIFLDCHYNWELVIWC
ISLTLFLLRFVTLGSETSKKYSNTSILLTEQINLYLKMEKKPNKKEELTLVNNVLKLATKLLKELDSPFRLYGLTMNPLL
YNITQVVILSAVSGVISDLLGFNLKLWKIKS
>XP_045421526.1 protein PHTF2 isoform X2 [Lemur catta]
MASKVTDAIVWYQKKIGAYDQQIWEKSVEQREIKGLRNKPKKTAHVKPDLIDVDLVRGSAFAKAKPESPWTSLTRKGIVR
VVFFPFFFRWWLQVTSKVIFFWLLVLYLLQVAAIVLFCSASSPHSIPLTEVIGPIWLMLLLGTVHCQIVSTRTPKPSLST
GGKRRRKLRKAAHLEVHREGDGSSTTDNTQEGAVQSHGTSTSYSVGAVFRDLWHAAFFLSGSKKAKNSIDKSTETDNGYV
SLDGKKTVKNSEDGIQNHETQCETIRPEETTWNTGTLRNAPSKDTQRTVTNISDEVSSEEGPETGYSLRRHVDRTSESVL
RNRKAHHYKKHYPNEDAPKSGTSCSSRCSSSRQDSESTRPESETEDVLWEDLLHCAECRSSCTSETDVENPQINPCVKKE
YRDDPFHQSHLPWLHSSHPGLEKISAIVWEGNDCKKADMSVLEISGMIMNRVNNHIPGIGYQIFGNAISLILGLTPFVFR
LSQATDLEQLTAHSASELYMIAFGSNEDVIVLSMVIISFVVRVSLVWIFFFLLCVAERTYKQRLLFAKLFGHLTSARRAR
KSEVPHFRLKKVQNIKMWLSLRSYLKRRGPQRSVDVIVSSAFLLTISVVFICCAQLLHVHEIFLDCHYNWELVIWCISLT
LFLLRFVTLGSETSKKYSNTSILLTEQINLYLKMEKKPNKKEELTLVNNVLKLATKLLKELDSPFRLYGLTMNPLLYNIT
QVVILSAVSGVISDLLGFNLKLWKIKS
>XP_032617128.1 putative homeodomain transcription factor 2 isoform X1 [Hylobates moloch]
MASKVTDAIVWYQKKIGAYDQQIWEKSVEQREIKGLRNKPKKTAHVKPDLIDVDLVRGSAFAKAKPESPWTSLTRKGIVR
VVFFPFFFRWWLQVTSRVIFFWLLVLYLLQVAAIVLFCSTSSPHSIPLTEVIGPIWLMLLLGTVHCQIVSTRTPKPPLST
GGKRRRKLRKAVHLEVHREGDGSSTTDNTQEGAVQNHGTSTSHSIGAVFRDLWHAAFFLSGSKKAKNSIDKSTETDNGYV
SLDGKKTVKSSQDGIQNHEPQCETIRPEETAWNTGTLRNGPSKDTQRTITNVSDEVSSEEGPETGYSLRRHVDRTSESVL
RNRKSHHYKKHYPNEDAPKSGTSCSSRCSSSRQDSESARPESETEDVLWEDLLHCAECHSSCTSETDVESPQINPCVKKE
YRDDPFHQSHLPWLHSSHPGLEKISAIVWEGNDCKKADMSVLEISGMIMNRVNSHIPGIGYQIFGNAISLILGLTPFVFR
LSQATDLEQLTAHSASELYVIAFGSNEDVIVLSMVIISFVVRVSLVWIFFFLLCVAERTYKQRLLFAKLFGHLTSARRAR
KSEVPHFRLKKVQNIKMWLSLRSYLKRRGPQRSVDVIVSSAFLLTISVVFICCAQLLHVHEIFLDCHYNWELVIWCISLT
LFLLRFVTLGSETSKKYSNTSILLTEQINLYLKMEKKPNKKEELTLVNNVLKLATKLLKELDSPFRLYGLTMNPLLYNIT
QVVILSAVSGVISDLLGFNLKLWKIKS
>XP_044241892.1 protein PHTF2 isoform X1 [Ursus arctos]
MASKVTDAIVWYQKKIGAYDQQIWEKSVEQREIKFIKLGLRNKPKKTAHVKPDLIDVDLVRGSAFAKAKPESPWTSLTRK
GIVRVVFFPFFFRWWLQVTSKVIFFWLLVLYLLQVAAVVLFCSASSPHSIPLTEVIGPVWLMLLLGTVHCQIVSTRTPKP
PLSTGGKRRRKLRKAAHLEVHREGDGSSTTDNTQEGAAQSHGTSTSYSVGAVFRDLWHAAFFLSGSKKAKNSIDKSTETD
NGYVSLEGKKTVKSSEEGIQSHEPQCETVRPEEAAWHPGTLRNIPSKDTQRTITNVSDEVSSEEGPETGYPLRRHMDRTS
ESILRNRKSHHYKKHYPNEDAPKSGTSCSSRCSSSRQDSESTRPESETEDVLWEDLLHCAECRSSCTSETDMENPQINPS
VKKEYRDDPFHQSHLPWLHSSHPGLEKISAIVWEGNDCKKADMSVLEISGMIMNRVNSHIPGIGYQIFGNAISLILGLTP
FVFRLSQATDLEQLTAHSASELYVIAFGSNEDVIVLSMVIISFVVRVSLVWIFFFLLCVAERTYKQRLLFAKLFGHLTSA
RRARKSEVPHFRLKKVQNIKMWLSLRSYLKRRGPQRSVDVIVSSAFLLTISVVFICCAQLLHVHEIFLDCHYNWELVIWC
ISLTLFLLRFVTLGSETSKKYSNTSILLTEQINLYLKMEKKPNKKEELTLVNNVLKLATKLLKELDSPFRLYGLTMNPLL
YNITQVVILSAVSGVISDLLGFNLKLWKIKS
>XP_028381170.1 putative homeodomain transcription factor 2 isoform X1 [Phyllostomus discolor]
MASKVTDAIVWYQKKIGAYDQQIWEKSVEQREIKFIKLGLRNKPKKTAHVKPDLIDVDLVRGSAFAKAKPESPWTSLTRK
GIVRVVFFPFFFRWWLQVTSKVIFFWLLVLYLLQVAAIVLFCSTSSPHNIPLTEVIGPIWLMLLLGTVHCQIVSTRTPKP
PLSTGGKRRRKLRKAAHLEVHREGDGSSTTDNSQEGTVQSYGTSTSYTVGAVFRDLWHAAFFLSGSKKTKNSIDKSTETD
NGYVSLDGKKTVKTSEDGVQSHEPQCETIQPEETTWNKGTPRNIPNKDTQRTRTNVSDEVSSEEGPEPGYPLRHHVDRTS
ESILRNRKSHHYKKHYPNEDAPKSGTSCSSRCSSSRQDSESTRPESETEDVLWEDLLHCAECRSSCTSETDMENPHINPC
VKKEYRDDPFHQSHLPWLHSSHPGLEKISAIVWEGNDCKKADMSVLEISGMIMNRVNSHVPGIGYQIFGNAVSVILGLTP
FIFRLSQATDLEQLTAHSASELYLIAFGSNEDVIVFSMVIISFVVRVSLVWIFFFLLCVAERTYKQRLLFAKLFGHLTSA
RRARKSEVPHFRLKKVQNIKMWLSLRSYLKRRGPQRSVDVIVSSAFLLTISVVFICCAQLLHVHEIFFDCHYNWELVIWC
ISLTLFLLRFVTLGSETSKKYSNTSILLTEQINLYLKMEKKPNKKEELTLVNNVLKLATKLLKELDSPFRLYGLTMNPLL
YNITQVVILSAVSGVISDLLGFNLKLWKIKS
>XP_045720768.1 protein PHTF2 isoform X1 [Mirounga angustirostris]
MASKVTDAIVWYQKKIGAYDQQIWEKSVEQREIKFIKLGLRNKPKKTAHVKPDLIDVDLVRGSAFAKAKPESPWTSLTRK
GIVRVVFFPFFFRWWLQVTSKVIFFWLLVLYLLQVAAVVLFCSASSPHSIPLTEVIGPVWLMLLLGTVHCQIVSTRTPKP
PLSAGGKRRRKLRKAAHLEVHREGDGSSTTDNTQEGAAQSHGTSTSYSVGAVFRDLWHAAFFLSGSKKAKNSIDKSTETD
NGYVSLEGKKTVKSSEEGIQSHEPQCETVRPEEAAWHPGTLRNISSKDTQRTIANVSDEVSSEEGPETGYPLRRHVDRTS
ESILRNRKSHHYKKHYPNEDAPKSGTSCSSRCSSSRQDSESTRPESETEDVLWEDLLHCAECRSSCTSETDMENPQINPS
VKKEYRDDPFHQSHLPWLHSSHPGLEKISAIVWEGNDCKKADMSVLEISGMIMNRVNSHIPGIGYQIFGNAISLILGLTP
FVFRLSQATDLEQLTAHSASELYVIAFGSNEDVIVLSMVIISFVVRVSLVWIFFFLLCVAERTYKQRLLFAKLFGHLTSA
RRARKSEVPHFRLKKVQNIKMWLSLRSYLKRRGPQRSVDVIVSSAFLLTISVVFICCAQLLHVHEIFLDCHYNWELVIWC
ISLTLFLLRFVTLGSETSKKYSNTSILLTEQINLYLKMEKKPNKKEELTLVNNVLKLATKLLKELDSPFRLYGLTMNPLL
YNITQVVILSAVSGVISDLLGFNLKLWKIKS
>XP_010148498.1 PREDICTED: putative homeodomain transcription factor 2 [Eurypyga helias]
MASKVTDAIVWYQKKIGAYDQQIWEKSVEQREIKGLRNKPKKTGHVKPDLIDVDLVRGSAFAKAKPESPWTSLTRKGIVR
VVFFPFFYRWWLQVTSKVIFFWLLVLYLLQVAAVVLFCTAQSPHNIPLTEVIGPIWLMLLLGTVHCQIVSTRTPKPPPST
GGKRRRKLRKAAHLEVHREGDGSSTTDNTQEGTVQSYGTSTSCSIGAVFRDIWHAAFFLSGSKKAKNSIDKSTETDNGYV
SLDGKKTGKSSEECVQAHERRCEVIKPEESGWSTATVRDAFNNHSHHKDTHRPVTNLSDEVSSEEGPETGYSLRRNVERT
SSDCTLRSRKSHHYKKHYPLEDTPKSGTSCSSRCSSSRQDSESARPESETEDVLWEDLLHGAECHSSCTSESDVESPQVN
PCVKKEYRDDPFHQSHLPWIHSLNPGLEKISAIVWEGNDCKKADMSVLEISGMIMNRVNGYIPGIGYQIFGNVISLILGL
MPFVFRLSQAKDLEQLATHSATELCVTAFGSNGDVLVLSMVIISFVVRVSLVWIFFFLLCVAERTYKQRLLFAKLFGHLT
SARRARKSEVPHFRLKKVQNIKMWLSLRSYLKRRGPQRSVDVIVSSAFLLTISVVFICCAQLLHMHEIFLDCHYNWELII
WCISLTLFLLRFVTLGSETSKKYSNTSILLTEQINLYLKMEKKPNKKEELTLVNNVLKLATKLLKELDSPFRLYGLTMNP
LLYNITQVVILSAVSGVISDLLGFNLKVITG
>XP_032159961.1 putative homeodomain transcription factor 2 isoform X1 [Mustela erminea]
MASKVTDAIVWYQKKIGAYDQQIWEKSVEQREIKFIKLGLRNKPKKTAHVKPDLIDVDLVRGSAFAKAKPESPWTSLTRK
GIVRVVFFPFFFRWWLQVTSKVIFFWLLVLYLLQVAAIVLFCSASSPHSIPLTEVIGPIWLMLLLGTVHCQIVSTRTPKP
PLSAGGKRRRKLRKAAHLEVHREGDGSSTTDNTQEGAAQSHSTSTSYSVGTVFRDLWHAAFFLSGSKKAKNSIDKSTETD
NGYVSLEGKKTVKSSEEGIQSHEPPCETVRPEEAAWHPGTLRNIPSKDTQRTITNVSDEVSSEEGPETGYPLRRHVDRTS
ESILRNRKSHHYKKHYPNEDAPKSGTSCSSRCSSSRQDSESTRPESETEDVLWEDLLHCAECRSSCTSETDMENPQINPS
VKKEYRDDPFHQSHLPWLHSSHPGLEKISAIVWEGNDCKKADMSVLEISGMIMNRVNSHIPGIGYQIFGNAISLILGLTP
FVFRLSQATDLEQLTAHSASELYVIAFGSNEDVIVLSMVIISFVVRVSLVWIFFFLLCVAERTYKQRLLFAKLFGHLTSA
RRARKSEVPHFRLKKVQNIKMWLSLRSYLKRRGPQRSVDVIVSSAFLLTISVVFICCAQLLHVHEIFLDCHYNWELVIWC
ISLTLFLLRFVTLGSETSKKYSNTSILLTEQINLYLKMEKKPNKKEELTLVNNVLKLATKLLKELDSPFRLYGLTMNPLL
YNITQVVILSAVSGVISDLLGFNLKLWKIKS
>XP_043444620.1 LOW QUALITY PROTEIN: protein PHTF2 [Prionailurus bengalensis]
MASKVTDAIVWYQKKIGAYDQQIWEKSVEQREIKFIKLGLRNKPKKTAHVKPDLIDVDLVRGSAFAKAKPESPWTSLTRK
GIVRVVFFPFFFRWWLQVTSKVIFFWLLVLYLLQVAAIVLFCSASSPHSIPLTEVIGPVWLMLLLGTVHCQIVSTRTPKP
PLSTGGKRRRKLRKAAHLEVHREGDGSSTTDNTQEGAVQSHGPSTSYGVGAVFRDLWHAAFFLSGSKKAKNSIDKSTETD
NGYVSLEGKKTVKSSEEGIQSHEPQCETVGAEETTWHTGTLRNISSKDTQRTITNVSDEVSSEEGPETGYPLRRHVDRTS
ESILRNRKSHHYKKHYPNEDAPKSGTSCSSRCSSSRQDSESTRPESETEDVLWEDLLHCAECRSSCTSETDMENPQINPS
VKKEYRDDPFHQSHLPWLHNSHPGLEKISAIVWEGNDCKKADMSVLEISGMIMNRVNSHIPGIGYQIFGNAISLILGLTP
FVFRLSQATDLEQLTAHSASELYVIAFGSNEDVIVLSMVIISFVVRVSLVWIFFFLLCVAERTYKQRLLFAKLFGHLTSA
RRARKSEVPHFRLKKVQNIKMWLSLRSYLKRRGPQRSVDVIVSSAFLLTISVVFICCAQLLHVHEIFLDCHYNWELVIWC
ISLTLFLLRFVTLGSETSKKYSNTSILLTEQINLYLKMEKKPNKKEELTLVNNVLKLATKLLKELDSPFRLYGLTMNPLL
YNITQVVILSAVSGVISDLLGFNLKLWKIKS
>XP_034876327.1 putative homeodomain transcription factor 2 isoform X1 [Mirounga leonina]
MASKVTDAIVWYQKKIGAYDQQIWEKSVEQREIKFIKLGLRNKPKKTAHVKPDLIDVDLVRGSAFAKAKPESPWTSLTRK
GIVRVVFFPFFFRWWLQVTSKVIFFWLLVLYLLQVAAVVLFCSASSPHSIPLTEVIGPVWLMLLLGTVHCQIVSTRTPKP
PLSAGGKRRRKLRKAAHLEVHREGDGSSTTDNTQEGAAQSHGTSTSYSVGAVFRDLWHAAFFLSGSKKAKNSIDKSTETD
NGYVSLEGKKTVKSSEEGIQSHEPQCETVRPEEAAWHPGTLRNISSKDTQRTIANVSDEVSSEEGPETGYPLRRHVDRTS
ESILRNRKSHHYKKHYPNEDAPKSGTSCSSRCSSSRQDSESTRPESETEDVLWEDLLHCAECRSSCTSETDMENPQINPS
VKKEYRDDPFHQSHLPWLHSSHPGLEKISAIVWEGNDCKKADMSVLEISGMIMNRVNSHIPGIGYQIFGNAISLILGLTP
FVFRLSQATDLEQLTAHSASELYVIAFGSNEDVVVLSMVIISFVVRVSLVWIFFFLLCVAERTYKQRLLFAKLFGHLTSA
RRARKSEVPHFRLKKVQNIKMWLSLRSYLKRRGPQRSVDVIVSSAFLLTISVVFICCAQLLHVHEIFLDCHYNWELVIWC
ISLTLFLLRFVTLGSETSKKYSNTSILLTEQINLYLKMEKKPNKKEELTLVNNVLKLATKLLKELDSPFRLYGLTMNPLL
YNITQVVILSAVSGVISDLLGFNLKLWKIKS
>XP_035956212.1 putative homeodomain transcription factor 2 isoform X1 [Halichoerus grypus]
MASKVTDAIVWYQKKIGAYDQQIWEKSVEQREIKFIKLGLRNKPKKTAHVKPDLIDVDLVRGSAFAKAKPESPWTSLTRK
GIVRVVFFPFFFRWWLQVTSKVIFFWLLVLYLLQVAAVVLFCSASSPHSIPLTEVIGPVWLMLLLGTVHCQIVSTRTPKP
PLSAGGKRRRKLRKAAHLEVHREGDGSSTTDNTQEGAAQSHGTSTSYSVGAVFRDLWHAAFFLSGSKKAKNSIDKSTETD
NGYVSLEGKKTVKSSEEGIQSHEPQCETVRPEEAAWHPGTLRNIPSKDTQRTIANVSDEVSSEEGPETGYLLRRHVDRTS
ESIPRNRQSHHYKKHYPNEDAPKSGTSCSSRCSSSRQDSESTRPESETEDVLWEDLLHCAECRSSCTSETDMENPQINPS
VKKEYRDDPFHQSHLPWLHSSHPGLEKISAIVWEGNDCKKADMSVLEISGMIMNRVNSHIPGIGYQIFGNAISLILGLTP
FVFRLSQATDLEQLTAHSASELYVIAFGSNEDVIVLSMVIISFVVRVSLVWIFFFLLCVAERTYKQRLLFAKLFGHLTSA
RRARKSEVPHFRLKKVQNIKMWLSLRSYLKRRGPQRSVDVIVSSAFLLTISVVFICCAQLLHVHEIFLDCHYNWELVIWC
ISLTLFLLRFVTLGSETSKKYSNTSILLTEQINLYLKMEKKPNKKEELTLVNNVLKLATKLLKELDSPFRLYGLTMNPLL
YNITQVVILSAVSGVISDLLGFNLKLWKIKS
>XP_045649349.1 protein PHTF2 isoform X1 [Ursus americanus]
MASKVTDAIVWYQKKIGAYDQQIWEKSVEQREIKFIKLGLRNKPKKTAHVKPDLIDVDLVRGSAFAKAKPESPWTSLTRK
GIVRVVFFPFFFRWWLQVTSKVIFFWLLVLYLLQVAAVVLFCSASSPHSIPLTEVIGPVWLMLLLGTVHCQIVSTRTPKP
PLSTGGKRRRKLRKAAHLEVHREGDGSSTTDNTQEGAPQSHGTSTSYSVGAVFRDLWHAAFFLSGSKKAKNSIDKSTETD
NGYVSLEGKKTVKSSEEGIQSHEPQCETVRPEEAAWHPGTLRNIPSKDTQRTITNVSDEVSSEEGPETGYPLRRHTDRTS
ESILRNRKSHHYKKHYPNEDAPKSGTSCSSRCSSSRQDSESTRPESETEDVLWEDLLHCAECRSSCTSETDMENPQINPS
VKKEYRDDPFHQSHLPWLHSSHPGLEKISAIVWEGNDCKKADMSVLEISGMIMNRVNSHIPGIGYQIFGNAISLILGLTP
FVFRLSQATDLEQLTAHSASELYVIAFGSNEDVIVLSMVIISFVVRVSLVWIFFFLLCVAERTYKQRLLFAKLFGHLTSA
RRARKSEVPHFRLKKVQNIKMWLSLRSYLKRRGPQRSVDVIVSSAFLLTISVVFICCAQLLHVHEIFLDCHYNWELVIWC
ISLTLFLLRFVTLGSETSKKYSNTSILLTEQINLYLKMEKKPNKKEELTLVNNVLKLATKLLKELDSPFRLYGLTMNPLL
YNITQVVILSAVSGVISDLLGFNLKLWKIKS
>XP_045350533.1 protein PHTF2 isoform X1 [Leopardus geoffroyi]
MASKVTDAIVWYQKKIGAYDQQIWEKSVEQREIKFIKLGLRNKPKKTAHVKPDLIDVDLVRGSAFAKAKPESPWTSLTRK
GIVRVVFFPFFFRWWLQVTSKVIFFWLLVLYLLQVAAIVLFCSASSPHSIPLTEVIGPVWLMLLLGTVHCQIVSTRTPKP
PLSTGGKRRRKLRKAAHLEVHREGDGSSTTDNTQEGAVQSHGTSTSYGIGAVFRDLWHAAFFLSGSKKAKNSIDKSTETD
NGYVSLEGKKTVKSSEEGIQSHEPQCETVGPEETTWHTGTLRNISSKDTQRTITNVSDEVSSEEGPETGYPIRRHVDRTS
ESILRNRKSHHYKKHYPNEDAPKSGTSCSSRCSSSRQDSESTRPESETEDVLWEDLLHCAECRSSCTSETDMENPQINPS
VKKEYRDDPFHQSHLPWLHNSHPGLEKISAIVWEGNDCKKADMSVLEISGMIMNRVNSHIPGIGYQIFGNAISLILGLTP
FVFRLSQATDLEQLTAHSASELYVIAFGSNEDVIVLSMVIISFVVRVSLVWIFFFLLCVAERTYKQRLLFAKLFGHLTSA
RRARKSEVPHFRLKKVQNIKMWLSLRSYLKRRGPQRSVDVIVSSAFLLTISVVFICCAQLLHVHEIFLDCHYNWELVIWC
ISLTLFLLRFVTLGSETSKKYSNTSILLTEQINLYLKMEKKPNKKEELTLVNNVLKLATKLLKELDSPFRLYGLTMNPLL
YNITQVVILSAVSGVISDLLGFNLKLWKIKS
>XP_032944788.1 putative homeodomain transcription factor 2 isoform X2 [Rhinolophus ferrumequinum]
MASKVTDAIVWYQKKIGAYDQQIWEKSVEQREIKGLRNKPKKTAHVKPDLIDVDLVRGSAFAKAKPESPWTSLTRKGIVR
VVFFPFFFRWWLQVTSKVIFFWLLVLYLLQVAAVVLFCSASSPHNIPLTEVIGPIWLMLLLGTVHCQIVSTRTPKPPLST
GGKRRRKLRKAAHLEVHREGDGSSTTDNSQEGAVQSYGTSTTYSVGAVFRDLWHAAFFLSGSKKAKNSIDKSTETDNGYV
SLDGKKTVKSSEDGVQSHEPQCETIRPEETTWNTGTLRNIPSKDTQRTITNVSDEVSSEEGPETGYPLRRHVDRTSESIL
RNRKSHHYKKHYPNEDAPKSGTSCSSRCSSSRQDSESTRPESETEDVLWEDLLHCAECRSSCTSETDVENPHINPCVKKE
YRDDPFHQSHLPWLHSSHPGLEKISAIVWEGNDCKKADMSVLEISGMIMNRVNSHIPGIGYQIFGNAISLILGLTPFVFR
LSQATDLEQLTTHSASELYMIAFGSTEDVIVLSMVIISFVVRVSLVWIFFFLLCVAERTYKQRLLFAKLFGHLTSARRAR
KSEVPHFRLKKVQNIKMWLSLRSYLKRRGPQRSVDVIVSSAFLLTISVVFICCAQLLHVHEIFLDCHYNWELVIWCISLT
LFLLRFVTLGSETSKKYSNTSILLTEQINLYLKMEKKPNKKEELTLVNNVLKLATKLLKELDSPFRLYGLTMNPLLYNIT
QVVILSAVSGVISDLLGFNLKLWKIKS
>XP_015736493.1 putative homeodomain transcription factor 2 isoform X2 [Coturnix japonica]
MASKVTDAIVWYQKKIGAYDQQIWEKSVEQREIKGLRNKPKKTGHVKPDLIDVDLVRGSAFAKAKPESPWTSLTRKGIVR
VVFFPFFYRWWLQVTSRVIFFWLLVLYLLQVAAVVLFCTAQSPHNIPLTEVIGPIWLMLLLGTVHCQIVSTRTPKPPPST
GVKRRRKLRKAAHLEVHREGDGSSTTDNTQEGTVQSYGTSTSYSIGAVFRDIWHAAFFLSGSKKAKNSIDKSTETDNGYV
SLDGKKTGKSSEECAQAQERLCEVIKPEESGWSTATVRETFSTPSHHKETHRTVTNLSDEVSSEEGPETGYSLRRNVERA
SSDGTLRNRKSHHYKKHYPLEDTPKSGTSCSSRCSSSRQDSESARPESETEDVWEDLLHCAECHSSCTSETDVESPQMNP
CVKKEYRDDPFHQSHLPWIHSLNPGLEKISAIVWEGNDCKKADMSVLEISGMIMNRVNSYIPGIGYQIFGNIISLILGLM
PFVFRLSQAKDLEQLAAHSATELCITAFGSNGDILVLSMVVISFVVRVSLVWIFFFLLCVAERTYKQRLLFAKLFGHLTS
ARRARKSEVPHFRLKKVQNIKMWLSLRSYLKRRGPQRSVDVIVSSAFLLTISVVFICCAQLLHMHEIFLDCHYNWELVIW
CISLTLFLLRFVTLGSETSKKYSNTSILLTEQINLYLKMEKKPNKKEELTLVNNVLKLATKLLKELDSPFRLYGLTMNPL
LYNITQVVILSAVSGVISDLLGFNLKLWKIKS
>XP_028603434.1 putative homeodomain transcription factor 2 isoform X1 [Podarcis muralis]
MASKVTDAIVWYQKKIGAYDQQIWEKSVEQREIKFIKLGLRNKPKKTGHVKPDLIDVDLVRGSAFAKAKPESPWTSLTRK
GIVRVLFFPFFFRWWLQVTSKVIFFWLLVLYLLQVAAVVLFYTVEATHNIPLTEVVGPVWLMLLLGTVHCQIVSTRTPKP
LPSTGGRRRRKLRKAAHLEVHREGDGSSTTDNTQEGTVQSYGTSTSYSIGAVFRDIWHAAFFLSGAKKAKNSIDKSTETD
NGYVSLDGKKTGKNNEDVLQSQEPQCEVIRSEETCWSTGAARNSFSNTNHHKDNHRTVTNVSDEVSSEEGPEAGYPLRRN
AERASSDCTFRNRKSHHYKKHYPVEDIPKSGTSCSSRCSSSRQDSESTRPESETEDVLWEDLLHCAECRSSCTSETDVEN
SQVNTCIKKEYRDDPFHQSHLPWFHSSNPGLEKVSAIVWEGNDCKKADMSVLEISGMIMNRVNSYVPGIGYQIFGNVVSL
ILGLTPFVFRISQAKDLEHLTTHSAAELYTIAFGSNGDIMVLSMVIVCFIVRVSLVWIFFFLLCVAERTYKQRLLFAKLF
GHLTSARRARKSEVPHFRLKKVQNIKMWLSLRSYLKRRGPQRSVDVIVSSAFLLTLSAVFICCAQLLHVHEIFLDCHYNW
ELVIWCISLTLFLLRFVTLGSETSKKYSNTSILLTEQINLYLKMEKKPNKKEELTLVNNVLKLATKLLKELDSPFRLYGL
TMNPLLYNITQVVILSAVSGVISDLLGFNLKLWKIKS
>XP_047550613.1 protein PHTF2 isoform X1 [Lutra lutra]
MASKVTDAIVWYQKKIGAYDQQIWEKSVEQREIKFIKLGLRNKPKKTAHVKPDLIDVDLVRGSAFAKAKPESPWTSLTRK
GIVRVVFFPFFFRWWLQVTSKVIFFWLLVLYLLQVAAVVLFCSASSPHSIPLTEVIGPIWLMLLLGTVHCQIVSTRTPKP
PLSAGGKRRRKLRKAAHLEVHREGDGSSTTDNTQEGTAQSHGTSTSYSVGAVFRDLWHAAFFLSGSKKAKNSIDKSTETD
NGYVSLEGKKTVKSSEEGIQSHEPPCETVRPEEAAWHPETLRNVPSKDTQRTITNVSDEVSSEEGPETGYPLRRHVDRTS
ESILRNRKSHHYKKHYPNEDAPKSGTSCSSRCSSSRQDSESTRPESETEDVLWEDLLHCAECRSSCTSETDMENPQINPS
VKKEYRDDPFHQSHLPWLHSSHPGLEKISAIVWEGNDCKKADMSVLEISGMIMNRVNSHIPGIGYQIFGNAISLILGLTP
FVFRLSQATDLEQLTAHSASELYVIAFGSNEDVIVLSMVIISFVVRVSLVWIFFFLLCVAERTYKQRLLFAKLFGHLTSA
RRARKSEVPHFRLKKVQNIKMWLSLRSYLKRRGPQRSVDVIVSSAFLLTISVVFICCAQLLHVHEIFLDCHYNWELVIWC
ISLTLFLLRFVTLGSETSKKYSNTSILLTEQINLYLKMEKKPNKKEELTLVNNVLKLATKLLKELDSPFRLYGLTMNPLL
YNITQVVILSAVSGVISDLLGFNLKLWKIKS
>XP_030303778.1 putative homeodomain transcription factor 2 isoform X2 [Calypte anna]
MASKVTDAIVWYQKKIGAYDQQIWEKSVEQREIKGLRNKPKKTGHVKPDLIDVDLVRGSAFAKAKPESPWTSLTRKGIVR
VVFFPVFYRWWLQVTSRVIFFWLLVLYLLQVAAVVLFCTAQSPHNIPLTEVIGPIWLMLLLGTVHCQIVSTRTPKPPPST
GVKRRRKLRKAAHLEVHREGDGSSTTDNTQEGTVQSYGTSTSCSIGAVFRDIWHAAFFLSGSKKAKNSIDKSTETDNGYV
SLDGKKTGKSSEECMQAHERRCEVIKPEESGWSTATVRDAFSNHSHHKDTHRTVTNLSDEVSSEEGPETGYCLRLNVERT
SSDCTLRSRKSHHYKKHYPLEDTPKSGTSCSSRCSSSRQDSESARPESETEDVLWEDLLHCAECHSSCTSETDVESPQVN
PCVKKEYRDDPFHQSHLPWIHSLNPGLEKISAIVWEGNDCKKADMSVLEISGMIMNRVNSYIPGIGYQIFGNVISLILGL
MPFVFRLSQAKDLEQLASHSATELYMTAFGSNGDILVLSMVLISFVVRVSLVWIFFFLLCVAERTYKQRLLFAKLFGHLT
SARRARKSEVPHFRLKKVQNIKMWLSLRSYLKRRGPQRSVDVIVSSAFLLTISVVFICCAQLLHMHEIFLDCHYNWELVI
WCISLTLFLLRFVTLGSETSKKYSNTSILLTEQINLYLKMEKKPNKKEELTLVNNVLKLATKLLKELDSPFRLYGLTMNP
LLYNITQVVILSAVSGVISDLLGFNLKLWKIKS
>XP_023971719.1 putative homeodomain transcription factor 2 isoform X2 [Physeter catodon]
MASKVTDAIVWYQKKIGAYDQQIWEKSVEQREIKGLRNKPKKTAHVKPDLIDVDLVRGSAFAKAKPESPWTSLTRKGIVR
VVFFPFFFRWWLQVTSKVIFFWLLVLYLLQVAAIVLFCSASSPHSIPLTEVIGPIWLMLLLGTVHCQIVSTRTPKPPLST
GGKRRRKLRKAAHLEVHREGDGSSTTDNTQEGAVQSHGTSTAYSVGAVFRDLWHAAFFLSGSKKAKNSIDKSTETDNGYV
SLDGKKTVKSSEDGVQSHEPQCETLRPEEATWNTGTLRNIPSKDTQRTITNVSDEVSSEEGPETGYPLRRHADRTSESIL
RNRKSHHYKKHYPNEDAPKSGTSCSSRCSSSRQDSESTRPESETEDVLWEDLLHCAECRSSCTSETDVENPQINPCVKKE
YRDDPFHQSHLPWFHSSHPGLEKISAIVWEGNDCKKADMSVLEISGMIMNRVNSHIPGIGYQIFGNAVSLILGLTPFVFR
LSQATDLDQLTAHSASELYVIAFGSNEDIIVLSMVIISFVVRVSLVWIFFFLLCVAERTYKQRLLFAKLFGHLTSARRAR
KSEVPHFRLKKVQNIKMWLSLRSYLKRRGPQRSVDVIVSSAFLLTISVVFICCAQLLHVHEIFLDCHYNWELVIWCISLT
LFLLRFVTLGSETSKKYSNTSILLTEQINLYLKMEKKPNKKEELTLVNNVLKLATKLLKELDSPFRLYGLTMNPLLYNIT
QVVILSAVSGVISDLLGFNLKLWKIKS
>XP_031535606.1 putative homeodomain transcription factor 2 isoform X1 [Vicugna pacos]
MASKVTDAIVWYQKKIGAYDQQIWEKSVEQREIKFIKVGLRNKPKKTAHVKPDLIDVDLVRGSAFAKAKPESPWTSLTRK
GIVRVVFFPFFFRWWLQVTSKVIFFWLLVLYLLQVAAIVLFCSASSPHSIPLTEVVGPVWLMLLLGTVHCQIVSTRTPKP
PPSAGGKRRRKLRKAAHLEVHREGDGSSTTDNTQEGGVQSHAATASYSVGTVFRDLWHAAFFLSGSKKAKNSIDKSTETD
NGYVSLDGKKTVKSSEGGVQSHEPQCETLRPEETAWSTGTLRNIPSKDTQRTVTNISDEVSSEEGPETGYPLRRHDRTSE
SILRNRKSHHYKKYYPNEDAPKSGTSCSSRCSSSRQDSESTRPESETEDVLWEDLLHCAECRSSCTSETDVESPQINPCV
KKEYRDDPFHQSHLPWLHSPHPGLEKISAIVWEGNDCKKADMSVLEISGMIMNRVNSHIPGIGYQIFGNAISLILGLTPF
VFRLSQATDLEQLTAHSASELYMIAFGSNEDILVLSMVIISFVVRVSLVWIFFFLLCVAERTYKQRLLFAKLFGHLTSAR
RARKSEVPHFRLKKVQNIKMWLSLRSYLKRRGPQRSVDVIVSSAFLLTISVVFICCAQLLHVHEIFLDCHYNWELVIWCI
SLTLFLLRFVTLGSETSKKYSNTSILLTEQINLYLKMEKKPNKKEELTLVNNVLKLATKLLKELDSPFRLYGLTMNPLLY
NITQVVILSAVSGVISDLLGFNLKLWKIKS
>XP_047610158.1 protein PHTF2 isoform X2 [Phacochoerus africanus]
MASKVTDAIVWYQKKIGAYDQQIWEKSVEQREIKGLRNKPKKTAHVKPDLIDVDLVRGSAFAKAKPESPWTSLTRKGIVR
VVFFPFFFRWWLQVTSKVIFFWLLVLYLLQVAAIVLFCSASSPHSIPLTEVIGPIWLMLLLGTVHCQIVSTRTPKPPLST
GGKRRRKLRKAAHLEVHREGDGSSTTDNTQEGAVQSHGTSTSYGVGAVFRDLWRAAFFLSGSKKAKNSIDKSTETDNGYV
SLDGKKTVKSSEDGVQSHEPQCETLRPEEATWNTGTLRNIPSKDTQRTMTNVSDEVSSEEGPETGYPLRRHADRTSESIL
RNRKSHHYKKHYPNEDAPKSGTSCSSRCSSSRQDSESTRPESETEDVLWEDLLHCAECRSSCTSETDVENPQINPCVKKE
YRDDPFHQSHLPWLHSSHPGLEKISAIVWEGNDCKKADMSVLEISGMIMNRVNSHIPGIGYQIFGNAISLILGLTPFVFR
LSQATDLDQLTAHSASELYMIAFGSNEDVIVLSMVMISFVVRVSLVWIFFFLLCVAERTYKQRLLFAKLFGHLTSARRAR
KSEVPHFRLKKVQNIKMWLSLRSYLKRRGPQRSVDVIVSSAFLLTISVVFICCAQLLHVHEIFLDCHYNWELVIWCISLT
LFLLRFVTLGSETSKKYSNTSILLTEQINLYLKMEKKPNKKEELTLVNNVLKLATKLLKELDSPFRLYGLTMNPLLYNIT
QVVILSAVSGVISDLLGFNLKLWKIKS
>XP_021240171.1 putative homeodomain transcription factor 2 isoform X1 [Numida meleagris]
MASKVTDAIVWYQKKIGAYDQQIWEKSVEQREIKGLRNKPKKTGHVKPDLIDVDLVRGSAFAKAKPESPWTSLTRKGIVR
VVFFPFFYRWWLQVTSRVIFFWLLVLYLLQVAAVVLFCTAQSPHNIPLTEVIGPVWLMLLLGTVHCQIVSTRTPKPPPST
GVKRRRKLRKAAHLEVHREGDGSSTTDNTQEGTVQSYGTSTSYSIGAVFRDIWHAAFFLSGSKKSKNSIDKSTETDNGYV
SLDGKKTGKSSEECAQAQERLCEVIKPEESGWNTTTVRETFSIPSHHKETHRTVTNLSDEVSSEEGPETGYSLRRNVERT
SSDGTLRNRKSHHYKKHYPLEDTPKSGTSCSSRCSSSRQDSESARPESETEDVWEDLLHCAECHSSCTSETDVESPQVNP
CVKKEYRDDPFHQSHLPWIHSLNPGLEKISAIVWEGNDCKKADMSVLEISGMIMNRVNSYIPGIGYQIFGNIISLILGLM
PFVFRLSQAKDLEQLAAHSAAELCITAFGSNGDILVLSMVVISFVVRVSLVWIFFFLLCVAERTYKQRLLFAKLFGHLTS
ARRARKSEVPHFRLKKVQNIKMWLSLRSYLKRRGPQRSVDVIVSSAFLLTISVVFICCAQLLHMHEIFLDCHYNWELVIW
CISLTLFLLRFVTLGSETSKKYSNTSILLTEQINLYLKMEKKPNKKEELTLVNNVLKLATKLLKELDSPFRLYGLTMNPL
LYNITQVVILSAVSGVISDLLGFNLKLWKIKS
>XP_021018820.1 putative homeodomain transcription factor 2 isoform X2 [Mus caroli]
MASRVTDAIVWYQKKIGAYDQQIWEKSVEQREIKGLRNKPKKTAHVKPDLIDVDLVRGSAFAKAKPESPWTSLTRKGIVR
VVFFPFFFRWWLQVTSRVIFSWLLVLYLLQVAAIVLFCSAPSPHSIPLTEVIGPIWLMLLLGTVHCQIVSTRTPKPPLGT
GGKRRRKLRKAAHLEVHREGDGSSTTDNTQEGAVQSHGAGAPYSVGTVFRDLWHAAFFLSGSKKAKNSIDKSTETDNGYV
SLDGKRTVKSSEDGAQYHEPQCETVGPEDAAWATRTPRSVPAKDTQRKITNVSDEVSSEEGPETGYPLRGHVDRTSESGL
RNRKPHHYKKHYANEDAPKSGTSCSSRCSSSRQDSESTRPESETEDVLWEDLLHCAECRSSCTSETDVGNPQINPCVKKE
YRDDPFHQSHLPWLHSSHPGLEKISAIVWEGNDCKKADMSVLEISGMIMNRVNNHVPGIGYQVFGNAISLILGLTPFVFR
LSQATDLEQLTAHSASELYVIAFGSNEDFMVLSMVLISFVVRVSLVWIFFFLLCVAERTYKQRLLFAKLFGHLTSARRAR
KSEVPHFRLKKVQNIKMWLSLRSYLKRRGPQRSVDVIVSSAFLLTISVVFICCAQLLHVHEIFLDCHYNWELVIWCISLT
LFLLRFVTLGSETSKKYSNTSILLTEQINLYLKMEKKPNKKEELTLVNNVLKLATKLLKELDSPFRLYGLTMNPLLYNIT
QVVILSAVSGVISDLLGFNLKLWKIKS
>XP_026240769.1 putative homeodomain transcription factor 2 isoform X1 [Urocitellus parryii]
MASKVTDAIVWYQKKIGAYDQQIWEKSVEQREIKFIKLGLRNKPKKTAHVKPDLIDVDLVRGSAFAKAKPESPWTSLTRK
GIVRVVFFPFFFRWWLQVTSKVIFFWLLVLYLLQVAAIVLFCSTSSPHSIPLTEVIGPIWLMLLLGTVHCQIVSTRTPKP
ISTGGKRRRKLRKAAHLEVHREGDGSSTTDNTQEGAVQSHGTSTTYSVGAVFRDLWHAAFFLSGSKKAKNSIDKSTETDN
GYVSLDGKKTVKSSEDGMQNHEPQCETIKPEEAAWITGTVRNVPSKDAQRKITNVSDEVSSEEGPETGYSIRRHVDRTSE
NILRNRKSHHYKKHYPNEDAPKSGTSCSSRCSSSRQDSESTRPESETEDVLWEDLLHCAECRSSCTSETDVENPQINPCV
KKEYRDDPFHQSHVPWLHSSHPGLEKISAIVWEGNDCKKADMSVLEISGMIMNRVNSHIPGIGYQIFGNVISLILGLTPF
VFRLSQATDLEQLTAHSASELYVIAFGSNEDVMVLSMVIISFVVRVSLVWIFFFLLCVAERTYKQRLLFAKLFGHLTSAR
RARKSEVPHFRLKKVQNIKMWLSLRSYLKRRGPQRSVDVIVSSAFLLTISVVFICCAQLLHVHEIFLDCHYNWELVIWCI
SLTLFLLRFVTLGSETSKKYSNTSILLTEQINLYLKMEKKPNKKEELTLVNNVLKLATKLLKELDSPFRLYGLTMNPLLY
NITQVVILSAVSGVISDLLGFNLKLWKIKS
>XP_030413763.1 putative homeodomain transcription factor 2 isoform X1 [Gopherus evgoodei]
MASKVTDAIVWYQKKIGAYDQQIWEKSVEQREIKGLRNKPKKTGHVKPDLIDVDLVRGSAFAKAKPESPWTSLTRKGIVR
VVFFPFFCRWWLQVTSNVIFFWLLVLYLLQVAAVVLFYTAASSHNIPLTEVIGPIWLMLLLGTVHCQIVSTRTPKPPPST
GGKRRRKLRKAAHLEVHREGDGSSTTDNTQEGTVQSYGTSTPYSIGNVFRDIWHAAFFLSGSKKAKNSIDKSTETDNGYV
SLDGKKTVKSNEDGVQTHEPHCEVIRPEERGWSTGTMRNAYNNHSPHKDTHRTVTNVSDEVSSEEEPESGYPLRRNVERA
SSDCALRNRKSHHYKKHYPVEDTPKSGTSCSSRCSSSRQDSESTRPESETEDVLWEDLLHCAECRSSCTSETDVENPQVN
PCVKKEYRDDPFHQSHLPWLHSSNPGLEKVSAIVWEGNDCKKADMSVLEISGMIMNRVNSHMPGIGYQIFGNIISLILGL
TPFIFRLSQAKDLEQLATHSATQLYIIAFGSNGDILVLSMVIISFVVRVSLVWIFFFLLCVAERTYKQRLLFAKLFGHLT
SARRARKSEIPHFRLKKVQNIKMWLSLRSYLKRRGPQRSVDVIVSSAFLLTISVVFTCCAQLLHVHEIFLDCHYNWELVI
WCISLTLFLLRFVTLGSETSKKYSNTSILLTEQINLYLKMEKKPNKKEELTLVNNVLKLATKLLKELDSPFRLYGLTMNP
LLYNITQVVILSAVSGVISDLLGFNLKLWKIKS
>XP_047417697.1 protein PHTF2 isoform X1 [Neosciurus carolinensis]
MASKVTDAIVWYQKKIGAYDQQIWEKSVEQREIKFIKLGLRNKPKKTAHVKPDLIDVDLVRGSAFAKAKPESPWTSLTRK
GIVRVVFFPFFFRWWLQVTSKVIFFWLLVLYLLQVAAIVLFCSASSPHSIPLTEVIGPIWLMLLLGTVHCQIVSTRTPKP
ISTGGKRRRKLRKAAHLEVHREGDGSSTTDNTQEGAVQSHGTSTTYSVGAVFRDLWHAAFFLSGSKKAKNSIDKSTETDN
GYVSLDGKKTVKSSEAGMQNHEPQCETVKPEETAWVIGTLRNVPNKDAQRTITNVSDEVSSEEGPETGYSLRRHVDRTSE
NILRNRKSHHYKKHYPNEDAPKSGTSCSSRCSSSRQDSESTRPESETEDVLWEDLLHCAECRSSCTSETDVENPQINPCV
KKEYRDDPFHQSHLPWLHSSHPGLEKISAIVWEGNDCKKADMSVLEISGMIMNRVNSHIPGIGYQIFGNVISLILGLTPF
VFRLSQATDLEQLTAHSASELYVIAFGSNEDVMVLSMVIISFVVRVSLVWIFFFLLCVAERTYKQRLLFAKLFGHLTSAR
RARKSEVPHFRLKKVQNIKMWLSLRSYLKRRGPQRSVDVIVSSAFLLTISVVFICCAQLLHVHEIFLDCHYNWELVIWCI
SLTLFLLRFVTLGSETSKKYSNTSILLTEQINLYLKMEKKPNKKEELTLVNNVLKLATKLLKELDSPFRLYGLTMNPLLY
NITQVVILSAVSGVISDLLGFNLKLWKIKS
>XP_020042857.1 putative homeodomain transcription factor 2 isoform X1 [Castor canadensis]
MASKVTDAIVWYQKKIGAYDQQIWEKSVEQREIKFIKLGLRNKPKKTAHVKPDLIDVDLVRGSAFAKAKPESPWTSLTRK
GIVRVVFFPFFFRWWLQVTSKVIFFWLLVLYLLQVAAIVLFCFASSPHSIPLTEVIGPIWLMLLLGTVHCQIVSTRTPKP
PLSTSGKRRRKLRKAAHLEVHREGDGSSTTDNTQEGSIQSHGTSTSYTVGAVFRDLWHAAFFLSGSKKAKNSIDKSTETD
NGYVSLDGKKTLKSSEDGIQNYEPQCETIQPEETSWITGTPRNVPSKDIQRTTTTVSDDVSSEEGPETGYSLRRHVDRTS
ESILRNRKPHHYKKHYPNEDAPKSGTSCSSRCSSSRQDSESTRPESETEDVLWEDLLHCAECRSSCTSETDVENPHINPC
VKKEYRDDPFHQSHLPWLHSSHPGLEKISAIVWEGNDCKKADMSVLEISGMIMNRVNSHIPGIGYQIFGNAISVILGLTP
FVFRLSQATDLEQLTAHSASELYVIAFGSNEDLMVLSMVIISFVVRVSLVWIFFFLLCVAERTYKQRLLFAKLFGHLTSA
RRARKSEVPHFRLKKVQNIKMWLSLRSYLKRRGPQRSVDVIVSSAFLLTISVVFICCAQLLHVHEIFLDCHYNWELVIWC
ISLTLFLLRFVTLGSETSKKYSNTSILLTEQINLYLKMEKKPNKKEELTLVNNVLKLATKLLKELDSPFRLYGLTMNPLL
YNITQVVILSAVSGVISDLLGFNLKLWKIKS
>XP_005080932.1 protein PHTF2 isoform X1 [Mesocricetus auratus]
MASKVTDAIVWYQKKIGAYDQQIWEKSVEQREIKGLRNKPKKTAHVKPDLIDVDLVRGSAFAKAKPESPWTSLTRKGIVR
VVFFPFFFRWWLQVTSKVIFSWLLVLYLLQVAAIVLFYSTPSPHNIPLTEVIGPVWLMLLLGTVHCQIVSTRTPKPPLST
GGKRRRKLRKAAHLEVHREGDGSSTTDNTQEGAVQNHGAGPSYSVGTVFRDLWHAAFFLSGSKKAKNSIDKSTETDNGYV
SLDGKKTVKSSEDGAQDREPRCETIGPEDTAWATPAPRNAPAKDAQRKITNVSDEVSSEEGPETGYALRCHGDRAAESSL
RNRKPHHYKKHYANEDAPKSGTSCSSRCSSSRQDSESTRPESETEDVLWEDLLHCAECHSSCTSETDVGNPQINPCVKKE
YRDDPFHQSHLPWLHSSHPGLEKISAIVWEGNDCKKADMSVLEISGMIMNRVNNHVPGIGYQIFGNAISLILGLTPFVFR
LSQATDLEQLTAHSASELYVIAFGSNEDVMVLSMVLISFVVRVSLVWIFFFLLCVAERTYKQRLLFAKLFGHLTSARRAR
KSEVPHFRLKKVQNIKMWLSLRSYLKRRGPQRSVDVIVSSAFLLTISVVFICCAQLLHMHEIFLDCHYNWELVIWCISLT
LFLLRFVLLGSETSKKYSNTSILLTEQINLYLKMEKKPNKKEELTLVNNVLKLATKLLKELDSPFRLYGLTMNPLLYNIT
QVVILSAVSGVISDLLGFNLKLWKIKS
>XP_036102812.1 putative homeodomain transcription factor 2 isoform X2 [Molossus molossus]
MASKVTDAIVWYQKKIGAYDQQIWEKSVEQREIKGLRNKPKKTAHVKPDLIDVDLVRGSAFAKAKPESPWTSLTRKGIVR
VVFFPFFFRWWLQVTSKVIFFWLLVLYLLQVAAIVLFCSASSPHNIPLTEVIGPIWLMLLLGTVHCQIVSTRTPKPPLST
GGKRRRKLRKAAHLEVHREGDGSSTTDNSQEGTVQSHGTSTSYSVGAVFRDLWHAAFFLSGSKKIKNSIDKSTETDNGYV
SLDGKKTVKNSEGGVQSHEPQCVTIRPEETTWNKGTPRNIPSKDTQRTVTNVSDEVSSEEGPETGYPLRRHVDRTSESIL
RNRKSHHYKKHYPNEDAPKSGTSCSSRCSSSRQDSESARPESETEDVLWEDLLHCAECRSSCTSETDVENPHINPCVKKE
YRDDPFHQSHLPWLHSSHPGLEKISAIVWEGNDCKKADMSVLEISGMIMNRVNSHIPGIGYQIFGNAISLILGLTPFVFR
LSQATDLEQLTAHSASELYMIAFGSNEDVIVLSMVIISFVVRVSLVWIFFFLLCVAERTYKQRLLFAKLFGHLTSARRAR
KSEVPHFRLKKVQNIKMWLSLRSYLKRRGPQRSVDVIVSSAFLLTISVVFICCAQLLHVHEIFLDCHYNWELVIWCISLT
LFLLRFVTLGSETSKKYSNTSILLTEQINLYLKMEKKPNKKEELTIVNNVLKLATKLLKELDSPFRLYGLTMNPLLYNIT
QVVILSAVSGVISDLLGFNLKLWKIKS
>XP_048804242.1 protein PHTF2 isoform X1 [Lagopus muta]
MASKVTDAIVWYQKKIGAYDQQIWEKSVEQREIKGLRNKPKKTGHVKPDLIDVDLVRGSAFAKAKPESPWTSLTRKGIVR
VVFFPFFYRWWLQVTSRVIFFWLLVLYLLQVAAVVLFCTAQSPHNIPLTEVIGPIWLMLLLGTVHCQIVSTRTPKPPPST
GVKRRRKLRKAAHLEVHREGDGSSTTDNTQEGTVQSYGTSTSYSIGAVFRDIWHAAFFLSGSKKAKNSIDKSTETDNGYV
SLDGKKTGKSSEECAQAQERLCEVIRPEESGWSTTTMRETFSTPSHHKETHRTVTNLSDEVSSEEGPETGYSLRRNVERT
SSDGALRNRKSHHYKKHYPLEDTPKSGTSCSSRCSSSRQDSESARPESETEDVWEDLLHCAECHSSCTSETDVESPQMNP
CVKKEYRDDPFHQSHLPWIHSLNPGLEKISAIVWEGNDCKKADMSVLEISGMIMNRVNSYIPGIGYQIFGNIISLVLGLM
PFVFRLSQAKDLEQLAAHSATELCITAFGSNGDILVLSMVVISFVVRVSLVWIFFFLLCVAERTYKQRLLFAKLFGHLTS
ARRARKSEVPHFRLKKVQNIKMWLSLRSYLKRRGPQRSVDVIVSSAFLLTISVVFICCAQLLHMHEIFLDCHYNWELVIW
CISLTLFLLRFVTLGSETSKKYSNTSILLTEQINLYLKMEKKPNKKEELTLVNNVLKLATKLLKELDSPFRLYGLTMNPL
LYNITQVVILSAVSGVISDLLGFNLKLWKIKS
>XP_007187172.1 putative homeodomain transcription factor 2 isoform X2 [Balaenoptera acutorostrata scammoni]
MASKVTDAIVWYQKKIGAYDQQIWEKSVEQREIKGLRNKPKKTAHVKPDLIDVDLVRGSAFAKAKPESPWTSLTRKGIVR
VVFFPFFFRWWLQVTSKVIFFWLLVLYLLQVAAIVLFCSASSSHSIPLTEVIGPIWLMLLLGTVHCQIVSTRTPKPPLST
GGKRRRKLRKAAHLEVHREGDGSSTTDNTQEGAVQSHGTSTAYSVGAVFRDLWHAAFFLSGSKKAKNSIDKSTETDNGYV
SLDGKKTVKSSEDGVQSHEPQCETLRPEEATWNTGTLRNIPSKDTQRTVTNVSDEVSSEEGPETGYPLRRHADRTSESIL
RNRKSHHYKKHYPNEDAPKSGTSCSSRCSSSRQDSESTRPESETEDVLWEDLLHCAECRSSCTSETDVENPQINPCVKKE
YRDDPFHQSHLPWLHSSHPGLEKISAIVWEGNDCKKADMSVLEISGMIMNRVNSHIPGIGYQIFGNAISLILGLTPFVFR
LSQATDLDQLTAHSASELYVIAFGSNEDVIVLSMVIISFVVRVSLVWIFFFLLCVAERTYKQRLLFAKLFGHLTSARRAR
KSEVPHFRLKKVQNIKMWLSLRSYLKRRGPQRSVDVIVSSAFLLTISVVFICCAQLLHVHEIFLDCHYNWELVIWCISLT
LFLLRFVTLGSETSKKYSNTSILLTEQINLYLKMEKKPNKKEELTLVNNVLKLATKLLKELDSPFRLYGLTMNPLLYNIT
QVVILSAVSGVISDLLGFNLKLWKIKS
>XP_011783099.1 PREDICTED: putative homeodomain transcription factor 2 isoform X2 [Colobus angolensis palliatus]
MASKVTDAIVWYQKKIGAYDQQIWEKSVEQREIKGLRNKPKKTAHVKPDLIDVDLVRGSAFAKAKPESPWTSLTRKGIVR
VVFFPFFFRWWLQVTSKVIFFWLLVLYLLQVAAIVLFCSTSSPHSIPLTEVIGPIWLMLLLGTVHCQIVSTRTPKPPLST
GGKRRRKLRKAAHLEVHREGDGSSTTDNTQEGAVQSHGTSTSHSVGAVFRDLWHAAFFLSGSKKAKNSIDKSTETDNGYV
SLDGKKTAKTSEDGIQNHEPQCETIRPEETAWNAGTLRSRDGPNKDTQRKVTNVSDEVSSEEGPETGYSLRRHVDRTSES
VLRNRKSHHYKKHYPNEDAPKSGTSCSSRCSSSRQDSESARPESETEDVLWEDLLHCAECHSSCTSETDVENPQINPCVK
KEYRDDPFHQSHLPWLHSSHPGLEKISAIVWEGNDCKKADMSVLEISGMIMNRVNSHIPGIGYQIFGNAISLILGLTPFV
FRLSQATDLEQLTAHSASELYVIAFGSNEDVIVLSMVIISFVVRVSLVWIFFFLLCVAERTYKQRLLFAKLFGHLTSARR
ARKSEVPHFRLKKVQNIKMWLSLRSYLKRRGPQRSVDVIVSSAFLLTISVVFICCAQLLHVHEIFLDCHYNWELVIWCIS
LTLFLLRFVTLGSETSKKYSNTSILLTEQINLYLKMEKKPNKKEELTLVNNVLKLATKLLKELDSPFRLYGLTMNPLLYN
ITQVVILSAVSGVISDLLGFNLKLWKIKS
>XP_007450153.1 PREDICTED: putative homeodomain transcription factor 2 isoform X1 [Lipotes vexillifer]
MASKVTDAIVWYQKKIGAYDQQIWEKSVEQREIKFIKLGLRNKPKKTAHVKPDLIDVDLVRGSAFAKAKPESPWTSLTRK
GIVRVVFFPFFFRWWLQVTSKVIFFWLLVLYLLQVAAIVLFCSTSSPHSIPLTEVIGPIWLMLLLGTVHCQIVSTRTPKP
PLSTGGKRRRKLRKAAHLEVHREGDGSSTTDNTQEGAVQSHGTSTAYSVGTVFRDLWHAAFFLSGSKKAKNSIDKSTETD
NGYVSLDGKKTIKSSEDGVQSHEPQCETLRAEEATWNTGTLRNIPSKDTQRTVTNVSDEVSSEEGPETGYPLCRHADRTS
ESILRNRKSHHYKKHYLNEDAPKSGTSCSSRCSSSRQDSESTRPESETEDVLWEDLLHCAECRSSCTSETDVENPQINPC
VKKEYRDDPFHQSHLPWLHSSHPGLEKISAIVWEGNDCKKADMSVLEISGMIMNRVNSHIPGIGYQIFGNAISLILGLTP
FVFRLSQATDLDQLTAHSASELYVIAFGSNEDVIVLSMVIISFVVRVSLVWIFFFLLCVAERTYKQRLLFAKLFGHLTSA
RRARKSEVPHFRLKKVQNIKMWLSLRSYLKRRGPQRSVDVIVSSAFLLTISVVFICCAQLLHVHEIFLDCHYNWELVIWC
ISLTLFLLRFVTLGSETSKKYSNTSILLTEQINLYLKMEKKPNKKEELTLVNNVLKLATKLLKELDSPFRLYGLTMNPLL
YNITQVVILSAVSGVISDLLGFNLKLWKIKS
>XP_005667760.1 putative homeodomain transcription factor 2 isoform X2 [Sus scrofa]
MASKVTDAIVWYQKKIGAYDQQIWEKSVEQREIKGLRNKPKKTAHVKPDLIDVDLVRGSAFAKAKPESPWTSLTRKGIVR
VVFFPFFFRWWLQVTSKVIFFWLLVLYLLQVAAIVLFCSASSPHSIPLTEVIGPIWLMLLLGTVHCQIVSTRTPKPPLST
GGKRRRKLRKAAHLEVHREGDGSSTTDNTQEGAVQSHGTSTSYGVGAVFRDLWRAAFFLSGSKKAKNSIDKSTETDNGYV
SLDGKKTVKSSEDGVQSHEPQCEILRPEEATWNTGTLRNIPSKDTQRTMTNVSDEVSSEEGPETGYPLRRHADRTSESIL
RNRKSHHYKKHYPNEDAPKSGTSCSSRCSSSRQDSESTRPESETEDVLWEDLLHCAECRSSCTSETDVENPQINPCVKKE
YRDDPFHQSHLPWLHSSHPGLEKISAIVWEGNDCKKADMSVLEISGMIMNRVNSHIPGIGYQIFGNAISLILGLTPFVFR
LSQATDLDQLTAHSASELYMIAFGSNEDVIVLSMVMISFVVRVSLVWIFFFLLCVAERTYKQRLLFAKLFGHLTSARRAR
KSEVPHFRLKKVQNIKMWLSLRSYLKRRGPQRSVDVIVSSAFLLTISVVFICCAQLLHVHEIFLDCHYNWELVIWCISLT
LFLLRFVTLGSETSKKYSNTSILLTEQINLYLKMEKKPNKKEELTLVNNVLKLATKLLKELDSPFRLYGLTMNPLLYNIT
QVVILSAVSGVISDLLGFNLKLWKIKS
>XP_040116679.1 protein PHTF2 isoform X2 [Oryx dammah]
MASKVTDAIVWYQKKIGAYDQQIWEKSVEQREIKGLRNKPKKTAHVKPDLIDVDLVRGSAFAKAKPESPWTSLTRKGIVR
VVFFPFFFRWWLQVTSKVIFFWLLVLYLLQVAAIVLFCSASGPHSIPLTEVTEPVWLMLLLGTVHCQIVSTRTPKPPLST
GGKRRRKLRKAAHLEVHREGDGSSTTDNTQEGAVQSPGTSTSYSVGAVFRDLWHAAFFLSGSKKAKNSIDKSTETDNGYV
SLDGKKTVKSSEDGIQSHEPQCETVRPEEATWNTGTLRNIPSKDTQRTVTNVSDEVSSEEGPETGYPLRRHADRTSESIL
RNRKSHHYKKHYPNEDAPKSGTSCSSRCSSSRQDSESTRPESETEDVLWEDLLHCAECRSSCTSETDVENPQINPCVKKE
YRDDPFHQSHLPWLHSSHPGLEKISAIVWEGNDCKKADMSVLEISGMIMNRVNSHIPGIGYQIFGNAISLILGLTPFVFR
LSQATDLDQLTAHSASELYMIAFGSNEDVIVLSMVIISFVVRVSLVWIFFFLLCVAERTYKQRLLFAKLFGHLTSARRAR
KSEVPHFRLKKVQNIKMWLSLRSYLKRRGPQRSVDVIVSSAFLLTISVVFICCAQLLHVHEIFLDCHYNWELVIWCISLT
LFLLRFVTLGSETSKKYSNTSILLTEQINLYLKMEKKPNKKEELTLVNNVLKLATKLLKELDSPFRLYGLTMNPLLYNIT
QVVILSAVSGVISDLLGFNLKLWKIKS
>XP_017448007.1 protein PHTF2 isoform X1 [Rattus norvegicus]
MASRVTDAIVWYQKKIGAYDQQIWEKSVEQREIKFIKLGLRNKPKKTAHVKPDLIDVDLVRGSAFAKAKPESPWTALTRK
GIVRVVFFPFFFRWWLQVTSKVIFSWLLVLYLLQVAAIVLFCSAPSPHSIPLTEVIGPVWLMLLLGTVHCQIVSTRTPKP
PLSTGGKRRRKLRKAAHLEVHREGDGSSTTDNTQEGTVQSPGAGAPYSVGSVFRDLWHAAFLLSGSKKTKNSIDKSTETD
NGYVSLDGKRTVKSSEDGAQDHEPQCETIRPEDTAWATRTPRSVPAKDAQRKITNVSDEVSSEEGPETGYPSRCHGDRTS
ESGLRNRKPHHYKKHYANEDAPKSGTSCSSRCSSSRQDSESTRPESETEDVLWEDLLHCAECRSSCTSETDVGNPQINPC
GKKEYRDDPFHQTHLPWLHSSHPGLEKISAIVWEGNDCKKADMSVLEISGMIMNRVNNHVPGIGYQIFGNAVSLILGFTP
FVFRLSQATDLEQLTAHSASELYVIAFGSNEDFMVLSMVLISFVVRVSLVWIFFFLLCVAERTYKQRLLFAKLFGHLTSA
RRARKSEVPHFRLKKVQNIKMWLSLRSYLKRRGPQRSVDVIVSSAFLLTISVVFVCCAQLLHVHEIFLDCHYNWELAIWC
ISLSLFLLRFVTLGSETSKKYSNTSILLTEQINLYLKMEKKPNKKEELTLVNNVLKLATKLLKELDSPFRLYGLTMNPLL
YNITQVVILSAVSGVISDLLGFNLKLWKIKS
>XP_004320435.1 putative homeodomain transcription factor 2 isoform X1 [Tursiops truncatus]
MASKVTDAIVWYQKKIGAYDQQIWEKSVEQREIKGLRNKPKKTAHVKPDLIDVDLVRGSAFAKAKPESPWTSLTRKGIVR
VVFFPFFFRWWLQVTSKVIFFWLLVLYLLQVAAIVLFCSASSPHSIPLTEVIGPIWLMLLLGTVHCQIVSTRTPKPPLST
GGKRRRKLRKAAHLEVHREGDGSSTTDNTQEGAVQSYGTSTAYSVGAVFRDLWHAAFFLSGAKKAKNSIDKSTETDNGYV
SLDGKKTVKSSEDGVQSHEPQCETLRAEEATWNTGTLRNIPSKDTQRTVTNVSDEVSSEEGPETGYLLRRHADRTSESIL
RNRKSHHYKKHYPNEDAPKSGTSCSSRCSSSRQDSESTRPESETEDVLWEDLLHCAECRSSCTSETDVENPQINPCVKKE
YRDDPFHQSHLPWLHSSHPGLEKISAIVWEGNDCKKADMSVLEISGMIMNRVNSHIPGIGYQIFGNAISLILGLTPFVFR
LSQATDLDQLTAHSASELYVIAFGSNEDVIVLSMVIISFVVRVSLVWIFFFLLCVAERTYKQRLLFAKLFGHLTSARRAR
KSEVPHFRLKKVQNIKMWLSLRSYLKRRGPQRSVDVIVSSAFLLTISVVFICCAQLLHVHEIFLDCHYNWELVIWCISLT
LFLLRFVTLGSETSKKYSNTSILLTEQINLYLKMEKKPNKKEELTLVNNVLKLATKLLKELDSPFRLYGLTMNPLLYNIT
QVVILSAVSGVISDLLGFNLKLWKIKS
>XP_007942938.1 protein PHTF2 [Orycteropus afer afer]
MASKVTDAIVWYQKKIGAYDQQIWEKSVEQREIKFIKLGLRNKPKKTAHVKPDLIDVDLVRGSAFAKAKPESPWTSLTRK
GIVRVVFFPFFFRWWLQVTSKVIFFWLLVLYLLQVAAIVLFYSASSPHSIPLTEVIGPIWLMLLLGTVHCQIVSTRTPKP
PLSMGGKRRRKLRKAAHLEVHREGDGSSTTDNTQEEAVQSHSISTSYSVGTVFRDLWHAAFFLSGSKKVKNSIDKSTETD
NGYVSLDGKKTVKSSEDGVQSHEPQCEVIQSEETTWNTGTPRNIPSKDTQRTITNVSDEVSSEEGPETGYPLRRRVDRPS
ESILRNRKSHHYKKHYLNEDAPKSGTSCSSRCSSSRQDSESTRPESETEDVLWEDLLHCAECRSSCTSETDVENPQINPC
VKKEYRDDPFQQSHLPWLHSSHPGLEKISAIVWEGNDCKKADMSVLEISGMIMNRVNSHIPGIGYQIFGNAISLILGLTP
FVFRLSQATDLEQLTAHSASELYMIAFGSNEDVIVLSMVIISFVVRVSLVWIFFFLLCVAERTYKQRLLFAKLFGHLTSA
RRARKSEVPHFRLKKVQNIKMWLSLRSYLKRRGPQRSVDVIVSSAFLLTISVVFICCAQLLHVHEIFLDCHYNWELVIWC
ISLTLFLLRFVTLGSETSKKYSNTSILLTEQINLYLKMEKKPNKKEELTLVNNVLKLATKLLKELDSPFRLYGLTMNPLL
YNITQVVILSAVSGVISDLLGFNLKLWKIKS
>XP_019814167.1 PREDICTED: putative homeodomain transcription factor 2 isoform X5 [Bos indicus]
MASKVTDAIVWYQKKIGAYDQQIWEKSVEQREIKFIKLGLRNKPKKTAHVKPDLIDVDLVRGSAFAKAKPESPWTSLTRK
GIVRVVFFPFFFRWWLQVTSKVIFFWLLVLYLLQVAAIVLFCSASSPHSIPLTEVTEPIWLMLLLGTVHCQIVSTRTPKP
PLSTGGKRRRKLRKAAHLEVHREGDGSSTTDNTQEGAVQSHGTSTSYSVGAVFRDLWHAAFFLSGSKKAKNSIDKSTETD
NGYVSLDGKKTVKSSEDGIQSHEPQCETLQPEEATWNTGTLRNIPSKVNDTQRTVTNVSDEVSSEEGPETGYPLRRHADR
TSESILRNRKSHHYKKHYPNEDAPKSGTSCSSRCSSSRQDSESTRPESETEDVLWEDLLHCAECRSSCTSETDVENPQIN
PCVKKEYRDDPFHQSHLPWLHSSHPGLEKISAIVWEGNDCKKADMSVLEISGMIMNRVNSHIPGIGYQIFGNAISLILGL
TPFVFRLSQATDLDQLTAHSASELYVIAFGSNEDVIVLSMVIISFVVRVSLVWIFFFLLCVAERTYKQRLLFAKLFGHLT
SARRARKSEVPHFRLKKVQNIKMWLSLRSYLKRRGPQRSVDVIVSSAFLLTISVVFICCAQLLHVHEIFLDCHYNWELVI
WCISLTLFLLRFVTLGSETSKKYSNTSILLTEQINLYLKMEKKPNKKEELTLVNNVLKLATKLLKELDSPFRLYGLTMNP
LLYNITQVVILSAVSGVISDLLGFNLKLWKIKS
>XP_024593867.1 putative homeodomain transcription factor 2 isoform X1 [Neophocaena asiaeorientalis asiaeorientalis]
MASKVTDAIVWYQKKIGAYDQQIWEKSVEQREIKGLRNKPKKTAHVKPDLIDVDLVRGSAFAKAKPESPWTSLTRKGIVR
VVFFPFFFRWWLQVTSKVIFFWLLVLYLLQVAAIVLFCSASSPHSIPLTEVIGPIWLMLLLGTVHCQIVSTRTPKPPLST
GGKRRRKLRKAAHLEVHREGDGSSTTDNTQEGAVQSHGTSTAYSVGAVFRDLWHAAFFLSGSKKAKNSIDKSTETDNGYV
SLDGKKTVKSSEDGVQSHEPQCETLRAEEATWNTGALRNVPSKDTQRTVTNVSDEVSSEEGPETGYPLRRHADRTSESIL
RNRKSHHYKKHYPNEDAPKSGTSCSSRCSSSRQDSESTRPESETEDVLWEDLLHCAECRSSCTSETDVENPQINPCVKKE
YRDDPFHQSHLPWLHSSHPGLEKISAIVWEGNDCKKADMSVLEISGMIMNRVNSHIPGIGYQIFGNAISLILGLTPFVFR
LSQATDLDQLTAHSASELYVIAFGSNEDVIVLSMVIISFVVRVSLVWIFFFLLCVAERTYKQRLLFAKLFGHLTSARRAR
KSEVPHFRLKKVQNIKMWLSLRSYLKRRGPQRSVDVIVSSAFLLTISVVFICCAQLLHVHEIFLDCHYNWELVIWCISLT
LFLLRFVTLGSETSKKYSNTSILLTEQINLYLKMEKKPNKKEELTLVNNVLKLATKLLKELDSPFRLYGLTMNPLLYNIT
QVVILSAVSGVISDLLGFNLKLWKIKS
>XP_039704943.1 protein PHTF2 isoform X1 [Pteropus giganteus]
MASKVTDAIVWYQKKIGAYDQQIWEKSVEQREIKGLRNKPKKTAHVKPDLIDVDLVRGSAFAKAKPESPWTSLTRKGIVR
VVFFPFFFRWWLQVTSKVIFFWLLVLYLLQVAAIVLFCSASSPHNIPLTEVIGPVWLMLLLGTVHCQIVSTRTPKPPLST
GGKRRRKLRKAAHLEVHREGDGSSTTDNSQEGAVQSFGTSTSYSVGAVFRDLWHAAFFLSGSKKAKNSIDKSTETDNGYV
SLDGKKTVKSSEDGVQSHEPQCETIRPEETTWNPGTLRNIPSKDPQRTITNVSDEVSSEEGPETGYPLRHHVDRTSESIL
RNRKSHHYKKHYPNEDAPKSGTSCSSRCSSSRQDSESTRPESETEDVLWEDLLHCAECRSSCTSETDVENPQINPCVKKE
YRDDPFHQSHLPWLHSSHPGLEKISAIVWEGNDCKKADMSVLEISGMIMNRVNSHIPGIGYQIFGNAISLILGLTPFVFR
LSQATDLEQLTAHSASELYVIAFGSNEDAVVLSMVIISFVVRVSLVWIFFFLLCVAERTYKQRLLFAKLFGHLTSARRAR
KSEVPHFRLKKVQNIKMWLSLRSYLKRRGPQRSVDVIVSSAFLLTISVVFICCAQLLHVHEIFLDCHYNWELVIWCISLT
LFLLRFVTLGSETSKKYSNTSILLTEQINLYLKMEKKPNKKEELTLVNNVLKLATKLLKELDSPFRLYGLTMNPLLYNIT
QVVILSAVSGVISDLLGFNLKLWKIKS
>XP_027974971.1 putative homeodomain transcription factor 2 isoform X1 [Eumetopias jubatus]
MASKVTDAIVWYQKKIGAYDQQIWEKSVEQREIKGLRNKPKKTAHVKPDLIDVDLVRGSAFAKAKPESPWTSLTRKGIVR
VVFFPFFFRWWLQVTSKVIFFWLLVLYLLQVAAIVLFCSASSPHSIPLTEVIGPVWLMLLLGTVHCQIVSTRTPKPPLST
GGKRRRKLRKAAHLEVHREGDGSSTTDNTQEGAAQSHGTSTSYSVGAVFRDLWHAAFFLSGSKKAKNSIDKSTETDNGYV
SLEGKKTVKSSEEGIQSHEPQCETVRPEEAAWHPGTLRNIPSKDTQRTIANVSDEVSSEEGPETGYPLRRHVDRTSESIL
RNRKPHHYKKHYPNEDAPKSGTSCSSRCSSSRQDSESTRPESETEDVLWEDLLHCAECRSSCTSETDMENPQINPSVKKE
YRDDPFHQSHLPWLHSSHPGLEKISAIVWEGNDCKKADMSVLEISGMIMNRVNSHIPGIGYQIFGNAISLILGLTPFVFR
LSQATDLEQLTAHSASELYVIAFGSNEDVIVLSMVIISFVVRVSLVWIFFFLLCVAERTYKQRLLFAKLFGHLTSARRAR
KSEVPHFRLKKVQNIKMWLSLRSYLKRRGPQRSVDVIVSSAFLLTISVVFICCAQLLHVHEIFLDCHYNWELVIWCISLT
LFLLRFVTLGSETSKKYSNTSILLTEQINLYLKMEKKPNKKEELTLVNNVLKLATKLLKELDSPFRLYGLTMNPLLYNIT
QVVILSAVSGVISDLLGFNLKLWKIKS
>XP_032498186.1 putative homeodomain transcription factor 2 isoform X1 [Phocoena sinus]
MASKVTDAIVWYQKKIGAYDQQIWEKSVEQREIKGLRNKPKKTAHVKPDLIDVDLVRGSAFAKAKPESPWTSLTRKGIVR
VVFFPFFFRWWLQVTSKVIFFWLLVLYLLQVAAIVLFCSASSPHSIPLTEVIGPIWLMLLLGTVHCQIVSTRTPKPPLST
GGKRRRKLRKAAHLEVHREGDGSSTTDNTQEGAVQSHGTSTAYSVGAVFRDLWHAAFFLSGSKKAKNSIDKSTETDNGYV
SLDGKKTVKSSEDGVQSHEPQCETLRAEEAAWNTGALRNIPSKDTQRTVTNVSDEVSSEEGPETGYPLRCHADRTSESIL
RNRKSHHYKKHYPNEDAPKSGTSCSSRCSSSRQDSESTRPESETEDVLWEDLLHCAECRSSCTSETDVENPQINPCVKKE
YRDDPFHQSHLPWLHSSHPGLEKISAIVWEGNDCKKADMSVLEISGMIMNRVNSHIPGIGYQIFGNAISLILGLTPFVFR
LSQATDLDQLTAHSASELYVIAFGSNEDVIVLSMVIISFVVRVSLVWIFFFLLCVAERTYKQRLLFAKLFGHLTSARRAR
KSEVPHFRLKKVQNIKMWLSLRSYLKRRGPQRSVDVIVSSAFLLTISVVFICCAQLLHVHEIFLDCHYNWELVIWCISLT
LFLLRFVTLGSETSKKYSNTSILLTEQINLYLKMEKKPNKKEELTLVNNVLKLATKLLKELDSPFRLYGLTMNPLLYNIT
QVVILSAVSGVISDLLGFNLKLWKIKS
>XP_025147789.1 putative homeodomain transcription factor 2 isoform X1 [Bubalus bubalis]
MASKVTDAIVWYQKKIGAYDQQIWEKSVEQREIKFIKLGLRNKPKKTAHVKPDLIDVDLVRGSAFAKAKPESPWTSLTRK
GIVRVVFFPFFFRWWLQVTSKVIFFWLLVLYLLQVAAIVLFCSTSSPHSIPLTEVTEPIWLMLLLGTVHCQIVSTRTPKP
PLSTGGKRRRKLRKAAHLEVHREGDGSSTTDNTQEGAVQSHGTSTSYSVGAVFRDLWHAAFFLSGSKKAKNSIDKSTETD
NGYVSLDGKKTVKSSEDGIQSHEPQCETLQPEEATWNTGTLRNIPSKVNDTQRTVTNVSDEVSSEEGPETGYPLRRHADR
TSESILRNRKSHHYKKHYPNEDAPKSGTSCSSRCSSSRQDSESTRPESETEDVLWEDLLHCAECRSSCTSETDVENPQIN
PCVKKEYRDDPFHQSHLPWLHSSHPGLEKISAIVWEGNDCKKADMSVLEISGMIMNRVNSHIPGIGYQIFGNAVSLILGL
TPFVFRLSQATDLDQLTAHSASELYVIAFGSNEDVIVLSMVIISFVVRVSLVWIFFFLLCVAERTYKQRLLFAKLFGHLT
SARRARKSEVPHFRLKKVQNIKMWLSLRSYLKRRGPQRSVDVIVSSAFLLTISVVFICCAQLLHVHEIFLDCHYNWELVI
WCISLTLFLLRFVTLGSETSKKYSNTSILLTEQINLYLKMEKKPNKKEELTLVNNVLKLATKLLKELDSPFRLYGLTMNP
LLYNITQVVILSAVSGVISDLLGFNLKLWKIKS
>XP_006925805.1 putative homeodomain transcription factor 2 isoform X1 [Pteropus alecto]
MASKVTDAIVWYQKKIGAYDQQIWEKSVEQREIKGLRNKPKKTAHVKPDLIDVDLVRGSAFAKAKPESPWTSLTRKGIVR
VVFFPFFFRWWLQVTSKVIFFWLLVLYLLQVAAIVLFCSASSPHNIPLTEVIGPVWLMLLLGTVHCQIVSTRTPKPPLST
GGKRRRKLRKAAHLEVHREGDGSSTTDNSQEGAVQSFGTSTSYSVGTVFRDLWHAAFFLSGSKKAKNSIDKSTETDNGYV
SLDGKKTVKSSEDGVQSHEPQCETIRPEETTWNPGTLRNIPSKDPQRTITNVSDEVSSEEGPETGYPLRHHVDRTSESIL
RNRKSHHYKKHYPNEDAPKSGTSCSSRCSSSRQDSESTRPESETEDVLWEDLLHCAECRSSCTSETDVENPQINPCVKKE
YRDDPFHQSHLPWLHSSHPGLEKISAIVWEGNDCKKADMSVLEISGMIMNRVNSHIPGIGYQIFGNAISLILGLTPFVFR
LSQATDLEQLTAHSASELYVIAFGSNEDAVVLSMVIISFVVRVSLVWIFFFLLCVAERTYKQRLLFAKLFGHLTSARRAR
KSEVPHFRLKKVQNIKMWLSLRSYLKRRGPQRSVDVIVSSAFLLTISVVFICCAQLLHVHEIFLDCHYNWELVIWCISLT
LFLLRFVTLGSETSKKYSNTSILLTEQINLYLKMEKKPNKKEELTLVNNVLKLATKLLKELDSPFRLYGLTMNPLLYNIT
QVVILSAVSGVISDLLGFNLKLWKIKS
>XP_025923498.1 putative homeodomain transcription factor 2 isoform X1 [Apteryx rowi]
MASKVTDAIVWYQKKIGAYDQQIWEKSVEQREIKGLRNKPKKTGHVKPDLIDVDLVRGSAFAKAKPESPWTSLTRKGIVR
VVFFPFFYGWWLQVTSRVIFFWLLVLYLLQVAAVVLFCTARSPHNIPLTEVIGPIWLMLLLGTVHCQIVSTRTPKPPPST
GGKRRRKLRRAAHLEVHREGDGSSTTDNTQEGTVQSYGTSTSYSIGAVFRDIWHAAFFLSGSKKAKNSIDKSTETDNGYV
SLDGKKTGKSSEECIQAHGHHCEVIKPEESGWSTATVKNTFNNHSHHKDTHRTITNVSDEVSSEEGPETGYSLRRHVERT
SSDCTIRNRKSHHYKKHYPLEDTPKSGTSCSSRCSSSRQDSESARPESETEDVLWEDLLHCAECHSSCTSETDVESPQVN
PCVKKEYRDDPFHQSHLPWIHSLNPGLEKISAIVWEGNDCKKADMSVLEISGMIMNRVNNYIPGIGYQIFGNVVSLILGL
MPFVFRVSQAKDLEQLATHSATELCIIAFGSNGDILVLSMVVISFVVRVSLVWIFFFLLCVAERTYKQRLLFAKLFGHLT
SARRARKSEVPHFRLKKVQNIKMWLSLRSYLKRRGPQRSVDVIVSSAFLLTISVVFICCAQLLHMHEIFLDCHYNWELVI
WCISLTLFLLRFVTLGSETSKKYSNTSILLTEQINLYLKMEKKPNKKEELTLVNNVLKLATKLLKELDSPFRLYGLTMNP
LLYNITQVVILSAVSGVISDLLGFNLKLWKIKS
>XP_004602191.1 PREDICTED: putative homeodomain transcription factor 2 [Sorex araneus]
MASKVTDAIVWYQKKIGAYDQQIWEKSVEQREIKGLRNKPKKTAHVKPDLIDVDLVRGSAFAKAKPESPWTSLTRKGIVR
VVFFPFFFRWWLQVTSTVIFFWLLVLYLLQVAAIVLFYSASSPHSIPLTEVIEPIWLMLLLGTVHCQIVSTRTPKPPLST
GGKRRRKLRKAAHLEVHREGDGSSTTDNTQEGAVQSHGTSSTYSVGAVFRDLWHAAFFFSGSKKAKNSIDKSTETDNGYV
SLDGKKTVKSSEDGVQNHEPQCETLRPEEAAWNTGAMRNISNKDTQRTVTNVSDEVSSEDGPEAGYPLRRHVDRTSENIL
RNRKSHHYKKHYPSEDAPKSGTSCSSRCSSSRQDSESTRPESETEDVLWEDLLHCAECHSSCTSETDVENPQINPCVKKE
YRDDPFHQSHLPWLHSPHPGLEKISAIVWEGNDCKKADMSVLEISGMIMNRVNSHIPGIGYQIFGNAISLILGLTPFVFR
LSQATDLEQLTAHSASELYLIAFGSNEDVIVLSMVIISFVVRVSLVWIFFFLLCVAERTYKQRLLFAKLFGHLTSARRAR
KSEVPHFRLKKVQNIKIWLSLRSYLKRRGPQRSVDVIVSSAFLLTISVVFICCAQLLHVHEIFLDCHYNWELVIWCISLT
LFLLRFVTLGSETSKKYSNTSILLTEQINLYLKMEKKPNKKEELTLVNNVLKLATKLLKELDSPFRLYGLTMNPLLYNIT
QVVILSAVSGVISDLLGFNLKLWKIKS
>XP_020759033.1 putative homeodomain transcription factor 2 isoform X1 [Odocoileus virginianus texanus]
MASKVTDAIVWYQKKIGAYDQQIWEKSVEQREIKGLRNKPKKTAHVKPDLIDVDLVRGSAFAKAKPESPWTSLTRKGIVR
VVFFPFFFRWWLQVTSKVIFFWLLVLYLLQVAAVVLFCSASSPHSIPLTEVIEPVWLMLLLGTVHCQIVSTRTPKPPLST
GGKRRRKLRKAAHLEVHREGDGSSTTDNTQEGAAQSHGTSTSYSVGAVFRDLWHAAFFLSGSKKAKNSIDKSTETDNGYV
SLDGKKTVKSSEDGIQSHEPECETLRPEEATWNTGTLRNIPSKDPQRTVTNVSDEVSSEEGPETGYPLRRHADRTSESIL
RNRKSHHYKKHYPNEDAPKSGTSCSSRCSSSRQDSESTRPESETEDVLWEDLLHCAECRSSCTSETDVENPQINPCVKKE
YRDDPFHQSHLPWLHSSHPGLEKISAIVWEGNDCKKADMSVLEISGMIMNRVNSHIPGIGYQIFGNAISLILGLTPFVFR
LSQATDLDQLTAHSASELYVIAFGSNEDVIVLSMVIISFVVRVSLVWIFFFLLCVAERTYKQRLLFAKLFGHLTSARRAR
KSEVPHFRLKKVQNIKMWLSLRSYLKRRGPQRSVDVIVSSAFLLTISVVFICCAQLLHVHEIFLDCHYNWELVIWCISLT
LFLLRFVTLGSETSKKYSNTSILLTEQINLYLKMEKKPNKKEELTLVNNVLKLATKLLKELDSPFRLYGLTMNPLLYNIT
QVVILSAVSGVISDLLGFNLKLWKIKS
>XP_025950805.1 putative homeodomain transcription factor 2 isoform X1 [Dromaius novaehollandiae]
MASKVTDAIVWYQKKIGAYDQQIWEKSVEQREIKGLRNKPKKTGHVKPDLIDVDLVRGSAFAKAKPESPWTSLTRKGIVR
VVFFPFFYGWWLQVTSRVIFFWLLVLYLLQVAAVVLFCTARSPHNIPITEVIGPIWLMLLLGTVHCQIVSTRTPKPPPST
GGKRRRKLRRAAHLEVHREGDGSSTTDNTQEGTVQSYGTSTSYSIGAVFRDIWHAAFFLSGSKKAKNSIDKSTETDNGYV
SLDGKKTGKSSEECIQAHGHHCEVIKPEESGWSTATVKNTFNSPSHQKDAQRTVTNLSDEVSSEEGPETGYSLRRHVERT
SSDCTIRNRKSHHYKKHYPLEDTPKSGTSCSSRCSSSRQDSESARPESETEDVLWEDLLHCAECHSSCTSETDVESPQVN
PCVKKEYRDDPFHQSHLPWIHSLNPGLEKISAIVWEGNDCKKADMSVLEISGMIMNRVNNYIPGIGYQVFGNVVSLILGL
MPFVFRLSQAKDLEQLATHSATELCIIAFGSNGDILVLSMVVISFVVRVSLVWIFFFLLCVAERTYKQRLLFAKLFGHLT
SARRARKSEVPHFRLKKVQNIKMWLSLRSYLKRRGPQRSVDVIVSSAFLLTISVVFICCAQLLHMHEIFLDCHYNWELVI
WCISLTLFLLRFVTLGSETSKKYSNTSILLTEQINLYLKMEKKPNKKEELTLVNNVLKLATKLLKELDSPFRLYGLTMNP
LLYNITQVVILSAVSGVISDLLGFNLKLWKIKS
>XP_031448619.1 putative homeodomain transcription factor 2 [Phasianus colchicus]
MASKVTDAIVWYQKKIGAYDQQIWEKSVEQREIKGLRNKPKKTGHVKPDLIDVDLVRGSAFAKAKPESPWTSLTRKGIVR
VVFFPFFYRWWLQVTSRVIFFWLLVLYLLQVAAVVLFCTAQSPHNIPLTEVIGPVWLMLLLGTVHCQIVSTRTPKPPPST
GVKRRRKLRKAAHLEVHREGDGSSTTDNTQEGTVQSYGTSTSYSIGAVFRDIWHAAFFLSGSKKAKNSIDKSTETDNGYV
SLDGKKTGKSSEECAQAQERLCEVIKPEESGWSTTTMRETFSTPSHHKETHRTVTNLSDEVSSEEGPETGYSLRRNVERT
SSDGTLRNRKSHHYKKHYPLEDTPKSGTSCSSRCSSSRQDSESARPESETEDVWEDLLHCAECHSSCTSETDVESPQMNP
CVKKEYRDDPFHQSHLPWIHSLNPGLEKISAIVWEGNDCKKADMSVLEISGMIMNRVNSYIPGIGYQIFGNIISLILGLM
PFVFRLSQAKDLEQLAAHSATELCITAFGSNGDILVLSMVVISFVVRVSLVWIFFFLLCVAERTYKQRLLFAKLFGHLTS
ARRARKSEVPHFRLKKVQNIKMWLSLRSYLKRRGPQRSVDVIVSSAFLLTISVVFICCAQLLHMHEIFLDCHYNWELVIW
CISLTLFLLRFVTLGSETSKKYSNTSILLTEQINLYLKMEKKPNKKEELTLVNNVLKLATKLLKELDSPFRLYGLTMNPL
LYNITQVVILSAVSGVISDLLGFNLKLWKIKS
>XP_011363516.1 putative homeodomain transcription factor 2 isoform X1 [Pteropus vampyrus]
MASKVTDAIVWYQKKIGAYDQQIWEKSVEQREIKGLRNKPKKTAHVKPDLIDVDLVRGSAFAKAKPESPWTSLTRKGIVR
VVFFPFFFRWWLQVTSKVIFFWLLVLYLLQVAAIVLFCSASSPHNIPLTEVIGPVWLMLLLGTVHCQIVSTRTPKPPLST
GGKRRRKLRKAAHLEVHREGDGSSTTDNSQEGAVQSFGTSTSYSVGAVFRDLWHAAFFLSGSKKAKNSIDKSTETDNGYV
SLDGKKTVKSSEDGVQSHEPQCETIRPEETTWNPGTLRNIPSKDPQRTITNVSDEVSSEEGPETGYPLRHHVDRTSESIL
RNRKSHHYKKHYPNEDAPKSGTSCSSRCSSSRQDSESTRPESETEDVLWEDLLHCAECRSSCTSETDVENPQINPCVKKE
YRDDPFHQSHLPWLHSSHPGLEKISAIVWEGNDCKKADMSVLEISGMIMNRVNSHIPGIGYQIFGNAISLILGLTPFVFR
LSQATDLEQLTAHSASELYVIAFGSNEDTVVLSMVIISFVVRVSLVWIFFFLLCVAERTYKQRLLFAKLFGHLTSARRAR
KSEVPHFRLKKVQNIKMWLSLRSYLKRRGPQRSVDVIVSSAFLLTISVVFICCAQLLHVHEIFLDCHYNWELVIWCISLT
LFLLRFVTLGSETSKKYSNTSILLTEQINLYLKMEKKPNKKEELTLVNNVLKLATKLLKELDSPFRLYGLTMNPLLYNIT
QVVILSAVSGVISDLLGFNLKLWKIKS
>XP_006882657.1 PREDICTED: putative homeodomain transcription factor 2 isoform X1 [Elephantulus edwardii]
MASKVTDAIVWYQKKIGAYDQQIWEKSVEQREIKFIKLGLRNKPKKTAHVKPDLIDVDLVRGSAFAKAKPESPWTSLTRK
GIVRVVFFPFFFRWWLQVTSKVIFFWLLVLYLLQVAAIVLFYSASSPHSIPLTEVIGPIWLMLLLGTVHCQIVSTRTPKP
PLSAGGKRRRKLRKAAHLEVHREGDGSSTTDNTQEGPVPSHGTSTSYSVGAVFRDLWHAAFFLSGSKKIKNSIDKSTETD
NGYVSLDGKKTVKSNEDGIQNHETRCETIRSEEASWSTGTLRNIPTKDAQRTIANVSDEVSSEEGPETGYPLRRRMDRTS
ESILRNRKSHHYKKHYPNEDAPKSGTSCSSRCSSSRQDSESTRPESETEDVLWEDLLHCAECRSSCTSETDVENPQINPY
VKKEYRDDPFHQSHLPWLHSSHPGLEKISAIVWEGNDCKKADMSVLEISGMIMNRVNSHIPGIGYQIFGNAISLILGLTP
FVFRLSQATDLEQLTTHSASELYVIAFGSKEDVIVLSMVVISFVVRVSLVWIFFFLLCVAERTYKQRLLFAKLFGHLTSA
RRARKSEVPHFRLKKVQNIKMWLSLRSYLKRRGPQRSVDVIVSSAFLLTISVVFICCAQLLHVHEIFLDCHYNWELVIWC
ISLTLFLLRFVTLGSETSKKYSNTSILLTEQINLYLKMEKKPNKKEELTLVNNVLKLATKLLKELDSPFRLYGLTMNPLL
YNITQVVILSAVSGVISDLLGFNLKLWKIKS
>XP_026979603.1 putative homeodomain transcription factor 2 isoform X1 [Lagenorhynchus obliquidens]
MASKVTDAIVWYQKKIGAYDQQIWEKSVEQREIKGLRNKPKKTAHVKPDLIDVDLVRGSAFAKAKPESPWTSLTRKGIVR
VVFFPFFFRWWLQVTSKVIFFWLLVLYLLQVAAIVLFCSASSPHSIPLTEVIGPIWLMLLLGTVHCQIVSTRTPKPPLST
GGKRRRKLRKAAHLEVHREGDGSSTTDNTQEGAVQSHGTSTTYSVGAVFRDLWHAAFFLSGSKKAKNSIDKSTETDNGYV
SLDGKKTVKSSEDGVQSHEPQCETLRAEEATWNTGTLRNIPSKDTQRTVTNVSDEVSSEEGPETGYLLRRHADRTSESIL
RNRKSHHYKKHYPNEDAPKSGTSCSSRCSSSRQDSESTRPESETEDVLWEDLLHCAECRSSCTSETDVENPQINPCVKKE
YRDDPFHQSHLPWLHSSHPGLEKISAIVWEGNDCKKADMSVLEISGMIMNRVNSHIPGIGYQIFGNAISLILGLTPFVFR
LSQATDLDQLTAHSASELYVIAFGSNEDVIVLSMVIISFVVRVSLVWIFFFLLCVAERTYKQRLLFAKLFGHLTSARRAR
KSEVPHFRLKKVQNIKMWLSLRSYLKRRGPQRSVDVIVSSAFLLTISVVFICCAQLLHVHEIFLDCHYNWELVIWCISLT
LFLLRFVTLGSETSKKYSNTSILLTEQINLYLKMEKKPNKKEELTLVNNVLKLATKLLKELDSPFRLYGLTMNPLLYNIT
QVVILSAVSGVISDLLGFNLKLWKIKS
>NP_001245061.1 protein PHTF2 [Macaca mulatta]
MASKVTDAIVWYQKKIGAYDQQIWEKSVEQREIKGLRNKPKKTAHVKPDLIDVDLVRGSAFAKAKPESPWTSLTRKGIVR
VVFFPFFFRWWLQVTSKVIFFWLLVLYLLQVAAIVLFCSTSSPHSIPLTEVIGPIWLMLLLGTVHCQIVSTRTPKPPLST
GGKRRRKLRKAAHLEVHREGDGSSTTDNTQEGAVQSHGTSTSHSVGAVFRDLWHAAFFLSGSKKAKNSIDKSTETDNGYV
SLDGKKTVKSSEDGIQNHEPQCETIQPEETAWNAGTLRSRDGPSKDTQRKVTNVSDEVSSEEGPETGYSLRRHVDRTSES
VLRNRKSHHYKKHYPNEDAPKSGTSCSSRCSSSRQDSESARPESETEDVLWEDLLHCAECHSSCTSETDVENPQINPCVK
KEYRDDPFHQSHLPWLHSSHPGLEKISAIVWEGNDCKKADMSVLEISGMIMNRVNSHIPGIGYQIFGNAISLILGLTPFV
FRLSQATDLEQLTAHSASELYVIAFGSNEDVIVLSMVIISFVVRVSLVWIFFFLLCVAERTYKQRLLFAKLFGHLTSARR
ARKSEVPHFRLKKVQNIKMWLSLRSYLKRRGPQRSVDVIVSSAFLLTISVVFICCAQLLHVHEIFLDCHYNWELVIWCIS
LTLFLLRFVTLGSETSKKYSNTSILLTEQINLYLKMEKKPNKKEELTLVNNVLKLATKLLKELDSPFRLYGLTMNPLLYN
ITQVVILSAVSGVISDLLGFNLKLWKIKS
>XP_030690147.1 putative homeodomain transcription factor 2 isoform X1 [Globicephala melas]
MASKVTDAIVWYQKKIGAYDQQIWEKSVEQREIKGLRNKPKKTAHVKPDLIDVDLVRGSAFAKAKPESPWTSLTRKGIVR
VVFFPFFFRWWLQVTSKVIFFWLLVLYLLQVAAIVLFCSASSPHSIPLTEVIGPIWLMLLLGTVHCQIVSTRTPKPPLST
GGKRRRKLRKAAHLEVHREGDGSSTTDNTQEGAVQSHGTSTAYSVGAVFRDLWHAAFFLSGSKKAKNSIDKSTETDNGYV
SLDGKKTVKSSEDGVQSHEPQCETLRAEEATWNTGTLRNIPSKDTQRTVTNVSDEVSSEEGPETGYLLRRHADRTSESIL
RNRKSHHYKKHYPNEDAPKSGTSCSSRCSSSRQDSESTRPESETEDVLWEDLLHCAECRSSCTSETDVENPQINPCVKKE
YRDDPFHQSHLPWLHSSHPGLEKISAIVWEGNDCKKADMSVLEISGMIMNRVNSHIPGIGYQIFGNAISLILGLTPFVFR
LSQATDLDQLTAHSASELYVIAFGSNEDVIVLSMVIISFVVRVSLVWIFFFLLCVAERTYKQRLLFAKLFGHLTSARRAR
KSEVPHFRLKKVQNIKMWLSLRSYLKRRGPQRSVDVIVSSAFLLTISVVFICCAQLLHVHEIFLDCHYNWELVIWCISLT
LFLLRFVTLGSETSKKYSNTSILLTEQINLYLKMEKKPNKKEELTLVNNVLKLATKLLKELDSPFRLYGLTMNPLLYNIT
QVVILSAVSGVISDLLGFNLKLWKIKS
>NP_001006226.2 protein PHTF2 [Gallus gallus]
MASKVTDAIVWYQKKIGAYDQQIWEKSVEQREIKGLRNKPKKTGHVKPDLIDVDLVRGSAFAKAKPESPWTSLTRKGIVR
VVFFPFFYRWWLQVTSRVIFFWLLVLYLLQVAAVVLFCTAQSPHNIPLTEVIGPIWLMLLLGTVHCQIVSTRTPKPPPST
GVKRRRKLRKAAHLEVHREGDGSSTTDNTQEGTVQSYGTSTSYSIGAVFRDIWHAAFFLSGSKKAKNSIDKSTETDNGYV
SLEGKKTGKSSEECAQAQERLCEVIKPEESGWSTTTMRETFSTPIHHKETHRTVTNLSDEVSSEEGPETGYSLRRNVERT
SSDGTLRNRKSHHYKKHYPLEDTPKSGTSCSSRCSSSRQDSESTRPESETEDVWEDLLHCAECHSSCTSETDVESPQMNP
CVKKEYRDDPFHQSHLPWIHSLNPGLEKISAIVWEGNDCKKADMSVLEISGMIMNRVNSYIPGIGYQIFGNIISLILGLM
PFVFRLSQAKDLEQLAAHSATELCITAFGSNGDILVLSMVVISFVVRVSLVWIFFFLLCVAERTYKQRLLFAKLFGHLTS
ARRARKSEVPHFRLKKVQNIKMWLSLRSYLKRRGPQRSVDVIVSSAFLLTISVVFICCAQLLHMHEIFLDCHYNWELVIW
CISLTLFLLRFVTLGSETSKKYSNTSILLTEQINLYLKMEKKPNKKEELTLVNNVLKLATKLLKELDSPFRLYGLTMNPL
LYNITQVVILSAVSGVISDLLGFNLKLWKIKS
>XP_045877578.1 protein PHTF2 isoform X1 [Meles meles]
MASKVTDAIVWYQKKIGAYDQQIWEKSVEQREIKGLRNKPKKTAHVKPDLIDVDLVRGSAFAKAKPESPWTSLTRKGIVR
VVFFPFFFRWWLQVTSKVIFFWLLVLYLLQVAAIVLFCSASSPHSIPLTEVIGPIWLMLLLGTVHCQIVSTRTPKPPLSA
GGKRRRKLRKAAHLEVHREGDGSSTTDNTQEGAAQSHGTSTSYSVGAVFRDLWHAAFFLSGSKKAKNSIDKSTETDNGYV
SLEGKKTVKSSEEGIQSHEPQCETVRPEEAAWHPGTLRNIPSKDTQRTITNVSDEVSSEEGPETGYPLRRHVDRTSESIL
RNRKSHHYKKHYPNEDAPKSGTSCSSRCSSSRQDSESTRPESETEDVLWEDLLHCAECRSSCTSETDMENPQINPSVKKE
YRDDPFHQSHLPWLHSSHPGLEKISAIVWEGNDCKKADMSVLEISGMIMNRVNSHIPGIGYQIFGNAISLILGLTPFVFR
LSQATDLEQLTAHSASELYVIAFGSNEDVIVLSMVIISFVVRVSLVWIFFFLLCVAERTYKQRLLFAKLFGHLTSARRAR
KSEVPHFRLKKVQNIKMWLSLRSYLKRRGPQRSVDVIVSSAFLLTISVVFICCAQLLHVHEIFLDCHYNWELVIWCISLT
LFLLRFVTLGSETSKKYSNTSILLTEQINLYLKMEKKPNKKEELTLVNNVLKLATKLLKELDSPFRLYGLTMNPLLYNIT
QVVILSAVSGVISDLLGFNLKLWKIKS
>XP_025728565.1 putative homeodomain transcription factor 2 isoform X1 [Callorhinus ursinus]
MASKVTDAIVWYQKKIGAYDQQIWEKSVEQREIKGLRNKPKKTAHVKPDLIDVDLVRGSAFAKAKPESPWTSLTRKGIVR
VVFFPFFFRWWLQVTSKVIFFWLLVLYLLQVAAIVLFCSASSPHSIPLTEVIGPVWLMLLLGTVHCQIVSTRTPKPPLST
GGKRRRKLRKAAHLEVHREGDGSSTTDNTQEGAAQSHGTSTSYSVGAVFRDLWHAAFFLSGSKKAKNSIDKSTETDNGYV
SLEGKKTVKSSEEGIQSHEPQCETVRPEEAAWHPGTLRNIPSKDTQRTIANVSDEVSSEEGPETGYPLRRHVDRTSESIL
RNRKSHHYKKHYPNEDAPKSGTSCSSRCSSSRQDSESTRPESETEDVLWEDLLHCAECRSSCTSETDMENPQINPSVKKE
YRDDPFHQSHLPWLHSSHPGLEKISAIVWEGNDCKKADMSVLEISGMIMNRVNSHIPGIGYQIFGNAISLILGLTPFVFR
LSQATDLEQLTAHSASELYVIAFGSNEDVIVLSMVIISFVVRVSLVWIFFFLLCVAERTYKQRLLFAKLFGHLTSARRAR
KSEVPHFRLKKVQNIKMWLSLRSYLKRRGPQRSVDVIVSSAFLLTISVVFICCAQLLHVHEIFLDCHYNWELVIWCISLT
LFLLRFVTLGSETSKKYSNTSILLTEQINLYLKMEKKPNKKEELTLVNNVLKLATKLLKELDSPFRLYGLTMNPLLYNIT
QVVILSAVSGVISDLLGFNLKLWKIKS
>XP_033050811.1 putative homeodomain transcription factor 2 isoform X2 [Trachypithecus francoisi]
MASKVTDAIVWYQKKIGAYDQQIWEKSVEQREIKGLRNKPKKTAHVKPDLIDVDLVRGSAFAKAKPESPWTSLTRKGIVR
VVFFPFFFRWWLQVTSKVIFFWLLVLYLLQVAAIVLFCSTSSPHSIPLTEVIGPIWLMLLLGTVHCQIVSTRTPKPPLSA
GGKRRRKLRKAAHLEVHREGDGSSTTDNTQEGAVQSHGTSTSHSVGAVFRDLWHAAFFLSGSKKAKNSIDKSTETDNGYV
SLDGKKTVKSSEDGIQNHEPQCETIRPEETAWNAGTLRSRDGPNKDTQRKVTNVSDEVSSEEGPETGYSLRHHVDRTSES
VLRNRKSHHYKKHYPNEDAPKSGTSCSSRCSSSRQDSESARPESETEDVLWEDLLHCAECHSSCTSETDVENPQINPCVK
KEYRDDPFHQSHLPWLHSSHPGLEKISAIVWEGNDCKKADMSVLEISGMIMNRVNNHIPGIGYQIFGNAISLILGLTPFV
FRLSQATDLEQLTAHSASELYVIAFGSNEDVIVLSMVIISFVVRVSLVWIFFFLLCVAERTYKQRLLFAKLFGHLTSARR
ARKSEVPHFRLKKVQNIKMWLSLRSYLKRRGPQRSVDVIVSSAFLLTISVVFICCAQLLHVHEIFLDCHYNWELVIWCIS
LTLFLLRFVTLGSETSKKYSNTSILLTEQINLYLKMEKKPNKKEELTLVNNVLKLATKLLKELDSPFRLYGLTMNPLLYN
ITQVVILSAVSGVISDLLGFNLKLWKIKS
>XP_044776154.1 protein PHTF2 [Neomonachus schauinslandi]
MASKVTDAIVWYQKKIGAYDQQIWEKSVEQREIKGLRNKPKKTAHVKPDLIDVDLVRGSAFAKAKPESPWTSLTRKGIVR
VVFFPFFFRWWLQVTSKVIFFWLLVLYLLQVAAVVLFCSASSPHSIPLTEVIGPVWLMLLLGTVHCQIVSTRTPKPPLSA
GGKRRRKLRKAAHLEVHREGDGSSTTDNTQEGAAQSHGTSTSYSVGAVFRDLWHAAFFLSGSKKAKNSIDKSTETDNGYV
SLEGKKTVKSSEEGIQSHEPQCETVRPEEAAWHPGTLRNIPSKDTQRTIANVSDEVSSEEGPETGYPLRRHVDRTSESIL
RNRKSHHYKKHYPNEDAPKSGTSCSSRCSSSRQDSESTRPESETEDVLWEDLLHCAECRSSCTSETDMENPQINPSVKKE
YRDDPFHQSHLPWLHSSHPGLEKISAIVWEGNDCKKADMSVLEISGMIMNRVNSHIPGIGYQIFGNAISLILGLTPFVFR
LSQATDLEQLTAHSASELYVIAFGSNEDVIVLSMVIISFVVRVSLVWIFFFLLCVAERTYKQRLLFAKLFGHLTSARRAR
KSEVPHFRLKKVQNIKMWLSLRSYLKRRGPQRSVDVIVSSAFLLTISVVFICCAQLLHVHEIFLDCHYNWELVIWCISLT
LFLLRFVTLGSETSKKYSNTSILLTEQINLYLKMEKKPNKKEELTLVNNVLKLATKLLKELDSPFRLYGLTMNPLLYNIT
QVVILSAVSGVISDLLGFNLKLWKIKS
>XP_036748352.1 putative homeodomain transcription factor 2 isoform X3 [Manis pentadactyla]
MASKVTDAIVWYQKKIPYIGAYDQQIWEKSVEQREIKGLKNKPKKTAHVKPDLIDVDLVRGSAFAKAKPESPWTSLTRKG
IVRVVFFPFFFRWWLQVTSKVIFFWLLVLYLLQVAAIVLFCSASSPHSIPLTEVIGPIWLMLLLGTVHCQIVSTRTPKPP
LSTGGKRRRKLRKAAHLEVHREGDGSSTTDNTQEGAVQSHGTSTSYSVGAVFRDLWHAAFFLSGSKKAKNSIDKSTETDN
GYVSLDGKKTVKSSEDGMQSHEPQCETIQPEETTWNTGTLRNTPGKDTHRTITNVSDEVSSEEGPETGYPLRRHVDRTSE
SILRNRKSHHYKKNYPNEEAPKSGTSCSSRCSSSRQDSESTRPESETEDVLWEDLLHCAECRSSCTSETDVENPQINPCM
KKEYRDDPFHQSHLPWLHSSHPGLEKISAIVWEGNDCKKADMSVLEISGMIMNRVNSHIPGIGYQIFGNAVSLILGLTPF
VFRLSQATDLEQLTAHSAQELYVIAFGSNEDIIVLSMVIISCVVRVSLVWIFFFLLCVAERTYKQRLLFAKLFGHLTSAR
RARKSEVPHFRLKKVQNIKMWLSLRSYLKRRGPQRSVDVIVSSAFLLTISVVFICCAQLLHVHEIFLDCHYNWELVIWCI
SLTLFLLRFVTLGSETSKKYSNTSILLTEQINLYLKMEKKPNKKEELTLVNNVLKLATKLLKELDSPFRLYGLTMNPLLY
NITQVVILSAVSGVISDLLGFNLKLWKIKS
>XP_049498813.1 protein PHTF2 [Panthera uncia]
MASKVTDAIVWYQKKIGAYDQQIWEKSVEQREIKGLRNKPKKTAHVKPDLIDVDLVRGSAFAKAKPESPWTSLTRKGIVR
VVFFPFFFRWWLQVTSKVIFFWLLVLYLLQVAAIVLFCSASSPHSIPLTEVIGPVWLMLLLGTVHCQIVSTRTPKPPQST
GGKRRRKLRKAAHLEVHREGDGSSTTDNTQEGAVQSHGTSTSYGVGAVFRDLWHAAFFLSGSKKAKNSIDKSTETDNGYV
SLEGKKTVKSSEEGIQSHEPQCETVGPEETTWHTGTLRNISSKDTQRTITNVSDEVSSEEGPETGYPLRRHVDRTSENIL
RNRKSHHYKKHYPNEDAPKSGTSCSSRCSSSRQDSESTRPESETEDVLWEDLLHCAECRSSCTSETDMENPQINPSVKKE
YRDDPFHQSHLPWLHNSHPGLEKISAIVWEGNDCKKADMSVLEISGMIMNRVNSHIPGIGYQIFGNAISLILGLTPFVFR
LSQATDLEQLTAHSASELYVIAFGSNEDVIVLSMVIISFVVRVSLVWIFFFLLCVAERTYKQRLLFAKLFGHLTSARRAR
KSEVPHFRLKKVQNIKMWLSLRSYLKRRGPQRSVDVIVSSAFLLTISVVFICCAQLLHVHEIFLDCHYNWELVIWCISLT
LFLLRFVTLGSETSKKYSNTSILLTEQINLYLKMEKKPNKKEELTLVNNVLKLATKLLKELDSPFRLYGLTMNPLLYNIT
QVVILSAVSGVISDLLGFNLKLWKIKS
>XP_005895324.1 PREDICTED: putative homeodomain transcription factor 2 isoform X2 [Bos mutus]
MASKVTDAIVWYQKKIGAYDQQIWEKSVEQREIKGLRNKPKKTAHVKPDLIDVDLVRGSAFAKAKPESPWTSLTRKGIVR
VVFFPFFFRWWLQVTSKVIFFWLLVLYLLQVAAIVLFCSASSPHSIPLTEVTEPIWLMLLLGTVHCQIVSTRTPKPPLST
GGKRRRKLRKAAHLEVHREGDGSSTTDNTQEGAVQSHGTSTSYSVGAVFRDLWHAAFFLSGSKKAKNSIDKSTETDNGYV
SLDGKKTVKSSEDGIQSHEPQCETLQPEEATWNTGTLRNIPSKDTQRTVTNVSDEVSSEEGPETGYPLRRHADRTSESIL
RNRKSHHYKKHYPNEDAPKSGTSCSSRCSSSRQDSESTRPESETEDVLWEDLLHCAECRSSCTSETDVENPQINPCVKKE
YRDDPFHQSHLPWLHSSHPGLEKISAIVWEGNDCKKADMSVLEISGMIMNRVNSHIPGIGYQIFGNAISLILGLTPFVFR
LSQATDLDQLTAHSASELYVIAFGSNEDVIVLSMVIISFVVRVSLVWIFFFLLCVAERTYKQRLLFAKLFGHLTSARRAR
KSEVPHFRLKKVQNIKMWLSLRSYLKRRGPQRSVDVIVSSAFLLTISVVFICCAQLLHVHEIFLDCHYNWELVIWCISLT
LFLLRFVTLGSETSKKYSNTSILLTEQINLYLKMEKKPNKKEELTLVNNVLKLATKLLKELDSPFRLYGLTMNPLLYNIT
QVVILSAVSGVISDLLGFNLKLWKIKS
>XP_022410143.1 putative homeodomain transcription factor 2 isoform X1 [Delphinapterus leucas]
MASKVTDAIVWYQKKIGAYDQQIWEKSVEQREIKGLRNKPKKTAHVKPDLIDVDLVRGSAFAKAKPESPWTSLTRKGIVR
VVFFPFFFRWWLQVTSKVIFFWLLVLYLLQVAAIVLFCSASSPHSIPLTEVIGPIWLMLLLGTVHCQIVSTRTPKPPLST
GGKRRRKLRKAAHLEVHREGDGSSTTDNTQEGAVQSHGTSTAYSVGAVFRDLWHAAFFLSGSKKAKNSIDKSTETDNGYV
SLDGKKTVKSSEDGVQSHEPQCETLRAEEATWNTGALRNIPSKDTQRTVTNVSDEVSSEEGPETGYPLRRHADRTSESIL
RNRKSHHYKKHYTNEDAPKSGTSCSSRCSSSRQDSESTRPESETEDVLWEDLLHCAECRSSCTSETDVENPQINPCVKKE
YRDDPFHQSHLPWLHSSHPGLEKISAIVWEGNDCKKADMSVLEISGMIMNRVNSHIPGIGYQIFGNAISLILGLTPFVFR
LSQATDLDQLTAHSASELYVIAFGSNEDVIVLSMVIISFVVRVSLVWIFFFLLCVAERTYKQRLLFAKLFGHLTSARRAR
KSEVPHFRLKKVQNIKMWLSLRSYLKRRGPQRSVDVIVSSAFLLTISVVFICCAQLLHVHEIFLDCHYNWELVIWCISLT
LFLLRFVTLGSETSKKYSNTSILLTEQINLYLKMEKKPNKKEELTLVNNVLKLATKLLKELDSPFRLYGLTMNPLLYNIT
QVVILSAVSGVISDLLGFNLKLWKIKS
>XP_027824363.2 protein PHTF2 isoform X2 [Ovis aries]
MASKVTDAIVWYQKKIGAYDQQIWEKSVEQREIKGLRNKPKKTAHVKPDLIDVDLVRGSAFAKAKPESPWTSLTRKGIVR
VVFFPFFFRWWLQVTSKVIFFWLLVLYLLQVAAIVLFCSASSPHSIPLTEVTEPVWLMLLLGTVHCQIVSTRTPKPPLST
GGKRRRKLRKAAHLEVHREGDGSSTTDNTQEGAAQSPGTSTSYSVGAVFRDLWHAAFFLSGSKKAKNSIDKSTETDNGYV
SLDGKKTVKSSEDGIQSHEPQCETLRPEEATWNTGTLRNIPSKDTQRTVTNVSDEVSSEEGPETGYPLRRHADRTSESIL
RNRKSHHYKKHYPNEDAPKSGTSCSSRCSSSRQDSESTRPESETEDVLWEDLLHCAECRSSCTSETDVENPQINPCVKKE
YRDDPFHQSHLPWLHSSHPGLEKISAIVWEGNDCKKADMSVLEISGMIMNRVNSHIPGIGYQIFGNAISLILGLTPFVFR
LSQATDLDQLTAHSASELYMIAFGSNEDVIVLSMVIISFVVRVSLVWIFFFLLCVAERTYKQRLLFAKLFGHLTSARRAR
KSEVPHFRLKKVQNIKMWLSLRSYLKRRGPQRSVDVIVSSAFLLTISVVFICCAQLLHVHEIFLDCHYNWELVIWCISLT
LFLLRFVTLGSETSKKYSNTSILLTEQINLYLKMEKKPNKKEELTLVNNVLKLATKLLKELDSPFRLYGLTMNPLLYNIT
QVVILSAVSGVISDLLGFNLKLWKIKS
>XP_004263445.1 protein PHTF2 isoform X1 [Orcinus orca]
MASKVTDAIVWYQKKIGAYDQQIWEKSVEQREIKGLRNKPKKTAHVKPDLIDVDLVRGSAFAKAKPESPWTSLTRKGIVR
VVFFPFFFRWWLQVTSKVIFFWLLVLYLLQVAAIVLFCSASSPHSIPLTEVIGPIWLMLLLGTVHCQIVSTRTPKPPLST
GGKRRRKLRKAAHLEVHREGDGSSTTDNTQEGAVQSHGTSTAYSVGAVFRDLWHAAFFLSGSKKAKNSIDKSTETDNGYV
SLDGKKTVKSSEDGVQSHEPQCETLRAEEATWNTGTLRNMPSKDTQRTVTNVSDEVSSEEGPETGYLLRRHADRTSESIL
RNRKSHHYKKHYPNEDAPKSGTSCSSRCSSSRQDSESTRPESETEDVLWEDLLHCAECRSSCTSETDVENPQINPCVKKE
YRDDPFHQSHLPWLHSSHPGLEKISAIVWEGNDCKKADMSVLEISGMIMNRVNSHIPGIGYQIFGNAISLILGLTPFVFR
LSQATDLDQLTAHSASELYVIAFGSNEDVIVLSMVIISFVVRVSLVWIFFFLLCVAERTYKQRLLFAKLFGHLTSARRAR
KSEVPHFRLKKVQNIKMWLSLRSYLKRRGPQRSVDVIVSSAFLLTISVVFICCAQLLHVHEIFLDCHYNWELVIWCISLT
LFLLRFVTLGSETSKKYSNTSILLTEQINLYLKMEKKPNKKEELTLVNNVLKLATKLLKELDSPFRLYGLTMNPLLYNIT
QVVILSAVSGVISDLLGFNLKLWKIKS
>XP_022371135.1 putative homeodomain transcription factor 2 isoform X1 [Enhydra lutris kenyoni]
MASKVTDAIVWYQKKIGAYDQQIWEKSVEQREIKGLRNKPKKTAHVKPDLIDVDLVRGSAFAKAKPESPWTSLTRKGIVR
VVFFPFFFRWWLQVTSKVIFFWLLVLYLLQVAAVVLFCSASSPHSIPLTEVIGPIWLMLLLGTVHCQIVSTRTPKPPLSA
GGKRRRKLRKAAHLEVHREGDGSSTTDNTQEGAAQSHGTSTSYSVGAVFRDLWHAAFFLSGSKKAKNSIDKSTETDNGYV
SLEGKKTVKSSEEGIQSHEPPCETVRPEEAAWHPGTLRNIPSKDTQRTITNVSDEVSSEEGPETGYPLRRHVDRTSESIL
RNRKSHHYKKHYPNEDAPKSGTSCSSRCSSSRQDSESTRPESETEDVLWEDLLHCAECRSSCTSETDMENPQINPSVKKE
YRDDPFHQSHLPWLHSSHPGLEKISAIVWEGNDCKKADMSVLEISGMIMNRVNSHIPGIGYQIFGNAISLILGLTPFVFR
LSQATDLEQLTAHSASELYVIAFGSNEDVIVLSMVIISFVVRVSLVWIFFFLLCVAERTYKQRLLFAKLFGHLTSARRAR
KSEVPHFRLKKVQNIKMWLSLRSYLKRRGPQRSVDVIVSSAFLLTISVVFICCAQLLHVHEIFLDCHYNWELVIWCISLT
LFLLRFVTLGSETSKKYSNTSILLTEQINLYLKMEKKPNKKEELTLVNNVLKLATKLLKELDSPFRLYGLTMNPLLYNIT
QVVILSAVSGVISDLLGFNLKLWKIKS
>XP_031521126.1 putative homeodomain transcription factor 2 isoform X2 [Papio anubis]
MASKVTDAIVWYQKKIGAYDQQIWEKSVEQREIKGLRNKPKKTAHVKPDLIDVDLVRGSAFAKAKPESPWTSLTRKGIVR
VVFFPFFFRWWLQVTSKVIFFWLLVLYLLQVTAIVLFCSTSSPHSIPLTEVIGPIWLMLLLGTVHCQIVSTRTPKPPLST
GGKRRRKLRKAAHLEVHREGDGSSTTDNTQEGAVQSHGTSTSHSVGAVFRDLWHAAFFLSGSKKAKNSIDKSTETDNGYV
SLDGKKTVKSSEDGIQNHEPQCETIQPEETAWNAGTLRSRDGPSKDTQRKVTNVSDEVSSEEGPETGYSLRRHVDRTSES
VLRNRKSHHYKKHYPNEDAPKSGTSCSSRCSSSRQDSESARPESETEDVLWEDLLHCAECHSSCTSETDVENPQINPCVK
KEYRDDPFHQSHLPWLHSSHPGLEKISAIVWEGNDCKKADMSVLEISGMIMNRVNSHIPGIGYQIFGNAISLILGLTPFV
FRLSQATDLEQLTAHSASELYVIAFGSNEDVIVLSMVIISFVVRVSLVWIFFFLLCVAERTYKQRLLFAKLFGHLTSARR
ARKSEVPHFRLKKVQNIKMWLSLRSYLKRRGPQRSVDVIVSSAFLLTISVVFICCAQLLHVHEIFLDCHYNWELVIWCIS
LTLFLLRFVTLGSETSKKYSNTSILLTEQINLYLKMEKKPNKKEELTLVNNVLKLATKLLKELDSPFRLYGLTMNPLLYN
ITQVVILSAVSGVISDLLGFNLKLWKIKS
>XP_002712065.1 PREDICTED: putative homeodomain transcription factor 2 isoform X2 [Oryctolagus cuniculus]
MASKVTDAIVWYQKKIGAYDQQIWEKSVEQREIKGLRNKPKKTAHVKPDLIDVDLVRGSAFAKAKPESPWTSLTRKGIVR
VVFFPFFFRWWLQVTSKVIFFWLLVLYLLQVAAIVLFCSASSPHSVPLTEVIGPIWLMLLLGTVHCQIVSTRTPKPPLST
GGKRRRKLRKAAHLEVHREGDGSSTTDNTQEGAVQSHGTSTSYSVGAVFRDLWHAAFFLSGSKKAKNSIDKSTETDNGYV
SLDGKKTVKSSEDGIQSHEPQCETVGPEETAWTTGTLRSVPSKDTQRTVTNVSDEVSSEEGPEIGYPVRRHVDRTSESIL
RNRKSHHYKKHYPNEDAPKSGTSCSSRCSSSRQDSESARPESETEDVLWEDLLHCAECRSSCTSETDVENPQINPCVKKE
YRDDPFHQSHLPWLHSSHPGLEKISAIVWEGNDCKKADMSVLEISGMIMNRVNSHIPGIGYQIFGNVISLILGLTPFVFR
LSQATDLEQLTTHSASELYVIAFGSNEDVIVLSMVLISFVVRVSLVWIFFFLLCVAERTYKQRLLFAKLFGHLTSARRAR
KSEVPHFRLKKVQNIKMWLSLRSYLKRRGPQRSVDVIVSSAFLLTISVVFICCAQLLHVHEIFLDCHYNWELVIWCISLT
LFLLRFVTLGSETSKKYSNTSILLTEQINLYLKMEKKPNKKEELTLVNNVLKLATKLLKELDSPFRLYGLTMNPLLYNIT
QVVILSAVSGVISDLLGFNLKLWKIKS
>XP_009900579.1 PREDICTED: putative homeodomain transcription factor 2 [Dryobates pubescens]
MASKVTDAIVWYQKKIGAYDQQIWEKSVEQREIKFIRLGLRNKPKKTGHVKPDLIDVDLVRGSAFAKAKPESPWTSLTRK
GIVRVVFFPFFYRWWLQVTSRVIFFWLLVLYLLQVAAVVLFYTAQSPHSIPLTEVIGPVWLMLLLGTVHCQIVSTRTPKP
PPSTGGKRRRKLRKAAHLEVHREGDGSSTTDNTQEGTVQSYGTSTSCSIGAVFRDIWHAAFFLSGSKKAKNSIDKSTETD
NGYVSLDGKKTGKSSEECVQSQERRCEVIKPEESGWSTTAVRDVFSNHSHHKDIHRTATNLSDEVSSEDGPEIGYSVRRS
VERTSSDCTLRNRKSHHYKKHYPLEDTPKSGTSCSSRCSSSRQDSESARPESETEDVLWEYLLHCAEYHSSCSSETDVES
PQVNPCVKKELRDDPFHQSHLPWIHSLNPGLEKISAIVWEGNDCKKADMSVLEISGMIMNRVNSYIPGIGYQIFGNVISL
ILGLMPFVFRLSQAKDLEQLAAHSATELCMTAFGSNGDILVLSMVVISFVVRVSLVWIFFFLLCVAERTYKQRLLFAKLF
GHLTSARRARKSEVPHFRLKKVQNIKMWLSLRSYLKRRGPQRSVDVIVSSAFLLTISVVFICCAQLLHMHEIFLDCHYNW
ELIIWCISLTLFLLRFVTLGSETSKKYSNTSILLTEQINLYLKMEKKPNKKEELTLVNNVLKLATKLLKELDSPFRLYGL
TMNPLLYNITQVVILSAVSGVISDLLGFNLKLWKIKS
>XP_006049935.1 protein PHTF2 isoform X3 [Bubalus bubalis]
MASKVTDAIVWYQKKIGAYDQQIWEKSVEQREIKGLRNKPKKTAHVKPDLIDVDLVRGSAFAKAKPESPWTSLTRKGIVR
VVFFPFFFRWWLQVTSKVIFFWLLVLYLLQVAAIVLFCSTSSPHSIPLTEVTEPIWLMLLLGTVHCQIVSTRTPKPPLST
GGKRRRKLRKAAHLEVHREGDGSSTTDNTQEGAVQSHGTSTSYSVGAVFRDLWHAAFFLSGSKKAKNSIDKSTETDNGYV
SLDGKKTVKSSEDGIQSHEPQCETLQPEEATWNTGTLRNIPSKDTQRTVTNVSDEVSSEEGPETGYPLRRHADRTSESIL
RNRKSHHYKKHYPNEDAPKSGTSCSSRCSSSRQDSESTRPESETEDVLWEDLLHCAECRSSCTSETDVENPQINPCVKKE
YRDDPFHQSHLPWLHSSHPGLEKISAIVWEGNDCKKADMSVLEISGMIMNRVNSHIPGIGYQIFGNAVSLILGLTPFVFR
LSQATDLDQLTAHSASELYVIAFGSNEDVIVLSMVIISFVVRVSLVWIFFFLLCVAERTYKQRLLFAKLFGHLTSARRAR
KSEVPHFRLKKVQNIKMWLSLRSYLKRRGPQRSVDVIVSSAFLLTISVVFICCAQLLHVHEIFLDCHYNWELVIWCISLT
LFLLRFVTLGSETSKKYSNTSILLTEQINLYLKMEKKPNKKEELTLVNNVLKLATKLLKELDSPFRLYGLTMNPLLYNIT
QVVILSAVSGVISDLLGFNLKLWKIKS
>XP_029088977.1 putative homeodomain transcription factor 2 isoform X1 [Monodon monoceros]
MASKVTDAIVWYQKKIGAYDQQIWEKSVEQREIKGLRNKPKKTAHVKPDLIDVDLVRGSAFAKAKPESPWTSLTRKGIVR
VVFFPFFFRWWLQVTSKVIFFWLLVLYLLQVAAIVLFCSASSPHSIPLTEVIGPIWLMLLLGTVHCQIVSTRTPKPPLST
GGKRRRKLRKAAHLEVHREGDGSSTTDNTQEGAVQSHGTSTAYSVGAVFRDLWHAAFFLSGSKKAKNSIDKSTETDNGYV
SLDGKKTVKSSEDGVQSHEPQCETLRAEEATWNTGALRNIPSKDTQRTVTNVSDEVSSEEGPETGYPLHRHADRTSESIL
RNRKSHHYKKHYPNEDAPKSGTSCSSRCSSSRQDSESTRPESETEDVLWEDLLHCAECRSSCTSETDVENPQINPCVKKE
YRDDPFHQSHLPWLHSSHPGLEKISAIVWEGNDCKKADMSVLEISGMIMNRVNSHIPGIGYQIFGNAISLILGLTPFVFR
LSQATDLDQLTAHSASELYVIAFGSNEDVIVLSMVIISFVVRVSLVWIFFFLLCVAERTYKQRLLFAKLFGHLTSARRAR
KSEVPHFRLKKVQNIKMWLSLRSYLKRRGPQRSVDVIVSSAFLLTISVVFICCAQLLHVHEIFLDCHYNWELVIWCISLT
LFLLRFVTLGSETSKKYSNTSILLTEQINLYLKMEKKPNKKEELTLVNNVLKLATKLLKELDSPFRLYGLTMNPLLYNIT
QVVILSAVSGVISDLLGFNLKLWKIKS
>XP_042671784.1 protein PHTF2 isoform X1 [Centrocercus urophasianus]
MASKVTDAIVWYQKKIGAYDQQIWEKSVEQREIKGLRNKPKKTGHVKPDLIDVDLVRGSAFAKAKPESPWTSLTRKGIVR
VVFFPFFYRWWLQVTSRVIFFWLLVLYLLQVAAVVLFCTAQSPHNIPLTEVIGPIWLMLLLGTVHCQIVSTRTPKPPPST
GVKRRRKLRKAAHLEVHREGDGSSTTDNTQEGTVQSYGTSTSYSIGAVFRDIWHAAFFLSGSKKAKNSIDKSTETDNGYV
SLDGKKTGKSSEECAQAQERLCEVIKPEESGWSTTTMRETFSTPSHHKETHRTVTNLSDEVSSEEGPETGYSVRRNVERT
SSDGALRNRKSHHYKKHYPLEDTPKSGTSCSSRCSSSRQDSESARPESETEDVWEDLLHCAECHSSCTSETDVESPQMNP
CVKKEYRDDPFHQSHLPWIHSLNPGLEKISAIVWEGNDCKKADMSVLEISGMIMNRVNSYIPGIGYQIFGNIISLVLGLM
PFVFRLSQAKDLEQLAAHSATELCITAFGSNGDILVLSMVVISFVVRVSLVWIFFFLLCVAERTYKQRLLFAKLFGHLTS
ARRARKSEVPHFRLKKVQNIKMWLSLRSYLKRRGPQRSVDVIVSSAFLLTISVVFICCAQLLHMHEIFLDCHYNWELVIW
CISLTLFLLRFVTLGSETSKKYSNTSILLTEQINLYLKMEKKPNKKEELTLVNNVLKLATKLLKELDSPFRLYGLTMNPL
LYNITQVVILSAVSGVISDLLGFNLKLWKIKS
>XP_024414766.1 protein PHTF2 isoform X2 [Desmodus rotundus]
MASKVTDAIVWYQKKIGAYDQQIWEKSVEQREIKGLRNKPKKTAHVKPDLIDVDLVRGSAFAKAKPESPWTSLTRKGIVR
VVFFPFFFRWWLQVTSKVIFFWLLVLYLLQVAAIVLFCSASSPHNIPLTEVIGPIWLMLLLGTVHCQIVSTRTPKPPLST
GGKRRRKLRKAAHLEVHREGDGSSTTDNSQEGAVQSYGTSTSYTVGAVFRDLWHAAFFLSGSKKTKNSIDKSTETDNGYV
SLDGKKTVKSSEDGVQSHEPQCETIQPEETTWNKGTLRNIPNKDTQRTRTNVSDEVSSEEGPETGYPLRHHVDRTSESIL
RNRKSHHYKKHYPNEDAPKSGTSCSSRCSSSRQDSESTRPESETEDVLWEDLLHCAECRSSCTSETDMENPHINPCVKKE
YRDDPFHQSHLPWLHNSHPGLEKISAIVWEGNDCKKADMSVLEISGMIMNRVNSHIPGIGYQIFGNAISVILGLTPFVFR
LSQATDLEQLTAHSASELYLIAFGSNEDVIVFSMVIISFVVRVSLVWIFFFLLCVAERTYKQRLLFAKLFGHLTSARRAR
KSEVPHFRLKKVQNIKMWLSLRSYLKRRGPQRSVDVIVSSAFLLTISVVFICCAQLLHVHEIFFDCHYNWELVIWCISLT
LFLLRFVTLGSETSKKYSNTSILLTEQINIYLKMEKKPNKKEELTLVNNVLKLATKLLKELDSPFRLYGLTMNPLLYNIT
QVVILSAVSGVISDLLGFNLKLWKIKS
>XP_003407043.1 putative homeodomain transcription factor 2 [Loxodonta africana]
MASKVTDAIVWYQKKIGAYDQQIWEKSVEQREIKGLRNKPKKTAHVKPDLIDVDLVRGSAFAKAKPESPWTSLTRKGIVR
VVFFPFFFRWWLQVTSKVIFFWLLVLYLLQVAAIVLFCSASSPHSIPLTEVIGPIWLMLLLGTVHCQIVSTRTPKPPLST
GGKRRRKLRKAAHLEVHREGDGSSTTDNTQEGAVQSHGTSTSYSVGAVFRDLWHAAFFLSGSKKAKNSIDKSTETDNGYV
SLDGKKTIKSSEAGVQNYEPQCETIRSEETAWNTGTLRNFPSKDTQRIITNVSDEVSSEEGPETGYPLRRHGDRTSESIL
RNRKSHHYKKHYPNEDAPKSGTSCSSRCSSSRQDSESTRPESETEDVLWEDLLHCAECRSSCTSETDVENPQINPCVKKE
YRDDPFHQSHLPWLHSSHPGLEKISAIVWEGNDCKKADMSVLEISGMIMNRVNSHIPGIGYQIFGNAISLILGLTPFVFR
LSQATDLEQLTTHSASELYVIAFGSNEDVIVFSMVIISFVVRVSLVWIFFFLLCVAERTYKQRLLFAKLFGHLTSARRAR
KSEVPHFRLKKVQNIKMWLSLRSYLKRRGPQRSVDVIVSSAFLLTISVVFICCAQLLHVHEIFLDCHYNWELVIWCISLT
LFLLRFVTLGSETSKKYSNTSILLTEQINLYLKMEKKPNKKEELTLVNNVLKLATKLLKELDSPFRLYGLTMNPLLYNIT
QVVILSAVSGVISDLLGFNLKLWKIKS
>XP_014925217.1 putative homeodomain transcription factor 2 isoform X2 [Acinonyx jubatus]
MASKVTDAIVWYQKKIGAYDQQIWEKSVEQREIKGLRNKPKKTAHVKPDLIDVDLVRGSAFAKAKPESPWTSLTRKGIVR
VVFFPFFFRWWLQVTSKVIFFWLLVLYLLQVAAIVLFCSASSPHSIPLTEVIGPVWLMLLLGTVHCQIVSTRTPKPPLST
GGKRRRKLRKAAHLEVHREGDGSSTTDNTQEGAVQSHGTSTSYGVGAVFRDLWHAAFFLSGSKKAKNSIDKSTETDNGYV
SLEGKKTVKSSEEGIQSHEPQCETVGPEETTWHTGTLRNISSKDTQRTITNVSDEVSSEEGPETGYPLRRHVDRTSESIL
RNRKSHHYKKHYPNEDAPKSGTSCSSRCSSSRQDSESTRPESETEDVLWEDLLHCAECRSSCTSETDMENPQINPSVKKE
YRDDPFHQSHLPWLHNSHPGLEKISAIVWEGNDCKKADMSVLEISGMIMNRVNSHIPGIGYQIFGNAISLILGLTPFVFR
LSQATDLEQLTAHSASELYVIAFGSNEDVIVLSMVIISFVVRVSLVWIFFFLLCVAERTYKQRLLFAKLFGHLTSARRAR
KSEVPHFRLKKVQNIKMWLSLRSYLKRRGPQRSVDVIVSSAFLLTISVVFICCAQLLHVHEIFLDCHYNWELVIWCISLT
LFLLRFVTLGSETSKKYSNTSILLTEQINLYLKMEKKPNKKEELTLVNNVLKLATKLLKELDSPFRLYGLTMNPLLYNIT
QVVILSAVSGVISDLLGFNLKLWKIKS
>XP_010944947.1 protein PHTF2 isoform X2 [Camelus bactrianus]
MASKVTDAIVWYQKKIGAYDQQIWEKSVEQREIKGLRNKPKKTAHVKPDLIDVDLVRGSAFAKAKPESPWTSLTRKGIVR
VVFFPFFFRWWLQVTSKVIFFWLLVLYLLQVAAIVLFCSASSPHNIPLTEVVGPIWLMLLLGTVHCQIVSTRTPKPPPSA
GGKRRRKLRKAAHLEVHREGDGSSTTDNTQEGGVQSHAATASYSVGTVFRDLWHAAFFLSGSKKAKNSIDKSTETDNGYV
SLDGKKTVKSSEDGVQSHEPQCETLRPEETAWSTGTLRNIPSKDTQRTVTNVSDEVSSEEGPETGYPLRHHADRTSESIL
RNRKSHHYKKYYPNEDAPKSGTSCSSRCSSSRQDSESTRPESETEDVLWEDLLHCAECRSSCTSETDVESPQINPCVKKE
YRDDPFHQSHLPWLHSPHPGLEKISAIVWEGNDCKKADMSVLEISGMIMNRVNSHIPGIGYQIFGNAISLILGLTPFVFR
LSQATDLEQLTAHSASELSIIAFGSNEDILVLSMVIISFVVRVSLVWIFFFLLCVAERTYKQRLLFAKLFGHLTSARRAR
KSEVPHFRLKKVQNIKMWLSLRSYLKRRGPQRSVDVIVSSAFLLTISVVFICCAQLLHVHEIFLDCHYNWELVIWCISLT
LFLLRFVTLGSETSKKYSNTSILLTEQINLYLKMEKKPNKKEELTLVNNVLKLATKLLKELDSPFRLYGLTMNPLLYNIT
QVVILSAVSGVISDLLGFNLKLWKIKS
>XP_029783807.1 putative homeodomain transcription factor 2 isoform X1 [Suricata suricatta]
MASKVTDAIVWYQKKIGAYDQQIWEKSVEQREIKGLRNKPKKTAHVKPDLIDVDLVRGSAFAKAKPESPWTSLTRKGIVR
VVFFPFFFRWWLQVTSKVIFFWLLVLYLLQVAAIVLFCSASSPHSIPLTEVIGPVWLMLLLGTVHCQIVSTRTPKPPLST
GGKRRRKLRKAAHLEVHREGDGSSTTDNTQEGALQSHGASTSYGVGAVFRDLWHAAFFLSGSKKPKNSIDKSTETDNGYV
SLEGKKTVKSSEEGVQSHEPQCETVGPEDAAWHTGTLGNISSKDAQRTVTNVSDDVSSEEGPETGYPLRRHVGRTSESLL
RNRKSHHYKKHYPNEDAPKSGTSCSSRCSSSRQDSESTRPESETEDVLWEDLLHCAECRSSCTSETDMENPQTNPGVRKE
YRDDPFHQSHLPWLHNSHPGLEKISAIVWEGNDCKKADMSVLEISGMIMNRVNSHIPGIGYQIFGNAISLILGLTPFVFR
LSQATDLEQLTAHSASELYVIAFGSNEDVIVLSMVIISFVVRVSLVWIFFFLLCVAERTYKQRLLFAKLFGHLTSARRAR
KSEVPHFRLKKVQNIKMWLSLRSYLKRRGPQRSVDVIVSSAFLLTISVVFICCAQLLHVHEIFLDCHYNWELVIWCISLT
LFLLRFVTLGSETSKKYSNTSILLTEQINLYLKMEKKPNKKEELTLVNNVLKLATKLLKELDSPFRLYGLTMNPLLYNIT
QVVILSAVSGVISDLLGFNLKLWKIKS
>XP_043318875.1 protein PHTF2 isoform X4 [Cervus canadensis]
MASKVTDAIVWYQKKIGAYDQQIWEKSVEQREIKGLRNKPKKTAHVKPDLIDVDLVRGSAFAKAKPESPWTSLTRKGIVR
VVFFPFFFRWWLQVTSKVIFFWLLVLYLLQVAAVVLFCSASSPHSIPLTEVIEPVWLMLLLGTVHCQIVSTRTPKPPLST
GGKRRRKLRKAAHLEVHREGDGSSTTDNTQEGAVQSHGTSTSYSVGAVFRDLWHAAFFLSGSKKAKNSIDKSTETDNGYV
SLDGKKTVKSSEDGIQSHEPECETLRPEEATWNTGTLRNIPSKDTQRTITNVSDEVSSEEGPETGYPLRRHADRTSESIL
RNRKSHHYKKHYPNEDAPKSGTSCSSRCSSSRQDSESTRPESETEDVLWEDLLHCAECRSSCTSETDVESPQVNPCVKKE
YRDDPFHQSHLPWLHSSHPGLEKISAIVWEGNDCKKADMSVLEISGMIMNRVNSHIPGIGYQIFGNAISLILGLTPFVFR
LSQATDLDQLTAHSASELYVIAFGSNEDVIVLSMVIISFVVRVSLVWIFFFLLCVAERTYKQRLLFAKLFGHLTSARRAR
KSEVPHFRLKKVQNIKMWLSLRSYLKRRGPQRSVDVIVSSAFLLTISVVFICCAQLLHVHEIFLDCHYNWELVIWCISLT
LFLLRFVTLGSETSKKYSNTSILLTEQINLYLKMEKKPNKKEELTLVNNVLKLATKLLKELDSPFRLYGLTMNPLLYNIT
QVVILSAVSGVISDLLGFNLKLWKIKS
>XP_027430316.1 putative homeodomain transcription factor 2 isoform X1 [Zalophus californianus]
MASKVTDAIVWYQKKIGAYDQQIWEKSVEQREIKGLRNKPKKTAHVKPDLIDVDLVRGSAFAKAKPESPWTSLTRKGIVR
VVFFPFFFRWWLQVTSKVIFFWLLVLYLLQVAAIVLFCSASSPHSIPLTEVIGPVWLMLLLGTVHCQIVSTRTPKPPLST
GGKRRRKLRKAAHLEVHREGDGSSTTDNTQEGAAQSHGTSTSYSVGAVFRDLWHAAFFLSGSKKAKNSIDKSTETDNGYV
SLEGKKTVKSSEEGIQSHEPQCETVRPEEAAWHPGTLRNIPSKDTQRTIANVSDEVSSEEGPETGYPLRRHVDRTSESIL
RNRKPHHYKKHYPNEDAPKSGTSCSSRCSSSRQDSESTRPESETEDVLWEDLLHCAECRSSCTSETDMENPQINPSVKKE
YRDDPFHQSHLPWLHSSHPGLEKISAIVWEGNDCKKADMSVLEISGMIMNRVNSHIPGIGYQIFGNAISLILGLTPFVFR
LSQATDLEQLTAHSASELYVIAFGSKEDVIVLSMVIISFVVRVSLVWIFFFLLCVAERTYKQRLLFAKLFGHLTSARRAR
KSEVPHFRLKKVQNIKMWLSLRSYLKRRGPQRSVDVIVSSAFLLTISVVFICCAQLLHVHEIFLDCHYNWELVIWCISLT
LFLLRFVTLGSETSKKYSNTSILLTEQINLYLKMEKKPNKKEELTLVNNVLKLATKLLKELDSPFRLYGLTMNPLLYNIT
QVVILSAVSGVISDLLGFNLKLWKIKS
>XP_010384599.1 putative homeodomain transcription factor 2 isoform X2 [Rhinopithecus roxellana]
MASKVTDAIVWYQKKIGAYDQQIWEKSVEQREIKGLRNKPKKTAHVKPDLIDVDLVRGSAFAKAKPESPWTSLTRKGIVR
VVFFPFFFRWWLQVTSKVIFFWLLVLYLLQVAAIVLFCSTSSPHSIPLTEVIGPIWLMLLLGTVHCQIVSTRTPKPPLST
GGKRRRKLRKAAHLEVHREGDGSSTTDNTQEGAVQSHGTSTSHSVGAVFRDLWHAAFFLSGSKKAKNSIDKSTETDNGYV
SLDGKKTVKSSEDGIQNHEPQCETIRPEETAWNAGTLRSRDGPNKDTQRKVTNVSDEVSSEEGPETGYSLRHHVDRTSES
VLRNRKSHHYKKHYPNEDAPKSGTSCSSRCSSSRQDSESARPESETEDVLWEDLLHCAECHSSCTSETDVENPQINPCVK
KEYRDDPFHQSHLPWLHSSHPGLEKISAIVWEGNDCKKADMSVLEISGMIMNRVNSHIPGIGYQIFGNAISLILGLTPFV
FRLSQATDLEQLTAHSASELYVIAFGSNEDVIVLSMVIISFVVRVSLVWIFFFLLCVAERTYKQRLLFAKLFGHLTSARR
ARKSEVPHFRLKKVQNIKMWLSLRSYLKRRGPQRSVDVIVSSAFLLTISVVFICCAQLLHVHEIFLDCHYNWELVIWCIS
LTLFLLRFVTLGSETSKKYSNTSILLTEQINLYLKMEKKPNKKEELTLVNNVLKLATKLLKELDSPFRLYGLTMNPLLYN
ITQVVILSAVSGVISDLLGFNLKLWKIKS
>XP_043727572.1 protein PHTF2 isoform X4 [Cervus elaphus]
MASKVTDAIVWYQKKIGAYDQQIWEKSVEQREIKGLRNKPKKTAHVKPDLIDVDLVRGSAFAKAKPESPWTSLTRKGIVR
VVFFPFFFRWWLQVTSKVIFFWLLVLYLLQVAAVVLFCSASSPHSIPLTEVIEPVWLMLLLGTVHCQIVSTRTPKPPLST
GGKRRRKLRKAAHLEVHREGDGSSTTDNTQEGAVQSHGTSTSYSVGAVFRDLWHAAFFLSGSKKAKNSIDKSTETDNGYV
SLDGKKTVKSSEDGIQSHEPECETLRPEEATWNTGTLRNIPSKDTQRTVTNVSDEVSSEEGPETGYPLRRHADRTSESIL
RNRKSHHYKKHYPNEDAPKSGTSCSSRCSSSRQDSESTRPESETEDVLWEDLLHCAECRSSCTSETDVESPQVNPCVKKE
YRDDPFHQSHLPWLHSSHPGLEKISAIVWEGNDCKKADMSVLEISGMIMNRVNSHIPGIGYQIFGNAISLILGLTPFVFR
LSQATDLDQLTAHSASELYVIAFGSNEDVIVLSMVIISFVVRVSLVWIFFFLLCVAERTYKQRLLFAKLFGHLTSARRAR
KSEVPHFRLKKVQNIKMWLSLRSYLKRRGPQRSVDVIVSSAFLLTISVVFICCAQLLHVHEIFLDCHYNWELVIWCISLT
LFLLRFVTLGSETSKKYSNTSILLTEQINLYLKMEKKPNKKEELTLVNNVLKLATKLLKELDSPFRLYGLTMNPLLYNIT
QVVILSAVSGVISDLLGFNLKLWKIKS
>XP_044625259.1 protein PHTF2 isoform X2 [Equus asinus]
MASRVTDAIVWYQKKIGAYDQQIWEKSVEQREIKGLRNKPKKTAHVKPDLIDVDLVRGSAFAKAKPESPWTSLTRKGIVR
VVFFPFFFRWWLQVTSKVIFFWLLVLYLLQVAAIVLFCSASSPHSIPLTEVIGPVWLMLLLGTVHCQIVSTRTPKPPLST
GGKRRRKLRKAAHLEVHREGDGSSTSDNTQEGAVPSHGTNTSYGVGAVFRDLWHAAFFLSGSKKAKNSIDKSTETDNGYV
SLDGKKTVKSGEDGVQSHEPQCETLRPEETAWSTGALRNTPSKDSQRTIANVSDEVSSEEGPDTGYPLRRHVDRPSESVF
RNRKSHHYKKQYPNEDAPKSGTSCSSRCSSSRQDSESTRPESETEDVLWEDLLHCAECRSSCTSETDVENPQINPCVKKE
YRDDPFHQSHLPWLHSSHPGLEKISAIVWEGNDCKKADMSVLEISGMIMNRVNSHVPGIGYQIFGNAISLILGLTPFVFR
LSQATDLEQLTAHSASELYVIAFGSNEDVVVLSMVIISFVVRVSLVWIFFFLLCVAERTYKQRLLFAKLFGHLTSARRAR
KSEVPHFRLKKVQNIKMWLSLRSYLKRRGPQRSVDVIVSSAFLLTISVVFICCAQLLHVHEIFLDCHYNWELVIWCISLT
LFLLRFVTLGSETSKKYSNTSILLTEQINLYLKMEKKPNKKEELTLVNNVLKLATKLLKELDSPFRLYGLTMNPLLYNIT
QVVILSAVSGVISDLLGFNLKLWKIKS
>XP_019306830.1 PREDICTED: putative homeodomain transcription factor 2 isoform X2 [Panthera pardus]
MASKVTDAIVWYQKKIGAYDQQIWEKSVEQREIKGLRNKPKKTAHVKPDLIDVDLVRGSAFAKAKPESPWTSLTRKGIVR
VVFFPFFFRWWLQVTSKVIFFWLLVLYLLQVAAIVLFCSASSPHSIPLTEVIGPVWLMLLLGTVHCQIVSTRTPKPPLST
GGKRRRKLRKAAHLEVHREGDGSSTTDNTQEGAVQSHGTSTSYGVGAVFRDLWHAAFFLSGSKKAKNSIDKSTETDNGYV
SLEGKKTVKSSEEGIQSHEPQCETVGPEETTWHTGTLRNISSKDTQRTITNVSDEVSSEEGPETGYPLRRHVDRTSENIL
RNRKSHHYKKHYPNEDAPKSGTSCSSRCSSSRQDSESTRPESETEDVLWEDLLHCAECRSSCTSETDMENPQINPSVKKE
YRDDPFHQSHLPWLHNSHPGLEKISAIVWEGNDCKKADMSVLEISGMIMNRVNSHIPGIGYQIFGNAISLILGLTPFVFR
LSQATDLEQLTTHSASELYVIAFGSNEDVIVLSMVIISFVVRVSLVWIFFFLLCVAERTYKQRLLFAKLFGHLTSARRAR
KSEVPHFRLKKVQNIKMWLSLRSYLKRRGPQRSVDVIVSSAFLLTISVVFICCAQLLHVHEIFLDCHYNWELVIWCISLT
LFLLRFVTLGSETSKKYSNTSILLTEQINLYLKMEKKPNKKEELTLVNNVLKLATKLLKELDSPFRLYGLTMNPLLYNIT
QVVILSAVSGVISDLLGFNLKLWKIKS
>XP_031310624.1 putative homeodomain transcription factor 2 isoform X2 [Camelus dromedarius]
MASKVTDAIVWYQKKIGAYDQQIWEKSVEQREIKGLRNKPKKTAHVKPDLIDVDLVRGSAFAKAKPESPWTSLTRKGIVR
VVFFPFFFRWWLQVTSKVIFFWLLVLYLLQVAAIVLFCSASSPHNIPLTEVVGPIWLMLLLGTVHCQIVSTRTPKPPPSA
GGKRRRKLRKAAHLEVHREGDGSSTTDNTQEGGVQSHAATASYSVGTVFRDLWHAAFFLSGSKKAKNSIDKSTETDNGYV
SLDGKKTVKSSEDGVQSHEPQCETLRPEETAWSTGTLRNIPSKDTQRTVTNVSDEVSSEEGPETGYPLRHHADRTSESIL
RNRKSHHYKKYYPNEDAPKSGTSCSSRCSSSRQDSESTRPESETEDVLWEDLLHCAECRSSCTSETDVESPQINPCVKKE
YRDDPFHQSHLPWLHSPHPGLEKISAIVWEGNDCKKADMSVLEISGMIMNRVNSHIPGIGYQIFGNAISLILGLTPFVFR
LSQATDLEQLTAHSASELSMIAFGSNEDILVLSMVIISFVVRVSLVWIFFFLLCVAERTYKQRLLFAKLFGHLTSARRAR
KSEVPHFRLKKVQNIKMWLSLRSYLKRRGPQRSVDVIVSSAFLLTISVVFICCAQLLHVHEIFLDCHYNWELVIWCISLT
LFLLRFVTLGSETSKKYSNTSILLTEQINLYLKMEKKPNKKEELTLVNNVLKLATKLLKELDSPFRLYGLTMNPLLYNIT
QVVILSAVSGVISDLLGFNLKLWKIKS
>XP_017902761.1 PREDICTED: putative homeodomain transcription factor 2 isoform X1 [Capra hircus]
MASKVTDAIVWYQKKIGAYDQQIWEKSVEQREIKGLRNKPKKTAHVKPDLIDVDLVRGSAFAKAKPESPWTSLTRKGIVR
VVFFPFFFRWWLQVTSKVIFFWLLVLYLLQVAAIVLFCSASSPHSIPLTEVTEPVWLMLLLGTVHCQIVSTRTPKPPLST
GGKRRRKLRKAAHLEVHREGDGSSTTDNTQEGAAQSPGTSTSYSVGAIFRDLWHAAFFLSGSKKAKNSIDKSTETDNGYV
SLDGKKTVKSSEDGIQSHEPQCETLRPEEATWNTGTLRNIPSKDTQRTVTNVSDEVSSEEGPETGYPLRRHADRTSESIL
RNRKSHHYKKHYPNEDAPKSGTSCSSRCSSSRQDSESTRPESETEDVLWEDLLHCAECRSSCTSETDVENPQINPCVKKE
YRDDPFHQSHLPWLHSSHPGLEKISAIVWEGNDCKKADMSVLEISGMIMNRVNSHIPGIGYQIFGNAISLILGLTPFVFR
LSQATDLDQLTAHSASELYMIAFGSNEDVIVLSMVIISFVVRVSLVWIFFFLLCVAERTYKQRLLFAKLFGHLTSARRAR
KSEVPHFRLKKVQNIKMWLSLRSYLKRRGPQRSVDVIVSSAFLLTISVVFICCAQLLHVHEIFLDCHYNWELVIWCISLT
LFLLRFVTLGSETSKKYSNTSILLTEQINLYLKMEKKPNKKEELTLVNNVLKLATKLLKELDSPFRLYGLTMNPLLYNIT
QVVILSAVSGVISDLLGFNLKLWKIKS
>XP_046525526.1 protein PHTF2 isoform X2 [Equus quagga]
MASRVTDAIVWYQKKIGAYDQQIWEKSVEQREIKGLRNKPKKTAHVKPDLIDVDLVRGSAFAKAKPESPWTSLTRKGIVR
VVFFPFFFRWWLQVTSKVIFFWLLVLYLLQVAAIVLFCSASSPHSIPLTEVIGPVWLMLLLGTVHCQIVSTRTPKPPLST
GGKRRRKLRKAAHLEVHREGDGSSTSDNTQEGAVPSHGTNTSYGVGAVFRDLWHAAFFLSGSKKAKNSIDKSTETDNGYV
SLDGKTTVKSGEDGVQSHEPQCETLQPEETAWSTGALRNTPSKDSQRTIANVSDEVSSEEGPDTGYPLRRHVDRPSESVF
RNRKSHHYKKQYPNEDAPKSGTSCSSRCSSSRQDSESTRPESETEDVLWEDLLHCAECRSSCTSETDVENPQINPCVKKE
YRDDPFHQSHLPWLHSSHPGLEKISAIVWEGNDCKKADMSVLEISGMIMNRVNSHVPGIGYQIFGNAISLILGLTPFVFR
LSQATDLEQLTAHSASELYVIAFGSNEDVIVLSMVIISFVVRVSLVWIFFFLLCVAERTYKQRLLFAKLFGHLTSARRAR
KSEVPHFRLKKVQNIKMWLSLRSYLKRRGPQRSVDVIVSSAFLLTISVVFICCAQLLHVHEIFLDCHYNWELVIWCISLT
LFLLRFVTLGSETSKKYSNTSILLTEQINLYLKMEKKPNKKEELTLVNNVLKLATKLLKELDSPFRLYGLTMNPLLYNIT
QVVILSAVSGVISDLLGFNLKLWKIKS
>NP_001296158.1 protein PHTF2 [Equus caballus]
MASRVTDAIVWYQKKIGAYDQQIWEKSVEQREIKGLRNKPKKTAHVKPDLIDVDLVRGSAFAKAKPESPWTSLTRKGIVR
VVFFPFFFRWWLQVTSKVIFFWLLVLYLLQVAAIVLFCSASSPHSIPLTEVIGPVWLMLLLGTVHCQIVSTRTPKPPLST
GGKRRRKLRKAAHLEVHREGDGSSTSDNTQEGAVPSHGTNTSYGVGAVFRDLWHAAFFLSGSKKAKNSIDKSTETDNGYV
SLDGKKTVKSGEDGVQSHEPQCETLRPEETAWSTGALRNTPSKDSQRTIANVSDEVSSEEGPDTGYPLRRHVDRPSESVF
RNRKSHHYKKQHPNEDAPKSGTSCSSRCSSSRQDSESTRPESETEDVLWEDLLHCAECRSSCTSETDVENPQINPCVKKE
YRDDPFHQSHLPWLHSSHPGLEKISAIVWEGNDCKKADMSVLEISGMIMNRVNSHVPGIGYQIFGNAISLILGLTPFVFR
LSQATDLEQLTAHSASELYMIAFGSNEDVVVLSMVIISFVVRVSLVWIFFFLLCVAERTYKQRLLFAKLFGHLTSARRAR
KSEVPHFRLKKVQNIKMWLSLRSYLKRRGPQRSVDVIVSSAFLLTISVVFICCAQLLHVHEIFLDCHYNWELVIWCISLT
LFLLRFVTLGSETSKKYSNTSILLTEQINLYLKMEKKPNKKEELTLVNNVLKLATKLLKELDSPFRLYGLTMNPLLYNIT
QVVILSAVSGVISDLLGFNLKLWKIKS
>XP_023375127.1 putative homeodomain transcription factor 2 isoform X1 [Otolemur garnettii]
MASKVTDAIVWYQKKIGAYDQQIWEKSVEQREIKGLRNKPKKTAHVKPDLIDVDLVRGSAFAKAKPESPWTSLTRKGIVR
VVFFPFFFRWWLQVTSKVIFFWLLVLYLLQVAAIVLFCSASSPHSIPLTEVIGPIWLMLLLGTVHCQIVSTRTPKPPLST
GGKRRRKLRKAAHLEVHREGDGSSTTDNTQEGAVQSHGTSTSYSVGAVFRDLWRAAFFLSGSKKTKNSIDKSTETDNGYV
SLDGKKTVKSSEDGIHNREPHCETIQPEETAWNTGTLKNVPSKDTQRTITNVSDEVSSEEGPETGYSLRRRVDRASESIL
RSRKSHHYKKHYPNEDAPKSGTSCSSRCSSSRQDSESTRPESETEDVLWEDLLHCAECRSSCTSETDVENPQINPCVKKE
YRDDPFHQSHLPWLHSSHPGLEKISAIVWEGNDCKKADMSVLEISGIIMNRVNNHIPGIGYQIFGNAISLILGLTPFVFR
LSQATDLEQLTAHSALELCMIAFGSNEDVIVLSMVIISFVVRVSLVWIFFFLLCVAERTYKQRLLFAKLFGHLTSARRAR
KSEVPHFRLKKVQNIKMWLSLRSYLKRRGPQRSVDVIVSSAFLLTISVVFICCAQLLHVHEIFLDCHYNWELVIWCISLT
LFLLRFVTLGSETSKKYSNTSILLTEQINLYLKMEKKPNKKEELTLVNNVLKLATKLLKELDSPFRLYGLTMNPLLYNIT
QVVILSAVSGVISDLLGFNLKLWKIKS
>XP_004393687.1 PREDICTED: putative homeodomain transcription factor 2 isoform X2 [Odobenus rosmarus divergens]
MASKVTDAIVWYQKKIGAYDQQIWEKSVEQREIKGLRNKPKKTAHVKPDLIDVDLVRGSAFAKAKPESPWTSLTRKGIVR
VVFFPFFFRWWLQVTSKVIFFWLLVLYLLQVAAIVLFCSASSPHSIPLTEVIGPVWLMLLLGTVHCQIVSTRTPKPPLST
GGKRRRKLRKAAHLEVHREGDGSSTTDNTQEGAAQSHGTSTSYSVGAVFRDLWHAAFFLSGSKKAKNSIDKSTETDNGYV
SLEGKKTVKSSEEGIQSHEPQCETVRPEEAAWHPGTLRNIPSKDTQRTIANVSDEVSSEEGPETGYPLRRHVDRTSESIL
RTRKSHHYKKHYPNEDAPKSGTSCSSRCSSSRQDSESTRPESETEDVLWEDLLHCAECRSSCTSETDMENPQINPSVKKE
YRDDPFHQSHLPWLHSSHPGLEKISAIVWEGNDCKKADMSVLEISGMIMNRVNSHIPGIGYQIFGNAISLILGLTPFVFR
LSQATDLEQLTAHSASELYVIAFGSNEDVIVLSMVIISFVVRVSLVWIFFFLLCVAERTYKQRLLFAKLFGHLTSARRAR
KSEVPHFRLKKVQNIKMWLSLRSYLKRRGPQRSVDVIVSSAFLLTISVVFICCAQLLHVHEIFLDCHYNWELVIWCISLT
LFLLRFVTLGSETSKKYSNTSILLTEQINLYLKMEKKPNKKEELTLVNNVLKLATKLLKELDSPFRLYGLTMNPLLYNIT
QVVILSAVSGVISDLLGFNLKLWKIKS
>XP_023049249.2 putative homeodomain transcription factor 2 isoform X2 [Piliocolobus tephrosceles]
MASKVTDAIVWYQKKIGAYDQQIWEKSVEQREIKGLRNKPKKTAHVKPDLIDVDLVRGSAFAKAKPESPWTSLTRKGIVR
VVFFPFFFRWWLQVTSKVIFFWLLVLYLLQVAAIVLFCSTSSPHSIPLTEVIGPIWLMLLLGTVHCQIVSTRTPKPPLST
GGKRRRKLRKAAHLEVHREGDGSSTTDNTQEGAVQSHGTSTSHSVGAVFRDLWHAAFFLSGSKKAKNSIDKSTETDNGYV
SLDGKKTVKTSEDGIQNHEPQCETLRPEETAWNAGTLRSRDGPNKDTQRKVTNVSDEVSSEEGPETGYSLHRHVDRTSES
VLRNRKSHHYKKHYPNEDAPKSGTSCSSRCSSSRQDSESARPESETEDVLWEDLLHCAECHSSCTSETDVENPQINPCVK
KEYRDDPFHQSHLPWLHSSHPGLEKISAIVWEGNDCKKADMSVLEISGMIMNRVNSHIPGIGYQIFGNAISLILGLTPFV
FRLSQATDLEQLTAHSASELYVIAFGSNEDVIVLSMVIISFVVRVSLVWIFFFLLCVAERTYKQRLLFAKLFGHLTSARR
ARKSEVPHFRLKKVQNIKMWLSLRSYLKRRGPQRSVDVIVSSAFLLTISVVFICCAQLLHVHEIFLDCHYNWELVIWCIS
LTLFLLRFVTLGSETSKKYSNTSILLTEQINLYLKMEKKPNKKEELTLVNNVLKLATKLLKELDSPFRLYGLTMNPLLYN
ITQVVILSAVSGVISDLLGFNLKLWKIKS
>XP_032729163.1 putative homeodomain transcription factor 2 isoform X2 [Lontra canadensis]
MASKVTDAIVWYQKKIGAYDQQIWEKSVEQREIKGLRNKPKKTAHVKPDLIDVDLVRGSAFAKAKPESPWTSLTRKGIVR
VVFFPFFFRWWLQVTSKVIFFWLLVLYLLQVAAVVLFCSASSPHSIPLTEVIGPIWLMLLLGTVHCQIVSTRTPKPPLSA
GGKRRRKLRKAAHLEVHREGDGSSTTDNTQEGAAQSHGTSTSYSMGAVFRDLWHAAFFLSGSKKAKNSIDKSTETDNGYV
SLEGKKTVKSSEEGIQSHEPPCETVRPEEAAWHPGTLRNIPSKDTQRTITNVSDEVSSEEGPETGYPLRRHVDRTSESIL
RNRKSHHYKKHYPNEDAPKSGTSCSSRCSSSRQDSESTRPESETEDVLWEDLLHCAECRSSCTSETDMENPQINPSVKKE
YRDDPFHQSHLPWLHSSHPGLEKISAIVWEGNDCKKADMSVLEISGMIMNRVNSHIPGIGYQIFGNAISLILGLTPFVFR
LSQATDLEQLTAHSASELYVIAFGSNEDVIVLSMVIISFVVRVSLVWIFFFLLCVAERTYKQRLLFAKLFGHLTSARRAR
KSEVPHFRLKKVQNIKMWLSLRSYLKRRGPQRSVDVIVSSAFLLTISVVFICCAQLLHVHEIFLDCHYNWELVIWCISLT
LFLLRFVTLGSETSKKYSNTSILLTEQINLYLKMEKKPNKKEELTLVNNVLKLATKLLKELDSPFRLYGLTMNPLLYNIT
QVVILSAVSGVISDLLGFNLKLWKIKS
>XP_039095050.1 protein PHTF2 isoform X1 [Hyaena hyaena]
MASKVTDAIVWYQKKIGAYDQQIWEKSVEQREIKGLRNKPKKTAHVKPDLIDVDLVRGSAFAKAKPESPWTSLTRKGIVR
VVFFPFFFRWWLQVTSKVIFFWLLVLYLLQVAAIVLFCSASSPHSIPLTEVIGPVWLMLLLGTVHCQIVSTRTPKPPLST
GGKRRRKLRKAAHLEVHREGDGSSTTDNTQEGAVQSHGTSTSYGVGAVFRDLWHAAFFLSGSKKAKNSIDKSTETDNGYV
SLEGKKTVKSSEEGIQSHEPQCETVGPEEATWHTGTLRNISSKDTQRTITNVSDEVSSEEGPETGYPLRRHVDRTSESIL
RNRKSHHYKKHYPNEDAPKSGTSCSSRCSSSRQDSESTRPESETEDVLWEDLLHCAECRSSCTSETDMENPQINPSVKKE
YRDDPFHQSHLPWLHNSHPGLEKISAIVWEGNDCKKADMSVLEISGMIMNRVNSHIPGIGYQIFGNAISLILGLTPFVFR
LSQATDLEQLTAHSASELYVIAFGSNEDVIVLSMVIISFVVRVSLVWIFFFLLCVAERTYKQRLLFAKLFGHLTSARRAR
KSEVPHFRLKKVQNIKMWLSLRSYLKRRGPQRSVDVIVSSAFLLTISVVFICCAQLLHVHEIFLDCHYNWELVIWCISLT
LFLLRFVTLGSETSKKYSNTSILLTEQINLYLKMEKKPNKKEELTLVNNVLKLATKLLKELDSPFRLYGLTMNPLLYNIT
QVVILSAVSGVISDLLGFNLKLWKIKS
>XP_004439384.1 PREDICTED: putative homeodomain transcription factor 2 isoform X2 [Ceratotherium simum simum]
MASKVTDAIVWYQKKIGAYDQQIWEKSVEQREIKGLRNKPKKTAHVKPDLIDVDLVRGSAFAKAKPESPWTSLTRKGIVR
VVFFPFFFRWWLQVTSKVIFFWLLVLYLLQVAAIVLFCSASSPHSIPLTEVIGPIWLMLLLGTVHCQIVSTRTPKPPLST
GGKRRRKLRKAAHLEVHREGDGSSTTDNTQEGAVQNHGTSTSYSVGAVFRDLWHAAFFLSGSKKAKNSIDKSTETDNGYV
SLDGKKTVKSSEDGVQSHEAQCETLRPEETTWNTGTLRNIPSKDTQRTITNVSDEVSSEEGPETGYPVRRHVDRTSESIL
RSRKSHHYKKHYPNEDAPKSGTSCSSRCSSSRQDSESTRPESETEDILWEDLLHCAECRSSCTSETDVENPQINPCVKKE
YRDDPFHQSHLPWLHSSHPGLEKISAIVWEGNDCKKADMSVLEISGMIMNRVNSHIPGIGYQIFGNAISLILGLTPFVFR
LSQATDLEQLTAHSASELYVIAFGSNEDIIVLSMVIISFVVRVSLVWIFFFLLCVAERTYKQRLLFAKLFGHLTSARRAR
KSEVPHFRLKKVQNIKMWLSLRSYLKRRGPQRSVDVIVSSAFLLTISVVFICCAQLLHVHEIFFDCHYNWELVIWCISLT
LFLLRFVTLGSETSKKYSNTSILLTEQINLYLKMEKKPNKKEELTLVNNVLKLATKLLKELDSPFRLYGLTMNPLLYNIT
QVVILSAVSGVISDLLGFNLKLWKIKS
>XP_025305167.1 protein PHTF2 isoform X1 [Canis lupus dingo]
MASKVTDAIVWYQKKIGAYDQQIWEKSVEQREIKGLRNKPKKTAHVKPDLIDVDLVRGSAFAKAKPESPWTSLTRKGIVR
VVFFPFFFRWWLQVTSKVIFFWLLVLYLLQVAAIVLFCSASSPHSIPLTEVIGPVWLMLLLGTVHCQIVSTRTPKPPLST
GGKRRRKLRKAAHLEVHREGDGSSTTDNTQEGTVQSHGTSTSYSVGAVFRDLWHAAFFLSGSKKAKNSIDKSTETDNGYV
SLEGKKTVKTSEEGIQSHEPQCETVRPEETTWHTGTLRNIPSKDTQRTITNVSDEVSSEEGPETGYPLRRHMDRTSESIL
RNRKSHHYKKHYPNEDAPKSGTSCSSRCSSSRQDSESTRPESETEDVLWEDLLHCAECRSSCTSETDMENPQINPSVKKE
YRDDPFHQSHLPWLHSSHPGLEKISAIVWEGNDCKKADMSVLEISGMIMNRVNNHIPGIGYQIFGNAISLILGLTPFVFR
LSQATDLEQLTAHSASELYVIAFGSNEDVIVLSMVIISFVVRVSLVWIFFFLLCVAERTYKQRLLFAKLFGHLTSARRAR
KSEVPHFRLKKVQNIKMWLSLRSYLKRRGPQRSVDVIVSSAFLLTISVVFICCAQLLHVHEIFLDCHYNWELVIWCISLT
LFLLRFVTLGSETSKKYSNTSILLTEQINLYLKMEKKPNKKEELTLVNNVLKLATKLLKELDSPFRLYGLTMNPLLYNIT
QVVILSAVSGVISDLLGFNLKLWKIKS
>XP_011223819.1 putative homeodomain transcription factor 2 [Ailuropoda melanoleuca]
MASKVTDAIVWYQKKIGAYDQQIWEKSVEQREIKGLRNKPKKTAHVKPDLIDVDLVRGSAFAKAKPESPWTSLTRKGIVR
VVFFPFFFRWWLQVTSKVIFFWLLVLYLLQVAAVVLFCSASSPHSIPLTEVIGPVWLMLLLGTVHCQIVSTRTPKPPLST
GGKRRRKLRKAAHLEVHREGDGSSTTDNTQEGAAQSHGTSTSYSVGAVFRDLWHAAFFLSGSKKGKNSIDKSTETDNGYV
SLEGKKTVKSSEEGIQSHEPQCETVRPEEAAWHPGTLRNIPSKDTQRTITNVSDEVSSEEGPETGYPLRRHADRTSESIL
RNRKSHHYKKHYPNEDAPKSGTSCSSRCSSSRQDSESTRPESETEDVLWEDLLHCAECRSSCTSETDMENPQINPSVKKE
YRDDPFHQSHLPWLHSSHPGLEKISAIVWEGNDCKKADMSVLEISGMIMNRVNSHIPGIGYQIFGNAISLILGLTPFVFR
LSQATDLEQLTAHSASELYVIAFGSNEDVIVLSMVIISFVVRVSLVWIFFFLLCVAERTYKQRLLFAKLFGHLTSARRAR
KSEVPHFRLKKVQNIKMWLSLRSYLKRRGPQRSVDVIVSSAFLLTISVVFICCAQLLHVHEIFLDCHYNWELVIWCISLT
LFLLRFVTLGSETSKKYSNTSILLTEQINLYLKMEKKPNKKEELTLVNNVLKLATKLLKELDSPFRLYGLTMNPLLYNIT
QVVILSAVSGVISDLLGFNLKLWKIKS
>XP_025861892.1 putative homeodomain transcription factor 2 [Vulpes vulpes]
MASKVTDAIVWYQKKIGAYDQQIWEKSVEQREIKGLRNKPKKTAHVKPDLIDVDLVRGSAFAKAKPESPWTSLTRKGIVR
VVFFPFFFRWWLQVTSKVIFFWLLVLYLLQVAAIVLFCSASSPHSIPLTEVIGPVWLMLLLGTVHCQIVSTRTPKPPLST
GGKRRRKLRKAAHLEVHREGDGSSTTDNTQEGTVQSHGTSTSYSVGAVFRDLWHAAFFLSGSKKAKNSIDKSTETDNGYV
SLEGKKTVKSSEEGIQSHEPQCETVRPEETTWHTGTLRNIPSKDTQRTITNVSDEVSSEEGPETGYPLRRHMDRTSESIL
RNRKSHHYKKHYPNEDAPKSGTSCSSRCSSSRQDSESTRPESETEDVLWEDLLHCAECRSSCTSETDMENPQINPSVKKE
YRDDPFHQSHLPWLHSSHPGLEKISAIVWEGNDCKKADMSVLEISGMIMNRVNNHIPGIGYQIFGNAISLILGLTPFVFR
LSQATDLEQLTAHSASELYVIAFGSNEDVIVLSMVIISFVVRVSLVWIFFFLLCVAERTYKQRLLFAKLFGHLTSARRAR
KSEVPHFRLKKVQNIKMWLSLRSYLKRRGPQRSVDVIVSSAFLLTISVVFICCAQLLHVHEIFLDCHYNWELVIWCISLT
LFLLRFVTLGSETSKKYSNTSILLTEQINLYLKMEKKPNKKEELTLVNNVLKLATKLLKELDSPFRLYGLTMNPLLYNIT
QVVILSAVSGVISDLLGFNLKLWKIKS
>XP_026360180.1 protein PHTF2 isoform X2 [Ursus arctos]
MASKVTDAIVWYQKKIGAYDQQIWEKSVEQREIKGLRNKPKKTAHVKPDLIDVDLVRGSAFAKAKPESPWTSLTRKGIVR
VVFFPFFFRWWLQVTSKVIFFWLLVLYLLQVAAVVLFCSASSPHSIPLTEVIGPVWLMLLLGTVHCQIVSTRTPKPPLST
GGKRRRKLRKAAHLEVHREGDGSSTTDNTQEGAAQSHGTSTSYSVGAVFRDLWHAAFFLSGSKKAKNSIDKSTETDNGYV
SLEGKKTVKSSEEGIQSHEPQCETVRPEEAAWHPGTLRNIPSKDTQRTITNVSDEVSSEEGPETGYPLRRHMDRTSESIL
RNRKSHHYKKHYPNEDAPKSGTSCSSRCSSSRQDSESTRPESETEDVLWEDLLHCAECRSSCTSETDMENPQINPSVKKE
YRDDPFHQSHLPWLHSSHPGLEKISAIVWEGNDCKKADMSVLEISGMIMNRVNSHIPGIGYQIFGNAISLILGLTPFVFR
LSQATDLEQLTAHSASELYVIAFGSNEDVIVLSMVIISFVVRVSLVWIFFFLLCVAERTYKQRLLFAKLFGHLTSARRAR
KSEVPHFRLKKVQNIKMWLSLRSYLKRRGPQRSVDVIVSSAFLLTISVVFICCAQLLHVHEIFLDCHYNWELVIWCISLT
LFLLRFVTLGSETSKKYSNTSILLTEQINLYLKMEKKPNKKEELTLVNNVLKLATKLLKELDSPFRLYGLTMNPLLYNIT
QVVILSAVSGVISDLLGFNLKLWKIKS
>XP_007980590.1 putative homeodomain transcription factor 2 isoform X2 [Chlorocebus sabaeus]
MASKVTDAIVWYQKKIGAYDQQIWEKSVEQREIKGLRNKPKKTAHVKPDLIDVDLVRGSAFAKAKPESPWTSLTRKGIVR
VVFFPFFFRWWLQVTSKVIFFWLLVLYLLQVAAIVLFCSTSSPHSIPLTEVIGPIWLMLLLGTVHCQIVSTRTPKPPLST
GGKRRRKLRKAAHLEVHREGDGSSTTDNTQEGAVQSHGTSTSHSVGAVFRDLWHAAFFLSGSKKAKNSIDKSTETDNGYV
SLDGKKTVKSSEDGIQNREPQCETIQPEETAWNAGILRSRDGPSKDTQRKVTNVSDEVSSEEGPETGYSLRRHVDRTSES
VLRNRKSHHYKKHYPNEDAPKSGTSCSSRCSSSRQDSESARPESETEDVLWEDLLHCAECHSSCTSETDVENPQINPCVK
KEYRDDPFHQSHLPWLHSSHPGLEKISAIVWEGNDCKKADMSVLEISGMIMNRVNSHIPGIGYQIFGNAISLILGLTPFV
FRLSQATDLEQLTAHSASELYVIAFGSNEDVIVLSMVIISFVVRVSLVWIFFFLLCVAERTYKQRLLFAKLFGHLTSARR
ARKSEVPHFRLKKVQNIKMWLSLRSYLKRRGPQRSVDVIVSSAFLLTISVVFICCAQLLHVHEIFLDCHYNWELVIWCIS
LTLFLLRFVTLGSETSKKYSNTSILLTEQINLYLKMEKKPNKKEELTLVNNVLKLATKLLKELDSPFRLYGLTMNPLLYN
ITQVVILSAVSGVISDLLGFNLKLWKIKS
>XP_032159963.1 putative homeodomain transcription factor 2 isoform X2 [Mustela erminea]
MASKVTDAIVWYQKKIGAYDQQIWEKSVEQREIKGLRNKPKKTAHVKPDLIDVDLVRGSAFAKAKPESPWTSLTRKGIVR
VVFFPFFFRWWLQVTSKVIFFWLLVLYLLQVAAIVLFCSASSPHSIPLTEVIGPIWLMLLLGTVHCQIVSTRTPKPPLSA
GGKRRRKLRKAAHLEVHREGDGSSTTDNTQEGAAQSHSTSTSYSVGTVFRDLWHAAFFLSGSKKAKNSIDKSTETDNGYV
SLEGKKTVKSSEEGIQSHEPPCETVRPEEAAWHPGTLRNIPSKDTQRTITNVSDEVSSEEGPETGYPLRRHVDRTSESIL
RNRKSHHYKKHYPNEDAPKSGTSCSSRCSSSRQDSESTRPESETEDVLWEDLLHCAECRSSCTSETDMENPQINPSVKKE
YRDDPFHQSHLPWLHSSHPGLEKISAIVWEGNDCKKADMSVLEISGMIMNRVNSHIPGIGYQIFGNAISLILGLTPFVFR
LSQATDLEQLTAHSASELYVIAFGSNEDVIVLSMVIISFVVRVSLVWIFFFLLCVAERTYKQRLLFAKLFGHLTSARRAR
KSEVPHFRLKKVQNIKMWLSLRSYLKRRGPQRSVDVIVSSAFLLTISVVFICCAQLLHVHEIFLDCHYNWELVIWCISLT
LFLLRFVTLGSETSKKYSNTSILLTEQINLYLKMEKKPNKKEELTLVNNVLKLATKLLKELDSPFRLYGLTMNPLLYNIT
QVVILSAVSGVISDLLGFNLKLWKIKS
>XP_004739663.1 protein PHTF2 isoform X1 [Mustela putorius furo]
MASKVTDAIVWYQKKIGAYDQQIWEKSVEQREIKGLRNKPKKTAHVKPDLIDVDLVRGSAFAKAKPESPWTSLTRKGIVR
VVFFPFFFRWWLQVTSKVIFFWLLVLYLLQVAAIVLFCSASSPHSIPLTEVIGPVWLMLLLGTVHCQIVSTRTPKPPLSA
GGKRRRKLRKAAHLEVHREGDGSSTTDNTQEGAAQSHSTSTSYSVGTVFRDLWHAAFFLSGSKKAKNSIDKSTETDNGYV
SLEGKKTVKSSEEGIQSHEPPCETVRPEEAAWHPGTLRNIPSKDTQRTITNVSDEVSSEEGPETGYPLRRHVDRTSESIL
RNRKSHHYKKHYPNEDAPKSGTSCSSRCSSSRQDSESTRPESETEDVLWEDLLHCAECRSSCTSETDMENPQINPSVKKE
YRDDPFHQSHLPWLHSSHPGLEKISAIVWEGNDCKKADMSVLEISGMIMNRVNSHIPGIGYQIFGNAISLILGLTPFVFR
LSQATDLEQLTAHSASELYVIAFGSNEDVIVLSMVIISFVVRVSLVWIFFFLLCVAERTYKQRLLFAKLFGHLTSARRAR
KSEVPHFRLKKVQNIKMWLSLRSYLKRRGPQRSVDVIVSSAFLLTISVVFICCAQLLHVHEIFLDCHYNWELIIWCISLT
LFLLRFVTLGSETSKKYSNTSILLTEQINLYLKMEKKPNKKEELTLVNNVLKLATKLLKELDSPFRLYGLTMNPLLYNIT
QVVILSAVSGVISDLLGFNLKLWKIKS
>XP_027782142.1 putative homeodomain transcription factor 2 [Marmota flaviventris]
MASKVTDAIVWYQKKIGAYDQQIWEKSVEQREIKGLRNKPKKTAHVKPDLIDVDLVRGSAFAKAKPESPWTSLTRKGIVR
VVFFPFFFRWWLQVTSKVIFFWLLVLYLLQVAAIVLFCSTSSPHSIPLTEVIGPIWLMLLLGTVHCQIVSTRTPKPISTG
GKRRRKLRKAAHLEVHREGDGSSTTDNTQEGAVQSHGTSTTYSVGAVFRDLWHAAFFLSGSKKAKNSIDKSTETDNGYVS
LDGKKTVKSSEDGMQNHEPQCETIKPEETAWITGTVRNVPSKDAQRTITNVSDEVSSEEGPETGYSIRRHVDRTSENILR
NRKSHHYKKHYPNEDAPKSGTSCSSRCSSSRQDSESTRPESETEDVLWEDLLHCAECGSSCTSETDVENPQINPCVKKEY
RDDPFHQSHVPWLHSSHPGLEKISAIVWEGNDCKKADMSVLEISGMIMNRVNSHIPGIGYQIFGNVVSLILGLTPFVFRL
SQATDLEQLTAHSASELYVIAFGSNEDVMVLSMVIISFVVRVSLVWIFFFLLCVAERTYKQRLLFAKLFGHLTSARRARK
SEVPHFRLKKVQNIKMWLSLRSYLKRRGPQRSVDVIVSSAFLLTISVVFICCAQLLHVHEIFLDCHYNWELVIWCISLTL
FLLRFVTLGSETSKKYSNTSILLTEQINLYLKMEKKPNKKEELTLVNNVLKLATKLLKELDSPFRLYGLTMNPLLYNITQ
VVILSAVSGVISDLLGFNLKLWKIKS
>XP_034876331.1 putative homeodomain transcription factor 2 isoform X2 [Mirounga leonina]
MASKVTDAIVWYQKKIGAYDQQIWEKSVEQREIKGLRNKPKKTAHVKPDLIDVDLVRGSAFAKAKPESPWTSLTRKGIVR
VVFFPFFFRWWLQVTSKVIFFWLLVLYLLQVAAVVLFCSASSPHSIPLTEVIGPVWLMLLLGTVHCQIVSTRTPKPPLSA
GGKRRRKLRKAAHLEVHREGDGSSTTDNTQEGAAQSHGTSTSYSVGAVFRDLWHAAFFLSGSKKAKNSIDKSTETDNGYV
SLEGKKTVKSSEEGIQSHEPQCETVRPEEAAWHPGTLRNISSKDTQRTIANVSDEVSSEEGPETGYPLRRHVDRTSESIL
RNRKSHHYKKHYPNEDAPKSGTSCSSRCSSSRQDSESTRPESETEDVLWEDLLHCAECRSSCTSETDMENPQINPSVKKE
YRDDPFHQSHLPWLHSSHPGLEKISAIVWEGNDCKKADMSVLEISGMIMNRVNSHIPGIGYQIFGNAISLILGLTPFVFR
LSQATDLEQLTAHSASELYVIAFGSNEDVVVLSMVIISFVVRVSLVWIFFFLLCVAERTYKQRLLFAKLFGHLTSARRAR
KSEVPHFRLKKVQNIKMWLSLRSYLKRRGPQRSVDVIVSSAFLLTISVVFICCAQLLHVHEIFLDCHYNWELVIWCISLT
LFLLRFVTLGSETSKKYSNTSILLTEQINLYLKMEKKPNKKEELTLVNNVLKLATKLLKELDSPFRLYGLTMNPLLYNIT
QVVILSAVSGVISDLLGFNLKLWKIKS
>XP_045720772.1 protein PHTF2 isoform X2 [Mirounga angustirostris]
MASKVTDAIVWYQKKIGAYDQQIWEKSVEQREIKGLRNKPKKTAHVKPDLIDVDLVRGSAFAKAKPESPWTSLTRKGIVR
VVFFPFFFRWWLQVTSKVIFFWLLVLYLLQVAAVVLFCSASSPHSIPLTEVIGPVWLMLLLGTVHCQIVSTRTPKPPLSA
GGKRRRKLRKAAHLEVHREGDGSSTTDNTQEGAAQSHGTSTSYSVGAVFRDLWHAAFFLSGSKKAKNSIDKSTETDNGYV
SLEGKKTVKSSEEGIQSHEPQCETVRPEEAAWHPGTLRNISSKDTQRTIANVSDEVSSEEGPETGYPLRRHVDRTSESIL
RNRKSHHYKKHYPNEDAPKSGTSCSSRCSSSRQDSESTRPESETEDVLWEDLLHCAECRSSCTSETDMENPQINPSVKKE
YRDDPFHQSHLPWLHSSHPGLEKISAIVWEGNDCKKADMSVLEISGMIMNRVNSHIPGIGYQIFGNAISLILGLTPFVFR
LSQATDLEQLTAHSASELYVIAFGSNEDVIVLSMVIISFVVRVSLVWIFFFLLCVAERTYKQRLLFAKLFGHLTSARRAR
KSEVPHFRLKKVQNIKMWLSLRSYLKRRGPQRSVDVIVSSAFLLTISVVFICCAQLLHVHEIFLDCHYNWELVIWCISLT
LFLLRFVTLGSETSKKYSNTSILLTEQINLYLKMEKKPNKKEELTLVNNVLKLATKLLKELDSPFRLYGLTMNPLLYNIT
QVVILSAVSGVISDLLGFNLKLWKIKS
>XP_028381168.1 putative homeodomain transcription factor 2 isoform X2 [Phyllostomus discolor]
MASKVTDAIVWYQKKIGAYDQQIWEKSVEQREIKGLRNKPKKTAHVKPDLIDVDLVRGSAFAKAKPESPWTSLTRKGIVR
VVFFPFFFRWWLQVTSKVIFFWLLVLYLLQVAAIVLFCSTSSPHNIPLTEVIGPIWLMLLLGTVHCQIVSTRTPKPPLST
GGKRRRKLRKAAHLEVHREGDGSSTTDNSQEGTVQSYGTSTSYTVGAVFRDLWHAAFFLSGSKKTKNSIDKSTETDNGYV
SLDGKKTVKTSEDGVQSHEPQCETIQPEETTWNKGTPRNIPNKDTQRTRTNVSDEVSSEEGPEPGYPLRHHVDRTSESIL
RNRKSHHYKKHYPNEDAPKSGTSCSSRCSSSRQDSESTRPESETEDVLWEDLLHCAECRSSCTSETDMENPHINPCVKKE
YRDDPFHQSHLPWLHSSHPGLEKISAIVWEGNDCKKADMSVLEISGMIMNRVNSHVPGIGYQIFGNAVSVILGLTPFIFR
LSQATDLEQLTAHSASELYLIAFGSNEDVIVFSMVIISFVVRVSLVWIFFFLLCVAERTYKQRLLFAKLFGHLTSARRAR
KSEVPHFRLKKVQNIKMWLSLRSYLKRRGPQRSVDVIVSSAFLLTISVVFICCAQLLHVHEIFFDCHYNWELVIWCISLT
LFLLRFVTLGSETSKKYSNTSILLTEQINLYLKMEKKPNKKEELTLVNNVLKLATKLLKELDSPFRLYGLTMNPLLYNIT
QVVILSAVSGVISDLLGFNLKLWKIKS
>XP_032258183.1 putative homeodomain transcription factor 2 [Phoca vitulina]
MASKVTDAIVWYQKKIGAYDQQIWEKSVEQREIKGLRNKPKKTAHVKPDLIDVDLVRGSAFAKAKPESPWTSLTRKGIVR
VVFFPFFFRWWLQVTSKVIFFWLLVLYLLQVAAVVLFCSASSPHSIPLTEVIGPVWLMLLLGTVHCQIVSTRTPKPPLSA
GGKRRRKLRKAAHLEVHREGDGSSTTDNTQEGAAQSHGTSTSYSVGAVFRDLWHAAFFLSGSKKAKNSIDKSTETDNGYV
SLEGKKTVKSSEEGIQSHEPQCETVRPEEAAWHPGTLRNIPSKDTQRTIANVSDEVSSEEGPETGYLLRRHVDRTSESIP
RNRQSHHYKKHYPNEDAPKSGTSCSSRCSSSRQDSESTRPESETEDVLWEDLLHCAECRSSCTSETDMENPQINPSVKKE
YRDDPFHQSHLPWLHSSHPGLEKISAIVWEGNDCKKADMSVLEISGMIMNRVNSHIPGIGYQIFGNAISLILGLTPFVFR
LSQATDLEQLTAHSASELYVIAFGSNEDVIVLSMVIISFVVRVSLVWIFFFLLCVAERTYKQRLLFAKLFGHLTSARRAR
KSEVPHFRLKKVQNIKMWLSLRSYLKRRGPQRSVDVIVSSAFLLTISVVFICCAQLLHVHEIFLDCHYNWELVIWCISLT
LFLLRFVTLGSETSKKYSNTSILLTEQINLYLKMEKKPNKKEELTLVNNVLKLATKLLKELDSPFRLYGLTMNPLLYNIT
QVVILSAVSGVISDLLGFNLKLWKIKS
>XP_040827087.1 protein PHTF2 isoform X1 [Ochotona curzoniae]
MASRVTDAIVWYQKKIGAYDQQIWEKSVEQREIKFIKLGLRNKPKKTAHVKPDLIDVDLVRGSAFAKAKPESPWTSLTRK
GIVRVVFFPFFFRWWLQVTSKVIFFWLLVLYLLQVAAIVLFCSASSPHSIPLTEVIGPVWLMLLLGTVHCQIVSTRTPKP
PLGTGGKRRRKLRKAAHLEVHREGDGSSTTDNTQEGAVQNHGPGAPPSVGTVFRDLWHAAFFLSGSKKAKNSIDKSTETD
NGYVSLDGKKTAKNSEDGAQNHGLPCETVGPDETAWPTATLRTVASKDTQRMVTNVWDEESSEEGPETGYASRRPADRAP
ESILRNRKSQHYKKHHPHEDAPKSGTSCSSRCSSSRQDSESARPESETEDVSWEDLLHCAECRSSCTSETDVENPQINPC
VKKEYRDDPFHQSHLPWLHNSHPGLEKISAIVWEGNDCKKADMSALEISGVIMNRVNNHIPGIGYQIFGNVISLVLGFTP
FVFRLSQATDLEQLPARSASELCEIAFGSSEDLLVLSMVLISFVVRVCLVWIFFFLLCVAERTYKQRLLFAKLFGHLTSA
RRARKSEVPHFRLKKVQNIKMWLSLRSYLKRRGPQRSVDVIVSSAFLLTISVVFICCAQLLHVHEIFLDCHYNWELVIWC
VSLTLFLLRFVTLGSETSKKYSNTSILLTEQINLYLKMEKKPNKKEELTLVNNVLKLATKLLKELDSPFRLYGLTMNPLL
YNITQVVILSAVSGVISDLLGFNLKLWKIKS
>XP_045350534.1 protein PHTF2 isoform X2 [Leopardus geoffroyi]
MASKVTDAIVWYQKKIGAYDQQIWEKSVEQREIKGLRNKPKKTAHVKPDLIDVDLVRGSAFAKAKPESPWTSLTRKGIVR
VVFFPFFFRWWLQVTSKVIFFWLLVLYLLQVAAIVLFCSASSPHSIPLTEVIGPVWLMLLLGTVHCQIVSTRTPKPPLST
GGKRRRKLRKAAHLEVHREGDGSSTTDNTQEGAVQSHGTSTSYGIGAVFRDLWHAAFFLSGSKKAKNSIDKSTETDNGYV
SLEGKKTVKSSEEGIQSHEPQCETVGPEETTWHTGTLRNISSKDTQRTITNVSDEVSSEEGPETGYPIRRHVDRTSESIL
RNRKSHHYKKHYPNEDAPKSGTSCSSRCSSSRQDSESTRPESETEDVLWEDLLHCAECRSSCTSETDMENPQINPSVKKE
YRDDPFHQSHLPWLHNSHPGLEKISAIVWEGNDCKKADMSVLEISGMIMNRVNSHIPGIGYQIFGNAISLILGLTPFVFR
LSQATDLEQLTAHSASELYVIAFGSNEDVIVLSMVIISFVVRVSLVWIFFFLLCVAERTYKQRLLFAKLFGHLTSARRAR
KSEVPHFRLKKVQNIKMWLSLRSYLKRRGPQRSVDVIVSSAFLLTISVVFICCAQLLHVHEIFLDCHYNWELVIWCISLT
LFLLRFVTLGSETSKKYSNTSILLTEQINLYLKMEKKPNKKEELTLVNNVLKLATKLLKELDSPFRLYGLTMNPLLYNIT
QVVILSAVSGVISDLLGFNLKLWKIKS
>XP_016075070.1 PREDICTED: putative homeodomain transcription factor 2 isoform X1 [Miniopterus natalensis]
MASKVTDAIVWYQKKIGAYDQQIWEKSVEQREIKGLRNKPKKTAHVKPDLIDVDLVRGSAFAKAKPESPWTSLTRKGIVR
VVFFPFFFRWWLQVTSKVIFFWLLVLYLLQVAAIVLFCSTSSPHNIPLTEVIGPIWLMLLLGTVHCQIVSTRTPKPPLNT
GGKRRRKLRKAAHLEVHREGDGSSTTDNSQEGTVQSHGTSTSYSIGAVFRDLWHAAFFLSGSKKMKNSIDKSTETDNGYV
SLDGKKTVKSSEDGVQSHEPQCETIRPEETTWSKGTLRNIPSKDIQRTITNVSDEVSSEEGPETGYPLRRHVDRTSESIL
RNRKSHHYKKHYPNEDAPKSGTSCSSRCSSSRQDSESTRPESETEDILWEDLLHCAECRSSCTSETDVENPQINPCVKKE
YRDDPFHQSHLPWLHSSHPGLEKISAIVWEGNDCKKADMSVLEISGMIMNRVNSHIPGIGYQIFGNAISLILGLTPFVFR
LSQATDLEQLTTHSASELSAIAFGSNEDVIVLCMVIISFVVRVSLVWIFFFLLCVAERTYKQRLLFAKLFGHLTSARRAR
KSEVPHFRLKKVQNIKMWLSLRSYLKRRGPQRSVDVIVSSAFLLTISVVFICCAQLLHVHEIFLDCHYNWELVIWCISLT
LFLLRFVTLGSETSKKYSNTSILLTEQINLYLKMEKKPNKKEELTIVNNVLKLATKLLKELDSPFRLYGLTMNPLLYNIT
QVVILSAVSGVISDLLGFNLKLWKIKS
>XP_047550615.1 protein PHTF2 isoform X2 [Lutra lutra]
MASKVTDAIVWYQKKIGAYDQQIWEKSVEQREIKGLRNKPKKTAHVKPDLIDVDLVRGSAFAKAKPESPWTSLTRKGIVR
VVFFPFFFRWWLQVTSKVIFFWLLVLYLLQVAAVVLFCSASSPHSIPLTEVIGPIWLMLLLGTVHCQIVSTRTPKPPLSA
GGKRRRKLRKAAHLEVHREGDGSSTTDNTQEGTAQSHGTSTSYSVGAVFRDLWHAAFFLSGSKKAKNSIDKSTETDNGYV
SLEGKKTVKSSEEGIQSHEPPCETVRPEEAAWHPETLRNVPSKDTQRTITNVSDEVSSEEGPETGYPLRRHVDRTSESIL
RNRKSHHYKKHYPNEDAPKSGTSCSSRCSSSRQDSESTRPESETEDVLWEDLLHCAECRSSCTSETDMENPQINPSVKKE
YRDDPFHQSHLPWLHSSHPGLEKISAIVWEGNDCKKADMSVLEISGMIMNRVNSHIPGIGYQIFGNAISLILGLTPFVFR
LSQATDLEQLTAHSASELYVIAFGSNEDVIVLSMVIISFVVRVSLVWIFFFLLCVAERTYKQRLLFAKLFGHLTSARRAR
KSEVPHFRLKKVQNIKMWLSLRSYLKRRGPQRSVDVIVSSAFLLTISVVFICCAQLLHVHEIFLDCHYNWELVIWCISLT
LFLLRFVTLGSETSKKYSNTSILLTEQINLYLKMEKKPNKKEELTLVNNVLKLATKLLKELDSPFRLYGLTMNPLLYNIT
QVVILSAVSGVISDLLGFNLKLWKIKS
>XP_015343882.1 protein PHTF2 isoform X1 [Marmota marmota marmota]
MASKVTDAIVWYQKKIGAYDQQIWEKSVEQREIKGLRNKPKKTAHVKPDLIDVDLVRGSAFAKAKPESPWTSLTRKGIVR
VVFFPFFFRWWLQVTSKVIFFWLLVLYLLQVAAIVLFCSTSSPHSIPLTEVIGPIWLMLLLGTVHCQIVSTRTPKPISTG
GKRRRKLRKAAHLEVHREGDGSSTTDNTQEGAVQSHGTSTTYSVGAVFRDLWHAAFFLSGSKKAKNSIDKSTETDNGYVS
LDGKKTVKSSEDGMQNHEPQCETIKPEETAWITGTVRNVPSKDAQRTITNVSDEVSSEEGPETGYSIRRHVDRTSENILR
NRKSHHYKKHYPNEDAPKSGTSCSSRCSSSRQDSESTRPESETEDVLWEDLLHCAECGSSCTSETDVENPQINPCVKKEY
RDDPFHQSHVPWLHSSHPGLEKISAIVWEGNDCKKADMSVLEISGMIMNRVNSHIPGIGYQIFGNVISLILGLTPFVFRL
SQATDLEQLTAHSASELYVIAFGSNEDVMVLSMVIISFVVRVSLVWIFFFLLCVAERTYKQRLLFAKLFGHLTSARRARK
SEVPHFRLKKVQNIKMWLSLRSYLKRRGPQRSVDVIVSSAFLLTISVVFICCAQLLHVHEIFLDCHYNWELVIWCISLTL
FLLRFVTLGSETSKKYSNTSILLTEQINLYLKMEKKPNKKEELTLVNNVLKLATKLLKELDSPFRLYGLTMNPLLYNITQ
VVILSAVSGVISDLLGFNLKLWKIKS
>XP_045684061.1 protein PHTF2 isoform X1 [Phyllostomus hastatus]
MASKVTDAIVWYQKKIGAYDQQIWEKSVEQREIKGLRNKPKKTAHVKPDLIDVDLVRGSAFAKAKPESPWTSLTRKGIVR
VVFFPFFFRWWLQVTSKVIFFWLLVLYLLQVAAIVLFCSTSSPHNIPLTEVIGPIWLMLLLGTVHCQIVSTRTPKPPLST
GGKRRRKLRKAAHLEVHREGDGSSTTDNSQEGTVQSYGTSTSYTVGAVFRDLWHAAFFLSGSKKTKNSIDKSTETDNGYV
SLDGKKTVKSSEDGVQSHEPQCETIQPEETTWNKGTPRNIPNKDTQRTRTNVSDEVSSEEGPETGYPLRHHVDRTSESIL
RNRKSHHYKKHYPNEDAPKSGTSCSSRCSSSRQDSESTRPESETEDVLWEDLLHCAECRSSCTSETDMENPHINPCVKKE
YRDDPFHQSHLPWLHSSHPGLEKISAIVWEGNDCKKADMSVLEISGMIMNRVNSHVPGIGYQIFGNAVSVILGLTPFIFR
LSQATDLEQLTAHSASELYLIAFGSNEDVIVFSMVIISFVVRVSLVWIFFFLLCVAERTYKQRLLFAKLFGHLTSARRAR
KSEVPHFRLKKVQNIKMWLSLRSYLKRRGPQRSVDVIVSSAFLLTISVVFICCAQLLHVHEIFFDCHYNWELVIWCISLT
LFLLRFVTLGSETSKKYSNTSILLTEQINLYLKMEKKPNKKEELTLVNNVLKLATKLLKELDSPFRLYGLTMNPLLYNIT
QVVILSAVSGVISDLLGFNLKLWKIKS
>XP_028603438.1 putative homeodomain transcription factor 2 isoform X2 [Podarcis muralis]
MASKVTDAIVWYQKKIGAYDQQIWEKSVEQREIKGLRNKPKKTGHVKPDLIDVDLVRGSAFAKAKPESPWTSLTRKGIVR
VLFFPFFFRWWLQVTSKVIFFWLLVLYLLQVAAVVLFYTVEATHNIPLTEVVGPVWLMLLLGTVHCQIVSTRTPKPLPST
GGRRRRKLRKAAHLEVHREGDGSSTTDNTQEGTVQSYGTSTSYSIGAVFRDIWHAAFFLSGAKKAKNSIDKSTETDNGYV
SLDGKKTGKNNEDVLQSQEPQCEVIRSEETCWSTGAARNSFSNTNHHKDNHRTVTNVSDEVSSEEGPEAGYPLRRNAERA
SSDCTFRNRKSHHYKKHYPVEDIPKSGTSCSSRCSSSRQDSESTRPESETEDVLWEDLLHCAECRSSCTSETDVENSQVN
TCIKKEYRDDPFHQSHLPWFHSSNPGLEKVSAIVWEGNDCKKADMSVLEISGMIMNRVNSYVPGIGYQIFGNVVSLILGL
TPFVFRISQAKDLEHLTTHSAAELYTIAFGSNGDIMVLSMVIVCFIVRVSLVWIFFFLLCVAERTYKQRLLFAKLFGHLT
SARRARKSEVPHFRLKKVQNIKMWLSLRSYLKRRGPQRSVDVIVSSAFLLTLSAVFICCAQLLHVHEIFLDCHYNWELVI
WCISLTLFLLRFVTLGSETSKKYSNTSILLTEQINLYLKMEKKPNKKEELTLVNNVLKLATKLLKELDSPFRLYGLTMNP
LLYNITQVVILSAVSGVISDLLGFNLKLWKIKS
>XP_045649350.1 protein PHTF2 isoform X2 [Ursus americanus]
MASKVTDAIVWYQKKIGAYDQQIWEKSVEQREIKGLRNKPKKTAHVKPDLIDVDLVRGSAFAKAKPESPWTSLTRKGIVR
VVFFPFFFRWWLQVTSKVIFFWLLVLYLLQVAAVVLFCSASSPHSIPLTEVIGPVWLMLLLGTVHCQIVSTRTPKPPLST
GGKRRRKLRKAAHLEVHREGDGSSTTDNTQEGAPQSHGTSTSYSVGAVFRDLWHAAFFLSGSKKAKNSIDKSTETDNGYV
SLEGKKTVKSSEEGIQSHEPQCETVRPEEAAWHPGTLRNIPSKDTQRTITNVSDEVSSEEGPETGYPLRRHTDRTSESIL
RNRKSHHYKKHYPNEDAPKSGTSCSSRCSSSRQDSESTRPESETEDVLWEDLLHCAECRSSCTSETDMENPQINPSVKKE
YRDDPFHQSHLPWLHSSHPGLEKISAIVWEGNDCKKADMSVLEISGMIMNRVNSHIPGIGYQIFGNAISLILGLTPFVFR
LSQATDLEQLTAHSASELYVIAFGSNEDVIVLSMVIISFVVRVSLVWIFFFLLCVAERTYKQRLLFAKLFGHLTSARRAR
KSEVPHFRLKKVQNIKMWLSLRSYLKRRGPQRSVDVIVSSAFLLTISVVFICCAQLLHVHEIFLDCHYNWELVIWCISLT
LFLLRFVTLGSETSKKYSNTSILLTEQINLYLKMEKKPNKKEELTLVNNVLKLATKLLKELDSPFRLYGLTMNPLLYNIT
QVVILSAVSGVISDLLGFNLKLWKIKS
>XP_032762954.1 putative homeodomain transcription factor 2 isoform X1 [Rattus rattus]
MASRVTDAIVWYQKKIGAYDQQIWEKSVEQREIKGLRNKPKKTAHVKPDLIDVDLVRGSAFAKAKPESPWTALTRKGIVR
VVFFPFFFRWWLQVTSKVIFSWLLVLYLLQVAAIVLFCSAPSPHSIPLTEVIGPVWLMLLLGTVHCQIVSTRTPKPPLST
GGKRRRKLRKAAHLEVHREGDGSSTTDNTQEGTVQSPGAGAPYSVGSVFRDLWHAAFLLSGSKKTKNSIDKSTETDNGYV
SLDGKRTVKSSEDGAQDHEPQCETIRPEDTAWATRTPRSVPAKDAQRKITNVSDEVSSEEGPETGYPSRCHGDRTSESGL
RNRKPHHYKKHYANEDAPKSGTSCSSRCSSSRQDSESTRPESETEDVLWEDLLHCAECRSSCTSETDVGNPQINPCGKKE
YRDDPFHQTHLPWLHSSHPGLEKISAIVWEGNDCKKADMSVLEISGMIMNRVNNHVPGIGYQIFGNAVSLILGFTPFVFR
LSQATDLEQLTAHSASELYVIAFGSNEDFMVLSMVLISFVVRVSLVWIFFFLLCVAERTYKQRLLFAKLFGHLTSARRAR
KSEVPHFRLKKVQNIKMWLSLRSYLKRRGPQRSVDVIVSSAFLLTISVVFICCAQLLHVHEIFLDCHYNWELAIWCISLS
LFLLRFVTLGSETSKKYSNTSILLTEQINLYLKMEKKPNKKEELTLVNNVLKLATKLLKELDSPFRLYGLTMNPLLYNIT
QVVILSAVSGVISDLLGFNLKLWKIKS
>XP_044101825.1 protein PHTF2 isoform X1 [Neogale vison]
MASKVTDAIVWYQKKIGAYDQQIWEKSVEQREIKGLRNKPKKTAHVKPDLIDVDLVRGSAFAKAKPESPWTSLTRKGIVR
VVFFPFFFRWWLQVTSKVIFFWLLVLYLLQVAAVVLFCSASSPHSIPLTEVIGPIWLMLLLGTVHCQIVSTRTPKPPISA
GGKRRRKLRKAAHLEVHREGDGSSTTDNTQEGAAQSHSTSTSYSVGTVFRDLWHAAFFLSGSKKAKNSIDKSTETDNGYV
SLEGKKTVKSSEEGIQSHEPPCETVRPEEADWHPGTLRNIPSKDTQRTITNVSDEVSSEEGPETGYPLRRHVDRTSESIL
RNRKSHHYKKHYPNEDAPKSGTSCSSRCSSSRQDSESTRPESETEDVLWEDLLHCAECRSSCTSETDMENPQINPSVKKE
YRDDPFHQSHLPWLHSSHPGLEKISAIVWEGNDCKKADMSVLEISGMIMNRVNSHIPGIGYQIFGNAISLILGLTPFVFR
LSQATDLEQLTAHSASELYVIAFGSNEDVIVLSMVIISFVVRVSLVWIFFFLLCVAERTYKQRLLFAKLFGHLTSARRAR
KSEVPHFRLKKVQNIKMWLSLRSYLKRRGPQRSVDVIVSSAFLLTISVVFICCAQLLHVHEIFLDCHYNWELVIWCISLT
LFLLRFVTLGSETSKKYSNTSILLTEQINLYLKMEKKPNKKEELTLVNNVLKLATKLLKELDSPFRLYGLTMNPLLYNIT
QVVILSAVSGVISDLLGFNLKLWKIKS
>XP_026240771.1 putative homeodomain transcription factor 2 isoform X2 [Urocitellus parryii]
MASKVTDAIVWYQKKIGAYDQQIWEKSVEQREIKGLRNKPKKTAHVKPDLIDVDLVRGSAFAKAKPESPWTSLTRKGIVR
VVFFPFFFRWWLQVTSKVIFFWLLVLYLLQVAAIVLFCSTSSPHSIPLTEVIGPIWLMLLLGTVHCQIVSTRTPKPISTG
GKRRRKLRKAAHLEVHREGDGSSTTDNTQEGAVQSHGTSTTYSVGAVFRDLWHAAFFLSGSKKAKNSIDKSTETDNGYVS
LDGKKTVKSSEDGMQNHEPQCETIKPEEAAWITGTVRNVPSKDAQRKITNVSDEVSSEEGPETGYSIRRHVDRTSENILR
NRKSHHYKKHYPNEDAPKSGTSCSSRCSSSRQDSESTRPESETEDVLWEDLLHCAECRSSCTSETDVENPQINPCVKKEY
RDDPFHQSHVPWLHSSHPGLEKISAIVWEGNDCKKADMSVLEISGMIMNRVNSHIPGIGYQIFGNVISLILGLTPFVFRL
SQATDLEQLTAHSASELYVIAFGSNEDVMVLSMVIISFVVRVSLVWIFFFLLCVAERTYKQRLLFAKLFGHLTSARRARK
SEVPHFRLKKVQNIKMWLSLRSYLKRRGPQRSVDVIVSSAFLLTISVVFICCAQLLHVHEIFLDCHYNWELVIWCISLTL
FLLRFVTLGSETSKKYSNTSILLTEQINLYLKMEKKPNKKEELTLVNNVLKLATKLLKELDSPFRLYGLTMNPLLYNITQ
VVILSAVSGVISDLLGFNLKLWKIKS
>XP_047417700.1 protein PHTF2 isoform X2 [Neosciurus carolinensis]
MASKVTDAIVWYQKKIGAYDQQIWEKSVEQREIKGLRNKPKKTAHVKPDLIDVDLVRGSAFAKAKPESPWTSLTRKGIVR
VVFFPFFFRWWLQVTSKVIFFWLLVLYLLQVAAIVLFCSASSPHSIPLTEVIGPIWLMLLLGTVHCQIVSTRTPKPISTG
GKRRRKLRKAAHLEVHREGDGSSTTDNTQEGAVQSHGTSTTYSVGAVFRDLWHAAFFLSGSKKAKNSIDKSTETDNGYVS
LDGKKTVKSSEAGMQNHEPQCETVKPEETAWVIGTLRNVPNKDAQRTITNVSDEVSSEEGPETGYSLRRHVDRTSENILR
NRKSHHYKKHYPNEDAPKSGTSCSSRCSSSRQDSESTRPESETEDVLWEDLLHCAECRSSCTSETDVENPQINPCVKKEY
RDDPFHQSHLPWLHSSHPGLEKISAIVWEGNDCKKADMSVLEISGMIMNRVNSHIPGIGYQIFGNVISLILGLTPFVFRL
SQATDLEQLTAHSASELYVIAFGSNEDVMVLSMVIISFVVRVSLVWIFFFLLCVAERTYKQRLLFAKLFGHLTSARRARK
SEVPHFRLKKVQNIKMWLSLRSYLKRRGPQRSVDVIVSSAFLLTISVVFICCAQLLHVHEIFLDCHYNWELVIWCISLTL
FLLRFVTLGSETSKKYSNTSILLTEQINLYLKMEKKPNKKEELTLVNNVLKLATKLLKELDSPFRLYGLTMNPLLYNITQ
VVILSAVSGVISDLLGFNLKLWKIKS
>XP_006216587.1 putative homeodomain transcription factor 2 isoform X2 [Vicugna pacos]
MASKVTDAIVWYQKKIGAYDQQIWEKSVEQREIKGLRNKPKKTAHVKPDLIDVDLVRGSAFAKAKPESPWTSLTRKGIVR
VVFFPFFFRWWLQVTSKVIFFWLLVLYLLQVAAIVLFCSASSPHSIPLTEVVGPVWLMLLLGTVHCQIVSTRTPKPPPSA
GGKRRRKLRKAAHLEVHREGDGSSTTDNTQEGGVQSHAATASYSVGTVFRDLWHAAFFLSGSKKAKNSIDKSTETDNGYV
SLDGKKTVKSSEGGVQSHEPQCETLRPEETAWSTGTLRNIPSKDTQRTVTNISDEVSSEEGPETGYPLRRHDRTSESILR
NRKSHHYKKYYPNEDAPKSGTSCSSRCSSSRQDSESTRPESETEDVLWEDLLHCAECRSSCTSETDVESPQINPCVKKEY
RDDPFHQSHLPWLHSPHPGLEKISAIVWEGNDCKKADMSVLEISGMIMNRVNSHIPGIGYQIFGNAISLILGLTPFVFRL
SQATDLEQLTAHSASELYMIAFGSNEDILVLSMVIISFVVRVSLVWIFFFLLCVAERTYKQRLLFAKLFGHLTSARRARK
SEVPHFRLKKVQNIKMWLSLRSYLKRRGPQRSVDVIVSSAFLLTISVVFICCAQLLHVHEIFLDCHYNWELVIWCISLTL
FLLRFVTLGSETSKKYSNTSILLTEQINLYLKMEKKPNKKEELTLVNNVLKLATKLLKELDSPFRLYGLTMNPLLYNITQ
VVILSAVSGVISDLLGFNLKLWKIKS
>XP_003504480.1 putative homeodomain transcription factor 2 isoform X1 [Cricetulus griseus]
MASRVTDAIVWYQKKIGAYDQQIWEKSVEQREIKGLRNKPKKTAHVKPDLIDVDLVRGSAFAKAKPESPWTSLTRKGIVR
VVFFPFFFRWWLQVTSKVIFSWLLVLYLLQVAAIVLFCSAPSPHSIPLTEVIGPIWLMLLLGTVHCQIVSTRTPKPPLST
GGKRRRKLRKAAHLEVHREGDGSSTTDNTQEGAVQSHGAGTSYSVGTVFRDLWNAAFFLSGSKKAKNSIDKSTETDNGYV
SLDGKKTVKSGEDGPQDLEPQCETIRPEDIAWATPMPRNVPAKDAQRKITNVSDEVSSEDDPETGYSLRCHGDRTSESSL
RNRKPHHYKKHYANEDAPKSGTSCSSRCSSSRQDSESTRPESETEDVLWEDLLHCAECHSSCTSETDVGNPQVNPCVKKE
YRDDPFHQSHLPWLHSSHPGLEKISAIVWEGNDCKKADMSVLEISGMIMNRVNNHVPGIGYQIFGNAVSLILGLTPFVFR
LSQATDLEQLTAHSASELYVIAFGSNEDVMVLSMVLISFVVRVSLVWIFFFLLCVAERTYKQRLLFAKLFGHLTSARRAR
KSEVPHFRLKKVQNIKMWLSLRSYLKRRGPQRSVDVIVSSAFLLTISVVFICCAQLLHVHEIFLDCHYNWELVIWCISLT
LFLLRFVLLGSETSKKYSNTSILLTEQINLYLKMEKKPNKKEELTLVNNVLKLATKLLKELDSPFRLYGLTMNPLLYNIT
QVVILSAVSGVISDLLGFNLKLWKIKS
>XP_027629114.1 putative homeodomain transcription factor 2 isoform X1 [Tupaia chinensis]
MASKVTDAIVWYQKKIGAYDQQIWEKSVEQREIKGLRNKPKKTAHVKPDLIDVDLVRGSAFAKAKPESPWTSLTRKGIVR
VVFFPFFFRWWLQVTSKVIFFWLLVLYLLQVAAVVLFCSTSSPHSIPLTEVIEPVWLMLLLGTVHCQIVSTRTPKPSLST
GGKRRRKLRKAAHLEVHREGDGSSTTDNTQEGAVQSHGTSTSYSVGAVFRDLWHAAFFLSGSSKSKNSIDKSTETDNGYV
SLDGKKTVKSSEDGIQNHEPHCETIQPEETAWNAGTLRNVPSKDTQRTVANVSDEVSSEEGPETGYLLRRHVDRTSESIL
RNRKSHHYKKHYPNEDAPKSGTSCSSRCSSSRQDSESTRPESETEDVLWEDLLHCAECHSSCTSETDMENPQINPCMKKE
YRDDPFHQSHLPWLHSSHPGLEKISAIVWEGNDCKKADMSVLEISGMIMNRVNSHIPGIGYQIFGNAISLILGLTPFVFR
LSQATDLEQLTTHSASELYVIAFGSNEDVIVFSMVIISFVVRVSLVWIFFFLLCVAERTYKQRLLFAKLFGHLTSARRAR
KSEVPHFRLKKVQNIKMWLSLRSYLKRRGPQRSVDVIVSSAFLLTISVVFICCAQLLHVHEIFLDCHYNWELVIWCISLT
LFLLRFVTLGSETSKKYSNTSILLTEQINLYLKMEKKPNKKEELTLVNNVLKLATKLLKELDSPFRLYGLTMNPLLYNIT
QVVILSAVSGVISDLLGFNLKLWKIKS
>XP_020042869.1 putative homeodomain transcription factor 2 isoform X2 [Castor canadensis]
MASKVTDAIVWYQKKIGAYDQQIWEKSVEQREIKGLRNKPKKTAHVKPDLIDVDLVRGSAFAKAKPESPWTSLTRKGIVR
VVFFPFFFRWWLQVTSKVIFFWLLVLYLLQVAAIVLFCFASSPHSIPLTEVIGPIWLMLLLGTVHCQIVSTRTPKPPLST
SGKRRRKLRKAAHLEVHREGDGSSTTDNTQEGSIQSHGTSTSYTVGAVFRDLWHAAFFLSGSKKAKNSIDKSTETDNGYV
SLDGKKTLKSSEDGIQNYEPQCETIQPEETSWITGTPRNVPSKDIQRTTTTVSDDVSSEEGPETGYSLRRHVDRTSESIL
RNRKPHHYKKHYPNEDAPKSGTSCSSRCSSSRQDSESTRPESETEDVLWEDLLHCAECRSSCTSETDVENPHINPCVKKE
YRDDPFHQSHLPWLHSSHPGLEKISAIVWEGNDCKKADMSVLEISGMIMNRVNSHIPGIGYQIFGNAISVILGLTPFVFR
LSQATDLEQLTAHSASELYVIAFGSNEDLMVLSMVIISFVVRVSLVWIFFFLLCVAERTYKQRLLFAKLFGHLTSARRAR
KSEVPHFRLKKVQNIKMWLSLRSYLKRRGPQRSVDVIVSSAFLLTISVVFICCAQLLHVHEIFLDCHYNWELVIWCISLT
LFLLRFVTLGSETSKKYSNTSILLTEQINLYLKMEKKPNKKEELTLVNNVLKLATKLLKELDSPFRLYGLTMNPLLYNIT
QVVILSAVSGVISDLLGFNLKLWKIKS
>XP_036037132.1 putative homeodomain transcription factor 2 isoform X1 [Onychomys torridus]
MASRVTDAIVWYQKKIGAYDQQIWEKSVEQREIKGLRNKPKKTAYVKPDLIDVDLVRGSAFAKAKPESPWTSLTRKGIVR
VVFFPFFFRWWLQVTSKVIFSWLLVLYLLQVAAVVLYCSAPSPHGIPLTEVIGPIWLMLLLGTVHCQIVSTRTPKPPLST
GGKRRRKLRKAAHLEVHREGDGSSTTDNTQEGMVQSHGAGTSYSVGAVFRDLWHAAFFLSGSRKAKSSIDKSTETDNGYV
SLDGKRAVKSSEGGTPDQGPQCETIRPEDAAWVTPTPRTLPAKDTQRKITNVSDEVSSEEGPETGYSLRCHVDRASEGSL
RNRKPHHYQKHYANEDAPKSGTSCSSRCSSSRQDSESTRPESETEDVLWEDLLHCAECRSSCTSETDVGNPQINPCVKKE
YRDDPFHQTHLPWLHSSHPGLEKISAIVWEGNDCKKADMSVLEISGMIMNRVNNHVPGIGYQIFGNAISLILGLTPFVFR
LSQATDLEQLTAHSASELYAIAFGSNEDFLVLSMVLISFVVRVSLVWIFFFLLCVAERTYKQRLLFAKLFGHLTSARRAR
KSEVPHFRLKKVQNIKMWLSLRSYLKRRGPQRSVDVIVSSAFLLTISVVFICCAQLLHVHEVFLDCHYNWELVIWCISLT
LFLLRFVTLGSETSKKYSNTSILLTEQINLYLKMEKKPNKKEELTLVNNVLKLATKLLKELDSPFRLYGLTMNPLLYNIT
QVVILSAVSGVISDLLGFNLKLWKIKS
>XP_009667745.1 PREDICTED: putative homeodomain transcription factor 2 isoform X1 [Struthio camelus australis]
MASKVTDAIVWYQKKIGAYDQQIWEKSVEQREIKGLRNKPKKTGHVKPDLIDVDLVRGSAFAKAKPESPWTSLTRKGIVR
VVFFPFFYGWWLQVTSRVIFFWLLVLYLLQVAAVVLFCTARSPHNIPLTEVIGPVWLMLLLGTVHCQIVSTRTPKPPPST
GGKRRRKLRRAAHLEVHREGDGSSTTDNTQEGTVQSYGTSTSYSIGAVFRDIWHAAFFLSGSKKAKNSIDKSTETDNGYV
SLDGKKPGRSNEECIQAHGHHCEVIKPEESGWSTATVKNTFNSHSHHKDTHRIVTNLSDEVSSEEGPETGYSLRRHVERT
SSDCTVRNRKSHHYKKHYSLEDTPKSGTSCSSRCSSSRQDSESARPESETEDVLWEDLLHCAECHSSCTSETDVESPQVN
PCVKKEYRDDPFHQSHLPWIHSLNPGLEKISAIVWEGNDCKKADMSVLEISGMIMNRVNNYIPGIGYQIFGKVVSLILGL
MPFVFRLSQAKDLEQLATHSATELCVIAFGSNGDILVLSMVIISFVVRVSLVWIFFFLLCVAERTYKQRLLFAKLFGHLT
SARRARKSEVPHFRLKKVQNIKMWLSLRSYLKRRGPQRSVDVIVSSAFLLTISVVFICCAQLLHMHEIFLDCHYNWELVI
WCISLTLFLLRFVTLGSETSKKYSNTSILLTEQINLYLKMEKKPNKKEELTLVNNVLKLATKLLKELDSPFRLYGLTMNP
LLYNITQVVILSAVSGVISDLLGFNLKLWKIKS
>NP_001100047.2 protein PHTF2 [Rattus norvegicus]
MASRVTDAIVWYQKKIGAYDQQIWEKSVEQREIKGLRNKPKKTAHVKPDLIDVDLVRGSAFAKAKPESPWTALTRKGIVR
VVFFPFFFRWWLQVTSKVIFSWLLVLYLLQVAAIVLFCSAPSPHSIPLTEVIGPVWLMLLLGTVHCQIVSTRTPKPPLST
GGKRRRKLRKAAHLEVHREGDGSSTTDNTQEGTVQSPGAGAPYSVGSVFRDLWHAAFLLSGSKKTKNSIDKSTETDNGYV
SLDGKRTVKSSEDGAQDHEPQCETIRPEDTAWATRTPRSVPAKDAQRKITNVSDEVSSEEGPETGYPSRCHGDRTSESGL
RNRKPHHYKKHYANEDAPKSGTSCSSRCSSSRQDSESTRPESETEDVLWEDLLHCAECRSSCTSETDVGNPQINPCGKKE
YRDDPFHQTHLPWLHSSHPGLEKISAIVWEGNDCKKADMSVLEISGMIMNRVNNHVPGIGYQIFGNAVSLILGFTPFVFR
LSQATDLEQLTAHSASELYVIAFGSNEDFMVLSMVLISFVVRVSLVWIFFFLLCVAERTYKQRLLFAKLFGHLTSARRAR
KSEVPHFRLKKVQNIKMWLSLRSYLKRRGPQRSVDVIVSSAFLLTISVVFVCCAQLLHVHEIFLDCHYNWELAIWCISLS
LFLLRFVTLGSETSKKYSNTSILLTEQINLYLKMEKKPNKKEELTLVNNVLKLATKLLKELDSPFRLYGLTMNPLLYNIT
QVVILSAVSGVISDLLGFNLKLWKIKS
>XP_047700495.1 protein PHTF2 isoform X1 [Prionailurus viverrinus]
MASKVTDAIVWYQKKIGAYDQQIWEKSVEQREIKGLRNKPKKTAHVKPDLIDVDLVRGSAFAKAKPESPWTSLTRKGIVR
VVFFPFFFRWWLQVTSKVIFFWLLVLYLLQVAAIVLFCSASSPHSIPLTEVIGPVWLMLLLGTVHCQIVSTRTPKPPLST
GGKRRRKLRKAAHLEVHREGDGSSTTDNTQEGAVQSHGLSTSYGVGAVFRDLWHAAFFLSGSKKAKNSIDKSTETDNGYV
SLEGKKTVKSSEEGIQSHEPQCETVGAEETTWHTGTLRNISSKDTQRTITNVSDEVSSEEGPETGYPLRRHVDRTSESIL
RNRKSHHYKKHYPNEDAPKSGTSCSSRCSSSRQDSESTRPESETEDVLWEDLLHCAECRSSCTSETDMENPQINPSVKKE
YRDDPFHQSHLPWLHNSHPGLEKISAIVWEGNDCKKADMSVLEISGMIMNRVNSHIPGIGYQIFGNAISLILGLTPFVFR
LSQATDLEQLTAHSASELYVIAFGSNEDVIVLSMVIISFVVRVSLVWIFFFLLCVAERTYKQRLLFAKLFGHLTSARRAR
KSEVPHFRLKKVQNIKMWLSLRSYLKRRGPQRSVDVIVSSAFLLTISVVFICCAQLLHVHEIFLDCHYNWELVIWCISLT
LFLLRFVTLGSETSKKYSNTSILLTEQINLYLKMEKKPNKKEELTLVNNVLKLATKLLKELDSPFRLYGLTMNPLLYNIT
QVVILSAVSGVISDLLGFNLKLWKIKS
>XP_005862975.1 PREDICTED: putative homeodomain transcription factor 2 isoform X1 [Myotis brandtii]
MASKVTDAIVWYQKKIGAYDQQIWEKSVEQREIKGLRNKPKKTAHVKPDLIDVDLVRGSAFAKAKPESPWTSLTRKGIVR
VVFFPFFFRWWLQVTSKVIFFWLLVLYLLQVAAIVLFCSASSPHNIPLTEVIGPIWLMLLLGTVHCQIVSTRTPKPPLST
GGKRRRKLRKAAHLEVHREGDGSSTTDNSQEGTVQSHCTSTSYSVGAVFRDLWHAAFFLSGSKKTKNSIDKSTETDNGYV
SLDGKKTVKSSEGGVQSHEPQCETIQSEETTWNKGTMRNIPSKDTQRTVTNVSDEVSSEEGPETGYPIRRNVDRTSESIL
RNRKSHHYKKHYPNEDAPKSGTSCSSRCSSSRQDSESTRPESETEDVLWEDLLHCAECRSSCTSETDVENPHVNPCVKKE
YRDDPFHQSHLPWLHSSHPGLEKISAIVWEGNDCKKADMSVLEISGMIMNRVNSHIPGIGYQIFGNAISLILGLTPFVFR
LSQATDLEQLTTHSASELYAIAFGSNEDAIVLSMVIISFVVRVSLVWIFFFLLCVAERTYKQRLLFAKLFGHLTSARRAR
KSEVPHFRLKKVQNIKMWLSLRSYLKRRGPQRSVDVIVSSAFLLTISVVFICCAQLLHVHEIFLDCHYNWELVIWCISLT
LFLLRFVTLGSETSKKYSNTSILLTEQINLYLKMEKKPNKKEELTIVNNVLKLATKLLKELDSPFRLYGLTMNPLLYNIT
QVVILSAVSGVISDLLGFNLKLWKIKS
>XP_008147906.1 putative homeodomain transcription factor 2 isoform X1 [Eptesicus fuscus]
MASKVTDAIVWYQKKIGAYDQQIWEKSVEQREIKGLRNKPKKTAHVKPDLIDVDLVRGSAFAKAKPESPWTSLTRKGIVR
VVFFPFFFRWWLQVTSKVIFFWLLVLYLLQVAAIVLFCSASSPHNIPLTEVIGPIWLMLLLGTVHCQIVSTRTPKPPLST
GGKRRRKLRKAAHLEVHREGDGSSTTDNSQEGTVQSHCTSTSYSIGAVFRDLWHAAFFLSGSKKTKNSIDKSTETDNGYV
SLDGKKTVKSSEGGVQSHEPQCETIQSEETTWNKGTLRNIPSKDTQRTITNVSDEVSSEEGPETGYPLRRNVDRTSESIL
RNRKSHHYKKHYPNEDAPKSGTSCSSRCSSSRQDSESTRPESETEDVLWEDLLHCAECRSSCTSETDVENPHVNPCVKKE
YRDDPFHQSHLPWLHSSHPGLEKISAIVWEGNDCKKADMSVLEISGMIMNRVNSHIPGIGYQIFGNAISLILGLTPFVFR
LSQATDLEQLTTHSASELYAIAFGSNEDIIVLSMVIISFVVRVSLVWIFFFLLCVAERTYKQRLLFAKLFGHLTSARRAR
KSEVPHFRLKKVQNIKMWLSLRSYLKRRGPQRSVDVIVSSAFLLTISVVFICCAQLLHVHEIFLDCHYNWELVIWCISLT
LFLLRFVTLGSETSKKYSNTSILLTEQINLYLKMEKKPNKKEELTIVNNVLKLATKLLKELDSPFRLYGLTMNPLLYNIT
QVVILSAVSGVISDLLGFNLKLWKIKS
>XP_012386407.1 LOW QUALITY PROTEIN: putative homeodomain transcription factor 2 [Dasypus novemcinctus]
MASKVTDAIVWYQKKIGAYDQQIWEKSVEQREIKFIKLGLRNKPKKTAHVKPDLIDVDLVRGSAFAKAKPESPWTSLTRK
GIVRVVFFPFFFRWWLQVTSKVIFFWLLVLYLLQVAAIVLFCSTSSPHSIPLTEVIGPVWLMLLLGTVHCQIVSTRTPKP
PLSTGGKRRRKLRKAAHLEVHREGDGSSTTDNTQEGAVQSHGTSTSYSVGAVFRDLWHAAFFLSGSKKAKNSIDKSTETD
NGYVSLDGKKTFKNSEDGVQNHEPQCETICSEDTAWNTGTLRNIPSKDTQRTVTNVSDEVSSEEGLESGYPLRHHVSRTS
ESILRNRKSHHYKKHCPNEDAPKSGTSCSSRCSSSRQDSESTRPESETEDVLWEDLLHCAECRSSCTSETDVENPQINPC
VKKEYRDDPFHQSHLPWLHSSHPGLEKISAIVWEGNDCKKADMSVLEISGMIMNRVNSHIPGIGYQIFGNAISVILGLTP
FVFRLSQATDLEQLTAHSASELYVIAFGSNEDTIVLSMVIISFVVRVSLVWIFFFLLCVAERTYKQRLLFAKLFGHLTSA
RRARKSEVPHFRLKKVQNIKMWLSLRSYLKRRGPQRSVDVIVSSAFLLTISVVFICCAQLLHVHEIFLDCHYNWELVIWC
ISLTLFLLRFVTLGSETSKKYSNTXILLTEQINLYLKMEKKPNKKEELTLVNNVLKLATKLLKELDCPFRLYGLTMNPLL
YNITQVVILSAVSGVISDLFGFNLKLWKIKS
>XP_048195838.1 protein PHTF2 isoform X1 [Perognathus longimembris pacificus]
MASKVTDAIVWYQKKIGAYDQQIWEKSVEQREIKFIKLGLRNKPKKTAHVKPDLIDVDLVRGSAFAKAKPESPWTSLTRK
GIVRVVFFPFFFRWWLQVTSKVIFFWLLVLYLLQVAAVVLFCSTSTPHNIPLTEVIGPIWLMLLLGTVHCQIVSTRTPKP
PLSTVGKRRRKLRKAAHLEVHREGDGSSTTDNTQEEAVHNHSTSTPYTVGAVFRDLWHAAFFLSGSKKAKSSIDKSTETD
NGYVSLDGKKTVKSSEDGIENHEPQCETVKPEETAWITGTSRNIPSKDTQRTLTNVSDEVSSEDGPETGYPLRRHVDRTS
ENILRSRKSHHYKKHYTNEDAPKSGTSCSSRCSSSRQDSESTRPESETEDVLWEDLLHCAECHSSCTSETDVENPQINPC
VKKEYRDDPFHQSHLPWLHSSHPGLEKISAIVWEGNDCKKADMSVLEISGMIMNRVNSHIPGIGYQIFGNAISLILGLTP
FVFRLSQATDLEQLTAQSASELYVIAFGSNEDFMVLSMVIISFVVRVSLVWIFFFLLCVAERTYKQRLLFAKLFGHLTSA
RRARKSEVPHFRLKKVQNIKMWLSLRSYLKRRGPQRSVDVIVSSAFLLTISVVFICCAQLLHVHEIFLDCHYNWELVIWC
ISLTLFLLRFVTLGSETSKKYSNTSILLTEQINLYLKMEKKPNKKEELTLVNNVLKLATKLLKELDSPFRLYGLTMNPLL
YNITQVVILSAVSGVISDLLGFNLKLWKIKS
>XP_031235926.1 putative homeodomain transcription factor 2 isoform X1 [Mastomys coucha]
MELMASRVTDAIVWYQKKIGAYDQQIWEKSVEQREIKFIKLGLRNKPKKTAHVKPDLIDVDLVRGSAFAKAKPDSPWTSL
TRKGIVRVVFFPFFFRWWLQVTSKVIFSWLLVLYLLQVAAIVLFFSAPSPHSIPLTEVIGPVWLMLLLGTVHCQIVSTRT
PKPPLSTGGKRRRKLRKAAHLEVHREGDGSSTTDTTQEGAVQSHGAGASYSVGTVFRDLWHAAFFLSGSKKAKSSIDKST
ETDNGYVSLDGKRTVKSSEDGPDHDLQCETIRPEDPAWVTWTPRSIPAKDTQRKVTNVSDEVSSEEGPETGYPLRCHVDR
TSESGLRNRKPHHYKKHYANEDAPKSGTSCSSRCSSSRQDSESTRPESETEDVLWEDLLHCAECRSSCTSETDVGNPQIN
PCVKKEYRDDPFHQSHLPWLHSSHPGLEKISAIVWEGNDCKKADMSVLEISGMIMNRVNNHVPGIGYQIFGNAISLILGL
TPFVFRLSQATDLEQLTAHSASELYVIAFGSNEDFIVLSMVLISFVVRVSLVWIFFFLLCVAERTYKQRLLFAKLFGHLT
SARRARKSEVPHFRLKKVQNIKMWLSLRSYLKRRGPQRSVDVIVSSAFLLTISVVFICCAQLLHVHEIFLDCHYNWELVI
WCISLTLFLLRFVTLGSETSKKYSNTSILLTEQINLYLKMEKKPNKKEELTLVNNVLKLATKLLKELDSPFRLYGLTMNP
LLYNITQVVILSAVSGVISDLLGFNLKLWKIKS
>XP_037018115.1 putative homeodomain transcription factor 2 isoform X1 [Artibeus jamaicensis]
MASKVTDAIVWYQKKIGAYDQQIWEKSVEQREIKGLRNKPKKTAHVKPDLIDVDLVRGSAFAKAKPESPWTSLTRKGIVR
VVFFPFFFRWWLQVTSKVIFFWLLVLYLLQVAAIVLFCSTSSPHNIPLTEVTGPIWLMLLLGTVHCQIVSTRTPKPPLST
GGKRRRKLRKAAHLEVHREGDGSSTTDNSQEGAVQNYGTSTSYTVGAVFRDLWHAAFFLSGSKKTKNSIDKSTETDNGYV
SLDGKKTVKSNEDGVQSHEPQCETIQPEETTWNKGTLRNIPNKDTQRTRTNVSDEVSSEEGPETGYPLRHHVDRTSESIL
RNRKSHHYKKHYPNEDAPKSGTSCSSRCSSSRQDSESTRPESETEDVLWEDLLHCAECRSSCTSETDMENPHINPCVKKE
YRDDPFHQSHLPWLHSAHPGLEKISAIVWEGNDCKKADMSVLEISGMIMNRVNSHVPGIGYQIFGNAISVILGLTPFVFR
LSQATDLEQLTAHSASELYLIAFGSNEDVTVFSMVIISFVVRVSLVWIFFFLLCVAERTYKQRLLFAKLFGHLTSARRAR
KSEVPHFRLKKVQNIKMWLSLRSYLKRRGPQRSVDVIVSSAFLLTISVVFICCAQLLHVHEIFFDCHYNWELVIWCISLT
LFLLRFVTLGSETSKKYSNTSILLTEQINLYLKMEKKPNKKEELTLVNNVLKLATKLLKELDSPFRLYGLTMNPLLYNIT
QVVILSAVSGVISDLLGFNLKLWKIKS
>XP_044803086.1 protein PHTF2 isoform X1 [Bubalus bubalis]
MASKVTDAIVWYQKKIGAYDQQIWEKSVEQREIKFIKLGLRNKPKKTAHVKPDLIDVDLVRGSAFAKAKPESPWTSLTRK
GIVRVVFFPFFFRWWLQVTSKVIFFWLLVLYLLQVAAIVLFCSTSSPHSIPLTEVTEPIWLMLLLGTVHCQIVSTRTPKP
PLSTGGKRRRKLRKAAHLEVHREGDGSSTTDNTQEGAVQSHGTSTSYSVGAVFRDLWHAAFFLSGSKKAKNSIDKSTETD
NGYVSLDGKKTVKSSEDGIQSHEPQCETLQPEEATWNTGTLRNIPSKDTQRTVTNVSDEVSSEEGPETGYPLRRHADRTS
ESILRNRKSHHYKKHYPNEDAPKSGTSCSSRCSSSRQDSESTRPESETEDVLWEDLLHCAECRSSCTSETDVENPQINPC
VKKEYRDDPFHQSHLPWLHSSHPGLEKISAIVWEGNDCKKADMSVLEISGMIMNRVNSHIPGIGYQIFGNAVSLILGLTP
FVFRLSQATDLDQLTAHSASELYVIAFGSNEDVIVLSMVIISFVVRVSLVWIFFFLLCVAERTYKQRLLFAKLFGHLTSA
RRARKSEVPHFRLKKVQNIKMWLSLRSYLKRRGPQRSVDVIVSSAFLLTISVVFICCAQLLHVHEIFLDCHYNWELVIWC
ISLTLFLLRFVTLGSETSKKYSNTSILLTEQINLYLKMEKKPNKKEELTLVNNVLKLATKLLKELDSPFRLYGLTMNPLL
YNITQVVILSAVSGVISDLLGFNLKKTGCSLGY
>XP_013211514.1 protein PHTF2 isoform X1 [Ictidomys tridecemlineatus]
MASKVTDAIVWYQKKIGAYDQQIWEKSVEQREIKGLRNKPKKTAHVKPDLIDVDLVRGSAFAKAKPESPWTSLTRKGIVR
VVFFPFFFRWWLQVTSKVIFFWLLVLYLLQVAAIVLFCSTSSPHSIPLTEVIGPIWLMLLLGTVHCQIVSTRTPKPISTG
GKRRRKLRKAAHLEVHREGDGSSTTDNTQEGAVQSHGTSTTYSVGAVFRDLWHAAFFLSGSKKAKNSIDKSTETDNGYVS
LDGKKTVKSSEDGMQNHEPQCETIKPEEAAWITGTVRNVPSKDAQRTITNVSDEVSSEEGPEIGYSIRRHVDRTSENILR
NRKSHHYKKHYPNEDAPKSGTSCSSRCSSSRQDSESTRPESETEDILWEDLLHCAECRSSCTSETDVENPQINPCVKKEY
RDDPFHQSHVPWLHSSHPGLEKISAIVWEGNDCKKADMSVLEISGMIMNRVNSHIPGIGYQIFGNIISLILGLTPFVFRL
SQATDLEQLTAHSASELYVIAFGSNEDVMVLSMVIISFVVRVSLVWIFFFLLCVAERTYKQRLLFAKLFGHLTSARRARK
SEVPHFRLKKVQNIKMWLSLRSYLKRRGPQRSVDVIVSSAFLLTISVVFICCAQLLHVHEIFLDCHYNWELVIWCISLTL
FLLRFVTLGSETSKKYSNTSILLTEQINLYLKMEKKPNKKEELTLVNNVLKLATKLLKELDSPFRLYGLTMNPLLYNITQ
VVILSAVSGVISDLLGFNLKLWKIKS
>XP_037366849.1 putative homeodomain transcription factor 2 isoform X1 [Talpa occidentalis]
MASKVTDAIVWYQKKIGAYDQQIWEKSVEQREIKGLRNKPKKTAHVKPDLIDVDLVRGSAFAKAKPESPWTSLTRKGIVR
VVFFPFFFRWWLQVTSKVIFFWLLVLYLLQVAAIVLFCSASSPHSIPLTEVIGPIWLMLLLGTVHCQIVSTRTPKPPLST
GGKRRRKLRKAAHLEVHREGDGSSTTDNTQEGAVQSHGTSTSYSVGAVFRDLWHAAFFLSGAKKAKNSIDKSTETDNGYV
SLDGKKTVKSSVDGVQSHEPSCETVRPEESTWNIGTLRNISSKDTQRTITNVSDEVSSEEGPETGYPLRRHVDRTSESIL
RNRKSHHYKKHYPSEDAPKSGTSCSSRCSSSRQDSESTRPESETEDVLWEDLLHCAECRSSCTSETDVENPQINPCVKKE
YRDDPFHQSHLPWLHSSHPGLEKISAIVWEGNDCKKADMSVLEISGMIMNRVNSHIPGIGYQIFGNAISLILGLTPFVFR
LSQATDLEQLTAHSASELYVIAFGSNEDVTVLSMVLISFVVRVSLVWIFFFLLCVAERTYKQRLLFAKLFGHLTSARRAR
KSEVPHFRLKKVQNIKMWLSLRSYLKRRGPQRSVDVIVSSAFLLTISVVFICCAQLLHVHEIFLDCHYNWELVIWCISLT
LFLLRFVTLGSETSKKYSNTSILLTEQINLYLKMEKKPNKKEELTLVNNVLKLATKLLKELDSPFRLYGLTMNPLLYNIT
QVVILSAVSGVISDLLGFNLKLWKIKS
>XP_007450154.1 PREDICTED: putative homeodomain transcription factor 2 isoform X2 [Lipotes vexillifer]
MASKVTDAIVWYQKKIGAYDQQIWEKSVEQREIKGLRNKPKKTAHVKPDLIDVDLVRGSAFAKAKPESPWTSLTRKGIVR
VVFFPFFFRWWLQVTSKVIFFWLLVLYLLQVAAIVLFCSTSSPHSIPLTEVIGPIWLMLLLGTVHCQIVSTRTPKPPLST
GGKRRRKLRKAAHLEVHREGDGSSTTDNTQEGAVQSHGTSTAYSVGTVFRDLWHAAFFLSGSKKAKNSIDKSTETDNGYV
SLDGKKTIKSSEDGVQSHEPQCETLRAEEATWNTGTLRNIPSKDTQRTVTNVSDEVSSEEGPETGYPLCRHADRTSESIL
RNRKSHHYKKHYLNEDAPKSGTSCSSRCSSSRQDSESTRPESETEDVLWEDLLHCAECRSSCTSETDVENPQINPCVKKE
YRDDPFHQSHLPWLHSSHPGLEKISAIVWEGNDCKKADMSVLEISGMIMNRVNSHIPGIGYQIFGNAISLILGLTPFVFR
LSQATDLDQLTAHSASELYVIAFGSNEDVIVLSMVIISFVVRVSLVWIFFFLLCVAERTYKQRLLFAKLFGHLTSARRAR
KSEVPHFRLKKVQNIKMWLSLRSYLKRRGPQRSVDVIVSSAFLLTISVVFICCAQLLHVHEIFLDCHYNWELVIWCISLT
LFLLRFVTLGSETSKKYSNTSILLTEQINLYLKMEKKPNKKEELTLVNNVLKLATKLLKELDSPFRLYGLTMNPLLYNIT
QVVILSAVSGVISDLLGFNLKLWKIKS
>XP_019814171.1 PREDICTED: putative homeodomain transcription factor 2 isoform X7 [Bos indicus]
MASKVTDAIVWYQKKIGAYDQQIWEKSVEQREIKGLRNKPKKTAHVKPDLIDVDLVRGSAFAKAKPESPWTSLTRKGIVR
VVFFPFFFRWWLQVTSKVIFFWLLVLYLLQVAAIVLFCSASSPHSIPLTEVTEPIWLMLLLGTVHCQIVSTRTPKPPLST
GGKRRRKLRKAAHLEVHREGDGSSTTDNTQEGAVQSHGTSTSYSVGAVFRDLWHAAFFLSGSKKAKNSIDKSTETDNGYV
SLDGKKTVKSSEDGIQSHEPQCETLQPEEATWNTGTLRNIPSKVNDTQRTVTNVSDEVSSEEGPETGYPLRRHADRTSES
ILRNRKSHHYKKHYPNEDAPKSGTSCSSRCSSSRQDSESTRPESETEDVLWEDLLHCAECRSSCTSETDVENPQINPCVK
KEYRDDPFHQSHLPWLHSSHPGLEKISAIVWEGNDCKKADMSVLEISGMIMNRVNSHIPGIGYQIFGNAISLILGLTPFV
FRLSQATDLDQLTAHSASELYVIAFGSNEDVIVLSMVIISFVVRVSLVWIFFFLLCVAERTYKQRLLFAKLFGHLTSARR
ARKSEVPHFRLKKVQNIKMWLSLRSYLKRRGPQRSVDVIVSSAFLLTISVVFICCAQLLHVHEIFLDCHYNWELVIWCIS
LTLFLLRFVTLGSETSKKYSNTSILLTEQINLYLKMEKKPNKKEELTLVNNVLKLATKLLKELDSPFRLYGLTMNPLLYN
ITQVVILSAVSGVISDLLGFNLKLWKIKS
>XP_025147790.1 putative homeodomain transcription factor 2 isoform X3 [Bubalus bubalis]
MASKVTDAIVWYQKKIGAYDQQIWEKSVEQREIKGLRNKPKKTAHVKPDLIDVDLVRGSAFAKAKPESPWTSLTRKGIVR
VVFFPFFFRWWLQVTSKVIFFWLLVLYLLQVAAIVLFCSTSSPHSIPLTEVTEPIWLMLLLGTVHCQIVSTRTPKPPLST
GGKRRRKLRKAAHLEVHREGDGSSTTDNTQEGAVQSHGTSTSYSVGAVFRDLWHAAFFLSGSKKAKNSIDKSTETDNGYV
SLDGKKTVKSSEDGIQSHEPQCETLQPEEATWNTGTLRNIPSKVNDTQRTVTNVSDEVSSEEGPETGYPLRRHADRTSES
ILRNRKSHHYKKHYPNEDAPKSGTSCSSRCSSSRQDSESTRPESETEDVLWEDLLHCAECRSSCTSETDVENPQINPCVK
KEYRDDPFHQSHLPWLHSSHPGLEKISAIVWEGNDCKKADMSVLEISGMIMNRVNSHIPGIGYQIFGNAVSLILGLTPFV
FRLSQATDLDQLTAHSASELYVIAFGSNEDVIVLSMVIISFVVRVSLVWIFFFLLCVAERTYKQRLLFAKLFGHLTSARR
ARKSEVPHFRLKKVQNIKMWLSLRSYLKRRGPQRSVDVIVSSAFLLTISVVFICCAQLLHVHEIFLDCHYNWELVIWCIS
LTLFLLRFVTLGSETSKKYSNTSILLTEQINLYLKMEKKPNKKEELTLVNNVLKLATKLLKELDSPFRLYGLTMNPLLYN
ITQVVILSAVSGVISDLLGFNLKLWKIKS
>XP_009941868.1 PREDICTED: LOW QUALITY PROTEIN: putative homeodomain transcription factor 2 [Opisthocomus hoazin]
MASKVTDAIVWYQKKIGAYDQQIWEKSVEQREIKGLRNKPKKTGHVKPDLIDVDLVRGSAFAKAKPESPWTSLTRKGIVR
VVFFPFFYRWWLQVTSRVIFFWLLVLYLLQVAAVVLFYTAQSPHNIPLTEVIGPIWLMLLLGTVHCQIVSTRTPKPPPST
GGKRRRKLRKAAHLEVHREGDGSSTTDNTQEGTVQSYGTSTSCSIGAVFRDIWHAAFLLSGSKKAKNSIDKSTETDNGYV
SLDGKKTGKSGEECVQVHERRCQVIKPEESGWSTATVRDAFSNHSHHKDTQRTVTNLSDEVSSEEGPETGYSVRHNVERA
SSDCTLRNRKSHHYKKHYPLEDVPKSGTSCSSRCSSSRQDSESTRPESETEDVLWEDLLHCAECHSSCSSETDVESPQVN
PCVKKEYRDDPFHQSHLPWIHSLNPGLEKISAIVWEGNDCKKADMSVLEISGMIMNRVNSYIPGIGYQIFGNVISLILGL
MPFVFRLSQAKDLEQLATHSATELCVTAFGSNGDILVLSMVIISFVVRVSLVWIFFFLLCVAERTYKQRLLFAKLFGHLT
SARRARKSEVPHFRLKKVQNIKMWLSLRSYLKRRGPQRSVDVIVSSAFLKKXFICCAQLLHMHEIFLDCHYNWELVIWCI
SLTLFLLRFVTLGSETSKKYSNTSILLTEQINLYLKMEKKPNKKEELTLVNNVLKLATKLLKELDSPFRLYGLTMNPLLY
NITQVVILSAVSGVISDLLGFNLKLWKIKS
>XP_006882658.1 PREDICTED: putative homeodomain transcription factor 2 isoform X2 [Elephantulus edwardii]
MASKVTDAIVWYQKKIGAYDQQIWEKSVEQREIKGLRNKPKKTAHVKPDLIDVDLVRGSAFAKAKPESPWTSLTRKGIVR
VVFFPFFFRWWLQVTSKVIFFWLLVLYLLQVAAIVLFYSASSPHSIPLTEVIGPIWLMLLLGTVHCQIVSTRTPKPPLSA
GGKRRRKLRKAAHLEVHREGDGSSTTDNTQEGPVPSHGTSTSYSVGAVFRDLWHAAFFLSGSKKIKNSIDKSTETDNGYV
SLDGKKTVKSNEDGIQNHETRCETIRSEEASWSTGTLRNIPTKDAQRTIANVSDEVSSEEGPETGYPLRRRMDRTSESIL
RNRKSHHYKKHYPNEDAPKSGTSCSSRCSSSRQDSESTRPESETEDVLWEDLLHCAECRSSCTSETDVENPQINPYVKKE
YRDDPFHQSHLPWLHSSHPGLEKISAIVWEGNDCKKADMSVLEISGMIMNRVNSHIPGIGYQIFGNAISLILGLTPFVFR
LSQATDLEQLTTHSASELYVIAFGSKEDVIVLSMVVISFVVRVSLVWIFFFLLCVAERTYKQRLLFAKLFGHLTSARRAR
KSEVPHFRLKKVQNIKMWLSLRSYLKRRGPQRSVDVIVSSAFLLTISVVFICCAQLLHVHEIFLDCHYNWELVIWCISLT
LFLLRFVTLGSETSKKYSNTSILLTEQINLYLKMEKKPNKKEELTLVNNVLKLATKLLKELDSPFRLYGLTMNPLLYNIT
QVVILSAVSGVISDLLGFNLKLWKIKS
>XP_004676954.1 PREDICTED: putative homeodomain transcription factor 2 [Condylura cristata]
MASKVTDAIVWYQKKIGAYDQQIWEKSVEQREIKGLRNKPKKTAHVKPDLIDVDLVRGSAFAKAKPESPWTSLTRKGIVR
VVFFPFFFRWWLQVTSKFIFFWLLVLYLLQVAAIVLFCSASSPHSIPLTEVIGPIWLMLLLGTVHCQIVSTRTPKPPLST
GGKRRRKLRKAAHLEVHREGDGSSTTDNTQEGAVPSHGASASYRVGAVFRDLWRAAFFLSGAKKAKNSIDKSTETDNGYV
SLDGKKTVKSSEDGVQNYEPACETIRPEDKTWNTGTLRNISSKDTQRTITNISDEVSSEDGPETGYPLRRHVDRTESMLR
NRKSHHYKKHYPSEDAPKSGTSCSSRCSSSRQDSESTRPESETEDVLWEDLLHCAECRSSCTSETDVENPQINPCVKKEY
RDDPFHQSHLPWLHSSHPGLEKISAIVWEGNDCKKADMSVLEISGMIMNRVNSHIPGIGYQIFGNAISLILGLTPFVFRL
SQATDLEQLTAHSASELYVIAFGSNEDVLVLSMVLISFVVRVSLVWIFFFLLCVAERTYKQRLLFAKLFGHLTSARRARK
SEVPHFRLKKVQNIKMWLSLRSYLKRRGPQRSVDVIVSSAFLLTISVVFICCAQLLHVHEIFLDCHYNWELVIWCISLTL
FLLRFVTLGSETSKKYSNTSILLTEQINLYLKMEKKPNKKEELTLVNNVLKLATKLLKELDSPFRLYGLTMNPLLYNITQ
VVILSAVSGVISDLLGFNLKLWKIKS
>XP_037692430.1 putative homeodomain transcription factor 2 isoform X1 [Choloepus didactylus]
MASKVTDAIVWYQKKIGAYDQQIWEKSVEQREIKGLRNKPKKTAHVKPDLIDVDLVRGSAFAKAKPESPWTSLTRKGIVR
VVFFPFFFRWWLQVTSKVIFFWLLVLYLLQVAAIVLFYSTSSPHSIPLTEVIGPIWLMLLLGTVHCQIVSTRTPKPSLST
GGKRRRKLRKAAHLEVHREGDGSSTTDNTQEGAVQSHGTSTSYSVGAVFRDLWHAAFFLSGSKKAKHSIDKSTETDNGYV
SLDGKKTLKNSEDGVQNHEPPCETIRSEDTAWNIGTLRNSLSKDTQRTVTNVSDEVSSEEGPETGYPLRRHVGRTSESIL
RNRKSHHYKKHCPNEDAPKSGTSCSSRCSSSRQDSESTRPESETEDVLWEDLLHCAECRSSCTSETDVENPQINPCVKKE
YRDDPFHQSHLPWLHSSHPGLEKISAIVWEGNDCKKADMSVLEISGMIMNRVNSHIPGIGYQIFGNAISVILGLTPFVFR
LSQATDLEQLTAHSASELYVIAFGSNEDAIVLSMVIISFVVRVSLVWIFFFLLCVAERTYKQRLLFAKLFGHLTSARRAR
KSEVPHFRLKKVQNIKMWLSLRSYLKRRGPQRSVDVIVSSAFLLTISVVFICCAQLLHVHEIFLDCHYNWELVIWCISLT
LFLLRFVTLGSETSKKYSNTSILLTEQINLYLKMEKKPNKKEELTLVNNVLKLATKLLKELDCPFRLYGLTMNPLLYNIT
QVVILSAVSGVISDLFGFNLKLWKIKS
>XP_006774975.1 PREDICTED: putative homeodomain transcription factor 2 isoform X1 [Myotis davidii]
MASKVTDAIVWYQKKIGAYDQQIWEKSVEQREIKGLRNKPKKTAHVKPDLIDVDLVRGSAFAKAKPESPWTSLTRKGIVR
VVFFPFFFRWWLQVTSKVIFFWLLVLYLLQVAAIVLFCSASSPHNIPLTEVIGPIWLMLLLGTVHCQIVSTRTPKPPLST
GGKRRRKLRKAAHLEVHREGDGSSTTDNSQEGTVQSHSTSTSYSVGAVFRDLWHAAFFLSGSKKTKNSIDKSTETDNGYV
SLDGKKTVKSSEGGVQSHETQCETIQSEETTWNKGTMRNIPSKDTQRTVTNVSDEVSSEEGPETGYPLRRNVDRTSESIL
RNRKSHHYKKHYPSEDAPKSGTSCSSRCSSSRQDSESTRPESETEDVLWEDLLHCAECRSSCTSETDVENPHVNPCVKKE
YRDDPFHQSHLPWLHSSHPGLEKISAIVWEGNDCKKADMSVLEISGMIMNRVNSHIPGIGYQIFGNAISLILGLTPFVFR
LSQATDLEQLTTHSASELYAIAFGSNEDAIVLSMVIISFVVRVSLVWIFFFLLCVAERTYKQRLLFAKLFGHLTSARRAR
KSEVPHFRLKKVQNIKMWLSLRSYLKRRGPQRSVDVIVSSAFLLTISVVFICCAQLLHVHEIFLDCHYNWELVIWCISLT
LFLLRFVTLGSETSKKYSNTSILLTEQINLYLKMEKKPNKKEELTIVNNVLKLATKLLKELDSPFRLYGLTMNPLLYNIT
QVVILSAVSGVISDLLGFNLKLWKIKS
>XP_027495748.1 putative homeodomain transcription factor 2 isoform X1 [Corapipo altera]
MASKVTDAIVWYQKKIGAYDQQIWEKSVEQREIKFIRLGLRNKPKKTGHVKPDLIDVDLVRGSAFAKAKPESPWTSLTRK
GIVRVVFFPFFFRWWLQVTSRVIFFWLLVLYLLQVAAVVLFYTAQSPHNIPLTEVIGPIWLMLLLGTVHCQIVSTRTPKP
PPSTGGKRRRKLRKAAHLEVHREGDGSSTTDNTQEGTVQSYGTSTSCSIGAVFRDIWHAAFFLSGSKKAKNSIDKSTETD
NGYVSLDGKKTGKGNEECVQAHERRCEVIRPEETGWSTSTAREVFGNHSHHKDTHRIVTNLSDEVSSEEGPETGYSLRRN
VERTSSDCTLRNRKSHHYKKHYPLEDTPKSGTSCSSRCSSSRQDSESARPESETEDVLWEDLLHCAECHSSCTSETDVES
PQVNPCVKKEYRDDPFHQSHLPWIHTLNPGLEKISAIVWEGNDCKKADMSVLEISGMIMNRVNSYIPGIGYQIFGNVISL
ILGLTPFVFRLSQAKDLEQLATHSAAELCMTAFGSDGDILVLSMVIISFVVRVSLVWIFFFLLCVAERTYKQRLLFAKLF
GHLTSARRARKSEVPHFRLKKVQNIKMWLSLRSYLKRRGPQRSVDVIVSSAFLLTISVVFICCAQLLHMHEIFLDCHYNW
ELVIWCISLTLFLLRFVTLGSETSKKYSNTSILLTEQINLYLKMEKKPNKKEELTLVNNVLKLATKLLKELDSPFRLYGL
TMNPLLYNITQVVILSAVSGVISDLLGFNLKLWKIKS
>XP_038597189.1 protein PHTF2 isoform X1 [Tachyglossus aculeatus]
MASKVTDAIVWYQKKIGAYDQQIWEKSVEQREIKGLRNKPKKTAHVKPDLIDVDLVRGSAFAKAKPESPWTSLTRKGIVR
VVFFPFFFRWWLQVTSKVIFFWLLVLYLLQVAAIVLFYSAPVPHSIPLTEVIGPIWLMLLLGTVHCQIVSTRTPKPPIST
GGKRRRKLRKAAHLEVHREGDGSSTTDNTQEGTVQTYGTSTSYSIGAVFRDLWHAAFFLSGSKKTKNSIDKSTETDNGYV
SLDGKKTVKIGEDGAQNNEPECEISRSEEASWSTGTVRKTPPNNGQNKDTHRTVANVSDEVSSEEGPETGYPLRCHLDRT
SDSLLRNRKPHLYKKHYPNEDAPKSGTSCSSRCSSSRQDSESTRPESETEDVLWEDLLHCAECRSSCTSESDVENPQVNP
CVKKEYRDDPFHQSHLPWLHNSNPGLEKVSAIVWEGNDCKKADMSVLEISGIIMNRVNSYIPGIGYQIFGNAISLILGLT
PFVFRLSQATDLEQLTAYSASELYIIAFGSNEDILVLSMVLVSFVVRVSLVWIFFFLLCVAERTYKQRLLFAKLFGHLTS
ARRARKSEVPHFRLKKVQNIKMWLSLRSYLKRRGPQRSVDVIVSSAFLLTISVVFICCAQLLHVHEIFLDCHYNWELVIW
CVSLTLFLLRFVTLGSETSKKYSNTSILLTEQINLYLKMEKKPNKKEELTLVNNVLKLATKLLKELDSPFRLYGLTMNPL
LYNITQVVILSAVSGVISDLLGFNLKLWKIKS
>XP_007530855.1 PREDICTED: putative homeodomain transcription factor 2 [Erinaceus europaeus]
MASKVTDAIVWYQKKIGAYDQQIWEKSVEQREIKFIKLGLRNKPKKTAYVKPDLIDVDLVRGSAFAKAKPESPWTSLTRK
GIVRVVFFPFFFRWWLQVTSKVIFFWLFILYLLQVAAIVLFCSASSPHSIPLTEVIGPIWLMLLLGTVHCQIVSTRTPKP
PLTMGGKRRRKLRKAAHLEVHREGDGSSTTDNTQEGAVQSHGPSTSYSVGAIFRDLWHAAFFLSGSKKAKNSIDKSTETD
NGYVSLDGKKTVKSSENGAQSHEPQCETIQPEETTWSTGILKNISSKDIQRTTTNVSDEVSSEEGPETGYPLRRHVDRTS
ESILRNRKTHHYKKHYHSEDVPKSGTSCSSRCSSSRQDSESTRPESETEDVLWEDLLHCAECRSSCTSETDVENPQINPC
VKKEYRDDPFHQSHLPWLHSSHPGLEKISAIVWEGNDCKKADMSVLEISGMIMNRVNSHIPGIGYQIFGNAISLILGLTP
FVFRLSQATDLEQLTTHSASELCMIAFGSNEDVIVLSMVIISFVVRVSLVWIFFFLLCVAERTYKQRLLFAKLFGHLTSA
RRARKSEVPHFRLKKVQNIKMWLSLRSYLKRRGPQRSVDVIVSSAFLLTISVVFICCAQLLHVHEIFLDCHYNWELVIWC
ISLTLFLLRFVTLGSETSKKYSNTSILLTEQINLYLKMEKKPNKKEELTLVNNVLKLATKLLKELDSPFRLYGLTMNPLL
YNITQVVILSAVSGVISDLLGFNLKLWKIKS
>XP_029390816.1 putative homeodomain transcription factor 2 isoform X1 [Mus pahari]
MASRVTDAIVWYQKKIGAYDQQIWEKSVEQREIKFIKLGLRNKPKKTAHVKPDLIDVDLVRGSAFAKAKPESPWTSLTRK
GIVRVVFFPFFFRWWLQVTSKVIFSWLLVLYLLQVAAIVLFCSAPSPHSIPLTEVIGPIWLMLLLGTVHCQIVSTRTPKP
PLGTGGKRRRKLRKAAHLEVHREGDGSSTTDNTQEGAVQSHSAGASYSVGTVFRDLWRAAFFLSGSKKAKNSIDKSTETD
NGYVSLDGKRTVKSSEDGAHCHEPPCETVGPEDAAWVTRTPRSVPAKDTQRKTTNVSDEVSSEEGPERGYPLRGHVDRTS
ESSLRHRKPHHYKKHYANEDAPKSGTSCSSRCSSSRQDSESTRPESETEDVLWEDLLHCAECRSSCTSETDVGNPQINPC
VKKEYRDDPFHQSHLPWLHSSHPGLEKISAIVWEGNDCKKADMSVLEISGMIMNRVNSHVPGIGYQVFGNAISLILGLTP
FVFRLSQATDLEQLTAHTASELYVIAFGSKDDSMVLSMVLISFVVRVSLVWIFFFLLCVAERTYKQRLLFAKLFGHLTSA
RRARKSEVPHFRLKKVQNIKMWLSLRSYLKRRGPQRSVDVIVSSAFLLTISVVFICCAQLLHVHEIFLDCHYNWELVIWC
ISLTLFLLRFVTLGSETSKKYSNTSILLTEQINLYLKMEKKPNKKEELTLVNNVLKLATKLLKELDSPFRLYGLTMNPLL
YNITQVVILSAVSGVISDLLGFNLKLWKIKS
>XP_045244578.1 protein PHTF2 isoform X1 [Macaca fascicularis]
MASKVTDAIVWYQKKCTGIPFSPHPCQHLLLPVFWRKAILTEIGAYDQQIWEKSVEQREIKFIKLGLRNKPKKTAHVKPD
LIDVDLVRGSAFAKAKPESPWTSLTRKGIVRVVFFPFFFRWWLQVTSKVIFFWLLVLYLLQVAAIVLFCSTSSPHSIPLT
EVIGPIWLMLLLGTVHCQIVSTRTPKPPLSTGGKRRRKLRKAAHLEVHREGDGSSTTDNTQEGAVQSHGTSTSHSVGAVF
RDLWHAAFFLSGSKKAKNSIDKSTETDNGYVSLDGKKTVKSSEDGIQNHEPQCETIQPEETAWNAGTLRSRDGPSKDTQR
KVTNVSDEVSSEEGPETGYSLRRHVDRTSESVLRNRKSHHYKKHYPNEDAPKSGTSCSSRCSSSRQDSESARPESETEDV
LWEDLLHCAECHSSCTSETDVENPQINPCVKKEYRDDPFHQSHLPWLHSSHPGLEKISAIVWEGNDCKKADMSVLEISGM
IMNRVNSHIPGIGYQIFGNAISLILGLTPFVFRLSQATDLEQLTAHSASELYVIAFGSNEDVIVLSMVIISFVVRVSLVW
IFFFLLCVAERTYKQRLLFAKLFGHLTSARRARKSEVPHFRLKKVQNIKMWLSLRSYLKRRGPQRSVDVIVSSAFLLTIS
VVFICCAQLLHVHEIFLDCHYNWELVIWCISLTLFLLRFVTLGSETSKKYSNTSILLTEQINLYLKMEKKPNKKEELTLV
NNVLKLATKLLKELDSPFRLYGLTMNPLLYNITQVVILSAVSGVISDLLGFNLKLWKIKS
>XP_034375000.1 LOW QUALITY PROTEIN: putative homeodomain transcription factor 2 [Arvicanthis niloticus]
MASRVTDAIVWYQKKIGAYDQQIWEKSVEQREIKGLRNKPKKTAHVKPDLIDVDLVRGSAFAKAKPESPWTSLTRKGIVR
VVFFPFFFRWWLQVTSKVIFSWLLVLYLLQVAAIVLFCSAPSPHSIPLTEVIGPVWLMLLLGTVHCQIVSTRTPKPPLST
GGKRRRKLRKAAHLEVHREGDGSSTTDNTQEGAVQSHAAGASYSVGTVFRNLWHAAFFLSGSKKAKNSIDKSTETDNGYV
SLDGRRTVKSSEDGTQDHEPHCETVRPEDTAWVTQTPRSVPAKDTQRKITNVSDEVSSEEGPETGYPLRCHVNRTSESSL
RNRKPHHYKKHYANEDAPKSGTSCSSRCSSSRQDSESTRPESETEDVLWEDLLHCAECRSSCTSETDVGNPQINPCVKKE
YRDDPFHQSHLPWLHSSHPGLEKISAIVWEGNDCKKADMSVLEISGMIMNRVNNHVPGIGYQIFGNAISLILGLTPFVFR
LSQATDLEQLTAHSASELYVIAFGSNEDFTVLSMVLISFVVRVSLVWIFFFLLCVAERTYKQRLLFAKLFGHLTSARRAR
KSEVPHFRLKKVQNIKMWLSLRSYLKRRGPQRSVDVIVSSAFLLTISVVFICCAQLLHVHDVFLDCHYNWELVIWCISLT
LFLLRFVTLGSETSKKYSNTSILLTEQINLYLKMEKKPNKKEELTLVNNVLKLATKLLKELDSPFRLYGLTMNPLLYNIT
QVVILSAVSGVISDLLGFNLKLWKIKS
>XP_012602830.1 putative homeodomain transcription factor 2 isoform X1 [Microcebus murinus]
MASKVTDAIVWYQKKIGAYDQQIWEKSVEQREIKFIKLGLRNKPKKTAHVKPDLIDVDLVRGSAFAKAKPESPWTSLTRK
GIVRVVFFPFFFRWWLQVTSKVIFFWLLVLYLLQVAAIVLFCSASSPHSIPLTEVIGPIWLMLLLGTVHCQIVSTRTPKP
PLSTGGKRRRKLRKAAHLEVHREGDGSSTTDNTQEGAVQSHGTSTSYSVGAVFRDLWHAAFFLSGSKKAKNSIDKSTETD
NGYVSLDGKKTVKNSEDGIQNHEPQCETIRPEETTWNTGTLRNVPKDTQRTITNISDEVSSEEGPEPGYPLRRHVDRTNE
SVLRNRKSHHYKKHYPNEDAPKSGTSCSSRCSSSRQDSESTRPESETEDVLWEDLLHCAECGSSCTSETDVENPQINPCV
KKEYRDDPFHQSHLPWLHSSHPGLEKISAIVWEGNDCKKADMSVLEISGMIMNRVNNHIPGIGYQIFGNVISLILGLTPF
VFRLSQATDLEQLTAHSASELYTIAFGSNEDVIVLSMVIISFVVRVSLVWIFFFLLCVAERTYKQRLLFAKLFGHLTSAR
RARKSEVPHFRLKKVQNIKMWLSLRSYLKLPLNWPSSIHISSFQYFLQSAIRDLLKMQRRGPQRSVDVIVSSAFLLTISV
VFICCAQLLHVHEIFLDCHYNWELVIWCISLTLFLLRFVTLGSETSKKYSNTSILLTEQINLYLKMEKKPNKKEELTLVN
NVLKLATKLLKELDSPFRLYGLTMNPLLYNITQVVILSAVSGVISDLLGFNLKLWKIKS
>XP_012890735.1 PREDICTED: putative homeodomain transcription factor 2 isoform X1 [Dipodomys ordii]
MASKVTDAIVWYQKKIGAYDQQIWEKSVEQREIKGLRNKPKKTAHVKPDLIDVDLVRGSAFAKAKPESPWTSLTRKGIVR
VVFFPFFFRWWLQVTSKVIFFWLLVLYLLQVAAIVLFCSTSSPHSIPLTEVIGPIWLMLLLGTVHCQIVSTRTPKPPLST
VGKRRRKLRKAAHLEVHREGDGSSTTDNTQEEAVQSHSTSTPYTVGAVFRDLWHAAFFLSGSKKAKSSIDKSTETDNGYV
SLDGKKTVKSSEDGIQNHEPQCETVKPEETAWITGTSRNIPSKDTQRTITNVSDEVSSEDGPEAGYSLRRHVDRTSENIL
RNRKSHHYKKHYTNEDAPKSGTSCSSRCSSSRQDSESTRPESETEDVLWEDLLHCAECRSSCTSETDVENPQINPCVKKE
YRDDPFHQSHLPWLHSSHPGLEKISAIVWEGNDCKKADMSVLEISGMIMNRVNSHIPGIGYQIFGNAISLILGLTPFVFR
LSQATDLEQLTAHSASELYVIAFGSNEDFMVLSMVIISFVVRVSLVWIFFFLLCVAERTYKQRLLFAKLFGHLTSARRAR
KSEVPHFRLKKVQNIKMWLSLRSYLKRRGPQRSVDVIVSSAFLLTISVVFICCAQLLHVHEIFLDCHYNWELVIWCISLT
LFLLRFVTLGSETSKKYSNTSILLTEQINLYLKMEKKPNKKEELTLVNNVLKLATKLLKELDSPFRLYGLTMNPLLYNIT
QVVILSAVSGVISDLLGFNLKLWKIKS
>XP_036285512.1 protein PHTF2 isoform X1 [Pipistrellus kuhlii]
MASKVTDAIVWYQKKIGAYDQQIWEKSVEQREIKGLRNKPKKTAHVKPDLIDVDLVRGSAFAKAKPESPWTSLTRKGIVR
VVFFPFFFRWWLQVTSKVIFFWLLVLYLLQVAAIVLFCSASSPHNIPLTEVIGPIWLMLLLGTVHCQIVSTRTPKPPLST
GGKRRRKLRKAAHLEVHREGDGSSTTDNSQEATVQSHCTSTSYSVGTIFRDLWHAAFFLSGSKKTKNSIDKSTETDNGYV
SLDGKKTVKTSEGEIQSHEPQCETIRSEETTWNKGTLRNIPSKDTQRTITNVSDEVSSEEGPETGYPLRRNVDRTSESIL
RNRKSHHYKKHYPNEDAPKSGTSCSSRCSSSRQDSESTRPESETEDVLWEDLLHCAECRSSCTSETDVENPQVNPCVKKE
YRDDPFHQSHLPWLHSSHPGLEKISAIVWEGNDCKKADMSVLEISGMIMNRVNSHIPGIGYQIFGNAISLILGLTPFVFR
LSQATDLEQLTAHSASELYSIAFGSNEDIIVLSMVFISFVVRVSLVWIFFFLLCVAERTYKQRLLFAKLFGHLTSARRAR
KSEVPHFRLKKVQNIKMWLSLRSYLKRRGPQRSVDVIVSSAFLLTISVVFICCAQLLHVHEIFLDCHYNWELVIWCISLT
LFLLRFVTLGSETSKKYSNTSILLTEQINLYLKMEKKPNKKEELTIVNNVLKLATKLLKELDSPFRLYGLTMNPLLYNIT
QVVILSAVSGVISDLLGFNLKLWKIKS
>XP_011840839.1 PREDICTED: putative homeodomain transcription factor 2 isoform X1 [Mandrillus leucophaeus]
MASKVTDAIVWYQKKEFLPVATTTSSPQQVLLGYCQCSLKDQGLFIQCLIGAYDQQIWEKSVEQREIKFIKLGLRNKPKK
TAHVKPDLIDVDLVRGSAFAKAKPESPWTSLTRKGIVRVVFFPFFFRWWLQVTSKVIFFWLLVLYLLQVAAIVLFCSTSS
PHSIPLTEVIGPIWLMLLLGTVHCQIVSTRTPKPPLSTGGKRRRKLRKAAHLEVHREGDGSSTTDNTQEGAVQSHGTSTS
HSVGAVFRDLWHAAFFLSGSKKAKNSIDKSTETDNGYVSLDGKKTVKSSEDGIQNHEPQCETIQPEETAWNAGTLRSRDG
PSKDTQRKVTNVSDEVSSEEGPETGYSLRRHVDRTSESVLRNRKSHHYKKHYPNEDAPKSGTSCSSRCSSSRQDSESARP
ESETEDVLWEDLLHCAECHSSCTSETDVENPQINPCVKKEYRDDPFHQSHLPWLHSSHPGLEKISAIVWEGNDCKKADMS
VLEISGMIMNRVNSHIPGIGYQIFGNAISLILGLTPFVFRLSQATDLEQLTAHSASELYVIAFGSNEDVIVLSMVIISFV
VRVSLVWIFFFLLCVAERTYKQRLLFAKLFGHLTSARRARKSEVPHFRLKKVQNIKMWLSLRSYLKRRGPQRSVDVIVSS
AFLLTISVVFICCAQLLHVHEIFLDCHYNWELVIWCISLTLFLLRFVTLGSETSKKYSNTSILLTEQINLYLKMEKKPNK
KEELTLVNNVLKLATKLLKELDSPFRLYGLTMNPLLYNITQVVILSAVSGVISDLLGFNLKLWKIKS
>XP_043823260.1 protein PHTF2 isoform X1 [Dromiciops gliroides]
MASKVTDAIVWYQKKIGAYDQQIWEKSVEQREIKLIRLGLRNKPKKTAHVKPDLIDVDLVRGSAFAKAKPESPWTSLTRK
GIVRVVFFPFFFRWWLQVTSKVIFFWLLVLYLLQVAAIVLFYSAPGPHSIPLTEVIGPVWLMLLLGTVHCQIVSTRTPKP
TLSSGGKRRRKLRKAAHLEVHREGDGSSTTDNTQEGTVQNHGTSTSYSIGAVFRELWHAAFFLSGSKKTKNSIDKSTETD
NGYVSLEGKKTFKSNEDGIQNYEPQCEVIKSEETGWNTGTVRNTPSSQHRDNQRIITNVSDEVSSEEGLETGYPLRRHVD
RASENIIRNRKSHHYKKHYSTEDAPKSGTSCSSRCSSSRQDSESTRPESETEDVLWEDLLHCAECRSSCTSETDVENPQV
NPCMKKEYRDDPFHQSHLPWLHSSNPGLEKVSAIVWEGNDCKKAEMSVLEISGMIMNRVNSYIPGIGYQIFANVISLVLG
FTPFVFRLSQATDLEQLTAYSASELYIIAFGSNEDILVLSMVLISFVVRVSLVWIFFFLLCVAERTYKQRLLFAKLFGHL
TSARRARKSEVPHFRLKKVQNIKMWLSLRSYLKRRGPQRSVDVIVSSAFLLTISVVFICCAQLLHVHEIFLDCHYNWELV
IWCISLTLFLLRFVTLGSETSKKYSNTSILLTEQINLYLKMEKKPNKKEELTLVNNVLKLATKLLKELDSPFRLYGLTMN
PLLYNITQVVILSAVSGVISDLLGFNLKLWKIKS
>XP_044991688.1 protein PHTF2 isoform X1 [Jaculus jaculus]
MASKVTDAIVWYQKKIGAYDQQIWEKSVEQREIKGLRNKPKKTAHVKPDLIDVDLVRGSAFAKAKPESPWTSLTRKGIVR
VVFFPFFFRWWLQVTSKVIFFWLLVLYLLQVAAVALFCSAPSPHSIPLTEVIGPVWLMLLLGTVHCQIVSTRTPKPPLST
GGKRRRKLRKAAHLEVHREGDGSSTTDNTQEGAGHSHGAGSPYGVGAVFRDLWHAASFLSGSKKAKNSIDKSTETDNGYV
SLDGKRTVKSSEDGIQNQEPQCETIRPEDTTWVTGNPRNVPSKDPPRKTINVSDDVSSEEGPEAGYSLRCHVDRTLESSL
RNRKSHHYKKHYSNEDAPKSGTSCSSRCSSSRQDSESTRPESETEDVLWEDLLHCAECRSSCTSETDVENPQINPCMKKE
YRDDPFHQSHLPWLHSSHPGLEKISAIVWEGNDCKKADMSVLEISGMIMNRVNSHIPGIGYQIFGNAISLILGLTPFVFR
LSQATDLEQLTAHSASELYVIAFGSTEDVMVLSMVMISFVVRVSLVWIFFFLLCVAERTYKQRLLFAKLFGHLTSARRAR
KSEVPHFRLKKVQNIKMWLSLRSYLKRRGPQRSVDVIVSSAFLLTISVVFICCAQLLHVHEIFLDCHYNWELVIWCISLT
LFLLRFVTLGSETSKKYSNTSILLTEQINLYLKMEKKPNKKEELTLVNNVLKLATKLLKELDSPFRLYGLTMDPLLYNIT
QVVILSAVSGVISDLLGFNLKLWKIKS
>XP_044535859.1 protein PHTF2 [Gracilinanus agilis]
MASKVTDAIVWYQKKIGAYDQQIWEKSVEQREIKLIRLGLRNKPKKTAHVKPDLIDVDLVRGSAFAKAKPESPWTSLTRK
GIVRVVFFPFFFRWWLQVTSKVIFFWLLVLYLLQVAAIVLFCSAPGPHSIPLTEVIGPIWLMLLLGTVHCQIVSTRTPKP
TLSSGGKRRRKLRKAAHLEVHREGDGSSTTDNTQEGTVQNHGTSTPYSIGAVFRELWHAAFFLSGSKKTKNSIDKSTETD
NGYVSLEGKKTFKSSEDGIQNHEPQCEVIRSEETGWSTGTIRNTPNSQHRDNQRIITNVSDEVSSEEGLETGYPLRRHID
RASENILRNRKSHHYKKHYSTEDAPKSGTSCSSRCSSSRQDSESTRPESETEDVLWEDLLHCAECRSSCTSETDVENPQV
NPCMKKEYRDDPFHQSHLPWLHSSNPGLEKVSAIVWEGNDCKKAEMSVLEISGMIMNRVNSYIPGIGYQIFANVISLVLG
FTPFVFRLSQATDLEQLTAYSASELYVIVFGSNEDILVLSMVLISFVVRVSLVWIFFFLLCVAERTYKQRLLFAKLFGHL
TSARRARKSEVPHFRLKKVQNIKMWLSLRSYLKRRGPQRSVDVIVSSAFLLTISVVFICCAQLLHVHEIFLDCHYNWELV
IWCISLTLFLLRFVTLGSETSKKYSNTSILLTEQINLYLKMEKKPNKKEELTLVNNVLKLATKLLKELDSPFRLYGLTMN
PLLYNITQVVILSAVSGVISDLLGFNLKLWKIKS
>XP_006834415.1 PREDICTED: putative homeodomain transcription factor 2 isoform X1 [Chrysochloris asiatica]
MASKVTDAIVWYQKKIGAYDQQIWEKSVEQREIKFIKLGLKNKPKKTAHVKPDLIDVDLVRGSAFAKAKPESPWTSLTRK
GIVRVVFFPFFFRWWLQVTSKVIFFWLLVLYLLQVAAIVLFCYASSPHSIPLTEVIGPIWLMLLLGTVHCQIVSTRTPKP
SLSTGVKRRRKLRKAVHLEVHREGDGSSTTDNTQEGAIQSHSTSTSYSLGTIFRDLWHAAFFLSGSKKAKNSIDKSTETD
NGYVSLDGKKTVKSSEAGIQNHESLCETIRSEETAWNTETLRNSKDVQRTVTNVSDEVSSEEGPETGYPLRRHVDRASES
ILRNRKSHHYKKHYPNEDAPKSGTSCSSRCSSSRQDSESTRPESETEDVLWEDLLHCAECRSSCTSETDVENPQINPCVK
KEYRDDPFHQSHLPWLHSSHPGLEKISAIVWEGNDCKKADMSVLEISGMIMNRVNSHIPGIGYQMFGNAISLILGLTPFV
FRLSQATDLEQLTAHSASELYMIAFGSNEDVTVLSMVIISFVVRVSLVWIFFFLLCVAERTYKQRLLFAKLFGHLTSARR
ARKSEVPHFRLKKVQNIKMWLSLRSYLKRRGPQRSVDVIVSSAFLLTISVVFICCAQLLHVHEIFLDCHYNWELVIWCIS
LTLFLLRFVTLGSETSKKYSNTSILLTEQINLYLKMEKKPNKKEELTLVNNVLKLATKLLKELDSPFRLYGLTMNPLLYN
ITQVVILSAVSGVISDLLGFNLKLWKIKS
>XP_008829003.1 putative homeodomain transcription factor 2 isoform X1 [Nannospalax galili]
MASKVTDAIVWYQKKIGAYDQQIWEKSVEQREIKGLRNKPKKTAHVKPDLIDVDLVRGSAFAKAKPESPWTSLTRKGIVR
VVFFPFFFRWWLQVTSKVIFSWLLVLYLLQVAAIVLFCSAPSPHSIPLTEVIGPVWLMLLLGTVHCQIVSTRTPKPPLST
GGKRRRKLRKAAHLEVHREGDGSSTTDNTQEGAVQSHGAGTSYSVGAIFRDLWHAAFFLSGSKKSKNSIDKSTETDNGYV
SLDGKKTVKSSEGGIQNHEPQCETVRPDGTSWITRTPRTLPSKDTQRKIANISDEVSSEEGPETGYSLRGHVDRTSESSL
RNRKPHHYRKHYANEDAPKSGTSCSSRCSSSRQDSESARPESETEDVLWEDLLHCAECRSSCTSETDVESPQINPCVKKE
YRDDPFHQSHLPWLHSSHPGLEKISAIVWEGNDCKKADMSVLEISGMIMNRVNSHIPGIGYQIFGNAISLILGLTPFVFR
LSQATDLEQLTAYSASELYVIAFGSNEDFMVLSMVIISFVVRVSLVWIFFFLLCVAERTYKQRLLFAKLFGHLTSARRAR
KSEVPHFRLKKVQNIKMWLSLRSYLKRRGPQRSVDVIVSSAFLLTISVVFICCAQLLHVHGIFLDCHYNWELVIWCISLT
LFLLRFVTLGSETSKKYSNTSILLTEQINLYLKMEKKPNKKEELTLVNNVLKLATKLLKELDSPFRLYGLTMNPLLYNIT
QVVILSAVSGVISDLLGFNLKLWKIKS
>XP_049639811.1 LOW QUALITY PROTEIN: protein PHTF2 [Suncus etruscus]
MASKVTDAIVWYQKKIGAYDQQIWEKSLEQREIKGLRNKPKKTAHVKPDLIDVDLVRGSAFAKAKPESPWTSLTGKGIVR
VVFFPFFFRWWLQVTSTVIFFWLLVLYLLQVAAIVLFCSASSPHSIPLTEVIGPIWLMLLLGTVHCQIVSTRTPKPPLST
GGKRRRKLRKAAHLEVHREGDGSSTTDNTQEGTVQSHGTSPSYSVGAVFRDLWHAAFFLSGSKKTKNSIDKSTETDNGYV
SLDGKKTVKSSEDGVQSHEPECETLGPEEAAWNTGALRNITSKDTQRTVTNVSDEVSSEEGPEVEYPLRHHVDRTSENIL
RNRKSHNYKKHYPIEDAPKSGTSCSSRCSSSRQDSESTRPESETEDVLWEDLLHCAECHSSCTSETDVENPQINPCVKKE
YRDDPFHQSYLPWLHSPHPGLEKISAIVWEGNDCKKADMSVLEISGVIMNRVNNHIPGIGYQIFGNAISLILGLTPFVFR
LSQATDLEQLTAYSASELYVIAFGSKEDVIVLTMVIISFVVRVSLVWIFFFLLCVAERTYKQRLLFAKLFGHLTSARRAR
KSEVPHFRLKKVQNIKIWLSLRSYLKRRGPQRSVDVIVSSAFLLTISVVFICCAQLLHVHEIFLDCHYNWELVIWCISLT
LFLLRFVTLGSETSKKYSNTSILLTEQINLYLKMEKKPNKKEELTLVNNVLKLATKLLKELESPFRLYGLTMNPLLYNIT
QVVILSAVSGVISDLLGFNLKLWKIKS
>XP_027694499.1 putative homeodomain transcription factor 2 isoform X1 [Vombatus ursinus]
MASKVTDAIVWYQKKIGAYDQQIWEKSVEQREIKGLRNKPKKTAHVKPDLIDVDLVRGSAFAKAKPESPWTSLTRKGIVR
VVFFPFFFRWWLQVTSKVIFFWLLVLYLLQVAAIVLFCSAPGPHSIPLTEVIGPVWLMLLLGTVHCQIVSTRTPKPTFSS
GGKRRRKLRKAAHLEVHREGDGSSTTDNTQEGTVQNHGTSTSYSIGAVFRELWHAAFFLSGSKKTKNSIDKSTETDNGYV
SLEGKKTFKSSEDGIQNHEPPCEVIRSEETGWSTGTVRNTPNNQHRDNQRIITNVSDEVSSEEGVETGYALRRHVERASE
NILRNRKSHHYKKHYSTEDAPKSGTSCSSRCSSSRQDSESTRPESETEDVLWEDLLHCAECRSSCTSETDVENPQVNPFM
KKEYRDDPFHQSHLPWLHSSNPGLEKVSAIVWEGNDCKKAEMSVLEISGMIMNRVNSYIPGIGYQIFANVISLVLGFTPF
VFRLSQATDLEQLTAYSASELYIIAFGSNEDILVLSMVLISFVVRVSLVWIFFFLLCVAERTYKQRLLFAKLFGHLTSAR
RARKSEVPHFRLKKVQNIKMWLSLRSYLKRRGPQRSVDVIVSSAFLLTISVVFICCAQLLHVHEIFLDCHYNWELVIWCI
SLTLFLLRFVTLGSETSKKYSNTSILLTEQINLYLKMEKKPNKKEELTLVNNVLKLATKLLKELDSPFRLYGLTMNPLLY
NITQVVILSAVSGVISDLLGFNLKLWKIKS
>XP_048195840.1 protein PHTF2 isoform X2 [Perognathus longimembris pacificus]
MASKVTDAIVWYQKKIGAYDQQIWEKSVEQREIKGLRNKPKKTAHVKPDLIDVDLVRGSAFAKAKPESPWTSLTRKGIVR
VVFFPFFFRWWLQVTSKVIFFWLLVLYLLQVAAVVLFCSTSTPHNIPLTEVIGPIWLMLLLGTVHCQIVSTRTPKPPLST
VGKRRRKLRKAAHLEVHREGDGSSTTDNTQEEAVHNHSTSTPYTVGAVFRDLWHAAFFLSGSKKAKSSIDKSTETDNGYV
SLDGKKTVKSSEDGIENHEPQCETVKPEETAWITGTSRNIPSKDTQRTLTNVSDEVSSEDGPETGYPLRRHVDRTSENIL
RSRKSHHYKKHYTNEDAPKSGTSCSSRCSSSRQDSESTRPESETEDVLWEDLLHCAECHSSCTSETDVENPQINPCVKKE
YRDDPFHQSHLPWLHSSHPGLEKISAIVWEGNDCKKADMSVLEISGMIMNRVNSHIPGIGYQIFGNAISLILGLTPFVFR
LSQATDLEQLTAQSASELYVIAFGSNEDFMVLSMVIISFVVRVSLVWIFFFLLCVAERTYKQRLLFAKLFGHLTSARRAR
KSEVPHFRLKKVQNIKMWLSLRSYLKRRGPQRSVDVIVSSAFLLTISVVFICCAQLLHVHEIFLDCHYNWELVIWCISLT
LFLLRFVTLGSETSKKYSNTSILLTEQINLYLKMEKKPNKKEELTLVNNVLKLATKLLKELDSPFRLYGLTMNPLLYNIT
QVVILSAVSGVISDLLGFNLKLWKIKS
>XP_031235928.1 putative homeodomain transcription factor 2 isoform X2 [Mastomys coucha]
MELMASRVTDAIVWYQKKIGAYDQQIWEKSVEQREIKGLRNKPKKTAHVKPDLIDVDLVRGSAFAKAKPDSPWTSLTRKG
IVRVVFFPFFFRWWLQVTSKVIFSWLLVLYLLQVAAIVLFFSAPSPHSIPLTEVIGPVWLMLLLGTVHCQIVSTRTPKPP
LSTGGKRRRKLRKAAHLEVHREGDGSSTTDTTQEGAVQSHGAGASYSVGTVFRDLWHAAFFLSGSKKAKSSIDKSTETDN
GYVSLDGKRTVKSSEDGPDHDLQCETIRPEDPAWVTWTPRSIPAKDTQRKVTNVSDEVSSEEGPETGYPLRCHVDRTSES
GLRNRKPHHYKKHYANEDAPKSGTSCSSRCSSSRQDSESTRPESETEDVLWEDLLHCAECRSSCTSETDVGNPQINPCVK
KEYRDDPFHQSHLPWLHSSHPGLEKISAIVWEGNDCKKADMSVLEISGMIMNRVNNHVPGIGYQIFGNAISLILGLTPFV
FRLSQATDLEQLTAHSASELYVIAFGSNEDFIVLSMVLISFVVRVSLVWIFFFLLCVAERTYKQRLLFAKLFGHLTSARR
ARKSEVPHFRLKKVQNIKMWLSLRSYLKRRGPQRSVDVIVSSAFLLTISVVFICCAQLLHVHEIFLDCHYNWELVIWCIS
LTLFLLRFVTLGSETSKKYSNTSILLTEQINLYLKMEKKPNKKEELTLVNNVLKLATKLLKELDSPFRLYGLTMNPLLYN
ITQVVILSAVSGVISDLLGFNLKLWKIKS
>XP_025902194.1 putative homeodomain transcription factor 2 isoform X1 [Nothoprocta perdicaria]
MASKVTDAIVWYQKKIGAYDQQIWEKSVEQREIKGLRNKPKKTGHVKPDLIDVDLVRGSAFAKAKPESPWTSLTRKGIVR
VVFFPFFYGWWLQVTSRVIFFWLLVLYLLQVAAVVLFCTARSPHNIPLTEVVGPVWLMLLLGTVHCQIVSTRTPKPPPST
GGKRRRKLRRAAHLEVHREGDGSSTTDNTQEGTVQSYGTSTSYSIGAVFRDIWHAAFFLSGSKKAKNSIDKSTETDNGYV
SLDGKKTGKSSEDFVQAHGQPCEVIKPEEPGWSTAAVKNTFNNHSHHKDTHRTVANLSDEVSSEEGPETGYSLRRHVERT
SSDCTVRNRKSHHYKKHYPLEDTAKSGTSCSSRCSSSRQDSESARPESETEDVLWEDLLHCAECHSSCSSESDVESPQLN
PGAKKEYRDDPFHQSHLPWIHSLNPGLEKISAIVWEGNDCKKADMSVLEISGMIMNRVNNYIPGIGYQIFGNVVSLILGL
MPFVFRLSQAKDLEQLATHSATELCIIAFGSNGDLLVLSMVVISFVVRVSLVWIFFFLLCVAERTYKQRLLFAKLFGHLT
SARRAKKSEVPHFRLKKVQNIKMWLSLRSYLKRRGPQRSVDVIVSSAFLLTISVVFICCAQLLHMHEIFLDCHYNWELVI
WCISLTLFLLRFITLGSETSKKYSNTSILLTEQINLYLKMEKKPNKKEELTLVNNVLKLATKLLKELDSPFRLYGLTMNP
LLYNITQVVILSAVSGVISDLLGFNLKLWKIKS
>XP_016001442.1 putative homeodomain transcription factor 2 isoform X1 [Rousettus aegyptiacus]
MASKVTDAIVWYQKKIGAYDQQIWEKSVEQREIKGLRNKPKKTAHVKPDLIDVDLVRGSAFAKAKPESPWTSLTRKGIVR
VVFFPFFFRWWLQVTSKVIFFWLLVLYLLQVAAIVLFCSASSPHSIPLTEVIGPVWLMLLLGTVHCQIVSTRTPKPPLST
GGKRRRKLRKAAQLEVHREGDGSSTTDNSQEGAVPSFSTSTSSSVGAVFRDLWHAAFFLSGSKKAKNSIDKSTETDNGYV
SLDGKKTVKSSEDGVQSHEPQCETLRSEETTWNLGTPRNIPSKDPQRTITNVSDEVSSEEGPETGYPLRHHVDRTSESIL
RNRKSHHYKKHYPNEDAPKSGTSCSSRCSSSRQDSESTRPESETEDVLWEDLLHCAECRSSCTSETDVENPQINPCVKKE
YRDDPFHQSHLPWLHSSHPGLEKISAIVWEGNDCKKADMSVLEISGMIMNRVNSHIPGIGYQIFGNAISLILGLTPFVFR
LSQATDLEQITAHSASELYVIAFGSNEDVVVLSMVIISFVVRVSLVWIFFFLLCVAERTYKQRLLFAKLFGHLTSARRAR
KSEVPHFRLKKVQNIKMWLSLRSYLKRRGPQRSVDVIVSSAFLLTISVVFICCAQLLHVHEIFLDCHYNWELVIWCISLT
LFLLRFVTLGSETSKKYSNTSILLTEQINLYLKMEKKPNKKEELTLVNNVLKLATKLLKELDSPFRLYGLTMNPLLYNIT
QVVILSAVSGVISDLLGFNLKLWKIKS
>XP_006991124.1 protein PHTF2 isoform X1 [Peromyscus maniculatus bairdii]
MASRVTDAIVWYQKKIGAYDQQIWEKSVEQREIKFIQLGLRNKPKKTAYVKPDLIDVDLVRGSAFAKAKPESPWTSLTRK
GIVRVVFFPFFFRWWLQVTSKVIFSWLLVLYLLQVVAIVLFCSAPSPHSIPLTEVVGPVWLMLLLGTVHCQIVSTRTPKP
PLSTGGKRRRKLRKAAHLEVHREGDGSSTTDNTQEGVVQSHGAGASYSVGAVFRDLWHAAFFLSGSKKAKNSIDKSTETD
NGYVSLDGKRTVKSSEDGVQDQEPPCETIRPEDTAWVIRTPRNLPAKDTQRKITNVSDEVSSEEGPETGYSLRCHVDRAS
EGSLRNRKPHHYKKHYANEDAPKSGTSCSSRCSSSRQDSESTRPESETEDVLWEDLLHCAECRSSCTSETDVGNPQINPC
VKKEYRDDPFHQTHLPWLHSSHPGLEKISAIVWEGNDCKKADMSVLEISGMIMNRVNNHVPGIGYQIFGNAISLILGLTP
FVFRLAQATDLEQLTAHSASELYAIAFGSNEDFLVLSMVLISFVVRVSLVWIFFFLLCVAERTYKQRLLFAKLFGHLTSA
RRARKSEVPHFRLKKVQNIKMWLSLRSYLKRRGPQRSVDVIVSSAFLLTISVVFICCAQLLHVHEVFLDCHYNWELVIWC
ISLTLFLLRFVTLGSETSKKYSNTSILLTEQINLYLKMEKKPNKKEELTLVNNVLKLATKLLKELDSPFRLYGLTMNPLL
YNITQVVILSAVSGVISDLLGFNLKLWKIKS
>XP_041489670.1 protein PHTF2 isoform X2 [Microtus oregoni]
MASKVTDAIVWYQKKIGAYDQQIWEKSVEQREIKGLRNKPKKTAYVKPDLIDVDLVRGSAFAKAKPESPWTSLTRKGIVR
VVFFPFFFRWWLQVTSKVIFSWLLVLYLLQVAAIVLFCSAPSPHSIPLTEVVGPVWLMLLLGTVHCQIVSTRTPKPPLST
GGKRRRKLRKAAHLEVHREGDGSSTTDNTQEGVVPSHGAGSSYGVGAVFRDLWHAAFFLSGSKKAKNSIDKSTETDNGYV
SLDGRRAVKSGEDGAQDHEPQCETIRAEDTAWAARTPRSVRAKDTQRKTANVSDEVSSEEGPEAGYSPRGHVDRASESSL
RNRKAHHYKKHYANEDAPKSGTSCSSRCSSSRQDSESTRPESETEDVLWEDLLHCAECRSSCTSETDVGNPQINPCVKKE
YRDDPFHQTHLPWLHSSHPGLEKVSAIVWEGNDCKKADLSVLEISGMIMNRVNSHVPGIGYQIFGNAVSLILGLTPFVFR
LSQATDLEQLTAHSASELCVIAVGSNEDFMVLSMVLISFVVRVSLVWIFFFLLCVAERTYKQRLLFAKLFGHLTSARRAR
KSEVPHFRLKKVQNIKMWLSLRSYLKRRGPQRSVDVIVSSAFLLTISVVFICCAQLLHVHEIFLNCHYNWELVIWCISLT
LFLLRFVTLGSETSKKYSNTSILLTEQINLYLKMEKKPNKKEELTLVNNVLKLATKLLKELDSPFRLYGLTMNPLLYNIT
QVVILSAVSGVISDLLGFNLKLWKIKS
>XP_027495750.1 putative homeodomain transcription factor 2 isoform X2 [Corapipo altera]
MASKVTDAIVWYQKKIGAYDQQIWEKSVEQREIKGLRNKPKKTGHVKPDLIDVDLVRGSAFAKAKPESPWTSLTRKGIVR
VVFFPFFFRWWLQVTSRVIFFWLLVLYLLQVAAVVLFYTAQSPHNIPLTEVIGPIWLMLLLGTVHCQIVSTRTPKPPPST
GGKRRRKLRKAAHLEVHREGDGSSTTDNTQEGTVQSYGTSTSCSIGAVFRDIWHAAFFLSGSKKAKNSIDKSTETDNGYV
SLDGKKTGKGNEECVQAHERRCEVIRPEETGWSTSTAREVFGNHSHHKDTHRIVTNLSDEVSSEEGPETGYSLRRNVERT
SSDCTLRNRKSHHYKKHYPLEDTPKSGTSCSSRCSSSRQDSESARPESETEDVLWEDLLHCAECHSSCTSETDVESPQVN
PCVKKEYRDDPFHQSHLPWIHTLNPGLEKISAIVWEGNDCKKADMSVLEISGMIMNRVNSYIPGIGYQIFGNVISLILGL
TPFVFRLSQAKDLEQLATHSAAELCMTAFGSDGDILVLSMVIISFVVRVSLVWIFFFLLCVAERTYKQRLLFAKLFGHLT
SARRARKSEVPHFRLKKVQNIKMWLSLRSYLKRRGPQRSVDVIVSSAFLLTISVVFICCAQLLHMHEIFLDCHYNWELVI
WCISLTLFLLRFVTLGSETSKKYSNTSILLTEQINLYLKMEKKPNKKEELTLVNNVLKLATKLLKELDSPFRLYGLTMNP
LLYNITQVVILSAVSGVISDLLGFNLKLWKIKS
>XP_007669151.1 protein PHTF2 isoform X1 [Ornithorhynchus anatinus]
MASKVTDAIVWYQKKIGAYDQQIWEKSVEQREIKGLRNKPKKTAHVKPDLIDVDLVRGSAFAKAKPESPWTSLTRKGIVR
VVFFPFFFRWWLQVTSKVIFFWLLVLYLLQVAAIVLFYSAPVPHSIPLTEVIGPIWLMLLLGTVHCQIVSTRTPKPPIST
GGKRRRKLRKAAHLEVHREGDGSSTTDNTQEGTVQTYGTSTSYSIGAVFRDLWHAAFFLSGSKKTKISIDKSTETDNGYV
SLDGKKTVKSGEDGAQNNEPECEIIRSEEASWSTGTVRNTPPNNNQNKDTHRTVTNVSDEVSSEEGPETGYPLRCHLDRT
SDSLLRNRKPHHYKKHYPNEDAPKSGTSCSSRCSSSRQDSESTRPESETEDVLWEDLLHCAECRSSCTSETDVENPQVNP
CMKKEYRDDPFHQSHLPWLHNSNPGLEKVSAIVWEGNDCKKADMSVLEISGIIMNRVNNYIPGIGYQIFGNAISLILGLT
PFVFRLSQATDLEQLTAHSASELYIIAFGSNEDVVVLSMVLVSFVVRVSLVWIFFFLLCVAERTYKQRLLFAKLFGHLTS
ARRARKSEVPHFRLKKVQNIKMWLSLRSYLKRRGPQRSVDVIVSSAFLLTISVVFICCAQLLHVHEIFLDCHYNWELVIW
CVSLTLFLLRFVTLGSETSKKYSNTSILLTEQINLYLKMEKKPNKKEELTLVNNVLKLATKLLKELDSPFRLYGLTMNPL
LYNITQVVILSAVSGVISDLLGFNLKLWKIKS
>XP_005377263.1 PREDICTED: putative homeodomain transcription factor 2 isoform X1 [Chinchilla lanigera]
MASKVTDAIVWYQKKIGAYDQQIWEKSVEQREIKFIKLGLRNKPKKTAHVKPDLIDVDLVRGSAFAKAKPESPWTSLTRK
GIVRVVFFPFFFRWWLQVTSRVIFFWLLVLYLLQVAAVVLFCSTSSTHSIPLTEVVGPIWLMLLLGTVHCQIVSTRTPKP
PLSTSGKRRRKLRKAAHLEVHREGDGSSTTDNTQEGAVQSHSPSSSSGVGAVFRGLWRAAFFLSRSTKTKNSIDKSTETD
NGYVSLDGKKTVKSSEDGIQNHEPQCQTIGPEETSWIPAAPRTVLSKDTQRTITNVSDEVSSEEGPETGYSLRRHVDRPS
ESILRNRKSHHYKKHYPNEDAPKSGTSCSSRCSSSRQDSESTRPESETEDVLWEDLLHCAECRSSCTSETDVENPQINPC
VKKEYRDDPFHQSHLPWLHSSHPGLEKISAIVWEGNDCKKADMSVLEISGMIMNRVNSHIPGIGYQIFGNAISLILGLTP
FVFRLSQATDLEQLTAHSASELYVIAFGSNEDVMVLSMVIISFVVRVSLVWIFFFLLCVAERTYKQRLLFAKLFGHLTSA
RRARKSEVPHFRLKKVQNIKMWLSLRSYLKRRGPQRSVDVIVSSAFLLTISVVFICCAQLLHVHEIFLDCHYNWELVIWC
ISLTLFLLRFVTLGSETSKKYSNTSILLTEQINLYLKMEKKPNKKEELTLVNNVLKLATKLLKELDSPFRLYGLTMNPLL
YNITQVVILSAVSGVISDLLGFNLKLWKIKS
>XP_028345947.1 putative homeodomain transcription factor 2 isoform X1 [Physeter catodon]
MASKVTDAIVWYQKKIGAYDQQIWEKSVEQREIKGLRNKPKKTAHVKPDLIDVDLVRGSAFAKAKPESPWTSLTRKGIVR
VVFFPFFFRWWLQVTSKVIFFWLLVLYLLQVAAIVLFCSASSPHSIPLTEVIGPIWLMLLLGTVHCQIVSTRTPKPPLST
GGKRRRKLRKAAHLEVHREGDGSSTTDNTQEGAVQSHGTSTAYSVGAVFRDLWHAAFFLSGFVFIQDFIWHRNALSLFWH
SSLRSKKAKNSIDKSTETDNGYVSLDGKKTVKSSEDGVQSHEPQCETLRPEEATWNTGTLRNIPSKDTQRTITNVSDEVS
SEEGPETGYPLRRHADRTSESILRNRKSHHYKKHYPNEDAPKSGTSCSSRCSSSRQDSESTRPESETEDVLWEDLLHCAE
CRSSCTSETDVENPQINPCVKKEYRDDPFHQSHLPWFHSSHPGLEKISAIVWEGNDCKKADMSVLEISGMIMNRVNSHIP
GIGYQIFGNAVSLILGLTPFVFRLSQATDLDQLTAHSASELYVIAFGSNEDIIVLSMVIISFVVRVSLVWIFFFLLCVAE
RTYKQRLLFAKLFGHLTSARRARKSEVPHFRLKKVQNIKMWLSLRSYLKRRGPQRSVDVIVSSAFLLTISVVFICCAQLL
HVHEIFLDCHYNWELVIWCISLTLFLLRFVTLGSETSKKYSNTSILLTEQINLYLKMEKKPNKKEELTLVNNVLKLATKL
LKELDSPFRLYGLTMNPLLYNITQVVILSAVSGVISDLLGFNLKLWKIKS
>XP_007504109.1 PREDICTED: putative homeodomain transcription factor 2 isoform X1 [Monodelphis domestica]
MASKVTDAIVWYQKKIGAYDQQIWEKSVEQREIKLIRLGLRNKPKKTAHVKPDLIDVDLVRGSAFAKAKPESPWTSLTRK
GIVRVVFFPFFFRWWLQVTSKVIFFWLLVLYLLQVAAIVLFCSAPGPHSIPLTEIIGPIWLMLLLGTVHCQIVSTRTPKP
TLSSGGKRRRKLRKAAHLEVHREGDGSSTTDNTQEGTVQNHGTSTPYSIGAVFRELWHAAFFLSGSKKTKNSIDKSTETD
NGYVSLEGKKTFKSSEDGIQNHEPQCEIIRSEETGWSTGTIRNTPSSQQRDNQRIITNVSDEVSSEEGLETGYSLRRHID
RASENILRNRKSHHYKKHYSTEDAPKSGTSCSSRCSSSRQDSESTRPESETEDVLWEDLLHCAECRSSCTSETDVENPQV
NPCMKKEYRDDPFHQSHLPWLHSSNPGLEKVSAIVWEGNDCKKAEMSVLEISGMIMNRVNSYIPGIGYQIFANVISLVLG
FTPFVFRLSQATDLEQLTAYSASELYVIAFGSNEDILVLSMVLISFVVRVSLVWIFFFLLCVAERTYKQRLLFAKLFGHL
TSARRARKSEVPHFRLKKVQNIKMWLSLRSYLKRRGPQRSVDVIVSSAFLLTISVVFICCAQLLHVHEIFLDCHYNWELV
IWCISLTLFLLRFVTLGSETSKKYSNTSILLTEQINLYLKMEKKPNKKEELTLVNNVLKLATKLLKELDSPFRLYGLTMN
PLLYNITQVVILSAVSGVISDLLGFNLKLWKIKS
>XP_021044315.1 putative homeodomain transcription factor 2 isoform X2 [Mus pahari]
MASRVTDAIVWYQKKIGAYDQQIWEKSVEQREIKGLRNKPKKTAHVKPDLIDVDLVRGSAFAKAKPESPWTSLTRKGIVR
VVFFPFFFRWWLQVTSKVIFSWLLVLYLLQVAAIVLFCSAPSPHSIPLTEVIGPIWLMLLLGTVHCQIVSTRTPKPPLGT
GGKRRRKLRKAAHLEVHREGDGSSTTDNTQEGAVQSHSAGASYSVGTVFRDLWRAAFFLSGSKKAKNSIDKSTETDNGYV
SLDGKRTVKSSEDGAHCHEPPCETVGPEDAAWVTRTPRSVPAKDTQRKTTNVSDEVSSEEGPERGYPLRGHVDRTSESSL
RHRKPHHYKKHYANEDAPKSGTSCSSRCSSSRQDSESTRPESETEDVLWEDLLHCAECRSSCTSETDVGNPQINPCVKKE
YRDDPFHQSHLPWLHSSHPGLEKISAIVWEGNDCKKADMSVLEISGMIMNRVNSHVPGIGYQVFGNAISLILGLTPFVFR
LSQATDLEQLTAHTASELYVIAFGSKDDSMVLSMVLISFVVRVSLVWIFFFLLCVAERTYKQRLLFAKLFGHLTSARRAR
KSEVPHFRLKKVQNIKMWLSLRSYLKRRGPQRSVDVIVSSAFLLTISVVFICCAQLLHVHEIFLDCHYNWELVIWCISLT
LFLLRFVTLGSETSKKYSNTSILLTEQINLYLKMEKKPNKKEELTLVNNVLKLATKLLKELDSPFRLYGLTMNPLLYNIT
QVVILSAVSGVISDLLGFNLKLWKIKS
>XP_045244581.1 protein PHTF2 isoform X2 [Macaca fascicularis]
MASKVTDAIVWYQKKCTGIPFSPHPCQHLLLPVFWRKAILTEIGAYDQQIWEKSVEQREIKGLRNKPKKTAHVKPDLIDV
DLVRGSAFAKAKPESPWTSLTRKGIVRVVFFPFFFRWWLQVTSKVIFFWLLVLYLLQVAAIVLFCSTSSPHSIPLTEVIG
PIWLMLLLGTVHCQIVSTRTPKPPLSTGGKRRRKLRKAAHLEVHREGDGSSTTDNTQEGAVQSHGTSTSHSVGAVFRDLW
HAAFFLSGSKKAKNSIDKSTETDNGYVSLDGKKTVKSSEDGIQNHEPQCETIQPEETAWNAGTLRSRDGPSKDTQRKVTN
VSDEVSSEEGPETGYSLRRHVDRTSESVLRNRKSHHYKKHYPNEDAPKSGTSCSSRCSSSRQDSESARPESETEDVLWED
LLHCAECHSSCTSETDVENPQINPCVKKEYRDDPFHQSHLPWLHSSHPGLEKISAIVWEGNDCKKADMSVLEISGMIMNR
VNSHIPGIGYQIFGNAISLILGLTPFVFRLSQATDLEQLTAHSASELYVIAFGSNEDVIVLSMVIISFVVRVSLVWIFFF
LLCVAERTYKQRLLFAKLFGHLTSARRARKSEVPHFRLKKVQNIKMWLSLRSYLKRRGPQRSVDVIVSSAFLLTISVVFI
CCAQLLHVHEIFLDCHYNWELVIWCISLTLFLLRFVTLGSETSKKYSNTSILLTEQINLYLKMEKKPNKKEELTLVNNVL
KLATKLLKELDSPFRLYGLTMNPLLYNITQVVILSAVSGVISDLLGFNLKLWKIKS
>XP_043823262.1 protein PHTF2 isoform X2 [Dromiciops gliroides]
MASKVTDAIVWYQKKIGAYDQQIWEKSVEQREIKGLRNKPKKTAHVKPDLIDVDLVRGSAFAKAKPESPWTSLTRKGIVR
VVFFPFFFRWWLQVTSKVIFFWLLVLYLLQVAAIVLFYSAPGPHSIPLTEVIGPVWLMLLLGTVHCQIVSTRTPKPTLSS
GGKRRRKLRKAAHLEVHREGDGSSTTDNTQEGTVQNHGTSTSYSIGAVFRELWHAAFFLSGSKKTKNSIDKSTETDNGYV
SLEGKKTFKSNEDGIQNYEPQCEVIKSEETGWNTGTVRNTPSSQHRDNQRIITNVSDEVSSEEGLETGYPLRRHVDRASE
NIIRNRKSHHYKKHYSTEDAPKSGTSCSSRCSSSRQDSESTRPESETEDVLWEDLLHCAECRSSCTSETDVENPQVNPCM
KKEYRDDPFHQSHLPWLHSSNPGLEKVSAIVWEGNDCKKAEMSVLEISGMIMNRVNSYIPGIGYQIFANVISLVLGFTPF
VFRLSQATDLEQLTAYSASELYIIAFGSNEDILVLSMVLISFVVRVSLVWIFFFLLCVAERTYKQRLLFAKLFGHLTSAR
RARKSEVPHFRLKKVQNIKMWLSLRSYLKRRGPQRSVDVIVSSAFLLTISVVFICCAQLLHVHEIFLDCHYNWELVIWCI
SLTLFLLRFVTLGSETSKKYSNTSILLTEQINLYLKMEKKPNKKEELTLVNNVLKLATKLLKELDSPFRLYGLTMNPLLY
NITQVVILSAVSGVISDLLGFNLKLWKIKS
>XP_036614832.1 putative homeodomain transcription factor 2 isoform X1 [Trichosurus vulpecula]
MASKVTDAIVWYQKKIGAYDQQIWEKSVEQREIKGLRNKPKKTAHVKPDLIDVDLVRGSAFAKAKPESPWTSLTRKGIVR
VVFFPFFFRWWLQVTSKVIFFWLLVLYLLQVAAIVLFCSAPGPHSIPLTEVIGPVWLMLLLGTVHCQIVSTRTPKPTLSS
GGKRRRKLRKAAHLEVHREGDGSSTTDNTQEGTVQNHGTSTSYTIGAVFRELWHAAFFLSGSKKTKNSIDKSTETDNGYV
SLEGKKPFKSNEDGIQNHEPPCEVIRSEETGWSTGTIRNTPNSPHRDNQRIITNVSDEVSSEEGLETGYPLRRHVERASE
NILRNRKSHHYKKHYSTEDAPKSGTSCSSRCSSSRQDSESTRPESETEDVLWEDLLHCAECRSSCTSETDVENPQVNPFM
KKEYRDDPFHQSHLPWLHSSNPGLEKVSAIVWEGNDCKKAEMSVLEISGMIMNRVNSYIPGIGYQIFANVISLVLGFTPF
VFRLSQATDLEQLTAYSASELYIIAFGSNEDILVLSMVLISFVVRVSLVWIFFFLLCVAERTYKQRLLFAKLFGHLTSAR
RARKSEVPHFRLKKVQNIKMWLSLRSYLKRRGPQRSVDVIVSSAFLLTISVVFICCAQLLHVHEIFLDCHYNWELVIWCI
SLTLFLLRFVTLGSETSKKYSNTSILLTEQINLYLKMEKKPNKKEELTLVNNVLKLATKLLKELDSPFRLYGLTMNPLLY
NITQVVILSAVSGVISDLLGFNLKLWKIKS
>XP_012602859.1 putative homeodomain transcription factor 2 isoform X2 [Microcebus murinus]
MASKVTDAIVWYQKKIGAYDQQIWEKSVEQREIKGLRNKPKKTAHVKPDLIDVDLVRGSAFAKAKPESPWTSLTRKGIVR
VVFFPFFFRWWLQVTSKVIFFWLLVLYLLQVAAIVLFCSASSPHSIPLTEVIGPIWLMLLLGTVHCQIVSTRTPKPPLST
GGKRRRKLRKAAHLEVHREGDGSSTTDNTQEGAVQSHGTSTSYSVGAVFRDLWHAAFFLSGSKKAKNSIDKSTETDNGYV
SLDGKKTVKNSEDGIQNHEPQCETIRPEETTWNTGTLRNVPKDTQRTITNISDEVSSEEGPEPGYPLRRHVDRTNESVLR
NRKSHHYKKHYPNEDAPKSGTSCSSRCSSSRQDSESTRPESETEDVLWEDLLHCAECGSSCTSETDVENPQINPCVKKEY
RDDPFHQSHLPWLHSSHPGLEKISAIVWEGNDCKKADMSVLEISGMIMNRVNNHIPGIGYQIFGNVISLILGLTPFVFRL
SQATDLEQLTAHSASELYTIAFGSNEDVIVLSMVIISFVVRVSLVWIFFFLLCVAERTYKQRLLFAKLFGHLTSARRARK
SEVPHFRLKKVQNIKMWLSLRSYLKLPLNWPSSIHISSFQYFLQSAIRDLLKMQRRGPQRSVDVIVSSAFLLTISVVFIC
CAQLLHVHEIFLDCHYNWELVIWCISLTLFLLRFVTLGSETSKKYSNTSILLTEQINLYLKMEKKPNKKEELTLVNNVLK
LATKLLKELDSPFRLYGLTMNPLLYNITQVVILSAVSGVISDLLGFNLKLWKIKS
>XP_048289491.1 protein PHTF2 isoform X2 [Myodes glareolus]
MASKVTDAIVWYQKKIGAYDQQIWEKSVEQREIKGLRNKPKKTAYVKPDLIDVDLVRGSAFAKAKPESPWTSLTRKGIVR
VVFFPFFFRWWLQVTSKVIFSWLLVLYLLQVAAIVLFCSAPSPHSIPLTEVVGPVWLMLLLGTVHCQIVSTRTPKPPLST
GGKRRRKLRKAAHLEVHREGDGSSTTDNTQEGVVPSHGAGSSYGVGAVFRDLWHAAFFLSGSKKAKNSIDKSTETDNGYV
SLDGRRAVKSSEEGTQDHEPQCETIRAEDTAWATRTPRSVRAKDTQRKTANVSDEVSSEEGPEAGYSPRCHVDRASESSL
RNRKAHHYKKHYANEDAPKSGTSCSSRCSSSRQDSESTRPESETEDVLWEDLLHCAECRSSCTSETDVGNPQINPCVKKE
YRDDPFHQTHLPWLHSSHPGLEKVSAIVWEGNDCKKADLSVLEISGMIMNRVNSHVPGIGYQIFGNAVSLILGLTPFVFR
LSQATDLEQLTAHSASELCGIAVGSNEDFMVLSMVLISFVVRVSLVWIFFFLLCVAERTYKQRLLFAKLFGHLTSARRAR
KSEVPHFRLKKVQNIKMWLSLRSYLKRRGPQRSVDVIVSSAFLLTISVVFICCAQLLHVHEIFLNCHYNWELVIWCISLT
LFLLRFVTLGSETSKKYSNTSILLTEQINLYLKMEKKPNKKEELTLVNNVLKLATKLLKELDSPFRLYGLTMNPLLYNIT
QVVILSAVSGVISDLLGFNLKLWKIKS
>XP_013205899.1 putative homeodomain transcription factor 2 [Microtus ochrogaster]
MASKVTDAIVWYQKKIGAYDQQIWEKSVEQREIKGLRNKPKKTAYVKPDLIDVDLVRGSAFAKAKPESPWTSLTRKGIVR
VVFFPFFFRWWLQVTSKVIFSWLLVLYLLQVAAIVLFCSAPSPHSIPLTEVVGPVWLMLLLGTVHCQIVSTRTPKPPLST
GGKRRRKLRKAAHLEVHREGDGSSTTDNTQEGVVPSHGAGSSYGVGAVFRDLWHAAFFLSGSKKAKNSIDKSTETDNGYV
SLDGRRAVRSGEDGAQDHEPQCETIRAEDTAWAARTPRSVRAKDTQRKTANVSDEVSSEEGPEAGYSPRGLVDRASESSL
RNRKAHHYKKHYANEDAPKSGTSCSSRCSSSRQDSESTRPESETEDVLWEDLLHCAECRSSCTSETDVGNPQINPCVKKE
YRDDPFHQTHLPWLHSSHPGLEKVSAIVWEGNDCKKADLSVLEISGMIMNRVNSHVPGIGYQIFGNAVSLILGLTPFVFR
LSQATDLEQLTAHSASELCVIAVGSNEDFMVLSMVLISFVVRVSLVWIFFFLLCVAERTYKQRLLFAKLFGHLTSARRAR
KSEVPHFRLKKVQNIKMWLSLRSYLKRRGPQRSVDVIVSSAFLLTISVVFICCAQLLHVHEIFLNCHYNWELVIWCISLT
LFLLRFVTLGSETSKKYSNTSILLTEQINLYLKMEKKPNKKEELTLVNNVLKLATKLLKELDSPFRLYGLTMNPLLYNIT
QVVILSAVSGVISDLLGFNLKLWKIKS
>XP_004639308.1 putative homeodomain transcription factor 2 isoform X1 [Octodon degus]
MASKVTDAIVWYQKKIGAYDQQIWEKSVEQREIKFIKLGLRNKPKKTAHVKPDLIDVDLVRGSAFAKAKPESPWTSLTRK
GIVRVVFFPFFFRWWLQVTSKVIFFWLLVLYLLQVAAVVLFCSTSSTHSIPLTEVVGPIWLMLLLGTVHCQIVSTRTPKP
PLSTSGKRRRKLRKAAHLEVHREGDGSSTTDNTQEGAVQSHSPSSSYGVGAVFRDLWHAAFFLSRSTKTKNSIDKSTETD
NGYVSLDGKQTVKSSEDGIQHHEPHCQTLRSEETTRLPAVPRSILSKDTQRTITNVSDEVSSEEGPETGYSLRRHVDRPS
ESVLRNRKSHHYKKHYPNEDAPKSGTSCSSRCSSSRQDSESTRPESETEDVLWEDLLHCAECRSSCTSETDVDNPHINPC
VKKEYRDDPFHQSHLPWLHSSHPGLEKISAIVWEGNDCKKADMSVLEISGMIMNRVNNHIPGIGYQIFGNAISLILGLTP
FVFRLSQATDLEQLTAHSASELYVIAFGSNEDVMVLSMVIISFVVRVSLVWIFFFLLCVAERTYKQRLLFAKLFGHLTSA
RRARKSEVPHFRLKKVQNIKMWLSLRSYLKRRGPQRSVDVIVSSAFLLTISVVFICCAQLLHVHEIFLECHYNWELVIWC
ISLTLFLLRFVTLGSETSKKYSNTSILLTEQINLYLKMEKKPNKKEELTLVNNVLKLATKLLKELDSPFRLYGLTMNPLL
YNITQVVILSAVSGVISDLLGFNLKLWKIKS
>XP_037860459.1 putative homeodomain transcription factor 2 isoform X1 [Chlorocebus sabaeus]
MASKVTDAIVWYQKKCTGIPFSPHPCQHLLLPVFWRKAILTEIGAYDQQIWEKSVEQREIKGLRNKPKKTAHVKPDLIDV
DLVRGSAFAKAKPESPWTSLTRKGIVRVVFFPFFFRWWLQVTSKVIFFWLLVLYLLQVAAIVLFCSTSSPHSIPLTEVIG
PIWLMLLLGTVHCQIVSTRTPKPPLSTGGKRRRKLRKAAHLEVHREGDGSSTTDNTQEGAVQSHGTSTSHSVGAVFRDLW
HAAFFLSGSKKAKNSIDKSTETDNGYVSLDGKKTVKSSEDGIQNREPQCETIQPEETAWNAGILRSRDGPSKDTQRKVTN
VSDEVSSEEGPETGYSLRRHVDRTSESVLRNRKSHHYKKHYPNEDAPKSGTSCSSRCSSSRQDSESARPESETEDVLWED
LLHCAECHSSCTSETDVENPQINPCVKKEYRDDPFHQSHLPWLHSSHPGLEKISAIVWEGNDCKKADMSVLEISGMIMNR
VNSHIPGIGYQIFGNAISLILGLTPFVFRLSQATDLEQLTAHSASELYVIAFGSNEDVIVLSMVIISFVVRVSLVWIFFF
LLCVAERTYKQRLLFAKLFGHLTSARRARKSEVPHFRLKKVQNIKMWLSLRSYLKRRGPQRSVDVIVSSAFLLTISVVFI
CCAQLLHVHEIFLDCHYNWELVIWCISLTLFLLRFVTLGSETSKKYSNTSILLTEQINLYLKMEKKPNKKEELTLVNNVL
KLATKLLKELDSPFRLYGLTMNPLLYNITQVVILSAVSGVISDLLGFNLKLWKIKS
>XP_009074791.1 PREDICTED: putative homeodomain transcription factor 2, partial [Acanthisitta chloris]
FQIGAYDQQIWEKSVEQREIKFIRLGLRNKPKKTGHVKPDLIDVDLVRGSAFAKAKPESPWTSLTRKGIVRVVFFPFFYR
WWLQVTSRVIFSWLLVLYLLQVAAVVLFYTAQSPHNIPLTEVIGPIWLMLLLGTVHCQIVSTRTPKPPPSTGGKRRRKLR
KAAHLEVHREGDGSSTTDNTQEGTVQSYGTSTSCSIGAVFRDIWHAAFFLSGSKKAKSSIDKSTETDNGYVSLDGKRTGK
SSEECVQAHERRCEVLRPEESGWSTATARDVFSNHSHQKDTHRTVTNLSDEVSSEEGPETGYSLRRNVERTSSDCALRNR
KSHHYKKHYPLEDTPKSGTSCSSRCSSSRQDSESTRPESETEDVLWEDLLHCAECHSSCTSETDVESPQVNPCMKKEYRD
DPFHQSHLPWIHTLNPGLEKISAIVWEGNDCKKADMSVLEISGMIMNRVNSYIPGIGYQIFGNVISLILGLMPFVFRLSQ
AKDLEQLAAHSAMELCTTAFGSNGDILVLSMVIISFVVRVSLVWIFFFLLCVAERTYKQRLLFAKLFGHLTSARRARKSE
VPHFRLKKVQNIKMWLSLRSYLKRRGPQRSVDVIVSSAFLLTISVVFICCAQLLHMHEIFLDCHYNWELVIWCISLTLFL
LRFVTLGSETSKKYSNTSILLTEQINLYLKMEKKPNKKEELTLVNNVLKLATKLLKELDSPFRLYGLTMNPLLYNITQVV
ILSAVSGVISDLLGFNLKLWKIKS
>XP_031794540.1 putative homeodomain transcription factor 2 isoform X1 [Sarcophilus harrisii]
MASKVTDAIVWYQKKIGAYDQQIWEKSVEQREIKGLRNKPKKTAHVKPDLIDVDLVRGSAFAKAKPESPWTSLTRKGIVR
VVFFPFFFRWWLQVTSKVIFFWLLVLYLLQVAAIVLFCSAPGPHSIPLTEVIGPVWLMLLLGTVHCQIVSTRTPKPMLSS
GGKRRRKLRKAAHLEVHREGDGSSTTDNTQEGTVQNHGTSTSYSIGAVFRELWHAAFFLSGSKKTKNSIDKSTETDNGYV
SLEGKKTFKSNEDGIQSHEPHCEVIKSEETGWSTGTVRNTLNNQHKDNQRIITNVSDEVSSEEGLETGYPLRRHVDRASE
NILRNRKSHHYKKHYSTEDAPKSGTSCSSRCSSSRQDSESTRPESETEDVLWEDLLHCAECRSSCTSETDVENPQVNPFM
KKEYRDDPFHQSHLPWLHSSNPGLEKVSAIVWEGNDCKKAEMSVLEISGMIMNRVNSYIPGIGYQIFANVISLVLGFTPF
VFRLSQATDLEQLTAYSASELYIIAFGSNEDILVLSMVLISFVVRVSLVWIFFFLLCVAERTYKQRLLFAKLFGHLTSAR
RARKSEVPHFRLKKVQNIKMWLSLRSYLKRRGPQRSVDVIVSSAFLLTISVVFICCAQLLHVHEIFLDCHYNWELVIWCI
SLTLFLLRFVTLGSETSKKYSNTSILLTEQINLYLKMEKKPNKKEELTLVNNVLKLATKLLKELDSPFRLYGLTMNPLLY
NITQVVILSAVSGVISDLLGFNLKLWKIKS
>XP_010635182.1 putative homeodomain transcription factor 2 isoform X1 [Fukomys damarensis]
MASKVTDAIVWYQKKIGAYDQQIWEKSVEQREIKGLRNKPKKTAHVKPDLIDVDLVRGSAFAKAKPESPWTSLTRKGIVR
VVFFPFFFRWWLQVTSKVIFFWLLVLYLLQVAAVVLFWSTSSPHSIPLTEVVGPIWLMLLLGTVHCQIVSTRTPKPPLST
SGKRRRKLRKAAHLEVHREGDGSSTTDNTQEGAVPSHGPSSSFGMGAVFRDLWHAAFFLSRSTKTKNSIDKSTETDNGYV
SLDGKKTVKSSEDGIQNHEPHCETVCPEETAWIPATPRGVPSKDTQRTMTNVSDEVSSEEGPEAGYSLQRHMDRPSESIL
RNRKSQHYKKHCPNEDAPKSGTSCSSRCSSSRQDSESTRPESETEDVLWEDLLHCAECHSSCTSETDVENPQINPCVKKE
YRDDPFHQSHLPWLHSTHPGLEKISAIVWEGNDCKKADMSVLEISGMIMNRVNSHIPGIGYQIFGNAISLILGLTPFVFR
LSQATDLEQLTAHSASELYMIAFGSNEDVMVLSMVIISFVVRVSLVWIFFFLLCVAERTYKQRLLFAKLFGHLTSARRAR
KSEVPHFRLKKVQNIKMWLSLRSYLKRRGPQRSVDVIVSSAFLLTISVVFICCAQLLHVHEIFLDCHYNWELVIWCISLT
LFLLRFVTLGSETSKKYSNTSILLTEQINLYLKMEKKPNKKEELTLVNNVLKLATKLLKELDSPFRLYGLTMNPLLYNIT
QVVILSAVSGVISDLLGFNLKLWKIKS
>XP_016813127.1 putative homeodomain transcription factor 2 isoform X1 [Pan troglodytes]
MCDFSGINGVQSHRCYSLVSKEGIPISPHPCRHLLLPVFWRKAILTEIGAYDQQIWEKSVEQREIKFIKLGLRNKPKKTA
HVKPDLIDVDLVRGSAFAKAKPESPWTSLTRKGIVRVVFFPFFFRWWLQVTSKVIFFWLLVLYLLQVAAIVLFCSTSSPH
SIPLTEVIGPIWLMLLLGTVHCQIVSTRTPKPPLSTGGKRRRKLRKAAHLEVHREGDGSSTTDNTQEGAVQNHGTSTSHS
VGTVFRDLWHAAFFLSGSKKAKNSIDKSTETDNGYVSLDGKKTVKSGEDGIQNHEPQCETIRPEETAWNTGTLRNGPSKD
TQRTITNVSDEVSSEEGPETGYSLRHHVDRTSEGVLRNRKSHHYKKHYPNEDAPKSGTSCSSRCSSSRQDSESARPESET
EDVLWEDLLHCAECHSSCTSETDVENPQINPCVKKEYRDDPFHQSHLPWLHSSHPGLEKISAIVWEGNDCKKADMSVLEI
SGMIMNRVNSHIPGIGYQIFGNAISLILGLTPFVFRLSQATDLEQLTAHSASELYVIAFGSNEDVIVLSMVIISFVVRVS
LVWIFFFLLCVAERTYKQRLLFAKLFGHLTSARRARKSEVPHFRLKKVQNIKMWLSLRSYLKRRGPQRSVDVIVSSAFLL
TISVVFICCAQLLHVHEIFLDCHYNWELVIWCISLTLFLLRFVTLGSETSKKYSNTSILLTEQINLYLKMEKKPNKKEEL
TLVNNVLKLATKLLKELDSPFRLYGLTMNPLLYNITQVVILSAVSGVISDLLGFNLKLWKIKS
>XP_013035884.1 protein PHTF2 isoform X2 [Anser cygnoides]
MLVLQKIGAYDQQIWEKSVEQREIKGLRNKPKKTGHVKPDLIDVDLVRGSAFAKAKPESPWTSLTRKGIVRVVFFPFFYR
WWLQVTSRVIFFWLLVLYLLQVAAVVLFYTAQSPHNIPLTEVIGPVWLMLLLGTVHCQIVSTRTPKPPPSTGVKRRRKLR
KAAHLEVHREGDGSSTTDNTQEGTVQSYGTSTSYSIGAVFRDIWHAAFFLSGSKKAKNSIDKSTETDNGYVSLDGKKTGK
SSEECIQAHERLCEVVKPEELGWSTATVRDTFNNPSHHKDAHRTVTNLSDEVSSEEGPETGYSLRRNVERTPSDCTLRNR
KSHHYKKHYPLEDTPKSGTSCSSRCSSSRQDSESARPESETEDVLWEDLLHCAECHSSCSSETDVESPQVNPCVKKEYRD
DPFHQSHLPWIHSLNPGLEKISAIVWEGNECKKADMSVLEISGMIMNRVNSYIPGIGYQIFGNVISLILGLMPFVFRLSQ
AKDLEQLATHSATELCITAFGSNGDILVLSMVVISFVVRVSLVWIFFFLLCVAERTYKQRLLFAKLFGHLTSARRARKSE
VPHFRLKKVQNIKMWLSLRSYLKRRGPQRSVDVIVSSAFLLTISVVFICCAQLLHMHEIFLDCHYNWELVIWCISLTLFL
LRFVTLGSETSKKYSNTSILLTEQINLYLKMEKKPNKKEELTLVNNVLKLATKLLKELDSPFRLYGLTMNPLLYNITQVV
ILSAVSGVISDLLGFNLKLWKIKS
>XP_006834416.1 PREDICTED: putative homeodomain transcription factor 2 isoform X2 [Chrysochloris asiatica]
MASKVTDAIVWYQKKIGAYDQQIWEKSVEQREIKGLKNKPKKTAHVKPDLIDVDLVRGSAFAKAKPESPWTSLTRKGIVR
VVFFPFFFRWWLQVTSKVIFFWLLVLYLLQVAAIVLFCYASSPHSIPLTEVIGPIWLMLLLGTVHCQIVSTRTPKPSLST
GVKRRRKLRKAVHLEVHREGDGSSTTDNTQEGAIQSHSTSTSYSLGTIFRDLWHAAFFLSGSKKAKNSIDKSTETDNGYV
SLDGKKTVKSSEAGIQNHESLCETIRSEETAWNTETLRNSKDVQRTVTNVSDEVSSEEGPETGYPLRRHVDRASESILRN
RKSHHYKKHYPNEDAPKSGTSCSSRCSSSRQDSESTRPESETEDVLWEDLLHCAECRSSCTSETDVENPQINPCVKKEYR
DDPFHQSHLPWLHSSHPGLEKISAIVWEGNDCKKADMSVLEISGMIMNRVNSHIPGIGYQMFGNAISLILGLTPFVFRLS
QATDLEQLTAHSASELYMIAFGSNEDVTVLSMVIISFVVRVSLVWIFFFLLCVAERTYKQRLLFAKLFGHLTSARRARKS
EVPHFRLKKVQNIKMWLSLRSYLKRRGPQRSVDVIVSSAFLLTISVVFICCAQLLHVHEIFLDCHYNWELVIWCISLTLF
LLRFVTLGSETSKKYSNTSILLTEQINLYLKMEKKPNKKEELTLVNNVLKLATKLLKELDSPFRLYGLTMNPLLYNITQV
VILSAVSGVISDLLGFNLKLWKIKS
>XP_040404825.1 protein PHTF2 isoform X2 [Cygnus olor]
MLALQKIGAYDQQIWEKSVEQREIKGLRNKPKKTGHVKPDLIDVDLVRGSAFAKAKPESPWTSLTRKGIVRVVFFPFFYR
WWLQVTSRVIFFWLLVLYLLQVAAVVLFYTAQSPHNIPLTEVIGPIWLMLLLGTVHCQIVSTRTPKPPPSTGVKRRRKLR
KAAHLEVHREGDGSSTTDNTQEGTVQSYGTSTSYSIGAVFRDIWHAAFFLSGSKKAKNSIDKSTETDNGYVSLDGKKTGK
SSEECIQAHERLCEVVKPEELGWSTATGRDAFNNPSHHKDAHRTVTNLSDEVSSEEGPETGYSLRRNVERTSSDCTLRNR
KSHHYKKHYPLEDTPKSGTSCSSRCSSSRQDSESARPESETEDVLWEDLLHCAECHSSCSSETDVESPQVNPCVKKEYRD
DPFHQSHLPWIHSLNPGLEKISAIVWEGNECKKADMSVLEISGMIMNRVNSYIPGIGYQIFGNVISLILGLMPFVFRLSQ
AKDLEQLATHSATELCITAFGSNGDILVLSMVVISFMVRVSLVWIFFFLLCVAERTYKQRLLFAKLFGHLTSARRARKSE
VPHFRLKKVQNIKMWLSLRSYLKRRGPQRSVDVIVSSAFLLTISVVFICCAQLLHMHEIFLDCHYNWELVIWCISLTLFL
LRFVTLGSETSKKYSNTSILLTEQINLYLKMEKKPNKKEELTLVNNVLKLATKLLKELDSPFRLYGLTMNPLLYNITQVV
ILSAVSGVISDLLGFNLKLWKIKS
>XP_020840162.1 putative homeodomain transcription factor 2 isoform X1 [Phascolarctos cinereus]
MASKVTDAIVWYQKKIGAYDQQIWEKSVEQREIKGLRNKPKKTAHVKPDLIDVDLVRGSAFAKAKPESPWTSLTRKGIVR
VVFFPFFFRWWLQVTSKVIFFWLLVLYLLQVAAIVLFCSAPGPHSIPLTEVIGPVWLMLLLGTVHCQIVSTRTPKPTFSS
GGKRRRKLRKAAHLEVHREGDGSSTTDNTQEGTVQNHGTSTSYSIGAVFRELWHAAFFLSGSKKTKNSIDKSTETDNGYV
SLEGKKTFKSSEDGIQNHEPPCEVIRSEETGWSTGTVRNTPSSQHRDNQRIISNVSDEVSSEEGLETGYPLRRHIERASE
NILRNRKSHHYKKHYSTEDAPKSGTSCSSRCSSSRQDSESTRPESETEDVLWEDLLHCAECRSSCTSETDVENPQVNPFM
KKEYRDDPFHQSHLPWLHSSNPGLEKVSAIVWEGNDCKKAEMSVLEISGMIMNRVNSYIPGIGYQIFANVISLVLGFTPF
VFRLSQATDLEQLTAYSASELYIIAFGSNEDILVLSMVLISFVVRVSLVWIFFFLLCVAERTYKQRLLFAKLFGHLTSAR
RARKSEVPHFRLKKVQNIKMWLSLRSYLKRRGPQRSVDVIVSSAFLLTISVVFICCAQLLHVHEIFLDCHYNWELVIWCI
SLTLFLLRFVTLGSETSKKYSNTSILLTEQINLYLKMEKKPNKKEELTLVNNVLKLATKLLKELDSPFRLYGLTMNPLLY
NITQVVILSAVSGVISDLLGFNLKLWKIKS
>XP_009947838.1 PREDICTED: putative homeodomain transcription factor 2, partial [Leptosomus discolor]
IGAYDQQIWEKSVEQREIKGLRNKPKKTGHVKPDLIDVDLVRGSAFAKAKPESPWTSLTRKGIVRVVFFPFFYRWWLQVT
SRVIFFWLLVLYLLQVAAVVLFCTAQSPHNIPLTEVIGPIWLMLLLGTVHCQIVSTRTPKPPPSTGGKRRRKLRKAAHLE
VHREGDGSSTTDNTQEGTVQSYGTSTSCSIGAVFRDIWHAAFFLSGSKKAKNSIDKSTETDNGYVSLDGKKTGKSSEECM
QAHERRCEVIKPEESGWNTATVRDAFSNHSHHKDAHRTVTNLSDEVSSEEGPETGYSLRRNVERTSSDCTLRNRKSHHYK
KHYPLEDTPKSGTSCSSRCSSSRQDSESARPESETEDVLWEDLLHCAECHSSCSSETDVESPQVNPCVKKEYRDDPFHQS
HLPWIHSLNPGLEKISAIVWEGNDCKKADMSVLEISGMIMNRVNSYIPGIGYQIFGNVISLVLGLMPFVFRLSQAKDLEQ
LATHSATELCVTAFGSNGDILVLSMVIISFVVRVSLVWIFFFLLCVAERTYKQRLLFAKLFGHLTSARRARKSEVPHFRL
KKVQNIKMWLSLRSYLKRRGPQRSVDVIVSSAFLLTISVVFICCAQLLHMHEIFLDCHYNWELVIWCISLTLFLLRFVTL
GSETSKKYSNTSILLTEQINLYLKMEKKPNKKEELTLVNNVLKLATKLLKELDSPFRLYGLTMNPLLYNITQVVILSAVS
GVISDLLGFNLKLWKIKS
>XP_010393969.1 protein PHTF2 isoform X2 [Corvus cornix cornix]
MLLLLKIGAYDQQIWEKSVEQREIKGLRNKPKKTGHVKPDLIDVDLVRGSAFAKAKPESPWTSLTRKGIVRVVFFPFFYR
WWLQVTSRVIFFWLLVLYLLQVAAVVLFYTAQSPHNIPLTEVIGPVWLMLLLGTVHCQIVSTRTPKPPPSTGGKRRRKLR
KAAHLEVHREGDGSSTTDNTQEGTVQSYGTSTSCSIGAVFRDIWHAAFFLSGSKKAKNSIDKSTETDNGYVSLDGKKPGK
GSEECVQGHERRCEVIRPEETGWSPSTVRDALSNHSHHKDTHRAVTNLSDEVSSEEGPETGYSLRRNVERTSSDCTLRNR
KSHHYKKHYPLEDTPKSGTSCSSRCSSSRQDSESARPESETEDVLWEDLLHCAECHSSCTSETDVESPQVNPCVKKEYRD
DPFHQSHLPWIHSLNPGLEKISAIVWEGNDCKKADMSVLEISGMIMNRVNSYIPGIGYQIFGNVISLILGLMPFVFRLSQ
AKDLEQLAAHSATELCMTAFGSDGDVLVLSMVIISFVVRVSLVWIFFFLLCVAERTYKQRLLFAKLFGHLTSARRARKSE
VPHFRLKKVQNIKMWLSLRSYLKRRGPQRSVDVIVSSAFLLTISVVFICCAQLLHMHEIFLDCHYNWELVIWCISLTLFL
LRFVTLGSETSKKYSNTSILLTEQINLYLKMEKKPNKKEELTLVNNVLKLATKLLKELDSPFRLYGLTMNPLLYNITQVV
ILSAVSGVISDLLGFNLKLWKIKS
>XP_015864795.1 protein PHTF2 isoform X2 [Peromyscus maniculatus bairdii]
MASRVTDAIVWYQKKIGAYDQQIWEKSVEQREIKGLRNKPKKTAYVKPDLIDVDLVRGSAFAKAKPESPWTSLTRKGIVR
VVFFPFFFRWWLQVTSKVIFSWLLVLYLLQVVAIVLFCSAPSPHSIPLTEVVGPVWLMLLLGTVHCQIVSTRTPKPPLST
GGKRRRKLRKAAHLEVHREGDGSSTTDNTQEGVVQSHGAGASYSVGAVFRDLWHAAFFLSGSKKAKNSIDKSTETDNGYV
SLDGKRTVKSSEDGVQDQEPPCETIRPEDTAWVIRTPRNLPAKDTQRKITNVSDEVSSEEGPETGYSLRCHVDRASEGSL
RNRKPHHYKKHYANEDAPKSGTSCSSRCSSSRQDSESTRPESETEDVLWEDLLHCAECRSSCTSETDVGNPQINPCVKKE
YRDDPFHQTHLPWLHSSHPGLEKISAIVWEGNDCKKADMSVLEISGMIMNRVNNHVPGIGYQIFGNAISLILGLTPFVFR
LAQATDLEQLTAHSASELYAIAFGSNEDFLVLSMVLISFVVRVSLVWIFFFLLCVAERTYKQRLLFAKLFGHLTSARRAR
KSEVPHFRLKKVQNIKMWLSLRSYLKRRGPQRSVDVIVSSAFLLTISVVFICCAQLLHVHEVFLDCHYNWELVIWCISLT
LFLLRFVTLGSETSKKYSNTSILLTEQINLYLKMEKKPNKKEELTLVNNVLKLATKLLKELDSPFRLYGLTMNPLLYNIT
QVVILSAVSGVISDLLGFNLKLWKIKS
>XP_041874381.1 protein PHTF2 isoform X2 [Corvus kubaryi]
MLLLLKIGAYDQQIWEKSVEQREIKGLRNKPKKTGHVKPDLIDVDLVRGSAFAKAKPESPWTSLTRKGIVRVVFFPFFYR
WWLQVTSRVIFFWLLVLYLLQVAAVVLFYTAQSPHNIPLTEVIGPVWLMLLLGTVHCQIVSTRTPKPPPSTGGKRRRKLR
KAAHLEVHREGDGSSTTDNTQEGTVQSYGTSTSCSIGAVFRDIWHAAFFLSGSKKAKNSIDKSTETDNGYVSLDGKKPGK
GSEECVQGHERRCEVIRPEETGWSPSTVRDALSNHSHHKDTHRAVTNLSDEVSSEEGPETGYSLRRNVERTSSDCTLRNR
KSHHYKKHYPLEDTPKSGTSCSSRCSSSRQDSESARPESETEDVLWEDLLHCAECHSSCTSETDVESPQVNPCVKKEYRD
DPFHQSHLPWIHSLNPGLEKISAIVWEGNECKKADMSVLEISGMIMNRVNSYIPGIGYQIFGNVISLILGLMPFVFRLSQ
AKDLEQLAAHSATELCMTAFGSDGDVLVLSMVIISFVVRVSLVWIFFFLLCVAERTYKQRLLFAKLFGHLTSARRARKSE
VPHFRLKKVQNIKMWLSLRSYLKRRGPQRSVDVIVSSAFLLTISVVFICCAQLLHMHEIFLDCHYNWELVIWCISLTLFL
LRFVTLGSETSKKYSNTSILLTEQINLYLKMEKKPNKKEELTLVNNVLKLATKLLKELDSPFRLYGLTMNPLLYNITQVV
ILSAVSGVISDLLGFNLKLWKIKS
>XP_007504110.1 PREDICTED: putative homeodomain transcription factor 2 isoform X2 [Monodelphis domestica]
MASKVTDAIVWYQKKIGAYDQQIWEKSVEQREIKGLRNKPKKTAHVKPDLIDVDLVRGSAFAKAKPESPWTSLTRKGIVR
VVFFPFFFRWWLQVTSKVIFFWLLVLYLLQVAAIVLFCSAPGPHSIPLTEIIGPIWLMLLLGTVHCQIVSTRTPKPTLSS
GGKRRRKLRKAAHLEVHREGDGSSTTDNTQEGTVQNHGTSTPYSIGAVFRELWHAAFFLSGSKKTKNSIDKSTETDNGYV
SLEGKKTFKSSEDGIQNHEPQCEIIRSEETGWSTGTIRNTPSSQQRDNQRIITNVSDEVSSEEGLETGYSLRRHIDRASE
NILRNRKSHHYKKHYSTEDAPKSGTSCSSRCSSSRQDSESTRPESETEDVLWEDLLHCAECRSSCTSETDVENPQVNPCM
KKEYRDDPFHQSHLPWLHSSNPGLEKVSAIVWEGNDCKKAEMSVLEISGMIMNRVNSYIPGIGYQIFANVISLVLGFTPF
VFRLSQATDLEQLTAYSASELYVIAFGSNEDILVLSMVLISFVVRVSLVWIFFFLLCVAERTYKQRLLFAKLFGHLTSAR
RARKSEVPHFRLKKVQNIKMWLSLRSYLKRRGPQRSVDVIVSSAFLLTISVVFICCAQLLHVHEIFLDCHYNWELVIWCI
SLTLFLLRFVTLGSETSKKYSNTSILLTEQINLYLKMEKKPNKKEELTLVNNVLKLATKLLKELDSPFRLYGLTMNPLLY
NITQVVILSAVSGVISDLLGFNLKLWKIKS
>XP_028710962.1 putative homeodomain transcription factor 2 isoform X1 [Peromyscus leucopus]
MASRVTDAIVWYQKKIGAYDQQIWEKSVEQREIKGLRNKPKKTAYVKPDLIDVDLVRGSAFAKAKPESPWTSLTRKGIVR
VVFFPFFFRWWLQVTSKVIFSWLLVLYLLQVVAIVLFCSAPSPHSIPLTEVVGPVWLMLLLGTVHCQIVSTRTPKPPLST
GGKRRRKLRKAAHLEVHREGDGSSTTDNTQEGVVQSHGAGASYSVGAVFRDLWHAAFFLSGSKKAKNSIDKSTETDNGYV
SLDGKRTVKSSEDGVQDQEPPCETIGPEDTAWVIRTPRNLPAKDTQRKITNVSDEVSSEEGPETGYSLRCHVDRASEGSL
RNRKPHHYKKHYANEDAPKSGTSCSSRCSSSRQDSESTRPESETEDVLWEDLLHCAECRSSCTSETDVGNPQINPCVKKE
YRDDPFHQTHLPWLHSSHPGLEKISAIVWEGNDCKKADMSVLEISGMIMNRVNNHVPGIGYQIFGNAISLILGLTPFVFR
LAQATDLEQLTAHSASELYAIAFGSNEDFLVLSMVLISFVVRVSLVWIFFFLLCVAERTYKQRLLFAKLFGHLTSARRAR
KSEVPHFRLKKVQNIKMWLSLRSYLKRRGPQRSVDVIVSSAFLLTISVVFICCAQLLHVHEVFLDCHYNWELVIWCISLT
LFLLRFVTLGSETSKKYSNTSILLTEQINLYLKMEKKPNKKEELTLVNNVLKLATKLLKELDSPFRLYGLTMNPLLYNIT
QVVILSAVSGVISDLLGFNLKLWKIKS
>XP_031961973.1 putative homeodomain transcription factor 2 isoform X2 [Corvus moneduloides]
MLLLLKIGAYDQQIWEKSVEQREIKGLRNKPKKTGHVKPDLIDVDLVRGSAFAKAKPESPWTSLTRKGIVRVVFFPFFYR
WWLQVTSRVIFFWLLVLYLLQVAAVVLFYTAQSPHNIPLTEVIGPVWLMLLLGTVHCQIVSTRTPKPPPSTGGKRRRKLR
KAAHLEVHREGDGSSTTDNTQEGTVQSYGTSTSCSIGAVFRDIWHAAFFLSGSKKAKNSIDKSTETDNGYVSLDGKKPGK
GSEECVQGHERRCEVIRPEETGWSPSTVRDALSNHSRHKDTHRAVTNLSDEVSSEEGPETGYSLRRNVERTSSDCTLRNR
KSHHYKKHYPLEDTPKSGTSCSSRCSSSRQDSESARPESETEDVLWEDLLHCAECHSSCTSETDVESPQVNPCVKKEYRD
DPFHQSHLPWIHSLNPGLEKISAIVWEGNDCKKADMSVLEISGMIMNRVNSYIPGIGYQIFGNVISLILGLMPFVFRLSQ
AKDLEQLAAHSATELCMTAFGSDGDVLVLSMVIISFVVRVSLVWIFFFLLCVAERTYKQRLLFAKLFGHLTSARRARKSE
VPHFRLKKVQNIKMWLSLRSYLKRRGPQRSVDVIVSSAFLLTISVVFICCAQLLHMHEIFLDCHYNWELVIWCISLTLFL
LRFVTLGSETSKKYSNTSILLTEQINLYLKMEKKPNKKEELTLVNNVLKLATKLLKELDSPFRLYGLTMNPLLYNITQVV
ILSAVSGVISDLLGFNLKLWKIKS
>XP_005377264.1 PREDICTED: putative homeodomain transcription factor 2 isoform X2 [Chinchilla lanigera]
MASKVTDAIVWYQKKIGAYDQQIWEKSVEQREIKGLRNKPKKTAHVKPDLIDVDLVRGSAFAKAKPESPWTSLTRKGIVR
VVFFPFFFRWWLQVTSRVIFFWLLVLYLLQVAAVVLFCSTSSTHSIPLTEVVGPIWLMLLLGTVHCQIVSTRTPKPPLST
SGKRRRKLRKAAHLEVHREGDGSSTTDNTQEGAVQSHSPSSSSGVGAVFRGLWRAAFFLSRSTKTKNSIDKSTETDNGYV
SLDGKKTVKSSEDGIQNHEPQCQTIGPEETSWIPAAPRTVLSKDTQRTITNVSDEVSSEEGPETGYSLRRHVDRPSESIL
RNRKSHHYKKHYPNEDAPKSGTSCSSRCSSSRQDSESTRPESETEDVLWEDLLHCAECRSSCTSETDVENPQINPCVKKE
YRDDPFHQSHLPWLHSSHPGLEKISAIVWEGNDCKKADMSVLEISGMIMNRVNSHIPGIGYQIFGNAISLILGLTPFVFR
LSQATDLEQLTAHSASELYVIAFGSNEDVMVLSMVIISFVVRVSLVWIFFFLLCVAERTYKQRLLFAKLFGHLTSARRAR
KSEVPHFRLKKVQNIKMWLSLRSYLKRRGPQRSVDVIVSSAFLLTISVVFICCAQLLHVHEIFLDCHYNWELVIWCISLT
LFLLRFVTLGSETSKKYSNTSILLTEQINLYLKMEKKPNKKEELTLVNNVLKLATKLLKELDSPFRLYGLTMNPLLYNIT
QVVILSAVSGVISDLLGFNLKLWKIKS
>XP_008049308.2 putative homeodomain transcription factor 2 [Carlito syrichta]
MLQDLLTLHQVVQRTISTASYRHFGNKVPEKQKLFQEDIGIPVHLKGGVADVLLYRATMILTIGAYDQQIWEKSVEQREI
KGLRNKPKKTAHVKPDLIDVDLVRGSAFAKAKPESPWTSLTRKGIVRVVFFPFFFRWWLQVTSKVIFFWLLVLYLLQVAA
IVLFCSASSPHSIPLTEVIGPVWLMLLLGTVHCQIVSTRTPKPPLSIGGKRRRKLRKAAHLEVHREGDGSSTTDNTQEGA
VQSHGTSTSYSVGAVFRDLWHAAFFLSGSKKTKNSIDKSTETDNGYVSLDGKKTVKSSEDGVQNHEPQCETIRPEETAWN
LGTLRNIPSKETQRTITNVSDEVSSEEGPEMGYPLRRHVDRTSESVLRNRKSHHYKKHYPNEDAPKSGTSCSSRCSSSRQ
DSESTRPESETEDVLWEDLLHCAECRSSCTSETDVENPQINPCVKKEYRDDPFHQSHLPWLHSSHPGLEKISAIVWEGND
CKKADMSVLEISGMIMNRVNSHIPGIGYQIFGNAISLILGLTPFVFRLSQATDLEQLTAHSAAELYEIAFGSNEDAIVLS
MVIISFVVRVSLVWIFFFLLCVAERTYKQRLLFAKLFGHLTSARRARKSEVPHFRLKKVQNIKMWLSLRSYLKRRGPQRS
VDVIVSSAFLLTISVVFICCAQLLHVHEIFLDCHYNWELVIWCISLTLFLLRFVTLGSETSKKYSNTSILLTEQINLYLK
MEKKPNKKEELTLVNNVLKLATKLLKELDSPFRLYGLTMNPLLYNITQVVILSAVSGVISDLLGFNLKLWKIKS
>XP_041489667.1 protein PHTF2 isoform X1 [Microtus oregoni]
MASKVTDAIVWYQKKIGAYDQQIWEKSVEQREIKGLRNKPKKTAYVKPDLIDVDLVRGSAFAKAKPESPWTSLTRKGIVR
VVFFPFFFRWWLQVTSKVIFSWLLVLYLLQVAAIVLFCSAPSPHSIPLTEVVGPVWLMLLLGTVHCQIVSTRTPKPPLST
GGKRRRKLRKAAHLEVHREGDGSSTTDNTQEGVVPSHGAGSSYGVGAVFRDLWHAAFFLSGSKKAKNSIDKSTETDNGYV
SLDGRRAVKSGEDGAQDHEPQCETIRAEDTAWAARTPRSVRAKVSISDTQRKTANVSDEVSSEEGPEAGYSPRGHVDRAS
ESSLRNRKAHHYKKHYANEDAPKSGTSCSSRCSSSRQDSESTRPESETEDVLWEDLLHCAECRSSCTSETDVGNPQINPC
VKKEYRDDPFHQTHLPWLHSSHPGLEKVSAIVWEGNDCKKADLSVLEISGMIMNRVNSHVPGIGYQIFGNAVSLILGLTP
FVFRLSQATDLEQLTAHSASELCVIAVGSNEDFMVLSMVLISFVVRVSLVWIFFFLLCVAERTYKQRLLFAKLFGHLTSA
RRARKSEVPHFRLKKVQNIKMWLSLRSYLKRRGPQRSVDVIVSSAFLLTISVVFICCAQLLHVHEIFLNCHYNWELVIWC
ISLTLFLLRFVTLGSETSKKYSNTSILLTEQINLYLKMEKKPNKKEELTLVNNVLKLATKLLKELDSPFRLYGLTMNPLL
YNITQVVILSAVSGVISDLLGFNLKLWKIKS
>XP_028700602.1 putative homeodomain transcription factor 2 isoform X3 [Macaca mulatta]
MPSQQQIGAYDQQIWEKSVEQREIKFIKLGLRNKPKKTAHVKPDLIDVDLVRGSAFAKAKPESPWTSLTRKGIVRVVFFP
FFFRWWLQVTSKVIFFWLLVLYLLQVAAIVLFCSTSSPHSIPLTEVIGPIWLMLLLGTVHCQIVSTRTPKPPLSTGGKRR
RKLRKAAHLEVHREGDGSSTTDNTQEGAVQSHGTSTSHSVGAVFRDLWHAAFFLSGSKKAKNSIDKSTETDNGYVSLDGK
KTVKSSEDGIQNHEPQCETIQPEETAWNAGTLRSRDGPSKDTQRKVTNVSDEVSSEEGPETGYSLRRHVDRTSESVLRNR
KSHHYKKHYPNEDAPKSGTSCSSRCSSSRQDSESARPESETEDVLWEDLLHCAECHSSCTSETDVENPQINPCVKKEYRD
DPFHQSHLPWLHSSHPGLEKISAIVWEGNDCKKADMSVLEISGMIMNRVNSHIPGIGYQIFGNAISLILGLTPFVFRLSQ
ATDLEQLTAHSASELYVIAFGSNEDVIVLSMVIISFVVRVSLVWIFFFLLCVAERTYKQRLLFAKLFGHLTSARRARKSE
VPHFRLKKVQNIKMWLSLRSYLKRRGPQRSVDVIVSSAFLLTISVVFICCAQLLHVHEIFLDCHYNWELVIWCISLTLFL
LRFVTLGSETSKKYSNTSILLTEQINLYLKMEKKPNKKEELTLVNNVLKLATKLLKELDSPFRLYGLTMNPLLYNITQVV
ILSAVSGVISDLLGFNLKLWKIKS
>XP_034982604.1 putative homeodomain transcription factor 2 isoform X1 [Zootoca vivipara]
MASKVTDAIVWYQKKIGAYDQQIWEKSVEQREIKFIKLGLRNKPKKTGHVKPDLIDVDLVRGSAFAKAKPESPWTSLTRK
GIVRVVFFPFFFRWWLQVTSKVIFFWLLVLYLLQVAAVALFYTVEATHNIPLTEVIGPVWLMLLLGTVHCQIVSTRTPKP
PPSTGGRRRRKLRKAAHLEVHREGDGSSTTDNTQEGTVQSYGTSTSYSIGAVFRDIWHAAFFLSGAKKAKNSIDKSTETD
NGYVSLDGKKTGKNNEDVLQSQEPQCEVIRSEETCWSTGAVRNSFSNTNHHKDNHRTVTNMSDEVSSEEGPEAGYPLRRN
AERTSSDCTFRNRKSHHYKKHYPVEDIPKSGTSCSSRCSSSRQDSESTRPESETEDVLWEDLLHCAECHSSCTSETDVEN
SQVNTCIKKEYRDDPFHQSHLPWFHSSNPGLEKVSAIVWEGNDCKKADMSVLEISGMIMNRVNSYVPGIGYQIFGNVVSL
ILGLTPFVFRISQAKDLEHLTTHSAAELYTIAFGSNGDVMVLSMVIVCFIVRVSLVWIFFFLLCVAERTYKQRLLFAKLF
GHLTSARRARKSEVPHFRLKKVQNIKMWLSLRSYLKRRGPQRSVDVIVSSAFLLTLSAVFICCAQLLHVHEIFLDCHYNW
ELVIWCISLTLFLLRFVTLGSETSKKYSNTSILLTEQINLYLKMEKKPNKKEELTLVNNVLKLATKLLKELDSPFRLYGL
TMNPLLYNITQVVILSAVSGVISDLLGFNLKLWKIKS
>XP_034820208.1 putative homeodomain transcription factor 2 isoform X1 [Pan paniscus]
MCDFSGINGVQSHRCYSLVSKEGIPISPHPCRHLLLPVFWRKAILTEIGAYDQQIWEKSVEQREIKGLRNKPKKTAHVKP
DLIDVDLVRGSAFAKAKPESPWTSLTRKGIVRVVFFPFFFRWWLQVTSKVIFFWLLVLYLLQVAAIVLFCSTSSPHSIPL
TEVIGPIWLMLLLGTVHCQIVSTRTPKPPLSTGGKRRRKLRKAAHLEVHREGDGSSTTDNTQEGAVQNHGTSTSHSVGTV
FRDLWHAAFFLSGSKKAKNSIDKSTETDNGYVSLDGKKTVKSGEDGIQNHEPQCETIRPEETAWNTGTLRNGPSKDTQRT
ITNVSDEVSSEEGPETGYSLRRHVDRTSEGVLRNRKSHHYKKHYPNEDAPKSGTSCSSRCSSSRQDSESARPESETEDVL
WEDLLHCAECHSSCTSETDVENPQINPCVKKEYRDDPFHQSHLPWLHSSHPGLEKISAIVWEGNDCKKADMSVLEISGMI
MNRVNSHIPGIGYQIFGNAISLILGLTPFVFRLSQATDLEQLTAHSASELYVIAFGSNEDVIVLSMVIISFVVRVSLVWI
FFFLLCVAERTYKQRLLFAKLFGHLTSARRARKSEVPHFRLKKVQNIKMWLSLRSYLKRRGPQRSVDVIVSSAFLLTISV
VFICCAQLLHVHEIFLDCHYNWELVIWCISLTLFLLRFVTLGSETSKKYSNTSILLTEQINLYLKMEKKPNKKEELTLVN
NVLKLATKLLKELDSPFRLYGLTMNPLLYNITQVVILSAVSGVISDLLGFNLKLWKIKS
>XP_013798952.1 PREDICTED: putative homeodomain transcription factor 2 [Apteryx mantelli mantelli]
MRLAGGGRTSYRAPLSLVSGDAAQANPRPPLSSSVLPRPSRRASAVEAFEAAPFLSAAHSRRRLSVTPATPTAPRAARQA
QPHLPATLVGQSRRQSSAAGRAEEPPAAAAALAAARQVRRAGGHPAAFPGLELRAGAVCCTCLPSLAAAVTPLFLIGAYD
QQIWEKSVEQREIKGLRNKPKKTGHVKPDLIDVDLVRGSAFAKAKPESPWTSLTRKGIVRVVFFPFFYGWWLQVTSRVIF
FWLLVLYLLQVAAVVLFCTARSPHNIPLTEVIGPIWLMLLLGTVHCQIVSTRTPKPSPSTGGKRRRKLRRAAHLEVHREG
DGSSTTDNTQEGTVQSYGTSTSYSIGAVFRDIWHAAFFLSGSKKAKNSIDKSTETDNGYVSLDGKKTGKSSEECIQAHGH
HCEVIKPEESGWSTAMVKNTFNNHSHHKDTHRTITNVSDEVSSEEGPETGYSLRRHVERTSSDCTIRNRKSHHYKKHYPL
EDTPKSGTSCSSRCSSSRQDSESARPESETEDVLWEDLLHCAECHSSCTSETDVESPQVNPCVKKEYRDDPFHQSHLPWI
HSLNPGLEKISAIVWEGNDCKKADMSVLEISGMIMNRVNNYIPGIGYQIFGNVVSLILGLMPFVFRVSQAKDLEQLATHS
ATELCIIAFGSNGDILVLSMVVISFVVRVSLVWIFFFLLCVAERTYKQRLLFAKLFGHLTSARRARKSEVPHFRLKKVQN
IKMWLSLRSYLKRRGPQRSVDVIVSSAFLLTISVVFICCAQLLHMHEIFLDCHYNWELVIWCISLTLFLLRFVTLGSETS
KKYSNTSILLTEQINLYLKMEKKPNKKEELTLVNNVLKLATKLLKELDSPFRLYGLTMNPLLYNITQVVILSAVSGVISD
LLGFNLKLWKIKS
>XP_044279330.1 protein PHTF2 isoform X1 [Varanus komodoensis]
MASKVTDAIVWYQKKIGAYDQQIWEKSVEQREIKGLRNKPKKTGHVKPDLIDVDLVRGSAFAKAKPESPWTSLTRKGIVR
VVFFPFFFRWWLQVTSKVIFFWLLVLYLLQVAAVVLFYTIEGPHNIPLTEVIGPVWLMLLLGTVHCQIVSTRTPKPSPST
GGRRRRKLRKAAHLEVHREGDGSSTTDNTQEGTVQSYGTSTSYSVGAVFRDIWHAAFFLSGAKKAKNSIDKSTETDNGYV
SLDGKKTGKSNEDVLQSHEQHCEVIRSEETCWNTGTVRNTFSNPNNHKDSHRTVANVSDEVSSEEGPETGYSMRRNVERV
SSDCAFRNRKSHHYKKHYPVEDIPKSGTSCSSRCSSSRQDSESTRPESETEDILWEDLLHCAECHSSCTSETDVENSQVN
SCMKKEYRDDPFHQSHLPWFHSSHPGLEKVSAIVWEGNDCKKADMSVLEISGMIMNRVNNYVPGIGYQIFGNVISLILGL
TPFVFRLSQAKDLEHLAAHSATELYTIAFGSNGDMMVLSMVIVCFIVRVSLVWIFFFLLCVAERTYKQRLLFAKLFGHLT
SARRARKSEVPHFRLKKVQNIKMWLSLRSYLKRRGPQRSVDVIVSSAFLLTISVVFICCAQLLHVHEIFLDCHYNWELVI
WCISLTLFLLRFVTLGSETSKKYSNTSILLTEQINLYLKMEKKPNKKEELTLVNNVLKLATKLLKELDSPFRLYGLTMNP
LLYNITQVVILSAVSGVISDLLGFNLKLWKIKS
>XP_036719123.1 LOW QUALITY PROTEIN: putative homeodomain transcription factor 2 [Balaenoptera musculus]
MASKVTDAIVWYQKKIGAYDQQIWEKSVEQREIKGLRNKPKKTAHVKPDLIDVDLVRGSAFAKAKPESPWTSLTRKGIVR
VVFFPFFFRWWLQVTSKVIFFWLLVLYLLQVAAIVLFCSASSPHSIPLTEVIGPVWLMLLLGTVHCQIVSTRTPKPPLST
GGKRRRKLRKAAHLEVHREGDGSSTTDNTQEGAVQSHGTSTAYSVGTVFRDLWHAAFFLSGSKKAKNSIDKSTETDNGYV
SLDGKKTVKSSEDGVQSHEPQCETLRPEEATWNTGTLRNIPSKDTQRTVTNVSDEVSSEEGPETGYPLRRHADRTSESIL
RNRKSHHYKKHYPNEDAPKSGTSCSSRCSSSRQDSESTRPESETEDVLWEDLLHCAECRSSCTSETDVENPQINPCVKKE
YRDDPFHQSHLPWLHSSHPGLEKISAIVWEGNDCKKADMSVLEISGMIMNRVNSHIPGIGYQIFGNAISLILGLTPFVFR
LSQAQTLDQLTSTFCFRLYVIAFGSNEDVIVLSMVISFVVRVSLVWIFFFCSVVAERTYKQRLLFAKLFGHLTSARRARK
SEVPHFRLKKVQNIKMWLSLRSYLKRRGPQRSVDVIVSSAFLLTISVVFICCAQLLHVHEIFLDCHYNWELVIWCISLTL
FLLRFVTLGSETSKKYSNTSILLTEQINLYLKMEKKPNKKEELTLVNNVLKLATKLLKELDSPFRLYGLTMNPLLYNITQ
VVILSAVSGVISDLLGFNLKLWKIKS
>XP_023580057.1 putative homeodomain transcription factor 2 isoform X2 [Octodon degus]
MASKVTDAIVWYQKKIGAYDQQIWEKSVEQREIKGLRNKPKKTAHVKPDLIDVDLVRGSAFAKAKPESPWTSLTRKGIVR
VVFFPFFFRWWLQVTSKVIFFWLLVLYLLQVAAVVLFCSTSSTHSIPLTEVVGPIWLMLLLGTVHCQIVSTRTPKPPLST
SGKRRRKLRKAAHLEVHREGDGSSTTDNTQEGAVQSHSPSSSYGVGAVFRDLWHAAFFLSRSTKTKNSIDKSTETDNGYV
SLDGKQTVKSSEDGIQHHEPHCQTLRSEETTRLPAVPRSILSKDTQRTITNVSDEVSSEEGPETGYSLRRHVDRPSESVL
RNRKSHHYKKHYPNEDAPKSGTSCSSRCSSSRQDSESTRPESETEDVLWEDLLHCAECRSSCTSETDVDNPHINPCVKKE
YRDDPFHQSHLPWLHSSHPGLEKISAIVWEGNDCKKADMSVLEISGMIMNRVNNHIPGIGYQIFGNAISLILGLTPFVFR
LSQATDLEQLTAHSASELYVIAFGSNEDVMVLSMVIISFVVRVSLVWIFFFLLCVAERTYKQRLLFAKLFGHLTSARRAR
KSEVPHFRLKKVQNIKMWLSLRSYLKRRGPQRSVDVIVSSAFLLTISVVFICCAQLLHVHEIFLECHYNWELVIWCISLT
LFLLRFVTLGSETSKKYSNTSILLTEQINLYLKMEKKPNKKEELTLVNNVLKLATKLLKELDSPFRLYGLTMNPLLYNIT
QVVILSAVSGVISDLLGFNLKLWKIKS
>XP_033018788.1 LOW QUALITY PROTEIN: putative homeodomain transcription factor 2 [Lacerta agilis]
MASKVTDAIVWYQKKIGAYDQQIWEKSVEQREIKFIKLGLRNKPKKTGHVKPDLIDVDLVRGSAFAKAKPESPWTSLTRK
GIVRVVFFPFFFRWWLQVTSKVIFFWLLVLYLLQVAAVVLFYTVEATHNIPLTEVIGPVWLMLLLGTVHCQIVSTRTPKP
LPSTGGRRRRKLRKAAHLEVHREGDGSSTTDNTQEGTVQSYGTSTPYSIGAVFRDIWHAAFFLSGAKKAKNSIDKSTETD
NGYVSLDGKKTGKNNEDVLQSQEPQCEVIRSEETCWSTGAVRNSFSNANHHKDNHRTVANVSDEVSSEEGPEAGYPLRRN
AERTSSDCTFRNRKSHHYKKHYPVEDIPKSGTSCSSRCSSSRQDSESTRPESETEDVLWEDLLHCAECRSSCTSETDVEN
SQVNTCIKKEYRDDPFHQSHLPWFHSSNPGLEKVSAIVWEGNDCKKADMSVLEISGMIMNRVNSYVPGIGYQIFGNVVSL
ILGLTPFVFRISQAKDLEHLTTHSAAELYTIAFGSNGDIMVLSMVIVCFIVRVSLVWIFFFLLCVAERTYKQRLLFAKLF
GHLTSARRARKXEVPHFRLKKVQNIKMWLSLRSYLKRRGPQRSVDVIVSSAFLLTISAVFICCAQLLHVHEIFLDCHYNW
ELVIWCISLTLFLLRFVTLGSETSKKYSNTSILLTEQINLYLKMEKKPNKKEELTLVNNVLKLATKLLKELDSPFRLYGL
TMNPLLYNITQVVILSAVSGVISDLLGFNLKLWKIKS
>XP_030741092.2 protein PHTF2 isoform X1 [Echinops telfairi]
MASRVTDAIVWYQKKIGAYDQQIWEKSVEQREIKGLRNKPKKTAHVKPDLIDVDLVRGSAFAKAKPESPWTSLTRKGIVR
VVFFPFFFRWWLQVTSKVIFFWLLVLYLLQVAAIVLFCSASSPHSIPLTEVIEPIWLMLLLGTVHCQIVSTRTPKPSLST
GGKRRRKLRKAAHLEVHREGDGSSTTDNTQEGAVQSPGPSTSYSVGAVFRDLWHAAFFLSGSRKAKNSIDKSTETDNGYV
SLDGKKTFKSSEDGVSTHEPQCETIRSEETAWNPGTLRNISSKDAQRTGTNVSDEFSSEEGPETGYPLRRRHVDRTSESI
LRNRKSHHYKKHPNEDAPKSGTSCSSRCSSSRQDSESTRPESETEDVLWEDLLHCAECRSSCTSETDVENPQINPCVKKE
YRDDPFHQSHVPWLHSSHPGLEKISAIVWEGNDCKKADMSVLEISGMIMNRVNNHIPGIGYQIFGNAISLILGLTPFVFR
VSQATDLEQLTAHSASELYMIAFGSNEDITVLSMVIISFVVRVSLVWIFFFLLCVAERTYKQRLLFAKLFGHLTSARRAR
KSEVPHFRLKKVQNIKMWLSLRSYLKRRGPQRSVDVIVSSAFLLTISAVFICCAQLLHVHEIFLDCHYNWELVIWCISLT
LFLLRFVTLGSETSKKYSNTSILLTEQINLYLKMEKKPNKKDELTLVNNVLKLATKLLKELDSPFRLYGLTMNPLLYNIT
QVVILSAVSGVISDLLGFNLKLWKIKS
>XP_016813130.1 putative homeodomain transcription factor 2 isoform X2 [Pan troglodytes]
MCDFSGINGVQSHRCYSLVSKEGIPISPHPCRHLLLPVFWRKAILTEIGAYDQQIWEKSVEQREIKGLRNKPKKTAHVKP
DLIDVDLVRGSAFAKAKPESPWTSLTRKGIVRVVFFPFFFRWWLQVTSKVIFFWLLVLYLLQVAAIVLFCSTSSPHSIPL
TEVIGPIWLMLLLGTVHCQIVSTRTPKPPLSTGGKRRRKLRKAAHLEVHREGDGSSTTDNTQEGAVQNHGTSTSHSVGTV
FRDLWHAAFFLSGSKKAKNSIDKSTETDNGYVSLDGKKTVKSGEDGIQNHEPQCETIRPEETAWNTGTLRNGPSKDTQRT
ITNVSDEVSSEEGPETGYSLRHHVDRTSEGVLRNRKSHHYKKHYPNEDAPKSGTSCSSRCSSSRQDSESARPESETEDVL
WEDLLHCAECHSSCTSETDVENPQINPCVKKEYRDDPFHQSHLPWLHSSHPGLEKISAIVWEGNDCKKADMSVLEISGMI
MNRVNSHIPGIGYQIFGNAISLILGLTPFVFRLSQATDLEQLTAHSASELYVIAFGSNEDVIVLSMVIISFVVRVSLVWI
FFFLLCVAERTYKQRLLFAKLFGHLTSARRARKSEVPHFRLKKVQNIKMWLSLRSYLKRRGPQRSVDVIVSSAFLLTISV
VFICCAQLLHVHEIFLDCHYNWELVIWCISLTLFLLRFVTLGSETSKKYSNTSILLTEQINLYLKMEKKPNKKEELTLVN
NVLKLATKLLKELDSPFRLYGLTMNPLLYNITQVVILSAVSGVISDLLGFNLKLWKIKS
>XP_048289489.1 protein PHTF2 isoform X1 [Myodes glareolus]
MASKVTDAIVWYQKKIGAYDQQIWEKSVEQREIKGLRNKPKKTAYVKPDLIDVDLVRGSAFAKAKPESPWTSLTRKGIVR
VVFFPFFFRWWLQVTSKVIFSWLLVLYLLQVAAIVLFCSAPSPHSIPLTEVVGPVWLMLLLGTVHCQIVSTRTPKPPLST
GGKRRRKLRKAAHLEVHREGDGSSTTDNTQEGVVPSHGAGSSYGVGAVFRDLWHAAFFLSGSKKAKNSIDKSTETDNGYV
SLDGRRAVKSSEEGTQDHEPQCETIRAEDTAWATRTPRSVRAKVSVSDTQRKTANVSDEVSSEEGPEAGYSPRCHVDRAS
ESSLRNRKAHHYKKHYANEDAPKSGTSCSSRCSSSRQDSESTRPESETEDVLWEDLLHCAECRSSCTSETDVGNPQINPC
VKKEYRDDPFHQTHLPWLHSSHPGLEKVSAIVWEGNDCKKADLSVLEISGMIMNRVNSHVPGIGYQIFGNAVSLILGLTP
FVFRLSQATDLEQLTAHSASELCGIAVGSNEDFMVLSMVLISFVVRVSLVWIFFFLLCVAERTYKQRLLFAKLFGHLTSA
RRARKSEVPHFRLKKVQNIKMWLSLRSYLKRRGPQRSVDVIVSSAFLLTISVVFICCAQLLHVHEIFLNCHYNWELVIWC
ISLTLFLLRFVTLGSETSKKYSNTSILLTEQINLYLKMEKKPNKKEELTLVNNVLKLATKLLKELDSPFRLYGLTMNPLL
YNITQVVILSAVSGVISDLLGFNLKLWKIKS
>XP_042324736.1 protein PHTF2 isoform X2 [Sceloporus undulatus]
MASKVTDAIVWYQKKIGAYDQQIWEKSVEQREIKFIKLGLRNKPKKTGHVKPDLIDVDLVRGSAFAKAKPESPWTSLTRK
GIVRVVFFPFFFRWWLQVTSKVIFFWLLVLYLLQVAAVVLFYTIEGPHNIPLTEVIGPVWLMLLLGTVHCQIVSTRTPKP
PPSTGGRRRRKLRKAAHLEVHREGDGSSTTDNTQEGTVQSYGTSTSYSIGAVFRDIWHAAFLLSGVKKTKNSIDKSTETD
NGYVSLDGKKTGKGNEDVLQSPESHSEIIRSEETCWSTGTVRNAYSNPNHHKDNHRTVTNVSDEVSSEEGPETGYTLRRN
AERASSDCAFRNRKSHHYKKHYPVEDVPKSGTSCSSRCSSSRQDSESTRPESETEDVLWEDLLHCAECHSSCTSETDVEN
SQVNSCIKKEYRDDPFHQSHLPWFHSSNPGLEKVSAIVWEGNDCKKADMSVLEISGMIMNRVNSYVPGIGYQIFGNVVSI
ILGLTPFVFRLSQAKDLEHLATHSATELYTIAFGSNGDIMVLSMVIVCFIVRASLVWIFFFLLCVAERTYKQRLLFAKLF
GHLTSARRARKSEVPHFRLKKVQNIKMWLSLRSYLKRRGPQRSVDVIVSSAFLLTISVVFICCAQLLHVHEIFLDCHYNW
ELVIWCISLTLFLLRFVTLGSETSKKYSNTSILLTEQINLYLKMEKKPNKKEELTLVNNVLKLATKLLKELDSPFRLYGL
TMNPLLYNITQVVILSAVSGVISDLLGFNLKLWKIKS
>XP_032132313.1 putative homeodomain transcription factor 2 isoform X3 [Sapajus apella]
MIGAYDQQIWEKSVEQREIKGLRNKPKKTAHVKPDLIDVDLVRGSAFAKAKPESPWTSLTRKGIVRVVFFPFFFRWWLQV
TSKVIFFWLLVLYLLQVAAIVLFCSASSPHSIPLTEVIGPIWLMLLLGTVHCQIVSTRTPKPPLSTGGKRRRKLRKAAHL
EVHREGDGSSTTDNTQEGAIQSHGTSTSHSVGAVFRDLWHAAFFLSGSKKAKNSIDKSTETDNGYVSLDGKKTVKSSEDG
IQNHEPQCETIRPEETAWNTGTLRNGPSKDTQRTIMNVSDEVSSEEGPETGYPLRRHIDRTSESVLRNRKSHHYKKHYPN
EDAPKSGTSCSSRCSSSRQDSESARPESETEDVLWEDLLHCAECHSSCTSETDVENPQINPCVKKEYRDDPFHQSHLPWL
HSSHPGLEKISAIVWEGNDCKKADMSVLEISGMIMNRVNSHIPGIGYQIFGNAISLILGLTPFVFRLSQATDLEQLTAHS
ASELYVIAFGSNEDVIVLSMVIISFVVRVSLVWIFFFLLCVAERTYKQRLLFAKLFGHLTSARRARKSEVPHFRLKKVQN
IKMWLSLRSYLKRRGPQRSVDVIVSSAFLLTISVVFICCAQLLHVHEIFLDCHYNWELVIWCISLTLFLLRFVTLGSETS
KKYSNTSILLTEQINLYLKMEKKPNKKEELTLVNNVLKLATKLLKELDSPFRLYGLTMNPLLYNITQVVILSAVSGVISD
LLGFNLKLWKIKS
>XP_043318872.1 protein PHTF2 isoform X1 [Cervus canadensis]
MLLCGIKRSALVWTLSSLLPVGVNPLICKIGAYDQQIWEKSVEQREIKFIKLGLRNKPKKTAHVKPDLIDVDLVRGSAFA
KAKPESPWTSLTRKGIVRVVFFPFFFRWWLQVTSKVIFFWLLVLYLLQVAAVVLFCSASSPHSIPLTEVIEPVWLMLLLG
TVHCQIVSTRTPKPPLSTGGKRRRKLRKAAHLEVHREGDGSSTTDNTQEGAVQSHGTSTSYSVGAVFRDLWHAAFFLSGS
KKAKNSIDKSTETDNGYVSLDGKKTVKSSEDGIQSHEPECETLRPEEATWNTGTLRNIPSKDTQRTITNVSDEVSSEEGP
ETGYPLRRHADRTSESILRNRKSHHYKKHYPNEDAPKSGTSCSSRCSSSRQDSESTRPESETEDVLWEDLLHCAECRSSC
TSETDVESPQVNPCVKKEYRDDPFHQSHLPWLHSSHPGLEKISAIVWEGNDCKKADMSVLEISGMIMNRVNSHIPGIGYQ
IFGNAISLILGLTPFVFRLSQATDLDQLTAHSASELYVIAFGSNEDVIVLSMVIISFVVRVSLVWIFFFLLCVAERTYKQ
RLLFAKLFGHLTSARRARKSEVPHFRLKKVQNIKMWLSLRSYLKRRGPQRSVDVIVSSAFLLTISVVFICCAQLLHVHEI
FLDCHYNWELVIWCISLTLFLLRFVTLGSETSKKYSNTSILLTEQINLYLKMEKKPNKKEELTLVNNVLKLATKLLKELD
SPFRLYGLTMNPLLYNITQVVILSAVSGVISDLLGFNLKLWKIKS
>XP_043727568.1 protein PHTF2 isoform X1 [Cervus elaphus]
MLLCGIKRSALVWTLSSLLPVGVNPLICKIGAYDQQIWEKSVEQREIKFIKLGLRNKPKKTAHVKPDLIDVDLVRGSAFA
KAKPESPWTSLTRKGIVRVVFFPFFFRWWLQVTSKVIFFWLLVLYLLQVAAVVLFCSASSPHSIPLTEVIEPVWLMLLLG
TVHCQIVSTRTPKPPLSTGGKRRRKLRKAAHLEVHREGDGSSTTDNTQEGAVQSHGTSTSYSVGAVFRDLWHAAFFLSGS
KKAKNSIDKSTETDNGYVSLDGKKTVKSSEDGIQSHEPECETLRPEEATWNTGTLRNIPSKDTQRTVTNVSDEVSSEEGP
ETGYPLRRHADRTSESILRNRKSHHYKKHYPNEDAPKSGTSCSSRCSSSRQDSESTRPESETEDVLWEDLLHCAECRSSC
TSETDVESPQVNPCVKKEYRDDPFHQSHLPWLHSSHPGLEKISAIVWEGNDCKKADMSVLEISGMIMNRVNSHIPGIGYQ
IFGNAISLILGLTPFVFRLSQATDLDQLTAHSASELYVIAFGSNEDVIVLSMVIISFVVRVSLVWIFFFLLCVAERTYKQ
RLLFAKLFGHLTSARRARKSEVPHFRLKKVQNIKMWLSLRSYLKRRGPQRSVDVIVSSAFLLTISVVFICCAQLLHVHEI
FLDCHYNWELVIWCISLTLFLLRFVTLGSETSKKYSNTSILLTEQINLYLKMEKKPNKKEELTLVNNVLKLATKLLKELD
SPFRLYGLTMNPLLYNITQVVILSAVSGVISDLLGFNLKLWKIKS
>XP_004839796.1 putative homeodomain transcription factor 2 isoform X1 [Heterocephalus glaber]
MASKVTDAIVWYQKKIGAYDQQIWEKSVEQREIKGLRNKPKKTAHVKPDLIDVDLVRGSAFAKAKPESPWTSLTRKGIVR
VVFFPFFFRWWLQVTSKVIFFWLLVLYLLQVAAVVLFWSTSSPHSIPLTEVVGPIWLMLLLGTVHCQIVSTRTPKPPLST
SGKRRRKLRKAAHLEVHREGDGSSTTDNTQGGTAPSRRPSSSCGVGAVLRDLWHAAFLLSRSTKTKNSIDKSTETDNGYV
SLDGKKTVKSSEDGIQNHEPQCESVRPEETTWIPATPRSVPSKDTQRTVTNVSDEVSSEEGPEAGYSPRRHMDRTSESTL
RNRKSPHYKKQYPNEDAPKSGTSCSSRCSSSRQDSETTRPESETEDVLWEDLLHCAECRSSCTSETDVENPQINPCVKKE
YRDDPFHQSHLPWLHSAHPGLEKISAIVWEGNDCKKADMSVLEISGMIMNRVNSHIPGIGYQIFGNAVSLILGLTPFVFR
LSQATDLEQLTAHSASDLYVIAFGSNEDIMVLSMVIISFVVRVSLVWIFFFLLCVAERTYKQRLLFAKLFGHLTSARRAR
KSEVPHFRLKKVQNIKMWLSLRSYLKRRGPQRSVDVIVSSAFLLTISVVFICCAQLLHVHEIFLDCHYNWELVIWCISLT
LFLLRFVTLGSETSKKYSNTSILLTEQINLYLKMEKKPNKKEELTLVNNVLKLATKLLKELDSPFRLYGLTMNPLLYNIT
QVVILSAVSGVISDLLGFNLKLWKIKS
>XP_005205404.1 putative homeodomain transcription factor 2 isoform X1 [Bos taurus]
MCDFSGINGVQSHRCYCVVSKEGTGTNPLWILKEDVSEAKREGRFKEVSLWIGAYDQQIWEKSVEQREIKFIKLGLRNKP
KKTAHVKPDLIDVDLVRGSAFAKAKPESPWTSLTRKGIVRVVFFPFFFRWWLQVTSKVIFFWLLVLYLLQVAAIVLFCSA
SSPHSIPLTEVTEPIWLMLLLGTVHCQIVSTRTPKPPLSTGGKRRRKLRKAAHLEVHREGDGSSTTDNTQEGAVQSHGTS
TSYSVGAVFRDLWHAAFFLSGSKKAKNSIDKSTETDNGYVSLDGKKTVKSSEDGIQSHEPQCETLQPEEATWNTGTLRNI
PSKDTQRTVTNVSDEVSSEEGPETGYPLRRHADRTSESILRNRKSHHYKKHYPNEDAPKSGTSCSSRCSSSRQDSESTRP
ESETEDVLWEDLLHCAECRSSCTSETDVENPQINPCVKKEYRDDPFHQSHLPWLHSSHPGLEKISAIVWEGNDCKKADMS
VLEISGMIMNRVNSHIPGIGYQIFGNAISLILGLTPFVFRLSQATDLDQLTAHSASELYVIAFGSNEDVIVLSMVIISFV
VRVSLVWIFFFLLCVAERTYKQRLLFAKLFGHLTSARRARKSEVPHFRLKKVQNIKMWLSLRSYLKRRGPQRSVDVIVSS
AFLLTISVVFICCAQLLHVHEIFLDCHYNWELVIWCISLTLFLLRFVTLGSETSKKYSNTSILLTEQINLYLKMEKKPNK
KEELTLVNNVLKLATKLLKELDSPFRLYGLTMNPLLYNITQVVILSAVSGVISDLLGFNLKLWKIKS
>XP_010209325.1 PREDICTED: putative homeodomain transcription factor 2 isoform X1 [Tinamus guttatus]
MASKVTDAIVWYQKKIGAYDQQIWEKSVEQREIKGLRNKPKKTGHVKPDLIDVDLVRGSAFAKAKPESPWTSLTRKGIVR
VVFFPFFYGWWLQVTSRVIFFWLLVLYLLQVAAVVLFCTARSPHNIPLTEVIGPVWLMLLLGTVHCQIVSTRTPKPPPST
GGKRRRKLRRAAHLEVHREGDGSSTTDNTQEGTVQSYGTSTSYSIGAVFRDIWHAAFFLSGSKKAKSSIDKSTETDNGYV
SLDGKKTGKSSEDFIQAHRQPCEVIKPEEPGWSAAAAKATFNNHSHHKDTHRTVTNLSDEVSSEEGPEPGYSLRRHGERT
SSDCTVRNRKSLHYKKHYPLEDTAKSGTSCSSRCSSSRQDSESARPESETEDVLWEDLLHCAECHSSCSSETDVESPQLN
PAGKKEYRDDPFHQSHLPWIHSLNPGLEKISAIVWEGNDCKKADMSVLEISGMIMNRVNNYIPGIGYQIFGNVVSLILGL
MPFVFRLSQAKDLEQLATHSAAELCIIAFGSNGDLLVLSMVVISFVVRVSLVWIFFFLLCVAERTYKQRLLFAKLFGHLT
SARRAKKSEVPHFRLKKVQNIKMWLSLRSYLKRRGPQRSVDVIVICCAQLLHMHEIFLDCHYNWELVIWCISLTLFLLRF
VTLGSETSKKYSNTSILLTEQINLYLKMEKKPNKKEELTLVNNVLKLATKLLKELDSPFRLYGLTMNPLLYNITQVVILS
AVSGVISDLLGFNLKLWKIKS
>XP_046525527.1 protein PHTF2 isoform X3 [Equus quagga]
MIGAYDQQIWEKSVEQREIKFLKLGLRNKPKKTAHVKPDLIDVDLVRGSAFAKAKPESPWTSLTRKGIVRVVFFPFFFRW
WLQVTSKVIFFWLLVLYLLQVAAIVLFCSASSPHSIPLTEVIGPVWLMLLLGTVHCQIVSTRTPKPPLSTGGKRRRKLRK
AAHLEVHREGDGSSTSDNTQEGAVPSHGTNTSYGVGAVFRDLWHAAFFLSGSKKAKNSIDKSTETDNGYVSLDGKTTVKS
GEDGVQSHEPQCETLQPEETAWSTGALRNTPSKDSQRTIANVSDEVSSEEGPDTGYPLRRHVDRPSESVFRNRKSHHYKK
QYPNEDAPKSGTSCSSRCSSSRQDSESTRPESETEDVLWEDLLHCAECRSSCTSETDVENPQINPCVKKEYRDDPFHQSH
LPWLHSSHPGLEKISAIVWEGNDCKKADMSVLEISGMIMNRVNSHVPGIGYQIFGNAISLILGLTPFVFRLSQATDLEQL
TAHSASELYVIAFGSNEDVIVLSMVIISFVVRVSLVWIFFFLLCVAERTYKQRLLFAKLFGHLTSARRARKSEVPHFRLK
KVQNIKMWLSLRSYLKRRGPQRSVDVIVSSAFLLTISVVFICCAQLLHVHEIFLDCHYNWELVIWCISLTLFLLRFVTLG
SETSKKYSNTSILLTEQINLYLKMEKKPNKKEELTLVNNVLKLATKLLKELDSPFRLYGLTMNPLLYNITQVVILSAVSG
VISDLLGFNLKLWKIKS
>XP_008520522.1 PREDICTED: putative homeodomain transcription factor 2 isoform X1 [Equus przewalskii]
MGKLMLWIPWLDRSLELVVQPRLGAADRRPLWLLYSSCFEKRTGETFIKFICIGAYDQQIWEKSVEQREIKFLKLGLRNK
PKKTAHVKPDLIDVDLVRGSAFAKAKPESPWTSLTRKGIVRVVFFPFFFRWWLQVTSKVIFFWLLVLYLLQVAAIVLFCS
ASSPHSIPLTEVIGPVWLMLLLGTVHCQIVSTRTPKPPLSTGGKRRRKLRKAAHLEVHREGDGSSTSDNTQEGAVPSHGT
NTSYGVGAVFRDLWHAAFFLSGSKKAKNSIDKSTETDNGYVSLDGKKTVKSGEDGVQSHEPQCETLRPEETAWSTGALRN
TPSKDSQRTIANVSDEVSSEEGPDTGYPLRRHVDRPSESVFRNRKSHHYKKQHPNEDAPKSGTSCSSRCSSSRQDSESTR
PESETEDVLWEDLLHCAECRSSCTSETDVENPQINPCVKKEYRDDPFHQSHLPWLHSSHPGLEKISAIVWEGNDCKKADM
SVLEISGMIMNRVNSHVPGIGYQIFGNAISLILGLTPFVFRLSQATDLEQLTAHSASELYMIAFGSNEDVVVLSMVIISF
VVRVSLVWIFFFLLCVAERTYKQRLLFAKLFGHLTSARRARKSEVPHFRLKKVQNIKMWLSLRSYLKRRGPQRSVDVIVS
SAFLLTISVVFICCAQLLHVHEIFLDCHYNWELVIWCISLTLFLLRFVTLGSETSKKYSNTSILLTEQINLYLKMEKKPN
KKEELTLVNNVLKLATKLLKELDSPFRLYGLTMNPLLYNITQVVILSAVSGVISDLLGFNLKLWKIKS
>XP_028700603.1 putative homeodomain transcription factor 2 isoform X4 [Macaca mulatta]
MPSQQQIGAYDQQIWEKSVEQREIKGLRNKPKKTAHVKPDLIDVDLVRGSAFAKAKPESPWTSLTRKGIVRVVFFPFFFR
WWLQVTSKVIFFWLLVLYLLQVAAIVLFCSTSSPHSIPLTEVIGPIWLMLLLGTVHCQIVSTRTPKPPLSTGGKRRRKLR
KAAHLEVHREGDGSSTTDNTQEGAVQSHGTSTSHSVGAVFRDLWHAAFFLSGSKKAKNSIDKSTETDNGYVSLDGKKTVK
SSEDGIQNHEPQCETIQPEETAWNAGTLRSRDGPSKDTQRKVTNVSDEVSSEEGPETGYSLRRHVDRTSESVLRNRKSHH
YKKHYPNEDAPKSGTSCSSRCSSSRQDSESARPESETEDVLWEDLLHCAECHSSCTSETDVENPQINPCVKKEYRDDPFH
QSHLPWLHSSHPGLEKISAIVWEGNDCKKADMSVLEISGMIMNRVNSHIPGIGYQIFGNAISLILGLTPFVFRLSQATDL
EQLTAHSASELYVIAFGSNEDVIVLSMVIISFVVRVSLVWIFFFLLCVAERTYKQRLLFAKLFGHLTSARRARKSEVPHF
RLKKVQNIKMWLSLRSYLKRRGPQRSVDVIVSSAFLLTISVVFICCAQLLHVHEIFLDCHYNWELVIWCISLTLFLLRFV
TLGSETSKKYSNTSILLTEQINLYLKMEKKPNKKEELTLVNNVLKLATKLLKELDSPFRLYGLTMNPLLYNITQVVILSA
VSGVISDLLGFNLKLWKIKS
>XP_034982606.1 putative homeodomain transcription factor 2 isoform X2 [Zootoca vivipara]
MASKVTDAIVWYQKKIGAYDQQIWEKSVEQREIKGLRNKPKKTGHVKPDLIDVDLVRGSAFAKAKPESPWTSLTRKGIVR
VVFFPFFFRWWLQVTSKVIFFWLLVLYLLQVAAVALFYTVEATHNIPLTEVIGPVWLMLLLGTVHCQIVSTRTPKPPPST
GGRRRRKLRKAAHLEVHREGDGSSTTDNTQEGTVQSYGTSTSYSIGAVFRDIWHAAFFLSGAKKAKNSIDKSTETDNGYV
SLDGKKTGKNNEDVLQSQEPQCEVIRSEETCWSTGAVRNSFSNTNHHKDNHRTVTNMSDEVSSEEGPEAGYPLRRNAERT
SSDCTFRNRKSHHYKKHYPVEDIPKSGTSCSSRCSSSRQDSESTRPESETEDVLWEDLLHCAECHSSCTSETDVENSQVN
TCIKKEYRDDPFHQSHLPWFHSSNPGLEKVSAIVWEGNDCKKADMSVLEISGMIMNRVNSYVPGIGYQIFGNVVSLILGL
TPFVFRISQAKDLEHLTTHSAAELYTIAFGSNGDVMVLSMVIVCFIVRVSLVWIFFFLLCVAERTYKQRLLFAKLFGHLT
SARRARKSEVPHFRLKKVQNIKMWLSLRSYLKRRGPQRSVDVIVSSAFLLTLSAVFICCAQLLHVHEIFLDCHYNWELVI
WCISLTLFLLRFVTLGSETSKKYSNTSILLTEQINLYLKMEKKPNKKEELTLVNNVLKLATKLLKELDSPFRLYGLTMNP
LLYNITQVVILSAVSGVISDLLGFNLKLWKIKS
>XP_025785600.1 putative homeodomain transcription factor 2 [Puma concolor]
MVVLYAVWSLLEHLLINSKMIGAYDQQIWEKSVEQREIKFIKLGLRNKPKKTAHVKPDLIDVDLVRGSAFAKAKPESPWT
SLTRKGIVRVVFFPFFFRWWLQVTSKVIFFWLLVLYLLQVAAIVLFCSASSPHSIPLTEVIGPVWLMLLLGTVHCQIVST
RTPKPPLSTGGKRRRKLRKAAHLEVHREGDGSSTTDNTQEGAVQSHGTSTSYGVGAVFRDLWHAAFFLSGSKKAKNSIDK
STETDNGYVSLEGKKTVKSSEEGIQSHEPQCETVGPEETTWHTGTLRNISSKDTQRTITNISDEVSSEEGPETGYPLRRH
VDRTSESILRNRKSHHYKKHYPNEDAPKSGTSCSSRCSSSRQDSESTRPESETEDVLWEDLLHCAECRSSCTSETDMENP
QINPSVKKEYRDDPFHQSHLPWLHNSHPGLEKISAIVWEGNDCKKADMSVLEISGMIMNRVNSHIPGIGYQIFGNAISLI
LGLTPFVFRLSQATDLEQLTAHSASELYVIAFGSNEDVIVLSMVIISFVVRVSLVWIFFFLLCVAERTYKQRLLFAKLFG
HLTSARRARKSEVPHFRLKKVQNIKMWLSLRSYLKRRGPQRSVDVIVSSAFLLTISVVFICCAQLLHVHEIFLDCHYNWE
LVIWCISLTLFLLRFVTLGSETSKKYSNTSILLTEQINLYLKMEKKPNKKEELTLVNNVLKLATKLLKELDSPFRLYGLT
MNPLLYNITQVVILSAVSGVISDLLGFNLKLWKIKS
>XP_043944256.1 protein PHTF2 isoform X2 [Protopterus annectens]
MASKVKDAIVWYQKKIGAYDQQIWEKSVEQREIKGLRNKPKKTGHVKPDLIDVDLVRGSAFAKAKPESPWTSLTRKGLVR
VIFFPFFFRWWIQVTSKFIFLWLLTLYLLQAAAVILFYTIPQSHNIPSTEVFGTIWLMLLLGTVHCQIVSTRTPKPPPIL
GGKRRRKLRKAAHLEVHREGDGSSTTDNMQDGILQSSVTSTSYGIGSVFRDIWRAAFFLSGAKKSKKWIDKSTETDNGYV
SLDGKVTSKSSEDGIQTHDLQCGTQRSEEGSWSTGTGRNMQNHLKEAHRAIANISDEVSSEEDPDAGYTARRAERASSDS
AVRNRKTHHYKKHYQHEETPKSGTSCSSRCSSSRQDSESTRHESETEDILWEDLLHCAECHSSCTSETEGENPQLSLSGK
KEYRDDPFHQGHLPWLHSSNPGLEKVSAIVWEGNECKKADMSVLEISGMIMNRVNSYPPGIGYKLFGNLVALVLALTPFA
FRFSEYKDLEQLATLPALELCIIALGSNPDTLVIAMVVVSFLVRMSLIWIFFFLLCVAERTYKQRLLFAKLFGHLTSARR
ARKSEVPHFRLKKVQNIKMWLSLRSYLKRRGPQRSVDVIISSAFLLTISVVFICCAQLLHVHETFLDYHYNWELVIWCVS
LTLFLLRFITLGSETNKKYSNTSILLTEQINLYLKMEKKPNKKEELNLVNNVLKLATKLLKELDTPFRLYGLTMNPLLYN
ITQVVILSAVSGVISDLLGFNLKLWKIKS
>XP_030690149.1 putative homeodomain transcription factor 2 isoform X2 [Globicephala melas]
MCLKIGAYDQQIWEKSVEQREIKGLRNKPKKTAHVKPDLIDVDLVRGSAFAKAKPESPWTSLTRKGIVRVVFFPFFFRWW
LQVTSKVIFFWLLVLYLLQVAAIVLFCSASSPHSIPLTEVIGPIWLMLLLGTVHCQIVSTRTPKPPLSTGGKRRRKLRKA
AHLEVHREGDGSSTTDNTQEGAVQSHGTSTAYSVGAVFRDLWHAAFFLSGSKKAKNSIDKSTETDNGYVSLDGKKTVKSS
EDGVQSHEPQCETLRAEEATWNTGTLRNIPSKDTQRTVTNVSDEVSSEEGPETGYLLRRHADRTSESILRNRKSHHYKKH
YPNEDAPKSGTSCSSRCSSSRQDSESTRPESETEDVLWEDLLHCAECRSSCTSETDVENPQINPCVKKEYRDDPFHQSHL
PWLHSSHPGLEKISAIVWEGNDCKKADMSVLEISGMIMNRVNSHIPGIGYQIFGNAISLILGLTPFVFRLSQATDLDQLT
AHSASELYVIAFGSNEDVIVLSMVIISFVVRVSLVWIFFFLLCVAERTYKQRLLFAKLFGHLTSARRARKSEVPHFRLKK
VQNIKMWLSLRSYLKRRGPQRSVDVIVSSAFLLTISVVFICCAQLLHVHEIFLDCHYNWELVIWCISLTLFLLRFVTLGS
ETSKKYSNTSILLTEQINLYLKMEKKPNKKEELTLVNNVLKLATKLLKELDSPFRLYGLTMNPLLYNITQVVILSAVSGV
ISDLLGFNLKLWKIKS
>XP_026979604.1 putative homeodomain transcription factor 2 isoform X2 [Lagenorhynchus obliquidens]
MCLKIGAYDQQIWEKSVEQREIKGLRNKPKKTAHVKPDLIDVDLVRGSAFAKAKPESPWTSLTRKGIVRVVFFPFFFRWW
LQVTSKVIFFWLLVLYLLQVAAIVLFCSASSPHSIPLTEVIGPIWLMLLLGTVHCQIVSTRTPKPPLSTGGKRRRKLRKA
AHLEVHREGDGSSTTDNTQEGAVQSHGTSTTYSVGAVFRDLWHAAFFLSGSKKAKNSIDKSTETDNGYVSLDGKKTVKSS
EDGVQSHEPQCETLRAEEATWNTGTLRNIPSKDTQRTVTNVSDEVSSEEGPETGYLLRRHADRTSESILRNRKSHHYKKH
YPNEDAPKSGTSCSSRCSSSRQDSESTRPESETEDVLWEDLLHCAECRSSCTSETDVENPQINPCVKKEYRDDPFHQSHL
PWLHSSHPGLEKISAIVWEGNDCKKADMSVLEISGMIMNRVNSHIPGIGYQIFGNAISLILGLTPFVFRLSQATDLDQLT
AHSASELYVIAFGSNEDVIVLSMVIISFVVRVSLVWIFFFLLCVAERTYKQRLLFAKLFGHLTSARRARKSEVPHFRLKK
VQNIKMWLSLRSYLKRRGPQRSVDVIVSSAFLLTISVVFICCAQLLHVHEIFLDCHYNWELVIWCISLTLFLLRFVTLGS
ETSKKYSNTSILLTEQINLYLKMEKKPNKKEELTLVNNVLKLATKLLKELDSPFRLYGLTMNPLLYNITQVVILSAVSGV
ISDLLGFNLKLWKIKS
>XP_042324737.1 protein PHTF2 isoform X3 [Sceloporus undulatus]
MASKVTDAIVWYQKKIGAYDQQIWEKSVEQREIKGLRNKPKKTGHVKPDLIDVDLVRGSAFAKAKPESPWTSLTRKGIVR
VVFFPFFFRWWLQVTSKVIFFWLLVLYLLQVAAVVLFYTIEGPHNIPLTEVIGPVWLMLLLGTVHCQIVSTRTPKPPPST
GGRRRRKLRKAAHLEVHREGDGSSTTDNTQEGTVQSYGTSTSYSIGAVFRDIWHAAFLLSGVKKTKNSIDKSTETDNGYV
SLDGKKTGKGNEDVLQSPESHSEIIRSEETCWSTGTVRNAYSNPNHHKDNHRTVTNVSDEVSSEEGPETGYTLRRNAERA
SSDCAFRNRKSHHYKKHYPVEDVPKSGTSCSSRCSSSRQDSESTRPESETEDVLWEDLLHCAECHSSCTSETDVENSQVN
SCIKKEYRDDPFHQSHLPWFHSSNPGLEKVSAIVWEGNDCKKADMSVLEISGMIMNRVNSYVPGIGYQIFGNVVSIILGL
TPFVFRLSQAKDLEHLATHSATELYTIAFGSNGDIMVLSMVIVCFIVRASLVWIFFFLLCVAERTYKQRLLFAKLFGHLT
SARRARKSEVPHFRLKKVQNIKMWLSLRSYLKRRGPQRSVDVIVSSAFLLTISVVFICCAQLLHVHEIFLDCHYNWELVI
WCISLTLFLLRFVTLGSETSKKYSNTSILLTEQINLYLKMEKKPNKKEELTLVNNVLKLATKLLKELDSPFRLYGLTMNP
LLYNITQVVILSAVSGVISDLLGFNLKLWKIKS
>XP_013007927.1 putative homeodomain transcription factor 2 isoform X1 [Cavia porcellus]
MASKVTDAIVWYQKKIGAYDQQIWEKSVEQREIKFIKLGLRNKPKKTAHVKPDLIDVDLVRGSAFAKAKPESPWTSLTRK
GIVRVVFFPFFFRWWLQVTSKVIFSWLLVLYLLQVAAVVLFCSTSSAHSIPLTEVVGPIWLMLLLGTVHCQIVSTRTPKP
PLSTSAKRRRKLRKAAHLEVHREGDGSSTTDNTQEGAVQSHGPSSSSGVGAVFRDLWRAAFFLSRSTKTKNSIDKSTETD
NGYVSLDGKKTVKSSEDGVQTHEPLCETIRAEETAWMPAAPRSVLSKDTQRIITNVSDEVSSEEGPETGYSLRRHADRTL
ESVLRNRKSHHYKKHYPHEDAPKSGTSCSSRCSSSRQDSESTRPESETEDVLWEDLLHCAECRSSCTSETDMENPQVNPC
AKKEYRDDPFHQSHLPWLHSSHPGLEKISAIVWEGNDCKKADMSVLEISGMIMNRVNSHIPGIGYQIFGNAISLILGLTP
FVFRLSQATDLEQLTAHSASELYVIAFGSNEDVMVLSMVLISFVVRVSLVWIFFFLLCVAERTYKQRLLFAKLFGHLTSA
RRARKSEVPHFRLKKVQNIKMWLSLRSYLKRRGPQRSVDVIVSSAFLLTISVVFICCAQLLHVHEIFFDCHYNWELIIWC
ISLTLFLLRFVTLGSETSKKYSNTSILLTEQINLYLKMEKKPNKKEELTLVNNVLKLATKLLKELDSPFRLYGLTMNPLL
YNITQVVILSAVSGVISDLLGFNLKVVSYVVINRSGSFVVHLLVLLDFCDTYFTVSFFQNLMCTVMKSV
>XP_040591062.1 protein PHTF2 isoform X2 [Mesocricetus auratus]
MIGAYDQQIWEKSVEQREIKGLRNKPKKTAHVKPDLIDVDLVRGSAFAKAKPESPWTSLTRKGIVRVVFFPFFFRWWLQV
TSKVIFSWLLVLYLLQVAAIVLFYSTPSPHNIPLTEVIGPVWLMLLLGTVHCQIVSTRTPKPPLSTGGKRRRKLRKAAHL
EVHREGDGSSTTDNTQEGAVQNHGAGPSYSVGTVFRDLWHAAFFLSGSKKAKNSIDKSTETDNGYVSLDGKKTVKSSEDG
AQDREPRCETIGPEDTAWATPAPRNAPAKDAQRKITNVSDEVSSEEGPETGYALRCHGDRAAESSLRNRKPHHYKKHYAN
EDAPKSGTSCSSRCSSSRQDSESTRPESETEDVLWEDLLHCAECHSSCTSETDVGNPQINPCVKKEYRDDPFHQSHLPWL
HSSHPGLEKISAIVWEGNDCKKADMSVLEISGMIMNRVNNHVPGIGYQIFGNAISLILGLTPFVFRLSQATDLEQLTAHS
ASELYVIAFGSNEDVMVLSMVLISFVVRVSLVWIFFFLLCVAERTYKQRLLFAKLFGHLTSARRARKSEVPHFRLKKVQN
IKMWLSLRSYLKRRGPQRSVDVIVSSAFLLTISVVFICCAQLLHMHEIFLDCHYNWELVIWCISLTLFLLRFVLLGSETS
KKYSNTSILLTEQINLYLKMEKKPNKKEELTLVNNVLKLATKLLKELDSPFRLYGLTMNPLLYNITQVVILSAVSGVISD
LLGFNLKLWKIKS
>XP_019814162.1 PREDICTED: putative homeodomain transcription factor 2 isoform X1 [Bos indicus]
MCDFSGINGVQSHRCYCVVSKEGTGTNPLWILKEDVSEAKREGRFKEVSLWIGAYDQQIWEKSVEQREIKFIKLGLRNKP
KKTAHVKPDLIDVDLVRGSAFAKAKPESPWTSLTRKGIVRVVFFPFFFRWWLQVTSKVIFFWLLVLYLLQVAAIVLFCSA
SSPHSIPLTEVTEPIWLMLLLGTVHCQIVSTRTPKPPLSTGGKRRRKLRKAAHLEVHREGDGSSTTDNTQEGAVQSHGTS
TSYSVGAVFRDLWHAAFFLSGSKKAKNSIDKSTETDNGYVSLDGKKTVKSSEDGIQSHEPQCETLQPEEATWNTGTLRNI
PSKVNDTQRTVTNVSDEVSSEEGPETGYPLRRHADRTSESILRNRKSHHYKKHYPNEDAPKSGTSCSSRCSSSRQDSEST
RPESETEDVLWEDLLHCAECRSSCTSETDVENPQINPCVKKEYRDDPFHQSHLPWLHSSHPGLEKISAIVWEGNDCKKAD
MSVLEISGMIMNRVNSHIPGIGYQIFGNAISLILGLTPFVFRLSQATDLDQLTAHSASELYVIAFGSNEDVIVLSMVIIS
FVVRVSLVWIFFFLLCVAERTYKQRLLFAKLFGHLTSARRARKSEVPHFRLKKVQNIKMWLSLRSYLKRRGPQRSVDVIV
SSAFLLTISVVFICCAQLLHVHEIFLDCHYNWELVIWCISLTLFLLRFVTLGSETSKKYSNTSILLTEQINLYLKMEKKP
NKKEELTLVNNVLKLATKLLKELDSPFRLYGLTMNPLLYNITQVVILSAVSGVISDLLGFNLKLWKIKS
>XP_049570894.1 protein PHTF2 isoform X2 [Orcinus orca]
MCLKIGAYDQQIWEKSVEQREIKGLRNKPKKTAHVKPDLIDVDLVRGSAFAKAKPESPWTSLTRKGIVRVVFFPFFFRWW
LQVTSKVIFFWLLVLYLLQVAAIVLFCSASSPHSIPLTEVIGPIWLMLLLGTVHCQIVSTRTPKPPLSTGGKRRRKLRKA
AHLEVHREGDGSSTTDNTQEGAVQSHGTSTAYSVGAVFRDLWHAAFFLSGSKKAKNSIDKSTETDNGYVSLDGKKTVKSS
EDGVQSHEPQCETLRAEEATWNTGTLRNMPSKDTQRTVTNVSDEVSSEEGPETGYLLRRHADRTSESILRNRKSHHYKKH
YPNEDAPKSGTSCSSRCSSSRQDSESTRPESETEDVLWEDLLHCAECRSSCTSETDVENPQINPCVKKEYRDDPFHQSHL
PWLHSSHPGLEKISAIVWEGNDCKKADMSVLEISGMIMNRVNSHIPGIGYQIFGNAISLILGLTPFVFRLSQATDLDQLT
AHSASELYVIAFGSNEDVIVLSMVIISFVVRVSLVWIFFFLLCVAERTYKQRLLFAKLFGHLTSARRARKSEVPHFRLKK
VQNIKMWLSLRSYLKRRGPQRSVDVIVSSAFLLTISVVFICCAQLLHVHEIFLDCHYNWELVIWCISLTLFLLRFVTLGS
ETSKKYSNTSILLTEQINLYLKMEKKPNKKEELTLVNNVLKLATKLLKELDSPFRLYGLTMNPLLYNITQVVILSAVSGV
ISDLLGFNLKLWKIKS
>XP_006117216.1 LOW QUALITY PROTEIN: putative homeodomain transcription factor 2 [Pelodiscus sinensis]
MASKVTDAIVWYQKKIGAYDQQIWEKSVEQREIKGLRNKPKKTGHVKPDLIDVDLVRGSAFAKAKPESPWTSLTRKGIVR
VVFFPFFFRWWLQVTSKVIFFWLLVLYLLQVAAIVLFYTAVNPHNIPLTEVIGPIWLMLLLGTVHCQIVSTRTLKPSLST
GGKRRRKLRKAAHLEVHREGDGSSTTDNTQEGTVQSFGTSTPYSIGAVFRDIWHAAFFLSGSKKAKNSIDKSTETDNGYV
SLDGKKTGKSSEDGVQTHELHCEVIRSEEGGWNAGTLRNTYNNHNHHKDTQRTVTNISDEVSSEEGAESGYLLRRNVERA
SSDCALRNRKSHHYKKHYAVEDPPKSGTSCSSRCSSSRQDSESTRPESETEDXECRSTCTSETDVENPQVNPCVKKEYRD
DPFHQSHLPWLHSSNPGLEKVSAIVWEGNDCKKADMSVLEISGMIMNRVNSYTPGIGYQIFGNVISLILGFTPFIFRLSQ
TKDLEQLATHSASELCVIAFGSNGDILVLSMVIISFVVRVSLVWIFFFLLCVAERTYKQRLLFAKLFGHLTSARRARKSE
IPHFRLKKVQNIKMWLSLRSYLKRRGPQRSVDVIVSSAFLLTISVVFTCCAQLLHVHEIFLDCHYNWELVIWCISLTLFL
LRFVTLGSETSKKYSNTSILLTEQINLYLKMEKKPNKKEELTLVNNVLKLATKLLKELDSPFRLYGLTMNPLLYNITQVV
ILSAVSGVISDLLGFNLKLWKIKS
>XP_015270564.1 PREDICTED: putative homeodomain transcription factor 2 isoform X1 [Gekko japonicus]
MASKVTDAIVWYQKKIGAYDQQIWEKSVEQKEIKFVKLGLRNKPKKTGHVKPDLIDVDLVRGSAFAKAKPESPWTSLTRK
GIVRVVFFPFFFRWWLQVTSQVIFFWLLILYLLQVAAVVLFCTIEGPHNIPLTEVIGPVWLMLLLGTVHCQIVSTRTPKS
TPSTGGRRRRKLRKAAHLEVHREGDGSSTTDNTQEGTVQTYGTSTSYSIGVFFRDIWHAAFFLSGSNKAKNSIDKSTETD
NGYVSLDGKKTGKNSEDSLQSHEAHSEVIRSEETCWSTGTLRNTYNNSSHHKDTHRTLANISDEVSSEEGPEAGYHLRRS
AERASNDCAFRNRKSHHYKKHYPAEDIPKSGTSCSSRCSSSRQDSESTRPESETEDVLWEDLLHCAECRSSCTSETDVEN
SQVNSCMKKEYRDDPFHQSHLPWFHSSNPGLEKVSAIVWEGNDCKKADMSVLEISGMIMNRVNSYIPGIGYQIFGNVVSL
ILGLTPFVFRLSQAKDLEHLATHSATELITIAFGSNDDRMVLFMVIICFIVRVSLVWIFFFLLCVAERTYKQRLLFAKLF
GHLTSARRARKSEVPHFRLKKVQNIKMWLSLRSYLKRRGPQRSVDVIVSSAFLLTISVVFICCAQLLHVHEIFLDCHYNW
ELVIWCISLTLFLLRFVTLGSETSKKYSNTSILLTEQINLYLKMEKKPNKKEELTLVNNVLKLATKLLKELDSPFRLYGL
TMNPLLYNITQVVILSAVSGVISDLLGFNLKLWKIKS
>XP_043727570.1 protein PHTF2 isoform X2 [Cervus elaphus]
MLLCGIKRSALVWTLSSLLPVGVNPLICKIGAYDQQIWEKSVEQREIKGLRNKPKKTAHVKPDLIDVDLVRGSAFAKAKP
ESPWTSLTRKGIVRVVFFPFFFRWWLQVTSKVIFFWLLVLYLLQVAAVVLFCSASSPHSIPLTEVIEPVWLMLLLGTVHC
QIVSTRTPKPPLSTGGKRRRKLRKAAHLEVHREGDGSSTTDNTQEGAVQSHGTSTSYSVGAVFRDLWHAAFFLSGSKKAK
NSIDKSTETDNGYVSLDGKKTVKSSEDGIQSHEPECETLRPEEATWNTGTLRNIPSKDTQRTVTNVSDEVSSEEGPETGY
PLRRHADRTSESILRNRKSHHYKKHYPNEDAPKSGTSCSSRCSSSRQDSESTRPESETEDVLWEDLLHCAECRSSCTSET
DVESPQVNPCVKKEYRDDPFHQSHLPWLHSSHPGLEKISAIVWEGNDCKKADMSVLEISGMIMNRVNSHIPGIGYQIFGN
AISLILGLTPFVFRLSQATDLDQLTAHSASELYVIAFGSNEDVIVLSMVIISFVVRVSLVWIFFFLLCVAERTYKQRLLF
AKLFGHLTSARRARKSEVPHFRLKKVQNIKMWLSLRSYLKRRGPQRSVDVIVSSAFLLTISVVFICCAQLLHVHEIFLDC
HYNWELVIWCISLTLFLLRFVTLGSETSKKYSNTSILLTEQINLYLKMEKKPNKKEELTLVNNVLKLATKLLKELDSPFR
LYGLTMNPLLYNITQVVILSAVSGVISDLLGFNLKLWKIKS
>XP_043318873.1 protein PHTF2 isoform X2 [Cervus canadensis]
MLLCGIKRSALVWTLSSLLPVGVNPLICKIGAYDQQIWEKSVEQREIKGLRNKPKKTAHVKPDLIDVDLVRGSAFAKAKP
ESPWTSLTRKGIVRVVFFPFFFRWWLQVTSKVIFFWLLVLYLLQVAAVVLFCSASSPHSIPLTEVIEPVWLMLLLGTVHC
QIVSTRTPKPPLSTGGKRRRKLRKAAHLEVHREGDGSSTTDNTQEGAVQSHGTSTSYSVGAVFRDLWHAAFFLSGSKKAK
NSIDKSTETDNGYVSLDGKKTVKSSEDGIQSHEPECETLRPEEATWNTGTLRNIPSKDTQRTITNVSDEVSSEEGPETGY
PLRRHADRTSESILRNRKSHHYKKHYPNEDAPKSGTSCSSRCSSSRQDSESTRPESETEDVLWEDLLHCAECRSSCTSET
DVESPQVNPCVKKEYRDDPFHQSHLPWLHSSHPGLEKISAIVWEGNDCKKADMSVLEISGMIMNRVNSHIPGIGYQIFGN
AISLILGLTPFVFRLSQATDLDQLTAHSASELYVIAFGSNEDVIVLSMVIISFVVRVSLVWIFFFLLCVAERTYKQRLLF
AKLFGHLTSARRARKSEVPHFRLKKVQNIKMWLSLRSYLKRRGPQRSVDVIVSSAFLLTISVVFICCAQLLHVHEIFLDC
HYNWELVIWCISLTLFLLRFVTLGSETSKKYSNTSILLTEQINLYLKMEKKPNKKEELTLVNNVLKLATKLLKELDSPFR
LYGLTMNPLLYNITQVVILSAVSGVISDLLGFNLKLWKIKS
>XP_005205405.1 putative homeodomain transcription factor 2 isoform X2 [Bos taurus]
MCDFSGINGVQSHRCYCVVSKEGTGTNPLWILKEDVSEAKREGRFKEVSLWIGAYDQQIWEKSVEQREIKGLRNKPKKTA
HVKPDLIDVDLVRGSAFAKAKPESPWTSLTRKGIVRVVFFPFFFRWWLQVTSKVIFFWLLVLYLLQVAAIVLFCSASSPH
SIPLTEVTEPIWLMLLLGTVHCQIVSTRTPKPPLSTGGKRRRKLRKAAHLEVHREGDGSSTTDNTQEGAVQSHGTSTSYS
VGAVFRDLWHAAFFLSGSKKAKNSIDKSTETDNGYVSLDGKKTVKSSEDGIQSHEPQCETLQPEEATWNTGTLRNIPSKD
TQRTVTNVSDEVSSEEGPETGYPLRRHADRTSESILRNRKSHHYKKHYPNEDAPKSGTSCSSRCSSSRQDSESTRPESET
EDVLWEDLLHCAECRSSCTSETDVENPQINPCVKKEYRDDPFHQSHLPWLHSSHPGLEKISAIVWEGNDCKKADMSVLEI
SGMIMNRVNSHIPGIGYQIFGNAISLILGLTPFVFRLSQATDLDQLTAHSASELYVIAFGSNEDVIVLSMVIISFVVRVS
LVWIFFFLLCVAERTYKQRLLFAKLFGHLTSARRARKSEVPHFRLKKVQNIKMWLSLRSYLKRRGPQRSVDVIVSSAFLL
TISVVFICCAQLLHVHEIFLDCHYNWELVIWCISLTLFLLRFVTLGSETSKKYSNTSILLTEQINLYLKMEKKPNKKEEL
TLVNNVLKLATKLLKELDSPFRLYGLTMNPLLYNITQVVILSAVSGVISDLLGFNLKLWKIKS
>XP_017902762.1 PREDICTED: putative homeodomain transcription factor 2 isoform X2 [Capra hircus]
MIGAYDQQIWEKSVEQREIKGLRNKPKKTAHVKPDLIDVDLVRGSAFAKAKPESPWTSLTRKGIVRVVFFPFFFRWWLQV
TSKVIFFWLLVLYLLQVAAIVLFCSASSPHSIPLTEVTEPVWLMLLLGTVHCQIVSTRTPKPPLSTGGKRRRKLRKAAHL
EVHREGDGSSTTDNTQEGAAQSPGTSTSYSVGAIFRDLWHAAFFLSGSKKAKNSIDKSTETDNGYVSLDGKKTVKSSEDG
IQSHEPQCETLRPEEATWNTGTLRNIPSKDTQRTVTNVSDEVSSEEGPETGYPLRRHADRTSESILRNRKSHHYKKHYPN
EDAPKSGTSCSSRCSSSRQDSESTRPESETEDVLWEDLLHCAECRSSCTSETDVENPQINPCVKKEYRDDPFHQSHLPWL
HSSHPGLEKISAIVWEGNDCKKADMSVLEISGMIMNRVNSHIPGIGYQIFGNAISLILGLTPFVFRLSQATDLDQLTAHS
ASELYMIAFGSNEDVIVLSMVIISFVVRVSLVWIFFFLLCVAERTYKQRLLFAKLFGHLTSARRARKSEVPHFRLKKVQN
IKMWLSLRSYLKRRGPQRSVDVIVSSAFLLTISVVFICCAQLLHVHEIFLDCHYNWELVIWCISLTLFLLRFVTLGSETS
KKYSNTSILLTEQINLYLKMEKKPNKKEELTLVNNVLKLATKLLKELDSPFRLYGLTMNPLLYNITQVVILSAVSGVISD
LLGFNLKLWKIKS
>XP_008520523.1 PREDICTED: putative homeodomain transcription factor 2 isoform X2 [Equus przewalskii]
MGKLMLWIPWLDRSLELVVQPRLGAADRRPLWLLYSSCFEKRTGETFIKFICIGAYDQQIWEKSVEQREIKGLRNKPKKT
AHVKPDLIDVDLVRGSAFAKAKPESPWTSLTRKGIVRVVFFPFFFRWWLQVTSKVIFFWLLVLYLLQVAAIVLFCSASSP
HSIPLTEVIGPVWLMLLLGTVHCQIVSTRTPKPPLSTGGKRRRKLRKAAHLEVHREGDGSSTSDNTQEGAVPSHGTNTSY
GVGAVFRDLWHAAFFLSGSKKAKNSIDKSTETDNGYVSLDGKKTVKSGEDGVQSHEPQCETLRPEETAWSTGALRNTPSK
DSQRTIANVSDEVSSEEGPDTGYPLRRHVDRPSESVFRNRKSHHYKKQHPNEDAPKSGTSCSSRCSSSRQDSESTRPESE
TEDVLWEDLLHCAECRSSCTSETDVENPQINPCVKKEYRDDPFHQSHLPWLHSSHPGLEKISAIVWEGNDCKKADMSVLE
ISGMIMNRVNSHVPGIGYQIFGNAISLILGLTPFVFRLSQATDLEQLTAHSASELYMIAFGSNEDVVVLSMVIISFVVRV
SLVWIFFFLLCVAERTYKQRLLFAKLFGHLTSARRARKSEVPHFRLKKVQNIKMWLSLRSYLKRRGPQRSVDVIVSSAFL
LTISVVFICCAQLLHVHEIFLDCHYNWELVIWCISLTLFLLRFVTLGSETSKKYSNTSILLTEQINLYLKMEKKPNKKEE
LTLVNNVLKLATKLLKELDSPFRLYGLTMNPLLYNITQVVILSAVSGVISDLLGFNLKLWKIKS
>XP_046525529.1 protein PHTF2 isoform X4 [Equus quagga]
MIGAYDQQIWEKSVEQREIKGLRNKPKKTAHVKPDLIDVDLVRGSAFAKAKPESPWTSLTRKGIVRVVFFPFFFRWWLQV
TSKVIFFWLLVLYLLQVAAIVLFCSASSPHSIPLTEVIGPVWLMLLLGTVHCQIVSTRTPKPPLSTGGKRRRKLRKAAHL
EVHREGDGSSTSDNTQEGAVPSHGTNTSYGVGAVFRDLWHAAFFLSGSKKAKNSIDKSTETDNGYVSLDGKTTVKSGEDG
VQSHEPQCETLQPEETAWSTGALRNTPSKDSQRTIANVSDEVSSEEGPDTGYPLRRHVDRPSESVFRNRKSHHYKKQYPN
EDAPKSGTSCSSRCSSSRQDSESTRPESETEDVLWEDLLHCAECRSSCTSETDVENPQINPCVKKEYRDDPFHQSHLPWL
HSSHPGLEKISAIVWEGNDCKKADMSVLEISGMIMNRVNSHVPGIGYQIFGNAISLILGLTPFVFRLSQATDLEQLTAHS
ASELYVIAFGSNEDVIVLSMVIISFVVRVSLVWIFFFLLCVAERTYKQRLLFAKLFGHLTSARRARKSEVPHFRLKKVQN
IKMWLSLRSYLKRRGPQRSVDVIVSSAFLLTISVVFICCAQLLHVHEIFLDCHYNWELVIWCISLTLFLLRFVTLGSETS
KKYSNTSILLTEQINLYLKMEKKPNKKEELTLVNNVLKLATKLLKELDSPFRLYGLTMNPLLYNITQVVILSAVSGVISD
LLGFNLKLWKIKS
>XP_042324735.1 protein PHTF2 isoform X1 [Sceloporus undulatus]
MASKVTDAIVWYQKKIGAYDQQIWEKSVEQREIKFQFTFPPFSSYHCFEQFIKLGLRNKPKKTGHVKPDLIDVDLVRGSA
FAKAKPESPWTSLTRKGIVRVVFFPFFFRWWLQVTSKVIFFWLLVLYLLQVAAVVLFYTIEGPHNIPLTEVIGPVWLMLL
LGTVHCQIVSTRTPKPPPSTGGRRRRKLRKAAHLEVHREGDGSSTTDNTQEGTVQSYGTSTSYSIGAVFRDIWHAAFLLS
GVKKTKNSIDKSTETDNGYVSLDGKKTGKGNEDVLQSPESHSEIIRSEETCWSTGTVRNAYSNPNHHKDNHRTVTNVSDE
VSSEEGPETGYTLRRNAERASSDCAFRNRKSHHYKKHYPVEDVPKSGTSCSSRCSSSRQDSESTRPESETEDVLWEDLLH
CAECHSSCTSETDVENSQVNSCIKKEYRDDPFHQSHLPWFHSSNPGLEKVSAIVWEGNDCKKADMSVLEISGMIMNRVNS
YVPGIGYQIFGNVVSIILGLTPFVFRLSQAKDLEHLATHSATELYTIAFGSNGDIMVLSMVIVCFIVRASLVWIFFFLLC
VAERTYKQRLLFAKLFGHLTSARRARKSEVPHFRLKKVQNIKMWLSLRSYLKRRGPQRSVDVIVSSAFLLTISVVFICCA
QLLHVHEIFLDCHYNWELVIWCISLTLFLLRFVTLGSETSKKYSNTSILLTEQINLYLKMEKKPNKKEELTLVNNVLKLA
TKLLKELDSPFRLYGLTMNPLLYNITQVVILSAVSGVISDLLGFNLKLWKIKS
>XP_030071611.1 putative homeodomain transcription factor 2 isoform X1 [Microcaecilia unicolor]
MASKVTDAIVWYQKKIGAYDQQIWEKSVEQREIKFIRLGLRNKPKKTGHVKSDLIDVDLVRGSAFAKAKPESPWTSLTRK
GIVRVVFFPFFFRWWLQVTSKVIFFWLLLLYLLQVAAIVLFSIAPGPHCVPLTEVIGPIWLMLLLGTVHCQIVSTRTPKP
PPSTGGKRRRKLRKAAQLEVHREGDGSSTTDNTQEGILQSYGTSTSYSVGAVLRDFWHAAFFLSGSKKAKNSIDKSTETD
NGYVSLDGRVTGKSVEDGVHAHETPHELLRPEEGGWSTGALRNTNSHHKEVQRMVTNISDEVSSEEDPETEYILRCNVDR
ASSDSLLRNRKAHHYRKHYSTEDAPKSGTSCSSRCSSSRQDSESTRPESETEDVLWEELLHCTECHSSGSSESDTEIPHA
NPCVKKEYRDDPFQQSHLPWLHSSNPGLEKVSAIVWEGNDCKKADMSVLEISGMIMNRVNNYIPGIGYQIFGNVISLILG
LTPFVFRLSESKDFDQLATLSATELYIFAFGSSADIMVISMVVISFVVRVSLVWIFFFLLCVAERTYKQRLLFAKLFGHL
TSARRARKSEVPHFRLKKVQNIKMWLSLRSYLKRRGPQRSVDVIVSSAFLLTISVVFICCAQLLHVHDIFLECHYNWELV
IWCISLTLFLLRFVTLGSETSKKYSNTSILLTEQINLYLKMEKKPNKKEELTLVNNVLKLATKLLKELDSPFRLYGLTMN
PLLYNITQVVILSAVSGVISDLLGFNLKLWKIKS
>XP_019814165.1 PREDICTED: putative homeodomain transcription factor 2 isoform X3 [Bos indicus]
MCDFSGINGVQSHRCYCVVSKEGTGTNPLWILKEDVSEAKREGRFKEVSLWIGAYDQQIWEKSVEQREIKGLRNKPKKTA
HVKPDLIDVDLVRGSAFAKAKPESPWTSLTRKGIVRVVFFPFFFRWWLQVTSKVIFFWLLVLYLLQVAAIVLFCSASSPH
SIPLTEVTEPIWLMLLLGTVHCQIVSTRTPKPPLSTGGKRRRKLRKAAHLEVHREGDGSSTTDNTQEGAVQSHGTSTSYS
VGAVFRDLWHAAFFLSGSKKAKNSIDKSTETDNGYVSLDGKKTVKSSEDGIQSHEPQCETLQPEEATWNTGTLRNIPSKV
NDTQRTVTNVSDEVSSEEGPETGYPLRRHADRTSESILRNRKSHHYKKHYPNEDAPKSGTSCSSRCSSSRQDSESTRPES
ETEDVLWEDLLHCAECRSSCTSETDVENPQINPCVKKEYRDDPFHQSHLPWLHSSHPGLEKISAIVWEGNDCKKADMSVL
EISGMIMNRVNSHIPGIGYQIFGNAISLILGLTPFVFRLSQATDLDQLTAHSASELYVIAFGSNEDVIVLSMVIISFVVR
VSLVWIFFFLLCVAERTYKQRLLFAKLFGHLTSARRARKSEVPHFRLKKVQNIKMWLSLRSYLKRRGPQRSVDVIVSSAF
LLTISVVFICCAQLLHVHEIFLDCHYNWELVIWCISLTLFLLRFVTLGSETSKKYSNTSILLTEQINLYLKMEKKPNKKE
ELTLVNNVLKLATKLLKELDSPFRLYGLTMNPLLYNITQVVILSAVSGVISDLLGFNLKLWKIKS
>XP_015270565.1 PREDICTED: putative homeodomain transcription factor 2 isoform X2 [Gekko japonicus]
MASKVTDAIVWYQKKIGAYDQQIWEKSVEQKEIKGLRNKPKKTGHVKPDLIDVDLVRGSAFAKAKPESPWTSLTRKGIVR
VVFFPFFFRWWLQVTSQVIFFWLLILYLLQVAAVVLFCTIEGPHNIPLTEVIGPVWLMLLLGTVHCQIVSTRTPKSTPST
GGRRRRKLRKAAHLEVHREGDGSSTTDNTQEGTVQTYGTSTSYSIGVFFRDIWHAAFFLSGSNKAKNSIDKSTETDNGYV
SLDGKKTGKNSEDSLQSHEAHSEVIRSEETCWSTGTLRNTYNNSSHHKDTHRTLANISDEVSSEEGPEAGYHLRRSAERA
SNDCAFRNRKSHHYKKHYPAEDIPKSGTSCSSRCSSSRQDSESTRPESETEDVLWEDLLHCAECRSSCTSETDVENSQVN
SCMKKEYRDDPFHQSHLPWFHSSNPGLEKVSAIVWEGNDCKKADMSVLEISGMIMNRVNSYIPGIGYQIFGNVVSLILGL
TPFVFRLSQAKDLEHLATHSATELITIAFGSNDDRMVLFMVIICFIVRVSLVWIFFFLLCVAERTYKQRLLFAKLFGHLT
SARRARKSEVPHFRLKKVQNIKMWLSLRSYLKRRGPQRSVDVIVSSAFLLTISVVFICCAQLLHVHEIFLDCHYNWELVI
WCISLTLFLLRFVTLGSETSKKYSNTSILLTEQINLYLKMEKKPNKKEELTLVNNVLKLATKLLKELDSPFRLYGLTMNP
LLYNITQVVILSAVSGVISDLLGFNLKLWKIKS
>XP_013007929.1 putative homeodomain transcription factor 2 isoform X2 [Cavia porcellus]
MASKVTDAIVWYQKKIGAYDQQIWEKSVEQREIKGLRNKPKKTAHVKPDLIDVDLVRGSAFAKAKPESPWTSLTRKGIVR
VVFFPFFFRWWLQVTSKVIFSWLLVLYLLQVAAVVLFCSTSSAHSIPLTEVVGPIWLMLLLGTVHCQIVSTRTPKPPLST
SAKRRRKLRKAAHLEVHREGDGSSTTDNTQEGAVQSHGPSSSSGVGAVFRDLWRAAFFLSRSTKTKNSIDKSTETDNGYV
SLDGKKTVKSSEDGVQTHEPLCETIRAEETAWMPAAPRSVLSKDTQRIITNVSDEVSSEEGPETGYSLRRHADRTLESVL
RNRKSHHYKKHYPHEDAPKSGTSCSSRCSSSRQDSESTRPESETEDVLWEDLLHCAECRSSCTSETDMENPQVNPCAKKE
YRDDPFHQSHLPWLHSSHPGLEKISAIVWEGNDCKKADMSVLEISGMIMNRVNSHIPGIGYQIFGNAISLILGLTPFVFR
LSQATDLEQLTAHSASELYVIAFGSNEDVMVLSMVLISFVVRVSLVWIFFFLLCVAERTYKQRLLFAKLFGHLTSARRAR
KSEVPHFRLKKVQNIKMWLSLRSYLKRRGPQRSVDVIVSSAFLLTISVVFICCAQLLHVHEIFFDCHYNWELIIWCISLT
LFLLRFVTLGSETSKKYSNTSILLTEQINLYLKMEKKPNKKEELTLVNNVLKLATKLLKELDSPFRLYGLTMNPLLYNIT
QVVILSAVSGVISDLLGFNLKVVSYVVINRSGSFVVHLLVLLDFCDTYFTVSFFQNLMCTVMKSV
>XP_029766669.1 putative homeodomain transcription factor 2 isoform X2 [Terrapene carolina triunguis]
MASKVTDAIVWYQKKIGAYDQQIWEKSVEQREIKGLRNKPKKTGHVKPDLIDVDLVRGSAFAKAKPESPWTSLTRKGIVR
VVFFPFFYRWWLQVTSNVIFFWLLVLYLLQVAAIVLFYTAASPHNIPLTEVIGPIWLMLLLGTVHCQIVSTRTPKPPPST
GGKRRRKLRKAAHLEVHREGDGSSTTDNTQEGTVQSYGTSTPYSIGAVFRDIWHAAFFLTGSKKAKNSIDKSTETDNGYV
SLDGKKTGKSSEDGVQTHEPHCEVIRPEEGGWSTGTVRNTYNNHSPHKDTHRTVTNVSDEVSSEEGPESGYPLRRNVERA
SSDCALRNRKSHHYKKHYPVEDTPKSGTSCSSRCSSSRQDSESTRPESETEDVLWEDLLHCAECRSSCTSETDVENPQVN
PCVKKEYRDDPFHQSHLPWLHSSNPGLEKVSAIVWEGNDCKKADMSVLEISGMIMNRVNSHMPGIGYQIFGNVISLILGL
TPFIFRLSQAKDLEQLATHSATELYIIAFGSNGDIPVLSMVIISFVVRVSLVWIFFFLLCVAERTYKQRLLFAKLFGHLT
SARRARKSEIPHFRLKKVQNIKMWLSLRSYLKRRGPQRSVDVIVSSAFLLTISVVFTCCAQLLHVHEIFLDCHYNWELVI
WCISLTLFLLRFVTLGSETSKKYSNTSILLTEQELDSPFRLYGLTMNPLLYNITQVVILSAVSGVISDLLGFNLKLWKIK
S
>XP_029901375.1 putative homeodomain transcription factor 2 isoform X1 [Myripristis murdjan]
MASKVKDAVVWYQKKIGAYDQQIWEKSVEQREIKFITLGLRNKPKKTGHVKPDLIDVDLVRGSAFAKAKPESPWTSLTRK
GIVRVVFFPFFYRWWIQVTSRAIFLLLLALYLLQVAAVILYVSIPQPHGIPATEVFGAIWLMLLLGTVHCQIVSTRTPKP
ASSSGGKRRRKLRKASQMEVHREGDGSSTTDNTQEGAPHSHSASTSYSLGALFQDFWHDICKAGSKKSKLSIDKSTETDN
GYVSLDGRVTNRSSEEGLQLHEQRCDSLIRADETCWNSHAPPTQTHTPRSTGLMLAGGNKEPASDEASSEEDPEATYSAL
RRGVERMNSDCTLRNRKNIHHYKKHYAVEDVPKSGTSCSSRCSSLRTQDSESTRHESETEDLLWEDFLHCAECRSSCTSE
TEGEGGGTPVCPPAKKEYRDDPFHQGHVPWLHSSNPGLERVSAIVWEGNECKKADMSVLEISGMIMNRVNLYTPGIGYQV
FGNLVSVTLGLTPFAYRLAQYRDLDQLTTLSANELLSVALGGGSGSDAMVITMVTLSFLVRVCLIWLFFFLLSVAERTYK
QRLLFAKLFGHLTSARRARKSEVPHFRLKKVQNIKMWLSLRSYLKRRGPQRSVDVIVSSAFLLTLSVVFICCAQLLHVHE
TFLECHYNWELVIWCSSLSLFLLRFVTLGSETSKKYSNTSILLTEQINLYLKMEKKPNKKEELTLVNNVLKLATKLLKEL
DVPFRLYGLTMNPLLYNITQVVILSAVSGVISDLLGFNLKLWKIKS
>XP_030071612.1 putative homeodomain transcription factor 2 isoform X2 [Microcaecilia unicolor]
MASKVTDAIVWYQKKIGAYDQQIWEKSVEQREIKGLRNKPKKTGHVKSDLIDVDLVRGSAFAKAKPESPWTSLTRKGIVR
VVFFPFFFRWWLQVTSKVIFFWLLLLYLLQVAAIVLFSIAPGPHCVPLTEVIGPIWLMLLLGTVHCQIVSTRTPKPPPST
GGKRRRKLRKAAQLEVHREGDGSSTTDNTQEGILQSYGTSTSYSVGAVLRDFWHAAFFLSGSKKAKNSIDKSTETDNGYV
SLDGRVTGKSVEDGVHAHETPHELLRPEEGGWSTGALRNTNSHHKEVQRMVTNISDEVSSEEDPETEYILRCNVDRASSD
SLLRNRKAHHYRKHYSTEDAPKSGTSCSSRCSSSRQDSESTRPESETEDVLWEELLHCTECHSSGSSESDTEIPHANPCV
KKEYRDDPFQQSHLPWLHSSNPGLEKVSAIVWEGNDCKKADMSVLEISGMIMNRVNNYIPGIGYQIFGNVISLILGLTPF
VFRLSESKDFDQLATLSATELYIFAFGSSADIMVISMVVISFVVRVSLVWIFFFLLCVAERTYKQRLLFAKLFGHLTSAR
RARKSEVPHFRLKKVQNIKMWLSLRSYLKRRGPQRSVDVIVSSAFLLTISVVFICCAQLLHVHDIFLECHYNWELVIWCI
SLTLFLLRFVTLGSETSKKYSNTSILLTEQINLYLKMEKKPNKKEELTLVNNVLKLATKLLKELDSPFRLYGLTMNPLLY
NITQVVILSAVSGVISDLLGFNLKLWKIKS
>XP_026886314.1 putative homeodomain transcription factor 2 isoform X2 [Electrophorus electricus]
MASKVRDAVVWYQKKIGAYDQQIWEKSVEQREIKFIRVGLRNKPKKTGHVKPDLIDVDLVRGSAFAKAKPESPWTSLTRK
GIVRVVLFPFFFRWWIQVSSKAIFLLLLSLYLLQVAAAAVFFSTSQPHDIPATEVFGAIWLMLLLGTVHCQIVSTRTPKP
TPNTTGKRRRKLRKAAHLEVHREGDGSSTTDNTQEGAPHSSGSVATHSLGAFFRDFWHSVFHSGSKKSKLSIDKSTETDN
GYVSLDGRVTSKSSEEGLQLHETHCDLLRMDEPGWSSPLLPPISKEVRSVENMSDEASSEEDPENYSALRRGVERMSSEC
ALRNRKAHHYKKHYTAEETPKSGTSCSSRCSSLRTQDSESTRHESETEDVLWEDFLHCAECRSSCTSETEGEGSAVCPAS
KKEYRDDPFLQGHAPWLHSSNPGLERVSAIVWEGNECKKADMSVLEISGMIMNRVNLYTPGIGYQIFGNMVAVTLGLMPF
VYRLFQYKDLEQLASLTAIELVSIAFGSSSDVMVIAMVTVSFVVRVCLIWLFFFLLSVAERTYKQRLLFAKLFGHLTSAR
RARKSEVPHFRLKKVQNIKMWLSLRSYLKRRGPQRSVDVIVSSAFLLTISVVFICCAQLLHVTETFLEFHYNWELVIWCS
SLSLFLLRFVTLGSETSKKYSNTSILLTEQINLYLKMEKKPNKKEELTLVNNVLKLATKLLKELDTPFRLYGLTMNPLLY
NITQVVILSAVSGVISDLLGFNVKLWKIKS
>XP_026886313.1 putative homeodomain transcription factor 2 isoform X1 [Electrophorus electricus]
MASKVRDAVVWYQKKIGAYDQQIWEKSVEQREIKFIRVGLRNKPKKTGHVKPDLIDVDLVRGSAFAKAKPESPWTSLTRK
GIVRVVLFPFFFRWWIQVSSKAIFLLLLSLYLLQVAAAAVFFSTSQPHDIPATEVFGAIWLMLLLGTVHCQIVSTRTPKP
TPNTTGKRRRKLRKAAHLEVHREGDGSSTTDNTQEGAPHSSGSVATHSLGAFFRDFWHSVFHSGSKKSKLSIDKSTETDN
GYVSLDGRVTSKSSEEGLQLHETHCDLLRMDEPGWSSPLLPPISKCMQEVRSVENMSDEASSEEDPENYSALRRGVERMS
SECALRNRKAHHYKKHYTAEETPKSGTSCSSRCSSLRTQDSESTRHESETEDVLWEDFLHCAECRSSCTSETEGEGSAVC
PASKKEYRDDPFLQGHAPWLHSSNPGLERVSAIVWEGNECKKADMSVLEISGMIMNRVNLYTPGIGYQIFGNMVAVTLGL
MPFVYRLFQYKDLEQLASLTAIELVSIAFGSSSDVMVIAMVTVSFVVRVCLIWLFFFLLSVAERTYKQRLLFAKLFGHLT
SARRARKSEVPHFRLKKVQNIKMWLSLRSYLKRRGPQRSVDVIVSSAFLLTISVVFICCAQLLHVTETFLEFHYNWELVI
WCSSLSLFLLRFVTLGSETSKKYSNTSILLTEQINLYLKMEKKPNKKEELTLVNNVLKLATKLLKELDTPFRLYGLTMNP
LLYNITQVVILSAVSGVISDLLGFNVKLWKIKS
>XP_041636494.1 protein PHTF2-like isoform X1 [Cheilinus undulatus]
MASKVKDAVVWYQKKIGAYDQQIWEKSVEQREIKFISLGLRNKPKKTGHVKPDLIDVDLVRGSAFAKAKPESPWTSLTRK
GIVRVVFFPFFYRWWIQVTSRAIFLLLLALYLLQVGAAILYVSIPQPHGIPATEVFGAIWLMLLLGTVHCQIVSTRTPKP
ASSSGGKRRRKLRKASQMEVHREGDGSSTTDNTQEGAPHSHSASTTYSLGTFFQDFWHDICKAGSKKSKLSIDKSTETDN
GYVSLDGRVTNRSSEEGLQLHEQRCDSLNRADEVCWNSHIQPTHTHTPRSTGLMLAGGNKEPASDEASSEEDPEASYSAL
RRGVERMNSDCILRNRKNTHHYKKHYAVEDVPKSGTSCSSRCSSLRTQDSESTRHESETEDLMWEDFLHCAECRSSCTSE
TEGEGGGAPVCPPAKKEYRDDPFHQGHVPWLHSSNPGLERVSAIVWEGNECKKADMSVLEISGMIMNRVNLYTPGIGYQV
FGNLVSVTLGLTPFAYRLAQYRDVDQLTTLSANELLSVALGGGSGSDALVITMVTLSFLVRVCLIWLFFFLLSVAERTYK
QRLLFAKLFGHLTSARRARKSEVPHFRLKKVQNIKMWLSLRSYLKRRGPQRSVDVIVSSAFLLTLSVVFICCAQLLHVHE
TFLECHYNWELVIWCSSLSLFLLRFVTLGSETSKKYSNTSILLTEQINLYLKMEKKPNKKEELTLVNNVLKLATKLLKEL
DTPFRLYGLTMNPLLYNITQVVILSAVSGVISDLLGFNLKLWKIKS
>XP_016849474.1 PREDICTED: LOW QUALITY PROTEIN: putative homeodomain transcription factor 2 [Anolis carolinensis]
MASKVTDAIVWYQKKIGAYDQQIWEKSVEQREIKFIKLGLRNKPKKTGHVKPDLIDVDLVRGSAFAKAKPESPWTSLTRK
GIVRVVFFPFFFRWWLQVTSKVIFFWLLVLYLLQVAAVVLFYTIEGPHNIPLTEVIGPVWLMLLLGTVHCQIVSTRTPKP
PPSTGGRRRRKLRKAAHLEVHREGDGSSTTDNTQEGTVQNYGTSTSYSIGAVFRDIWHAAFFLSGVKKMKNSIDKSTETD
NGYVSLDGKKTGKGSEDFLQSPESHSEIIRSEETCWSTGTVRNAFSNSNHHKDNHRTVTNVSDEVSSEEVPETGYTLRRN
AERASSDCAFRNRKPHHYKKHYSVEDVPKSGTSCSSRCSSSRQDSESTRPESETEDILWEDLLHCAECRSSCTSETDVEN
SQVNSCMKKEYRDDPFHQSHLPWFHSSNPGLEKVSAIVWEGNDCKKADMSVLEISGMIMNRVNSYVPGIGYQIFGNVVSI
ILGLTPFVFRLSQAKDLEHLATHSAIELYTIAFGSNGDIMVLSMVVVCFVVRVSLVWIFFFLLCVAERTYKQRLLFAKLF
GHLTSARRARKSEVPHFRLKKVQNIKMWLSLRSYLKRRGPQRSVDVIVSSAFLLTISVVFICCAQLLHVHEIFLDCHYNW
ELVIWCISLTLFLLRFITLGSETSKKYSNTSILLTEQINLYLKMEKKPNKKEELTLVNNVLKLATKLLKELDSPFRLYGL
TMNPLLYNITQVVILSAVSGVISDLLGFNLKLWKIKS
>XP_007421688.1 putative homeodomain transcription factor 2 [Python bivittatus]
MASKVTDAIVWYQKKIGAYDQQIWEKSVEQREIKGLRNKPKKTGHVKPDLIDVDLVRGSAFAKAKPESPWTSLTRKGIVR
VVFFPFFFNWWLQVTSKVIFFWLLFLYLLQVAAVVLFFTIEGPHNIPLTEVIGPAWLMLLLGTVHCQIVSTRTPKSSPST
GGRRRRKLRKAAHLEVHREGDGSSTTDNTQEGTIHSYGTSTPYSLGAVFRDIWHATFFLSGAKKAKNSIDKSTETDNGYV
SLDGKKTGRNNEDVLQFHEPPCEVIRSEETGWNTGTARNTYNTSNHKDSHRTMTNVSDEVSSEEGPETGYPLRRNAERAS
SDGTFRNKKSHHYKKHYPVEDVPKSGTSCSSRCSSSRQDSESTRPESETEDVLWEDFLHCAECRSSCTSETDVDNSQVNS
CVKKEYRDDPFHQSHLPWFHSSNPGLEKVSAIVWEGNDCKKADMSVLEISGMIMNRVNSYVPGIGYQIFGNVVSLILGLT
PFVFRLSQAKDLEHLATHTATELYAIAFGSNGNVMVISMVIVCFIVRVSLVWIFFFLLCVAERTYKQRLLFAKLFGHLTS
ARRARKSEVPHFRLKKVQNIKMWLSLRSYLKRRGPQRSVDVIVSSAFLLTISVVFICCAQLLHVHAVFLDCHYNWELVIW
CISLTLFLLRFVTLGSETSKKYSNTSILLTEQINLYLKMEKKPNKKEELTLVNNVLKLATKLLKELDSPFRLYGLTMNPL
LYNITQVVILSAVSGVISDLLGFNLKLWKIKS
>XP_043353565.1 protein PHTF2 isoform X2 [Dermochelys coriacea]
MASKVTDAIVWYQKKIGAYDQQIWEKSVEQREIKGLRNKPKKTGHVKPDLIDVDLVRGSAFAKAKPESPWTSLTRKGIVR
VVFFPFFYRWWLQVTSNVIFFWLLVLYLLQVAAIVLFYTAASPHNIPLTEVIGPIWLMLLLGTVHCQIVSTRTPKPPPST
GGKRRRKLRKAAHLEVHREGDGSSTTDNTQEGTVQSYGTSTSYSIGAVFRDIWHAAFLLSGSKKAKNSIDKSTETDNGYV
SLDGKKTGKSSEDGVQTHEPHCDVIRPEEAVWSTGTVRNAYNNHSPHKDTQRTVTNVSDEVSSEEGPESGYPLRRNVERA
SSDCALRSRKSHHYKKHYPVEDTPKSGTSCSSRCSSSRQDSESTRPESETEDVLWEDLLHCAECRSSCTSETDVENPQVN
PCVKKEYRDDPFHQSHLPWLHSSNPGLEKVSAIVWEGNDCKKADMSVLEISGMIMNRVNSHMPGIGYQIFGNVISLILGL
TPFIFRLSQAKDLEQLATHSATELYIIAFGSNGDLLILSMVIISFVVRVSLVWIFFFLLCVAERTYKQRLLFAKLFGHLT
SARRARKSEIPHFRLKKVENIKMWLSLRSYLKRRGPQRSVDVIVSSAFLLTISVVFTCCAQLLHVHEIFLDCHYNWELVI
WCISLTLFLLRFVTLGSETNKKYSNTSILLTEQELDSPFRLYGLTMNPLLYNITQVVILSAVSGVISDLLGFNLKLWKIK
S
>XP_033814471.1 putative homeodomain transcription factor 2 isoform X1 [Geotrypetes seraphini]
MASKVTDAIVWYQKKIGAYDQQIWEKSVEQREIKGLRNKPKKTGHVKSDLIDVDLVRGSAFAKAKPESPWTSLTRKGIVR
VVFFPFFFRWWLQVTSKVIFFWLLLLYLLQVAAIVLFSIAPYPHYVPLTEVIGPIWLMLLLGTVHCQIVSTRTPKPPPSI
GGKRRRKLRKAAQLEVHREGDGSSTTDNTQEGILQSYGTSTSYSVGAVFRDFWHAAFFLSGSKKVKNSIDKSTETDNGYV
SLDGKVTSKSIEDGMHALETPCELLRSEEGSWSTGAIRNTNSHQKDVQRMVTNISDEVSSEEDPEAEYILRCNMDRASSA
SLLRNRKTHHYKKHCSTEDAPKSGTSCSSRCSSSRQDSESTRPESETEDVLWEELLHCTECHSSGSSESDAEIPHVNPCV
KKEYRDDPFQQSHLPWLHSSNPGLEKVSAIVWEGNDCKKADMSVLEISGMIMNRVNNYIPGIGYQIFGNVISLILGLTPF
VFRLSQSKDFDQLATLSATELYIIAFGSSADILVISMVVISFVVRVSLVWIFFFLLCVAERTYKQRLLFAKLFGHLTSAR
RARKSEVPHFRLKKVQNIKMWLSLRSYLKRRGPQRSVDVIVSSAFLLTISVVFICCAQLLHVHEIFLECHYNWELVIWCI
SLTLFLLRFVTLGSETSKKYSNTSILLTEQINLYLKMEKKPNKKEELTLVNNVLKLATKLLKELDSPFRLYGLTMNPLLY
NITQVVILSAVSGVISDLLGFNLKLWKIKS
>XP_028427012.1 putative homeodomain transcription factor 2 isoform X1 [Perca flavescens]
MASKVKDAVVWYQKKIGAYDQQIWEKSVEQREIKFISLGFRNKPKKTGHVKPDLIDVDLVRGSAFAKAKPESPWTSLTRK
GIVRVVFFPFFYRWWIQVTSRTIFLLLLVLYLLQVAAAVLYVTIPQPHGIPTTEVFGAIWLMLLLGTVHCQIVSTRTPKP
ASSSGGKRRRKLRKASQMEVHREGDGSSTTDNTHEGAPHSHSASTTYSLGALFQDFWHDICKAGSKKSKLSIDKSTETDN
GYVSLDGRVTNRSSEEGLQLHEQRCESLNRADEVCWNAHVQSVHTHAPRSPGLTLASANKEPASDEASSEEDPEASYSAL
RRGVERMNSDCTLRNRKNTHHYKKHYAAEDVPKSGTSCSSRCSSLRTHDSESTRHESETEDLMWEDFLHCAECRSSCTSE
TEGEGGGAPVCPPAKKEYRDDPFHQGHAPWMHSSNPGLERVSAIVWEGNECKKADMSVLEISGMIMNRVNLYTPGIGYQV
FGNLVSVTLGLTPFAYRLAQYRDFDQLTALSANELLSVALGGGSGSDALVITMVTLSFLVRVCLIWLFFFLLSVAERTYK
QRLLFAKLFGHLTSARRARKSEVPHFRLKKVQNIKMWLSLRSYLKRRGPQRSVDVIVSSAFLLTLSVVFICCAQLLHIHE
TFLECHYNWELVIWCSSLSLFLLRFVTLGSETSKKYSNTSILLTEQINLYLKMEKKPNKKEELTLVNNVLKLATKLLKEL
DTPFRLYGLTMNPLLYNITQVVILSAVSGVISDLLGFNLKLWKIKS
>XP_042078915.1 protein PHTF2 isoform X1 [Haplochromis burtoni]
MASKVKDAVVWYQKKIGAYDQQIWEKSVEQREIKFISLGLRNKPKKTGHVKPDLIDVDLVRGSAFAKAKPESPWTSLTRK
GIVRVVFFPFFYRWWIQVTSRAIFLLLLALYLLQVAAAFLYVTIPQPHGIPATEVFEAILLMLLLGTVHCQIVSTRTPKP
ASSSGGKRRRKLRKASQMEVHREGDGSSTTDNTQEGAPHSHSASTTYSLGAFFQDFWHDICKAGSKKSKLSIDKSTETDN
GYVSLDGRVTNRSSEEGLQLHEQRCDLLNRADEVCWNPHTQPAHGHAARNNGLLLAGGNKEPASDEASSEEDPEASYSAL
RRGVERMNSDCALRNRKNTHHYKKHYTVEDVPKSGTSCSSRCSSLRTQDSESTRHESETEDLMWEDFLHCTECRSSCTSE
TEGEGGGTPVCPAKKEYRDDPFHQGHLPWLHSSNPGLERVSAIVWEGNECKKADMSVLEISGMIMNRVNLYTPGIGYQVF
GNLVSVALGLTPFAYRLAQYRDLDQLTTLSANELLSVALGCGSGSDVLVITMVTLSFLVRVCLIWLFFFLLSVAERTYKQ
RLLFAKLFGHLTSARRARKSEVPHFRLKKVQNIKMWLSLRSYLKRRGPQRSVDVIVSSAFLLTLSVVFICCAQLLHVHET
FLDCHYNWELVIWCSSLTLFLLRFVTLGSETSKKYSNTSILLTEQINLYLKMEKKPNKKEELTLVNNVLKLATKLLKELD
TPFRLYGLTMNPLLYNITQVVILSAVSGVISDLLGFNLKLWKIKS
>XP_040029458.1 protein PHTF2-like isoform X1 [Gasterosteus aculeatus aculeatus]
MASKVKDAVVWYQKKIGAYDQQIWEKSVEQREIKFVSLGFRNKPKKTGHVKQDLIDVDLVRGSAFAKAKPESPWISLTRK
GIVRVVFFPFFYRWWIQVTSRTIFLLLLVLYLLQVAAAVLYGLVPQPHGVPTTEVFGAIWLMLLLGTVHCQIVSTRTPKP
TSSAGGKRRRKLRKASQMEVHREGDGSSTTDNTQEGAPHSHSASTTYSLGTLFQDFWHDICKAGSKKSKLSIDKSTETDN
GYVSLDGRVTNRSSEEGLQLHEQRCDLLTRAEEVCWNARVQPPHLHAPLCAGPVVASGNKEPASDEASSEEDPEASYRAL
RRGVERTNSDSTLRNRKSTHHYKKHFAVEDVPKSGTSCSSRCSSLRTQDSESTRHESETEDLMWEDFLHCAECRSSCTSE
TEGEGGGTPVCPPAKKEYRDDPFHQGHAPWLHSSNPGLERVSAIVWEGNECKKADMSVLEISGMIMNRVNLYNPGIGYQV
FGNLVSVTLGLTPFVYRLAQYSDLDQLTSLSANELLSVALGGGSGSDAMVITMVTLSFLVRVCLTWLFFFLLSVAERTYK
QRLMFAKLFGHLTSARRARKSEVPHFRLKKVQNIKMWLSLRSYLKRRGPQRSVDVIVSSAFLLTLSVVFICCAQLLHIHD
TFLACHYNWELVIWCSSLSLFLLRFVTLGSETSKKYSNTSILLTEQINLYLKMEKKPNKKEELTLVNNVLKLATKLLKEL
DTPFRLYGLTMNPLLYNITQVVILSAVSGVISDLLGFNLKLWKIKS
>XP_014265086.2 putative homeodomain transcription factor 2 isoform X1 [Maylandia zebra]
MASKVKDAVVWYQKKIGAYDQQIWEKSVEQREIKFISLGLRNKPKKTGHVKPDLIDVDLVRGSAFAKAKPESPWTSLTRK
GIVRVVFFPFFYRWWIQVTSRAIFLLLLALYLLQVAAAFLYVTIPQPHGIPATEVFEAILLMLLLGTVHCQIVSTRTPKP
ASSSGGKRRRKLRKASQMEVHREGDGSSTTDNTQEGAPHSHSASTTYSLGAFFHDFWHDICKAGSKKSKLSIDKSTETDN
GYVSLDGRVTNRSSEEGLQLHEQRCDLLNRADEVCWNPHTQPAHGHAARNNGLLLAGGNKEPASDEASSEEDPEASYSAL
RRGVERMNSDCALRNRKNTHHYKKHYTVEDVPKSGTSCSSRCSSLRTQDSESTRHESETEDLMWEDFLHCTECRSSCTSE
TEGEGGGTPVCPAKKEYRDDPFHQGHLPWLHSSNPGLERVSAIVWEGNECKKADMSVLEISGMIMNRVNLYTPGIGYQVF
GNLVSVALGLTPFAYRLAQYRDLDQLTTLSANELLSVALGCGSGSDVLVITMVTLSFLVRVCLIWLFFFLLSVAERTYKQ
RLLFAKLFGHLTSARRARKSEVPHFRLKKVQNIKMWLSLRSYLKRRGPQRSVDVIVSSAFLLTLSVVFICCAQLLHVHET
FLDCHYNWELVIWCSSLTLFLLRFVTLGSETSKKYSNTSILLTEQINLYLKMEKKPNKKEELTLVNNVLKLATKLLKELD
TPFRLYGLTMNPLLYNITQVVILSAVSGVISDLLGFNLKLWKIKS
>XP_037745152.1 protein PHTF2 isoform X2 [Chelonia mydas]
MASKVTDAIVWYQKKIGAYDQQIWEKSVEQREIKGLRNKPKKTGHVKPDLIDVDLVRGSAFAKAKPESPWTSLTRKGIVR
VVFFPFFYRWWLQVTSNVIFFWLLVLYLLQVTAIVLFYTAASPHNIPLTEVIGPIWLMLLLGTVHCQIVSTRTPKPPPST
GGKRRRKLRKAAHLEVHREGDGSSTTDNTQEGTVQSYGTSTSYSIGAVFRDIWHAAFFLSGSKKAKNSIDKSTETDNGYV
SLDGKKTGKSSEDGVQTHEPHCKVIRPEEGVWSTGTVRNTYNNHSPHKDTHRTVTNVSDEVSSEEGPESGYPLRRNVERA
SSDCALRSRKSHHYKKHYPVEDTPKSGTSCSSRCSSSRQDSESTRPESETEDVLWEDLLHCAECRSSCTSETDVENPQVN
PCVKKEYRDDPFHQSHLPWLHSSNPGLEKVSAIVWEGNDCKKADMSVLEISGMIMNRVNSHMPGIGYQIFGNVISLILGL
TPFIFRLSQAKDLEQLATHSATELYIIAFGSNGDILVLSMVIISFVVRVSLVWIFFFLLCVAERTYKQRLLFAKLFGHLT
SARRARKSEIPHFRLKKVQNIKIWLSLRSYLKRRGPQRSVDVIVSSAFLLTISVVFTCCAQLLHVHEIFLDCHYNWELVI
WCISLTLFLLRFVTLGSETSKKYSNTSILLTEQELDSPFRLYGLTMNPLLYNITQVVILSAVSGVISDLLGFNLKLWKIK
S
>XP_039891177.1 protein PHTF2-like isoform X1 [Simochromis diagramma]
MASKVKDAVVWYQKKIGAYDQQIWEKSVEQREIKFISLGLRNKPKKTGHVKPDLIDVDLVRGSAFAKAKPESPWTSLTRK
GIVRVVFFPFFYRWWIQVTSRAIFLLLLALYLLQVAAAFLYVTIPQPHGIPATEVFEAILLMLLLGTVHCQIVSTRTPKP
ASSSGGKRRRKLRKASQMEVHREGDGSSTTDNTQEGAPHSHSASTTYSLGAFFQDFWHDICKAGSKKSKLSIDKSTETDN
GYVSLDGRVTNRSSEEGLQLHEQRCDLLNRADEVCWNPHTQPAHGQAARNNGLLLAGGNKEPASDEASSEEDPEASYSAL
RRGVERMNSDCALRNRKNTHHYKKHYTVEDVPKSGTSCSSRCSSLRTQDSESTRHESETEDLMWEDFLHCTECRSSCTSE
TEGEGGGTPVCPAKKEYRDDPFHQGHLPWLHSSNPGLERVSAIVWEGNECKKADMSVLEISGMIMNRVNLYTPGIGYQVF
GNLVSVALGLTPFAYRLAQYRDLDQLTTLSANELLSVALGCGSGSDVLVITMVTLSFLVRVCLIWLFFFLLSVAERTYKQ
RLLFAKLFGHLTSARRARKSEVPHFRLKKVQNIKMWLSLRSYLKRRGPQRSVDVIVSSAFLLTLSVVFICCAQLLHVHET
FLDCHYNWELVIWCSSLTLFLLRFVTLGSETSKKYSNTSILLTEQINLYLKMEKKPNKKEELTLVNNVLKLATKLLKELD
TPFRLYGLTMNPLLYNITQVVILSAVSGVISDLLGFNLKLWKIKS
>XP_043944255.1 protein PHTF2 isoform X1 [Protopterus annectens]
MASKVKDAIVWYQKKIGAYDQQIWEKSVEQREIKGLRNKPKKTGHVKPDLIDVDLVRGSAFAKAKPESPWTSLTRKGLVR
VIFFPFFFRWWIQVTSKFIFLWLLTLYLLQAAAVILFYTIPQSHNIPSTEVFGTIWLMLLLGTVHCQIVSTRTPKPPPIL
GGKRRRKLRKAAHLEVHREGDGSSTTDNMQDGILQSSVTSTSYGIGSVFRDIWRAAFFLSGAKKSKKWIDKSTETDNGYV
SLDGKVTSKSSEDGIQTHDLQCGTQRSEEGSWSTGTGRNMQNHLKEAHRAIANISDEVSSEEDPDAGYTARRAERASSDS
AVRNRKTHHYKKHYQHEDQQCQSSSHSENGDSDCGSVSSTETPKSGTSCSSRCSSSRQDSESTRHESETEDILWEDLLHC
AECHSSCTSETEGENPQLSLSGKKEYRDDPFHQGHLPWLHSSNPGLEKVSAIVWEGNECKKADMSVLEISGMIMNRVNSY
PPGIGYKLFGNLVALVLALTPFAFRFSEYKDLEQLATLPALELCIIALGSNPDTLVIAMVVVSFLVRMSLIWIFFFLLCV
AERTYKQRLLFAKLFGHLTSARRARKSEVPHFRLKKVQNIKMWLSLRSYLKRRGPQRSVDVIISSAFLLTISVVFICCAQ
LLHVHETFLDYHYNWELVIWCVSLTLFLLRFITLGSETNKKYSNTSILLTEQINLYLKMEKKPNKKEELNLVNNVLKLAT
KLLKELDTPFRLYGLTMNPLLYNITQVVILSAVSGVISDLLGFNLKLWKIKS
>XP_026003167.1 putative homeodomain transcription factor 2 isoform X1 [Astatotilapia calliptera]
MASKVKDAVVWYQKKIGAYDQQIWEKSVEQREIKFISLGLRNKPKKTGHVKPDLIDVDLVRGSAFAKAKPESPWTSLTRK
GIVRVVFFPFFYRWWIQVTSRAIFLLLLALYLLQVAAAFLYVTIPQPHGIPATEVFEAILLMLLLGTVHCQIVSTRTPKP
ASSSGGKRRRKLRKASQMEVHREGDGSSTTDNTQEGAPHSHSASTTYSLGAFFQDFWHDICKAGSKKSKLSIDKSTETDN
GYVSLDGRVTNRSSEEGLQLHEQRCDLLNRADEVCWNPHTQPAHGHAARNNGLLLAGGNKEPASDEASSEEDPEASYSTL
RRGVERMNSDCALRNRKNTHHYKKHYTVEDVPKSGTSCSSRCSSLRTQDSESTRHESETEDLMWEDFLHCTECRSSCTSE
TEGEGGGTPVCPAKKEYRDDPFHQGHLPWLHSSNPGLERVSAIVWEGNECKKADMSVLEISGMIMNRVNLYTPGIGYQVF
GNLVSVALGLTPFAYRLAQYRDLDQLTTLSANELLSVALGCGSGSDVLVITMVTLSFLVRVCLIWLFFFLLSVAERTYKQ
RLLFAKLFGHLTSARRARKSEVPHFRLKKVQNIKMWLSLRSYLKRRGPQRSVDVIVSSAFLLTLSVVFICCAQLLHVHET
FLDCHYNWELVIWCSSLTLFLLRFVTLGSETSKKYSNTSILLTEQINLYLKMEKKPNKKEELTLVNNVLKLATKLLKELD
TPFRLYGLTMNPLLYNITQVVILSAVSGVISDLLGFNLKLWKIKS
>XP_029901377.1 putative homeodomain transcription factor 2 isoform X2 [Myripristis murdjan]
MASKVKDAVVWYQKKIGAYDQQIWEKSVEQREIKGLRNKPKKTGHVKPDLIDVDLVRGSAFAKAKPESPWTSLTRKGIVR
VVFFPFFYRWWIQVTSRAIFLLLLALYLLQVAAVILYVSIPQPHGIPATEVFGAIWLMLLLGTVHCQIVSTRTPKPASSS
GGKRRRKLRKASQMEVHREGDGSSTTDNTQEGAPHSHSASTSYSLGALFQDFWHDICKAGSKKSKLSIDKSTETDNGYVS
LDGRVTNRSSEEGLQLHEQRCDSLIRADETCWNSHAPPTQTHTPRSTGLMLAGGNKEPASDEASSEEDPEATYSALRRGV
ERMNSDCTLRNRKNIHHYKKHYAVEDVPKSGTSCSSRCSSLRTQDSESTRHESETEDLLWEDFLHCAECRSSCTSETEGE
GGGTPVCPPAKKEYRDDPFHQGHVPWLHSSNPGLERVSAIVWEGNECKKADMSVLEISGMIMNRVNLYTPGIGYQVFGNL
VSVTLGLTPFAYRLAQYRDLDQLTTLSANELLSVALGGGSGSDAMVITMVTLSFLVRVCLIWLFFFLLSVAERTYKQRLL
FAKLFGHLTSARRARKSEVPHFRLKKVQNIKMWLSLRSYLKRRGPQRSVDVIVSSAFLLTLSVVFICCAQLLHVHETFLE
CHYNWELVIWCSSLSLFLLRFVTLGSETSKKYSNTSILLTEQINLYLKMEKKPNKKEELTLVNNVLKLATKLLKELDVPF
RLYGLTMNPLLYNITQVVILSAVSGVISDLLGFNLKLWKIKS
>XP_026556925.1 putative homeodomain transcription factor 2 isoform X1 [Pseudonaja textilis]
MASKVTDAIVWYQKKIGAYDQQIWEKSVEQREIKFIKLGLRNKPKKTGHVKPDLIDVDLVRGSAFAKAKPESPWTSLTRK
GIVRVVFFPFFFNWWLQVTSKVIFLWLLFLYLLQVAAIILFFTIQSPHNIPLTEVIGPAWLMLLLGTVHCQIVSTRTPKS
STNTGGRRRRKLRKAAHLEVHREGDGSSTTDNTQEGSVQSYGTTTSSSLGAVFKELWHATFFLSGAKKAKNSIDKSTETD
NGYVSLDGKRTGRNNEDALQSHEPLPEAIRAEEPGWNIGTARSTYNTPNHKDGHRTMTNISDEVSSEEGPEASYPLRRNA
ERPSSDCAFRNKKSHHYKKHYPVEDVPKSGTSCSSRCSSSRQDSESTRPESETEDVLWEDFLHCAECRSSCTSETDAENS
QVNSCMKKEYRDDPFHPGHLPWFHSSNPGLEKVSAIVWEGNDCKKADMSVLEISGMIMNRVNSYVPGIGYQVFGNVVSLI
LGLTPFVFRLSQEKDLEHLATHTATELYAIAFGSNGNIMVIAMVIVCFVVRVSLVWIFFFLLCVAERTYKQRLLFAKLFG
HLTSARRAQKSEVPHFRLKKVQNIKIWLSLRSYLKRRGPQRSVDVIVSSAFLLTISVVFICCAQLLHVHAVFLDCHYNWE
LVIWCISLTLFLLRFVTLGSETSKKYSNTSILLTEQINLYLKMEKKPNKKEELTLVNNVLKLATKLLKELDNPFRLYGLT
MNPLLYNITQVVILSAVSGVISDLLGFNLKLWKIKS
>XP_032077672.1 putative homeodomain transcription factor 2 [Thamnophis elegans]
MASKVTDAIVWYQKKIGAYDQQIWEKSVEQREIKGLRNKPKKTGHVKPDLIDVDLVRGSAFAKAKPESPWTSLTRKGIVR
VVFFPFFFNWWLQVTSKVIFSWLLFLYLLQVAAIILFFTIQTPHNIPLTEVIGPTWLMLLLGTVHCQIVSTRTPKSSTNT
GGRRRRKLRKAAHLEVHREGDGSSTTDNTQEGTVQSYGTSTSSSLGAVFKELWHATFFLSGAKKAKNSIDKSTETDNGYV
SLDGKRTGRNNEDALQSHEPLSETIRSEEPGWNIGTARSTYNTSNPKDSHRTMTNISDEVSSEEGPETGYPLRRNAERAS
SDCAFRNKKSHHYKKHFPVEDVPKSGTSCSSRCSSSRQDSESTRPESETEDVLWEDFLHCAECRSSCTSETDAENSQVNS
CVKKEYRDDPFHPGHLPWFHSSNPGLEKVSAIVWEGNDCKKADMSVLEISGMIMNRVNSYVPGIGYQIFGNVVSLILGLM
PFIFRLSQEKDLEHLATHTATELYAIAFGSDGNIMVISMVIVCFVVRVSLVCIFFFLLCVAERTYRQRLLFAKLFGHLTS
ARRARKSEVPHFRLKKVQNIKMWLSLRSYLKRRGPQRSVDVIVSSAFLLTISVVFICCAQLLHVHAVFLDCHYNWELVIW
CISLTLFLLRFVTLGSETSKKYSNTSILLTEQINLYLKMEKKPNKKEELTLVNNVLKLATKLLKELDNPFRLYGLTMNPL
LYNITQVVILSAVSGVISDLLGFNLKLWKIKS
>XP_005451744.1 putative homeodomain transcription factor 2 isoform X1 [Oreochromis niloticus]
MASKVKDAVVWYQKKIGAYDQQIWEKSVEQREIKFISLGLRNKPKKTGHVKPDLIDVDLVRGSAFAKAKPESPWTSLTRK
GIVRVVFFPFFYRWWIQVTSRAIFLLLLALYLLQVAAAVLYVTIPQPHGIPATEVFGAVLLMLLLGTVHCQIVSTRTPKP
ASSSGGKRRRKLRKASQMEVHREGDGSSTTDNTQEGAPHSHSASTTYSLGAFFQDFWHDICKAGSKKSKLSIDKSTETDN
GYVSLDGRVTNRSSEEGLQLHEQRCDLLNRADEVCWNPHTQPAHGHAARNTGLLLAGGNKEPASDEASSEEDPEASYSAL
RRGVERMNSDCALRNRKNTHHYKKHYTVENVPKSGTSCSSRCSSLRTQDSESTRHESETEDLMWEDFLHCTECRSSCTSE
TEGEGGGTPVCPAKKEYRDDPFHQGHLPWLHSSNPGLERVSAIVWEGNECKKADMSVLEISGMIMNRVNLYTPGIGYQVF
GNLVSVTLGLTPFAYRLVQYRDSDQLTTLSANELLSVALGCGSGSDVLVITMVTLSFLVRVCLIWLFFFLLSVAERTYKQ
RLLFAKLFGHLTSARRARKSEVPHFRLKKVQNIKMWLSLRSYLKRRGPQRSVDVIVSSAFLLTLSVVFICCAQLLHVHET
FLECHYNWELVIWCSSLTLFLLRFVTLGSETSKKYSNTSILLTEQINLYLKMEKKPNKKEELTLVNNVLKLATKLLKELD
TPFRLYGLTMNPLLYNITQVVILSAVSGVISDLLGFNLKLWKIKS
>XP_048355416.1 protein PHTF2 isoform X2 [Sphaerodactylus townsendi]
MASKVTDAIVWYQKKIGAYDQQIWEKSVEQKEIKGLRNKPKKTGHVKPDLIDVDLVRGSAFAKAKPESPWTSLTRKGIVR
VVFFPFFFRWWLQVTSQVIFFWLLVLYLLQVAAVVLFYTIECPHNIPLTEVIGPVWLMLLLGTVHCQIVSTRTPKPTPTT
GGRRRRKLRKAAHLEVHREGDGSSTTDNTQEGTVQTYGTSTSYSIGVFFRDIWHAAFFLSGSKKAKNSIDKSTETDNGYV
SLDGKKTSKNSEDGLQSHEAHSEVFRSEETCWGSGAVRNTYTNSSHHKDTHRTVANISDEVSSEEGPDVGYYLRRNAERA
SNDCAFRNRKSHHYKKHYPVEDIPKSGTSCSSRCSSSRQDSESTRPESETEDVLWEDLLHCAECRSSCTSETDVENSQVN
SCMKKEYRDDPFHQSHLPWFHSSNPGLEKVSAIVWEGNDCKKADMSVLEISGMIMNRVNSYIPGIGYQIFGNVVSLILGL
TPFVFRLSQAKDLEHLATHSATELYTIAFGSNGDRMVLSMVTICFIVRVSLVWIFFFLLCVAERTYKQRLLFAKLFGHLT
SARRARKSEVPHFRLKKVQNIKMWLSLRSYLKRRGPQRSVDVIVSSAFLLTISVVFICCAQLLHVHEIFLDCHYNWELAI
WCISLTLFLLRFVTLGSETSKKYSNTSILLTEQINLYLKMEKKPNKKEELTLVNNVLKLATKLLKELDSPFRLYGLTMNP
LLYNITQVVILSAVSGVISDLLGFNLKLWKIKS
>XP_026532947.1 putative homeodomain transcription factor 2 isoform X1 [Notechis scutatus]
MASKVTDAIVWYQKKIGAYDQQIWEKSVEQREIKFIKLGLRNKPKKTGHVKPDLIDVDLVRGSAFAKAKPESPWTSLTRK
GIVRVVFFPFFFNWWLQVTSKVIFLWLLFLYLLQVAAIILFFTIQSPHNIPLTEVIGPAWLMLLLGTVHCQIVSTRTPKS
STNTGGRRRRKLRKAAHLEVHREGDGSSTTDNTQEGSVQSYGTTTSSSLGAVFKELWHATFFLSGAKKAKNSIDKSTETD
NGYVSLDGKRTGRNNEDALQSHEPLPEAVRAEEPSWNIGTARNTYNTPNHKDGHRTMTNISDEVSSEEGPEASYPLRRNA
ERPSSDCAFRNKKSHHYKKHYPVEDVPKSGTSCSSRCSSSRQDSESTRPESETEDVLWEDFLHCAECRSSCTSETDAENS
QVNSCMKKEYRDDPFHPGHLPWFHSSNPGLEKVSAIVWEGNDCKKADMSVLEISGMIMNRVNSYVPGIGYQVFGNVVSLI
LGLTPFVFRLSQEKDLEHLATHTATELYAIAFGSNGNIMVIAMVIVCFVVRVSLVWIFFFLLCVAERTYKQRLLFAKLFG
HLTSARRAQKSEVPHFRLKKVQNIKIWLSLRSYLKRRGPQRSVDVIVSSAFLLTISVVFICCAQLLHVHAVFLDCHYNWE
LVIWCISLTLFLLRFVTLGSETSKKYSNTSILLTEQINLYLKMEKKPNKKEELTLVNNVLKLATKLLKELDNPFRLYGLT
MNPLLYNITQVVILSAVSGVISDLLGFNLKLWKIKS
>XP_044136074.1 protein PHTF2 isoform X1 [Bufo gargarizans]
MASKVTDAIVWYQKKIGAYDQQIWEKSVEQREIKFIRLGLRNKPKKTGHVKPDLIDVDLVRGSAFAKAKPESPWTSLTRK
GIVRVVFFPFFFRWWLQVTSKVIFSWLFLLYLLQVASVVLFILSPGPHSVPLTEVIGPIWLMLLLGTVHCQIVSTRTVKS
PPVLGGKRRRKLRKAAHLEVHREGDGSSTTDNTQEGTLQNYGTSTSHSIGAVFRDIWHAAFFLSGSKKSKNSIDKSTETD
NGYVSLEGRLTGKSSEDGVQVHEPQSETIHSEETTWTAVTNRTNQTQTKTMYNKTKMDVQRSPANLSDEVSSEDDPSTGY
MARRSLDRPHGDSMLRNRKPHHYKKPYTTEDIQKSGTSCSSRCSSSRQDSESTRPESETEDVLWEDLLHCAECRSSCSSE
TDADTNHGNLCIKREFRDDPFHQSNLPWLHSSNPGLEKVSAIVWEGNDCKKADMSVLEISGMIMNRVNSYTPGIGYQMFG
NFISLILGLTPFAFRLSESRDLEQLATLSAAEIYNIAFGSSTDIMVVSMVVISFVVRVSLVWIFFFLLCVAERTYKQRLL
FAKLFGHLTSARRARKSEVPHFRLKKVQNIKMWLSLRSYLKRRGPQRSVDVIVSSAFLLTISAVFICCAQLLHIHETFLG
CHYNWELVIWCISLSLFLLRFVTLGSETSKKYSNTSILLTEQINLYLKMEKKPNKKEELTLVNNVLKLATKLLKELDNPF
RLYGLTMNPLLYNITQVVILSAVSGVISDLLGFNLKLWKIKS
>XP_039647853.1 protein PHTF2-like isoform X1 [Perca fluviatilis]
MASKVKDAVVWYQKKIGAYDQQIWEKSVEQREIKFISLGFRNKPKKTGHVKPDLIDVDLVRGSAFAKAKPESPWTSLTRK
GIVRVVFFPFFYRWWIQVTSRTIFLLLLVLYLLQVAAAVLYVTIPQPHGIPTTEVFGAIWLMLLLGTVHCQIVSTRTPKP
ASSSGGKRRRKLRKASQMEVHREGDGSSTTDNTHEGAPHSHSASTTYSLGALFQDFWHDICKAGSKKSKLSIDKSTETDN
GYVSLDGRVTNRSSEEGLQLHEQRCESLNRADEVCWNSHVQSVHTHAPRSPGLTLASANKEPASDEASSEEDPEASYSAL
RRGVERMNSDCTLRNRKNTHHYKKHYAAEDVPKSGTSCSSRCSSLRTHDSESTRHESETEDLMWEDFLHCAECRSSCTSE
TEGEGGGAPVCPPAKKEYRDDPFHQGHAPWMHSSNPGLERVSAIVWEGNECKKADMSVLEISGMIMNRVNLYTPGIGYQV
FGNLVSVTLGLTPFAYRLAQYRDFDQLTTLSANEMLSVALGGGSGSDALVITMVTLSFLVRVCLIWLFFFLLSVAERTYK
QRLLFAKLFGHLTSARRARKSEVPHFRLKKVQNIKMWLSLRSYLKRRGPQRSVDVIVSSAFLLTLSVVFICCAQLLHIHE
TFLECHYNWELVIWCSSLSLFLLRFVTLGSETSKKYSNTSILLTEQINLYLKMEKKPNKKEELTLVNNVLKLATKLLKEL
DTPFRLYGLTMNPLLYNITQVVILSAVSGVISDLLGFNLKLWKIKS
>XP_026886317.1 putative homeodomain transcription factor 2 isoform X4 [Electrophorus electricus]
MASKVRDAVVWYQKKIGAYDQQIWEKSVEQREIKGLRNKPKKTGHVKPDLIDVDLVRGSAFAKAKPESPWTSLTRKGIVR
VVLFPFFFRWWIQVSSKAIFLLLLSLYLLQVAAAAVFFSTSQPHDIPATEVFGAIWLMLLLGTVHCQIVSTRTPKPTPNT
TGKRRRKLRKAAHLEVHREGDGSSTTDNTQEGAPHSSGSVATHSLGAFFRDFWHSVFHSGSKKSKLSIDKSTETDNGYVS
LDGRVTSKSSEEGLQLHETHCDLLRMDEPGWSSPLLPPISKEVRSVENMSDEASSEEDPENYSALRRGVERMSSECALRN
RKAHHYKKHYTAEETPKSGTSCSSRCSSLRTQDSESTRHESETEDVLWEDFLHCAECRSSCTSETEGEGSAVCPASKKEY
RDDPFLQGHAPWLHSSNPGLERVSAIVWEGNECKKADMSVLEISGMIMNRVNLYTPGIGYQIFGNMVAVTLGLMPFVYRL
FQYKDLEQLASLTAIELVSIAFGSSSDVMVIAMVTVSFVVRVCLIWLFFFLLSVAERTYKQRLLFAKLFGHLTSARRARK
SEVPHFRLKKVQNIKMWLSLRSYLKRRGPQRSVDVIVSSAFLLTISVVFICCAQLLHVTETFLEFHYNWELVIWCSSLSL
FLLRFVTLGSETSKKYSNTSILLTEQINLYLKMEKKPNKKEELTLVNNVLKLATKLLKELDTPFRLYGLTMNPLLYNITQ
VVILSAVSGVISDLLGFNVKLWKIKS
>XP_041636500.1 protein PHTF2-like isoform X2 [Cheilinus undulatus]
MASKVKDAVVWYQKKIGAYDQQIWEKSVEQREIKGLRNKPKKTGHVKPDLIDVDLVRGSAFAKAKPESPWTSLTRKGIVR
VVFFPFFYRWWIQVTSRAIFLLLLALYLLQVGAAILYVSIPQPHGIPATEVFGAIWLMLLLGTVHCQIVSTRTPKPASSS
GGKRRRKLRKASQMEVHREGDGSSTTDNTQEGAPHSHSASTTYSLGTFFQDFWHDICKAGSKKSKLSIDKSTETDNGYVS
LDGRVTNRSSEEGLQLHEQRCDSLNRADEVCWNSHIQPTHTHTPRSTGLMLAGGNKEPASDEASSEEDPEASYSALRRGV
ERMNSDCILRNRKNTHHYKKHYAVEDVPKSGTSCSSRCSSLRTQDSESTRHESETEDLMWEDFLHCAECRSSCTSETEGE
GGGAPVCPPAKKEYRDDPFHQGHVPWLHSSNPGLERVSAIVWEGNECKKADMSVLEISGMIMNRVNLYTPGIGYQVFGNL
VSVTLGLTPFAYRLAQYRDVDQLTTLSANELLSVALGGGSGSDALVITMVTLSFLVRVCLIWLFFFLLSVAERTYKQRLL
FAKLFGHLTSARRARKSEVPHFRLKKVQNIKMWLSLRSYLKRRGPQRSVDVIVSSAFLLTLSVVFICCAQLLHVHETFLE
CHYNWELVIWCSSLSLFLLRFVTLGSETSKKYSNTSILLTEQINLYLKMEKKPNKKEELTLVNNVLKLATKLLKELDTPF
RLYGLTMNPLLYNITQVVILSAVSGVISDLLGFNLKLWKIKS
>XP_004913085.1 putative homeodomain transcription factor 2 isoform X1 [Xenopus tropicalis]
MASKVTDAIVWYQKKIGAYDQQIWEKSVEQREIKGLRNKPKKTGHVKPDLIDVDLVRGSAFAKAKPESPWTSLTRKGIVR
VVFFPFFFSWWLQVTSRVIFSWLFLLYLLQVAAIVLFIITPGPHNVPFTEVTGSIFLMLLLGTVHCQIVSTRTVKSPPIL
GGKRRRKLRKAAHLEVHREGDGSSTTDNTQEGTLQSYGTSTSYTIGTVFRDILHAAFFLSGSKKTKHSSDKSTETDNGYV
SLEGRLTGKSSEDGVQSHEPVCEVLHSEEPMWGTGKNRNPPAQTKMKYKTKLDIHRAVVNVSDEVSSEDDPSTGYTTQRN
MDRSLCDSAIRNRKPHNYKKHYPAEDIQKSGTSCSSRCSSSRQDSESTRPESETEDVLWEDLLHCTECRTSCSSETDLDS
NHGNLCMKREYRDDPFQQSHSPWLHTTNPGLEKVSAIVWEGNDCKKADMSVLEISGMIMNRVNSYNPGIGYQIFGNVISL
ILGLTPFAFRLAESKDLEQLATLSASELYSIAFGSNTDIMVISLVLISFVVRVSLVWIFFFLLCVAERTYKQRLLFAKLF
GHLTSARRARKSEVPHFRLKKVENIKMWLSLRSYLKRRGPQRSVDVIVSSAFLLTISVVFICCAQLLHVHETFLDCQYNW
ELVIWCISLTLFLLRFVTLGSETSKKYSNTSILLTEQINLYLKMEKKPNKKEELTLVNNVLKLATKLLKELDSPFRLYGL
TMNPLLYNITQVVILSAVSGVISDLLGFNLKLWKIKS
>XP_026886316.1 putative homeodomain transcription factor 2 isoform X3 [Electrophorus electricus]
MASKVRDAVVWYQKKIGAYDQQIWEKSVEQREIKGLRNKPKKTGHVKPDLIDVDLVRGSAFAKAKPESPWTSLTRKGIVR
VVLFPFFFRWWIQVSSKAIFLLLLSLYLLQVAAAAVFFSTSQPHDIPATEVFGAIWLMLLLGTVHCQIVSTRTPKPTPNT
TGKRRRKLRKAAHLEVHREGDGSSTTDNTQEGAPHSSGSVATHSLGAFFRDFWHSVFHSGSKKSKLSIDKSTETDNGYVS
LDGRVTSKSSEEGLQLHETHCDLLRMDEPGWSSPLLPPISKCMQEVRSVENMSDEASSEEDPENYSALRRGVERMSSECA
LRNRKAHHYKKHYTAEETPKSGTSCSSRCSSLRTQDSESTRHESETEDVLWEDFLHCAECRSSCTSETEGEGSAVCPASK
KEYRDDPFLQGHAPWLHSSNPGLERVSAIVWEGNECKKADMSVLEISGMIMNRVNLYTPGIGYQIFGNMVAVTLGLMPFV
YRLFQYKDLEQLASLTAIELVSIAFGSSSDVMVIAMVTVSFVVRVCLIWLFFFLLSVAERTYKQRLLFAKLFGHLTSARR
ARKSEVPHFRLKKVQNIKMWLSLRSYLKRRGPQRSVDVIVSSAFLLTISVVFICCAQLLHVTETFLEFHYNWELVIWCSS
LSLFLLRFVTLGSETSKKYSNTSILLTEQINLYLKMEKKPNKKEELTLVNNVLKLATKLLKELDTPFRLYGLTMNPLLYN
ITQVVILSAVSGVISDLLGFNVKLWKIKS
>XP_026182505.1 putative homeodomain transcription factor 2 isoform X1 [Mastacembelus armatus]
MLMASKVKDAVVWYQKKIGAYDQQIWEKSVEQREIKFIDLGLRNKPKKTGHVKPDLIDVDLVRGSAFAKAKPESPWTSLT
RKGIVRVVFFPFFYRWWIQVTSRAIFLLLLALYLLQVAAAVLYMTIPQPHRIPATEVFGAIWLMLLLGTVHCQIVSTRTP
KPASSSGGKRRRKLRKASQMEVHREGDGSSTTDNTQEGAQHSHSASATYSLGAFFQDFWHDICKAGCKKSKLSIDKSTET
DNGYVSLDGRVTHRSSEEGLQFHEQRCDLLNRTDEVCWNSRVQPTHTHTARNTGLMLTSGNKEPASDEASSEEDPEASYS
ALRRGVERVNSDCTLRNRKNTHHYKKHYVVEDIPKSGTSCSSRCSSLRTQDSESTRHESETEDLMWEDFLHCAECRSSCT
SETEGEGGGTPVCPPGKKEYRDDPFHQGHIPWLHSSNPGLERVSAIVWEGNECKKADMSVLEISGMIMNRVNQYTPGIGY
QVFGNLVSVALGLTPFAYRLVQYRDLDQLTTLSANELLSVALGGGSESDALVITMVTLSFLVRVCLIWLFFFLLSVAERT
YKQRLLFAKLFGHLTSARRARKSEVPHFRLKKVQNIKMWLSLRSYLKRRGPQRSVDVIVSSAFLLTLSVVFICCAQLLHV
HETFLECHYNWELVIWCASLSLFLLRFVTLGSETSKKYSNTSILLTEQINLYLKMEKKPNKKEELTLVNNVLKLATKLLK
ELDTPFRLYGLTMNPLLYNITQVVILSAVSGVISDLLGFNLKLWKIKS
>XP_037616694.1 putative homeodomain transcription factor 2 isoform X1 [Sebastes umbrosus]
MASKVKDAVVWYQKKIGAYDQQIWEKSVEQREIKFISLGLRNKPKKTGHVKPDLIDVDLVRGSAFAKAKPESPWTSLTRK
GIVRVVFFPFFYRWWIQVTSRTIFLLLLVLYLLQVAAAALFAIIPQPHGIPTTEVFGAIWLMLLLGTVHCQIVSTRTPKP
VSSSGGKRRRKLRKASQMEVHREGDGSSTTDNTQEGAPHSHSASTTYSLGALFQDFWHDICKAGSKKSKLSIDKSTETDN
GYVSLDGRVTNRSSEEGLQLHEQGCDPLNRADEACWSSHAQPAHAQAPRSAGLLLASGTKEPASDEASSEEDPEASYNAL
RRGVERMNSDCTLRNRKNTHHYKKHYAVEDVPKSGTSCSSRCSSLRTQDSESTRHESETEDLMWEDFLHCAECRSSCTSE
TEGEGGAGTPVCPPAKKEYRDDPFHQGHAPWLHSSNPGLERVSAIVWEGNDCKKADMSVLEISGMIMNKVNLYTPGIGYQ
VFGNLVSVSLGLTPFVYRLAQYRDFDQLTSLSANELLSVALGGGTGSDTLVITMVTLSFLVRVCLIWLFFFLLSVAERTY
KQRLLFAKLFGHLTSARRARKSEVPHFRLKKVQNIKMWLSLRSYLKRRGPQRSVDVIVSSAFLLTLSVVFICCAQLLHVH
GTFLECHYNWELVIWCSSLSLFLLRFVTLGSETSKKYSNTSILLTEQINLYLKMEKKPNKKEELTLVNNVLKLATKLLKE
LDTPFRLYGLTMNPLLYNITQVVILSAVSGVISDLLGFNLKLWKIKS
>XP_021545195.1 putative homeodomain transcription factor 2 [Neomonachus schauinslandi]
MASKVTDAIVWYQKKGLRNKPKKTAHVKPDLIDVDLVRGSAFAKAKPESPWTSLTRKGIVRVVFFPFFFRWWLQVTSKVI
FFWLLVLYLLQVAAVVLFCSASSPHSIPLTEVIGPVWLMLLLGTVHCQIVSTRTPKPPLSAGGKRRRKLRKAAHLEVHRE
GDGSSTTDNTQEGAAQSHGTSTSYSVGAVFRDLWHAAFFLSGSKKAKNSIDKSTETDNGYVSLEGKKTVKSSEEGIQSHE
PQCETVRPEEAAWHPGTLRNIPSKDTQRTIANVSDEVSSEEGPETGYPLRRHVDRTSESILRNRKSHHYKKHYPNEDAPK
SGTSCSSRCSSSRQDSESTRPESETEDVLWEDLLHCAECRSSCTSETDMENPQINPSVKKEYRDDPFHQSHLPWLHSSHP
GLEKISAIVWEGNDCKKADMSVLEISGMIMNRVNSHIPGIGYQIFGNAISLILGLTPFVFRLSQATDLEQLTAHSASELY
VIAFGSNEDVIVLSMVIISFVVRVSLVWIFFFLLCVAERTYKQRLLFAKLFGHLTSARRARKSEVPHFRLKKVQNIKMWL
SLRSYLKRRGPQRSVDVIVSSAFLLTISVVFICCAQLLHVHEIFLDCHYNWELVIWCISLTLFLLRFVTLGSETSKKYSN
TSILLTEQINLYLKMEKKPNKKEELTLVNNVLKLATKLLKELDSPFRLYGLTMNPLLYNITQVVILSAVSGVISDLLGFN
LKLWKIKS
>XP_030005781.1 putative homeodomain transcription factor 2 isoform X1 [Sphaeramia orbicularis]
MASKVKDAVVWYQKKIGAYDQQIWEKSVEQREIKFISLGLRNKPKKTGHVKPDLIDVDLVRGSAFAKAKPESPWTSLTRK
GIVRVVFFPFFYRWWIQVTSRAIFLLLLALYLLQVAAAVLYVTIPQPHGIPATEVFGAIWLMLLLGTVHCQIVSTRTPKP
ASSSGGKRRRKLRKASQMEVHREGDGSSTTDNTQEGAPHSHSASTTYSLGALFQDFWHDICKAGSKKSKLSIDKSTETDN
GYVSLDGRVTNRSSEEGLQLHDQGCDSLNRADEVCWNSHCPPAHAHTARSTGLMLAGGNKEPASDEASSEEDPEASYSAL
RRGVERMNSECALRNRKNSHHYKKHYAVEDVPKSGTSCSSRCSSLRTQDSESTRHESETEDLLWEDFLHCAECRSSCTSE
TEGEGGGTPVCAPAKKEYRDDPFHQGHVPWLHSSNPGLERVSAIVWEGNECKKADMSVLEISGMIMNRVNLYTPGIGYQV
FGNLVSVTLGLTPFAYRLAQYRDLDQLTTLSANELLSVALGGGSGSDALVITMVTLSFLVRVCLIWLFFFLLSVAERTYK
QRLLFAKLFGHLTSARRARKSEVPHFRLKKVQNIKMWLSLRSYLKRRGPQRSVDVIVSSAFLLTLSVVFICCAQLLHVHE
TFLECHYNWELVIWCSSLSLFLLRFVTLGSETSKKYSNTSILLTEQINLYLKMEKKPNKKEELTLVNNVLKLATKLLKEL
DTPFRLYGLTMNPLLYNITQVVILSAVSGVISDLLGFNLKLWKIKS
>XP_048692421.1 protein PHTF2 isoform X2 [Caretta caretta]
MASKVTDAIVWYQKKIGAYDQQIWEKSVEQREIKGLRNKPKKTGHVKPDLIDVDLVRGSAFAKAKPESPWTSLTRKGIVR
VVFFPFFCRWWLQVTSNVIFFWLLVLYLLQVTAIVLFYTAASPHNIPLTEVIGPIWLMLLLGTVHCQIVSTRTPKPPPST
GGKRRRKLRKAAHLEVHREGDGSSTTDNMQEGTVQSYGTSTSYSIGAVFRDIWHAAFFLSGSKKAKNSIDKSTETDNGYV
SLDGKKTGKSIEDGVQTHEPHCKVIRPEEGVWSTGTVRNTYNNHSPHKDTHRTVTNVSDEVSSEEGPESGYPLRRNVERA
SSDCALRSRKSHHYKKHYPVEDTPKSGTSCSSRCSSSRQDSESTRPESETEDVLWEDLLHCAECRSSCTSETDVENPQVN
PCVKKEYRDDPFHQSHLPWLHSSNPGLEKVSAIVWEGNDCKKADMSVLEISGMIMNRVNSHMPGIGYQIFGNVISLILGL
TPFIFRLSQAKDLEQLATHSATELYIIAFGSNGDILVLSMVIISFVVRVSLVWIFFFLLCVAERTYKQRLLFAKLFGHLT
SARRARKSEIPHFRLKKVQNIKIWLSLRSYLKRRGPQRSVDVIVSSAFLLTISVVFTCCAQLLHVHEIFLDCHYNWELVI
WCISLTLFLLRFVTLGSETSKKYSNTSILLTEQELDSPFRLYGLTMNPLLYNITQVVILSAVSGVISDLLGFNLKLWKIK
S
>XP_028427013.1 putative homeodomain transcription factor 2 isoform X2 [Perca flavescens]
MASKVKDAVVWYQKKIGAYDQQIWEKSVEQREIKGFRNKPKKTGHVKPDLIDVDLVRGSAFAKAKPESPWTSLTRKGIVR
VVFFPFFYRWWIQVTSRTIFLLLLVLYLLQVAAAVLYVTIPQPHGIPTTEVFGAIWLMLLLGTVHCQIVSTRTPKPASSS
GGKRRRKLRKASQMEVHREGDGSSTTDNTHEGAPHSHSASTTYSLGALFQDFWHDICKAGSKKSKLSIDKSTETDNGYVS
LDGRVTNRSSEEGLQLHEQRCESLNRADEVCWNAHVQSVHTHAPRSPGLTLASANKEPASDEASSEEDPEASYSALRRGV
ERMNSDCTLRNRKNTHHYKKHYAAEDVPKSGTSCSSRCSSLRTHDSESTRHESETEDLMWEDFLHCAECRSSCTSETEGE
GGGAPVCPPAKKEYRDDPFHQGHAPWMHSSNPGLERVSAIVWEGNECKKADMSVLEISGMIMNRVNLYTPGIGYQVFGNL
VSVTLGLTPFAYRLAQYRDFDQLTALSANELLSVALGGGSGSDALVITMVTLSFLVRVCLIWLFFFLLSVAERTYKQRLL
FAKLFGHLTSARRARKSEVPHFRLKKVQNIKMWLSLRSYLKRRGPQRSVDVIVSSAFLLTLSVVFICCAQLLHIHETFLE
CHYNWELVIWCSSLSLFLLRFVTLGSETSKKYSNTSILLTEQINLYLKMEKKPNKKEELTLVNNVLKLATKLLKELDTPF
RLYGLTMNPLLYNITQVVILSAVSGVISDLLGFNLKLWKIKS
>XP_042078917.1 protein PHTF2 isoform X2 [Haplochromis burtoni]
MASKVKDAVVWYQKKIGAYDQQIWEKSVEQREIKGLRNKPKKTGHVKPDLIDVDLVRGSAFAKAKPESPWTSLTRKGIVR
VVFFPFFYRWWIQVTSRAIFLLLLALYLLQVAAAFLYVTIPQPHGIPATEVFEAILLMLLLGTVHCQIVSTRTPKPASSS
GGKRRRKLRKASQMEVHREGDGSSTTDNTQEGAPHSHSASTTYSLGAFFQDFWHDICKAGSKKSKLSIDKSTETDNGYVS
LDGRVTNRSSEEGLQLHEQRCDLLNRADEVCWNPHTQPAHGHAARNNGLLLAGGNKEPASDEASSEEDPEASYSALRRGV
ERMNSDCALRNRKNTHHYKKHYTVEDVPKSGTSCSSRCSSLRTQDSESTRHESETEDLMWEDFLHCTECRSSCTSETEGE
GGGTPVCPAKKEYRDDPFHQGHLPWLHSSNPGLERVSAIVWEGNECKKADMSVLEISGMIMNRVNLYTPGIGYQVFGNLV
SVALGLTPFAYRLAQYRDLDQLTTLSANELLSVALGCGSGSDVLVITMVTLSFLVRVCLIWLFFFLLSVAERTYKQRLLF
AKLFGHLTSARRARKSEVPHFRLKKVQNIKMWLSLRSYLKRRGPQRSVDVIVSSAFLLTLSVVFICCAQLLHVHETFLDC
HYNWELVIWCSSLTLFLLRFVTLGSETSKKYSNTSILLTEQINLYLKMEKKPNKKEELTLVNNVLKLATKLLKELDTPFR
LYGLTMNPLLYNITQVVILSAVSGVISDLLGFNLKLWKIKS
>XP_014265088.2 putative homeodomain transcription factor 2 isoform X2 [Maylandia zebra]
MASKVKDAVVWYQKKIGAYDQQIWEKSVEQREIKGLRNKPKKTGHVKPDLIDVDLVRGSAFAKAKPESPWTSLTRKGIVR
VVFFPFFYRWWIQVTSRAIFLLLLALYLLQVAAAFLYVTIPQPHGIPATEVFEAILLMLLLGTVHCQIVSTRTPKPASSS
GGKRRRKLRKASQMEVHREGDGSSTTDNTQEGAPHSHSASTTYSLGAFFHDFWHDICKAGSKKSKLSIDKSTETDNGYVS
LDGRVTNRSSEEGLQLHEQRCDLLNRADEVCWNPHTQPAHGHAARNNGLLLAGGNKEPASDEASSEEDPEASYSALRRGV
ERMNSDCALRNRKNTHHYKKHYTVEDVPKSGTSCSSRCSSLRTQDSESTRHESETEDLMWEDFLHCTECRSSCTSETEGE
GGGTPVCPAKKEYRDDPFHQGHLPWLHSSNPGLERVSAIVWEGNECKKADMSVLEISGMIMNRVNLYTPGIGYQVFGNLV
SVALGLTPFAYRLAQYRDLDQLTTLSANELLSVALGCGSGSDVLVITMVTLSFLVRVCLIWLFFFLLSVAERTYKQRLLF
AKLFGHLTSARRARKSEVPHFRLKKVQNIKMWLSLRSYLKRRGPQRSVDVIVSSAFLLTLSVVFICCAQLLHVHETFLDC
HYNWELVIWCSSLTLFLLRFVTLGSETSKKYSNTSILLTEQINLYLKMEKKPNKKEELTLVNNVLKLATKLLKELDTPFR
LYGLTMNPLLYNITQVVILSAVSGVISDLLGFNLKLWKIKS
>XP_040029460.1 protein PHTF2-like isoform X2 [Gasterosteus aculeatus aculeatus]
MASKVKDAVVWYQKKIGAYDQQIWEKSVEQREIKGFRNKPKKTGHVKQDLIDVDLVRGSAFAKAKPESPWISLTRKGIVR
VVFFPFFYRWWIQVTSRTIFLLLLVLYLLQVAAAVLYGLVPQPHGVPTTEVFGAIWLMLLLGTVHCQIVSTRTPKPTSSA
GGKRRRKLRKASQMEVHREGDGSSTTDNTQEGAPHSHSASTTYSLGTLFQDFWHDICKAGSKKSKLSIDKSTETDNGYVS
LDGRVTNRSSEEGLQLHEQRCDLLTRAEEVCWNARVQPPHLHAPLCAGPVVASGNKEPASDEASSEEDPEASYRALRRGV
ERTNSDSTLRNRKSTHHYKKHFAVEDVPKSGTSCSSRCSSLRTQDSESTRHESETEDLMWEDFLHCAECRSSCTSETEGE
GGGTPVCPPAKKEYRDDPFHQGHAPWLHSSNPGLERVSAIVWEGNECKKADMSVLEISGMIMNRVNLYNPGIGYQVFGNL
VSVTLGLTPFVYRLAQYSDLDQLTSLSANELLSVALGGGSGSDAMVITMVTLSFLVRVCLTWLFFFLLSVAERTYKQRLM
FAKLFGHLTSARRARKSEVPHFRLKKVQNIKMWLSLRSYLKRRGPQRSVDVIVSSAFLLTLSVVFICCAQLLHIHDTFLA
CHYNWELVIWCSSLSLFLLRFVTLGSETSKKYSNTSILLTEQINLYLKMEKKPNKKEELTLVNNVLKLATKLLKELDTPF
RLYGLTMNPLLYNITQVVILSAVSGVISDLLGFNLKLWKIKS
>XP_046234710.1 protein PHTF2-like isoform X1 [Scatophagus argus]
MASKVKDAVVWYQKKIGAYDQQIWEKSVEQREIKFISLGLRNKPKKTGHVKPDLIDVDLVRGSAFAKAKPESPWTSLTRK
GIVRVVFFPFFYRWWIQVTSRAIFLLLLALYLLQVAAAVLYVTIPQPHGIPATEVFGAIWLMLLLGTVHCQIVSTRTPKP
ASSSGGKRRRKLRKASQMEVHREGDGSSTTDNTQEGAPHSHSASTTYSLGALFQDFWHDICKAGSKKSKLSIDKSTETDN
GYVSLDGRVTNRSSEEGLQLHEQRCDSLNRADEACWNPHVKPTHAHAPRSTGLMLASGNKEPASDEASSEEDPEASYSAL
RRGVERMNSDCTLRNRKNTQHYKKHYAVEDVPKSGTSCSSRCSSLRTHDSESTRHESETEDLMWEDFLHCAECRSSCTSE
TEGEGGGTPVCPPAKKEYRDDPFHQGHVPWLHSSNPGLERVSAIVWEGNECKKADMSVLEISGMIMNRVNLYTPGIGYQV
FGNLVSVTLGLTPFVYRLAQHRDLDQLTTLSANELLSVALGGGSGSDALVITMVTLSFLVRVCLIWLFFFLLSVAERTYK
QRLLFAKLFGHLTSARRARKSEVPHFRLKKVQNIKMWLSLRSYLKRRGPQRSVDVIVSSAFLLTLSVVFICCAQLLHVHE
TFLECHYNWELVIWCSSLSLFLLRFVTLGSETSKKYSNTSILLTEQINLYLKMEKKPNKKEELTLVNNVLKLATKLLKEL
DTPFRLYGLTMNPLLYNITQVVILSAVSGVISDLLGFNLKLWKIKS
>XP_041819736.1 protein PHTF2-like isoform X1 [Chelmon rostratus]
MASKVKDAVVWYQKKIGAYDQQIWEKSVEQREIKFISLGLRNKPKKTGHVKPDLIDVDLVRGSAFAKAKPESPWTSLTRK
GIVRVVFFPFFYRWWIQVTSRAIFLLLLALYLLQVAAAVLYLTIPQPHGIPATEVFGAIWLMLLLGTVHCQIVSTRTPKP
ASSSGGKRRRKLRKASQMEVHREGDGSSTTDNTQEGAPHSHSASTTYSLGALFQDFWHDICKAGSKKSKLSIDKSTETDN
GYVSLDGRVTNRSSEEGLQLHEQRCDSLNRADEVCWNSNVKPTHTHTPRSAGLMLASGNKEPASDEASSEEDPEASYSAL
RRGVERMNSDCTLRNRKNTHHYKKHYAVEDVPKSGTSCSSRCSSLRTQDSESTRHESETEDLMWEDFLHCAECRSSCTSE
TEGEGGGTPVCPPAKKEYRDDPFHQGHVPWLHSSNPGLERVSAIVWEGNECKKADMSVLEISGMIMNRVNLYTPGIGYQV
FGNLVSVTLGLTPFAYRLAQYRDLDQLTTLSANELLSVALGGGSGSDAMVVTMVTLSFLVRVCLIWLFFFLLSVAERTYK
QRLLFAKLFGHLTSARRARKSEVPHFRLKKVQNIKMWLSLRSYLKRRGPQRSVDVIVSSAFLLTLSVVFICCAQLLHVHE
TFLECHYNWELVIWCSSLSLFLLRFVTLGSETSKKYSNTSILLTEQINLYLKMEKKPNKKEELTLVNNVLKLATKLLKEL
DTPFRLYGLTMNPLLYNITQVVILSAVSGVISDLLGFNLKLWKIKS
>XP_023121870.1 putative homeodomain transcription factor 2 isoform X1 [Amphiprion ocellaris]
MASKVKDAVVWYQKKIGAYDQQIWEKSVEQREIKFISLGLRNKPKKTGHVKPDLIDVDLVRGSAFAKAKPESPWTSLTRK
GIVRVVFFPFFYRWWIQVTSRAIFLLLLALYLLQVAAAVLYVTIPQPHGIPATEVFGAIWLMLLLGTVHCQIVSTRTPKP
ASSSGGKRRRKLRKASQMEVHREGDGSSTTDNTQEGAPHSHSASTTYSLGAFFQDFWHDICKAGSKKSKLSIDKSTETDN
GYVSLDGRVTNRSSEEGLQLHEQRCDLLNRADEVCWNSHIQPAHAHTGRSSGLMLANGSKDPASDEASSEEDPEASYSAL
RRGVERMNSDCTLRNRKSSHHYKKHYAVEDVPKSGTSCSSRCSSLRTQDSESTRHESETEDLMWEDFLHCAECRSSCTSE
TEGEGGGTPVCPPAKKEYRDDPFHQGHVPWLHSSNPGLERVSAIVWEGNECKKADMSVLEISGMIMNRVNLYTPGIGYQV
FGNLVSVTLGLTPFAYRLAQYRDLDQLTTLSANELLSVALGCGCGSDALVITMVTLSFLVRVCLIWLFFFLLSVAERTYK
QRLLFAKLFGHLTSARRARKSEVPHFRLKKVQNIKMWLSLRSYLKRRGPQRSVDVIVSSAFLLTLSVVFICCAQLLHVHE
TFLECHYNWELVIWCSSLSLFLLRFVTLGSETSKKYSNTSILLTEQINLYLKMEKKPNKKEELTLVNNVLKLATKLLKEL
DTPFRLYGLTMNPLLYNITQVVILSAVSGVISDLLGFNLKLWKIKS
>XP_039891180.1 protein PHTF2-like isoform X2 [Simochromis diagramma]
MASKVKDAVVWYQKKIGAYDQQIWEKSVEQREIKGLRNKPKKTGHVKPDLIDVDLVRGSAFAKAKPESPWTSLTRKGIVR
VVFFPFFYRWWIQVTSRAIFLLLLALYLLQVAAAFLYVTIPQPHGIPATEVFEAILLMLLLGTVHCQIVSTRTPKPASSS
GGKRRRKLRKASQMEVHREGDGSSTTDNTQEGAPHSHSASTTYSLGAFFQDFWHDICKAGSKKSKLSIDKSTETDNGYVS
LDGRVTNRSSEEGLQLHEQRCDLLNRADEVCWNPHTQPAHGQAARNNGLLLAGGNKEPASDEASSEEDPEASYSALRRGV
ERMNSDCALRNRKNTHHYKKHYTVEDVPKSGTSCSSRCSSLRTQDSESTRHESETEDLMWEDFLHCTECRSSCTSETEGE
GGGTPVCPAKKEYRDDPFHQGHLPWLHSSNPGLERVSAIVWEGNECKKADMSVLEISGMIMNRVNLYTPGIGYQVFGNLV
SVALGLTPFAYRLAQYRDLDQLTTLSANELLSVALGCGSGSDVLVITMVTLSFLVRVCLIWLFFFLLSVAERTYKQRLLF
AKLFGHLTSARRARKSEVPHFRLKKVQNIKMWLSLRSYLKRRGPQRSVDVIVSSAFLLTLSVVFICCAQLLHVHETFLDC
HYNWELVIWCSSLTLFLLRFVTLGSETSKKYSNTSILLTEQINLYLKMEKKPNKKEELTLVNNVLKLATKLLKELDTPFR
LYGLTMNPLLYNITQVVILSAVSGVISDLLGFNLKLWKIKS
>XP_041113429.1 protein PHTF2-like isoform X5 [Polyodon spathula]
MASKVRDAVVWYQKKIGAYDQQIWEKSVEQREIKFIRLGLRSKPKKTGHVKPDLIDVDLVRGSAFAKAKPESPWTSLTRK
GLVRVVFFPFFFRWWIQVTSKAIFFWLLSLYLLQVAATVLFFTNTQTHNVPVTEVFGPIWLMLMLGTVHCQIVSTRTPKP
NPSSGGKRRRKLRRAVHLDVNREGDGSSTTDNTQEVVLHCSGSGSTYSLGAFFRDFWHDFFKPGSKKTKLSIDKSTETDN
GYVSLDGRVTSKSSEDGIQLHEPHCEVLKPEERCWSTGGATRHIHHLATQHKDVQRTIEHASDEVSSEEDPETGYSLGRH
NVERTSSDYALRNRKPHHYKKHYPAEEAPKSGTGCSFRCSSSRQDSESIRHESETEDVLWEDFLHCAECRSSCTSETDAE
NTTSVCTASKKEFRDDPFHQSQAPWLHSSNPGLERVSAIVWEGTECKKADMSVLEISGMIMNRVNIYTPGIGYQIFGNFV
SLFLGLTPFAYRLFQYKDLEQLATLSTNELFSIAFGSSLDIMVVSMVIVSFVVRVCLIWLFFFLLSVAERTYKQRLLFAK
LFGHLTSARRARKSEVPHFRLKKVQNIKMWLSLRSYLKRRGPQRSVDVIVSSAFLLTLSVVFICCAQLLHVHETFLECHY
NWELMIWCISLSLFLLRFVTLGSETSKKYSNPSILLTEQINLYLKMEKKPNKKDELILVNNVLKLATKLLKELDTPFRLY
GLTMNPLLYNITQVVILSAVSGVISDLLGVNLKLWKIKS
>XP_023273647.1 putative homeodomain transcription factor 2 isoform X1 [Seriola lalandi dorsalis]
MASKVKDAVVWYQKKIGAYDQQIWEKSVEQREIKFISLGLRNKPKKTGHVKPDLIDVDLVRGSAFAKAKPESPWTSLTRK
GIVRVVFFPFFYRWWIQVTSRAIFLLLLALYLLQVAAAVLYVSIPQPHGIPATEVFGAIWLMLLLGTVHCQIVSTRTPKP
ASSSGGKRRRKLRKASQMEVHREGDGSSTTDNTQEGAPHSHSASTTYSLGALFQDFWHDICKAGSKKSKLSIDKSTETDN
GYVSLDGRVTNRSSEEGLQLHEQRCDSLNRADEVCWNPHVQPTHTHTARSTGLMLASGNKEPASDEASSEEDPEASYSAL
RRGVERMNSDCTLRNRKNTHHYKKHYAVEDVPKSGTSCSSRCSSLRTQDSESTRHESETEDLMWEDFLHCAECRSSCTSE
TEGEGGGTPVCPPAKKEYRDDPFHQGHVPWLHSSNPGLERVSAIVWEGNECKKADMSVLEISGMIMNRVNLYTPGIGYQV
FGNLVSVTLGLTPFAYRLAQYRDLDQLTTLSANELLSVALGGGSGSDALVITMVTLSFLVRVCLIWLFFFLLSVAERTYK
QRLLFAKLFGHLTSARRARKSEVPHFRLKKVQNIKMWLSLRSYLKRRGPQRSVDVIVSSAFLLTLSVVFICCAQLLHVHE
TFLECHYNWELVIWCSSLSLFLLRFVTLGSETSKKYSNTSILLTEQINLYLKMEKKPNKKEELTLVNNVLKLATKLLKEL
DTPFRLYGLTMNPLLYNITQVVILSAVSGVISDLLGFNLKLWKIKS
>XP_026003169.1 putative homeodomain transcription factor 2 isoform X2 [Astatotilapia calliptera]
MASKVKDAVVWYQKKIGAYDQQIWEKSVEQREIKGLRNKPKKTGHVKPDLIDVDLVRGSAFAKAKPESPWTSLTRKGIVR
VVFFPFFYRWWIQVTSRAIFLLLLALYLLQVAAAFLYVTIPQPHGIPATEVFEAILLMLLLGTVHCQIVSTRTPKPASSS
GGKRRRKLRKASQMEVHREGDGSSTTDNTQEGAPHSHSASTTYSLGAFFQDFWHDICKAGSKKSKLSIDKSTETDNGYVS
LDGRVTNRSSEEGLQLHEQRCDLLNRADEVCWNPHTQPAHGHAARNNGLLLAGGNKEPASDEASSEEDPEASYSTLRRGV
ERMNSDCALRNRKNTHHYKKHYTVEDVPKSGTSCSSRCSSLRTQDSESTRHESETEDLMWEDFLHCTECRSSCTSETEGE
GGGTPVCPAKKEYRDDPFHQGHLPWLHSSNPGLERVSAIVWEGNECKKADMSVLEISGMIMNRVNLYTPGIGYQVFGNLV
SVALGLTPFAYRLAQYRDLDQLTTLSANELLSVALGCGSGSDVLVITMVTLSFLVRVCLIWLFFFLLSVAERTYKQRLLF
AKLFGHLTSARRARKSEVPHFRLKKVQNIKMWLSLRSYLKRRGPQRSVDVIVSSAFLLTLSVVFICCAQLLHVHETFLDC
HYNWELVIWCSSLTLFLLRFVTLGSETSKKYSNTSILLTEQINLYLKMEKKPNKKEELTLVNNVLKLATKLLKELDTPFR
LYGLTMNPLLYNITQVVILSAVSGVISDLLGFNLKLWKIKS
>XP_026218427.1 putative homeodomain transcription factor 2 isoform X1 [Anabas testudineus]
MASKVKDAVVWYQKKIGAYDQQIWEKSVEQREIKGLRNKPKKTGHVKPDLIDVDLVRGSAFAKAKPESPWTSLTRKGIVR
VVFFPFFYRWWIQVTSRAIFLILLALYLLQVAAAVLYVTIPQPHGIPATEVFGAIWLMLLLGTVHCQIVSTRTPKPASSS
GGKRRRKLRKASQMEVHREGDGSSTTDNTQEGVPHSHSASTTYSLGALFQDFWHDICKAGSKKSKLSIDKSTETDNGYVS
LDGRVTNRSSEEGLQLHEQRCDPLNRADEVCWNSHIQSTHTHTSRSSGLMMASGNKEPASDEASSEEDPEASYSALRRGV
ERMNSDCTLRNRKNTHHYKKHYAVEDVPKSGTSCSSRCSSLRTQDSESTRHESETEDLMWEDFLHCAECRSSCTSETEGE
GGGTPVCPPAKKEYRDDPFHQGHIPWLHSSNPGLERVSAIVWEGNECKKADMSVLEISGMIMNRVNLYTPGIGYQVFGNL
VSVTLGLTPFAYRLAQYRDLDQITTLSANEMLSVALGCGSGADALVITMVTLSFVVRVCLIWLFFFLLSVAERTYKQRLL
FAKLFGHLTSARRARKSEVPHFRLKKVQNIKMWLSLRSYLKRRGPQRSVDVIVSSAFLLTLSVVFICCAQLLHVHETFLE
CHYNWELVIWCSSLSLFLLRFVTLGSETSKKYSNTSILLTEQINLYLKMEKKPNKKEELTLVNNVLKLATKLLKELDTPF
RLYGLTMNPLLYNITQVVILSAVSGVISDLLGFNLKLWKIKS
>XP_020494442.1 putative homeodomain transcription factor 2 isoform X1 [Labrus bergylta]
MASKVKDAVVWYQKKIGAYDQQIWEKSVEQREIKGFRNKPKKTGHVKPDLIDVDLVRGSAFAKAKPESPWTSLTRKGIVR
VVFFPFFYRWWIQVTSRAIFLLLLALYLLQVGAAVLYMSIPQPHGVPATEVFGAIWLMLLLGTVHCQIVSTRTPKPASSS
GGKRRRKLRKASQMEVHREGDGSSTTDNTQEGAPHSHSASTTYSLGAFFQDFWHDICKAGSKKSKLSIDKSTETDNGYVS
LDGRVTNRSSEEGLQLHEQHCDTLNRADGVCWSSHVQPTNTHTPCSTGLMVAGGNKEPASDEASSEEDPEVSYSAPRRGV
ERINSDCILRNRKNTNHYKKHYAVEDIPKSGTSCSSRCSSLRTQDSESTRHESETEDLLWEDFLHCAECRSSCTSETEGE
GGGTPVCPPAKKEYRDDPFHQGHIPWLHSSNPGLERVSAIVWEGNECKKADMSVLEISGMIMNRVNLYIPGIGYQVFGNL
VSVTLGLTPFVYRLAQHRDVDQLTTLTANELLSVALGGGSGSDAMVITMVTLSFLVRVCLIWLFFFLLSVAERTYKQRLL
FAKLFGHLTSARRARKSEVPHFRLKKVQNIKMWLSLRSYLKRRGPQRSVDVIVSSAFLLTLSVVFICCAQLLHVHETFLE
CHYNWELVIWCSSLSLFLLRFVTLGSETSKKYSNTSILLTEQINLYLKMEKKPNKKEELTLVNNVLKLATKLLKELDTPF
RLYGLTMNPLLYNITQVVILSAVSGVISDLLGFNLKLWKIKS
>XP_044198914.1 protein PHTF2-like isoform X1 [Thunnus albacares]
MASKVKDAVVWYQKKIGAYDQQIWEKSVEQREIKFISLGLRNKPKKTGHVKPDLIDVDLVRGSAFAKAKPESPWTSLTRK
GIVRVVFFPFFYRWWIQVTSRAIFLLLLALYLLQVAAAFLYVTIPQPHGIPATEVFGAIWLMLLLGTVHCQIVSTRTPKP
ASSSGGKRRRKLRKASQMEVHREGDGSSTTDNTQEGAPHSHSASTTYSLGALFQDFWHDICKAGSKKSKLSIDKSTETDN
GYVSLDGRVTNRSSEEGLQLHEQRCDSLNRADEVCWNSHVQPAHAHAPRSPGLMLASGNKEPASDEASSEEDPEASYSAL
RRGVERMNSDCTLRNRKNAHHYKKHYAVEDVPKSGTSCSSRCSSLRTQDSESTRHESETEDLLWEDFLHCAECRSSCTSE
TEGEGGGTPVCAPAKKEYRDDPFHQGHVPWLHSSNPGLERVSAIVWEGNECKKADMSVLEISGMIMNRVNLYTPGIGYQV
FGNLVSVTLGLTPFAYRLAQYRDLDQLTTLSANELLSVALGGGSGSDALVITMVTLSFLVRVCLIWLFFFLLSVAERTYK
QRLLFAKLFGHLTSARRARKSEVPHFRLKKVQNIKMWLSLRSYLKRRGPQRSVDVIVSSAFLLTLSVVFICCAQLLHVHE
TFLECHYNWELVIWCSSLSLFLLRFVTLGSETSKKYSNTSILLTEQINLYLKMEKKPNKKEELTLVNNVLKLATKLLKEL
DTPFRLYGLTMNPLLYNITQVVILSAVSGVISDLLGFNLKLWKIKS
>XP_038171341.1 protein PHTF2 isoform X1 [Arvicola amphibius]
MASKVTDAIVWYQKKIGAYDQQIWEKSVEQREIKGLRNKPKKTAYVKPDLIDVDLVRGSAFAKAKPESPWTSLTRKGIVR
VVFFPFFFRWWLQVTSKVIFSWLLVLYLLQVAAIVLFCSAPSPHGIPLTEVAGPVWLMLLLGTVHCQIVSTRTPRPLSTG
GRRRRKLRKAAHLEVHREGDGSSTTDNTQEGLVQSHGAGSSYGVGAVFRDLWHAAFFLSGSKKAKNSIDKSTETDNGYVS
LDGRRAVKSGGDGAQDPEPQCETIRAEATACATRTPRTVRAKDTQRKTADASEDGSSEEAGYSPRGHVDRASESSLRNRK
THHYKKHYANEDAPKSGTSCSSRCSSSRQDSESTRPESETEDVLWEDLLHCAECRSSCTSETDVGNPQINPCVKKEYRDD
PFHQTHLPWLHSSHPGLEKVSAIVWEGSDCKKAELSVLEISGMIMNRVNSHVPGIGYQIFGNAVSLILGLTPFVFRLSQA
TDLEQLTAHSASELCVIAVGSNEDFMVLSMVLISFVVRVSLVWIFFFLLCVAERTYKQRLLFAKLFGHLTSARRARKSEV
PHFRLKKVQNIKMWLSLRSYLKRRGPQRSVDVIVSSAFLLTISVVFICCAQLLHVHEVFLNCHYNWELVIWCISLTLFLL
RFVTLGSETSKKYSNTSILLTEQINLYLKMEKKPNKKEELTLVNNVLKLATKLLKELDSPFRLYGLTMNPLLYNITQVVI
LSAVSGVISDLLGFNLKLWKIKS
>XP_036432635.1 putative homeodomain transcription factor 2 isoform X2 [Colossoma macropomum]
MASKVRDAVVWYQKKIGAYDQQIWEKSVEQREIKFIRLGLRNKPKKTGHVKPDLIDVDLVRGSAFAKAKPESPWTSLTRK
GIVRVVLFPFFFRWWIQVTSKAIFLLLLSLYLLQVAAAVLFFSISQPHDIPATEVFGAIWLMLLLGTVHCQIVSTRTPKP
APNGTGKRRRKLRKAAHLEVHREGDGSSTTDNTQEGALHSSGSAATHSLGAFFRDFWHNVFKSGSKKSKLSIDKSTETDN
GYVSLDGRVTSKSSEEGLQLHDPHCELLRSEEPCWSSPQPRNNLILPPLTKDVPVLRSVENMSDEASSEEDPENYSTLRR
GMERMNSECTLRNRKTHHYKKHYTAEETPKSGTSCSSRCSSLRTQDSESTRHESETEDVLWEDFLHCAECRSSCTSETEG
EGSAVCPASKKEYRDDPFHQGHAPWLHSSNPGLERVSAIVWEGNECKKADMSVLEISGMIMNRVNLYTPGIGYQIFGNLV
AVTLGLTPFAYRLFQYKDLDQLASLSASEMISVAFGSSSNILVIAMVTVSLVVRVCLIWLFFFLLSVAERTYKQRLLFAK
LFGHLTSARRARKSEVPHFRLKKVQNIKMWLSLRSYLKRRGPQRSVDVIVSSAFLLTLSVVFICCAQLLHVHETFLEFHY
NWELVIWCLSLSLFLLRFVTLGSETSKKYSNTSILLTEQINLYLKMEKKPNKKEELTLVNNVLKLATKLLKELDTPFRLY
GLTMNPLLYNITQVVILSAVSGVISDLLGFNVKLWKIKS
>XP_008281171.1 PREDICTED: putative homeodomain transcription factor 2 isoform X1 [Stegastes partitus]
MASKVKDAVVWYQKKIGAYDQQIWEKSVEQREIKFISLGLRNKPKKTGHVKPDLIDVDLVRGSAFAKAKPESPWTSLTRK
GIVRVVFFPFFYRWWIQVTSRAIFLLLLALYLLQVAAAVLYVSIPQPHGIPATEVFGAIWLMLLLGTVHCQIVSTRTPKP
ASSSGGKRRRKLRKASQMEVHREGDGSSTTDNTQEGAPHSHSASTTYSLGAFFQDFWHDICKAGSKKSKLSIDKSTETDN
GYVSLDGRVTNRSSEEGLQLHEQRCDLLNRADEVCWNSHIQPAHAHTGRSSGLMLASGNKDPASDEASSEEDPEASYSAL
RRGVERMNSDCALRNRKSSHHYKKHYAVEDVPKSGTSCSSRCSSLRTQDSESTRHESETEDLMWEDFLHCAECRSSCTSE
TEGEGGGTPVCPPAKKEYRDDPFHQGHVPWLHSSNPGLERVSAIVWEGNECKKADMSVLEISGMIMNRVNLYTPGIGYQV
FGNLVSVTLGLTPFAYRLAQYRDLDQLTTLSANELLSVALGGGCGSDGLVITMVTLSFLVRVCLIWLFFFLLSVAERTYK
QRLLFAKLFGHLTSARRARKSEVPHFRLKKVQNIKMWLSLRSYLKRRGPQRSVDVIVSSAFLLTLSVVFICCAQLLHVHE
TFLECHYNWELVIWCSSLSLFLLRFVTLGSETSKKYSNTSILLTEQINLYLKMEKKPNKKEELTLVNNVLKLATKLLKEL
DTPFRLYGLTMNPLLYNITQVVILSAVSGVISDLLGFNLKLWKIKS
>XP_048355415.1 protein PHTF2 isoform X1 [Sphaerodactylus townsendi]
MASKVTDAIVWYQKKIGAYDQQIWEKSVEQKEIKFQKLRHRSCTFLKTHENGLRNKPKKTGHVKPDLIDVDLVRGSAFAK
AKPESPWTSLTRKGIVRVVFFPFFFRWWLQVTSQVIFFWLLVLYLLQVAAVVLFYTIECPHNIPLTEVIGPVWLMLLLGT
VHCQIVSTRTPKPTPTTGGRRRRKLRKAAHLEVHREGDGSSTTDNTQEGTVQTYGTSTSYSIGVFFRDIWHAAFFLSGSK
KAKNSIDKSTETDNGYVSLDGKKTSKNSEDGLQSHEAHSEVFRSEETCWGSGAVRNTYTNSSHHKDTHRTVANISDEVSS
EEGPDVGYYLRRNAERASNDCAFRNRKSHHYKKHYPVEDIPKSGTSCSSRCSSSRQDSESTRPESETEDVLWEDLLHCAE
CRSSCTSETDVENSQVNSCMKKEYRDDPFHQSHLPWFHSSNPGLEKVSAIVWEGNDCKKADMSVLEISGMIMNRVNSYIP
GIGYQIFGNVVSLILGLTPFVFRLSQAKDLEHLATHSATELYTIAFGSNGDRMVLSMVTICFIVRVSLVWIFFFLLCVAE
RTYKQRLLFAKLFGHLTSARRARKSEVPHFRLKKVQNIKMWLSLRSYLKRRGPQRSVDVIVSSAFLLTISVVFICCAQLL
HVHEIFLDCHYNWELAIWCISLTLFLLRFVTLGSETSKKYSNTSILLTEQINLYLKMEKKPNKKEELTLVNNVLKLATKL
LKELDSPFRLYGLTMNPLLYNITQVVILSAVSGVISDLLGFNLKLWKIKS
>XP_035752767.1 putative homeodomain transcription factor 2 isoform X2 [Egretta garzetta]
MASKVTDAIVWYQKKIGAYDQQIWEKSVEQREIKGLRNKPKKTGHVKPDLIDVDLVRGSAFAKAKPESPWTSLTRKGIVR
VVFFPFFYRWWLQVTSRVIFFWLLVLYLLQVAAVVLFCTAQSPHNIPLTEVIGPIWLMLLLGTVHCQIVSTRTPKPPPST
GGKRRRKLRKAAHLEVHREGDGSSTTDNTQEGTVQSYGTSTSCSIGAVFRDIWHAAFFLSGSKKAKNSIDKSTETDNGYV
SLDGKKTGKSSEECMQAHERRCEVIKPEESGWSTATVRDAFSNHSHHKDTHKTVTNLSDEVSSEEGPETGYSLRRNVERT
SSDCTLRNRKSHHYKKHYPLEDTPKSGTSCSSRCSSSRQDSESARPESETEDVLWEDLLHCAECHSSCTSETDVESPQVN
PCVKKEYRDDPFHQSHLPWIHSLNPGLEKISAIVWEGNDCKKADMSVLEISGMIMNRVNSYIPGIGYQIFGNVISLILGL
MPFVFRLSQAKDLEQLAAHSATEVCMTAFGSNGDILVFSMVVISFVVRVSLVWIFFFLLCVAERTYKQRLLFAKLFGHLT
SARRARKSEVPHFRLKKVQNIKMWLSLRSYLKLLHMHEIFLDCHYNWELVIWCISLSLFLLRFVTLGSETSKKYSNTSIL
LTEQINLYLKMEKKPNKKEELTLVNNVLKLATKLLKELDSPFRLYGLTMNPLLYNITQVVILSAVSGVISDLLGFNLKLW
KIKS
>XP_022604916.1 putative homeodomain transcription factor 2 isoform X1 [Seriola dumerili]
MASKVKDAVVWYQKKIGAYDQQIWEKSVEQREIKFISLGLRNKPKKTGHVKPDLIDVDLVRGSAFAKAKPESPWTSLTRK
GIVRVVFFPFFYRWWIQVTSRAIFLLLLALYLLQVAAAVLYVSIPQPHGIPATEVFGAIWLMLLLGTVHCQIVSTRTPKP
ASSSGGKRRRKLRKASQMEVHREGDGSSTTDNTQEGAPHSHSASTTYSLGALFQDFWHDICKAGSKKSKLSIDKSTETDN
GYVSLDGRVTNRSSEEGLQLHEQRCDSLNRADEVCWNPHVQPTHTHTARSTGLMLASGNKDPASDEASSEEDPEASYSTL
RRGVERMNSDCTLRNRKNTHHYKKHYAVEDVPKSGTSCSSRCSSLRTQDSESTRHESETEDLMWEDFLHCAECRSSCTSE
TEGEGGGTPVCPPAKKEYRDDPFHQGHVPWLHSSNPGLERVSAIVWEGNECKKADMSVLEISGMIMNRVNLYTPGIGYQV
FGNLVSVTLGLTPFAYRLAQYRDLDQLTTLSANELLSVALGGGSGSDALVITMVTLSFLVRVCLIWLFFFLLSVAERTYK
QRLLFAKLFGHLTSARRARKSEVPHFRLKKVQNIKMWLSLRSYLKRRGPQRSVDVIVSSAFLLTLSVVFICCAQLLHVHE
TFLECHYNWELVIWCSSLSLFLLRFVTLGSETSKKYSNTSILLTEQINLYLKMEKKPNKKEELTLVNNVLKLATKLLKEL
DTPFRLYGLTMNPLLYNITQVVILSAVSGVISDLLGFNLKLWKIKS
>XP_033470524.1 putative homeodomain transcription factor 2 isoform X1 [Epinephelus lanceolatus]
MASKVKDAVVWYQKKIGAYDQQIWEKSVEQREIKFISLGLRNKPKKTGHVKPDLIDVDLVRGSAFAKAKPESPWTSLTRK
GIVRVVFFPFFYRWWIQVTSRAIFLLLLALYLLQVAAAVLYVTIPQPHGIPTTEVFGAIWLMLLLGTVHCQIVSTRTPKP
ASSSGGKRRRKLRKASQMEVHREGDGSSTTDNTQEGAPHSHSASTTYSLGALFQDFWHDICKAGSKKSKLSIDKSTETDN
GYVSLDGRVTNRSSEEGLQLHEQRCDSLNRGEEVCWNSHVQPAHAHTPRSTGLLLASSNKEPASDEASSEEDPEASYSAL
RRGVERMNSDCTLRNRKNTHHYKKHYAVEDVPKSGTSCSSRCSSLRTQDSESTRHESETEDLMWEDFLHCAECRSSCTSE
TEGEGGGTPVCPPAKKEYRDDPFHQGHVPWLHSSNPGLERVSAIVWEGNECKKADMSVLEISGMIMNRVNLYTPGIGYQI
FGNLVSVTLGLTPFAYRLAQYRDLDQLTTLSANELLSVALGGGSGSDALVITMVTLSFVVRVCLIWLFFFLLSVAERTYK
QRLLFAKLFGHLTSARRARKSEVPHFRLKKVQNIKMWLSLRSYLKRRGPQRSVDVIVSSAFLLTLSVVFICCAQLLHVHE
TFLECHYNWELVIWCSSLSLFLLRFVTLGSETSKKYSNTSILLTEQINLYLKMEKKPNKKEELTLVNNVLKLATKLLKEL
DTPFRLYGLTMNPLLYNITQVVILSAVSGVISDLLGFNLKLWKIKS
>XP_031582460.1 protein PHTF2 isoform X1 [Oreochromis aureus]
MASKVKDAVVWYQKKIGAYDQQIWEKSVEQREIKGLRNKPKKTGHVKPDLIDVDLVRGSAFAKAKPESPWTSLTRKGIVR
VVFFPFFYRWWIQVTSRAIFLLLLALYLLQVAAAVLYVTIPQPHGIPATEVFGAVLLMLLLGTVHCQIVSTRTPKPASSS
GGKRRRKLRKASQMEVHREGDGSSTTDNTQEGAPHSHSASTTYSLGAFFQDFWHDICKAGSKKSKLSIDKSTETDNGYVS
LDGRVTNRSSEEGLQLHEQRCDLLNRADEVCWNPHTQPAHGHAARNTGLLLAGGNKEPASDEASSEEDPEASYSALRRGV
ERMNSDCALRNRKNTHHYKKHYTVENVPKSGTSCSSRCSSLRTQDSESTRHESETEDLMWEDFLHCTECRSSCTSETEGE
GGGTPVCPAKKEYRDDPFHQGHLPWLHSSNPGLERVSAIVWEGNECKKADMSVLEISGMIMNRVNLYTPGIGYQVFGNLV
SVTLGLTPFAYRLVQYRDSDQLTTLSANELLSVALGCGSGSDVLVITMVTLSFLVRVCLIWLFFFLLSVAERTYKQRLLF
AKLFGHLTSARRARKSEVPHFRLKKVQNIKMWLSLRSYLKRRGPQRSVDVIVSSAFLLTLSVVFICCAQLLHVHETFLDC
HYNWELVIWCSSLTLFLLRFVTLGSETSKKYSNTSILLTEQINLYLKMEKKPNKKEELTLVNNVLKLATKLLKELDTPFR
LYGLTMNPLLYNITQVVILSAVSGVISDLLGFNLKLWKIKS
>XP_005451745.1 putative homeodomain transcription factor 2 isoform X2 [Oreochromis niloticus]
MASKVKDAVVWYQKKIGAYDQQIWEKSVEQREIKGLRNKPKKTGHVKPDLIDVDLVRGSAFAKAKPESPWTSLTRKGIVR
VVFFPFFYRWWIQVTSRAIFLLLLALYLLQVAAAVLYVTIPQPHGIPATEVFGAVLLMLLLGTVHCQIVSTRTPKPASSS
GGKRRRKLRKASQMEVHREGDGSSTTDNTQEGAPHSHSASTTYSLGAFFQDFWHDICKAGSKKSKLSIDKSTETDNGYVS
LDGRVTNRSSEEGLQLHEQRCDLLNRADEVCWNPHTQPAHGHAARNTGLLLAGGNKEPASDEASSEEDPEASYSALRRGV
ERMNSDCALRNRKNTHHYKKHYTVENVPKSGTSCSSRCSSLRTQDSESTRHESETEDLMWEDFLHCTECRSSCTSETEGE
GGGTPVCPAKKEYRDDPFHQGHLPWLHSSNPGLERVSAIVWEGNECKKADMSVLEISGMIMNRVNLYTPGIGYQVFGNLV
SVTLGLTPFAYRLVQYRDSDQLTTLSANELLSVALGCGSGSDVLVITMVTLSFLVRVCLIWLFFFLLSVAERTYKQRLLF
AKLFGHLTSARRARKSEVPHFRLKKVQNIKMWLSLRSYLKRRGPQRSVDVIVSSAFLLTLSVVFICCAQLLHVHETFLEC
HYNWELVIWCSSLTLFLLRFVTLGSETSKKYSNTSILLTEQINLYLKMEKKPNKKEELTLVNNVLKLATKLLKELDTPFR
LYGLTMNPLLYNITQVVILSAVSGVISDLLGFNLKLWKIKS
>XP_033882305.2 putative homeodomain transcription factor 2 isoform X3 [Acipenser ruthenus]
MASRVRDAVVWYQKKIGAYDQQIWEKSVEQREIKFIRLGLRNKPKKTGHVKPDLIDVDLVRGSAFAKAKPESPWTSLTRK
GLVRVVFFPFFFRWWIQVTSKAIFFWLLFLYLLQVAATVLFFTNPQTHNVPVTEVFGPIWLMLMLGTVHCQIVSTRTPKP
TPSSGGKRRRKLRKAVHLEVHREGDGSSTTDNTQEGVLHCSSSVSTYSLGTFFRDFWHDFFKPGSKKTKLSIDKSTETDN
GYVSLDGRVTSKSSEDGNQLHEPHCEVLRPEEGCWSTGGATRHIHHHATQHKDVQRMIEHASDEVSSEEDPETGYSLGRR
NVERTSSDYALRNRKPHHYKKHYPAEEAPKSGTGCSSRCTRSRQDSESIRHESETEDVLWEDFLHCAECHSSCTSETDAE
NTNVCTASKKEFRDDPFHQSHTPWIHSSNPGLERVSAIVWEGTECKKADMSVLEISGMIMNRVNIYTPGIGYQMFGNLVS
LFLGLTPFAYRLFQYKDLEQLATLSTNELFSIAFGSSLDVMVVSMVIVSFVVRVCLIWLFFFLLSVAERTYKQRLLFAKL
FGHLTSARRARKSEVPHFRLKKVQNIKMWLSLRSYLKRRGPQRSVDVIVSSAFLLTLSVVFICCAQLLHVHETFLECHYN
WELVIWCISLSLFLLRFVTLGSETSKKYSNTSILLTEQINLYLKMEKKPNKKDELILVNNVLKLATKLLKELDTPFRLYG
LTMNPLLYNITQVVILSAVSGVISDLLGVNLKLWKIKS
>XP_040199398.1 protein PHTF2 isoform X1 [Rana temporaria]
MASKVTDAIVWYQKKIGAYDQQIWEKSVEQREIKFIKLGLRNKPKKTGHVKPDLIDVDLVRGSAFAKAKPESPWTSLTRK
GIVRVVFFPFFFRWWLQVTSKVIFFWLLLLYLLQVASVVLYTISPGPHCVPFTEIIGPVWLMLLLGTVHCQIVSTRTVKS
PPVIIGKRRRKLRKAAHLEVHREGDGSSTTDNTQEGTLQNYGTSSSYSIGTVFRDIWHAAFFLSGSKKSKNSIDKSTETD
NGYVSLEGRLTGKSSEDGVHIHEPHSETVHSEETTWAAGTNRTHQAKPIYNKTKTDAQRSLANVSDEVSSEDDPSTGYIA
RRNMDRPHNDSVLRNRKSHHYKKHYTTEEMQKSGTSCSSRCSSSRQDSESTRPESETEDVLWEDLLHCAECRSSCSSETE
ADTNPANLCIKREYRDDPFHQGNLPWLHSSNPGLEKVSAIVWEGNDCKKADMSVLEISGMIMNRVNSYTPGIGYQIFGNV
IALILGLTPFVFRLSESRDMEQLATLSASELYIIAFGSSSDIMVISMVVISFIVRVSLVWIFFFLLCVAERTYKQRLLFA
KLFGHLTSARRARKSEVPHFRLKKVQNIKMWLSLRSYLKRRGPQRSVDVIVSSAFLLTISAIFICCAQLLHIHETFLDCH
YNWELVIWCISLTLFLLRFVTLGSETSKKYSNTSILLTEQINLYLKMEKKPNKKEELTLVNNVLKLATKLLKELDCPFRL
YGLTMNPLLYNITQVVILSAVSGVISDLLGFNLKLWKIKS
>XP_036432629.1 putative homeodomain transcription factor 2 isoform X1 [Colossoma macropomum]
MASKVRDAVVWYQKKIGAYDQQIWEKSVEQREIKFIRLGLRNKPKKTGHVKPDLIDVDLVRGSAFAKAKPESPWTSLTRK
GIVRVVLFPFFFRWWIQVTSKAIFLLLLSLYLLQVAAAVLFFSISQPHDIPATEVFGAIWLMLLLGTVHCQIVSTRTPKP
APNGTGKRRRKLRKAAHLEVHREGDGSSTTDNTQEGALHSSGSAATHSLGAFFRDFWHNVFKSGSKKSKLSIDKSTETDN
GYVSLDGRVTSKSSEEGLQLHDPHCELLRSEEPCWSSPQPRNNLILPPLTKCMQDVPVLRSVENMSDEASSEEDPENYST
LRRGMERMNSECTLRNRKTHHYKKHYTAEETPKSGTSCSSRCSSLRTQDSESTRHESETEDVLWEDFLHCAECRSSCTSE
TEGEGSAVCPASKKEYRDDPFHQGHAPWLHSSNPGLERVSAIVWEGNECKKADMSVLEISGMIMNRVNLYTPGIGYQIFG
NLVAVTLGLTPFAYRLFQYKDLDQLASLSASEMISVAFGSSSNILVIAMVTVSLVVRVCLIWLFFFLLSVAERTYKQRLL
FAKLFGHLTSARRARKSEVPHFRLKKVQNIKMWLSLRSYLKRRGPQRSVDVIVSSAFLLTLSVVFICCAQLLHVHETFLE
FHYNWELVIWCLSLSLFLLRFVTLGSETSKKYSNTSILLTEQINLYLKMEKKPNKKEELTLVNNVLKLATKLLKELDTPF
RLYGLTMNPLLYNITQVVILSAVSGVISDLLGFNVKLWKIKS
>XP_017561903.1 putative homeodomain transcription factor 2 isoform X1 [Pygocentrus nattereri]
MASKVRDAVVWYQKKIGAYDQQIWEKSVEQREIKFIRLGLRNKPKKTGHVKPDLIDVDLVRGSAFAKAKPESPWTSLTRK
GIVRVVLFPFFFRWWIQVTSKAIFLLLLSLYLLQVAAAVLFFSISQPHDIPATEVFGAIWLMLLLGTVHCQIVSTRTPKP
APNGTGKRRRKLRKAAHLEVHREGDGSSTTDNTQEGALHSSGSAAAHSLGAFFRDFWHNVFKSGSKKSKLSIDKSTETDN
GYVSLDGRVTSKSSEEGLQLHDPHCELLRSEEPCWSCPQPRNNLILPPLTKDVPVLRSVENMSDEASSEEDPENYSTLRR
GVERMNSDSTLRNRKTHHYKKHYTAEETPKSGTSCSSRCSSLRTHDSESTRHESETEDVLWEDFLHCAECRSSCTSETEG
EGSAVCPASKKEYRDDPFHQGHAPWLHSSNPGLERVSAIVWEGNECKKADMSVLEISGMIMNRVNLYTPGIGYQIFGNLV
AVTLGLTPFAYRLFQYKDLDQLASLSASEMISIAFGSSSSIMVIAMVTVSLVVRVCLIWLFFFLLSVAERTYKQRLLFAK
LFGHLTSARRARKSEVPHFRLKKVQNIKMWLSLRSYLKRRGPQRSVDVIVSSAFLLTLSVVFICCAQLLHVHETFLEFHY
NWELVIWCLSLSLFLLRFVTLGSETSKKYSNTSILLTEQINLYLKMEKKPNKKEELTLVNNVLKLATKLLKELDSPFRLY
GLTMNPLLYNITQVVILSAVSGVISDLLGFNVKLWKIKS
>XP_039647854.1 protein PHTF2-like isoform X2 [Perca fluviatilis]
MASKVKDAVVWYQKKIGAYDQQIWEKSVEQREIKGFRNKPKKTGHVKPDLIDVDLVRGSAFAKAKPESPWTSLTRKGIVR
VVFFPFFYRWWIQVTSRTIFLLLLVLYLLQVAAAVLYVTIPQPHGIPTTEVFGAIWLMLLLGTVHCQIVSTRTPKPASSS
GGKRRRKLRKASQMEVHREGDGSSTTDNTHEGAPHSHSASTTYSLGALFQDFWHDICKAGSKKSKLSIDKSTETDNGYVS
LDGRVTNRSSEEGLQLHEQRCESLNRADEVCWNSHVQSVHTHAPRSPGLTLASANKEPASDEASSEEDPEASYSALRRGV
ERMNSDCTLRNRKNTHHYKKHYAAEDVPKSGTSCSSRCSSLRTHDSESTRHESETEDLMWEDFLHCAECRSSCTSETEGE
GGGAPVCPPAKKEYRDDPFHQGHAPWMHSSNPGLERVSAIVWEGNECKKADMSVLEISGMIMNRVNLYTPGIGYQVFGNL
VSVTLGLTPFAYRLAQYRDFDQLTTLSANEMLSVALGGGSGSDALVITMVTLSFLVRVCLIWLFFFLLSVAERTYKQRLL
FAKLFGHLTSARRARKSEVPHFRLKKVQNIKMWLSLRSYLKRRGPQRSVDVIVSSAFLLTLSVVFICCAQLLHIHETFLE
CHYNWELVIWCSSLSLFLLRFVTLGSETSKKYSNTSILLTEQINLYLKMEKKPNKKEELTLVNNVLKLATKLLKELDTPF
RLYGLTMNPLLYNITQVVILSAVSGVISDLLGFNLKLWKIKS
>XP_026556931.1 putative homeodomain transcription factor 2 isoform X2 [Pseudonaja textilis]
MASKVTDAIVWYQKKIGAYDQQIWEKSVEQREIKGLRNKPKKTGHVKPDLIDVDLVRGSAFAKAKPESPWTSLTRKGIVR
VVFFPFFFNWWLQVTSKVIFLWLLFLYLLQVAAIILFFTIQSPHNIPLTEVIGPAWLMLLLGTVHCQIVSTRTPKSSTNT
GGRRRRKLRKAAHLEVHREGDGSSTTDNTQEGSVQSYGTTTSSSLGAVFKELWHATFFLSGAKKAKNSIDKSTETDNGYV
SLDGKRTGRNNEDALQSHEPLPEAIRAEEPGWNIGTARSTYNTPNHKDGHRTMTNISDEVSSEEGPEASYPLRRNAERPS
SDCAFRNKKSHHYKKHYPVEDVPKSGTSCSSRCSSSRQDSESTRPESETEDVLWEDFLHCAECRSSCTSETDAENSQVNS
CMKKEYRDDPFHPGHLPWFHSSNPGLEKVSAIVWEGNDCKKADMSVLEISGMIMNRVNSYVPGIGYQVFGNVVSLILGLT
PFVFRLSQEKDLEHLATHTATELYAIAFGSNGNIMVIAMVIVCFVVRVSLVWIFFFLLCVAERTYKQRLLFAKLFGHLTS
ARRAQKSEVPHFRLKKVQNIKIWLSLRSYLKRRGPQRSVDVIVSSAFLLTISVVFICCAQLLHVHAVFLDCHYNWELVIW
CISLTLFLLRFVTLGSETSKKYSNTSILLTEQINLYLKMEKKPNKKEELTLVNNVLKLATKLLKELDNPFRLYGLTMNPL
LYNITQVVILSAVSGVISDLLGFNLKLWKIKS
>XP_038594447.1 protein PHTF2-like isoform X1 [Micropterus salmoides]
MASKVKDAVVWYQKKIGAYDQQIWEKSVEQREIKFISLGLRNKPKKTGHVKPDLIDVDLVRGSAFAKAKPESPWTSLTRK
GIVRVVFFPFFYRWWIQVTSRAIFLLLLALYLLQVAAAVLYVIIPQPHGIPTTEVFGAIWLMLLLGTVHCQIVSTRTPKP
ASSSGGKRRRKLRKASQMEVHREGDGSSTTDNTQEGAPHSHSASTTYSLGALFQDFWHDICKAGSKKSKLSIDKSTETDN
GYVSLDGRVTNRSSEEGLQLHEQRCNSLNRADEVCWNPLVQPAHTQAPRSTGLILASGNKEPASDEASSEEDPEASYSTL
RRGVERINSDCALRNRKNTHHYKKHYAVEDVPKSGTSCSSRCSSLRTQDSESTRHESETEDLMWEDFLHCAECRSSCTSE
TEGEGGGTPVCPPAKKEYRDDPFHQGHVPWLHSSNPGLERVSAIVWEGNECKKADMSVLEISGMIMNKVNLYTPGIGYQV
FGNLVSVTLGLTPFAYRLAQYRDLDQLTMLSANELLSVALGGGSGSDALVITMVTLSFLVRVCLIWLFFFLLSVAERTYK
QRLLFAKLFGHLTSARRARKSEVPHFRLKKVQNIKMWLSLRSYLKRRGPQRSVDVIVSSAFLLTLSVVFICCAQLLHVHE
TFLECHYNWELVIWCSSLSLFLLRFVTLGSETSKKYSNTSILLTEQINLYLKMEKKPNKKEELTLVNNVLKLATKLLKEL
DTPFRLYGLTMNPLLYNITQVVILSAVSGVISDLLGFNLKLWKIKS
>XP_026532948.1 putative homeodomain transcription factor 2 isoform X2 [Notechis scutatus]
MASKVTDAIVWYQKKIGAYDQQIWEKSVEQREIKGLRNKPKKTGHVKPDLIDVDLVRGSAFAKAKPESPWTSLTRKGIVR
VVFFPFFFNWWLQVTSKVIFLWLLFLYLLQVAAIILFFTIQSPHNIPLTEVIGPAWLMLLLGTVHCQIVSTRTPKSSTNT
GGRRRRKLRKAAHLEVHREGDGSSTTDNTQEGSVQSYGTTTSSSLGAVFKELWHATFFLSGAKKAKNSIDKSTETDNGYV
SLDGKRTGRNNEDALQSHEPLPEAVRAEEPSWNIGTARNTYNTPNHKDGHRTMTNISDEVSSEEGPEASYPLRRNAERPS
SDCAFRNKKSHHYKKHYPVEDVPKSGTSCSSRCSSSRQDSESTRPESETEDVLWEDFLHCAECRSSCTSETDAENSQVNS
CMKKEYRDDPFHPGHLPWFHSSNPGLEKVSAIVWEGNDCKKADMSVLEISGMIMNRVNSYVPGIGYQVFGNVVSLILGLT
PFVFRLSQEKDLEHLATHTATELYAIAFGSNGNIMVIAMVIVCFVVRVSLVWIFFFLLCVAERTYKQRLLFAKLFGHLTS
ARRAQKSEVPHFRLKKVQNIKIWLSLRSYLKRRGPQRSVDVIVSSAFLLTISVVFICCAQLLHVHAVFLDCHYNWELVIW
CISLTLFLLRFVTLGSETSKKYSNTSILLTEQINLYLKMEKKPNKKEELTLVNNVLKLATKLLKELDNPFRLYGLTMNPL
LYNITQVVILSAVSGVISDLLGFNLKLWKIKS
>XP_015208133.1 PREDICTED: putative homeodomain transcription factor 2 isoform X1 [Lepisosteus oculatus]
MASKVRDAVVWYQKKIGAYDQQIWEKSVEQREIKFISLGLRNKPKKTGHVKPDLIDVDLVRGSAFAKAKPESPWTSLTRK
GIVRVVFFPFFFRWWIQVTSKAIFLLLLFLYLLQVAAAVLFFTIPQTHSIPVTEVFGAIWLMLLLGTVHCQIVSTRTPKP
TPSSGGKRRRKLRKAAHLEVHREGDGSSTTDNTQEGALHCSGSATTYSLGVFFRDFWHDFFKPGSKKSKMSIDKSTETDN
GYVSLDGRVTSKSSEEGLQLQGPHCDLLQAEDCCWSTAQARQEQPQPAHNKESHGPRVLENVSDEVSSEEEPEGSYGLNR
RGMERMSSDCALRNRKSQHYKKHYTAEEVTKSGTSCSSRCSSSRQDSESTRHESETEDVLWEDFLHCAECRSSCTSETEG
ENPAVCTAAKKEYRDDPFHQGHIPWLHSSNPGLERVSAIVWEGNECKKADMSVLEISGMIMNRVNLYTPGIGYQIFGNLV
STILGLTPFAYRLSQYKDLEQLTTLSANELITIAFGSSSDVLVISMVTISFVVRACLIWLFFFLLSVAERTYKQRLLFAK
LFGHLTSARRARKSEVPHFRLKKVQNIKMWLSLRSYLKRRGPQRSVDVIVSSAFLLTLSVVFICCAQLLHVHETFLDYHY
NWELVIWCISLSLFLLRFVTLGSETSKKYSNTSILLTEQINLYLKMEKKPNKKEELTLVNNVLKLATKLLKELDTPFRLY
GLTMNPLLYNITQVVILSAVSGVISDLLGFNLKLWKIKS
>XP_037616695.1 putative homeodomain transcription factor 2 isoform X2 [Sebastes umbrosus]
MASKVKDAVVWYQKKIGAYDQQIWEKSVEQREIKGLRNKPKKTGHVKPDLIDVDLVRGSAFAKAKPESPWTSLTRKGIVR
VVFFPFFYRWWIQVTSRTIFLLLLVLYLLQVAAAALFAIIPQPHGIPTTEVFGAIWLMLLLGTVHCQIVSTRTPKPVSSS
GGKRRRKLRKASQMEVHREGDGSSTTDNTQEGAPHSHSASTTYSLGALFQDFWHDICKAGSKKSKLSIDKSTETDNGYVS
LDGRVTNRSSEEGLQLHEQGCDPLNRADEACWSSHAQPAHAQAPRSAGLLLASGTKEPASDEASSEEDPEASYNALRRGV
ERMNSDCTLRNRKNTHHYKKHYAVEDVPKSGTSCSSRCSSLRTQDSESTRHESETEDLMWEDFLHCAECRSSCTSETEGE
GGAGTPVCPPAKKEYRDDPFHQGHAPWLHSSNPGLERVSAIVWEGNDCKKADMSVLEISGMIMNKVNLYTPGIGYQVFGN
LVSVSLGLTPFVYRLAQYRDFDQLTSLSANELLSVALGGGTGSDTLVITMVTLSFLVRVCLIWLFFFLLSVAERTYKQRL
LFAKLFGHLTSARRARKSEVPHFRLKKVQNIKMWLSLRSYLKRRGPQRSVDVIVSSAFLLTLSVVFICCAQLLHVHGTFL
ECHYNWELVIWCSSLSLFLLRFVTLGSETSKKYSNTSILLTEQINLYLKMEKKPNKKEELTLVNNVLKLATKLLKELDTP
FRLYGLTMNPLLYNITQVVILSAVSGVISDLLGFNLKLWKIKS
>XP_044136075.1 protein PHTF2 isoform X2 [Bufo gargarizans]
MASKVTDAIVWYQKKIGAYDQQIWEKSVEQREIKGLRNKPKKTGHVKPDLIDVDLVRGSAFAKAKPESPWTSLTRKGIVR
VVFFPFFFRWWLQVTSKVIFSWLFLLYLLQVASVVLFILSPGPHSVPLTEVIGPIWLMLLLGTVHCQIVSTRTVKSPPVL
GGKRRRKLRKAAHLEVHREGDGSSTTDNTQEGTLQNYGTSTSHSIGAVFRDIWHAAFFLSGSKKSKNSIDKSTETDNGYV
SLEGRLTGKSSEDGVQVHEPQSETIHSEETTWTAVTNRTNQTQTKTMYNKTKMDVQRSPANLSDEVSSEDDPSTGYMARR
SLDRPHGDSMLRNRKPHHYKKPYTTEDIQKSGTSCSSRCSSSRQDSESTRPESETEDVLWEDLLHCAECRSSCSSETDAD
TNHGNLCIKREFRDDPFHQSNLPWLHSSNPGLEKVSAIVWEGNDCKKADMSVLEISGMIMNRVNSYTPGIGYQMFGNFIS
LILGLTPFAFRLSESRDLEQLATLSAAEIYNIAFGSSTDIMVVSMVVISFVVRVSLVWIFFFLLCVAERTYKQRLLFAKL
FGHLTSARRARKSEVPHFRLKKVQNIKMWLSLRSYLKRRGPQRSVDVIVSSAFLLTISAVFICCAQLLHIHETFLGCHYN
WELVIWCISLSLFLLRFVTLGSETSKKYSNTSILLTEQINLYLKMEKKPNKKEELTLVNNVLKLATKLLKELDNPFRLYG
LTMNPLLYNITQVVILSAVSGVISDLLGFNLKLWKIKS
>XP_040885901.1 protein PHTF2-like isoform X1 [Toxotes jaculatrix]
MASKVKDAVVWYQKKIGAYDQQIWEKSVEQREIKFISLGLRNKPKKTGHVKPDLIDVDLVRGSAFAKAKPESPWTSLTRK
GIVRVVFFPFFYRWWIQVTSRAIFLLLLALYLLQVAAAFLYVTIPQPHGIPATEVFGAIWLMLLLGTVHCQIVSTRTPKP
ASSSGGKRRRKLRKASQMEVHREGDGSSTTDNTQEGAPHSHSASTTYSLGTLFQDFWHDICKAGSKKSKLSIDKSTETDN
GYVSLDGRVTNRSSEEGLQLHEQRCDSLNRADEVCWNSHIQPVHTHTARSTGLMLASGNKEPASDEASSEEDPDASYSAL
RRGVERMNSDCTLRNRKNTHHYKKHYAVEDVPKSGTSCSSRCSSLRTQDSESTRHESETEDLMWEDFLHCAECRSSCTSE
TEGEGGGTPVCPPAKKEYRDDPFHQGHVPWLHSSNPGLERVSAIVWEGNECKKADMSVLEISGMIMNRVNLYTPGIGYQV
FGNLVSVTLGLTPFVYRLAQYRDLDQLTTLSANELLSVALGGGSGSDALVITMVTLSFLVRVCLIWLFFFLLSVAERTYK
QRLLFAKLFGHLTSARRARKSEVPHFRLKKVQNIKMWLSLRSYLKRRGPQRSVDVIVSSAFLLTLSVVFICCAQLLHVHE
TFLECHYNWELVIWCSSLSLFLLRFVTLGSETSKKYSNTSILLTEQINLYLKMEKKPNKKEELTLVNNVLKLATKLLKEL
DTPFRLYGLTMNPLLYNITQVVILSAVSGVISDLLGFNLKLWKIKS
>XP_029351503.1 putative homeodomain transcription factor 2 [Echeneis naucrates]
MASKVKDAVVWYQKKIGAYDQQIWEKSVEQREIKFISLGLRNKPKKTGHVKPDLIDVDLVRGSAFAKAKPESPWTSLTRK
GIVRVVFFPFFYRWWIQVTSRAIFLLLLALYLLQLAAAVLYVTIPQPHGIPATEVFGAIWLMLLLGTVHCQIVSTRTPKP
ASSSGGKRRRKLRKASQMEVHREGDGSSTTDNTQEGAPHSHSASTTYSLGALFQDFWHDLCKAGSKKSKLSIDKSTETDN
GYVSLDGRVTNRSSEEGLQLHEQRCDLLNRADEVCWNSHVQPTHTHTVRSAGLMLASGNKEPASDEASSEEDPEASYSTL
RRGVERMNSDCTLRNRKNTHHYKKHYNVEDVPKSGTSCSSRCSSLRTQDSESTRHESETEDLMWEDFLHCAECRSSCTSE
TEGEGGGTPVCPPAKKEYRDDPFHQGHVPWLHSSNPGLERVSAIVWEGNECKKADMSVLEISGMIMNRVNLYTPGIGYQV
FGNLVSVTLGLTPFVYRLAQHRDLDQLTTLSANELLSVALGGGSGSDALVITMVTLSFLVRVCLIWLFFFLLSVAERTYK
QRLLFAKLFGHLTSARRARKSEVPHFRLKKVQNIKMWLSLRSYLKRRGPQRSVDVIVSSAFLLTLSVVFICCAQLLHVHE
TFLECHYNWELVIWCSSLSLFLLRFVTLGSETSKKYSNTSILLTEQINLYLKMEKKPNKKEELTLVNNVLKLATKLLKEL
DTPFRLYGLTMNPLLYNITQVVILSAVSGVISDLLGFNLKLWKIKS
>XP_027127900.1 putative homeodomain transcription factor 2 isoform X1 [Larimichthys crocea]
MASKVKDAVVWYQKKIGAYDQQIWEKSVEQREIKFISLGLRNKPKKTGHVKPDLIDVDLVRGSAFAKAKPESPWTSLTRK
GIVRVVFFPFFYRWWIQVTSRAIFLLLLALYLLQVAAAVLYVTIPQPHGIPATEVFGAIWLMLLLGTVHCQIVSTRTPKP
VSSGGGKRRRKLRKASQMEVHREGDGSSTTDNTQEGAPHSHSASTTYSLGALFQDFWHDICKAGSKKSKLSIDKSTETDN
GYVSLDGRVTNRSSEEGLQLHEQRSDPLNRADEVCWNSHAKPTHTHTPRSTGLILASGNKEPASDEASSEEDPEASYSTL
RRGVERMNSDSTLRNRKNTHHYKKHYAVEDVPKSGTSCSSRCSSLRTQDSESTRHESETEDLMWEDFLHCAECRSSCTSE
[truncated: 2,214,024 more chars]
