# Supplementary material for: Structural screens identify candidate human homologs of insect chemoreceptors and cryptic Drosophila gustatory receptor-like proteins
Source: eLife. 2023 Feb 20;12:e85537. doi: 10.7554/eLife.85537 (PMC9998090; doi:10.7554/eLife.85537)
Supplement: Source data 4. — Each of the FASTA filenames is formatted as follows (with the exception of the D. melanogaster odorant receptor (Or) and gustatory receptor (Gr) sequences, which were collected manually from FlyBase): ProteinFamily-QuerySpecies-QuerySequence.fasta. [file elife-85537-data4.zip › SRR-Cele-SRR7.fasta]

>XP_003114263.1 hypothetical protein CRE_27188 [Caenorhabditis remanei]
MSGLPVSSFDDDIVSELLGPFRFLVKFTLLDCSAKSKCLGVITRLLAAVIIVLLFARVGLLMETKGNSLSFPWAESNFFG
FPAIFAAVCALCIFGWTKNGFVRKFSKKLVRVRTLRVESNSKMDSYRLVQVLAMIFSIPWLVAMMSWIIFNFTHNKIFYG
GDETNIIFRVLLVVSNFYIWYISTICLAHYVLVTCAVSREVQYFNQELEKAKEDKFLKNIGVLEKFDFRQNEILEMILLA
NGSLSSLGTFAPLFLFYGLVNGVYLTSFMDSVPLFYFVILMFNFAAVIVYNLCILFPTVALQEQLTTTTKILINNDEFEC
SKDPIVYQTYRVMVDRLQKVDTRICVIAAFPIVRGVLAAALFIVPNMGFLLVMAKKVLIANGGHV
>NP_506731.2 Serpentine Receptor, class R [Caenorhabditis elegans]
MSSNLPVSFDDKAQSDLLGPFRFLIKLTLLDCSTKSKCCGLLTTLIAIGIIVALLARVGLLMETDGKPLSFAWAECNFFG
FPAIFPALSAVSILSWTKSLFFPNFVKKLIRLRNLRLEPNQKLDSYGRIHVVALIFSIPWLIAMMSWILYNYVENATIYF
GATEESKVIYRVALIISNFYIWFISTVCLAFFVLVFTSINREVSHFNQELEKSKNEKTLKSIGILEKFDFRQNEILELIL
FANQSLSSFGSVTPLFLFYGLINGVYLTSFFDDLPTLYKVILGLNLAAIIIYNFIILSTACALQEHLATSTRILINHYEF
ECSKDSTVYQTYRLMVDRFQKVDTRMYVVSAIPITRSTFAAASFIVPNMGFLLVIIKKVLIENGGHV
>XP_002636345.2 Protein CBR-SRR-10 [Caenorhabditis briggsae]
MSALPVSSFDDDIASELLGPFRFLIKFTLLDCSAKSKCLKVFTILLSMVIIVLLFARVGQLMETKGNSLSFAWAESNFFG
FPAIFACVSALCIFGWTKNGFIPKFSQKLVRVRMLRLESNSKLDSYRLMQVLALIFSIPWLLAMMSWIVYNFTHNKIYYG
GEETNIFFRVILAVSNFYIWYISTICLAVYLLVILAVTREVDYFNQELKRAKEERILKNIGVLEKFDFRQNQILETILLA
NGSLSSFNTFAPLFLFYALANGVYLTSFMDSVPLFYFVMLMFNLAAVIIYNAFILFPTCALQEHLTATNIILINNDEFEC
SKDPIVYQTYRIMVDRMQKVDTRMAVIGAFPITRNFLAAASFIVPNLGFLLIMVKKVLIANGGHV
>NP_505000.2 Serpentine Receptor, class R [Caenorhabditis elegans]
MVKMSNLPVFSFDDDKSSELLGPFRHFLKVSLLDCSAKTKCCSIFTCLVGVIIVIITFMRISVLMQTAGAPFSFSWGEAS
FFGYPAIFGFVCSLCLFGWTKNGLASKFCKRLVRVRMLRQVANPKLDNFRILHILALCFSIPWFVAIMSWIIYNFINGKI
YYGGIEQNLLSRIFILVTNLYIWYISTICLAIYIFMSSALNREVNYFNEELQKAKEEKTLKNIGVLEKFDFRQNEILEMT
LFANGSLSSLGGFAPLFLLWGLVNGIYLTSFFNTTPVLYCIILGFNMAAIIFYSVFVSIPPCTLQEHLKSTNRILINHDE
FECTKDPIVYQTYRIMIDRLQKIDTNICIISWIPITQSTFAACTFIIPNLGFLLIMVKNTILANGGQA
>NP_741566.1 Serpentine Receptor, class R [Caenorhabditis elegans]
MSTLPVFSSDDDISSELLGPFRYLVKLSLLDCSAKSKRMTIFTCILGLFMIVVTLIRIPILMETVGTPLSFGWGEGNFFG
YSALFGFVCSLCVFGWTKNGLVQKFCGRLVRVRMLRQVANPKLDNFRILHILALCFSIPWFVAMMSWIIYNFINGKIYYG
GGEQNFLSRIFILVTNFYIWYISTICLAIYIFISSALNREVNYFNEELQKAKEEKTLKNIGVLEKFDIRQNEILEMILVT
NGSLSSLGGFAPFFLLWSLINGIYITSFFNSNPLLYSIILGFNLAAIIFYIFFVLIPPCTLQEHLKSTNCILINNDEFEC
TKDPIVYQTYRIMIDRLQKIETRICIIASLPITQNTFAACTFIIPNFGFLLIIIKKVILANGGHV
>XP_003113954.1 hypothetical protein CRE_27190 [Caenorhabditis remanei]
MLRSSLTEFPEFPEIKRRLSEQMLLGPYNKIIKYTSIPAMQPLLTPSIDEKVTELLGPFHFLMKFTLLDCSMKTKRCLPR
LIAVLIIILLSARVGILMILSKGNALSFAWAESNFFGFPAIFTQFCGICLFNWTRTRFIEHFSEKLAQIRILRSEPNQNM
DNYQRVHALALILSIPWFGASTSWILFNFFQGKIFHGGDDADIILRALLVGSSVYIWFISTICLVYYFVVFDALNREVTY
FNEELEKAKKERILTTAGVLETFDIRQYEIFNLIIFTNHALSFFGSLVPLFLFYGLVNGVYLTTFIETTPLIYFGILGFN
LAAIMFYNLTMLFPTCALQEHLTATNKVLINNDEIGRCQDPIVYQTYRIMIDRVQKIDTKIHVVGAFPITKAVLAAAMFV
VPNLGFLLVIIKKVIVANGGVV
>XP_002636348.1 Protein CBR-SRR-6 [Caenorhabditis briggsae]
MINPSTESMEDETNRSRTSSVIMPEVKEPLLEENLVGPFRKTIKITGLDCRVIALAQNNPNLRIRSIITRIVALAVIALI
FFRCGMIFKAEGPAMSLTWAESNMFAFMGIHAIVCAFCIFGWSKNEFVPLHISRLNKVRALRVKESREIDDYSSVHRKAF
IWSAFWFLALLSHAIASAATHKILISGKPVIAPLYIAMPFLTLLSCFIVTHCLIYYFLVHVSLKREIEYFNVELDEAKQE
KRLHDPITLMDFSHRQAELFRLVAKANESLGSYVQVAPMFCFNSCINAVYIASGFTDDLPSVFFAILLFNLFAVLAISFM
TLRPAGNVQFHLGDTARVLMDSEEFEKSVDSEVFKGYQVMINRSLKHNVYIRVLGAIPIYPTAVNLAMFLFPNLGNLLAL
VKKVLVNHGVQV
>XP_003114164.1 CRE-SRR-6 protein [Caenorhabditis remanei]
MINPSIDTLEQETSHSSRIEMPEVKMPMTEEFLLGPFRKIIKVTGLDCSLIALSQHNPHLRIKAIITRVVAIAVIVVIFF
RCGMLFKAEGPTLSLTWAESNMFAFMGIQSIVCTFCLFGWTKNEFVPLHLTRLNKVRSLRIKENTVVDDYSNIHRKAFIW
SGFWFAAILSHAIASAAAQKVIISGKIVIAPLYITMPFITLLACFIVTLCLIYYFLVNASLSREIEYFNTELEEAKQEKR
LHDSSILLEFCHRQAELVRLVEKANESLSSYATTAPMFCFTSCINAVFIASGFSSSLPSVIFAILLFNLFAVIAITFFTL
RPASNVQFYLSDTARILMDSEEFECSQDSDVFKGYQVMINRSLKHNMKIRVLRGIPIYPASMNFAMFIFPNLGSLLALVR
KILVNQGIQI
>NP_001309480.1 Serpentine Receptor, class R [Caenorhabditis elegans]
MSTLPVSSFDDDTPSDLLGPFRFLVKASLLDCSTKSKCCSVFTCLLGVVMVVVTLIRISFLMEAVGAPLELGWGEGIFFG
YPGLTGFVFSLCLFGWTKNGLIPKFCKRLVRVRMLRQAANSKLDKFRILHGLALGFSIPWFVAMMSWIIYNFVHGKVYYG
GPEQSIAKRIFLIISNFYVWFISTVCLAIYIFISAALNREVSYFNEELKKAKEEKTLRNIGVLEKFDFRQNQILEMILFA
HESLSSLGGFVPLFMYWGLANGVYLTSFVYDVPLLYAIIVGFNLASIIFYNVFVMFPAIILQEHLKTTTRILINNDEFEC
SKDPIVYQTYRIMIDRFQKVNTNISIIASLPITVQTFAACSFVAPNLGFLLIMVKNVILVNGGHV
>XP_045093795.1 Protein CBR-SRR-4 [Caenorhabditis briggsae]
MLKKSDNVDLLGCYKYTVKLTGLDCTPCAAAKNGGSKIVGFLARLFAILVIISMFYRTFTFLGEEGKLLTLNWSESNVFG
FMGFHAVVCSFCVMGWTANAFIPNYLKQLNQVRVLRVEPNDEIDEYSGLRKKAFFFSLPWLGTLAFTAIFNALQEKILIS
GAVEPAYKYSLFPALAFLVWIITFSCLAFYALVQFSMTREIEYFNKELQKASEEKKLKDHTVISEFSFRQKELIKLVKKA
NESLSSYAKVAPLFCFFSIINAIFNLSFFSAVPLPYAFGLIFLLACTIGMTILSLLPAAKVQDQLTATSTILMESDEFEN
AEDPKVYQTYRVMVDRSLESETRIFVVNAFGINSTNLNVAMFAVPNIGPILMMLRKLLESNGVNLS
>NP_504347.2 Serpentine Receptor, class R [Caenorhabditis elegans]
MKTDEVHQTEELVDGSIHKSEGIDLLGFLKYTTKLTGLDCTACAAAKNGNGSKICGFLARLFSIVVILSMLYRAITFLGE
EGKLLTFNWSESNSFGFMGLHAFVCSLCVMGWTANARFPNHIKRLNEVRVLRVEPNEEIDDYSGFRKKAFFFSLPWLATL
VSTALFNALQEKILFSGAVVPAYKYSLFPALAFIVWMTTSTCLAFYALFQFSMVRETEYFNKELQKASEDKKLKDPTVIA
DFSYRQRELLKLVNETNEFLQSYAKVAPLFCFFSIINAIFNLSFFSFVPVPYAIMLVFLLACIIGMIILSLLPAAKVQDQ
IVATSKILMESEDFENAENQKVYQTYRLMVDRSLKSETRIFVVNAFGINSNNLNIAMFVIPNLGPLLMMLEKLIDSNGYS
SSH
>XP_003114339.1 CRE-SRR-4 protein [Caenorhabditis remanei]
MSVLLLLWFTCLFYSSILIVISDVTQATPSFYFCEFVLCHLPKLYIKDVHTPASLILYRARSKHHLIRKNLQNTKWLAPW
RNLFRLQKSRRISICWDASNTLSSEFFKRILEIMFINEDYFRLTGLDCSPCAAANNGSGSKICGYLARIFAIIIIILMFF
RAFTFLGEEGKLLSFNWSESNVFGFMGLHAVVCSFCVMGWTANAFIPNYLKQLSQVRVLRVEPNEEIDDYRGLRKKAFFF
SLPWLGTLAFTALFNALHEKIVFSGAVVPVYKYSLFPALAFLVWIITSSCLVFYVLVQFSMTREIEYFNKELQKASEDKK
LKDHTTISEFSFRQRELIKLVKKANESLSSYAKVAPLFCFFSIINAIYNLSFFSVVPLPYAIGLIFLLASVIGMTVLSLL
PAAKVQDQLTATSAILMESDEFEHAEDPKVYQTYRVMVDRSLESDSRIFVVNAFGINSTNFNVAMFAVPNLGPILMMLKK
LLESNGVIVSKILQ
>NP_001122976.1 Serpentine Receptor, class R [Caenorhabditis elegans]
MKEKGSILGFTPTSFINDKSEGIDLLGFLKYTTKLTGLDCTACAAAKNGNGSKICGFLARLFSIVVILSMLYRAITFLGE
EGKLLTFNWSESNSFGFMGLHAFVCSLCVMGWTANARFPNHIKRLNEVRVLRVEPNEEIDDYSGFRKKAFFFSLPWLATL
VSTALFNALQEKILFSGAVVPAYKYSLFPALAFIVWMTTSTCLAFYALFQFSMVRETEYFNKELQKASEDKKLKDPTVIA
DFSYRQRELLKLVNETNEFLQSYAKVAPLFCFFSIINAIFNLSFFSFVPVPYAIMLVFLLACIIGMIILSLLPAAKVQDQ
IVATSKILMESEDFENAENQKVYQTYRLMVDRSLKSETRIFVVNAFGINSNNLNIAMFVIPNLGPLLMMLEKLIDSNGYS
SSH
>XP_003114212.1 CRE-SRR-5 protein [Caenorhabditis remanei]
MFSSNSEVVKVPPGSFCIQVPEVKEPLTDDKFLGPLSFFIRFTGLDCSIVALSKVDSRFKLRAWITQIFAIIIMAIIVLR
CFTFFQLHGHSMSFQWAESGMFAFLGVQSVECAYCIFSWTRNDFIMNHLEKLEVLRLLRVKDNEKIDSYCSIHLKILVWT
GLWTLITMAHAVNCAIEEKVILSGDHIYPIIFYGMPFVTLLVCFHVSIFLNCYFLVNCSLYREIEYFNTELENAQRMKQL
NNPDLMAKYSNRQAELIHLVRSANKSLGGYTFTTPISMFNACINAIYIFFSFREELPLISGVIMTLNIFATIFMTYFSIR
PASNVQFHIQDTSRILMESREFENSKDADVMNTYHVMIDRSLRHTARLRVLGGIPIYPTTFHIAIFFIPSLGTLLSFVKK
SLHTYGLEMHK
>NP_504346.1 Serpentine Receptor, class R [Caenorhabditis elegans]
MITPSPEVVGDEVSCPSIIEIPSTKEPLSENALLGPFRKIIKITGLDCSLIARAEFNPSLRIKSILTRIVALVVVAIVFF
RMAIYSKAEGACLSLAWAEGNMFQFMALQTIVCALCLFGWTKNSFISKHLGRLEKVRSLRIKENIEMDNYSNTHRKAFIW
SGFYIAAIMSHAIMSSIAQKILIANKTVIAPLYIAMVFINLLSCFIVAICLIYYFLVNLSLSREIRYFNTELEDAKQGRR
LQISGVLSDFCHRQAELIRVVRETNESLQSYATVAPLFAFNSLINAVFIASGFSSSLPPVVFGVLLFDLFAVIGLTFFTL
RPASNVQYDLAQTARILMDSEEFEGSQDVEVFKAYQVMINRSLKHTAHIRVVGAIPIYPTSAHFAFLLIPNLGNILAIVR
KVLVEQGIQI
>XP_045093797.1 Protein CBG08642 [Caenorhabditis briggsae]
MKKNMLRSSLTEFPEFPEIKRRLSEQMLLNPFNKVIKYTSTPAMTPLIIPDELLGPFHILVKLTLLDCSARTPKCVPRLI
AVLSFAWAESNFFSFPAIFIQFCGISIFQWTRHRFIENFSEKLSLIRTLRLETNPDLDNYKKVHALALVLSIPWLVATIS
WSLFNFFQGTIFYGGAESNIIFTSLMVGSNFYIWFISSISLAYYFLVFSAVNREVVYFNEELDKAKKEKILKNPGVLEKF
DIRQFEILNLITVVNHSLSFFGGLVPLFLFYGIINGIYLTSFIENISFIYFAILMFTLAAILAYNLILLIPTCALQEHLN
ATNKILVNNDELGSSKDQKVYQTYRIMVDRIQKIDTHIHVVGAFPVIKPVLAAAMFFIPNIGFILVMIKKVIVANGGVV
>NP_001364593.1 Serpentine Receptor, class R [Caenorhabditis elegans]
MVEAGTTIGLGGLYVKPGVEPTQLPSPPAPKLLGPFEPLVRFSGLDCHKLRKESIRSVKGILTGGVAVIILIISIIKIIV
LMQIEDKSFSIGWAESTVYAFMAVQAFFSAISVMCWTREGFVSQFEDTLARLRTMRLSTSQSIDDYTTYHRKAAIMIIPI
FVVSLSTSFYSSVTNRYMLNDSTTFYSDSVVHQLAPFIDFIGCIASALAVVIYVTVNTALNREIKHFNKELTNSARFQQL
TLPQVLNNYSKRHSDLIQLTRFVNQQMSKYGSLVPLFTLISFVNAAYIVGSFKSVMDPAIYVLLNGWTIVCMGITVAGLS
PPAKVQSNIQETAEILMHDDVLQTCGDDQMHHTYRVTLDRCLHSNSKMAFLNAFHVDSNCFNRIIFFVPNISAAMILYRL
SHPNL
>NP_001299999.1 Serpentine Receptor, class R [Caenorhabditis elegans]
MEFETPMVEAGTTIGLGGLYVKPGVEPTQLPSPPAPKLLGPFEPLVRFSGLDCHKLRKESIRSVKGILTGGVAVIILIIS
IIKIIVLMQIEDKSFSIGWAESTVYAFMAVQAFFSAISVMCWTREGFVSQFEDTLARLRTMRLSTSQSIDDYTTYHRKAA
IMIIPIFVVSLSTSFYSSVTNRYMLNDSTTFYSDSVVHQLAPFIDFIGCIASALAVVIYVTVNTALNREIKHFNKELTNS
ARFQQLTLPQVLNNYSKRHSDLIQLTRFVNQQMSKYGSLVPLFTLISFVNAAYIVGSFKSVMDPAIYVLLNGWTIVCMGI
TVAGLSPPAKVQSNIQETAEILMHDDVLQTCGDDQMHHTYRVTLDRCLHSNSKMAFLNAFHVDSNCFNRIIFFVPNISAA
MILYRLSHPNL
>XP_003104642.1 CRE-SRR-2 protein [Caenorhabditis remanei]
MSSHVPEDLPLSTPNIFGAFRYLWKFSPYNCQKGNPIRIFFLLFSLASFLGMIFRAWWMFYMVDVDLLSFGWAERNLYAF
ISMESFSCVIALYKMTTNDTLRKFEQGLGMLKKMRITNYHQKYDEYSALRTKTFLLKVPILVFFIGCSGYLVTKKFVIFG
TSSTNSWYYYADAVIMFLCAYVNFIFLPVHGLLQNSLAREFGVFNEELEAASKNKELVNPQIIHKFADRQIKMFEMTNTI
TERLHPFMSAAPFLVFTALANVSFLVTNLREGTPTYYYVCMIGMMICCIIISSNLLYPPAFVQEAMLHTSTVLMNDPFLH
YSTDPQIYSTYRTMVDRSQKNRTVNLVIQIFSVNRKNIERAYFVITNIVLVMSVFSKLLFPKLSD
>XP_003112702.1 CRE-SRR-1 protein [Caenorhabditis remanei]
MVEAGTTLGLGGGLYVKPGVEPTQLPSPPAPKLLGPFEPLIRFSGLDCHKLRKESIRSVKGVVSAVVALIILVIMVIEIF
TYMGIQDKPFSVGWAESTAYAFMALQAFISAIAVICWTRENFVSQFEDTLSRLRTMRLSTSQSIDDYTNFHRKAAVMIVP
IFAVVLSTSFYSSVTNRYQLNDNSTFYSESILHQFAPFIDFVGCLASSMAIIVYVTVNTALNREIKHFNKELTNSARFQQ
LTLPQVLNNYSKRHSDLIQLTRFVNQHLSKYGAIVPLFSLTAFINVSYIVGSFKASLDPVMYVLLNGWTIVCMGITIAGL
SPLVKVQNNIQETAEILMHDDVLQTCGDDQMHHTYRVTLDRCLHSNSKMAFLNAFPVDSNCFNRIMFFVPNISAAMILYR
LSHPYL
>XP_045093796.1 Protein CBR-SRR-5 [Caenorhabditis briggsae]
MFESKSEVVKIPPGTFCIQVPEIKEPITFGKFLGPLGFLVPFTGLDCSVVALSKVDPRYKLRAWISQLFALILIAVIVFR
CYTFFQLKLSVNSMSLEWAESGMIAFMGVQSVECAYCIFSWTRRDFISSHLEKLEEVRQLRIKDNEKLDNYSTAHFKILG
WTTIWTVIVMAHAVACAVQEKVILSGHTIYPILFYEILFITLLVCFHVSVFLNCFFIVNCSITREIEYFNSELAEAQKKK
NLANSDLISRFSNRQCELIDWVRNANKSVGGYTCTTPISLFNSCIMAVYVFFSFHDNLPFIQAVILNINVFATLFMTYFS
LKPVCNVQFQLQHTSRILMKSREFEKSNDSDVINTYHVMIDRSLRHTARLRVLGGIPIYPTTFNIAMFFIPNLGILLSFV
KKSLHSYGLEMHH
>XP_002636967.1 Protein CBR-SRR-1 [Caenorhabditis briggsae]
MVEAGTTLGLGGLYVKPGVEPTQLPSPPAPKLLGPFESLIRFSGLDCHKLRKESIRSVKGIMSAVIAVIILIIMVVQVFT
YMRIEDKPFTVGWAESTVYAFMALQALISAIAVICWTRENFVSQFEDTLSRLRTMRLSTSQSIDDYTNFHRKAAVMIVPI
FAVILSTSFYSSVTNRYQLNDSSTFYSESIVHQFSPFIDFVGCLASSLAIVIYVTVNTALNREIKHFNKELTNSARFQQL
TLPQVLNNYSKRHSDLIQLTRFVNQHLSKYGGIVPFFSLTAFVNVAYIVGSFKESLDPVMYVFLNGYMFISMGITIAGLS
PLVKVQNNIQETAEILMHDDVLQTCGDDQMHHTYRVTLDRCLHSNSKLAFLNAFPVDSNCFNRIIFFVPNISAAMILYRL
SHPNL
>XP_003104504.1 hypothetical protein CRE_23391 [Caenorhabditis remanei]
MMSVPEDLPLSTPNIFGAFRYLWKFSPYNCQKGNPIRIFFLLFSLASFLGMIFRAWWMFYMVDVDLLSFGWAERNLYAFI
SMESFSCVIALYKMTTNDTLRKFEQGLGMLKKMRITNYHQKYDEYSALRTKTFLLKVPILVFFIGCSGYLVTKKFVIFGT
SSTNSWYYYVDAVIMFLCAYVNFIFLPVHGLLQNSLAREFGVFNEELEAASKNKELVNPQIIHKFADRQIKMFEMTNTIT
ERLHPFMSAAPFLVFTALANVSFLVTNLREGTPTYYYVCMIGMMICCIIISSNLLYPPAFVQEAMLHTSTILMNDPFLHY
STDPQIYSTYRTMVDRSQKNRTVNLVIQVFSVNRKNIERAYFVITNIVLVMSVFSKLLFPELSA
>XP_002647926.1 Protein CBR-SRR-2 [Caenorhabditis briggsae]
MSTIIPEDAPIATPNIFGFFRYFWKISPYNCGKKPLRIFFLFFSLASFLAMIFRAWWMFYMVDAPILSFGWSERNLYAFI
SMESFSCVIALYFMTSKGTLKRFEQGIGMLKKMRINPYYEKYDEYSALRKKTFLLKVPIPIFFIGCSGFLVYKKLVIFGS
DSQSSWYYYVDAGIMILCAYVNFIYLPVHGIMQNALAREFHVFNEELKNASESKELVNHQILQKFADRQVKLFEITNRIT
ERLHGFMSSAPFLTFTALANVTYLVTNLREGVPTYYYVCMIGMMICCIIISSNLLYPAAFVQEAMLHTSTVLMNDPFLHH
SQDPKIYSTYRIMVDRAQKNRSVNLVIQIFSVNRKNIERAYFVITNIVLVMSVFQKILIS
>NP_507735.1 Serpentine Receptor, class R [Caenorhabditis elegans]
MPVSLESPEAPLLKPNIFGFFRYLLRVSPYNCSRSNPIRFLFVIFSLLSFLALIFRAYWMFFQISSTILSLGWAERNLYA
FISMESFSCVIALYRMTTVGSLEKFEQSLANLKRMRVTGYHESHDEYGKLRLKIFLLKTPIPVFFIATAIYLVVKQKIIV
DTTTHNNWYYFFDAGVMALCAYVNFLFLPIHALIQNAIAREFHVFNEELEGASKNKELLNPAIFQTFADRQIKMFEYTNA
LTTRLMPFMSSAPFLILTALANVTFIFTNLGSLIDTYYYICMIGLMICCIIISSNLMYPPALVQEAMLHTSTVLMDDQYV
HHSKDPQIYTTYRSMVDRSINNRTVNLVVQIFSVNRKNIERAYFVITNIVLLMTVFYNILDRLPVVN
>NP_507180.1 Serpentine Receptor, class R [Caenorhabditis elegans]
MVVYPAEVMEVSTASAPNIFGVYPYLLKFSPFNCEKSNPLRFVFMIFSFITFLAMVFRAGYMLFYLDVKALTLGFAEQNL
YGFISMESFCLVIALFKITKVGRLRKVEQKLAEMREMRITSFHESHDKYWKLWIELFIFNSFNLVLFIGTAIYLLCNRVI
IVGTKTKSSWYYYFDAPVMILCAYANFLHLPIHELIHTAFAREFRVFNDELENASKNKELLNPQTFQRFADRQIKMFECI
NPLTERMNRLMAFAPLFILTALTNVLYLVTNLRSATHTLYFICMVGMLISCIIISKILLYPPALVQEAMLHTSTVLMNDQ
FIHHSKDPQIYSIYRTMVDRSMHNRSVNVVIRIFDVNRKNIERAYFIISNIVLVMVVFSAF
>XP_003104681.1 hypothetical protein CRE_23396 [Caenorhabditis remanei]
MVLVNMEHSENDQNHENDRRIFSFFHFFHIYSPFYLLSSPHRLLRYPALILTVATVLLMIFRFYWMLWQVPGEFLSFSWA
EAKMFGFISMESAILTMALIRMGWTKSLERSEKNLANLRTLRVEKCQKKKDDYRILYCRAFISNCFVFCTFTLTSVYLAV
HRDVTEGDSKHSSWYWIIDPIIAILCGYSNFLFLPIHALRAHAVTREFEIFNEELEKTDKEKKLANLSVIREYGARQIKL
FEYANFLTERMERFMTWAPALAILSFLMATYIVTEFSSKPPVLYLICMIAWIISGFIISFALMYPVAFIQEAMSQTARVL
LNSTILQECDEPLIFENYRMLLDRSLHNRSTNNVLHVFCVTRKNVERLFFTHSILIIVMVYVYSLDEGIGKGFEEIGKLI
MMKGNATG
>XP_003104557.1 hypothetical protein CRE_23393 [Caenorhabditis remanei]
MVLVNMEHSENDQNHENDRRIFSFFHFFHIYSPFYLLSSPHRLLRYPALILTVATVLLMIFRFYWMLWQVPGEFLSFSWA
EAKMFGFISMESAILMMALIRMGWTKSLERSEKNLANLRTLRVEKCQKKKDDYRILYCRAFISNCFVFCTFTLTSVYLAV
HRDVTEGEFLEKKCSKMHYIDFVYSCAFWCILVHSCAFLCILVHFCAFQIILDHFSFYYSSKHSSWYWIIDPIIAILCGY
SNFLFLPIHALRAHAVTREFEIFNEELEKTDKEKKLANLSVIREYGARQIKLFEYANFLTERMERFMTWAPALAILSFLM
ATYIVTEFSSKPPVLYLICMIAWIISGFIISFALMYPVAFIQEAMSQTARVLLNSTILQECDEPLIFENYRMLLDRSLHN
RSTNNVLHVFCVTRKNVERLFFTHSILIIVMVYVYSLDEGIDKGFEEIGKLIMMKGNATG
>XP_003114341.1 hypothetical protein CRE_27189 [Caenorhabditis remanei]
MNVDLLGPFRFFLKFSLLDCSTKSRKIEKNIELNNYRNIHIVAIILSVLWLVAMMSWIVFNFTHNKIFYGGEVTELILCA
LLIVSNAYIWFISTICLACYSLIFSALNREITYFNDELKKSKEEKFLQNIEVLEKFDHRQNEILNLISFVNESVSFFGGL
VPLFLLYGLVNGVYLTAFVDSIPPLYFAILMLNLASIVVYNLCILSPTSSLQEHLSNTTKILINDEEFGCSKDPFSYQTY
RIMVDRFQKIDTKIYVISAFPITKRVVAASEG
>XP_013295708.1 hypothetical protein NECAME_13516 [Necator americanus]
MSGSWARSIFVITLCTLICLVMLLKCIILVTESVKPMTLEWTVSCIWCFMAIHGFASALCVASWTRTCLLPSLQDILAKF
QTQRGALNCDPTNVYRRIFFFATLFISTWTLASMKGILYDGRHINESSAFTISYPITLSTMFGVEPLVLLMMAFSSTLAM
IIHVLVFVHVNHEWTSYNEELANSSKLQQLVIPEILNAFSTRQSELLRLAKFVSDRMSVFVTVSTVFASLTAADALYLMA
GFEEISMVMRIMALLWMNCAIGLILTTLKQPGKTQCEIKNTAQILLDDDLLQSAQEDKVPIKHCNYFQILFIAPNIGTLL
VLIKKMGLV
>XP_002647783.1 Protein CBG20543 [Caenorhabditis briggsae]
MSENRENPKKKDDFRILYFRAAISNIFLFFTFLLTSIYLAIHRKASFGDPNPSSWYWIIDLITSILCGYSNFLFLPIHAL
RAHAITREFEIFNEELENADKEKKLENLPIIRGFGARQIKLFEIANSLTGRIERYMTWAPALSILAFLMATYIITEFGVK
QFPVLYHICLIAYVISGFIMSFALMYPVAFIQEAMLATSHVLLNSTILQETNDPLIFENYRMILERSLHNRLTNNVLHVF
SITRKNLERLFFVHSVMIIIMVWTFELDDGIAKGFEGIGKMIMMMNMTGSHDNV
