# Supplementary material for: Structural screens identify candidate human homologs of insect chemoreceptors and cryptic Drosophila gustatory receptor-like proteins
Source: eLife. 2023 Feb 20;12:e85537. doi: 10.7554/eLife.85537 (PMC9998090; doi:10.7554/eLife.85537)
Supplement: Source data 4. — Each of the FASTA filenames is formatted as follows (with the exception of the D. melanogaster odorant receptor (Or) and gustatory receptor (Gr) sequences, which were collected manually from FlyBase): ProteinFamily-QuerySpecies-QuerySequence.fasta. [file elife-85537-data4.zip › Trypanosome-Tbruc-Q57U78.fasta]

>XP_845058.1 hypothetical protein, conserved [Trypanosoma brucei brucei TREU927]
MVGSASRSCGTDMVNDAEMYGGSENQPQNSSNAVTDSTPKLSRWPDGTTFEGPLVDGVPEGHGTCVYKSGCVCVGSFSRG
CVEGPAEALLPCGAFFVGNFCRSAAHGHGVLLQNGRLVRGEWRDGVLVRRTLENVNDARDVQFYTRVIAKLCHRVEELNG
TIERDSSSVFQQTSNSGLCIREPIVLLRDEQQQERDAVQTRRWARVATQSPPYMRNEPHGAGMPPLAREPDISPRFDRGS
FSSLNTHRRQPTALDLNQLTSFARSVLASGASQQAIFASAAPAANEFFSPTRYLQCFFIMLFPFISLPQFSFSPIRRVML
KMEREFVVSGAFLFRSFNVPIYTLTFSTIATCCLIATVVIVSLKVELGPVTEGKVTLEELFIPCILWVAQSALYAAYNSY
VRVAHALERLDRRLTPQLYACAAGIVNTKAKVCIFTWDDEGRRVVTNVHYRYRWLGESLFVGILFSLAGPLTRVSYKQPM
FGYTKYEVSALVLISASVLVFAAMVTFNALKLTDMQRQIKEQMRALTHLAYVEGKSVMHPSEHLLQRFNLDEPFNVSDIF
NGVSGWYVIRSVVVYAASCSNHAARGLAMSVFFMLVNSCFLVTALDMICMLSFHYNDLGKRFSCMHAYGVVTCSVWGILL
LRYLYKCVETVCESERHLYLLDVASLYHRTRYNNAEGCADIITTCRKMVKAYEQLPCVFLFPITPFIITIVVILYIVALL
IATIHVYFAAVARFADTGGR
>XP_011773686.1 hypothetical protein, conserved [Trypanosoma brucei gambiense DAL972]
MVGSASRSCGTDMVNDAEMYGGSENQPQNSSNAVTDSTPKLSRWPDGTTFEGPLVDGVPEGHGTCVYKSGCVCVGSFSRG
CVEGPAEALLPCGAFFVGNFCRSAAHGHGVLLQNGRLVRGEWRDGVLVRRTLENVNDARDVQFYTRVIAKLCHRVEELNG
TIERDSSSVFQQTSNSGLCIREPIVLLRDEQQQERDAVQIRRWARVATQSPPYMRNEPHGAGMPPLAREPDISPRFDRGS
FSSLNTHRRQPTALDLNQLTSFARSVLASGASQQAIFASAAPAANEFFSPTRYLQCFFIMLFPFISLPQFSFSPIRRVML
KMEREFVVSGAFLFRSFNVPIYTLTFSTIATCCLIATVVIVSLKVELGPVTEGKVTLEELFIPCILWVAQSALYAAYNSY
VRVAHALERLDRRLTPQLYACAAGIVNTKAKVCIFTWDDEGRRVVTNVHYRYRWLGESLFVGILFSLAGPLTRVSYKQPM
FGYTKYEVSALVLISASVLVFAAMVTFNALKLTDMQRQIKEQMRALTHLAYVEGKSVMHPSEHLLQRFNLDEPFNVSDIF
NGVSGWYVIRSVVVYAASCSNHAARSLAMSVFFMLVNSCFLVTALDMICMLSFHYNDLGKRFSCMHAYGVVTCSVWGILL
LRYLYKCVETVCESERHLYLLDVASLYHRTRYNNAEGCADIITTCRKMVKAYEQLPCVFLFPITPFIITIVVILYIVALL
IATIHVYFAAVTRFADTGGR
>XP_009312037.1 hypothetical protein DQ04_04741030 [Trypanosoma grayi]
MPGEPLGGDTTNPSTGSTAGGLGVDEFSYDSTTLRCSDGTLYEGPLVAGEPEGHGVCVFPSGTVCVGNFARGLLEGPAEV
LQPSGALFSGVFRRSVAHGRGVCLLGDRLTRGKWKNGEMVEEVRAESGDGDRGRILASVARVLRGHLRVLLCDGTTSQPM
NVAGATRINEPLVHFGRNQLMGPNSSFASEERNEYQTGVTSGNAPTRSPSYTRVLNSGNVQQNQPMDLEGSFSYSPGKRR
QSAADGHQQEKSVPKSILATGASPEAIFSSAAPAANEMFSLTQYAKYCAFFLFPFLSLPQLPFSPIRSAMLDMEREFVVS
GAPLLREFDPPVVSLYLTTLAMCCQIAATAIVAMKVNLGNASEGRMTLAEMSVPCVLWVTHAGLLAGYNSYLRVAHALER
LDRRLTPRLSAFAAGLVDAKTNVCIYTWDDEGRGMVTDSNYRYRWVMVSLFVGIIMGIAAPLTRLGFGNSLFGSDVYERS
AAILVLSSEILFSSTLAYYVVKMTDMQRQMLEQMRVLTRLAYLEDRSMMRPSEFLKHRFNFEEPLNLNDVFSGVVGWYVV
RSLVLYAATCSNHAARSTAMSIFFLMVLCGFLVTIGDIVYMLVAGHVHNGTYFSTGHTYAIVLCTAWAILLLRYLYVCVR
TVSERGRHLYLLDVASLYHRLKQKEGDFSGDTIATCRRMLEAYDQLPCIFSTSVTPLMLTVVHFIHLVALVAVFVDLYIA
VSYR
>XP_028884034.1 uncharacterized protein TM35_000102360 [Trypanosoma theileri]
MPGEPVSGVLRYPDGAVYEGGVAAGAPAGRGACVFASGAVVVGNFVAGVAEGPAAVLLPGGVLFTGTLQHARAHGDGIYL
TRNTLTRGRWVHGALQQHVAEPANRNTAAHLLAPMVELLGKQLTHLTQYAHKEAITVNTTATPCEPLVQLSEIDYYNSHK
IYEEEEEEEKQDPQFSEKEQRGTCTVPTRAPSQGSTLGGGTPPPLFPTEPNGSFSYGTLRKRTVRVDSQHQEKGGIRNIL
VTGASPQAIFASAAPAANEFFSFQRFMKYCVLFLFPFLSVPQLPFSPIRSATLEMEREFVVSGAPLLRKLDPPVISLYII
AVAMCCHIAAIAIVAAKVDVSNVSNGHLTTTEMAIPCVLWVTHACICAGYNSYMRVAHALERLDRRLTPRLSAFAAGIVD
TKTKVCIYTWDDEGRSMVTNRHYRYRWVGISVFIGILMGFAGPITRAGFGHPLFGNDKYERAGELLVFASVLLFSAALAY
YVLKMIDMQRQILEQMRVLTRLAYLEDRSIMHPSESLHERFNFEEPLNTGDVFNGVTGWYVVRSIVLYAATCSNHAARSS
AMSIYFLLVFCCFIVSIGDIIYMVASGNARNGRYYSVGHTYAIILCISWGVMLLRYMYICVRTGIERARHLYLLDVASLY
HRLKPNLTDSSADIIGACSKMVKDHDQLPCIFSIQITPLFLACMVLIHMLALVVVVVDVYLAIHFR
>XP_029227242.1 uncharacterized protein Tco025E_05784 [Trypanosoma conorhini]
MPGEPWSTNFSEDQTPVTRDSPVAVNPAPNVASAGFSDDSLYGGPLLDGKPEGHGICLFPSGTICSGKFERGFLEGPAEV
LLPSGALFTGNFTRSVANGSGACMQHGRLMRGTWCEGVVVEQTEEDLGCGSRAKLFTSIAGRLYAELRNLTTKTKAPDLH
HPYHRCRIMEPIVHLCEQQSFERDPMVPSKEALDYFVLNPAVTKAVPPALLTAGTAATPGGSSSDTEGSFVGRTVRRQTK
NVEVHMQDKPVNRNLLTMGASPYAVFACAGPAANEIFSFSRYVKYFLIFLVPFLSLPQLPFSPIRKARLEMEREFVVSGA
SLLREHDPPFLSLHFVTVAICCNITAVVIVAAKVTLGHVSGGHLSLAEVVVPCVFWVVQAMLFAAYNSYMRVAHALERLE
RRLTPHISAFAAGLVDNKAKVCIYTWDENGRALVKNKHYRYRWLACSIVVGLVMGFSAPCTRVGFGHPMFGTEKYDVAAA
VLFFASNLLFSTVVAYYVLKITDMQRQILEQMRVITRLAYLEGRSLMRPSEFLKQRFNFDEPLNPYDVLTGVVGWCVVRS
LVLYASTCSNHASRGSTMSIYLTLVFCGFLVTIGDIVYVLVVGYSHSGANYSLGHTYAFVLCTLWGFMLQRYLYICVGTL
KEHTTHLYLLDVACLYHRLRHRPNDESSDAIATCHQMIKAHDELPSIFSVRISPLMLVVMVFIHLLALVAISMNLCIAIN
YPKPHHL
>XP_029234838.1 uncharacterized protein TraAM80_08612 [Trypanosoma rangeli]
MPGEPLSTNINNNRTPAKRDPPVAVSSTQNVASVCFSDGILYEGPLLDGKPQGSGICVFPSGTICAGNFERGFLEGPAEV
LLPSGALFTGMFERSVAKGFGAYLQDGCLTRGTWREGVVMQTEDDVGGSCHAKFFTAIAFRLCNELRNVKTGTRGTGWHY
LHLSRCIKEPVVHLCVRQPLEQDSMMSSREARDYFILNPSVTKGASTALLPGTAAIPGDCASDTEGSFLGGTVRRQTEAV
EMHIRDKPVTRNLLAMGASPYAIFACAAPASNEFFSFSHYMKYFVIFLFPFLSLPQLPFSPIRRAMLEMEREFVVSGASL
LREYDPPFYSLHFVTAAICCNIAAVVIVVAKVTPGHVSGGHLTLAEVVIPCTFWVVQALFFAAYNSYMRVAHALERLERC
LVPRISAFAADIVDNKAKVCIYTWDEKGRTVVKNKHYRYRWLVCSIFVGLVMSFAAPCTRAGFRHSLFGIGNYEVAASVL
LFISNLLFSTVLAYYVLKITDMQRQILEQMRVITRLAYLEGRSLMRPSEFFQQRFNFNEPLNPHDVLTGVVGWCIVRSLV
LYASTCFNHVSRSSTMSIYLAFVFCGFIVTIGDFVSVLVLGYSHSGSHYSSGHTYAFVLCTLWGFMLQRYLYICLETCKE
HTTHLYLLDVASLYHRLKQGPNDESSDAIATCRQMIKDHDKLPSVFSIRISPLILVLMVFIHMLALTATIIVLCIAIHYP
KSHHV
>XP_003873693.1 conserved hypothetical protein [Leishmania mexicana MHOM/GT/2001/U1103]
MSMESAMSEVHTDFRGCSLLPDFVAVADVSQRTGVGYLQYSNGAIYEGEWLNGERHGLGVCYYPSGNIFVGQFRSGLMEG
PGTMFFATGEFFSGEFKDSTIYKGVYSRQGREICGIWKDGNRVSEMPTKAPEVLQRARAALFATIVEQVNEYLWGAANNS
TKLVLSAAPSGGAQQAPLDILSSSTDAHGTPTAPPQHLTVAPTFDVGNQSFTNIRFRPNASIADGDVKSSAHGIVTQYGS
PATVFACAAPAPNEIFSVGRFTLRCFVFLFPFLSLPWVPVAPLRITSLHEEREFVVSGAALRSDFDAPSFSMCVIAVAIL
CQIVAIILVASRVPLGQVQDGKLTLPEMVVPCVLWLVVALVKASYRSFFRFPHGLERVDRRFTPKLSALAASLVDAKSSV
CIFTYDDDGKGKVMNRHYKYRWLLFGVVLGLMMSLSAPATRGGYGHNMFGSNGFQLAATLLTFFATFLFAATLTFLVLKI
TDMQREIRAKLHVLTNLAFLERRCLMSPSKHANMAFDLDECFNAKNVFSGFPGWYSLRSLILYASACANHRARTTAMRIF
WFTLVCAFIVGIADALLTIHGNRPSDRYYSTAHSYAFFTFLFWGALLLRYLYVCVSTRRELQHHLYIMDVAGLYHRVKLS
DSEASDIIQQCRCICESNDAEPEIFPVMIYSFVVFLTVILNLAAMAAICYQLGRAIYR
>XP_001563616.1 conserved hypothetical protein [Leishmania braziliensis MHOM/BR/75/M2904]
MSTEPAFDASHTDFMGYNLAPDFATVVEASERTGVGYMQYSNGVIYEGDWLNGERHGLGVCYYPSGNIFVGQFRSGMMEG
IGTMFFATGECFSGEFCQSSIYKGVYSCRGDEICGTWKDGKRVSEMPTKAPEVLQRARAALFSTIVEQVNMYLWQAASNP
TKMVLPASPEDKILLPPLDIVSSNADAYAAPATSLQHLVATPNFRVGGQSFVSTRICNNSIGEGDTTDGLRGVTTEYGSP
NTVFTCAAPSPGEIFFIWRFTQRCFVFLFPFLSLPWMPVAPLRITSLHEEREFVVSGAALRSDFDAPSFSICVIAVAMMC
HITSIVIVATRVPLGHVQDGRLTLPEMVVPCVLWLVVALVGASYISFFRFPHGLERVDRRLTPKLSALAASLVDAKASVC
IFTYDDNGRGKVMNRHYKYRWLLFAVVLGSMMSLSAPATRGGYGHQLFGSEAFEKAAAVLAFFATFLFSTTLTFLVLKIT
DMQREVRAKLHVMTNLAFLERRCLISPSKHMNMAFHLDERFDATNLFSGFPGWYSLRSLILYASACANHRARRTAMGIFW
FVLVCAFIVGLLDIFYIAPRRPTPGNRYYSTAHSYALFTFLFWGALLHRYLYVCVSTRRELRQHLYIIDIAGLYQRVKLD
DSEASEIIQQCSRITERNDAEPEIFPQVIYNFVVVLTVLLNMGALAAICYQLRQAIDR
>XP_010697540.1 hypothetical protein LPMP_160110 [Leishmania panamensis]
MSTEPAFDASHTDFMGYNLAPDFATVVEASERTGVGYMQYSNGVIYEGDWLNGERHGLGVCYYPSGNIFVGQFRSGMMEG
IGTMFFATGECFSGEFRQSSIYKGVYSCRGDEICGTWKDGKRVSEMPTKAPEVLQRARAALFSTIVEQVNMYLWQAASNP
TKMVLPASPEDKILLPPLDIVSSNADAYAAPATSLQHLVATPNFRVGGQSFVSTRICNNSIGEGDTTDGLRGVTTEYGSP
NTVFTCAAPSPGEIFFIWRFTQRCFVFLFPFLSLPWMPVAPLRITSLHEEREFVVSGAALRSDFDAPSFSICVIAVAMMC
HITSIVIVATRVPLGHVQDGRLTLPEMVVPCVLWLVVALVGASYISFFRFPHGLERVDRRLTPKLSALAASLVDAKASVC
IFTYDDNGRGKVMNRHYKYRWLLFAVVLGSMMSLSAPATRGGYGHQLFGSEAFEKAAAVLAFFATFLFSTTLTFLVLKIT
DMQREVRAKLHVMTNLAFLERRCLISPSKHMNMAFHLDERFDATNLFSGFPGWYSLRSLILYASACANHRARRTAMGIFW
FVLVCAFIVGLLDIFYIAPRRPTPGNRYYSTAHSYALFTFLFWGALLHRYLYVCVSTRRELRQHLYIIDITGLYQRVKLD
DSEASEIIQQCSRITERNDAEPEIFPQVIYNFVVVLTVLLNMGALAAICYQLRQAIGR
>XP_015656207.1 hypothetical protein ABB37_06604 [Leptomonas pyrrhocoris]
MASQTADASGTDFLGNKLPTDFAEVPATSKRTGIGYLQYSNGAIYEGEWLNGERDGLGVCFYPSGNIFVGQFHSGLMEGN
GTMFFATGECFSGEFRHSTIYRGVYSSRGREIIGVWQDGHRVSELPAKAPEVLQRARAALFATIVEHVNDYLWETANEPT
QLSLPFRQQDSASLRPPLDIPTSAEEDVNAPNADRMSNNSRSIADRSPTLRAQRMATALGFDETNHSLTSLRYRAPSSLG
DGESKEWLRNTEVQYGSPDTIFTCAAPSPSEFLSLWRFVRRLFVFLFPFLSLPWISFAPLRITAIQEEREFVVSGAALRN
NFDAPTFSLCAIAVGMLCQITSIVIVACRVPLGSVQDGDLTLPDMVMPCVLWFVMGLLGASYYAFFRIPHGLERVDRRLT
PRLSAFAASLVDAKASVCIFTYDEDGKGKVMNQHYKYRWLFFAIIFGAAMSLSAPATRGGYGHNMFGRNAFQKAATLLAF
FATFFFAATLSFYVLKITDMQREIRAKLHVLSNLAFLERRCIMSPSKHAHMAFDLDELFDPKNLFTGFPGWYCMRSLILC
TSACANHGARRTAMGVFWFAMTSAYIVGLADTFYMLANHYDGSDRYYSTGHSYGFFAFIFWGPLLTRYFYVCLVTRRELD
RQLYIMDIAGLYQRVKANDADASDIIQQCRRVSELNDAAPEMFARPVYILVCVCTVSLWIAATAAICFQLGEAIYY
>XP_001682088.1 conserved hypothetical protein [Leishmania major strain Friedlin]
MSTESAMSEVHTDFRGCSLLPDFAAVADVSERTGVGYLQYSNGAIYEGEWLNGERHGLGVCYYPSGNIFVGQFRSGLMEG
PGTMFFATGECFSGEFRDSTIYKGVYSRQGREICGVWKDGNRVSETHTKAPEVLQRARAALFATIVKQVNEYLWGAASNP
TKLVLSASPEGAALQAPLDILSSSTGPNGTPTAPPQHLTVMPSFDAGNQSFTSVRYRPNASLADGEAKSSAHGIVTQYGS
PATVFACAAPAPNEIFSVCRFTLRCFIFLFPFLSLPWVPVAPLRITSMHEEREFVVSGAALRSDFDAPSFSMYIIALGML
CHIVAIILVASRVPLGQVQDGKLTLPEMVVPCVLWLLVALVKASYISFFRFPHGLERVDRRLTPKLSALAASLVDAKSSV
CIFTYDDDGKGKVMNRHYKYRWLLFGVVLGLIMSFSAPATRCGYGHNMFGSNGFQKTAALLAFFATFLFAATLTFSVLKI
TDMQREIRAKLHVLTNLAFLECRCLMSPSKHASMAFDLDESFNAENVFSGFPGWYSLRSLILYASACANHRARTAAMRVF
WFALVCVFIVGIADTLLMIQNNRPRDRYYSTAHSYAFFTFLFWGALLHRYLYVCVSTRRELQHHLYIMDIAGLYHRVKLS
DSEAGNIIQQCRCISESNDTEPEIFPVMIYSFVVLLTVILNLAAMTAICYQLGRAIYR
>XP_003859699.1 hypothetical protein, conserved [Leishmania donovani]
MPIESAMSEAHTDFRGCSLLPDFAAVADVSERTGVGYLQYSNGAIYEGEWLNGERHGLGVCYYPSGNIFVGQFRSGLMEG
PGTMFFATGECFSGEFRDSTIYKGVYSRQGREICGVWKDGNRVSEMPTKAPEVLQRARAALFATIVEQVNEYLWGAASNP
TKLVLSAPPEGAALKAPLDILSSSTDAHGTPKTPPQHLTVIPTFDAGNQSFTSVRFRPNASLADGDAKSSAHGTVTQYGS
PATVFACAAPAPNEIFSVRRFTLRCFVFLFPFLSLPWVPVAPLRITSLHEEREFVVSGAALRSDFDAPSFSMCVIAVGML
CQIVAIILVASRVPLGKVQDGKLTLPEMVVPCVLWLLVALVKASYISFFRFPHGLERVDRRLTPKLSALAASLVDAKSSV
CIFTYDDDGKGKVMNRHYKYRWLLFGVVLGLLMSLSAPATRGGYGHNMFGSNGFQLTAALLAFFATFLFAATLTFSVLKI
TDMQREIRAKLHVLTNLAFLERRCLMSPSKHASIAFDLDESFNAKNVFSGFPGWYSLRSLILYASACANHRARTTAMRVF
WFALVCAFIVGIADTLLMIQNNRPGDQYYSTAHSYAFFTFLFWGALLHRYLYVCISTRRELQHHLYIMDIAGLYHRVKLS
DSEAGDIIQQCRCISESNDAEPEIFPVIIYCFVVFLTVILNLAAMTAICYQLGRAIYR
>XP_001464500.1 conserved hypothetical protein [Leishmania infantum JPCM5]
MPIESAMSEVNTDFRGCSLLPDFAAVADVSERTGVGYLQYSNGAIYEGEWLNGERHGLGVCYYPSGNIFVGQFRSGLMEG
PGTMFFATGECFSGEFRDSTIYKGVYSRQGREICGVWKDGNRVSEMPTKAPEVLQRARAALFATIVEQVNEYLWGAANNP
TKLVLSAPPEGAALKAPLDILSSSTDAHGTPKTPPQHLTVIPTFDAGNQSFTSVRFRPNASLADGDAKSSTHGTVTQYGS
PATVFACAAPAPNEIFSVWRFTLRCFVFLFPFLSLPWVPVAPLRITSLHEEREFVVSGAALRSDFDAPSFSMCVIAVGML
CQIVAIILVASRVPLGKVQDGKLTLPEMVVPCVLWLLVALVKASYISFFRFPHGLERVDRRLTPKLSALAASLVDAKSSV
CIFTYDDDGKGKVMNRHYKYRWLLFGVVLGLLMSLSAPATRGGYGHNMFGSNGFQLTAALLAFFATFLFAATLTFSVLKI
TDMQREIRAKLHVLTNLAFLERRCLMSPSKHASIAFDLDESFNAKNVFSGFPGWYSLRSLILYASACANHRARTTAMRVF
WFALVCAFIVGIADTLLMIQNNRPGDQYYSTAHSYAFFTFLFWGALLHRYLYVCISTRRELQHHLYIMDIAGLYHRVKLS
DSEAGDIIQQCRCISESNDAEPEIFPVMIYCFVVFLTVILNLAAMTAICYQLGRAIYR
>XP_803355.1 hypothetical protein, partial [Trypanosoma cruzi strain CL Brener]
MQHVASVCLSDGALYEGPLVDGKPEGRGVCVFPSGVICAGRFSHGHLDGHAEMLLPTGARFSGSFKSSAAHGSGLYVQDG
RLTRGRWHEGFMVEQAEDNLGGGARAQLFTRIAFRLCDELQKLTAVTRAPNWQHLYVNSRISEPKVRLCRECSPEKNSMP
SNSEKPEYFIVNCSSTRSPSRAIISRSFVDRQASLSDTEESLTAATTQRQTAHAEIQMQEKPATKNALAMGASAYAIFAC
AAPASNEFFSFSHYVKYCLIFLFPFLSLPQFPFSPIRKARLEMEREFIVSGASLLRKYDPPFLSLHFVTLAMCCSFSAVV
IAAAKVNLGAVSDGRLTLAEIVIPCVFWVLQSLFYAAYNSYMRVAHALERFERRLTPRLSAFTAGLVDIKAKVCIYTWDE
KGRGMVTNKHYRYRWLACSIVVGIVMGLAAPLTRVGFGHPFFGTGTYDMAAA
